# Supplementary material for: A Halo abstraction for distributed n-dimensional structured grids within the C++ PGAS library DASH
Source: PeerJ Comput Sci. 2023 Feb 3;9:e1203. doi: 10.7717/peerj-cs.1203 (PMC10280232; doi:10.7717/peerj-cs.1203)
Supplement: Supplemental Information 2 [file peerj-cs-09-1203-s002.gz › raw_haswell/res_3d/weak/plain/heat3d_n16_c24_3780_21918159.out]

DASH
24;initialize;1;4.74411;4.74411;4.74411
24;async;100;0.0465692;0.02235;0.137843
24;inner;100;1.13593;1.07197;1.15583
24;wait;100;4.88602e-05;1.8206e-05;0.000194802
24;boundary;100;0.0736931;0.0689835;0.106404
24;calc iter;100;1.25625;1.2121;1.31778
24;calc total;1;125.765;125.765;125.765
24;total;1;144.351;144.351;144.351
25;initialize;1;4.74424;4.74424;4.74424
25;async;100;0.0473851;0.0219466;0.149372
25;inner;100;1.13196;1.04053;1.15372
25;wait;100;5.47569e-05;2.5856e-05;0.00022235
25;boundary;100;0.0768107;0.0677384;0.142021
25;calc iter;100;1.25621;1.23177;1.32271
25;calc total;1;125.765;125.765;125.765
25;total;1;144.351;144.351;144.351
26;initialize;1;4.74409;4.74409;4.74409
26;async;100;0.0506682;0.0223127;0.187308
26;inner;100;1.13245;1.06185;1.15329
26;wait;100;4.77226e-05;2.1414e-05;0.000286462
26;boundary;100;0.0730766;0.0678562;0.106102
26;calc iter;100;1.25625;1.18145;1.35529
26;calc total;1;125.765;125.765;125.765
26;total;1;144.351;144.351;144.351
27;initialize;1;4.74418;4.74418;4.74418
27;async;100;0.0443958;0.0190273;0.132592
27;inner;100;1.13729;1.0826;1.23196
27;wait;100;5.44341e-05;2.3155e-05;0.000138753
27;boundary;100;0.0745056;0.0684301;0.0811277
27;calc iter;100;1.25624;1.21913;1.35313
27;calc total;1;125.765;125.765;125.765
27;total;1;144.351;144.351;144.351
28;initialize;1;4.7441;4.7441;4.7441
28;async;100;0.046405;0.0217781;0.125465
28;inner;100;1.12339;1.07476;1.15029
28;wait;100;7.33075e-05;2.5204e-05;0.000311265
28;boundary;100;0.0862998;0.068908;0.100185
28;calc iter;100;1.25617;1.23832;1.28639
28;calc total;1;125.765;125.765;125.765
28;total;1;144.351;144.351;144.351
InitEnergy=125.00000
EndEnergy=125.00000
DiffEnergy=-0.00000
Matrixspec: 3780 x 3780 x 3780
Iterations: 100
# unit_id;function_name;num_calls;avg_runtime;min_runtime;max_runtime
0;initialize;1;4.85526;4.85526;4.85526
0;async;100;0.03316;0.01801;0.15811
0;inner;100;1.15130;1.08327;1.17417
0;wait;100;0.00004;0.00002;0.00015
0;boundary;100;0.07294;0.06955;0.12661
0;calc iter;100;1.25746;1.22511;1.31220
0;calc total;1;125.76479;125.76479;125.76479
0;total;1;144.46286;144.46286;144.46286
29;initialize;1;4.74424;4.74424;4.74424
29;async;100;0.0424766;0.0201636;0.108185
29;inner;100;1.13296;1.07934;1.1584
29;wait;100;6.7993e-05;2.7282e-05;0.000218375
29;boundary;100;0.0806976;0.0694675;0.129336
29;calc iter;100;1.25621;1.19611;1.32622
29;calc total;1;125.765;125.765;125.765
29;total;1;144.351;144.351;144.351
30;initialize;1;4.74417;4.74417;4.74417
30;async;100;0.0542932;0.0213218;0.10562
30;inner;100;1.13163;1.09263;1.14803
30;wait;100;4.34038e-05;1.9621e-05;0.000368501
30;boundary;100;0.070386;0.0672164;0.100157
30;calc iter;100;1.25635;1.2232;1.29151
30;calc total;1;125.765;125.765;125.765
30;total;1;144.351;144.351;144.351
31;initialize;1;4.74421;4.74421;4.74421
31;async;100;0.0514997;0.021894;0.0748815
31;inner;100;1.135;1.10159;1.15428
31;wait;100;3.43857e-05;1.9236e-05;0.000237142
31;boundary;100;0.0698326;0.0670218;0.094582
31;calc iter;100;1.25637;1.24075;1.27353
31;calc total;1;125.765;125.765;125.765
31;total;1;144.351;144.351;144.351
32;initialize;1;4.74416;4.74416;4.74416
32;async;100;0.054612;0.0220144;0.118182
32;inner;100;1.13186;1.0751;1.15641
32;wait;100;3.02872e-05;1.7639e-05;0.000132808
32;boundary;100;0.0699037;0.067044;0.0819089
32;calc iter;100;1.25641;1.24632;1.27631
32;calc total;1;125.765;125.765;125.765
32;total;1;144.351;144.351;144.351
33;initialize;1;4.74418;4.74418;4.74418
33;async;100;0.0526781;0.0166596;0.0953093
33;inner;100;1.13303;1.09524;1.15951
33;wait;100;4.3399e-05;2.0493e-05;0.00027817
33;boundary;100;0.0706195;0.0672408;0.0983927
33;calc iter;100;1.25637;1.21383;1.32255
33;calc total;1;125.765;125.765;125.765
33;total;1;144.351;144.351;144.351
34;initialize;1;4.74414;4.74414;4.74414
34;async;100;0.0473526;0.0154675;0.126815
34;inner;100;1.13819;1.06393;1.15959
34;wait;100;3.26426e-05;1.7563e-05;0.000170786
34;boundary;100;0.0708092;0.0674836;0.119892
34;calc iter;100;1.25639;1.21365;1.31743
34;calc total;1;125.765;125.765;125.765
34;total;1;144.351;144.351;144.351
35;initialize;1;4.74422;4.74422;4.74422
35;async;100;0.0510307;0.0156836;0.107737
35;inner;100;1.13475;1.09253;1.16263
35;wait;100;4.48994e-05;2.153e-05;0.000327054
35;boundary;100;0.0705321;0.0679083;0.102309
35;calc iter;100;1.25636;1.2106;1.3384
35;calc total;1;125.765;125.765;125.765
35;total;1;144.351;144.351;144.351
36;initialize;1;4.74416;4.74416;4.74416
36;async;100;0.0517763;0.020383;0.123964
36;inner;100;1.116;1.08735;1.15042
36;wait;100;5.63556e-05;2.786e-05;0.000326146
36;boundary;100;0.088983;0.0713201;0.115164
36;calc iter;100;1.25682;1.23634;1.29635
36;calc total;1;125.765;125.765;125.765
36;total;1;144.351;144.351;144.351
37;initialize;1;4.74416;4.74416;4.74416
37;async;100;0.0552029;0.0204473;0.093204
37;inner;100;1.11091;1.06899;1.14406
37;wait;100;4.7355e-05;2.308e-05;0.000332858
37;boundary;100;0.0906537;0.0742806;0.129422
37;calc iter;100;1.25681;1.23034;1.2788
37;calc total;1;125.765;125.765;125.765
37;total;1;144.351;144.351;144.351
38;initialize;1;4.74417;4.74417;4.74417
38;async;100;0.0555031;0.0204998;0.077756
38;inner;100;1.11434;1.06851;1.14622
38;wait;100;5.76797e-05;3.5246e-05;0.000233094
38;boundary;100;0.0869594;0.0724352;0.134819
38;calc iter;100;1.25686;1.2388;1.26875
38;calc total;1;125.765;125.765;125.765
38;total;1;144.351;144.351;144.351
120;initialize;1;4.40801;4.40801;4.40801
120;async;100;0.0354188;0.0181426;0.148811
120;inner;100;1.14278;1.06495;1.16572
120;wait;100;4.97372e-05;2.2948e-05;0.000146346
120;boundary;100;0.0779355;0.0694723;0.0906752
120;calc iter;100;1.25618;1.23631;1.31661
120;calc total;1;125.765;125.765;125.765
120;total;1;144.017;144.017;144.017
96;initialize;1;4.3515;4.3515;4.3515
96;async;100;0.03145;0.016694;0.236886
96;inner;100;1.15163;0.998132;1.17676
96;wait;100;3.24397e-05;2.1078e-05;0.000137193
96;boundary;100;0.07427;0.069476;0.103961
96;calc iter;100;1.25738;1.19689;1.34805
96;calc total;1;125.765;125.765;125.765
96;total;1;143.96;143.96;143.96
39;initialize;1;4.74422;4.74422;4.74422
39;async;100;0.0537617;0.0205358;0.0838464
39;inner;100;1.11205;1.06087;1.14604
39;wait;100;5.41099e-05;3.1271e-05;0.000332993
39;boundary;100;0.0909683;0.0736256;0.137512
39;calc iter;100;1.25684;1.24015;1.27846
39;calc total;1;125.765;125.765;125.765
39;total;1;144.351;144.351;144.351
72;initialize;1;4.6277;4.6277;4.6277
72;async;100;0.0332967;0.0177269;0.083447
72;inner;100;1.14273;1.10149;1.2225
72;wait;100;5.71506e-05;3.1251e-05;0.000163576
72;boundary;100;0.080451;0.0694208;0.0928277
72;calc iter;100;1.25654;1.21413;1.34372
72;calc total;1;125.765;125.765;125.765
72;total;1;144.237;144.237;144.237
48;initialize;1;4.68538;4.68538;4.68538
48;async;100;0.0357835;0.0231242;0.101854
48;inner;100;1.14681;1.07038;1.2249
48;wait;100;4.41152e-05;1.9312e-05;0.000239506
48;boundary;100;0.0748083;0.0693174;0.127072
48;calc iter;100;1.25744;1.17385;1.40536
48;calc total;1;125.765;125.765;125.765
48;total;1;144.295;144.295;144.295
97;initialize;1;4.35605;4.35605;4.35605
97;async;100;0.0376154;0.0170858;0.230419
97;inner;100;1.14583;0.942004;1.1687
97;wait;100;4.46109e-05;2.2278e-05;0.000157596
97;boundary;100;0.073691;0.0694966;0.159362
97;calc iter;100;1.25719;1.17276;1.44525
97;calc total;1;125.765;125.765;125.765
97;total;1;143.964;143.964;143.964
40;initialize;1;4.74414;4.74414;4.74414
40;async;100;0.0585767;0.0203486;0.136122
40;inner;100;1.09431;1.06612;1.12864
40;wait;100;5.75551e-05;2.4744e-05;0.000373628
40;boundary;100;0.103814;0.0731052;0.120123
40;calc iter;100;1.25676;1.22563;1.29102
40;calc total;1;125.765;125.765;125.765
40;total;1;144.351;144.351;144.351
73;initialize;1;4.62772;4.62772;4.62772
73;async;100;0.0370942;0.0215371;0.152322
73;inner;100;1.13786;1.07413;1.18124
73;wait;100;5.32922e-05;2.023e-05;0.0002801
73;boundary;100;0.0815035;0.0692161;0.093063
73;calc iter;100;1.25651;1.23454;1.31324
73;calc total;1;125.765;125.765;125.765
73;total;1;144.237;144.237;144.237
49;initialize;1;4.68542;4.68542;4.68542
49;async;100;0.0348524;0.0220157;0.18632
49;inner;100;1.148;1.07164;1.19805
49;wait;100;5.42836e-05;2.7566e-05;0.00022247
49;boundary;100;0.0745426;0.0694387;0.140582
49;calc iter;100;1.25745;1.18413;1.33186
49;calc total;1;125.765;125.765;125.765
49;total;1;144.295;144.295;144.295
121;initialize;1;4.40804;4.40804;4.40804
121;async;100;0.036877;0.0177508;0.149608
121;inner;100;1.14146;1.01481;1.16654
121;wait;100;5.09149e-05;1.9046e-05;0.000182616
121;boundary;100;0.0777593;0.0695796;0.148761
121;calc iter;100;1.25615;1.1949;1.34885
121;calc total;1;125.765;125.765;125.765
121;total;1;144.017;144.017;144.017
98;initialize;1;4.33082;4.33082;4.33082
98;async;100;0.0356862;0.0178979;0.227009
98;inner;100;1.14613;0.935215;1.1657
98;wait;100;4.7148e-05;2.3518e-05;0.000185329
98;boundary;100;0.0753428;0.0695662;0.160183
98;calc iter;100;1.25721;1.16159;1.44379
98;calc total;1;125.765;125.765;125.765
98;total;1;143.939;143.939;143.939
41;initialize;1;4.74413;4.74413;4.74413
41;async;100;0.0573114;0.0200701;0.107822
41;inner;100;1.10035;1.07102;1.14364
41;wait;100;5.57454e-05;2.6009e-05;0.000377033
41;boundary;100;0.0990786;0.0738173;0.116265
41;calc iter;100;1.25679;1.23111;1.27912
41;calc total;1;125.765;125.765;125.765
41;total;1;144.351;144.351;144.351
74;initialize;1;4.62774;4.62774;4.62774
74;async;100;0.0372333;0.0175023;0.106331
74;inner;100;1.14169;1.0743;1.20654
74;wait;100;4.68802e-05;2.2991e-05;0.000158537
74;boundary;100;0.0776168;0.0700385;0.106445
74;calc iter;100;1.25659;1.18769;1.41935
74;calc total;1;125.765;125.765;125.765
74;total;1;144.237;144.237;144.237
50;initialize;1;4.6854;4.6854;4.6854
50;async;100;0.0329747;0.0220318;0.0970959
50;inner;100;1.14949;1.02769;1.1849
50;wait;100;4.64074e-05;2.595e-05;0.00022343
50;boundary;100;0.0749813;0.0703418;0.149625
50;calc iter;100;1.2575;1.18848;1.29106
50;calc total;1;125.765;125.765;125.765
50;total;1;144.295;144.295;144.295
122;initialize;1;4.40805;4.40805;4.40805
122;async;100;0.0431195;0.0202066;0.175992
122;inner;100;1.14;1.07791;1.16413
122;wait;100;3.74765e-05;1.7118e-05;0.000214056
122;boundary;100;0.0730737;0.069597;0.0823821
122;calc iter;100;1.25623;1.22938;1.33252
122;calc total;1;125.765;125.765;125.765
122;total;1;144.017;144.017;144.017
99;initialize;1;4.34403;4.34403;4.34403
99;async;100;0.0371525;0.0187032;0.28925
99;inner;100;1.1467;0.986313;1.16682
99;wait;100;3.9587e-05;1.7943e-05;0.000226876
99;boundary;100;0.0733484;0.0697449;0.0955272
99;calc iter;100;1.25724;1.18644;1.37953
99;calc total;1;125.765;125.765;125.765
99;total;1;143.952;143.952;143.952
42;initialize;1;4.74413;4.74413;4.74413
42;async;100;0.0642186;0.0198233;0.161117
42;inner;100;1.12334;1.06703;1.15983
42;wait;100;2.77357e-05;1.6445e-05;0.000146022
42;boundary;100;0.0694572;0.0677085;0.0757281
42;calc iter;100;1.25705;1.22396;1.30102
42;calc total;1;125.765;125.765;125.765
42;total;1;144.351;144.351;144.351
75;initialize;1;4.6277;4.6277;4.6277
75;async;100;0.0364063;0.0181162;0.178375
75;inner;100;1.13801;1.0819;1.16557
75;wait;100;6.48814e-05;3.2391e-05;0.000175197
75;boundary;100;0.082053;0.0695811;0.0914669
75;calc iter;100;1.25653;1.23685;1.3299
75;calc total;1;125.765;125.765;125.765
75;total;1;144.237;144.237;144.237
51;initialize;1;4.68539;4.68539;4.68539
51;async;100;0.0321151;0.0194941;0.140107
51;inner;100;1.14965;1.02453;1.16939
51;wait;100;4.34753e-05;2.3108e-05;0.000179446
51;boundary;100;0.0757241;0.0706503;0.15181
51;calc iter;100;1.25754;1.21209;1.32811
51;calc total;1;125.765;125.765;125.765
51;total;1;144.295;144.295;144.295
123;initialize;1;4.40803;4.40803;4.40803
123;async;100;0.0357159;0.0187742;0.126062
123;inner;100;1.14111;1.03106;1.16479
123;wait;100;5.31913e-05;2.3155e-05;0.000188541
123;boundary;100;0.0792854;0.0699629;0.145166
123;calc iter;100;1.25616;1.20494;1.32613
123;calc total;1;125.765;125.765;125.765
123;total;1;144.017;144.017;144.017
100;initialize;1;4.3462;4.3462;4.3462
100;async;100;0.0420534;0.0194681;0.294124
100;inner;100;1.14264;0.913223;1.22626
100;wait;100;4.95836e-05;2.0239e-05;0.000316882
100;boundary;100;0.0724744;0.0697439;0.0910263
100;calc iter;100;1.25721;1.21307;1.33053
100;calc total;1;125.765;125.765;125.765
100;total;1;143.954;143.954;143.954
43;initialize;1;4.74415;4.74415;4.74415
43;async;100;0.0625171;0.0200997;0.13344
43;inner;100;1.1248;1.09788;1.15843
43;wait;100;2.76497e-05;1.7353e-05;0.000131839
43;boundary;100;0.0696979;0.0680404;0.0792246
43;calc iter;100;1.25705;1.22524;1.30542
43;calc total;1;125.765;125.765;125.765
43;total;1;144.351;144.351;144.351
76;initialize;1;4.62772;4.62772;4.62772
76;async;100;0.0400386;0.0232681;0.122323
76;inner;100;1.12511;1.03917;1.15684
76;wait;100;6.66806e-05;3.0109e-05;0.000253978
76;boundary;100;0.0912606;0.0696331;0.15466
76;calc iter;100;1.25648;1.2368;1.33176
76;calc total;1;125.765;125.765;125.765
76;total;1;144.237;144.237;144.237
52;initialize;1;4.68536;4.68536;4.68536
52;async;100;0.0400873;0.0266299;0.176788
52;inner;100;1.14392;1.05489;1.16607
52;wait;100;5.81763e-05;2.581e-05;0.000241224
52;boundary;100;0.0734515;0.0697706;0.0888994
52;calc iter;100;1.25752;1.20995;1.31059
52;calc total;1;125.765;125.765;125.765
52;total;1;144.295;144.295;144.295
124;initialize;1;4.40804;4.40804;4.40804
124;async;100;0.034698;0.0195075;0.215354
124;inner;100;1.13153;1.04083;1.15891
124;wait;100;6.80801e-05;2.3538e-05;0.000345339
124;boundary;100;0.0898062;0.0692233;0.130609
124;calc iter;100;1.25611;1.22434;1.3734
124;calc total;1;125.765;125.765;125.765
124;total;1;144.017;144.017;144.017
101;initialize;1;4.35614;4.35614;4.35614
101;async;100;0.0434846;0.0191441;0.214882
101;inner;100;1.14243;0.984524;1.16613
101;wait;100;3.85171e-05;2.0288e-05;0.000214716
101;boundary;100;0.0713155;0.0687555;0.117215
101;calc iter;100;1.25727;1.17728;1.34053
101;calc total;1;125.765;125.765;125.765
101;total;1;143.964;143.964;143.964
44;initialize;1;4.74419;4.74419;4.74419
44;async;100;0.0620566;0.0200563;0.109464
44;inner;100;1.12496;1.10011;1.15997
44;wait;100;2.53831e-05;1.6683e-05;0.000131041
44;boundary;100;0.0700254;0.068204;0.0887647
44;calc iter;100;1.25707;1.23128;1.27979
44;calc total;1;125.765;125.765;125.765
44;total;1;144.351;144.351;144.351
77;initialize;1;4.62775;4.62775;4.62775
77;async;100;0.0400727;0.0245352;0.133025
77;inner;100;1.12753;1.08903;1.18728
77;wait;100;6.23571e-05;2.8336e-05;0.000364213
77;boundary;100;0.0888216;0.0694252;0.0995504
77;calc iter;100;1.25649;1.2275;1.29864
77;calc total;1;125.765;125.765;125.765
77;total;1;144.237;144.237;144.237
53;initialize;1;4.68538;4.68538;4.68538
53;async;100;0.0431161;0.0243646;0.140286
53;inner;100;1.14261;1.06668;1.15621
53;wait;100;3.80508e-05;1.993e-05;0.000373986
53;boundary;100;0.0717901;0.0686895;0.127031
53;calc iter;100;1.25756;1.21241;1.30232
53;calc total;1;125.765;125.765;125.765
53;total;1;144.295;144.295;144.295
125;initialize;1;4.40805;4.40805;4.40805
125;async;100;0.0322235;0.0175226;0.190552
125;inner;100;1.14034;1.08348;1.18157
125;wait;100;6.87885e-05;2.9817e-05;0.000220231
125;boundary;100;0.0834923;0.0690926;0.0962923
125;calc iter;100;1.25613;1.19771;1.36699
125;calc total;1;125.765;125.765;125.765
125;total;1;144.017;144.017;144.017
102;initialize;1;4.35612;4.35612;4.35612
102;async;100;0.0386034;0.0191318;0.244251
102;inner;100;1.13727;0.953886;1.16065
102;wait;100;5.65579e-05;2.4829e-05;0.000359046
102;boundary;100;0.0812194;0.069789;0.132336
102;calc iter;100;1.25715;1.13876;1.36169
102;calc total;1;125.765;125.765;125.765
102;total;1;143.964;143.964;143.964
45;initialize;1;4.74421;4.74421;4.74421
45;async;100;0.0650215;0.0200274;0.119744
45;inner;100;1.12196;1.08843;1.15705
45;wait;100;2.80957e-05;1.8453e-05;0.000237572
45;boundary;100;0.0700627;0.0680962;0.0787869
45;calc iter;100;1.25708;1.23375;1.28183
45;calc total;1;125.765;125.765;125.765
45;total;1;144.351;144.351;144.351
78;initialize;1;4.62769;4.62769;4.62769
78;async;100;0.0499391;0.0202616;0.110234
78;inner;100;1.13554;1.09047;1.15814
78;wait;100;4.1198e-05;2.0427e-05;0.000300135
78;boundary;100;0.0712013;0.068568;0.106583
78;calc iter;100;1.25672;1.238;1.29972
78;calc total;1;125.765;125.765;125.765
78;total;1;144.237;144.237;144.237
54;initialize;1;4.68543;4.68543;4.68543
54;async;100;0.038136;0.0220038;0.165239
54;inner;100;1.14097;1.06948;1.16168
54;wait;100;5.66561e-05;2.433e-05;0.000293142
54;boundary;100;0.0782848;0.0702179;0.109412
54;calc iter;100;1.25745;1.21057;1.31363
54;calc total;1;125.765;125.765;125.765
54;total;1;144.295;144.295;144.295
126;initialize;1;4.40805;4.40805;4.40805
126;async;100;0.0414059;0.0174977;0.12109
126;inner;100;1.14367;1.0336;1.20527
126;wait;100;3.94809e-05;1.7708e-05;0.00031146
126;boundary;100;0.071199;0.0678033;0.0952069
126;calc iter;100;1.25631;1.22506;1.32342
126;calc total;1;125.765;125.765;125.765
126;total;1;144.017;144.017;144.017
103;initialize;1;4.35608;4.35608;4.35608
103;async;100;0.0336829;0.0167466;0.215553
103;inner;100;1.14252;0.939667;1.16852
103;wait;100;5.50164e-05;2.7791e-05;0.000191874
103;boundary;100;0.080875;0.0693;0.158617
103;calc iter;100;1.25714;1.14405;1.4328
103;calc total;1;125.765;125.765;125.765
103;total;1;143.964;143.964;143.964
46;initialize;1;4.74421;4.74421;4.74421
46;async;100;0.0603975;0.0162212;0.154537
46;inner;100;1.12525;1.06708;1.16638
46;wait;100;3.649e-05;1.8256e-05;0.000184657
79;initialize;1;4.62773;4.62773;4.62773
79;async;100;0.0513941;0.0210423;0.0747052
79;inner;100;1.13425;1.08958;1.15856
79;wait;100;3.8966e-05;2.0786e-05;0.000295146
79;boundary;100;0.0710513;0.0684489;0.102877
79;calc iter;100;1.25674;1.23986;1.28377
79;calc total;1;125.765;125.765;125.765
79;total;1;144.237;144.237;144.237
55;initialize;1;4.68538;4.68538;4.68538
55;async;100;0.0394005;0.0256513;0.0827853
55;inner;100;1.13701;1.02931;1.1571
55;wait;100;5.33461e-05;2.1696e-05;0.000353589
55;boundary;100;0.0809398;0.0705387;0.146995
55;calc iter;100;1.25741;1.22528;1.2905
55;calc total;1;125.765;125.765;125.765
55;total;1;144.295;144.295;144.295
127;initialize;1;4.40805;4.40805;4.40805
127;async;100;0.0482201;0.021475;0.08585
127;inner;100;1.13621;1.04902;1.15944
127;wait;100;4.05139e-05;2.2696e-05;0.000345106
127;boundary;100;0.0718293;0.0683505;0.122897
127;calc iter;100;1.2563;1.23961;1.2771
127;calc total;1;125.765;125.765;125.765
127;total;1;144.017;144.017;144.017
104;initialize;1;4.35612;4.35612;4.35612
104;async;100;0.0367565;0.0177236;0.354105
104;inner;100;1.14523;0.954976;1.16521
104;wait;100;5.76809e-05;2.4678e-05;0.000285721
104;boundary;100;0.0751483;0.0695572;0.135225
104;calc iter;100;1.25719;1.12952;1.44514
104;calc total;1;125.765;125.765;125.765
104;total;1;143.964;143.964;143.964
80;initialize;1;4.62774;4.62774;4.62774
80;async;100;0.0508925;0.0230109;0.141477
80;inner;100;1.13536;1.08863;1.17878
80;wait;100;3.88729e-05;2.2874e-05;0.000174524
80;boundary;100;0.0705082;0.0681799;0.0869294
80;calc iter;100;1.2568;1.20807;1.30085
80;calc total;1;125.765;125.765;125.765
80;total;1;144.237;144.237;144.237
56;initialize;1;4.68537;4.68537;4.68537
56;async;100;0.0357868;0.0224262;0.146164
56;inner;100;1.14454;1.01675;1.16275
56;wait;100;5.67846e-05;2.6203e-05;0.000271131
56;boundary;100;0.0771055;0.0702104;0.153121
56;calc iter;100;1.25749;1.20741;1.3314
56;calc total;1;125.765;125.765;125.765
56;total;1;144.295;144.295;144.295
128;initialize;1;4.40804;4.40804;4.40804
128;async;100;0.0371094;0.0171756;0.0856908
128;inner;100;1.14603;1.06432;1.17529
128;wait;100;2.88595e-05;2.0124e-05;0.000155485
128;boundary;100;0.0732774;0.0679646;0.109154
128;calc iter;100;1.25644;1.24277;1.29372
128;calc total;1;125.765;125.765;125.765
128;total;1;144.017;144.017;144.017
105;initialize;1;4.35607;4.35607;4.35607
105;async;100;0.0371886;0.0184268;0.375794
105;inner;100;1.14163;0.972045;1.1621
105;wait;100;5.57078e-05;2.1286e-05;0.000264119
105;boundary;100;0.0783591;0.0692234;0.112603
105;calc iter;100;1.25723;1.19517;1.45196
105;calc total;1;125.765;125.765;125.765
105;total;1;143.964;143.964;143.964
81;initialize;1;4.62775;4.62775;4.62775
81;async;100;0.0506037;0.0219152;0.0754129
81;inner;100;1.13437;1.09168;1.15847
81;wait;100;3.85999e-05;2.0886e-05;0.000224807
81;boundary;100;0.0717376;0.0684302;0.100431
81;calc iter;100;1.25675;1.24357;1.27304
81;calc total;1;125.765;125.765;125.765
81;total;1;144.237;144.237;144.237
57;initialize;1;4.68543;4.68543;4.68543
57;async;100;0.035158;0.0222932;0.205571
57;inner;100;1.14567;1.05923;1.16554
57;wait;100;4.74195e-05;1.9162e-05;0.000176965
57;boundary;100;0.0766666;0.0699869;0.102819
57;calc iter;100;1.25755;1.20885;1.34232
57;calc total;1;125.765;125.765;125.765
57;total;1;144.295;144.295;144.295
106;initialize;1;4.33415;4.33415;4.33415
106;async;100;0.03624;0.0191008;0.0842202
106;inner;100;1.14087;0.969788;1.2517
106;wait;100;4.75505e-05;2.0539e-05;0.000293631
106;boundary;100;0.0800911;0.0694948;0.255743
106;calc iter;100;1.25725;1.08385;1.54431
106;calc total;1;125.765;125.765;125.765
106;total;1;143.942;143.942;143.942
82;initialize;1;4.62771;4.62771;4.62771
82;async;100;0.0470708;0.0202383;0.0865733
82;inner;100;1.13715;1.09166;1.16188
82;wait;100;4.89353e-05;2.4465e-05;0.000331294
82;boundary;100;0.0724874;0.0686374;0.102893
82;calc iter;100;1.25676;1.23744;1.28543
82;calc total;1;125.765;125.765;125.765
82;total;1;144.237;144.237;144.237
58;initialize;1;4.68541;4.68541;4.68541
58;async;100;0.0379949;0.0230498;0.332912
58;inner;100;1.14526;0.962869;1.16934
58;wait;100;3.71067e-05;1.9666e-05;0.000144462
58;boundary;100;0.0743135;0.0703724;0.121776
58;calc iter;100;1.25761;1.17798;1.37721
58;calc total;1;125.765;125.765;125.765
58;total;1;144.295;144.295;144.295
107;initialize;1;4.34761;4.34761;4.34761
107;async;100;0.0392016;0.0181605;0.323805
107;inner;100;1.14484;0.933494;1.16597
107;wait;100;3.51273e-05;1.8743e-05;0.000217481
107;boundary;100;0.073232;0.0696218;0.0969962
107;calc iter;100;1.25731;1.21619;1.35432
107;calc total;1;125.765;125.765;125.765
107;total;1;143.956;143.956;143.956
83;initialize;1;4.62769;4.62769;4.62769
83;async;100;0.0487689;0.0204444;0.110919
83;inner;100;1.13572;1.06106;1.15871
83;wait;100;4.47497e-05;2.1416e-05;0.000305088
83;boundary;100;0.0722265;0.0686157;0.124585
83;calc iter;100;1.25676;1.22142;1.30146
83;calc total;1;125.765;125.765;125.765
83;total;1;144.237;144.237;144.237
59;initialize;1;4.68537;4.68537;4.68537
59;async;100;0.0348007;0.022314;0.160966
59;inner;100;1.15084;1.07017;1.16959
59;wait;100;3.22854e-05;2.0781e-05;0.000131684
59;boundary;100;0.0719731;0.0703746;0.0854641
59;calc iter;100;1.25765;1.2103;1.31832
59;calc total;1;125.765;125.765;125.765
59;total;1;144.295;144.295;144.295
108;initialize;1;4.35058;4.35058;4.35058
108;async;100;0.0684719;0.020687;0.161915
108;inner;100;1.11669;1.03601;1.16309
108;wait;100;5.03945e-05;2.8907e-05;0.000211102
108;boundary;100;0.0711101;0.0680689;0.125148
108;calc iter;100;1.25632;1.22102;1.32808
108;calc total;1;125.765;125.765;125.765
108;total;1;143.959;143.959;143.959
84;initialize;1;4.62774;4.62774;4.62774
84;async;100;0.038891;0.0217945;0.171566
84;inner;100;1.12503;1.07661;1.15791
84;wait;100;6.61244e-05;2.998e-05;0.000289523
84;boundary;100;0.0930893;0.0738794;0.119847
84;calc iter;100;1.25708;1.22359;1.32292
84;calc total;1;125.765;125.765;125.765
84;total;1;144.237;144.237;144.237
60;initialize;1;4.68544;4.68544;4.68544
60;async;100;0.0618883;0.0221743;0.117707
60;inner;100;1.12301;1.10693;1.16577
60;wait;100;5.37725e-05;2.967e-05;0.000288339
60;boundary;100;0.0718272;0.0683646;0.0958895
60;calc iter;100;1.25678;1.22943;1.30155
60;calc total;1;125.765;125.765;125.765
60;total;1;144.295;144.295;144.295
109;initialize;1;4.34946;4.34946;4.34946
109;async;100;0.0684799;0.0206124;0.139223
109;inner;100;1.11696;1.03774;1.1646
109;wait;100;3.49233e-05;2.0411e-05;0.000194747
109;boundary;100;0.0708519;0.0679269;0.138261
109;calc iter;100;1.25633;1.22493;1.3248
109;calc total;1;125.765;125.765;125.765
109;total;1;143.958;143.958;143.958
85;initialize;1;4.62776;4.62776;4.62776
85;async;100;0.0400034;0.0219524;0.0899169
85;inner;100;1.12669;1.07784;1.15607
85;wait;100;5.34865e-05;2.4605e-05;0.000377295
85;boundary;100;0.0903556;0.0745687;0.132606
85;calc iter;100;1.2571;1.22464;1.28913
85;calc total;1;125.765;125.765;125.765
85;total;1;144.237;144.237;144.237
61;initialize;1;4.68545;4.68545;4.68545
61;async;100;0.0571068;0.0221919;0.0801117
61;inner;100;1.12685;1.0997;1.1704
61;wait;100;3.83701e-05;1.9658e-05;0.000169247
61;boundary;100;0.0727773;0.0691611;0.10967
61;calc iter;100;1.25677;1.22591;1.28392
61;calc total;1;125.765;125.765;125.765
61;total;1;144.295;144.295;144.295
129;initialize;1;4.40808;4.40808;4.40808
129;async;100;0.0443878;0.0211524;0.0979928
129;inner;100;1.13994;1.08118;1.16081
129;wait;100;3.51711e-05;1.8159e-05;0.000301455
129;boundary;100;0.0719572;0.0681553;0.113466
129;calc iter;100;1.25633;1.23598;1.29495
129;calc total;1;125.765;125.765;125.765
129;total;1;144.017;144.017;144.017
110;initialize;1;4.32761;4.32761;4.32761
110;async;100;0.0709028;0.0210416;0.187113
110;inner;100;1.11492;1.04011;1.16537
110;wait;100;3.27097e-05;2.057e-05;0.000148451
110;boundary;100;0.070514;0.067465;0.108183
110;calc iter;100;1.25638;1.21421;1.34927
110;calc total;1;125.765;125.765;125.765
110;total;1;143.936;143.936;143.936
86;initialize;1;4.62774;4.62774;4.62774
86;async;100;0.0416386;0.0219623;0.0732683
86;inner;100;1.12827;1.06729;1.15954
86;wait;100;5.03434e-05;3.1619e-05;0.00031674
86;boundary;100;0.087196;0.0737973;0.150614
86;calc iter;100;1.25716;1.22533;1.27817
86;calc total;1;125.765;125.765;125.765
86;total;1;144.237;144.237;144.237
62;initialize;1;4.68541;4.68541;4.68541
62;async;100;0.0610374;0.0223337;0.097948
62;inner;100;1.12478;1.10661;1.16693
62;wait;100;4.1862e-05;2.5623e-05;0.000210034
62;boundary;100;0.0709353;0.0682648;0.086057
62;calc iter;100;1.25679;1.22393;1.29318
62;calc total;1;125.765;125.765;125.765
62;total;1;144.295;144.295;144.295
130;initialize;1;4.40804;4.40804;4.40804
130;async;100;0.0394511;0.0185494;0.19709
130;inner;100;1.14064;1.04899;1.16351
130;wait;100;4.89427e-05;2.301e-05;0.000215819
130;boundary;100;0.0761533;0.0688845;0.0973723
130;calc iter;100;1.2563;1.21636;1.31589
130;calc total;1;125.765;125.765;125.765
130;total;1;144.017;144.017;144.017
111;initialize;1;4.35612;4.35612;4.35612
111;async;100;0.0738699;0.0207581;0.28808
111;inner;100;1.11208;0.983752;1.15971
111;wait;100;3.21737e-05;1.8481e-05;0.000209747
111;boundary;100;0.0703844;0.0676739;0.0755845
111;calc iter;100;1.25637;1.24137;1.34327
111;calc total;1;125.765;125.765;125.765
111;total;1;143.964;143.964;143.964
87;initialize;1;4.62771;4.62771;4.62771
87;async;100;0.0395255;0.0219703;0.0783953
87;inner;100;1.12595;1.06574;1.15723
87;wait;100;5.86681e-05;3.3768e-05;0.000377223
87;boundary;100;0.0915974;0.07549;0.132793
87;calc iter;100;1.25713;1.2308;1.27487
87;calc total;1;125.765;125.765;125.765
87;total;1;144.237;144.237;144.237
63;initialize;1;4.6854;4.6854;4.6854
63;async;100;0.0607246;0.0211114;0.146769
63;inner;100;1.12358;1.07093;1.16552
63;wait;100;3.71271e-05;1.8908e-05;0.000203829
63;boundary;100;0.0724928;0.0676181;0.0823363
63;calc iter;100;1.25684;1.23086;1.31556
63;calc total;1;125.765;125.765;125.765
63;total;1;144.295;144.295;144.295
131;initialize;1;4.40532;4.40532;4.40532
131;async;100;0.0377076;0.0188394;0.0790799
131;inner;100;1.14253;1.03852;1.16715
131;wait;100;4.75213e-05;2.3181e-05;0.000218554
131;boundary;100;0.0760265;0.0685917;0.180102
131;calc iter;100;1.25631;1.17115;1.38762
131;calc total;1;125.765;125.765;125.765
131;total;1;144.014;144.014;144.014
112;initialize;1;4.32845;4.32845;4.32845
112;async;100;0.0767732;0.0199167;0.380305
112;inner;100;1.10556;0.929744;1.15514
112;wait;100;4.53056e-05;1.9904e-05;0.000357254
112;boundary;100;0.0739557;0.0672629;0.134435
112;calc iter;100;1.25634;1.15996;1.47183
112;calc total;1;125.765;125.765;125.765
112;total;1;143.937;143.937;143.937
88;initialize;1;4.62776;4.62776;4.62776
88;async;100;0.0403976;0.0242587;0.131307
88;inner;100;1.12025;1.09185;1.15609
88;wait;100;6.249e-05;2.2029e-05;0.0003433
88;boundary;100;0.0964014;0.0744138;0.108403
88;calc iter;100;1.25711;1.22652;1.30217
88;calc total;1;125.765;125.765;125.765
88;total;1;144.237;144.237;144.237
64;initialize;1;4.68545;4.68545;4.68545
64;async;100;0.0699964;0.0223032;0.197475
64;inner;100;1.11582;1.03865;1.15896
64;wait;100;4.71878e-05;2.4107e-05;0.000295491
64;boundary;100;0.0709553;0.0671837;0.117382
64;calc iter;100;1.25682;1.18551;1.33936
64;calc total;1;125.765;125.765;125.765
64;total;1;144.295;144.295;144.295
132;initialize;1;4.40804;4.40804;4.40804
132;async;100;0.0541074;0.0213733;0.132149
132;inner;100;1.11395;1.06571;1.14152
132;wait;100;6.64582e-05;3.5779e-05;0.000402358
132;boundary;100;0.0885045;0.0724946;0.125064
132;calc iter;100;1.25663;1.23645;1.30047
132;calc total;1;125.765;125.765;125.765
132;total;1;144.017;144.017;144.017
113;initialize;1;4.35611;4.35611;4.35611
113;async;100;0.0797246;0.0196629;0.247948
113;inner;100;1.10631;0.99772;1.15376
113;wait;100;4.27938e-05;2.1434e-05;0.000357299
113;boundary;100;0.0702765;0.0667985;0.0788328
113;calc iter;100;1.25636;1.24191;1.31363
113;calc total;1;125.765;125.765;125.765
113;total;1;143.964;143.964;143.964
89;initialize;1;4.62773;4.62773;4.62773
89;async;100;0.0439727;0.0225848;0.127901
89;inner;100;1.11958;1.0861;1.15041
89;wait;100;5.95017e-05;2.5872e-05;0.000392853
89;boundary;100;0.0935172;0.0752075;0.109996
89;calc iter;100;1.25713;1.22035;1.29511
89;calc total;1;125.765;125.765;125.765
89;total;1;144.237;144.237;144.237
65;initialize;1;4.68545;4.68545;4.68545
65;async;100;0.0615969;0.020918;0.133571
65;inner;100;1.12197;1.08652;1.16806
65;wait;100;3.89804e-05;2.6758e-05;0.000186656
65;boundary;100;0.0732918;0.0663896;0.076848
65;calc iter;100;1.2569;1.22284;1.30525
65;calc total;1;125.765;125.765;125.765
65;total;1;144.295;144.295;144.295
133;initialize;1;4.40377;4.40377;4.40377
133;async;100;0.053788;0.0211243;0.0970748
133;inner;100;1.11426;1.05015;1.143
133;wait;100;5.53406e-05;3.4373e-05;0.000268128
133;boundary;100;0.0885504;0.0725635;0.141839
114;initialize;1;4.35598;4.35598;4.35598
114;async;100;0.046507;0.0199666;0.175837
114;inner;100;1.10699;1.01013;1.15986
114;wait;100;5.56188e-05;2.56e-05;0.000308777
114;boundary;100;0.10234;0.0700758;0.135501
114;calc iter;100;1.25589;1.21484;1.35927
114;calc total;1;125.765;125.765;125.765
114;total;1;143.964;143.964;143.964
90;initialize;1;4.62769;4.62769;4.62769
90;async;100;0.0468134;0.0219746;0.196565
90;inner;100;1.13635;1.05872;1.16746
90;wait;100;3.99397e-05;2.0125e-05;0.000202584
90;boundary;100;0.0740554;0.0703533;0.102995
90;calc iter;100;1.25726;1.19288;1.35831
90;calc total;1;125.765;125.765;125.765
90;total;1;144.237;144.237;144.237
66;initialize;1;4.68544;4.68544;4.68544
66;async;100;0.0386565;0.0224686;0.114115
66;inner;100;1.11728;1.07271;1.16145
66;wait;100;6.30659e-05;3.2296e-05;0.000385074
66;boundary;100;0.100373;0.0710281;0.135315
66;calc iter;100;1.25638;1.2316;1.29297
66;calc total;1;125.765;125.765;125.765
66;total;1;144.295;144.295;144.295
133;calc iter;100;1.25666;1.23147;1.28737
133;calc total;1;125.765;125.765;125.765
133;total;1;144.013;144.013;144.013
115;initialize;1;4.3561;4.3561;4.3561
115;async;100;0.0503243;0.0198146;0.133427
115;inner;100;1.10477;1.00775;1.15404
115;wait;100;5.27479e-05;2.7383e-05;0.000239259
115;boundary;100;0.100731;0.0713432;0.150377
115;calc iter;100;1.25588;1.21593;1.32498
115;calc total;1;125.765;125.765;125.765
115;total;1;143.964;143.964;143.964
91;initialize;1;4.62774;4.62774;4.62774
91;async;100;0.0427522;0.0201749;0.119983
91;inner;100;1.14188;1.09299;1.17137
91;wait;100;3.71504e-05;2.3421e-05;0.000158954
91;boundary;100;0.07262;0.0695144;0.0892513
91;calc iter;100;1.25729;1.22569;1.28712
91;calc total;1;125.765;125.765;125.765
91;total;1;144.237;144.237;144.237
67;initialize;1;4.68545;4.68545;4.68545
67;async;100;0.0387708;0.0205036;0.117489
67;inner;100;1.12151;1.10633;1.16241
67;wait;100;5.28517e-05;2.7115e-05;0.000248786
67;boundary;100;0.0960591;0.0710782;0.117724
67;calc iter;100;1.2564;1.23879;1.30333
67;calc total;1;125.765;125.765;125.765
67;total;1;144.295;144.295;144.295
134;initialize;1;4.40802;4.40802;4.40802
134;async;100;0.0556207;0.0214243;0.0852141
134;inner;100;1.1161;1.04799;1.14318
134;wait;100;4.41687e-05;2.2863e-05;0.000225396
134;boundary;100;0.0849211;0.0717983;0.144191
134;calc iter;100;1.25669;1.23148;1.27335
134;calc total;1;125.765;125.765;125.765
134;total;1;144.017;144.017;144.017
116;initialize;1;4.35116;4.35116;4.35116
116;async;100;0.05112;0.0204246;0.211093
116;inner;100;1.11117;1.01885;1.1615
116;wait;100;5.68463e-05;3.225e-05;0.000163691
116;boundary;100;0.0935875;0.070129;0.12652
116;calc iter;100;1.25593;1.21985;1.37639
116;calc total;1;125.765;125.765;125.765
116;total;1;143.959;143.959;143.959
92;initialize;1;4.62775;4.62775;4.62775
92;async;100;0.0419841;0.0167551;0.088597
92;inner;100;1.1424;1.09203;1.17281
92;wait;100;2.67987e-05;1.8069e-05;0.000170517
92;boundary;100;0.072939;0.0690805;0.117244
92;calc iter;100;1.25735;1.22607;1.28279
92;calc total;1;125.765;125.765;125.765
92;total;1;144.237;144.237;144.237
68;initialize;1;4.68541;4.68541;4.68541
68;async;100;0.0386404;0.0219377;0.203914
68;inner;100;1.1246;1.06621;1.16593
68;wait;100;5.73282e-05;3.5234e-05;0.000168794
68;boundary;100;0.093124;0.0681534;0.108036
68;calc iter;100;1.25643;1.23332;1.33832
68;calc total;1;125.765;125.765;125.765
68;total;1;144.295;144.295;144.295
117;initialize;1;4.33137;4.33137;4.33137
117;async;100;0.0471013;0.0197956;0.164072
117;inner;100;1.11194;1.01835;1.16118
117;wait;100;5.69156e-05;2.9697e-05;0.000218137
117;boundary;100;0.0968441;0.0704234;0.126728
117;calc iter;100;1.25595;1.2194;1.34874
117;calc total;1;125.765;125.765;125.765
117;total;1;143.939;143.939;143.939
93;initialize;1;4.62774;4.62774;4.62774
93;async;100;0.046387;0.0182767;0.0979072
93;inner;100;1.13839;1.1024;1.17023
93;wait;100;3.58111e-05;2.3757e-05;0.000125639
93;boundary;100;0.0725265;0.0688427;0.0919277
93;calc iter;100;1.25734;1.23682;1.27827
93;calc total;1;125.765;125.765;125.765
93;total;1;144.237;144.237;144.237
118;initialize;1;4.35607;4.35607;4.35607
118;async;100;0.0479511;0.0203775;0.272341
118;inner;100;1.10332;1.00693;1.15613
118;wait;100;6.04125e-05;2.8732e-05;0.000356023
118;boundary;100;0.104595;0.0683638;0.113193
118;calc iter;100;1.25592;1.21727;1.34767
118;calc total;1;125.765;125.765;125.765
118;total;1;143.964;143.964;143.964
94;initialize;1;4.62775;4.62775;4.62775
94;async;100;0.0445398;0.0208415;0.13261
94;inner;100;1.13848;1.08969;1.16733
94;wait;100;3.69984e-05;1.9148e-05;0.00020127
94;boundary;100;0.074283;0.0691073;0.0934844
94;calc iter;100;1.25734;1.21774;1.31581
94;calc total;1;125.765;125.765;125.765
94;total;1;144.237;144.237;144.237
119;initialize;1;4.3537;4.3537;4.3537
119;async;100;0.0492092;0.0207215;0.202048
119;inner;100;1.10836;1.02224;1.15977
119;wait;100;6.08499e-05;4.4405e-05;0.000270686
119;boundary;100;0.0983667;0.07077;0.121471
119;calc iter;100;1.25599;1.24247;1.30343
119;calc total;1;125.765;125.765;125.765
119;total;1;143.962;143.962;143.962
95;initialize;1;4.62775;4.62775;4.62775
95;async;100;0.0445995;0.0195469;0.138708
95;inner;100;1.13995;1.08563;1.16942
95;wait;100;3.11328e-05;1.841e-05;0.000174949
95;boundary;100;0.0728034;0.0692293;0.0876984
95;calc iter;100;1.25739;1.21924;1.32222
95;calc total;1;125.765;125.765;125.765
95;total;1;144.237;144.237;144.237
192;initialize;1;4.34987;4.34987;4.34987
192;async;100;0.034973;0.0176823;0.163885
192;inner;100;1.15042;1.07633;1.1688
192;wait;100;3.74137e-05;2.3159e-05;0.000206814
192;boundary;100;0.071409;0.0694957;0.106557
192;calc iter;100;1.25684;1.20063;1.33073
192;calc total;1;125.765;125.765;125.765
192;total;1;143.959;143.959;143.959
135;initialize;1;4.408;4.408;4.408
135;async;100;0.0540359;0.021541;0.0889947
135;inner;100;1.11207;1.06255;1.14251
135;wait;100;5.17644e-05;2.9716e-05;0.000306763
135;boundary;100;0.0904973;0.0729327;0.12447
135;calc iter;100;1.25666;1.23598;1.27548
135;calc total;1;125.765;125.765;125.765
135;total;1;144.017;144.017;144.017
216;initialize;1;4.3306;4.3306;4.3306
216;async;100;0.0405172;0.0238308;0.118267
216;inner;100;1.1369;1.0787;1.16039
216;wait;100;5.21082e-05;2.6888e-05;0.00022193
216;boundary;100;0.0778766;0.0689909;0.125997
216;calc iter;100;1.25534;1.24333;1.32248
216;calc total;1;125.765;125.765;125.765
216;total;1;143.936;143.936;143.936
144;initialize;1;4.3139;4.3139;4.3139
144;async;100;0.0497894;0.0199374;0.138946
144;inner;100;1.13628;1.02102;1.23179
144;wait;100;4.02031e-05;2.3061e-05;0.000222871
144;boundary;100;0.0707629;0.0685644;0.118986
144;calc iter;100;1.25688;1.15517;1.35996
144;calc total;1;125.765;125.765;125.765
144;total;1;143.915;143.915;143.915
168;initialize;1;4.46805;4.46805;4.46805
168;async;100;0.0304875;0.0175217;0.233905
168;inner;100;1.15373;1.01934;1.16955
168;wait;100;4.56765e-05;2.3533e-05;0.000155793
168;boundary;100;0.071542;0.0697091;0.0798869
168;calc iter;100;1.25581;1.24289;1.32301
168;calc total;1;125.765;125.765;125.765
168;total;1;144.077;144.077;144.077
193;initialize;1;4.34998;4.34998;4.34998
193;async;100;0.0367462;0.0180858;0.310044
193;inner;100;1.14876;1.03222;1.16936
193;wait;100;3.57552e-05;2.1094e-05;0.000160754
193;boundary;100;0.0712784;0.0695726;0.131544
193;calc iter;100;1.25682;1.20719;1.43385
193;calc total;1;125.765;125.765;125.765
193;total;1;143.959;143.959;143.959
136;initialize;1;4.40805;4.40805;4.40805
136;async;100;0.0559982;0.02136;0.108642
136;inner;100;1.10311;1.07363;1.13433
136;wait;100;6.00021e-05;2.5206e-05;0.000272529
136;boundary;100;0.0974441;0.0744663;0.113269
136;calc iter;100;1.25662;1.23316;1.27718
136;calc total;1;125.765;125.765;125.765
136;total;1;144.017;144.017;144.017
145;initialize;1;4.31392;4.31392;4.31392
145;async;100;0.0411964;0.0204536;0.245697
145;inner;100;1.14478;1.01039;1.16159
145;wait;100;3.84054e-05;2.0549e-05;0.00013288
145;boundary;100;0.0708083;0.0665447;0.144487
145;calc iter;100;1.25682;1.17924;1.3715
145;calc total;1;125.765;125.765;125.765
145;total;1;143.915;143.915;143.915
169;initialize;1;4.47647;4.47647;4.47647
169;async;100;0.0366471;0.0165214;0.138465
169;inner;100;1.14424;1.01576;1.1711
169;wait;100;4.89928e-05;2.244e-05;0.000280799
169;boundary;100;0.0748391;0.0693442;0.143433
169;calc iter;100;1.25578;1.17578;1.33787
169;calc total;1;125.765;125.765;125.765
169;total;1;144.085;144.085;144.085
194;initialize;1;4.35454;4.35454;4.35454
194;async;100;0.0378706;0.0203637;0.126638
194;inner;100;1.14752;1.05774;1.19229
194;wait;100;2.89744e-05;1.8106e-05;0.00014081
194;boundary;100;0.0714433;0.0692969;0.110736
194;calc iter;100;1.25687;1.17063;1.42971
194;calc total;1;125.765;125.765;125.765
194;total;1;143.964;143.964;143.964
137;initialize;1;4.40804;4.40804;4.40804
137;async;100;0.0563703;0.0208277;0.111556
137;inner;100;1.10454;1.06177;1.13428
137;wait;100;5.68434e-05;2.9382e-05;0.000367982
137;boundary;100;0.0956603;0.0712238;0.121823
137;calc iter;100;1.25663;1.2118;1.29413
137;calc total;1;125.765;125.765;125.765
137;total;1;144.017;144.017;144.017
217;initialize;1;4.32991;4.32991;4.32991
217;async;100;0.0383465;0.0198299;0.0884874
217;inner;100;1.13915;1.06566;1.16429
217;wait;100;5.11091e-05;2.4414e-05;0.00019383
217;boundary;100;0.0777889;0.0688942;0.122897
217;calc iter;100;1.25534;1.24206;1.30508
217;calc total;1;125.765;125.765;125.765
217;total;1;143.935;143.935;143.935
146;initialize;1;4.31397;4.31397;4.31397
146;async;100;0.0490558;0.0204799;0.236002
146;inner;100;1.13701;1.01695;1.15429
146;wait;100;4.5124e-05;2.2572e-05;0.000291688
146;boundary;100;0.0706601;0.0689358;0.0972237
146;calc iter;100;1.25677;1.2137;1.32784
146;calc total;1;125.765;125.765;125.765
146;total;1;143.915;143.915;143.915
170;initialize;1;4.47092;4.47092;4.47092
170;async;100;0.0325708;0.017306;0.114397
170;inner;100;1.1501;1.04132;1.16624
170;wait;100;4.30419e-05;1.78e-05;0.000149198
170;boundary;100;0.0731194;0.0695646;0.116804
170;calc iter;100;1.25584;1.24263;1.31464
170;calc total;1;125.765;125.765;125.765
170;total;1;144.08;144.08;144.08
195;initialize;1;4.34987;4.34987;4.34987
195;async;100;0.0325687;0.0204976;0.137236
195;inner;100;1.15297;1.06386;1.23461
195;wait;100;3.13164e-05;1.7989e-05;0.000168404
195;boundary;100;0.0712983;0.0699328;0.0808347
195;calc iter;100;1.25687;1.22106;1.34098
195;calc total;1;125.765;125.765;125.765
195;total;1;143.959;143.959;143.959
138;initialize;1;4.40799;4.40799;4.40799
138;async;100;0.0689017;0.0198161;0.160934
138;inner;100;1.11863;1.07247;1.15524
138;wait;100;2.53774e-05;1.6651e-05;0.000137356
138;boundary;100;0.0693779;0.0673048;0.0814695
138;calc iter;100;1.25694;1.22896;1.30504
138;calc total;1;125.765;125.765;125.765
138;total;1;144.017;144.017;144.017
218;initialize;1;4.3301;4.3301;4.3301
218;async;100;0.0475691;0.0224945;0.185291
218;inner;100;1.13133;1.05409;1.15867
218;wait;100;4.84843e-05;2.5596e-05;0.000245587
218;boundary;100;0.0763886;0.0690494;0.0895707
218;calc iter;100;1.25534;1.23392;1.31137
218;calc total;1;125.765;125.765;125.765
218;total;1;143.936;143.936;143.936
147;initialize;1;4.31395;4.31395;4.31395
147;async;100;0.0408206;0.0202914;0.15196
147;inner;100;1.14524;1.04294;1.16222
147;wait;100;3.40269e-05;1.903e-05;0.000120118
147;boundary;100;0.0707754;0.069183;0.0891761
147;calc iter;100;1.25687;1.23127;1.33513
147;calc total;1;125.765;125.765;125.765
147;total;1;143.915;143.915;143.915
171;initialize;1;4.48816;4.48816;4.48816
171;async;100;0.0315779;0.0174539;0.096361
171;inner;100;1.14749;1.01457;1.16492
171;wait;100;5.85448e-05;2.3266e-05;0.00017603
171;boundary;100;0.0766558;0.0699295;0.146231
171;calc iter;100;1.25578;1.19264;1.30622
171;calc total;1;125.765;125.765;125.765
171;total;1;144.097;144.097;144.097
196;initialize;1;4.34985;4.34985;4.34985
196;async;100;0.036007;0.0198875;0.131505
196;inner;100;1.1387;1.07489;1.16042
196;wait;100;5.71494e-05;2.5265e-05;0.000327001
196;boundary;100;0.0819736;0.0691648;0.0948611
196;calc iter;100;1.25674;1.24152;1.30811
196;calc total;1;125.765;125.765;125.765
196;total;1;143.959;143.959;143.959
139;initialize;1;4.40807;4.40807;4.40807
139;async;100;0.0606026;0.0201191;0.114358
139;inner;100;1.12619;1.08765;1.15479
139;wait;100;3.69891e-05;2.0369e-05;0.000278523
139;boundary;100;0.069972;0.0678465;0.0869566
139;calc iter;100;1.25681;1.23377;1.27992
139;calc total;1;125.765;125.765;125.765
139;total;1;144.017;144.017;144.017
219;initialize;1;4.33001;4.33001;4.33001
219;async;100;0.045608;0.0180057;0.0884871
219;inner;100;1.13401;1.11309;1.16404
219;wait;100;4.57603e-05;2.1541e-05;0.000227537
219;boundary;100;0.075702;0.0693701;0.0866932
219;calc iter;100;1.25537;1.23486;1.31241
219;calc total;1;125.765;125.765;125.765
219;total;1;143.936;143.936;143.936
148;initialize;1;4.31394;4.31394;4.31394
148;async;100;0.0475395;0.0197338;0.15317
148;inner;100;1.13104;1.03024;1.1865
148;wait;100;6.17834e-05;2.6117e-05;0.00037207
148;boundary;100;0.0781027;0.0665461;0.0935109
148;calc iter;100;1.25674;1.13604;1.39932
148;calc total;1;125.765;125.765;125.765
148;total;1;143.915;143.915;143.915
172;initialize;1;4.49087;4.49087;4.49087
172;async;100;0.0327975;0.0205146;0.18371
172;inner;100;1.13786;1.0032;1.15785
172;wait;100;5.89882e-05;2.7053e-05;0.000340288
172;boundary;100;0.0849882;0.0692595;0.149602
172;calc iter;100;1.25571;1.18553;1.37055
172;calc total;1;125.765;125.765;125.765
172;total;1;144.1;144.1;144.1
197;initialize;1;4.34995;4.34995;4.34995
197;async;100;0.0388037;0.0197575;0.121929
197;inner;100;1.14182;1.06545;1.228
197;wait;100;5.38339e-05;2.5431e-05;0.000297469
197;boundary;100;0.0760911;0.0694119;0.136095
197;calc iter;100;1.25677;1.1826;1.33942
197;calc total;1;125.765;125.765;125.765
197;total;1;143.959;143.959;143.959
140;initialize;1;4.40807;4.40807;4.40807
140;async;100;0.0598406;0.0198185;0.11575
140;inner;100;1.12717;1.08869;1.15533
140;wait;100;2.8423e-05;1.7732e-05;0.000197296
140;boundary;100;0.0698298;0.0678465;0.0878814
140;calc iter;100;1.25687;1.23328;1.28162
140;calc total;1;125.765;125.765;125.765
140;total;1;144.017;144.017;144.017
220;initialize;1;4.32996;4.32996;4.32996
220;async;100;0.041533;0.0174245;0.119519
220;inner;100;1.12834;1.10984;1.18696
220;wait;100;6.36117e-05;2.5025e-05;0.000287883
220;boundary;100;0.0853233;0.068963;0.101209
220;calc iter;100;1.25526;1.22239;1.37584
149;initialize;1;4.31391;4.31391;4.31391
149;async;100;0.0511802;0.0197345;0.172934
149;inner;100;1.13237;1.02321;1.18616
149;wait;100;4.68207e-05;2.0874e-05;0.000272482
149;boundary;100;0.0731711;0.068724;0.144358
149;calc iter;100;1.25677;1.19576;1.37462
149;calc total;1;125.765;125.765;125.765
149;total;1;143.915;143.915;143.915
173;initialize;1;4.47943;4.47943;4.47943
173;async;100;0.0347702;0.0215257;0.154544
173;inner;100;1.14163;1.0857;1.15928
173;wait;100;6.28412e-05;3.4168e-05;0.00023804
173;boundary;100;0.0792597;0.0689463;0.0931281
173;calc iter;100;1.25572;1.24345;1.31047
173;calc total;1;125.765;125.765;125.765
173;total;1;144.088;144.088;144.088
198;initialize;1;4.35209;4.35209;4.35209
198;async;100;0.0363216;0.0199967;0.128763
198;inner;100;1.13685;1.02731;1.16243
198;wait;100;6.14453e-05;3.6073e-05;0.000236579
198;boundary;100;0.0834313;0.0713493;0.148039
198;calc iter;100;1.25667;1.21638;1.30924
198;calc total;1;125.765;125.765;125.765
198;total;1;143.961;143.961;143.961
141;initialize;1;4.40801;4.40801;4.40801
141;async;100;0.0581966;0.0196431;0.130811
141;inner;100;1.12888;1.07788;1.15712
141;wait;100;2.62088e-05;1.6929e-05;0.00017901
141;boundary;100;0.0697611;0.0676016;0.0742767
141;calc iter;100;1.25687;1.24427;1.27632
141;calc total;1;125.765;125.765;125.765
141;total;1;144.017;144.017;144.017
220;calc total;1;125.765;125.765;125.765
220;total;1;143.936;143.936;143.936
150;initialize;1;4.31395;4.31395;4.31395
150;async;100;0.047165;0.0199742;0.178159
150;inner;100;1.12651;0.987714;1.14933
150;wait;100;6.21192e-05;4.0066e-05;0.000233623
150;boundary;100;0.0829635;0.071725;0.152985
150;calc iter;100;1.2567;1.15952;1.38361
150;calc total;1;125.765;125.765;125.765
150;total;1;143.915;143.915;143.915
174;initialize;1;4.47292;4.47292;4.47292
174;async;100;0.0408525;0.0209491;0.0570912
174;inner;100;1.14281;1.05542;1.19131
174;wait;100;4.14688e-05;1.8541e-05;0.000317396
174;boundary;100;0.0721876;0.0684173;0.203362
174;calc iter;100;1.25589;1.19402;1.43439
174;calc total;1;125.765;125.765;125.765
174;total;1;144.082;144.082;144.082
199;initialize;1;4.35684;4.35684;4.35684
199;async;100;0.0343775;0.0188188;0.203145
199;inner;100;1.14852;1.01551;1.16881
199;wait;100;4.99788e-05;2.1054e-05;0.000192793
199;boundary;100;0.0738004;0.0696599;0.161895
199;calc iter;100;1.25675;1.1963;1.38588
199;calc total;1;125.765;125.765;125.765
199;total;1;143.966;143.966;143.966
221;initialize;1;4.33318;4.33318;4.33318
221;async;100;0.0419311;0.0253676;0.106083
221;inner;100;1.12315;1.1062;1.15956
221;wait;100;6.51862e-05;3.5959e-05;0.000289313
221;boundary;100;0.0901425;0.0692372;0.102607
221;calc iter;100;1.25529;1.23706;1.29959
221;calc total;1;125.765;125.765;125.765
221;total;1;143.939;143.939;143.939
151;initialize;1;4.31395;4.31395;4.31395
151;async;100;0.0493143;0.0200516;0.236953
151;inner;100;1.12811;0.962636;1.14944
151;wait;100;5.2214e-05;2.1348e-05;0.000199911
151;boundary;100;0.0792171;0.0689407;0.174735
151;calc iter;100;1.2567;1.17506;1.45208
151;calc total;1;125.765;125.765;125.765
151;total;1;143.915;143.915;143.915
175;initialize;1;4.49089;4.49089;4.49089
175;async;100;0.0328528;0.0166779;0.205472
175;inner;100;1.15224;1.0278;1.17301
175;wait;100;3.3697e-05;2.0779e-05;0.000156636
175;boundary;100;0.0708374;0.0678055;0.0844321
175;calc iter;100;1.25597;1.2421;1.30291
175;calc total;1;125.765;125.765;125.765
175;total;1;144.1;144.1;144.1
200;initialize;1;4.35203;4.35203;4.35203
200;async;100;0.0432969;0.017157;0.184653
200;inner;100;1.14208;1.06638;1.16122
200;wait;100;4.28887e-05;2.191e-05;0.000282231
200;boundary;100;0.0713723;0.0695216;0.0926035
200;calc iter;100;1.2568;1.23024;1.3243
200;calc total;1;125.765;125.765;125.765
200;total;1;143.961;143.961;143.961
222;initialize;1;4.3308;4.3308;4.3308
222;async;100;0.0485296;0.0179922;0.208607
222;inner;100;1.13619;1.0507;1.15961
222;wait;100;3.96187e-05;1.8798e-05;0.000252034
222;boundary;100;0.0708295;0.0670065;0.0848984
222;calc iter;100;1.25559;1.23319;1.32635
222;calc total;1;125.765;125.765;125.765
222;total;1;143.936;143.936;143.936
152;initialize;1;4.31392;4.31392;4.31392
152;async;100;0.0457412;0.017872;0.191489
152;inner;100;1.13952;0.999358;1.16
152;wait;100;4.28198e-05;1.9171e-05;0.000220116
152;boundary;100;0.0714975;0.0687709;0.148762
152;calc iter;100;1.2568;1.16604;1.35165
152;calc total;1;125.765;125.765;125.765
152;total;1;143.915;143.915;143.915
176;initialize;1;4.49088;4.49088;4.49088
176;async;100;0.0377193;0.0167461;0.0556338
176;inner;100;1.14695;1.09435;1.18944
176;wait;100;3.37577e-05;1.6445e-05;0.000222554
176;boundary;100;0.0712435;0.0678322;0.109967
176;calc iter;100;1.25595;1.22113;1.30577
176;calc total;1;125.765;125.765;125.765
176;total;1;144.1;144.1;144.1
201;initialize;1;4.35684;4.35684;4.35684
201;async;100;0.0371214;0.0200037;0.111689
201;inner;100;1.1444;1.05764;1.16371
201;wait;100;5.66922e-05;1.9497e-05;0.000270131
201;boundary;100;0.0751587;0.0693543;0.124604
201;calc iter;100;1.25674;1.23984;1.29469
201;calc total;1;125.765;125.765;125.765
201;total;1;143.966;143.966;143.966
223;initialize;1;4.3332;4.3332;4.3332
223;async;100;0.0530775;0.0261942;0.102465
223;inner;100;1.13125;1.05953;1.15283
223;wait;100;4.4259e-05;2.0945e-05;0.000358376
223;boundary;100;0.0711675;0.0687037;0.118839
223;calc iter;100;1.25554;1.23874;1.30756
223;calc total;1;125.765;125.765;125.765
223;total;1;143.939;143.939;143.939
153;initialize;1;4.31392;4.31392;4.31392
153;async;100;0.0446429;0.0167109;0.285091
153;inner;100;1.13998;1.01727;1.1624
153;wait;100;5.34375e-05;2.3838e-05;0.000231263
153;boundary;100;0.07213;0.0660778;0.14452
153;calc iter;100;1.25681;1.17855;1.37759
153;calc total;1;125.765;125.765;125.765
153;total;1;143.915;143.915;143.915
177;initialize;1;4.49093;4.49093;4.49093
177;async;100;0.0314887;0.017821;0.0728433
177;inner;100;1.14808;1.04192;1.16609
177;wait;100;5.2408e-05;2.2106e-05;0.000199351
177;boundary;100;0.0763235;0.0678188;0.122107
177;calc iter;100;1.25595;1.23429;1.28221
177;calc total;1;125.765;125.765;125.765
177;total;1;144.1;144.1;144.1
202;initialize;1;4.35654;4.35654;4.35654
202;async;100;0.0350957;0.016133;0.181659
202;inner;100;1.1433;1.04771;1.1642
202;wait;100;6.0408e-05;3.2333e-05;0.000210541
202;boundary;100;0.0783062;0.0696616;0.131601
202;calc iter;100;1.25677;1.22363;1.3421
202;calc total;1;125.765;125.765;125.765
202;total;1;143.966;143.966;143.966
224;initialize;1;4.3306;4.3306;4.3306
224;async;100;0.0499933;0.0253029;0.0962186
224;inner;100;1.13522;1.11053;1.15753
224;wait;100;3.52559e-05;2.2021e-05;0.000306925
224;boundary;100;0.0703644;0.0679824;0.0948756
224;calc iter;100;1.25562;1.23846;1.2913
224;calc total;1;125.765;125.765;125.765
224;total;1;143.936;143.936;143.936
154;initialize;1;4.31397;4.31397;4.31397
154;async;100;0.0492378;0.020208;0.340904
154;inner;100;1.1279;0.957712;1.14903
154;wait;100;5.92964e-05;2.3768e-05;0.000300096
154;boundary;100;0.0795842;0.0666855;0.109008
154;calc iter;100;1.25678;1.15865;1.39575
154;calc total;1;125.765;125.765;125.765
154;total;1;143.915;143.915;143.915
178;initialize;1;4.4736;4.4736;4.4736
178;async;100;0.0326981;0.0194475;0.0843164
178;inner;100;1.14763;1.10456;1.16445
178;wait;100;4.74596e-05;1.8035e-05;0.000269204
178;boundary;100;0.0755205;0.0687897;0.0938951
178;calc iter;100;1.2559;1.24305;1.27474
178;calc total;1;125.765;125.765;125.765
178;total;1;144.082;144.082;144.082
203;initialize;1;4.35206;4.35206;4.35206
203;async;100;0.0354812;0.0182993;0.101328
203;inner;100;1.14203;1.07366;1.16215
203;wait;100;6.32721e-05;3.5957e-05;0.000250509
203;boundary;100;0.0791689;0.0710998;0.130295
203;calc iter;100;1.25675;1.24183;1.28413
203;calc total;1;125.765;125.765;125.765
203;total;1;143.961;143.961;143.961
225;initialize;1;4.33319;4.33319;4.33319
225;async;100;0.0506528;0.0174945;0.078973
225;inner;100;1.13344;1.09261;1.15891
225;wait;100;3.80583e-05;1.8493e-05;0.000224366
225;boundary;100;0.0714829;0.0679557;0.0986799
225;calc iter;100;1.25562;1.23348;1.28661
225;calc total;1;125.765;125.765;125.765
225;total;1;143.939;143.939;143.939
155;initialize;1;4.31392;4.31392;4.31392
155;async;100;0.0476492;0.0204326;0.194407
155;inner;100;1.13261;1.02049;1.15319
155;wait;100;4.96695e-05;2.2348e-05;0.00031783
155;boundary;100;0.0765156;0.0674138;0.136701
155;calc iter;100;1.25683;1.20774;1.31359
155;calc total;1;125.765;125.765;125.765
155;total;1;143.915;143.915;143.915
179;initialize;1;4.46649;4.46649;4.46649
179;async;100;0.0364288;0.0222419;0.228789
179;inner;100;1.14689;1.01637;1.16008
179;wait;100;4.93661e-05;2.6993e-05;0.000336523
179;boundary;100;0.0725137;0.0694854;0.083273
179;calc iter;100;1.25588;1.23996;1.3147
179;calc total;1;125.765;125.765;125.765
179;total;1;144.075;144.075;144.075
204;initialize;1;4.35194;4.35194;4.35194
204;async;100;0.0793058;0.0192416;0.116049
204;inner;100;1.10521;1.07355;1.15992
204;wait;100;4.93921e-05;2.2984e-05;0.000274745
204;boundary;100;0.0710021;0.0678708;0.0952729
204;calc iter;100;1.25557;1.23563;1.29721
204;calc total;1;125.765;125.765;125.765
204;total;1;143.961;143.961;143.961
156;initialize;1;4.31398;4.31398;4.31398
156;async;100;0.063275;0.0206114;0.14081
156;inner;100;1.12054;1.06835;1.16434
156;wait;100;3.64186e-05;1.9831e-05;0.000255863
156;boundary;100;0.0720731;0.0692354;0.117331
156;calc iter;100;1.25593;1.20741;1.31113
156;calc total;1;125.765;125.765;125.765
156;total;1;143.915;143.915;143.915
180;initialize;1;4.46998;4.46998;4.46998
180;async;100;0.0461206;0.0196292;0.163175
180;inner;100;1.12009;1.07417;1.15263
180;wait;100;7.10483e-05;3.5306e-05;0.000363237
180;boundary;100;0.0898875;0.0708356;0.142774
180;calc iter;100;1.25617;1.21689;1.32082
180;calc total;1;125.765;125.765;125.765
180;total;1;144.079;144.079;144.079
205;initialize;1;4.35691;4.35691;4.35691
205;async;100;0.0814759;0.0206028;0.1824
205;inner;100;1.10483;1.07506;1.16024
157;initialize;1;4.31398;4.31398;4.31398
157;async;100;0.0607809;0.0206339;0.138294
157;inner;100;1.12332;1.08055;1.16931
157;wait;100;3.12833e-05;1.779e-05;0.00016547
157;boundary;100;0.0718339;0.0679028;0.138752
157;calc iter;100;1.25597;1.22355;1.32139
157;calc total;1;125.765;125.765;125.765
157;total;1;143.915;143.915;143.915
181;initialize;1;4.4909;4.4909;4.4909
181;async;100;0.0482274;0.0204729;0.0754524
181;inner;100;1.11885;1.079;1.15098
205;wait;100;3.65613e-05;2.2491e-05;0.00017502
205;boundary;100;0.0692827;0.0660786;0.109431
205;calc iter;100;1.25563;1.22823;1.3375
205;calc total;1;125.765;125.765;125.765
205;total;1;143.966;143.966;143.966
158;initialize;1;4.31392;4.31392;4.31392
158;async;100;0.0573655;0.0172956;0.130642
158;inner;100;1.12514;1.08561;1.17211
158;wait;100;3.42602e-05;2.4722e-05;0.000162674
158;boundary;100;0.0735343;0.0669065;0.109276
158;calc iter;100;1.25607;1.21225;1.3187
158;calc total;1;125.765;125.765;125.765
158;total;1;143.915;143.915;143.915
181;wait;100;5.62872e-05;3.147e-05;0.000356225
181;boundary;100;0.0890316;0.0734541;0.125582
181;calc iter;100;1.25617;1.24126;1.27018
181;calc total;1;125.765;125.765;125.765
181;total;1;144.1;144.1;144.1
206;initialize;1;4.35224;4.35224;4.35224
206;async;100;0.0843643;0.0204102;0.154503
206;inner;100;1.10206;1.07279;1.16135
206;wait;100;2.81433e-05;1.8018e-05;0.000180315
206;boundary;100;0.069175;0.0662641;0.0708882
206;calc iter;100;1.25563;1.24543;1.30256
206;calc total;1;125.765;125.765;125.765
206;total;1;143.962;143.962;143.962
159;initialize;1;4.31392;4.31392;4.31392
159;async;100;0.0636049;0.0207855;0.188925
159;inner;100;1.12182;1.05186;1.16706
159;wait;100;3.12992e-05;1.852e-05;0.0002334
159;boundary;100;0.0705684;0.0671831;0.0729278
159;calc iter;100;1.25603;1.2185;1.30855
159;calc total;1;125.765;125.765;125.765
159;total;1;143.915;143.915;143.915
182;initialize;1;4.47576;4.47576;4.47576
182;async;100;0.0491977;0.0205095;0.119775
182;inner;100;1.12018;1.07274;1.14956
182;wait;100;4.49832e-05;2.2711e-05;0.000250378
182;boundary;100;0.0867672;0.071236;0.124521
182;calc iter;100;1.25619;1.21797;1.30674
182;calc total;1;125.765;125.765;125.765
182;total;1;144.084;144.084;144.084
207;initialize;1;4.34994;4.34994;4.34994
207;async;100;0.0776129;0.0206284;0.11322
207;inner;100;1.10859;1.07816;1.16417
207;wait;100;2.98086e-05;1.9104e-05;0.000159475
207;boundary;100;0.0694;0.0662994;0.0739009
207;calc iter;100;1.25564;1.2401;1.27953
207;calc total;1;125.765;125.765;125.765
207;total;1;143.959;143.959;143.959
160;initialize;1;4.31398;4.31398;4.31398
160;async;100;0.0644687;0.0203156;0.240735
160;inner;100;1.11628;1.0249;1.1616
160;wait;100;4.00983e-05;1.9737e-05;0.00022672
160;boundary;100;0.0751846;0.0672821;0.124682
160;calc iter;100;1.25598;1.16913;1.39034
160;calc total;1;125.765;125.765;125.765
160;total;1;143.915;143.915;143.915
183;initialize;1;4.47045;4.47045;4.47045
183;async;100;0.0459122;0.0205838;0.0880744
183;inner;100;1.12303;1.07091;1.1549
183;wait;100;5.00389e-05;2.4658e-05;0.000326586
183;boundary;100;0.0872054;0.0711486;0.127542
183;calc iter;100;1.2562;1.22258;1.28696
183;calc total;1;125.765;125.765;125.765
183;total;1;144.079;144.079;144.079
208;initialize;1;4.34993;4.34993;4.34993
208;async;100;0.0857672;0.0204362;0.185855
208;inner;100;1.096;1.06293;1.1492
208;wait;100;4.76158e-05;2.3443e-05;0.000362279
208;boundary;100;0.0737603;0.0666674;0.104281
208;calc iter;100;1.25558;1.23724;1.32522
208;calc total;1;125.765;125.765;125.765
208;total;1;143.959;143.959;143.959
161;initialize;1;4.31395;4.31395;4.31395
161;async;100;0.0673114;0.0202008;0.188895
161;inner;100;1.11736;1.05542;1.15867
161;wait;100;3.57071e-05;1.9773e-05;0.000290878
161;boundary;100;0.0712728;0.0668353;0.0851949
161;calc iter;100;1.25598;1.21758;1.31191
161;calc total;1;125.765;125.765;125.765
161;total;1;143.915;143.915;143.915
184;initialize;1;4.47223;4.47223;4.47223
184;async;100;0.0465746;0.0204387;0.169295
184;inner;100;1.10985;1.07687;1.1491
184;wait;100;5.71933e-05;2.9404e-05;0.000348147
184;boundary;100;0.0996466;0.0721949;0.123117
184;calc iter;100;1.25613;1.22286;1.31839
184;calc total;1;125.765;125.765;125.765
184;total;1;144.081;144.081;144.081
209;initialize;1;4.35222;4.35222;4.35222
209;async;100;0.0834889;0.0202991;0.12155
209;inner;100;1.10007;1.0704;1.15373
209;wait;100;4.26937e-05;2.3081e-05;0.000322682
209;boundary;100;0.0719744;0.0665775;0.0936051
209;calc iter;100;1.25557;1.23982;1.27865
209;calc total;1;125.765;125.765;125.765
209;total;1;143.962;143.962;143.962
162;initialize;1;4.31394;4.31394;4.31394
162;async;100;0.0442209;0.0202875;0.106813
162;inner;100;1.11753;1.07693;1.16199
162;wait;100;4.7364e-05;2.6386e-05;0.000182371
162;boundary;100;0.0937109;0.0710807;0.116365
162;calc iter;100;1.25551;1.24415;1.28417
162;calc total;1;125.765;125.765;125.765
162;total;1;143.915;143.915;143.915
185;initialize;1;4.46743;4.46743;4.46743
185;async;100;0.0475905;0.0203575;0.0930776
185;inner;100;1.10841;1.05258;1.14455
185;wait;100;5.71839e-05;3.0896e-05;0.000336311
185;boundary;100;0.100059;0.0767748;0.138748
185;calc iter;100;1.25612;1.21894;1.29161
185;calc total;1;125.765;125.765;125.765
185;total;1;144.076;144.076;144.076
210;initialize;1;4.34998;4.34998;4.34998
210;async;100;0.0544036;0.0221728;0.102214
210;inner;100;1.09176;1.05889;1.15187
210;wait;100;6.56735e-05;3.3266e-05;0.000304817
210;boundary;100;0.108731;0.0700384;0.141951
210;calc iter;100;1.25496;1.24098;1.29745
210;calc total;1;125.765;125.765;125.765
210;total;1;143.959;143.959;143.959
163;initialize;1;4.31394;4.31394;4.31394
163;async;100;0.0442311;0.0206902;0.0966857
163;inner;100;1.11665;1.07124;1.16086
163;wait;100;4.72752e-05;2.5217e-05;0.000242322
163;boundary;100;0.094579;0.0703148;0.114923
163;calc iter;100;1.25551;1.23307;1.30416
163;calc total;1;125.765;125.765;125.765
163;total;1;143.915;143.915;143.915
186;initialize;1;4.49088;4.49088;4.49088
186;async;100;0.0580528;0.0170996;0.179534
186;inner;100;1.12889;1.0678;1.16281
186;wait;100;2.86816e-05;1.7207e-05;0.000131076
186;boundary;100;0.0694909;0.068026;0.0985684
186;calc iter;100;1.25647;1.20804;1.32424
186;calc total;1;125.765;125.765;125.765
186;total;1;144.1;144.1;144.1
211;initialize;1;4.35232;4.35232;4.35232
211;async;100;0.0510501;0.0222599;0.0820345
211;inner;100;1.10399;1.07235;1.1608
211;wait;100;4.58894e-05;2.5609e-05;0.000173549
211;boundary;100;0.0999882;0.0694683;0.123122
211;calc iter;100;1.25508;1.24261;1.28071
211;calc total;1;125.765;125.765;125.765
211;total;1;143.962;143.962;143.962
164;initialize;1;4.31394;4.31394;4.31394
164;async;100;0.0445048;0.0203615;0.140657
164;inner;100;1.12075;1.07421;1.16312
164;wait;100;4.67888e-05;2.7323e-05;0.000242517
164;boundary;100;0.0903044;0.0701691;0.113908
164;calc iter;100;1.25561;1.2372;1.33278
164;calc total;1;125.765;125.765;125.765
164;total;1;143.915;143.915;143.915
187;initialize;1;4.46874;4.46874;4.46874
187;async;100;0.0587589;0.0202765;0.109577
187;inner;100;1.12814;1.08971;1.16227
187;wait;100;2.78328e-05;1.7386e-05;0.000177901
187;boundary;100;0.0695322;0.0681762;0.0954019
187;calc iter;100;1.25646;1.23146;1.29582
187;calc total;1;125.765;125.765;125.765
187;total;1;144.077;144.077;144.077
212;initialize;1;4.35688;4.35688;4.35688
212;async;100;0.0555305;0.0223452;0.120777
212;inner;100;1.09988;1.06899;1.15613
212;wait;100;5.53134e-05;2.4704e-05;0.000334208
212;boundary;100;0.0996014;0.0696149;0.123448
212;calc iter;100;1.25506;1.23027;1.29619
212;calc total;1;125.765;125.765;125.765
212;total;1;143.966;143.966;143.966
165;initialize;1;4.31393;4.31393;4.31393
165;async;100;0.0420228;0.0204274;0.122592
165;inner;100;1.11717;1.04919;1.16128
165;wait;100;4.8256e-05;2.4526e-05;0.000211891
165;boundary;100;0.0963157;0.0713049;0.136697
165;calc iter;100;1.25556;1.20637;1.33098
165;calc total;1;125.765;125.765;125.765
165;total;1;143.915;143.915;143.915
188;initialize;1;4.46592;4.46592;4.46592
188;async;100;0.0586992;0.0199587;0.165728
188;inner;100;1.12786;1.0751;1.16518
188;wait;100;2.9106e-05;1.9064e-05;0.00014067
188;boundary;100;0.06985;0.0684851;0.0875502
188;calc iter;100;1.25644;1.2223;1.31212
188;calc total;1;125.765;125.765;125.765
188;total;1;144.075;144.075;144.075
213;initialize;1;4.35684;4.35684;4.35684
213;async;100;0.0586995;0.0222825;0.0936981
213;inner;100;1.0976;1.06656;1.15663
213;wait;100;4.70777e-05;2.324e-05;0.000180715
213;boundary;100;0.0987028;0.06932;0.124395
213;calc iter;100;1.25505;1.24364;1.28463
213;calc total;1;125.765;125.765;125.765
213;total;1;143.966;143.966;143.966
166;initialize;1;4.31392;4.31392;4.31392
166;async;100;0.0402342;0.0204942;0.186145
166;inner;100;1.11052;1.0626;1.16034
166;wait;100;6.29332e-05;2.924e-05;0.000288185
166;boundary;100;0.104703;0.0708928;0.118273
166;calc iter;100;1.25552;1.23048;1.31967
166;calc total;1;125.765;125.765;125.765
166;total;1;143.915;143.915;143.915
189;initialize;1;4.46949;4.46949;4.46949
189;async;100;0.0588526;0.020398;0.128007
189;inner;100;1.12807;1.08708;1.16336
189;wait;100;2.82567e-05;1.7768e-05;0.000137048
189;boundary;100;0.0695278;0.0683036;0.0753987
189;calc iter;100;1.25648;1.2265;1.28455
189;calc total;1;125.765;125.765;125.765
189;total;1;144.078;144.078;144.078
214;initialize;1;4.35686;4.35686;4.35686
214;async;100;0.0525454;0.0222324;0.17418
214;inner;100;1.09241;1.06068;1.15302
214;wait;100;6.14427e-05;3.0043e-05;0.000334278
214;boundary;100;0.10997;0.0680224;0.129425
214;calc iter;100;1.25499;1.24015;1.32888
214;calc total;1;125.765;125.765;125.765
214;total;1;143.966;143.966;143.966
167;initialize;1;4.31398;4.31398;4.31398
167;async;100;0.0405296;0.0205248;0.11793
167;inner;100;1.11367;1.07679;1.16149
167;wait;100;6.45702e-05;4.2546e-05;0.000204001
167;boundary;100;0.101259;0.0719841;0.119669
167;calc iter;100;1.25552;1.24404;1.28175
167;calc total;1;125.765;125.765;125.765
167;total;1;143.915;143.915;143.915
190;initialize;1;4.47165;4.47165;4.47165
190;async;100;0.0539064;0.0200394;0.209248
190;inner;100;1.13031;1.05718;1.16301
190;wait;100;3.68342e-05;1.8919e-05;0.000128128
190;boundary;100;0.0721523;0.0690119;0.100298
190;calc iter;100;1.2564;1.19044;1.36675
190;calc total;1;125.765;125.765;125.765
190;total;1;144.08;144.08;144.08
226;initialize;1;4.3332;4.3332;4.3332
226;async;100;0.0446662;0.019251;0.0902127
226;inner;100;1.13273;1.07771;1.15874
226;wait;100;6.08639e-05;3.1348e-05;0.000193578
226;boundary;100;0.0780593;0.0692557;0.116418
226;calc iter;100;1.25552;1.1931;1.32617
226;calc total;1;125.765;125.765;125.765
226;total;1;143.939;143.939;143.939
227;initialize;1;4.33064;4.33064;4.33064
227;async;100;0.0443399;0.0186441;0.0905835
227;inner;100;1.1363;1.07746;1.16171
227;wait;100;4.58766e-05;2.1529e-05;0.000162664
227;boundary;100;0.0748932;0.0689079;0.0971934
227;calc iter;100;1.25558;1.23745;1.2968
227;calc total;1;125.765;125.765;125.765
227;total;1;143.936;143.936;143.936
228;initialize;1;4.33003;4.33003;4.33003
228;async;100;0.0419552;0.0222649;0.127983
228;inner;100;1.11952;1.04372;1.16032
228;wait;100;6.9202e-05;4.8156e-05;0.000335273
228;boundary;100;0.0945056;0.0723761;0.148538
228;calc iter;100;1.25605;1.22895;1.31747
228;calc total;1;125.765;125.765;125.765
228;total;1;143.936;143.936;143.936
240;initialize;1;4.49608;4.49608;4.49608
240;async;100;0.0357503;0.0209832;0.22047
240;inner;100;1.14949;1.01715;1.19961
240;wait;100;3.60589e-05;1.8501e-05;0.000211536
240;boundary;100;0.0716721;0.0689375;0.103436
240;calc iter;100;1.25695;1.20888;1.32831
240;calc total;1;125.765;125.765;125.765
240;total;1;144.105;144.105;144.105
229;initialize;1;4.32996;4.32996;4.32996
229;async;100;0.0474747;0.022543;0.194419
229;inner;100;1.11574;1.02411;1.15443
229;wait;100;4.95178e-05;2.8102e-05;0.000265757
229;boundary;100;0.0927757;0.0739543;0.149822
229;calc iter;100;1.25604;1.21616;1.35585
241;initialize;1;4.49611;4.49611;4.49611
241;async;100;0.036979;0.0217764;0.100713
241;inner;100;1.14788;1.01359;1.24253
241;wait;100;3.76672e-05;1.9265e-05;0.000250833
241;boundary;100;0.0719924;0.0690764;0.13055
241;calc iter;100;1.25689;1.1296;1.47385
241;calc total;1;125.765;125.765;125.765
241;total;1;144.105;144.105;144.105
229;calc total;1;125.765;125.765;125.765
229;total;1;143.936;143.936;143.936
242;initialize;1;4.4961;4.4961;4.4961
242;async;100;0.0339757;0.0205678;0.274135
242;inner;100;1.15163;1.03075;1.17314
242;wait;100;3.10201e-05;2.0106e-05;0.000132236
242;boundary;100;0.0713528;0.0690921;0.12281
242;calc iter;100;1.25699;1.21132;1.3782
242;calc total;1;125.765;125.765;125.765
242;total;1;144.105;144.105;144.105
230;initialize;1;4.33316;4.33316;4.33316
230;async;100;0.0511057;0.0226751;0.214012
230;inner;100;1.11687;1.04922;1.15321
230;wait;100;4.7482e-05;2.3756e-05;0.000372028
230;boundary;100;0.0880656;0.0734853;0.124004
230;calc iter;100;1.25609;1.20675;1.33802
230;calc total;1;125.765;125.765;125.765
230;total;1;143.939;143.939;143.939
243;initialize;1;4.49605;4.49605;4.49605
243;async;100;0.0328873;0.0216165;0.144989
243;inner;100;1.15226;1.03938;1.17075
243;wait;100;3.74488e-05;2.0605e-05;0.000211902
243;boundary;100;0.0717609;0.0690733;0.119674
243;calc iter;100;1.25695;1.21267;1.33784
243;calc total;1;125.765;125.765;125.765
243;total;1;144.105;144.105;144.105
231;initialize;1;4.32999;4.32999;4.32999
231;async;100;0.0462545;0.0227127;0.130572
231;inner;100;1.1208;1.0632;1.15811
231;wait;100;4.38192e-05;2.1232e-05;0.000301289
231;boundary;100;0.0890149;0.0731296;0.128381
231;calc iter;100;1.25612;1.20868;1.28668
231;calc total;1;125.765;125.765;125.765
231;total;1;143.936;143.936;143.936
244;initialize;1;4.49607;4.49607;4.49607
244;async;100;0.034508;0.0198002;0.12437
244;inner;100;1.13964;1.02058;1.18433
244;wait;100;6.38426e-05;2.8392e-05;0.000333601
244;boundary;100;0.0826325;0.069486;0.13444
244;calc iter;100;1.25685;1.2063;1.31763
244;calc total;1;125.765;125.765;125.765
244;total;1;144.105;144.105;144.105
232;initialize;1;4.33013;4.33013;4.33013
232;async;100;0.0465108;0.0226299;0.0958382
232;inner;100;1.09985;1.04341;1.14597
232;wait;100;5.97009e-05;2.7547e-05;0.000362589
232;boundary;100;0.109547;0.0796506;0.141251
232;calc iter;100;1.25597;1.23316;1.27732
232;calc total;1;125.765;125.765;125.765
232;total;1;143.936;143.936;143.936
245;initialize;1;4.49613;4.49613;4.49613
245;async;100;0.0329189;0.0187522;0.141997
245;inner;100;1.15077;1.05111;1.17238
245;wait;100;4.56143e-05;2.0746e-05;0.000202219
245;boundary;100;0.073237;0.0684986;0.105178
245;calc iter;100;1.25697;1.22919;1.3199
245;calc total;1;125.765;125.765;125.765
245;total;1;144.105;144.105;144.105
233;initialize;1;4.32988;4.32988;4.32988
233;async;100;0.0453364;0.0224738;0.115538
233;inner;100;1.10562;1.03131;1.14913
233;wait;100;5.83547e-05;2.9585e-05;0.000375083
233;boundary;100;0.104971;0.0774643;0.153375
233;calc iter;100;1.25599;1.19961;1.31148
233;calc total;1;125.765;125.765;125.765
233;total;1;143.935;143.935;143.935
246;initialize;1;4.49614;4.49614;4.49614
246;async;100;0.0337847;0.0211671;0.198551
246;inner;100;1.14229;1.04026;1.16542
246;wait;100;5.5762e-05;2.6741e-05;0.000300863
246;boundary;100;0.0806739;0.0708686;0.117838
246;calc iter;100;1.25681;1.23273;1.31183
246;calc total;1;125.765;125.765;125.765
246;total;1;144.105;144.105;144.105
234;initialize;1;4.33314;4.33314;4.33314
234;async;100;0.0572411;0.0214085;0.183271
234;inner;100;1.127;1.06362;1.16357
234;wait;100;3.18126e-05;1.9303e-05;0.000247557
234;boundary;100;0.0720341;0.068275;0.0962746
234;calc iter;100;1.25631;1.21829;1.31857
234;calc total;1;125.765;125.765;125.765
234;total;1;143.939;143.939;143.939
247;initialize;1;4.49606;4.49606;4.49606
247;async;100;0.0384487;0.0211821;0.232558
247;inner;100;1.14308;1.03069;1.20512
247;wait;100;4.6881e-05;1.8183e-05;0.000310282
247;boundary;100;0.0752367;0.0692195;0.1127
247;calc iter;100;1.25682;1.19655;1.33516
247;calc total;1;125.765;125.765;125.765
247;total;1;144.105;144.105;144.105
235;initialize;1;4.33003;4.33003;4.33003
235;async;100;0.0557255;0.0223265;0.257952
235;inner;100;1.12819;1.03291;1.16751
235;wait;100;3.15018e-05;2.0018e-05;0.000146203
235;boundary;100;0.0723742;0.0683974;0.116054
235;calc iter;100;1.25632;1.21506;1.37066
235;calc total;1;125.765;125.765;125.765
235;total;1;143.936;143.936;143.936
248;initialize;1;4.49607;4.49607;4.49607
248;async;100;0.0303019;0.0162134;0.156455
248;inner;100;1.15497;1.02959;1.17568
248;wait;100;3.06202e-05;1.7851e-05;0.000167131
248;boundary;100;0.0716399;0.0689529;0.133856
248;calc iter;100;1.25695;1.17972;1.35871
248;calc total;1;125.765;125.765;125.765
248;total;1;144.105;144.105;144.105
236;initialize;1;4.33;4.33;4.33
236;async;100;0.0564404;0.0209899;0.253622
236;inner;100;1.12705;1.01636;1.17128
236;wait;100;2.46085e-05;1.6666e-05;0.000123386
236;boundary;100;0.0728799;0.0684585;0.109978
236;calc iter;100;1.25639;1.16957;1.37999
236;calc total;1;125.765;125.765;125.765
236;total;1;143.936;143.936;143.936
237;initialize;1;4.33002;4.33002;4.33002
237;async;100;0.0539345;0.0225078;0.16529
237;inner;100;1.13056;1.06566;1.16931
237;wait;100;2.77246e-05;1.7647e-05;0.000153963
237;boundary;100;0.0718792;0.0683881;0.0834042
237;calc iter;100;1.2564;1.20275;1.32475
237;calc total;1;125.765;125.765;125.765
237;total;1;143.936;143.936;143.936
238;initialize;1;4.33001;4.33001;4.33001
238;async;100;0.0487809;0.0213426;0.1047
238;inner;100;1.13165;1.07401;1.16724
238;wait;100;4.03976e-05;2.294e-05;0.000197594
238;boundary;100;0.0757907;0.0706673;0.0858271
238;calc iter;100;1.25627;1.24427;1.27817
238;calc total;1;125.765;125.765;125.765
238;total;1;143.936;143.936;143.936
239;initialize;1;4.32994;4.32994;4.32994
239;async;100;0.0510245;0.0204088;0.152782
239;inner;100;1.13048;1.07653;1.16519
239;wait;100;3.75896e-05;2.3422e-05;0.000212064
239;boundary;100;0.0747635;0.0691087;0.0979135
239;calc iter;100;1.25631;1.19634;1.31371
239;calc total;1;125.765;125.765;125.765
239;total;1;143.936;143.936;143.936
1;initialize;1;4.86515;4.86515;4.86515
1;async;100;0.0324141;0.0198487;0.0704773
1;inner;100;1.15226;1.08111;1.22056
1;wait;100;3.9429e-05;1.7475e-05;0.000136521
1;boundary;100;0.0727119;0.0690452;0.136534
1;calc iter;100;1.25743;1.22227;1.32001
1;calc total;1;125.765;125.765;125.765
1;total;1;144.473;144.473;144.473
288;initialize;1;4.5887;4.5887;4.5887
288;async;100;0.0429298;0.0194415;0.0962731
288;inner;100;1.14403;1.05433;1.18209
288;wait;100;3.84133e-05;2.5356e-05;0.000142495
288;boundary;100;0.0700268;0.0659417;0.0920812
288;calc iter;100;1.25702;1.21268;1.34879
288;calc total;1;125.765;125.765;125.765
288;total;1;144.187;144.187;144.187
46;boundary;100;0.0713604;0.0684081;0.0833349
46;calc iter;100;1.25705;1.2164;1.30498
46;calc total;1;125.765;125.765;125.765
46;total;1;144.351;144.351;144.351
249;initialize;1;4.49607;4.49607;4.49607
249;async;100;0.0349927;0.0210462;0.119069
249;inner;100;1.14671;1.00895;1.16609
249;wait;100;5.47187e-05;2.3894e-05;0.000223044
249;boundary;100;0.0751155;0.0687225;0.153353
249;calc iter;100;1.25688;1.19652;1.3175
249;calc total;1;125.765;125.765;125.765
249;total;1;144.105;144.105;144.105
264;initialize;1;4.27654;4.27654;4.27654
264;async;100;0.0357101;0.0186354;0.087653
264;inner;100;1.14744;1.05749;1.16683
264;wait;100;4.34366e-05;2.1385e-05;0.000203487
264;boundary;100;0.0724189;0.068437;0.131418
264;calc iter;100;1.25562;1.24065;1.30074
264;calc total;1;125.765;125.765;125.765
264;total;1;143.885;143.885;143.885
69;initialize;1;4.68543;4.68543;4.68543
69;async;100;0.0379954;0.0203083;0.114481
69;inner;100;1.12173;1.09711;1.16322
69;wait;100;5.8447e-05;2.8716e-05;0.000301869
69;boundary;100;0.0966673;0.0710339;0.105772
69;calc iter;100;1.25645;1.23802;1.30934
69;calc total;1;125.765;125.765;125.765
69;total;1;144.295;144.295;144.295
2;initialize;1;4.82627;4.82627;4.82627
2;async;100;0.0341663;0.0161767;0.0833386
2;inner;100;1.14968;1.07743;1.16733
2;wait;100;4.29894e-05;2.2149e-05;0.000270746
2;boundary;100;0.0735694;0.06949;0.143929
2;calc iter;100;1.25746;1.21512;1.30183
2;calc total;1;125.765;125.765;125.765
2;total;1;144.434;144.434;144.434
289;initialize;1;4.58873;4.58873;4.58873
289;async;100;0.047506;0.0206381;0.278957
289;inner;100;1.13801;1.01333;1.15538
289;wait;100;4.43021e-05;1.966e-05;0.00027537
289;boundary;100;0.071383;0.0657519;0.125695
289;calc iter;100;1.25695;1.18939;1.38235
289;calc total;1;125.765;125.765;125.765
289;total;1;144.187;144.187;144.187
47;initialize;1;4.74419;4.74419;4.74419
47;async;100;0.0611714;0.0202115;0.133085
47;inner;100;1.12571;1.08483;1.1579
47;wait;100;2.84831e-05;1.666e-05;0.000167508
47;boundary;100;0.0701553;0.0682885;0.0737407
47;calc iter;100;1.25707;1.22605;1.28762
47;calc total;1;125.765;125.765;125.765
47;total;1;144.351;144.351;144.351
250;initialize;1;4.49612;4.49612;4.49612
250;async;100;0.0353208;0.0179988;0.139861
250;inner;100;1.14215;1.04832;1.16375
250;wait;100;4.89518e-05;2.0733e-05;0.000296121
250;boundary;100;0.0793943;0.0693933;0.130378
250;calc iter;100;1.25692;1.20651;1.32167
250;calc total;1;125.765;125.765;125.765
250;total;1;144.105;144.105;144.105
70;initialize;1;4.68542;4.68542;4.68542
70;async;100;0.0370475;0.0188794;0.141868
70;inner;100;1.12033;1.08573;1.16354
70;wait;100;6.29644e-05;3.4293e-05;0.000289662
70;boundary;100;0.0989926;0.0712332;0.107688
70;calc iter;100;1.25644;1.23531;1.30502
70;calc total;1;125.765;125.765;125.765
70;total;1;144.295;144.295;144.295
3;initialize;1;4.83557;4.83557;4.83557
3;async;100;0.0328869;0.0177111;0.110367
3;inner;100;1.15179;1.08186;1.1695
3;wait;100;3.79155e-05;2.2444e-05;0.000146765
3;boundary;100;0.0727979;0.0698333;0.118342
3;calc iter;100;1.25751;1.21798;1.30647
3;calc total;1;125.765;125.765;125.765
3;total;1;144.443;144.443;144.443
290;initialize;1;4.58871;4.58871;4.58871
290;async;100;0.0479279;0.0205561;0.122041
290;inner;100;1.13766;1.01981;1.15613
290;wait;100;3.00661e-05;1.6746e-05;0.000189708
290;boundary;100;0.0713832;0.0682344;0.123996
290;calc iter;100;1.257;1.19454;1.29919
290;calc total;1;125.765;125.765;125.765
290;total;1;144.187;144.187;144.187
251;initialize;1;4.49605;4.49605;4.49605
251;async;100;0.0358271;0.020207;0.212475
251;inner;100;1.1433;1.03523;1.16254
251;wait;100;5.27846e-05;2.6652e-05;0.000275079
251;boundary;100;0.0777133;0.0705811;0.105698
251;calc iter;100;1.25689;1.17843;1.32517
251;calc total;1;125.765;125.765;125.765
251;total;1;144.105;144.105;144.105
71;initialize;1;4.68542;4.68542;4.68542
71;async;100;0.0400051;0.0197929;0.0869105
71;inner;100;1.12627;1.09007;1.16674
71;wait;100;5.67139e-05;4.1227e-05;0.000163511
71;boundary;100;0.0902158;0.0710909;0.117199
71;calc iter;100;1.25655;1.23755;1.30093
71;calc total;1;125.765;125.765;125.765
71;total;1;144.295;144.295;144.295
4;initialize;1;4.83786;4.83786;4.83786
4;async;100;0.0391052;0.0220346;0.197186
4;inner;100;1.14456;1.06678;1.16164
4;wait;100;5.51562e-05;2.2727e-05;0.00027615
4;boundary;100;0.0737327;0.0691122;0.132954
4;calc iter;100;1.25746;1.21093;1.34236
4;calc total;1;125.765;125.765;125.765
4;total;1;144.445;144.445;144.445
291;initialize;1;4.58872;4.58872;4.58872
291;async;100;0.0461941;0.0196318;0.143725
291;inner;100;1.13951;1.05412;1.15698
291;wait;100;3.97954e-05;1.8371e-05;0.000213221
291;boundary;100;0.0712363;0.0683015;0.117341
291;calc iter;100;1.25699;1.21061;1.30079
291;calc total;1;125.765;125.765;125.765
291;total;1;144.187;144.187;144.187
252;initialize;1;4.49607;4.49607;4.49607
252;async;100;0.0840513;0.0209003;0.185722
252;inner;100;1.10113;1.05978;1.15631
252;wait;100;5.04771e-05;2.8109e-05;0.000197429
252;boundary;100;0.0704052;0.0659655;0.0858843
252;calc iter;100;1.25563;1.2279;1.31411
252;calc total;1;125.765;125.765;125.765
252;total;1;144.105;144.105;144.105
5;initialize;1;4.83452;4.83452;4.83452
5;async;100;0.041442;0.0213588;0.136585
5;inner;100;1.14468;1.08183;1.16185
5;wait;100;4.00209e-05;1.8637e-05;0.000288797
5;boundary;100;0.0713357;0.0690036;0.114109
5;calc iter;100;1.2575;1.2198;1.29766
5;calc total;1;125.765;125.765;125.765
5;total;1;144.442;144.442;144.442
292;initialize;1;4.58871;4.58871;4.58871
292;async;100;0.0475276;0.0203303;0.166543
292;inner;100;1.13153;1.01834;1.15094
292;wait;100;7.54216e-05;4.1405e-05;0.000277764
292;boundary;100;0.0777772;0.0654882;0.124847
292;calc iter;100;1.25691;1.21247;1.30412
292;calc total;1;125.765;125.765;125.765
292;total;1;144.187;144.187;144.187
253;initialize;1;4.49607;4.49607;4.49607
253;async;100;0.0894673;0.0210528;0.165662
253;inner;100;1.09632;1.06547;1.15138
253;wait;100;3.97388e-05;1.7928e-05;0.000337918
253;boundary;100;0.0698019;0.065988;0.0803144
253;calc iter;100;1.25564;1.22635;1.3047
253;calc total;1;125.765;125.765;125.765
253;total;1;144.105;144.105;144.105
6;initialize;1;4.84251;4.84251;4.84251
6;async;100;0.0360468;0.0148774;0.104166
6;inner;100;1.13889;1.06232;1.19265
6;wait;100;5.68776e-05;2.6791e-05;0.000232122
6;boundary;100;0.082413;0.0709468;0.135359
6;calc iter;100;1.25741;1.21263;1.29739
6;calc total;1;125.765;125.765;125.765
6;total;1;144.45;144.45;144.45
293;initialize;1;4.58872;4.58872;4.58872
293;async;100;0.0442405;0.0208915;0.171846
293;inner;100;1.14291;1.01609;1.16713
293;wait;100;4.19533e-05;2.1391e-05;0.000149912
293;boundary;100;0.0697969;0.0677722;0.0934356
293;calc iter;100;1.25699;1.21449;1.29347
293;calc total;1;125.765;125.765;125.765
293;total;1;144.187;144.187;144.187
254;initialize;1;4.4961;4.4961;4.4961
254;async;100;0.0765511;0.0161068;0.144458
254;inner;100;1.10802;1.07528;1.16575
254;wait;100;3.10767e-05;2.0902e-05;0.000170572
254;boundary;100;0.0712386;0.0647452;0.0869809
254;calc iter;100;1.25585;1.22089;1.32186
254;calc total;1;125.765;125.765;125.765
254;total;1;144.105;144.105;144.105
7;initialize;1;4.86694;4.86694;4.86694
7;async;100;0.0328329;0.0161914;0.0820244
7;inner;100;1.14467;1.07884;1.17384
7;wait;100;5.49053e-05;1.921e-05;0.000257379
7;boundary;100;0.0798191;0.0697739;0.138119
7;calc iter;100;1.25738;1.21622;1.32518
7;calc total;1;125.765;125.765;125.765
7;total;1;144.474;144.474;144.474
294;initialize;1;4.58876;4.58876;4.58876
294;async;100;0.0466493;0.0197692;0.195394
294;inner;100;1.12852;1.04535;1.14963
294;wait;100;7.21063e-05;3.2134e-05;0.000347623
294;boundary;100;0.0816324;0.0657698;0.108931
294;calc iter;100;1.25687;1.14525;1.42657
294;calc total;1;125.765;125.765;125.765
294;total;1;144.187;144.187;144.187
255;initialize;1;4.49604;4.49604;4.49604
255;async;100;0.0849986;0.0216775;0.124261
255;inner;100;1.10103;1.06916;1.15623
255;wait;100;3.70645e-05;1.8365e-05;0.000229434
255;boundary;100;0.069623;0.065633;0.104183
255;calc iter;100;1.25569;1.23766;1.28776
255;calc total;1;125.765;125.765;125.765
255;total;1;144.105;144.105;144.105
336;initialize;1;4.43551;4.43551;4.43551
336;async;100;0.0476424;0.0200942;0.088579
336;inner;100;1.13862;1.08816;1.20601
336;wait;100;3.41675e-05;1.9992e-05;0.000126636
336;boundary;100;0.0709237;0.0688804;0.104459
336;calc iter;100;1.25722;1.19621;1.37819
336;calc total;1;125.765;125.765;125.765
336;total;1;144.041;144.041;144.041
8;initialize;1;4.84875;4.84875;4.84875
8;async;100;0.0323643;0.0177488;0.118715
8;inner;100;1.15062;1.09196;1.16975
8;wait;100;5.47125e-05;3.1329e-05;0.000156644
8;boundary;100;0.0744278;0.0692063;0.109743
8;calc iter;100;1.25747;1.2209;1.29712
8;calc total;1;125.765;125.765;125.765
8;total;1;144.456;144.456;144.456
295;initialize;1;4.58871;4.58871;4.58871
295;async;100;0.0468134;0.0196721;0.252617
295;inner;100;1.1341;1.00657;1.15798
295;wait;100;5.57081e-05;2.1499e-05;0.00031361
295;boundary;100;0.0758981;0.0685231;0.128678
295;calc iter;100;1.25687;1.16082;1.37435
295;calc total;1;125.765;125.765;125.765
295;total;1;144.187;144.187;144.187
256;initialize;1;4.49614;4.49614;4.49614
256;async;100;0.0900862;0.0203392;0.176697
256;inner;100;1.09125;1.0505;1.14796
256;wait;100;4.16556e-05;2.0564e-05;0.000260588
256;boundary;100;0.0742626;0.0655245;0.107078
256;calc iter;100;1.25565;1.23538;1.29546
256;calc total;1;125.765;125.765;125.765
256;total;1;144.105;144.105;144.105
9;initialize;1;4.86695;4.86695;4.86695
9;async;100;0.0360292;0.0195508;0.156988
9;inner;100;1.14416;1.07039;1.17397
9;wait;100;6.4229e-05;3.5954e-05;0.000272621
9;boundary;100;0.0772243;0.0690607;0.124765
9;calc iter;100;1.25748;1.20536;1.33581
9;calc total;1;125.765;125.765;125.765
9;total;1;144.474;144.474;144.474
296;initialize;1;4.58876;4.58876;4.58876
296;async;100;0.0476232;0.0203586;0.14243
296;inner;100;1.13624;1.00924;1.15444
296;wait;100;5.77561e-05;2.4325e-05;0.000232065
296;boundary;100;0.073017;0.0684725;0.154665
296;calc iter;100;1.25694;1.19037;1.33984
296;calc total;1;125.765;125.765;125.765
296;total;1;144.187;144.187;144.187
257;initialize;1;4.49609;4.49609;4.49609
257;async;100;0.0903703;0.0202166;0.166695
257;inner;100;1.09211;1.05624;1.14649
257;wait;100;4.71931e-05;2.3584e-05;0.00037363
257;boundary;100;0.0730992;0.0655225;0.103216
257;calc iter;100;1.25563;1.22598;1.2896
257;calc total;1;125.765;125.765;125.765
257;total;1;144.105;144.105;144.105
10;initialize;1;4.85208;4.85208;4.85208
10;async;100;0.0360833;0.0206017;0.141957
10;inner;100;1.14715;1.07156;1.20629
10;wait;100;4.31446e-05;2.0995e-05;0.000253465
10;boundary;100;0.0742703;0.0693551;0.123305
10;calc iter;100;1.25755;1.182;1.40982
10;calc total;1;125.765;125.765;125.765
10;total;1;144.46;144.46;144.46
297;initialize;1;4.58873;4.58873;4.58873
297;async;100;0.0466702;0.0198114;0.163358
297;inner;100;1.13729;1.04305;1.15502
297;wait;100;6.45223e-05;2.6205e-05;0.00020349
297;boundary;100;0.0729107;0.0659942;0.123773
297;calc iter;100;1.25694;1.21585;1.28914
297;calc total;1;125.765;125.765;125.765
297;total;1;144.187;144.187;144.187
258;initialize;1;4.49608;4.49608;4.49608
258;async;100;0.0584554;0.0202888;0.0979142
258;inner;100;1.08662;1.05155;1.15236
258;wait;100;6.28704e-05;3.2939e-05;0.000199476
258;boundary;100;0.10985;0.0693152;0.1443
258;calc iter;100;1.25499;1.23626;1.28727
258;calc total;1;125.765;125.765;125.765
258;total;1;144.105;144.105;144.105
11;initialize;1;4.8534;4.8534;4.8534
11;async;100;0.0401117;0.0213256;0.149381
11;inner;100;1.14555;1.07685;1.1638
11;wait;100;3.75149e-05;1.8296e-05;0.000245517
11;boundary;100;0.0718705;0.0696191;0.0897898
11;calc iter;100;1.25758;1.21256;1.30419
11;calc total;1;125.765;125.765;125.765
11;total;1;144.461;144.461;144.461
298;initialize;1;4.58875;4.58875;4.58875
298;async;100;0.0475084;0.0166059;0.215177
298;inner;100;1.13622;1.01669;1.15828
298;wait;100;4.08112e-05;1.8621e-05;0.000225836
298;boundary;100;0.0732409;0.066173;0.125907
298;calc iter;100;1.25701;1.1626;1.36681
298;calc total;1;125.765;125.765;125.765
298;total;1;144.187;144.187;144.187
259;initialize;1;4.49605;4.49605;4.49605
259;async;100;0.0608354;0.0202896;0.113587
259;inner;100;1.08988;1.05258;1.15442
259;wait;100;5.2879e-05;2.4924e-05;0.000348067
259;boundary;100;0.104209;0.0689668;0.145388
259;calc iter;100;1.25497;1.24249;1.29693
259;calc total;1;125.765;125.765;125.765
259;total;1;144.105;144.105;144.105
12;initialize;1;4.86695;4.86695;4.86695
12;async;100;0.073466;0.0201213;0.127964
12;inner;100;1.11241;1.09172;1.16793
12;wait;100;3.68607e-05;2.0131e-05;0.000178219
12;boundary;100;0.0706281;0.0676574;0.0916232
12;calc iter;100;1.25655;1.22242;1.29282
12;calc total;1;125.765;125.765;125.765
12;total;1;144.474;144.474;144.474
299;initialize;1;4.58875;4.58875;4.58875
299;async;100;0.0477836;0.0208342;0.160383
299;inner;100;1.13619;1.01336;1.24778
299;wait;100;5.82384e-05;2.7968e-05;0.000332914
299;boundary;100;0.0729444;0.0663352;0.117432
299;calc iter;100;1.25697;1.1212;1.41192
299;calc total;1;125.765;125.765;125.765
299;total;1;144.187;144.187;144.187
260;initialize;1;4.49606;4.49606;4.49606
260;async;100;0.0664567;0.020587;0.207506
260;inner;100;1.0957;1.06312;1.15557
260;wait;100;4.08157e-05;1.9822e-05;0.000143091
260;boundary;100;0.0929919;0.0690607;0.11517
260;calc iter;100;1.25519;1.22815;1.35201
260;calc total;1;125.765;125.765;125.765
260;total;1;144.105;144.105;144.105
13;initialize;1;4.82813;4.82813;4.82813
13;async;100;0.076774;0.0210539;0.142405
13;inner;100;1.10873;1.07309;1.16605
13;wait;100;3.46444e-05;2.02e-05;0.000141166
13;boundary;100;0.0709766;0.0690185;0.0849022
13;calc iter;100;1.25652;1.24096;1.28457
13;calc total;1;125.765;125.765;125.765
13;total;1;144.436;144.436;144.436
300;initialize;1;4.58873;4.58873;4.58873
300;async;100;0.0766587;0.0209515;0.254794
300;inner;100;1.10864;1.01513;1.16134
300;wait;100;4.99685e-05;2.7124e-05;0.000146873
300;boundary;100;0.0705484;0.0672361;0.125701
300;calc iter;100;1.2559;1.17109;1.39566
300;calc total;1;125.765;125.765;125.765
300;total;1;144.187;144.187;144.187
261;initialize;1;4.49609;4.49609;4.49609
261;async;100;0.0658912;0.0201271;0.100269
261;inner;100;1.09357;1.06047;1.15575
261;wait;100;5.82288e-05;2.6343e-05;0.00023055
261;boundary;100;0.0956133;0.0691326;0.137968
261;calc iter;100;1.25514;1.23644;1.28875
261;calc total;1;125.765;125.765;125.765
261;total;1;144.105;144.105;144.105
14;initialize;1;4.82926;4.82926;4.82926
14;async;100;0.0748919;0.0212554;0.116488
14;inner;100;1.11149;1.08308;1.16479
14;wait;100;3.04464e-05;1.7386e-05;0.000210242
14;boundary;100;0.0701492;0.0674652;0.0835257
14;calc iter;100;1.25657;1.23527;1.2925
14;calc total;1;125.765;125.765;125.765
14;total;1;144.437;144.437;144.437
262;initialize;1;4.49609;4.49609;4.49609
262;async;100;0.055903;0.0203991;0.0988404
262;inner;100;1.08848;1.05299;1.15546
262;wait;100;6.38817e-05;3.1582e-05;0.000260797
262;boundary;100;0.110578;0.0693857;0.147665
262;calc iter;100;1.25503;1.24242;1.29228
262;calc total;1;125.765;125.765;125.765
262;total;1;144.105;144.105;144.105
15;initialize;1;4.84122;4.84122;4.84122
15;async;100;0.0738694;0.021285;0.171048
15;inner;100;1.11147;1.0701;1.16574
15;wait;100;4.18403e-05;2.4507e-05;0.000151185
15;boundary;100;0.0711906;0.0673302;0.0802609
15;calc iter;100;1.25658;1.21057;1.32056
15;calc total;1;125.765;125.765;125.765
15;total;1;144.449;144.449;144.449
263;initialize;1;4.4961;4.4961;4.4961
263;async;100;0.0576129;0.0209511;0.123719
263;inner;100;1.07388;1.04192;1.14681
263;wait;100;6.6601e-05;2.9246e-05;0.000336156
263;boundary;100;0.123385;0.0721853;0.143112
263;calc iter;100;1.25494;1.2392;1.31091
263;calc total;1;125.765;125.765;125.765
263;total;1;144.105;144.105;144.105
16;initialize;1;4.83888;4.83888;4.83888
16;async;100;0.0775842;0.0209759;0.23337
16;inner;100;1.10804;1.02683;1.16189
16;wait;100;3.70135e-05;1.6591e-05;0.000374511
16;boundary;100;0.0709456;0.0666519;0.111855
16;calc iter;100;1.25661;1.17879;1.34436
16;calc total;1;125.765;125.765;125.765
16;total;1;144.446;144.446;144.446
17;initialize;1;4.864;4.864;4.864
17;async;100;0.0801818;0.0201165;0.146318
17;inner;100;1.10693;1.07477;1.16465
17;wait;100;2.88008e-05;1.764e-05;0.000225957
17;boundary;100;0.0694698;0.0661329;0.0730858
17;calc iter;100;1.25661;1.24216;1.29553
17;calc total;1;125.765;125.765;125.765
17;total;1;144.472;144.472;144.472
18;initialize;1;4.85736;4.85736;4.85736
18;async;100;0.0474082;0.0203191;0.0856501
18;inner;100;1.101;1.06041;1.15706
18;wait;100;6.01514e-05;3.1814e-05;0.000361518
18;boundary;100;0.10757;0.0701948;0.143425
18;calc iter;100;1.25604;1.23976;1.27892
18;calc total;1;125.765;125.765;125.765
18;total;1;144.465;144.465;144.465
19;initialize;1;4.84635;4.84635;4.84635
19;async;100;0.0462595;0.0204528;0.0958948
19;inner;100;1.10636;1.05851;1.16299
19;wait;100;6.10598e-05;3.1878e-05;0.000256262
19;boundary;100;0.103378;0.0706241;0.141815
19;calc iter;100;1.25606;1.24029;1.28929
19;calc total;1;125.765;125.765;125.765
19;total;1;144.454;144.454;144.454
20;initialize;1;4.86216;4.86216;4.86216
20;async;100;0.0467931;0.0202727;0.183651
20;inner;100;1.11073;1.07562;1.16366
20;wait;100;5.95383e-05;3.1238e-05;0.000210143
20;boundary;100;0.0985083;0.0687389;0.134775
20;calc iter;100;1.25609;1.21471;1.33652
20;calc total;1;125.765;125.765;125.765
20;total;1;144.47;144.47;144.47
21;initialize;1;4.84024;4.84024;4.84024
21;async;100;0.0464008;0.020392;0.153102
21;inner;100;1.10786;1.05034;1.16607
21;wait;100;5.06185e-05;2.6768e-05;0.000178054
21;boundary;100;0.101789;0.0702751;0.146384
21;calc iter;100;1.2561;1.22777;1.32409
21;calc total;1;125.765;125.765;125.765
21;total;1;144.448;144.448;144.448
22;initialize;1;4.86692;4.86692;4.86692
22;async;100;0.0467664;0.0208618;0.147861
22;inner;100;1.10718;1.07482;1.16251
22;wait;100;6.01174e-05;3.525e-05;0.000237019
22;boundary;100;0.102107;0.0709529;0.134108
22;calc iter;100;1.25611;1.23173;1.30811
22;calc total;1;125.765;125.765;125.765
22;total;1;144.474;144.474;144.474
23;initialize;1;4.86691;4.86691;4.86691
23;async;100;0.0476814;0.0211903;0.103995
23;inner;100;1.11012;1.06212;1.16416
23;wait;100;4.60022e-05;3.2317e-05;0.000209115
23;boundary;100;0.098296;0.0706656;0.134625
23;calc iter;100;1.25615;1.22912;1.29833
23;calc total;1;125.765;125.765;125.765
23;total;1;144.474;144.474;144.474
301;initialize;1;4.58873;4.58873;4.58873
301;async;100;0.0784293;0.0210015;0.184494
301;inner;100;1.10771;1.06449;1.16154
301;wait;100;3.99508e-05;2.0252e-05;0.00013138
301;boundary;100;0.0697413;0.0667241;0.0894503
301;calc iter;100;1.25592;1.21867;1.31829
301;calc total;1;125.765;125.765;125.765
301;total;1;144.187;144.187;144.187
302;initialize;1;4.58871;4.58871;4.58871
302;async;100;0.076688;0.0209638;0.135218
302;inner;100;1.10936;1.08227;1.16074
302;wait;100;2.94079e-05;1.917e-05;0.000145577
302;boundary;100;0.0698551;0.0664595;0.105153
302;calc iter;100;1.25594;1.23185;1.30303
302;calc total;1;125.765;125.765;125.765
302;total;1;144.187;144.187;144.187
303;initialize;1;4.58877;4.58877;4.58877
303;async;100;0.0763599;0.0210972;0.13227
303;inner;100;1.10953;1.08299;1.1605
303;wait;100;4.14486e-05;2.6138e-05;0.000229369
303;boundary;100;0.0700139;0.0664805;0.0865781
303;calc iter;100;1.25594;1.23089;1.29123
303;calc total;1;125.765;125.765;125.765
303;total;1;144.187;144.187;144.187
304;initialize;1;4.58878;4.58878;4.58878
304;async;100;0.0837653;0.0208032;0.206212
304;inner;100;1.10166;1.03334;1.15567
304;wait;100;4.03186e-05;1.8299e-05;0.000172799
304;boundary;100;0.070465;0.0658611;0.0978138
304;calc iter;100;1.25593;1.19747;1.33739
304;calc total;1;125.765;125.765;125.765
304;total;1;144.187;144.187;144.187
305;initialize;1;4.58872;4.58872;4.58872
305;async;100;0.0831945;0.0199125;0.262336
305;inner;100;1.1039;1.01164;1.15596
305;wait;100;3.79284e-05;1.6656e-05;0.000348931
305;boundary;100;0.0687947;0.0656471;0.102464
305;calc iter;100;1.25593;1.16514;1.37648
305;calc total;1;125.765;125.765;125.765
305;total;1;144.187;144.187;144.187
306;initialize;1;4.58871;4.58871;4.58871
306;async;100;0.0515692;0.0200315;0.210443
306;inner;100;1.10117;1.04458;1.15329
306;wait;100;7.36157e-05;4.3407e-05;0.000335981
306;boundary;100;0.1026;0.0700359;0.137704
306;calc iter;100;1.25541;1.21615;1.34921
306;calc total;1;125.765;125.765;125.765
306;total;1;144.187;144.187;144.187
312;initialize;1;4.47493;4.47493;4.47493
312;async;100;0.0364584;0.0176861;0.109544
312;inner;100;1.1485;1.06941;1.17058
312;wait;100;3.56849e-05;2.065e-05;0.000149844
312;boundary;100;0.0707189;0.0684496;0.112438
312;calc iter;100;1.25572;1.20755;1.32019
312;calc total;1;125.765;125.765;125.765
312;total;1;144.074;144.074;144.074
265;initialize;1;4.27791;4.27791;4.27791
265;async;100;0.0394677;0.020758;0.169192
265;inner;100;1.14348;1.06865;1.1654
265;wait;100;4.55592e-05;2.104e-05;0.000186403
265;boundary;100;0.072496;0.0697713;0.0784982
265;calc iter;100;1.25549;1.24478;1.30911
265;calc total;1;125.765;125.765;125.765
265;total;1;143.886;143.886;143.886
307;initialize;1;4.58871;4.58871;4.58871
307;async;100;0.0509637;0.0201736;0.0988188
307;inner;100;1.09814;1.06189;1.15087
307;wait;100;6.81871e-05;2.5905e-05;0.000397165
307;boundary;100;0.106162;0.0729059;0.136882
307;calc iter;100;1.25533;1.23795;1.28916
307;calc total;1;125.765;125.765;125.765
307;total;1;144.187;144.187;144.187
313;initialize;1;4.48542;4.48542;4.48542
313;async;100;0.041453;0.0206692;0.15724
313;inner;100;1.14272;1.06511;1.15707
313;wait;100;5.35303e-05;2.4047e-05;0.000219119
313;boundary;100;0.0714203;0.067103;0.0962737
313;calc iter;100;1.25565;1.23808;1.28949
313;calc total;1;125.765;125.765;125.765
313;total;1;144.085;144.085;144.085
266;initialize;1;4.28711;4.28711;4.28711
266;async;100;0.0387907;0.0215399;0.136971
266;inner;100;1.14314;1.08338;1.17707
266;wait;100;3.70377e-05;2.063e-05;0.000148714
266;boundary;100;0.0735549;0.0696448;0.160076
266;calc iter;100;1.25552;1.1951;1.36912
266;calc total;1;125.765;125.765;125.765
266;total;1;143.896;143.896;143.896
308;initialize;1;4.58876;4.58876;4.58876
308;async;100;0.0487405;0.0178163;0.190608
308;inner;100;1.10767;1.06738;1.15721
308;wait;100;6.58711e-05;3.483e-05;0.000231004
308;boundary;100;0.0989206;0.0685374;0.125141
308;calc iter;100;1.2554;1.20442;1.33322
308;calc total;1;125.765;125.765;125.765
308;total;1;144.187;144.187;144.187
314;initialize;1;4.48542;4.48542;4.48542
314;async;100;0.043375;0.0207697;0.188168
314;inner;100;1.14193;1.06378;1.1585
314;wait;100;4.20209e-05;1.9543e-05;0.00019855
314;boundary;100;0.0703331;0.0671318;0.109705
314;calc iter;100;1.25568;1.17287;1.36458
314;calc total;1;125.765;125.765;125.765
314;total;1;144.085;144.085;144.085
267;initialize;1;4.27993;4.27993;4.27993
267;async;100;0.0339365;0.0171112;0.143142
267;inner;100;1.14743;1.07993;1.17495
267;wait;100;3.51957e-05;2.1759e-05;0.000166053
267;boundary;100;0.0741868;0.0695288;0.0871796
267;calc iter;100;1.25559;1.24216;1.29524
267;calc total;1;125.765;125.765;125.765
267;total;1;143.888;143.888;143.888
315;initialize;1;4.4776;4.4776;4.4776
315;async;100;0.0423016;0.0204694;0.138061
315;inner;100;1.14298;1.07339;1.15911
315;wait;100;4.53078e-05;2.3112e-05;0.000237381
315;boundary;100;0.0703438;0.0688116;0.101615
315;calc iter;100;1.25567;1.24108;1.28153
315;calc total;1;125.765;125.765;125.765
315;total;1;144.077;144.077;144.077
268;initialize;1;4.28049;4.28049;4.28049
268;async;100;0.0392366;0.0188373;0.114083
268;inner;100;1.13861;1.0571;1.16072
268;wait;100;4.74748e-05;2.1285e-05;0.00029496
268;boundary;100;0.0775538;0.069523;0.126365
268;calc iter;100;1.25545;1.22971;1.31721
268;calc total;1;125.765;125.765;125.765
268;total;1;143.889;143.889;143.889
316;initialize;1;4.4812;4.4812;4.4812
316;async;100;0.0435669;0.0203945;0.114384
316;inner;100;1.13175;1.07623;1.16409
316;wait;100;6.42101e-05;3.206e-05;0.000361815
316;boundary;100;0.0802095;0.0685899;0.109216
316;calc iter;100;1.25559;1.21717;1.33482
316;calc total;1;125.765;125.765;125.765
316;total;1;144.08;144.08;144.08
269;initialize;1;4.28712;4.28712;4.28712
269;async;100;0.033062;0.0204202;0.0631547
269;inner;100;1.1397;1.10478;1.20488
269;wait;100;6.36129e-05;3.2012e-05;0.000287181
269;boundary;100;0.0825722;0.0706191;0.101995
269;calc iter;100;1.2554;1.22985;1.3089
269;calc total;1;125.765;125.765;125.765
269;total;1;143.896;143.896;143.896
317;initialize;1;4.47898;4.47898;4.47898
317;async;100;0.0430991;0.0200257;0.0987812
317;inner;100;1.1299;1.06772;1.21984
317;wait;100;6.50781e-05;3.218e-05;0.000282968
317;boundary;100;0.0825129;0.0674356;0.105866
317;calc iter;100;1.25558;1.22092;1.33173
317;calc total;1;125.765;125.765;125.765
317;total;1;144.078;144.078;144.078
270;initialize;1;4.27724;4.27724;4.27724
270;async;100;0.0337171;0.0203165;0.0620225
270;inner;100;1.13712;1.10634;1.15531
270;wait;100;6.95702e-05;3.6939e-05;0.000274645
270;boundary;100;0.084586;0.0702486;0.109831
270;calc iter;100;1.25549;1.22689;1.27778
270;calc total;1;125.765;125.765;125.765
270;total;1;143.886;143.886;143.886
318;initialize;1;4.47806;4.47806;4.47806
318;async;100;0.0471057;0.0201341;0.144873
318;inner;100;1.13683;1.07258;1.14869
318;wait;100;5.27499e-05;2.5251e-05;0.000300307
318;boundary;100;0.0717762;0.0677891;0.091867
318;calc iter;100;1.25576;1.21431;1.29586
318;calc total;1;125.765;125.765;125.765
318;total;1;144.077;144.077;144.077
271;initialize;1;4.2871;4.2871;4.2871
271;async;100;0.0309208;0.0191014;0.0825721
271;inner;100;1.1467;1.08818;1.16801
271;wait;100;6.28002e-05;2.6266e-05;0.000253116
271;boundary;100;0.0778502;0.069245;0.129252
271;calc iter;100;1.25553;1.2257;1.29371
271;calc total;1;125.765;125.765;125.765
271;total;1;143.896;143.896;143.896
319;initialize;1;4.48548;4.48548;4.48548
319;async;100;0.0448483;0.0200372;0.136791
319;inner;100;1.13701;1.07399;1.14927
319;wait;100;5.48174e-05;2.3696e-05;0.000272896
319;boundary;100;0.0737739;0.0687473;0.0969294
319;calc iter;100;1.25569;1.21695;1.30768
319;calc total;1;125.765;125.765;125.765
319;total;1;144.085;144.085;144.085
272;initialize;1;4.27891;4.27891;4.27891
272;async;100;0.0296979;0.017366;0.113976
272;inner;100;1.15346;1.09496;1.17063
272;wait;100;4.55991e-05;2.534e-05;0.000183145
272;boundary;100;0.0723651;0.0688143;0.0794996
272;calc iter;100;1.25557;1.24479;1.28444
272;calc total;1;125.765;125.765;125.765
272;total;1;143.887;143.887;143.887
320;initialize;1;4.48308;4.48308;4.48308
320;async;100;0.0446631;0.0200912;0.12458
320;inner;100;1.14116;1.07684;1.1682
320;wait;100;4.51714e-05;2.5362e-05;0.000314937
320;boundary;100;0.0698773;0.0680822;0.0797711
320;calc iter;100;1.25574;1.22199;1.29086
320;calc total;1;125.765;125.765;125.765
320;total;1;144.082;144.082;144.082
273;initialize;1;4.28713;4.28713;4.28713
273;async;100;0.0369934;0.0183984;0.0789494
273;inner;100;1.14526;1.10564;1.16324
273;wait;100;5.72592e-05;2.6211e-05;0.00029103
273;boundary;100;0.073222;0.069281;0.100971
273;calc iter;100;1.25554;1.23766;1.29326
273;calc total;1;125.765;125.765;125.765
273;total;1;143.896;143.896;143.896
321;initialize;1;4.47689;4.47689;4.47689
321;async;100;0.0370128;0.0166469;0.10368
321;inner;100;1.14865;1.09251;1.2042
321;wait;100;4.21629e-05;2.374e-05;0.000198517
321;boundary;100;0.0700768;0.0679839;0.101536
321;calc iter;100;1.25578;1.2165;1.32038
321;calc total;1;125.765;125.765;125.765
321;total;1;144.076;144.076;144.076
274;initialize;1;4.28383;4.28383;4.28383
274;async;100;0.0291106;0.0176267;0.0692483
274;inner;100;1.15002;1.10956;1.18044
274;wait;100;4.59913e-05;2.054e-05;0.000148107
274;boundary;100;0.0763877;0.0689318;0.101949
274;calc iter;100;1.25556;1.23748;1.29618
274;calc total;1;125.765;125.765;125.765
274;total;1;143.892;143.892;143.892
322;initialize;1;4.48201;4.48201;4.48201
322;async;100;0.0429216;0.0169418;0.154216
322;inner;100;1.14224;1.07372;1.15642
322;wait;100;4.7127e-05;2.533e-05;0.000282629
322;boundary;100;0.0705232;0.0683612;0.104794
322;calc iter;100;1.25573;1.20631;1.32291
322;calc total;1;125.765;125.765;125.765
322;total;1;144.081;144.081;144.081
275;initialize;1;4.28713;4.28713;4.28713
275;async;100;0.0318703;0.0182045;0.172718
275;inner;100;1.14209;1.06562;1.16486
275;wait;100;7.43341e-05;3.9032e-05;0.000277472
275;boundary;100;0.0814685;0.069816;0.118324
275;calc iter;100;1.25551;1.24033;1.30948
275;calc total;1;125.765;125.765;125.765
275;total;1;143.896;143.896;143.896
323;initialize;1;4.48546;4.48546;4.48546
323;async;100;0.0403731;0.0204505;0.103621
323;inner;100;1.14402;1.07365;1.17926
323;wait;100;4.81626e-05;2.4847e-05;0.000263137
323;boundary;100;0.0712881;0.0685257;0.139783
323;calc iter;100;1.25573;1.19251;1.3601
323;calc total;1;125.765;125.765;125.765
323;total;1;144.085;144.085;144.085
276;initialize;1;4.28457;4.28457;4.28457
276;async;100;0.070996;0.0213271;0.139079
276;inner;100;1.07263;1.04202;1.13748
276;wait;100;7.47787e-05;3.4991e-05;0.00026663
276;boundary;100;0.111817;0.0740189;0.123832
276;calc iter;100;1.25552;1.21398;1.30193
276;calc total;1;125.765;125.765;125.765
276;total;1;143.893;143.893;143.893
324;initialize;1;4.47572;4.47572;4.47572
324;async;100;0.0519238;0.0210037;0.125906
324;inner;100;1.10724;1.07446;1.14827
324;wait;100;5.92406e-05;2.2964e-05;0.000289059
324;boundary;100;0.0968142;0.0719712;0.121954
324;calc iter;100;1.25603;1.22169;1.2874
324;calc total;1;125.765;125.765;125.765
324;total;1;144.075;144.075;144.075
277;initialize;1;4.28258;4.28258;4.28258
277;async;100;0.0724577;0.0213972;0.272038
277;inner;100;1.0707;1.01755;1.13693
277;wait;100;7.99623e-05;3.5716e-05;0.000363727
277;boundary;100;0.112199;0.0693124;0.12697
277;calc iter;100;1.25544;1.1867;1.35894
277;calc total;1;125.765;125.765;125.765
277;total;1;143.891;143.891;143.891
325;initialize;1;4.48544;4.48544;4.48544
325;async;100;0.0523611;0.0211081;0.120005
325;inner;100;1.1012;1.06108;1.1452
325;wait;100;6.42616e-05;3.4113e-05;0.000229362
325;boundary;100;0.102364;0.0754575;0.133768
325;calc iter;100;1.25599;1.22689;1.29846
325;calc total;1;125.765;125.765;125.765
325;total;1;144.085;144.085;144.085
278;initialize;1;4.2871;4.2871;4.2871
278;async;100;0.0730597;0.0212909;0.129476
278;inner;100;1.07689;1.04183;1.13939
278;wait;100;6.90748e-05;4.3294e-05;0.000354855
278;boundary;100;0.105468;0.073205;0.118496
278;calc iter;100;1.25549;1.23424;1.2979
278;calc total;1;125.765;125.765;125.765
278;total;1;143.896;143.896;143.896
326;initialize;1;4.47237;4.47237;4.47237
326;async;100;0.0532949;0.021149;0.0836801
326;inner;100;1.10472;1.07054;1.14472
326;wait;100;4.77129e-05;2.5695e-05;0.000270824
326;boundary;100;0.0979809;0.0746494;0.130048
326;calc iter;100;1.25605;1.22526;1.27313
326;calc total;1;125.765;125.765;125.765
326;total;1;144.072;144.072;144.072
279;initialize;1;4.28713;4.28713;4.28713
279;async;100;0.0687525;0.021457;0.0884545
279;inner;100;1.07869;1.04221;1.14657
279;wait;100;5.1865e-05;3.296e-05;0.000279045
279;boundary;100;0.107987;0.0701179;0.13434
279;calc iter;100;1.25548;1.2329;1.27026
279;calc total;1;125.765;125.765;125.765
279;total;1;143.896;143.896;143.896
327;initialize;1;4.48005;4.48005;4.48005
327;async;100;0.0494452;0.0210466;0.0693544
327;inner;100;1.10815;1.07586;1.15142
327;wait;100;4.98421e-05;2.4794e-05;0.000332013
327;boundary;100;0.09839;0.0725036;0.128546
327;calc iter;100;1.25604;1.2305;1.27361
327;calc total;1;125.765;125.765;125.765
327;total;1;144.079;144.079;144.079
280;initialize;1;4.2871;4.2871;4.2871
280;async;100;0.0734559;0.0208067;0.121863
280;inner;100;1.0582;1.01711;1.12864
280;wait;100;6.11592e-05;3.4102e-05;0.000381546
280;boundary;100;0.123646;0.0793452;0.14926
280;calc iter;100;1.25536;1.22917;1.30063
280;calc total;1;125.765;125.765;125.765
280;total;1;143.896;143.896;143.896
328;initialize;1;4.47846;4.47846;4.47846
328;async;100;0.0521251;0.0208832;0.0939867
328;inner;100;1.09895;1.07041;1.14448
328;wait;100;5.99177e-05;3.2257e-05;0.000381195
328;boundary;100;0.104849;0.0727792;0.130943
328;calc iter;100;1.25598;1.22462;1.28458
328;calc total;1;125.765;125.765;125.765
328;total;1;144.078;144.078;144.078
281;initialize;1;4.27564;4.27564;4.27564
281;async;100;0.0710698;0.0206852;0.113292
281;inner;100;1.06818;1.03598;1.13431
281;wait;100;6.27068e-05;2.2659e-05;0.000375792
281;boundary;100;0.116103;0.0756504;0.135516
281;calc iter;100;1.25541;1.23103;1.2857
281;calc total;1;125.765;125.765;125.765
281;total;1;143.884;143.884;143.884
329;initialize;1;4.47613;4.47613;4.47613
329;async;100;0.0554948;0.0205503;0.0929034
329;inner;100;1.10044;1.07153;1.14108
329;wait;100;6.03839e-05;2.821e-05;0.000385743
329;boundary;100;0.100018;0.0740341;0.119188
329;calc iter;100;1.25601;1.23476;1.29034
329;calc total;1;125.765;125.765;125.765
329;total;1;144.075;144.075;144.075
282;initialize;1;4.28706;4.28706;4.28706
282;async;100;0.100562;0.0197333;0.202782
282;inner;100;1.08755;1.02578;1.1529
282;wait;100;3.40522e-05;1.7737e-05;0.000245468
282;boundary;100;0.0678807;0.0654593;0.0718455
282;calc iter;100;1.25603;1.2148;1.31539
282;calc total;1;125.765;125.765;125.765
282;total;1;143.895;143.895;143.895
330;initialize;1;4.48052;4.48052;4.48052
330;async;100;0.0714941;0.0175878;0.149088
330;inner;100;1.11445;1.07089;1.15846
330;wait;100;2.71525e-05;1.5763e-05;0.000215681
330;boundary;100;0.0704786;0.0674547;0.0874474
330;calc iter;100;1.25645;1.2117;1.30745
330;calc total;1;125.765;125.765;125.765
330;total;1;144.08;144.08;144.08
283;initialize;1;4.28711;4.28711;4.28711
283;async;100;0.103859;0.0198671;0.335612
283;inner;100;1.0825;0.967114;1.14873
283;wait;100;3.33051e-05;1.865e-05;0.000189328
283;boundary;100;0.0695813;0.067076;0.134552
283;calc iter;100;1.25598;1.12841;1.43732
283;calc total;1;125.765;125.765;125.765
283;total;1;143.896;143.896;143.896
331;initialize;1;4.47337;4.47337;4.47337
331;async;100;0.0649954;0.0190262;0.159182
331;inner;100;1.12063;1.07648;1.1615
331;wait;100;3.43088e-05;1.8966e-05;0.000130517
331;boundary;100;0.0707628;0.0680032;0.0827714
331;calc iter;100;1.25642;1.22384;1.30946
331;calc total;1;125.765;125.765;125.765
331;total;1;144.073;144.073;144.073
284;initialize;1;4.2871;4.2871;4.2871
284;async;100;0.10333;0.0198398;0.216044
284;inner;100;1.08454;1.03506;1.15566
284;wait;100;2.71553e-05;1.9665e-05;0.000147041
284;boundary;100;0.0681859;0.0659108;0.0774252
284;calc iter;100;1.25609;1.2309;1.31969
284;calc total;1;125.765;125.765;125.765
284;total;1;143.896;143.896;143.896
332;initialize;1;4.48544;4.48544;4.48544
332;async;100;0.0641025;0.0171511;0.117694
332;inner;100;1.12136;1.09091;1.16155
332;wait;100;2.84605e-05;1.6899e-05;0.000187357
332;boundary;100;0.0709958;0.0678782;0.0829679
332;calc iter;100;1.25648;1.22505;1.27765
332;calc total;1;125.765;125.765;125.765
332;total;1;144.085;144.085;144.085
285;initialize;1;4.28141;4.28141;4.28141
285;async;100;0.101479;0.019804;0.160965
285;inner;100;1.08582;1.0611;1.15097
285;wait;100;3.06321e-05;1.9356e-05;0.000245067
285;boundary;100;0.0686825;0.0660825;0.0966654
285;calc iter;100;1.25601;1.23066;1.30114
285;calc total;1;125.765;125.765;125.765
285;total;1;143.89;143.89;143.89
333;initialize;1;4.47408;4.47408;4.47408
333;async;100;0.0660123;0.0206675;0.103984
333;inner;100;1.1194;1.08902;1.15969
333;wait;100;3.14414e-05;1.7881e-05;0.00019295
333;boundary;100;0.0709902;0.0680541;0.0838746
333;calc iter;100;1.25644;1.22069;1.26951
333;calc total;1;125.765;125.765;125.765
333;total;1;144.073;144.073;144.073
286;initialize;1;4.27488;4.27488;4.27488
286;async;100;0.0934426;0.0202446;0.143676
286;inner;100;1.09081;1.06249;1.15379
286;wait;100;4.19372e-05;2.2127e-05;0.000218196
286;boundary;100;0.0716938;0.0669991;0.0995695
286;calc iter;100;1.25599;1.2228;1.28783
286;calc total;1;125.765;125.765;125.765
286;total;1;143.883;143.883;143.883
334;initialize;1;4.48545;4.48545;4.48545
334;async;100;0.0616147;0.0198199;0.115856
334;inner;100;1.12214;1.09405;1.16208
334;wait;100;3.34152e-05;1.8482e-05;0.000117335
334;boundary;100;0.0726131;0.0695128;0.0838419
334;calc iter;100;1.2564;1.21951;1.29048
334;calc total;1;125.765;125.765;125.765
334;total;1;144.085;144.085;144.085
287;initialize;1;4.27602;4.27602;4.27602
287;async;100;0.0961554;0.0206371;0.174192
287;inner;100;1.09081;1.06206;1.15419
287;wait;100;3.52534e-05;1.7898e-05;0.000156798
287;boundary;100;0.069043;0.0662121;0.0935103
287;calc iter;100;1.25604;1.23703;1.30737
287;calc total;1;125.765;125.765;125.765
287;total;1;143.884;143.884;143.884
335;initialize;1;4.47949;4.47949;4.47949
335;async;100;0.0640594;0.0203432;0.101202
335;inner;100;1.12124;1.09278;1.16196
335;wait;100;2.83028e-05;1.8458e-05;0.00012827
335;boundary;100;0.0711505;0.0681911;0.0765609
335;calc iter;100;1.25648;1.2413;1.28346
335;calc total;1;125.765;125.765;125.765
335;total;1;144.079;144.079;144.079
337;initialize;1;4.43554;4.43554;4.43554
337;async;100;0.0462522;0.0203639;0.124056
337;inner;100;1.13952;1.07572;1.15843
337;wait;100;4.21671e-05;2.0851e-05;0.000160655
337;boundary;100;0.0713807;0.0689397;0.113474
337;calc iter;100;1.2572;1.21988;1.28955
337;calc total;1;125.765;125.765;125.765
337;total;1;144.041;144.041;144.041
338;initialize;1;4.43556;4.43556;4.43556
338;async;100;0.0411117;0.018598;0.106379
338;inner;100;1.14403;1.08103;1.16506
338;wait;100;3.44155e-05;1.9294e-05;0.000161965
338;boundary;100;0.0721078;0.069243;0.116415
338;calc iter;100;1.25729;1.22959;1.30179
338;calc total;1;125.765;125.765;125.765
338;total;1;144.041;144.041;144.041
339;initialize;1;4.43554;4.43554;4.43554
339;async;100;0.0467715;0.0206816;0.109502
339;inner;100;1.13792;1.07598;1.15786
339;wait;100;3.40931e-05;1.8121e-05;0.000236477
339;boundary;100;0.0725181;0.0691893;0.138354
339;calc iter;100;1.25724;1.18342;1.33445
339;calc total;1;125.765;125.765;125.765
339;total;1;144.041;144.041;144.041
340;initialize;1;4.4355;4.4355;4.4355
340;async;100;0.0491578;0.0206278;0.170458
340;inner;100;1.1332;1.04835;1.15495
340;wait;100;5.58559e-05;2.4851e-05;0.000189612
340;boundary;100;0.0747646;0.0687403;0.147
340;calc iter;100;1.25717;1.22211;1.32982
340;calc total;1;125.765;125.765;125.765
340;total;1;144.041;144.041;144.041
341;initialize;1;4.43552;4.43552;4.43552
341;async;100;0.0490169;0.0197825;0.153083
341;inner;100;1.13692;1.07308;1.21791
341;wait;100;4.37106e-05;1.9355e-05;0.000334612
341;boundary;100;0.0712271;0.068801;0.0939854
341;calc iter;100;1.25721;1.18276;1.33428
341;calc total;1;125.765;125.765;125.765
341;total;1;144.041;144.041;144.041
342;initialize;1;4.43528;4.43528;4.43528
342;async;100;0.045984;0.0198343;0.0980503
342;inner;100;1.13046;1.07893;1.15718
342;wait;100;6.02468e-05;3.0264e-05;0.000337845
342;boundary;100;0.0806384;0.0698471;0.108887
342;calc iter;100;1.25714;1.21928;1.29244
342;calc total;1;125.765;125.765;125.765
342;total;1;144.041;144.041;144.041
343;initialize;1;4.43553;4.43553;4.43553
343;async;100;0.0468996;0.020157;0.145998
343;inner;100;1.13231;1.03321;1.15478
343;wait;100;5.44105e-05;1.9377e-05;0.000226101
343;boundary;100;0.0778609;0.0697292;0.145236
343;calc iter;100;1.25712;1.22072;1.32849
343;calc total;1;125.765;125.765;125.765
343;total;1;144.041;144.041;144.041
344;initialize;1;4.43548;4.43548;4.43548
344;async;100;0.0462;0.0202035;0.117703
344;inner;100;1.1366;1.03539;1.15616
344;wait;100;5.47744e-05;3.0358e-05;0.000240392
344;boundary;100;0.0743392;0.0690891;0.142492
344;calc iter;100;1.2572;1.21782;1.30923
344;calc total;1;125.765;125.765;125.765
344;total;1;144.041;144.041;144.041
345;initialize;1;4.43554;4.43554;4.43554
345;async;100;0.0478942;0.0202393;0.155477
345;inner;100;1.13295;1.06546;1.15415
345;wait;100;5.6956e-05;2.3836e-05;0.000256413
345;boundary;100;0.0762945;0.0689377;0.10232
345;calc iter;100;1.2572;1.22239;1.29651
345;calc total;1;125.765;125.765;125.765
345;total;1;144.041;144.041;144.041
346;initialize;1;4.4355;4.4355;4.4355
346;async;100;0.0462706;0.0204023;0.235145
346;inner;100;1.13767;1.05739;1.15986
346;wait;100;4.08758e-05;2.0977e-05;0.000261206
346;boundary;100;0.0732912;0.069196;0.120108
346;calc iter;100;1.25727;1.17921;1.38482
346;calc total;1;125.765;125.765;125.765
346;total;1;144.041;144.041;144.041
347;initialize;1;4.4355;4.4355;4.4355
347;async;100;0.0487471;0.0168259;0.141787
347;inner;100;1.13749;1.0729;1.15486
347;wait;100;4.42539e-05;2.6179e-05;0.000229432
347;boundary;100;0.0709909;0.068753;0.0916801
347;calc iter;100;1.25727;1.20565;1.32269
347;calc total;1;125.765;125.765;125.765
347;total;1;144.041;144.041;144.041
348;initialize;1;4.4355;4.4355;4.4355
348;async;100;0.0854699;0.0208191;0.126724
348;inner;100;1.1;1.06841;1.16004
348;wait;100;5.14075e-05;2.8417e-05;0.000172961
348;boundary;100;0.0705827;0.0672059;0.08625
348;calc iter;100;1.25611;1.23882;1.29319
348;calc total;1;125.765;125.765;125.765
348;total;1;144.041;144.041;144.041
349;initialize;1;4.43555;4.43555;4.43555
349;async;100;0.08639;0.0207636;0.147059
349;inner;100;1.09966;1.07859;1.16117
349;wait;100;3.85198e-05;1.9897e-05;0.00021598
349;boundary;100;0.0700115;0.068435;0.0822278
349;calc iter;100;1.2561;1.22966;1.29525
349;calc total;1;125.765;125.765;125.765
349;total;1;144.041;144.041;144.041
350;initialize;1;4.43554;4.43554;4.43554
350;async;100;0.0847506;0.0208596;0.130658
350;inner;100;1.10186;1.07659;1.15971
350;wait;100;3.76859e-05;2.2956e-05;0.00022767
350;boundary;100;0.0695098;0.0663611;0.0818673
350;calc iter;100;1.25616;1.22735;1.29443
350;calc total;1;125.765;125.765;125.765
350;total;1;144.041;144.041;144.041
351;initialize;1;4.4355;4.4355;4.4355
351;async;100;0.0809382;0.0209047;0.137211
351;inner;100;1.10598;1.07877;1.16194
351;wait;100;3.71264e-05;2.2032e-05;0.000154058
351;boundary;100;0.0692258;0.0661061;0.0747498
351;calc iter;100;1.25618;1.2423;1.28691
351;calc total;1;125.765;125.765;125.765
351;total;1;144.041;144.041;144.041
352;initialize;1;4.4355;4.4355;4.4355
352;async;100;0.087355;0.0206463;0.217178
352;inner;100;1.09955;1.03928;1.15716
352;wait;100;3.65697e-05;2.139e-05;0.000219322
352;boundary;100;0.0692589;0.0653478;0.0969507
352;calc iter;100;1.2562;1.18692;1.335
352;calc total;1;125.765;125.765;125.765
352;total;1;144.041;144.041;144.041
215;initialize;1;4.3499;4.3499;4.3499
215;async;100;0.049087;0.0198757;0.0965708
215;inner;100;1.09482;1.06497;1.15724
215;wait;100;5.4401e-05;2.6682e-05;0.000232792
215;boundary;100;0.111055;0.0704656;0.13201
215;calc iter;100;1.25502;1.23912;1.29333
215;calc total;1;125.765;125.765;125.765
215;total;1;143.959;143.959;143.959
142;initialize;1;4.40807;4.40807;4.40807
142;async;100;0.0584966;0.0206447;0.140589
360;initialize;1;4.70401;4.70401;4.70401
360;async;100;0.0386217;0.0208608;0.112623
360;inner;100;1.14609;1.08227;1.16366
360;wait;100;4.14887e-05;1.7224e-05;0.000128031
360;boundary;100;0.0711848;0.0690044;0.127558
360;calc iter;100;1.25594;1.21481;1.30669
360;calc total;1;125.765;125.765;125.765
360;total;1;144.313;144.313;144.313
353;initialize;1;4.43565;4.43565;4.43565
353;async;100;0.0908696;0.0202197;0.157964
353;inner;100;1.09688;1.05588;1.15514
353;wait;100;3.55583e-05;2.0009e-05;0.000287437
353;boundary;100;0.0683669;0.065504;0.0727619
353;calc iter;100;1.25615;1.2335;1.28048
353;calc total;1;125.765;125.765;125.765
353;total;1;144.041;144.041;144.041
191;initialize;1;4.49087;4.49087;4.49087
191;async;100;0.055647;0.0201105;0.121679
191;inner;100;1.12947;1.09044;1.16063
191;wait;100;3.50204e-05;1.7369e-05;0.000225043
191;boundary;100;0.0712487;0.0694805;0.0824576
191;calc iter;100;1.2564;1.22695;1.28507
191;calc total;1;125.765;125.765;125.765
191;total;1;144.1;144.1;144.1
142;inner;100;1.12727;1.05409;1.15692
142;wait;100;3.73782e-05;1.936e-05;0.000185458
142;boundary;100;0.0710374;0.0679722;0.0774078
142;calc iter;100;1.25684;1.22241;1.31516
142;calc total;1;125.765;125.765;125.765
361;initialize;1;4.70898;4.70898;4.70898
361;async;100;0.0395843;0.0199259;0.15911
361;inner;100;1.14247;1.06872;1.1614
361;wait;100;5.67457e-05;2.5877e-05;0.000223974
361;boundary;100;0.0737971;0.0678749;0.150238
361;calc iter;100;1.25591;1.20166;1.32302
361;calc total;1;125.765;125.765;125.765
361;total;1;144.318;144.318;144.318
354;initialize;1;4.43551;4.43551;4.43551
354;async;100;0.0568149;0.0203406;0.0913442
354;inner;100;1.09284;1.06181;1.15716
354;wait;100;5.64612e-05;3.0629e-05;0.000212809
354;boundary;100;0.105836;0.0703523;0.141725
354;calc iter;100;1.25555;1.24223;1.27876
354;calc total;1;125.765;125.765;125.765
354;total;1;144.041;144.041;144.041
142;total;1;144.017;144.017;144.017
362;initialize;1;4.71324;4.71324;4.71324
362;async;100;0.0404376;0.0203034;0.173803
362;inner;100;1.14455;1.06925;1.16165
362;wait;100;4.03855e-05;1.7917e-05;0.000166304
362;boundary;100;0.070919;0.0678629;0.114567
362;calc iter;100;1.25595;1.17824;1.3624
362;calc total;1;125.765;125.765;125.765
362;total;1;144.322;144.322;144.322
355;initialize;1;4.43548;4.43548;4.43548
355;async;100;0.0596548;0.0154058;0.143344
355;inner;100;1.09021;1.05296;1.14971
355;wait;100;6.09796e-05;4.0048e-05;0.000394881
355;boundary;100;0.105619;0.073229;0.133899
355;calc iter;100;1.25554;1.20378;1.31911
355;calc total;1;125.765;125.765;125.765
355;total;1;144.041;144.041;144.041
143;initialize;1;4.40802;4.40802;4.40802
143;async;100;0.0624438;0.020799;0.126091
143;inner;100;1.12451;1.08242;1.15477
143;wait;100;3.35326e-05;2.2347e-05;0.000183019
143;boundary;100;0.0698623;0.0686008;0.07452
143;calc iter;100;1.25686;1.2308;1.27726
143;calc total;1;125.765;125.765;125.765
143;total;1;144.017;144.017;144.017
363;initialize;1;4.70616;4.70616;4.70616
363;async;100;0.0394507;0.0202636;0.160503
363;inner;100;1.14569;1.06902;1.1621
363;wait;100;4.43112e-05;1.8993e-05;0.000154696
363;boundary;100;0.0707659;0.0693841;0.0755821
363;calc iter;100;1.25595;1.23904;1.3033
363;calc total;1;125.765;125.765;125.765
363;total;1;144.315;144.315;144.315
356;initialize;1;4.43551;4.43551;4.43551
356;async;100;0.0578355;0.0205282;0.201129
356;inner;100;1.09693;1.06839;1.15706
356;wait;100;4.95626e-05;2.3613e-05;0.000190701
356;boundary;100;0.100788;0.0670463;0.135888
356;calc iter;100;1.2556;1.20793;1.33753
356;calc total;1;125.765;125.765;125.765
356;total;1;144.041;144.041;144.041
364;initialize;1;4.70564;4.70564;4.70564
364;async;100;0.0371641;0.0162542;0.0850642
364;inner;100;1.13866;1.07992;1.19141
364;wait;100;5.9506e-05;2.0306e-05;0.000166395
364;boundary;100;0.0799918;0.0691319;0.109808
364;calc iter;100;1.25588;1.20387;1.30343
364;calc total;1;125.765;125.765;125.765
364;total;1;144.314;144.314;144.314
357;initialize;1;4.43554;4.43554;4.43554
357;async;100;0.0563501;0.0207054;0.120291
357;inner;100;1.09583;1.04962;1.15635
357;wait;100;6.54424e-05;2.9789e-05;0.000328366
357;boundary;100;0.103362;0.0704027;0.14005
357;calc iter;100;1.25561;1.23724;1.29692
357;calc total;1;125.765;125.765;125.765
357;total;1;144.041;144.041;144.041
365;initialize;1;4.71323;4.71323;4.71323
365;async;100;0.0419025;0.0205904;0.120149
365;inner;100;1.13446;1.08188;1.15415
365;wait;100;5.67259e-05;2.257e-05;0.000283007
365;boundary;100;0.0794576;0.0700073;0.122628
365;calc iter;100;1.25588;1.22551;1.28896
365;calc total;1;125.765;125.765;125.765
365;total;1;144.322;144.322;144.322
358;initialize;1;4.43551;4.43551;4.43551
358;async;100;0.0529064;0.0205029;0.129426
358;inner;100;1.10353;1.06628;1.16328
358;wait;100;5.1812e-05;2.5636e-05;0.000145482
358;boundary;100;0.0991666;0.0707766;0.12614
358;calc iter;100;1.25566;1.23049;1.29871
358;calc total;1;125.765;125.765;125.765
358;total;1;144.041;144.041;144.041
366;initialize;1;4.71325;4.71325;4.71325
366;async;100;0.0409685;0.0174709;0.109023
366;inner;100;1.14524;1.1033;1.16449
366;wait;100;3.9518e-05;1.7848e-05;0.000146744
366;boundary;100;0.0697716;0.0675913;0.0900199
366;calc iter;100;1.25603;1.23207;1.28727
366;calc total;1;125.765;125.765;125.765
366;total;1;144.322;144.322;144.322
359;initialize;1;4.43555;4.43555;4.43555
359;async;100;0.0558164;0.0208434;0.0968527
359;inner;100;1.1004;1.06279;1.16116
359;wait;100;6.13863e-05;3.6472e-05;0.00018071
359;boundary;100;0.0993698;0.0703298;0.13068
359;calc iter;100;1.25564;1.24274;1.29971
359;calc total;1;125.765;125.765;125.765
359;total;1;144.041;144.041;144.041
367;initialize;1;4.70701;4.70701;4.70701
367;async;100;0.0458632;0.0191268;0.0855541
367;inner;100;1.13898;1.09591;1.20513
367;wait;100;4.85674e-05;2.0911e-05;0.000329899
367;boundary;100;0.0710897;0.068267;0.0931795
367;calc iter;100;1.25599;1.20149;1.30654
367;calc total;1;125.765;125.765;125.765
367;total;1;144.316;144.316;144.316
368;initialize;1;4.70738;4.70738;4.70738
368;async;100;0.0452908;0.0198759;0.126369
368;inner;100;1.14056;1.0806;1.20566
368;wait;100;3.78465e-05;2.2308e-05;0.000307812
368;boundary;100;0.0701446;0.0677104;0.0779261
368;calc iter;100;1.25603;1.2051;1.3383
368;calc total;1;125.765;125.765;125.765
368;total;1;144.316;144.316;144.316
369;initialize;1;4.70067;4.70067;4.70067
369;async;100;0.0422521;0.0196469;0.0948661
369;inner;100;1.14285;1.09505;1.15887
369;wait;100;4.59649e-05;2.172e-05;0.000292322
369;boundary;100;0.0708751;0.0677145;0.0989928
369;calc iter;100;1.25603;1.22522;1.30159
369;calc total;1;125.765;125.765;125.765
369;total;1;144.309;144.309;144.309
370;initialize;1;4.71321;4.71321;4.71321
370;async;100;0.0422727;0.016283;0.0930334
370;inner;100;1.14243;1.08223;1.16028
370;wait;100;4.18136e-05;2.2887e-05;0.00033082
370;boundary;100;0.0712948;0.067834;0.124934
370;calc iter;100;1.25604;1.21209;1.30164
370;calc total;1;125.765;125.765;125.765
370;total;1;144.322;144.322;144.322
371;initialize;1;4.71324;4.71324;4.71324
371;async;100;0.0442568;0.0165065;0.110633
371;inner;100;1.14055;1.08814;1.15319
371;wait;100;4.77331e-05;2.1036e-05;0.00030696
371;boundary;100;0.0711431;0.0685853;0.104559
371;calc iter;100;1.256;1.20928;1.31649
371;calc total;1;125.765;125.765;125.765
371;total;1;144.322;144.322;144.322
372;initialize;1;4.7029;4.7029;4.7029
372;async;100;0.072844;0.0210152;0.129438
372;inner;100;1.0908;1.05627;1.13298
372;wait;100;6.37762e-05;3.4021e-05;0.000270009
372;boundary;100;0.0925296;0.0711728;0.116858
372;calc iter;100;1.25624;1.22401;1.282
372;calc total;1;125.765;125.765;125.765
372;total;1;144.312;144.312;144.312
373;initialize;1;4.70487;4.70487;4.70487
373;async;100;0.0735857;0.0208936;0.107155
373;inner;100;1.08652;1.04157;1.1283
373;wait;100;5.7314e-05;3.7375e-05;0.00035227
373;boundary;100;0.0960568;0.0737916;0.130313
373;calc iter;100;1.25622;1.22334;1.27923
373;calc total;1;125.765;125.765;125.765
373;total;1;144.314;144.314;144.314
374;initialize;1;4.71;4.71;4.71
374;async;100;0.0722681;0.0212071;0.0919193
374;inner;100;1.09367;1.06145;1.13335
374;wait;100;4.52434e-05;2.6179e-05;0.000213776
374;boundary;100;0.0903016;0.0711577;0.118373
374;calc iter;100;1.25628;1.22593;1.27086
374;calc total;1;125.765;125.765;125.765
374;total;1;144.319;144.319;144.319
375;initialize;1;4.7115;4.7115;4.7115
375;async;100;0.0708263;0.0210961;0.100513
375;inner;100;1.09264;1.05745;1.13292
375;wait;100;5.93864e-05;3.9284e-05;0.000238746
375;boundary;100;0.0927389;0.0714387;0.125576
375;calc iter;100;1.25627;1.2257;1.27783
375;calc total;1;125.765;125.765;125.765
375;total;1;144.32;144.32;144.32
376;initialize;1;4.71324;4.71324;4.71324
376;async;100;0.0740205;0.020638;0.112929
376;inner;100;1.07231;1.04253;1.12031
376;wait;100;7.16015e-05;4.6906e-05;0.000336593
376;boundary;100;0.10974;0.0784778;0.129488
376;calc iter;100;1.25615;1.21976;1.27658
376;calc total;1;125.765;125.765;125.765
376;total;1;144.322;144.322;144.322
377;initialize;1;4.70161;4.70161;4.70161
377;async;100;0.0754049;0.0204164;0.107666
377;inner;100;1.07264;1.03917;1.11824
377;wait;100;6.40634e-05;3.0766e-05;0.000375695
377;boundary;100;0.108053;0.0796044;0.128102
377;calc iter;100;1.25616;1.21864;1.27366
377;calc total;1;125.765;125.765;125.765
377;total;1;144.31;144.31;144.31
378;initialize;1;4.70346;4.70346;4.70346
378;async;100;0.0895572;0.0192868;0.233242
378;inner;100;1.09834;1.02734;1.14184
378;wait;100;3.06938e-05;1.8236e-05;0.000234746
378;boundary;100;0.0685863;0.066348;0.0754033
378;calc iter;100;1.25652;1.21124;1.33304
378;calc total;1;125.765;125.765;125.765
378;total;1;144.312;144.312;144.312
379;initialize;1;4.71325;4.71325;4.71325
379;async;100;0.0868442;0.019486;0.1339
379;inner;100;1.10077;1.06844;1.14174
379;wait;100;3.02823e-05;1.8382e-05;0.000175052
379;boundary;100;0.0688798;0.0673495;0.0765828
379;calc iter;100;1.25652;1.2292;1.27848
379;calc total;1;125.765;125.765;125.765
379;total;1;144.322;144.322;144.322
380;initialize;1;4.71324;4.71324;4.71324
380;async;100;0.081616;0.0199515;0.125914
380;inner;100;1.10605;1.07473;1.1484
380;wait;100;2.74965e-05;1.674e-05;0.00020117
380;boundary;100;0.0689406;0.0670922;0.0757002
380;calc iter;100;1.25663;1.23729;1.27148
380;calc total;1;125.765;125.765;125.765
380;total;1;144.322;144.322;144.322
381;initialize;1;4.71072;4.71072;4.71072
381;async;100;0.0826608;0.0191787;0.176743
381;inner;100;1.10517;1.0557;1.14716
381;wait;100;3.65834e-05;2.4094e-05;0.000208658
381;boundary;100;0.0687176;0.0655162;0.0745451
381;calc iter;100;1.25658;1.21625;1.29798
381;calc total;1;125.765;125.765;125.765
381;total;1;144.319;144.319;144.319
309;initialize;1;4.58871;4.58871;4.58871
309;async;100;0.0504791;0.0204656;0.0993211
309;inner;100;1.10378;1.05279;1.1558
309;wait;100;6.15821e-05;2.026e-05;0.000246464
309;boundary;100;0.10106;0.0702735;0.138167
309;calc iter;100;1.25538;1.23872;1.28739
309;calc total;1;125.765;125.765;125.765
309;total;1;144.187;144.187;144.187
310;initialize;1;4.58878;4.58878;4.58878
310;async;100;0.0493247;0.0211498;0.135179
310;inner;100;1.10133;1.05466;1.15759
310;wait;100;6.97606e-05;3.355e-05;0.000297842
310;boundary;100;0.104646;0.0707426;0.147433
310;calc iter;100;1.25537;1.2346;1.31095
310;calc total;1;125.765;125.765;125.765
310;total;1;144.187;144.187;144.187
311;initialize;1;4.58872;4.58872;4.58872
311;async;100;0.0494905;0.0205953;0.131703
311;inner;100;1.1016;1.06602;1.15536
311;wait;100;6.18705e-05;2.8632e-05;0.000193619
311;boundary;100;0.104212;0.071005;0.137235
311;calc iter;100;1.25536;1.20991;1.30154
311;calc total;1;125.765;125.765;125.765
311;total;1;144.187;144.187;144.187
382;initialize;1;4.70831;4.70831;4.70831
382;async;100;0.0816275;0.0194852;0.154114
382;inner;100;1.10484;1.06676;1.14469
382;wait;100;3.95963e-05;2.1002e-05;0.000216081
382;boundary;100;0.0700138;0.0679096;0.0910265
382;calc iter;100;1.25652;1.23209;1.29647
382;calc total;1;125.765;125.765;125.765
382;total;1;144.317;144.317;144.317
383;initialize;1;4.71326;4.71326;4.71326
383;async;100;0.0831099;0.020069;0.170259
383;inner;100;1.10421;1.06071;1.14448
383;wait;100;3.29463e-05;2.2665e-05;0.000158368
383;boundary;100;0.0691813;0.0661992;0.0738173
383;calc iter;100;1.25654;1.21621;1.2972
383;calc total;1;125.765;125.765;125.765
383;total;1;144.322;144.322;144.322
DASH
48;initialize;1;3.62009;3.62009;3.62009
48;async;100;0.0564867;0.0230718;0.297543
48;inner;100;1.12566;0.972037;1.16902
48;wait;100;2.93192e-05;1.7616e-05;0.000205456
48;boundary;100;0.0713901;0.0692665;0.0755713
48;calc iter;100;1.25357;1.22907;1.33997
48;calc total;1;125.417;125.417;125.417
48;total;1;141.027;141.027;141.027
49;initialize;1;3.62011;3.62011;3.62011
49;async;100;0.0496926;0.0234344;0.0811173
49;inner;100;1.13212;1.05462;1.26334
49;wait;100;3.75867e-05;2.1923e-05;0.000178281
49;boundary;100;0.0716918;0.0697932;0.111617
49;calc iter;100;1.25354;1.16319;1.45612
49;calc total;1;125.417;125.417;125.417
49;total;1;141.027;141.027;141.027
50;initialize;1;3.62012;3.62012;3.62012
50;async;100;0.052688;0.0201413;0.268441
50;inner;100;1.12881;1.00233;1.1697
50;wait;100;3.17834e-05;1.9606e-05;0.000144773
50;boundary;100;0.072079;0.0693591;0.11492
50;calc iter;100;1.25361;1.19906;1.4016
50;calc total;1;125.417;125.417;125.417
50;total;1;141.027;141.027;141.027
51;initialize;1;3.62015;3.62015;3.62015
51;async;100;0.0541774;0.024699;0.154284
51;inner;100;1.12726;1.00293;1.16835
51;wait;100;3.33537e-05;2.2313e-05;0.00018367
51;boundary;100;0.0721572;0.0695619;0.114407
51;calc iter;100;1.25363;1.20128;1.33367
51;calc total;1;125.417;125.417;125.417
51;total;1;141.027;141.027;141.027
52;initialize;1;3.62013;3.62013;3.62013
52;async;100;0.0623125;0.0225328;0.309798
52;inner;100;1.12043;0.960117;1.15951
52;wait;100;3.74727e-05;2.4117e-05;0.000384666
52;boundary;100;0.0708048;0.0689264;0.109126
52;calc iter;100;1.25358;1.19609;1.34038
52;calc total;1;125.417;125.417;125.417
52;total;1;141.027;141.027;141.027
53;initialize;1;3.62013;3.62013;3.62013
53;async;100;0.0554298;0.0254151;0.153764
53;inner;100;1.1259;0.959894;1.31624
53;wait;100;4.08954e-05;2.0372e-05;0.000312728
53;boundary;100;0.0721234;0.0690402;0.132702
53;calc iter;100;1.2535;1.07009;1.50957
53;calc total;1;125.417;125.417;125.417
53;total;1;141.027;141.027;141.027
54;initialize;1;3.62005;3.62005;3.62005
54;async;100;0.041246;0.0232109;0.199094
54;inner;100;1.11711;0.992494;1.16418
54;wait;100;6.68938e-05;3.7004e-05;0.000298062
54;boundary;100;0.0948642;0.0709274;0.124261
54;calc iter;100;1.25329;1.22853;1.30597
54;calc total;1;125.417;125.417;125.417
54;total;1;141.027;141.027;141.027
55;initialize;1;3.62013;3.62013;3.62013
55;async;100;0.038911;0.0171747;0.314971
55;inner;100;1.12201;0.964684;1.16647
55;wait;100;7.24678e-05;4.1578e-05;0.000282718
55;boundary;100;0.0922962;0.0703874;0.146503
55;calc iter;100;1.25329;1.13721;1.45388
55;calc total;1;125.417;125.417;125.417
55;total;1;141.027;141.027;141.027
56;initialize;1;3.6202;3.6202;3.6202
56;async;100;0.0417802;0.0173686;0.243241
56;inner;100;1.12591;0.974273;1.1643
56;wait;100;5.96746e-05;3.8145e-05;0.000256147
56;boundary;100;0.0855818;0.0711531;0.140324
56;calc iter;100;1.25334;1.18328;1.40639
56;calc total;1;125.417;125.417;125.417
56;total;1;141.027;141.027;141.027
57;initialize;1;3.62021;3.62021;3.62021
57;async;100;0.0409972;0.0194727;0.136348
57;inner;100;1.12698;0.972284;1.16515
57;wait;100;4.99505e-05;1.8704e-05;0.000240924
57;boundary;100;0.0853159;0.0708075;0.163676
57;calc iter;100;1.25335;1.17879;1.34916
57;calc total;1;125.417;125.417;125.417
57;total;1;141.027;141.027;141.027
InitEnergy=125.00000
EndEnergy=125.00000
DiffEnergy=-0.00000
Matrixspec: 3780 x 3780 x 3780
Iterations: 100
# unit_id;function_name;num_calls;avg_runtime;min_runtime;max_runtime
0;initialize;1;3.64721;3.64721;3.64721
0;async;100;0.04027;0.02185;0.19738
0;inner;100;1.14015;1.03391;1.17217
0;wait;100;0.00003;0.00002;0.00013
0;boundary;100;0.07311;0.06934;0.08771
0;calc iter;100;1.25357;1.23697;1.30307
0;calc total;1;125.41701;125.41701;125.41701
0;total;1;141.05334;141.05334;141.05334
72;initialize;1;3.58786;3.58786;3.58786
72;async;100;0.024646;0.0173888;0.159313
72;inner;100;1.15522;1.07181;1.169
72;wait;100;5.96485e-05;2.4906e-05;0.00019331
72;boundary;100;0.0739874;0.0698231;0.10373
72;calc iter;100;1.25391;1.20801;1.32186
72;calc total;1;125.417;125.417;125.417
72;total;1;140.991;140.991;140.991
73;initialize;1;3.58806;3.58806;3.58806
73;async;100;0.0270414;0.0196996;0.11356
73;inner;100;1.1512;1.05483;1.26278
73;wait;100;6.02725e-05;2.5454e-05;0.000217416
73;boundary;100;0.075536;0.0699814;0.149538
73;calc iter;100;1.25384;1.18814;1.36295
73;calc total;1;125.417;125.417;125.417
73;total;1;140.991;140.991;140.991
74;initialize;1;3.58785;3.58785;3.58785
74;async;100;0.0281939;0.0193869;0.170151
74;inner;100;1.15466;1.06631;1.16664
74;wait;100;4.67346e-05;2.498e-05;0.00022991
74;boundary;100;0.0710019;0.0696426;0.110667
74;calc iter;100;1.2539;1.1981;1.32803
74;calc total;1;125.417;125.417;125.417
74;total;1;140.991;140.991;140.991
75;initialize;1;3.58782;3.58782;3.58782
75;async;100;0.0285879;0.019553;0.22404
75;inner;100;1.15329;1.03072;1.20412
75;wait;100;5.05606e-05;2.3395e-05;0.000144313
75;boundary;100;0.0719898;0.0694982;0.110889
75;calc iter;100;1.25392;1.19166;1.3423
75;calc total;1;125.417;125.417;125.417
75;total;1;140.991;140.991;140.991
76;initialize;1;3.58784;3.58784;3.58784
76;async;100;0.032854;0.0226688;0.170364
76;inner;100;1.14751;1.02488;1.18126
76;wait;100;6.06498e-05;2.5613e-05;0.000264355
76;boundary;100;0.0734393;0.069754;0.134316
76;calc iter;100;1.25386;1.14696;1.486
76;calc total;1;125.417;125.417;125.417
76;total;1;140.991;140.991;140.991
77;initialize;1;3.58802;3.58802;3.58802
77;async;100;0.0315722;0.0224461;0.173989
77;inner;100;1.14242;1.03579;1.16048
77;wait;100;6.44277e-05;2.2331e-05;0.000365118
77;boundary;100;0.0797836;0.0696307;0.0936408
77;calc iter;100;1.25384;1.19369;1.34637
77;calc total;1;125.417;125.417;125.417
77;total;1;140.991;140.991;140.991
78;initialize;1;3.58789;3.58789;3.58789
78;async;100;0.0310804;0.0216451;0.0997959
78;inner;100;1.14939;1.02258;1.16218
78;wait;100;5.04926e-05;2.4725e-05;0.000207324
78;boundary;100;0.0733024;0.0695575;0.162551
78;calc iter;100;1.25383;1.22831;1.27949
78;calc total;1;125.417;125.417;125.417
78;total;1;140.991;140.991;140.991
79;initialize;1;3.58783;3.58783;3.58783
79;async;100;0.0328032;0.0219784;0.12541
79;inner;100;1.14761;1.04129;1.16062
79;wait;100;5.13028e-05;2.6442e-05;0.000286726
79;boundary;100;0.0733881;0.0696761;0.155491
79;calc iter;100;1.25385;1.19409;1.31619
79;calc total;1;125.417;125.417;125.417
79;total;1;140.991;140.991;140.991
80;initialize;1;3.58789;3.58789;3.58789
80;async;100;0.0338573;0.0219532;0.114945
80;inner;100;1.14754;1.04034;1.16349
80;wait;100;3.40654e-05;1.867e-05;0.000272945
80;boundary;100;0.0725049;0.0696477;0.157955
80;calc iter;100;1.25393;1.20451;1.33553
80;calc total;1;125.417;125.417;125.417
80;total;1;140.991;140.991;140.991
120;initialize;1;3.58166;3.58166;3.58166
120;async;100;0.0308387;0.0181822;0.166275
120;inner;100;1.14774;1.05978;1.16771
120;wait;100;4.72917e-05;2.2515e-05;0.000172944
120;boundary;100;0.0751781;0.0698787;0.102624
120;calc iter;100;1.25381;1.23414;1.30101
120;calc total;1;125.417;125.417;125.417
120;total;1;140.988;140.988;140.988
24;initialize;1;3.58726;3.58726;3.58726
24;async;100;0.0395482;0.0220306;0.117074
24;inner;100;1.14296;1.06403;1.15772
24;wait;100;4.8845e-05;2.2317e-05;0.000171007
24;boundary;100;0.0712199;0.0685896;0.0981804
24;calc iter;100;1.25377;1.19038;1.29187
24;calc total;1;125.417;125.417;125.417
24;total;1;140.993;140.993;140.993
58;initialize;1;3.62003;3.62003;3.62003
58;async;100;0.0343564;0.0183331;0.151452
58;inner;100;1.13166;1.00737;1.1686
58;wait;100;5.89354e-05;2.5501e-05;0.000155418
58;boundary;100;0.0872511;0.0711087;0.142415
58;calc iter;100;1.25333;1.22793;1.33782
58;calc total;1;125.417;125.417;125.417
58;total;1;141.027;141.027;141.027
96;initialize;1;3.56336;3.56336;3.56336
96;async;100;0.0403727;0.0218408;0.151085
96;inner;100;1.13495;1.07657;1.19262
96;wait;100;3.25023e-05;2.3031e-05;0.000140059
96;boundary;100;0.0782048;0.0684894;0.0881761
96;calc iter;100;1.25356;1.20902;1.29617
96;calc total;1;125.417;125.417;125.417
96;total;1;140.969;140.969;140.969
81;initialize;1;3.5879;3.5879;3.5879
81;async;100;0.0371995;0.0195028;0.155567
81;inner;100;1.14503;1.04578;1.15845
81;wait;100;3.94608e-05;2.1602e-05;0.000365825
81;boundary;100;0.0716719;0.0695033;0.126889
81;calc iter;100;1.25395;1.19998;1.3251
81;calc total;1;125.417;125.417;125.417
81;total;1;140.991;140.991;140.991
121;initialize;1;3.58159;3.58159;3.58159
121;async;100;0.0365969;0.0180429;0.135384
121;inner;100;1.14406;1.05802;1.16628
121;wait;100;4.1653e-05;2.6184e-05;0.000270332
121;boundary;100;0.0729709;0.0704121;0.135797
121;calc iter;100;1.25367;1.2317;1.28458
121;calc total;1;125.417;125.417;125.417
121;total;1;140.988;140.988;140.988
25;initialize;1;3.58727;3.58727;3.58727
25;async;100;0.0381004;0.0219907;0.129565
25;inner;100;1.14347;1.06409;1.20277
25;wait;100;4.85872e-05;2.301e-05;0.000138071
25;boundary;100;0.0720742;0.06917;0.13154
25;calc iter;100;1.25369;1.1912;1.33225
25;calc total;1;125.417;125.417;125.417
25;total;1;140.993;140.993;140.993
59;initialize;1;3.62023;3.62023;3.62023
59;async;100;0.0368778;0.0194568;0.310263
59;inner;100;1.12248;0.987317;1.1667
59;wait;100;6.08893e-05;3.121e-05;0.000223078
59;boundary;100;0.093873;0.0705832;0.112963
59;calc iter;100;1.25329;1.20078;1.3682
59;calc total;1;125.417;125.417;125.417
59;total;1;141.027;141.027;141.027
97;initialize;1;3.56348;3.56348;3.56348
97;async;100;0.0491149;0.0217869;0.202799
97;inner;100;1.13197;1.04681;1.16594
97;wait;100;3.39019e-05;2.1835e-05;0.000255459
97;boundary;100;0.0722674;0.0701944;0.0893378
97;calc iter;100;1.25338;1.20375;1.3323
97;calc total;1;125.417;125.417;125.417
97;total;1;140.97;140.97;140.97
82;initialize;1;3.58788;3.58788;3.58788
82;async;100;0.0341153;0.0195133;0.237406
82;inner;100;1.14814;1.03806;1.16405
82;wait;100;3.69731e-05;2.1612e-05;0.000300578
82;boundary;100;0.0716517;0.0697208;0.151174
82;calc iter;100;1.25395;1.1953;1.36527
82;calc total;1;125.417;125.417;125.417
82;total;1;140.991;140.991;140.991
122;initialize;1;3.58286;3.58286;3.58286
122;async;100;0.0427509;0.0178106;0.122084
122;inner;100;1.13741;1.02598;1.168
122;wait;100;3.35989e-05;1.9223e-05;0.000152731
122;boundary;100;0.0735054;0.0706669;0.143905
122;calc iter;100;1.2537;1.19647;1.31283
122;calc total;1;125.417;125.417;125.417
122;total;1;140.989;140.989;140.989
26;initialize;1;3.58633;3.58633;3.58633
26;async;100;0.0395722;0.0222231;0.158155
26;inner;100;1.14385;1.06409;1.1581
26;wait;100;2.82521e-05;1.7122e-05;0.000123591
26;boundary;100;0.0702779;0.069023;0.100374
26;calc iter;100;1.25373;1.19116;1.31303
26;calc total;1;125.417;125.417;125.417
26;total;1;140.992;140.992;140.992
60;initialize;1;3.62018;3.62018;3.62018
60;async;100;0.0331651;0.0225753;0.0798846
60;inner;100;1.13736;1.06917;1.1613
60;wait;100;7.24508e-05;3.3544e-05;0.000206161
60;boundary;100;0.0828963;0.0702127;0.123579
60;calc iter;100;1.25349;1.22459;1.2891
60;calc total;1;125.417;125.417;125.417
60;total;1;141.027;141.027;141.027
98;initialize;1;3.5635;3.5635;3.5635
98;async;100;0.0396505;0.01789;0.183106
98;inner;100;1.13933;1.07968;1.1705
98;wait;100;3.17025e-05;1.7532e-05;0.000168654
98;boundary;100;0.074317;0.0708012;0.0996111
98;calc iter;100;1.25333;1.18738;1.36627
98;calc total;1;125.417;125.417;125.417
98;total;1;140.97;140.97;140.97
83;initialize;1;3.58783;3.58783;3.58783
83;async;100;0.0311963;0.0193186;0.124294
83;inner;100;1.15025;1.05763;1.1622
83;wait;100;5.81954e-05;2.2959e-05;0.000295244
83;boundary;100;0.0723364;0.070085;0.0931874
83;calc iter;100;1.25384;1.22693;1.29818
83;calc total;1;125.417;125.417;125.417
83;total;1;140.991;140.991;140.991
123;initialize;1;3.5816;3.5816;3.5816
123;async;100;0.0327572;0.0175745;0.183869
123;inner;100;1.14466;1.05057;1.16628
123;wait;100;5.21457e-05;2.0098e-05;0.00016317
123;boundary;100;0.0762138;0.0708288;0.0991345
123;calc iter;100;1.25369;1.23218;1.31166
123;calc total;1;125.417;125.417;125.417
123;total;1;140.988;140.988;140.988
27;initialize;1;3.58765;3.58765;3.58765
27;async;100;0.04211;0.0221528;0.211855
27;inner;100;1.14109;1.01831;1.15473
27;wait;100;4.5852e-05;2.2116e-05;0.000195346
27;boundary;100;0.0704769;0.0689243;0.0822234
27;calc iter;100;1.25373;1.19074;1.33309
27;calc total;1;125.417;125.417;125.417
27;total;1;140.994;140.994;140.994
61;initialize;1;3.62037;3.62037;3.62037
61;async;100;0.0305499;0.0212201;0.105285
61;inner;100;1.14268;1.0765;1.16681
61;wait;100;5.12733e-05;2.7571e-05;0.000155438
61;boundary;100;0.0801692;0.0700697;0.12882
61;calc iter;100;1.25345;1.2234;1.28249
61;calc total;1;125.417;125.417;125.417
61;total;1;141.027;141.027;141.027
99;initialize;1;3.5634;3.5634;3.5634
99;async;100;0.0421217;0.020658;0.116081
99;inner;100;1.13607;1.07735;1.16968
99;wait;100;4.19793e-05;2.0317e-05;0.000152995
99;boundary;100;0.0750382;0.0707094;0.116555
99;calc iter;100;1.25328;1.22205;1.31723
99;calc total;1;125.417;125.417;125.417
99;total;1;140.97;140.97;140.97
84;initialize;1;3.58783;3.58783;3.58783
84;async;100;0.0319136;0.0221787;0.151259
84;inner;100;1.13314;1.04986;1.15843
84;wait;100;6.66784e-05;2.8797e-05;0.000374527
124;initialize;1;3.58282;3.58282;3.58282
124;async;100;0.030946;0.0187319;0.173828
124;inner;100;1.13792;1.0453;1.19718
124;wait;100;6.42218e-05;2.8399e-05;0.000300767
124;boundary;100;0.0847269;0.0703146;0.146915
124;calc iter;100;1.25366;1.20572;1.37795
124;calc total;1;125.417;125.417;125.417
124;total;1;140.989;140.989;140.989
28;initialize;1;3.58724;3.58724;3.58724
28;async;100;0.0428522;0.0194376;0.308549
28;inner;100;1.13599;1.01729;1.15178
28;wait;100;6.34994e-05;2.0142e-05;0.000352845
28;boundary;100;0.0747527;0.0683953;0.147377
28;calc iter;100;1.25366;1.14097;1.48192
28;calc total;1;125.417;125.417;125.417
28;total;1;140.993;140.993;140.993
62;initialize;1;3.62015;3.62015;3.62015
62;async;100;0.0350924;0.0208816;0.0777517
62;inner;100;1.14406;1.06962;1.16522
62;wait;100;3.93549e-05;1.8905e-05;0.000245583
62;boundary;100;0.0743394;0.0701388;0.129089
62;calc iter;100;1.25353;1.22603;1.29047
62;calc total;1;125.417;125.417;125.417
62;total;1;141.027;141.027;141.027
100;initialize;1;3.56337;3.56337;3.56337
100;async;100;0.0516406;0.0193462;0.17196
100;inner;100;1.12958;1.05776;1.16197
100;wait;100;3.75122e-05;2.128e-05;0.000294056
100;boundary;100;0.0720371;0.0679613;0.0773744
100;calc iter;100;1.25329;1.22272;1.29771
100;calc total;1;125.417;125.417;125.417
100;total;1;140.969;140.969;140.969
84;boundary;100;0.0887627;0.0727404;0.119981
84;calc iter;100;1.25388;1.19779;1.34375
84;calc total;1;125.417;125.417;125.417
84;total;1;140.991;140.991;140.991
125;initialize;1;3.58283;3.58283;3.58283
125;async;100;0.0317321;0.0210882;0.165318
125;inner;100;1.13578;1.04852;1.27797
125;wait;100;5.77958e-05;2.0165e-05;0.000341035
125;boundary;100;0.0861621;0.0692897;0.101419
125;calc iter;100;1.25373;1.15487;1.40771
125;calc total;1;125.417;125.417;125.417
125;total;1;140.989;140.989;140.989
29;initialize;1;3.58641;3.58641;3.58641
29;async;100;0.0400159;0.0218287;0.173662
29;inner;100;1.1367;1.02722;1.15822
29;wait;100;5.88521e-05;1.7745e-05;0.000220683
29;boundary;100;0.0768801;0.0686513;0.0918849
29;calc iter;100;1.25366;1.19688;1.30857
29;calc total;1;125.417;125.417;125.417
29;total;1;140.992;140.992;140.992
63;initialize;1;3.62018;3.62018;3.62018
63;async;100;0.0334046;0.0179399;0.177946
63;inner;100;1.14567;1.05978;1.16736
63;wait;100;4.0789e-05;1.9468e-05;0.000143418
63;boundary;100;0.0744001;0.0707701;0.115209
63;calc iter;100;1.25352;1.19298;1.3566
63;calc total;1;125.417;125.417;125.417
63;total;1;141.027;141.027;141.027
101;initialize;1;3.56353;3.56353;3.56353
101;async;100;0.0602429;0.0198081;0.295603
101;inner;100;1.12005;0.998046;1.16137
101;wait;100;3.73941e-05;2.0096e-05;0.000363644
101;boundary;100;0.0731075;0.0672376;0.115107
101;calc iter;100;1.25344;1.16357;1.3769
101;calc total;1;125.417;125.417;125.417
101;total;1;140.97;140.97;140.97
144;initialize;1;3.57333;3.57333;3.57333
144;async;100;0.0529092;0.0203905;0.279645
144;inner;100;1.12999;0.959946;1.16166
144;wait;100;3.51905e-05;2.2771e-05;0.000111679
144;boundary;100;0.0702007;0.0677329;0.0782101
144;calc iter;100;1.25313;1.17944;1.31422
144;calc total;1;125.417;125.417;125.417
144;total;1;140.98;140.98;140.98
85;initialize;1;3.58797;3.58797;3.58797
85;async;100;0.0347259;0.0232368;0.128067
85;inner;100;1.13094;1.04938;1.15463
85;wait;100;5.90454e-05;2.8229e-05;0.00033407
85;boundary;100;0.0881837;0.0760221;0.12273
85;calc iter;100;1.25391;1.20146;1.32619
85;calc total;1;125.417;125.417;125.417
85;total;1;140.991;140.991;140.991
126;initialize;1;3.58282;3.58282;3.58282
126;async;100;0.0363321;0.0176021;0.222508
126;inner;100;1.1406;1.01902;1.1598
126;wait;100;5.08385e-05;2.867e-05;0.000230347
126;boundary;100;0.0766257;0.0717328;0.148552
126;calc iter;100;1.25361;1.1993;1.37819
126;calc total;1;125.417;125.417;125.417
126;total;1;140.989;140.989;140.989
30;initialize;1;3.58653;3.58653;3.58653
30;async;100;0.0445436;0.0204204;0.150727
30;inner;100;1.13469;1.05052;1.14775
30;wait;100;6.19784e-05;2.5425e-05;0.000375551
30;boundary;100;0.0743561;0.0684268;0.120097
30;calc iter;100;1.25365;1.20966;1.29843
30;calc total;1;125.417;125.417;125.417
30;total;1;140.993;140.993;140.993
64;initialize;1;3.62011;3.62011;3.62011
64;async;100;0.0353785;0.0212661;0.276881
64;inner;100;1.13771;1.02876;1.16073
64;wait;100;5.77508e-05;1.6892e-05;0.000298967
64;boundary;100;0.0803068;0.0704612;0.152323
64;calc iter;100;1.25346;1.20608;1.3896
64;calc total;1;125.417;125.417;125.417
64;total;1;141.027;141.027;141.027
102;initialize;1;3.56348;3.56348;3.56348
102;async;100;0.0416082;0.0197528;0.105411
102;inner;100;1.13005;1.03745;1.15974
102;wait;100;5.31715e-05;2.7128e-05;0.000339525
102;boundary;100;0.0815398;0.072562;0.144441
102;calc iter;100;1.25325;1.20436;1.31682
102;calc total;1;125.417;125.417;125.417
102;total;1;140.97;140.97;140.97
145;initialize;1;3.57309;3.57309;3.57309
145;async;100;0.0447042;0.0206221;0.194962
145;inner;100;1.13727;1.01055;1.1612
145;wait;100;3.42439e-05;1.9188e-05;0.000144431
145;boundary;100;0.0710002;0.0684652;0.101892
145;calc iter;100;1.25301;1.15711;1.33301
145;calc total;1;125.417;125.417;125.417
145;total;1;140.979;140.979;140.979
86;initialize;1;3.58783;3.58783;3.58783
86;async;100;0.0341416;0.0221883;0.0793956
86;inner;100;1.14117;1.05026;1.16029
86;wait;100;4.96682e-05;2.9141e-05;0.00031852
86;boundary;100;0.0786497;0.0737631;0.165675
86;calc iter;100;1.25402;1.20385;1.30051
86;calc total;1;125.417;125.417;125.417
86;total;1;140.991;140.991;140.991
127;initialize;1;3.58285;3.58285;3.58285
127;async;100;0.0447672;0.0161902;0.0896503
127;inner;100;1.13505;1.05627;1.16157
127;wait;100;3.45062e-05;1.8973e-05;0.000305503
127;boundary;100;0.0738153;0.0703961;0.134928
127;calc iter;100;1.25366;1.22096;1.27958
127;calc total;1;125.417;125.417;125.417
127;total;1;140.989;140.989;140.989
31;initialize;1;3.58731;3.58731;3.58731
31;async;100;0.0417209;0.019869;0.107764
31;inner;100;1.1381;1.03846;1.17999
31;wait;100;5.59551e-05;3.2172e-05;0.000287561
31;boundary;100;0.0737874;0.0689884;0.146454
31;calc iter;100;1.25366;1.18433;1.31803
31;calc total;1;125.417;125.417;125.417
31;total;1;140.993;140.993;140.993
65;initialize;1;3.62012;3.62012;3.62012
65;async;100;0.033826;0.0208685;0.129895
65;inner;100;1.13395;1.0722;1.15896
65;wait;100;7.21892e-05;4.1866e-05;0.000368532
65;boundary;100;0.0856047;0.0716748;0.0974638
65;calc iter;100;1.25346;1.23148;1.31018
65;calc total;1;125.417;125.417;125.417
65;total;1;141.027;141.027;141.027
103;initialize;1;3.56342;3.56342;3.56342
103;async;100;0.0353631;0.0197541;0.153369
103;inner;100;1.12448;1.02963;1.16053
103;wait;100;6.73484e-05;4.356e-05;0.000303667
103;boundary;100;0.0931891;0.0719206;0.149104
103;calc iter;100;1.2531;1.20133;1.33063
103;calc total;1;125.417;125.417;125.417
103;total;1;140.969;140.969;140.969
146;initialize;1;3.5725;3.5725;3.5725
146;async;100;0.052329;0.0204925;0.119577
146;inner;100;1.12863;0.995002;1.2525
146;wait;100;4.09296e-05;2.1848e-05;0.000314084
146;boundary;100;0.0719202;0.0686271;0.118875
146;calc iter;100;1.25292;1.10026;1.42505
146;calc total;1;125.417;125.417;125.417
146;total;1;140.979;140.979;140.979
87;initialize;1;3.58782;3.58782;3.58782
87;async;100;0.0373457;0.0221553;0.116747
87;inner;100;1.13999;1.05129;1.15881
87;wait;100;3.80928e-05;2.3028e-05;0.000202975
87;boundary;100;0.0766734;0.0717161;0.163951
87;calc iter;100;1.25405;1.20377;1.32281
87;calc total;1;125.417;125.417;125.417
87;total;1;140.991;140.991;140.991
128;initialize;1;3.58162;3.58162;3.58162
128;async;100;0.0344041;0.0170083;0.0773838
128;inner;100;1.14414;1.04052;1.17193
128;wait;100;3.15157e-05;2.0722e-05;0.000166212
128;boundary;100;0.0751696;0.069815;0.141
128;calc iter;100;1.25375;1.19915;1.28734
128;calc total;1;125.417;125.417;125.417
128;total;1;140.988;140.988;140.988
32;initialize;1;3.58654;3.58654;3.58654
32;async;100;0.0442397;0.0219589;0.120815
32;inner;100;1.13729;1.05143;1.15311
32;wait;100;3.18054e-05;1.6409e-05;0.000188258
32;boundary;100;0.0721812;0.0684951;0.148771
32;calc iter;100;1.25374;1.19317;1.32856
32;calc total;1;125.417;125.417;125.417
32;total;1;140.993;140.993;140.993
66;initialize;1;3.6202;3.6202;3.6202
66;async;100;0.0419795;0.0220344;0.122124
66;inner;100;1.13972;1.07251;1.15924
66;wait;100;3.81745e-05;2.0625e-05;0.000381156
66;boundary;100;0.0718968;0.0691631;0.0959021
66;calc iter;100;1.25364;1.2059;1.29942
66;calc total;1;125.417;125.417;125.417
66;total;1;141.027;141.027;141.027
104;initialize;1;3.56363;3.56363;3.56363
104;async;100;0.0349623;0.0158221;0.144014
104;inner;100;1.13323;1.069;1.17381
104;wait;100;5.72765e-05;3.2353e-05;0.000217369
104;boundary;100;0.0848582;0.071409;0.137887
104;calc iter;100;1.25311;1.20309;1.30375
104;calc total;1;125.417;125.417;125.417
104;total;1;140.97;140.97;140.97
147;initialize;1;3.57245;3.57245;3.57245
147;async;100;0.0502812;0.0176271;0.209861
147;inner;100;1.13125;0.977797;1.15836
147;wait;100;4.03496e-05;2.261e-05;0.000164738
147;boundary;100;0.071356;0.0693342;0.106408
147;calc iter;100;1.25293;1.1781;1.35565
147;calc total;1;125.417;125.417;125.417
147;total;1;140.979;140.979;140.979
88;initialize;1;3.58782;3.58782;3.58782
88;async;100;0.0459367;0.0229819;0.159747
88;inner;100;1.13279;1.05269;1.14988
88;wait;100;4.82039e-05;2.5631e-05;0.000374248
88;boundary;100;0.0752518;0.0719155;0.111374
88;calc iter;100;1.25403;1.20436;1.33518
88;calc total;1;125.417;125.417;125.417
88;total;1;140.991;140.991;140.991
129;initialize;1;3.5816;3.5816;3.5816
129;async;100;0.0353906;0.0185544;0.0948656
129;inner;100;1.14515;1.0814;1.16664
129;wait;100;4.17018e-05;2.401e-05;0.000208591
129;boundary;100;0.0731188;0.0701253;0.122309
129;calc iter;100;1.25371;1.24203;1.28484
129;calc total;1;125.417;125.417;125.417
129;total;1;140.988;140.988;140.988
33;initialize;1;3.58644;3.58644;3.58644
33;async;100;0.0450936;0.0181869;0.147639
33;inner;100;1.13708;1.0178;1.15299
33;wait;100;3.74083e-05;1.6993e-05;0.00025856
33;boundary;100;0.0715226;0.0683986;0.155217
33;calc iter;100;1.25374;1.18356;1.31587
33;calc total;1;125.417;125.417;125.417
33;total;1;140.992;140.992;140.992
105;initialize;1;3.56337;3.56337;3.56337
105;async;100;0.0362887;0.0199489;0.0888067
105;inner;100;1.12763;1.03645;1.16081
105;wait;100;6.34962e-05;2.6503e-05;0.000267998
105;boundary;100;0.089144;0.0725841;0.14726
105;calc iter;100;1.25313;1.22485;1.30717
105;calc total;1;125.417;125.417;125.417
105;total;1;140.969;140.969;140.969
148;initialize;1;3.57248;3.57248;3.57248
148;async;100;0.0523837;0.0202331;0.387395
148;inner;100;1.12663;0.947593;1.1515
148;wait;100;5.35224e-05;2.5665e-05;0.000346992
148;boundary;100;0.0738424;0.0686405;0.109384
148;calc iter;100;1.25291;1.17415;1.41083
148;calc total;1;125.417;125.417;125.417
148;total;1;140.979;140.979;140.979
89;initialize;1;3.58782;3.58782;3.58782
89;async;100;0.0380256;0.0223925;0.224229
89;inner;100;1.12918;1.03281;1.15164
89;wait;100;6.01279e-05;2.6583e-05;0.000323295
89;boundary;100;0.0866333;0.0719608;0.0917189
89;calc iter;100;1.2539;1.22211;1.32904
89;calc total;1;125.417;125.417;125.417
89;total;1;140.991;140.991;140.991
130;initialize;1;3.58183;3.58183;3.58183
130;async;100;0.0326759;0.0191851;0.131901
130;inner;100;1.14475;1.07346;1.18559
130;wait;100;5.69885e-05;2.4291e-05;0.00030641
130;boundary;100;0.0762078;0.0707822;0.0933935
130;calc iter;100;1.25369;1.22797;1.29188
130;calc total;1;125.417;125.417;125.417
130;total;1;140.988;140.988;140.988
34;initialize;1;3.58722;3.58722;3.58722
34;async;100;0.045759;0.0164002;0.202085
34;inner;100;1.13739;1.03303;1.14941
34;wait;100;3.13041e-05;1.6769e-05;0.00036575
34;boundary;100;0.0705399;0.068986;0.105934
34;calc iter;100;1.25372;1.19986;1.31209
34;calc total;1;125.417;125.417;125.417
34;total;1;140.993;140.993;140.993
106;initialize;1;3.5634;3.5634;3.5634
106;async;100;0.0322412;0.0209315;0.114581
106;inner;100;1.12302;1.02723;1.1622
106;wait;100;6.28537e-05;3.3672e-05;0.000221779
106;boundary;100;0.0977341;0.071714;0.15181
106;calc iter;100;1.25306;1.20024;1.30609
106;calc total;1;125.417;125.417;125.417
106;total;1;140.969;140.969;140.969
149;initialize;1;3.57339;3.57339;3.57339
149;async;100;0.0556795;0.0199241;0.536451
149;inner;100;1.12423;0.853108;1.15454
149;wait;100;4.72632e-05;2.2075e-05;0.000222043
149;boundary;100;0.073026;0.0679032;0.146431
149;calc iter;100;1.25299;1.06541;1.53605
149;calc total;1;125.417;125.417;125.417
149;total;1;140.98;140.98;140.98
90;initialize;1;3.58851;3.58851;3.58851
90;async;100;0.029945;0.0200474;0.194365
90;inner;100;1.14834;1.05096;1.17014
90;wait;100;4.32882e-05;1.9175e-05;0.000161346
90;boundary;100;0.0756351;0.070321;0.0789209
90;calc iter;100;1.25397;1.22316;1.31761
90;calc total;1;125.417;125.417;125.417
90;total;1;140.991;140.991;140.991
131;initialize;1;3.58162;3.58162;3.58162
131;async;100;0.0317409;0.0200272;0.275481
131;inner;100;1.13814;1.03311;1.16105
131;wait;100;6.49431e-05;2.6209e-05;0.000225378
131;boundary;100;0.0836571;0.071047;0.105516
131;calc iter;100;1.2536;1.18399;1.41414
131;calc total;1;125.417;125.417;125.417
131;total;1;140.988;140.988;140.988
35;initialize;1;3.58646;3.58646;3.58646
35;async;100;0.0413561;0.0220684;0.0813507
35;inner;100;1.14024;1.0573;1.2264
35;wait;100;4.99816e-05;2.031e-05;0.000207458
35;boundary;100;0.0720096;0.0690031;0.111455
35;calc iter;100;1.25365;1.16453;1.37984
35;calc total;1;125.417;125.417;125.417
35;total;1;140.992;140.992;140.992
107;initialize;1;3.56337;3.56337;3.56337
107;async;100;0.0333155;0.0173345;0.147982
107;inner;100;1.13262;1.0705;1.16643
107;wait;100;5.28388e-05;2.5171e-05;0.000154901
107;boundary;100;0.08719;0.0708671;0.117683
107;calc iter;100;1.25318;1.22686;1.30396
107;calc total;1;125.417;125.417;125.417
107;total;1;140.969;140.969;140.969
150;initialize;1;3.57339;3.57339;3.57339
150;async;100;0.0488649;0.0197683;0.197101
150;inner;100;1.12486;0.955279;1.14973
150;wait;100;6.1968e-05;1.9003e-05;0.00034936
150;boundary;100;0.0791773;0.0682162;0.138518
150;calc iter;100;1.25297;1.15463;1.35303
150;calc total;1;125.417;125.417;125.417
150;total;1;140.98;140.98;140.98
91;initialize;1;3.58789;3.58789;3.58789
91;async;100;0.0300656;0.018764;0.166565
91;inner;100;1.15042;1.05225;1.16944
91;wait;100;3.59456e-05;2.0236e-05;0.000196881
91;boundary;100;0.0735245;0.0701667;0.0909673
91;calc iter;100;1.25404;1.22892;1.29811
91;calc total;1;125.417;125.417;125.417
91;total;1;140.991;140.991;140.991
132;initialize;1;3.58275;3.58275;3.58275
132;async;100;0.0488764;0.0217814;0.100283
132;inner;100;1.11533;1.06789;1.13799
132;wait;100;7.92088e-05;4.614e-05;0.000295879
132;boundary;100;0.0891283;0.0730633;0.101322
132;calc iter;100;1.25341;1.21795;1.26941
132;calc total;1;125.417;125.417;125.417
132;total;1;140.989;140.989;140.989
36;initialize;1;3.58635;3.58635;3.58635
36;async;100;0.0441182;0.0190143;0.141947
36;inner;100;1.12393;1.03994;1.14684
36;wait;100;6.0363e-05;3.282e-05;0.000302592
36;boundary;100;0.0855433;0.073296;0.12624
36;calc iter;100;1.25365;1.18525;1.3295
36;calc total;1;125.417;125.417;125.417
36;total;1;140.992;140.992;140.992
108;initialize;1;3.56342;3.56342;3.56342
108;async;100;0.0339316;0.0199574;0.0734928
108;inner;100;1.13292;1.07178;1.16159
108;wait;100;6.94078e-05;2.5305e-05;0.000211736
108;boundary;100;0.0863936;0.0707668;0.134783
108;calc iter;100;1.25331;1.23056;1.28608
108;calc total;1;125.417;125.417;125.417
108;total;1;140.97;140.97;140.97
151;initialize;1;3.57265;3.57265;3.57265
151;async;100;0.0489559;0.0200622;0.151095
151;inner;100;1.12802;0.968258;1.15269
151;wait;100;5.77532e-05;2.7121e-05;0.000265125
151;boundary;100;0.0758401;0.0687499;0.162044
151;calc iter;100;1.25287;1.16442;1.3123
151;calc total;1;125.417;125.417;125.417
151;total;1;140.979;140.979;140.979
92;initialize;1;3.58787;3.58787;3.58787
92;async;100;0.0290773;0.0202707;0.0980606
92;inner;100;1.15027;1.06921;1.17046
92;wait;100;2.91391e-05;1.9734e-05;0.000135145
92;boundary;100;0.0747385;0.0695781;0.110573
92;calc iter;100;1.25412;1.20367;1.30579
92;calc total;1;125.417;125.417;125.417
92;total;1;140.991;140.991;140.991
133;initialize;1;3.58272;3.58272;3.58272
133;async;100;0.0454079;0.0216167;0.123069
133;inner;100;1.12379;1.04276;1.14538
133;wait;100;6.04707e-05;4.285e-05;0.000315495
133;boundary;100;0.0842103;0.0698526;0.137372
133;calc iter;100;1.25347;1.21333;1.30006
133;calc total;1;125.417;125.417;125.417
133;total;1;140.989;140.989;140.989
37;initialize;1;3.58637;3.58637;3.58637
37;async;100;0.0451214;0.0203688;0.126135
37;inner;100;1.12156;1.03861;1.14585
37;wait;100;5.94532e-05;3.3019e-05;0.000348638
37;boundary;100;0.0869274;0.0738972;0.12529
37;calc iter;100;1.25367;1.19787;1.31853
37;calc total;1;125.417;125.417;125.417
37;total;1;140.992;140.992;140.992
109;initialize;1;3.56343;3.56343;3.56343
109;async;100;0.0388863;0.0202523;0.0825371
109;inner;100;1.12933;1.06176;1.1577
109;wait;100;5.48318e-05;2.4802e-05;0.000338025
109;boundary;100;0.0849104;0.070948;0.137817
109;calc iter;100;1.25318;1.22205;1.28487
109;calc total;1;125.417;125.417;125.417
109;total;1;140.97;140.97;140.97
152;initialize;1;3.57324;3.57324;3.57324
152;async;100;0.0407137;0.0173781;0.199908
152;inner;100;1.13789;0.991108;1.15851
152;wait;100;5.03985e-05;2.3365e-05;0.000262127
152;boundary;100;0.0742169;0.0693101;0.125518
152;calc iter;100;1.25287;1.18123;1.32454
152;calc total;1;125.417;125.417;125.417
152;total;1;140.98;140.98;140.98
93;initialize;1;3.58796;3.58796;3.58796
93;async;100;0.0305352;0.0193196;0.143609
93;inner;100;1.14909;1.06941;1.17094
93;wait;100;3.16249e-05;2.219e-05;0.000135187
93;boundary;100;0.0744898;0.0693436;0.110527
93;calc iter;100;1.25414;1.20642;1.33344
93;calc total;1;125.417;125.417;125.417
93;total;1;140.991;140.991;140.991
134;initialize;1;3.58159;3.58159;3.58159
134;async;100;0.0517832;0.0215176;0.124033
134;inner;100;1.1215;1.01175;1.13733
134;wait;100;5.17076e-05;3.2659e-05;0.000264408
134;boundary;100;0.0801648;0.0737736;0.16467
134;calc iter;100;1.2535;1.21669;1.32546
134;calc total;1;125.417;125.417;125.417
134;total;1;140.988;140.988;140.988
38;initialize;1;3.58713;3.58713;3.58713
38;async;100;0.0499015;0.0204984;0.087573
38;inner;100;1.12189;1.04216;1.13933
38;wait;100;5.48563e-05;3.5043e-05;0.000290497
38;boundary;100;0.081876;0.077304;0.155555
38;calc iter;100;1.25372;1.20231;1.29019
38;calc total;1;125.417;125.417;125.417
38;total;1;140.993;140.993;140.993
110;initialize;1;3.56338;3.56338;3.56338
110;async;100;0.0430651;0.0205457;0.0784615
110;inner;100;1.1354;1.07488;1.16041
110;wait;100;3.74805e-05;1.9302e-05;0.000219547
110;boundary;100;0.0747398;0.0703238;0.121801
110;calc iter;100;1.25324;1.23814;1.28669
110;calc total;1;125.417;125.417;125.417
110;total;1;140.969;140.969;140.969
153;initialize;1;3.57241;3.57241;3.57241
153;async;100;0.0443745;0.0199292;0.153599
153;inner;100;1.13038;0.965227;1.15789
153;wait;100;5.80998e-05;2.2005e-05;0.000261018
153;boundary;100;0.0780696;0.0694925;0.164887
153;calc iter;100;1.25288;1.15752;1.30538
153;calc total;1;125.417;125.417;125.417
153;total;1;140.979;140.979;140.979
94;initialize;1;3.58787;3.58787;3.58787
94;async;100;0.0307234;0.0191385;0.193664
94;inner;100;1.14864;1.04688;1.172
94;wait;100;2.36725e-05;1.6662e-05;0.000160357
94;boundary;100;0.0747857;0.0697574;0.0823496
94;calc iter;100;1.25417;1.22546;1.31399
94;calc total;1;125.417;125.417;125.417
94;total;1;140.991;140.991;140.991
135;initialize;1;3.58161;3.58161;3.58161
135;async;100;0.0533125;0.0216927;0.109055
135;inner;100;1.12237;1.03459;1.13709
135;wait;100;5.08539e-05;2.2757e-05;0.000328803
135;boundary;100;0.0778002;0.0728457;0.14105
135;calc iter;100;1.25353;1.204;1.30145
135;calc total;1;125.417;125.417;125.417
135;total;1;140.988;140.988;140.988
39;initialize;1;3.58638;3.58638;3.58638
39;async;100;0.0501798;0.0204705;0.114973
39;inner;100;1.12552;1.04541;1.14262
39;wait;100;5.35544e-05;3.0876e-05;0.000352196
39;boundary;100;0.0779977;0.0740096;0.15355
39;calc iter;100;1.25376;1.2029;1.30985
39;calc total;1;125.417;125.417;125.417
39;total;1;140.992;140.992;140.992
111;initialize;1;3.56342;3.56342;3.56342
111;async;100;0.0399674;0.0218074;0.11356
111;inner;100;1.13857;1.07796;1.16201
111;wait;100;3.86954e-05;1.9948e-05;0.000162391
111;boundary;100;0.0747241;0.0706054;0.125795
111;calc iter;100;1.2533;1.22151;1.30457
111;calc total;1;125.417;125.417;125.417
111;total;1;140.97;140.97;140.97
95;initialize;1;3.58782;3.58782;3.58782
95;async;100;0.0299009;0.0198079;0.23585
95;inner;100;1.14936;1.0431;1.16934
95;wait;100;3.78976e-05;1.9499e-05;0.000152929
95;boundary;100;0.0747405;0.0711816;0.130555
95;calc iter;100;1.25404;1.15413;1.41869
95;calc total;1;125.417;125.417;125.417
95;total;1;140.991;140.991;140.991
136;initialize;1;3.58273;3.58273;3.58273
136;async;100;0.0506141;0.0214893;0.0992931
136;inner;100;1.12737;1.07317;1.14244
136;wait;100;4.71057e-05;2.9505e-05;0.000329688
136;boundary;100;0.075501;0.0714809;0.0905556
136;calc iter;100;1.25354;1.22165;1.27322
136;calc total;1;125.417;125.417;125.417
136;total;1;140.989;140.989;140.989
40;initialize;1;3.5864;3.5864;3.5864
40;async;100;0.051611;0.0203042;0.136918
40;inner;100;1.12202;1.04445;1.13829
40;wait;100;5.89841e-05;3.7575e-05;0.000385495
40;boundary;100;0.0800281;0.0737604;0.118088
40;calc iter;100;1.25372;1.1986;1.31603
40;calc total;1;125.417;125.417;125.417
40;total;1;140.992;140.992;140.992
112;initialize;1;3.5634;3.5634;3.5634
112;async;100;0.0396292;0.0203606;0.171962
112;inner;100;1.12276;1.06277;1.15346
112;wait;100;6.25811e-05;2.6826e-05;0.000268917
112;boundary;100;0.0907294;0.0698984;0.103894
112;calc iter;100;1.25319;1.21634;1.31988
112;calc total;1;125.417;125.417;125.417
112;total;1;140.969;140.969;140.969
137;initialize;1;3.58273;3.58273;3.58273
137;async;100;0.054162;0.0203018;0.185657
137;inner;100;1.10571;1.04132;1.12801
137;wait;100;6.73894e-05;2.4856e-05;0.000374483
137;boundary;100;0.0934458;0.0683178;0.0994917
137;calc iter;100;1.25338;1.22334;1.29532
137;calc total;1;125.417;125.417;125.417
137;total;1;140.989;140.989;140.989
41;initialize;1;3.58637;3.58637;3.58637
41;async;100;0.0495921;0.0202348;0.189539
41;inner;100;1.11385;1.03077;1.13874
41;wait;100;6.70836e-05;2.6555e-05;0.000266997
41;boundary;100;0.0901074;0.0691927;0.0954067
41;calc iter;100;1.25362;1.21262;1.30228
41;calc total;1;125.417;125.417;125.417
41;total;1;140.992;140.992;140.992
113;initialize;1;3.56339;3.56339;3.56339
113;async;100;0.0394308;0.0195891;0.164146
113;inner;100;1.1179;1.07669;1.15004
138;initialize;1;3.58163;3.58163;3.58163
138;async;100;0.0568013;0.0197119;0.169486
138;inner;100;1.12563;1.05792;1.14756
138;wait;100;3.58884e-05;1.715e-05;0.00017836
138;boundary;100;0.0711056;0.0683367;0.0854215
138;calc iter;100;1.25358;1.21758;1.29577
138;calc total;1;125.417;125.417;125.417
138;total;1;140.988;140.988;140.988
42;initialize;1;3.58637;3.58637;3.58637
42;async;100;0.0452722;0.0197678;0.17763
42;inner;100;1.13604;1.04709;1.15717
42;wait;100;3.98805e-05;2.2375e-05;0.000138046
42;boundary;100;0.0723951;0.0685557;0.077769
42;calc iter;100;1.25375;1.23173;1.29331
42;calc total;1;125.417;125.417;125.417
42;total;1;140.992;140.992;140.992
113;wait;100;6.55226e-05;3.1477e-05;0.000351007
113;boundary;100;0.0958322;0.0707522;0.10833
113;calc iter;100;1.25323;1.21803;1.32096
113;calc total;1;125.417;125.417;125.417
139;initialize;1;3.58138;3.58138;3.58138
139;async;100;0.0473444;0.0198833;0.108882
139;inner;100;1.13575;1.07719;1.15238
139;wait;100;3.60071e-05;2.0101e-05;0.000194585
139;boundary;100;0.0704563;0.0683108;0.0909899
139;calc iter;100;1.25359;1.21812;1.26897
139;calc total;1;125.417;125.417;125.417
139;total;1;140.987;140.987;140.987
43;initialize;1;3.58737;3.58737;3.58737
43;async;100;0.0444221;0.0200338;0.138777
43;inner;100;1.13772;1.0558;1.15662
43;wait;100;3.54506e-05;2.2878e-05;0.000199828
43;boundary;100;0.0716217;0.0696689;0.0823354
43;calc iter;100;1.2538;1.23269;1.27117
43;calc total;1;125.417;125.417;125.417
43;total;1;140.993;140.993;140.993
113;total;1;140.969;140.969;140.969
140;initialize;1;3.58135;3.58135;3.58135
140;async;100;0.0447475;0.0163171;0.0941517
140;inner;100;1.13829;1.08092;1.15747
140;wait;100;2.98624e-05;1.8015e-05;0.000241459
140;boundary;100;0.0706241;0.0680998;0.0952049
140;calc iter;100;1.25369;1.19122;1.29123
140;calc total;1;125.417;125.417;125.417
140;total;1;140.987;140.987;140.987
44;initialize;1;3.58736;3.58736;3.58736
44;async;100;0.0444623;0.0200462;0.08294
44;inner;100;1.13831;1.06485;1.15945
44;wait;100;3.0521e-05;2.1273e-05;0.00023313
44;boundary;100;0.0711021;0.0690132;0.0975286
44;calc iter;100;1.25391;1.23183;1.28258
44;calc total;1;125.417;125.417;125.417
44;total;1;140.993;140.993;140.993
114;initialize;1;3.56337;3.56337;3.56337
114;async;100;0.0514022;0.0197024;0.126614
114;inner;100;1.12989;1.07954;1.15184
114;wait;100;3.63256e-05;1.6763e-05;0.000355739
114;boundary;100;0.0721512;0.0690008;0.0846206
114;calc iter;100;1.25348;1.23675;1.29164
114;calc total;1;125.417;125.417;125.417
114;total;1;140.969;140.969;140.969
141;initialize;1;3.58274;3.58274;3.58274
141;async;100;0.0511347;0.0202835;0.136961
141;inner;100;1.13215;1.06874;1.15234
141;wait;100;3.07192e-05;1.7763e-05;0.00014516
141;boundary;100;0.0703444;0.067828;0.105349
141;calc iter;100;1.25366;1.21649;1.30193
141;calc total;1;125.417;125.417;125.417
141;total;1;140.989;140.989;140.989
45;initialize;1;3.58638;3.58638;3.58638
45;async;100;0.0479635;0.0201616;0.140412
45;inner;100;1.13512;1.06144;1.16065
45;wait;100;3.12219e-05;2.0963e-05;0.000128891
45;boundary;100;0.0708405;0.0686357;0.113758
45;calc iter;100;1.25396;1.20043;1.32362
45;calc total;1;125.417;125.417;125.417
45;total;1;140.992;140.992;140.992
115;initialize;1;3.56343;3.56343;3.56343
115;async;100;0.0533894;0.020202;0.105456
115;inner;100;1.12812;1.07572;1.15354
115;wait;100;3.615e-05;1.9634e-05;0.000316596
115;boundary;100;0.0718174;0.0699899;0.11269
115;calc iter;100;1.25336;1.23037;1.28652
115;calc total;1;125.417;125.417;125.417
115;total;1;140.97;140.97;140.97
142;initialize;1;3.58273;3.58273;3.58273
142;async;100;0.0534067;0.0207065;0.171972
142;inner;100;1.13024;1.05527;1.15141
142;wait;100;2.94451e-05;1.754e-05;0.000262124
142;boundary;100;0.0700028;0.0675907;0.076899
142;calc iter;100;1.25368;1.22007;1.29487
142;calc total;1;125.417;125.417;125.417
142;total;1;140.989;140.989;140.989
46;initialize;1;3.5864;3.5864;3.5864
46;async;100;0.0509085;0.0201231;0.173258
46;inner;100;1.13227;1.04329;1.16003
46;wait;100;2.54232e-05;1.6952e-05;0.000128476
46;boundary;100;0.0707841;0.0690308;0.0735885
46;calc iter;100;1.25399;1.23378;1.28677
46;calc total;1;125.417;125.417;125.417
46;total;1;140.992;140.992;140.992
116;initialize;1;3.56338;3.56338;3.56338
116;async;100;0.0544237;0.01993;0.140576
116;inner;100;1.12633;1.08172;1.15998
116;wait;100;3.37741e-05;2.4369e-05;0.000174675
116;boundary;100;0.0726268;0.0696835;0.116502
116;calc iter;100;1.25342;1.23146;1.31644
116;calc total;1;125.417;125.417;125.417
116;total;1;140.969;140.969;140.969
47;initialize;1;3.58733;3.58733;3.58733
47;async;100;0.042769;0.0202686;0.217178
47;inner;100;1.13928;1.04223;1.16006
47;wait;100;2.94999e-05;1.6225e-05;0.000120961
47;boundary;100;0.071748;0.0701195;0.120937
47;calc iter;100;1.25383;1.15002;1.38497
47;calc total;1;125.417;125.417;125.417
47;total;1;140.993;140.993;140.993
117;initialize;1;3.56338;3.56338;3.56338
117;async;100;0.0365071;0.0185026;0.145157
117;inner;100;1.14556;1.08079;1.16989
117;wait;100;3.18849e-05;2.3963e-05;0.000167802
117;boundary;100;0.0713785;0.069426;0.0772267
117;calc iter;100;1.25348;1.22574;1.30309
117;calc total;1;125.417;125.417;125.417
117;total;1;140.969;140.969;140.969
154;initialize;1;3.57248;3.57248;3.57248
154;async;100;0.0434607;0.0204399;0.23466
154;inner;100;1.11654;0.96869;1.15245
154;wait;100;7.83416e-05;4.9365e-05;0.000234723
154;boundary;100;0.0927725;0.0703165;0.134037
154;calc iter;100;1.25285;1.18745;1.3812
154;calc total;1;125.417;125.417;125.417
154;total;1;140.979;140.979;140.979
216;initialize;1;3.5694;3.5694;3.5694
216;async;100;0.0454209;0.0264701;0.194951
216;inner;100;1.13496;1.03294;1.15993
216;wait;100;4.90495e-05;2.6395e-05;0.000191576
216;boundary;100;0.0728051;0.0673065;0.126877
216;calc iter;100;1.25324;1.22736;1.33341
216;calc total;1;125.417;125.417;125.417
216;total;1;140.976;140.976;140.976
192;initialize;1;3.57044;3.57044;3.57044
192;async;100;0.0539689;0.0206062;0.552615
192;inner;100;1.12694;0.805594;1.16916
192;wait;100;3.16389e-05;1.8512e-05;0.000140819
192;boundary;100;0.072007;0.0698626;0.0897655
192;calc iter;100;1.25295;1.14134;1.44803
192;calc total;1;125.417;125.417;125.417
192;total;1;140.974;140.974;140.974
168;initialize;1;3.56621;3.56621;3.56621
168;async;100;0.0351526;0.0203881;0.221185
168;inner;100;1.14646;1.04558;1.17015
168;wait;100;3.27807e-05;1.8994e-05;0.000140493
168;boundary;100;0.0720093;0.0697958;0.0935447
168;calc iter;100;1.25365;1.22346;1.346
168;calc total;1;125.417;125.417;125.417
168;total;1;140.972;140.972;140.972
155;initialize;1;3.57245;3.57245;3.57245
155;async;100;0.0420078;0.0206102;0.422201
155;inner;100;1.1308;0.970689;1.16036
155;wait;100;6.2853e-05;2.5517e-05;0.000218165
155;boundary;100;0.0801103;0.067003;0.139117
155;calc iter;100;1.25299;1.15819;1.4734
155;calc total;1;125.417;125.417;125.417
155;total;1;140.979;140.979;140.979
217;initialize;1;3.57055;3.57055;3.57055
217;async;100;0.0502521;0.0195288;0.142621
217;inner;100;1.13085;1.04311;1.16821
217;wait;100;4.33354e-05;2.6641e-05;0.000274346
217;boundary;100;0.0719343;0.0696582;0.143713
217;calc iter;100;1.25308;1.20768;1.31489
217;calc total;1;125.417;125.417;125.417
217;total;1;140.977;140.977;140.977
193;initialize;1;3.57046;3.57046;3.57046
193;async;100;0.0544135;0.0176195;0.368199
193;inner;100;1.12511;0.903199;1.16864
193;wait;100;3.32611e-05;2.192e-05;0.000246455
193;boundary;100;0.0733418;0.0708656;0.120176
193;calc iter;100;1.2529;1.06;1.48959
193;calc total;1;125.417;125.417;125.417
193;total;1;140.974;140.974;140.974
169;initialize;1;3.56618;3.56618;3.56618
169;async;100;0.0410285;0.0188878;0.129598
169;inner;100;1.13919;1.00166;1.16801
169;wait;100;3.45286e-05;2.2526e-05;0.000199961
169;boundary;100;0.0732654;0.0701655;0.136171
169;calc iter;100;1.25352;1.15532;1.32147
169;calc total;1;125.417;125.417;125.417
169;total;1;140.972;140.972;140.972
156;initialize;1;3.5725;3.5725;3.5725
156;async;100;0.0328597;0.0181246;0.096051
156;inner;100;1.14469;1.07373;1.16628
156;wait;100;4.48594e-05;2.2492e-05;0.000173158
156;boundary;100;0.0757045;0.0700394;0.101636
156;calc iter;100;1.2533;1.22669;1.28657
156;calc total;1;125.417;125.417;125.417
156;total;1;140.979;140.979;140.979
218;initialize;1;3.56969;3.56969;3.56969
218;async;100;0.0590105;0.0266652;0.149868
218;inner;100;1.12375;1.04938;1.15445
218;wait;100;3.45418e-05;2.3304e-05;0.000190718
218;boundary;100;0.0704348;0.0678494;0.10356
218;calc iter;100;1.25323;1.24288;1.3206
218;calc total;1;125.417;125.417;125.417
218;total;1;140.976;140.976;140.976
240;initialize;1;3.57108;3.57108;3.57108
240;async;100;0.0388332;0.0209367;0.278895
240;inner;100;1.14334;0.949544;1.17101
240;wait;100;3.35299e-05;2.012e-05;0.000155127
240;boundary;100;0.0707881;0.069249;0.0828517
240;calc iter;100;1.253;1.18806;1.32779
240;calc total;1;125.417;125.417;125.417
240;total;1;140.977;140.977;140.977
194;initialize;1;3.57051;3.57051;3.57051
194;async;100;0.0550941;0.0207478;0.195694
194;inner;100;1.12208;0.886926;1.16928
194;wait;100;3.26027e-05;2.2555e-05;0.000159726
194;boundary;100;0.0757648;0.0699198;0.154878
194;calc iter;100;1.25298;1.16213;1.34804
194;calc total;1;125.417;125.417;125.417
194;total;1;140.974;140.974;140.974
170;initialize;1;3.56627;3.56627;3.56627
170;async;100;0.0358555;0.0212572;0.132264
170;inner;100;1.14149;0.993353;1.16382
170;wait;100;4.4803e-05;2.7495e-05;0.000246308
170;boundary;100;0.0760247;0.0708393;0.163043
170;calc iter;100;1.25342;1.17569;1.35116
170;calc total;1;125.417;125.417;125.417
170;total;1;140.972;140.972;140.972
157;initialize;1;3.57254;3.57254;3.57254
157;async;100;0.0374645;0.0172431;0.0850283
157;inner;100;1.14035;1.04794;1.1638
157;wait;100;3.19949e-05;1.9094e-05;0.000191057
157;boundary;100;0.0752609;0.0709256;0.140112
157;calc iter;100;1.25311;1.19435;1.29684
157;calc total;1;125.417;125.417;125.417
157;total;1;140.979;140.979;140.979
219;initialize;1;3.56971;3.56971;3.56971
219;async;100;0.0706104;0.0197875;0.193365
219;inner;100;1.11227;1.06319;1.15233
219;wait;100;3.21976e-05;2.0384e-05;0.000237965
219;boundary;100;0.0703834;0.0675466;0.119158
219;calc iter;100;1.25329;1.19682;1.32456
219;calc total;1;125.417;125.417;125.417
219;total;1;140.976;140.976;140.976
195;initialize;1;3.57046;3.57046;3.57046
195;async;100;0.0484159;0.0194274;0.3868
195;inner;100;1.13061;0.909498;1.17152
195;wait;100;2.92687e-05;1.9293e-05;0.000125721
195;boundary;100;0.0739575;0.0698602;0.109449
195;calc iter;100;1.25301;1.08763;1.50741
195;calc total;1;125.417;125.417;125.417
195;total;1;140.974;140.974;140.974
171;initialize;1;3.56641;3.56641;3.56641
171;async;100;0.0318625;0.0201526;0.138426
171;inner;100;1.13775;1.01991;1.16179
171;wait;100;6.58546e-05;3.1972e-05;0.000203459
171;boundary;100;0.0837473;0.0709608;0.1264
171;calc iter;100;1.25342;1.23403;1.32073
171;calc total;1;125.417;125.417;125.417
171;total;1;140.973;140.973;140.973
158;initialize;1;3.5734;3.5734;3.5734
158;async;100;0.0327209;0.0208771;0.0685989
158;inner;100;1.14117;1.047;1.16507
158;wait;100;4.41834e-05;2.0591e-05;0.000179847
158;boundary;100;0.0791176;0.0713143;0.157733
158;calc iter;100;1.25306;1.2021;1.28958
158;calc total;1;125.417;125.417;125.417
158;total;1;140.98;140.98;140.98
220;initialize;1;3.56941;3.56941;3.56941
220;async;100;0.0519655;0.0270324;0.122954
220;inner;100;1.12458;1.07182;1.14728
220;wait;100;6.00601e-05;2.7111e-05;0.000268025
220;boundary;100;0.0764581;0.068754;0.0906932
220;calc iter;100;1.25307;1.2385;1.28885
220;calc total;1;125.417;125.417;125.417
220;total;1;140.976;140.976;140.976
196;initialize;1;3.57045;3.57045;3.57045
196;async;100;0.0566652;0.0205811;0.581053
196;inner;100;1.12251;0.792909;1.16217
196;wait;100;4.06369e-05;2.5363e-05;0.000213154
196;boundary;100;0.0737425;0.0694183;0.0873378
196;calc iter;100;1.25296;1.13797;1.46136
196;calc total;1;125.417;125.417;125.417
196;total;1;140.974;140.974;140.974
172;initialize;1;3.56625;3.56625;3.56625
172;async;100;0.0305318;0.0201436;0.230806
172;inner;100;1.13643;1.02306;1.17917
172;wait;100;5.73114e-05;1.8466e-05;0.000178601
172;boundary;100;0.0864848;0.0698245;0.101699
172;calc iter;100;1.25351;1.23248;1.34507
172;calc total;1;125.417;125.417;125.417
172;total;1;140.972;140.972;140.972
159;initialize;1;3.57341;3.57341;3.57341
159;async;100;0.0296777;0.0182454;0.0906676
159;inner;100;1.1431;1.06375;1.16906
159;wait;100;4.63434e-05;2.0178e-05;0.000179813
159;boundary;100;0.0802719;0.0712007;0.117946
159;calc iter;100;1.2531;1.22183;1.29972
159;calc total;1;125.417;125.417;125.417
159;total;1;140.98;140.98;140.98
221;initialize;1;3.56946;3.56946;3.56946
221;async;100;0.049647;0.0260309;0.298544
221;inner;100;1.11585;0.982813;1.14707
221;wait;100;6.66916e-05;2.327e-05;0.000222819
221;boundary;100;0.0875559;0.0683141;0.105335
221;calc iter;100;1.25312;1.21697;1.35945
221;calc total;1;125.417;125.417;125.417
221;total;1;140.976;140.976;140.976
197;initialize;1;3.5705;3.5705;3.5705
197;async;100;0.0524218;0.0200692;0.255397
197;inner;100;1.12628;0.79516;1.53452
197;wait;100;3.62813e-05;1.9088e-05;0.000322241
173;initialize;1;3.56629;3.56629;3.56629
173;async;100;0.0350395;0.0217138;0.20012
173;inner;100;1.14106;1.03642;1.16462
173;wait;100;4.87834e-05;2.1381e-05;0.000180266
173;boundary;100;0.0774474;0.0690873;0.157583
173;calc iter;100;1.25359;1.15319;1.36531
173;calc total;1;125.417;125.417;125.417
173;total;1;140.972;140.972;140.972
160;initialize;1;3.57338;3.57338;3.57338
160;async;100;0.0338572;0.0207619;0.102963
160;inner;100;1.12952;1.06635;1.15899
160;wait;100;5.30321e-05;3.1151e-05;0.000280524
160;boundary;100;0.0896719;0.0719919;0.10112
160;calc iter;100;1.2531;1.24324;1.28537
160;calc total;1;125.417;125.417;125.417
160;total;1;140.98;140.98;140.98
222;initialize;1;3.56991;3.56991;3.56991
222;async;100;0.0494923;0.0174281;0.0975504
222;inner;100;1.1301;1.08065;1.168
222;wait;100;6.02393e-05;3.3183e-05;0.000300876
222;boundary;100;0.073391;0.069374;0.0943794
222;calc iter;100;1.25304;1.22538;1.28905
222;calc total;1;125.417;125.417;125.417
222;total;1;140.976;140.976;140.976
197;boundary;100;0.0742461;0.0691346;0.183332
197;calc iter;100;1.25299;0.921812;1.77255
197;calc total;1;125.417;125.417;125.417
197;total;1;140.974;140.974;140.974
174;initialize;1;3.56642;3.56642;3.56642
174;async;100;0.0456017;0.0181887;0.236632
174;inner;100;1.13584;0.992512;1.1605
174;wait;100;3.50734e-05;1.8828e-05;0.000278078
174;boundary;100;0.071914;0.070269;0.0949649
174;calc iter;100;1.25339;1.22839;1.31071
174;calc total;1;125.417;125.417;125.417
174;total;1;140.973;140.973;140.973
161;initialize;1;3.57341;3.57341;3.57341
161;async;100;0.0340518;0.0202698;0.154574
161;inner;100;1.13617;1.03719;1.16519
161;wait;100;4.90214e-05;2.048e-05;0.000204934
161;boundary;100;0.08293;0.0701681;0.0929456
161;calc iter;100;1.2532;1.20692;1.30853
161;calc total;1;125.417;125.417;125.417
161;total;1;140.98;140.98;140.98
223;initialize;1;3.56947;3.56947;3.56947
223;async;100;0.054876;0.0258146;0.0892814
223;inner;100;1.12263;1.01596;1.14526
223;wait;100;4.8977e-05;2.5528e-05;0.000389691
223;boundary;100;0.0754296;0.069513;0.137546
223;calc iter;100;1.25298;1.20848;1.26853
223;calc total;1;125.417;125.417;125.417
223;total;1;140.976;140.976;140.976
198;initialize;1;3.57048;3.57048;3.57048
198;async;100;0.0383108;0.0203166;0.454558
198;inner;100;1.12063;0.883504;1.16213
198;wait;100;6.58949e-05;3.8164e-05;0.00032024
198;boundary;100;0.0936954;0.0725627;0.124843
198;calc iter;100;1.25271;1.09099;1.5521
198;calc total;1;125.417;125.417;125.417
198;total;1;140.974;140.974;140.974
175;initialize;1;3.56617;3.56617;3.56617
175;async;100;0.0332151;0.0168639;0.141401
175;inner;100;1.1456;1.02351;1.17136
175;wait;100;3.22032e-05;2.223e-05;0.000130488
175;boundary;100;0.0745804;0.0710318;0.126766
175;calc iter;100;1.25343;1.16721;1.31935
175;calc total;1;125.417;125.417;125.417
175;total;1;140.972;140.972;140.972
162;initialize;1;3.57342;3.57342;3.57342
162;async;100;0.0484172;0.020071;0.158224
162;inner;100;1.13377;1.03959;1.15712
162;wait;100;2.9156e-05;1.9469e-05;0.000342778
162;boundary;100;0.0712129;0.0693022;0.0784039
162;calc iter;100;1.25343;1.23721;1.27182
162;calc total;1;125.417;125.417;125.417
162;total;1;140.98;140.98;140.98
224;initialize;1;3.57002;3.57002;3.57002
224;async;100;0.0511177;0.0186594;0.121243
224;inner;100;1.12868;1.02503;1.16263
224;wait;100;3.5713e-05;2.1062e-05;0.000186412
224;boundary;100;0.0732115;0.0693854;0.139795
224;calc iter;100;1.25305;1.17657;1.2932
224;calc total;1;125.417;125.417;125.417
224;total;1;140.976;140.976;140.976
199;initialize;1;3.57047;3.57047;3.57047
199;async;100;0.0326774;0.016873;0.205279
199;inner;100;1.13205;0.959718;1.17232
199;wait;100;6.26929e-05;3.8474e-05;0.000202548
199;boundary;100;0.0879472;0.0708837;0.154421
199;calc iter;100;1.25274;1.12641;1.36485
199;calc total;1;125.417;125.417;125.417
199;total;1;140.974;140.974;140.974
176;initialize;1;3.56628;3.56628;3.56628
176;async;100;0.0363675;0.0186698;0.124243
176;inner;100;1.14311;1.00274;1.16717
176;wait;100;3.84996e-05;2.1365e-05;0.000275918
176;boundary;100;0.0739614;0.0707585;0.158718
176;calc iter;100;1.25348;1.19138;1.34476
176;calc total;1;125.417;125.417;125.417
176;total;1;140.972;140.972;140.972
163;initialize;1;3.5725;3.5725;3.5725
163;async;100;0.0484243;0.0201452;0.130667
163;inner;100;1.13235;1.0644;1.16155
163;wait;100;2.63005e-05;1.8393e-05;0.000200668
163;boundary;100;0.072453;0.0702918;0.108822
163;calc iter;100;1.25326;1.2137;1.31385
163;calc total;1;125.417;125.417;125.417
163;total;1;140.979;140.979;140.979
225;initialize;1;3.57054;3.57054;3.57054
225;async;100;0.0534101;0.0262831;0.141226
225;inner;100;1.12597;1.03755;1.14778
225;wait;100;4.44272e-05;2.0708e-05;0.000321553
225;boundary;100;0.07369;0.0688008;0.114347
225;calc iter;100;1.25312;1.22202;1.30454
225;calc total;1;125.417;125.417;125.417
225;total;1;140.977;140.977;140.977
200;initialize;1;3.57048;3.57048;3.57048
200;async;100;0.0372448;0.0194696;0.245237
200;inner;100;1.12799;0.873081;1.16713
200;wait;100;5.45105e-05;3.1557e-05;0.000307586
200;boundary;100;0.087463;0.0708156;0.176607
200;calc iter;100;1.25275;1.04941;1.40971
200;calc total;1;125.417;125.417;125.417
200;total;1;140.974;140.974;140.974
177;initialize;1;3.56719;3.56719;3.56719
177;async;100;0.0315771;0.0186235;0.202523
177;inner;100;1.14184;0.996432;1.16408
177;wait;100;6.02489e-05;3.9524e-05;0.00025244
177;boundary;100;0.0799309;0.0710032;0.142043
177;calc iter;100;1.25341;1.17249;1.36132
177;calc total;1;125.417;125.417;125.417
177;total;1;140.973;140.973;140.973
164;initialize;1;3.57273;3.57273;3.57273
164;async;100;0.0387339;0.0194719;0.104048
164;inner;100;1.14049;1.05732;1.16329
164;wait;100;3.61086e-05;1.9096e-05;0.000288237
164;boundary;100;0.0739227;0.0706942;0.120526
164;calc iter;100;1.25319;1.21398;1.30724
164;calc total;1;125.417;125.417;125.417
164;total;1;140.979;140.979;140.979
226;initialize;1;3.5697;3.5697;3.5697
226;async;100;0.0487345;0.0261285;0.189482
226;inner;100;1.11798;0.997488;1.14666
226;wait;100;6.56083e-05;3.9686e-05;0.000292374
226;boundary;100;0.0863161;0.0707602;0.15631
226;calc iter;100;1.25309;1.20593;1.34086
226;calc total;1;125.417;125.417;125.417
226;total;1;140.976;140.976;140.976
201;initialize;1;3.57051;3.57051;3.57051
201;async;100;0.0386896;0.0200889;0.269245
201;inner;100;1.12634;0.868084;1.16631
201;wait;100;5.83469e-05;2.5846e-05;0.000302668
201;boundary;100;0.0876775;0.0718954;0.154724
201;calc iter;100;1.25277;1.05063;1.41493
201;calc total;1;125.417;125.417;125.417
201;total;1;140.974;140.974;140.974
178;initialize;1;3.56617;3.56617;3.56617
178;async;100;0.0326589;0.0192233;0.294199
178;inner;100;1.136;0.984164;1.16049
178;wait;100;5.93153e-05;2.4189e-05;0.000267639
178;boundary;100;0.0846597;0.071132;0.101817
178;calc iter;100;1.25338;1.21165;1.36301
178;calc total;1;125.417;125.417;125.417
178;total;1;140.972;140.972;140.972
165;initialize;1;3.57338;3.57338;3.57338
165;async;100;0.0350219;0.0202609;0.124303
165;inner;100;1.14473;1.07375;1.16364
165;wait;100;3.69261e-05;1.9771e-05;0.000228778
165;boundary;100;0.073427;0.0704884;0.0929365
165;calc iter;100;1.25321;1.24347;1.30192
165;calc total;1;125.417;125.417;125.417
165;total;1;140.98;140.98;140.98
227;initialize;1;3.56938;3.56938;3.56938
227;async;100;0.0489089;0.0272178;0.257686
227;inner;100;1.12549;1.00994;1.14933
227;wait;100;5.87791e-05;1.9096e-05;0.000336173
227;boundary;100;0.0786564;0.0675272;0.0988307
227;calc iter;100;1.25312;1.21435;1.33825
227;calc total;1;125.417;125.417;125.417
227;total;1;140.976;140.976;140.976
202;initialize;1;3.5705;3.5705;3.5705
202;async;100;0.0310231;0.0174412;0.501405
202;inner;100;1.12833;0.880488;1.17172
202;wait;100;7.01263e-05;3.2723e-05;0.000196167
202;boundary;100;0.093303;0.0708382;0.13886
202;calc iter;100;1.25273;1.06373;1.60382
202;calc total;1;125.417;125.417;125.417
202;total;1;140.974;140.974;140.974
179;initialize;1;3.5662;3.5662;3.5662
179;async;100;0.0321441;0.0186262;0.102367
179;inner;100;1.14285;1.01938;1.2632
179;wait;100;5.63155e-05;2.7673e-05;0.0002828
179;boundary;100;0.0782972;0.0709098;0.166709
179;calc iter;100;1.25334;1.17306;1.4628
179;calc total;1;125.417;125.417;125.417
179;total;1;140.972;140.972;140.972
166;initialize;1;3.57248;3.57248;3.57248
166;async;100;0.0374708;0.0191955;0.155871
166;inner;100;1.13881;1.03641;1.16331
166;wait;100;4.73995e-05;2.0648e-05;0.000225226
166;boundary;100;0.0769386;0.0705663;0.0963069
166;calc iter;100;1.25327;1.24363;1.28013
166;calc total;1;125.417;125.417;125.417
166;total;1;140.979;140.979;140.979
228;initialize;1;3.56993;3.56993;3.56993
228;async;100;0.0360557;0.0224568;0.329412
228;inner;100;1.13579;0.996886;1.15774
228;wait;100;5.20551e-05;1.9449e-05;0.000251336
228;boundary;100;0.0813735;0.0750092;0.104726
228;calc iter;100;1.25328;1.13674;1.45377
228;calc total;1;125.417;125.417;125.417
228;total;1;140.976;140.976;140.976
203;initialize;1;3.57047;3.57047;3.57047
203;async;100;0.0340685;0.0175026;0.570427
203;inner;100;1.12532;0.861655;1.16864
203;wait;100;5.9544e-05;2.4452e-05;0.000237548
203;boundary;100;0.0932649;0.0708494;0.103298
203;calc iter;100;1.25272;1.14082;1.52622
203;calc total;1;125.417;125.417;125.417
203;total;1;140.974;140.974;140.974
180;initialize;1;3.56624;3.56624;3.56624
180;async;100;0.0365522;0.0204242;0.213131
180;inner;100;1.13389;1.03397;1.15531
180;wait;100;6.63613e-05;2.7336e-05;0.000311052
180;boundary;100;0.082633;0.0718627;0.0983539
180;calc iter;100;1.25314;1.16907;1.36592
180;calc total;1;125.417;125.417;125.417
180;total;1;140.972;140.972;140.972
167;initialize;1;3.57339;3.57339;3.57339
167;async;100;0.0407813;0.0209043;0.164947
167;inner;100;1.13859;1.02413;1.16088
167;wait;100;3.78123e-05;1.9731e-05;0.000288618
167;boundary;100;0.0739514;0.0699641;0.134034
167;calc iter;100;1.25336;1.1477;1.34476
167;calc total;1;125.417;125.417;125.417
167;total;1;140.98;140.98;140.98
229;initialize;1;3.57062;3.57062;3.57062
229;async;100;0.0424982;0.0225618;0.233477
229;inner;100;1.12703;0.970277;1.15016
229;wait;100;4.71049e-05;2.9435e-05;0.000297665
229;boundary;100;0.0836106;0.0761683;0.156923
229;calc iter;100;1.25319;1.12945;1.41279
229;calc total;1;125.417;125.417;125.417
241;initialize;1;3.57122;3.57122;3.57122
241;async;100;0.0320298;0.0205027;0.235628
241;inner;100;1.14861;1.00059;1.17355
241;wait;100;4.29233e-05;2.1246e-05;0.000207771
241;boundary;100;0.0722318;0.0695689;0.137457
241;calc iter;100;1.25292;1.18659;1.3217
241;calc total;1;125.417;125.417;125.417
241;total;1;140.977;140.977;140.977
204;initialize;1;3.57057;3.57057;3.57057
204;async;100;0.0432568;0.0201412;0.154109
204;inner;100;1.13489;1.0601;1.15534
204;wait;100;6.09947e-05;2.5344e-05;0.000273698
204;boundary;100;0.0746461;0.0691151;0.0981971
204;calc iter;100;1.25286;1.22148;1.29606
204;calc total;1;125.417;125.417;125.417
204;total;1;140.974;140.974;140.974
181;initialize;1;3.56629;3.56629;3.56629
181;async;100;0.0400107;0.0206293;0.117993
181;inner;100;1.13307;1.02425;1.15229
181;wait;100;5.53858e-05;2.3822e-05;0.000343476
181;boundary;100;0.0799823;0.0713429;0.149652
181;calc iter;100;1.25312;1.19461;1.3047
181;calc total;1;125.417;125.417;125.417
181;total;1;140.972;140.972;140.972
229;total;1;140.977;140.977;140.977
242;initialize;1;3.57125;3.57125;3.57125
242;async;100;0.0378808;0.0209888;0.191263
242;inner;100;1.14252;1.01124;1.16921
242;wait;100;3.57912e-05;1.9344e-05;0.000269811
242;boundary;100;0.0724919;0.0695859;0.144032
242;calc iter;100;1.25293;1.17203;1.30358
242;calc total;1;125.417;125.417;125.417
242;total;1;140.977;140.977;140.977
205;initialize;1;3.57053;3.57053;3.57053
205;async;100;0.0455022;0.0202342;0.0856136
205;inner;100;1.13237;1.04581;1.1583
205;wait;100;4.66077e-05;2.3066e-05;0.000281987
205;boundary;100;0.0747959;0.0690702;0.144062
205;calc iter;100;1.25272;1.22185;1.29595
205;calc total;1;125.417;125.417;125.417
205;total;1;140.974;140.974;140.974
182;initialize;1;3.56631;3.56631;3.56631
182;async;100;0.0446778;0.0205694;0.105732
182;inner;100;1.13022;1.02219;1.1468
182;wait;100;5.23621e-05;2.7328e-05;0.000327816
230;initialize;1;3.56991;3.56991;3.56991
230;async;100;0.047754;0.0225253;0.170269
230;inner;100;1.12658;0.990163;1.15018
230;wait;100;3.55463e-05;2.0961e-05;0.000315601
230;boundary;100;0.0789094;0.073132;0.174937
230;calc iter;100;1.25328;1.13187;1.37711
230;calc total;1;125.417;125.417;125.417
230;total;1;140.976;140.976;140.976
243;initialize;1;3.57127;3.57127;3.57127
243;async;100;0.0338142;0.0211049;0.240229
243;inner;100;1.14648;1.00444;1.17315
243;wait;100;3.04741e-05;1.8205e-05;0.000132649
243;boundary;100;0.0726466;0.0695851;0.139732
243;calc iter;100;1.25297;1.18523;1.38928
243;calc total;1;125.417;125.417;125.417
243;total;1;140.977;140.977;140.977
206;initialize;1;3.57057;3.57057;3.57057
206;async;100;0.0404345;0.0186286;0.0826172
206;inner;100;1.13632;1.04825;1.15827
206;wait;100;5.10763e-05;2.214e-05;0.000222211
206;boundary;100;0.0759492;0.0691737;0.155428
206;calc iter;100;1.25276;1.22457;1.29202
206;calc total;1;125.417;125.417;125.417
182;boundary;100;0.0781856;0.0719594;0.151975
182;calc iter;100;1.25314;1.15661;1.29396
182;calc total;1;125.417;125.417;125.417
182;total;1;140.972;140.972;140.972
231;initialize;1;3.56951;3.56951;3.56951
231;async;100;0.033695;0.0226107;0.241018
231;inner;100;1.13931;0.988268;1.16083
231;wait;100;5.37153e-05;2.353e-05;0.000262959
231;boundary;100;0.0803086;0.0730603;0.15398
231;calc iter;100;1.25337;1.15427;1.42427
231;calc total;1;125.417;125.417;125.417
231;total;1;140.976;140.976;140.976
244;initialize;1;3.57171;3.57171;3.57171
244;async;100;0.0422494;0.0205636;0.353437
244;inner;100;1.13885;0.937116;1.16376
244;wait;100;4.36257e-05;1.9275e-05;0.000254963
244;boundary;100;0.0717248;0.0697358;0.0836063
244;calc iter;100;1.25287;1.18791;1.37419
244;calc total;1;125.417;125.417;125.417
244;total;1;140.978;140.978;140.978
206;total;1;140.974;140.974;140.974
183;initialize;1;3.56623;3.56623;3.56623
183;async;100;0.0413793;0.0206592;0.119017
183;inner;100;1.12967;1.02569;1.14794
183;wait;100;6.09492e-05;3.2664e-05;0.000338409
183;boundary;100;0.0820748;0.0711657;0.149313
183;calc iter;100;1.25319;1.19866;1.31038
183;calc total;1;125.417;125.417;125.417
183;total;1;140.972;140.972;140.972
232;initialize;1;3.5693;3.5693;3.5693
232;async;100;0.0397292;0.0224889;0.365245
232;inner;100;1.11993;0.975747;1.14728
232;wait;100;6.20736e-05;3.1652e-05;0.000380714
232;boundary;100;0.0936121;0.0743618;0.119688
232;calc iter;100;1.25334;1.13165;1.47852
232;calc total;1;125.417;125.417;125.417
232;total;1;140.975;140.975;140.975
245;initialize;1;3.57124;3.57124;3.57124
245;async;100;0.0370659;0.0202328;0.386822
245;inner;100;1.14335;0.898136;1.24881
245;wait;100;3.5528e-05;2.2829e-05;0.000249655
245;boundary;100;0.0724786;0.0689352;0.144534
245;calc iter;100;1.25293;1.07514;1.42954
245;calc total;1;125.417;125.417;125.417
245;total;1;140.977;140.977;140.977
207;initialize;1;3.57052;3.57052;3.57052
207;async;100;0.0440957;0.0176943;0.105808
207;inner;100;1.13325;1.0458;1.15541
207;wait;100;4.26849e-05;1.9071e-05;0.000210479
207;boundary;100;0.0754112;0.069325;0.129822
207;calc iter;100;1.2528;1.19337;1.29713
207;calc total;1;125.417;125.417;125.417
207;total;1;140.974;140.974;140.974
184;initialize;1;3.56616;3.56616;3.56616
184;async;100;0.0425549;0.0205959;0.222385
184;inner;100;1.12439;1.02482;1.14392
184;wait;100;5.78797e-05;2.5081e-05;0.000362573
184;boundary;100;0.0861386;0.0714197;0.0982627
184;calc iter;100;1.25315;1.17038;1.36329
184;calc total;1;125.417;125.417;125.417
184;total;1;140.972;140.972;140.972
233;initialize;1;3.56991;3.56991;3.56991
233;async;100;0.0434342;0.0221224;0.468446
233;inner;100;1.12123;0.897222;1.14568
233;wait;100;5.8374e-05;2.6459e-05;0.000368425
233;boundary;100;0.088637;0.0725119;0.100461
233;calc iter;100;1.25336;1.15875;1.45325
233;calc total;1;125.417;125.417;125.417
233;total;1;140.976;140.976;140.976
246;initialize;1;3.5712;3.5712;3.5712
246;async;100;0.0292158;0.0182776;0.188037
246;inner;100;1.14366;1.00599;1.18938
246;wait;100;5.83635e-05;3.299e-05;0.000286898
246;boundary;100;0.0799335;0.070744;0.133327
246;calc iter;100;1.25287;1.15977;1.34988
246;calc total;1;125.417;125.417;125.417
246;total;1;140.977;140.977;140.977
208;initialize;1;3.57108;3.57108;3.57108
208;async;100;0.0423462;0.0202748;0.184552
208;inner;100;1.12196;1.0583;1.14953
208;wait;100;6.52315e-05;3.1637e-05;0.000375357
208;boundary;100;0.0883094;0.0692204;0.120702
208;calc iter;100;1.25268;1.22221;1.31881
208;calc total;1;125.417;125.417;125.417
208;total;1;140.975;140.975;140.975
185;initialize;1;3.56631;3.56631;3.56631
185;async;100;0.0418947;0.0202869;0.305705
185;inner;100;1.12113;0.952314;1.14581
185;wait;100;5.91189e-05;1.9602e-05;0.000362237
185;boundary;100;0.0900836;0.0700663;0.0977984
185;calc iter;100;1.25317;1.17829;1.35545
185;calc total;1;125.417;125.417;125.417
185;total;1;140.972;140.972;140.972
234;initialize;1;3.57038;3.57038;3.57038
234;async;100;0.0334986;0.0206036;0.429304
234;inner;100;1.14699;0.916479;1.16974
234;wait;100;3.37573e-05;2.62e-05;0.000133226
234;boundary;100;0.0728635;0.0705376;0.0870951
234;calc iter;100;1.25339;1.15995;1.43293
234;calc total;1;125.417;125.417;125.417
234;total;1;140.977;140.977;140.977
209;initialize;1;3.57046;3.57046;3.57046
209;async;100;0.0447997;0.0199029;0.254582
209;inner;100;1.1241;1.02177;1.15181
209;wait;100;6.6178e-05;2.4529e-05;0.000375757
209;boundary;100;0.0837932;0.0682177;0.0976923
209;calc iter;100;1.25276;1.18541;1.37408
209;calc total;1;125.417;125.417;125.417
209;total;1;140.974;140.974;140.974
186;initialize;1;3.56617;3.56617;3.56617
186;async;100;0.037663;0.0198602;0.348469
186;inner;100;1.14489;0.963459;1.16301
186;wait;100;3.62596e-05;2.1242e-05;0.000182545
186;boundary;100;0.0706692;0.068937;0.115095
186;calc iter;100;1.25326;1.18064;1.39745
186;calc total;1;125.417;125.417;125.417
186;total;1;140.972;140.972;140.972
235;initialize;1;3.56979;3.56979;3.56979
235;async;100;0.0400862;0.0218866;0.311305
235;inner;100;1.13845;1.00068;1.16462
235;wait;100;3.19297e-05;1.8819e-05;0.000207405
235;boundary;100;0.0747597;0.071995;0.10513
235;calc iter;100;1.25333;1.12781;1.44206
235;calc total;1;125.417;125.417;125.417
235;total;1;140.976;140.976;140.976
210;initialize;1;3.57046;3.57046;3.57046
210;async;100;0.0497844;0.022073;0.191964
210;inner;100;1.13216;1.04996;1.15183
210;wait;100;4.00141e-05;1.9004e-05;0.000180675
210;boundary;100;0.0709185;0.0684665;0.0951857
210;calc iter;100;1.25291;1.2181;1.31214
210;calc total;1;125.417;125.417;125.417
210;total;1;140.974;140.974;140.974
187;initialize;1;3.56636;3.56636;3.56636
187;async;100;0.0372754;0.0171336;0.214028
187;inner;100;1.14505;1.03706;1.1647
187;wait;100;2.90907e-05;1.8875e-05;0.000188292
187;boundary;100;0.0709079;0.0691636;0.101324
187;calc iter;100;1.25326;1.15767;1.37498
187;calc total;1;125.417;125.417;125.417
187;total;1;140.972;140.972;140.972
236;initialize;1;3.56966;3.56966;3.56966
236;async;100;0.0356463;0.0190739;0.183857
236;inner;100;1.14214;0.995094;1.17084
236;wait;100;2.93232e-05;2.0285e-05;0.00013356
236;boundary;100;0.07559;0.0704791;0.147589
236;calc iter;100;1.25341;1.16307;1.372
236;calc total;1;125.417;125.417;125.417
236;total;1;140.976;140.976;140.976
211;initialize;1;3.57047;3.57047;3.57047
211;async;100;0.052287;0.0220353;0.133085
211;inner;100;1.12913;1.03912;1.15108
211;wait;100;3.24886e-05;1.8675e-05;0.000217068
211;boundary;100;0.0713533;0.0689343;0.131608
211;calc iter;100;1.2528;1.19947;1.3124
211;calc total;1;125.417;125.417;125.417
211;total;1;140.974;140.974;140.974
188;initialize;1;3.56658;3.56658;3.56658
188;async;100;0.0425281;0.0202386;0.158305
188;inner;100;1.13908;1.02344;1.16586
188;wait;100;2.58784e-05;1.7816e-05;0.000139087
188;boundary;100;0.0716946;0.0678004;0.152596
188;calc iter;100;1.25333;1.1805;1.36077
188;calc total;1;125.417;125.417;125.417
188;total;1;140.973;140.973;140.973
237;initialize;1;3.56989;3.56989;3.56989
237;async;100;0.0328374;0.0206835;0.343847
237;inner;100;1.14719;1.00463;1.16982
237;wait;100;3.3194e-05;1.7308e-05;0.00020401
237;boundary;100;0.0733878;0.0697909;0.103323
237;calc iter;100;1.25345;1.13089;1.46936
237;calc total;1;125.417;125.417;125.417
237;total;1;140.976;140.976;140.976
212;initialize;1;3.57047;3.57047;3.57047
212;async;100;0.0545476;0.0221066;0.128677
212;inner;100;1.12738;1.05733;1.15355
212;wait;100;3.15643e-05;1.9453e-05;0.000172864
212;boundary;100;0.0709568;0.0685319;0.115582
212;calc iter;100;1.25292;1.22184;1.30089
212;calc total;1;125.417;125.417;125.417
212;total;1;140.974;140.974;140.974
189;initialize;1;3.56633;3.56633;3.56633
189;async;100;0.0391107;0.0190745;0.25028
189;inner;100;1.14359;1.03008;1.16291
189;wait;100;3.00554e-05;1.6831e-05;0.000146404
189;boundary;100;0.0705791;0.0681387;0.107018
189;calc iter;100;1.25331;1.15623;1.40184
189;calc total;1;125.417;125.417;125.417
189;total;1;140.972;140.972;140.972
238;initialize;1;3.56993;3.56993;3.56993
238;async;100;0.0310721;0.0207923;0.454086
238;inner;100;1.14688;0.911271;1.16993
238;wait;100;3.78057e-05;1.9294e-05;0.000132526
238;boundary;100;0.0755106;0.0698606;0.0851214
238;calc iter;100;1.2535;1.16346;1.45052
238;calc total;1;125.417;125.417;125.417
238;total;1;140.976;140.976;140.976
213;initialize;1;3.57051;3.57051;3.57051
213;async;100;0.0644716;0.0221759;0.154359
213;inner;100;1.11747;1.05155;1.14983
213;wait;100;2.93678e-05;1.7162e-05;0.00023613
213;boundary;100;0.0709828;0.0684918;0.118094
213;calc iter;100;1.25296;1.19184;1.31091
213;calc total;1;125.417;125.417;125.417
213;total;1;140.974;140.974;140.974
190;initialize;1;3.56621;3.56621;3.56621
190;async;100;0.0409801;0.0203157;0.35595
190;inner;100;1.14154;0.957247;1.16148
190;wait;100;3.483e-05;1.9964e-05;0.000273492
190;boundary;100;0.0707838;0.0679431;0.101959
190;calc iter;100;1.25334;1.18245;1.39653
190;calc total;1;125.417;125.417;125.417
190;total;1;140.972;140.972;140.972
191;initialize;1;3.56682;3.56682;3.56682
191;async;100;0.0394041;0.0202339;0.437137
191;inner;100;1.14196;0.958236;1.16306
191;wait;100;3.46232e-05;1.8761e-05;0.00014904
191;boundary;100;0.0719899;0.067941;0.142565
191;calc iter;100;1.25339;1.07918;1.55869
191;calc total;1;125.417;125.417;125.417
191;total;1;140.973;140.973;140.973
264;initialize;1;3.57032;3.57032;3.57032
264;async;100;0.0386206;0.0185306;0.209811
264;inner;100;1.1399;1.0652;1.17225
264;wait;100;4.71886e-05;3.0187e-05;0.000124537
264;boundary;100;0.0747477;0.0705627;0.0906977
264;calc iter;100;1.25331;1.21842;1.35345
264;calc total;1;125.417;125.417;125.417
264;total;1;140.977;140.977;140.977
288;initialize;1;3.57115;3.57115;3.57115
288;async;100;0.0469176;0.0200373;0.170766
288;inner;100;1.13569;1.06763;1.16253
288;wait;100;3.46547e-05;2.0514e-05;0.000144571
288;boundary;100;0.070494;0.0685446;0.0955554
288;calc iter;100;1.25314;1.20769;1.30796
288;calc total;1;125.417;125.417;125.417
288;total;1;140.978;140.978;140.978
1;initialize;1;3.64587;3.64587;3.64587
1;async;100;0.0442864;0.0221565;0.259611
1;inner;100;1.13654;1.05702;1.16677
1;wait;100;3.57109e-05;1.7987e-05;0.000171795
1;boundary;100;0.0725621;0.0709151;0.120056
1;calc iter;100;1.25342;1.2105;1.41585
1;calc total;1;125.417;125.417;125.417
1;total;1;141.052;141.052;141.052
289;initialize;1;3.57116;3.57116;3.57116
289;async;100;0.0453706;0.0201398;0.158243
289;inner;100;1.1364;1.06057;1.15842
289;wait;100;5.4252e-05;2.8142e-05;0.000256045
289;boundary;100;0.071128;0.0695957;0.0964015
289;calc iter;100;1.25295;1.16565;1.36042
289;calc total;1;125.417;125.417;125.417
289;total;1;140.978;140.978;140.978
2;initialize;1;3.64598;3.64598;3.64598
2;async;100;0.0436071;0.0208062;0.217892
2;inner;100;1.13672;1.02431;1.17126
2;wait;100;3.53466e-05;1.9578e-05;0.000180572
2;boundary;100;0.0731399;0.06971;0.125767
2;calc iter;100;1.2535;1.21748;1.38741
2;calc total;1;125.417;125.417;125.417
2;total;1;141.052;141.052;141.052
290;initialize;1;3.57115;3.57115;3.57115
290;async;100;0.0471834;0.0207497;0.106947
290;inner;100;1.13494;1.04174;1.21593
290;wait;100;3.35123e-05;1.768e-05;0.00021904
290;boundary;100;0.0708529;0.0690022;0.10577
290;calc iter;100;1.25301;1.15367;1.37393
290;calc total;1;125.417;125.417;125.417
290;total;1;140.978;140.978;140.978
247;initialize;1;3.57186;3.57186;3.57186
247;async;100;0.0295148;0.0209452;0.186894
247;inner;100;1.14068;0.985083;1.16738
247;wait;100;5.90371e-05;4.1812e-05;0.000192685
247;boundary;100;0.0826075;0.0707543;0.137399
247;calc iter;100;1.25286;1.14829;1.37133
247;calc total;1;125.417;125.417;125.417
247;total;1;140.978;140.978;140.978
3;initialize;1;3.64604;3.64604;3.64604
3;async;100;0.0456518;0.0222052;0.110777
3;inner;100;1.1344;1.02246;1.16672
3;wait;100;3.15673e-05;1.8161e-05;0.000160945
3;boundary;100;0.073437;0.0695579;0.131958
3;calc iter;100;1.25352;1.21892;1.31746
3;calc total;1;125.417;125.417;125.417
3;total;1;141.052;141.052;141.052
291;initialize;1;3.57116;3.57116;3.57116
291;async;100;0.046482;0.0206951;0.153521
291;inner;100;1.13528;1.05143;1.16076
291;wait;100;3.86829e-05;2.2385e-05;0.000216942
291;boundary;100;0.0712184;0.0689516;0.114412
291;calc iter;100;1.25302;1.20857;1.28368
291;calc total;1;125.417;125.417;125.417
291;total;1;140.978;140.978;140.978
248;initialize;1;3.57134;3.57134;3.57134
248;async;100;0.0289387;0.0180031;0.132788
248;inner;100;1.14687;0.992713;1.17183
248;wait;100;4.97412e-05;2.4106e-05;0.000186691
248;boundary;100;0.0770313;0.0705654;0.155222
248;calc iter;100;1.25289;1.17464;1.30705
248;calc total;1;125.417;125.417;125.417
248;total;1;140.977;140.977;140.977
4;initialize;1;3.64593;3.64593;3.64593
4;async;100;0.0490517;0.0169692;0.158183
4;inner;100;1.13218;1.02389;1.16497
4;wait;100;3.19436e-05;2.0674e-05;0.000263982
4;boundary;100;0.0722441;0.0689169;0.123281
4;calc iter;100;1.25351;1.21999;1.34863
4;calc total;1;125.417;125.417;125.417
4;total;1;141.052;141.052;141.052
292;initialize;1;3.57118;3.57118;3.57118
292;async;100;0.0491252;0.0201208;0.207331
292;inner;100;1.13316;1.05942;1.15717
292;wait;100;4.62094e-05;2.136e-05;0.000202579
292;boundary;100;0.0706368;0.0682044;0.101052
292;calc iter;100;1.25297;1.21751;1.34179
292;calc total;1;125.417;125.417;125.417
292;total;1;140.978;140.978;140.978
249;initialize;1;3.57112;3.57112;3.57112
249;async;100;0.032837;0.0185218;0.166309
249;inner;100;1.14479;0.997955;1.16848
249;wait;100;4.28889e-05;1.9583e-05;0.000188932
249;boundary;100;0.0752627;0.0694709;0.166051
249;calc iter;100;1.25293;1.20286;1.35793
249;calc total;1;125.417;125.417;125.417
249;total;1;140.977;140.977;140.977
5;initialize;1;3.64685;3.64685;3.64685
5;async;100;0.0504998;0.0216796;0.320831
5;inner;100;1.13163;0.974274;1.16318
5;wait;100;3.67883e-05;2.1553e-05;0.000344795
5;boundary;100;0.07133;0.0687795;0.0850182
5;calc iter;100;1.25349;1.21228;1.36565
5;calc total;1;125.417;125.417;125.417
5;total;1;141.053;141.053;141.053
293;initialize;1;3.57112;3.57112;3.57112
293;async;100;0.0473174;0.0201885;0.260041
293;inner;100;1.13568;0.990841;1.1598
293;wait;100;3.39137e-05;2.0085e-05;0.000208439
293;boundary;100;0.0699655;0.0679749;0.100854
293;calc iter;100;1.253;1.18043;1.35177
293;calc total;1;125.417;125.417;125.417
293;total;1;140.978;140.978;140.978
250;initialize;1;3.5713;3.5713;3.5713
250;async;100;0.0278074;0.0176377;0.25128
250;inner;100;1.14177;0.988377;1.1677
250;wait;100;5.54005e-05;2.3944e-05;0.000232263
250;boundary;100;0.0831842;0.0713188;0.134013
250;calc iter;100;1.25282;1.14009;1.41008
250;calc total;1;125.417;125.417;125.417
250;total;1;140.977;140.977;140.977
6;initialize;1;3.64721;3.64721;3.64721
6;async;100;0.0339881;0.0209671;0.0686934
6;inner;100;1.13576;1.02865;1.28592
6;wait;100;5.20233e-05;2.87e-05;0.000227678
6;boundary;100;0.0835189;0.0707991;0.110546
6;calc iter;100;1.25332;1.13263;1.43154
6;calc total;1;125.417;125.417;125.417
6;total;1;141.053;141.053;141.053
294;initialize;1;3.57115;3.57115;3.57115
294;async;100;0.0428838;0.0199568;0.14577
294;inner;100;1.13197;1.04091;1.15605
294;wait;100;7.45205e-05;4.7854e-05;0.000263048
294;boundary;100;0.0780094;0.0695594;0.124748
294;calc iter;100;1.25294;1.22621;1.3006
294;calc total;1;125.417;125.417;125.417
294;total;1;140.978;140.978;140.978
251;initialize;1;3.57128;3.57128;3.57128
251;async;100;0.0323575;0.0207411;0.333926
251;inner;100;1.13327;0.953782;1.16301
251;wait;100;5.84154e-05;2.4468e-05;0.000316195
251;boundary;100;0.087101;0.0728622;0.102615
251;calc iter;100;1.25279;1.18767;1.37133
251;calc total;1;125.417;125.417;125.417
251;total;1;140.977;140.977;140.977
7;initialize;1;3.64729;3.64729;3.64729
7;async;100;0.0326304;0.0183631;0.204652
7;inner;100;1.13299;1.0271;1.16333
7;wait;100;6.51012e-05;3.4041e-05;0.000202666
7;boundary;100;0.0875896;0.0710889;0.099662
7;calc iter;100;1.25328;1.23561;1.31705
7;calc total;1;125.417;125.417;125.417
7;total;1;141.053;141.053;141.053
295;initialize;1;3.57111;3.57111;3.57111
295;async;100;0.0429981;0.0165878;0.197461
295;inner;100;1.12755;1.05278;1.15225
295;wait;100;5.9848e-05;2.7241e-05;0.000308824
295;boundary;100;0.0822878;0.0689238;0.118434
295;calc iter;100;1.25289;1.1981;1.31919
295;calc total;1;125.417;125.417;125.417
295;total;1;140.978;140.978;140.978
252;initialize;1;3.57115;3.57115;3.57115
252;async;100;0.0481282;0.0204415;0.166011
252;inner;100;1.11751;1.05041;1.15938
252;wait;100;6.14935e-05;2.1219e-05;0.00020027
252;boundary;100;0.0872367;0.0695204;0.133087
252;calc iter;100;1.25294;1.20188;1.32265
252;calc total;1;125.417;125.417;125.417
252;total;1;140.977;140.977;140.977
8;initialize;1;3.64588;3.64588;3.64588
8;async;100;0.0319317;0.0165772;0.0589042
8;inner;100;1.13943;1.0959;1.27855
8;wait;100;5.34497e-05;2.5278e-05;0.000223308
8;boundary;100;0.0819415;0.070885;0.11079
8;calc iter;100;1.25335;1.20221;1.42216
8;calc total;1;125.417;125.417;125.417
8;total;1;141.052;141.052;141.052
296;initialize;1;3.57113;3.57113;3.57113
296;async;100;0.0416976;0.0201148;0.146167
296;inner;100;1.13685;1.05845;1.15916
296;wait;100;6.40147e-05;4.0693e-05;0.000229847
296;boundary;100;0.0743427;0.0695661;0.091755
296;calc iter;100;1.25296;1.23627;1.29736
296;calc total;1;125.417;125.417;125.417
296;total;1;140.978;140.978;140.978
253;initialize;1;3.57126;3.57126;3.57126
253;async;100;0.0472288;0.019877;0.146808
253;inner;100;1.11682;1.00545;1.1604
253;wait;100;5.80854e-05;3.3139e-05;0.000196438
253;boundary;100;0.088805;0.0697444;0.164499
253;calc iter;100;1.25291;1.19943;1.34244
253;calc total;1;125.417;125.417;125.417
253;total;1;140.977;140.977;140.977
9;initialize;1;3.64725;3.64725;3.64725
9;async;100;0.034224;0.0164624;0.242018
9;inner;100;1.13622;0.99709;1.16445
9;wait;100;6.01907e-05;3.1517e-05;0.00019955
9;boundary;100;0.0828245;0.0709337;0.142341
9;calc iter;100;1.25333;1.15605;1.41753
9;calc total;1;125.417;125.417;125.417
9;total;1;141.053;141.053;141.053
297;initialize;1;3.57112;3.57112;3.57112
297;async;100;0.0430555;0.0200728;0.128894
297;inner;100;1.13411;1.04051;1.15671
297;wait;100;6.20153e-05;3.05e-05;0.000208003
297;boundary;100;0.0757436;0.0694829;0.151968
297;calc iter;100;1.25297;1.23501;1.32037
297;calc total;1;125.417;125.417;125.417
297;total;1;140.978;140.978;140.978
254;initialize;1;3.5712;3.5712;3.5712
254;async;100;0.0518317;0.0209671;0.112857
254;inner;100;1.11934;1.0088;1.15829
254;wait;100;6.0776e-05;4.0174e-05;0.000280468
254;boundary;100;0.0817162;0.0696177;0.163384
254;calc iter;100;1.25295;1.19576;1.31022
254;calc total;1;125.417;125.417;125.417
254;total;1;140.977;140.977;140.977
10;initialize;1;3.64676;3.64676;3.64676
10;async;100;0.0325471;0.0163997;0.157257
10;inner;100;1.13146;0.992486;1.16363
10;wait;100;6.25731e-05;2.5659e-05;0.000222711
10;boundary;100;0.0892089;0.0709722;0.146574
10;calc iter;100;1.25328;1.19375;1.36539
10;calc total;1;125.417;125.417;125.417
10;total;1;141.053;141.053;141.053
298;initialize;1;3.57117;3.57117;3.57117
298;async;100;0.0422358;0.0202008;0.188943
298;inner;100;1.1285;1.02517;1.15609
298;wait;100;7.81046e-05;2.688e-05;0.000209178
298;boundary;100;0.082042;0.0704779;0.147882
298;calc iter;100;1.25286;1.22476;1.35406
298;calc total;1;125.417;125.417;125.417
298;total;1;140.978;140.978;140.978
255;initialize;1;3.57125;3.57125;3.57125
255;async;100;0.0589204;0.0210421;0.175943
255;inner;100;1.11988;1.01471;1.15982
255;wait;100;3.93381e-05;2.3251e-05;0.000207828
255;boundary;100;0.0742313;0.0695688;0.162198
255;calc iter;100;1.25307;1.18307;1.35419
255;calc total;1;125.417;125.417;125.417
255;total;1;140.977;140.977;140.977
11;initialize;1;3.64647;3.64647;3.64647
11;async;100;0.0316264;0.0164573;0.226434
11;inner;100;1.1309;1.04457;1.16468
11;wait;100;7.27116e-05;3.7922e-05;0.000234313
11;boundary;100;0.0906689;0.0701749;0.130104
11;calc iter;100;1.25327;1.23142;1.34121
11;calc total;1;125.417;125.417;125.417
11;total;1;141.053;141.053;141.053
299;initialize;1;3.57112;3.57112;3.57112
299;async;100;0.0409179;0.0204179;0.180225
299;inner;100;1.12492;1.05506;1.15637
299;wait;100;7.23445e-05;2.4144e-05;0.000279398
299;boundary;100;0.086945;0.0703741;0.116935
299;calc iter;100;1.25286;1.22467;1.33277
299;calc total;1;125.417;125.417;125.417
299;total;1;140.978;140.978;140.978
256;initialize;1;3.5713;3.5713;3.5713
256;async;100;0.0487026;0.0199883;0.213513
256;inner;100;1.10912;1.03762;1.15642
256;wait;100;6.6679e-05;2.5524e-05;0.000319772
256;boundary;100;0.0949555;0.0694657;0.114437
256;calc iter;100;1.25285;1.19765;1.35395
256;calc total;1;125.417;125.417;125.417
256;total;1;140.977;140.977;140.977
12;initialize;1;3.64601;3.64601;3.64601
12;async;100;0.0303173;0.0159728;0.162769
12;inner;100;1.14619;1.08075;1.16813
12;wait;100;5.86512e-05;2.2096e-05;0.000180477
12;boundary;100;0.0768811;0.0699073;0.107618
12;calc iter;100;1.25344;1.2122;1.32679
12;calc total;1;125.417;125.417;125.417
12;total;1;141.052;141.052;141.052
300;initialize;1;3.57139;3.57139;3.57139
300;async;100;0.0377887;0.0210499;0.131009
300;inner;100;1.14005;1.05831;1.15911
300;wait;100;4.91815e-05;2.1586e-05;0.000176593
300;boundary;100;0.0752602;0.0697588;0.113036
300;calc iter;100;1.25315;1.19425;1.33062
300;calc total;1;125.417;125.417;125.417
300;total;1;140.978;140.978;140.978
257;initialize;1;3.57118;3.57118;3.57118
257;async;100;0.0487028;0.0200782;0.296918
257;inner;100;1.10522;0.998249;1.15353
257;wait;100;5.69415e-05;2.9912e-05;0.000278093
257;boundary;100;0.0988587;0.0702312;0.124167
257;calc iter;100;1.25284;1.17586;1.36765
257;calc total;1;125.417;125.417;125.417
257;total;1;140.977;140.977;140.977
13;initialize;1;3.64595;3.64595;3.64595
13;async;100;0.0310763;0.0205205;0.091369
13;inner;100;1.14549;1.07876;1.16595
13;wait;100;5.83884e-05;2.6484e-05;0.000232485
13;boundary;100;0.0767586;0.0700466;0.107415
13;calc iter;100;1.25339;1.22013;1.28181
13;calc total;1;125.417;125.417;125.417
13;total;1;141.052;141.052;141.052
301;initialize;1;3.57116;3.57116;3.57116
301;async;100;0.0385448;0.0209758;0.122226
301;inner;100;1.13672;1.05387;1.15832
301;wait;100;6.49171e-05;2.413e-05;0.000247771
301;boundary;100;0.0777541;0.0697558;0.119183
301;calc iter;100;1.25309;1.19646;1.32615
301;calc total;1;125.417;125.417;125.417
301;total;1;140.978;140.978;140.978
258;initialize;1;3.57131;3.57131;3.57131
258;async;100;0.0609648;0.0202523;0.244833
258;inner;100;1.1173;0.999389;1.15182
258;wait;100;4.26733e-05;2.2131e-05;0.000364213
258;boundary;100;0.0746324;0.0691166;0.0869693
258;calc iter;100;1.25294;1.20384;1.3234
258;calc total;1;125.417;125.417;125.417
258;total;1;140.977;140.977;140.977
14;initialize;1;3.64604;3.64604;3.64604
14;async;100;0.0317558;0.0197208;0.143177
14;inner;100;1.14968;1.08178;1.16738
14;wait;100;4.40288e-05;2.2013e-05;0.000659344
14;boundary;100;0.071958;0.0693868;0.113161
14;calc iter;100;1.25344;1.20742;1.30693
14;calc total;1;125.417;125.417;125.417
14;total;1;141.052;141.052;141.052
259;initialize;1;3.57125;3.57125;3.57125
259;async;100;0.0675459;0.0206467;0.199724
259;inner;100;1.11299;1.04245;1.15274
259;wait;100;3.11569e-05;1.7666e-05;0.000366266
259;boundary;100;0.0724193;0.0691898;0.10336
259;calc iter;100;1.25299;1.17733;1.34078
259;calc total;1;125.417;125.417;125.417
259;total;1;140.977;140.977;140.977
15;initialize;1;3.64607;3.64607;3.64607
15;async;100;0.0315882;0.0203199;0.141087
15;inner;100;1.14924;1.08016;1.16801
15;wait;100;3.88709e-05;1.793e-05;0.000136469
15;boundary;100;0.0725857;0.0700004;0.120215
15;calc iter;100;1.25345;1.20668;1.32721
15;calc total;1;125.417;125.417;125.417
15;total;1;141.052;141.052;141.052
260;initialize;1;3.57127;3.57127;3.57127
260;async;100;0.0752398;0.020052;0.178773
260;inner;100;1.1056;1.04872;1.15493
260;wait;100;3.0162e-05;1.8995e-05;0.00035858
260;boundary;100;0.0722314;0.0686954;0.100729
260;calc iter;100;1.2531;1.17555;1.31892
260;calc total;1;125.417;125.417;125.417
260;total;1;140.977;140.977;140.977
16;initialize;1;3.64595;3.64595;3.64595
16;async;100;0.0319148;0.0173954;0.235958
16;inner;100;1.14392;1.03764;1.16524
16;wait;100;5.69309e-05;2.1347e-05;0.000211294
16;boundary;100;0.0774833;0.0695172;0.132497
16;calc iter;100;1.25338;1.21287;1.34881
16;calc total;1;125.417;125.417;125.417
16;total;1;141.052;141.052;141.052
261;initialize;1;3.57124;3.57124;3.57124
261;async;100;0.0812744;0.0201993;0.246697
261;inner;100;1.09876;1.03678;1.15862
261;wait;100;2.90169e-05;1.9118e-05;0.000298783
261;boundary;100;0.0731543;0.0692505;0.0963816
261;calc iter;100;1.25322;1.202;1.35652
261;calc total;1;125.417;125.417;125.417
261;total;1;140.977;140.977;140.977
17;initialize;1;3.64613;3.64613;3.64613
17;async;100;0.0323771;0.0202527;0.126255
17;inner;100;1.1367;1.07493;1.16072
17;wait;100;6.45065e-05;3.6955e-05;0.000370322
17;boundary;100;0.0842128;0.0702818;0.108137
17;calc iter;100;1.25336;1.22634;1.31425
17;calc total;1;125.417;125.417;125.417
17;total;1;141.052;141.052;141.052
18;initialize;1;3.64606;3.64606;3.64606
18;async;100;0.0360536;0.0193242;0.117331
18;inner;100;1.14641;1.07054;1.1726
18;wait;100;3.56467e-05;1.7591e-05;0.000238978
18;boundary;100;0.0710194;0.0690629;0.103977
18;calc iter;100;1.25352;1.19388;1.31494
18;calc total;1;125.417;125.417;125.417
18;total;1;141.052;141.052;141.052
19;initialize;1;3.64632;3.64632;3.64632
19;async;100;0.03654;0.0174752;0.129563
19;inner;100;1.14425;1.05595;1.16273
19;wait;100;4.49201e-05;2.196e-05;0.000230072
19;boundary;100;0.0726256;0.0683335;0.159391
19;calc iter;100;1.25346;1.19082;1.30929
19;calc total;1;125.417;125.417;125.417
19;total;1;141.052;141.052;141.052
20;initialize;1;3.64598;3.64598;3.64598
20;async;100;0.0383744;0.0175721;0.153039
20;inner;100;1.14343;1.0679;1.16517
20;wait;100;3.21857e-05;2.0762e-05;0.000228857
20;boundary;100;0.0716866;0.0695088;0.108445
20;calc iter;100;1.25352;1.19399;1.33709
20;calc total;1;125.417;125.417;125.417
20;total;1;141.052;141.052;141.052
21;initialize;1;3.64671;3.64671;3.64671
21;async;100;0.0390031;0.0205941;0.208291
21;inner;100;1.14341;1.03703;1.16435
21;wait;100;3.7861e-05;2.2082e-05;0.000256494
21;boundary;100;0.0710435;0.069186;0.078544
21;calc iter;100;1.2535;1.21396;1.31967
21;calc total;1;125.417;125.417;125.417
21;total;1;141.053;141.053;141.053
22;initialize;1;3.64728;3.64728;3.64728
22;async;100;0.0369578;0.020602;0.284298
22;inner;100;1.14334;1.03671;1.16223
22;wait;100;4.39342e-05;1.7173e-05;0.000283784
22;boundary;100;0.0731242;0.0703629;0.141624
22;calc iter;100;1.25347;1.15045;1.4637
22;calc total;1;125.417;125.417;125.417
22;total;1;141.053;141.053;141.053
23;initialize;1;3.64603;3.64603;3.64603
23;async;100;0.0351076;0.0178856;0.173227
23;inner;100;1.14615;1.045;1.16064
23;wait;100;5.05742e-05;2.1952e-05;0.000268483
23;boundary;100;0.0721705;0.0702469;0.078288
23;calc iter;100;1.25348;1.21883;1.29046
23;calc total;1;125.417;125.417;125.417
23;total;1;141.052;141.052;141.052
143;initialize;1;3.58274;3.58274;3.58274
143;async;100;0.0493161;0.0210734;0.219797
143;inner;100;1.13302;0.977935;1.15233
143;wait;100;3.77512e-05;2.1405e-05;0.000220112
143;boundary;100;0.0712323;0.0680938;0.110654
143;calc iter;100;1.2536;1.16238;1.32623
143;calc total;1;125.417;125.417;125.417
143;total;1;140.989;140.989;140.989
302;initialize;1;3.57111;3.57111;3.57111
302;async;100;0.0400178;0.0208788;0.0971032
302;inner;100;1.13851;1.05704;1.15924
302;wait;100;3.89229e-05;1.7384e-05;0.000132589
302;boundary;100;0.0745783;0.0700667;0.153891
302;calc iter;100;1.25314;1.19869;1.30377
302;calc total;1;125.417;125.417;125.417
302;total;1;140.978;140.978;140.978
312;initialize;1;3.56671;3.56671;3.56671
312;async;100;0.0309623;0.020558;0.179171
312;inner;100;1.1502;0.991713;1.16528
312;wait;100;3.15008e-05;2.1474e-05;0.000124395
312;boundary;100;0.0722202;0.0695514;0.150834
312;calc iter;100;1.25342;1.18299;1.35332
312;calc total;1;125.417;125.417;125.417
312;total;1;140.973;140.973;140.973
265;initialize;1;3.57038;3.57038;3.57038
265;async;100;0.0479701;0.0217141;0.196392
265;inner;100;1.13172;0.994891;1.16794
265;wait;100;3.99548e-05;2.1573e-05;0.000290535
265;boundary;100;0.0736008;0.0705694;0.150604
265;calc iter;100;1.25334;1.17585;1.38436
265;calc total;1;125.417;125.417;125.417
265;total;1;140.977;140.977;140.977
67;initialize;1;3.62016;3.62016;3.62016
67;async;100;0.0424948;0.0220799;0.171122
67;inner;100;1.13769;1.06289;1.1558
67;wait;100;4.25237e-05;2.1359e-05;0.000369837
67;boundary;100;0.0733462;0.0703758;0.149571
67;calc iter;100;1.25358;1.19925;1.31483
67;calc total;1;125.417;125.417;125.417
67;total;1;141.027;141.027;141.027
118;initialize;1;3.56363;3.56363;3.56363
118;async;100;0.0439988;0.0201455;0.215857
118;inner;100;1.13531;1.04803;1.15949
118;wait;100;4.07026e-05;1.9604e-05;0.000242882
118;boundary;100;0.0740243;0.0706418;0.10804
118;calc iter;100;1.25338;1.17557;1.353
118;calc total;1;125.417;125.417;125.417
118;total;1;140.97;140.97;140.97
360;initialize;1;3.57501;3.57501;3.57501
360;async;100;0.0325572;0.0215776;0.108918
360;inner;100;1.1499;1.07684;1.16344
360;wait;100;3.75595e-05;1.6788e-05;0.000147869
360;boundary;100;0.0710788;0.069553;0.0967816
360;calc iter;100;1.25358;1.20451;1.28232
360;calc total;1;125.417;125.417;125.417
360;total;1;140.981;140.981;140.981
303;initialize;1;3.57119;3.57119;3.57119
303;async;100;0.0377855;0.020469;0.170982
303;inner;100;1.14243;1.06205;1.16144
303;wait;100;4.12385e-05;1.9852e-05;0.000172523
303;boundary;100;0.0729178;0.0699186;0.0969967
303;calc iter;100;1.25318;1.19778;1.35336
303;calc total;1;125.417;125.417;125.417
303;total;1;140.978;140.978;140.978
313;initialize;1;3.56653;3.56653;3.56653
313;async;100;0.0396786;0.0202358;0.115118
313;inner;100;1.14169;0.995953;1.15807
313;wait;100;4.44544e-05;2.0466e-05;0.000222014
313;boundary;100;0.0718762;0.0697447;0.140141
313;calc iter;100;1.25329;1.21859;1.29638
313;calc total;1;125.417;125.417;125.417
313;total;1;140.973;140.973;140.973
266;initialize;1;3.57036;3.57036;3.57036
266;async;100;0.0542742;0.0217179;0.145879
266;inner;100;1.12334;1.00388;1.16877
266;wait;100;3.91155e-05;3.1806e-05;0.000188319
266;boundary;100;0.0757522;0.070485;0.14608
266;calc iter;100;1.2534;1.17849;1.33061
266;calc total;1;125.417;125.417;125.417
266;total;1;140.977;140.977;140.977
68;initialize;1;3.62051;3.62051;3.62051
68;async;100;0.0386486;0.0222899;0.163125
68;inner;100;1.14165;1.07061;1.16624
68;wait;100;2.95068e-05;1.6979e-05;0.000206103
68;boundary;100;0.0733219;0.0696206;0.103398
68;calc iter;100;1.25366;1.19862;1.34087
68;calc total;1;125.417;125.417;125.417
68;total;1;141.027;141.027;141.027
119;initialize;1;3.56338;3.56338;3.56338
119;async;100;0.0436349;0.0215736;0.215473
119;inner;100;1.13501;1.0531;1.15868
119;wait;100;4.76654e-05;2.2479e-05;0.000256514
119;boundary;100;0.0747364;0.069823;0.0884753
119;calc iter;100;1.25343;1.19364;1.35449
119;calc total;1;125.417;125.417;125.417
119;total;1;140.969;140.969;140.969
361;initialize;1;3.57512;3.57512;3.57512
361;async;100;0.034706;0.0212972;0.135401
361;inner;100;1.14674;1.0581;1.17292
361;wait;100;4.79132e-05;2.331e-05;0.000197867
361;boundary;100;0.0719888;0.0700867;0.138966
361;calc iter;100;1.25348;1.20202;1.34616
361;calc total;1;125.417;125.417;125.417
361;total;1;140.981;140.981;140.981
304;initialize;1;3.57117;3.57117;3.57117
304;async;100;0.0420625;0.020583;0.281589
304;inner;100;1.12825;0.998032;1.15382
304;wait;100;7.00737e-05;2.0997e-05;0.000373536
304;boundary;100;0.0826487;0.0698706;0.0930194
304;calc iter;100;1.25303;1.21416;1.35173
304;calc total;1;125.417;125.417;125.417
304;total;1;140.978;140.978;140.978
314;initialize;1;3.56651;3.56651;3.56651
314;async;100;0.044344;0.0205091;0.207126
314;inner;100;1.13795;1.01633;1.15669
314;wait;100;3.38798e-05;2.3496e-05;0.000201586
314;boundary;100;0.0709908;0.0697194;0.11067
314;calc iter;100;1.25332;1.22149;1.33441
314;calc total;1;125.417;125.417;125.417
314;total;1;140.973;140.973;140.973
267;initialize;1;3.57039;3.57039;3.57039
267;async;100;0.0426981;0.0217191;0.17391
267;inner;100;1.12917;1.05387;1.17249
267;wait;100;3.18179e-05;2.2115e-05;0.000142723
267;boundary;100;0.08156;0.0707088;0.0935856
267;calc iter;100;1.25346;1.22923;1.35948
267;calc total;1;125.417;125.417;125.417
267;total;1;140.977;140.977;140.977
69;initialize;1;3.62009;3.62009;3.62009
69;async;100;0.0405019;0.0199129;0.225948
69;inner;100;1.14018;1.02883;1.16383
69;wait;100;3.06273e-05;1.7283e-05;0.000243815
69;boundary;100;0.0729396;0.0695927;0.0833026
69;calc iter;100;1.25365;1.20657;1.3381
69;calc total;1;125.417;125.417;125.417
69;total;1;141.027;141.027;141.027
362;initialize;1;3.57506;3.57506;3.57506
362;async;100;0.0353137;0.0216559;0.151096
362;inner;100;1.14666;1.07503;1.1625
362;wait;100;3.30902e-05;2.169e-05;0.000186524
362;boundary;100;0.0715439;0.0693922;0.0966552
362;calc iter;100;1.25355;1.20275;1.30181
362;calc total;1;125.417;125.417;125.417
362;total;1;140.981;140.981;140.981
305;initialize;1;3.57118;3.57118;3.57118
305;async;100;0.0388851;0.0202416;0.171433
305;inner;100;1.12815;1.04134;1.15251
305;wait;100;6.80077e-05;3.2729e-05;0.000376988
305;boundary;100;0.0859207;0.0714648;0.109012
305;calc iter;100;1.25303;1.19701;1.35798
305;calc total;1;125.417;125.417;125.417
305;total;1;140.978;140.978;140.978
315;initialize;1;3.56688;3.56688;3.56688
315;async;100;0.0382957;0.0203664;0.282997
315;inner;100;1.14369;1.01965;1.16167
315;wait;100;2.86522e-05;1.8438e-05;0.000189289
315;boundary;100;0.0713533;0.0696921;0.106713
315;calc iter;100;1.25337;1.17958;1.40939
315;calc total;1;125.417;125.417;125.417
315;total;1;140.973;140.973;140.973
268;initialize;1;3.57036;3.57036;3.57036
268;async;100;0.0561511;0.0215803;0.280977
268;inner;100;1.12426;0.989023;1.15728
268;wait;100;3.12105e-05;1.9652e-05;0.000323436
268;boundary;100;0.0727937;0.071515;0.0816103
268;calc iter;100;1.25324;1.21694;1.34172
268;calc total;1;125.417;125.417;125.417
268;total;1;140.977;140.977;140.977
70;initialize;1;3.62004;3.62004;3.62004
70;async;100;0.0398783;0.0215854;0.29525
70;inner;100;1.13997;1.01649;1.16095
70;wait;100;3.60093e-05;1.8528e-05;0.000301616
70;boundary;100;0.0737248;0.069943;0.146722
70;calc iter;100;1.25361;1.15119;1.45849
70;calc total;1;125.417;125.417;125.417
70;total;1;141.027;141.027;141.027
363;initialize;1;3.57505;3.57505;3.57505
363;async;100;0.0352103;0.0208097;0.208011
363;inner;100;1.14712;1.02485;1.21916
363;wait;100;3.87941e-05;1.9708e-05;0.000177017
363;boundary;100;0.0711594;0.0695054;0.0854459
363;calc iter;100;1.25353;1.18768;1.32185
363;calc total;1;125.417;125.417;125.417
363;total;1;140.981;140.981;140.981
306;initialize;1;3.57118;3.57118;3.57118
306;async;100;0.0457419;0.0196986;0.146275
306;inner;100;1.13539;1.05307;1.15634
306;wait;100;3.68642e-05;1.7724e-05;0.000235108
306;boundary;100;0.0720236;0.0690493;0.109027
306;calc iter;100;1.2532;1.19423;1.33963
306;calc total;1;125.417;125.417;125.417
306;total;1;140.978;140.978;140.978
316;initialize;1;3.56676;3.56676;3.56676
316;async;100;0.0421891;0.0201389;0.208896
316;inner;100;1.13618;0.985376;1.31991
316;wait;100;5.56836e-05;2.4726e-05;0.000240186
316;boundary;100;0.0748073;0.0699001;0.136159
316;calc iter;100;1.25323;1.09885;1.49431
316;calc total;1;125.417;125.417;125.417
316;total;1;140.973;140.973;140.973
269;initialize;1;3.57032;3.57032;3.57032
269;async;100;0.0340551;0.0190855;0.0891754
269;inner;100;1.13312;1.00232;1.24661
269;wait;100;6.8511e-05;2.8152e-05;0.000200181
269;boundary;100;0.0859091;0.0712441;0.169782
269;calc iter;100;1.25316;1.16397;1.44948
269;calc total;1;125.417;125.417;125.417
269;total;1;140.977;140.977;140.977
71;initialize;1;3.62008;3.62008;3.62008
71;async;100;0.0377969;0.0223926;0.175509
71;inner;100;1.14274;1.03594;1.16117
71;wait;100;4.74117e-05;2.2716e-05;0.00025998
71;boundary;100;0.0730108;0.0704364;0.0829814
71;calc iter;100;1.2536;1.21389;1.30586
71;calc total;1;125.417;125.417;125.417
71;total;1;141.027;141.027;141.027
364;initialize;1;3.57508;3.57508;3.57508
364;async;100;0.0383733;0.0209678;0.231702
364;inner;100;1.14046;1.02278;1.15612
364;wait;100;6.32178e-05;2.2293e-05;0.000332382
364;boundary;100;0.0745621;0.0692964;0.143284
364;calc iter;100;1.25346;1.14857;1.395
364;calc total;1;125.417;125.417;125.417
364;total;1;140.981;140.981;140.981
307;initialize;1;3.57134;3.57134;3.57134
307;async;100;0.0419929;0.0201024;0.0967884
307;inner;100;1.13704;1.05526;1.1555
307;wait;100;5.86558e-05;2.9265e-05;0.000353448
307;boundary;100;0.074027;0.069861;0.117328
307;calc iter;100;1.25312;1.20685;1.30228
307;calc total;1;125.417;125.417;125.417
307;total;1;140.978;140.978;140.978
317;initialize;1;3.56655;3.56655;3.56655
317;async;100;0.0429114;0.020045;0.282029
317;inner;100;1.13482;0.993371;1.15396
317;wait;100;5.80712e-05;2.2184e-05;0.000222947
317;boundary;100;0.0754427;0.0692914;0.0861117
317;calc iter;100;1.25324;1.19731;1.34511
317;calc total;1;125.417;125.417;125.417
317;total;1;140.973;140.973;140.973
270;initialize;1;3.57033;3.57033;3.57033
270;async;100;0.0345395;0.0193107;0.217725
270;inner;100;1.12586;0.970733;1.16132
270;wait;100;6.95763e-05;3.2844e-05;0.000294024
270;boundary;100;0.0926679;0.072638;0.159588
270;calc iter;100;1.25314;1.1693;1.4086
270;calc total;1;125.417;125.417;125.417
270;total;1;140.977;140.977;140.977
365;initialize;1;3.57503;3.57503;3.57503
365;async;100;0.0371502;0.0168002;0.181681
365;inner;100;1.13913;1.03272;1.20308
365;wait;100;5.86022e-05;2.371e-05;0.000270863
365;boundary;100;0.0771251;0.0693356;0.115502
365;calc iter;100;1.25346;1.1906;1.31061
365;calc total;1;125.417;125.417;125.417
365;total;1;140.981;140.981;140.981
308;initialize;1;3.57114;3.57114;3.57114
308;async;100;0.0427973;0.0206237;0.178328
308;inner;100;1.13855;1.05728;1.15767
308;wait;100;4.25813e-05;2.2093e-05;0.000294966
308;boundary;100;0.0717618;0.0698518;0.0974111
308;calc iter;100;1.25316;1.19235;1.35373
308;calc total;1;125.417;125.417;125.417
308;total;1;140.978;140.978;140.978
318;initialize;1;3.56654;3.56654;3.56654
318;async;100;0.0409472;0.0200579;0.086497
318;inner;100;1.13691;1.05023;1.15346
318;wait;100;5.93564e-05;2.1145e-05;0.000348637
318;boundary;100;0.0753102;0.0695802;0.133106
318;calc iter;100;1.25323;1.21912;1.29797
318;calc total;1;125.417;125.417;125.417
318;total;1;140.973;140.973;140.973
271;initialize;1;3.57034;3.57034;3.57034
271;async;100;0.0327198;0.0180828;0.104872
271;inner;100;1.13049;1.06654;1.16344
271;wait;100;7.52404e-05;5.1112e-05;0.000266172
271;boundary;100;0.0898729;0.0716711;0.13882
271;calc iter;100;1.25316;1.23518;1.31197
271;calc total;1;125.417;125.417;125.417
271;total;1;140.977;140.977;140.977
366;initialize;1;3.57509;3.57509;3.57509
366;async;100;0.0330409;0.0163403;0.103427
366;inner;100;1.14672;1.02935;1.16084
366;wait;100;5.3181e-05;2.6031e-05;0.000209898
366;boundary;100;0.0736378;0.0695765;0.156557
366;calc iter;100;1.25345;1.21491;1.32074
366;calc total;1;125.417;125.417;125.417
366;total;1;140.981;140.981;140.981
336;initialize;1;3.58526;3.58526;3.58526
336;async;100;0.0602058;0.0209618;0.13111
336;inner;100;1.12146;1.09102;1.15777
336;wait;100;2.97854e-05;1.9563e-05;0.000210924
336;boundary;100;0.0716678;0.0692547;0.0917262
336;calc iter;100;1.25336;1.24356;1.29561
336;calc total;1;125.417;125.417;125.417
336;total;1;140.992;140.992;140.992
319;initialize;1;3.56694;3.56694;3.56694
319;async;100;0.0400584;0.0202891;0.130003
319;inner;100;1.13591;1.04332;1.15466
319;wait;100;6.65153e-05;2.7889e-05;0.000271679
319;boundary;100;0.0771837;0.0701504;0.144169
319;calc iter;100;1.25322;1.20344;1.29784
319;calc total;1;125.417;125.417;125.417
319;total;1;140.974;140.974;140.974
272;initialize;1;3.57037;3.57037;3.57037
272;async;100;0.0355447;0.0152844;0.141075
272;inner;100;1.13727;1.07904;1.16698
272;wait;100;5.34254e-05;2.9611e-05;0.000250541
272;boundary;100;0.0803387;0.0710572;0.136661
272;calc iter;100;1.25321;1.22462;1.31402
272;calc total;1;125.417;125.417;125.417
272;total;1;140.977;140.977;140.977
367;initialize;1;3.57501;3.57501;3.57501
367;async;100;0.0373189;0.0196614;0.122892
367;inner;100;1.13968;1.04432;1.15673
367;wait;100;6.84428e-05;4.0394e-05;0.000227707
367;boundary;100;0.0763855;0.0706114;0.149629
367;calc iter;100;1.25345;1.19166;1.33812
367;calc total;1;125.417;125.417;125.417
367;total;1;140.981;140.981;140.981
337;initialize;1;3.58714;3.58714;3.58714
337;async;100;0.0529551;0.0210459;0.165759
337;inner;100;1.12841;1.06487;1.15659
337;wait;100;4.26253e-05;2.1211e-05;0.000172681
337;boundary;100;0.0717498;0.0696955;0.0832294
337;calc iter;100;1.25316;1.22839;1.31351
337;calc total;1;125.417;125.417;125.417
337;total;1;140.994;140.994;140.994
320;initialize;1;3.56675;3.56675;3.56675
320;async;100;0.0403409;0.020183;0.0848922
320;inner;100;1.1401;1.0629;1.15523
320;wait;100;4.25604e-05;2.2088e-05;0.000204488
320;boundary;100;0.0728178;0.0695563;0.138472
320;calc iter;100;1.2533;1.20535;1.3101
320;calc total;1;125.417;125.417;125.417
320;total;1;140.973;140.973;140.973
273;initialize;1;3.57039;3.57039;3.57039
273;async;100;0.036835;0.0208733;0.111491
273;inner;100;1.1429;1.05943;1.23116
273;wait;100;4.62383e-05;2.86e-05;0.000171018
273;boundary;100;0.0734675;0.0710052;0.11108
273;calc iter;100;1.25325;1.16692;1.35007
273;calc total;1;125.417;125.417;125.417
273;total;1;140.977;140.977;140.977
368;initialize;1;3.57507;3.57507;3.57507
368;async;100;0.0367784;0.0162833;0.13066
368;inner;100;1.14386;1.04731;1.15998
368;wait;100;3.63461e-05;1.8047e-05;0.000212232
368;boundary;100;0.0728575;0.0693676;0.149247
368;calc iter;100;1.25353;1.20363;1.34501
368;calc total;1;125.417;125.417;125.417
368;total;1;140.981;140.981;140.981
338;initialize;1;3.58525;3.58525;3.58525
338;async;100;0.0487995;0.0212043;0.147309
338;inner;100;1.13224;1.07072;1.17619
338;wait;100;3.12074e-05;1.7947e-05;0.000137946
338;boundary;100;0.0721804;0.0694135;0.0996573
338;calc iter;100;1.25325;1.18616;1.32785
338;calc total;1;125.417;125.417;125.417
338;total;1;140.992;140.992;140.992
321;initialize;1;3.56687;3.56687;3.56687
321;async;100;0.0410617;0.0202389;0.167056
321;inner;100;1.14066;1.0222;1.15452
321;wait;100;3.5904e-05;1.9581e-05;0.000194561
321;boundary;100;0.0715324;0.0698196;0.109876
321;calc iter;100;1.25329;1.22404;1.31209
321;calc total;1;125.417;125.417;125.417
321;total;1;140.973;140.973;140.973
274;initialize;1;3.57038;3.57038;3.57038
274;async;100;0.0347954;0.0194953;0.138425
274;inner;100;1.13313;1.03566;1.16246
274;wait;100;5.99016e-05;3.5107e-05;0.000254099
274;boundary;100;0.0852198;0.0726302;0.116476
274;calc iter;100;1.25321;1.23024;1.28616
274;calc total;1;125.417;125.417;125.417
274;total;1;140.977;140.977;140.977
369;initialize;1;3.5751;3.5751;3.5751
369;async;100;0.0373084;0.0184068;0.144608
369;inner;100;1.14464;1.06726;1.15893
369;wait;100;3.88945e-05;1.9349e-05;0.0003143
369;boundary;100;0.0715429;0.0695203;0.107008
369;calc iter;100;1.25353;1.19301;1.31095
369;calc total;1;125.417;125.417;125.417
369;total;1;140.981;140.981;140.981
339;initialize;1;3.5872;3.5872;3.5872
339;async;100;0.0522031;0.0211703;0.0921575
339;inner;100;1.12867;1.07373;1.1583
339;wait;100;3.41853e-05;1.6696e-05;0.000174856
339;boundary;100;0.0723616;0.0693581;0.110552
339;calc iter;100;1.25327;1.23998;1.28026
339;calc total;1;125.417;125.417;125.417
339;total;1;140.994;140.994;140.994
322;initialize;1;3.56752;3.56752;3.56752
322;async;100;0.0410193;0.0201545;0.257335
322;inner;100;1.1405;1.00038;1.15619
322;wait;100;4.24586e-05;2.1452e-05;0.000273962
322;boundary;100;0.0717352;0.0698936;0.0932466
322;calc iter;100;1.2533;1.20217;1.3279
322;calc total;1;125.417;125.417;125.417
322;total;1;140.974;140.974;140.974
275;initialize;1;3.57037;3.57037;3.57037
275;async;100;0.0334931;0.0167118;0.20611
275;inner;100;1.129;1.03237;1.16143
275;wait;100;6.31495e-05;3.0806e-05;0.000257124
275;boundary;100;0.0906081;0.073;0.117601
275;calc iter;100;1.25316;1.23323;1.31463
275;calc total;1;125.417;125.417;125.417
275;total;1;140.977;140.977;140.977
370;initialize;1;3.57502;3.57502;3.57502
370;async;100;0.0386876;0.0200445;0.197265
370;inner;100;1.14316;1.03759;1.15679
370;wait;100;4.59433e-05;2.4519e-05;0.000229492
370;boundary;100;0.0716027;0.0699596;0.099126
370;calc iter;100;1.2535;1.19573;1.31578
370;calc total;1;125.417;125.417;125.417
370;total;1;140.981;140.981;140.981
340;initialize;1;3.58717;3.58717;3.58717
340;async;100;0.0553373;0.0205929;0.117355
340;inner;100;1.12628;1.0679;1.15675
340;wait;100;3.56562e-05;2.0137e-05;0.000247131
340;boundary;100;0.0715886;0.0687133;0.103595
340;calc iter;100;1.25325;1.19128;1.30098
340;calc total;1;125.417;125.417;125.417
340;total;1;140.994;140.994;140.994
323;initialize;1;3.56652;3.56652;3.56652
323;async;100;0.0414945;0.0204805;0.158852
323;inner;100;1.13704;1.00808;1.15414
323;wait;100;5.78045e-05;2.8829e-05;0.000219713
323;boundary;100;0.0746445;0.0704413;0.147638
323;calc iter;100;1.25323;1.20486;1.32959
323;calc total;1;125.417;125.417;125.417
323;total;1;140.973;140.973;140.973
276;initialize;1;3.57033;3.57033;3.57033
276;async;100;0.0514495;0.020826;0.155596
276;inner;100;1.11508;1.03477;1.13526
276;wait;100;6.93343e-05;2.5937e-05;0.000398031
276;boundary;100;0.0861925;0.0755337;0.110466
276;calc iter;100;1.2528;1.20919;1.32252
276;calc total;1;125.417;125.417;125.417
276;total;1;140.977;140.977;140.977
371;initialize;1;3.575;3.575;3.575
371;async;100;0.0371643;0.0196905;0.185811
371;inner;100;1.14338;1.05546;1.15681
371;wait;100;5.41998e-05;2.3788e-05;0.00022594
371;boundary;100;0.0728569;0.0702746;0.101731
371;calc iter;100;1.25346;1.20642;1.31508
371;calc total;1;125.417;125.417;125.417
371;total;1;140.981;140.981;140.981
341;initialize;1;3.58721;3.58721;3.58721
341;async;100;0.0582972;0.0175125;0.189473
341;inner;100;1.12343;1.0612;1.15576
341;wait;100;3.85673e-05;1.8015e-05;0.000308335
341;boundary;100;0.0714649;0.0686484;0.109887
341;calc iter;100;1.25323;1.18866;1.33636
341;calc total;1;125.417;125.417;125.417
341;total;1;140.994;140.994;140.994
324;initialize;1;3.56658;3.56658;3.56658
324;async;100;0.036362;0.0208265;0.146242
324;inner;100;1.13599;1.0784;1.15167
324;wait;100;6.77666e-05;3.9268e-05;0.00031642
324;boundary;100;0.0806522;0.0723153;0.099333
324;calc iter;100;1.25307;1.21477;1.31079
324;calc total;1;125.417;125.417;125.417
324;total;1;140.973;140.973;140.973
277;initialize;1;3.57037;3.57037;3.57037
277;async;100;0.0492677;0.0215509;0.11927
277;inner;100;1.12004;1.02196;1.1422
277;wait;100;6.34322e-05;2.9465e-05;0.000322333
277;boundary;100;0.0833825;0.0711761;0.134291
277;calc iter;100;1.25276;1.21966;1.3099
277;calc total;1;125.417;125.417;125.417
277;total;1;140.977;140.977;140.977
372;initialize;1;3.57509;3.57509;3.57509
372;async;100;0.0591589;0.0201485;0.155383
372;inner;100;1.11189;1.02995;1.13201
372;wait;100;6.70132e-05;2.5289e-05;0.000300851
372;boundary;100;0.0821325;0.0715495;0.126042
372;calc iter;100;1.25325;1.17623;1.33581
372;calc total;1;125.417;125.417;125.417
372;total;1;140.981;140.981;140.981
342;initialize;1;3.5872;3.5872;3.5872
342;async;100;0.0485113;0.0200466;0.248884
342;inner;100;1.1221;1.01569;1.15419
342;wait;100;6.11771e-05;2.8759e-05;0.000280128
342;boundary;100;0.0823908;0.0687989;0.101308
342;calc iter;100;1.25306;1.23917;1.33341
342;calc total;1;125.417;125.417;125.417
342;total;1;140.994;140.994;140.994
325;initialize;1;3.56653;3.56653;3.56653
325;async;100;0.0356642;0.0208726;0.103212
325;inner;100;1.13485;1.03116;1.15575
325;wait;100;6.30984e-05;4.1008e-05;0.000265479
325;boundary;100;0.082515;0.0713286;0.156884
325;calc iter;100;1.25309;1.19926;1.31927
325;calc total;1;125.417;125.417;125.417
325;total;1;140.973;140.973;140.973
278;initialize;1;3.57038;3.57038;3.57038
278;async;100;0.0531168;0.0214974;0.0897263
278;inner;100;1.12102;1.03723;1.13999
278;wait;100;5.41844e-05;2.5488e-05;0.000311999
278;boundary;100;0.0786132;0.0725054;0.143313
278;calc iter;100;1.2528;1.22548;1.28102
278;calc total;1;125.417;125.417;125.417
278;total;1;140.977;140.977;140.977
373;initialize;1;3.57517;3.57517;3.57517
373;async;100;0.0590177;0.0208199;0.141385
373;inner;100;1.11063;1.03304;1.13166
373;wait;100;5.97649e-05;2.9513e-05;0.000347672
373;boundary;100;0.0835387;0.0719584;0.122409
373;calc iter;100;1.25325;1.18921;1.32461
373;calc total;1;125.417;125.417;125.417
373;total;1;140.981;140.981;140.981
343;initialize;1;3.58526;3.58526;3.58526
343;async;100;0.0451945;0.0207297;0.104855
343;inner;100;1.1221;1.08146;1.22941
343;wait;100;6.2339e-05;3.0542e-05;0.000263216
343;boundary;100;0.0856786;0.0707282;0.0988062
343;calc iter;100;1.25303;1.18404;1.38744
343;calc total;1;125.417;125.417;125.417
343;total;1;140.992;140.992;140.992
326;initialize;1;3.56656;3.56656;3.56656
326;async;100;0.039959;0.0209187;0.0830616
326;inner;100;1.12997;1.03185;1.14568
326;wait;100;6.60665e-05;3.1334e-05;0.000367896
326;boundary;100;0.0830883;0.0712484;0.154833
326;calc iter;100;1.25308;1.2031;1.28662
326;calc total;1;125.417;125.417;125.417
326;total;1;140.973;140.973;140.973
279;initialize;1;3.57039;3.57039;3.57039
279;async;100;0.054757;0.0185882;0.166465
279;inner;100;1.11673;1.01586;1.13673
279;wait;100;7.1607e-05;3.5173e-05;0.000341294
279;boundary;100;0.0812992;0.0699397;0.11878
279;calc iter;100;1.25286;1.18069;1.34028
279;calc total;1;125.417;125.417;125.417
279;total;1;140.977;140.977;140.977
374;initialize;1;3.57513;3.57513;3.57513
374;async;100;0.0598468;0.021497;0.0925253
374;inner;100;1.11339;1.04093;1.13285
374;wait;100;4.64406e-05;2.3165e-05;0.000310817
374;boundary;100;0.0800017;0.0712841;0.132981
374;calc iter;100;1.25328;1.19575;1.28901
374;calc total;1;125.417;125.417;125.417
374;total;1;140.981;140.981;140.981
344;initialize;1;3.58525;3.58525;3.58525
344;async;100;0.0458421;0.0205278;0.166448
344;inner;100;1.12716;1.05252;1.15445
344;wait;100;5.48742e-05;2.5881e-05;0.000219859
344;boundary;100;0.0800404;0.0701047;0.130654
344;calc iter;100;1.2531;1.23181;1.2891
344;calc total;1;125.417;125.417;125.417
344;total;1;140.992;140.992;140.992
327;initialize;1;3.56654;3.56654;3.56654
327;async;100;0.0405959;0.0209552;0.109154
327;inner;100;1.13348;1.03821;1.14761
327;wait;100;5.63601e-05;3.1658e-05;0.000360162
327;boundary;100;0.0789803;0.0746296;0.152568
327;calc iter;100;1.25312;1.20641;1.3136
327;calc total;1;125.417;125.417;125.417
327;total;1;140.973;140.973;140.973
280;initialize;1;3.57036;3.57036;3.57036
280;async;100;0.0535054;0.021221;0.204888
280;inner;100;1.10454;1.0244;1.12886
280;wait;100;7.31574e-05;2.7047e-05;0.000308137
280;boundary;100;0.094688;0.0729009;0.108034
280;calc iter;100;1.25281;1.20437;1.35163
280;calc total;1;125.417;125.417;125.417
280;total;1;140.977;140.977;140.977
375;initialize;1;3.57513;3.57513;3.57513
375;async;100;0.0589002;0.0214656;0.110736
375;inner;100;1.11903;1.04678;1.13681
375;wait;100;5.07788e-05;2.7774e-05;0.000313032
345;initialize;1;3.58525;3.58525;3.58525
345;async;100;0.0465294;0.0206934;0.144283
345;inner;100;1.1258;1.06921;1.15361
345;wait;100;5.73453e-05;2.9391e-05;0.000219934
345;boundary;100;0.0806929;0.0705407;0.11963
345;calc iter;100;1.25308;1.23694;1.32465
345;calc total;1;125.417;125.417;125.417
345;total;1;140.992;140.992;140.992
328;initialize;1;3.56653;3.56653;3.56653
328;async;100;0.042738;0.0208037;0.166799
328;inner;100;1.12467;1.06821;1.14103
328;wait;100;6.8234e-05;3.06e-05;0.000357713
328;boundary;100;0.0855557;0.0732854;0.102482
328;calc iter;100;1.25303;1.22073;1.31606
328;calc total;1;125.417;125.417;125.417
328;total;1;140.973;140.973;140.973
281;initialize;1;3.57038;3.57038;3.57038
281;async;100;0.0556565;0.0206538;0.317471
281;inner;100;1.10158;0.972566;1.12861
281;wait;100;5.61652e-05;1.9404e-05;0.000360025
281;boundary;100;0.0955208;0.068557;0.114577
281;calc iter;100;1.25281;1.19863;1.36167
281;calc total;1;125.417;125.417;125.417
281;total;1;140.977;140.977;140.977
375;boundary;100;0.0753456;0.0696107;0.126415
375;calc iter;100;1.25333;1.19509;1.29906
375;calc total;1;125.417;125.417;125.417
375;total;1;140.981;140.981;140.981
346;initialize;1;3.58543;3.58543;3.58543
346;async;100;0.0417332;0.0197311;0.108206
346;inner;100;1.12866;1.04754;1.16641
346;wait;100;5.31875e-05;2.1526e-05;0.000189091
346;boundary;100;0.0826022;0.070518;0.147549
346;calc iter;100;1.25305;1.19733;1.31181
346;calc total;1;125.417;125.417;125.417
346;total;1;140.992;140.992;140.992
329;initialize;1;3.56653;3.56653;3.56653
329;async;100;0.0447358;0.0205019;0.229797
329;inner;100;1.12346;1.0215;1.13998
329;wait;100;5.852e-05;2.2994e-05;0.000405007
329;boundary;100;0.0847455;0.0708239;0.112623
329;calc iter;100;1.253;1.19417;1.33321
329;calc total;1;125.417;125.417;125.417
329;total;1;140.973;140.973;140.973
282;initialize;1;3.57038;3.57038;3.57038
282;async;100;0.0539307;0.0197962;0.297264
282;inner;100;1.12982;0.990463;1.14976
282;wait;100;4.52259e-05;1.8688e-05;0.000241699
282;boundary;100;0.0691204;0.0673367;0.0747058
282;calc iter;100;1.25292;1.2024;1.35789
282;calc total;1;125.417;125.417;125.417
282;total;1;140.977;140.977;140.977
376;initialize;1;3.57506;3.57506;3.57506
376;async;100;0.0641528;0.0212064;0.14336
376;inner;100;1.10518;1.03741;1.12242
376;wait;100;5.84675e-05;2.6418e-05;0.000351747
376;boundary;100;0.0838415;0.0768931;0.112583
376;calc iter;100;1.25324;1.19355;1.31805
376;calc total;1;125.417;125.417;125.417
376;total;1;140.981;140.981;140.981
347;initialize;1;3.58719;3.58719;3.58719
347;async;100;0.0457273;0.0211199;0.146732
347;inner;100;1.11866;1.04622;1.15052
347;wait;100;6.90872e-05;3.6358e-05;0.000371011
347;boundary;100;0.0885622;0.0717902;0.127565
347;calc iter;100;1.25302;1.2342;1.31886
347;calc total;1;125.417;125.417;125.417
347;total;1;140.994;140.994;140.994
330;initialize;1;3.56657;3.56657;3.56657
330;async;100;0.0388595;0.0200985;0.198858
330;inner;100;1.14273;1.03717;1.15846
330;wait;100;3.85025e-05;1.7162e-05;0.000225005
330;boundary;100;0.071534;0.0691038;0.0818167
330;calc iter;100;1.25316;1.19621;1.31787
330;calc total;1;125.417;125.417;125.417
330;total;1;140.973;140.973;140.973
283;initialize;1;3.5704;3.5704;3.5704
283;async;100;0.0559449;0.0202887;0.130205
283;inner;100;1.12642;1.04038;1.14808
283;wait;100;3.36495e-05;1.9235e-05;0.000267241
283;boundary;100;0.0704551;0.0682031;0.108833
283;calc iter;100;1.25285;1.21173;1.30541
283;calc total;1;125.417;125.417;125.417
283;total;1;140.977;140.977;140.977
377;initialize;1;3.57508;3.57508;3.57508
377;async;100;0.0634926;0.0200653;0.194213
377;inner;100;1.09708;1.01839;1.12117
377;wait;100;6.08822e-05;2.8638e-05;0.000382825
377;boundary;100;0.0925344;0.0653457;0.0973236
377;calc iter;100;1.25317;1.21052;1.2802
377;calc total;1;125.417;125.417;125.417
377;total;1;140.981;140.981;140.981
348;initialize;1;3.58528;3.58528;3.58528
348;async;100;0.0353687;0.0168554;0.119552
348;inner;100;1.14406;1.0781;1.16171
348;wait;100;5.80135e-05;2.4958e-05;0.000189087
348;boundary;100;0.0737955;0.0699257;0.101482
348;calc iter;100;1.25328;1.21111;1.29987
348;calc total;1;125.417;125.417;125.417
348;total;1;140.992;140.992;140.992
331;initialize;1;3.56658;3.56658;3.56658
331;async;100;0.0377803;0.0180982;0.129434
331;inner;100;1.14348;1.08285;1.15885
331;wait;100;3.95686e-05;1.8411e-05;0.000173626
331;boundary;100;0.071875;0.0699012;0.0967783
331;calc iter;100;1.25318;1.19779;1.29987
331;calc total;1;125.417;125.417;125.417
331;total;1;140.973;140.973;140.973
284;initialize;1;3.57038;3.57038;3.57038
284;async;100;0.0524864;0.0199545;0.111199
284;inner;100;1.13013;1.04937;1.15407
284;wait;100;4.13201e-05;2.4136e-05;0.000161786
284;boundary;100;0.070321;0.0673761;0.121543
284;calc iter;100;1.25298;1.20801;1.27962
284;calc total;1;125.417;125.417;125.417
284;total;1;140.977;140.977;140.977
378;initialize;1;3.57515;3.57515;3.57515
378;async;100;0.0601481;0.0201461;0.171228
378;inner;100;1.1225;1.03409;1.14218
378;wait;100;3.8704e-05;1.8938e-05;0.000260203
378;boundary;100;0.070648;0.0659267;0.074335
378;calc iter;100;1.25334;1.22449;1.27129
378;calc total;1;125.417;125.417;125.417
378;total;1;140.981;140.981;140.981
349;initialize;1;3.5854;3.5854;3.5854
349;async;100;0.0378429;0.0210209;0.102187
349;inner;100;1.13993;1.07614;1.15834
349;wait;100;5.28548e-05;2.5173e-05;0.000211059
349;boundary;100;0.0754017;0.0697554;0.103046
349;calc iter;100;1.25323;1.19764;1.28858
349;calc total;1;125.417;125.417;125.417
349;total;1;140.992;140.992;140.992
332;initialize;1;3.56654;3.56654;3.56654
332;async;100;0.0386352;0.0178812;0.114433
332;inner;100;1.14306;1.06601;1.16121
332;wait;100;2.87708e-05;1.8745e-05;0.000152891
332;boundary;100;0.071527;0.0691035;0.12768
332;calc iter;100;1.25325;1.20795;1.29655
332;calc total;1;125.417;125.417;125.417
332;total;1;140.973;140.973;140.973
285;initialize;1;3.5704;3.5704;3.5704
285;async;100;0.0503557;0.0196908;0.188207
285;inner;100;1.13315;1.04785;1.15398
285;wait;100;3.22361e-05;1.8191e-05;0.000159258
285;boundary;100;0.0694641;0.0670562;0.0964955
285;calc iter;100;1.253;1.20289;1.34993
285;calc total;1;125.417;125.417;125.417
285;total;1;140.977;140.977;140.977
379;initialize;1;3.57509;3.57509;3.57509
379;async;100;0.0613602;0.0204021;0.115279
379;inner;100;1.12151;1.04479;1.1401
379;wait;100;3.73767e-05;2.3302e-05;0.000291704
379;boundary;100;0.0704452;0.0677132;0.0816613
379;calc iter;100;1.25336;1.2266;1.27571
379;calc total;1;125.417;125.417;125.417
379;total;1;140.981;140.981;140.981
350;initialize;1;3.58536;3.58536;3.58536
350;async;100;0.0385113;0.0195999;0.111826
350;inner;100;1.14274;1.07892;1.15904
350;wait;100;3.66314e-05;2.1829e-05;0.000142035
350;boundary;100;0.0720207;0.069686;0.108957
350;calc iter;100;1.25331;1.19292;1.31079
350;calc total;1;125.417;125.417;125.417
350;total;1;140.992;140.992;140.992
286;initialize;1;3.57035;3.57035;3.57035
286;async;100;0.0509061;0.0200381;0.301199
286;inner;100;1.13251;0.989582;1.15308
286;wait;100;3.26933e-05;1.7761e-05;0.000237878
286;boundary;100;0.069571;0.0668523;0.0794265
286;calc iter;100;1.25302;1.19313;1.37023
286;calc total;1;125.417;125.417;125.417
286;total;1;140.977;140.977;140.977
380;initialize;1;3.57538;3.57538;3.57538
380;async;100;0.059562;0.0199723;0.10845
380;inner;100;1.12412;1.05586;1.14573
380;wait;100;2.61729e-05;1.6613e-05;0.000145331
380;boundary;100;0.069742;0.0677294;0.0942328
380;calc iter;100;1.25345;1.21279;1.29211
380;calc total;1;125.417;125.417;125.417
380;total;1;140.981;140.981;140.981
351;initialize;1;3.58527;3.58527;3.58527
351;async;100;0.0392068;0.0210816;0.157179
351;inner;100;1.14202;1.0777;1.15907
351;wait;100;3.21142e-05;1.7077e-05;0.000161416
351;boundary;100;0.072035;0.070131;0.0942502
351;calc iter;100;1.2533;1.19452;1.33204
351;calc total;1;125.417;125.417;125.417
351;total;1;140.992;140.992;140.992
287;initialize;1;3.57038;3.57038;3.57038
287;async;100;0.0530678;0.0213855;0.370233
287;inner;100;1.12941;0.938454;1.15275
287;wait;100;3.94112e-05;2.6568e-05;0.000133467
287;boundary;100;0.0705103;0.0669246;0.145844
287;calc iter;100;1.25303;1.10037;1.4546
287;calc total;1;125.417;125.417;125.417
287;total;1;140.977;140.977;140.977
352;initialize;1;3.58542;3.58542;3.58542
352;async;100;0.0429248;0.0203582;0.218583
352;inner;100;1.1296;1.02315;1.14815
352;wait;100;6.22538e-05;1.8422e-05;0.000373649
352;boundary;100;0.0805954;0.0698428;0.128878
352;calc iter;100;1.25318;1.2102;1.33083
352;calc total;1;125.417;125.417;125.417
352;total;1;140.992;140.992;140.992
353;initialize;1;3.58726;3.58726;3.58726
353;async;100;0.0388739;0.02025;0.126939
353;inner;100;1.1303;1.07229;1.15406
353;wait;100;6.62393e-05;4.778e-05;0.000276279
353;boundary;100;0.0839357;0.0703064;0.100293
353;calc iter;100;1.25318;1.2075;1.31154
353;calc total;1;125.417;125.417;125.417
353;total;1;140.994;140.994;140.994
354;initialize;1;3.58526;3.58526;3.58526
354;async;100;0.0446242;0.0182797;0.122375
354;inner;100;1.13718;1.06574;1.15254
354;wait;100;4.33202e-05;2.1897e-05;0.00031801
354;boundary;100;0.0714544;0.0690684;0.099362
354;calc iter;100;1.2533;1.18344;1.3133
354;calc total;1;125.417;125.417;125.417
354;total;1;140.992;140.992;140.992
355;initialize;1;3.58717;3.58717;3.58717
355;async;100;0.0423232;0.0206657;0.108014
355;inner;100;1.13821;1.06064;1.15519
355;wait;100;4.71712e-05;2.3811e-05;0.000238764
355;boundary;100;0.0726957;0.0697719;0.146527
355;calc iter;100;1.25328;1.18912;1.31233
355;calc total;1;125.417;125.417;125.417
355;total;1;140.994;140.994;140.994
356;initialize;1;3.5853;3.5853;3.5853
356;async;100;0.0432954;0.0189325;0.157701
356;inner;100;1.13893;1.07574;1.15417
356;wait;100;3.09607e-05;2.092e-05;0.00020066
356;boundary;100;0.0710628;0.0694334;0.094528
356;calc iter;100;1.25332;1.18926;1.33139
356;calc total;1;125.417;125.417;125.417
356;total;1;140.992;140.992;140.992
357;initialize;1;3.58595;3.58595;3.58595
357;async;100;0.0417626;0.0201799;0.207164
357;inner;100;1.14074;1.03174;1.15732
357;wait;100;3.35752e-05;1.9828e-05;0.000177643
357;boundary;100;0.070776;0.0693839;0.0763016
357;calc iter;100;1.25332;1.20688;1.31524
357;calc total;1;125.417;125.417;125.417
357;total;1;140.993;140.993;140.993
358;initialize;1;3.58726;3.58726;3.58726
358;async;100;0.042193;0.02082;0.2044
358;inner;100;1.13895;1.02752;1.15639
358;wait;100;4.33736e-05;2.0908e-05;0.000280381
358;boundary;100;0.0720992;0.0701822;0.143587
358;calc iter;100;1.25329;1.14;1.39485
358;calc total;1;125.417;125.417;125.417
358;total;1;140.994;140.994;140.994
359;initialize;1;3.58524;3.58524;3.58524
359;async;100;0.042198;0.0163908;0.186157
359;inner;100;1.13829;1.03324;1.15461
359;wait;100;4.40211e-05;1.8298e-05;0.000308918
359;boundary;100;0.0727353;0.0691278;0.100428
359;calc iter;100;1.25327;1.20789;1.30325
359;calc total;1;125.417;125.417;125.417
359;total;1;140.992;140.992;140.992
214;initialize;1;3.57055;3.57055;3.57055
214;async;100;0.0490258;0.0164761;0.190651
214;inner;100;1.12763;1.04134;1.15183
214;wait;100;4.9279e-05;1.8018e-05;0.000211502
214;boundary;100;0.0760978;0.0691145;0.0906423
214;calc iter;100;1.25281;1.21794;1.30113
214;calc total;1;125.417;125.417;125.417
214;total;1;140.974;140.974;140.974
215;initialize;1;3.5705;3.5705;3.5705
215;async;100;0.0462435;0.0220008;0.273528
215;inner;100;1.13311;1.00801;1.15185
215;wait;100;4.31393e-05;1.8223e-05;0.000231558
215;boundary;100;0.0734991;0.0692888;0.11078
215;calc iter;100;1.2529;1.16749;1.39235
215;calc total;1;125.417;125.417;125.417
215;total;1;140.974;140.974;140.974
239;initialize;1;3.56943;3.56943;3.56943
239;async;100;0.0307732;0.0185794;0.502031
239;inner;100;1.1478;0.919601;1.17168
239;wait;100;3.27483e-05;1.9365e-05;0.000126616
239;boundary;100;0.0749139;0.0699429;0.142583
239;calc iter;100;1.25352;1.04236;1.63812
239;calc total;1;125.417;125.417;125.417
239;total;1;140.976;140.976;140.976
262;initialize;1;3.57117;3.57117;3.57117
262;async;100;0.0629401;0.0208758;0.283997
262;inner;100;1.11661;0.987165;1.1562
262;wait;100;3.3348e-05;1.7984e-05;0.000199628
262;boundary;100;0.0733552;0.0699922;0.0862117
262;calc iter;100;1.25294;1.18587;1.34484
262;calc total;1;125.417;125.417;125.417
262;total;1;140.977;140.977;140.977
263;initialize;1;3.57136;3.57136;3.57136
263;async;100;0.0525957;0.0210753;0.324687
263;inner;100;1.12108;1.00115;1.15844
263;wait;100;5.87915e-05;3.0183e-05;0.000250471
263;boundary;100;0.0792001;0.0694891;0.147491
263;calc iter;100;1.25293;1.11296;1.48759
263;calc total;1;125.417;125.417;125.417
263;total;1;140.977;140.977;140.977
309;initialize;1;3.57114;3.57114;3.57114
309;async;100;0.0459682;0.0196477;0.263477
309;inner;100;1.1357;1.00127;1.15675
309;wait;100;3.30718e-05;1.7267e-05;0.000197262
309;boundary;100;0.0714777;0.0695211;0.0762669
309;calc iter;100;1.25318;1.21577;1.33808
309;calc total;1;125.417;125.417;125.417
309;total;1;140.978;140.978;140.978
310;initialize;1;3.57122;3.57122;3.57122
310;async;100;0.0413274;0.0184892;0.304034
310;inner;100;1.13846;1.00204;1.15903
310;wait;100;5.19863e-05;2.7804e-05;0.000195197
310;boundary;100;0.0732967;0.0702256;0.149904
310;calc iter;100;1.25314;1.11574;1.47373
310;calc total;1;125.417;125.417;125.417
310;total;1;140.978;140.978;140.978
311;initialize;1;3.57118;3.57118;3.57118
311;async;100;0.0407413;0.0209324;0.249327
311;inner;100;1.13982;1.00926;1.15916
311;wait;100;4.43956e-05;2.0235e-05;0.000132652
311;boundary;100;0.0725281;0.070297;0.0753644
311;calc iter;100;1.25313;1.21826;1.32948
311;calc total;1;125.417;125.417;125.417
311;total;1;140.978;140.978;140.978
333;initialize;1;3.56653;3.56653;3.56653
333;async;100;0.039355;0.0202165;0.150949
333;inner;100;1.14314;1.08604;1.16072
333;wait;100;2.97876e-05;1.7961e-05;0.000152349
333;boundary;100;0.0707312;0.0690484;0.096801
333;calc iter;100;1.25326;1.20801;1.31175
333;calc total;1;125.417;125.417;125.417
333;total;1;140.973;140.973;140.973
334;initialize;1;3.56652;3.56652;3.56652
334;async;100;0.042877;0.020536;0.211016
334;inner;100;1.1393;1.033;1.16023
334;wait;100;2.38345e-05;1.6429e-05;0.000215971
334;boundary;100;0.0710513;0.0693092;0.0818791
334;calc iter;100;1.25326;1.19733;1.32592
334;calc total;1;125.417;125.417;125.417
334;total;1;140.973;140.973;140.973
335;initialize;1;3.56654;3.56654;3.56654
335;async;100;0.0351562;0.0205532;0.219892
335;inner;100;1.14605;1.03622;1.16459
335;wait;100;2.75116e-05;1.8063e-05;0.000181232
335;boundary;100;0.0720292;0.0693813;0.151702
335;calc iter;100;1.25327;1.15756;1.42478
335;calc total;1;125.417;125.417;125.417
335;total;1;140.973;140.973;140.973
381;initialize;1;3.57511;3.57511;3.57511
381;async;100;0.0624947;0.0199582;0.152015
381;inner;100;1.12124;1.05169;1.14422
381;wait;100;2.83725e-05;1.7318e-05;0.000238787
381;boundary;100;0.0697042;0.0675431;0.109233
381;calc iter;100;1.25347;1.1857;1.3284
381;calc total;1;125.417;125.417;125.417
381;total;1;140.981;140.981;140.981
382;initialize;1;3.57504;3.57504;3.57504
382;async;100;0.0620025;0.0202179;0.167112
382;inner;100;1.12173;1.03392;1.14624
382;wait;100;2.5954e-05;1.7077e-05;0.000141551
382;boundary;100;0.0697497;0.0650828;0.0728049
382;calc iter;100;1.25351;1.22751;1.26779
382;calc total;1;125.417;125.417;125.417
382;total;1;140.981;140.981;140.981
383;initialize;1;3.57509;3.57509;3.57509
383;async;100;0.0598746;0.0201708;0.208209
383;inner;100;1.12342;1.03114;1.14481
383;wait;100;3.0336e-05;1.7465e-05;0.000160643
383;boundary;100;0.0700787;0.0648729;0.122703
383;calc iter;100;1.25341;1.13347;1.36889
383;calc total;1;125.417;125.417;125.417
383;total;1;140.981;140.981;140.981
DASH
InitEnergy=125.00000
EndEnergy=125.00000
DiffEnergy=-0.00000
Matrixspec: 3780 x 3780 x 3780
Iterations: 100
# unit_id;function_name;num_calls;avg_runtime;min_runtime;max_runtime
0;initialize;1;3.78474;3.78474;3.78474
0;async;100;0.03532;0.02175;0.15693
0;inner;100;1.14908;1.08105;1.17294
0;wait;100;0.00004;0.00002;0.00015
0;boundary;100;0.07150;0.06963;0.09902
0;calc iter;100;1.25594;1.20715;1.31154
0;calc total;1;125.60354;125.60354;125.60354
0;total;1;141.26014;141.26014;141.26014
24;initialize;1;3.73624;3.73624;3.73624
24;async;100;0.0457315;0.0222181;0.202474
24;inner;100;1.13827;1.06116;1.16106
24;wait;100;4.61934e-05;2.2584e-05;0.000146107
24;boundary;100;0.071454;0.0682731;0.087516
24;calc iter;100;1.2555;1.2159;1.35118
24;calc total;1;125.604;125.604;125.604
24;total;1;141.203;141.203;141.203
25;initialize;1;3.73622;3.73622;3.73622
25;async;100;0.0439632;0.0220487;0.131691
25;inner;100;1.13857;1.09815;1.16541
25;wait;100;4.91213e-05;1.9838e-05;0.000163237
25;boundary;100;0.0728041;0.0689571;0.095198
25;calc iter;100;1.25539;1.231;1.30378
25;calc total;1;125.604;125.604;125.604
25;total;1;141.203;141.203;141.203
26;initialize;1;3.73639;3.73639;3.73639
26;async;100;0.0433907;0.0221611;0.147299
26;inner;100;1.14077;1.1;1.15775
26;wait;100;4.14712e-05;1.8076e-05;0.000193937
26;boundary;100;0.071226;0.0691279;0.0911123
26;calc iter;100;1.25543;1.23942;1.31944
26;calc total;1;125.604;125.604;125.604
26;total;1;141.203;141.203;141.203
27;initialize;1;3.73627;3.73627;3.73627
27;async;100;0.0443205;0.0219625;0.142772
27;inner;100;1.13404;1.0954;1.16779
27;wait;100;5.65484e-05;2.4749e-05;0.000307267
27;boundary;100;0.0769181;0.070319;0.090326
27;calc iter;100;1.25534;1.20549;1.32919
27;calc total;1;125.604;125.604;125.604
27;total;1;141.203;141.203;141.203
28;initialize;1;3.73619;3.73619;3.73619
28;async;100;0.0452924;0.0219207;0.104055
28;inner;100;1.12905;1.09744;1.17982
28;wait;100;6.69815e-05;2.7262e-05;0.000265557
28;boundary;100;0.0809248;0.0675281;0.104804
28;calc iter;100;1.25533;1.21128;1.35144
28;calc total;1;125.604;125.604;125.604
28;total;1;141.203;141.203;141.203
29;initialize;1;3.73663;3.73663;3.73663
29;async;100;0.0466585;0.0215661;0.132108
29;inner;100;1.13302;1.06684;1.1547
29;wait;100;5.31409e-05;2.0326e-05;0.000299092
29;boundary;100;0.075723;0.0682268;0.120058
29;calc iter;100;1.25545;1.22722;1.31978
29;calc total;1;125.604;125.604;125.604
29;total;1;141.203;141.203;141.203
30;initialize;1;3.73615;3.73615;3.73615
30;async;100;0.0498789;0.0178253;0.117371
30;inner;100;1.13351;1.08804;1.17354
30;wait;100;4.97172e-05;2.253e-05;0.000372222
30;boundary;100;0.0720073;0.0679479;0.107913
30;calc iter;100;1.25545;1.19428;1.29633
30;calc total;1;125.604;125.604;125.604
30;total;1;141.203;141.203;141.203
31;initialize;1;3.73625;3.73625;3.73625
31;async;100;0.0495679;0.0173424;0.118239
31;inner;100;1.13395;1.08979;1.17324
31;wait;100;5.19796e-05;2.8879e-05;0.000316643
31;boundary;100;0.0718273;0.068462;0.0933804
31;calc iter;100;1.2554;1.1938;1.29491
31;calc total;1;125.604;125.604;125.604
31;total;1;141.203;141.203;141.203
32;initialize;1;3.73612;3.73612;3.73612
32;async;100;0.0487481;0.0170307;0.145799
32;inner;100;1.13602;1.08596;1.17099
32;wait;100;3.23064e-05;1.76e-05;0.000189373
32;boundary;100;0.0706028;0.0687449;0.0897743
32;calc iter;100;1.2554;1.20157;1.31977
32;calc total;1;125.604;125.604;125.604
32;total;1;141.203;141.203;141.203
33;initialize;1;3.73636;3.73636;3.73636
33;async;100;0.0499753;0.0218375;0.101756
33;inner;100;1.13355;1.07987;1.15259
33;wait;100;4.35626e-05;2.1106e-05;0.000248086
33;boundary;100;0.0718187;0.0685346;0.103685
33;calc iter;100;1.25539;1.23812;1.26917
33;calc total;1;125.604;125.604;125.604
33;total;1;141.203;141.203;141.203
34;initialize;1;3.73612;3.73612;3.73612
34;async;100;0.0444965;0.0215639;0.102323
34;inner;100;1.1388;1.09056;1.15867
34;wait;100;3.7136e-05;2.0871e-05;0.000144818
34;boundary;100;0.0721531;0.0685854;0.11075
34;calc iter;100;1.25549;1.20482;1.29542
34;calc total;1;125.604;125.604;125.604
34;total;1;141.203;141.203;141.203
35;initialize;1;3.73661;3.73661;3.73661
35;async;100;0.0502286;0.0220838;0.0767172
35;inner;100;1.13388;1.09269;1.15234
35;wait;100;3.99736e-05;2.2872e-05;0.000200834
35;boundary;100;0.071346;0.0683712;0.105888
35;calc iter;100;1.2555;1.23381;1.28065
35;calc total;1;125.604;125.604;125.604
35;total;1;141.203;141.203;141.203
36;initialize;1;3.73614;3.73614;3.73614
36;async;100;0.053469;0.0204508;0.116999
36;inner;100;1.10375;1.03636;1.14311
36;wait;100;7.37521e-05;4.6983e-05;0.000360224
36;boundary;100;0.0983053;0.0756586;0.151931
36;calc iter;100;1.2556;1.20518;1.31007
36;calc total;1;125.604;125.604;125.604
36;total;1;141.203;141.203;141.203
37;initialize;1;3.73631;3.73631;3.73631
37;async;100;0.0543909;0.0204167;0.160851
37;inner;100;1.10283;1.04783;1.14111
37;wait;100;5.09999e-05;2.372e-05;0.000346887
37;boundary;100;0.0982145;0.0767818;0.11719
37;calc iter;100;1.25549;1.22438;1.31703
37;calc total;1;125.604;125.604;125.604
37;total;1;141.203;141.203;141.203
38;initialize;1;3.73614;3.73614;3.73614
38;async;100;0.0554221;0.0205126;0.226146
38;inner;100;1.10693;1.02425;1.14369
38;wait;100;5.24826e-05;2.3412e-05;0.000233394
38;boundary;100;0.0930349;0.0746562;0.103354
38;calc iter;100;1.25544;1.19059;1.32995
38;calc total;1;125.604;125.604;125.604
38;total;1;141.203;141.203;141.203
39;initialize;1;3.73614;3.73614;3.73614
39;async;100;0.0544371;0.0204814;0.12064
39;inner;100;1.10694;1.05944;1.14432
39;wait;100;6.05162e-05;3.9277e-05;0.000238568
39;boundary;100;0.094073;0.0753811;0.110665
39;calc iter;100;1.25552;1.22851;1.2854
39;calc total;1;125.604;125.604;125.604
39;total;1;141.203;141.203;141.203
40;initialize;1;3.73616;3.73616;3.73616
40;async;100;0.0583405;0.0203879;0.113977
40;inner;100;1.09639;1.02849;1.1328
40;wait;100;7.02098e-05;4.6317e-05;0.000388009
40;boundary;100;0.100698;0.0814261;0.153007
40;calc iter;100;1.2555;1.21103;1.30574
40;calc total;1;125.604;125.604;125.604
40;total;1;141.203;141.203;141.203
96;initialize;1;3.72492;3.72492;3.72492
96;async;100;0.0326421;0.0170898;0.204332
96;inner;100;1.15073;1.01785;1.17352
96;wait;100;3.56353e-05;2.1686e-05;0.000143231
96;boundary;100;0.0726254;0.0694261;0.104858
96;calc iter;100;1.25603;1.22108;1.3655
96;calc total;1;125.604;125.604;125.604
96;total;1;141.2;141.2;141.2
72;initialize;1;3.73783;3.73783;3.73783
72;async;100;0.0317557;0.0174582;0.164341
72;inner;100;1.14454;1.0873;1.16835
72;wait;100;5.90205e-05;2.4709e-05;0.000147903
72;boundary;100;0.079362;0.0693477;0.170174
72;calc iter;100;1.25572;1.20604;1.3548
72;calc total;1;125.604;125.604;125.604
72;total;1;141.214;141.214;141.214
41;initialize;1;3.73618;3.73618;3.73618
41;async;100;0.0577833;0.020314;0.1071
41;inner;100;1.10104;1.02586;1.13832
41;wait;100;5.66316e-05;3.242e-05;0.000340332
41;boundary;100;0.0967156;0.0766222;0.160114
41;calc iter;100;1.2556;1.22598;1.30362
41;calc total;1;125.604;125.604;125.604
41;total;1;141.203;141.203;141.203
48;initialize;1;3.75606;3.75606;3.75606
48;async;100;0.0372986;0.0255611;0.178703
48;inner;100;1.14547;1.06959;1.22428
48;wait;100;5.15569e-05;2.3517e-05;0.000265893
48;boundary;100;0.0731483;0.0700532;0.0951292
48;calc iter;100;1.25597;1.1917;1.3284
48;calc total;1;125.604;125.604;125.604
48;total;1;141.231;141.231;141.231
97;initialize;1;3.7249;3.7249;3.7249
97;async;100;0.0377018;0.0209007;0.365231
97;inner;100;1.14687;0.967211;1.16577
97;wait;100;4.01518e-05;1.9659e-05;0.000207039
97;boundary;100;0.0712551;0.0694512;0.083839
97;calc iter;100;1.25587;1.1943;1.41631
97;calc total;1;125.604;125.604;125.604
97;total;1;141.2;141.2;141.2
73;initialize;1;3.73788;3.73788;3.73788
73;async;100;0.0348658;0.0205221;0.152371
73;inner;100;1.142;1.09463;1.16522
73;wait;100;5.70591e-05;2.5063e-05;0.000194478
73;boundary;100;0.0786488;0.0697036;0.0944237
73;calc iter;100;1.25557;1.23523;1.3181
73;calc total;1;125.604;125.604;125.604
73;total;1;141.214;141.214;141.214
42;initialize;1;3.73644;3.73644;3.73644
42;async;100;0.0668822;0.0201079;0.146937
42;inner;100;1.11912;1.07153;1.15939
42;wait;100;3.05338e-05;2.1444e-05;0.000158626
42;boundary;100;0.0698503;0.0688271;0.0953524
42;calc iter;100;1.25589;1.21302;1.29937
42;calc total;1;125.604;125.604;125.604
42;total;1;141.203;141.203;141.203
49;initialize;1;3.75605;3.75605;3.75605
49;async;100;0.035438;0.0249365;0.230917
49;inner;100;1.14756;1.03062;1.16707
49;wait;100;4.76597e-05;1.9966e-05;0.00015902
49;boundary;100;0.0727487;0.070181;0.086348
49;calc iter;100;1.25579;1.1819;1.34793
49;calc total;1;125.604;125.604;125.604
49;total;1;141.231;141.231;141.231
98;initialize;1;3.72395;3.72395;3.72395
98;async;100;0.0317147;0.0202922;0.0993459
98;inner;100;1.15027;0.964916;1.3861
98;wait;100;3.89937e-05;1.7271e-05;0.000170812
98;boundary;100;0.0736563;0.0695564;0.135608
98;calc iter;100;1.25569;1.08819;1.55456
98;calc total;1;125.604;125.604;125.604
98;total;1;141.199;141.199;141.199
74;initialize;1;3.73782;3.73782;3.73782
74;async;100;0.0356354;0.0195388;0.149378
74;inner;100;1.14253;1.09262;1.16825
74;wait;100;5.86778e-05;2.3712e-05;0.000187736
74;boundary;100;0.0773227;0.0698999;0.0919655
74;calc iter;100;1.25555;1.22887;1.31417
74;calc total;1;125.604;125.604;125.604
74;total;1;141.214;141.214;141.214
43;initialize;1;3.73619;3.73619;3.73619
43;async;100;0.0643549;0.020233;0.204743
43;inner;100;1.12108;1.03056;1.15914
43;wait;100;3.32649e-05;1.977e-05;0.000178475
43;boundary;100;0.0702142;0.0689663;0.0787904
43;calc iter;100;1.25569;1.20218;1.31412
43;calc total;1;125.604;125.604;125.604
43;total;1;141.203;141.203;141.203
50;initialize;1;3.75601;3.75601;3.75601
50;async;100;0.0341788;0.023468;0.241016
50;inner;100;1.14807;1.00366;1.21833
50;wait;100;4.30145e-05;2.4252e-05;0.000262516
50;boundary;100;0.0733729;0.0704851;0.144142
50;calc iter;100;1.25567;1.1521;1.38889
50;calc total;1;125.604;125.604;125.604
50;total;1;141.231;141.231;141.231
99;initialize;1;3.72538;3.72538;3.72538
99;async;100;0.0330255;0.0212585;0.192595
99;inner;100;1.15089;0.974106;1.25322
99;wait;100;3.2651e-05;1.7702e-05;0.000170584
99;boundary;100;0.0718131;0.0697623;0.0938876
99;calc iter;100;1.25576;1.19636;1.37926
99;calc total;1;125.604;125.604;125.604
99;total;1;141.201;141.201;141.201
75;initialize;1;3.73787;3.73787;3.73787
75;async;100;0.0340625;0.0197036;0.0716343
75;inner;100;1.13983;1.09062;1.24493
75;wait;100;6.11557e-05;2.519e-05;0.000197024
75;boundary;100;0.081584;0.0712544;0.0979726
75;calc iter;100;1.25554;1.20267;1.3615
75;calc total;1;125.604;125.604;125.604
75;total;1;141.214;141.214;141.214
120;initialize;1;3.70486;3.70486;3.70486
120;async;100;0.037666;0.0218407;0.0739584
120;inner;100;1.14359;1.04748;1.33104
120;wait;100;4.57311e-05;2.201e-05;0.000148303
120;boundary;100;0.0743141;0.0696804;0.108374
120;calc iter;100;1.25561;1.15867;1.47305
120;calc total;1;125.604;125.604;125.604
120;total;1;141.18;141.18;141.18
44;initialize;1;3.73641;3.73641;3.73641
44;async;100;0.0652346;0.0201977;0.234348
44;inner;100;1.11947;1.00988;1.16018
44;wait;100;3.02026e-05;1.8736e-05;0.000123422
44;boundary;100;0.070894;0.0690015;0.136677
44;calc iter;100;1.25563;1.14988;1.38095
44;calc total;1;125.604;125.604;125.604
44;total;1;141.203;141.203;141.203
51;initialize;1;3.75611;3.75611;3.75611
51;async;100;0.034766;0.0232728;0.171836
51;inner;100;1.14878;1.03405;1.16818
51;wait;100;4.05405e-05;2.4753e-05;0.000178705
51;boundary;100;0.0721165;0.0705806;0.0869085
51;calc iter;100;1.2557;1.18171;1.29932
51;calc total;1;125.604;125.604;125.604
51;total;1;141.231;141.231;141.231
100;initialize;1;3.72403;3.72403;3.72403
100;async;100;0.0390191;0.020149;0.172942
100;inner;100;1.14585;1.04079;1.16315
100;wait;100;4.18262e-05;2.3158e-05;0.000226659
100;boundary;100;0.0709442;0.0691479;0.0958942
100;calc iter;100;1.25586;1.22444;1.30183
100;calc total;1;125.604;125.604;125.604
100;total;1;141.199;141.199;141.199
76;initialize;1;3.73783;3.73783;3.73783
76;async;100;0.0374995;0.0155623;0.0990704
76;inner;100;1.13591;1.10409;1.19829
76;wait;100;6.88709e-05;3.5574e-05;0.000292844
76;boundary;100;0.0820881;0.0694256;0.105962
76;calc iter;100;1.25557;1.21625;1.30916
76;calc total;1;125.604;125.604;125.604
76;total;1;141.214;141.214;141.214
121;initialize;1;3.70493;3.70493;3.70493
121;async;100;0.0327269;0.0169188;0.251471
121;inner;100;1.14956;1.06554;1.17038
121;wait;100;4.63185e-05;2.2726e-05;0.000164735
121;boundary;100;0.0731632;0.0699535;0.0822377
121;calc iter;100;1.2555;1.23442;1.38846
121;calc total;1;125.604;125.604;125.604
121;total;1;141.18;141.18;141.18
45;initialize;1;3.73621;3.73621;3.73621
45;async;100;0.0654863;0.0201707;0.16516
45;inner;100;1.11979;1.03793;1.15995
45;wait;100;2.56291e-05;1.6987e-05;0.000126849
45;boundary;100;0.0703842;0.0692232;0.077835
45;calc iter;100;1.25569;1.2112;1.28095
45;calc total;1;125.604;125.604;125.604
45;total;1;141.203;141.203;141.203
52;initialize;1;3.75601;3.75601;3.75601
52;async;100;0.0411907;0.0250212;0.129212
52;inner;100;1.14298;1.06476;1.17078
52;wait;100;2.96851e-05;1.8687e-05;0.000216458
52;boundary;100;0.0715627;0.0700125;0.0946761
52;calc iter;100;1.25577;1.21387;1.28422
52;calc total;1;125.604;125.604;125.604
52;total;1;141.231;141.231;141.231
101;initialize;1;3.72541;3.72541;3.72541
101;async;100;0.0384845;0.0192178;0.142466
101;inner;100;1.14258;1.00983;1.16558
101;wait;100;5.41052e-05;2.3463e-05;0.000311665
101;boundary;100;0.0748481;0.0689206;0.134544
101;calc iter;100;1.25597;1.21271;1.33661
101;calc total;1;125.604;125.604;125.604
101;total;1;141.201;141.201;141.201
77;initialize;1;3.73786;3.73786;3.73786
77;async;100;0.0406557;0.0232522;0.17463
77;inner;100;1.1364;1.08343;1.15797
77;wait;100;5.39202e-05;2.0663e-05;0.000366938
77;boundary;100;0.0785425;0.068919;0.103062
77;calc iter;100;1.25565;1.22946;1.32889
77;calc total;1;125.604;125.604;125.604
77;total;1;141.214;141.214;141.214
122;initialize;1;3.70488;3.70488;3.70488
122;async;100;0.0371774;0.0217737;0.152583
122;inner;100;1.14645;1.11527;1.1816
122;wait;100;3.67901e-05;1.9164e-05;0.000147263
122;boundary;100;0.0718025;0.0699849;0.0806573
122;calc iter;100;1.25546;1.22601;1.41019
122;calc total;1;125.604;125.604;125.604
122;total;1;141.18;141.18;141.18
46;initialize;1;3.73643;3.73643;3.73643
46;async;100;0.0631874;0.0202354;0.108656
46;inner;100;1.12178;1.0727;1.15905
46;wait;100;3.59501e-05;2.3003e-05;0.000203826
46;boundary;100;0.0707888;0.0693838;0.0957887
46;calc iter;100;1.25579;1.2295;1.2781
46;calc total;1;125.604;125.604;125.604
46;total;1;141.203;141.203;141.203
53;initialize;1;3.75605;3.75605;3.75605
53;async;100;0.0375915;0.0263659;0.130737
53;inner;100;1.14351;1.04178;1.16434
53;wait;100;5.40135e-05;2.3697e-05;0.000254777
53;boundary;100;0.0747315;0.0693747;0.147072
53;calc iter;100;1.25588;1.20472;1.32091
53;calc total;1;125.604;125.604;125.604
53;total;1;141.231;141.231;141.231
102;initialize;1;3.7249;3.7249;3.7249
102;async;100;0.0337713;0.0192366;0.162247
102;inner;100;1.13719;0.947717;1.16413
102;wait;100;6.34784e-05;2.4004e-05;0.000267694
102;boundary;100;0.0847217;0.0713692;0.16741
102;calc iter;100;1.25575;1.15526;1.3574
102;calc total;1;125.604;125.604;125.604
102;total;1;141.2;141.2;141.2
78;initialize;1;3.73787;3.73787;3.73787
78;async;100;0.0430136;0.0201775;0.149265
78;inner;100;1.14074;1.08099;1.16162
78;wait;100;5.32251e-05;2.5168e-05;0.000272065
78;boundary;100;0.0718726;0.0688436;0.11598
78;calc iter;100;1.25568;1.23452;1.31883
78;calc total;1;125.604;125.604;125.604
78;total;1;141.214;141.214;141.214
123;initialize;1;3.70482;3.70482;3.70482
123;async;100;0.0340541;0.0218182;0.160202
123;inner;100;1.1421;1.0658;1.16152
123;wait;100;5.87621e-05;2.2681e-05;0.000224736
123;boundary;100;0.0790924;0.0717809;0.108408
123;calc iter;100;1.25531;1.23516;1.33446
123;calc total;1;125.604;125.604;125.604
123;total;1;141.18;141.18;141.18
47;initialize;1;3.73643;3.73643;3.73643
47;async;100;0.0616323;0.0202883;0.122029
47;inner;100;1.12221;1.06794;1.16099
47;wait;100;3.29587e-05;1.8178e-05;0.000134481
47;boundary;100;0.0719828;0.0699774;0.12504
47;calc iter;100;1.25586;1.20946;1.30752
47;calc total;1;125.604;125.604;125.604
47;total;1;141.203;141.203;141.203
54;initialize;1;3.75621;3.75621;3.75621
54;async;100;0.0352017;0.0227811;0.126925
54;inner;100;1.13385;1.0319;1.15808
54;wait;100;6.50713e-05;2.9889e-05;0.000306823
54;boundary;100;0.086593;0.0710387;0.150546
54;calc iter;100;1.25571;1.20011;1.32732
54;calc total;1;125.604;125.604;125.604
54;total;1;141.231;141.231;141.231
103;initialize;1;3.72415;3.72415;3.72415
103;async;100;0.0312608;0.0204837;0.160927
103;inner;100;1.14219;1.09102;1.16297
103;wait;100;6.60935e-05;3.4104e-05;0.000202935
103;boundary;100;0.0820794;0.0712322;0.100542
103;calc iter;100;1.2556;1.22575;1.32881
103;calc total;1;125.604;125.604;125.604
103;total;1;141.199;141.199;141.199
79;initialize;1;3.73819;3.73819;3.73819
79;async;100;0.0436028;0.0220835;0.125768
79;inner;100;1.13994;1.0988;1.16178
79;wait;100;4.80096e-05;2.5676e-05;0.000271011
79;boundary;100;0.0720193;0.0691894;0.0999694
79;calc iter;100;1.25562;1.22803;1.29995
79;calc total;1;125.604;125.604;125.604
79;total;1;141.214;141.214;141.214
124;initialize;1;3.70484;3.70484;3.70484
124;async;100;0.0359112;0.0209489;0.223167
124;inner;100;1.13351;1.05851;1.15483
124;wait;100;6.85115e-05;3.308e-05;0.00042651
124;boundary;100;0.0858464;0.0741649;0.108395
124;calc iter;100;1.25534;1.2336;1.3661
124;calc total;1;125.604;125.604;125.604
124;total;1;141.18;141.18;141.18
55;initialize;1;3.75605;3.75605;3.75605
55;async;100;0.0343059;0.0214641;0.172687
55;inner;100;1.14029;1.05505;1.15942
55;wait;100;6.08499e-05;3.0832e-05;0.000326219
55;boundary;100;0.0808758;0.0725841;0.11059
55;calc iter;100;1.25554;1.20597;1.32511
55;calc total;1;125.604;125.604;125.604
55;total;1;141.231;141.231;141.231
104;initialize;1;3.72383;3.72383;3.72383
104;async;100;0.0314693;0.0166626;0.332073
104;inner;100;1.14749;0.979492;1.16582
104;wait;100;5.5029e-05;3.1948e-05;0.000188387
104;boundary;100;0.0764832;0.0694335;0.108816
104;calc iter;100;1.2555;1.19535;1.39717
104;calc total;1;125.604;125.604;125.604
104;total;1;141.199;141.199;141.199
80;initialize;1;3.73787;3.73787;3.73787
80;async;100;0.0449351;0.0247112;0.144395
80;inner;100;1.13895;1.09313;1.15999
80;wait;100;3.62965e-05;1.8786e-05;0.000342344
80;boundary;100;0.0716608;0.0694686;0.0947446
80;calc iter;100;1.25558;1.21213;1.32733
80;calc total;1;125.604;125.604;125.604
80;total;1;141.214;141.214;141.214
125;initialize;1;3.70486;3.70486;3.70486
125;async;100;0.0395297;0.0202686;0.279613
125;inner;100;1.13765;1.04401;1.15688
125;wait;100;5.22056e-05;1.8406e-05;0.000278556
125;boundary;100;0.0782667;0.0693383;0.095296
125;calc iter;100;1.2555;1.22737;1.39445
125;calc total;1;125.604;125.604;125.604
125;total;1;141.18;141.18;141.18
56;initialize;1;3.75605;3.75605;3.75605
56;async;100;0.0363764;0.0230208;0.20606
56;inner;100;1.14291;1.03444;1.1597
56;wait;100;6.70565e-05;3.1765e-05;0.000291241
56;boundary;100;0.0761233;0.0712512;0.102048
56;calc iter;100;1.25548;1.1796;1.3342
56;calc total;1;125.604;125.604;125.604
56;total;1;141.231;141.231;141.231
105;initialize;1;3.72489;3.72489;3.72489
105;async;100;0.0335114;0.0181316;0.156375
105;inner;100;1.14613;1.01283;1.16301
105;wait;100;4.50419e-05;1.9819e-05;0.000324317
105;boundary;100;0.075838;0.0692003;0.10357
105;calc iter;100;1.25553;1.22569;1.31335
105;calc total;1;125.604;125.604;125.604
105;total;1;141.2;141.2;141.2
81;initialize;1;3.73786;3.73786;3.73786
81;async;100;0.0439574;0.0201478;0.0987328
81;inner;100;1.13925;1.10385;1.16108
81;wait;100;3.5816e-05;1.7155e-05;0.000274139
81;boundary;100;0.0724014;0.0693876;0.112719
81;calc iter;100;1.25565;1.23045;1.30016
81;calc total;1;125.604;125.604;125.604
81;total;1;141.214;141.214;141.214
126;initialize;1;3.70489;3.70489;3.70489
126;async;100;0.0382239;0.0192043;0.230188
126;inner;100;1.14303;1.08156;1.1601
126;wait;100;4.83127e-05;2.645e-05;0.000256066
126;boundary;100;0.0740991;0.0701066;0.0975435
126;calc iter;100;1.2554;1.22237;1.38257
126;calc total;1;125.604;125.604;125.604
126;total;1;141.18;141.18;141.18
57;initialize;1;3.75605;3.75605;3.75605
57;async;100;0.0383107;0.0229676;0.128396
57;inner;100;1.14241;1.0688;1.16116
57;wait;100;4.65815e-05;2.4742e-05;0.000286042
57;boundary;100;0.0747758;0.0701587;0.154956
57;calc iter;100;1.25554;1.1969;1.31089
57;calc total;1;125.604;125.604;125.604
57;total;1;141.231;141.231;141.231
106;initialize;1;3.72492;3.72492;3.72492
106;async;100;0.0361809;0.0167646;0.115522
106;inner;100;1.14314;1.00743;1.16441
106;wait;100;3.95467e-05;2.1485e-05;0.000211041
106;boundary;100;0.0762286;0.0695013;0.153575
106;calc iter;100;1.25559;1.22965;1.29268
106;calc total;1;125.604;125.604;125.604
106;total;1;141.2;141.2;141.2
82;initialize;1;3.73786;3.73786;3.73786
82;async;100;0.0424215;0.0192102;0.0685717
82;inner;100;1.13949;1.08829;1.15971
82;wait;100;4.63558e-05;2.3448e-05;0.000353933
82;boundary;100;0.0737173;0.0694702;0.126887
82;calc iter;100;1.25568;1.23552;1.27185
82;calc total;1;125.604;125.604;125.604
82;total;1;141.214;141.214;141.214
127;initialize;1;3.70555;3.70555;3.70555
127;async;100;0.0412296;0.0217303;0.14184
127;inner;100;1.14165;1.06014;1.16095
127;wait;100;4.6209e-05;2.2554e-05;0.000213527
127;boundary;100;0.0724905;0.0697948;0.112055
127;calc iter;100;1.25541;1.24257;1.31408
127;calc total;1;125.604;125.604;125.604
127;total;1;141.181;141.181;141.181
58;initialize;1;3.75599;3.75599;3.75599
58;async;100;0.0333863;0.0222199;0.0912833
58;inner;100;1.14742;1.04297;1.16873
58;wait;100;3.61139e-05;2.1057e-05;0.00016023
58;boundary;100;0.0747494;0.0699842;0.149949
58;calc iter;100;1.25559;1.19702;1.30341
58;calc total;1;125.604;125.604;125.604
58;total;1;141.231;141.231;141.231
107;initialize;1;3.72494;3.72494;3.72494
107;async;100;0.0309973;0.0172645;0.096491
107;inner;100;1.14468;0.984622;1.16519
107;wait;100;6.21175e-05;3.9045e-05;0.000218558
107;boundary;100;0.0799511;0.069932;0.158937
107;calc iter;100;1.25569;1.20686;1.29681
107;calc total;1;125.604;125.604;125.604
107;total;1;141.2;141.2;141.2
83;initialize;1;3.73788;3.73788;3.73788
83;async;100;0.0419198;0.0199869;0.0710734
83;inner;100;1.14153;1.09014;1.16225
83;wait;100;3.54573e-05;1.9684e-05;0.000250994
83;boundary;100;0.0722754;0.0690492;0.117702
83;calc iter;100;1.25577;1.23423;1.28685
83;calc total;1;125.604;125.604;125.604
83;total;1;141.214;141.214;141.214
128;initialize;1;3.70496;3.70496;3.70496
128;async;100;0.029584;0.0174134;0.0777641
128;inner;100;1.15392;1.07737;1.24927
128;wait;100;2.97365e-05;1.835e-05;0.000151716
128;boundary;100;0.0719904;0.0702432;0.103124
128;calc iter;100;1.25552;1.19796;1.35561
128;calc total;1;125.604;125.604;125.604
128;total;1;141.18;141.18;141.18
59;initialize;1;3.75603;3.75603;3.75603
59;async;100;0.0332377;0.0210012;0.0796294
59;inner;100;1.14205;1.02576;1.17455
59;wait;100;6.23753e-05;3.1226e-05;0.000158713
59;boundary;100;0.0802801;0.0706473;0.162622
59;calc iter;100;1.25563;1.20018;1.29574
59;calc total;1;125.604;125.604;125.604
59;total;1;141.231;141.231;141.231
108;initialize;1;3.72389;3.72389;3.72389
108;async;100;0.0663879;0.021123;0.104807
108;inner;100;1.11726;1.09717;1.15949
108;wait;100;4.80227e-05;1.9591e-05;0.000277453
108;boundary;100;0.0716916;0.068392;0.10858
108;calc iter;100;1.25539;1.23955;1.30169
108;calc total;1;125.604;125.604;125.604
108;total;1;141.199;141.199;141.199
84;initialize;1;3.73792;3.73792;3.73792
84;async;100;0.0430164;0.02206;0.126785
84;inner;100;1.11109;1.03215;1.15036
84;wait;100;6.90839e-05;3.866e-05;0.000385466
84;boundary;100;0.101605;0.075204;0.153619
84;calc iter;100;1.25579;1.19343;1.32971
84;calc total;1;125.604;125.604;125.604
84;total;1;141.214;141.214;141.214
60;initialize;1;3.75671;3.75671;3.75671
60;async;100;0.0564107;0.017519;0.104253
60;inner;100;1.12893;1.0963;1.16523
60;wait;100;4.93711e-05;2.5173e-05;0.000135062
60;boundary;100;0.0703487;0.0691416;0.0763715
60;calc iter;100;1.25574;1.23254;1.27626
60;calc total;1;125.604;125.604;125.604
60;total;1;141.232;141.232;141.232
109;initialize;1;3.72489;3.72489;3.72489
109;async;100;0.0598039;0.0194579;0.120011
109;inner;100;1.12539;1.10527;1.16729
109;wait;100;3.01881e-05;1.8598e-05;0.000154575
109;boundary;100;0.0701394;0.0687847;0.0886451
109;calc iter;100;1.25536;1.24318;1.30619
109;calc total;1;125.604;125.604;125.604
109;total;1;141.2;141.2;141.2
85;initialize;1;3.73789;3.73789;3.73789
85;async;100;0.0440982;0.0233509;0.188221
85;inner;100;1.11452;1.05852;1.15005
85;wait;100;5.54428e-05;2.7522e-05;0.000394715
85;boundary;100;0.0970012;0.0738344;0.125376
61;initialize;1;3.75608;3.75608;3.75608
61;async;100;0.0562192;0.0215379;0.0949701
61;inner;100;1.12914;1.11028;1.16587
61;wait;100;3.7814e-05;2.1153e-05;0.000205448
61;boundary;100;0.0702099;0.0689106;0.0942015
61;calc iter;100;1.25561;1.23003;1.29952
61;calc total;1;125.604;125.604;125.604
61;total;1;141.231;141.231;141.231
110;initialize;1;3.72543;3.72543;3.72543
110;async;100;0.067821;0.0213394;0.211091
110;inner;100;1.11695;1.07643;1.16195
110;wait;100;4.23466e-05;2.2174e-05;0.000228704
110;boundary;100;0.0704312;0.0689886;0.0810678
110;calc iter;100;1.25525;1.21876;1.36494
110;calc total;1;125.604;125.604;125.604
110;total;1;141.201;141.201;141.201
85;calc iter;100;1.25568;1.22489;1.34035
85;calc total;1;125.604;125.604;125.604
85;total;1;141.214;141.214;141.214
62;initialize;1;3.75605;3.75605;3.75605
62;async;100;0.061476;0.0200862;0.136392
62;inner;100;1.123;1.07692;1.16302
62;wait;100;3.83055e-05;1.954e-05;0.00017926
62;boundary;100;0.0709128;0.0690765;0.0857084
62;calc iter;100;1.25543;1.23317;1.28419
62;calc total;1;125.604;125.604;125.604
62;total;1;141.231;141.231;141.231
111;initialize;1;3.72542;3.72542;3.72542
111;async;100;0.0680771;0.0211494;0.105744
111;inner;100;1.11691;1.09362;1.16179
111;wait;100;2.89888e-05;1.8048e-05;0.000182895
111;boundary;100;0.0702778;0.0690344;0.0812197
111;calc iter;100;1.25529;1.24149;1.29019
111;calc total;1;125.604;125.604;125.604
111;total;1;141.201;141.201;141.201
86;initialize;1;3.73789;3.73789;3.73789
86;async;100;0.0472987;0.022024;0.229197
86;inner;100;1.1173;1.02111;1.14963
86;wait;100;4.98145e-05;2.44e-05;0.00040968
86;boundary;100;0.0910227;0.0732306;0.100874
86;calc iter;100;1.25567;1.19078;1.34202
86;calc total;1;125.604;125.604;125.604
86;total;1;141.214;141.214;141.214
63;initialize;1;3.75609;3.75609;3.75609
63;async;100;0.0647052;0.0195574;0.137387
63;inner;100;1.11918;1.08994;1.16143
63;wait;100;3.39351e-05;1.8628e-05;0.000198898
63;boundary;100;0.0715214;0.0693648;0.0961232
63;calc iter;100;1.25545;1.22199;1.2973
63;calc total;1;125.604;125.604;125.604
63;total;1;141.231;141.231;141.231
112;initialize;1;3.72519;3.72519;3.72519
112;async;100;0.0714898;0.0203649;0.0996103
112;inner;100;1.1113;1.09021;1.15645
112;wait;100;3.841e-05;1.8239e-05;0.000331907
112;boundary;100;0.0724669;0.0685179;0.11487
112;calc iter;100;1.2553;1.24546;1.28714
112;calc total;1;125.604;125.604;125.604
112;total;1;141.201;141.201;141.201
87;initialize;1;3.73791;3.73791;3.73791
87;async;100;0.0432931;0.0246586;0.135752
87;inner;100;1.12017;1.06099;1.15358
87;wait;100;5.57361e-05;3.2285e-05;0.000342275
87;boundary;100;0.0922255;0.0737243;0.111711
87;calc iter;100;1.25575;1.23078;1.2968
87;calc total;1;125.604;125.604;125.604
87;total;1;141.214;141.214;141.214
64;initialize;1;3.75604;3.75604;3.75604
64;async;100;0.0700859;0.0180623;0.0952036
64;inner;100;1.11369;1.08551;1.15525
64;wait;100;3.72323e-05;1.8476e-05;0.000372827
64;boundary;100;0.0717447;0.0687982;0.14195
64;calc iter;100;1.25556;1.21759;1.29824
64;calc total;1;125.604;125.604;125.604
64;total;1;141.231;141.231;141.231
113;initialize;1;3.72393;3.72393;3.72393
113;async;100;0.0683974;0.0192211;0.0953546
113;inner;100;1.11521;1.09486;1.15995
113;wait;100;4.57491e-05;1.8769e-05;0.000287543
113;boundary;100;0.0716955;0.0684044;0.114792
113;calc iter;100;1.25535;1.24223;1.28158
113;calc total;1;125.604;125.604;125.604
113;total;1;141.199;141.199;141.199
88;initialize;1;3.73794;3.73794;3.73794
88;async;100;0.0495571;0.0237154;0.107783
88;inner;100;1.11301;1.02991;1.14507
88;wait;100;5.737e-05;3.3214e-05;0.000403579
88;boundary;100;0.0931809;0.0759436;0.152095
88;calc iter;100;1.25581;1.22161;1.31119
88;calc total;1;125.604;125.604;125.604
88;total;1;141.214;141.214;141.214
65;initialize;1;3.75603;3.75603;3.75603
65;async;100;0.0651861;0.0208828;0.103485
65;inner;100;1.11984;1.10242;1.1542
65;wait;100;4.44814e-05;2.1378e-05;0.000376677
65;boundary;100;0.0705961;0.0684515;0.0977138
65;calc iter;100;1.25566;1.23087;1.28146
114;initialize;1;3.72402;3.72402;3.72402
114;async;100;0.0523636;0.0208658;0.291278
114;inner;100;1.10774;1.02867;1.15337
114;wait;100;5.40083e-05;2.2418e-05;0.000358994
114;boundary;100;0.0952678;0.0637429;0.120482
114;calc iter;100;1.25543;1.23067;1.38371
114;calc total;1;125.604;125.604;125.604
114;total;1;141.199;141.199;141.199
89;initialize;1;3.73798;3.73798;3.73798
89;async;100;0.0442144;0.0226035;0.101275
89;inner;100;1.12033;1.03739;1.15669
89;wait;100;4.95543e-05;2.2823e-05;0.000315606
89;boundary;100;0.091312;0.0702198;0.170071
89;calc iter;100;1.25591;1.22818;1.3118
89;calc total;1;125.604;125.604;125.604
89;total;1;141.214;141.214;141.214
65;calc total;1;125.604;125.604;125.604
65;total;1;141.231;141.231;141.231
115;initialize;1;3.72493;3.72493;3.72493
115;async;100;0.0503668;0.0213085;0.158697
115;inner;100;1.11225;1.09202;1.15684
115;wait;100;5.37549e-05;2.5526e-05;0.000313872
115;boundary;100;0.0926088;0.0688204;0.110729
115;calc iter;100;1.25528;1.24307;1.34343
115;calc total;1;125.604;125.604;125.604
115;total;1;141.2;141.2;141.2
90;initialize;1;3.73792;3.73792;3.73792
90;async;100;0.0578702;0.0218294;0.181517
90;inner;100;1.12241;1.062;1.15495
90;wait;100;4.0144e-05;1.8491e-05;0.000371488
90;boundary;100;0.0756132;0.0691902;0.102236
90;calc iter;100;1.25593;1.18982;1.33433
90;calc total;1;125.604;125.604;125.604
90;total;1;141.214;141.214;141.214
66;initialize;1;3.75608;3.75608;3.75608
66;async;100;0.0418327;0.0174283;0.165727
66;inner;100;1.12069;1.08203;1.16409
66;wait;100;5.18781e-05;1.9259e-05;0.000164328
66;boundary;100;0.0929522;0.0688207;0.110208
66;calc iter;100;1.25553;1.19649;1.34552
66;calc total;1;125.604;125.604;125.604
66;total;1;141.231;141.231;141.231
116;initialize;1;3.72493;3.72493;3.72493
116;async;100;0.0485865;0.0196517;0.201545
116;inner;100;1.11247;1.09268;1.15493
116;wait;100;5.52399e-05;2.1348e-05;0.000235905
116;boundary;100;0.0941725;0.0697788;0.110456
116;calc iter;100;1.25529;1.23803;1.36797
116;calc total;1;125.604;125.604;125.604
116;total;1;141.2;141.2;141.2
91;initialize;1;3.7381;3.7381;3.7381
91;async;100;0.0506549;0.0221162;0.220925
91;inner;100;1.13205;1.03371;1.16584
91;wait;100;3.55134e-05;2.1379e-05;0.000177268
91;boundary;100;0.0730763;0.0701572;0.0861975
91;calc iter;100;1.25581;1.19321;1.34088
91;calc total;1;125.604;125.604;125.604
91;total;1;141.214;141.214;141.214
67;initialize;1;3.75638;3.75638;3.75638
67;async;100;0.041388;0.0224047;0.133343
67;inner;100;1.12;1.09018;1.15725
67;wait;100;5.75669e-05;2.1968e-05;0.000366474
67;boundary;100;0.0940072;0.0690876;0.129138
67;calc iter;100;1.25545;1.24323;1.30229
67;calc total;1;125.604;125.604;125.604
67;total;1;141.232;141.232;141.232
117;initialize;1;3.72538;3.72538;3.72538
117;async;100;0.0427231;0.0185219;0.115055
117;inner;100;1.11349;1.09675;1.15981
117;wait;100;5.36899e-05;2.6251e-05;0.000215803
117;boundary;100;0.098933;0.0703538;0.109272
117;calc iter;100;1.2552;1.24019;1.31901
117;calc total;1;125.604;125.604;125.604
117;total;1;141.201;141.201;141.201
92;initialize;1;3.73785;3.73785;3.73785
92;async;100;0.0482365;0.017921;0.220178
92;inner;100;1.13435;1.02316;1.16986
92;wait;100;2.75338e-05;1.8618e-05;0.000210263
92;boundary;100;0.0731944;0.0706108;0.143953
92;calc iter;100;1.25581;1.16194;1.38734
92;calc total;1;125.604;125.604;125.604
92;total;1;141.214;141.214;141.214
68;initialize;1;3.75602;3.75602;3.75602
68;async;100;0.0389507;0.0191241;0.0792052
68;inner;100;1.12186;1.09467;1.15983
68;wait;100;5.7621e-05;2.6109e-05;0.000290721
68;boundary;100;0.0946006;0.0695702;0.125811
68;calc iter;100;1.25547;1.2421;1.28906
68;calc total;1;125.604;125.604;125.604
68;total;1;141.231;141.231;141.231
93;initialize;1;3.73789;3.73789;3.73789
93;async;100;0.0519927;0.0221996;0.179929
93;inner;100;1.13106;1.03362;1.16565
93;wait;100;3.65819e-05;2.3279e-05;0.000192574
93;boundary;100;0.072816;0.0699758;0.0941443
93;calc iter;100;1.2559;1.19329;1.30775
93;calc total;1;125.604;125.604;125.604
93;total;1;141.214;141.214;141.214
69;initialize;1;3.75608;3.75608;3.75608
69;async;100;0.0390289;0.0161316;0.157606
69;inner;100;1.12089;1.09197;1.15895
69;wait;100;5.6815e-05;2.7095e-05;0.000344349
69;boundary;100;0.0954504;0.0698975;0.114578
69;calc iter;100;1.25543;1.22575;1.32933
69;calc total;1;125.604;125.604;125.604
69;total;1;141.231;141.231;141.231
94;initialize;1;3.7381;3.7381;3.7381
94;async;100;0.0494673;0.0224476;0.129917
94;inner;100;1.13349;1.0726;1.16713
94;wait;100;3.06143e-05;1.7572e-05;0.000171552
94;boundary;100;0.0730052;0.0697153;0.0987252
94;calc iter;100;1.256;1.21314;1.30223
94;calc total;1;125.604;125.604;125.604
94;total;1;141.214;141.214;141.214
70;initialize;1;3.75604;3.75604;3.75604
70;async;100;0.0377835;0.0172436;0.0797112
70;inner;100;1.125;1.09539;1.16262
70;wait;100;4.93924e-05;2.8721e-05;0.000257876
70;boundary;100;0.0926254;0.0704496;0.112192
70;calc iter;100;1.25546;1.22489;1.29218
70;calc total;1;125.604;125.604;125.604
70;total;1;141.231;141.231;141.231
95;initialize;1;3.73785;3.73785;3.73785
95;async;100;0.0432681;0.0212826;0.119398
95;inner;100;1.13827;1.05662;1.17121
95;wait;100;3.35574e-05;1.8175e-05;0.000177833
95;boundary;100;0.0744585;0.0697682;0.149703
95;calc iter;100;1.25603;1.20066;1.32621
95;calc total;1;125.604;125.604;125.604
95;total;1;141.214;141.214;141.214
71;initialize;1;3.7561;3.7561;3.7561
71;async;100;0.0380715;0.0174616;0.141245
71;inner;100;1.12103;1.0906;1.16067
71;wait;100;5.86142e-05;2.3892e-05;0.000328589
71;boundary;100;0.0963627;0.0696877;0.132568
71;calc iter;100;1.25553;1.24115;1.30713
71;calc total;1;125.604;125.604;125.604
71;total;1;141.231;141.231;141.231
129;initialize;1;3.70481;3.70481;3.70481
129;async;100;0.0352714;0.019044;0.134179
129;inner;100;1.14655;1.06349;1.16495
129;wait;100;3.52637e-05;1.8029e-05;0.000140509
129;boundary;100;0.0735212;0.0696286;0.122512
129;calc iter;100;1.25538;1.23574;1.31248
129;calc total;1;125.604;125.604;125.604
129;total;1;141.18;141.18;141.18
130;initialize;1;3.7049;3.7049;3.7049
130;async;100;0.0346918;0.0169804;0.122679
130;inner;100;1.14411;1.00281;1.16435
130;wait;100;4.25935e-05;1.8021e-05;0.000259955
130;boundary;100;0.0765657;0.0696426;0.166251
130;calc iter;100;1.25541;1.22563;1.34483
130;calc total;1;125.604;125.604;125.604
130;total;1;141.18;141.18;141.18
131;initialize;1;3.70498;3.70498;3.70498
131;async;100;0.0375461;0.0163959;0.146395
131;inner;100;1.14227;1.01746;1.16054
131;wait;100;4.95072e-05;2.5629e-05;0.000366657
131;boundary;100;0.0755767;0.069812;0.156913
131;calc iter;100;1.25544;1.23369;1.352
131;calc total;1;125.604;125.604;125.604
131;total;1;141.18;141.18;141.18
132;initialize;1;3.70483;3.70483;3.70483
132;async;100;0.0536531;0.0209677;0.106298
132;inner;100;1.10874;1.0399;1.14622
132;wait;100;7.46882e-05;4.2994e-05;0.000346611
132;boundary;100;0.0930507;0.072733;0.140461
132;calc iter;100;1.25552;1.23154;1.28115
132;calc total;1;125.604;125.604;125.604
132;total;1;141.18;141.18;141.18
133;initialize;1;3.70496;3.70496;3.70496
133;async;100;0.0509322;0.0216214;0.180328
133;inner;100;1.11083;1.03078;1.14813
133;wait;100;5.55953e-05;3.3455e-05;0.000323109
133;boundary;100;0.0935259;0.071546;0.123183
133;calc iter;100;1.25534;1.22826;1.33898
133;calc total;1;125.604;125.604;125.604
133;total;1;141.18;141.18;141.18
134;initialize;1;3.70489;3.70489;3.70489
134;async;100;0.0562372;0.021604;0.296476
134;inner;100;1.10577;1.00139;1.14119
134;wait;100;5.56853e-05;2.7353e-05;0.000366948
134;boundary;100;0.0931537;0.0733551;0.111145
134;calc iter;100;1.25522;1.18644;1.37125
134;calc total;1;125.604;125.604;125.604
134;total;1;141.18;141.18;141.18
144;initialize;1;3.72274;3.72274;3.72274
144;async;100;0.0454907;0.0198546;0.145985
144;inner;100;1.14003;1.06229;1.15972
144;wait;100;3.46842e-05;2.3812e-05;0.000254156
144;boundary;100;0.0700331;0.0677535;0.0982433
144;calc iter;100;1.25559;1.22712;1.2999
144;calc total;1;125.604;125.604;125.604
144;total;1;141.189;141.189;141.189
135;initialize;1;3.70484;3.70484;3.70484
135;async;100;0.0544016;0.0217513;0.139842
135;inner;100;1.10513;1.04032;1.14201
135;wait;100;5.45134e-05;2.3606e-05;0.000314174
135;boundary;100;0.0956911;0.0746794;0.119434
135;calc iter;100;1.25528;1.2285;1.28704
135;calc total;1;125.604;125.604;125.604
135;total;1;141.18;141.18;141.18
136;initialize;1;3.70486;3.70486;3.70486
136;async;100;0.0552668;0.021265;0.116169
136;inner;100;1.102;1.00942;1.13864
136;wait;100;6.97421e-05;4.5888e-05;0.00036357
136;boundary;100;0.0979602;0.0763305;0.162578
136;calc iter;100;1.2553;1.2284;1.30116
136;calc total;1;125.604;125.604;125.604
136;total;1;141.18;141.18;141.18
137;initialize;1;3.70485;3.70485;3.70485
137;async;100;0.0570528;0.0200865;0.0962617
137;inner;100;1.10251;1.02034;1.13655
137;wait;100;6.49658e-05;3.9384e-05;0.000382118
137;boundary;100;0.0957695;0.0781363;0.15634
137;calc iter;100;1.2554;1.22752;1.28724
137;calc total;1;125.604;125.604;125.604
137;total;1;141.18;141.18;141.18
138;initialize;1;3.7049;3.7049;3.7049
138;async;100;0.0723475;0.0202986;0.174211
138;inner;100;1.1135;1.05207;1.15631
138;wait;100;3.27094e-05;1.7602e-05;0.000256413
138;boundary;100;0.0699338;0.0687393;0.093489
138;calc iter;100;1.25581;1.21746;1.31472
138;calc total;1;125.604;125.604;125.604
138;total;1;141.18;141.18;141.18
139;initialize;1;3.70489;3.70489;3.70489
139;async;100;0.0636419;0.0203553;0.284935
139;inner;100;1.12212;1.00907;1.15824
139;wait;100;2.96391e-05;1.8314e-05;0.000144072
139;boundary;100;0.0698314;0.0688818;0.0756076
139;calc iter;100;1.25562;1.21133;1.36828
139;calc total;1;125.604;125.604;125.604
139;total;1;141.18;141.18;141.18
140;initialize;1;3.70482;3.70482;3.70482
140;async;100;0.0641352;0.0203315;0.385964
140;inner;100;1.11943;0.94653;1.15932
140;wait;100;2.71212e-05;1.6597e-05;0.000130489
140;boundary;100;0.0718515;0.0691954;0.141682
140;calc iter;100;1.25545;1.11969;1.47421
140;calc total;1;125.604;125.604;125.604
140;total;1;141.18;141.18;141.18
141;initialize;1;3.70486;3.70486;3.70486
141;async;100;0.0638647;0.0201685;0.207412
141;inner;100;1.12104;1.01626;1.15808
141;wait;100;3.14113e-05;1.7053e-05;0.000229618
141;boundary;100;0.0705724;0.069061;0.0742267
141;calc iter;100;1.25551;1.21588;1.30752
141;calc total;1;125.604;125.604;125.604
141;total;1;141.18;141.18;141.18
142;initialize;1;3.70488;3.70488;3.70488
142;async;100;0.0646734;0.0203856;0.130973
142;inner;100;1.11983;1.0511;1.15489
142;wait;100;3.4739e-05;1.8988e-05;0.00027626
142;boundary;100;0.0710501;0.0694026;0.0935987
142;calc iter;100;1.25559;1.22832;1.29084
142;calc total;1;125.604;125.604;125.604
142;total;1;141.18;141.18;141.18
143;initialize;1;3.70492;3.70492;3.70492
143;async;100;0.0638912;0.0210097;0.116949
143;inner;100;1.12037;1.05051;1.15853
143;wait;100;3.408e-05;1.9928e-05;0.000197863
143;boundary;100;0.0714341;0.069631;0.107145
143;calc iter;100;1.25574;1.2291;1.29435
143;calc total;1;125.604;125.604;125.604
143;total;1;141.18;141.18;141.18
145;initialize;1;3.72276;3.72276;3.72276
145;async;100;0.0413603;0.0207001;0.218541
145;inner;100;1.1434;1.02197;1.15976
145;wait;100;3.57184e-05;2.2475e-05;0.00013012
145;boundary;100;0.0707003;0.0679482;0.150868
145;calc iter;100;1.2555;1.19442;1.33764
145;calc total;1;125.604;125.604;125.604
145;total;1;141.189;141.189;141.189
146;initialize;1;3.72275;3.72275;3.72275
146;async;100;0.0486341;0.0199191;0.362335
146;inner;100;1.1361;0.993499;1.15687
146;wait;100;3.94687e-05;1.906e-05;0.000288582
146;boundary;100;0.0706898;0.0680554;0.138151
146;calc iter;100;1.25547;1.13717;1.49403
146;calc total;1;125.604;125.604;125.604
146;total;1;141.189;141.189;141.189
147;initialize;1;3.72271;3.72271;3.72271
147;async;100;0.0485509;0.0203742;0.188771
147;inner;100;1.13652;1.02494;1.15499
147;wait;100;4.02318e-05;2.4255e-05;0.000187871
147;boundary;100;0.0702697;0.0689023;0.0777431
147;calc iter;100;1.25538;1.20008;1.33038
147;calc total;1;125.604;125.604;125.604
147;total;1;141.189;141.189;141.189
148;initialize;1;3.72274;3.72274;3.72274
148;async;100;0.0430582;0.0194578;0.153243
148;inner;100;1.141;1.06153;1.15392
148;wait;100;4.35986e-05;2.1126e-05;0.000359591
148;boundary;100;0.0712905;0.0682803;0.0946443
148;calc iter;100;1.2554;1.22618;1.31193
148;calc total;1;125.604;125.604;125.604
148;total;1;141.189;141.189;141.189
149;initialize;1;3.7228;3.7228;3.7228
149;async;100;0.0430901;0.0152029;0.0920942
149;inner;100;1.13954;1.05978;1.21629
149;wait;100;5.23179e-05;2.3674e-05;0.000161453
149;boundary;100;0.0727927;0.066723;0.120299
149;calc iter;100;1.25547;1.18022;1.32307
149;calc total;1;125.604;125.604;125.604
149;total;1;141.189;141.189;141.189
150;initialize;1;3.72276;3.72276;3.72276
150;async;100;0.0420806;0.0193212;0.127199
150;inner;100;1.1319;1.02172;1.15795
150;wait;100;5.87442e-05;2.3012e-05;0.000170183
150;boundary;100;0.0812718;0.0688994;0.175713
150;calc iter;100;1.25531;1.23435;1.31222
150;calc total;1;125.604;125.604;125.604
150;total;1;141.189;141.189;141.189
151;initialize;1;3.72272;3.72272;3.72272
151;async;100;0.0435496;0.0209819;0.157796
151;inner;100;1.1293;1.0319;1.1545
151;wait;100;6.90828e-05;3.5016e-05;0.000255627
151;boundary;100;0.0823165;0.0695328;0.128461
151;calc iter;100;1.25524;1.20199;1.32579
151;calc total;1;125.604;125.604;125.604
151;total;1;141.189;141.189;141.189
152;initialize;1;3.72228;3.72228;3.72228
152;async;100;0.0415622;0.0205547;0.193536
152;inner;100;1.14217;1.03372;1.15925
152;wait;100;4.17069e-05;1.8735e-05;0.000171695
152;boundary;100;0.0715141;0.0687103;0.0849592
152;calc iter;100;1.25529;1.20262;1.30391
152;calc total;1;125.604;125.604;125.604
152;total;1;141.189;141.189;141.189
153;initialize;1;3.72276;3.72276;3.72276
153;async;100;0.0422378;0.0194166;0.150843
153;inner;100;1.13899;1.05106;1.15574
153;wait;100;4.87217e-05;2.2954e-05;0.00024467
153;boundary;100;0.0739222;0.0684332;0.115254
153;calc iter;100;1.2552;1.18695;1.31033
153;calc total;1;125.604;125.604;125.604
153;total;1;141.189;141.189;141.189
154;initialize;1;3.72228;3.72228;3.72228
154;async;100;0.0431731;0.0200715;0.087244
154;inner;100;1.13596;1.04498;1.25072
154;wait;100;5.4477e-05;2.6659e-05;0.000340489
154;boundary;100;0.0760361;0.0679477;0.156791
154;calc iter;100;1.25523;1.18328;1.3632
154;calc total;1;125.604;125.604;125.604
154;total;1;141.189;141.189;141.189
155;initialize;1;3.72274;3.72274;3.72274
155;async;100;0.0436224;0.0199455;0.120867
155;inner;100;1.13021;1.04254;1.14842
155;wait;100;7.23103e-05;3.5955e-05;0.000359731
155;boundary;100;0.0813634;0.0704893;0.15979
155;calc iter;100;1.25527;1.21582;1.29592
155;calc total;1;125.604;125.604;125.604
155;total;1;141.189;141.189;141.189
156;initialize;1;3.72249;3.72249;3.72249
156;async;100;0.0501555;0.01851;0.0757059
156;inner;100;1.1343;1.09511;1.17034
156;wait;100;3.58075e-05;1.7397e-05;0.000173428
156;boundary;100;0.0708811;0.0686855;0.125489
156;calc iter;100;1.25537;1.23849;1.28389
156;calc total;1;125.604;125.604;125.604
156;total;1;141.189;141.189;141.189
157;initialize;1;3.7229;3.7229;3.7229
157;async;100;0.0542404;0.0198225;0.105017
157;inner;100;1.12965;1.1051;1.1653
157;wait;100;3.78844e-05;2.1863e-05;0.000201527
157;boundary;100;0.0711928;0.069218;0.086532
157;calc iter;100;1.25512;1.24017;1.30344
157;calc total;1;125.604;125.604;125.604
157;total;1;141.189;141.189;141.189
158;initialize;1;3.72233;3.72233;3.72233
158;async;100;0.0568292;0.0187067;0.123372
158;inner;100;1.12643;1.09869;1.16462
158;wait;100;3.21602e-05;1.6518e-05;0.000192128
158;boundary;100;0.0718065;0.0688168;0.0891018
158;calc iter;100;1.2551;1.23816;1.31275
158;calc total;1;125.604;125.604;125.604
158;total;1;141.189;141.189;141.189
159;initialize;1;3.72234;3.72234;3.72234
159;async;100;0.0519027;0.0176186;0.127149
159;inner;100;1.13096;1.10774;1.16759
159;wait;100;3.65329e-05;1.7403e-05;0.000173788
159;boundary;100;0.0721462;0.0687355;0.0880119
159;calc iter;100;1.25505;1.22911;1.31536
159;calc total;1;125.604;125.604;125.604
159;total;1;141.189;141.189;141.189
160;initialize;1;3.72269;3.72269;3.72269
160;async;100;0.0617337;0.0169673;0.193004
160;inner;100;1.11941;1.04606;1.15649
160;wait;100;4.09215e-05;1.8358e-05;0.000282816
160;boundary;100;0.0738514;0.068292;0.121264
160;calc iter;100;1.25504;1.22378;1.30772
160;calc total;1;125.604;125.604;125.604
160;total;1;141.189;141.189;141.189
161;initialize;1;3.72269;3.72269;3.72269
161;async;100;0.0603178;0.0197369;0.115416
161;inner;100;1.12306;1.09412;1.15605
161;wait;100;4.07195e-05;1.9105e-05;0.000301929
161;boundary;100;0.0717548;0.0684874;0.11937
161;calc iter;100;1.25517;1.23481;1.30156
161;calc total;1;125.604;125.604;125.604
161;total;1;141.189;141.189;141.189
162;initialize;1;3.72284;3.72284;3.72284
162;async;100;0.0509283;0.0205195;0.155831
162;inner;100;1.12065;1.08808;1.15969
162;wait;100;4.14908e-05;1.8994e-05;0.000209664
162;boundary;100;0.0837973;0.0681504;0.111776
162;calc iter;100;1.25542;1.24361;1.34482
162;calc total;1;125.604;125.604;125.604
162;total;1;141.189;141.189;141.189
163;initialize;1;3.7226;3.7226;3.7226
163;async;100;0.0438661;0.0201828;0.14121
163;inner;100;1.12007;1.08192;1.15714
163;wait;100;4.99026e-05;2.3252e-05;0.000253776
163;boundary;100;0.0912295;0.0688557;0.117972
163;calc iter;100;1.25522;1.24407;1.33808
163;calc total;1;125.604;125.604;125.604
163;total;1;141.189;141.189;141.189
164;initialize;1;3.72283;3.72283;3.72283
164;async;100;0.0411648;0.0176682;0.236769
164;inner;100;1.12032;1.04236;1.16209
164;wait;100;5.18458e-05;1.7457e-05;0.000275827
164;boundary;100;0.0935413;0.0689557;0.17335
164;calc iter;100;1.25508;1.23129;1.39538
164;calc total;1;125.604;125.604;125.604
164;total;1;141.189;141.189;141.189
165;initialize;1;3.72245;3.72245;3.72245
165;async;100;0.0402252;0.0191743;0.126561
165;inner;100;1.12249;1.09481;1.17033
165;wait;100;5.24272e-05;2.2962e-05;0.000264265
165;boundary;100;0.0923489;0.0697798;0.10462
165;calc iter;100;1.25512;1.23773;1.32554
165;calc total;1;125.604;125.604;125.604
165;total;1;141.189;141.189;141.189
168;initialize;1;3.72038;3.72038;3.72038
168;async;100;0.0342945;0.0170339;0.26249
168;inner;100;1.14811;1.0416;1.17214
168;wait;100;3.94637e-05;2.1271e-05;0.00012489
168;boundary;100;0.0731367;0.0692963;0.0868088
168;calc iter;100;1.25558;1.23181;1.37342
168;calc total;1;125.604;125.604;125.604
168;total;1;141.195;141.195;141.195
169;initialize;1;3.72046;3.72046;3.72046
169;async;100;0.037613;0.0216392;0.136563
169;inner;100;1.14561;1.09262;1.16578
169;wait;100;4.35829e-05;2.0993e-05;0.000180205
169;boundary;100;0.0721429;0.0691159;0.0764391
169;calc iter;100;1.25541;1.23449;1.35944
169;calc total;1;125.604;125.604;125.604
169;total;1;141.195;141.195;141.195
170;initialize;1;3.72051;3.72051;3.72051
170;async;100;0.0329549;0.0199031;0.339496
170;inner;100;1.14777;0.967905;1.17116
170;wait;100;4.25222e-05;1.8752e-05;0.000179583
170;boundary;100;0.0744572;0.0694169;0.167156
170;calc iter;100;1.25522;1.1648;1.524
170;calc total;1;125.604;125.604;125.604
170;total;1;141.196;141.196;141.196
171;initialize;1;3.72041;3.72041;3.72041
171;async;100;0.0310829;0.0171806;0.243069
171;inner;100;1.14956;1.04724;1.16917
171;wait;100;5.08234e-05;2.2916e-05;0.000201812
171;boundary;100;0.0745815;0.0692458;0.0888886
171;calc iter;100;1.25527;1.23132;1.35959
171;calc total;1;125.604;125.604;125.604
171;total;1;141.195;141.195;141.195
172;initialize;1;3.72059;3.72059;3.72059
172;async;100;0.0329271;0.0198492;0.056668
172;inner;100;1.14701;1.04284;1.32246
172;wait;100;4.85237e-05;2.5879e-05;0.000189279
172;boundary;100;0.075377;0.0691462;0.0942576
172;calc iter;100;1.25537;1.14868;1.44558
172;calc total;1;125.604;125.604;125.604
172;total;1;141.196;141.196;141.196
173;initialize;1;3.72145;3.72145;3.72145
173;async;100;0.044579;0.0208698;0.23256
173;inner;100;1.13463;1.04789;1.15806
173;wait;100;4.7854e-05;1.9224e-05;0.000285609
173;boundary;100;0.0762151;0.0687744;0.0882596
173;calc iter;100;1.25547;1.23358;1.35386
173;calc total;1;125.604;125.604;125.604
173;total;1;141.196;141.196;141.196
174;initialize;1;3.72056;3.72056;3.72056
174;async;100;0.0361056;0.0214343;0.132039
174;inner;100;1.14581;1.03703;1.16237
174;wait;100;5.54295e-05;2.3828e-05;0.000291746
174;boundary;100;0.0733144;0.068811;0.122465
174;calc iter;100;1.25529;1.22904;1.31914
174;calc total;1;125.604;125.604;125.604
174;total;1;141.196;141.196;141.196
175;initialize;1;3.72054;3.72054;3.72054
175;async;100;0.0268858;0.0179698;0.0541744
175;inner;100;1.15385;1.04974;1.24015
175;wait;100;4.27986e-05;1.8204e-05;0.000234041
175;boundary;100;0.0744717;0.069177;0.107885
175;calc iter;100;1.25526;1.18915;1.3449
175;calc total;1;125.604;125.604;125.604
175;total;1;141.196;141.196;141.196
240;initialize;1;3.71572;3.71572;3.71572
240;async;100;0.0353157;0.0211689;0.140933
240;inner;100;1.15002;1.05411;1.17092
240;wait;100;3.26834e-05;1.8752e-05;0.000135512
240;boundary;100;0.0702984;0.0688867;0.0926894
240;calc iter;100;1.25567;1.23667;1.31634
240;calc total;1;125.604;125.604;125.604
240;total;1;141.191;141.191;141.191
216;initialize;1;3.70145;3.70145;3.70145
216;async;100;0.0537034;0.0265937;0.170915
216;inner;100;1.13114;1.01176;1.15273
216;wait;100;3.68329e-05;1.9439e-05;0.000197469
216;boundary;100;0.0702201;0.0672748;0.131461
216;calc iter;100;1.2551;1.23739;1.31989
216;calc total;1;125.604;125.604;125.604
216;total;1;141.177;141.177;141.177
192;initialize;1;3.69868;3.69868;3.69868
192;async;100;0.0364259;0.0173141;0.101455
192;inner;100;1.14814;1.07979;1.21624
192;wait;100;3.04139e-05;1.7705e-05;0.000112044
192;boundary;100;0.0710481;0.0695201;0.119759
192;calc iter;100;1.25565;1.21689;1.32335
192;calc total;1;125.604;125.604;125.604
192;total;1;141.174;141.174;141.174
1;initialize;1;3.78388;3.78388;3.78388
1;async;100;0.0371232;0.0208586;0.213667
1;inner;100;1.1473;1.03584;1.17065
1;wait;100;3.52184e-05;2.0507e-05;0.000167472
1;boundary;100;0.0713314;0.06958;0.0851395
1;calc iter;100;1.25579;1.18972;1.33468
1;calc total;1;125.604;125.604;125.604
1;total;1;141.259;141.259;141.259
176;initialize;1;3.72044;3.72044;3.72044
176;async;100;0.0369823;0.0188403;0.158762
176;inner;100;1.14386;1.04915;1.16317
176;wait;100;4.27445e-05;2.1094e-05;0.000245993
176;boundary;100;0.0743529;0.0694912;0.102798
176;calc iter;100;1.25524;1.23506;1.30704
176;calc total;1;125.604;125.604;125.604
176;total;1;141.195;141.195;141.195
241;initialize;1;3.71579;3.71579;3.71579
241;async;100;0.0365944;0.0191284;0.243104
241;inner;100;1.14866;1.02858;1.16967
241;wait;100;3.52102e-05;1.959e-05;0.000269844
241;boundary;100;0.0704237;0.0690509;0.0837923
241;calc iter;100;1.25571;1.22187;1.34282
241;calc total;1;125.604;125.604;125.604
241;total;1;141.191;141.191;141.191
217;initialize;1;3.70144;3.70144;3.70144
217;async;100;0.0502566;0.025021;0.213845
217;inner;100;1.13443;1.02338;1.16416
217;wait;100;4.38347e-05;1.9002e-05;0.000241178
217;boundary;100;0.0702594;0.0668134;0.0807005
217;calc iter;100;1.25499;1.23049;1.32972
217;calc total;1;125.604;125.604;125.604
217;total;1;141.177;141.177;141.177
193;initialize;1;3.69869;3.69869;3.69869
193;async;100;0.0382263;0.0194529;0.125302
193;inner;100;1.1467;1.08379;1.16879
193;wait;100;2.94869e-05;1.7673e-05;0.000141338
193;boundary;100;0.0707306;0.0684206;0.0827553
193;calc iter;100;1.25569;1.21938;1.29106
193;calc total;1;125.604;125.604;125.604
193;total;1;141.174;141.174;141.174
2;initialize;1;3.78399;3.78399;3.78399
2;async;100;0.0374009;0.0218911;0.21419
2;inner;100;1.14645;1.03544;1.17002
2;wait;100;4.20764e-05;2.2723e-05;0.000237129
2;boundary;100;0.0717638;0.0696497;0.144
2;calc iter;100;1.25566;1.16354;1.39367
2;calc total;1;125.604;125.604;125.604
2;total;1;141.259;141.259;141.259
177;initialize;1;3.72156;3.72156;3.72156
177;async;100;0.0330701;0.0169041;0.175795
177;inner;100;1.14391;0.991759;1.16492
177;wait;100;5.08875e-05;2.5497e-05;0.000204276
177;boundary;100;0.0781421;0.0689984;0.15938
177;calc iter;100;1.25517;1.20625;1.38376
177;calc total;1;125.604;125.604;125.604
177;total;1;141.197;141.197;141.197
242;initialize;1;3.71572;3.71572;3.71572
242;async;100;0.0324922;0.0212853;0.116115
242;inner;100;1.15194;1.06308;1.30071
242;wait;100;2.81913e-05;1.7543e-05;0.000166824
242;boundary;100;0.0712826;0.069059;0.105549
242;calc iter;100;1.25575;1.18041;1.44173
242;calc total;1;125.604;125.604;125.604
242;total;1;141.191;141.191;141.191
218;initialize;1;3.70141;3.70141;3.70141
218;async;100;0.0506741;0.0263668;0.298819
218;inner;100;1.13373;1.02419;1.15491
218;wait;100;3.88635e-05;2.5777e-05;0.000202609
218;boundary;100;0.0704212;0.0674781;0.128896
218;calc iter;100;1.25486;1.1334;1.49818
218;calc total;1;125.604;125.604;125.604
218;total;1;141.177;141.177;141.177
194;initialize;1;3.69875;3.69875;3.69875
194;async;100;0.0450851;0.0203398;0.246317
194;inner;100;1.1392;1.03686;1.16646
194;wait;100;3.1103e-05;1.7861e-05;0.000265425
194;boundary;100;0.0713672;0.0687491;0.113364
194;calc iter;100;1.25568;1.2047;1.35857
194;calc total;1;125.604;125.604;125.604
194;total;1;141.174;141.174;141.174
3;initialize;1;3.7839;3.7839;3.7839
3;async;100;0.0331351;0.0182768;0.166471
3;inner;100;1.15151;1.0461;1.17259
3;wait;100;3.10824e-05;1.8474e-05;0.000142881
3;boundary;100;0.0710395;0.0700349;0.0862159
3;calc iter;100;1.25571;1.19411;1.29883
3;calc total;1;125.604;125.604;125.604
3;total;1;141.259;141.259;141.259
178;initialize;1;3.72143;3.72143;3.72143
178;async;100;0.0314006;0.0169424;0.201537
178;inner;100;1.14464;1.09397;1.1649
178;wait;100;4.62064e-05;2.005e-05;0.000189187
178;boundary;100;0.0790648;0.0690747;0.112637
178;calc iter;100;1.25515;1.2268;1.36461
178;calc total;1;125.604;125.604;125.604
178;total;1;141.196;141.196;141.196
243;initialize;1;3.71578;3.71578;3.71578
243;async;100;0.0351523;0.0195937;0.220053
243;inner;100;1.14956;1.03586;1.17105
243;wait;100;3.79472e-05;2.3841e-05;0.000130134
243;boundary;100;0.0708546;0.0690967;0.0819328
243;calc iter;100;1.25561;1.22729;1.32674
243;calc total;1;125.604;125.604;125.604
243;total;1;141.191;141.191;141.191
219;initialize;1;3.70146;3.70146;3.70146
219;async;100;0.0524688;0.0165682;0.319218
219;inner;100;1.13157;0.989468;1.16884
219;wait;100;4.54856e-05;2.5811e-05;0.000146507
219;boundary;100;0.0708184;0.0669546;0.154963
219;calc iter;100;1.25491;1.16108;1.42072
219;calc total;1;125.604;125.604;125.604
219;total;1;141.177;141.177;141.177
195;initialize;1;3.69873;3.69873;3.69873
195;async;100;0.0348335;0.019622;0.157941
195;inner;100;1.1484;1.02779;1.17177
195;wait;100;3.17608e-05;1.8866e-05;0.000174381
195;boundary;100;0.0723522;0.0697241;0.161733
195;calc iter;100;1.25562;1.21499;1.34319
195;calc total;1;125.604;125.604;125.604
195;total;1;141.174;141.174;141.174
4;initialize;1;3.78391;3.78391;3.78391
4;async;100;0.0414545;0.0220796;0.12908
4;inner;100;1.14334;1.07143;1.1634
4;wait;100;3.88788e-05;1.9912e-05;0.000251903
4;boundary;100;0.0709294;0.0692464;0.0975766
4;calc iter;100;1.25576;1.22737;1.29046
4;calc total;1;125.604;125.604;125.604
4;total;1;141.259;141.259;141.259
179;initialize;1;3.72137;3.72137;3.72137
179;async;100;0.0317386;0.0186655;0.125332
179;inner;100;1.14575;1.05361;1.16417
179;wait;100;5.50437e-05;2.4009e-05;0.000293404
179;boundary;100;0.0776799;0.0694673;0.144657
179;calc iter;100;1.25522;1.23401;1.33621
179;calc total;1;125.604;125.604;125.604
179;total;1;141.196;141.196;141.196
244;initialize;1;3.71596;3.71596;3.71596
244;async;100;0.034968;0.0209988;0.178447
244;inner;100;1.1421;0.977249;1.16233
244;wait;100;5.98105e-05;3.3085e-05;0.000244172
244;boundary;100;0.0784302;0.0714864;0.160634
244;calc iter;100;1.25555;1.16758;1.38484
244;calc total;1;125.604;125.604;125.604
244;total;1;141.191;141.191;141.191
220;initialize;1;3.70143;3.70143;3.70143
220;async;100;0.0493944;0.0262693;0.249091
220;inner;100;1.13083;1.01488;1.14601
220;wait;100;5.8389e-05;2.8867e-05;0.000236556
220;boundary;100;0.0746476;0.0681062;0.0954904
220;calc iter;100;1.25493;1.22148;1.33211
220;calc total;1;125.604;125.604;125.604
220;total;1;141.177;141.177;141.177
196;initialize;1;3.69884;3.69884;3.69884
196;async;100;0.0373312;0.0202274;0.0905142
196;inner;100;1.13779;1.03002;1.15934
196;wait;100;5.79358e-05;2.8584e-05;0.000258542
196;boundary;100;0.0803125;0.0728588;0.155737
196;calc iter;100;1.25549;1.22592;1.29248
196;calc total;1;125.604;125.604;125.604
196;total;1;141.174;141.174;141.174
5;initialize;1;3.78393;3.78393;3.78393
5;async;100;0.0390137;0.0219292;0.118466
5;inner;100;1.14132;1.05111;1.16534
5;wait;100;5.60947e-05;2.5017e-05;0.000246529
5;boundary;100;0.0754636;0.0687794;0.143899
5;calc iter;100;1.25586;1.20412;1.31276
5;calc total;1;125.604;125.604;125.604
5;total;1;141.259;141.259;141.259
180;initialize;1;3.72139;3.72139;3.72139
180;async;100;0.0413212;0.0208278;0.090838
180;inner;100;1.12459;1.0473;1.15804
180;wait;100;6.08979e-05;2.7857e-05;0.000310143
180;boundary;100;0.0893666;0.0707251;0.14185
180;calc iter;100;1.25534;1.21736;1.28801
180;calc total;1;125.604;125.604;125.604
180;total;1;141.196;141.196;141.196
245;initialize;1;3.71582;3.71582;3.71582
245;async;100;0.032545;0.0200239;0.0884484
245;inner;100;1.15009;1.06312;1.17022
245;wait;100;4.80479e-05;2.5839e-05;0.000184239
245;boundary;100;0.0729433;0.068698;0.143729
245;calc iter;100;1.25563;1.23402;1.30985
245;calc total;1;125.604;125.604;125.604
245;total;1;141.191;141.191;141.191
221;initialize;1;3.70145;3.70145;3.70145
221;async;100;0.0521636;0.0234312;0.232384
221;inner;100;1.12494;0.949578;1.14261
221;wait;100;5.40015e-05;2.3993e-05;0.000274675
221;boundary;100;0.0778187;0.0676433;0.170433
221;calc iter;100;1.25498;1.16059;1.38705
221;calc total;1;125.604;125.604;125.604
221;total;1;141.177;141.177;141.177
197;initialize;1;3.69871;3.69871;3.69871
197;async;100;0.0392513;0.01562;0.129292
197;inner;100;1.14148;1.07809;1.15862
197;wait;100;5.12046e-05;2.9808e-05;0.000263862
197;boundary;100;0.0747773;0.0696885;0.136038
197;calc iter;100;1.25556;1.23026;1.31699
197;calc total;1;125.604;125.604;125.604
197;total;1;141.174;141.174;141.174
6;initialize;1;3.78392;3.78392;3.78392
6;async;100;0.0342388;0.0191399;0.118031
6;inner;100;1.13245;1.04108;1.16297
6;wait;100;5.55989e-05;2.3978e-05;0.000250937
6;boundary;100;0.0889064;0.0718163;0.152192
6;calc iter;100;1.25566;1.19991;1.32633
6;calc total;1;125.604;125.604;125.604
6;total;1;141.259;141.259;141.259
181;initialize;1;3.72049;3.72049;3.72049
181;async;100;0.0447239;0.020848;0.147002
181;inner;100;1.1207;1.0502;1.15438
181;wait;100;5.04782e-05;3.1892e-05;0.000303999
181;boundary;100;0.0898838;0.0723359;0.124505
181;calc iter;100;1.25536;1.20947;1.32749
181;calc total;1;125.604;125.604;125.604
181;total;1;141.195;141.195;141.195
246;initialize;1;3.7158;3.7158;3.7158
246;async;100;0.0289365;0.0202812;0.0540544
246;inner;100;1.14409;1.09834;1.24785
246;wait;100;6.02368e-05;3.6724e-05;0.000278134
246;boundary;100;0.0823691;0.068561;0.114741
246;calc iter;100;1.25546;1.20595;1.37497
246;calc total;1;125.604;125.604;125.604
246;total;1;141.191;141.191;141.191
222;initialize;1;3.70144;3.70144;3.70144
222;async;100;0.0505953;0.0261185;0.155409
222;inner;100;1.129;1.0313;1.14907
222;wait;100;5.97443e-05;2.6383e-05;0.000305754
222;boundary;100;0.0753044;0.0679565;0.101293
222;calc iter;100;1.25496;1.22657;1.31132
222;calc total;1;125.604;125.604;125.604
222;total;1;141.177;141.177;141.177
198;initialize;1;3.69883;3.69883;3.69883
198;async;100;0.0346406;0.0196891;0.159704
198;inner;100;1.13826;1.07981;1.16265
198;wait;100;6.2085e-05;2.9817e-05;0.000278652
198;boundary;100;0.0824719;0.0709781;0.119106
198;calc iter;100;1.25543;1.22991;1.31549
198;calc total;1;125.604;125.604;125.604
198;total;1;141.174;141.174;141.174
7;initialize;1;3.78394;3.78394;3.78394
7;async;100;0.0349427;0.0201339;0.161518
7;inner;100;1.13695;1.06071;1.16257
7;wait;100;6.30751e-05;2.9885e-05;0.000312284
7;boundary;100;0.0835717;0.0722905;0.1127
7;calc iter;100;1.25553;1.21365;1.32518
7;calc total;1;125.604;125.604;125.604
7;total;1;141.259;141.259;141.259
182;initialize;1;3.72139;3.72139;3.72139
182;async;100;0.0460341;0.0209055;0.263725
182;inner;100;1.11894;1.03969;1.15078
182;wait;100;5.76578e-05;2.5427e-05;0.000349271
182;boundary;100;0.0902433;0.0709449;0.138849
182;calc iter;100;1.25527;1.21039;1.3775
182;calc total;1;125.604;125.604;125.604
182;total;1;141.196;141.196;141.196
247;initialize;1;3.71561;3.71561;3.71561
247;async;100;0.0332024;0.0206367;0.123524
247;inner;100;1.14501;1.06171;1.16757
247;wait;100;5.53803e-05;2.9228e-05;0.000302133
247;boundary;100;0.0772306;0.0695238;0.0933964
247;calc iter;100;1.2555;1.23687;1.30451
247;calc total;1;125.604;125.604;125.604
223;initialize;1;3.70143;3.70143;3.70143
223;async;100;0.049093;0.0260303;0.119226
223;inner;100;1.13057;1.03086;1.26492
223;wait;100;5.36761e-05;2.3569e-05;0.000320666
223;boundary;100;0.0752227;0.0681474;0.11531
223;calc iter;100;1.25494;1.13531;1.39424
223;calc total;1;125.604;125.604;125.604
223;total;1;141.177;141.177;141.177
199;initialize;1;3.69875;3.69875;3.69875
199;async;100;0.0334497;0.0201884;0.137754
199;inner;100;1.14646;1.08506;1.1668
199;wait;100;5.42888e-05;3.0894e-05;0.000181874
199;boundary;100;0.0755102;0.070003;0.0884704
199;calc iter;100;1.25548;1.22205;1.29614
199;calc total;1;125.604;125.604;125.604
199;total;1;141.174;141.174;141.174
8;initialize;1;3.78392;3.78392;3.78392
8;async;100;0.0355029;0.0188336;0.194626
8;inner;100;1.14466;1.04426;1.1669
8;wait;100;5.70358e-05;3.3845e-05;0.0002288
8;boundary;100;0.0752514;0.0698884;0.101181
8;calc iter;100;1.25547;1.19076;1.33165
8;calc total;1;125.604;125.604;125.604
8;total;1;141.259;141.259;141.259
183;initialize;1;3.72136;3.72136;3.72136
183;async;100;0.0452895;0.0209362;0.12
183;inner;100;1.1197;1.04278;1.1532
183;wait;100;4.93117e-05;2.5496e-05;0.000350652
183;boundary;100;0.0901836;0.0704414;0.138487
183;calc iter;100;1.25522;1.21866;1.30584
183;calc total;1;125.604;125.604;125.604
183;total;1;141.196;141.196;141.196
247;total;1;141.191;141.191;141.191
264;initialize;1;3.70509;3.70509;3.70509
264;async;100;0.03293;0.0166029;0.151452
264;inner;100;1.14969;1.04627;1.19702
264;wait;100;4.85004e-05;2.5505e-05;0.000141725
264;boundary;100;0.0723796;0.0693482;0.123677
264;calc iter;100;1.25505;1.18663;1.34029
264;calc total;1;125.604;125.604;125.604
264;total;1;141.181;141.181;141.181
224;initialize;1;3.70147;3.70147;3.70147
224;async;100;0.0498783;0.0249035;0.216289
224;inner;100;1.13299;1.03671;1.15015
224;wait;100;4.38767e-05;2.4506e-05;0.000235285
224;boundary;100;0.0720646;0.0680867;0.087357
224;calc iter;100;1.25498;1.22481;1.32193
224;calc total;1;125.604;125.604;125.604
224;total;1;141.177;141.177;141.177
200;initialize;1;3.69875;3.69875;3.69875
200;async;100;0.0342683;0.0198289;0.0919917
200;inner;100;1.14978;1.08835;1.25057
200;wait;100;4.07376e-05;1.8631e-05;0.000202631
200;boundary;100;0.0714317;0.0693879;0.0900785
200;calc iter;100;1.25552;1.19406;1.36093
200;calc total;1;125.604;125.604;125.604
200;total;1;141.174;141.174;141.174
9;initialize;1;3.78514;3.78514;3.78514
9;async;100;0.0393145;0.0168916;0.127415
9;inner;100;1.14273;1.07129;1.16356
9;wait;100;4.50551e-05;2.4951e-05;0.000206797
9;boundary;100;0.0734176;0.0694814;0.0999706
9;calc iter;100;1.25551;1.2148;1.29534
9;calc total;1;125.604;125.604;125.604
9;total;1;141.26;141.26;141.26
184;initialize;1;3.7214;3.7214;3.7214
184;async;100;0.0450309;0.0206678;0.0696966
184;inner;100;1.11483;1.04698;1.14859
184;wait;100;5.94311e-05;2.7701e-05;0.000336206
184;boundary;100;0.0953281;0.0749367;0.142617
184;calc iter;100;1.25525;1.23235;1.27779
184;calc total;1;125.604;125.604;125.604
184;total;1;141.196;141.196;141.196
248;initialize;1;3.71573;3.71573;3.71573
248;async;100;0.0299061;0.0179774;0.208175
248;inner;100;1.15422;1.04508;1.17206
248;wait;100;4.20417e-05;2.1723e-05;0.00014192
248;boundary;100;0.0713778;0.0692176;0.0774647
248;calc iter;100;1.25555;1.23042;1.32565
248;calc total;1;125.604;125.604;125.604
248;total;1;141.191;141.191;141.191
225;initialize;1;3.70143;3.70143;3.70143
225;async;100;0.0497862;0.0252772;0.135599
225;inner;100;1.1311;1.02301;1.14783
225;wait;100;5.98147e-05;3.0369e-05;0.000347826
225;boundary;100;0.07398;0.0683562;0.138297
225;calc iter;100;1.25493;1.22934;1.34047
225;calc total;1;125.604;125.604;125.604
225;total;1;141.177;141.177;141.177
201;initialize;1;3.69882;3.69882;3.69882
201;async;100;0.0357836;0.0200765;0.130157
201;inner;100;1.14174;1.08056;1.16045
201;wait;100;5.83919e-05;3.4528e-05;0.000276726
201;boundary;100;0.0778249;0.0725436;0.0964553
201;calc iter;100;1.25541;1.22754;1.29741
201;calc total;1;125.604;125.604;125.604
201;total;1;141.174;141.174;141.174
10;initialize;1;3.78392;3.78392;3.78392
10;async;100;0.0406971;0.0173921;0.0924328
10;inner;100;1.1411;1.04551;1.16641
10;wait;100;3.34113e-05;1.8905e-05;0.000167697
10;boundary;100;0.0737392;0.0696719;0.152248
10;calc iter;100;1.25557;1.19416;1.31075
10;calc total;1;125.604;125.604;125.604
10;total;1;141.259;141.259;141.259
185;initialize;1;3.72092;3.72092;3.72092
185;async;100;0.0462445;0.0205754;0.0894816
185;inner;100;1.11382;1.06547;1.14752
185;wait;100;6.62465e-05;3.6337e-05;0.000377067
185;boundary;100;0.0951827;0.0737986;0.1406
185;calc iter;100;1.25532;1.24155;1.27269
185;calc total;1;125.604;125.604;125.604
185;total;1;141.196;141.196;141.196
249;initialize;1;3.71597;3.71597;3.71597
249;async;100;0.0326849;0.0206826;0.162697
249;inner;100;1.14457;0.982875;1.16238
249;wait;100;5.38499e-05;1.8451e-05;0.000278192
249;boundary;100;0.0781148;0.0717531;0.160057
249;calc iter;100;1.25542;1.17792;1.37192
249;calc total;1;125.604;125.604;125.604
249;total;1;141.191;141.191;141.191
226;initialize;1;3.7014;3.7014;3.7014
226;async;100;0.0424268;0.0229571;0.0958858
226;inner;100;1.13514;1.06453;1.15362
226;wait;100;4.59566e-05;1.9397e-05;0.000190287
226;boundary;100;0.0772416;0.0684709;0.149267
226;calc iter;100;1.25486;1.22053;1.32204
226;calc total;1;125.604;125.604;125.604
226;total;1;141.177;141.177;141.177
202;initialize;1;3.69877;3.69877;3.69877
202;async;100;0.0337911;0.01643;0.100548
202;inner;100;1.14391;1.07079;1.16724
202;wait;100;5.78397e-05;2.7711e-05;0.000303487
202;boundary;100;0.077645;0.0700631;0.128923
202;calc iter;100;1.2554;1.21621;1.29129
202;calc total;1;125.604;125.604;125.604
202;total;1;141.174;141.174;141.174
11;initialize;1;3.78411;3.78411;3.78411
11;async;100;0.0337119;0.0183685;0.0707049
11;inner;100;1.14273;1.03953;1.16637
11;wait;100;5.93549e-05;2.7772e-05;0.000243138
11;boundary;100;0.0791026;0.0705331;0.160137
11;calc iter;100;1.25561;1.21201;1.29225
11;calc total;1;125.604;125.604;125.604
11;total;1;141.259;141.259;141.259
186;initialize;1;3.72144;3.72144;3.72144
186;async;100;0.0591251;0.0200277;0.124119
186;inner;100;1.12669;1.07666;1.16255
186;wait;100;3.01213e-05;1.7664e-05;0.00016577
186;boundary;100;0.0696032;0.0683055;0.0966625
186;calc iter;100;1.25545;1.24047;1.29569
186;calc total;1;125.604;125.604;125.604
186;total;1;141.196;141.196;141.196
250;initialize;1;3.71582;3.71582;3.71582
250;async;100;0.0315405;0.016884;0.0873235
250;inner;100;1.14581;1.02341;1.16759
250;wait;100;4.48968e-05;2.5249e-05;0.000215941
250;boundary;100;0.0780321;0.0693545;0.145926
250;calc iter;100;1.25543;1.23447;1.30441
250;calc total;1;125.604;125.604;125.604
250;total;1;141.191;141.191;141.191
227;initialize;1;3.70141;3.70141;3.70141
227;async;100;0.0430274;0.0241669;0.136244
227;inner;100;1.13457;1.02273;1.15368
227;wait;100;5.0477e-05;1.9021e-05;0.000247621
227;boundary;100;0.0772624;0.0687087;0.145437
227;calc iter;100;1.25491;1.23418;1.34629
227;calc total;1;125.604;125.604;125.604
227;total;1;141.177;141.177;141.177
203;initialize;1;3.69877;3.69877;3.69877
203;async;100;0.0342503;0.0200174;0.108759
203;inner;100;1.13859;1.06044;1.15943
203;wait;100;6.60303e-05;4.3216e-05;0.000298011
203;boundary;100;0.0825005;0.0733132;0.140039
203;calc iter;100;1.25541;1.22709;1.30479
203;calc total;1;125.604;125.604;125.604
203;total;1;141.174;141.174;141.174
12;initialize;1;3.78396;3.78396;3.78396
12;async;100;0.0736618;0.0216611;0.12403
12;inner;100;1.11073;1.06671;1.16493
12;wait;100;4.51166e-05;1.945e-05;0.000225986
12;boundary;100;0.0711648;0.0677845;0.081028
12;calc iter;100;1.25561;1.2406;1.28502
12;calc total;1;125.604;125.604;125.604
12;total;1;141.259;141.259;141.259
187;initialize;1;3.72139;3.72139;3.72139
187;async;100;0.0580408;0.0201957;0.194259
187;inner;100;1.12791;1.04525;1.1618
187;wait;100;3.31125e-05;2.1378e-05;0.000281248
187;boundary;100;0.0694706;0.0685181;0.0739248
187;calc iter;100;1.25546;1.20241;1.31346
187;calc total;1;125.604;125.604;125.604
187;total;1;141.196;141.196;141.196
251;initialize;1;3.71579;3.71579;3.71579
251;async;100;0.0326833;0.0183478;0.148476
251;inner;100;1.14243;1.05694;1.16209
251;wait;100;5.44164e-05;2.7409e-05;0.000258423
251;boundary;100;0.0802689;0.0692136;0.127609
251;calc iter;100;1.25543;1.23588;1.31038
251;calc total;1;125.604;125.604;125.604
251;total;1;141.191;141.191;141.191
228;initialize;1;3.70147;3.70147;3.70147
228;async;100;0.050339;0.0225862;0.136485
228;inner;100;1.10985;1.06335;1.1561
228;wait;100;5.23071e-05;3.1234e-05;0.000319895
228;boundary;100;0.0950296;0.0723989;0.130059
228;calc iter;100;1.25527;1.21262;1.29373
228;calc total;1;125.604;125.604;125.604
228;total;1;141.177;141.177;141.177
204;initialize;1;3.69874;3.69874;3.69874
204;async;100;0.0798883;0.0202118;0.167692
204;inner;100;1.106;1.0502;1.1579
204;wait;100;4.1726e-05;1.9788e-05;0.000266549
204;boundary;100;0.0690389;0.0671452;0.0737504
204;calc iter;100;1.25497;1.2349;1.31858
204;calc total;1;125.604;125.604;125.604
204;total;1;141.174;141.174;141.174
13;initialize;1;3.78397;3.78397;3.78397
13;async;100;0.0709594;0.0206159;0.105294
13;inner;100;1.115;1.09153;1.16658
13;wait;100;3.58964e-05;2.1142e-05;0.000135412
13;boundary;100;0.0694356;0.0683292;0.0861977
13;calc iter;100;1.25543;1.23408;1.29877
13;calc total;1;125.604;125.604;125.604
13;total;1;141.259;141.259;141.259
188;initialize;1;3.72063;3.72063;3.72063
188;async;100;0.0560337;0.019988;0.310326
188;inner;100;1.12887;0.988163;1.16297
188;wait;100;2.9905e-05;1.8865e-05;0.000147675
188;boundary;100;0.0704831;0.0690212;0.123824
188;calc iter;100;1.25542;1.15822;1.42235
188;calc total;1;125.604;125.604;125.604
188;total;1;141.196;141.196;141.196
252;initialize;1;3.71586;3.71586;3.71586
252;async;100;0.0688776;0.0205015;0.19921
252;inner;100;1.11623;1.04617;1.16396
252;wait;100;3.70217e-05;1.8915e-05;0.00014349
252;boundary;100;0.0698808;0.067666;0.0765284
252;calc iter;100;1.25503;1.236;1.31704
252;calc total;1;125.604;125.604;125.604
252;total;1;141.191;141.191;141.191
229;initialize;1;3.70145;3.70145;3.70145
229;async;100;0.054094;0.0223298;0.107855
229;inner;100;1.10263;1.06839;1.14751
229;wait;100;6.26948e-05;3.8927e-05;0.000359715
229;boundary;100;0.0984866;0.0754327;0.121935
229;calc iter;100;1.25528;1.2253;1.29359
229;calc total;1;125.604;125.604;125.604
229;total;1;141.177;141.177;141.177
205;initialize;1;3.69875;3.69875;3.69875
205;async;100;0.0831001;0.0204043;0.174428
205;inner;100;1.10326;1.05107;1.15521
205;wait;100;3.47875e-05;2.0079e-05;0.000256515
205;boundary;100;0.0685976;0.0669017;0.072612
205;calc iter;100;1.25499;1.23402;1.32213
205;calc total;1;125.604;125.604;125.604
205;total;1;141.174;141.174;141.174
14;initialize;1;3.78389;3.78389;3.78389
14;async;100;0.0745366;0.0209569;0.137094
14;inner;100;1.11083;1.07862;1.16378
14;wait;100;3.14513e-05;1.7793e-05;0.000176543
14;boundary;100;0.0698747;0.0684771;0.0801698
14;calc iter;100;1.25528;1.23566;1.28603
14;calc total;1;125.604;125.604;125.604
14;total;1;141.259;141.259;141.259
253;initialize;1;3.71573;3.71573;3.71573
253;async;100;0.0710884;0.0210965;0.135136
253;inner;100;1.11416;1.08369;1.16382
253;wait;100;3.55222e-05;2.0174e-05;0.000138231
253;boundary;100;0.0697649;0.0674823;0.074945
253;calc iter;100;1.25505;1.23915;1.28819
253;calc total;1;125.604;125.604;125.604
253;total;1;141.191;141.191;141.191
230;initialize;1;3.70142;3.70142;3.70142
230;async;100;0.0552037;0.0227152;0.149978
230;inner;100;1.10359;1.06846;1.14841
230;wait;100;5.00465e-05;2.5207e-05;0.00028182
230;boundary;100;0.0964079;0.0754082;0.11562
230;calc iter;100;1.25526;1.22304;1.3023
230;calc total;1;125.604;125.604;125.604
230;total;1;141.177;141.177;141.177
206;initialize;1;3.69876;3.69876;3.69876
206;async;100;0.0834465;0.0204842;0.214219
206;inner;100;1.10278;1.00938;1.15866
206;wait;100;3.46192e-05;2.5659e-05;0.00017278
206;boundary;100;0.0687532;0.0657037;0.07463
206;calc iter;100;1.25501;1.23822;1.31337
206;calc total;1;125.604;125.604;125.604
206;total;1;141.174;141.174;141.174
15;initialize;1;3.7847;3.7847;3.7847
15;async;100;0.0710558;0.0182158;0.117601
15;inner;100;1.11348;1.064;1.16758
15;wait;100;2.94772e-05;2.0942e-05;0.000157276
15;boundary;100;0.0707556;0.0689725;0.0838018
15;calc iter;100;1.25532;1.22484;1.29548
15;calc total;1;125.604;125.604;125.604
15;total;1;141.26;141.26;141.26
254;initialize;1;3.71581;3.71581;3.71581
254;async;100;0.0726116;0.0210363;0.154649
254;inner;100;1.11152;1.07706;1.16043
254;wait;100;4.14571e-05;2.4447e-05;0.000336947
254;boundary;100;0.0708817;0.0677823;0.0866962
254;calc iter;100;1.25506;1.23149;1.30388
254;calc total;1;125.604;125.604;125.604
254;total;1;141.191;141.191;141.191
231;initialize;1;3.70178;3.70178;3.70178
231;async;100;0.0550998;0.0225169;0.105738
231;inner;100;1.10521;1.04094;1.15036
231;wait;100;5.7932e-05;3.3471e-05;0.000274868
231;boundary;100;0.0948358;0.073016;0.151034
231;calc iter;100;1.25521;1.22147;1.29451
231;calc total;1;125.604;125.604;125.604
231;total;1;141.177;141.177;141.177
207;initialize;1;3.69876;3.69876;3.69876
207;async;100;0.0843792;0.0204594;0.169567
207;inner;100;1.10095;1.04856;1.15176
16;initialize;1;3.78502;3.78502;3.78502
16;async;100;0.0825971;0.0200241;0.112303
16;inner;100;1.10114;1.07046;1.15517
16;wait;100;3.79501e-05;1.7794e-05;0.000371443
16;boundary;100;0.0715359;0.068012;0.156969
16;calc iter;100;1.25531;1.20442;1.35908
16;calc total;1;125.604;125.604;125.604
16;total;1;141.26;141.26;141.26
255;initialize;1;3.7157;3.7157;3.7157
255;async;100;0.0682201;0.0211295;0.135437
255;inner;100;1.11595;1.07351;1.16302
232;initialize;1;3.7014;3.7014;3.7014
232;async;100;0.0544013;0.0219487;0.0985104
232;inner;100;1.08765;1.03538;1.14082
232;wait;100;6.87803e-05;4.8226e-05;0.000349787
232;boundary;100;0.11296;0.0802522;0.150875
232;calc iter;100;1.25509;1.23281;1.28828
232;calc total;1;125.604;125.604;125.604
232;total;1;141.177;141.177;141.177
207;wait;100;3.77232e-05;2.0034e-05;0.000218951
207;boundary;100;0.0695418;0.0679088;0.0779087
207;calc iter;100;1.25491;1.23264;1.32078
207;calc total;1;125.604;125.604;125.604
207;total;1;141.174;141.174;141.174
17;initialize;1;3.78397;3.78397;3.78397
17;async;100;0.0756514;0.0201271;0.160918
255;wait;100;3.92952e-05;2.5038e-05;0.000145698
255;boundary;100;0.0708081;0.0682569;0.124498
255;calc iter;100;1.25501;1.23177;1.30992
255;calc total;1;125.604;125.604;125.604
255;total;1;141.191;141.191;141.191
233;initialize;1;3.70197;3.70197;3.70197
233;async;100;0.0526789;0.021985;0.112695
233;inner;100;1.09238;1.03649;1.14397
233;wait;100;6.16621e-05;2.5973e-05;0.000361611
233;boundary;100;0.110008;0.0780648;0.143052
233;calc iter;100;1.25513;1.23603;1.30343
233;calc total;1;125.604;125.604;125.604
233;total;1;141.177;141.177;141.177
208;initialize;1;3.69874;3.69874;3.69874
208;async;100;0.0859352;0.0202475;0.146106
208;inner;100;1.0979;1.04368;1.15243
208;wait;100;4.3625e-05;2.4454e-05;0.000203521
208;boundary;100;0.0710295;0.0668513;0.102834
208;calc iter;100;1.25491;1.23004;1.27919
208;calc total;1;125.604;125.604;125.604
208;total;1;141.174;141.174;141.174
17;inner;100;1.11054;1.06634;1.16325
17;wait;100;3.88469e-05;1.7928e-05;0.000307814
17;boundary;100;0.069277;0.0676028;0.0864944
17;calc iter;100;1.25551;1.23211;1.29774
17;calc total;1;125.604;125.604;125.604
256;initialize;1;3.71575;3.71575;3.71575
256;async;100;0.0690623;0.0179558;0.12742
256;inner;100;1.11355;1.08847;1.16238
256;wait;100;4.11221e-05;2.2394e-05;0.000195991
256;boundary;100;0.0723318;0.0676078;0.10055
256;calc iter;100;1.25499;1.23281;1.30066
256;calc total;1;125.604;125.604;125.604
256;total;1;141.191;141.191;141.191
234;initialize;1;3.70145;3.70145;3.70145
234;async;100;0.0676683;0.0211229;0.163116
234;inner;100;1.11602;1.07407;1.16647
234;wait;100;2.63428e-05;1.8078e-05;0.000138822
234;boundary;100;0.0717492;0.0680323;0.0937028
234;calc iter;100;1.25547;1.19968;1.33092
234;calc total;1;125.604;125.604;125.604
234;total;1;141.177;141.177;141.177
209;initialize;1;3.69877;3.69877;3.69877
209;async;100;0.0848294;0.0199516;0.12595
209;inner;100;1.09916;1.04158;1.1479
209;wait;100;5.33944e-05;3.0593e-05;0.000230372
209;boundary;100;0.0708494;0.0680686;0.0951238
209;calc iter;100;1.2549;1.23845;1.30601
209;calc total;1;125.604;125.604;125.604
209;total;1;141.174;141.174;141.174
17;total;1;141.259;141.259;141.259
257;initialize;1;3.7159;3.7159;3.7159
257;async;100;0.0688917;0.0198992;0.14258
257;inner;100;1.11617;1.08116;1.16338
257;wait;100;4.90139e-05;3.0645e-05;0.000275056
257;boundary;100;0.0698948;0.0674005;0.0822346
257;calc iter;100;1.25501;1.24056;1.29138
257;calc total;1;125.604;125.604;125.604
257;total;1;141.191;141.191;141.191
235;initialize;1;3.70143;3.70143;3.70143
235;async;100;0.0715536;0.0218196;0.145059
235;inner;100;1.11232;1.06553;1.16163
235;wait;100;2.88484e-05;1.7948e-05;0.000221084
235;boundary;100;0.0715639;0.0682337;0.0733977
235;calc iter;100;1.25547;1.2373;1.28362
235;calc total;1;125.604;125.604;125.604
235;total;1;141.177;141.177;141.177
210;initialize;1;3.69876;3.69876;3.69876
210;async;100;0.0634006;0.0218779;0.178133
210;inner;100;1.09181;0.989717;1.14564
210;wait;100;5.54104e-05;2.6441e-05;0.000392429
210;boundary;100;0.0996277;0.0690241;0.156658
210;calc iter;100;1.2549;1.22725;1.36586
210;calc total;1;125.604;125.604;125.604
210;total;1;141.174;141.174;141.174
18;initialize;1;3.78508;3.78508;3.78508
18;async;100;0.0517262;0.0200264;0.161145
18;inner;100;1.10148;1.01986;1.15616
18;wait;100;5.80442e-05;1.97e-05;0.000286187
18;boundary;100;0.102018;0.0688505;0.156365
18;calc iter;100;1.25529;1.2064;1.33232
18;calc total;1;125.604;125.604;125.604
18;total;1;141.26;141.26;141.26
258;initialize;1;3.71575;3.71575;3.71575
258;async;100;0.0440192;0.0203861;0.0971689
258;inner;100;1.1057;1.07361;1.15752
258;wait;100;6.4985e-05;2.3623e-05;0.000331386
258;boundary;100;0.105042;0.0704791;0.133869
258;calc iter;100;1.25483;1.23245;1.29366
258;calc total;1;125.604;125.604;125.604
258;total;1;141.191;141.191;141.191
236;initialize;1;3.70145;3.70145;3.70145
236;async;100;0.0718582;0.0216654;0.191869
236;inner;100;1.11136;1.03484;1.16226
236;wait;100;2.79467e-05;1.7587e-05;0.000183787
236;boundary;100;0.0722291;0.0685497;0.0890756
236;calc iter;100;1.25548;1.20737;1.31882
236;calc total;1;125.604;125.604;125.604
236;total;1;141.177;141.177;141.177
211;initialize;1;3.69873;3.69873;3.69873
211;async;100;0.0574487;0.0219011;0.165715
211;inner;100;1.09295;1.02515;1.15144
211;wait;100;6.0658e-05;2.8024e-05;0.000238677
211;boundary;100;0.104327;0.0694165;0.127057
211;calc iter;100;1.25478;1.23535;1.34103
211;calc total;1;125.604;125.604;125.604
211;total;1;141.174;141.174;141.174
19;initialize;1;3.78493;3.78493;3.78493
19;async;100;0.0495643;0.0204294;0.104633
19;inner;100;1.10252;1.02291;1.15632
19;wait;100;5.87298e-05;2.6019e-05;0.000276058
19;boundary;100;0.103102;0.0689217;0.155698
19;calc iter;100;1.25525;1.23662;1.31111
19;calc total;1;125.604;125.604;125.604
19;total;1;141.26;141.26;141.26
259;initialize;1;3.71582;3.71582;3.71582
259;async;100;0.0462883;0.0202219;0.166906
259;inner;100;1.10527;1.06327;1.1537
259;wait;100;5.96549e-05;2.3674e-05;0.000371134
259;boundary;100;0.103144;0.0704122;0.128207
259;calc iter;100;1.25476;1.22686;1.33262
259;calc total;1;125.604;125.604;125.604
259;total;1;141.191;141.191;141.191
237;initialize;1;3.70145;3.70145;3.70145
237;async;100;0.0689487;0.0217839;0.137161
237;inner;100;1.11413;1.07535;1.16478
237;wait;100;2.85378e-05;1.8108e-05;0.000133863
237;boundary;100;0.072293;0.0692374;0.0985331
237;calc iter;100;1.2554;1.22429;1.29468
237;calc total;1;125.604;125.604;125.604
237;total;1;141.177;141.177;141.177
212;initialize;1;3.6988;3.6988;3.6988
212;async;100;0.0606137;0.0219428;0.321287
212;inner;100;1.09434;1.00157;1.152
212;wait;100;5.14058e-05;2.2447e-05;0.000259742
212;boundary;100;0.099677;0.0652635;0.122309
212;calc iter;100;1.25468;1.22395;1.38815
212;calc total;1;125.604;125.604;125.604
212;total;1;141.174;141.174;141.174
20;initialize;1;3.78393;3.78393;3.78393
20;async;100;0.0485655;0.020335;0.0857159
20;inner;100;1.10418;1.04656;1.15734
20;wait;100;5.57082e-05;2.1019e-05;0.000331615
20;boundary;100;0.102472;0.0694357;0.140421
20;calc iter;100;1.25527;1.24046;1.2756
20;calc total;1;125.604;125.604;125.604
20;total;1;141.259;141.259;141.259
260;initialize;1;3.71591;3.71591;3.71591
260;async;100;0.0517138;0.0204764;0.285341
260;inner;100;1.10837;1.02079;1.15378
260;wait;100;4.65947e-05;1.7207e-05;0.000251522
260;boundary;100;0.0946537;0.0699733;0.112509
260;calc iter;100;1.25478;1.19166;1.38251
260;calc total;1;125.604;125.604;125.604
260;total;1;141.191;141.191;141.191
213;initialize;1;3.69879;3.69879;3.69879
213;async;100;0.0547257;0.0206559;0.200382
213;inner;100;1.10311;1.00139;1.15922
213;wait;100;5.09902e-05;2.5418e-05;0.000168505
213;boundary;100;0.0968616;0.0691775;0.15738
213;calc iter;100;1.25475;1.20131;1.38792
213;calc total;1;125.604;125.604;125.604
213;total;1;141.174;141.174;141.174
21;initialize;1;3.78394;3.78394;3.78394
21;async;100;0.0482591;0.01718;0.104992
21;inner;100;1.10714;1.08539;1.15915
21;wait;100;5.62778e-05;2.4761e-05;0.000336675
21;boundary;100;0.0997864;0.0695166;0.112757
21;calc iter;100;1.25525;1.22334;1.28894
21;calc total;1;125.604;125.604;125.604
21;total;1;141.259;141.259;141.259
261;initialize;1;3.71581;3.71581;3.71581
261;async;100;0.0496591;0.0203144;0.149028
261;inner;100;1.11114;1.06734;1.16252
261;wait;100;4.7056e-05;1.8749e-05;0.000264746
261;boundary;100;0.094003;0.0696342;0.127408
261;calc iter;100;1.25485;1.22524;1.32182
261;calc total;1;125.604;125.604;125.604
261;total;1;141.191;141.191;141.191
22;initialize;1;3.78393;3.78393;3.78393
22;async;100;0.0468014;0.0164638;0.170931
22;inner;100;1.10957;1.06659;1.1604
22;wait;100;5.8196e-05;3.2461e-05;0.000218832
22;boundary;100;0.0988369;0.0707484;0.120046
22;calc iter;100;1.25526;1.22621;1.33692
22;calc total;1;125.604;125.604;125.604
22;total;1;141.259;141.259;141.259
262;initialize;1;3.71561;3.71561;3.71561
262;async;100;0.046333;0.0208854;0.11272
262;inner;100;1.10526;1.04097;1.15415
262;wait;100;5.18738e-05;2.5432e-05;0.000288054
262;boundary;100;0.103078;0.0715193;0.160428
262;calc iter;100;1.25472;1.2366;1.30455
262;calc total;1;125.604;125.604;125.604
262;total;1;141.191;141.191;141.191
23;initialize;1;3.78391;3.78391;3.78391
23;async;100;0.0481978;0.0210183;0.115642
23;inner;100;1.10414;1.04657;1.16004
23;wait;100;6.33186e-05;2.3014e-05;0.000284578
23;boundary;100;0.10289;0.070245;0.144052
23;calc iter;100;1.2553;1.23274;1.2927
23;calc total;1;125.604;125.604;125.604
23;total;1;141.259;141.259;141.259
265;initialize;1;3.70509;3.70509;3.70509
265;async;100;0.0399361;0.0211362;0.282163
265;inner;100;1.14139;1.01677;1.16499
265;wait;100;4.80089e-05;2.1444e-05;0.000251185
265;boundary;100;0.0736049;0.0699836;0.08438
265;calc iter;100;1.25498;1.21496;1.37212
265;calc total;1;125.604;125.604;125.604
265;total;1;141.181;141.181;141.181
288;initialize;1;3.71098;3.71098;3.71098
288;async;100;0.0427503;0.0201373;0.148102
288;inner;100;1.14267;1.08188;1.16084
288;wait;100;3.83913e-05;2.3411e-05;0.000192042
288;boundary;100;0.0700012;0.0682929;0.0900249
288;calc iter;100;1.25546;1.22454;1.30194
288;calc total;1;125.604;125.604;125.604
288;total;1;141.187;141.187;141.187
266;initialize;1;3.70654;3.70654;3.70654
266;async;100;0.0370275;0.0196978;0.108288
266;inner;100;1.14364;1.01751;1.32069
266;wait;100;5.43991e-05;2.4133e-05;0.000259438
266;boundary;100;0.0742798;0.0698014;0.133324
266;calc iter;100;1.25501;1.13115;1.48239
266;calc total;1;125.604;125.604;125.604
266;total;1;141.183;141.183;141.183
289;initialize;1;3.71099;3.71099;3.71099
289;async;100;0.0458285;0.0205845;0.181099
289;inner;100;1.13856;1.05987;1.15504
289;wait;100;5.00049e-05;2.5707e-05;0.000219133
289;boundary;100;0.0708654;0.068328;0.126001
289;calc iter;100;1.25531;1.2191;1.31852
289;calc total;1;125.604;125.604;125.604
289;total;1;141.187;141.187;141.187
267;initialize;1;3.70656;3.70656;3.70656
267;async;100;0.0329238;0.0181813;0.25676
267;inner;100;1.14801;1.02935;1.17281
267;wait;100;4.02451e-05;2.097e-05;0.000175786
267;boundary;100;0.0740921;0.0701155;0.0906317
267;calc iter;100;1.25507;1.21879;1.36091
267;calc total;1;125.604;125.604;125.604
267;total;1;141.183;141.183;141.183
290;initialize;1;3.71118;3.71118;3.71118
290;async;100;0.0487893;0.021001;0.206658
290;inner;100;1.13611;1.04204;1.17034
290;wait;100;4.28221e-05;2.3639e-05;0.000162033
290;boundary;100;0.0703673;0.0683027;0.115848
290;calc iter;100;1.25532;1.1784;1.36458
290;calc total;1;125.604;125.604;125.604
290;total;1;141.187;141.187;141.187
268;initialize;1;3.70614;3.70614;3.70614
268;async;100;0.0392918;0.0212806;0.151827
268;inner;100;1.13498;1.0104;1.15807
268;wait;100;6.2207e-05;2.4902e-05;0.000323542
268;boundary;100;0.0805615;0.0706464;0.135018
268;calc iter;100;1.2549;1.21607;1.34517
268;calc total;1;125.604;125.604;125.604
268;total;1;141.182;141.182;141.182
291;initialize;1;3.71095;3.71095;3.71095
291;async;100;0.0413836;0.0203642;0.143105
291;inner;100;1.14361;1.07877;1.16117
291;wait;100;4.27008e-05;2.4942e-05;0.000191645
291;boundary;100;0.0702581;0.068375;0.110126
291;calc iter;100;1.2553;1.22474;1.29215
291;calc total;1;125.604;125.604;125.604
291;total;1;141.187;141.187;141.187
269;initialize;1;3.70527;3.70527;3.70527
269;async;100;0.0332029;0.0193468;0.0971908
269;inner;100;1.13893;1.0521;1.16546
269;wait;100;6.91196e-05;2.6049e-05;0.000181502
269;boundary;100;0.0827404;0.069658;0.161818
269;calc iter;100;1.25495;1.23095;1.30453
269;calc total;1;125.604;125.604;125.604
269;total;1;141.181;141.181;141.181
292;initialize;1;3.71102;3.71102;3.71102
292;async;100;0.0463439;0.0203697;0.0870148
292;inner;100;1.1316;1.04678;1.14682
292;wait;100;7.50287e-05;4.1056e-05;0.000397591
292;boundary;100;0.0772339;0.0707435;0.135782
292;calc iter;100;1.25525;1.23065;1.27769
292;calc total;1;125.604;125.604;125.604
292;total;1;141.187;141.187;141.187
270;initialize;1;3.7051;3.7051;3.7051
270;async;100;0.0303337;0.0166953;0.225085
270;inner;100;1.14838;1.03555;1.16975
270;wait;100;4.69625e-05;1.9597e-05;0.00017089
270;boundary;100;0.0762267;0.0689635;0.124866
270;calc iter;100;1.25499;1.22714;1.34046
270;calc total;1;125.604;125.604;125.604
270;total;1;141.181;141.181;141.181
293;initialize;1;3.71114;3.71114;3.71114
293;async;100;0.0409817;0.0207796;0.101818
293;inner;100;1.14093;1.08216;1.1586
293;wait;100;6.63198e-05;2.8679e-05;0.000285619
293;boundary;100;0.0733777;0.0686634;0.105449
293;calc iter;100;1.25536;1.23209;1.26976
293;calc total;1;125.604;125.604;125.604
293;total;1;141.187;141.187;141.187
271;initialize;1;3.70654;3.70654;3.70654
271;async;100;0.031776;0.017647;0.133537
271;inner;100;1.14744;1.05672;1.16888
271;wait;100;5.5035e-05;2.5746e-05;0.000164355
271;boundary;100;0.0756696;0.0691585;0.11201
271;calc iter;100;1.25494;1.22961;1.29554
271;calc total;1;125.604;125.604;125.604
271;total;1;141.183;141.183;141.183
294;initialize;1;3.71096;3.71096;3.71096
294;async;100;0.0445025;0.0200548;0.0805177
294;inner;100;1.12913;1.07348;1.19474
294;wait;100;6.17526e-05;1.9376e-05;0.000170088
294;boundary;100;0.0814756;0.0686377;0.135783
294;calc iter;100;1.25518;1.17885;1.37849
294;calc total;1;125.604;125.604;125.604
294;total;1;141.187;141.187;141.187
272;initialize;1;3.70507;3.70507;3.70507
272;async;100;0.0377329;0.0191059;0.239243
272;inner;100;1.1442;1.06081;1.1651
272;wait;100;4.61385e-05;2.3218e-05;0.000284793
272;boundary;100;0.0730193;0.0693379;0.0883086
272;calc iter;100;1.255;1.21295;1.37471
272;calc total;1;125.604;125.604;125.604
272;total;1;141.181;141.181;141.181
273;initialize;1;3.7052;3.7052;3.7052
273;async;100;0.0359842;0.0184481;0.122634
273;inner;100;1.1463;1.10872;1.16644
273;wait;100;4.79011e-05;2.6131e-05;0.000231482
273;boundary;100;0.0726796;0.0693911;0.114876
273;calc iter;100;1.25501;1.23392;1.31231
273;calc total;1;125.604;125.604;125.604
273;total;1;141.181;141.181;141.181
274;initialize;1;3.7051;3.7051;3.7051
274;async;100;0.0311937;0.0189155;0.0821925
274;inner;100;1.14425;1.02491;1.16641
274;wait;100;5.42676e-05;1.828e-05;0.00018164
274;boundary;100;0.0795055;0.0696656;0.162561
274;calc iter;100;1.255;1.2324;1.29666
274;calc total;1;125.604;125.604;125.604
274;total;1;141.181;141.181;141.181
275;initialize;1;3.70656;3.70656;3.70656
275;async;100;0.033526;0.0174416;0.109817
275;inner;100;1.13981;1.04626;1.1987
275;wait;100;6.48027e-05;3.3795e-05;0.000312406
275;boundary;100;0.0815843;0.0702393;0.137303
275;calc iter;100;1.25499;1.18585;1.31049
275;calc total;1;125.604;125.604;125.604
275;total;1;141.183;141.183;141.183
276;initialize;1;3.70657;3.70657;3.70657
276;async;100;0.0669819;0.021444;0.120247
276;inner;100;1.08632;1.03591;1.1422
276;wait;100;7.55062e-05;3.2038e-05;0.000325003
276;boundary;100;0.10144;0.0711821;0.138114
276;calc iter;100;1.25481;1.23516;1.28459
276;calc total;1;125.604;125.604;125.604
276;total;1;141.183;141.183;141.183
277;initialize;1;3.70518;3.70518;3.70518
277;async;100;0.0687534;0.0215066;0.118604
277;inner;100;1.08396;1.04697;1.13847
277;wait;100;6.78032e-05;3.9758e-05;0.000312464
277;boundary;100;0.10203;0.0733184;0.124948
277;calc iter;100;1.25481;1.23361;1.28892
277;calc total;1;125.604;125.604;125.604
277;total;1;141.181;141.181;141.181
278;initialize;1;3.70524;3.70524;3.70524
278;async;100;0.0696689;0.0215311;0.231705
278;inner;100;1.08983;1.04451;1.14237
278;wait;100;5.52205e-05;2.2418e-05;0.000222408
278;boundary;100;0.0953133;0.0684223;0.112439
278;calc iter;100;1.25486;1.21035;1.34466
278;calc total;1;125.604;125.604;125.604
278;total;1;141.181;141.181;141.181
279;initialize;1;3.70658;3.70658;3.70658
279;async;100;0.0686813;0.0215969;0.106758
279;inner;100;1.08336;1.04186;1.13755
279;wait;100;5.81651e-05;2.5291e-05;0.000371805
279;boundary;100;0.102621;0.0739453;0.127829
279;calc iter;100;1.25472;1.23346;1.27476
279;calc total;1;125.604;125.604;125.604
279;total;1;141.183;141.183;141.183
280;initialize;1;3.70511;3.70511;3.70511
280;async;100;0.0659592;0.0213177;0.0995111
280;inner;100;1.0753;1.02686;1.13999
280;wait;100;8.52014e-05;5.4702e-05;0.000364355
280;boundary;100;0.11332;0.0723581;0.145576
280;calc iter;100;1.25466;1.23403;1.269
280;calc total;1;125.604;125.604;125.604
280;total;1;141.181;141.181;141.181
281;initialize;1;3.70558;3.70558;3.70558
281;async;100;0.0686894;0.0200604;0.104146
281;inner;100;1.0748;1.02893;1.13268
281;wait;100;6.6119e-05;4.0688e-05;0.000399129
281;boundary;100;0.11115;0.0770005;0.142916
281;calc iter;100;1.2547;1.23014;1.28201
281;calc total;1;125.604;125.604;125.604
281;total;1;141.182;141.182;141.182
282;initialize;1;3.70523;3.70523;3.70523
282;async;100;0.0917114;0.0197282;0.163998
282;inner;100;1.09436;1.06;1.15043
282;wait;100;3.87836e-05;1.8619e-05;0.000294428
282;boundary;100;0.0690634;0.0669676;0.0839346
282;calc iter;100;1.25518;1.23811;1.29358
282;calc total;1;125.604;125.604;125.604
282;total;1;141.181;141.181;141.181
283;initialize;1;3.70513;3.70513;3.70513
283;async;100;0.0888197;0.0197948;0.194718
283;inner;100;1.09805;1.04305;1.15261
283;wait;100;2.95571e-05;1.6563e-05;0.000146975
283;boundary;100;0.0683631;0.0658316;0.0702924
283;calc iter;100;1.25526;1.23723;1.31682
283;calc total;1;125.604;125.604;125.604
283;total;1;141.181;141.181;141.181
284;initialize;1;3.70542;3.70542;3.70542
284;async;100;0.0923188;0.0199815;0.29121
284;inner;100;1.09377;0.992443;1.15658
284;wait;100;3.49276e-05;2.3477e-05;0.000152367
284;boundary;100;0.0691664;0.0659883;0.111926
284;calc iter;100;1.25529;1.17376;1.39562
284;calc total;1;125.604;125.604;125.604
284;total;1;141.181;141.181;141.181
285;initialize;1;3.70511;3.70511;3.70511
285;async;100;0.0878696;0.0199585;0.176589
285;inner;100;1.09837;1.05134;1.15584
285;wait;100;2.78274e-05;1.8139e-05;0.000212988
285;boundary;100;0.0688873;0.067584;0.0710529
285;calc iter;100;1.25515;1.23879;1.30339
285;calc total;1;125.604;125.604;125.604
285;total;1;141.181;141.181;141.181
286;initialize;1;3.70519;3.70519;3.70519
286;async;100;0.0847615;0.0210291;0.130464
286;inner;100;1.09658;1.06249;1.15102
286;wait;100;3.91873e-05;2.2627e-05;0.000195147
286;boundary;100;0.0736907;0.0688572;0.102103
286;calc iter;100;1.25507;1.24047;1.2905
286;calc total;1;125.604;125.604;125.604
286;total;1;141.181;141.181;141.181
287;initialize;1;3.70558;3.70558;3.70558
287;async;100;0.0859181;0.0202965;0.155687
287;inner;100;1.09854;1.06348;1.15148
287;wait;100;3.27703e-05;2.0463e-05;0.000244801
287;boundary;100;0.0706555;0.0676198;0.0908993
287;calc iter;100;1.25515;1.23857;1.28681
287;calc total;1;125.604;125.604;125.604
287;total;1;141.182;141.182;141.182
118;initialize;1;3.7239;3.7239;3.7239
118;async;100;0.0438971;0.0199407;0.123039
118;inner;100;1.10713;1.09061;1.15583
118;wait;100;5.75732e-05;3.6998e-05;0.000326558
118;boundary;100;0.104098;0.0720207;0.115694
118;calc iter;100;1.25518;1.24105;1.323
118;calc total;1;125.604;125.604;125.604
118;total;1;141.199;141.199;141.199
295;initialize;1;3.71096;3.71096;3.71096
295;async;100;0.0481306;0.0205547;0.116967
295;inner;100;1.12724;1.09489;1.1544
295;wait;100;5.22401e-05;1.8742e-05;0.000221399
295;boundary;100;0.0797212;0.067888;0.103028
295;calc iter;100;1.25515;1.22466;1.3014
295;calc total;1;125.604;125.604;125.604
295;total;1;141.187;141.187;141.187
119;initialize;1;3.72544;3.72544;3.72544
119;async;100;0.0413538;0.0187759;0.156873
119;inner;100;1.11532;1.09283;1.16162
119;wait;100;5.61321e-05;2.8335e-05;0.000247355
119;boundary;100;0.0986019;0.0696993;0.115565
119;calc iter;100;1.25533;1.23977;1.34805
119;calc total;1;125.604;125.604;125.604
119;total;1;141.201;141.201;141.201
296;initialize;1;3.711;3.711;3.711
296;async;100;0.041714;0.0202298;0.138223
296;inner;100;1.14146;1.08049;1.22526
296;wait;100;5.97291e-05;2.8985e-05;0.000233861
296;boundary;100;0.0719672;0.0682326;0.0876488
296;calc iter;100;1.2552;1.21089;1.37411
296;calc total;1;125.604;125.604;125.604
296;total;1;141.187;141.187;141.187
297;initialize;1;3.711;3.711;3.711
297;async;100;0.0450282;0.020069;0.135777
297;inner;100;1.13531;1.05288;1.1498
297;wait;100;6.6459e-05;3.5504e-05;0.000364433
297;boundary;100;0.0747077;0.0691953;0.132457
297;calc iter;100;1.25511;1.22717;1.3121
297;calc total;1;125.604;125.604;125.604
297;total;1;141.187;141.187;141.187
298;initialize;1;3.71106;3.71106;3.71106
298;async;100;0.0456996;0.0206148;0.0697401
298;inner;100;1.13698;1.08067;1.17052
298;wait;100;4.30122e-05;1.7676e-05;0.000310522
298;boundary;100;0.0724684;0.0682726;0.105463
298;calc iter;100;1.25519;1.23794;1.29111
298;calc total;1;125.604;125.604;125.604
298;total;1;141.187;141.187;141.187
299;initialize;1;3.71096;3.71096;3.71096
299;async;100;0.0422425;0.0207135;0.054874
299;inner;100;1.13826;1.07748;1.22932
299;wait;100;5.03173e-05;2.0722e-05;0.000305718
299;boundary;100;0.0746173;0.069472;0.102546
299;calc iter;100;1.25517;1.20608;1.34695
299;calc total;1;125.604;125.604;125.604
299;total;1;141.187;141.187;141.187
300;initialize;1;3.71099;3.71099;3.71099
300;async;100;0.0603964;0.0209388;0.193449
300;inner;100;1.12373;1.05339;1.16907
300;wait;100;5.28855e-05;2.1246e-05;0.000193138
300;boundary;100;0.070976;0.0682922;0.0751421
300;calc iter;100;1.25516;1.22833;1.31629
300;calc total;1;125.604;125.604;125.604
300;total;1;141.187;141.187;141.187
301;initialize;1;3.71106;3.71106;3.71106
301;async;100;0.0574896;0.0211215;0.119965
301;inner;100;1.12682;1.09282;1.17652
301;wait;100;4.52768e-05;1.8924e-05;0.00017407
301;boundary;100;0.0708225;0.0683564;0.0771007
301;calc iter;100;1.25518;1.2401;1.28849
301;calc total;1;125.604;125.604;125.604
301;total;1;141.187;141.187;141.187
312;initialize;1;3.74156;3.74156;3.74156
312;async;100;0.0412284;0.0207071;0.211577
312;inner;100;1.14331;1.03841;1.16259
312;wait;100;4.69044e-05;2.2717e-05;0.000203696
312;boundary;100;0.0705262;0.0684836;0.0875919
312;calc iter;100;1.25511;1.22126;1.31959
312;calc total;1;125.604;125.604;125.604
312;total;1;141.209;141.209;141.209
302;initialize;1;3.71089;3.71089;3.71089
302;async;100;0.0608757;0.0208912;0.19302
302;inner;100;1.1237;1.06946;1.16913
302;wait;100;3.602e-05;1.8526e-05;0.00017478
302;boundary;100;0.0704212;0.0692302;0.0818277
302;calc iter;100;1.25504;1.22812;1.33719
302;calc total;1;125.604;125.604;125.604
302;total;1;141.187;141.187;141.187
303;initialize;1;3.71096;3.71096;3.71096
303;async;100;0.0559539;0.0183735;0.115553
303;inner;100;1.12742;1.10146;1.16875
303;wait;100;4.21757e-05;2.4441e-05;0.000291412
303;boundary;100;0.071605;0.0695914;0.0868956
303;calc iter;100;1.25502;1.2407;1.29509
303;calc total;1;125.604;125.604;125.604
303;total;1;141.187;141.187;141.187
304;initialize;1;3.71097;3.71097;3.71097
304;async;100;0.0644105;0.0197409;0.113989
304;inner;100;1.12028;1.08235;1.16604
304;wait;100;3.41208e-05;1.5959e-05;0.000222112
304;boundary;100;0.0702579;0.0687296;0.0770454
304;calc iter;100;1.25498;1.24136;1.26788
304;calc total;1;125.604;125.604;125.604
304;total;1;141.187;141.187;141.187
305;initialize;1;3.71135;3.71135;3.71135
305;async;100;0.0612363;0.0202909;0.163586
305;inner;100;1.12414;1.0661;1.15762
305;wait;100;3.48324e-05;1.8359e-05;0.000207277
305;boundary;100;0.0696651;0.0682587;0.0767714
305;calc iter;100;1.25507;1.24296;1.29797
305;calc total;1;125.604;125.604;125.604
305;total;1;141.187;141.187;141.187
306;initialize;1;3.71099;3.71099;3.71099
306;async;100;0.0382875;0.0202508;0.116211
306;inner;100;1.1182;1.07488;1.15328
306;wait;100;6.29035e-05;2.6759e-05;0.000245928
306;boundary;100;0.0984339;0.0697797;0.125774
306;calc iter;100;1.25498;1.23575;1.31203
306;calc total;1;125.604;125.604;125.604
306;total;1;141.187;141.187;141.187
307;initialize;1;3.71101;3.71101;3.71101
307;async;100;0.0393662;0.020346;0.0850471
307;inner;100;1.11945;1.06845;1.15307
307;wait;100;5.93996e-05;2.9544e-05;0.000335618
307;boundary;100;0.0960589;0.0720409;0.139036
307;calc iter;100;1.25494;1.23789;1.28328
307;calc total;1;125.604;125.604;125.604
307;total;1;141.187;141.187;141.187
308;initialize;1;3.71098;3.71098;3.71098
308;async;100;0.0382377;0.0182087;0.0994591
308;inner;100;1.12208;1.09025;1.15519
308;wait;100;7.28545e-05;3.5483e-05;0.000282498
308;boundary;100;0.0945544;0.0709679;0.107951
308;calc iter;100;1.25494;1.23957;1.29619
308;calc total;1;125.604;125.604;125.604
308;total;1;141.187;141.187;141.187
309;initialize;1;3.71121;3.71121;3.71121
309;async;100;0.0394076;0.0190116;0.143903
309;inner;100;1.1212;1.05018;1.15461
309;wait;100;5.08278e-05;2.5728e-05;0.000253983
309;boundary;100;0.0942629;0.0726282;0.157879
309;calc iter;100;1.25492;1.23933;1.33084
309;calc total;1;125.604;125.604;125.604
309;total;1;141.187;141.187;141.187
313;initialize;1;3.74148;3.74148;3.74148
313;async;100;0.0422581;0.0165543;0.120053
313;inner;100;1.13957;1.01593;1.20572
313;wait;100;5.6145e-05;2.4499e-05;0.000230674
313;boundary;100;0.07314;0.0686345;0.135876
313;calc iter;100;1.25503;1.17051;1.32649
313;calc total;1;125.604;125.604;125.604
313;total;1;141.209;141.209;141.209
314;initialize;1;3.74147;3.74147;3.74147
314;async;100;0.0454967;0.0204489;0.228348
314;inner;100;1.13733;1.04918;1.15803
314;wait;100;5.1874e-05;2.3651e-05;0.00018876
314;boundary;100;0.072187;0.0669762;0.0930911
314;calc iter;100;1.25507;1.2213;1.34453
314;calc total;1;125.604;125.604;125.604
314;total;1;141.209;141.209;141.209
315;initialize;1;3.74161;3.74161;3.74161
315;async;100;0.0453933;0.0187261;0.220312
315;inner;100;1.13485;0.997075;1.1576
315;wait;100;5.77264e-05;2.4709e-05;0.000221699
315;boundary;100;0.0747004;0.0684956;0.146305
315;calc iter;100;1.255;1.19656;1.40392
315;calc total;1;125.604;125.604;125.604
315;total;1;141.209;141.209;141.209
316;initialize;1;3.74152;3.74152;3.74152
316;async;100;0.0447977;0.0200591;0.105631
316;inner;100;1.12933;1.05825;1.18416
316;wait;100;6.75134e-05;3.3666e-05;0.000345508
316;boundary;100;0.0807609;0.0691604;0.0979204
316;calc iter;100;1.25495;1.2207;1.29856
316;calc total;1;125.604;125.604;125.604
316;total;1;141.209;141.209;141.209
317;initialize;1;3.7416;3.7416;3.7416
317;async;100;0.0439734;0.0198891;0.148069
317;inner;100;1.12782;0.984647;1.15547
317;wait;100;7.10034e-05;3.7259e-05;0.000186009
317;boundary;100;0.0830866;0.0682327;0.149798
317;calc iter;100;1.25496;1.18268;1.35931
317;calc total;1;125.604;125.604;125.604
317;total;1;141.209;141.209;141.209
318;initialize;1;3.74147;3.74147;3.74147
318;async;100;0.049688;0.0200146;0.0925221
318;inner;100;1.13389;1.05863;1.18034
318;wait;100;4.74068e-05;2.0401e-05;0.000361187
318;boundary;100;0.0714021;0.0659301;0.157009
318;calc iter;100;1.25503;1.18113;1.396
318;calc total;1;125.604;125.604;125.604
318;total;1;141.209;141.209;141.209
319;initialize;1;3.74156;3.74156;3.74156
319;async;100;0.0494733;0.0193929;0.175249
319;inner;100;1.13409;1.09234;1.15116
319;wait;100;4.77394e-05;2.3328e-05;0.000293548
319;boundary;100;0.0713701;0.066357;0.087642
319;calc iter;100;1.25498;1.22088;1.33398
319;calc total;1;125.604;125.604;125.604
319;total;1;141.209;141.209;141.209
320;initialize;1;3.74147;3.74147;3.74147
320;async;100;0.0486864;0.020028;0.120739
320;inner;100;1.13606;1.03445;1.15739
320;wait;100;4.13073e-05;2.3458e-05;0.000307186
320;boundary;100;0.0702651;0.0683477;0.135687
320;calc iter;100;1.25506;1.2024;1.32505
320;calc total;1;125.604;125.604;125.604
320;total;1;141.209;141.209;141.209
321;initialize;1;3.74156;3.74156;3.74156
321;async;100;0.0450903;0.0203019;0.191559
321;inner;100;1.14004;1.06076;1.1606
321;wait;100;3.75677e-05;2.069e-05;0.00019471
321;boundary;100;0.0698754;0.0665259;0.0775962
321;calc iter;100;1.25504;1.23724;1.31887
321;calc total;1;125.604;125.604;125.604
321;total;1;141.209;141.209;141.209
322;initialize;1;3.7415;3.7415;3.7415
322;async;100;0.0451125;0.0201448;0.143794
322;inner;100;1.13622;0.996555;1.15551
322;wait;100;4.96422e-05;2.4847e-05;0.000282856
322;boundary;100;0.0736688;0.0686553;0.145987
322;calc iter;100;1.25505;1.17809;1.35115
322;calc total;1;125.604;125.604;125.604
322;total;1;141.209;141.209;141.209
323;initialize;1;3.74154;3.74154;3.74154
323;async;100;0.0463718;0.0202339;0.203632
323;inner;100;1.13719;1.03413;1.15507
323;wait;100;4.16881e-05;2.265e-05;0.000245366
323;boundary;100;0.0714647;0.0687043;0.0869472
323;calc iter;100;1.25507;1.22916;1.30933
323;calc total;1;125.604;125.604;125.604
323;total;1;141.209;141.209;141.209
324;initialize;1;3.74164;3.74164;3.74164
324;async;100;0.0453407;0.0192068;0.102146
324;inner;100;1.11874;1.06831;1.1534
324;wait;100;6.35182e-05;2.9702e-05;0.000284805
324;boundary;100;0.0911375;0.0707093;0.137969
324;calc iter;100;1.25529;1.21499;1.30367
324;calc total;1;125.604;125.604;125.604
324;total;1;141.209;141.209;141.209
325;initialize;1;3.74148;3.74148;3.74148
325;async;100;0.0433243;0.0210276;0.120277
325;inner;100;1.11845;1.06511;1.15361
325;wait;100;5.75393e-05;3.1846e-05;0.000279253
325;boundary;100;0.0932463;0.0729246;0.117901
325;calc iter;100;1.25508;1.21941;1.30698
325;calc total;1;125.604;125.604;125.604
325;total;1;141.209;141.209;141.209
326;initialize;1;3.74151;3.74151;3.74151
326;async;100;0.0461222;0.0209158;0.183815
326;inner;100;1.12168;1.05331;1.15463
326;wait;100;4.96019e-05;2.2027e-05;0.00022836
326;boundary;100;0.0872461;0.0716821;0.0989017
326;calc iter;100;1.2551;1.21504;1.30883
326;calc total;1;125.604;125.604;125.604
326;total;1;141.209;141.209;141.209
327;initialize;1;3.74162;3.74162;3.74162
327;async;100;0.0447768;0.0209897;0.0952339
327;inner;100;1.11991;1.07173;1.15311
327;wait;100;4.75852e-05;2.3337e-05;0.000289013
327;boundary;100;0.0903367;0.073999;0.111929
327;calc iter;100;1.25507;1.23416;1.28658
327;calc total;1;125.604;125.604;125.604
327;total;1;141.209;141.209;141.209
328;initialize;1;3.74151;3.74151;3.74151
328;async;100;0.0453865;0.0208839;0.0749744
328;inner;100;1.10516;1.04829;1.14449
328;wait;100;6.21115e-05;2.9686e-05;0.000351375
328;boundary;100;0.104397;0.0782824;0.145346
328;calc iter;100;1.25501;1.22289;1.2836
328;calc total;1;125.604;125.604;125.604
328;total;1;141.209;141.209;141.209
329;initialize;1;3.74153;3.74153;3.74153
329;async;100;0.0460809;0.0208341;0.0618072
329;inner;100;1.11091;1.0631;1.1459
329;wait;100;6.04751e-05;2.5804e-05;0.00036152
329;boundary;100;0.0980897;0.0765656;0.139543
329;calc iter;100;1.25515;1.23817;1.27436
329;calc total;1;125.604;125.604;125.604
329;total;1;141.209;141.209;141.209
330;initialize;1;3.74151;3.74151;3.74151
330;async;100;0.0544401;0.0173624;0.116979
330;inner;100;1.12998;1.0882;1.16498
330;wait;100;2.85944e-05;1.7647e-05;0.000203811
330;boundary;100;0.0709197;0.0686974;0.092297
330;calc iter;100;1.25537;1.23121;1.28909
330;calc total;1;125.604;125.604;125.604
330;total;1;141.209;141.209;141.209
336;initialize;1;3.71704;3.71704;3.71704
336;async;100;0.0496424;0.0208774;0.169296
336;inner;100;1.13594;1.0652;1.15931
336;wait;100;3.24796e-05;1.7836e-05;0.000128176
336;boundary;100;0.0701151;0.0686573;0.0956388
336;calc iter;100;1.25573;1.19004;1.31697
336;calc total;1;125.604;125.604;125.604
336;total;1;141.193;141.193;141.193
331;initialize;1;3.74172;3.74172;3.74172
331;async;100;0.0559235;0.0204181;0.170963
331;inner;100;1.12791;1.05726;1.16103
331;wait;100;3.48365e-05;1.8234e-05;0.000215135
331;boundary;100;0.0713608;0.0693132;0.0772831
331;calc iter;100;1.25523;1.22759;1.29896
331;calc total;1;125.604;125.604;125.604
331;total;1;141.209;141.209;141.209
337;initialize;1;3.71707;3.71707;3.71707
337;async;100;0.0449747;0.0183252;0.215888
337;inner;100;1.14039;1.01957;1.15958
337;wait;100;3.81388e-05;2.2771e-05;0.000166232
337;boundary;100;0.0701652;0.0683647;0.0866745
337;calc iter;100;1.25557;1.18975;1.32217
337;calc total;1;125.604;125.604;125.604
337;total;1;141.193;141.193;141.193
332;initialize;1;3.74153;3.74153;3.74153
332;async;100;0.0535559;0.0205899;0.197807
332;inner;100;1.12985;1.04499;1.16646
332;wait;100;2.81738e-05;2.0069e-05;0.000132844
332;boundary;100;0.0718561;0.0693289;0.119605
332;calc iter;100;1.25529;1.16878;1.36243
332;calc total;1;125.604;125.604;125.604
332;total;1;141.209;141.209;141.209
338;initialize;1;3.71715;3.71715;3.71715
338;async;100;0.0445729;0.021229;0.214137
338;inner;100;1.13984;1.01552;1.16039
338;wait;100;2.95596e-05;1.8349e-05;0.000129666
338;boundary;100;0.0709876;0.0683792;0.144071
338;calc iter;100;1.25543;1.14255;1.39102
338;calc total;1;125.604;125.604;125.604
338;total;1;141.193;141.193;141.193
333;initialize;1;3.74153;3.74153;3.74153
333;async;100;0.0547096;0.0178225;0.14031
333;inner;100;1.12941;1.06635;1.16527
333;wait;100;2.80785e-05;1.8417e-05;0.000127289
333;boundary;100;0.0710674;0.0690877;0.0768282
333;calc iter;100;1.25522;1.23643;1.27807
333;calc total;1;125.604;125.604;125.604
333;total;1;141.209;141.209;141.209
339;initialize;1;3.71707;3.71707;3.71707
339;async;100;0.047914;0.0206333;0.173879
339;inner;100;1.13728;1.02507;1.15759
339;wait;100;3.10484e-05;2.1595e-05;0.000255768
339;boundary;100;0.0702763;0.0690402;0.0831434
339;calc iter;100;1.25551;1.19265;1.28213
339;calc total;1;125.604;125.604;125.604
339;total;1;141.193;141.193;141.193
334;initialize;1;3.74154;3.74154;3.74154
334;async;100;0.0488928;0.0189823;0.0838344
334;inner;100;1.13234;1.08812;1.16473
334;wait;100;4.06853e-05;2.2092e-05;0.000154215
334;boundary;100;0.0739552;0.0709439;0.0982744
334;calc iter;100;1.25523;1.24078;1.27561
334;calc total;1;125.604;125.604;125.604
334;total;1;141.209;141.209;141.209
340;initialize;1;3.71704;3.71704;3.71704
340;async;100;0.0492621;0.0205478;0.121813
340;inner;100;1.13475;1.05993;1.15205
340;wait;100;4.36975e-05;2.1401e-05;0.000250841
340;boundary;100;0.0714131;0.068701;0.0949847
340;calc iter;100;1.25548;1.21924;1.28671
340;calc total;1;125.604;125.604;125.604
340;total;1;141.193;141.193;141.193
335;initialize;1;3.74156;3.74156;3.74156
335;async;100;0.0481863;0.0183887;0.0679561
335;inner;100;1.13488;1.09067;1.16593
335;wait;100;3.76587e-05;2.2953e-05;0.000130934
335;boundary;100;0.0722729;0.0697493;0.0933396
335;calc iter;100;1.25537;1.2354;1.27559
335;calc total;1;125.604;125.604;125.604
335;total;1;141.209;141.209;141.209
341;initialize;1;3.7171;3.7171;3.7171
341;async;100;0.0494861;0.0197312;0.124518
341;inner;100;1.1304;1.05745;1.14952
341;wait;100;5.39976e-05;2.0479e-05;0.000264835
341;boundary;100;0.075649;0.0686188;0.133069
341;calc iter;100;1.25559;1.18915;1.31055
341;calc total;1;125.604;125.604;125.604
341;total;1;141.193;141.193;141.193
342;initialize;1;3.71715;3.71715;3.71715
342;async;100;0.0429159;0.0185541;0.113967
342;inner;100;1.12969;1.05215;1.15679
342;wait;100;5.71534e-05;2.3941e-05;0.000238989
342;boundary;100;0.0827269;0.0690021;0.141234
342;calc iter;100;1.25539;1.18662;1.31126
342;calc total;1;125.604;125.604;125.604
342;total;1;141.193;141.193;141.193
343;initialize;1;3.71715;3.71715;3.71715
343;async;100;0.0463899;0.020052;0.159971
343;inner;100;1.12646;1.05276;1.1508
343;wait;100;6.6542e-05;3.3567e-05;0.000368006
343;boundary;100;0.0823557;0.0718611;0.106339
343;calc iter;100;1.25527;1.19337;1.32106
343;calc total;1;125.604;125.604;125.604
343;total;1;141.193;141.193;141.193
344;initialize;1;3.71749;3.71749;3.71749
344;async;100;0.0489499;0.0201936;0.204275
344;inner;100;1.12993;1.02414;1.1482
344;wait;100;6.39601e-05;3.1142e-05;0.000359456
344;boundary;100;0.0763009;0.0705512;0.0973441
344;calc iter;100;1.25525;1.20245;1.30626
344;calc total;1;125.604;125.604;125.604
344;total;1;141.193;141.193;141.193
345;initialize;1;3.71708;3.71708;3.71708
345;async;100;0.0470844;0.0184935;0.122242
345;inner;100;1.13538;1.06328;1.15448
345;wait;100;4.88292e-05;2.6204e-05;0.000330349
345;boundary;100;0.0727657;0.0689765;0.0964852
345;calc iter;100;1.25529;1.2095;1.29283
345;calc total;1;125.604;125.604;125.604
345;total;1;141.193;141.193;141.193
346;initialize;1;3.71705;3.71705;3.71705
346;async;100;0.0448312;0.0174059;0.0943633
346;inner;100;1.13808;1.05315;1.15958
346;wait;100;3.36814e-05;1.8596e-05;0.000140875
346;boundary;100;0.0724217;0.0692765;0.138625
346;calc iter;100;1.25537;1.18421;1.29747
346;calc total;1;125.604;125.604;125.604
346;total;1;141.193;141.193;141.193
347;initialize;1;3.71713;3.71713;3.71713
347;async;100;0.0449781;0.0170381;0.07995
347;inner;100;1.13348;1.05303;1.15435
347;wait;100;5.94223e-05;2.97e-05;0.000232675
347;boundary;100;0.0768333;0.0705708;0.140796
347;calc iter;100;1.25535;1.19561;1.28507
347;calc total;1;125.604;125.604;125.604
347;total;1;141.193;141.193;141.193
348;initialize;1;3.71682;3.71682;3.71682
348;async;100;0.0786912;0.0211782;0.1359
348;inner;100;1.10712;1.05505;1.16066
348;wait;100;4.97858e-05;2.5603e-05;0.000141123
348;boundary;100;0.0695366;0.0675937;0.0767008
348;calc iter;100;1.2554;1.23571;1.30181
348;calc total;1;125.604;125.604;125.604
348;total;1;141.193;141.193;141.193
349;initialize;1;3.71677;3.71677;3.71677
349;async;100;0.0761878;0.0209491;0.106156
349;inner;100;1.10978;1.0843;1.16882
349;wait;100;3.98073e-05;2.3063e-05;0.000196046
349;boundary;100;0.0691699;0.068124;0.0792188
349;calc iter;100;1.25518;1.20759;1.34411
349;calc total;1;125.604;125.604;125.604
349;total;1;141.193;141.193;141.193
166;initialize;1;3.72238;3.72238;3.72238
166;async;100;0.0403863;0.0190104;0.253319
166;inner;100;1.11872;1.04214;1.16396
166;wait;100;5.61766e-05;2.9136e-05;0.000251082
166;boundary;100;0.0960107;0.0677561;0.113198
166;calc iter;100;1.25517;1.21925;1.36324
166;calc total;1;125.604;125.604;125.604
166;total;1;141.189;141.189;141.189
189;initialize;1;3.72071;3.72071;3.72071
189;async;100;0.055097;0.0203692;0.165573
189;inner;100;1.13043;1.05432;1.16397
189;wait;100;2.54662e-05;1.6572e-05;0.000145452
189;boundary;100;0.0698035;0.0689148;0.0737595
189;calc iter;100;1.25536;1.22302;1.29189
189;calc total;1;125.604;125.604;125.604
189;total;1;141.196;141.196;141.196
350;initialize;1;3.71683;3.71683;3.71683
350;async;100;0.0778985;0.0209823;0.1084
350;inner;100;1.10806;1.08174;1.15862
350;wait;100;4.02511e-05;2.4646e-05;0.00022915
350;boundary;100;0.0690719;0.0679565;0.0775812
350;calc iter;100;1.25507;1.23239;1.30369
350;calc total;1;125.604;125.604;125.604
350;total;1;141.193;141.193;141.193
360;initialize;1;3.71352;3.71352;3.71352
360;async;100;0.0405921;0.0215977;0.160297
360;inner;100;1.14386;1.0774;1.17035
360;wait;100;3.79416e-05;1.871e-05;0.000128086
360;boundary;100;0.0707941;0.0690306;0.0845456
360;calc iter;100;1.25529;1.22291;1.31915
360;calc total;1;125.604;125.604;125.604
360;total;1;141.189;141.189;141.189
167;initialize;1;3.72277;3.72277;3.72277
167;async;100;0.0424057;0.0200155;0.126196
167;inner;100;1.12065;1.08294;1.16036
167;wait;100;4.65878e-05;2.1907e-05;0.0002365
167;boundary;100;0.0921986;0.0691382;0.120171
167;calc iter;100;1.2553;1.24519;1.33012
167;calc total;1;125.604;125.604;125.604
167;total;1;141.189;141.189;141.189
190;initialize;1;3.72139;3.72139;3.72139
190;async;100;0.0539042;0.0204585;0.107759
190;inner;100;1.13096;1.079;1.16307
190;wait;100;3.26702e-05;1.9641e-05;0.00014036
190;boundary;100;0.0704822;0.069012;0.0938062
190;calc iter;100;1.25538;1.2424;1.27571
190;calc total;1;125.604;125.604;125.604
190;total;1;141.196;141.196;141.196
351;initialize;1;3.71685;3.71685;3.71685
351;async;100;0.0787558;0.0211401;0.14118
351;inner;100;1.10726;1.05298;1.16076
351;wait;100;3.19661e-05;1.8983e-05;0.000137538
351;boundary;100;0.0690605;0.0676655;0.0779905
351;calc iter;100;1.25511;1.22558;1.30113
351;calc total;1;125.604;125.604;125.604
351;total;1;141.193;141.193;141.193
361;initialize;1;3.71379;3.71379;3.71379
361;async;100;0.039292;0.0206195;0.0840885
361;inner;100;1.14353;1.0388;1.16374
361;wait;100;4.71471e-05;2.0316e-05;0.000219634
361;boundary;100;0.0723615;0.0691166;0.148624
361;calc iter;100;1.25523;1.22492;1.28406
361;calc total;1;125.604;125.604;125.604
361;total;1;141.189;141.189;141.189
191;initialize;1;3.72065;3.72065;3.72065
191;async;100;0.0514864;0.0171548;0.121118
191;inner;100;1.13311;1.06519;1.16525
191;wait;100;3.36288e-05;1.772e-05;0.000169754
191;boundary;100;0.070822;0.0691067;0.0940254
191;calc iter;100;1.25546;1.21422;1.29415
191;calc total;1;125.604;125.604;125.604
191;total;1;141.196;141.196;141.196
352;initialize;1;3.71685;3.71685;3.71685
352;async;100;0.0859163;0.0200733;0.221506
352;inner;100;1.09928;1.04526;1.15554
352;wait;100;3.62995e-05;1.8105e-05;0.000264898
352;boundary;100;0.0698342;0.0669934;0.108942
352;calc iter;100;1.25507;1.22419;1.33867
352;calc total;1;125.604;125.604;125.604
352;total;1;141.193;141.193;141.193
362;initialize;1;3.71377;3.71377;3.71377
362;async;100;0.0418544;0.021733;0.175103
362;inner;100;1.14184;1.0213;1.16058
362;wait;100;4.90706e-05;2.216e-05;0.000220149
362;boundary;100;0.071504;0.0696184;0.159958
362;calc iter;100;1.25525;1.23222;1.35077
362;calc total;1;125.604;125.604;125.604
362;total;1;141.189;141.189;141.189
353;initialize;1;3.71683;3.71683;3.71683
353;async;100;0.0827371;0.0200784;0.142128
353;inner;100;1.103;1.05011;1.15257
353;wait;100;4.0719e-05;2.2565e-05;0.000210965
353;boundary;100;0.0694108;0.0676903;0.0843763
353;calc iter;100;1.25519;1.2323;1.30141
353;calc total;1;125.604;125.604;125.604
353;total;1;141.193;141.193;141.193
363;initialize;1;3.71359;3.71359;3.71359
363;async;100;0.0375341;0.0169082;0.191407
363;inner;100;1.14471;1.0938;1.16435
363;wait;100;5.97932e-05;2.5717e-05;0.000157872
363;boundary;100;0.0728874;0.0699082;0.0896755
363;calc iter;100;1.25519;1.2174;1.37067
363;calc total;1;125.604;125.604;125.604
363;total;1;141.189;141.189;141.189
354;initialize;1;3.71676;3.71676;3.71676
354;async;100;0.057776;0.0201541;0.149713
354;inner;100;1.09917;1.03818;1.15199
354;wait;100;5.42524e-05;2.107e-05;0.000355107
354;boundary;100;0.0980352;0.0687433;0.145677
354;calc iter;100;1.25503;1.21352;1.35515
354;calc total;1;125.604;125.604;125.604
354;total;1;141.193;141.193;141.193
364;initialize;1;3.71364;3.71364;3.71364
364;async;100;0.0351503;0.021316;0.103888
364;inner;100;1.14495;1.08263;1.24401
364;wait;100;5.98932e-05;2.8121e-05;0.000287634
364;boundary;100;0.0750036;0.0698207;0.0893348
364;calc iter;100;1.25516;1.19034;1.3544
364;calc total;1;125.604;125.604;125.604
364;total;1;141.189;141.189;141.189
355;initialize;1;3.71681;3.71681;3.71681
355;async;100;0.0560009;0.0208961;0.171159
355;inner;100;1.09805;1.03871;1.1564
355;wait;100;6.05353e-05;3.2787e-05;0.000226391
355;boundary;100;0.1009;0.0692287;0.141658
355;calc iter;100;1.25501;1.22836;1.34328
355;calc total;1;125.604;125.604;125.604
355;total;1;141.193;141.193;141.193
365;initialize;1;3.71363;3.71363;3.71363
365;async;100;0.0434649;0.0212899;0.132324
365;inner;100;1.13449;1.0689;1.15421
365;wait;100;6.36151e-05;2.2872e-05;0.000341345
365;boundary;100;0.0771887;0.0694527;0.0984215
365;calc iter;100;1.25521;1.23369;1.29971
365;calc total;1;125.604;125.604;125.604
365;total;1;141.189;141.189;141.189
356;initialize;1;3.71685;3.71685;3.71685
356;async;100;0.0497923;0.0183223;0.0731262
356;inner;100;1.10988;1.07709;1.18233
356;wait;100;4.19411e-05;2.0967e-05;0.000136999
356;boundary;100;0.0953767;0.0691478;0.1292
356;calc iter;100;1.25509;1.23798;1.31204
356;calc total;1;125.604;125.604;125.604
356;total;1;141.193;141.193;141.193
366;initialize;1;3.71378;3.71378;3.71378
366;async;100;0.0381918;0.0177453;0.139822
366;inner;100;1.14611;1.1039;1.16501
366;wait;100;5.14744e-05;2.2702e-05;0.000130002
366;boundary;100;0.0709214;0.0685408;0.104166
366;calc iter;100;1.25527;1.22214;1.32484
366;calc total;1;125.604;125.604;125.604
366;total;1;141.189;141.189;141.189
367;initialize;1;3.71344;3.71344;3.71344
367;async;100;0.0427999;0.0201039;0.121486
367;inner;100;1.13872;1.05702;1.15735
367;wait;100;6.1548e-05;2.8808e-05;0.000335801
367;boundary;100;0.0736146;0.0691351;0.119201
367;calc iter;100;1.2552;1.23398;1.28376
367;calc total;1;125.604;125.604;125.604
367;total;1;141.189;141.189;141.189
214;initialize;1;3.69877;3.69877;3.69877
214;async;100;0.0566355;0.0218372;0.167512
214;inner;100;1.08886;1.0447;1.14868
214;wait;100;5.74168e-05;2.7864e-05;0.000350019
214;boundary;100;0.109195;0.0708311;0.143125
214;calc iter;100;1.25475;1.23745;1.3041
214;calc total;1;125.604;125.604;125.604
214;total;1;141.174;141.174;141.174
368;initialize;1;3.71381;3.71381;3.71381
368;async;100;0.0428541;0.0198462;0.183749
368;inner;100;1.14135;1.06906;1.15871
368;wait;100;4.00003e-05;1.8406e-05;0.000320388
368;boundary;100;0.0710104;0.0689625;0.0967127
368;calc iter;100;1.25525;1.20181;1.32554
368;calc total;1;125.604;125.604;125.604
368;total;1;141.189;141.189;141.189
215;initialize;1;3.69875;3.69875;3.69875
215;async;100;0.0573048;0.020943;0.178077
215;inner;100;1.09124;0.982164;1.1509
215;wait;100;5.50383e-05;2.5865e-05;0.00034084
215;boundary;100;0.106233;0.0702463;0.162266
215;calc iter;100;1.25483;1.20315;1.37124
215;calc total;1;125.604;125.604;125.604
215;total;1;141.174;141.174;141.174
369;initialize;1;3.71354;3.71354;3.71354
369;async;100;0.0388091;0.0189392;0.0954367
369;inner;100;1.14494;1.06987;1.25531
369;wait;100;4.7432e-05;2.3574e-05;0.000265022
369;boundary;100;0.0714145;0.0688786;0.0909703
369;calc iter;100;1.25521;1.17625;1.38502
369;calc total;1;125.604;125.604;125.604
369;total;1;141.189;141.189;141.189
370;initialize;1;3.71366;3.71366;3.71366
370;async;100;0.0431913;0.0214567;0.165977
370;inner;100;1.14032;1.07385;1.15878
370;wait;100;4.46996e-05;2.1896e-05;0.000234691
370;boundary;100;0.0717115;0.0690442;0.0992466
370;calc iter;100;1.25527;1.22587;1.31272
370;calc total;1;125.604;125.604;125.604
370;total;1;141.189;141.189;141.189
371;initialize;1;3.71373;3.71373;3.71373
371;async;100;0.0378224;0.0194516;0.0612678
371;inner;100;1.14616;1.10658;1.18738
371;wait;100;3.45598e-05;2.1599e-05;0.000178451
371;boundary;100;0.0712971;0.0695065;0.101908
371;calc iter;100;1.25531;1.22829;1.31003
371;calc total;1;125.604;125.604;125.604
371;total;1;141.189;141.189;141.189
372;initialize;1;3.7137;3.7137;3.7137
372;async;100;0.0725934;0.0213455;0.11342
372;inner;100;1.08325;1.03218;1.13195
372;wait;100;7.00501e-05;3.8096e-05;0.000254939
372;boundary;100;0.099236;0.0714422;0.12155
372;calc iter;100;1.25515;1.19391;1.29419
372;calc total;1;125.604;125.604;125.604
372;total;1;141.189;141.189;141.189
373;initialize;1;3.71353;3.71353;3.71353
373;async;100;0.0724295;0.0213388;0.166691
373;inner;100;1.08362;1.02846;1.12963
373;wait;100;5.48726e-05;2.5975e-05;0.000355939
373;boundary;100;0.0989704;0.0728067;0.119682
373;calc iter;100;1.25508;1.2106;1.32349
373;calc total;1;125.604;125.604;125.604
373;total;1;141.189;141.189;141.189
374;initialize;1;3.7137;3.7137;3.7137
374;async;100;0.0743794;0.0215391;0.240379
374;inner;100;1.08586;0.999848;1.13011
374;wait;100;5.488e-05;3.0125e-05;0.000250039
374;boundary;100;0.0947593;0.0672113;0.116984
374;calc iter;100;1.25506;1.20698;1.30747
374;calc total;1;125.604;125.604;125.604
374;total;1;141.189;141.189;141.189
375;initialize;1;3.71347;3.71347;3.71347
375;async;100;0.0733841;0.0216727;0.140402
375;inner;100;1.08593;1.03639;1.13093
375;wait;100;4.87597e-05;3.0877e-05;0.000287487
375;boundary;100;0.0957125;0.0720949;0.111636
375;calc iter;100;1.25508;1.21431;1.30176
375;calc total;1;125.604;125.604;125.604
375;total;1;141.189;141.189;141.189
376;initialize;1;3.71353;3.71353;3.71353
376;async;100;0.0753496;0.0210817;0.121748
376;inner;100;1.07282;1.00394;1.11976
376;wait;100;6.42179e-05;2.9254e-05;0.000382578
376;boundary;100;0.106807;0.0785953;0.144204
376;calc iter;100;1.25504;1.19468;1.30268
376;calc total;1;125.604;125.604;125.604
376;total;1;141.189;141.189;141.189
377;initialize;1;3.7139;3.7139;3.7139
377;async;100;0.0752823;0.0204777;0.108574
377;inner;100;1.07739;1.02023;1.12186
377;wait;100;6.45118e-05;3.1074e-05;0.000380248
377;boundary;100;0.102363;0.0773271;0.147938
377;calc iter;100;1.2551;1.2099;1.29063
377;calc total;1;125.604;125.604;125.604
377;total;1;141.189;141.189;141.189
378;initialize;1;3.7136;3.7136;3.7136
378;async;100;0.0878317;0.0199195;0.156946
378;inner;100;1.09919;1.04993;1.14627
378;wait;100;2.69515e-05;1.6919e-05;0.000156216
378;boundary;100;0.0683439;0.0673337;0.092701
378;calc iter;100;1.25539;1.19838;1.30648
378;calc total;1;125.604;125.604;125.604
378;total;1;141.189;141.189;141.189
379;initialize;1;3.7136;3.7136;3.7136
379;async;100;0.0887308;0.0201356;0.209799
379;inner;100;1.09799;1.00808;1.14303
379;wait;100;3.13407e-05;1.7147e-05;0.000232787
379;boundary;100;0.0684964;0.067282;0.0710469
379;calc iter;100;1.25525;1.22381;1.28518
379;calc total;1;125.604;125.604;125.604
379;total;1;141.189;141.189;141.189
380;initialize;1;3.71375;3.71375;3.71375
380;async;100;0.0881007;0.019958;0.253746
380;inner;100;1.09767;0.982741;1.14614
380;wait;100;2.66097e-05;1.7496e-05;0.000210915
380;boundary;100;0.069427;0.0678701;0.138499
380;calc iter;100;1.25522;1.11519;1.37502
380;calc total;1;125.604;125.604;125.604
380;total;1;141.189;141.189;141.189
381;initialize;1;3.71369;3.71369;3.71369
381;async;100;0.0910191;0.0199402;0.17472
381;inner;100;1.09549;1.0138;1.14195
381;wait;100;3.17564e-05;1.8643e-05;0.000262195
381;boundary;100;0.0686958;0.066139;0.0714229
381;calc iter;100;1.25524;1.22873;1.27595
381;calc total;1;125.604;125.604;125.604
381;total;1;141.189;141.189;141.189
382;initialize;1;3.71371;3.71371;3.71371
382;async;100;0.0859843;0.0204486;0.138936
382;inner;100;1.09955;1.04966;1.14383
382;wait;100;3.49467e-05;1.7927e-05;0.000230572
382;boundary;100;0.0697339;0.0682149;0.094192
382;calc iter;100;1.2553;1.21201;1.29923
382;calc total;1;125.604;125.604;125.604
382;total;1;141.189;141.189;141.189
383;initialize;1;3.71371;3.71371;3.71371
383;async;100;0.0821446;0.0202799;0.126411
383;inner;100;1.10328;1.05427;1.14783
383;wait;100;3.16623e-05;1.6668e-05;0.000195149
383;boundary;100;0.0699443;0.0682027;0.0973578
383;calc iter;100;1.2554;1.19523;1.3054
383;calc total;1;125.604;125.604;125.604
383;total;1;141.189;141.189;141.189
238;initialize;1;3.70143;3.70143;3.70143
238;async;100;0.0592649;0.0202888;0.11647
238;inner;100;1.12085;1.08511;1.16419
238;wait;100;3.83649e-05;2.5601e-05;0.000192508
238;boundary;100;0.075132;0.0720759;0.0948998
238;calc iter;100;1.25529;1.23772;1.27683
238;calc total;1;125.604;125.604;125.604
238;total;1;141.177;141.177;141.177
239;initialize;1;3.70141;3.70141;3.70141
239;async;100;0.0635533;0.0200662;0.14056
239;inner;100;1.11711;1.08003;1.16186
239;wait;100;3.3967e-05;2.0109e-05;0.000156395
239;boundary;100;0.0746411;0.0701932;0.0962506
239;calc iter;100;1.25534;1.24327;1.29081
239;calc total;1;125.604;125.604;125.604
239;total;1;141.177;141.177;141.177
263;initialize;1;3.71559;3.71559;3.71559
263;async;100;0.0435789;0.0178826;0.0934607
263;inner;100;1.1017;1.03733;1.15558
263;wait;100;6.19545e-05;2.8141e-05;0.00033029
263;boundary;100;0.109427;0.0719955;0.159124
263;calc iter;100;1.25477;1.22428;1.30079
263;calc total;1;125.604;125.604;125.604
263;total;1;141.191;141.191;141.191
310;initialize;1;3.71099;3.71099;3.71099
310;async;100;0.0346594;0.0165601;0.126946
310;inner;100;1.12546;1.0923;1.17397
310;wait;100;5.74212e-05;2.2022e-05;0.000304164
310;boundary;100;0.0947612;0.0719264;0.118914
310;calc iter;100;1.25493;1.22782;1.31291
310;calc total;1;125.604;125.604;125.604
310;total;1;141.187;141.187;141.187
311;initialize;1;3.71109;3.71109;3.71109
311;async;100;0.0366478;0.017988;0.0963148
311;inner;100;1.12189;1.08166;1.1571
311;wait;100;7.22341e-05;3.9563e-05;0.000316409
311;boundary;100;0.0963164;0.0736215;0.120684
311;calc iter;100;1.25493;1.23502;1.29791
311;calc total;1;125.604;125.604;125.604
311;total;1;141.187;141.187;141.187
357;initialize;1;3.71683;3.71683;3.71683
357;async;100;0.0547024;0.0205172;0.167565
357;inner;100;1.09893;1.0302;1.15319
357;wait;100;5.95001e-05;3.543e-05;0.000340167
357;boundary;100;0.101313;0.0688349;0.155004
357;calc iter;100;1.25501;1.22777;1.34027
357;calc total;1;125.604;125.604;125.604
357;total;1;141.193;141.193;141.193
358;initialize;1;3.71683;3.71683;3.71683
358;async;100;0.0539954;0.0177727;0.193272
358;inner;100;1.09968;1.03872;1.15437
358;wait;100;6.02796e-05;2.8535e-05;0.000276806
358;boundary;100;0.101316;0.0700714;0.127327
358;calc iter;100;1.25505;1.20476;1.41401
358;calc total;1;125.604;125.604;125.604
358;total;1;141.193;141.193;141.193
359;initialize;1;3.71678;3.71678;3.71678
359;async;100;0.0545854;0.0210699;0.194025
359;inner;100;1.09554;0.989268;1.15498
359;wait;100;5.9601e-05;2.239e-05;0.00026361
359;boundary;100;0.104868;0.0698185;0.171021
359;calc iter;100;1.25505;1.22922;1.38428
359;calc total;1;125.604;125.604;125.604
359;total;1;141.193;141.193;141.193
MPI
Running Jacobi on 384 processors with (8, 8 6) elements.
Array Dimensions: 3776 3776 3780
Block Dimensions: 472 472 630
== Energy Conservation Check ==
initial Energy:              125.000
  final Energy:              125.000
    Difference:               -0.000
== Time Statistics ==
Completed 100 iterations.
# unit_id;function_name;num_calls;avg_runtime;min_runtime;max_runtime
24;calc total;1;126.893;126.893;126.893
24;calc update async;100;0.000129935;1.6646e-05;0.00962455
24;calc inner;100;1.01692;0.934066;1.14092
24;calc wait;100;0.181197;0.0606514;0.378247
24;calc bound;100;0.0647346;0.0378908;0.0874532
24;calc iter;100;1.26456;1.10973;1.49483
24;total;1;131.688;131.688;131.688
48;calc total;1;126.886;126.886;126.886
48;calc update async;100;6.29765e-05;1.4444e-05;0.00303849
48;calc inner;100;1.05223;0.987045;1.18834
48;calc wait;100;0.146729;0.0638869;0.292732
48;calc bound;100;0.0644689;0.0387145;0.0869303
48;calc iter;100;1.26699;1.16047;1.43036
48;total;1;131.734;131.734;131.734
72;calc total;1;126.893;126.893;126.893
72;calc update async;100;0.000147474;1.4475e-05;0.0111707
72;calc inner;100;1.04408;0.97243;1.15605
72;calc wait;100;0.152033;0.0750599;0.304135
72;calc bound;100;0.0674663;0.0386462;0.0876919
72;calc iter;100;1.26557;1.17321;1.42251
72;total;1;131.712;131.712;131.712
49;calc total;1;126.893;126.893;126.893
49;calc update async;100;0.000127053;1.5814e-05;0.00928133
49;calc inner;100;1.04815;0.985078;1.15268
49;calc wait;100;0.152512;0.0636115;0.312046
49;calc bound;100;0.064962;0.0385723;0.0871561
49;calc iter;100;1.26738;1.16077;1.42995
49;total;1;131.731;131.731;131.731
96;calc total;1;126.892;126.892;126.892
96;calc update async;100;0.000125074;1.4468e-05;0.0088203
96;calc inner;100;1.06044;1.01232;1.15872
96;calc wait;100;0.138948;0.065948;0.278863
96;calc bound;100;0.0648234;0.0394393;0.0860098
96;calc iter;100;1.26695;1.18191;1.41367
96;total;1;131.682;131.682;131.682
25;calc total;1;126.892;126.892;126.892
25;calc update async;100;0.000126599;1.5423e-05;0.0092713
25;calc inner;100;1.01317;0.919082;1.14164
25;calc wait;100;0.185032;0.0656449;0.406418
25;calc bound;100;0.0665064;0.0384857;0.0862797
25;calc iter;100;1.2657;1.07806;1.51126
25;total;1;131.689;131.689;131.689
73;calc total;1;126.893;126.893;126.893
73;calc update async;100;0.000116154;1.7213e-05;0.00791544
73;calc inner;100;1.03802;0.968198;1.14896
73;calc wait;100;0.157529;0.0642243;0.408941
73;calc bound;100;0.0672326;0.0384329;0.087304
73;calc iter;100;1.26603;1.14582;1.5409
73;total;1;131.71;131.71;131.71
50;calc total;1;126.892;126.892;126.892
50;calc update async;100;0.000124812;1.6352e-05;0.00898489
50;calc inner;100;1.04786;0.983345;1.15289
50;calc wait;100;0.149599;0.0702076;0.284166
50;calc bound;100;0.0666795;0.0387218;0.0861596
50;calc iter;100;1.26734;1.18783;1.4071
50;total;1;131.734;131.734;131.734
97;calc total;1;126.892;126.892;126.892
97;calc update async;100;0.000144061;1.5509e-05;0.011067
97;calc inner;100;1.05287;0.987989;1.15129
97;calc wait;100;0.143707;0.0623842;0.291969
97;calc bound;100;0.0662161;0.0388197;0.124233
97;calc iter;100;1.26665;1.18197;1.42604
97;total;1;131.674;131.674;131.674
26;calc total;1;126.892;126.892;126.892
26;calc update async;100;0.000122819;1.3969e-05;0.00918047
26;calc inner;100;1.01468;0.956452;1.13981
26;calc wait;100;0.184052;0.0641596;0.42039
26;calc bound;100;0.0662099;0.0381077;0.086512
26;calc iter;100;1.26635;1.14169;1.4912
26;total;1;131.689;131.689;131.689
74;calc total;1;126.893;126.893;126.893
74;calc update async;100;0.000120558;1.9979e-05;0.00831868
74;calc inner;100;1.04248;0.979934;1.15412
74;calc wait;100;0.153883;0.0601261;0.393561
74;calc bound;100;0.0682596;0.0380567;0.0873971
74;calc iter;100;1.26696;1.11243;1.5264
74;total;1;131.711;131.711;131.711
51;calc total;1;126.893;126.893;126.893
51;calc update async;100;0.00012848;1.5451e-05;0.00921488
51;calc inner;100;1.04727;0.984709;1.18818
51;calc wait;100;0.148893;0.0595569;0.288369
51;calc bound;100;0.0696232;0.0388508;0.0873282
51;calc iter;100;1.26757;1.18229;1.42536
51;total;1;131.736;131.736;131.736
98;calc total;1;126.892;126.892;126.892
98;calc update async;100;0.000122828;1.3386e-05;0.00886454
98;calc inner;100;1.04817;0.986158;1.15347
98;calc wait;100;0.149949;0.0609839;0.290274
98;calc bound;100;0.0670139;0.0385351;0.087055
98;calc iter;100;1.26784;1.18767;1.46821
98;total;1;131.681;131.681;131.681
27;calc total;1;126.892;126.892;126.892
27;calc update async;100;0.000131171;1.4654e-05;0.00956716
27;calc inner;100;1.01284;0.947305;1.14174
27;calc wait;100;0.184421;0.0647766;0.433054
27;calc bound;100;0.0682266;0.0379009;0.0880154
27;calc iter;100;1.26662;1.08335;1.49426
27;total;1;131.688;131.688;131.688
75;calc total;1;126.892;126.892;126.892
75;calc update async;100;0.00012512;1.6687e-05;0.00912443
75;calc inner;100;1.03998;0.980745;1.15116
75;calc wait;100;0.156343;0.0582739;0.294952
75;calc bound;100;0.0676325;0.0384122;0.0868032
75;calc iter;100;1.26671;1.13002;1.42434
75;total;1;131.71;131.71;131.71
52;calc total;1;126.892;126.892;126.892
52;calc update async;100;0.000127532;1.0996e-05;0.0093299
52;calc inner;100;1.04407;0.984746;1.14668
52;calc wait;100;0.155459;0.0561067;0.273118
52;calc bound;100;0.0664234;0.0383587;0.0863611
52;calc iter;100;1.26779;1.17241;1.43942
52;total;1;131.726;131.726;131.726
99;calc total;1;126.892;126.892;126.892
99;calc update async;100;0.000124563;1.8685e-05;0.00889535
99;calc inner;100;1.04893;0.990465;1.16487
99;calc wait;100;0.145187;0.0673601;0.297015
99;calc bound;100;0.0690616;0.0392286;0.087141
99;calc iter;100;1.26735;1.18111;1.42174
99;total;1;131.681;131.681;131.681
28;calc total;1;126.893;126.893;126.893
28;calc update async;100;0.000122787;1.4686e-05;0.00893332
28;calc inner;100;1.01199;0.937871;1.13719
28;calc wait;100;0.186755;0.064229;0.371822
28;calc bound;100;0.066259;0.0382969;0.0873773
28;calc iter;100;1.2662;1.07965;1.48901
28;total;1;131.68;131.68;131.68
76;calc total;1;126.892;126.892;126.892
76;calc update async;100;0.000131189;1.4493e-05;0.00935151
76;calc inner;100;1.03682;0.981749;1.14638
76;calc wait;100;0.159596;0.0661376;0.348909
76;calc bound;100;0.0676225;0.0381062;0.124591
76;calc iter;100;1.26655;1.16329;1.49126
76;total;1;131.715;131.715;131.715
53;calc total;1;126.892;126.892;126.892
53;calc update async;100;0.000126611;1.4406e-05;0.00934418
53;calc inner;100;1.04765;0.987694;1.14862
53;calc wait;100;0.15403;0.0585253;0.297608
53;calc bound;100;0.0635671;0.0384049;0.0870353
53;calc iter;100;1.26738;1.15221;1.43978
53;total;1;131.727;131.727;131.727
100;calc total;1;126.892;126.892;126.892
100;calc update async;100;0.00012503;1.5749e-05;0.00889792
100;calc inner;100;1.04653;0.975349;1.14872
100;calc wait;100;0.151695;0.0673963;0.287635
100;calc bound;100;0.068177;0.0387219;0.0872405
100;calc iter;100;1.26761;1.17043;1.40695
100;total;1;131.681;131.681;131.681
29;calc total;1;126.892;126.892;126.892
77;calc total;1;126.893;126.893;126.893
77;calc update async;100;0.000118882;1.6649e-05;0.00855812
77;calc inner;100;1.0416;0.972691;1.21133
77;calc wait;100;0.156207;0.0677634;0.30669
77;calc bound;100;0.0647317;0.0382133;0.0866539
77;calc iter;100;1.26562;1.15637;1.46233
77;total;1;131.699;131.699;131.699
54;calc total;1;126.892;126.892;126.892
54;calc update async;100;0.000106052;1.4504e-05;0.00827952
54;calc inner;100;1.04902;0.9845;1.14861
54;calc wait;100;0.166862;0.063566;0.35827
54;calc bound;100;0.0481893;0.0381907;0.135265
54;calc iter;100;1.26766;1.17994;1.44347
54;total;1;131.732;131.732;131.732
101;calc total;1;126.892;126.892;126.892
101;calc update async;100;0.000125719;2.0954e-05;0.00899473
101;calc inner;100;1.0506;0.989768;1.14676
101;calc wait;100;0.148895;0.0623039;0.301131
101;calc bound;100;0.063967;0.0388477;0.124009
101;calc iter;100;1.26715;1.17261;1.41681
101;total;1;131.681;131.681;131.681
29;calc update async;100;0.000125267;1.2973e-05;0.00926673
29;calc inner;100;1.01578;0.936287;1.1393
29;calc wait;100;0.183792;0.0614673;0.385631
29;calc bound;100;0.0647563;0.0383348;0.0876286
29;calc iter;100;1.266;1.11125;1.49153
29;total;1;131.688;131.688;131.688
78;calc total;1;126.892;126.892;126.892
78;calc update async;100;9.6815e-05;1.4464e-05;0.00744645
78;calc inner;100;1.04114;0.98467;1.14659
78;calc wait;100;0.170608;0.0703545;0.313481
78;calc bound;100;0.0480879;0.0387597;0.066449
78;calc iter;100;1.26443;1.18152;1.37971
78;total;1;131.709;131.709;131.709
55;calc total;1;126.892;126.892;126.892
55;calc update async;100;0.000107459;1.274e-05;0.00827855
55;calc inner;100;1.04943;0.990869;1.15897
55;calc wait;100;0.164531;0.0625046;0.350513
55;calc bound;100;0.050517;0.0376583;0.0835092
55;calc iter;100;1.26846;1.19646;1.59178
55;total;1;131.726;131.726;131.726
102;calc total;1;126.892;126.892;126.892
102;calc update async;100;0.000100157;1.5312e-05;0.00771494
102;calc inner;100;1.05081;0.9917;1.14887
102;calc wait;100;0.164815;0.0533796;0.3688
102;calc bound;100;0.0469752;0.0385813;0.0603881
102;calc iter;100;1.26667;1.19093;1.40967
102;total;1;131.679;131.679;131.679
30;calc total;1;126.892;126.892;126.892
30;calc update async;100;0.000101208;9.354e-06;0.00803335
30;calc inner;100;1.02104;0.958535;1.1371
30;calc wait;100;0.194464;0.0624663;0.3647
30;calc bound;100;0.0458348;0.0379102;0.0763313
30;calc iter;100;1.26421;1.15029;1.43874
30;total;1;131.683;131.683;131.683
79;calc total;1;126.892;126.892;126.892
79;calc update async;100;9.75722e-05;1.1898e-05;0.00766448
79;calc inner;100;1.04216;0.997104;1.14331
79;calc wait;100;0.170491;0.0632516;0.367647
79;calc bound;100;0.0478591;0.0387673;0.0697816
79;calc iter;100;1.26509;1.16605;1.44779
79;total;1;131.709;131.709;131.709
56;calc total;1;126.892;126.892;126.892
56;calc update async;100;0.000108312;1.1729e-05;0.00849946
56;calc inner;100;1.05471;0.997492;1.15047
56;calc wait;100;0.160495;0.0598357;0.337603
56;calc bound;100;0.0489735;0.0376345;0.086779
56;calc iter;100;1.26892;1.20304;1.46482
56;total;1;131.736;131.736;131.736
103;calc total;1;126.892;126.892;126.892
103;calc update async;100;9.91532e-05;1.1411e-05;0.00772784
103;calc inner;100;1.05331;1.0029;1.14759
103;calc wait;100;0.161939;0.061505;0.339715
103;calc bound;100;0.0488852;0.0381112;0.0742927
103;calc iter;100;1.26815;1.20081;1.39539
103;total;1;131.678;131.678;131.678
31;calc total;1;126.892;126.892;126.892
31;calc update async;100;0.000101789;1.2924e-05;0.00801011
31;calc inner;100;1.02058;0.94402;1.13748
31;calc wait;100;0.19436;0.0704679;0.454164
31;calc bound;100;0.0460939;0.0378889;0.0628429
31;calc iter;100;1.26438;1.15653;1.45041
31;total;1;131.682;131.682;131.682
80;calc total;1;126.89;126.89;126.89
80;calc update async;100;8.96924e-05;1.4181e-05;0.00652376
80;calc inner;100;1.04652;0.9756;1.14947
80;calc wait;100;0.16482;0.0819271;0.341872
80;calc bound;100;0.0495066;0.0385527;0.0853673
80;calc iter;100;1.26576;1.20031;1.42836
80;total;1;131.712;131.712;131.712
57;calc total;1;126.892;126.892;126.892
57;calc update async;100;0.000110738;1.4754e-05;0.0085525
57;calc inner;100;1.05322;0.989457;1.14764
57;calc wait;100;0.160101;0.0620337;0.364001
57;calc bound;100;0.0494085;0.0382017;0.0770656
57;calc iter;100;1.26807;1.1543;1.49894
57;total;1;131.736;131.736;131.736
104;calc total;1;126.892;126.892;126.892
104;calc update async;100;0.000101336;1.4244e-05;0.00772118
104;calc inner;100;1.05525;1.01105;1.14928
104;calc wait;100;0.159295;0.0676456;0.391233
104;calc bound;100;0.0489695;0.0379772;0.084762
104;calc iter;100;1.26858;1.12993;1.57494
104;total;1;131.682;131.682;131.682
32;calc total;1;126.893;126.893;126.893
32;calc update async;100;9.75039e-05;1.2569e-05;0.00754355
32;calc inner;100;1.02574;0.928959;1.13871
32;calc wait;100;0.190244;0.0637292;0.459924
32;calc bound;100;0.0462919;0.037159;0.0615507
32;calc iter;100;1.26525;1.15205;1.43344
32;total;1;131.689;131.689;131.689
81;calc total;1;126.892;126.892;126.892
81;calc update async;100;0.000102388;1.3574e-05;0.00807203
81;calc inner;100;1.04502;0.976594;1.14632
81;calc wait;100;0.167593;0.0688759;0.324146
81;calc bound;100;0.0488173;0.0384727;0.0659817
81;calc iter;100;1.26604;1.18142;1.38544
81;total;1;131.712;131.712;131.712
58;calc total;1;126.892;126.892;126.892
58;calc update async;100;0.000110049;1.4751e-05;0.00861287
58;calc inner;100;1.05597;0.984813;1.15308
58;calc wait;100;0.16032;0.061727;0.331227
58;calc bound;100;0.0474048;0.0382033;0.061422
58;calc iter;100;1.26793;1.19427;1.40892
58;total;1;131.736;131.736;131.736
105;calc total;1;126.892;126.892;126.892
105;calc update async;100;0.000102832;1.1536e-05;0.00802501
105;calc inner;100;1.05624;0.996834;1.23769
105;calc wait;100;0.159099;0.0644441;0.340756
105;calc bound;100;0.0489661;0.0380059;0.0749317
33;calc total;1;126.893;126.893;126.893
33;calc update async;100;9.52787e-05;1.2754e-05;0.00726835
33;calc inner;100;1.0223;0.957656;1.13534
33;calc wait;100;0.193183;0.0617456;0.520708
33;calc bound;100;0.046664;0.0382663;0.063237
33;calc iter;100;1.26583;1.16181;1.52457
33;total;1;131.687;131.687;131.687
82;calc total;1;126.892;126.892;126.892
82;calc update async;100;0.000102254;1.4368e-05;0.00809582
82;calc inner;100;1.04531;0.987841;1.14864
82;calc wait;100;0.167265;0.0672338;0.366622
82;calc bound;100;0.0481146;0.0390462;0.0635351
82;calc iter;100;1.26527;1.17597;1.40359
82;total;1;131.711;131.711;131.711
59;calc total;1;126.892;126.892;126.892
59;calc update async;100;0.000108292;1.5247e-05;0.00864067
59;calc inner;100;1.05147;0.989761;1.15184
59;calc wait;100;0.163973;0.0719821;0.300368
59;calc bound;100;0.0472343;0.038811;0.0768706
59;calc iter;100;1.26665;1.20495;1.38999
59;total;1;131.736;131.736;131.736
105;calc iter;100;1.2684;1.18735;1.45121
105;total;1;131.682;131.682;131.682
34;calc total;1;126.893;126.893;126.893
34;calc update async;100;0.000103401;1.3571e-05;0.00806352
34;calc inner;100;1.0279;0.953345;1.14416
34;calc wait;100;0.186893;0.0704082;0.370511
34;calc bound;100;0.0471625;0.0379801;0.0716501
34;calc iter;100;1.26554;1.14863;1.41372
34;total;1;131.689;131.689;131.689
83;calc total;1;126.892;126.892;126.892
83;calc update async;100;0.000101991;1.2913e-05;0.00808961
83;calc inner;100;1.04215;0.982922;1.1447
83;calc wait;100;0.171042;0.0686143;0.493068
83;calc bound;100;0.0481439;0.038879;0.0655185
83;calc iter;100;1.2651;1.19141;1.53159
83;total;1;131.712;131.712;131.712
60;calc total;1;126.892;126.892;126.892
60;calc update async;100;0.000108191;1.3374e-05;0.00838052
60;calc inner;100;1.04744;0.99534;1.14934
60;calc wait;100;0.168163;0.0583811;0.309052
60;calc bound;100;0.0478155;0.0374381;0.0707758
60;calc iter;100;1.26606;1.18789;1.41085
60;total;1;131.747;131.747;131.747
106;calc total;1;126.892;126.892;126.892
106;calc update async;100;0.000103219;1.2131e-05;0.00804986
106;calc inner;100;1.05438;0.990667;1.14707
106;calc wait;100;0.158498;0.0662551;0.32487
106;calc bound;100;0.048288;0.0378837;0.062688
106;calc iter;100;1.26661;1.18248;1.37584
106;total;1;131.681;131.681;131.681
35;calc total;1;126.892;126.892;126.892
35;calc update async;100;0.000100397;1.2642e-05;0.00803884
35;calc inner;100;1.01866;0.939628;1.13652
35;calc wait;100;0.195679;0.0681979;0.46633
35;calc bound;100;0.0453796;0.0377573;0.066869
35;calc iter;100;1.26394;1.15323;1.44706
35;total;1;131.688;131.688;131.688
84;calc total;1;126.892;126.892;126.892
84;calc update async;100;0.000109006;1.6206e-05;0.00843256
84;calc inner;100;1.03065;0.935807;1.1516
84;calc wait;100;0.185625;0.0661612;0.35814
84;calc bound;100;0.0474111;0.0382407;0.0647263
84;calc iter;100;1.26596;1.16968;1.40677
84;total;1;131.708;131.708;131.708
61;calc total;1;126.891;126.891;126.891
61;calc update async;100;9.89658e-05;1.2594e-05;0.00767536
61;calc inner;100;1.04506;0.996873;1.14791
61;calc wait;100;0.170706;0.0641267;0.351368
61;calc bound;100;0.0486646;0.0371487;0.0725378
61;calc iter;100;1.26733;1.17856;1.40744
61;total;1;131.75;131.75;131.75
107;calc total;1;126.892;126.892;126.892
107;calc update async;100;0.00010451;1.1706e-05;0.00835652
107;calc inner;100;1.04562;0.983428;1.17568
107;calc wait;100;0.171198;0.0723977;0.338541
107;calc bound;100;0.0473071;0.0385999;0.0616807
107;calc iter;100;1.26702;1.19949;1.37782
107;total;1;131.682;131.682;131.682
36;calc total;1;126.891;126.891;126.891
36;calc update async;100;9.65973e-05;1.567e-05;0.00723575
36;calc inner;100;1.03101;0.953027;1.15268
36;calc wait;100;0.183302;0.0705478;0.364188
36;calc bound;100;0.0488246;0.0385998;0.0766232
36;calc iter;100;1.26505;1.17288;1.41118
36;total;1;131.695;131.695;131.695
85;calc total;1;126.892;126.892;126.892
85;calc update async;100;0.000105251;1.5527e-05;0.00827567
85;calc inner;100;1.02806;0.956212;1.14835
85;calc wait;100;0.185738;0.0626187;0.365808
85;calc bound;100;0.0486491;0.0386251;0.0824513
85;calc iter;100;1.26509;1.1637;1.40029
85;total;1;131.705;131.705;131.705
62;calc total;1;126.891;126.891;126.891
62;calc update async;100;9.82023e-05;1.3842e-05;0.00768288
62;calc inner;100;1.04713;0.986477;1.14791
62;calc wait;100;0.170714;0.0516417;0.342215
62;calc bound;100;0.0470468;0.0372086;0.0718653
62;calc iter;100;1.26739;1.18388;1.43628
62;total;1;131.751;131.751;131.751
108;calc total;1;126.892;126.892;126.892
108;calc update async;100;9.96229e-05;1.3215e-05;0.00774163
108;calc inner;100;1.05092;0.986562;1.14977
108;calc wait;100;0.164415;0.0607192;0.310715
108;calc bound;100;0.0478204;0.0385153;0.0730358
108;calc iter;100;1.26568;1.19462;1.39034
108;total;1;131.688;131.688;131.688
37;calc total;1;126.891;126.891;126.891
37;calc update async;100;8.83791e-05;1.2022e-05;0.00684915
37;calc inner;100;1.03321;0.944262;1.15226
37;calc wait;100;0.182523;0.0614791;0.382738
37;calc bound;100;0.0483857;0.0382077;0.0699679
37;calc iter;100;1.26575;1.16995;1.44179
37;total;1;131.695;131.695;131.695
86;calc total;1;126.891;126.891;126.891
86;calc update async;100;9.55643e-05;1.3202e-05;0.0073789
86;calc inner;100;1.03116;0.941248;1.14887
86;calc wait;100;0.18267;0.0691595;0.347882
86;calc bound;100;0.0483297;0.0391803;0.0648978
86;calc iter;100;1.26492;1.17516;1.38849
86;total;1;131.707;131.707;131.707
63;calc total;1;126.891;126.891;126.891
[truncated: 343,926 more chars]
