# Supplementary material for: A Halo abstraction for distributed n-dimensional structured grids within the C++ PGAS library DASH
Source: PeerJ Comput Sci. 2023 Feb 3;9:e1203. doi: 10.7717/peerj-cs.1203 (PMC10280232; doi:10.7717/peerj-cs.1203)
Supplement: Supplemental Information 2 [file peerj-cs-09-1203-s002.gz › raw_haswell/res_3d/weak/plain/heat3d_n8_c24_3000_21918158.out]

DASH
InitEnergy=125.00000
EndEnergy=125.00000
DiffEnergy=-0.00000
Matrixspec: 3000 x 3000 x 3000
Iterations: 100
# unit_id;function_name;num_calls;avg_runtime;min_runtime;max_runtime
0;initialize;1;3.70284;3.70284;3.70284
0;async;100;0.03003;0.01782;0.08659
0;inner;100;1.14598;1.08652;1.18076
0;wait;100;0.00004;0.00003;0.00007
0;boundary;100;0.06456;0.06187;0.08881
0;calc iter;100;1.24061;1.23050;1.27395
0;calc total;1;124.07986;124.07986;124.07986
0;total;1;141.40731;141.40731;141.40731
72;initialize;1;3.48833;3.48833;3.48833
72;async;100;0.0234569;0.01598;0.091979
72;inner;100;1.15268;1.02636;1.17146
72;wait;100;3.50109e-05;1.9001e-05;6.8929e-05
72;boundary;100;0.0644873;0.0610277;0.131956
72;calc iter;100;1.24066;1.17258;1.31595
72;calc total;1;124.08;124.08;124.08
72;total;1;141.201;141.201;141.201
48;initialize;1;3.48533;3.48533;3.48533
48;async;100;0.0311492;0.0172009;0.245857
48;inner;100;1.14467;0.956544;1.16498
48;wait;100;4.62085e-05;2.2611e-05;7.5185e-05
48;boundary;100;0.0648258;0.0612818;0.0930684
48;calc iter;100;1.24069;1.17748;1.38042
48;calc total;1;124.08;124.08;124.08
48;total;1;141.198;141.198;141.198
24;initialize;1;3.49134;3.49134;3.49134
24;async;100;0.0331135;0.0167745;0.153278
24;inner;100;1.14211;1.06388;1.16382
24;wait;100;3.99695e-05;2.3839e-05;8.7909e-05
24;boundary;100;0.0654142;0.0615436;0.088242
24;calc iter;100;1.24068;1.20627;1.30316
24;calc total;1;124.08;124.08;124.08
24;total;1;141.204;141.204;141.204
73;initialize;1;3.48836;3.48836;3.48836
73;async;100;0.0277816;0.0154193;0.167657
73;inner;100;1.14911;1.01205;1.16919
73;wait;100;3.13642e-05;1.7339e-05;6.4396e-05
73;boundary;100;0.0637449;0.0610692;0.125179
73;calc iter;100;1.24067;1.21584;1.36255
73;calc total;1;124.08;124.08;124.08
73;total;1;141.201;141.201;141.201
49;initialize;1;3.48533;3.48533;3.48533
49;async;100;0.0284778;0.0174431;0.214493
49;inner;100;1.1339;0.930197;1.1628
49;wait;100;5.44863e-05;2.2405e-05;9.0188e-05
49;boundary;100;0.0783022;0.0611717;0.145838
49;calc iter;100;1.24073;1.07287;1.40547
49;calc total;1;124.08;124.08;124.08
49;total;1;141.198;141.198;141.198
25;initialize;1;3.4914;3.4914;3.4914
25;async;100;0.0291462;0.017213;0.1136
25;inner;100;1.1323;1.04453;1.16522
25;wait;100;5.27666e-05;2.048e-05;8.1333e-05
25;boundary;100;0.0792102;0.0614724;0.128976
25;calc iter;100;1.24072;1.22263;1.28069
25;calc total;1;124.08;124.08;124.08
25;total;1;141.204;141.204;141.204
74;initialize;1;3.48835;3.48835;3.48835
74;async;100;0.0306737;0.0157294;0.279842
74;inner;100;1.14652;1.02899;1.17098
74;wait;100;2.79343e-05;1.9641e-05;6.7501e-05
74;boundary;100;0.0634674;0.0611124;0.0721443
74;calc iter;100;1.2407;1.2115;1.37238
74;calc total;1;124.08;124.08;124.08
74;total;1;141.201;141.201;141.201
50;initialize;1;3.48534;3.48534;3.48534
50;async;100;0.0276917;0.0166028;0.36365
50;inner;100;1.14283;0.940185;1.16839
50;wait;100;4.63787e-05;1.7859e-05;8.1642e-05
50;boundary;100;0.070192;0.0614045;0.118389
50;calc iter;100;1.24076;1.08244;1.49307
50;calc total;1;124.08;124.08;124.08
50;total;1;141.198;141.198;141.198
26;initialize;1;3.49138;3.49138;3.49138
26;async;100;0.0326947;0.0174282;0.190446
26;inner;100;1.13419;1.01418;1.16286
26;wait;100;5.41003e-05;1.979e-05;8.7591e-05
26;boundary;100;0.0737988;0.0614527;0.134745
26;calc iter;100;1.24074;1.19238;1.36949
26;calc total;1;124.08;124.08;124.08
26;total;1;141.204;141.204;141.204
75;initialize;1;3.48833;3.48833;3.48833
75;async;100;0.0281331;0.0161374;0.182308
75;inner;100;1.14854;1.03332;1.16832
75;wait;100;2.70819e-05;1.6202e-05;7.9622e-05
75;boundary;100;0.0640042;0.0612226;0.0769755
75;calc iter;100;1.24071;1.22815;1.30752
75;calc total;1;124.08;124.08;124.08
75;total;1;141.201;141.201;141.201
51;initialize;1;3.48537;3.48537;3.48537
51;async;100;0.0293403;0.017699;0.348377
51;inner;100;1.14588;0.973161;1.16523
51;wait;100;4.79657e-05;2.3014e-05;6.7367e-05
51;boundary;100;0.0654319;0.0614922;0.0881309
51;calc iter;100;1.2407;1.15854;1.4097
51;calc total;1;124.08;124.08;124.08
51;total;1;141.198;141.198;141.198
27;initialize;1;3.49137;3.49137;3.49137
27;async;100;0.0283828;0.0152263;0.274466
27;inner;100;1.14564;1.04767;1.16615
27;wait;100;4.51177e-05;2.3658e-05;7.3234e-05
27;boundary;100;0.0666417;0.0619731;0.105589
27;calc iter;100;1.24071;1.18868;1.38777
27;calc total;1;124.08;124.08;124.08
27;total;1;141.204;141.204;141.204
76;initialize;1;3.48835;3.48835;3.48835
76;async;100;0.0312956;0.0169817;0.195705
76;inner;100;1.14363;1.03476;1.15933
76;wait;100;4.81392e-05;3.0835e-05;0.000103038
76;boundary;100;0.0654632;0.0621092;0.0916422
76;calc iter;100;1.24044;1.20116;1.32609
76;calc total;1;124.08;124.08;124.08
76;total;1;141.201;141.201;141.201
52;initialize;1;3.48536;3.48536;3.48536
52;async;100;0.0383174;0.0171135;0.311962
52;inner;100;1.13828;0.928696;1.15909
52;wait;100;3.24821e-05;2.1884e-05;0.000102219
52;boundary;100;0.0638695;0.0621012;0.0823756
52;calc iter;100;1.2405;1.21447;1.31248
52;calc total;1;124.08;124.08;124.08
52;total;1;141.198;141.198;141.198
28;initialize;1;3.49132;3.49132;3.49132
28;async;100;0.0456189;0.0172794;0.108564
28;inner;100;1.13127;1.04717;1.16496
28;wait;100;2.95432e-05;1.8116e-05;9.099e-05
28;boundary;100;0.0637198;0.0622533;0.073045
28;calc iter;100;1.24064;1.20901;1.32551
28;calc total;1;124.08;124.08;124.08
28;total;1;141.204;141.204;141.204
77;initialize;1;3.48831;3.48831;3.48831
77;async;100;0.0257518;0.0135411;0.334047
77;inner;100;1.14005;1.0275;1.18788
77;wait;100;6.53255e-05;2.8249e-05;9.2062e-05
77;boundary;100;0.0746047;0.0619181;0.103131
77;calc iter;100;1.24048;1.14486;1.4235
77;calc total;1;124.08;124.08;124.08
77;total;1;141.201;141.201;141.201
53;initialize;1;3.48532;3.48532;3.48532
53;async;100;0.0296544;0.0168946;0.232795
53;inner;100;1.13774;0.966467;1.15937
53;wait;100;5.70378e-05;2.6093e-05;9.3882e-05
53;boundary;100;0.073068;0.062049;0.106602
53;calc iter;100;1.24052;1.12577;1.39447
53;calc total;1;124.08;124.08;124.08
53;total;1;141.198;141.198;141.198
29;initialize;1;3.4831;3.4831;3.4831
29;async;100;0.0346536;0.0168767;0.0971802
29;inner;100;1.13445;1.0554;1.15471
29;wait;100;4.98775e-05;2.5432e-05;0.000116328
29;boundary;100;0.0713271;0.0623492;0.13733
29;calc iter;100;1.24048;1.2111;1.29318
29;calc total;1;124.08;124.08;124.08
29;total;1;141.196;141.196;141.196
78;initialize;1;3.48834;3.48834;3.48834
78;async;100;0.023033;0.0152516;0.28517
78;inner;100;1.1495;1.03174;1.17181
78;wait;100;5.26215e-05;1.8244e-05;7.6751e-05
78;boundary;100;0.0679561;0.061812;0.0978683
78;calc iter;100;1.24054;1.12666;1.47699
78;calc total;1;124.08;124.08;124.08
78;total;1;141.201;141.201;141.201
54;initialize;1;3.48539;3.48539;3.48539
54;async;100;0.0326704;0.0170929;0.354437
54;inner;100;1.1399;0.916412;1.16077
54;wait;100;4.586e-05;1.7164e-05;0.000102133
54;boundary;100;0.0679423;0.0622995;0.076221
54;calc iter;100;1.24056;1.20303;1.34019
54;calc total;1;124.08;124.08;124.08
54;total;1;141.198;141.198;141.198
30;initialize;1;3.49132;3.49132;3.49132
30;async;100;0.0318958;0.0167715;0.219752
30;inner;100;1.13533;1.04563;1.16179
30;wait;100;4.91653e-05;2.2401e-05;0.000104552
30;boundary;100;0.0732498;0.0618764;0.082744
30;calc iter;100;1.24052;1.22639;1.32835
30;calc total;1;124.08;124.08;124.08
30;total;1;141.204;141.204;141.204
79;initialize;1;3.4884;3.4884;3.4884
79;async;100;0.0284822;0.0169651;0.307034
79;inner;100;1.1472;1.00544;1.16536
79;wait;100;5.06198e-05;2.8961e-05;8.2881e-05
79;boundary;100;0.0647697;0.0619741;0.0750904
79;calc iter;100;1.24051;1.19603;1.3876
79;calc total;1;124.08;124.08;124.08
79;total;1;141.201;141.201;141.201
55;initialize;1;3.48537;3.48537;3.48537
55;async;100;0.0252511;0.0150126;0.0575544
55;inner;100;1.15086;0.951059;1.29269
55;wait;100;3.34242e-05;1.7421e-05;6.0084e-05
55;boundary;100;0.0643913;0.0621516;0.197789
55;calc iter;100;1.24054;1.08252;1.51946
55;calc total;1;124.08;124.08;124.08
55;total;1;141.198;141.198;141.198
31;initialize;1;3.48378;3.48378;3.48378
31;async;100;0.0371818;0.0169587;0.351338
31;inner;100;1.13679;0.968339;1.15917
31;wait;100;4.6795e-05;3.0708e-05;0.000100597
31;boundary;100;0.0664732;0.0627069;0.103151
31;calc iter;100;1.2405;1.13637;1.42287
31;calc total;1;124.08;124.08;124.08
31;total;1;141.196;141.196;141.196
80;initialize;1;3.48834;3.48834;3.48834
80;async;100;0.0275003;0.0138503;0.137901
80;inner;100;1.14589;0.983079;1.17053
80;wait;100;3.42299e-05;2.1427e-05;8.0626e-05
80;boundary;100;0.0670557;0.0621195;0.139973
80;calc iter;100;1.24048;1.14708;1.35643
80;calc total;1;124.08;124.08;124.08
80;total;1;141.201;141.201;141.201
56;initialize;1;3.48532;3.48532;3.48532
56;async;100;0.0281316;0.0146004;0.216511
56;inner;100;1.14603;0.958379;1.17413
56;wait;100;3.3013e-05;2.4595e-05;7.8056e-05
56;boundary;100;0.0664085;0.0630391;0.111615
56;calc iter;100;1.2406;1.08647;1.38846
56;calc total;1;124.08;124.08;124.08
56;total;1;141.198;141.198;141.198
32;initialize;1;3.48585;3.48585;3.48585
32;async;100;0.0306953;0.0134533;0.12546
32;inner;100;1.14442;1.07592;1.17554
32;wait;100;2.78947e-05;1.9983e-05;5.4807e-05
32;boundary;100;0.0656537;0.0616977;0.0893797
32;calc iter;100;1.2408;1.18722;1.29081
32;calc total;1;124.08;124.08;124.08
32;total;1;141.199;141.199;141.199
81;initialize;1;3.48836;3.48836;3.48836
81;async;100;0.0260409;0.0164442;0.270035
81;inner;100;1.14262;0.939568;1.16489
81;wait;100;5.19348e-05;3.2658e-05;0.000112204
81;boundary;100;0.0717388;0.0629985;0.147613
81;calc iter;100;1.24046;1.15067;1.47149
81;calc total;1;124.08;124.08;124.08
81;total;1;141.201;141.201;141.201
57;initialize;1;3.48533;3.48533;3.48533
57;async;100;0.028806;0.014566;0.171912
57;inner;100;1.14396;0.946244;1.16585
57;wait;100;4.58373e-05;2.2891e-05;8.2378e-05
57;boundary;100;0.0676612;0.0621815;0.141667
57;calc iter;100;1.24047;1.0863;1.32397
57;calc total;1;124.08;124.08;124.08
57;total;1;141.198;141.198;141.198
96;initialize;1;3.51526;3.51526;3.51526
96;async;100;0.0282937;0.0170643;0.109279
96;inner;100;1.14865;1.04663;1.16186
96;wait;100;3.71986e-05;2.2076e-05;6.838e-05
96;boundary;100;0.0633797;0.0610204;0.0863814
96;calc iter;100;1.24036;1.23122;1.27656
96;calc total;1;124.08;124.08;124.08
96;total;1;141.227;141.227;141.227
33;initialize;1;3.49138;3.49138;3.49138
33;async;100;0.0327758;0.0167858;0.0787291
33;inner;100;1.1418;1.04255;1.17092
33;wait;100;4.04247e-05;2.4635e-05;7.8321e-05
33;boundary;100;0.0660205;0.0628333;0.131501
33;calc iter;100;1.24063;1.19905;1.2758
33;calc total;1;124.08;124.08;124.08
33;total;1;141.204;141.204;141.204
82;initialize;1;3.48833;3.48833;3.48833
82;async;100;0.0266227;0.0165131;0.296058
82;inner;100;1.14505;1.03684;1.16296
82;wait;100;5.21251e-05;2.7605e-05;0.000103458
82;boundary;100;0.0687766;0.0625646;0.0957033
82;calc iter;100;1.2405;1.18107;1.3975
82;calc total;1;124.08;124.08;124.08
82;total;1;141.201;141.201;141.201
58;initialize;1;3.48538;3.48538;3.48538
58;async;100;0.028024;0.0156349;0.0996001
58;inner;100;1.14649;1.06192;1.16311
58;wait;100;4.18131e-05;2.4667e-05;0.000114175
58;boundary;100;0.0659611;0.0626995;0.10447
58;calc iter;100;1.24051;1.22726;1.28605
58;calc total;1;124.08;124.08;124.08
58;total;1;141.198;141.198;141.198
34;initialize;1;3.4914;3.4914;3.4914
34;async;100;0.0306039;0.0135127;0.14278
34;inner;100;1.14216;1.0269;1.16692
34;wait;100;4.04645e-05;2.4821e-05;7.7877e-05
34;boundary;100;0.0677051;0.0625012;0.128395
34;calc iter;100;1.24051;1.16888;1.33633
34;calc total;1;124.08;124.08;124.08
34;total;1;141.204;141.204;141.204
83;initialize;1;3.48834;3.48834;3.48834
83;async;100;0.0263456;0.014092;0.205852
83;inner;100;1.148;1.04067;1.16745
83;wait;100;3.70418e-05;2.0703e-05;9.1558e-05
83;boundary;100;0.0661568;0.0623326;0.0930434
83;calc iter;100;1.24054;1.17681;1.34282
83;calc total;1;124.08;124.08;124.08
83;total;1;141.201;141.201;141.201
59;initialize;1;3.48537;3.48537;3.48537
59;async;100;0.0340586;0.0164385;0.282051
59;inner;100;1.14113;0.936675;1.16423
59;wait;100;3.11565e-05;1.8427e-05;9.0423e-05
59;boundary;100;0.0653063;0.0624787;0.0879221
59;calc iter;100;1.24053;1.22353;1.29535
59;calc total;1;124.08;124.08;124.08
59;total;1;141.198;141.198;141.198
35;initialize;1;3.48539;3.48539;3.48539
35;async;100;0.0441083;0.0173771;0.223515
35;inner;100;1.1315;1.05181;1.15931
35;wait;100;3.29793e-05;2.1297e-05;9.2115e-05
35;boundary;100;0.064996;0.0626169;0.0868186
35;calc iter;100;1.24064;1.1722;1.34096
35;calc total;1;124.08;124.08;124.08
35;total;1;141.198;141.198;141.198
84;initialize;1;3.48831;3.48831;3.48831
84;async;100;0.0255319;0.0152159;0.0713601
84;inner;100;1.1478;1.10025;1.16707
84;wait;100;5.98952e-05;2.5517e-05;8.1073e-05
84;boundary;100;0.067161;0.0617293;0.101162
84;calc iter;100;1.24055;1.21813;1.2746
84;calc total;1;124.08;124.08;124.08
84;total;1;141.201;141.201;141.201
60;initialize;1;3.48535;3.48535;3.48535
60;async;100;0.027548;0.0174642;0.0683945
60;inner;100;1.14803;1.08718;1.16791
60;wait;100;3.11971e-05;1.8703e-05;8.5226e-05
60;boundary;100;0.0649443;0.0618232;0.0955585
60;calc iter;100;1.24056;1.21235;1.27247
60;calc total;1;124.08;124.08;124.08
60;total;1;141.198;141.198;141.198
36;initialize;1;3.49137;3.49137;3.49137
36;async;100;0.0323323;0.0173424;0.0563058
36;inner;100;1.14448;1.10506;1.16466
36;wait;100;2.78418e-05;1.8309e-05;9.008e-05
36;boundary;100;0.0637337;0.0620931;0.0752944
36;calc iter;100;1.24058;1.22215;1.26253
36;calc total;1;124.08;124.08;124.08
36;total;1;141.204;141.204;141.204
85;initialize;1;3.48831;3.48831;3.48831
85;async;100;0.0243182;0.0162897;0.121776
85;inner;100;1.13856;1.07468;1.16483
85;wait;100;5.3398e-05;2.1225e-05;8.4494e-05
85;boundary;100;0.0776137;0.0623336;0.12669
85;calc iter;100;1.24055;1.2258;1.30709
85;calc total;1;124.08;124.08;124.08
85;total;1;141.201;141.201;141.201
61;initialize;1;3.48535;3.48535;3.48535
61;async;100;0.0255524;0.0157034;0.0813957
61;inner;100;1.14751;1.06814;1.16583
61;wait;100;5.01213e-05;2.5143e-05;8.8009e-05
61;boundary;100;0.06741;0.0621555;0.112268
61;calc iter;100;1.24053;1.20169;1.28192
61;calc total;1;124.08;124.08;124.08
37;initialize;1;3.49142;3.49142;3.49142
37;async;100;0.0257639;0.0156588;0.0813499
37;inner;100;1.14998;1.08745;1.17505
37;wait;100;4.85951e-05;2.5878e-05;7.4205e-05
37;boundary;100;0.0647117;0.0617771;0.101144
37;calc iter;100;1.2405;1.21205;1.28891
37;calc total;1;124.08;124.08;124.08
37;total;1;141.204;141.204;141.204
86;initialize;1;3.48836;3.48836;3.48836
86;async;100;0.0259827;0.0169474;0.124472
86;inner;100;1.14433;1.10487;1.16474
86;wait;100;5.15578e-05;2.6147e-05;7.4019e-05
86;boundary;100;0.0702866;0.0623187;0.0847804
86;calc iter;100;1.24065;1.22952;1.2928
86;calc total;1;124.08;124.08;124.08
86;total;1;141.201;141.201;141.201
61;total;1;141.198;141.198;141.198
38;initialize;1;3.49139;3.49139;3.49139
38;async;100;0.028443;0.0170617;0.0708013
38;inner;100;1.14625;1.10087;1.16009
38;wait;100;4.85555e-05;2.75e-05;7.8495e-05
38;boundary;100;0.0657821;0.062223;0.0807045
38;calc iter;100;1.24052;1.22398;1.26884
38;calc total;1;124.08;124.08;124.08
38;total;1;141.204;141.204;141.204
87;initialize;1;3.48839;3.48839;3.48839
87;async;100;0.0266358;0.016772;0.0752226
87;inner;100;1.14817;1.1149;1.16582
87;wait;100;3.99341e-05;2.0053e-05;6.5746e-05
87;boundary;100;0.0658246;0.0624827;0.0858813
87;calc iter;100;1.24068;1.22927;1.26403
87;calc total;1;124.08;124.08;124.08
87;total;1;141.201;141.201;141.201
62;initialize;1;3.4854;3.4854;3.4854
62;async;100;0.0274714;0.0176685;0.103155
62;inner;100;1.14797;1.08448;1.16327
62;wait;100;5.09743e-05;2.7807e-05;8.7919e-05
62;boundary;100;0.0651134;0.0619981;0.0937854
62;calc iter;100;1.24061;1.22121;1.2896
62;calc total;1;124.08;124.08;124.08
62;total;1;141.198;141.198;141.198
39;initialize;1;3.49138;3.49138;3.49138
39;async;100;0.0300676;0.0177467;0.0631858
39;inner;100;1.14625;1.10472;1.1646
39;wait;100;3.48931e-05;2.1102e-05;6.5539e-05
39;boundary;100;0.064217;0.0619853;0.079565
39;calc iter;100;1.24057;1.20757;1.26474
39;calc total;1;124.08;124.08;124.08
39;total;1;141.204;141.204;141.204
88;initialize;1;3.48833;3.48833;3.48833
88;async;100;0.029029;0.0166407;0.147728
88;inner;100;1.13993;1.08018;1.15845
88;wait;100;4.82062e-05;2.6947e-05;9.6944e-05
88;boundary;100;0.0715754;0.0625502;0.121005
88;calc iter;100;1.24058;1.20507;1.29292
88;calc total;1;124.08;124.08;124.08
88;total;1;141.201;141.201;141.201
63;initialize;1;3.48533;3.48533;3.48533
63;async;100;0.0257379;0.0171313;0.0657005
63;inner;100;1.15011;1.09409;1.16697
63;wait;100;3.46715e-05;1.9874e-05;7.9525e-05
63;boundary;100;0.0647215;0.0620245;0.0875458
63;calc iter;100;1.24061;1.21407;1.26165
63;calc total;1;124.08;124.08;124.08
63;total;1;141.198;141.198;141.198
40;initialize;1;3.48267;3.48267;3.48267
40;async;100;0.0290188;0.0174849;0.0606219
40;inner;100;1.14421;1.09713;1.15975
40;wait;100;4.91011e-05;2.5675e-05;7.627e-05
40;boundary;100;0.0672704;0.0624761;0.0843344
40;calc iter;100;1.24055;1.22543;1.26443
40;calc total;1;124.08;124.08;124.08
40;total;1;141.195;141.195;141.195
89;initialize;1;3.48833;3.48833;3.48833
89;async;100;0.0297428;0.0164857;0.0886972
89;inner;100;1.139;1.07042;1.1598
64;initialize;1;3.48542;3.48542;3.48542
64;async;100;0.0291277;0.0170596;0.0879762
64;inner;100;1.14662;1.08688;1.16065
64;wait;100;4.12582e-05;2.6752e-05;0.0001162
64;boundary;100;0.0648431;0.0615675;0.0904717
64;calc iter;100;1.24063;1.21566;1.26031
64;calc total;1;124.08;124.08;124.08
64;total;1;141.198;141.198;141.198
41;initialize;1;3.49139;3.49139;3.49139
41;async;100;0.0254604;0.0166608;0.0638306
41;inner;100;1.13756;1.06894;1.15779
41;wait;100;5.1386e-05;2.6306e-05;0.000113056
41;boundary;100;0.0774779;0.06349;0.131232
41;calc iter;100;1.24055;1.20609;1.2733
89;wait;100;4.71312e-05;2.5799e-05;8.6036e-05
89;boundary;100;0.0718225;0.0634692;0.1301
89;calc iter;100;1.24062;1.21443;1.28974
89;calc total;1;124.08;124.08;124.08
89;total;1;141.201;141.201;141.201
65;initialize;1;3.48535;3.48535;3.48535
65;async;100;0.0254188;0.0170355;0.0701674
65;inner;100;1.13922;1.05712;1.16115
65;wait;100;5.91342e-05;3.7991e-05;9.0157e-05
65;boundary;100;0.0759662;0.0626638;0.124684
65;calc iter;100;1.24066;1.19882;1.27916
65;calc total;1;124.08;124.08;124.08
65;total;1;141.198;141.198;141.198
41;calc total;1;124.08;124.08;124.08
41;total;1;141.204;141.204;141.204
90;initialize;1;3.48834;3.48834;3.48834
90;async;100;0.0308934;0.0171058;0.115633
90;inner;100;1.146;1.07227;1.16361
90;wait;100;3.43915e-05;1.7779e-05;8.7634e-05
90;boundary;100;0.0637612;0.0612819;0.128668
90;calc iter;100;1.24069;1.21967;1.30423
90;calc total;1;124.08;124.08;124.08
90;total;1;141.201;141.201;141.201
66;initialize;1;3.48539;3.48539;3.48539
66;async;100;0.0276299;0.0154061;0.120621
66;inner;100;1.14506;1.06222;1.16349
66;wait;100;4.60353e-05;2.0503e-05;8.2928e-05
66;boundary;100;0.0680153;0.0610438;0.116965
66;calc iter;100;1.24075;1.20225;1.31393
66;calc total;1;124.08;124.08;124.08
66;total;1;141.198;141.198;141.198
42;initialize;1;3.48637;3.48637;3.48637
42;async;100;0.027586;0.0147958;0.103672
42;inner;100;1.14174;1.07184;1.15591
42;wait;100;5.3637e-05;2.8408e-05;0.000108474
42;boundary;100;0.0712149;0.0620968;0.113666
42;calc iter;100;1.2406;1.2088;1.30583
42;calc total;1;124.08;124.08;124.08
42;total;1;141.199;141.199;141.199
91;initialize;1;3.48837;3.48837;3.48837
91;async;100;0.0328295;0.0159423;0.0841159
91;inner;100;1.14424;1.11339;1.16823
91;wait;100;3.4178e-05;1.8993e-05;6.0112e-05
91;boundary;100;0.0635868;0.0612975;0.0823551
91;calc iter;100;1.24069;1.21492;1.26758
91;calc total;1;124.08;124.08;124.08
91;total;1;141.201;141.201;141.201
67;initialize;1;3.48535;3.48535;3.48535
67;async;100;0.0286066;0.0169014;0.173599
67;inner;100;1.14491;1.06625;1.16084
67;wait;100;5.13686e-05;2.8609e-05;0.000113486
67;boundary;100;0.0670578;0.060998;0.0783631
67;calc iter;100;1.24063;1.21059;1.30088
67;calc total;1;124.08;124.08;124.08
67;total;1;141.198;141.198;141.198
43;initialize;1;3.49137;3.49137;3.49137
43;async;100;0.0285679;0.015078;0.149299
43;inner;100;1.14773;1.07928;1.16228
43;wait;100;4.57821e-05;2.4916e-05;9.5795e-05
43;boundary;100;0.064297;0.0607899;0.0730761
43;calc iter;100;1.24064;1.22609;1.2894
43;calc total;1;124.08;124.08;124.08
43;total;1;141.204;141.204;141.204
92;initialize;1;3.48831;3.48831;3.48831
92;async;100;0.0326845;0.0168771;0.152643
92;inner;100;1.14474;1.08508;1.16243
92;wait;100;3.31985e-05;1.9183e-05;9.198e-05
92;boundary;100;0.0632236;0.0619053;0.104139
92;calc iter;100;1.24068;1.17877;1.3477
92;calc total;1;124.08;124.08;124.08
92;total;1;141.201;141.201;141.201
68;initialize;1;3.48542;3.48542;3.48542
68;async;100;0.0292409;0.0172431;0.108081
68;inner;100;1.14898;1.07603;1.16786
68;wait;100;3.51741e-05;2.4353e-05;5.8788e-05
68;boundary;100;0.062478;0.0611992;0.0752867
68;calc iter;100;1.24074;1.22498;1.27606
68;calc total;1;124.08;124.08;124.08
68;total;1;141.198;141.198;141.198
44;initialize;1;3.49139;3.49139;3.49139
44;async;100;0.0294472;0.0169553;0.0946265
44;inner;100;1.14917;1.08791;1.16578
44;wait;100;2.94523e-05;1.8974e-05;5.4436e-05
44;boundary;100;0.0620133;0.061253;0.0669273
44;calc iter;100;1.24066;1.23381;1.25391
44;calc total;1;124.08;124.08;124.08
44;total;1;141.204;141.204;141.204
93;initialize;1;3.4884;3.4884;3.4884
93;async;100;0.0338093;0.0154354;0.122874
93;inner;100;1.14415;1.09086;1.16115
93;wait;100;3.25012e-05;1.9069e-05;0.000113957
93;boundary;100;0.0627174;0.0609096;0.0728315
93;calc iter;100;1.24071;1.20622;1.28971
93;calc total;1;124.08;124.08;124.08
93;total;1;141.201;141.201;141.201
45;initialize;1;3.49141;3.49141;3.49141
45;async;100;0.0290871;0.0171439;0.0954584
45;inner;100;1.14319;1.09371;1.15978
45;wait;100;4.79991e-05;2.0218e-05;9.4557e-05
45;boundary;100;0.0683177;0.0614973;0.0903162
45;calc iter;100;1.24064;1.22357;1.28962
45;calc total;1;124.08;124.08;124.08
45;total;1;141.204;141.204;141.204
94;initialize;1;3.48833;3.48833;3.48833
94;async;100;0.0352091;0.0175697;0.166739
94;inner;100;1.14256;1.08544;1.16577
94;wait;100;2.52219e-05;1.788e-05;6.507e-05
94;boundary;100;0.0629482;0.0608553;0.0827587
94;calc iter;100;1.24074;1.21423;1.31563
94;calc total;1;124.08;124.08;124.08
94;total;1;141.201;141.201;141.201
46;initialize;1;3.49138;3.49138;3.49138
46;async;100;0.0323251;0.0172147;0.148543
46;inner;100;1.14408;1.07851;1.15853
46;wait;100;3.90889e-05;1.8603e-05;0.00011436
46;boundary;100;0.0642757;0.0610349;0.0718909
46;calc iter;100;1.24072;1.22656;1.28812
46;calc total;1;124.08;124.08;124.08
46;total;1;141.204;141.204;141.204
95;initialize;1;3.48832;3.48832;3.48832
95;async;100;0.0360098;0.0172318;0.123398
95;inner;100;1.14142;1.08843;1.16573
95;wait;100;3.41358e-05;2.2091e-05;8.3219e-05
95;boundary;100;0.0633031;0.061201;0.064977
95;calc iter;100;1.24077;1.23371;1.27441
95;calc total;1;124.08;124.08;124.08
95;total;1;141.201;141.201;141.201
47;initialize;1;3.4914;3.4914;3.4914
47;async;100;0.02848;0.0172891;0.152207
47;inner;100;1.14949;1.08849;1.16754
47;wait;100;2.80429e-05;1.8284e-05;5.5221e-05
47;boundary;100;0.0626816;0.0613241;0.0957829
47;calc iter;100;1.24068;1.18173;1.33651
47;calc total;1;124.08;124.08;124.08
47;total;1;141.204;141.204;141.204
97;initialize;1;3.51533;3.51533;3.51533
97;async;100;0.0290484;0.0141756;0.225427
97;inner;100;1.14722;0.966109;1.16355
97;wait;100;3.19087e-05;1.835e-05;7.0284e-05
97;boundary;100;0.0640649;0.0611633;0.123132
97;calc iter;100;1.24037;1.11634;1.40306
97;calc total;1;124.08;124.08;124.08
97;total;1;141.227;141.227;141.227
98;initialize;1;3.51533;3.51533;3.51533
98;async;100;0.0319805;0.0154329;0.302673
98;inner;100;1.14543;0.954225;1.16248
98;wait;100;2.8621e-05;2.0584e-05;6.8739e-05
98;boundary;100;0.0629478;0.0609014;0.0836382
98;calc iter;100;1.24039;1.19459;1.31848
98;calc total;1;124.08;124.08;124.08
98;total;1;141.227;141.227;141.227
99;initialize;1;3.51528;3.51528;3.51528
99;async;100;0.0337677;0.016028;0.291454
99;inner;100;1.1424;0.966589;1.16124
99;wait;100;3.15007e-05;1.7405e-05;9.5383e-05
99;boundary;100;0.0641753;0.0612765;0.120537
99;calc iter;100;1.24037;1.12027;1.43951
99;calc total;1;124.08;124.08;124.08
99;total;1;141.227;141.227;141.227
100;initialize;1;3.51528;3.51528;3.51528
100;async;100;0.0308228;0.0172427;0.295432
100;inner;100;1.14475;0.955178;1.15923
100;wait;100;4.28196e-05;1.7465e-05;8.6724e-05
100;boundary;100;0.06458;0.0617895;0.126711
100;calc iter;100;1.2402;1.11397;1.4474
100;calc total;1;124.08;124.08;124.08
100;total;1;141.227;141.227;141.227
101;initialize;1;3.51532;3.51532;3.51532
101;async;100;0.0299245;0.0166561;0.337462
101;inner;100;1.13721;0.943814;1.15898
101;wait;100;6.01125e-05;3.1512e-05;0.000100111
101;boundary;100;0.0730274;0.0603054;0.0802053
101;calc iter;100;1.24023;1.19171;1.34212
101;calc total;1;124.08;124.08;124.08
101;total;1;141.227;141.227;141.227
102;initialize;1;3.51526;3.51526;3.51526
102;async;100;0.0273042;0.0160581;0.177345
102;inner;100;1.14511;0.953493;1.26492
102;wait;100;5.14186e-05;1.7947e-05;7.9589e-05
102;boundary;100;0.0678418;0.0607841;0.207372
102;calc iter;100;1.24031;1.06664;1.49613
102;calc total;1;124.08;124.08;124.08
102;total;1;141.227;141.227;141.227
103;initialize;1;3.51531;3.51531;3.51531
103;async;100;0.0314667;0.016716;0.289005
103;inner;100;1.14285;1.02226;1.1541
103;wait;100;4.78841e-05;2.3369e-05;0.000120178
103;boundary;100;0.0658639;0.061997;0.0843936
103;calc iter;100;1.24023;1.17559;1.3957
103;calc total;1;124.08;124.08;124.08
103;total;1;141.227;141.227;141.227
104;initialize;1;3.51532;3.51532;3.51532
104;async;100;0.0258917;0.0144679;0.10955
104;inner;100;1.14852;0.984884;1.16832
104;wait;100;2.894e-05;1.6596e-05;6.3949e-05
104;boundary;100;0.0658484;0.0621706;0.147261
104;calc iter;100;1.24029;1.15071;1.30278
104;calc total;1;124.08;124.08;124.08
104;total;1;141.227;141.227;141.227
105;initialize;1;3.51532;3.51532;3.51532
105;async;100;0.0259238;0.0140891;0.126697
105;inner;100;1.14639;1.05949;1.16202
105;wait;100;4.61895e-05;2.0986e-05;7.8868e-05
105;boundary;100;0.067858;0.0620374;0.128255
105;calc iter;100;1.24022;1.20189;1.31172
105;calc total;1;124.08;124.08;124.08
105;total;1;141.227;141.227;141.227
106;initialize;1;3.51532;3.51532;3.51532
106;async;100;0.028447;0.0162203;0.26188
106;inner;100;1.14547;0.971663;1.1607
106;wait;100;5.39671e-05;2.8051e-05;0.000111487
106;boundary;100;0.0662859;0.0626746;0.0990016
106;calc iter;100;1.24026;1.21094;1.30071
106;calc total;1;124.08;124.08;124.08
106;total;1;141.227;141.227;141.227
107;initialize;1;3.51532;3.51532;3.51532
107;async;100;0.0286533;0.0160255;0.207067
107;inner;100;1.14657;1.05385;1.1583
107;wait;100;4.26105e-05;2.0007e-05;8.8542e-05
107;boundary;100;0.0650089;0.0621031;0.0975951
107;calc iter;100;1.24027;1.1829;1.36628
107;calc total;1;124.08;124.08;124.08
107;total;1;141.227;141.227;141.227
108;initialize;1;3.51536;3.51536;3.51536
108;async;100;0.0255232;0.0162803;0.0682184
108;inner;100;1.15167;1.11666;1.16696
108;wait;100;4.26967e-05;1.7757e-05;8.6759e-05
108;boundary;100;0.0630937;0.0613449;0.0842778
108;calc iter;100;1.24033;1.22403;1.26846
108;calc total;1;124.08;124.08;124.08
108;total;1;141.227;141.227;141.227
109;initialize;1;3.51532;3.51532;3.51532
109;async;100;0.0271763;0.0130354;0.101574
109;inner;100;1.14192;1.10353;1.16211
109;wait;100;5.07977e-05;2.5749e-05;7.5851e-05
109;boundary;100;0.0711516;0.0621671;0.102403
109;calc iter;100;1.2403;1.21902;1.28678
109;calc total;1;124.08;124.08;124.08
109;total;1;141.227;141.227;141.227
110;initialize;1;3.51534;3.51534;3.51534
110;async;100;0.0294215;0.0175498;0.0911011
110;inner;100;1.14344;1.1159;1.16139
110;wait;100;5.84175e-05;2.4617e-05;8.6119e-05
110;boundary;100;0.0674178;0.0622135;0.0783631
110;calc iter;100;1.24034;1.22351;1.26924
110;calc total;1;124.08;124.08;124.08
110;total;1;141.227;141.227;141.227
111;initialize;1;3.51531;3.51531;3.51531
111;async;100;0.0290143;0.017608;0.0934808
111;inner;100;1.14793;1.11678;1.16395
111;wait;100;3.85416e-05;1.6334e-05;6.4712e-05
111;boundary;100;0.0634097;0.0617274;0.0762895
111;calc iter;100;1.24039;1.22038;1.27229
111;calc total;1;124.08;124.08;124.08
111;total;1;141.227;141.227;141.227
112;initialize;1;3.51535;3.51535;3.51535
112;async;100;0.0311888;0.0172005;0.0970641
112;inner;100;1.13698;1.0878;1.15627
112;wait;100;5.18444e-05;2.2898e-05;0.00012041
112;boundary;100;0.0720641;0.0620871;0.112467
112;calc iter;100;1.24029;1.21967;1.27279
112;calc total;1;124.08;124.08;124.08
112;total;1;141.227;141.227;141.227
168;initialize;1;3.49842;3.49842;3.49842
168;async;100;0.0298986;0.0175787;0.137808
168;inner;100;1.14764;1.07481;1.16677
168;wait;100;3.18481e-05;1.7832e-05;7.1796e-05
168;boundary;100;0.0629681;0.061339;0.0723424
168;calc iter;100;1.24054;1.21331;1.27587
168;calc total;1;124.08;124.08;124.08
168;total;1;141.209;141.209;141.209
113;initialize;1;3.51535;3.51535;3.51535
113;async;100;0.029943;0.0167172;0.0820296
113;inner;100;1.13916;1.07694;1.15916
113;wait;100;5.65198e-05;3.1952e-05;8.0314e-05
113;boundary;100;0.0711582;0.0620409;0.12857
113;calc iter;100;1.24032;1.22243;1.28374
113;calc total;1;124.08;124.08;124.08
113;total;1;141.227;141.227;141.227
144;initialize;1;3.43115;3.43115;3.43115
144;async;100;0.0298389;0.0157526;0.278218
144;inner;100;1.14693;1.03055;1.16576
144;wait;100;3.27611e-05;1.7593e-05;6.5583e-05
144;boundary;100;0.0636811;0.0613643;0.0754314
144;calc iter;100;1.24048;1.21327;1.37376
144;calc total;1;124.08;124.08;124.08
144;total;1;141.143;141.143;141.143
120;initialize;1;3.39752;3.39752;3.39752
120;async;100;0.0373681;0.0169645;0.185427
120;inner;100;1.13979;1.0175;1.16037
120;wait;100;3.09563e-05;1.6971e-05;0.000100142
120;boundary;100;0.063088;0.0602163;0.10934
120;calc iter;100;1.24028;1.22216;1.34563
120;calc total;1;124.08;124.08;124.08
120;total;1;141.11;141.11;141.11
169;initialize;1;3.4985;3.4985;3.4985
169;async;100;0.0279078;0.0174213;0.163858
169;inner;100;1.1394;1.06935;1.16118
169;wait;100;5.59636e-05;1.8626e-05;0.000111845
169;boundary;100;0.0732037;0.0611281;0.0931651
169;calc iter;100;1.24057;1.21836;1.29566
169;calc total;1;124.08;124.08;124.08
169;total;1;141.209;141.209;141.209
114;initialize;1;3.51536;3.51536;3.51536
114;async;100;0.0340116;0.0167312;0.0716315
114;inner;100;1.14153;1.10781;1.15846
114;wait;100;4.37047e-05;1.9045e-05;9.3118e-05
114;boundary;100;0.0648;0.0611889;0.0923584
114;calc iter;100;1.24038;1.21968;1.26362
114;calc total;1;124.08;124.08;124.08
114;total;1;141.227;141.227;141.227
145;initialize;1;3.4312;3.4312;3.4312
145;async;100;0.0281334;0.0173567;0.14945
145;inner;100;1.13982;1.01976;1.16387
145;wait;100;5.09723e-05;1.8621e-05;7.7472e-05
145;boundary;100;0.0724737;0.0615259;0.116676
145;calc iter;100;1.24048;1.21784;1.34069
145;calc total;1;124.08;124.08;124.08
145;total;1;141.143;141.143;141.143
121;initialize;1;3.39755;3.39755;3.39755
121;async;100;0.0349298;0.0173387;0.176256
121;inner;100;1.13565;0.995903;1.15637
121;wait;100;5.35462e-05;2.0018e-05;7.859e-05
121;boundary;100;0.0696511;0.0611441;0.125597
121;calc iter;100;1.24028;1.17454;1.36808
121;calc total;1;124.08;124.08;124.08
121;total;1;141.11;141.11;141.11
170;initialize;1;3.49843;3.49843;3.49843
170;async;100;0.0245718;0.0157752;0.0969232
170;inner;100;1.14316;1.08545;1.23156
170;wait;100;5.41001e-05;2.1161e-05;6.9728e-05
170;boundary;100;0.0728104;0.0604808;0.129087
170;calc iter;100;1.24059;1.20074;1.31738
170;calc total;1;124.08;124.08;124.08
170;total;1;141.209;141.209;141.209
115;initialize;1;3.51533;3.51533;3.51533
115;async;100;0.0352738;0.0170225;0.0884278
115;inner;100;1.14077;1.09261;1.15664
115;wait;100;3.75977e-05;2.1991e-05;8.2865e-05
115;boundary;100;0.0643201;0.0611079;0.107027
146;initialize;1;3.43123;3.43123;3.43123
146;async;100;0.0276742;0.0148751;0.109686
146;inner;100;1.14282;1.03332;1.16556
146;wait;100;5.10889e-05;2.1498e-05;7.167e-05
146;boundary;100;0.0699528;0.0613312;0.108449
146;calc iter;100;1.2405;1.22675;1.2887
146;calc total;1;124.08;124.08;124.08
146;total;1;141.143;141.143;141.143
122;initialize;1;3.39752;3.39752;3.39752
122;async;100;0.0346764;0.0144208;0.282383
122;inner;100;1.14006;1.02362;1.16044
122;wait;100;5.06341e-05;2.3335e-05;8.2262e-05
122;boundary;100;0.0655814;0.0593481;0.110558
122;calc iter;100;1.24037;1.19648;1.3654
122;calc total;1;124.08;124.08;124.08
122;total;1;141.11;141.11;141.11
171;initialize;1;3.49554;3.49554;3.49554
171;async;100;0.0293651;0.0169543;0.122202
171;inner;100;1.14523;1.06026;1.165
171;wait;100;4.15146e-05;1.9752e-05;7.9394e-05
171;boundary;100;0.0659823;0.0611851;0.11842
171;calc iter;100;1.24062;1.21229;1.30252
171;calc total;1;124.08;124.08;124.08
171;total;1;141.206;141.206;141.206
115;calc iter;100;1.2404;1.22094;1.27266
115;calc total;1;124.08;124.08;124.08
115;total;1;141.227;141.227;141.227
147;initialize;1;3.43119;3.43119;3.43119
147;async;100;0.0281993;0.0162943;0.242272
147;inner;100;1.14695;0.976592;1.1665
147;wait;100;3.8285e-05;1.8662e-05;0.000158362
147;boundary;100;0.0653618;0.0617991;0.14238
147;calc iter;100;1.24055;1.14938;1.43062
147;calc total;1;124.08;124.08;124.08
147;total;1;141.143;141.143;141.143
123;initialize;1;3.39756;3.39756;3.39756
123;async;100;0.036131;0.0176589;0.202232
123;inner;100;1.14041;0.987373;1.16018
123;wait;100;3.98289e-05;1.9843e-05;6.8642e-05
123;boundary;100;0.0637708;0.0611006;0.128217
123;calc iter;100;1.24035;1.15086;1.3885
123;calc total;1;124.08;124.08;124.08
123;total;1;141.11;141.11;141.11
172;initialize;1;3.49815;3.49815;3.49815
172;async;100;0.0315145;0.0162599;0.144327
172;inner;100;1.14535;1.07503;1.16992
172;wait;100;3.10284e-05;1.8527e-05;5.965e-05
172;boundary;100;0.063526;0.0603813;0.105374
172;calc iter;100;1.24043;1.16903;1.32704
172;calc total;1;124.08;124.08;124.08
172;total;1;141.209;141.209;141.209
116;initialize;1;3.51536;3.51536;3.51536
116;async;100;0.031101;0.0168663;0.126791
116;inner;100;1.14732;1.09052;1.16371
116;wait;100;2.69446e-05;1.8603e-05;6.6352e-05
116;boundary;100;0.0619334;0.0611144;0.0649118
116;calc iter;100;1.24039;1.20776;1.28225
116;calc total;1;124.08;124.08;124.08
116;total;1;141.227;141.227;141.227
148;initialize;1;3.43113;3.43113;3.43113
148;async;100;0.0362334;0.0167772;0.0969675
148;inner;100;1.13983;1.0245;1.29647
148;wait;100;3.25778e-05;2.0103e-05;0.000118124
148;boundary;100;0.0641855;0.0613114;0.0979975
148;calc iter;100;1.24028;1.11699;1.46116
148;calc total;1;124.08;124.08;124.08
148;total;1;141.143;141.143;141.143
124;initialize;1;3.39747;3.39747;3.39747
124;async;100;0.0372547;0.0171124;0.206012
124;inner;100;1.13957;1.0018;1.16097
124;wait;100;3.70272e-05;1.8024e-05;8.6982e-05
124;boundary;100;0.0632238;0.060745;0.0719313
124;calc iter;100;1.24009;1.20789;1.30135
124;calc total;1;124.08;124.08;124.08
124;total;1;141.11;141.11;141.11
173;initialize;1;3.49522;3.49522;3.49522
173;async;100;0.0240827;0.0143894;0.116536
173;inner;100;1.15112;1.07001;1.24532
173;wait;100;4.6245e-05;2.3876e-05;6.3938e-05
173;boundary;100;0.0651733;0.0615089;0.0937774
173;calc iter;100;1.24042;1.16198;1.3616
173;calc total;1;124.08;124.08;124.08
173;total;1;141.206;141.206;141.206
117;initialize;1;3.51528;3.51528;3.51528
117;async;100;0.0326783;0.0157545;0.110461
117;inner;100;1.14563;1.11092;1.16192
117;wait;100;3.73557e-05;2.4169e-05;9.1243e-05
117;boundary;100;0.0620624;0.0606561;0.0721489
117;calc iter;100;1.24041;1.21926;1.28206
117;calc total;1;124.08;124.08;124.08
117;total;1;141.227;141.227;141.227
149;initialize;1;3.43118;3.43118;3.43118
149;async;100;0.0304696;0.0166622;0.175882
149;inner;100;1.14293;1.0321;1.19677
149;wait;100;5.21297e-05;2.2917e-05;9.2348e-05
149;boundary;100;0.0668566;0.0604718;0.074088
149;calc iter;100;1.24031;1.21429;1.29038
149;calc total;1;124.08;124.08;124.08
149;total;1;141.143;141.143;141.143
125;initialize;1;3.39748;3.39748;3.39748
125;async;100;0.0372268;0.0166463;0.214748
125;inner;100;1.13415;1.01991;1.18973
125;wait;100;5.94506e-05;2.9169e-05;9.1248e-05
125;boundary;100;0.0686536;0.0586613;0.0768687
125;calc iter;100;1.24009;1.21234;1.29335
125;calc total;1;124.08;124.08;124.08
125;total;1;141.11;141.11;141.11
174;initialize;1;3.49843;3.49843;3.49843
174;async;100;0.0269581;0.0168362;0.144781
174;inner;100;1.14516;1.07374;1.16561
174;wait;100;4.36898e-05;2.0376e-05;7.9869e-05
174;boundary;100;0.0682419;0.0610991;0.0935367
174;calc iter;100;1.2404;1.22252;1.28956
174;calc total;1;124.08;124.08;124.08
174;total;1;141.209;141.209;141.209
118;initialize;1;3.51534;3.51534;3.51534
118;async;100;0.0363394;0.0162743;0.10836
118;inner;100;1.14195;1.09854;1.16156
118;wait;100;2.77612e-05;1.8692e-05;8.3475e-05
118;boundary;100;0.0621226;0.0607854;0.0647927
118;calc iter;100;1.24044;1.21483;1.27022
118;calc total;1;124.08;124.08;124.08
118;total;1;141.227;141.227;141.227
150;initialize;1;3.43119;3.43119;3.43119
150;async;100;0.0261758;0.0150379;0.197536
150;inner;100;1.14799;1.04459;1.16982
150;wait;100;5.16427e-05;2.4534e-05;7.8746e-05
150;boundary;100;0.0661119;0.0623393;0.0767375
150;calc iter;100;1.24033;1.21931;1.31774
150;calc total;1;124.08;124.08;124.08
150;total;1;141.143;141.143;141.143
126;initialize;1;3.39747;3.39747;3.39747
126;async;100;0.0364341;0.0170382;0.292706
126;inner;100;1.13845;1.01885;1.15912
126;wait;100;4.90396e-05;1.9005e-05;9.1265e-05
126;boundary;100;0.0652082;0.058791;0.0915321
126;calc iter;100;1.24014;1.10539;1.4523
126;calc total;1;124.08;124.08;124.08
126;total;1;141.11;141.11;141.11
175;initialize;1;3.49843;3.49843;3.49843
175;async;100;0.0302505;0.0174894;0.147171
175;inner;100;1.14642;1.06798;1.16357
175;wait;100;3.33081e-05;2.0165e-05;7.4311e-05
175;boundary;100;0.0637108;0.0613751;0.110297
175;calc iter;100;1.24042;1.21139;1.27869
175;calc total;1;124.08;124.08;124.08
175;total;1;141.209;141.209;141.209
119;initialize;1;3.51531;3.51531;3.51531
119;async;100;0.0373064;0.0175113;0.123792
119;inner;100;1.14048;1.09528;1.15822
119;wait;100;3.26414e-05;2.1656e-05;9.1217e-05
119;boundary;100;0.06262;0.0610373;0.0676819
119;calc iter;100;1.24044;1.21899;1.28179
119;calc total;1;124.08;124.08;124.08
119;total;1;141.227;141.227;141.227
151;initialize;1;3.43115;3.43115;3.43115
151;async;100;0.034183;0.0171008;0.286154
151;inner;100;1.14147;1.02664;1.15791
151;wait;100;3.74841e-05;1.8037e-05;0.000109329
151;boundary;100;0.0645981;0.0614309;0.0857643
151;calc iter;100;1.24029;1.21004;1.37425
151;calc total;1;124.08;124.08;124.08
151;total;1;141.143;141.143;141.143
127;initialize;1;3.39756;3.39756;3.39756
127;async;100;0.03484;0.0158956;0.247326
127;inner;100;1.14168;1.0256;1.16099
127;wait;100;3.89471e-05;2.2285e-05;7.4554e-05
127;boundary;100;0.0635903;0.0602001;0.116875
127;calc iter;100;1.24015;1.21313;1.33316
127;calc total;1;124.08;124.08;124.08
127;total;1;141.11;141.11;141.11
176;initialize;1;3.49841;3.49841;3.49841
176;async;100;0.0399139;0.0167872;0.117378
176;inner;100;1.13536;1.05247;1.15986
176;wait;100;3.29589e-05;1.9481e-05;0.000108828
176;boundary;100;0.0651526;0.0619777;0.122829
176;calc iter;100;1.24047;1.19565;1.30764
176;calc total;1;124.08;124.08;124.08
176;total;1;141.209;141.209;141.209
152;initialize;1;3.43117;3.43117;3.43117
152;async;100;0.0353963;0.0141084;0.134097
152;inner;100;1.1403;1.03952;1.20636
152;wait;100;3.24485e-05;2.1021e-05;9.0941e-05
152;boundary;100;0.0646055;0.0618685;0.0837449
152;calc iter;100;1.24034;1.2145;1.32022
152;calc total;1;124.08;124.08;124.08
152;total;1;141.143;141.143;141.143
128;initialize;1;3.39749;3.39749;3.39749
128;async;100;0.0422113;0.016727;0.111153
128;inner;100;1.13329;1.02304;1.155
128;wait;100;3.51092e-05;2.1434e-05;8.4425e-05
128;boundary;100;0.0645728;0.0615472;0.0969491
128;calc iter;100;1.24011;1.20387;1.28634
128;calc total;1;124.08;124.08;124.08
128;total;1;141.11;141.11;141.11
177;initialize;1;3.4984;3.4984;3.4984
177;async;100;0.0294432;0.0126688;0.127821
177;inner;100;1.14474;1.08442;1.16221
177;wait;100;4.95785e-05;2.8671e-05;0.000103366
177;boundary;100;0.0661675;0.0613267;0.0990723
177;calc iter;100;1.2404;1.21229;1.29451
177;calc total;1;124.08;124.08;124.08
177;total;1;141.209;141.209;141.209
153;initialize;1;3.43117;3.43117;3.43117
153;async;100;0.0263143;0.0131727;0.122446
153;inner;100;1.14856;1.06646;1.16565
153;wait;100;4.40553e-05;2.7475e-05;8.4745e-05
153;boundary;100;0.0653937;0.0618643;0.101386
153;calc iter;100;1.24032;1.22167;1.28725
153;calc total;1;124.08;124.08;124.08
153;total;1;141.143;141.143;141.143
129;initialize;1;3.39755;3.39755;3.39755
129;async;100;0.0366781;0.0167523;0.165616
129;inner;100;1.13744;0.989095;1.15349
129;wait;100;5.34851e-05;2.269e-05;0.000128511
129;boundary;100;0.0659274;0.0618907;0.126974
129;calc iter;100;1.2401;1.1648;1.36162
129;calc total;1;124.08;124.08;124.08
129;total;1;141.11;141.11;141.11
178;initialize;1;3.49848;3.49848;3.49848
178;async;100;0.0250741;0.0150312;0.0714363
178;inner;100;1.1476;1.06232;1.16639
178;wait;100;5.42577e-05;3.2995e-05;7.8918e-05
178;boundary;100;0.0676306;0.0621373;0.138082
178;calc iter;100;1.24036;1.2096;1.28408
178;calc total;1;124.08;124.08;124.08
178;total;1;141.209;141.209;141.209
154;initialize;1;3.43114;3.43114;3.43114
154;async;100;0.0331979;0.0171552;0.187748
154;inner;100;1.13825;0.960534;1.15562
154;wait;100;4.78813e-05;2.4985e-05;6.9615e-05
154;boundary;100;0.0687518;0.0625503;0.144978
154;calc iter;100;1.24025;1.15283;1.39569
154;calc total;1;124.08;124.08;124.08
154;total;1;141.143;141.143;141.143
130;initialize;1;3.39754;3.39754;3.39754
130;async;100;0.0348705;0.0130819;0.231317
130;inner;100;1.13907;1.02902;1.16261
130;wait;100;4.70512e-05;2.2835e-05;7.9224e-05
130;boundary;100;0.066068;0.0617064;0.103327
130;calc iter;100;1.24006;1.20944;1.32332
130;calc total;1;124.08;124.08;124.08
130;total;1;141.11;141.11;141.11
179;initialize;1;3.49612;3.49612;3.49612
179;async;100;0.0322335;0.0147077;0.0921554
179;inner;100;1.14263;1.08275;1.16463
179;wait;100;3.95243e-05;2.0613e-05;0.000101569
179;boundary;100;0.0654739;0.0620637;0.099602
179;calc iter;100;1.24038;1.20294;1.28877
179;calc total;1;124.08;124.08;124.08
179;total;1;141.207;141.207;141.207
155;initialize;1;3.43116;3.43116;3.43116
155;async;100;0.0291176;0.0141313;0.112679
155;inner;100;1.14604;1.04224;1.17043
155;wait;100;3.29917e-05;2.028e-05;6.9211e-05
155;boundary;100;0.0651338;0.0624113;0.101505
155;calc iter;100;1.24033;1.22325;1.28994
155;calc total;1;124.08;124.08;124.08
155;total;1;141.143;141.143;141.143
131;initialize;1;3.39753;3.39753;3.39753
131;async;100;0.0398438;0.0168991;0.166145
131;inner;100;1.13539;0.996071;1.16091
131;wait;100;3.02929e-05;1.7654e-05;8.3054e-05
131;boundary;100;0.0648597;0.0615472;0.125029
131;calc iter;100;1.24013;1.16125;1.35826
131;calc total;1;124.08;124.08;124.08
131;total;1;141.11;141.11;141.11
180;initialize;1;3.49842;3.49842;3.49842
180;async;100;0.0498192;0.0170211;0.0837557
180;inner;100;1.12787;1.10843;1.15499
180;wait;100;3.69294e-05;2.2884e-05;7.4609e-05
180;boundary;100;0.0623795;0.0604959;0.0727049
180;calc iter;100;1.24011;1.22586;1.25457
180;calc total;1;124.08;124.08;124.08
180;total;1;141.209;141.209;141.209
156;initialize;1;3.42679;3.42679;3.42679
156;async;100;0.0278897;0.0170125;0.1018
156;inner;100;1.14811;1.10029;1.16508
156;wait;100;3.90341e-05;2.0451e-05;7.5201e-05
156;boundary;100;0.0641212;0.0613245;0.0867924
156;calc iter;100;1.24016;1.21856;1.28329
156;calc total;1;124.08;124.08;124.08
156;total;1;141.139;141.139;141.139
132;initialize;1;3.39751;3.39751;3.39751
132;async;100;0.0300431;0.0169439;0.0763708
132;inner;100;1.14729;1.11013;1.16299
132;wait;100;4.05307e-05;2.0613e-05;7.9229e-05
132;boundary;100;0.0626887;0.0613482;0.0690651
132;calc iter;100;1.24007;1.22469;1.25438
132;calc total;1;124.08;124.08;124.08
132;total;1;141.11;141.11;141.11
181;initialize;1;3.49838;3.49838;3.49838
181;async;100;0.0445776;0.0171843;0.0779189
181;inner;100;1.13083;1.10918;1.15039
181;wait;100;4.50591e-05;2.769e-05;8.1229e-05
181;boundary;100;0.0646055;0.0605886;0.0793116
181;calc iter;100;1.24006;1.22812;1.2562
181;calc total;1;124.08;124.08;124.08
181;total;1;141.209;141.209;141.209
157;initialize;1;3.43117;3.43117;3.43117
157;async;100;0.0255159;0.0169779;0.0799357
157;inner;100;1.14802;1.11365;1.16325
157;wait;100;5.75311e-05;3.1523e-05;7.4904e-05
157;boundary;100;0.0665625;0.0618702;0.0866791
157;calc iter;100;1.24016;1.22858;1.26091
157;calc total;1;124.08;124.08;124.08
157;total;1;141.143;141.143;141.143
133;initialize;1;3.39755;3.39755;3.39755
133;async;100;0.0295125;0.0174894;0.0693105
133;inner;100;1.14595;1.12088;1.16033
133;wait;100;4.51846e-05;2.204e-05;7.7075e-05
133;boundary;100;0.0645072;0.0615134;0.0776013
133;calc iter;100;1.24002;1.22018;1.2581
133;calc total;1;124.08;124.08;124.08
133;total;1;141.11;141.11;141.11
182;initialize;1;3.49839;3.49839;3.49839
182;async;100;0.0425039;0.0171181;0.0814445
182;inner;100;1.13259;1.10165;1.15433
182;wait;100;4.11085e-05;2.4293e-05;7.2858e-05
182;boundary;100;0.064934;0.0608485;0.0905575
182;calc iter;100;1.24007;1.23041;1.26348
182;calc total;1;124.08;124.08;124.08
182;total;1;141.209;141.209;141.209
158;initialize;1;3.4312;3.4312;3.4312
158;async;100;0.0248287;0.0162675;0.0811504
158;inner;100;1.14504;1.10316;1.16252
158;wait;100;5.49446e-05;2.069e-05;8.6687e-05
158;boundary;100;0.0702228;0.0618488;0.0979125
158;calc iter;100;1.24015;1.21996;1.27162
158;calc total;1;124.08;124.08;124.08
158;total;1;141.143;141.143;141.143
134;initialize;1;3.39753;3.39753;3.39753
134;async;100;0.0298704;0.0172259;0.0710805
134;inner;100;1.14317;1.11893;1.15881
134;wait;100;4.94692e-05;2.2253e-05;8.8794e-05
134;boundary;100;0.0669544;0.0615828;0.0775559
134;calc iter;100;1.24005;1.22283;1.25452
134;calc total;1;124.08;124.08;124.08
134;total;1;141.11;141.11;141.11
183;initialize;1;3.49839;3.49839;3.49839
183;async;100;0.0411731;0.0177277;0.0702121
183;inner;100;1.13633;1.11815;1.15822
183;wait;100;3.03172e-05;1.9166e-05;5.7332e-05
183;boundary;100;0.0625752;0.0609886;0.0735914
183;calc iter;100;1.24011;1.22832;1.25329
183;calc total;1;124.08;124.08;124.08
183;total;1;141.209;141.209;141.209
159;initialize;1;3.43123;3.43123;3.43123
159;async;100;0.0267803;0.0164328;0.0874037
159;inner;100;1.14841;1.11017;1.16478
159;wait;100;3.93429e-05;2.0019e-05;6.9875e-05
159;boundary;100;0.0649145;0.0616538;0.0842238
159;calc iter;100;1.24014;1.22928;1.2615
159;calc total;1;124.08;124.08;124.08
159;total;1;141.143;141.143;141.143
135;initialize;1;3.39751;3.39751;3.39751
135;async;100;0.0291886;0.0175203;0.0684253
135;inner;100;1.14779;1.12256;1.16217
135;wait;100;3.13928e-05;1.7107e-05;7.2105e-05
135;boundary;100;0.0631118;0.0614408;0.0727006
135;calc iter;100;1.24012;1.21697;1.25491
135;calc total;1;124.08;124.08;124.08
135;total;1;141.11;141.11;141.11
184;initialize;1;3.49844;3.49844;3.49844
184;async;100;0.0411879;0.0168531;0.0770439
184;inner;100;1.12804;1.10347;1.15049
160;initialize;1;3.43116;3.43116;3.43116
160;async;100;0.0281575;0.0160475;0.0797925
160;inner;100;1.14945;1.11601;1.16473
160;wait;100;3.41396e-05;2.0539e-05;6.46e-05
160;boundary;100;0.062636;0.0612254;0.0727799
160;calc iter;100;1.24028;1.22784;1.26781
160;calc total;1;124.08;124.08;124.08
160;total;1;141.143;141.143;141.143
136;initialize;1;3.39756;3.39756;3.39756
136;async;100;0.0345062;0.0173;0.0636811
136;inner;100;1.14237;1.109;1.15785
136;wait;100;3.69294e-05;1.8958e-05;8.9365e-05
136;boundary;100;0.0631559;0.0611168;0.082417
136;calc iter;100;1.24008;1.22048;1.2547
136;calc total;1;124.08;124.08;124.08
136;total;1;141.11;141.11;141.11
184;wait;100;4.95909e-05;2.2804e-05;8.018e-05
184;boundary;100;0.0707935;0.0614577;0.089532
184;calc iter;100;1.24007;1.22679;1.25719
184;calc total;1;124.08;124.08;124.08
184;total;1;141.209;141.209;141.209
161;initialize;1;3.42892;3.42892;3.42892
161;async;100;0.0289574;0.0167695;0.0832649
161;inner;100;1.14222;1.072;1.15941
161;wait;100;5.07301e-05;1.9061e-05;0.000118831
161;boundary;100;0.0690424;0.06115;0.126508
161;calc iter;100;1.24027;1.22136;1.28489
161;calc total;1;124.08;124.08;124.08
161;total;1;141.141;141.141;141.141
137;initialize;1;3.39758;3.39758;3.39758
137;async;100;0.0323103;0.0165848;0.0591034
137;inner;100;1.13817;1.08481;1.15549
137;wait;100;5.34287e-05;2.2755e-05;9.6727e-05
137;boundary;100;0.0695454;0.0612757;0.120156
137;calc iter;100;1.24008;1.22566;1.26209
137;calc total;1;124.08;124.08;124.08
137;total;1;141.11;141.11;141.11
185;initialize;1;3.49841;3.49841;3.49841
185;async;100;0.0407852;0.0169039;0.0620007
185;inner;100;1.12282;1.09213;1.15032
185;wait;100;5.25457e-05;2.2698e-05;8.7604e-05
185;boundary;100;0.0764647;0.0612007;0.103764
185;calc iter;100;1.24013;1.2286;1.25908
185;calc total;1;124.08;124.08;124.08
185;total;1;141.209;141.209;141.209
162;initialize;1;3.43118;3.43118;3.43118
162;async;100;0.0280052;0.0167373;0.0697477
162;inner;100;1.1363;1.07104;1.15738
162;wait;100;5.80714e-05;2.862e-05;0.00012047
162;boundary;100;0.0758881;0.0638575;0.125959
162;calc iter;100;1.24026;1.22728;1.26759
162;calc total;1;124.08;124.08;124.08
162;total;1;141.143;141.143;141.143
138;initialize;1;3.39756;3.39756;3.39756
138;async;100;0.0323269;0.0166106;0.0704902
138;inner;100;1.13003;1.08708;1.15956
138;wait;100;6.68995e-05;2.9745e-05;0.000119255
138;boundary;100;0.0776319;0.0638721;0.111015
138;calc iter;100;1.24005;1.22567;1.26007
138;calc total;1;124.08;124.08;124.08
138;total;1;141.11;141.11;141.11
186;initialize;1;3.49839;3.49839;3.49839
186;async;100;0.0412678;0.0170057;0.0810535
186;inner;100;1.12377;1.07209;1.15277
186;wait;100;5.47891e-05;2.6171e-05;0.000108671
186;boundary;100;0.0750197;0.0606457;0.124811
186;calc iter;100;1.24012;1.22307;1.27131
186;calc total;1;124.08;124.08;124.08
186;total;1;141.209;141.209;141.209
163;initialize;1;3.43105;3.43105;3.43105
163;async;100;0.0282051;0.0144938;0.0793496
163;inner;100;1.14359;1.07882;1.16002
163;wait;100;5.33188e-05;2.1155e-05;8.1967e-05
163;boundary;100;0.0684292;0.0622896;0.119315
163;calc iter;100;1.24028;1.20937;1.28034
163;calc total;1;124.08;124.08;124.08
163;total;1;141.143;141.143;141.143
139;initialize;1;3.39752;3.39752;3.39752
139;async;100;0.0295771;0.0141223;0.0600041
139;inner;100;1.1446;1.10032;1.16272
139;wait;100;4.99448e-05;2.8513e-05;7.1234e-05
139;boundary;100;0.065863;0.0613933;0.0999512
139;calc iter;100;1.24009;1.21879;1.2629
139;calc total;1;124.08;124.08;124.08
139;total;1;141.11;141.11;141.11
187;initialize;1;3.49839;3.49839;3.49839
187;async;100;0.0432793;0.0171012;0.0895847
187;inner;100;1.12585;1.09901;1.14993
187;wait;100;4.91881e-05;2.665e-05;9.7148e-05
187;boundary;100;0.0709397;0.0614793;0.0901983
187;calc iter;100;1.24012;1.22795;1.26517
187;calc total;1;124.08;124.08;124.08
187;total;1;141.209;141.209;141.209
164;initialize;1;3.43117;3.43117;3.43117
164;async;100;0.0327101;0.0167306;0.150914
164;inner;100;1.14494;1.07589;1.16552
164;wait;100;2.56062e-05;1.7006e-05;7.5846e-05
164;boundary;100;0.0626771;0.060479;0.0659591
164;calc iter;100;1.24036;1.22708;1.29177
164;calc total;1;124.08;124.08;124.08
164;total;1;141.143;141.143;141.143
140;initialize;1;3.39751;3.39751;3.39751
140;async;100;0.0344029;0.0168748;0.094675
140;inner;100;1.14349;1.10635;1.16331
140;wait;100;3.04898e-05;2.0095e-05;4.792e-05
140;boundary;100;0.0623144;0.0607125;0.0631597
140;calc iter;100;1.24024;1.23021;1.26265
140;calc total;1;124.08;124.08;124.08
140;total;1;141.11;141.11;141.11
188;initialize;1;3.49838;3.49838;3.49838
188;async;100;0.0486546;0.0168856;0.110373
188;inner;100;1.13027;1.08999;1.15836
188;wait;100;3.12496e-05;1.9325e-05;6.4525e-05
188;boundary;100;0.0613396;0.0593909;0.062348
188;calc iter;100;1.2403;1.224;1.26137
188;calc total;1;124.08;124.08;124.08
188;total;1;141.209;141.209;141.209
165;initialize;1;3.4278;3.4278;3.4278
165;async;100;0.0273027;0.016066;0.121519
165;inner;100;1.15045;1.10677;1.16672
165;wait;100;3.60786e-05;2.1994e-05;5.3656e-05
165;boundary;100;0.0626035;0.0605751;0.0742381
165;calc iter;100;1.2404;1.23174;1.28891
165;calc total;1;124.08;124.08;124.08
165;total;1;141.14;141.14;141.14
141;initialize;1;3.3975;3.3975;3.3975
141;async;100;0.0361513;0.0170838;0.0853999
141;inner;100;1.14171;1.11265;1.15765
141;wait;100;3.94587e-05;1.6898e-05;0.000102624
141;boundary;100;0.0623165;0.0605568;0.0791253
141;calc iter;100;1.24022;1.22469;1.26419
141;calc total;1;124.08;124.08;124.08
141;total;1;141.11;141.11;141.11
189;initialize;1;3.49844;3.49844;3.49844
189;async;100;0.0468011;0.0167862;0.0863984
189;inner;100;1.13063;1.10605;1.15309
189;wait;100;4.11976e-05;1.9192e-05;7.2739e-05
189;boundary;100;0.0628207;0.0594739;0.0665053
189;calc iter;100;1.2403;1.23095;1.26018
189;calc total;1;124.08;124.08;124.08
189;total;1;141.209;141.209;141.209
166;initialize;1;3.42824;3.42824;3.42824
166;async;100;0.0302229;0.0168842;0.0862781
166;inner;100;1.14647;1.115;1.1627
166;wait;100;4.2042e-05;1.9141e-05;0.000107378
166;boundary;100;0.0636747;0.0611016;0.0694547
166;calc iter;100;1.24041;1.22184;1.26742
166;calc total;1;124.08;124.08;124.08
166;total;1;141.14;141.14;141.14
142;initialize;1;3.3975;3.3975;3.3975
142;async;100;0.0344523;0.0174238;0.103398
142;inner;100;1.14206;1.10369;1.15686
142;wait;100;5.01151e-05;2.3238e-05;8.2615e-05
142;boundary;100;0.0636542;0.0607057;0.0694182
142;calc iter;100;1.24022;1.22068;1.27003
142;calc total;1;124.08;124.08;124.08
142;total;1;141.11;141.11;141.11
190;initialize;1;3.49845;3.49845;3.49845
190;async;100;0.0463756;0.0173981;0.121973
190;inner;100;1.13143;1.09923;1.15351
190;wait;100;3.8745e-05;1.928e-05;0.000100758
190;boundary;100;0.0624919;0.0594639;0.0776776
190;calc iter;100;1.24033;1.22325;1.28185
190;calc total;1;124.08;124.08;124.08
190;total;1;141.209;141.209;141.209
167;initialize;1;3.43122;3.43122;3.43122
167;async;100;0.0337648;0.0142588;0.141049
167;inner;100;1.144;1.09632;1.15957
167;wait;100;3.51295e-05;1.8775e-05;0.000103746
167;boundary;100;0.0626062;0.0604664;0.0791576
167;calc iter;100;1.24041;1.20967;1.29787
167;calc total;1;124.08;124.08;124.08
167;total;1;141.143;141.143;141.143
143;initialize;1;3.39755;3.39755;3.39755
143;async;100;0.0348891;0.0175294;0.08917
143;inner;100;1.14303;1.10884;1.15934
143;wait;100;3.74694e-05;1.8005e-05;8.7145e-05
143;boundary;100;0.0622572;0.0609224;0.0671564
143;calc iter;100;1.24021;1.2123;1.26033
143;calc total;1;124.08;124.08;124.08
143;total;1;141.11;141.11;141.11
191;initialize;1;3.49837;3.49837;3.49837
191;async;100;0.0496326;0.0173534;0.140853
191;inner;100;1.12902;1.08239;1.15137
191;wait;100;3.3547e-05;1.8943e-05;0.000107972
191;boundary;100;0.0616727;0.0594078;0.0665075
191;calc iter;100;1.24036;1.22614;1.28484
191;calc total;1;124.08;124.08;124.08
191;total;1;141.209;141.209;141.209
1;initialize;1;3.70661;3.70661;3.70661
1;async;100;0.0260161;0.015263;0.102227
1;inner;100;1.14013;1.08502;1.17012
1;wait;100;5.31263e-05;2.0945e-05;7.633e-05
1;boundary;100;0.0744711;0.0616084;0.12632
1;calc iter;100;1.24068;1.19872;1.28738
1;calc total;1;124.08;124.08;124.08
1;total;1;141.411;141.411;141.411
2;initialize;1;3.70661;3.70661;3.70661
2;async;100;0.0298173;0.0181524;0.130909
2;inner;100;1.13975;1.0783;1.16259
2;wait;100;5.20812e-05;2.2177e-05;7.9163e-05
2;boundary;100;0.0710318;0.0615105;0.107402
2;calc iter;100;1.24065;1.20427;1.30883
2;calc total;1;124.08;124.08;124.08
2;total;1;141.411;141.411;141.411
3;initialize;1;3.70663;3.70663;3.70663
3;async;100;0.0256754;0.0128489;0.154476
3;inner;100;1.1508;1.0787;1.20021
3;wait;100;3.30042e-05;1.7831e-05;6.0315e-05
3;boundary;100;0.0642189;0.0603291;0.0697069
3;calc iter;100;1.24073;1.21446;1.30127
3;calc total;1;124.08;124.08;124.08
3;total;1;141.411;141.411;141.411
4;initialize;1;3.70661;3.70661;3.70661
4;async;100;0.0408673;0.0177864;0.106662
4;inner;100;1.13553;1.07261;1.15836
4;wait;100;3.30413e-05;2.1658e-05;8.6462e-05
4;boundary;100;0.0640727;0.0597154;0.0735938
4;calc iter;100;1.24051;1.21391;1.2883
4;calc total;1;124.08;124.08;124.08
4;total;1;141.411;141.411;141.411
5;initialize;1;3.70332;3.70332;3.70332
5;async;100;0.0299044;0.0175194;0.0944948
5;inner;100;1.14008;1.08376;1.21263
5;wait;100;5.40279e-05;2.6182e-05;8.4721e-05
5;boundary;100;0.0704214;0.0593683;0.0924027
5;calc iter;100;1.24046;1.21094;1.30788
5;calc total;1;124.08;124.08;124.08
5;total;1;141.408;141.408;141.408
6;initialize;1;3.70663;3.70663;3.70663
6;async;100;0.0274393;0.0149073;0.15376
6;inner;100;1.14175;1.07242;1.16589
6;wait;100;4.96178e-05;2.3031e-05;7.6187e-05
6;boundary;100;0.0712244;0.0610663;0.082118
6;calc iter;100;1.24046;1.21648;1.28965
6;calc total;1;124.08;124.08;124.08
6;total;1;141.411;141.411;141.411
7;initialize;1;3.70665;3.70665;3.70665
7;async;100;0.0332954;0.0177034;0.247446
7;inner;100;1.13984;1.06369;1.15801
7;wait;100;4.51688e-05;2.0512e-05;0.000110255
7;boundary;100;0.0673059;0.0630402;0.107963
7;calc iter;100;1.24049;1.16501;1.41338
7;calc total;1;124.08;124.08;124.08
7;total;1;141.411;141.411;141.411
8;initialize;1;3.70662;3.70662;3.70662
8;async;100;0.0451253;0.0174178;0.0639614
8;inner;100;1.12966;1.08392;1.16164
8;wait;100;3.12673e-05;2.4372e-05;8.133e-05
8;boundary;100;0.065818;0.0615029;0.0956321
8;calc iter;100;1.24063;1.22758;1.26433
8;calc total;1;124.08;124.08;124.08
8;total;1;141.411;141.411;141.411
9;initialize;1;3.70661;3.70661;3.70661
9;async;100;0.0332544;0.0161196;0.0594463
9;inner;100;1.14178;1.06757;1.16221
9;wait;100;3.49342e-05;2.0029e-05;7.8651e-05
9;boundary;100;0.0654601;0.0623373;0.129438
9;calc iter;100;1.24053;1.19302;1.27522
9;calc total;1;124.08;124.08;124.08
9;total;1;141.411;141.411;141.411
10;initialize;1;3.7039;3.7039;3.7039
10;async;100;0.0307454;0.0152221;0.109441
10;inner;100;1.14131;1.06509;1.16084
10;wait;100;4.53675e-05;2.6234e-05;0.000105673
10;boundary;100;0.0683197;0.0631461;0.111409
10;calc iter;100;1.24042;1.1918;1.30388
10;calc total;1;124.08;124.08;124.08
10;total;1;141.408;141.408;141.408
11;initialize;1;3.70352;3.70352;3.70352
11;async;100;0.0390765;0.0131965;0.135754
11;inner;100;1.13607;1.07627;1.16178
11;wait;100;3.17472e-05;1.6804e-05;8.6598e-05
11;boundary;100;0.0653207;0.0627268;0.104313
11;calc iter;100;1.24051;1.21289;1.28161
11;calc total;1;124.08;124.08;124.08
11;total;1;141.408;141.408;141.408
12;initialize;1;3.70663;3.70663;3.70663
12;async;100;0.0331318;0.0147262;0.0567537
12;inner;100;1.14314;1.1178;1.1668
12;wait;100;3.68736e-05;2.3706e-05;7.1903e-05
12;boundary;100;0.0641345;0.0618149;0.0762665
12;calc iter;100;1.24044;1.22271;1.25607
12;calc total;1;124.08;124.08;124.08
12;total;1;141.411;141.411;141.411
13;initialize;1;3.7066;3.7066;3.7066
13;async;100;0.0279943;0.0153243;0.0722409
13;inner;100;1.14795;1.10943;1.16701
13;wait;100;3.86426e-05;2.078e-05;6.6227e-05
13;boundary;100;0.0644027;0.0616396;0.090357
13;calc iter;100;1.24038;1.22825;1.26751
13;calc total;1;124.08;124.08;124.08
13;total;1;141.411;141.411;141.411
14;initialize;1;3.70187;3.70187;3.70187
14;async;100;0.0277358;0.0152528;0.0582425
14;inner;100;1.1476;1.11714;1.16454
14;wait;100;3.90505e-05;1.8815e-05;9.1705e-05
14;boundary;100;0.0650227;0.0619929;0.0790476
14;calc iter;100;1.2404;1.22794;1.25687
14;calc total;1;124.08;124.08;124.08
14;total;1;141.406;141.406;141.406
15;initialize;1;3.70662;3.70662;3.70662
15;async;100;0.0321877;0.017188;0.0604873
15;inner;100;1.14363;1.11705;1.16007
15;wait;100;2.97778e-05;1.7859e-05;8.3747e-05
15;boundary;100;0.0645685;0.0618803;0.0826815
15;calc iter;100;1.24041;1.21628;1.25642
15;calc total;1;124.08;124.08;124.08
15;total;1;141.411;141.411;141.411
16;initialize;1;3.7066;3.7066;3.7066
16;async;100;0.0296043;0.0173394;0.0629338
16;inner;100;1.14142;1.10489;1.16023
16;wait;100;5.57457e-05;2.471e-05;7.9764e-05
16;boundary;100;0.0693248;0.0627895;0.0914329
16;calc iter;100;1.2404;1.22536;1.26443
16;calc total;1;124.08;124.08;124.08
16;total;1;141.411;141.411;141.411
17;initialize;1;3.70519;3.70519;3.70519
17;async;100;0.0280626;0.0168466;0.0683368
17;inner;100;1.13636;1.08189;1.16014
17;wait;100;5.35169e-05;2.7022e-05;0.000108556
17;boundary;100;0.0759828;0.0614741;0.130918
17;calc iter;100;1.24046;1.21338;1.27812
17;calc total;1;124.08;124.08;124.08
17;total;1;141.41;141.41;141.41
18;initialize;1;3.7023;3.7023;3.7023
18;async;100;0.0289984;0.0168262;0.0805873
18;inner;100;1.13961;1.09979;1.15899
18;wait;100;4.8815e-05;2.4927e-05;7.76e-05
18;boundary;100;0.0718045;0.0628523;0.0983887
18;calc iter;100;1.24046;1.21672;1.27851
18;calc total;1;124.08;124.08;124.08
18;total;1;141.407;141.407;141.407
19;initialize;1;3.70663;3.70663;3.70663
19;async;100;0.031176;0.0174802;0.122607
19;inner;100;1.14272;1.09314;1.15746
19;wait;100;5.76881e-05;3.5874e-05;0.000121835
19;boundary;100;0.0665401;0.0618947;0.0759203
19;calc iter;100;1.2405;1.21586;1.27768
19;calc total;1;124.08;124.08;124.08
19;total;1;141.411;141.411;141.411
20;initialize;1;3.70665;3.70665;3.70665
20;async;100;0.0346553;0.0169543;0.0948563
20;inner;100;1.14362;1.09899;1.1637
20;wait;100;3.57995e-05;2.1387e-05;0.00010431
20;boundary;100;0.062211;0.0614116;0.0677443
20;calc iter;100;1.24052;1.23344;1.25737
20;calc total;1;124.08;124.08;124.08
20;total;1;141.411;141.411;141.411
21;initialize;1;3.70439;3.70439;3.70439
21;async;100;0.029173;0.0164524;0.090618
21;inner;100;1.14646;1.11279;1.16555
21;wait;100;3.92608e-05;1.9611e-05;7.5575e-05
21;boundary;100;0.0649221;0.0609351;0.0855604
21;calc iter;100;1.2406;1.21486;1.28173
21;calc total;1;124.08;124.08;124.08
21;total;1;141.409;141.409;141.409
22;initialize;1;3.70665;3.70665;3.70665
22;async;100;0.0297922;0.0161597;0.117973
22;inner;100;1.14751;1.09644;1.16612
22;wait;100;3.95842e-05;1.8743e-05;7.3834e-05
22;boundary;100;0.0632384;0.0612769;0.0680827
22;calc iter;100;1.24058;1.22221;1.27626
22;calc total;1;124.08;124.08;124.08
22;total;1;141.411;141.411;141.411
23;initialize;1;3.70129;3.70129;3.70129
23;async;100;0.034691;0.0174145;0.125823
23;inner;100;1.14314;1.09175;1.16368
23;wait;100;2.64908e-05;1.7476e-05;8.3653e-05
23;boundary;100;0.0627604;0.0612726;0.0920651
23;calc iter;100;1.24062;1.18775;1.30967
23;calc total;1;124.08;124.08;124.08
23;total;1;141.406;141.406;141.406
69;initialize;1;3.48536;3.48536;3.48536
69;async;100;0.0295192;0.0168972;0.0896821
69;inner;100;1.14578;1.08796;1.16434
69;wait;100;4.83912e-05;1.9686e-05;8.2454e-05
69;boundary;100;0.0653795;0.061222;0.0816706
69;calc iter;100;1.24073;1.21659;1.27509
69;calc total;1;124.08;124.08;124.08
69;total;1;141.198;141.198;141.198
70;initialize;1;3.48537;3.48537;3.48537
70;async;100;0.0311865;0.0163327;0.1695
70;inner;100;1.14683;1.06767;1.1664
70;wait;100;3.54503e-05;1.9396e-05;7.8059e-05
70;boundary;100;0.0627386;0.0613402;0.0718713
70;calc iter;100;1.24079;1.2185;1.29853
70;calc total;1;124.08;124.08;124.08
70;total;1;141.198;141.198;141.198
71;initialize;1;3.4854;3.4854;3.4854
71;async;100;0.0324832;0.017401;0.197902
71;inner;100;1.14543;1.05173;1.16292
71;wait;100;3.25335e-05;1.894e-05;9.6871e-05
71;boundary;100;0.0627387;0.0614648;0.103163
71;calc iter;100;1.24069;1.15976;1.35282
71;calc total;1;124.08;124.08;124.08
71;total;1;141.198;141.198;141.198
DASH
InitEnergy=125.00000
EndEnergy=125.00000
DiffEnergy=-0.00000
Matrixspec: 3000 x 3000 x 3000
Iterations: 100
# unit_id;function_name;num_calls;avg_runtime;min_runtime;max_runtime
0;initialize;1;2.98949;2.98949;2.98949
0;async;100;0.03324;0.01633;0.38576
0;inner;100;1.14267;0.88903;1.16710
0;wait;100;0.00003;0.00002;0.00007
0;boundary;100;0.06483;0.06065;0.12185
0;calc iter;100;1.24077;1.05706;1.55507
0;calc total;1;124.09643;124.09643;124.09643
0;total;1;139.00995;139.00995;139.00995
48;initialize;1;2.93127;2.93127;2.93127
48;async;100;0.028566;0.0171761;0.0935249
48;inner;100;1.14712;1.02613;1.17812
48;wait;100;3.4204e-05;1.9472e-05;6.3688e-05
48;boundary;100;0.0651739;0.0613137;0.157475
48;calc iter;100;1.2409;1.20683;1.29247
48;calc total;1;124.096;124.096;124.096
48;total;1;138.952;138.952;138.952
96;initialize;1;2.93146;2.93146;2.93146
96;async;100;0.0313326;0.0174496;0.160202
96;inner;100;1.14472;1.00022;1.16764
96;wait;100;3.13138e-05;2.1579e-05;7.2109e-05
96;boundary;100;0.0644285;0.0608935;0.122301
96;calc iter;100;1.24051;1.13403;1.34698
96;calc total;1;124.096;124.096;124.096
96;total;1;138.952;138.952;138.952
24;initialize;1;2.92978;2.92978;2.92978
24;async;100;0.0300105;0.0153126;0.23608
24;inner;100;1.14674;1.03966;1.17015
24;wait;100;2.77407e-05;1.8411e-05;6.5685e-05
24;boundary;100;0.0639663;0.0603888;0.108469
24;calc iter;100;1.24075;1.15996;1.35183
24;calc total;1;124.096;124.096;124.096
24;total;1;138.95;138.95;138.95
72;initialize;1;2.92198;2.92198;2.92198
72;async;100;0.0389652;0.0171063;0.182978
72;inner;100;1.13786;1.02435;1.16529
72;wait;100;2.69632e-05;1.6918e-05;9.8314e-05
72;boundary;100;0.0639322;0.0610916;0.124121
72;calc iter;100;1.24078;1.2056;1.31225
72;calc total;1;124.096;124.096;124.096
72;total;1;138.942;138.942;138.942
49;initialize;1;2.93117;2.93117;2.93117
49;async;100;0.0333717;0.0167955;0.178864
49;inner;100;1.14311;1.02424;1.17067
49;wait;100;3.57032e-05;2.2929e-05;6.4086e-05
49;boundary;100;0.0643898;0.0611281;0.0934612
49;calc iter;100;1.24091;1.22176;1.2966
49;calc total;1;124.096;124.096;124.096
49;total;1;138.951;138.951;138.951
97;initialize;1;2.93149;2.93149;2.93149
97;async;100;0.0344818;0.0160758;0.178063
97;inner;100;1.14172;1.01115;1.16712
97;wait;100;2.90708e-05;1.8366e-05;5.8185e-05
97;boundary;100;0.0642724;0.0609369;0.113871
97;calc iter;100;1.2405;1.20944;1.28932
97;calc total;1;124.096;124.096;124.096
97;total;1;138.952;138.952;138.952
25;initialize;1;2.9298;2.9298;2.9298
25;async;100;0.0336088;0.0148138;0.125984
25;inner;100;1.14134;1.03378;1.16534
25;wait;100;3.65994e-05;1.972e-05;6.9636e-05
25;boundary;100;0.0658363;0.061354;0.105241
25;calc iter;100;1.24082;1.17324;1.33095
25;calc total;1;124.096;124.096;124.096
25;total;1;138.95;138.95;138.95
73;initialize;1;2.92199;2.92199;2.92199
73;async;100;0.033308;0.0162523;0.133148
73;inner;100;1.1421;1.03388;1.22678
73;wait;100;2.55257e-05;1.7686e-05;8.528e-05
73;boundary;100;0.0654213;0.0601247;0.132894
73;calc iter;100;1.24086;1.12769;1.38584
73;calc total;1;124.096;124.096;124.096
73;total;1;138.942;138.942;138.942
50;initialize;1;2.93122;2.93122;2.93122
50;async;100;0.0308053;0.0160665;0.266068
50;inner;100;1.13986;1.0125;1.17012
50;wait;100;4.44919e-05;1.8882e-05;9.6611e-05
50;boundary;100;0.0701009;0.061273;0.115202
50;calc iter;100;1.24081;1.15395;1.42717
50;calc total;1;124.096;124.096;124.096
50;total;1;138.951;138.951;138.951
98;initialize;1;2.93152;2.93152;2.93152
98;async;100;0.0341972;0.0163976;0.220158
98;inner;100;1.14285;0.995856;1.16735
98;wait;100;3.03354e-05;1.6958e-05;5.9977e-05
98;boundary;100;0.0633598;0.0613447;0.0805518
98;calc iter;100;1.24044;1.21094;1.28146
98;calc total;1;124.096;124.096;124.096
98;total;1;138.952;138.952;138.952
26;initialize;1;2.92977;2.92977;2.92977
26;async;100;0.0314876;0.0169793;0.151358
26;inner;100;1.13919;1.0374;1.16743
26;wait;100;4.50396e-05;2.1246e-05;8.9641e-05
26;boundary;100;0.0699657;0.0621968;0.126908
26;calc iter;100;1.24069;1.19414;1.31979
26;calc total;1;124.096;124.096;124.096
26;total;1;138.95;138.95;138.95
74;initialize;1;2.92201;2.92201;2.92201
74;async;100;0.0299985;0.0171038;0.169056
74;inner;100;1.14622;1.08248;1.16741
74;wait;100;2.57165e-05;1.662e-05;6.9389e-05
74;boundary;100;0.0644992;0.0615306;0.0752605
74;calc iter;100;1.24074;1.18019;1.39096
74;calc total;1;124.096;124.096;124.096
74;total;1;138.942;138.942;138.942
51;initialize;1;2.93111;2.93111;2.93111
51;async;100;0.0284705;0.0156397;0.15304
51;inner;100;1.14327;1.01764;1.17062
51;wait;100;4.88017e-05;2.2127e-05;7.7094e-05
51;boundary;100;0.0689593;0.062419;0.119676
51;calc iter;100;1.24075;1.15694;1.3488
51;calc total;1;124.096;124.096;124.096
51;total;1;138.951;138.951;138.951
99;initialize;1;2.9315;2.9315;2.9315
99;async;100;0.0331073;0.0175762;0.21609
99;inner;100;1.14365;1.06207;1.16453
99;wait;100;3.33125e-05;1.9484e-05;9.3482e-05
99;boundary;100;0.0636744;0.0612067;0.100394
99;calc iter;100;1.24047;1.18922;1.36774
99;calc total;1;124.096;124.096;124.096
99;total;1;138.952;138.952;138.952
27;initialize;1;2.9299;2.9299;2.9299
27;async;100;0.0337689;0.0142114;0.400174
27;inner;100;1.13893;0.979865;1.16511
27;wait;100;4.31542e-05;1.9354e-05;8.5464e-05
27;boundary;100;0.0679474;0.0616713;0.145198
27;calc iter;100;1.2407;1.13933;1.47692
27;calc total;1;124.096;124.096;124.096
27;total;1;138.95;138.95;138.95
75;initialize;1;2.922;2.922;2.922
75;async;100;0.0344677;0.0163448;0.267168
75;inner;100;1.14221;1.00235;1.16521
75;wait;100;3.02151e-05;1.886e-05;7.9756e-05
75;boundary;100;0.0639995;0.0615784;0.119063
75;calc iter;100;1.24071;1.14141;1.41339
75;calc total;1;124.096;124.096;124.096
75;total;1;138.942;138.942;138.942
52;initialize;1;2.93129;2.93129;2.93129
52;async;100;0.0356481;0.0173462;0.164222
52;inner;100;1.1407;1.08003;1.16837
52;wait;100;3.66353e-05;2.2749e-05;8.3984e-05
52;boundary;100;0.0645096;0.0607867;0.110586
52;calc iter;100;1.24089;1.2147;1.3295
52;calc total;1;124.096;124.096;124.096
52;total;1;138.952;138.952;138.952
100;initialize;1;2.93149;2.93149;2.93149
100;async;100;0.0280181;0.017206;0.237869
100;inner;100;1.14567;0.990533;1.16353
100;wait;100;5.22422e-05;3.1345e-05;0.000107051
100;boundary;100;0.0665782;0.0619369;0.137775
100;calc iter;100;1.24032;1.15204;1.39411
100;calc total;1;124.096;124.096;124.096
100;total;1;138.952;138.952;138.952
28;initialize;1;2.92975;2.92975;2.92975
28;async;100;0.0382728;0.016968;0.22005
28;inner;100;1.13667;1.01623;1.1652
28;wait;100;3.68714e-05;2.0023e-05;0.000105366
28;boundary;100;0.0657793;0.060121;0.138198
28;calc iter;100;1.24076;1.1233;1.40095
28;calc total;1;124.096;124.096;124.096
28;total;1;138.95;138.95;138.95
76;initialize;1;2.92196;2.92196;2.92196
76;async;100;0.0330929;0.0171781;0.149745
76;inner;100;1.13682;1.00613;1.15583
76;wait;100;4.89346e-05;2.6061e-05;0.000115104
76;boundary;100;0.0706099;0.0637878;0.134382
76;calc iter;100;1.24058;1.15805;1.35504
76;calc total;1;124.096;124.096;124.096
76;total;1;138.942;138.942;138.942
53;initialize;1;2.93131;2.93131;2.93131
53;async;100;0.0286781;0.0141348;0.0994067
53;inner;100;1.13763;1.08006;1.18899
53;wait;100;6.64301e-05;2.5493e-05;0.000101708
53;boundary;100;0.0743453;0.0596201;0.107396
53;calc iter;100;1.24072;1.20172;1.30284
53;calc total;1;124.096;124.096;124.096
53;total;1;138.952;138.952;138.952
101;initialize;1;2.93157;2.93157;2.93157
101;async;100;0.0306946;0.013487;0.237085
101;inner;100;1.13923;1.0118;1.16818
101;wait;100;5.69203e-05;2.7541e-05;0.000106875
101;boundary;100;0.0703177;0.0610638;0.0896143
101;calc iter;100;1.2403;1.21572;1.31364
101;calc total;1;124.096;124.096;124.096
101;total;1;138.952;138.952;138.952
29;initialize;1;2.92981;2.92981;2.92981
29;async;100;0.0290403;0.0168768;0.184453
29;inner;100;1.13887;1.02601;1.20656
29;wait;100;5.01098e-05;2.3423e-05;8.9844e-05
29;boundary;100;0.0726473;0.0610375;0.108317
29;calc iter;100;1.2406;1.15653;1.36968
29;calc total;1;124.096;124.096;124.096
29;total;1;138.95;138.95;138.95
77;initialize;1;2.92197;2.92197;2.92197
77;async;100;0.0319827;0.0166882;0.175747
77;inner;100;1.13923;1.02569;1.15825
77;wait;100;5.21819e-05;2.4045e-05;0.00012009
77;boundary;100;0.0693234;0.0595393;0.0906551
77;calc iter;100;1.24059;1.22201;1.30854
77;calc total;1;124.096;124.096;124.096
77;total;1;138.942;138.942;138.942
54;initialize;1;2.93116;2.93116;2.93116
54;async;100;0.0278465;0.0159603;0.263339
54;inner;100;1.13939;1.01737;1.16725
54;wait;100;6.42346e-05;2.5379e-05;8.7668e-05
54;boundary;100;0.0733909;0.06109;0.111593
54;calc iter;100;1.2407;1.15229;1.42174
54;calc total;1;124.096;124.096;124.096
54;total;1;138.951;138.951;138.951
102;initialize;1;2.9315;2.9315;2.9315
102;async;100;0.0233725;0.0152256;0.100064
102;inner;100;1.14997;1.05451;1.21413
102;wait;100;4.46891e-05;1.8134e-05;9.433e-05
102;boundary;100;0.0668888;0.0614839;0.178491
102;calc iter;100;1.24028;1.19399;1.41211
102;calc total;1;124.096;124.096;124.096
102;total;1;138.952;138.952;138.952
30;initialize;1;2.92998;2.92998;2.92998
30;async;100;0.0311697;0.0168692;0.343055
30;inner;100;1.1346;1.01225;1.16488
30;wait;100;6.08733e-05;2.3157e-05;9.7482e-05
30;boundary;100;0.0747612;0.0610724;0.119347
30;calc iter;100;1.2406;1.18089;1.4169
30;calc total;1;124.096;124.096;124.096
30;total;1;138.95;138.95;138.95
78;initialize;1;2.92199;2.92199;2.92199
78;async;100;0.0256015;0.0163087;0.212669
78;inner;100;1.14566;1.07907;1.16953
78;wait;100;5.03604e-05;2.4035e-05;7.7167e-05
78;boundary;100;0.0692189;0.0606403;0.0793983
78;calc iter;100;1.24053;1.16927;1.41385
78;calc total;1;124.096;124.096;124.096
78;total;1;138.942;138.942;138.942
55;initialize;1;2.93115;2.93115;2.93115
55;async;100;0.0322724;0.015642;0.208368
55;inner;100;1.14298;1.01399;1.16667
55;wait;100;4.99404e-05;2.365e-05;0.000107711
55;boundary;100;0.0655035;0.0610603;0.101093
55;calc iter;100;1.2408;1.16737;1.3407
55;calc total;1;124.096;124.096;124.096
55;total;1;138.951;138.951;138.951
103;initialize;1;2.93152;2.93152;2.93152
103;async;100;0.0265451;0.0166606;0.202694
103;inner;100;1.14507;1.09064;1.17277
103;wait;100;4.80627e-05;2.206e-05;8.1703e-05
103;boundary;100;0.0686248;0.0613697;0.0908586
103;calc iter;100;1.24029;1.17924;1.38316
103;calc total;1;124.096;124.096;124.096
103;total;1;138.952;138.952;138.952
31;initialize;1;2.92981;2.92981;2.92981
31;async;100;0.0356849;0.0170846;0.497637
31;inner;100;1.13712;0.921862;1.16226
31;wait;100;4.57939e-05;1.8228e-05;9.7201e-05
31;boundary;100;0.0677993;0.0614275;0.110133
31;calc iter;100;1.24065;1.10229;1.52969
31;calc total;1;124.096;124.096;124.096
31;total;1;138.95;138.95;138.95
79;initialize;1;2.92199;2.92199;2.92199
79;async;100;0.0278782;0.0168118;0.243214
79;inner;100;1.14064;1.0475;1.16659
79;wait;100;5.37452e-05;2.1076e-05;7.6137e-05
79;boundary;100;0.0719483;0.0612803;0.106486
79;calc iter;100;1.24052;1.17991;1.38531
79;calc total;1;124.096;124.096;124.096
79;total;1;138.942;138.942;138.942
56;initialize;1;2.93117;2.93117;2.93117
56;async;100;0.0269536;0.0137351;0.155098
56;inner;100;1.14811;1.03244;1.17334
56;wait;100;3.15793e-05;2.1269e-05;6.8807e-05
56;boundary;100;0.0658649;0.0613535;0.101582
56;calc iter;100;1.24096;1.20958;1.28687
56;calc total;1;124.096;124.096;124.096
56;total;1;138.951;138.951;138.951
104;initialize;1;2.93156;2.93156;2.93156
104;async;100;0.0253501;0.0141438;0.141752
104;inner;100;1.14891;1.00933;1.16778
104;wait;100;3.73753e-05;1.9668e-05;7.2052e-05
104;boundary;100;0.0660875;0.0621281;0.146424
104;calc iter;100;1.24038;1.15069;1.35779
104;calc total;1;124.096;124.096;124.096
104;total;1;138.952;138.952;138.952
32;initialize;1;2.92979;2.92979;2.92979
32;async;100;0.0366462;0.0151216;0.187429
32;inner;100;1.13849;1.04529;1.16865
32;wait;100;2.92504e-05;1.924e-05;7.5198e-05
32;boundary;100;0.0656877;0.0613373;0.0990563
32;calc iter;100;1.24085;1.19007;1.32128
32;calc total;1;124.096;124.096;124.096
32;total;1;138.95;138.95;138.95
80;initialize;1;2.92201;2.92201;2.92201
80;async;100;0.0291618;0.0142536;0.124566
80;inner;100;1.14476;1.0201;1.16903
80;wait;100;3.63917e-05;2.1679e-05;6.667e-05
80;boundary;100;0.066701;0.062011;0.121108
80;calc iter;100;1.24066;1.14865;1.32529
80;calc total;1;124.096;124.096;124.096
80;total;1;138.942;138.942;138.942
57;initialize;1;2.9312;2.9312;2.9312
57;async;100;0.0303515;0.0167541;0.152464
57;inner;100;1.14019;1.02317;1.16269
57;wait;100;4.83354e-05;2.939e-05;0.000132082
57;boundary;100;0.0702133;0.0631292;0.14056
57;calc iter;100;1.24081;1.16193;1.3487
57;calc total;1;124.096;124.096;124.096
57;total;1;138.951;138.951;138.951
33;initialize;1;2.9298;2.9298;2.9298
33;async;100;0.0278313;0.0134431;0.103903
33;inner;100;1.14574;1.03008;1.17027
33;wait;100;3.82585e-05;2.1283e-05;6.0738e-05
33;boundary;100;0.0670987;0.0621273;0.131868
33;calc iter;100;1.24071;1.16117;1.31995
33;calc total;1;124.096;124.096;124.096
33;total;1;138.95;138.95;138.95
81;initialize;1;2.92198;2.92198;2.92198
81;async;100;0.0255241;0.014239;0.159148
81;inner;100;1.14387;1.01064;1.16838
81;wait;100;4.62357e-05;2.3491e-05;7.9758e-05
81;boundary;100;0.0710973;0.062033;0.139676
81;calc iter;100;1.24054;1.20145;1.37304
81;calc total;1;124.096;124.096;124.096
81;total;1;138.942;138.942;138.942
58;initialize;1;2.93116;2.93116;2.93116
58;async;100;0.0302375;0.0140662;0.209387
58;inner;100;1.14098;1.01247;1.16484
58;wait;100;5.13314e-05;2.3731e-05;9.9322e-05
58;boundary;100;0.069502;0.0614777;0.106119
58;calc iter;100;1.24078;1.19976;1.29444
58;calc total;1;124.096;124.096;124.096
58;total;1;138.951;138.951;138.951
34;initialize;1;2.9298;2.9298;2.9298
34;async;100;0.0298304;0.0156094;0.135506
34;inner;100;1.14174;1.0407;1.18113
34;wait;100;5.01205e-05;2.3632e-05;8.4179e-05
34;boundary;100;0.0690373;0.0633448;0.100977
34;calc iter;100;1.24066;1.18818;1.33139
34;calc total;1;124.096;124.096;124.096
34;total;1;138.95;138.95;138.95
82;initialize;1;2.92202;2.92202;2.92202
82;async;100;0.0266473;0.0144473;0.193181
82;inner;100;1.14337;1.08337;1.16355
82;wait;100;4.80764e-05;2.1463e-05;0.000110743
82;boundary;100;0.0704637;0.0623706;0.104115
82;calc iter;100;1.24053;1.21793;1.34186
82;calc total;1;124.096;124.096;124.096
82;total;1;138.942;138.942;138.942
59;initialize;1;2.93126;2.93126;2.93126
59;async;100;0.0345886;0.0130963;0.135129
59;inner;100;1.13997;1.06992;1.16407
59;wait;100;3.42839e-05;2.1562e-05;9.5133e-05
59;boundary;100;0.0662966;0.0614262;0.179322
59;calc iter;100;1.24089;1.18999;1.37848
59;calc total;1;124.096;124.096;124.096
59;total;1;138.952;138.952;138.952
35;initialize;1;2.92982;2.92982;2.92982
35;async;100;0.0362329;0.0155984;0.238715
35;inner;100;1.13977;1.02265;1.16459
35;wait;100;3.29526e-05;1.9163e-05;8.8221e-05
35;boundary;100;0.0647602;0.0610907;0.0853465
35;calc iter;100;1.24079;1.19505;1.32366
35;calc total;1;124.096;124.096;124.096
35;total;1;138.95;138.95;138.95
83;initialize;1;2.92198;2.92198;2.92198
83;async;100;0.0273028;0.0148519;0.166679
83;inner;100;1.14718;1.03185;1.16864
83;wait;100;4.09031e-05;2.0534e-05;7.1155e-05
83;boundary;100;0.0660857;0.0622835;0.0905055
83;calc iter;100;1.24061;1.22563;1.26573
83;calc total;1;124.096;124.096;124.096
83;total;1;138.942;138.942;138.942
60;initialize;1;2.93116;2.93116;2.93116
60;async;100;0.0297346;0.0130704;0.12894
60;inner;100;1.14444;1.07578;1.16281
60;wait;100;4.06012e-05;1.7739e-05;0.000108301
60;boundary;100;0.0664825;0.0601944;0.093966
60;calc iter;100;1.2407;1.21677;1.2684
60;calc total;1;124.096;124.096;124.096
60;total;1;138.951;138.951;138.951
36;initialize;1;2.9298;2.9298;2.9298
36;async;100;0.0247781;0.0135132;0.0901143
36;inner;100;1.15093;1.11114;1.16826
36;wait;100;3.68768e-05;1.9176e-05;7.9021e-05
84;initialize;1;2.92197;2.92197;2.92197
84;async;100;0.025769;0.0158291;0.0877303
84;inner;100;1.14325;1.08088;1.16639
84;wait;100;6.90475e-05;2.9665e-05;8.6447e-05
84;boundary;100;0.07133;0.0622898;0.0959373
84;calc iter;100;1.24042;1.19243;1.29493
84;calc total;1;124.096;124.096;124.096
84;total;1;138.942;138.942;138.942
61;initialize;1;2.93114;2.93114;2.93114
61;async;100;0.0249479;0.0169901;0.100351
61;inner;100;1.14446;1.08273;1.16525
61;wait;100;5.13434e-05;2.5551e-05;8.871e-05
61;boundary;100;0.0711201;0.0618333;0.110147
61;calc iter;100;1.24058;1.20107;1.30321
61;calc total;1;124.096;124.096;124.096
61;total;1;138.951;138.951;138.951
36;boundary;100;0.0649172;0.0606941;0.0841223
36;calc iter;100;1.24066;1.22273;1.26886
36;calc total;1;124.096;124.096;124.096
36;total;1;138.95;138.95;138.95
85;initialize;1;2.92202;2.92202;2.92202
85;async;100;0.0274302;0.0143448;0.10666
62;initialize;1;2.93113;2.93113;2.93113
62;async;100;0.0257128;0.015102;0.158817
62;inner;100;1.14504;1.06913;1.16664
62;wait;100;4.87617e-05;1.8538e-05;9.0335e-05
62;boundary;100;0.0697619;0.0590823;0.0887361
62;calc iter;100;1.24057;1.2218;1.28706
62;calc total;1;124.096;124.096;124.096
62;total;1;138.951;138.951;138.951
37;initialize;1;2.92985;2.92985;2.92985
37;async;100;0.0248673;0.0157181;0.0615814
37;inner;100;1.14859;1.10557;1.16507
37;wait;100;4.50129e-05;1.9862e-05;6.9671e-05
37;boundary;100;0.0670009;0.0620587;0.0918795
37;calc iter;100;1.2405;1.21285;1.26235
37;calc total;1;124.096;124.096;124.096
37;total;1;138.95;138.95;138.95
85;inner;100;1.1453;1.07949;1.16667
85;wait;100;5.31792e-05;3.1159e-05;7.6783e-05
85;boundary;100;0.0676216;0.0623667;0.0973041
85;calc iter;100;1.24041;1.19927;1.31014
85;calc total;1;124.096;124.096;124.096
63;initialize;1;2.93036;2.93036;2.93036
63;async;100;0.0266679;0.0152218;0.166958
63;inner;100;1.14831;1.06984;1.16738
63;wait;100;4.27772e-05;1.8543e-05;7.6439e-05
63;boundary;100;0.0656391;0.0590062;0.108869
63;calc iter;100;1.24066;1.16075;1.35522
63;calc total;1;124.096;124.096;124.096
63;total;1;138.951;138.951;138.951
38;initialize;1;2.92983;2.92983;2.92983
38;async;100;0.024707;0.0157502;0.105019
38;inner;100;1.14795;1.10142;1.1648
38;wait;100;5.0183e-05;1.7788e-05;7.8781e-05
38;boundary;100;0.0677952;0.0605456;0.0963222
38;calc iter;100;1.2405;1.21883;1.27097
38;calc total;1;124.096;124.096;124.096
38;total;1;138.95;138.95;138.95
85;total;1;138.942;138.942;138.942
64;initialize;1;2.93117;2.93117;2.93117
64;async;100;0.0292028;0.0173777;0.0774632
64;inner;100;1.14638;1.08678;1.16365
64;wait;100;4.2844e-05;2.3447e-05;7.7383e-05
64;boundary;100;0.0650349;0.0612928;0.106001
64;calc iter;100;1.24066;1.20954;1.27445
64;calc total;1;124.096;124.096;124.096
64;total;1;138.951;138.951;138.951
39;initialize;1;2.92981;2.92981;2.92981
39;async;100;0.0292117;0.0168208;0.145217
39;inner;100;1.14574;1.07589;1.16235
39;wait;100;4.33372e-05;2.3772e-05;8.883e-05
39;boundary;100;0.0655692;0.0606232;0.0839515
39;calc iter;100;1.24057;1.19403;1.30189
39;calc total;1;124.096;124.096;124.096
39;total;1;138.95;138.95;138.95
86;initialize;1;2.92203;2.92203;2.92203
86;async;100;0.0251632;0.0144168;0.144723
86;inner;100;1.14353;1.07273;1.16791
86;wait;100;5.04683e-05;2.3074e-05;7.1263e-05
86;boundary;100;0.07165;0.0627931;0.0978747
86;calc iter;100;1.24039;1.19525;1.33892
86;calc total;1;124.096;124.096;124.096
86;total;1;138.942;138.942;138.942
65;initialize;1;2.93089;2.93089;2.93089
65;async;100;0.0292265;0.0168847;0.114151
65;inner;100;1.14588;1.08195;1.16751
65;wait;100;4.50719e-05;2.533e-05;7.4701e-05
40;initialize;1;2.92973;2.92973;2.92973
40;async;100;0.0281458;0.0170532;0.0724208
40;inner;100;1.14546;1.08563;1.16137
40;wait;100;4.32637e-05;1.8473e-05;7.1781e-05
40;boundary;100;0.0669211;0.0616191;0.120341
40;calc iter;100;1.24058;1.22132;1.27654
40;calc total;1;124.096;124.096;124.096
40;total;1;138.95;138.95;138.95
87;initialize;1;2.92199;2.92199;2.92199
87;async;100;0.0256623;0.0150517;0.143353
87;inner;100;1.14086;1.06457;1.1657
87;wait;100;5.23954e-05;2.5756e-05;8.1429e-05
87;boundary;100;0.0738108;0.062514;0.094003
87;calc iter;100;1.24039;1.22753;1.27451
87;calc total;1;124.096;124.096;124.096
87;total;1;138.942;138.942;138.942
65;boundary;100;0.0654663;0.0610196;0.101819
65;calc iter;100;1.24062;1.20511;1.31005
65;calc total;1;124.096;124.096;124.096
65;total;1;138.951;138.951;138.951
41;initialize;1;2.92981;2.92981;2.92981
41;async;100;0.0285115;0.016834;0.0687368
41;inner;100;1.14718;1.09056;1.16359
41;wait;100;4.67517e-05;2.3278e-05;7.6786e-05
41;boundary;100;0.0648112;0.0614382;0.115744
41;calc iter;100;1.24055;1.22513;1.27063
41;calc total;1;124.096;124.096;124.096
41;total;1;138.95;138.95;138.95
88;initialize;1;2.92202;2.92202;2.92202
88;async;100;0.0300556;0.0153797;0.1119
88;inner;100;1.14151;1.0745;1.16026
88;wait;100;4.60759e-05;2.1583e-05;0.000118312
88;boundary;100;0.0687755;0.0631922;0.115206
88;calc iter;100;1.24038;1.19588;1.31275
88;calc total;1;124.096;124.096;124.096
88;total;1;138.942;138.942;138.942
66;initialize;1;2.93113;2.93113;2.93113
66;async;100;0.0289995;0.0170466;0.0975205
66;inner;100;1.14053;1.0721;1.15983
66;wait;100;4.85331e-05;2.8107e-05;0.000103291
66;boundary;100;0.0710242;0.0613323;0.103404
66;calc iter;100;1.2406;1.20077;1.30335
66;calc total;1;124.096;124.096;124.096
66;total;1;138.951;138.951;138.951
42;initialize;1;2.92976;2.92976;2.92976
42;async;100;0.0269036;0.0168977;0.0674599
42;inner;100;1.14054;1.08278;1.16094
42;wait;100;5.82409e-05;2.4069e-05;9.0931e-05
42;boundary;100;0.0730032;0.0619921;0.116796
42;calc iter;100;1.24051;1.22597;1.26489
42;calc total;1;124.096;124.096;124.096
42;total;1;138.95;138.95;138.95
89;initialize;1;2.922;2.922;2.922
89;async;100;0.0365338;0.0155677;0.173388
89;inner;100;1.1408;1.05152;1.1642
89;wait;100;2.97818e-05;1.8661e-05;9.2606e-05
89;boundary;100;0.0632625;0.0582882;0.0903471
89;calc iter;100;1.24063;1.2169;1.28322
89;calc total;1;124.096;124.096;124.096
89;total;1;138.942;138.942;138.942
67;initialize;1;2.93113;2.93113;2.93113
67;async;100;0.03012;0.0172464;0.135769
67;inner;100;1.14425;1.07589;1.16113
67;wait;100;4.57458e-05;2.0335e-05;0.00010982
67;boundary;100;0.0662226;0.0616145;0.0953088
67;calc iter;100;1.24064;1.22476;1.27694
67;calc total;1;124.096;124.096;124.096
67;total;1;138.951;138.951;138.951
90;initialize;1;2.92199;2.92199;2.92199
90;async;100;0.034078;0.0146263;0.137922
90;inner;100;1.14151;1.07338;1.16091
90;wait;100;3.7547e-05;1.976e-05;8.6348e-05
90;boundary;100;0.0648083;0.0618171;0.0940468
90;calc iter;100;1.24043;1.19371;1.32857
90;calc total;1;124.096;124.096;124.096
90;total;1;138.942;138.942;138.942
68;initialize;1;2.93118;2.93118;2.93118
68;async;100;0.0290187;0.0164057;0.0953541
68;inner;100;1.14868;1.09253;1.16785
68;wait;100;3.0363e-05;2.1063e-05;5.44e-05
68;boundary;100;0.0629956;0.0610271;0.0941493
68;calc iter;100;1.24072;1.2049;1.29592
68;calc total;1;124.096;124.096;124.096
68;total;1;138.951;138.951;138.951
91;initialize;1;2.92204;2.92204;2.92204
91;async;100;0.0282791;0.0152888;0.0950025
91;inner;100;1.13868;1.069;1.19158
91;wait;100;4.96408e-05;2.2526e-05;0.000108978
91;boundary;100;0.0733701;0.0621306;0.104173
91;calc iter;100;1.24038;1.19449;1.30209
91;calc total;1;124.096;124.096;124.096
91;total;1;138.942;138.942;138.942
69;initialize;1;2.93117;2.93117;2.93117
69;async;100;0.0307255;0.0152309;0.165457
69;inner;100;1.14766;1.06447;1.16734
69;wait;100;2.89363e-05;1.7545e-05;6.6881e-05
69;boundary;100;0.0624071;0.0598161;0.0762652
69;calc iter;100;1.24082;1.21872;1.28977
69;calc total;1;124.096;124.096;124.096
69;total;1;138.951;138.951;138.951
92;initialize;1;2.922;2.922;2.922
92;async;100;0.037606;0.0166495;0.172551
92;inner;100;1.14;1.05188;1.15959
92;wait;100;3.11928e-05;1.8493e-05;0.000108405
92;boundary;100;0.0629836;0.0587967;0.0718998
92;calc iter;100;1.24062;1.21728;1.28325
92;calc total;1;124.096;124.096;124.096
92;total;1;138.942;138.942;138.942
70;initialize;1;2.93119;2.93119;2.93119
70;async;100;0.0317475;0.017109;0.17291
70;inner;100;1.14471;1.08326;1.16376
70;wait;100;3.54561e-05;1.7577e-05;7.8423e-05
70;boundary;100;0.0641815;0.0612528;0.0973654
70;calc iter;100;1.24067;1.20392;1.34422
70;calc total;1;124.096;124.096;124.096
70;total;1;138.951;138.951;138.951
93;initialize;1;2.92203;2.92203;2.92203
93;async;100;0.0409555;0.015159;0.188551
93;inner;100;1.13573;1.05276;1.16558
93;wait;100;2.52671e-05;1.747e-05;7.6299e-05
93;boundary;100;0.0640011;0.0588765;0.113253
93;calc iter;100;1.24072;1.14109;1.37174
93;calc total;1;124.096;124.096;124.096
93;total;1;138.942;138.942;138.942
94;initialize;1;2.92201;2.92201;2.92201
94;async;100;0.0364485;0.0173662;0.193337
94;inner;100;1.14072;1.0422;1.16691
94;wait;100;2.66188e-05;1.7367e-05;6.0646e-05
94;boundary;100;0.0633931;0.0603336;0.0743015
94;calc iter;100;1.24059;1.22743;1.2959
94;calc total;1;124.096;124.096;124.096
94;total;1;138.942;138.942;138.942
105;initialize;1;2.93149;2.93149;2.93149
105;async;100;0.0270874;0.0139335;0.174832
105;inner;100;1.14223;0.99009;1.16329
105;wait;100;4.81254e-05;2.6464e-05;8.6131e-05
105;boundary;100;0.0709088;0.0623203;0.124619
105;calc iter;100;1.24028;1.13382;1.35755
105;calc total;1;124.096;124.096;124.096
105;total;1;138.952;138.952;138.952
106;initialize;1;2.9315;2.9315;2.9315
106;async;100;0.0273747;0.0173961;0.177
106;inner;100;1.14287;1.04041;1.16373
106;wait;100;6.20506e-05;3.6979e-05;7.9641e-05
106;boundary;100;0.0699455;0.0624399;0.100629
106;calc iter;100;1.24025;1.21856;1.28276
106;calc total;1;124.096;124.096;124.096
106;total;1;138.952;138.952;138.952
107;initialize;1;2.93154;2.93154;2.93154
107;async;100;0.0265373;0.0146118;0.239109
107;inner;100;1.14812;0.999587;1.16706
107;wait;100;4.91956e-05;2.6776e-05;8.6133e-05
107;boundary;100;0.0656392;0.0623196;0.110269
107;calc iter;100;1.24034;1.13805;1.40254
107;calc total;1;124.096;124.096;124.096
107;total;1;138.952;138.952;138.952
108;initialize;1;2.93131;2.93131;2.93131
108;async;100;0.0307629;0.0155342;0.103377
108;inner;100;1.14351;1.07317;1.16137
108;wait;100;5.77977e-05;2.8774e-05;8.489e-05
108;boundary;100;0.0657252;0.06169;0.116507
108;calc iter;100;1.24005;1.20529;1.30327
108;calc total;1;124.096;124.096;124.096
108;total;1;138.952;138.952;138.952
109;initialize;1;2.93154;2.93154;2.93154
109;async;100;0.0319857;0.017171;0.0823894
109;inner;100;1.14362;1.08216;1.16175
109;wait;100;3.58513e-05;1.7138e-05;6.049e-05
109;boundary;100;0.0644957;0.0616282;0.106834
109;calc iter;100;1.24014;1.21823;1.28544
109;calc total;1;124.096;124.096;124.096
109;total;1;138.952;138.952;138.952
110;initialize;1;2.93135;2.93135;2.93135
110;async;100;0.0298541;0.0176991;0.0757371
110;inner;100;1.143;1.09626;1.16105
110;wait;100;4.74598e-05;2.2891e-05;8.9095e-05
110;boundary;100;0.0671568;0.0619102;0.0789601
110;calc iter;100;1.24005;1.22719;1.27062
110;calc total;1;124.096;124.096;124.096
110;total;1;138.952;138.952;138.952
111;initialize;1;2.93152;2.93152;2.93152
111;async;100;0.0299574;0.0163803;0.0968417
111;inner;100;1.14081;1.09554;1.15979
111;wait;100;5.8086e-05;2.6845e-05;7.8583e-05
111;boundary;100;0.0691827;0.0620971;0.0825949
111;calc iter;100;1.24001;1.22113;1.26286
111;calc total;1;124.096;124.096;124.096
111;total;1;138.952;138.952;138.952
112;initialize;1;2.93154;2.93154;2.93154
112;async;100;0.0339693;0.016408;0.103347
112;inner;100;1.1347;1.06062;1.15667
112;wait;100;5.27192e-05;2.1121e-05;8.9236e-05
112;boundary;100;0.0714136;0.0622987;0.121992
112;calc iter;100;1.24014;1.20576;1.30326
112;calc total;1;124.096;124.096;124.096
112;total;1;138.952;138.952;138.952
113;initialize;1;2.93156;2.93156;2.93156
113;async;100;0.0366092;0.01668;0.120854
113;inner;100;1.1383;1.08866;1.15342
113;wait;100;4.23633e-05;2.2794e-05;0.000119162
113;boundary;100;0.0652043;0.0598223;0.0885158
113;calc iter;100;1.24016;1.22071;1.26938
113;calc total;1;124.096;124.096;124.096
113;total;1;138.952;138.952;138.952
114;initialize;1;2.93151;2.93151;2.93151
114;async;100;0.0319668;0.0167812;0.0842785
114;inner;100;1.14258;1.08845;1.15985
114;wait;100;4.28634e-05;1.9147e-05;0.000113052
114;boundary;100;0.0655442;0.0612684;0.0948971
114;calc iter;100;1.24013;1.22861;1.2825
114;calc total;1;124.096;124.096;124.096
114;total;1;138.952;138.952;138.952
115;initialize;1;2.93156;2.93156;2.93156
115;async;100;0.0318038;0.0168377;0.0862805
115;inner;100;1.13712;1.06428;1.15714
115;wait;100;4.71234e-05;1.8406e-05;0.00011161
115;boundary;100;0.0710534;0.0616099;0.121747
115;calc iter;100;1.24002;1.20714;1.29324
115;calc total;1;124.096;124.096;124.096
115;total;1;138.952;138.952;138.952
116;initialize;1;2.93111;2.93111;2.93111
116;async;100;0.0404205;0.0171193;0.119919
116;inner;100;1.13777;1.09003;1.15358
116;wait;100;2.91648e-05;1.7539e-05;9.3997e-05
116;boundary;100;0.0620993;0.0600264;0.0665
116;calc iter;100;1.24032;1.21867;1.27009
116;calc total;1;124.096;124.096;124.096
116;total;1;138.951;138.951;138.951
117;initialize;1;2.9315;2.9315;2.9315
117;async;100;0.0392218;0.0168585;0.160813
117;inner;100;1.13852;1.0684;1.16066
117;wait;100;2.53529e-05;1.6572e-05;8.0689e-05
117;boundary;100;0.0625614;0.0596028;0.0778754
117;calc iter;100;1.24033;1.17958;1.30711
117;calc total;1;124.096;124.096;124.096
117;total;1;138.952;138.952;138.952
118;initialize;1;2.93153;2.93153;2.93153
118;async;100;0.0368981;0.0168251;0.105732
118;inner;100;1.14086;1.08396;1.16026
118;wait;100;3.16166e-05;2.1666e-05;8.3659e-05
118;boundary;100;0.062444;0.059313;0.0713112
118;calc iter;100;1.24023;1.23137;1.25866
118;calc total;1;124.096;124.096;124.096
118;total;1;138.952;138.952;138.952
119;initialize;1;2.93154;2.93154;2.93154
119;async;100;0.0358233;0.0175163;0.125114
119;inner;100;1.14182;1.09001;1.16132
119;wait;100;3.38611e-05;1.746e-05;5.3381e-05
119;boundary;100;0.0626215;0.060038;0.0698184
119;calc iter;100;1.2403;1.21943;1.2752
119;calc total;1;124.096;124.096;124.096
119;total;1;138.952;138.952;138.952
144;initialize;1;2.93961;2.93961;2.93961
144;async;100;0.0392437;0.0168253;0.238996
144;inner;100;1.13776;1.02766;1.16345
144;wait;100;3.49561e-05;2.3321e-05;6.2963e-05
144;boundary;100;0.0635377;0.060698;0.0941123
144;calc iter;100;1.24057;1.15645;1.34635
144;calc total;1;124.096;124.096;124.096
144;total;1;138.956;138.956;138.956
145;initialize;1;2.94013;2.94013;2.94013
145;async;100;0.0390734;0.0174356;0.159244
145;inner;100;1.13564;1.04045;1.16337
145;wait;100;2.89717e-05;1.6775e-05;6.5491e-05
145;boundary;100;0.0658649;0.0606992;0.145572
145;calc iter;100;1.24061;1.15802;1.34266
145;calc total;1;124.096;124.096;124.096
145;total;1;138.956;138.956;138.956
146;initialize;1;2.94022;2.94022;2.94022
146;async;100;0.0432178;0.0132429;0.19597
146;inner;100;1.13059;1.00985;1.16025
146;wait;100;3.78971e-05;2.0353e-05;7.5723e-05
146;boundary;100;0.0667009;0.0608541;0.128073
146;calc iter;100;1.24055;1.15123;1.35963
146;calc total;1;124.096;124.096;124.096
146;total;1;138.957;138.957;138.957
147;initialize;1;2.93897;2.93897;2.93897
147;async;100;0.0382416;0.0171161;0.236972
147;inner;100;1.13801;1.00719;1.20582
147;wait;100;4.09048e-05;2.1471e-05;8.0814e-05
147;boundary;100;0.0642545;0.0608207;0.106251
147;calc iter;100;1.24055;1.17321;1.31383
147;calc total;1;124.096;124.096;124.096
147;total;1;138.955;138.955;138.955
148;initialize;1;2.9402;2.9402;2.9402
148;async;100;0.0370336;0.0168901;0.227915
148;inner;100;1.136;1.00856;1.28781
148;wait;100;4.04719e-05;2.0121e-05;0.000100898
148;boundary;100;0.0672523;0.0617192;0.106784
148;calc iter;100;1.24033;1.11643;1.42339
148;calc total;1;124.096;124.096;124.096
148;total;1;138.957;138.957;138.957
149;initialize;1;2.94017;2.94017;2.94017
149;async;100;0.0394557;0.0165469;0.199508
149;inner;100;1.13154;1.02922;1.156
149;wait;100;5.84006e-05;3.2923e-05;0.000125472
149;boundary;100;0.0692835;0.0614819;0.0979359
149;calc iter;100;1.24034;1.1485;1.36266
149;calc total;1;124.096;124.096;124.096
149;total;1;138.957;138.957;138.957
150;initialize;1;2.94027;2.94027;2.94027
150;async;100;0.0344459;0.016615;0.243921
150;inner;100;1.13486;1.00766;1.16066
150;wait;100;5.34715e-05;2.444e-05;9.1198e-05
150;boundary;100;0.0709389;0.0613257;0.103774
150;calc iter;100;1.2403;1.19505;1.31369
150;calc total;1;124.096;124.096;124.096
150;total;1;138.957;138.957;138.957
151;initialize;1;2.94015;2.94015;2.94015
151;async;100;0.0392278;0.0170212;0.289117
151;inner;100;1.12867;1.00165;1.15596
151;wait;100;4.80453e-05;2.1567e-05;7.066e-05
151;boundary;100;0.0723442;0.0613383;0.109659
151;calc iter;100;1.24029;1.09526;1.40471
151;calc total;1;124.096;124.096;124.096
151;total;1;138.957;138.957;138.957
152;initialize;1;2.94023;2.94023;2.94023
152;async;100;0.0378125;0.0148857;0.234307
152;inner;100;1.13556;1.03141;1.1613
152;wait;100;3.64034e-05;1.6702e-05;9.3436e-05
152;boundary;100;0.0669579;0.0617561;0.102428
152;calc iter;100;1.24037;1.14879;1.35936
152;calc total;1;124.096;124.096;124.096
152;total;1;138.957;138.957;138.957
153;initialize;1;2.94023;2.94023;2.94023
153;async;100;0.0326936;0.0147525;0.167508
153;inner;100;1.13914;1.02074;1.16383
153;wait;100;4.09719e-05;2.0252e-05;7.6835e-05
153;boundary;100;0.0684168;0.0618257;0.147818
153;calc iter;100;1.24029;1.15032;1.37182
153;calc total;1;124.096;124.096;124.096
153;total;1;138.957;138.957;138.957
154;initialize;1;2.94015;2.94015;2.94015
154;async;100;0.0319666;0.01686;0.185944
154;inner;100;1.13873;0.985465;1.16337
154;wait;100;4.7817e-05;2.3264e-05;8.0032e-05
154;boundary;100;0.0695381;0.0619421;0.142292
154;calc iter;100;1.24028;1.16445;1.36205
154;calc total;1;124.096;124.096;124.096
154;total;1;138.957;138.957;138.957
155;initialize;1;2.94022;2.94022;2.94022
155;async;100;0.0349729;0.0172141;0.224049
155;inner;100;1.13915;1.01766;1.16255
155;wait;100;3.8021e-05;2.2906e-05;8.9834e-05
155;boundary;100;0.0661787;0.0620465;0.11696
155;calc iter;100;1.24034;1.19687;1.31552
155;calc total;1;124.096;124.096;124.096
155;total;1;138.957;138.957;138.957
156;initialize;1;2.93593;2.93593;2.93593
156;async;100;0.0285284;0.0153228;0.0880432
156;inner;100;1.14408;1.09925;1.17927
156;wait;100;4.45381e-05;1.646e-05;9.285e-05
156;boundary;100;0.0675154;0.0612665;0.106671
156;calc iter;100;1.24017;1.22027;1.27008
156;calc total;1;124.096;124.096;124.096
156;total;1;138.952;138.952;138.952
157;initialize;1;2.94014;2.94014;2.94014
157;async;100;0.027353;0.0138076;0.100421
157;inner;100;1.14549;1.09964;1.16334
157;wait;100;5.36996e-05;2.5036e-05;7.9706e-05
157;boundary;100;0.0672809;0.0613977;0.10303
157;calc iter;100;1.24018;1.21964;1.28438
157;calc total;1;124.096;124.096;124.096
157;total;1;138.957;138.957;138.957
158;initialize;1;2.94007;2.94007;2.94007
158;async;100;0.0268597;0.0149516;0.0888325
158;inner;100;1.14443;1.09267;1.1637
158;wait;100;5.2483e-05;2.3535e-05;7.7772e-05
158;boundary;100;0.0687297;0.0615979;0.113882
158;calc iter;100;1.24007;1.2242;1.26906
158;calc total;1;124.096;124.096;124.096
158;total;1;138.956;138.956;138.956
120;initialize;1;2.94675;2.94675;2.94675
120;async;100;0.0424231;0.0170561;0.129073
120;inner;100;1.13469;1.06684;1.15931
120;wait;100;3.36303e-05;1.8691e-05;6.0397e-05
120;boundary;100;0.0631529;0.0605646;0.101242
120;calc iter;100;1.2403;1.20505;1.29668
120;calc total;1;124.096;124.096;124.096
120;total;1;138.966;138.966;138.966
168;initialize;1;2.9496;2.9496;2.9496
168;async;100;0.0352032;0.0176079;0.208478
168;inner;100;1.14113;1.01353;1.16752
168;wait;100;3.37679e-05;1.8769e-05;6.129e-05
168;boundary;100;0.0643394;0.0609482;0.0942947
168;calc iter;100;1.24071;1.17438;1.3776
168;calc total;1;124.096;124.096;124.096
168;total;1;138.97;138.97;138.97
159;initialize;1;2.94017;2.94017;2.94017
159;async;100;0.0280977;0.0154927;0.101518
159;inner;100;1.1449;1.09518;1.16409
159;wait;100;4.44649e-05;2.2508e-05;7.1165e-05
159;boundary;100;0.0671117;0.0610814;0.109539
159;calc iter;100;1.24015;1.20824;1.27972
159;calc total;1;124.096;124.096;124.096
159;total;1;138.957;138.957;138.957
121;initialize;1;2.94769;2.94769;2.94769
121;async;100;0.0486674;0.0150964;0.120641
121;inner;100;1.12726;1.0706;1.15091
121;wait;100;3.63479e-05;1.8265e-05;0.000109748
121;boundary;100;0.0643622;0.0606497;0.124023
121;calc iter;100;1.24033;1.17605;1.30248
121;calc total;1;124.096;124.096;124.096
121;total;1;138.967;138.967;138.967
169;initialize;1;2.9449;2.9449;2.9449
169;async;100;0.0324726;0.0177183;0.157195
169;inner;100;1.14185;1.01829;1.17029
169;wait;100;3.61599e-05;2.0085e-05;6.9997e-05
169;boundary;100;0.0663783;0.0609321;0.144707
169;calc iter;100;1.24074;1.13739;1.35261
169;calc total;1;124.096;124.096;124.096
169;total;1;138.965;138.965;138.965
160;initialize;1;2.93959;2.93959;2.93959
160;async;100;0.0288882;0.0167188;0.0876885
160;inner;100;1.14424;1.08517;1.1672
160;wait;100;5.12934e-05;2.299e-05;0.000108583
160;boundary;100;0.0671154;0.0614345;0.115064
160;calc iter;100;1.2403;1.21224;1.27104
160;calc total;1;124.096;124.096;124.096
160;total;1;138.956;138.956;138.956
122;initialize;1;2.94084;2.94084;2.94084
122;async;100;0.0438612;0.0170041;0.0932793
122;inner;100;1.13235;1.07724;1.15865
122;wait;100;4.02541e-05;2.1385e-05;7.9789e-05
122;boundary;100;0.0639546;0.0613831;0.0911024
122;calc iter;100;1.24021;1.22158;1.27339
122;calc total;1;124.096;124.096;124.096
122;total;1;138.961;138.961;138.961
170;initialize;1;2.94965;2.94965;2.94965
170;async;100;0.030035;0.015089;0.242653
170;inner;100;1.14291;1.01499;1.17063
170;wait;100;3.97947e-05;2.1351e-05;7.803e-05
170;boundary;100;0.0677541;0.0611737;0.12718
170;calc iter;100;1.24074;1.17149;1.41167
170;calc total;1;124.096;124.096;124.096
170;total;1;138.97;138.97;138.97
161;initialize;1;2.94032;2.94032;2.94032
161;async;100;0.0305531;0.0155655;0.114598
161;inner;100;1.1417;1.05102;1.15966
161;wait;100;4.70207e-05;1.725e-05;8.9559e-05
161;boundary;100;0.0680457;0.0604795;0.142207
161;calc iter;100;1.24035;1.20285;1.30235
161;calc total;1;124.096;124.096;124.096
161;total;1;138.957;138.957;138.957
123;initialize;1;2.94274;2.94274;2.94274
123;async;100;0.0405621;0.0145285;0.185219
123;inner;100;1.13709;1.06391;1.16053
123;wait;100;3.32006e-05;1.7378e-05;6.3734e-05
123;boundary;100;0.0626165;0.060208;0.0771399
123;calc iter;100;1.2403;1.18113;1.30936
123;calc total;1;124.096;124.096;124.096
123;total;1;138.962;138.962;138.962
171;initialize;1;2.94123;2.94123;2.94123
171;async;100;0.0313526;0.0150208;0.391147
171;inner;100;1.14347;0.978232;1.16963
171;wait;100;4.30567e-05;2.311e-05;6.8831e-05
171;boundary;100;0.0658301;0.0612894;0.12894
171;calc iter;100;1.2407;1.19353;1.43433
171;calc total;1;124.096;124.096;124.096
171;total;1;138.961;138.961;138.961
162;initialize;1;2.94029;2.94029;2.94029
162;async;100;0.0313257;0.0166865;0.0827628
162;inner;100;1.13741;1.08348;1.15682
162;wait;100;5.13114e-05;2.5299e-05;0.000103393
162;boundary;100;0.0714215;0.0609993;0.114061
162;calc iter;100;1.24021;1.22213;1.27036
162;calc total;1;124.096;124.096;124.096
162;total;1;138.957;138.957;138.957
124;initialize;1;2.94766;2.94766;2.94766
124;async;100;0.0420454;0.0168824;0.233698
124;inner;100;1.13119;1.01789;1.15485
124;wait;100;5.37512e-05;2.3846e-05;0.000108909
124;boundary;100;0.0667713;0.0605133;0.0786816
124;calc iter;100;1.24006;1.19179;1.31571
124;calc total;1;124.096;124.096;124.096
124;total;1;138.967;138.967;138.967
172;initialize;1;2.94834;2.94834;2.94834
172;async;100;0.0327921;0.014786;0.268293
172;inner;100;1.14175;0.983958;1.16417
172;wait;100;3.75205e-05;1.8751e-05;8.5466e-05
172;boundary;100;0.065946;0.0617966;0.0787111
172;calc iter;100;1.24052;1.19314;1.31532
172;calc total;1;124.096;124.096;124.096
172;total;1;138.968;138.968;138.968
163;initialize;1;2.94004;2.94004;2.94004
163;async;100;0.0262548;0.0135734;0.110213
163;inner;100;1.14712;1.10306;1.16571
163;wait;100;4.40847e-05;1.7256e-05;7.4122e-05
163;boundary;100;0.066842;0.0618472;0.100213
163;calc iter;100;1.24027;1.21031;1.28288
163;calc total;1;124.096;124.096;124.096
163;total;1;138.956;138.956;138.956
125;initialize;1;2.94786;2.94786;2.94786
125;async;100;0.0411709;0.016628;0.120903
125;inner;100;1.12811;1.06839;1.18864
125;wait;100;5.89536e-05;2.3944e-05;0.000126341
125;boundary;100;0.0707312;0.0611284;0.0988064
125;calc iter;100;1.24008;1.17751;1.30307
125;calc total;1;124.096;124.096;124.096
125;total;1;138.968;138.968;138.968
173;initialize;1;2.94567;2.94567;2.94567
173;async;100;0.0253769;0.0150697;0.209046
173;inner;100;1.14831;1.02202;1.23109
173;wait;100;4.9032e-05;2.9929e-05;8.6645e-05
173;boundary;100;0.0668254;0.0616363;0.0951653
173;calc iter;100;1.24056;1.13657;1.38328
173;calc total;1;124.096;124.096;124.096
173;total;1;138.966;138.966;138.966
164;initialize;1;2.94004;2.94004;2.94004
164;async;100;0.0339456;0.0161003;0.100532
164;inner;100;1.1438;1.09244;1.16272
164;wait;100;2.90433e-05;1.8528e-05;7.4242e-05
164;boundary;100;0.0626298;0.0603455;0.0754445
164;calc iter;100;1.2404;1.21287;1.27305
164;calc total;1;124.096;124.096;124.096
164;total;1;138.956;138.956;138.956
126;initialize;1;2.94277;2.94277;2.94277
126;async;100;0.0395409;0.0168688;0.194411
126;inner;100;1.13222;1.06283;1.15911
126;wait;100;5.514e-05;2.2953e-05;8.8845e-05
126;boundary;100;0.0682454;0.0593027;0.0776498
126;calc iter;100;1.24007;1.21226;1.32091
126;calc total;1;124.096;124.096;124.096
126;total;1;138.962;138.962;138.962
174;initialize;1;2.94966;2.94966;2.94966
174;async;100;0.032272;0.0172798;0.306233
174;inner;100;1.13697;0.973914;1.16124
174;wait;100;5.41287e-05;2.489e-05;9.3703e-05
174;boundary;100;0.0712061;0.0606662;0.0843837
174;calc iter;100;1.2405;1.18815;1.3421
174;calc total;1;124.096;124.096;124.096
174;total;1;138.97;138.97;138.97
165;initialize;1;2.94006;2.94006;2.94006
165;async;100;0.0368775;0.0172552;0.125372
165;inner;100;1.14018;1.07728;1.16096
165;wait;100;2.90623e-05;1.8938e-05;8.9776e-05
165;boundary;100;0.0633638;0.0603595;0.099346
165;calc iter;100;1.24046;1.19058;1.29737
165;calc total;1;124.096;124.096;124.096
165;total;1;138.956;138.956;138.956
127;initialize;1;2.94771;2.94771;2.94771
127;async;100;0.0359372;0.0168418;0.231724
127;inner;100;1.13709;1.02639;1.16811
127;wait;100;4.93595e-05;1.9038e-05;8.4472e-05
127;boundary;100;0.067001;0.0607715;0.10215
127;calc iter;100;1.24008;1.16096;1.36029
127;calc total;1;124.096;124.096;124.096
127;total;1;138.967;138.967;138.967
175;initialize;1;2.94781;2.94781;2.94781
175;async;100;0.0347332;0.0174694;0.479843
175;inner;100;1.13614;0.938426;1.15853
175;wait;100;4.37979e-05;2.0341e-05;0.000102018
175;boundary;100;0.0695662;0.0612912;0.108623
175;calc iter;100;1.24048;1.06585;1.52694
175;calc total;1;124.096;124.096;124.096
175;total;1;138.968;138.968;138.968
166;initialize;1;2.93608;2.93608;2.93608
166;async;100;0.0350456;0.0145052;0.107149
166;inner;100;1.14205;1.09763;1.15911
166;wait;100;3.42725e-05;1.6554e-05;0.000119659
166;boundary;100;0.0631902;0.0605875;0.0882725
166;calc iter;100;1.24033;1.20959;1.27399
166;calc total;1;124.096;124.096;124.096
166;total;1;138.952;138.952;138.952
128;initialize;1;2.94768;2.94768;2.94768
128;async;100;0.0410799;0.0168366;0.105945
128;inner;100;1.13325;1.06877;1.1578
128;wait;100;4.55505e-05;2.3381e-05;8.509e-05
128;boundary;100;0.0656899;0.0609906;0.10038
128;calc iter;100;1.24006;1.20392;1.28348
128;calc total;1;124.096;124.096;124.096
128;total;1;138.967;138.967;138.967
176;initialize;1;2.94968;2.94968;2.94968
176;async;100;0.0343721;0.0153105;0.206595
176;inner;100;1.13833;1.00859;1.16244
176;wait;100;3.96821e-05;2.0956e-05;0.000106856
176;boundary;100;0.0678173;0.0620587;0.106956
176;calc iter;100;1.24056;1.16545;1.38435
176;calc total;1;124.096;124.096;124.096
176;total;1;138.97;138.97;138.97
129;initialize;1;2.94769;2.94769;2.94769
129;async;100;0.0415634;0.0166669;0.0802775
129;inner;100;1.13047;1.03527;1.15756
129;wait;100;4.67036e-05;1.9088e-05;0.000100159
129;boundary;100;0.0679428;0.0610225;0.140789
129;calc iter;100;1.24003;1.20186;1.27684
129;calc total;1;124.096;124.096;124.096
129;total;1;138.967;138.967;138.967
177;initialize;1;2.94973;2.94973;2.94973
177;async;100;0.0331561;0.0174108;0.186145
177;inner;100;1.1379;1.00102;1.15928
177;wait;100;4.81248e-05;2.4507e-05;9.1404e-05
177;boundary;100;0.0693892;0.0620766;0.146279
177;calc iter;100;1.24049;1.12918;1.38678
177;calc total;1;124.096;124.096;124.096
177;total;1;138.97;138.97;138.97
130;initialize;1;2.94772;2.94772;2.94772
130;async;100;0.0367139;0.0169031;0.109568
130;inner;100;1.13747;1.06727;1.15774
130;wait;100;4.34727e-05;2.1021e-05;7.4431e-05
130;boundary;100;0.0657983;0.0614053;0.102453
130;calc iter;100;1.24002;1.20383;1.28187
130;calc total;1;124.096;124.096;124.096
130;total;1;138.967;138.967;138.967
178;initialize;1;2.9497;2.9497;2.9497
178;async;100;0.0291104;0.0149778;0.238825
178;inner;100;1.13975;0.992623;1.16345
178;wait;100;5.61737e-05;2.4307e-05;0.00010544
178;boundary;100;0.0715298;0.0621783;0.120633
178;calc iter;100;1.24045;1.16928;1.41381
178;calc total;1;124.096;124.096;124.096
178;total;1;138.97;138.97;138.97
131;initialize;1;2.94769;2.94769;2.94769
131;async;100;0.0386747;0.0173263;0.164906
131;inner;100;1.13608;1.05816;1.15922
131;wait;100;4.01663e-05;2.1243e-05;7.7457e-05
131;boundary;100;0.0652706;0.0613046;0.119019
131;calc iter;100;1.24006;1.20255;1.30515
131;calc total;1;124.096;124.096;124.096
131;total;1;138.967;138.967;138.967
179;initialize;1;2.94968;2.94968;2.94968
179;async;100;0.0295351;0.0138251;0.341433
179;inner;100;1.14337;0.986962;1.17012
179;wait;100;3.96058e-05;1.6932e-05;7.2921e-05
179;boundary;100;0.0675698;0.0620967;0.119435
179;calc iter;100;1.24051;1.18552;1.39515
179;calc total;1;124.096;124.096;124.096
179;total;1;138.97;138.97;138.97
132;initialize;1;2.93947;2.93947;2.93947
132;async;100;0.0319733;0.0144503;0.0793515
132;inner;100;1.14226;1.09675;1.16052
132;wait;100;4.05096e-05;1.9523e-05;0.000108749
132;boundary;100;0.0657186;0.0613588;0.0953033
132;calc iter;100;1.23999;1.21539;1.27448
132;calc total;1;124.096;124.096;124.096
132;total;1;138.959;138.959;138.959
180;initialize;1;2.94142;2.94142;2.94142
180;async;100;0.0494719;0.0174046;0.145542
180;inner;100;1.12529;1.06749;1.15306
180;wait;100;4.13432e-05;1.6016e-05;0.000115897
180;boundary;100;0.0655242;0.0607168;0.0833747
180;calc iter;100;1.24033;1.20286;1.27677
180;calc total;1;124.096;124.096;124.096
180;total;1;138.961;138.961;138.961
133;initialize;1;2.94093;2.94093;2.94093
133;async;100;0.0258754;0.0138265;0.0779622
133;inner;100;1.14944;1.11115;1.16629
133;wait;100;3.52405e-05;1.9721e-05;6.8093e-05
133;boundary;100;0.0646891;0.0615163;0.0927664
133;calc iter;100;1.24004;1.22076;1.27564
133;calc total;1;124.096;124.096;124.096
133;total;1;138.961;138.961;138.961
181;initialize;1;2.94969;2.94969;2.94969
181;async;100;0.0424694;0.0148505;0.17723
181;inner;100;1.13284;1.03368;1.15934
181;wait;100;3.75518e-05;1.8793e-05;6.9456e-05
181;boundary;100;0.0650297;0.060601;0.124676
181;calc iter;100;1.24038;1.18576;1.34307
181;calc total;1;124.096;124.096;124.096
181;total;1;138.97;138.97;138.97
134;initialize;1;2.94169;2.94169;2.94169
134;async;100;0.0258002;0.0142843;0.0586096
134;inner;100;1.1498;1.10203;1.16519
134;wait;100;3.68799e-05;2.1862e-05;6.5996e-05
134;boundary;100;0.0643542;0.0615752;0.0938619
134;calc iter;100;1.23999;1.21768;1.26168
134;calc total;1;124.096;124.096;124.096
134;total;1;138.961;138.961;138.961
182;initialize;1;2.94974;2.94974;2.94974
182;async;100;0.0435539;0.0171348;0.154807
182;inner;100;1.127;1.06813;1.15498
182;wait;100;4.88339e-05;1.8704e-05;9.3613e-05
182;boundary;100;0.0696399;0.0610011;0.0893272
182;calc iter;100;1.24024;1.20739;1.28502
182;calc total;1;124.096;124.096;124.096
182;total;1;138.97;138.97;138.97
135;initialize;1;2.94756;2.94756;2.94756
135;async;100;0.0307161;0.0151477;0.0891555
135;inner;100;1.14372;1.09211;1.16097
135;wait;100;3.79962e-05;1.9566e-05;7.3892e-05
135;boundary;100;0.0654169;0.0616579;0.100081
135;calc iter;100;1.23989;1.21241;1.26951
135;calc total;1;124.096;124.096;124.096
135;total;1;138.967;138.967;138.967
183;initialize;1;2.94969;2.94969;2.94969
183;async;100;0.0454882;0.0176026;0.165607
183;inner;100;1.12932;1.05782;1.15595
183;wait;100;3.4886e-05;1.661e-05;6.3614e-05
183;boundary;100;0.0654229;0.0601059;0.0861096
183;calc iter;100;1.24027;1.19592;1.29223
183;calc total;1;124.096;124.096;124.096
183;total;1;138.97;138.97;138.97
136;initialize;1;2.94752;2.94752;2.94752
136;async;100;0.0316673;0.01701;0.0775756
136;inner;100;1.13857;1.10368;1.15729
136;wait;100;5.06567e-05;2.0359e-05;9.3455e-05
136;boundary;100;0.0697579;0.0611331;0.093418
136;calc iter;100;1.24005;1.21907;1.26944
136;calc total;1;124.096;124.096;124.096
136;total;1;138.967;138.967;138.967
184;initialize;1;2.9401;2.9401;2.9401
184;async;100;0.0471079;0.0171925;0.0945326
184;inner;100;1.12214;1.04333;1.14921
184;wait;100;5.26596e-05;2.3669e-05;0.000116026
184;boundary;100;0.0710315;0.0620929;0.122112
184;calc iter;100;1.24034;1.19645;1.27471
184;calc total;1;124.096;124.096;124.096
184;total;1;138.96;138.96;138.96
137;initialize;1;2.94759;2.94759;2.94759
137;async;100;0.0335363;0.016985;0.122849
137;inner;100;1.1379;1.08282;1.15862
137;wait;100;4.94798e-05;1.8667e-05;8.4737e-05
137;boundary;100;0.0685648;0.0617956;0.10233
137;calc iter;100;1.24006;1.21436;1.26948
137;calc total;1;124.096;124.096;124.096
137;total;1;138.967;138.967;138.967
185;initialize;1;2.94967;2.94967;2.94967
185;async;100;0.0504024;0.01683;0.109206
185;inner;100;1.12116;1.02632;1.14525
185;wait;100;4.15041e-05;2.3668e-05;0.000124006
185;boundary;100;0.06878;0.0608117;0.135999
185;calc iter;100;1.24039;1.17083;1.29081
185;calc total;1;124.096;124.096;124.096
185;total;1;138.97;138.97;138.97
138;initialize;1;2.94602;2.94602;2.94602
138;async;100;0.0296622;0.0155403;0.0622557
138;inner;100;1.13961;1.10297;1.16258
138;wait;100;5.35344e-05;2.0076e-05;8.0068e-05
138;boundary;100;0.0706225;0.06158;0.0954605
138;calc iter;100;1.23995;1.22211;1.26514
138;calc total;1;124.096;124.096;124.096
138;total;1;138.966;138.966;138.966
186;initialize;1;2.94002;2.94002;2.94002
186;async;100;0.0447214;0.016796;0.149697
186;inner;100;1.11727;1.01788;1.14721
186;wait;100;5.51447e-05;3.5935e-05;0.000121116
186;boundary;100;0.0782225;0.0631879;0.129226
186;calc iter;100;1.24027;1.18699;1.32733
186;calc total;1;124.096;124.096;124.096
186;total;1;138.96;138.96;138.96
139;initialize;1;2.93961;2.93961;2.93961
139;async;100;0.0296714;0.0163771;0.097407
139;inner;100;1.14333;1.10594;1.15878
139;wait;100;4.86412e-05;1.7218e-05;7.8408e-05
139;boundary;100;0.0670041;0.0610251;0.0882719
139;calc iter;100;1.24005;1.22101;1.27334
139;calc total;1;124.096;124.096;124.096
139;total;1;138.959;138.959;138.959
187;initialize;1;2.94969;2.94969;2.94969
187;async;100;0.0444214;0.016616;0.142865
187;inner;100;1.12205;1.06436;1.15155
187;wait;100;4.97486e-05;2.5678e-05;0.000108934
187;boundary;100;0.0737983;0.0609402;0.110251
187;calc iter;100;1.24032;1.20707;1.27789
187;calc total;1;124.096;124.096;124.096
187;total;1;138.97;138.97;138.97
1;initialize;1;2.98215;2.98215;2.98215
1;async;100;0.0305283;0.013438;0.186786
1;inner;100;1.14341;0.921755;1.1704
1;wait;100;3.75494e-05;1.9218e-05;0.000137112
1;boundary;100;0.0667983;0.060967;0.145577
1;calc iter;100;1.24078;1.12495;1.36602
1;calc total;1;124.096;124.096;124.096
1;total;1;139.003;139.003;139.003
2;initialize;1;2.99293;2.99293;2.99293
2;async;100;0.029512;0.0161087;0.442324
2;inner;100;1.14304;0.863704;1.16787
2;wait;100;4.29363e-05;1.9153e-05;7.5355e-05
2;boundary;100;0.0681505;0.0612524;0.138295
2;calc iter;100;1.24075;1.05268;1.60994
2;calc total;1;124.096;124.096;124.096
2;total;1;139.013;139.013;139.013
3;initialize;1;2.99295;2.99295;2.99295
3;async;100;0.0333944;0.0159677;0.522188
3;inner;100;1.14041;0.846813;1.16683
3;wait;100;4.80905e-05;2.0672e-05;0.000588795
3;boundary;100;0.0668793;0.0613906;0.0807752
3;calc iter;100;1.24074;1.19186;1.43262
3;calc total;1;124.096;124.096;124.096
3;total;1;139.013;139.013;139.013
4;initialize;1;2.98152;2.98152;2.98152
4;async;100;0.0387985;0.0179507;0.51912
4;inner;100;1.1363;0.848976;1.15889
4;wait;100;4.21916e-05;2.2654e-05;9.4357e-05
4;boundary;100;0.0654621;0.0617363;0.0914987
4;calc iter;100;1.24061;1.18997;1.43243
4;calc total;1;124.096;124.096;124.096
4;total;1;139.002;139.002;139.002
5;initialize;1;2.99293;2.99293;2.99293
5;async;100;0.0322884;0.0173097;0.292509
5;inner;100;1.14095;0.913177;1.15904
5;wait;100;4.91215e-05;2.2472e-05;0.000103434
5;boundary;100;0.0673003;0.0616444;0.0957754
5;calc iter;100;1.24059;1.1295;1.4572
5;calc total;1;124.096;124.096;124.096
5;total;1;139.013;139.013;139.013
6;initialize;1;2.99289;2.99289;2.99289
6;async;100;0.0324447;0.0177806;0.527204
6;inner;100;1.1337;0.843676;1.16154
6;wait;100;6.52698e-05;3.0458e-05;0.000109385
6;boundary;100;0.0743268;0.0614971;0.0873024
6;calc iter;100;1.24054;1.19146;1.43325
6;calc total;1;124.096;124.096;124.096
6;total;1;139.013;139.013;139.013
7;initialize;1;2.98727;2.98727;2.98727
7;async;100;0.0281081;0.0159563;0.135796
7;inner;100;1.14467;0.847936;1.54266
7;wait;100;5.49496e-05;2.4882e-05;9.5876e-05
7;boundary;100;0.0677315;0.0618796;0.109333
7;calc iter;100;1.24057;0.94259;1.67399
7;calc total;1;124.096;124.096;124.096
7;total;1;139.008;139.008;139.008
8;initialize;1;2.98482;2.98482;2.98482
8;async;100;0.0348616;0.013299;0.367962
8;inner;100;1.13975;0.888631;1.16703
8;wait;100;3.59183e-05;2.2153e-05;7.0443e-05
8;boundary;100;0.0661268;0.0605836;0.122234
8;calc iter;100;1.24077;1.04188;1.54447
8;calc total;1;124.096;124.096;124.096
8;total;1;139.005;139.005;139.005
9;initialize;1;2.98588;2.98588;2.98588
9;async;100;0.026761;0.0142243;0.180209
9;inner;100;1.14715;0.917946;1.17081
9;wait;100;3.81336e-05;2.0196e-05;7.4444e-05
9;boundary;100;0.0666741;0.0617387;0.145696
9;calc iter;100;1.24062;1.12617;1.35959
9;calc total;1;124.096;124.096;124.096
9;total;1;139.006;139.006;139.006
10;initialize;1;2.99293;2.99293;2.99293
10;async;100;0.0291933;0.0137799;0.343309
10;inner;100;1.14239;0.903735;1.16504
10;wait;100;5.11597e-05;2.6606e-05;8.4616e-05
10;boundary;100;0.0689342;0.0622282;0.109801
10;calc iter;100;1.24057;1.11701;1.51647
10;calc total;1;124.096;124.096;124.096
10;total;1;139.013;139.013;139.013
11;initialize;1;2.99292;2.99292;2.99292
11;async;100;0.0341769;0.0141778;0.50564
11;inner;100;1.14007;0.857181;1.16193
11;wait;100;3.74769e-05;2.0535e-05;8.8937e-05
11;boundary;100;0.0663564;0.0621129;0.0913542
11;calc iter;100;1.24064;1.19015;1.42941
11;calc total;1;124.096;124.096;124.096
11;total;1;139.013;139.013;139.013
12;initialize;1;2.98301;2.98301;2.98301
12;async;100;0.0282943;0.0155954;0.131214
12;inner;100;1.14604;1.08509;1.1687
12;wait;100;4.71634e-05;2.4886e-05;8.58e-05
12;boundary;100;0.0662378;0.0615746;0.0872598
12;calc iter;100;1.24062;1.21217;1.27923
12;calc total;1;124.096;124.096;124.096
12;total;1;139.003;139.003;139.003
13;initialize;1;2.99253;2.99253;2.99253
13;async;100;0.027646;0.0152936;0.155354
13;inner;100;1.14693;1.04567;1.16708
13;wait;100;3.79171e-05;2.17e-05;5.4853e-05
13;boundary;100;0.0660536;0.0620972;0.122205
13;calc iter;100;1.24067;1.18802;1.33759
13;calc total;1;124.096;124.096;124.096
13;total;1;139.013;139.013;139.013
14;initialize;1;2.99256;2.99256;2.99256
14;async;100;0.0281123;0.0168803;0.144724
14;inner;100;1.1403;1.08125;1.16027
14;wait;100;4.43742e-05;2.0791e-05;8.7497e-05
14;boundary;100;0.0720692;0.0619991;0.0971944
14;calc iter;100;1.24053;1.21872;1.28878
14;calc total;1;124.096;124.096;124.096
14;total;1;139.013;139.013;139.013
15;initialize;1;2.99294;2.99294;2.99294
15;async;100;0.0289549;0.0144159;0.167513
15;inner;100;1.14315;1.0679;1.16446
15;wait;100;3.62568e-05;1.7826e-05;7.0144e-05
15;boundary;100;0.0684392;0.0611396;0.103076
15;calc iter;100;1.24058;1.18852;1.3142
15;calc total;1;124.096;124.096;124.096
15;total;1;139.013;139.013;139.013
16;initialize;1;2.99295;2.99295;2.99295
16;async;100;0.0323879;0.0171056;0.121852
16;inner;100;1.14165;1.04187;1.15921
16;wait;100;4.09635e-05;1.9121e-05;9.518e-05
16;boundary;100;0.0666181;0.0617866;0.121985
16;calc iter;100;1.2407;1.18615;1.31203
16;calc total;1;124.096;124.096;124.096
16;total;1;139.013;139.013;139.013
17;initialize;1;2.99292;2.99292;2.99292
17;async;100;0.0323936;0.0169567;0.0953181
17;inner;100;1.14283;1.04974;1.16261
17;wait;100;3.57425e-05;1.9357e-05;8.0618e-05
17;boundary;100;0.0654826;0.0605803;0.132435
17;calc iter;100;1.24074;1.20932;1.29065
17;calc total;1;124.096;124.096;124.096
17;total;1;139.013;139.013;139.013
18;initialize;1;2.99071;2.99071;2.99071
18;async;100;0.0277886;0.0165172;0.138343
18;inner;100;1.13814;1.03765;1.16283
18;wait;100;4.95734e-05;3.0962e-05;0.000101041
18;boundary;100;0.0746649;0.0624666;0.124247
18;calc iter;100;1.24064;1.20336;1.32846
18;calc total;1;124.096;124.096;124.096
18;total;1;139.011;139.011;139.011
19;initialize;1;2.99292;2.99292;2.99292
19;async;100;0.030703;0.0171175;0.145579
19;inner;100;1.13806;1.07719;1.15881
19;wait;100;4.90979e-05;2.0518e-05;0.000116886
19;boundary;100;0.0718293;0.0612966;0.112407
19;calc iter;100;1.24064;1.22285;1.2841
19;calc total;1;124.096;124.096;124.096
19;total;1;139.013;139.013;139.013
20;initialize;1;2.98302;2.98302;2.98302
20;async;100;0.0323878;0.0169819;0.154147
20;inner;100;1.14556;1.07492;1.16847
20;wait;100;2.98785e-05;2.1401e-05;5.1343e-05
20;boundary;100;0.0627973;0.0600823;0.0711401
20;calc iter;100;1.24078;1.20858;1.28918
20;calc total;1;124.096;124.096;124.096
20;total;1;139.003;139.003;139.003
21;initialize;1;2.99295;2.99295;2.99295
21;async;100;0.0308663;0.0167765;0.150141
21;inner;100;1.14601;1.0628;1.17721
21;wait;100;2.4931e-05;1.733e-05;6.7453e-05
21;boundary;100;0.0639085;0.0609409;0.115607
21;calc iter;100;1.24081;1.21469;1.31857
21;calc total;1;124.096;124.096;124.096
21;total;1;139.013;139.013;139.013
22;initialize;1;2.99071;2.99071;2.99071
22;async;100;0.0328002;0.0171591;0.176887
22;inner;100;1.14284;1.06671;1.16159
22;wait;100;4.13101e-05;1.7494e-05;8.6675e-05
22;boundary;100;0.0650323;0.0601518;0.0787828
22;calc iter;100;1.24072;1.23242;1.30377
22;calc total;1;124.096;124.096;124.096
22;total;1;139.011;139.011;139.011
23;initialize;1;2.98636;2.98636;2.98636
23;async;100;0.0328582;0.0174567;0.193354
23;inner;100;1.14424;1.04853;1.16383
23;wait;100;3.62218e-05;1.7067e-05;8.6753e-05
23;boundary;100;0.0636153;0.0603984;0.0819344
23;calc iter;100;1.24075;1.18341;1.32385
23;calc total;1;124.096;124.096;124.096
23;total;1;139.007;139.007;139.007
43;initialize;1;2.92975;2.92975;2.92975
43;async;100;0.0290985;0.016795;0.096607
43;inner;100;1.14422;1.11036;1.15862
43;wait;100;5.30945e-05;2.1744e-05;0.000123174
43;boundary;100;0.0671904;0.0618724;0.0860721
43;calc iter;100;1.24057;1.21657;1.2852
43;calc total;1;124.096;124.096;124.096
43;total;1;138.95;138.95;138.95
44;initialize;1;2.92982;2.92982;2.92982
44;async;100;0.0335564;0.017039;0.121524
44;inner;100;1.1444;1.10727;1.16089
44;wait;100;3.54366e-05;2.2655e-05;0.000116651
44;boundary;100;0.0626693;0.0609081;0.0700449
44;calc iter;100;1.24066;1.22079;1.29266
44;calc total;1;124.096;124.096;124.096
44;total;1;138.95;138.95;138.95
45;initialize;1;2.92983;2.92983;2.92983
45;async;100;0.0286052;0.0167286;0.0799829
45;inner;100;1.14907;1.11241;1.16342
45;wait;100;3.04708e-05;1.8438e-05;7.5128e-05
45;boundary;100;0.0629442;0.0609555;0.0705397
45;calc iter;100;1.24065;1.22666;1.27011
45;calc total;1;124.096;124.096;124.096
45;total;1;138.95;138.95;138.95
46;initialize;1;2.92983;2.92983;2.92983
46;async;100;0.0315672;0.0171682;0.106776
46;inner;100;1.14378;1.10583;1.15643
46;wait;100;3.87465e-05;1.7379e-05;0.00010001
46;boundary;100;0.0652336;0.0610043;0.0866559
46;calc iter;100;1.24062;1.22376;1.27582
46;calc total;1;124.096;124.096;124.096
46;total;1;138.95;138.95;138.95
47;initialize;1;2.92983;2.92983;2.92983
47;async;100;0.0289789;0.0171588;0.190065
47;inner;100;1.14793;1.0798;1.16376
47;wait;100;3.9237e-05;2.2961e-05;7.8797e-05
47;boundary;100;0.0637101;0.0610861;0.101651
47;calc iter;100;1.24066;1.21794;1.33311
47;calc total;1;124.096;124.096;124.096
47;total;1;138.95;138.95;138.95
71;initialize;1;2.93118;2.93118;2.93118
71;async;100;0.0296063;0.0156817;0.125367
71;inner;100;1.14782;1.08942;1.16802
71;wait;100;3.08917e-05;1.8673e-05;5.2526e-05
71;boundary;100;0.0632437;0.0611878;0.0942761
71;calc iter;100;1.2407;1.20901;1.29689
71;calc total;1;124.096;124.096;124.096
71;total;1;138.951;138.951;138.951
95;initialize;1;2.922;2.922;2.922
95;async;100;0.0318532;0.0163409;0.152955
95;inner;100;1.1442;1.0771;1.16478
95;wait;100;3.69932e-05;2.1856e-05;7.8261e-05
95;boundary;100;0.0643529;0.06232;0.0947838
95;calc iter;100;1.24044;1.19357;1.33721
95;calc total;1;124.096;124.096;124.096
95;total;1;138.942;138.942;138.942
167;initialize;1;2.93608;2.93608;2.93608
167;async;100;0.033177;0.0161476;0.110225
167;inner;100;1.14373;1.09032;1.16316
167;wait;100;3.52236e-05;1.8047e-05;7.0408e-05
167;boundary;100;0.0634537;0.0603935;0.0913008
167;calc iter;100;1.2404;1.19851;1.31075
167;calc total;1;124.096;124.096;124.096
167;total;1;138.952;138.952;138.952
140;initialize;1;2.94755;2.94755;2.94755
140;async;100;0.030829;0.0160431;0.0992371
140;inner;100;1.14659;1.08989;1.17235
140;wait;100;2.8473e-05;1.6899e-05;7.7983e-05
140;boundary;100;0.0627913;0.0605136;0.0681602
140;calc iter;100;1.24024;1.21875;1.26875
140;calc total;1;124.096;124.096;124.096
140;total;1;138.967;138.967;138.967
141;initialize;1;2.94755;2.94755;2.94755
141;async;100;0.0339925;0.0146805;0.122763
141;inner;100;1.14324;1.08396;1.16249
141;wait;100;3.53196e-05;1.8265e-05;6.7012e-05
141;boundary;100;0.062995;0.0605513;0.0972384
141;calc iter;100;1.24026;1.184;1.30399
141;calc total;1;124.096;124.096;124.096
141;total;1;138.967;138.967;138.967
142;initialize;1;2.94093;2.94093;2.94093
142;async;100;0.034364;0.0169543;0.0926445
142;inner;100;1.14264;1.09068;1.15807
142;wait;100;3.91413e-05;1.9214e-05;9.2268e-05
142;boundary;100;0.0630951;0.0609878;0.0713275
142;calc iter;100;1.24014;1.21971;1.25897
142;calc total;1;124.096;124.096;124.096
142;total;1;138.961;138.961;138.961
143;initialize;1;2.94754;2.94754;2.94754
143;async;100;0.0347943;0.017133;0.11486
143;inner;100;1.14033;1.09741;1.15651
143;wait;100;4.19931e-05;1.972e-05;0.000126632
143;boundary;100;0.0649788;0.0612299;0.0815433
143;calc iter;100;1.24015;1.19371;1.29652
143;calc total;1;124.096;124.096;124.096
143;total;1;138.967;138.967;138.967
188;initialize;1;2.9497;2.9497;2.9497
188;async;100;0.0496091;0.0169624;0.151686
188;inner;100;1.12919;1.06089;1.15762
188;wait;100;3.20761e-05;2.1157e-05;5.6288e-05
188;boundary;100;0.0616954;0.0587619;0.0669921
188;calc iter;100;1.24053;1.21504;1.27211
188;calc total;1;124.096;124.096;124.096
188;total;1;138.97;138.97;138.97
189;initialize;1;2.94458;2.94458;2.94458
189;async;100;0.0533095;0.0173779;0.168843
189;inner;100;1.12423;1.0515;1.15577
189;wait;100;2.81126e-05;1.6436e-05;7.9113e-05
189;boundary;100;0.0629812;0.060022;0.110624
189;calc iter;100;1.24055;1.19227;1.31888
189;calc total;1;124.096;124.096;124.096
189;total;1;138.965;138.965;138.965
190;initialize;1;2.94278;2.94278;2.94278
190;async;100;0.0539785;0.0170504;0.182313
190;inner;100;1.1236;1.05094;1.14947
190;wait;100;3.32015e-05;1.7056e-05;7.7983e-05
190;boundary;100;0.0628897;0.0588259;0.0789096
190;calc iter;100;1.2405;1.21567;1.29209
190;calc total;1;124.096;124.096;124.096
190;total;1;138.963;138.963;138.963
191;initialize;1;2.94968;2.94968;2.94968
191;async;100;0.0493419;0.0175894;0.200271
191;inner;100;1.12902;1.03523;1.15694
191;wait;100;3.29942e-05;2.013e-05;5.5856e-05
191;boundary;100;0.0621037;0.0588066;0.0767266
191;calc iter;100;1.2405;1.18508;1.31226
191;calc total;1;124.096;124.096;124.096
191;total;1;138.97;138.97;138.97
DASH
InitEnergy=125.00000
EndEnergy=125.00000
DiffEnergy=-0.00000
Matrixspec: 3000 x 3000 x 3000
Iterations: 100
# unit_id;function_name;num_calls;avg_runtime;min_runtime;max_runtime
0;initialize;1;2.93800;2.93800;2.93800
0;async;100;0.04150;0.01778;0.15034
0;inner;100;1.13509;1.09239;1.16602
0;wait;100;0.00003;0.00002;0.00006
0;boundary;100;0.06339;0.06071;0.09083
0;calc iter;100;1.24001;1.22217;1.30611
0;calc total;1;124.02778;124.02778;124.02778
0;total;1;138.77273;138.77273;138.77273
24;initialize;1;2.91797;2.91797;2.91797
24;async;100;0.0380899;0.0169469;0.0580827
24;inner;100;1.13818;1.12293;1.16693
24;wait;100;2.64116e-05;1.7128e-05;7.0397e-05
24;boundary;100;0.0638658;0.0610466;0.13153
24;calc iter;100;1.24016;1.21927;1.31436
24;calc total;1;124.028;124.028;124.028
24;total;1;138.756;138.756;138.756
25;initialize;1;2.91802;2.91802;2.91802
25;async;100;0.0401882;0.0173719;0.129718
25;inner;100;1.13623;1.09167;1.169
25;wait;100;2.39697e-05;1.818e-05;6.1424e-05
25;boundary;100;0.0637288;0.0610064;0.0835878
25;calc iter;100;1.24018;1.20268;1.30774
25;calc total;1;124.028;124.028;124.028
25;total;1;138.756;138.756;138.756
26;initialize;1;2.91662;2.91662;2.91662
26;async;100;0.0392332;0.0167887;0.0837876
26;inner;100;1.13602;1.09179;1.20911
26;wait;100;2.59829e-05;1.8502e-05;5.494e-05
26;boundary;100;0.0649263;0.0612946;0.0803228
26;calc iter;100;1.24021;1.18895;1.30233
26;calc total;1;124.028;124.028;124.028
26;total;1;138.755;138.755;138.755
27;initialize;1;2.918;2.918;2.918
27;async;100;0.0396031;0.0174421;0.138279
27;inner;100;1.13698;1.07589;1.16822
27;wait;100;3.34324e-05;2.3414e-05;8.2082e-05
27;boundary;100;0.0635315;0.0613218;0.07155
27;calc iter;100;1.24015;1.22875;1.289
27;calc total;1;124.028;124.028;124.028
27;total;1;138.756;138.756;138.756
28;initialize;1;2.91793;2.91793;2.91793
28;async;100;0.0266385;0.0171909;0.138235
28;inner;100;1.14266;1.08358;1.16803
28;wait;100;5.42463e-05;2.9783e-05;8.6779e-05
28;boundary;100;0.070577;0.0619399;0.0788733
28;calc iter;100;1.23993;1.23021;1.29348
28;calc total;1;124.028;124.028;124.028
28;total;1;138.756;138.756;138.756
29;initialize;1;2.91795;2.91795;2.91795
29;async;100;0.0295711;0.016829;0.118977
29;inner;100;1.139;1.07102;1.15788
29;wait;100;4.81657e-05;2.7022e-05;8.7063e-05
29;boundary;100;0.0712925;0.0618611;0.106807
29;calc iter;100;1.23991;1.20008;1.29685
29;calc total;1;124.028;124.028;124.028
29;total;1;138.756;138.756;138.756
30;initialize;1;2.91804;2.91804;2.91804
30;async;100;0.0319676;0.0168573;0.157652
30;inner;100;1.13938;1.06515;1.15671
30;wait;100;4.66742e-05;2.3701e-05;0.000121272
30;boundary;100;0.0685439;0.0619608;0.0812558
30;calc iter;100;1.23994;1.22286;1.28608
30;calc total;1;124.028;124.028;124.028
30;total;1;138.756;138.756;138.756
31;initialize;1;2.91798;2.91798;2.91798
31;async;100;0.0269084;0.0170104;0.0704759
31;inner;100;1.14096;1.08356;1.18317
31;wait;100;5.56989e-05;2.7893e-05;0.000108562
31;boundary;100;0.0720034;0.0622917;0.11398
31;calc iter;100;1.23993;1.17554;1.32654
31;calc total;1;124.028;124.028;124.028
31;total;1;138.756;138.756;138.756
48;initialize;1;2.90976;2.90976;2.90976
48;async;100;0.0347575;0.0173942;0.112574
48;inner;100;1.14115;1.07988;1.17008
48;wait;100;2.8142e-05;1.7194e-05;5.077e-05
48;boundary;100;0.0643049;0.0608772;0.0920622
48;calc iter;100;1.24025;1.19359;1.30787
48;calc total;1;124.028;124.028;124.028
48;total;1;138.747;138.747;138.747
32;initialize;1;2.91725;2.91725;2.91725
32;async;100;0.022176;0.0147934;0.13085
32;inner;100;1.14896;1.04968;1.17097
32;wait;100;4.19517e-05;2.1384e-05;6.6312e-05
32;boundary;100;0.0688052;0.0622869;0.133621
32;calc iter;100;1.23999;1.20194;1.3341
32;calc total;1;124.028;124.028;124.028
32;total;1;138.755;138.755;138.755
96;initialize;1;2.91466;2.91466;2.91466
120;initialize;1;2.90336;2.90336;2.90336
120;async;100;0.0414317;0.0172615;0.0980495
120;inner;100;1.12971;1.09487;1.16889
120;wait;100;2.86021e-05;2.3506e-05;7.0155e-05
120;boundary;100;0.068498;0.0604435;0.09592
120;calc iter;100;1.23967;1.20548;1.2985
120;calc total;1;124.028;124.028;124.028
120;total;1;138.74;138.74;138.74
72;initialize;1;2.90227;2.90227;2.90227
72;async;100;0.0358689;0.0168063;0.103386
72;inner;100;1.14003;1.09586;1.16683
72;wait;100;3.0481e-05;2.3331e-05;9.6743e-05
72;boundary;100;0.06412;0.0610225;0.107502
72;calc iter;100;1.24005;1.2298;1.28869
72;calc total;1;124.028;124.028;124.028
72;total;1;138.74;138.74;138.74
49;initialize;1;2.91021;2.91021;2.91021
49;async;100;0.0355502;0.0177954;0.0929019
49;inner;100;1.13941;1.07773;1.16916
49;wait;100;2.72197e-05;1.7667e-05;8.42e-05
49;boundary;100;0.065275;0.0607976;0.111989
49;calc iter;100;1.24026;1.19486;1.30363
49;calc total;1;124.028;124.028;124.028
49;total;1;138.748;138.748;138.748
33;initialize;1;2.91573;2.91573;2.91573
33;async;100;0.0214552;0.0142671;0.0791801
33;inner;100;1.14972;1.04988;1.17395
33;wait;100;3.97314e-05;1.907e-05;7.6648e-05
33;boundary;100;0.0687527;0.0628135;0.131872
33;calc iter;100;1.23997;1.21867;1.29602
33;calc total;1;124.028;124.028;124.028
33;total;1;138.754;138.754;138.754
50;initialize;1;2.90978;2.90978;2.90978
50;async;100;0.0363284;0.0178792;0.14473
50;inner;100;1.13814;1.06206;1.1695
50;wait;100;2.44289e-05;1.6689e-05;5.5646e-05
50;boundary;100;0.0657803;0.0598703;0.0735214
50;calc iter;100;1.24028;1.2322;1.29056
50;calc total;1;124.028;124.028;124.028
50;total;1;138.747;138.747;138.747
34;initialize;1;2.91799;2.91799;2.91799
34;async;100;0.0277115;0.0176085;0.101247
34;inner;100;1.14187;1.05603;1.16597
34;wait;100;4.72303e-05;2.5419e-05;9.8294e-05
34;boundary;100;0.0703438;0.0624491;0.127213
34;calc iter;100;1.23998;1.20265;1.30268
34;calc total;1;124.028;124.028;124.028
34;total;1;138.756;138.756;138.756
121;initialize;1;2.90339;2.90339;2.90339
121;async;100;0.0347222;0.0174887;0.0889816
121;inner;100;1.13159;1.09343;1.1719
121;wait;100;2.58473e-05;1.8898e-05;5.5679e-05
121;boundary;100;0.0733289;0.0605177;0.132844
121;calc iter;100;1.23967;1.21459;1.27369
121;calc total;1;124.028;124.028;124.028
121;total;1;138.74;138.74;138.74
51;initialize;1;2.90993;2.90993;2.90993
51;async;100;0.0330301;0.0175867;0.0937527
51;inner;100;1.14243;1.08005;1.16917
51;wait;100;3.41729e-05;2.3098e-05;7.3048e-05
51;boundary;100;0.0647379;0.0610747;0.0965482
51;calc iter;100;1.24024;1.19444;1.30242
51;calc total;1;124.028;124.028;124.028
51;total;1;138.748;138.748;138.748
35;initialize;1;2.91797;2.91797;2.91797
35;async;100;0.0252944;0.0151376;0.150871
35;inner;100;1.14058;1.08626;1.16365
35;wait;100;5.73342e-05;3.8358e-05;0.000101359
35;boundary;100;0.0739834;0.0635127;0.106424
35;calc iter;100;1.23992;1.21637;1.31266
35;calc total;1;124.028;124.028;124.028
35;total;1;138.756;138.756;138.756
122;initialize;1;2.90348;2.90348;2.90348
122;async;100;0.0399922;0.0170299;0.0730354
122;inner;100;1.13492;1.08549;1.22858
122;wait;100;3.29197e-05;2.3975e-05;0.000110172
122;boundary;100;0.0647262;0.0606584;0.0979986
122;calc iter;100;1.23967;1.19655;1.3414
122;calc total;1;124.028;124.028;124.028
122;total;1;138.74;138.74;138.74
52;initialize;1;2.91061;2.91061;2.91061
52;async;100;0.0254613;0.0175191;0.0787324
52;inner;100;1.14324;1.06869;1.16115
52;wait;100;6.07179e-05;2.7493e-05;9.6413e-05
52;boundary;100;0.0712825;0.0640176;0.154889
52;calc iter;100;1.24004;1.20915;1.29061
52;calc total;1;124.028;124.028;124.028
52;total;1;138.748;138.748;138.748
36;initialize;1;2.91429;2.91429;2.91429
36;async;100;0.0231887;0.0154365;0.0579392
36;inner;100;1.14367;1.11319;1.16481
36;wait;100;6.1204e-05;3.3305e-05;8.2832e-05
36;boundary;100;0.0731095;0.0620148;0.101565
36;calc iter;100;1.24004;1.2311;1.25622
36;calc total;1;124.028;124.028;124.028
36;total;1;138.752;138.752;138.752
123;initialize;1;2.90343;2.90343;2.90343
123;async;100;0.0414883;0.0176004;0.121734
123;inner;100;1.13321;1.09659;1.16889
123;wait;100;2.63482e-05;1.8619e-05;6.3891e-05
123;boundary;100;0.0649757;0.060867;0.0765258
123;calc iter;100;1.2397;1.21005;1.2905
123;calc total;1;124.028;124.028;124.028
123;total;1;138.74;138.74;138.74
53;initialize;1;2.90981;2.90981;2.90981
53;async;100;0.0296542;0.0171003;0.150416
53;inner;100;1.14127;1.08084;1.15699
53;wait;100;6.07159e-05;2.9401e-05;0.000106321
53;boundary;100;0.0690453;0.0593263;0.0779599
53;calc iter;100;1.24003;1.22684;1.29777
53;calc total;1;124.028;124.028;124.028
53;total;1;138.747;138.747;138.747
37;initialize;1;2.91796;2.91796;2.91796
37;async;100;0.0250403;0.0160051;0.0485253
37;inner;100;1.14481;1.11471;1.16257
37;wait;100;5.01923e-05;2.2239e-05;7.4553e-05
37;boundary;100;0.0701469;0.0622043;0.0937946
37;calc iter;100;1.24005;1.23076;1.25755
37;calc total;1;124.028;124.028;124.028
37;total;1;138.756;138.756;138.756
124;initialize;1;2.90357;2.90357;2.90357
124;async;100;0.0334791;0.0174147;0.0856688
124;inner;100;1.13733;1.09482;1.16251
124;wait;100;4.84565e-05;2.9122e-05;0.000114739
124;boundary;100;0.0686246;0.0640579;0.099852
124;calc iter;100;1.23948;1.22229;1.26148
124;calc total;1;124.028;124.028;124.028
124;total;1;138.74;138.74;138.74
54;initialize;1;2.90981;2.90981;2.90981
54;async;100;0.027706;0.0170301;0.0703467
54;inner;100;1.14498;1.08021;1.16139
54;wait;100;5.14155e-05;2.5092e-05;0.000172121
54;boundary;100;0.0673237;0.0593725;0.144125
54;calc iter;100;1.24006;1.1693;1.31828
54;calc total;1;124.028;124.028;124.028
54;total;1;138.747;138.747;138.747
38;initialize;1;2.91801;2.91801;2.91801
38;async;100;0.0256473;0.0163527;0.046998
38;inner;100;1.14752;1.1193;1.16349
38;wait;100;4.82496e-05;2.604e-05;9.4494e-05
38;boundary;100;0.066861;0.0623327;0.0891062
38;calc iter;100;1.24007;1.23067;1.25226
38;calc total;1;124.028;124.028;124.028
38;total;1;138.756;138.756;138.756
125;initialize;1;2.9035;2.9035;2.9035
125;async;100;0.0379633;0.0168904;0.0879208
125;inner;100;1.13554;1.10494;1.16027
125;wait;100;4.08019e-05;2.1586e-05;0.000111306
125;boundary;100;0.0658958;0.0634238;0.0793389
125;calc iter;100;1.23944;1.22866;1.26384
125;calc total;1;124.028;124.028;124.028
125;total;1;138.74;138.74;138.74
55;initialize;1;2.90978;2.90978;2.90978
55;async;100;0.0219475;0.0136725;0.125064
55;inner;100;1.15131;1.08918;1.17099
55;wait;100;5.25956e-05;3.3034e-05;8.1136e-05
55;boundary;100;0.0667609;0.0608655;0.070735
55;calc iter;100;1.24007;1.23136;1.27981
55;calc total;1;124.028;124.028;124.028
55;total;1;138.747;138.747;138.747
39;initialize;1;2.91798;2.91798;2.91798
39;async;100;0.0219788;0.0146386;0.0548392
39;inner;100;1.14152;1.11415;1.16443
39;wait;100;6.11231e-05;2.7111e-05;7.8385e-05
39;boundary;100;0.0764347;0.0624683;0.0969002
39;calc iter;100;1.23999;1.22864;1.26484
39;calc total;1;124.028;124.028;124.028
39;total;1;138.756;138.756;138.756
126;initialize;1;2.90341;2.90341;2.90341
126;async;100;0.0255712;0.0168314;0.0895048
126;inner;100;1.1435;1.09827;1.21832
126;wait;100;4.77906e-05;2.6348e-05;6.957e-05
126;boundary;100;0.070178;0.0617417;0.0849928
126;calc iter;100;1.2393;1.21372;1.32721
126;calc total;1;124.028;124.028;124.028
126;total;1;138.74;138.74;138.74
56;initialize;1;2.90977;2.90977;2.90977
56;async;100;0.0196793;0.0137671;0.167988
56;inner;100;1.15135;1.06734;1.1724
56;wait;100;4.94521e-05;2.7308e-05;7.618e-05
56;boundary;100;0.0689891;0.0602566;0.108699
56;calc iter;100;1.24007;1.19682;1.3628
56;calc total;1;124.028;124.028;124.028
56;total;1;138.747;138.747;138.747
40;initialize;1;2.91799;2.91799;2.91799
40;async;100;0.0291332;0.0158354;0.102515
40;inner;100;1.14492;1.11383;1.15991
40;wait;100;4.99001e-05;2.2751e-05;9.1852e-05
40;boundary;100;0.06598;0.061526;0.0831041
40;calc iter;100;1.24009;1.22947;1.27969
40;calc total;1;124.028;124.028;124.028
40;total;1;138.756;138.756;138.756
127;initialize;1;2.90346;2.90346;2.90346
127;async;100;0.0265955;0.0168319;0.121035
127;inner;100;1.1436;1.10147;1.17269
127;wait;100;4.29084e-05;1.9156e-05;6.7803e-05
127;boundary;100;0.0692871;0.0624109;0.0898878
127;calc iter;100;1.23952;1.21614;1.30563
127;calc total;1;124.028;124.028;124.028
127;total;1;138.74;138.74;138.74
57;initialize;1;2.90983;2.90983;2.90983
57;async;100;0.0232188;0.016663;0.105372
57;inner;100;1.14337;1.08159;1.16038
57;wait;100;6.30027e-05;2.8655e-05;0.000104637
57;boundary;100;0.0734108;0.064839;0.101959
57;calc iter;100;1.24006;1.22518;1.28898
57;calc total;1;124.028;124.028;124.028
57;total;1;138.748;138.748;138.748
41;initialize;1;2.91486;2.91486;2.91486
41;async;100;0.0319049;0.0168053;0.0571683
41;inner;100;1.14493;1.12529;1.16221
41;wait;100;3.59812e-05;2.2287e-05;0.000106333
41;boundary;100;0.0632736;0.0609157;0.078951
41;calc iter;100;1.24014;1.23055;1.25503
41;calc total;1;124.028;124.028;124.028
41;total;1;138.753;138.753;138.753
128;initialize;1;2.90341;2.90341;2.90341
128;async;100;0.0243694;0.0146938;0.0816224
128;inner;100;1.14003;1.10699;1.16855
128;wait;100;5.93054e-05;2.6719e-05;9.0289e-05
128;boundary;100;0.0748504;0.0622438;0.0989153
128;calc iter;100;1.23932;1.22297;1.29535
128;calc total;1;124.028;124.028;124.028
128;total;1;138.74;138.74;138.74
58;initialize;1;2.91043;2.91043;2.91043
58;async;100;0.0221705;0.0129854;0.133992
58;inner;100;1.14976;1.09317;1.16926
58;wait;100;4.61045e-05;2.4417e-05;7.4275e-05
58;boundary;100;0.0681245;0.0619641;0.0856357
58;calc iter;100;1.24011;1.23144;1.29239
58;calc total;1;124.028;124.028;124.028
58;total;1;138.748;138.748;138.748
42;initialize;1;2.91806;2.91806;2.91806
42;async;100;0.0304633;0.013215;0.0628508
42;inner;100;1.14665;1.12155;1.16328
42;wait;100;3.52826e-05;2.3966e-05;7.5548e-05
42;boundary;100;0.0629815;0.0611319;0.0869791
42;calc iter;100;1.24013;1.22177;1.25338
42;calc total;1;124.028;124.028;124.028
42;total;1;138.756;138.756;138.756
129;initialize;1;2.90341;2.90341;2.90341
129;async;100;0.0250061;0.0148313;0.0959131
129;inner;100;1.13586;1.09432;1.16503
129;wait;100;6.69682e-05;3.3049e-05;9.1418e-05
129;boundary;100;0.0782683;0.0630758;0.112219
129;calc iter;100;1.2392;1.21859;1.28906
129;calc total;1;124.028;124.028;124.028
129;total;1;138.74;138.74;138.74
59;initialize;1;2.90979;2.90979;2.90979
59;async;100;0.0233483;0.0175389;0.0909227
59;inner;100;1.14069;1.07977;1.16379
59;wait;100;6.06962e-05;2.1834e-05;9.019e-05
59;boundary;100;0.0758847;0.0633739;0.120899
59;calc iter;100;1.23999;1.23022;1.3048
59;calc total;1;124.028;124.028;124.028
59;total;1;138.748;138.748;138.748
43;initialize;1;2.91801;2.91801;2.91801
43;async;100;0.0275812;0.0169167;0.0667056
43;inner;100;1.14361;1.11971;1.15873
43;wait;100;5.77188e-05;2.7647e-05;0.000108582
43;boundary;100;0.0687533;0.0623781;0.0858844
43;calc iter;100;1.24001;1.23163;1.25876
43;calc total;1;124.028;124.028;124.028
43;total;1;138.756;138.756;138.756
60;initialize;1;2.91063;2.91063;2.91063
60;async;100;0.0225215;0.0148138;0.0770649
60;inner;100;1.14543;1.1155;1.16723
60;wait;100;5.60458e-05;2.9475e-05;8.7696e-05
60;boundary;100;0.072096;0.0615162;0.0975923
60;calc iter;100;1.24011;1.21881;1.26343
60;calc total;1;124.028;124.028;124.028
60;total;1;138.748;138.748;138.748
44;initialize;1;2.918;2.918;2.918
44;async;100;0.0316305;0.0172499;0.116915
44;inner;100;1.14541;1.10269;1.16518
44;wait;100;3.26357e-05;2.395e-05;5.9716e-05
44;boundary;100;0.0630841;0.0612862;0.0776121
44;calc iter;100;1.24016;1.22042;1.29725
44;calc total;1;124.028;124.028;124.028
44;total;1;138.756;138.756;138.756
61;initialize;1;2.9102;2.9102;2.9102
61;async;100;0.0259976;0.0176088;0.0456995
61;inner;100;1.14218;1.10866;1.16098
61;wait;100;5.17625e-05;2.6791e-05;0.00011289
61;boundary;100;0.0718795;0.0622068;0.099399
61;calc iter;100;1.24011;1.23255;1.25116
61;calc total;1;124.028;124.028;124.028
61;total;1;138.748;138.748;138.748
45;initialize;1;2.91801;2.91801;2.91801
45;async;100;0.0313753;0.016851;0.075189
45;inner;100;1.14549;1.11955;1.16492
45;wait;100;2.57009e-05;2.0417e-05;5.4563e-05
45;boundary;100;0.0633071;0.0611286;0.065019
45;calc iter;100;1.2402;1.23227;1.26099
45;calc total;1;124.028;124.028;124.028
45;total;1;138.756;138.756;138.756
62;initialize;1;2.90981;2.90981;2.90981
62;async;100;0.0258927;0.0174325;0.0477681
62;inner;100;1.14705;1.11906;1.16495
62;wait;100;4.09336e-05;2.3028e-05;6.6637e-05
62;boundary;100;0.0671226;0.0617331;0.0887696
62;calc iter;100;1.24011;1.23067;1.24694
62;calc total;1;124.028;124.028;124.028
62;total;1;138.747;138.747;138.747
46;initialize;1;2.91623;2.91623;2.91623
46;async;100;0.0353003;0.0170847;0.0783059
46;inner;100;1.1412;1.11199;1.16461
46;wait;100;2.41418e-05;1.601e-05;7.8605e-05
46;boundary;100;0.063667;0.0612746;0.0683104
46;calc iter;100;1.24019;1.21933;1.2615
46;calc total;1;124.028;124.028;124.028
46;total;1;138.754;138.754;138.754
63;initialize;1;2.9098;2.9098;2.9098
63;async;100;0.0218434;0.015221;0.0581322
63;inner;100;1.14303;1.12181;1.16554
63;wait;100;5.64413e-05;2.4885e-05;9.2202e-05
63;boundary;100;0.0751287;0.0623874;0.0900168
63;calc iter;100;1.24006;1.22923;1.25426
63;calc total;1;124.028;124.028;124.028
63;total;1;138.747;138.747;138.747
64;initialize;1;2.90947;2.90947;2.90947
64;async;100;0.0300541;0.0171046;0.0561467
64;inner;100;1.14469;1.11225;1.15958
64;wait;100;4.43096e-05;2.9201e-05;0.000109415
64;boundary;100;0.0653919;0.0620024;0.0886944
64;calc iter;100;1.24018;1.22903;1.25465
64;calc total;1;124.028;124.028;124.028
64;total;1;138.747;138.747;138.747
65;initialize;1;2.90977;2.90977;2.90977
65;async;100;0.03162;0.0158201;0.0728216
65;inner;100;1.14527;1.09524;1.16396
65;wait;100;3.5647e-05;1.9688e-05;9.4218e-05
65;boundary;100;0.0632597;0.0608452;0.110267
65;calc iter;100;1.24019;1.22138;1.27491
65;calc total;1;124.028;124.028;124.028
65;total;1;138.747;138.747;138.747
66;initialize;1;2.90982;2.90982;2.90982
66;async;100;0.0326594;0.01675;0.0671031
66;inner;100;1.14421;1.12295;1.16039
66;wait;100;3.8647e-05;1.9036e-05;8.4956e-05
66;boundary;100;0.063243;0.0607844;0.0755625
66;calc iter;100;1.24016;1.22447;1.25803
66;calc total;1;124.028;124.028;124.028
66;total;1;138.747;138.747;138.747
67;initialize;1;2.90985;2.90985;2.90985
67;async;100;0.0279566;0.0159158;0.0853038
67;inner;100;1.14446;1.0982;1.16298
67;wait;100;4.58362e-05;2.4446e-05;8.9141e-05
67;boundary;100;0.0676417;0.0620621;0.107631
67;calc iter;100;1.24011;1.22651;1.28174
67;calc total;1;124.028;124.028;124.028
67;total;1;138.748;138.748;138.748
68;initialize;1;2.91061;2.91061;2.91061
68;async;100;0.0332062;0.0171216;0.0709275
68;inner;100;1.14446;1.11961;1.16381
68;wait;100;2.43341e-05;1.5803e-05;6.9472e-05
68;boundary;100;0.0625698;0.0610214;0.0644931
68;calc iter;100;1.24026;1.23483;1.25562
68;calc total;1;124.028;124.028;124.028
68;total;1;138.748;138.748;138.748
69;initialize;1;2.90881;2.90881;2.90881
69;async;100;0.0342552;0.0157068;0.100654
69;inner;100;1.14313;1.11478;1.16499
69;wait;100;2.37636e-05;1.7208e-05;7.3423e-05
69;boundary;100;0.0628574;0.0608093;0.0693226
69;calc iter;100;1.24027;1.22398;1.27658
69;calc total;1;124.028;124.028;124.028
69;total;1;138.746;138.746;138.746
70;initialize;1;2.9098;2.9098;2.9098
70;async;100;0.0388561;0.0172027;0.0866281
70;inner;100;1.13838;1.10948;1.16174
70;wait;100;2.31407e-05;1.6518e-05;7.8618e-05
70;boundary;100;0.06301;0.0611561;0.0656152
70;calc iter;100;1.24027;1.23499;1.2639
70;calc total;1;124.028;124.028;124.028
70;total;1;138.747;138.747;138.747
130;initialize;1;2.90343;2.90343;2.90343
130;async;100;0.0239706;0.0151714;0.113725
130;inner;100;1.13914;1.10016;1.16835
130;wait;100;6.12929e-05;2.5052e-05;7.5496e-05
130;boundary;100;0.0760636;0.062381;0.0939993
130;calc iter;100;1.23924;1.21549;1.30164
130;calc total;1;124.028;124.028;124.028
130;total;1;138.74;138.74;138.74
73;initialize;1;2.90274;2.90274;2.90274
73;async;100;0.0398252;0.0173838;0.113952
73;inner;100;1.13456;1.07618;1.1705
73;wait;100;2.79972e-05;2.2417e-05;7.3596e-05
73;boundary;100;0.0656371;0.060906;0.119578
73;calc iter;100;1.24005;1.21631;1.31316
73;calc total;1;124.028;124.028;124.028
73;total;1;138.74;138.74;138.74
131;initialize;1;2.90345;2.90345;2.90345
131;async;100;0.023434;0.0154311;0.0756052
131;inner;100;1.13988;1.05179;1.16416
131;wait;100;5.59634e-05;3.3217e-05;0.000102201
131;boundary;100;0.0758799;0.0635832;0.143795
131;calc iter;100;1.23925;1.21433;1.27545
131;calc total;1;124.028;124.028;124.028
131;total;1;138.74;138.74;138.74
74;initialize;1;2.90269;2.90269;2.90269
74;async;100;0.0340096;0.0176995;0.147864
74;inner;100;1.138;1.08531;1.1728
74;wait;100;2.42137e-05;1.8438e-05;5.0157e-05
74;boundary;100;0.0680688;0.0614193;0.113466
74;calc iter;100;1.2401;1.20922;1.33001
74;calc total;1;124.028;124.028;124.028
74;total;1;138.74;138.74;138.74
132;initialize;1;2.90249;2.90249;2.90249
75;initialize;1;2.89887;2.89887;2.89887
75;async;100;0.0337493;0.0160629;0.0436601
75;inner;100;1.14208;1.09938;1.23086
75;wait;100;2.80682e-05;1.7483e-05;8.1498e-05
75;boundary;100;0.0641006;0.0622057;0.116601
75;calc iter;100;1.23996;1.20932;1.33037
75;calc total;1;124.028;124.028;124.028
75;total;1;138.737;138.737;138.737
132;async;100;0.0317174;0.017241;0.0568885
132;inner;100;1.13601;1.0984;1.15975
132;wait;100;5.24178e-05;2.4179e-05;9.8669e-05
132;boundary;100;0.071526;0.0614566;0.0999635
132;calc iter;100;1.23931;1.21899;1.25061
76;initialize;1;2.9027;2.9027;2.9027
76;async;100;0.0263383;0.0157463;0.0982851
76;inner;100;1.13711;1.09824;1.16785
76;wait;100;6.12147e-05;2.5745e-05;8.0066e-05
76;boundary;100;0.0762817;0.0620099;0.0839364
76;calc iter;100;1.2398;1.21898;1.29377
76;calc total;1;124.028;124.028;124.028
76;total;1;138.74;138.74;138.74
132;calc total;1;124.028;124.028;124.028
132;total;1;138.739;138.739;138.739
77;initialize;1;2.9027;2.9027;2.9027
77;async;100;0.0282906;0.0158256;0.0672682
77;inner;100;1.14133;1.10001;1.16216
77;wait;100;4.69107e-05;2.8089e-05;8.191e-05
77;boundary;100;0.0701601;0.0635336;0.113726
77;calc iter;100;1.23983;1.22671;1.28131
77;calc total;1;124.028;124.028;124.028
77;total;1;138.74;138.74;138.74
133;initialize;1;2.90347;2.90347;2.90347
133;async;100;0.033955;0.0176474;0.0582678
133;inner;100;1.13459;1.08762;1.15734
133;wait;100;4.76554e-05;1.9147e-05;9.3043e-05
133;boundary;100;0.0707063;0.0615815;0.111699
133;calc iter;100;1.2393;1.22597;1.25455
133;calc total;1;124.028;124.028;124.028
133;total;1;138.74;138.74;138.74
78;initialize;1;2.90271;2.90271;2.90271
78;async;100;0.0307073;0.0157292;0.145147
78;inner;100;1.1442;1.08715;1.16816
78;wait;100;4.03757e-05;2.2404e-05;6.1815e-05
78;boundary;100;0.0649336;0.0618156;0.0732022
78;calc iter;100;1.23989;1.21765;1.29467
78;calc total;1;124.028;124.028;124.028
78;total;1;138.74;138.74;138.74
134;initialize;1;2.90345;2.90345;2.90345
134;async;100;0.0330697;0.0175223;0.0619804
134;inner;100;1.13636;1.11111;1.15972
134;wait;100;4.87013e-05;2.7236e-05;8.0387e-05
134;boundary;100;0.0698692;0.0620758;0.0899179
134;calc iter;100;1.23935;1.22768;1.24982
134;calc total;1;124.028;124.028;124.028
134;total;1;138.74;138.74;138.74
79;initialize;1;2.90269;2.90269;2.90269
79;async;100;0.0259084;0.0172564;0.0942122
79;inner;100;1.13548;1.08165;1.16423
79;wait;100;6.10663e-05;2.7759e-05;8.7783e-05
79;boundary;100;0.0783701;0.0626063;0.108025
79;calc iter;100;1.23982;1.21347;1.28314
79;calc total;1;124.028;124.028;124.028
79;total;1;138.74;138.74;138.74
135;initialize;1;2.90347;2.90347;2.90347
135;async;100;0.0280558;0.0173429;0.0430751
135;inner;100;1.14255;1.1084;1.16444
135;wait;100;4.38432e-05;1.9721e-05;8.2822e-05
135;boundary;100;0.0686815;0.0620558;0.0931748
135;calc iter;100;1.23934;1.22949;1.24888
135;calc total;1;124.028;124.028;124.028
135;total;1;138.74;138.74;138.74
80;initialize;1;2.9028;2.9028;2.9028
80;async;100;0.0251755;0.0157428;0.0527463
80;inner;100;1.14588;1.10074;1.2367
80;wait;100;4.65079e-05;2.5191e-05;7.2538e-05
80;boundary;100;0.0687413;0.0625476;0.0856127
80;calc iter;100;1.23985;1.19056;1.3381
80;calc total;1;124.028;124.028;124.028
80;total;1;138.741;138.741;138.741
136;initialize;1;2.90316;2.90316;2.90316
136;async;100;0.0369054;0.0169488;0.08788
136;inner;100;1.13453;1.09353;1.15674
136;wait;100;4.73139e-05;2.321e-05;0.000119565
136;boundary;100;0.0680952;0.0608226;0.102065
136;calc iter;100;1.23958;1.22493;1.26499
136;calc total;1;124.028;124.028;124.028
136;total;1;138.739;138.739;138.739
81;initialize;1;2.90269;2.90269;2.90269
81;async;100;0.028556;0.0170105;0.0400558
81;inner;100;1.14176;1.10138;1.20961
81;wait;100;4.76902e-05;3.2038e-05;9.9138e-05
81;boundary;100;0.0694516;0.0629602;0.0928638
81;calc iter;100;1.23982;1.20934;1.30734
81;calc total;1;124.028;124.028;124.028
81;total;1;138.74;138.74;138.74
82;initialize;1;2.9013;2.9013;2.9013
82;async;100;0.0327425;0.0171479;0.0942727
82;inner;100;1.14032;1.0975;1.1612
82;wait;100;3.59919e-05;2.4096e-05;0.000107742
82;boundary;100;0.0667855;0.0629679;0.0884907
82;calc iter;100;1.23988;1.2193;1.27627
82;calc total;1;124.028;124.028;124.028
82;total;1;138.739;138.739;138.739
83;initialize;1;2.90262;2.90262;2.90262
83;async;100;0.0273041;0.0153789;0.148626
83;inner;100;1.14221;1.09249;1.16311
83;wait;100;5.04698e-05;2.6734e-05;8.1861e-05
83;boundary;100;0.0702588;0.0628027;0.0971576
83;calc iter;100;1.23983;1.2152;1.31179
83;calc total;1;124.028;124.028;124.028
83;total;1;138.74;138.74;138.74
84;initialize;1;2.90271;2.90271;2.90271
84;async;100;0.0211113;0.0149539;0.0868116
84;inner;100;1.14908;1.11494;1.16785
84;wait;100;6.50416e-05;3.5832e-05;9.0835e-05
84;boundary;100;0.0696566;0.0623399;0.0892719
84;calc iter;100;1.23991;1.21122;1.29766
84;calc total;1;124.028;124.028;124.028
84;total;1;138.74;138.74;138.74
85;initialize;1;2.90277;2.90277;2.90277
85;async;100;0.0238443;0.0172899;0.0525411
85;inner;100;1.14963;1.11189;1.16574
85;wait;100;4.56499e-05;2.2569e-05;7.2157e-05
85;boundary;100;0.0664234;0.062411;0.0955764
85;calc iter;100;1.23995;1.22088;1.25845
85;calc total;1;124.028;124.028;124.028
85;total;1;138.74;138.74;138.74
86;initialize;1;2.90273;2.90273;2.90273
86;async;100;0.0246982;0.0176613;0.0577998
86;inner;100;1.15129;1.12656;1.16723
86;wait;100;3.41891e-05;2.1973e-05;7.2293e-05
86;boundary;100;0.0639819;0.0618878;0.0780112
86;calc iter;100;1.24001;1.22281;1.25108
86;calc total;1;124.028;124.028;124.028
86;total;1;138.74;138.74;138.74
87;initialize;1;2.90276;2.90276;2.90276
87;async;100;0.0197669;0.0147099;0.0875199
87;inner;100;1.15054;1.12039;1.16934
87;wait;100;5.10481e-05;2.5462e-05;7.6819e-05
87;boundary;100;0.0695419;0.0630343;0.0908414
87;calc iter;100;1.23991;1.21877;1.27362
87;calc total;1;124.028;124.028;124.028
87;total;1;138.74;138.74;138.74
88;initialize;1;2.90278;2.90278;2.90278
88;async;100;0.0251758;0.015169;0.063358
88;inner;100;1.14754;1.11797;1.16306
88;wait;100;4.6729e-05;3.2196e-05;8.2273e-05
88;boundary;100;0.0671684;0.0622954;0.087116
88;calc iter;100;1.23993;1.22304;1.25992
88;calc total;1;124.028;124.028;124.028
88;total;1;138.741;138.741;138.741
89;initialize;1;2.90276;2.90276;2.90276
89;async;100;0.0313432;0.0167117;0.0957771
89;inner;100;1.14359;1.09203;1.15463
89;wait;100;3.82213e-05;2.0021e-05;0.000118866
89;boundary;100;0.0649674;0.0622284;0.115118
89;calc iter;100;1.23994;1.22376;1.28133
89;calc total;1;124.028;124.028;124.028
89;total;1;138.74;138.74;138.74
90;initialize;1;2.90275;2.90275;2.90275
90;async;100;0.0327734;0.0140176;0.0981881
90;inner;100;1.14398;1.09677;1.16462
90;wait;100;2.72933e-05;2.094e-05;9.5163e-05
90;boundary;100;0.0632678;0.0609768;0.112387
90;calc iter;100;1.24005;1.21955;1.28317
90;calc total;1;124.028;124.028;124.028
90;total;1;138.74;138.74;138.74
91;initialize;1;2.9028;2.9028;2.9028
91;async;100;0.0255569;0.0164045;0.0898985
91;inner;100;1.14293;1.11632;1.16099
91;wait;100;6.50829e-05;2.7953e-05;0.000124864
91;boundary;100;0.071333;0.0626488;0.0876995
91;calc iter;100;1.23989;1.22264;1.27312
91;calc total;1;124.028;124.028;124.028
91;total;1;138.741;138.741;138.741
92;initialize;1;2.90271;2.90271;2.90271
92;async;100;0.0261406;0.014523;0.0787671
92;inner;100;1.15057;1.11818;1.16568
92;wait;100;3.6755e-05;2.2013e-05;7.7992e-05
92;boundary;100;0.0632583;0.0618883;0.0795225
92;calc iter;100;1.24001;1.22077;1.26719
92;calc total;1;124.028;124.028;124.028
92;total;1;138.74;138.74;138.74
93;initialize;1;2.901;2.901;2.901
93;async;100;0.0329646;0.0161953;0.124791
93;inner;100;1.14359;1.10754;1.16197
93;wait;100;2.44791e-05;1.7832e-05;8.0119e-05
93;boundary;100;0.0634781;0.0612963;0.0985552
93;calc iter;100;1.24006;1.22022;1.29878
93;calc total;1;124.028;124.028;124.028
93;total;1;138.739;138.739;138.739
94;initialize;1;2.9027;2.9027;2.9027
94;async;100;0.0364848;0.0151944;0.121738
94;inner;100;1.13943;1.10399;1.16441
94;wait;100;2.21105e-05;1.6703e-05;6.8076e-05
94;boundary;100;0.0641562;0.0615922;0.0789335
94;calc iter;100;1.2401;1.21905;1.29317
94;calc total;1;124.028;124.028;124.028
94;total;1;138.74;138.74;138.74
95;initialize;1;2.90247;2.90247;2.90247
95;async;100;0.0284958;0.0173276;0.117715
95;inner;100;1.14617;1.09663;1.15909
95;wait;100;4.56066e-05;2.4e-05;0.000117595
95;boundary;100;0.0652407;0.0631824;0.0680718
95;calc iter;100;1.23995;1.21969;1.28245
95;calc total;1;124.028;124.028;124.028
95;total;1;138.74;138.74;138.74
137;initialize;1;2.90339;2.90339;2.90339
137;async;100;0.0405433;0.0169175;0.08828
137;inner;100;1.13509;1.10555;1.15427
137;wait;100;3.5773e-05;1.9819e-05;9.6324e-05
137;boundary;100;0.0637008;0.0614089;0.0779016
137;calc iter;100;1.23937;1.22999;1.25914
137;calc total;1;124.028;124.028;124.028
137;total;1;138.74;138.74;138.74
138;initialize;1;2.90342;2.90342;2.90342
138;async;100;0.0340084;0.0167322;0.0977216
138;inner;100;1.13888;1.10443;1.16144
138;wait;100;4.43102e-05;2.1479e-05;8.4403e-05
138;boundary;100;0.0664382;0.0613141;0.0846278
138;calc iter;100;1.23938;1.2107;1.26575
138;calc total;1;124.028;124.028;124.028
138;total;1;138.74;138.74;138.74
139;initialize;1;2.90346;2.90346;2.90346
139;async;100;0.0347992;0.017333;0.0693743
139;inner;100;1.12825;1.10009;1.15322
139;wait;100;5.93299e-05;3.5459e-05;0.000125501
139;boundary;100;0.0761363;0.0637996;0.093347
139;calc iter;100;1.23925;1.22722;1.25527
139;calc total;1;124.028;124.028;124.028
139;total;1;138.74;138.74;138.74
140;initialize;1;2.90349;2.90349;2.90349
140;async;100;0.0458235;0.0174542;0.108725
140;inner;100;1.13086;1.09253;1.16109
140;wait;100;2.78863e-05;1.952e-05;7.186e-05
140;boundary;100;0.0629518;0.0604329;0.071331
140;calc iter;100;1.23967;1.21587;1.27157
140;calc total;1;124.028;124.028;124.028
140;total;1;138.74;138.74;138.74
144;initialize;1;2.9032;2.9032;2.9032
144;async;100;0.0477405;0.0167302;0.0751177
144;inner;100;1.12837;1.10661;1.15928
144;wait;100;3.01957e-05;2.0358e-05;0.000110181
144;boundary;100;0.0634945;0.0617083;0.086304
144;calc iter;100;1.23964;1.22658;1.26558
144;calc total;1;124.028;124.028;124.028
144;total;1;138.738;138.738;138.738
141;initialize;1;2.9035;2.9035;2.9035
141;async;100;0.0510988;0.0169276;0.110171
141;inner;100;1.12518;1.0861;1.16231
141;wait;100;2.91102e-05;2.0815e-05;5.6974e-05
141;boundary;100;0.0632966;0.0605563;0.0736753
141;calc iter;100;1.23961;1.21938;1.26669
141;calc total;1;124.028;124.028;124.028
141;total;1;138.74;138.74;138.74
142;initialize;1;2.90344;2.90344;2.90344
142;async;100;0.0408565;0.0168867;0.138326
142;inner;100;1.1346;1.06896;1.15564
142;wait;100;3.84246e-05;2.4821e-05;0.000117345
142;boundary;100;0.0638977;0.0623589;0.0790332
142;calc iter;100;1.23939;1.20936;1.30814
142;calc total;1;124.028;124.028;124.028
142;total;1;138.74;138.74;138.74
143;initialize;1;2.90346;2.90346;2.90346
143;async;100;0.0412891;0.0171553;0.090861
143;inner;100;1.13555;1.09825;1.1628
143;wait;100;2.85791e-05;1.7877e-05;5.9781e-05
143;boundary;100;0.0628018;0.0607106;0.0662966
143;calc iter;100;1.23967;1.21967;1.26256
143;calc total;1;124.028;124.028;124.028
143;total;1;138.74;138.74;138.74
96;async;100;0.0398477;0.017268;0.122326
96;inner;100;1.13519;1.10583;1.16673
96;wait;100;3.15968e-05;2.3784e-05;7.4625e-05
96;boundary;100;0.0648366;0.0606868;0.0938457
96;calc iter;100;1.23991;1.2153;1.29677
96;calc total;1;124.028;124.028;124.028
96;total;1;138.744;138.744;138.744
168;initialize;1;2.91054;2.91054;2.91054
168;async;100;0.038767;0.0162593;0.0706362
168;inner;100;1.13684;1.10809;1.1667
168;wait;100;2.92933e-05;2.0704e-05;6.6129e-05
168;boundary;100;0.0642464;0.0612848;0.0808209
168;calc iter;100;1.23988;1.22035;1.27298
168;calc total;1;124.028;124.028;124.028
168;total;1;138.743;138.743;138.743
145;initialize;1;2.90324;2.90324;2.90324
145;async;100;0.0489349;0.0142744;0.106869
145;inner;100;1.12723;1.10314;1.16904
145;wait;100;2.44636e-05;1.7294e-05;6.1605e-05
145;boundary;100;0.0635655;0.0608255;0.0737032
145;calc iter;100;1.23976;1.21771;1.27268
145;calc total;1;124.028;124.028;124.028
145;total;1;138.738;138.738;138.738
97;initialize;1;2.91468;2.91468;2.91468
97;async;100;0.0371143;0.0177655;0.127385
97;inner;100;1.13629;1.1048;1.16994
97;wait;100;2.67382e-05;1.974e-05;5.8184e-05
97;boundary;100;0.0664196;0.0607458;0.0841646
97;calc iter;100;1.23985;1.21829;1.31645
97;calc total;1;124.028;124.028;124.028
97;total;1;138.744;138.744;138.744
169;initialize;1;2.91055;2.91055;2.91055
169;async;100;0.0419441;0.0173468;0.0949873
169;inner;100;1.13184;1.10606;1.16775
169;wait;100;2.47643e-05;1.6161e-05;5.9035e-05
169;boundary;100;0.0661139;0.0612548;0.0804298
169;calc iter;100;1.23992;1.21351;1.28537
169;calc total;1;124.028;124.028;124.028
169;total;1;138.743;138.743;138.743
146;initialize;1;2.90324;2.90324;2.90324
146;async;100;0.0466486;0.0172502;0.112373
146;inner;100;1.12946;1.09817;1.16182
146;wait;100;2.82053e-05;1.7224e-05;8.3571e-05
146;boundary;100;0.0636322;0.0614748;0.0815668
146;calc iter;100;1.23977;1.20531;1.34714
146;calc total;1;124.028;124.028;124.028
146;total;1;138.738;138.738;138.738
98;initialize;1;2.91473;2.91473;2.91473
98;async;100;0.0336278;0.0175859;0.115829
98;inner;100;1.14043;1.10608;1.17234
98;wait;100;2.94997e-05;2.1955e-05;5.6596e-05
98;boundary;100;0.0656861;0.0616991;0.0890949
98;calc iter;100;1.23978;1.2143;1.34798
98;calc total;1;124.028;124.028;124.028
98;total;1;138.744;138.744;138.744
170;initialize;1;2.91053;2.91053;2.91053
170;async;100;0.0382449;0.0164838;0.0607195
170;inner;100;1.1372;1.11679;1.19504
170;wait;100;2.75529e-05;1.8441e-05;8.5362e-05
170;boundary;100;0.0644524;0.0613768;0.0750431
170;calc iter;100;1.23992;1.22289;1.32436
170;calc total;1;124.028;124.028;124.028
170;total;1;138.743;138.743;138.743
147;initialize;1;2.90322;2.90322;2.90322
147;async;100;0.0407149;0.0157996;0.087223
147;inner;100;1.13544;1.11135;1.16845
147;wait;100;3.15282e-05;2.0631e-05;6.2947e-05
147;boundary;100;0.0634543;0.0620201;0.0669576
147;calc iter;100;1.23965;1.22063;1.27159
147;calc total;1;124.028;124.028;124.028
147;total;1;138.738;138.738;138.738
99;initialize;1;2.91325;2.91325;2.91325
99;async;100;0.0374346;0.0131897;0.119506
99;inner;100;1.13823;1.10494;1.16447
99;wait;100;3.78455e-05;2.3992e-05;8.2751e-05
99;boundary;100;0.0641635;0.0608813;0.0916687
99;calc iter;100;1.23987;1.21963;1.29381
99;calc total;1;124.028;124.028;124.028
99;total;1;138.743;138.743;138.743
171;initialize;1;2.91058;2.91058;2.91058
171;async;100;0.0377334;0.0175641;0.0784141
171;inner;100;1.13805;1.12039;1.16679
171;wait;100;3.26655e-05;2.3654e-05;9.2241e-05
171;boundary;100;0.0639895;0.0602675;0.0714904
171;calc iter;100;1.23981;1.21961;1.28557
171;calc total;1;124.028;124.028;124.028
171;total;1;138.743;138.743;138.743
148;initialize;1;2.90319;2.90319;2.90319
148;async;100;0.0333119;0.0166941;0.0744313
100;initialize;1;2.91474;2.91474;2.91474
100;async;100;0.0294935;0.0126705;0.0840427
100;inner;100;1.13529;1.10192;1.16981
100;wait;100;6.28268e-05;2.9968e-05;0.000111803
100;boundary;100;0.0748315;0.0606285;0.0990505
100;calc iter;100;1.23968;1.2182;1.31452
100;calc total;1;124.028;124.028;124.028
100;total;1;138.744;138.744;138.744
172;initialize;1;2.91056;2.91056;2.91056
172;async;100;0.0250472;0.0164135;0.105258
172;inner;100;1.14475;1.10472;1.16738
172;wait;100;5.32842e-05;2.8387e-05;8.4864e-05
172;boundary;100;0.0698106;0.062186;0.09784
172;calc iter;100;1.23967;1.22378;1.29755
172;calc total;1;124.028;124.028;124.028
172;total;1;138.743;138.743;138.743
148;inner;100;1.13439;1.10736;1.15615
148;wait;100;5.32785e-05;2.5514e-05;9.3181e-05
148;boundary;100;0.0717298;0.0625351;0.0939556
148;calc iter;100;1.23948;1.23038;1.27036
148;calc total;1;124.028;124.028;124.028
148;total;1;138.738;138.738;138.738
101;initialize;1;2.91472;2.91472;2.91472
101;async;100;0.0342492;0.0171986;0.138161
101;inner;100;1.13535;1.09268;1.15622
101;wait;100;5.60551e-05;2.6403e-05;0.000127956
101;boundary;100;0.0698863;0.0639662;0.0989842
101;calc iter;100;1.23954;1.21818;1.30542
101;calc total;1;124.028;124.028;124.028
101;total;1;138.744;138.744;138.744
173;initialize;1;2.9106;2.9106;2.9106
173;async;100;0.0255788;0.0148121;0.0572915
173;inner;100;1.14794;1.11758;1.17224
173;wait;100;4.43182e-05;2.7539e-05;7.5361e-05
173;boundary;100;0.0661511;0.0620752;0.103004
173;calc iter;100;1.23971;1.21588;1.29546
173;calc total;1;124.028;124.028;124.028
173;total;1;138.743;138.743;138.743
149;initialize;1;2.90325;2.90325;2.90325
149;async;100;0.0365093;0.0167452;0.0562516
149;inner;100;1.13348;1.09653;1.15449
149;wait;100;6.02647e-05;3.0754e-05;0.000115319
149;boundary;100;0.069415;0.0612352;0.149519
149;calc iter;100;1.23947;1.22537;1.28132
149;calc total;1;124.028;124.028;124.028
149;total;1;138.738;138.738;138.738
102;initialize;1;2.91468;2.91468;2.91468
102;async;100;0.0266428;0.0178214;0.0618049
102;inner;100;1.14782;1.10783;1.23912
102;wait;100;3.91078e-05;2.2106e-05;5.8947e-05
102;boundary;100;0.0651035;0.0617803;0.0719488
102;calc iter;100;1.23961;1.19965;1.34794
102;calc total;1;124.028;124.028;124.028
102;total;1;138.744;138.744;138.744
174;initialize;1;2.91063;2.91063;2.91063
174;async;100;0.0283179;0.0168563;0.0954614
174;inner;100;1.14155;1.10017;1.15866
174;wait;100;5.56509e-05;3.225e-05;0.000105372
174;boundary;100;0.0697811;0.0634466;0.0792425
174;calc iter;100;1.23971;1.2298;1.28077
174;calc total;1;124.028;124.028;124.028
174;total;1;138.743;138.743;138.743
150;initialize;1;2.90321;2.90321;2.90321
150;async;100;0.0324233;0.0169119;0.0823143
150;inner;100;1.13503;1.11278;1.17236
103;initialize;1;2.91466;2.91466;2.91466
103;async;100;0.0292325;0.0174028;0.160609
103;inner;100;1.1286;1.08345;1.15737
103;wait;100;5.60782e-05;2.6532e-05;8.0236e-05
103;boundary;100;0.081598;0.0620312;0.10761
103;calc iter;100;1.23949;1.21037;1.35305
103;calc total;1;124.028;124.028;124.028
103;total;1;138.744;138.744;138.744
175;initialize;1;2.91061;2.91061;2.91061
175;async;100;0.0244107;0.0171757;0.0764556
175;inner;100;1.14324;1.12202;1.1657
175;wait;100;5.31762e-05;2.5856e-05;9.4313e-05
175;boundary;100;0.0719548;0.061952;0.100068
175;calc iter;100;1.23966;1.21491;1.29536
175;calc total;1;124.028;124.028;124.028
175;total;1;138.743;138.743;138.743
150;wait;100;5.3737e-05;2.3974e-05;8.7829e-05
150;boundary;100;0.0719807;0.0619547;0.0944231
150;calc iter;100;1.23949;1.23059;1.27252
150;calc total;1;124.028;124.028;124.028
104;initialize;1;2.91474;2.91474;2.91474
104;async;100;0.0246091;0.0143555;0.0720986
104;inner;100;1.14532;1.1129;1.16703
104;wait;100;4.79579e-05;2.3515e-05;6.815e-05
104;boundary;100;0.0695973;0.0620009;0.147565
104;calc iter;100;1.23958;1.21491;1.28857
104;calc total;1;124.028;124.028;124.028
104;total;1;138.744;138.744;138.744
176;initialize;1;2.91063;2.91063;2.91063
176;async;100;0.0258914;0.0151756;0.0818681
176;inner;100;1.14224;1.10106;1.16279
176;wait;100;5.93913e-05;3.7709e-05;9.7494e-05
176;boundary;100;0.0715073;0.0629785;0.0953737
176;calc iter;100;1.2397;1.21991;1.28466
176;calc total;1;124.028;124.028;124.028
176;total;1;138.743;138.743;138.743
150;total;1;138.738;138.738;138.738
105;initialize;1;2.91474;2.91474;2.91474
105;async;100;0.0287873;0.0168137;0.112522
105;inner;100;1.13833;1.09579;1.15807
105;wait;100;5.28775e-05;2.5871e-05;7.7528e-05
105;boundary;100;0.0723532;0.0644932;0.107446
105;calc iter;100;1.23953;1.22182;1.29964
105;calc total;1;124.028;124.028;124.028
105;total;1;138.744;138.744;138.744
177;initialize;1;2.9106;2.9106;2.9106
177;async;100;0.0265745;0.0153888;0.0784219
177;inner;100;1.14143;1.09986;1.16253
177;wait;100;5.41412e-05;3.0223e-05;8.7309e-05
177;boundary;100;0.0716047;0.0633983;0.0953427
177;calc iter;100;1.23966;1.2193;1.28196
177;calc total;1;124.028;124.028;124.028
177;total;1;138.743;138.743;138.743
151;initialize;1;2.90319;2.90319;2.90319
151;async;100;0.0344842;0.0170946;0.109885
151;inner;100;1.12988;1.09108;1.15505
151;wait;100;5.51798e-05;2.6139e-05;8.2808e-05
151;boundary;100;0.075018;0.0640665;0.0905516
151;calc iter;100;1.23944;1.22065;1.27904
151;calc total;1;124.028;124.028;124.028
151;total;1;138.738;138.738;138.738
106;initialize;1;2.91359;2.91359;2.91359
106;async;100;0.031677;0.0177212;0.131168
106;inner;100;1.13773;1.10115;1.15962
106;wait;100;5.32363e-05;3.1399e-05;9.6917e-05
106;boundary;100;0.0701082;0.0635095;0.0904714
106;calc iter;100;1.23957;1.2175;1.31135
106;calc total;1;124.028;124.028;124.028
106;total;1;138.743;138.743;138.743
178;initialize;1;2.91053;2.91053;2.91053
178;async;100;0.0250382;0.0143875;0.0843767
178;inner;100;1.14522;1.10304;1.1811
178;wait;100;5.32899e-05;3.5072e-05;8.1303e-05
178;boundary;100;0.0693846;0.0624292;0.0909765
178;calc iter;100;1.2397;1.21424;1.33051
178;calc total;1;124.028;124.028;124.028
178;total;1;138.743;138.743;138.743
152;initialize;1;2.90328;2.90328;2.90328
152;async;100;0.0287439;0.0131158;0.0777455
152;inner;100;1.14369;1.1078;1.16601
152;wait;100;3.6312e-05;1.8413e-05;6.6757e-05
152;boundary;100;0.0670302;0.0617298;0.091522
152;calc iter;100;1.2395;1.21513;1.29614
152;calc total;1;124.028;124.028;124.028
152;total;1;138.738;138.738;138.738
107;initialize;1;2.91473;2.91473;2.91473
107;async;100;0.0287259;0.0146134;0.0971669
107;inner;100;1.13722;1.09633;1.15908
107;wait;100;5.26904e-05;3.0572e-05;0.000108943
107;boundary;100;0.0735288;0.0638158;0.106112
107;calc iter;100;1.23953;1.21711;1.28951
107;calc total;1;124.028;124.028;124.028
107;total;1;138.744;138.744;138.744
179;initialize;1;2.91034;2.91034;2.91034
179;async;100;0.0202071;0.0135233;0.049215
179;inner;100;1.15029;1.13222;1.20976
179;wait;100;5.20468e-05;2.7504e-05;7.3124e-05
179;boundary;100;0.0691633;0.0608248;0.0846743
179;calc iter;100;1.23971;1.22917;1.29168
179;calc total;1;124.028;124.028;124.028
179;total;1;138.743;138.743;138.743
153;initialize;1;2.90324;2.90324;2.90324
153;async;100;0.0332248;0.0130404;0.0548295
153;inner;100;1.13695;1.11232;1.19875
153;wait;100;4.31331e-05;2.0477e-05;8.5969e-05
153;boundary;100;0.0692259;0.0610116;0.0861117
153;calc iter;100;1.23945;1.20809;1.29455
153;calc total;1;124.028;124.028;124.028
153;total;1;138.738;138.738;138.738
108;initialize;1;2.91473;2.91473;2.91473
108;async;100;0.0230929;0.0147718;0.06668
108;inner;100;1.1477;1.11119;1.16429
108;wait;100;6.29346e-05;3.0776e-05;8.6379e-05
108;boundary;100;0.0688152;0.0619017;0.0893224
108;calc iter;100;1.23967;1.20931;1.26715
108;calc total;1;124.028;124.028;124.028
108;total;1;138.744;138.744;138.744
180;initialize;1;2.91066;2.91066;2.91066
180;async;100;0.0396367;0.0171427;0.0653537
154;initialize;1;2.90324;2.90324;2.90324
154;async;100;0.0321486;0.0171922;0.0503633
154;inner;100;1.13771;1.11554;1.16773
154;wait;100;4.43362e-05;2.3511e-05;8.0815e-05
154;boundary;100;0.0695629;0.0620529;0.0836591
154;calc iter;100;1.23946;1.22999;1.27506
154;calc total;1;124.028;124.028;124.028
154;total;1;138.738;138.738;138.738
109;initialize;1;2.91479;2.91479;2.91479
109;async;100;0.0255712;0.0160513;0.0386293
109;inner;100;1.14614;1.10676;1.16323
109;wait;100;4.62652e-05;2.8192e-05;7.4546e-05
109;boundary;100;0.067901;0.0620711;0.0982699
109;calc iter;100;1.23966;1.22238;1.25003
109;calc total;1;124.028;124.028;124.028
109;total;1;138.744;138.744;138.744
180;inner;100;1.12917;1.09723;1.15424
180;wait;100;5.06507e-05;3.3806e-05;9.3734e-05
180;boundary;100;0.0708654;0.0613612;0.0934356
180;calc iter;100;1.23972;1.22807;1.25894
180;calc total;1;124.028;124.028;124.028
155;initialize;1;2.90286;2.90286;2.90286
155;async;100;0.0306676;0.0173314;0.0943575
155;inner;100;1.1414;1.10397;1.16599
155;wait;100;4.30765e-05;2.3057e-05;9.8158e-05
155;boundary;100;0.0673521;0.0622432;0.0927212
155;calc iter;100;1.23947;1.22758;1.28602
155;calc total;1;124.028;124.028;124.028
155;total;1;138.738;138.738;138.738
110;initialize;1;2.91476;2.91476;2.91476
110;async;100;0.0255112;0.014172;0.0792727
110;inner;100;1.14875;1.104;1.16395
110;wait;100;3.73355e-05;1.8451e-05;7.2281e-05
110;boundary;100;0.065451;0.0621972;0.0932379
110;calc iter;100;1.23975;1.21148;1.27245
110;calc total;1;124.028;124.028;124.028
110;total;1;138.744;138.744;138.744
180;total;1;138.743;138.743;138.743
156;initialize;1;2.90321;2.90321;2.90321
156;async;100;0.0233645;0.0166001;0.0415209
156;inner;100;1.1497;1.11057;1.16445
156;wait;100;5.06092e-05;1.9158e-05;8.2317e-05
156;boundary;100;0.0664433;0.0619461;0.0991953
156;calc iter;100;1.23956;1.21843;1.25928
156;calc total;1;124.028;124.028;124.028
156;total;1;138.738;138.738;138.738
111;initialize;1;2.91472;2.91472;2.91472
111;async;100;0.0228145;0.0149876;0.0527831
111;inner;100;1.14639;1.1077;1.16284
111;wait;100;4.86813e-05;2.2923e-05;8.1019e-05
111;boundary;100;0.070413;0.0621544;0.10194
111;calc iter;100;1.23967;1.2304;1.25951
111;calc total;1;124.028;124.028;124.028
111;total;1;138.744;138.744;138.744
181;initialize;1;2.9106;2.9106;2.9106
181;async;100;0.0383782;0.0172365;0.057426
181;inner;100;1.13581;1.10764;1.15798
181;wait;100;4.38383e-05;2.0125e-05;7.0635e-05
181;boundary;100;0.0655019;0.0611453;0.0865634
181;calc iter;100;1.23974;1.2242;1.25113
181;calc total;1;124.028;124.028;124.028
181;total;1;138.743;138.743;138.743
157;initialize;1;2.90318;2.90318;2.90318
157;async;100;0.0217201;0.0144892;0.0455387
157;inner;100;1.15326;1.12062;1.16718
157;wait;100;3.57526e-05;1.9307e-05;7.3377e-05
157;boundary;100;0.0645938;0.0621491;0.0935799
157;calc iter;100;1.23961;1.21693;1.2603
157;calc total;1;124.028;124.028;124.028
157;total;1;138.738;138.738;138.738
112;initialize;1;2.91479;2.91479;2.91479
112;async;100;0.0281215;0.0161477;0.0794228
112;inner;100;1.14267;1.09694;1.16533
112;wait;100;5.1876e-05;2.8898e-05;7.0431e-05
112;boundary;100;0.0688588;0.0616868;0.108067
112;calc iter;100;1.2397;1.22078;1.2694
112;calc total;1;124.028;124.028;124.028
112;total;1;138.744;138.744;138.744
182;initialize;1;2.91073;2.91073;2.91073
182;async;100;0.040305;0.0176406;0.0587856
182;inner;100;1.13464;1.10956;1.15493
182;wait;100;4.8082e-05;2.4175e-05;0.000111044
182;boundary;100;0.0647778;0.0616384;0.0836634
182;calc iter;100;1.23977;1.21715;1.25214
182;calc total;1;124.028;124.028;124.028
182;total;1;138.743;138.743;138.743
158;initialize;1;2.90322;2.90322;2.90322
158;async;100;0.0250549;0.0158124;0.0737193
158;inner;100;1.14952;1.11697;1.16302
158;wait;100;4.11193e-05;2.0813e-05;7.3312e-05
158;boundary;100;0.0649791;0.0622033;0.0892466
158;calc iter;100;1.2396;1.21954;1.26447
158;calc total;1;124.028;124.028;124.028
158;total;1;138.738;138.738;138.738
113;initialize;1;2.91392;2.91392;2.91392
113;async;100;0.0332612;0.0167714;0.0941935
113;inner;100;1.14213;1.0897;1.15271
113;wait;100;4.52312e-05;1.7575e-05;0.000122426
113;boundary;100;0.0643434;0.0613047;0.101029
113;calc iter;100;1.23978;1.21292;1.28191
113;calc total;1;124.028;124.028;124.028
113;total;1;138.743;138.743;138.743
183;initialize;1;2.9106;2.9106;2.9106
183;async;100;0.0387904;0.0175315;0.0626025
183;inner;100;1.12813;1.10761;1.15641
183;wait;100;5.1118e-05;2.3282e-05;7.0387e-05
183;boundary;100;0.0727567;0.0614407;0.0884516
183;calc iter;100;1.23973;1.22375;1.25736
183;calc total;1;124.028;124.028;124.028
183;total;1;138.743;138.743;138.743
159;initialize;1;2.9032;2.9032;2.9032
159;async;100;0.0204549;0.0148867;0.0405913
159;inner;100;1.15292;1.12289;1.16443
159;wait;100;4.76682e-05;2.2713e-05;7.0451e-05
159;boundary;100;0.0661752;0.0623648;0.0860774
159;calc iter;100;1.2396;1.21829;1.26078
159;calc total;1;124.028;124.028;124.028
159;total;1;138.738;138.738;138.738
114;initialize;1;2.91415;2.91415;2.91415
114;async;100;0.0311467;0.0151561;0.127801
114;inner;100;1.14558;1.08902;1.16186
114;wait;100;2.77521e-05;1.7296e-05;7.6352e-05
114;boundary;100;0.0630037;0.0614001;0.072556
114;calc iter;100;1.23976;1.21518;1.27836
114;calc total;1;124.028;124.028;124.028
114;total;1;138.744;138.744;138.744
184;initialize;1;2.91063;2.91063;2.91063
184;async;100;0.0388735;0.0169495;0.086086
184;inner;100;1.13654;1.10189;1.15688
184;wait;100;4.01448e-05;2.0279e-05;7.871e-05
184;boundary;100;0.0642994;0.0607715;0.0911542
184;calc iter;100;1.23975;1.22306;1.2649
184;calc total;1;124.028;124.028;124.028
184;total;1;138.743;138.743;138.743
160;initialize;1;2.90323;2.90323;2.90323
160;async;100;0.0252643;0.0153262;0.0555423
160;inner;100;1.1485;1.09598;1.1619
160;wait;100;5.06877e-05;2.5827e-05;0.000112328
160;boundary;100;0.0657806;0.0616357;0.114943
160;calc iter;100;1.2396;1.21634;1.26057
160;calc total;1;124.028;124.028;124.028
160;total;1;138.738;138.738;138.738
115;initialize;1;2.91478;2.91478;2.91478
115;async;100;0.0262303;0.0149802;0.0804077
115;inner;100;1.14231;1.09343;1.1586
115;wait;100;4.91909e-05;2.3636e-05;0.000105211
115;boundary;100;0.0710584;0.0621119;0.099931
115;calc iter;100;1.23965;1.21626;1.27466
115;calc total;1;124.028;124.028;124.028
115;total;1;138.744;138.744;138.744
185;initialize;1;2.91064;2.91064;2.91064
185;async;100;0.0437969;0.0168102;0.0818653
185;inner;100;1.13251;1.10916;1.152
185;wait;100;3.69627e-05;2.2854e-05;0.000123353
185;boundary;100;0.0634128;0.06123;0.0815609
185;calc iter;100;1.23976;1.22348;1.26291
185;calc total;1;124.028;124.028;124.028
185;total;1;138.743;138.743;138.743
161;initialize;1;2.90322;2.90322;2.90322
161;async;100;0.0298715;0.0167871;0.0830088
161;inner;100;1.14514;1.10993;1.15611
161;wait;100;4.83403e-05;2.2868e-05;8.4824e-05
161;boundary;100;0.0645289;0.0615437;0.0863838
161;calc iter;100;1.23959;1.21391;1.27123
161;calc total;1;124.028;124.028;124.028
161;total;1;138.738;138.738;138.738
116;initialize;1;2.91472;2.91472;2.91472
116;async;100;0.029913;0.0169525;0.116306
116;inner;100;1.14696;1.10476;1.16099
116;wait;100;3.02464e-05;1.7679e-05;9.4852e-05
116;boundary;100;0.0630958;0.0615345;0.0904355
116;calc iter;100;1.24;1.22139;1.29535
116;calc total;1;124.028;124.028;124.028
116;total;1;138.744;138.744;138.744
186;initialize;1;2.91069;2.91069;2.91069
186;async;100;0.0428806;0.0168402;0.0827497
186;inner;100;1.13127;1.10528;1.15282
186;wait;100;4.4865e-05;2.2818e-05;0.000106617
186;boundary;100;0.0655692;0.061122;0.0839751
186;calc iter;100;1.23977;1.22456;1.25441
186;calc total;1;124.028;124.028;124.028
186;total;1;138.743;138.743;138.743
162;initialize;1;2.90319;2.90319;2.90319
162;async;100;0.0291803;0.0167666;0.129105
162;inner;100;1.14467;1.09035;1.1624
162;wait;100;4.72504e-05;2.088e-05;8.2204e-05
162;boundary;100;0.0656558;0.0611707;0.0806324
162;calc iter;100;1.23956;1.21133;1.28609
162;calc total;1;124.028;124.028;124.028
162;total;1;138.738;138.738;138.738
117;initialize;1;2.91477;2.91477;2.91477
117;async;100;0.038066;0.0168584;0.132776
117;inner;100;1.1386;1.08304;1.1569
117;wait;100;2.54989e-05;1.7585e-05;9.6312e-05
117;boundary;100;0.0631129;0.0616536;0.0670008
117;calc iter;100;1.2398;1.22878;1.27814
117;calc total;1;124.028;124.028;124.028
117;total;1;138.744;138.744;138.744
187;initialize;1;2.9106;2.9106;2.9106
187;async;100;0.0405076;0.0169318;0.0726158
187;inner;100;1.12664;1.10714;1.14953
187;wait;100;5.16777e-05;2.7502e-05;0.000118895
187;boundary;100;0.0724893;0.0614687;0.0868101
187;calc iter;100;1.23969;1.22669;1.2561
187;calc total;1;124.028;124.028;124.028
187;total;1;138.743;138.743;138.743
163;initialize;1;2.90326;2.90326;2.90326
163;async;100;0.0275529;0.017018;0.0764956
163;inner;100;1.1397;1.11259;1.15545
163;wait;100;5.54156e-05;2.7021e-05;0.000104699
163;boundary;100;0.0722177;0.0618494;0.0815132
163;calc iter;100;1.23953;1.22762;1.26225
163;calc total;1;124.028;124.028;124.028
163;total;1;138.738;138.738;138.738
118;initialize;1;2.9148;2.9148;2.9148
118;async;100;0.0368557;0.0169099;0.138836
118;inner;100;1.13917;1.08567;1.16207
118;wait;100;2.2277e-05;1.6591e-05;6.7225e-05
118;boundary;100;0.0637325;0.0617236;0.0939584
118;calc iter;100;1.23978;1.18463;1.31947
118;calc total;1;124.028;124.028;124.028
118;total;1;138.744;138.744;138.744
188;initialize;1;2.90829;2.90829;2.90829
188;async;100;0.0454001;0.0170855;0.10383
188;inner;100;1.13236;1.10079;1.15788
188;wait;100;2.58243e-05;1.6916e-05;7.5107e-05
188;boundary;100;0.0620089;0.0608521;0.0671791
188;calc iter;100;1.23979;1.22552;1.2661
188;calc total;1;124.028;124.028;124.028
188;total;1;138.741;138.741;138.741
164;initialize;1;2.90318;2.90318;2.90318
164;async;100;0.0292779;0.0161014;0.0788969
164;inner;100;1.14722;1.11238;1.15984
164;wait;100;3.60091e-05;2.073e-05;9.391e-05
164;boundary;100;0.063133;0.0614524;0.0856854
164;calc iter;100;1.23966;1.21524;1.27018
164;calc total;1;124.028;124.028;124.028
164;total;1;138.738;138.738;138.738
119;initialize;1;2.91471;2.91471;2.91471
119;async;100;0.0253239;0.0170564;0.109643
119;inner;100;1.15093;1.09733;1.16454
119;wait;100;3.9136e-05;2.3725e-05;5.9109e-05
119;boundary;100;0.0634519;0.0623703;0.0680046
119;calc iter;100;1.23974;1.22944;1.2698
119;calc total;1;124.028;124.028;124.028
119;total;1;138.744;138.744;138.744
189;initialize;1;2.91065;2.91065;2.91065
189;async;100;0.0480095;0.0169986;0.0984196
189;inner;100;1.12932;1.09491;1.15866
189;wait;100;2.51185e-05;1.8863e-05;4.5962e-05
189;boundary;100;0.0625164;0.0606647;0.0774951
189;calc iter;100;1.23987;1.21674;1.26988
189;calc total;1;124.028;124.028;124.028
189;total;1;138.743;138.743;138.743
165;initialize;1;2.90319;2.90319;2.90319
165;async;100;0.0368472;0.0169578;0.115834
165;inner;100;1.13981;1.08984;1.15625
165;wait;100;2.35415e-05;1.5174e-05;7.9037e-05
165;boundary;100;0.0629655;0.0614504;0.068622
165;calc iter;100;1.23965;1.22226;1.27236
165;calc total;1;124.028;124.028;124.028
165;total;1;138.738;138.738;138.738
190;initialize;1;2.9102;2.9102;2.9102
190;async;100;0.0480973;0.0174688;0.117316
190;inner;100;1.12958;1.09007;1.15517
190;wait;100;2.4624e-05;1.6794e-05;8.5798e-05
190;boundary;100;0.0621666;0.0608684;0.0663677
190;calc iter;100;1.23987;1.22552;1.27159
190;calc total;1;124.028;124.028;124.028
190;total;1;138.743;138.743;138.743
191;initialize;1;2.91062;2.91062;2.91062
191;async;100;0.0442014;0.0175983;0.10616
191;inner;100;1.13244;1.09388;1.15548
191;wait;100;3.3711e-05;1.7707e-05;7.8299e-05
191;boundary;100;0.063077;0.0612635;0.0677208
191;calc iter;100;1.23975;1.22686;1.26656
191;calc total;1;124.028;124.028;124.028
191;total;1;138.743;138.743;138.743
1;initialize;1;2.938;2.938;2.938
1;async;100;0.0355783;0.0179198;0.0582241
1;inner;100;1.13892;1.11614;1.18399
1;wait;100;2.46956e-05;1.7092e-05;5.1661e-05
1;boundary;100;0.0655587;0.0606729;0.0758294
1;calc iter;100;1.24008;1.21101;1.2719
1;calc total;1;124.028;124.028;124.028
1;total;1;138.773;138.773;138.773
2;initialize;1;2.93792;2.93792;2.93792
2;async;100;0.0440501;0.0181037;0.0889194
2;inner;100;1.13228;1.10631;1.16233
2;wait;100;2.80508e-05;1.9168e-05;8.1675e-05
2;boundary;100;0.0637081;0.0608604;0.0725357
2;calc iter;100;1.24007;1.22507;1.25956
2;calc total;1;124.028;124.028;124.028
2;total;1;138.773;138.773;138.773
3;initialize;1;2.938;2.938;2.938
3;async;100;0.0380994;0.0180738;0.0715274
3;inner;100;1.13842;1.11115;1.16635
3;wait;100;3.15181e-05;1.8449e-05;5.849e-05
3;boundary;100;0.0634415;0.0611547;0.070461
3;calc iter;100;1.23999;1.20666;1.28711
3;calc total;1;124.028;124.028;124.028
3;total;1;138.773;138.773;138.773
4;initialize;1;2.93793;2.93793;2.93793
4;async;100;0.0280872;0.0178941;0.0665294
4;inner;100;1.13882;1.10794;1.162
4;wait;100;6.08796e-05;3.2138e-05;8.3597e-05
4;boundary;100;0.07281;0.0622656;0.0849423
4;calc iter;100;1.23978;1.2121;1.29095
4;calc total;1;124.028;124.028;124.028
4;total;1;138.773;138.773;138.773
5;initialize;1;2.93807;2.93807;2.93807
5;async;100;0.0304471;0.0133508;0.0730402
5;inner;100;1.14143;1.0885;1.16287
5;wait;100;4.90472e-05;2.3436e-05;7.9696e-05
5;boundary;100;0.0678662;0.0623163;0.118839
5;calc iter;100;1.2398;1.22011;1.2895
5;calc total;1;124.028;124.028;124.028
5;total;1;138.773;138.773;138.773
6;initialize;1;2.93794;2.93794;2.93794
6;async;100;0.0296668;0.0172171;0.0917284
6;inner;100;1.13929;1.09232;1.15956
6;wait;100;5.71543e-05;3.3863e-05;0.000115549
6;boundary;100;0.0707749;0.0626611;0.0779162
6;calc iter;100;1.23979;1.22924;1.26857
6;calc total;1;124.028;124.028;124.028
6;total;1;138.773;138.773;138.773
7;initialize;1;2.93805;2.93805;2.93805
7;async;100;0.0281284;0.0165357;0.105689
7;inner;100;1.13655;1.08399;1.16201
7;wait;100;6.68226e-05;2.3744e-05;0.000113313
7;boundary;100;0.075034;0.0618611;0.115762
7;calc iter;100;1.23978;1.21632;1.28074
7;calc total;1;124.028;124.028;124.028
7;total;1;138.773;138.773;138.773
8;initialize;1;2.93786;2.93786;2.93786
8;async;100;0.0261798;0.0131124;0.0628032
8;inner;100;1.14495;1.12239;1.17067
8;wait;100;5.20813e-05;2.5921e-05;7.7396e-05
8;boundary;100;0.0686656;0.0620872;0.0865848
8;calc iter;100;1.23985;1.22215;1.27058
8;calc total;1;124.028;124.028;124.028
8;total;1;138.773;138.773;138.773
9;initialize;1;2.93791;2.93791;2.93791
9;async;100;0.0280637;0.016708;0.0600802
9;inner;100;1.14237;1.09036;1.16554
9;wait;100;5.0253e-05;2.7485e-05;8.396e-05
9;boundary;100;0.0693439;0.0619801;0.109229
9;calc iter;100;1.23983;1.22306;1.26999
9;calc total;1;124.028;124.028;124.028
9;total;1;138.773;138.773;138.773
10;initialize;1;2.938;2.938;2.938
10;async;100;0.0295814;0.0159805;0.0648894
10;inner;100;1.14091;1.09253;1.16262
10;wait;100;4.96541e-05;3.0811e-05;8.223e-05
10;boundary;100;0.0692998;0.0625044;0.106781
10;calc iter;100;1.23984;1.22633;1.27026
10;calc total;1;124.028;124.028;124.028
10;total;1;138.773;138.773;138.773
11;initialize;1;2.93807;2.93807;2.93807
11;async;100;0.0262934;0.0179762;0.0659644
11;inner;100;1.14055;1.0999;1.16206
11;wait;100;5.61266e-05;2.9314e-05;7.918e-05
11;boundary;100;0.0729234;0.0625972;0.0958034
11;calc iter;100;1.23982;1.22919;1.26761
11;calc total;1;124.028;124.028;124.028
11;total;1;138.773;138.773;138.773
12;initialize;1;2.93807;2.93807;2.93807
12;async;100;0.0231647;0.0151857;0.0588335
12;inner;100;1.14636;1.11387;1.16526
12;wait;100;5.82407e-05;2.511e-05;8.7153e-05
12;boundary;100;0.0703785;0.0617816;0.0977608
12;calc iter;100;1.23996;1.22911;1.26254
12;calc total;1;124.028;124.028;124.028
12;total;1;138.773;138.773;138.773
13;initialize;1;2.9379;2.9379;2.9379
13;async;100;0.0248343;0.0162767;0.0491225
13;inner;100;1.1485;1.11778;1.16467
13;wait;100;5.19047e-05;2.2667e-05;6.7645e-05
13;boundary;100;0.0665853;0.0620001;0.0919916
13;calc iter;100;1.23997;1.23053;1.25242
13;calc total;1;124.028;124.028;124.028
13;total;1;138.773;138.773;138.773
14;initialize;1;2.93789;2.93789;2.93789
14;async;100;0.0216138;0.0151286;0.0377716
14;inner;100;1.15378;1.1261;1.16877
14;wait;100;3.551e-05;2.1009e-05;6.5229e-05
14;boundary;100;0.064625;0.0614298;0.0853113
14;calc iter;100;1.24005;1.2289;1.24955
14;calc total;1;124.028;124.028;124.028
14;total;1;138.773;138.773;138.773
15;initialize;1;2.93807;2.93807;2.93807
15;async;100;0.0225726;0.0152372;0.0518072
15;inner;100;1.14286;1.12196;1.16465
15;wait;100;4.9963e-05;2.6711e-05;7.0723e-05
15;boundary;100;0.0744714;0.062327;0.0922129
15;calc iter;100;1.23995;1.2313;1.25539
15;calc total;1;124.028;124.028;124.028
15;total;1;138.773;138.773;138.773
16;initialize;1;2.93803;2.93803;2.93803
16;async;100;0.0274901;0.0156267;0.08906
16;inner;100;1.14791;1.11994;1.16276
16;wait;100;4.13127e-05;2.2437e-05;7.3637e-05
16;boundary;100;0.0645266;0.0609818;0.0871996
16;calc iter;100;1.23997;1.22566;1.27202
16;calc total;1;124.028;124.028;124.028
16;total;1;138.773;138.773;138.773
17;initialize;1;2.93809;2.93809;2.93809
17;async;100;0.0331475;0.0167099;0.0656003
17;inner;100;1.14415;1.12509;1.1611
17;wait;100;3.24813e-05;1.9066e-05;0.000100506
17;boundary;100;0.0626607;0.0614583;0.0798801
17;calc iter;100;1.23999;1.2235;1.2594
17;calc total;1;124.028;124.028;124.028
17;total;1;138.773;138.773;138.773
18;initialize;1;2.93806;2.93806;2.93806
18;async;100;0.0318433;0.0159694;0.0620219
18;inner;100;1.14413;1.12176;1.15675
18;wait;100;3.76355e-05;1.9851e-05;0.000117663
18;boundary;100;0.0640005;0.0615383;0.0842711
18;calc iter;100;1.24001;1.22379;1.25536
18;calc total;1;124.028;124.028;124.028
18;total;1;138.773;138.773;138.773
19;initialize;1;2.9379;2.9379;2.9379
19;async;100;0.0270583;0.0161931;0.0719443
19;inner;100;1.14159;1.12447;1.15863
19;wait;100;6.5882e-05;2.9782e-05;0.000115328
19;boundary;100;0.0712146;0.0619984;0.0848325
19;calc iter;100;1.23993;1.21962;1.26249
19;calc total;1;124.028;124.028;124.028
19;total;1;138.773;138.773;138.773
20;initialize;1;2.93796;2.93796;2.93796
20;async;100;0.0318242;0.0169031;0.0961128
20;inner;100;1.14553;1.111;1.16192
20;wait;100;2.88497e-05;1.7975e-05;0.000113762
20;boundary;100;0.0626802;0.0612659;0.074697
20;calc iter;100;1.24006;1.21846;1.28183
20;calc total;1;124.028;124.028;124.028
20;total;1;138.773;138.773;138.773
21;initialize;1;2.93792;2.93792;2.93792
21;async;100;0.035324;0.0149841;0.0790472
21;inner;100;1.14146;1.11171;1.16479
21;wait;100;2.35106e-05;1.7911e-05;7.4561e-05
21;boundary;100;0.0633081;0.0611907;0.0691913
21;calc iter;100;1.24012;1.22377;1.26025
21;calc total;1;124.028;124.028;124.028
21;total;1;138.773;138.773;138.773
22;initialize;1;2.93806;2.93806;2.93806
22;async;100;0.0359492;0.0172777;0.0786455
22;inner;100;1.14146;1.11009;1.16242
22;wait;100;2.50286e-05;1.7067e-05;8.622e-05
22;boundary;100;0.0626445;0.0611456;0.0665378
22;calc iter;100;1.24008;1.22924;1.25732
22;calc total;1;124.028;124.028;124.028
22;total;1;138.773;138.773;138.773
23;initialize;1;2.93793;2.93793;2.93793
23;async;100;0.0316698;0.0176204;0.0937752
23;inner;100;1.1445;1.10864;1.15956
23;wait;100;3.71726e-05;1.9462e-05;7.4713e-05
23;boundary;100;0.0637577;0.0613177;0.0697849
23;calc iter;100;1.23996;1.21845;1.26953
23;calc total;1;124.028;124.028;124.028
23;total;1;138.773;138.773;138.773
47;initialize;1;2.91797;2.91797;2.91797
47;async;100;0.0317337;0.0176505;0.098857
47;inner;100;1.14479;1.11298;1.16242
47;wait;100;3.62174e-05;1.7936e-05;6.7681e-05
47;boundary;100;0.0635413;0.06184;0.0669826
47;calc iter;100;1.2401;1.23173;1.27698
47;calc total;1;124.028;124.028;124.028
47;total;1;138.756;138.756;138.756
71;initialize;1;2.90947;2.90947;2.90947
71;async;100;0.0350855;0.0172987;0.117996
71;inner;100;1.14233;1.10235;1.16126
71;wait;100;3.50617e-05;1.8891e-05;8.5485e-05
71;boundary;100;0.0627705;0.061427;0.0685649
71;calc iter;100;1.24022;1.23246;1.2818
71;calc total;1;124.028;124.028;124.028
71;total;1;138.747;138.747;138.747
166;initialize;1;2.90321;2.90321;2.90321
166;async;100;0.0309099;0.0161216;0.12328
166;inner;100;1.145;1.09235;1.16349
166;wait;100;3.53405e-05;2.1782e-05;7.4651e-05
166;boundary;100;0.0637491;0.0615566;0.0996319
166;calc iter;100;1.2397;1.19163;1.32369
166;calc total;1;124.028;124.028;124.028
166;total;1;138.738;138.738;138.738
167;initialize;1;2.90329;2.90329;2.90329
167;async;100;0.027056;0.0152794;0.0937012
167;inner;100;1.14881;1.09841;1.16446
167;wait;100;4.08707e-05;2.0007e-05;6.4809e-05
167;boundary;100;0.0637085;0.0617535;0.0698896
167;calc iter;100;1.23962;1.22381;1.2665
167;calc total;1;124.028;124.028;124.028
167;total;1;138.738;138.738;138.738
MPI
Running Jacobi on 192 processors with (8, 6 4) elements.
Array Dimensions: 3000 3000 3000
Block Dimensions: 375 500 750
== Energy Conservation Check ==
initial Energy:              125.000
  final Energy:              125.000
    Difference:               -0.000
== Time Statistics ==
Completed 100 iterations.
# unit_id;function_name;num_calls;avg_runtime;min_runtime;max_runtime
24;calc total;1;125.253;125.253;125.253
24;calc update async;100;9.64695e-05;1.8222e-05;0.00594454
24;calc inner;100;1.02028;0.978151;1.14892
24;calc wait;100;0.164384;0.0595833;0.286279
24;calc bound;100;0.0655272;0.0358268;0.0757917
24;calc iter;100;1.25193;1.14167;1.40494
24;total;1;129.834;129.834;129.834
25;calc total;1;125.253;125.253;125.253
25;calc update async;100;0.000124445;2.6905e-05;0.00846897
25;calc inner;100;1.01542;0.965004;1.15052
25;calc wait;100;0.16553;0.0546609;0.325324
25;calc bound;100;0.0679643;0.0358262;0.105444
25;calc iter;100;1.25136;1.111;1.43642
25;total;1;129.834;129.834;129.834
26;calc total;1;125.253;125.253;125.253
26;calc update async;100;0.000104417;2.0819e-05;0.00655028
26;calc inner;100;1.01324;0.892774;1.15101
26;calc wait;100;0.168522;0.0532915;0.367997
26;calc bound;100;0.0690877;0.0355159;0.154277
26;calc iter;100;1.25214;1.14366;1.54564
26;total;1;129.834;129.834;129.834
27;calc total;1;125.253;125.253;125.253
27;calc update async;100;0.000112937;2.6514e-05;0.00749787
27;calc inner;100;1.02003;0.907684;1.15048
27;calc wait;100;0.163616;0.0580322;0.414745
27;calc bound;100;0.0660491;0.0359491;0.0762301
27;calc iter;100;1.25188;1.07129;1.47406
27;total;1;129.826;129.826;129.826
28;calc total;1;125.252;125.252;125.252
28;calc update async;100;0.000109157;1.6055e-05;0.00834374
28;calc inner;100;1.03629;0.956017;1.14466
28;calc wait;100;0.159226;0.0562582;0.299789
28;calc bound;100;0.049181;0.0355118;0.056072
28;calc iter;100;1.25023;1.16252;1.36176
28;total;1;129.823;129.823;129.823
29;calc total;1;125.252;125.252;125.252
29;calc update async;100;9.70715e-05;1.2365e-05;0.00716676
29;calc inner;100;1.03566;0.953605;1.14492
29;calc wait;100;0.158584;0.0562501;0.338543
29;calc bound;100;0.0499725;0.0356789;0.0569913
29;calc iter;100;1.25086;1.16674;1.36087
29;total;1;129.833;129.833;129.833
30;calc total;1;125.251;125.251;125.251
30;calc update async;100;9.27766e-05;1.3165e-05;0.00675627
30;calc inner;100;1.03567;0.931422;1.14548
30;calc wait;100;0.15951;0.0578279;0.394034
30;calc bound;100;0.0497301;0.0359176;0.060441
30;calc iter;100;1.25071;1.09608;1.5055
30;total;1;129.83;129.83;129.83
31;calc total;1;125.251;125.251;125.251
31;calc update async;100;9.02336e-05;1.5362e-05;0.00647779
31;calc inner;100;1.03658;0.95366;1.14631
31;calc wait;100;0.160257;0.0597089;0.33107
31;calc bound;100;0.0499068;0.0360108;0.0591038
31;calc iter;100;1.25141;1.16004;1.37961
31;total;1;129.833;129.833;129.833
32;calc total;1;125.253;125.253;125.253
32;calc update async;100;8.5293e-05;1.3238e-05;0.00617355
32;calc inner;100;1.02688;0.911117;1.15017
32;calc wait;100;0.172833;0.061353;0.548034
32;calc bound;100;0.0475557;0.036098;0.0531479
32;calc iter;100;1.24973;1.1623;1.49928
32;total;1;129.832;129.832;129.832
48;calc total;1;125.253;125.253;125.253
48;calc update async;100;0.000100289;1.9197e-05;0.00591798
48;calc inner;100;1.0236;0.978118;1.15361
48;calc wait;100;0.160444;0.0569075;0.331307
48;calc bound;100;0.0658756;0.0358032;0.0765428
48;calc iter;100;1.2512;1.10126;1.43594
48;total;1;129.857;129.857;129.857
33;calc total;1;125.253;125.253;125.253
33;calc update async;100;8.59636e-05;1.3981e-05;0.00636041
33;calc inner;100;1.03382;0.955454;1.15327
33;calc wait;100;0.163269;0.0582251;0.299994
33;calc bound;100;0.047769;0.0368101;0.0544456
33;calc iter;100;1.24914;1.17544;1.39166
33;total;1;129.831;129.831;129.831
34;calc total;1;125.253;125.253;125.253
34;calc update async;100;0.000103252;1.5319e-05;0.00805165
34;calc inner;100;1.02523;0.902869;1.14656
34;calc wait;100;0.173439;0.060127;0.527651
34;calc bound;100;0.0475185;0.037003;0.0630125
34;calc iter;100;1.24995;1.1563;1.47733
34;total;1;129.828;129.828;129.828
35;calc total;1;125.253;125.253;125.253
35;calc update async;100;0.000104427;1.4552e-05;0.00804113
35;calc inner;100;1.02456;0.97355;1.18764
35;calc wait;100;0.173333;0.0588796;0.364063
35;calc bound;100;0.048546;0.0364833;0.0963783
35;calc iter;100;1.24975;1.16643;1.43401
35;total;1;129.834;129.834;129.834
36;calc total;1;125.25;125.25;125.25
36;calc update async;100;8.04574e-05;1.5615e-05;0.00558822
36;calc inner;100;1.03851;0.997702;1.1524
36;calc wait;100;0.160088;0.0517579;0.304202
36;calc bound;100;0.0479794;0.0375901;0.0615389
36;calc iter;100;1.24874;1.1636;1.36956
36;total;1;129.839;129.839;129.839
37;calc total;1;125.253;125.253;125.253
37;calc update async;100;0.000102941;1.2777e-05;0.00801952
37;calc inner;100;1.03671;0.987817;1.15229
37;calc wait;100;0.16218;0.0549573;0.323906
37;calc bound;100;0.0474727;0.0353548;0.0659229
37;calc iter;100;1.24861;1.17291;1.3994
37;total;1;129.844;129.844;129.844
38;calc total;1;125.253;125.253;125.253
38;calc update async;100;9.47102e-05;1.36e-05;0.0071531
38;calc inner;100;1.03288;0.985934;1.15073
38;calc wait;100;0.166401;0.0548944;0.33458
38;calc bound;100;0.0475635;0.0370176;0.0623199
38;calc iter;100;1.24856;1.15963;1.36261
38;total;1;129.842;129.842;129.842
39;calc total;1;125.253;125.253;125.253
39;calc update async;100;0.000103966;1.2251e-05;0.00802547
39;calc inner;100;1.03677;0.990966;1.15269
39;calc wait;100;0.162143;0.0536872;0.386738
39;calc bound;100;0.0484357;0.0380236;0.0674414
39;calc iter;100;1.24879;1.18148;1.45597
39;total;1;129.839;129.839;129.839
40;calc total;1;125.253;125.253;125.253
40;calc update async;100;9.76855e-05;1.1482e-05;0.00710351
40;calc inner;100;1.04459;1.01054;1.14607
40;calc wait;100;0.154732;0.0576149;0.267212
40;calc bound;100;0.0488753;0.0343065;0.0569537
40;calc iter;100;1.24999;1.16635;1.35633
40;total;1;129.839;129.839;129.839
41;calc total;1;125.253;125.253;125.253
41;calc update async;100;9.87396e-05;1.2121e-05;0.00730716
41;calc inner;100;1.04411;1.00321;1.14761
41;calc wait;100;0.153587;0.0566871;0.302614
41;calc bound;100;0.0484493;0.033872;0.0567164
41;calc iter;100;1.25011;1.15039;1.39872
41;total;1;129.843;129.843;129.843
42;calc total;1;125.253;125.253;125.253
42;calc update async;100;0.000104921;1.5322e-05;0.00778186
42;calc inner;100;1.04522;1.01062;1.14777
42;calc wait;100;0.154199;0.0561791;0.279418
42;calc bound;100;0.0484218;0.0347609;0.0580827
42;calc iter;100;1.24981;1.16515;1.37092
42;total;1;129.843;129.843;129.843
43;calc total;1;125.253;125.253;125.253
43;calc update async;100;0.000104164;1.3815e-05;0.00770171
43;calc inner;100;1.04468;1.00631;1.14692
43;calc wait;100;0.153476;0.0561279;0.272471
43;calc bound;100;0.0485435;0.0350588;0.066653
43;calc iter;100;1.24949;1.16034;1.37009
43;total;1;129.844;129.844;129.844
49;calc total;1;125.253;125.253;125.253
49;calc update async;100;0.000118581;1.5085e-05;0.00816306
49;calc inner;100;1.01953;0.951749;1.15087
49;calc wait;100;0.163929;0.0584695;0.299449
49;calc bound;100;0.0663266;0.0355497;0.0759564
49;calc iter;100;1.25171;1.09167;1.39854
49;total;1;129.858;129.858;129.858
50;calc total;1;125.253;125.253;125.253
50;calc update async;100;0.000100868;1.3715e-05;0.0060594
50;calc inner;100;1.01692;0.976237;1.15048
50;calc wait;100;0.164543;0.0528044;0.297051
50;calc bound;100;0.0682584;0.0355906;0.0829224
50;calc iter;100;1.25165;1.07534;1.41772
50;total;1;129.853;129.853;129.853
51;calc total;1;125.253;125.253;125.253
51;calc update async;100;9.93164e-05;2.0381e-05;0.00616577
51;calc inner;100;1.02192;0.968697;1.15121
51;calc wait;100;0.162399;0.0565914;0.280674
51;calc bound;100;0.0660838;0.0348969;0.0763394
51;calc iter;100;1.25222;1.15293;1.38811
51;total;1;129.858;129.858;129.858
52;calc total;1;125.253;125.253;125.253
52;calc update async;100;8.34287e-05;1.1237e-05;0.00588929
52;calc inner;100;1.03833;1.00541;1.1473
52;calc wait;100;0.156876;0.0569875;0.315463
52;calc bound;100;0.0490827;0.0352946;0.0559133
52;calc iter;100;1.25069;1.16597;1.40289
52;total;1;129.845;129.845;129.845
53;calc total;1;125.252;125.252;125.252
53;calc update async;100;8.4471e-05;1.5533e-05;0.00574303
53;calc inner;100;1.03886;1.00268;1.14671
53;calc wait;100;0.155521;0.05889;0.280661
53;calc bound;100;0.04965;0.0354832;0.059136
53;calc iter;100;1.25017;1.15887;1.36995
53;total;1;129.849;129.849;129.849
54;calc total;1;125.251;125.251;125.251
54;calc update async;100;8.35237e-05;1.4244e-05;0.00568753
54;calc inner;100;1.03843;1.00437;1.14689
54;calc wait;100;0.156795;0.0621179;0.277998
54;calc bound;100;0.049013;0.0356801;0.0565453
54;calc iter;100;1.25117;1.16793;1.37057
54;total;1;129.854;129.854;129.854
55;calc total;1;125.251;125.251;125.251
55;calc update async;100;8.13687e-05;1.279e-05;0.00553665
55;calc inner;100;1.0456;1.01874;1.16041
55;calc wait;100;0.149525;0.0581935;0.253769
55;calc bound;100;0.0495097;0.0354463;0.0616887
55;calc iter;100;1.25056;1.15631;1.37792
55;total;1;129.848;129.848;129.848
56;calc total;1;125.253;125.253;125.253
56;calc update async;100;8.44376e-05;1.282e-05;0.00608875
56;calc inner;100;1.02946;0.978524;1.15266
56;calc wait;100;0.166683;0.0740948;0.339753
56;calc bound;100;0.0483394;0.0364919;0.0633525
56;calc iter;100;1.24929;1.17676;1.36573
56;total;1;129.857;129.857;129.857
57;calc total;1;125.253;125.253;125.253
57;calc update async;100;9.79022e-05;1.2239e-05;0.00740152
57;calc inner;100;1.0277;0.985958;1.21918
57;calc wait;100;0.1699;0.0607027;0.284846
57;calc bound;100;0.0476696;0.0356746;0.0598097
57;calc iter;100;1.24993;1.17179;1.34349
57;total;1;129.857;129.857;129.857
58;calc total;1;125.253;125.253;125.253
58;calc update async;100;7.50578e-05;1.2936e-05;0.00517019
58;calc inner;100;1.02761;0.986284;1.14515
58;calc wait;100;0.169134;0.0587517;0.37612
58;calc bound;100;0.0480525;0.0394816;0.0604666
58;calc iter;100;1.24918;1.16432;1.40215
58;total;1;129.858;129.858;129.858
59;calc total;1;125.252;125.252;125.252
59;calc update async;100;8.25183e-05;1.5988e-05;0.00578764
59;calc inner;100;1.0237;0.985702;1.14501
59;calc wait;100;0.173214;0.0581852;0.299351
59;calc bound;100;0.0484037;0.0387411;0.0619997
59;calc iter;100;1.24989;1.17667;1.34831
59;total;1;129.857;129.857;129.857
60;calc total;1;125.253;125.253;125.253
60;calc update async;100;9.56375e-05;1.5988e-05;0.00713352
60;calc inner;100;1.03668;0.997749;1.14942
60;calc wait;100;0.162826;0.0469813;0.317637
60;calc bound;100;0.0477089;0.0370197;0.0613498
60;calc iter;100;1.24855;1.17417;1.37184
60;total;1;129.854;129.854;129.854
61;calc total;1;125.253;125.253;125.253
61;calc update async;100;9.34323e-05;1.2603e-05;0.00709405
61;calc inner;100;1.03466;0.990164;1.14756
61;calc wait;100;0.164854;0.0588218;0.297597
61;calc bound;100;0.0469228;0.0350617;0.06327
61;calc iter;100;1.24905;1.16664;1.38807
61;total;1;129.846;129.846;129.846
62;calc total;1;125.253;125.253;125.253
62;calc update async;100;9.61788e-05;1.2241e-05;0.0073526
62;calc inner;100;1.03477;0.992853;1.14874
62;calc wait;100;0.164398;0.0510152;0.292668
62;calc bound;100;0.0473803;0.0358903;0.0608916
62;calc iter;100;1.24846;1.17773;1.35904
62;total;1;129.853;129.853;129.853
63;calc total;1;125.253;125.253;125.253
63;calc update async;100;0.000101232;1.6387e-05;0.00753268
63;calc inner;100;1.0368;1.00099;1.15014
63;calc wait;100;0.161799;0.0548427;0.279903
63;calc bound;100;0.0486473;0.0385051;0.0656898
63;calc iter;100;1.24873;1.17548;1.34511
63;total;1;129.855;129.855;129.855
64;calc total;1;125.255;125.255;125.255
64;calc update async;100;8.12627e-05;1.3051e-05;0.00515262
64;calc inner;100;1.04493;1.01395;1.14626
64;calc wait;100;0.152823;0.0590031;0.250921
64;calc bound;100;0.0488873;0.03475;0.0564017
64;calc iter;100;1.24955;1.15852;1.36458
64;total;1;129.843;129.843;129.843
65;calc total;1;125.254;125.254;125.254
65;calc update async;100;7.57341e-05;1.4469e-05;0.00509868
65;calc inner;100;1.04338;1.01629;1.14518
65;calc wait;100;0.156257;0.0588288;0.292452
65;calc bound;100;0.0480769;0.0338584;0.0554452
65;calc iter;100;1.25007;1.16491;1.36337
65;total;1;129.856;129.856;129.856
72;calc total;1;125.253;125.253;125.253
72;calc update async;100;0.00010535;2.0893e-05;0.00655395
72;calc inner;100;1.02453;0.987418;1.15185
72;calc wait;100;0.160382;0.0539129;0.298817
72;calc bound;100;0.0657242;0.0357996;0.0758326
72;calc iter;100;1.25172;1.15685;1.40717
72;total;1;129.842;129.842;129.842
96;calc total;1;125.253;125.253;125.253
96;calc update async;100;0.000105294;1.6394e-05;0.00691678
96;calc inner;100;1.01981;0.97475;1.15136
96;calc wait;100;0.164132;0.046332;0.286221
96;calc bound;100;0.0659836;0.0355815;0.0764045
96;calc iter;100;1.25134;1.09881;1.43365
96;total;1;129.822;129.822;129.822
0;calc total;1;125.255;125.255;125.255
0;calc update async;100;8.98235e-05;1.4578e-05;0.00495385
0;calc inner;100;1.02002;0.983617;1.15206
0;calc wait;100;0.165409;0.0531497;0.295896
0;calc bound;100;0.0653224;0.0357583;0.076601
0;calc iter;100;1.25189;1.07907;1.45189
0;total;1;129.871;129.871;129.871
120;calc total;1;125.253;125.253;125.253
120;calc update async;100;0.000109637;1.9025e-05;0.0071455
120;calc inner;100;1.02515;0.969965;1.15306
120;calc wait;100;0.160067;0.0550569;0.283728
120;calc bound;100;0.065581;0.0358542;0.0756641
120;calc iter;100;1.25188;1.14156;1.46702
120;total;1;129.861;129.861;129.861
66;calc total;1;125.254;125.254;125.254
66;calc update async;100;7.64751e-05;1.2731e-05;0.00519903
66;calc inner;100;1.0441;1.01415;1.14651
66;calc wait;100;0.15568;0.0586034;0.278404
66;calc bound;100;0.0486399;0.0345711;0.0597777
66;calc iter;100;1.24969;1.16144;1.3692
66;total;1;129.856;129.856;129.856
73;calc total;1;125.253;125.253;125.253
73;calc update async;100;0.000129658;2.1843e-05;0.00953533
73;calc inner;100;1.02147;0.98412;1.15106
73;calc wait;100;0.162435;0.0562313;0.307571
73;calc bound;100;0.0660236;0.0355956;0.0781828
73;calc iter;100;1.2513;1.10276;1.41114
73;total;1;129.85;129.85;129.85
97;calc total;1;125.253;125.253;125.253
97;calc update async;100;0.000133423;1.4849e-05;0.00953341
97;calc inner;100;1.01896;0.976907;1.14892
97;calc wait;100;0.165173;0.052751;0.28144
97;calc bound;100;0.0660673;0.0355189;0.0757266
97;calc iter;100;1.25165;1.10216;1.37761
97;total;1;129.826;129.826;129.826
1;calc total;1;125.255;125.255;125.255
1;calc update async;100;9.97197e-05;2.41e-05;0.00572897
1;calc inner;100;1.01886;0.944603;1.15415
1;calc wait;100;0.163668;0.0603265;0.350262
1;calc bound;100;0.0677283;0.0358593;0.0764238
1;calc iter;100;1.25192;1.0812;1.44958
1;total;1;129.872;129.872;129.872
67;calc total;1;125.254;125.254;125.254
67;calc update async;100;8.15723e-05;1.3374e-05;0.00584112
67;calc inner;100;1.04383;1.01687;1.14589
67;calc wait;100;0.15492;0.0567567;0.255697
67;calc bound;100;0.0486325;0.0341435;0.0585536
67;calc iter;100;1.24996;1.16663;1.33576
67;total;1;129.853;129.853;129.853
74;calc total;1;125.253;125.253;125.253
74;calc update async;100;0.000121596;1.9439e-05;0.00824309
74;calc inner;100;1.02218;0.987359;1.15637
74;calc wait;100;0.160253;0.051958;0.271421
74;calc bound;100;0.068068;0.0356881;0.07912
74;calc iter;100;1.2519;1.14917;1.39549
74;total;1;129.852;129.852;129.852
98;calc total;1;125.253;125.253;125.253
98;calc update async;100;0.000106021;1.9782e-05;0.00677961
98;calc inner;100;1.01451;0.973373;1.14815
98;calc wait;100;0.168464;0.0491002;0.29035
98;calc bound;100;0.0673332;0.0357822;0.0764678
98;calc iter;100;1.25154;1.07975;1.40157
98;total;1;129.824;129.824;129.824
2;calc total;1;125.255;125.255;125.255
2;calc update async;100;8.89734e-05;1.8496e-05;0.00511313
2;calc inner;100;1.01461;0.956166;1.14976
2;calc wait;100;0.168217;0.0559836;0.325895
2;calc bound;100;0.067617;0.0358779;0.0764945
2;calc iter;100;1.2518;1.09096;1.42776
2;total;1;129.872;129.872;129.872
68;calc total;1;125.253;125.253;125.253
68;calc update async;100;0.000111303;2.1833e-05;0.00762051
68;calc inner;100;1.02319;0.979342;1.14877
68;calc wait;100;0.158978;0.0560206;0.283999
68;calc bound;100;0.0673555;0.0347783;0.0761397
68;calc iter;100;1.25084;1.15345;1.39019
68;total;1;129.855;129.855;129.855
75;calc total;1;125.253;125.253;125.253
75;calc update async;100;0.000122838;2.8864e-05;0.00829954
75;calc inner;100;1.02389;0.983024;1.15294
75;calc wait;100;0.159342;0.0556708;0.272017
75;calc bound;100;0.0666392;0.0359857;0.0769014
75;calc iter;100;1.25168;1.08051;1.38248
75;total;1;129.85;129.85;129.85
99;calc total;1;125.253;125.253;125.253
99;calc update async;100;0.000110589;2.7018e-05;0.00713815
99;calc inner;100;1.01704;0.946279;1.15099
99;calc wait;100;0.16607;0.0545283;0.314543
99;calc bound;100;0.0667647;0.0345403;0.0757373
3;calc total;1;125.254;125.254;125.254
3;calc update async;100;8.85441e-05;2.5604e-05;0.00514687
3;calc inner;100;1.02303;0.985036;1.15287
3;calc wait;100;0.162605;0.0600138;0.301326
3;calc bound;100;0.0649384;0.0347698;0.0761501
3;calc iter;100;1.25254;1.15906;1.4322
3;total;1;129.872;129.872;129.872
144;calc total;1;125.255;125.255;125.255
144;calc update async;100;0.000112494;1.5203e-05;0.0075116
144;calc inner;100;1.00985;0.96505;1.14642
144;calc wait;100;0.174031;0.0548825;0.302571
144;calc bound;100;0.0659008;0.0357814;0.0767274
144;calc iter;100;1.25161;1.11789;1.42858
144;total;1;129.853;129.853;129.853
69;calc total;1;125.254;125.254;125.254
69;calc update async;100;8.8035e-05;9.755e-06;0.0052255
69;calc inner;100;1.02411;0.968709;1.14633
69;calc wait;100;0.158683;0.0503156;0.305039
69;calc bound;100;0.0660777;0.0345406;0.0771644
69;calc iter;100;1.25056;1.08688;1.40467
69;total;1;129.856;129.856;129.856
76;calc total;1;125.253;125.253;125.253
76;calc update async;100;8.79945e-05;1.2452e-05;0.00648233
76;calc inner;100;1.03849;1.00836;1.14839
76;calc wait;100;0.156362;0.0460065;0.296125
76;calc bound;100;0.0494689;0.0354006;0.061459
76;calc iter;100;1.25024;1.16013;1.36724
76;total;1;129.842;129.842;129.842
99;calc iter;100;1.25202;1.15204;1.41323
99;total;1;129.823;129.823;129.823
4;calc total;1;125.253;125.253;125.253
4;calc update async;100;0.000108347;1.3759e-05;0.00805972
70;calc total;1;125.254;125.254;125.254
70;calc update async;100;8.85421e-05;1.2221e-05;0.00533479
70;calc inner;100;1.02685;0.991715;1.14627
70;calc wait;100;0.158288;0.0543204;0.27933
70;calc bound;100;0.0645199;0.0348858;0.0757744
70;calc iter;100;1.25114;1.15751;1.40517
70;total;1;129.856;129.856;129.856
77;calc total;1;125.253;125.253;125.253
77;calc update async;100;0.000108675;1.1481e-05;0.00830336
77;calc inner;100;1.03896;1.00799;1.14675
77;calc wait;100;0.156213;0.0572051;0.293302
77;calc bound;100;0.0496895;0.0351562;0.0693041
77;calc iter;100;1.25082;1.15214;1.38049
77;total;1;129.852;129.852;129.852
100;calc total;1;125.25;125.25;125.25
100;calc update async;100;8.35842e-05;1.0131e-05;0.00595039
100;calc inner;100;1.03711;1.00376;1.147
100;calc wait;100;0.157707;0.0561355;0.26758
100;calc bound;100;0.0491095;0.035463;0.0567114
100;calc iter;100;1.25078;1.16778;1.38394
100;total;1;129.823;129.823;129.823
4;calc inner;100;1.03556;0.996424;1.14602
4;calc wait;100;0.160447;0.0586133;0.392889
4;calc bound;100;0.0498572;0.0354543;0.0669244
4;calc iter;100;1.25142;1.12996;1.46076
4;total;1;129.866;129.866;129.866
71;calc total;1;125.254;125.254;125.254
71;calc update async;100;8.76585e-05;1.6551e-05;0.00535548
71;calc inner;100;1.02575;0.986404;1.14749
71;calc wait;100;0.157823;0.0520291;0.255908
71;calc bound;100;0.0657227;0.0348179;0.0762936
71;calc iter;100;1.25059;1.11554;1.39805
71;total;1;129.854;129.854;129.854
78;calc total;1;125.253;125.253;125.253
78;calc update async;100;9.44235e-05;1.4096e-05;0.006961
78;calc inner;100;1.04062;1.00131;1.14911
78;calc wait;100;0.153704;0.0619601;0.260225
78;calc bound;100;0.0491181;0.0355948;0.057068
78;calc iter;100;1.25063;1.16143;1.35341
78;total;1;129.852;129.852;129.852
101;calc total;1;125.253;125.253;125.253
101;calc update async;100;0.000111384;1.3375e-05;0.00845576
101;calc inner;100;1.03942;1.01439;1.24777
101;calc wait;100;0.156021;0.0563826;0.266686
101;calc bound;100;0.0502877;0.0352283;0.118459
101;calc iter;100;1.25084;1.14625;1.51354
101;total;1;129.824;129.824;129.824
5;calc total;1;125.254;125.254;125.254
5;calc update async;100;8.01181e-05;1.4357e-05;0.00524669
5;calc inner;100;1.0347;0.997164;1.14385
5;calc wait;100;0.157458;0.0547425;0.319997
5;calc bound;100;0.0501049;0.0357083;0.0589552
5;calc iter;100;1.25022;1.16391;1.37835
5;total;1;129.872;129.872;129.872
79;calc total;1;125.253;125.253;125.253
79;calc update async;100;0.000109065;1.2615e-05;0.0083507
79;calc inner;100;1.03963;1.01557;1.1447
79;calc wait;100;0.154432;0.0773093;0.272301
79;calc bound;100;0.0501921;0.0355911;0.0678947
79;calc iter;100;1.25122;1.16518;1.39298
79;total;1;129.842;129.842;129.842
102;calc total;1;125.253;125.253;125.253
102;calc update async;100;9.82198e-05;1.3594e-05;0.00713424
102;calc inner;100;1.03938;0.982701;1.15052
102;calc wait;100;0.155255;0.0562208;0.334516
102;calc bound;100;0.0496489;0.0353843;0.0590041
102;calc iter;100;1.25108;1.16015;1.36675
102;total;1;129.817;129.817;129.817
6;calc total;1;125.254;125.254;125.254
6;calc update async;100;8.67817e-05;1.3635e-05;0.00608783
6;calc inner;100;1.03583;1.01069;1.1452
6;calc wait;100;0.160417;0.0577099;0.27154
6;calc bound;100;0.048798;0.0352117;0.0559643
6;calc iter;100;1.2513;1.1623;1.36917
6;total;1;129.865;129.865;129.865
80;calc total;1;125.25;125.25;125.25
80;calc update async;100;8.28874e-05;1.52e-05;0.00595525
80;calc inner;100;1.02822;0.970008;1.15001
80;calc wait;100;0.169995;0.0591577;0.301582
80;calc bound;100;0.048353;0.0386714;0.0597843
80;calc iter;100;1.24984;1.1759;1.34296
80;total;1;129.851;129.851;129.851
103;calc total;1;125.253;125.253;125.253
103;calc update async;100;0.000106587;1.3087e-05;0.00814653
103;calc inner;100;1.03579;1.00622;1.14508
103;calc wait;100;0.160018;0.0573981;0.303547
103;calc bound;100;0.0493629;0.0357708;0.0554079
103;calc iter;100;1.25052;1.13979;1.38716
103;total;1;129.815;129.815;129.815
7;calc total;1;125.254;125.254;125.254
7;calc update async;100;8.31801e-05;1.5954e-05;0.0053948
7;calc inner;100;1.0356;1.00946;1.14456
7;calc wait;100;0.158769;0.0538649;0.295178
7;calc bound;100;0.0508551;0.0353368;0.0706461
7;calc iter;100;1.25095;1.1629;1.39153
7;total;1;129.864;129.864;129.864
81;calc total;1;125.253;125.253;125.253
81;calc update async;100;9.21683e-05;1.2926e-05;0.00694402
81;calc inner;100;1.02844;0.982285;1.14847
81;calc wait;100;0.16852;0.0567857;0.354073
81;calc bound;100;0.0477155;0.037645;0.0544531
81;calc iter;100;1.24954;1.17127;1.37829
81;total;1;129.85;129.85;129.85
104;calc total;1;125.253;125.253;125.253
104;calc update async;100;9.98197e-05;1.5922e-05;0.00767031
104;calc inner;100;1.02609;0.965639;1.14923
104;calc wait;100;0.171437;0.0584158;0.289758
104;calc bound;100;0.0478245;0.0376863;0.0543597
104;calc iter;100;1.24937;1.16885;1.34572
104;total;1;129.822;129.822;129.822
8;calc total;1;125.253;125.253;125.253
8;calc update async;100;8.5407e-05;1.3857e-05;0.00617829
8;calc inner;100;1.02119;0.977424;1.14609
8;calc wait;100;0.17804;0.0570626;0.363704
8;calc bound;100;0.0469966;0.0361303;0.0564013
8;calc iter;100;1.2498;1.1624;1.38175
8;total;1;129.872;129.872;129.872
82;calc total;1;125.253;125.253;125.253
82;calc update async;100;0.000104569;1.3489e-05;0.00814466
82;calc inner;100;1.02805;0.983368;1.1473
82;calc wait;100;0.168408;0.0570744;0.341424
82;calc bound;100;0.0482448;0.038771;0.0606508
82;calc iter;100;1.24999;1.17118;1.38145
82;total;1;129.848;129.848;129.848
105;calc total;1;125.253;125.253;125.253
105;calc update async;100;0.000107142;1.1744e-05;0.00852966
105;calc inner;100;1.02233;0.975796;1.14641
105;calc wait;100;0.17708;0.0578868;0.325946
105;calc bound;100;0.0473823;0.037289;0.0559849
105;calc iter;100;1.24993;1.1596;1.38172
105;total;1;129.822;129.822;129.822
9;calc total;1;125.253;125.253;125.253
9;calc update async;100;0.000109696;1.736e-05;0.00838237
9;calc inner;100;1.02479;0.983826;1.14595
9;calc wait;100;0.172635;0.08011;0.302438
9;calc bound;100;0.0480719;0.036973;0.0582145
9;calc iter;100;1.24962;1.16334;1.35713
9;total;1;129.872;129.872;129.872
83;calc total;1;125.253;125.253;125.253
83;calc update async;100;0.000100132;1.3066e-05;0.00777789
83;calc inner;100;1.02662;0.981203;1.14736
83;calc wait;100;0.169765;0.0539653;0.379585
83;calc bound;100;0.0477581;0.0360515;0.0544461
83;calc iter;100;1.24943;1.16837;1.41667
83;total;1;129.851;129.851;129.851
106;calc total;1;125.253;125.253;125.253
106;calc update async;100;0.000104197;1.2347e-05;0.0080067
106;calc inner;100;1.02356;0.968133;1.14643
106;calc wait;100;0.174151;0.0555867;0.340963
106;calc bound;100;0.0480079;0.0354979;0.0572652
106;calc iter;100;1.24931;1.16514;1.36053
106;total;1;129.824;129.824;129.824
10;calc total;1;125.253;125.253;125.253
10;calc update async;100;0.000101028;1.4158e-05;0.00758588
10;calc inner;100;1.02379;0.976947;1.14648
10;calc wait;100;0.175406;0.0549375;0.41332
84;calc total;1;125.253;125.253;125.253
84;calc update async;100;0.000111108;1.2805e-05;0.0085268
84;calc inner;100;1.04098;1.00716;1.15305
84;calc wait;100;0.156223;0.0554213;0.280203
84;calc bound;100;0.0479247;0.0369464;0.0639622
84;calc iter;100;1.24855;1.17407;1.33987
84;total;1;129.85;129.85;129.85
107;calc total;1;125.253;125.253;125.253
107;calc update async;100;0.000101973;1.3743e-05;0.0079705
107;calc inner;100;1.02073;0.907561;1.1466
107;calc wait;100;0.178573;0.0611607;0.4315
107;calc bound;100;0.0476723;0.0369857;0.0547203
107;calc iter;100;1.24981;1.15907;1.38604
107;total;1;129.823;129.823;129.823
10;calc bound;100;0.0473758;0.0361997;0.0614836
10;calc iter;100;1.24962;1.16452;1.44015
10;total;1;129.872;129.872;129.872
85;calc total;1;125.253;125.253;125.253
85;calc update async;100;0.000107575;1.442e-05;0.00817798
85;calc inner;100;1.04015;0.997128;1.15343
85;calc wait;100;0.157844;0.0504864;0.283352
85;calc bound;100;0.047683;0.0351585;0.0626224
85;calc iter;100;1.24902;1.17791;1.38975
85;total;1;129.85;129.85;129.85
108;calc total;1;125.253;125.253;125.253
108;calc update async;100;0.000108202;1.4518e-05;0.00830281
108;calc inner;100;1.0349;0.991715;1.15119
108;calc wait;100;0.163875;0.0576346;0.305737
11;calc total;1;125.253;125.253;125.253
11;calc update async;100;9.9403e-05;1.528e-05;0.00762251
11;calc inner;100;1.02136;0.97127;1.14577
11;calc wait;100;0.177135;0.0550131;0.356262
11;calc bound;100;0.0485484;0.0362306;0.0752405
11;calc iter;100;1.25019;1.16539;1.36564
11;total;1;129.872;129.872;129.872
86;calc total;1;125.253;125.253;125.253
86;calc update async;100;0.000109531;1.381e-05;0.00849028
86;calc inner;100;1.03678;1.00266;1.15167
86;calc wait;100;0.161206;0.0552584;0.274971
86;calc bound;100;0.0480246;0.03719;0.063851
86;calc iter;100;1.2486;1.17754;1.34958
86;total;1;129.845;129.845;129.845
108;calc bound;100;0.0478576;0.0370781;0.0595949
108;calc iter;100;1.24844;1.16864;1.34986
108;total;1;129.837;129.837;129.837
12;calc total;1;125.253;125.253;125.253
12;calc update async;100;8.82964e-05;1.4263e-05;0.00639689
12;calc inner;100;1.03687;0.992546;1.15438
12;calc wait;100;0.161371;0.0526256;0.282711
12;calc bound;100;0.0480823;0.0389517;0.0669856
12;calc iter;100;1.24878;1.16458;1.34005
12;total;1;129.889;129.889;129.889
87;calc total;1;125.253;125.253;125.253
87;calc update async;100;0.000107993;1.0828e-05;0.00843542
87;calc inner;100;1.03968;0.995629;1.15323
87;calc wait;100;0.158125;0.0506651;0.295072
87;calc bound;100;0.0480831;0.0361868;0.0623597
87;calc iter;100;1.24857;1.18257;1.38426
87;total;1;129.85;129.85;129.85
109;calc total;1;125.253;125.253;125.253
109;calc update async;100;0.000106048;1.3208e-05;0.00830688
109;calc inner;100;1.03447;0.986276;1.1505
109;calc wait;100;0.16463;0.0581628;0.31289
109;calc bound;100;0.0468453;0.0363396;0.0604788
109;calc iter;100;1.24858;1.16837;1.36741
109;total;1;129.833;129.833;129.833
13;calc total;1;125.253;125.253;125.253
13;calc update async;100;9.39086e-05;1.2636e-05;0.00715565
13;calc inner;100;1.03466;0.982398;1.15348
13;calc wait;100;0.164422;0.0511885;0.335278
13;calc bound;100;0.0474684;0.0351954;0.0643964
13;calc iter;100;1.24893;1.1713;1.39083
13;total;1;129.889;129.889;129.889
88;calc total;1;125.253;125.253;125.253
88;calc update async;100;0.000106018;1.2322e-05;0.00819911
88;calc inner;100;1.04738;1.02419;1.1482
88;calc wait;100;0.151137;0.0601429;0.260575
88;calc bound;100;0.0485301;0.0341074;0.0557348
88;calc iter;100;1.24986;1.17063;1.35534
88;total;1;129.844;129.844;129.844
110;calc total;1;125.253;125.253;125.253
110;calc update async;100;0.000107943;1.3401e-05;0.00833264
110;calc inner;100;1.03282;0.99427;1.15086
110;calc wait;100;0.165069;0.0531341;0.277766
110;calc bound;100;0.0481968;0.0363324;0.0723231
110;calc iter;100;1.24846;1.17055;1.36759
110;total;1;129.837;129.837;129.837
14;calc total;1;125.253;125.253;125.253
14;calc update async;100;8.96957e-05;1.4054e-05;0.00652911
14;calc inner;100;1.03371;0.979652;1.15366
14;calc wait;100;0.166117;0.0544557;0.324433
14;calc bound;100;0.0474292;0.0353979;0.0648748
14;calc iter;100;1.24867;1.17515;1.36941
14;total;1;129.889;129.889;129.889
89;calc total;1;125.253;125.253;125.253
89;calc update async;100;0.000110552;1.5242e-05;0.00839325
89;calc inner;100;1.04641;1.02158;1.14792
89;calc wait;100;0.152043;0.0575253;0.27792
89;calc bound;100;0.0483475;0.0344425;0.0606604
89;calc iter;100;1.2497;1.16289;1.36425
89;total;1;129.844;129.844;129.844
111;calc total;1;125.253;125.253;125.253
111;calc update async;100;0.00010673;1.3599e-05;0.00838105
111;calc inner;100;1.033;0.986533;1.15097
111;calc wait;100;0.166577;0.0582537;0.333936
111;calc bound;100;0.0473791;0.0365764;0.0590912
111;calc iter;100;1.24842;1.16983;1.36878
111;total;1;129.837;129.837;129.837
15;calc total;1;125.253;125.253;125.253
15;calc update async;100;9.25442e-05;1.547e-05;0.00703402
15;calc inner;100;1.03599;0.976883;1.15354
15;calc wait;100;0.162705;0.0572587;0.308353
15;calc bound;100;0.048354;0.0390455;0.0638556
15;calc iter;100;1.24898;1.17189;1.36505
15;total;1;129.889;129.889;129.889
90;calc total;1;125.253;125.253;125.253
90;calc update async;100;0.000110923;1.2671e-05;0.00838268
90;calc inner;100;1.04905;1.02559;1.15102
90;calc wait;100;0.150323;0.0578675;0.258627
90;calc bound;100;0.0485331;0.0343307;0.066402
90;calc iter;100;1.24987;1.16716;1.37048
90;total;1;129.848;129.848;129.848
112;calc total;1;125.253;125.253;125.253
112;calc update async;100;0.000110657;1.3534e-05;0.00854248
112;calc inner;100;1.04197;1.01585;1.14586
112;calc wait;100;0.155234;0.0520814;0.279678
112;calc bound;100;0.0496655;0.0346825;0.0598311
112;calc iter;100;1.24918;1.15755;1.37402
112;total;1;129.832;129.832;129.832
16;calc total;1;125.25;125.25;125.25
16;calc update async;100;8.98468e-05;1.4726e-05;0.00644308
16;calc inner;100;1.04432;1.01711;1.14823
16;calc wait;100;0.153355;0.052808;0.264211
16;calc bound;100;0.0492123;0.0345218;0.0584134
16;calc iter;100;1.24954;1.16434;1.37792
16;total;1;129.882;129.882;129.882
91;calc total;1;125.253;125.253;125.253
91;calc update async;100;0.000112758;1.1976e-05;0.00850048
91;calc inner;100;1.0483;1.02436;1.14685
91;calc wait;100;0.149939;0.0539531;0.268994
91;calc bound;100;0.0488937;0.0349149;0.0607617
91;calc iter;100;1.24931;1.17257;1.35786
91;total;1;129.85;129.85;129.85
113;calc total;1;125.253;125.253;125.253
113;calc update async;100;0.000111262;1.2729e-05;0.00860492
113;calc inner;100;1.04208;1.01766;1.1467
113;calc wait;100;0.156788;0.0597237;0.289119
113;calc bound;100;0.04859;0.0337458;0.0568037
113;calc iter;100;1.24988;1.16662;1.37255
113;total;1;129.831;129.831;129.831
17;calc total;1;125.253;125.253;125.253
17;calc update async;100;9.28002e-05;1.256e-05;0.00669099
17;calc inner;100;1.04254;1.01112;1.14676
17;calc wait;100;0.155705;0.058644;0.349206
17;calc bound;100;0.0489807;0.0343874;0.058972
17;calc iter;100;1.24963;1.16392;1.42842
17;total;1;129.882;129.882;129.882
92;calc total;1;125.252;125.252;125.252
92;calc update async;100;0.000119905;2.7401e-05;0.0080136
92;calc inner;100;1.02733;0.987457;1.15105
92;calc wait;100;0.15416;0.053656;0.263124
92;calc bound;100;0.0670061;0.0337442;0.0767161
92;calc iter;100;1.25034;1.11041;1.37543
92;total;1;129.85;129.85;129.85
114;calc total;1;125.253;125.253;125.253
114;calc update async;100;0.000112062;1.236e-05;0.00872218
114;calc inner;100;1.04216;1.01547;1.14663
114;calc wait;100;0.156562;0.0516285;0.302338
114;calc bound;100;0.048681;0.034494;0.0607683
114;calc iter;100;1.24921;1.15812;1.39012
114;total;1;129.837;129.837;129.837
18;calc total;1;125.253;125.253;125.253
18;calc update async;100;9.32696e-05;1.4641e-05;0.00671753
18;calc inner;100;1.04379;1.01561;1.14921
18;calc wait;100;0.155956;0.0511515;0.290028
18;calc bound;100;0.0479809;0.0346166;0.0543039
18;calc iter;100;1.2495;1.16272;1.36151
18;total;1;129.882;129.882;129.882
93;calc total;1;125.252;125.252;125.252
93;calc update async;100;0.00011477;9.189e-06;0.00775077
93;calc inner;100;1.02621;0.987025;1.14855
93;calc wait;100;0.156982;0.0530254;0.268017
93;calc bound;100;0.0663802;0.0346738;0.10128
93;calc iter;100;1.2508;1.16191;1.39931
93;total;1;129.85;129.85;129.85
19;calc total;1;125.253;125.253;125.253
19;calc update async;100;9.63343e-05;1.5337e-05;0.00705233
19;calc inner;100;1.04441;1.01666;1.15189
19;calc wait;100;0.15424;0.0647271;0.288667
19;calc bound;100;0.0493079;0.0337347;0.0631794
19;calc iter;100;1.25003;1.15585;1.38797
19;total;1;129.886;129.886;129.886
94;calc total;1;125.251;125.251;125.251
94;calc update async;100;0.000106849;1.746e-05;0.00719492
94;calc inner;100;1.03105;0.993583;1.14948
94;calc wait;100;0.153059;0.0564944;0.291253
94;calc bound;100;0.0646747;0.0346047;0.0756064
94;calc iter;100;1.25059;1.1336;1.40811
94;total;1;129.85;129.85;129.85
20;calc total;1;125.253;125.253;125.253
20;calc update async;100;0.000108812;2.1125e-05;0.0072618
20;calc inner;100;1.02132;0.966705;1.15052
20;calc wait;100;0.160765;0.0519232;0.277356
20;calc bound;100;0.0675177;0.0349809;0.0762941
20;calc iter;100;1.25136;1.15536;1.39778
20;total;1;129.883;129.883;129.883
95;calc total;1;125.251;125.251;125.251
95;calc update async;100;0.000108651;1.8278e-05;0.00696285
95;calc inner;100;1.02889;0.991939;1.14924
95;calc wait;100;0.155242;0.0580695;0.257222
95;calc bound;100;0.0657724;0.0348688;0.0761236
95;calc iter;100;1.25118;1.16073;1.39173
95;total;1;129.85;129.85;129.85
21;calc total;1;125.253;125.253;125.253
21;calc update async;100;0.000108351;1.4557e-05;0.00725039
21;calc inner;100;1.02241;0.96967;1.1505
21;calc wait;100;0.160066;0.0540348;0.381787
21;calc bound;100;0.0658563;0.0333232;0.0773179
21;calc iter;100;1.25053;1.14308;1.48162
21;total;1;129.884;129.884;129.884
22;calc total;1;125.253;125.253;125.253
22;calc update async;100;0.000113092;1.173e-05;0.00789238
22;calc inner;100;1.02492;0.976338;1.15107
22;calc wait;100;0.16018;0.0526566;0.301911
22;calc bound;100;0.0648459;0.0351761;0.0752979
22;calc iter;100;1.25132;1.14761;1.41335
22;total;1;129.883;129.883;129.883
23;calc total;1;125.253;125.253;125.253
23;calc update async;100;0.000112894;1.2902e-05;0.00771661
23;calc inner;100;1.02508;0.98184;1.1507
23;calc wait;100;0.159081;0.0574029;0.306056
23;calc bound;100;0.0652068;0.0337411;0.0767042
23;calc iter;100;1.25087;1.1401;1.42236
23;total;1;129.887;129.887;129.887
121;calc total;1;125.253;125.253;125.253
121;calc update async;100;0.00010889;2.1369e-05;0.00717663
121;calc inner;100;1.02163;0.981634;1.15069
121;calc wait;100;0.161575;0.0558706;0.288412
121;calc bound;100;0.0660874;0.0359368;0.0762674
121;calc iter;100;1.25128;1.15045;1.39494
121;total;1;129.862;129.862;129.862
122;calc total;1;125.253;125.253;125.253
122;calc update async;100;0.000111014;1.8763e-05;0.00726577
122;calc inner;100;1.02189;0.985222;1.1511
122;calc wait;100;0.162104;0.0565579;0.286266
122;calc bound;100;0.0667669;0.035973;0.0757489
122;calc iter;100;1.25194;1.14337;1.42281
122;total;1;129.861;129.861;129.861
123;calc total;1;125.252;125.252;125.252
123;calc update async;100;9.63182e-05;1.3411e-05;0.00601805
123;calc inner;100;1.02489;0.989897;1.15288
123;calc wait;100;0.157963;0.0588152;0.28206
123;calc bound;100;0.0664051;0.0357195;0.0769352
123;calc iter;100;1.25166;1.09967;1.41187
123;total;1;129.862;129.862;129.862
124;calc total;1;125.253;125.253;125.253
124;calc update async;100;9.84864e-05;1.1773e-05;0.00716146
124;calc inner;100;1.03943;1.01461;1.14505
124;calc wait;100;0.153731;0.0559962;0.289443
124;calc bound;100;0.0506723;0.0351803;0.0961688
124;calc iter;100;1.25041;1.16085;1.40088
124;total;1;129.86;129.86;129.86
125;calc total;1;125.253;125.253;125.253
125;calc update async;100;9.52304e-05;1.3051e-05;0.00689306
125;calc inner;100;1.03798;0.975274;1.14622
125;calc wait;100;0.156887;0.052831;0.326276
125;calc bound;100;0.0495185;0.0350545;0.0637497
125;calc iter;100;1.25042;1.15783;1.36749
125;total;1;129.862;129.862;129.862
126;calc total;1;125.253;125.253;125.253
126;calc update async;100;9.72538e-05;1.2795e-05;0.00713054
126;calc inner;100;1.04183;0.977419;1.15067
126;calc wait;100;0.152967;0.0512674;0.315601
126;calc bound;100;0.0495252;0.0358121;0.0591249
126;calc iter;100;1.251;1.16445;1.41885
126;total;1;129.861;129.861;129.861
127;calc total;1;125.253;125.253;125.253
127;calc update async;100;9.68167e-05;1.5476e-05;0.00715827
127;calc inner;100;1.04204;0.980609;1.15077
127;calc wait;100;0.153292;0.0498605;0.286195
127;calc bound;100;0.0495411;0.0360099;0.0584236
127;calc iter;100;1.25118;1.16593;1.36237
127;total;1;129.862;129.862;129.862
128;calc total;1;125.255;125.255;125.255
128;calc update async;100;0.000101085;1.2204e-05;0.00774324
128;calc inner;100;1.02694;0.933926;1.14838
128;calc wait;100;0.169046;0.0541818;0.509942
128;calc bound;100;0.0482114;0.0357706;0.0612801
128;calc iter;100;1.24968;1.15976;1.4857
128;total;1;129.862;129.862;129.862
129;calc total;1;125.255;125.255;125.255
129;calc update async;100;0.0001009;1.5456e-05;0.00772534
129;calc inner;100;1.02507;0.954516;1.14579
129;calc wait;100;0.172341;0.0572281;0.332611
129;calc bound;100;0.0479954;0.0366721;0.0570222
129;calc iter;100;1.24951;1.1697;1.36611
129;total;1;129.862;129.862;129.862
130;calc total;1;125.255;125.255;125.255
130;calc update async;100;0.000126916;1.3871e-05;0.0101731
130;calc inner;100;1.02876;0.970348;1.15586
130;calc wait;100;0.16767;0.0589239;0.28701
130;calc bound;100;0.0481366;0.0353559;0.0600185
130;calc iter;100;1.2499;1.16938;1.37145
130;total;1;129.862;129.862;129.862
131;calc total;1;125.255;125.255;125.255
131;calc update async;100;0.000106327;1.4751e-05;0.00828409
131;calc inner;100;1.02591;0.963828;1.14655
131;calc wait;100;0.171135;0.0580417;0.377974
131;calc bound;100;0.047561;0.0362006;0.0549756
131;calc iter;100;1.24969;1.16057;1.3899
131;total;1;129.862;129.862;129.862
132;calc total;1;125.255;125.255;125.255
132;calc update async;100;0.000110091;1.3702e-05;0.008659
132;calc inner;100;1.02573;0.982293;1.14924
132;calc wait;100;0.17471;0.0526;0.340078
132;calc bound;100;0.0465507;0.037443;0.0632597
132;calc iter;100;1.24835;1.14842;1.37299
132;total;1;129.851;129.851;129.851
133;calc total;1;125.255;125.255;125.255
133;calc update async;100;0.000108794;1.3043e-05;0.00863125
133;calc inner;100;1.02251;0.976839;1.14741
133;calc wait;100;0.177505;0.0576879;0.360066
133;calc bound;100;0.0464278;0.0363314;0.0592809
133;calc iter;100;1.24869;1.15118;1.40158
133;total;1;129.851;129.851;129.851
134;calc total;1;125.255;125.255;125.255
134;calc update async;100;0.000110272;1.6654e-05;0.00867734
134;calc inner;100;1.02164;0.974347;1.14763
134;calc wait;100;0.177782;0.0547678;0.348404
134;calc bound;100;0.0464617;0.0364679;0.0576833
134;calc iter;100;1.24805;1.15598;1.39624
134;total;1;129.856;129.856;129.856
135;calc total;1;125.255;125.255;125.255
135;calc update async;100;0.000110672;1.386e-05;0.00869047
135;calc inner;100;1.02418;0.982008;1.14914
135;calc wait;100;0.176632;0.0591154;0.346914
135;calc bound;100;0.0460476;0.0349938;0.0521673
135;calc iter;100;1.24848;1.15648;1.38295
135;total;1;129.855;129.855;129.855
136;calc total;1;125.255;125.255;125.255
136;calc update async;100;0.000113357;1.3646e-05;0.00869373
136;calc inner;100;1.03207;1.00664;1.14429
136;calc wait;100;0.166866;0.0559529;0.291651
136;calc bound;100;0.0493715;0.0342453;0.0628408
136;calc iter;100;1.24954;1.15034;1.37713
136;total;1;129.851;129.851;129.851
137;calc total;1;125.255;125.255;125.255
137;calc update async;100;0.000115021;1.2323e-05;0.00893008
137;calc inner;100;1.03131;1.0046;1.14461
137;calc wait;100;0.166901;0.0637729;0.341938
137;calc bound;100;0.048455;0.0344606;0.0558508
137;calc iter;100;1.24937;1.14745;1.41777
137;total;1;129.851;129.851;129.851
138;calc total;1;125.255;125.255;125.255
138;calc update async;100;0.000115914;1.5433e-05;0.00899308
138;calc inner;100;1.03146;1.00777;1.14473
138;calc wait;100;0.168271;0.0584506;0.333321
138;calc bound;100;0.0486598;0.033838;0.0629051
138;calc iter;100;1.2496;1.14094;1.40186
138;total;1;129.851;129.851;129.851
168;calc total;1;125.255;125.255;125.255
168;calc update async;100;8.36978e-05;1.5207e-05;0.0042965
168;calc inner;100;1.02283;0.964468;1.15138
168;calc wait;100;0.163329;0.0627233;0.281154
168;calc bound;100;0.0642035;0.0351873;0.0757333
168;calc iter;100;1.25224;1.15152;1.41749
168;total;1;129.871;129.871;129.871
169;calc total;1;125.255;125.255;125.255
169;calc update async;100;0.00013339;1.6146e-05;0.00931946
169;calc inner;100;1.0165;0.960115;1.15083
169;calc wait;100;0.167473;0.0476083;0.315529
169;calc bound;100;0.0662776;0.0357859;0.0763449
169;calc iter;100;1.25166;1.07499;1.46354
169;total;1;129.863;129.863;129.863
170;calc total;1;125.255;125.255;125.255
170;calc update async;100;0.00012236;1.3688e-05;0.00841057
170;calc inner;100;1.01821;0.955468;1.15042
170;calc wait;100;0.166337;0.0517294;0.407127
170;calc bound;100;0.0662875;0.0360733;0.075666
170;calc iter;100;1.25217;1.08069;1.42218
170;total;1;129.863;129.863;129.863
171;calc total;1;125.255;125.255;125.255
171;calc update async;100;0.000130518;1.7763e-05;0.0091707
171;calc inner;100;1.02293;0.979698;1.15021
171;calc wait;100;0.162904;0.0561464;0.31631
171;calc bound;100;0.0648224;0.035953;0.0761694
171;calc iter;100;1.2522;1.10787;1.47907
171;total;1;129.873;129.873;129.873
172;calc total;1;125.255;125.255;125.255
172;calc update async;100;0.000101158;1.4541e-05;0.00741084
172;calc inner;100;1.04573;0.913202;1.39121
172;calc wait;100;0.147784;0.0521615;0.263519
172;calc bound;100;0.0504701;0.0359157;0.0737404
172;calc iter;100;1.25113;1.07969;1.63525
172;total;1;129.87;129.87;129.87
173;calc total;1;125.255;125.255;125.255
173;calc update async;100;0.000107665;1.3912e-05;0.00803822
173;calc inner;100;1.03972;0.954347;1.15134
173;calc wait;100;0.154303;0.0540759;0.364558
173;calc bound;100;0.0508221;0.0357764;0.0686907
173;calc iter;100;1.25112;1.15701;1.47114
173;total;1;129.873;129.873;129.873
174;calc total;1;125.255;125.255;125.255
174;calc update async;100;9.86728e-05;1.616e-05;0.00719763
174;calc inner;100;1.03637;0.947688;1.14422
174;calc wait;100;0.158668;0.0563655;0.397032
174;calc bound;100;0.0494503;0.0357496;0.0598145
174;calc iter;100;1.25091;1.15691;1.42373
174;total;1;129.863;129.863;129.863
175;calc total;1;125.255;125.255;125.255
175;calc update async;100;0.000106379;1.804e-05;0.0077346
175;calc inner;100;1.0363;1.01509;1.14494
175;calc wait;100;0.158545;0.0557978;0.352919
175;calc bound;100;0.0514143;0.0355106;0.106838
175;calc iter;100;1.25177;1.16197;1.45143
175;total;1;129.863;129.863;129.863
176;calc total;1;125.255;125.255;125.255
176;calc update async;100;0.000106596;1.1762e-05;0.00844514
176;calc inner;100;1.02399;0.985397;1.14676
176;calc wait;100;0.174733;0.047368;0.481873
176;calc bound;100;0.0474548;0.0350855;0.0606831
176;calc iter;100;1.25045;1.14561;1.53636
176;total;1;129.872;129.872;129.872
177;calc total;1;125.255;125.255;125.255
177;calc update async;100;0.000103401;1.2979e-05;0.00808045
177;calc inner;100;1.02471;0.913877;1.14993
177;calc wait;100;0.172436;0.0609492;0.432126
177;calc bound;100;0.0476297;0.0365646;0.0595487
177;calc iter;100;1.25018;1.16639;1.38387
177;total;1;129.873;129.873;129.873
178;calc total;1;125.255;125.255;125.255
178;calc update async;100;0.000113768;1.4686e-05;0.00886987
178;calc inner;100;1.02538;0.919731;1.14838
178;calc wait;100;0.173439;0.0567091;0.383478
178;calc bound;100;0.0483684;0.036349;0.0700364
178;calc iter;100;1.25019;1.16407;1.37768
178;total;1;129.869;129.869;129.869
179;calc total;1;125.255;125.255;125.255
179;calc update async;100;0.000108221;1.4662e-05;0.0084502
179;calc inner;100;1.02548;0.972569;1.1472
179;calc wait;100;0.17297;0.0553478;0.381942
179;calc bound;100;0.0477072;0.0357574;0.056722
179;calc iter;100;1.25064;1.16743;1.40084
179;total;1;129.872;129.872;129.872
180;calc total;1;125.255;125.255;125.255
180;calc update async;100;0.000112966;1.4416e-05;0.00897564
180;calc inner;100;1.01327;0.961407;1.14422
180;calc wait;100;0.189817;0.0545393;0.387891
180;calc bound;100;0.044502;0.0351034;0.0696032
180;calc iter;100;1.2493;1.12593;1.39659
180;total;1;129.87;129.87;129.87
181;calc total;1;125.255;125.255;125.255
181;calc update async;100;0.000109227;1.3207e-05;0.00876208
181;calc inner;100;1.0121;0.938621;1.14323
181;calc wait;100;0.189783;0.0557576;0.411303
181;calc bound;100;0.0448842;0.0368319;0.062862
181;calc iter;100;1.24862;1.13899;1.41486
181;total;1;129.869;129.869;129.869
182;calc total;1;125.255;125.255;125.255
182;calc update async;100;0.000108698;1.279e-05;0.00874633
182;calc inner;100;1.00891;0.945548;1.14356
182;calc wait;100;0.192802;0.0601149;0.415583
182;calc bound;100;0.0447355;0.0347803;0.0689841
182;calc iter;100;1.24887;1.13216;1.41838
182;total;1;129.87;129.87;129.87
145;calc total;1;125.255;125.255;125.255
145;calc update async;100;0.000120585;1.9127e-05;0.00818389
145;calc inner;100;1.00544;0.951089;1.14454
145;calc wait;100;0.178249;0.0574334;0.362876
145;calc bound;100;0.0661913;0.034728;0.0760755
145;calc iter;100;1.25201;1.12629;1.46305
145;total;1;129.846;129.846;129.846
183;calc total;1;125.255;125.255;125.255
183;calc update async;100;0.000110016;1.1654e-05;0.00879613
183;calc inner;100;1.01197;0.952693;1.14214
183;calc wait;100;0.189942;0.0557038;0.399341
183;calc bound;100;0.0453708;0.034787;0.0658175
183;calc iter;100;1.24964;1.12997;1.39759
183;total;1;129.869;129.869;129.869
146;calc total;1;125.255;125.255;125.255
146;calc update async;100;0.000107149;1.4057e-05;0.00701012
146;calc inner;100;1.00496;0.962057;1.14502
146;calc wait;100;0.177272;0.0519573;0.322979
146;calc bound;100;0.0679344;0.0357175;0.137655
146;calc iter;100;1.25166;1.1027;1.47688
146;total;1;129.853;129.853;129.853
184;calc total;1;125.255;125.255;125.255
184;calc update async;100;0.000113414;1.1406e-05;0.00895193
184;calc inner;100;1.02213;0.985475;1.13892
184;calc wait;100;0.178194;0.056271;0.355122
184;calc bound;100;0.0474523;0.035056;0.0589255
184;calc iter;100;1.24942;1.12708;1.40714
184;total;1;129.86;129.86;129.86
147;calc total;1;125.255;125.255;125.255
147;calc update async;100;0.000129476;1.631e-05;0.00890802
147;calc inner;100;1.00872;0.944885;1.14634
147;calc wait;100;0.175951;0.0527485;0.343359
147;calc bound;100;0.0655216;0.0347858;0.0765451
147;calc iter;100;1.25255;1.12686;1.43752
147;total;1;129.853;129.853;129.853
185;calc total;1;125.255;125.255;125.255
185;calc update async;100;0.000111305;1.0486e-05;0.00880059
185;calc inner;100;1.02039;0.983436;1.13877
185;calc wait;100;0.180443;0.0536186;0.390522
185;calc bound;100;0.0474386;0.0328707;0.0593623
185;calc iter;100;1.25002;1.11735;1.43983
185;total;1;129.867;129.867;129.867
148;calc total;1;125.255;125.255;125.255
148;calc update async;100;0.000112172;1.3946e-05;0.00851467
148;calc inner;100;1.02774;0.987798;1.14199
148;calc wait;100;0.169296;0.052792;0.310756
148;calc bound;100;0.0498494;0.0357281;0.0676748
148;calc iter;100;1.25107;1.10455;1.42187
148;total;1;129.842;129.842;129.842
149;calc total;1;125.255;125.255;125.255
149;calc update async;100;0.000110094;1.3734e-05;0.00821525
149;calc inner;100;1.02658;0.984189;1.14278
149;calc wait;100;0.170686;0.0545383;0.358006
149;calc bound;100;0.0493055;0.0351189;0.06284
149;calc iter;100;1.25035;1.13793;1.38647
149;total;1;129.852;129.852;129.852
150;calc total;1;125.255;125.255;125.255
150;calc update async;100;0.000122441;1.5149e-05;0.00969368
150;calc inner;100;1.02882;0.987816;1.14362
150;calc wait;100;0.168222;0.0563904;0.349573
150;calc bound;100;0.0492495;0.0358872;0.0611224
150;calc iter;100;1.25113;1.14741;1.38363
150;total;1;129.842;129.842;129.842
151;calc total;1;125.255;125.255;125.255
151;calc update async;100;0.000110327;1.1958e-05;0.00852031
151;calc inner;100;1.02604;0.980686;1.14192
151;calc wait;100;0.170611;0.0555135;0.331065
151;calc bound;100;0.0500595;0.0361082;0.0666294
151;calc iter;100;1.25098;1.14288;1.4041
151;total;1;129.847;129.847;129.847
152;calc total;1;125.255;125.255;125.255
152;calc update async;100;9.7105e-05;1.3168e-05;0.00760249
152;calc inner;100;1.01331;0.973531;1.14346
152;calc wait;100;0.186618;0.0504115;0.353188
152;calc bound;100;0.0466508;0.0357724;0.062131
152;calc iter;100;1.24999;1.1586;1.39651
152;total;1;129.853;129.853;129.853
153;calc total;1;125.255;125.255;125.255
153;calc update async;100;0.000107619;1.4122e-05;0.00854966
153;calc inner;100;1.01299;0.943121;1.1422
153;calc wait;100;0.18767;0.0584465;0.395811
153;calc bound;100;0.0468512;0.0371531;0.0598876
153;calc iter;100;1.24989;1.14291;1.37963
153;total;1;129.847;129.847;129.847
154;calc total;1;125.255;125.255;125.255
154;calc update async;100;0.000115958;1.4743e-05;0.00924056
154;calc inner;100;1.01655;0.937526;1.14735
154;calc wait;100;0.183434;0.0558258;0.348323
154;calc bound;100;0.0472902;0.0361859;0.0651673
154;calc iter;100;1.24966;1.15191;1.37092
154;total;1;129.853;129.853;129.853
155;calc total;1;125.255;125.255;125.255
155;calc update async;100;0.000113627;1.3789e-05;0.00903231
155;calc inner;100;1.01803;0.946708;1.14688
155;calc wait;100;0.183633;0.0560213;0.462004
155;calc bound;100;0.0464409;0.0357635;0.0630777
155;calc iter;100;1.25021;1.15598;1.44717
155;total;1;129.853;129.853;129.853
156;calc total;1;125.255;125.255;125.255
156;calc update async;100;0.000113877;1.392e-05;0.0088483
156;calc inner;100;1.02948;0.987974;1.15227
156;calc wait;100;0.170164;0.0495197;0.300761
156;calc bound;100;0.0472754;0.0362366;0.0556934
156;calc iter;100;1.24865;1.16299;1.34796
156;total;1;129.847;129.847;129.847
157;calc total;1;125.255;125.255;125.255
157;calc update async;100;0.000112835;1.3575e-05;0.00902637
157;calc inner;100;1.02748;0.97632;1.15051
157;calc wait;100;0.171282;0.0615832;0.340178
157;calc bound;100;0.0467109;0.0356501;0.0565632
157;calc iter;100;1.24824;1.16305;1.37937
157;total;1;129.848;129.848;129.848
158;calc total;1;125.255;125.255;125.255
158;calc update async;100;0.000113983;1.2407e-05;0.00906868
158;calc inner;100;1.02628;0.984778;1.15204
158;calc wait;100;0.171233;0.0562485;0.328655
158;calc bound;100;0.0480196;0.0359107;0.0694995
158;calc iter;100;1.24844;1.1697;1.4379
158;total;1;129.85;129.85;129.85
159;calc total;1;125.255;125.255;125.255
159;calc update async;100;0.000113953;1.241e-05;0.00911324
159;calc inner;100;1.02859;0.98206;1.15007
159;calc wait;100;0.169621;0.059984;0.363243
159;calc bound;100;0.0482787;0.0355607;0.0683123
159;calc iter;100;1.24907;1.16317;1.39393
159;total;1;129.847;129.847;129.847
160;calc total;1;125.255;125.255;125.255
160;calc update async;100;0.000110501;1.6746e-05;0.00844453
160;calc inner;100;1.03698;1.0083;1.14516
160;calc wait;100;0.159816;0.0534466;0.285389
160;calc bound;100;0.0499235;0.0345443;0.0655099
160;calc iter;100;1.24922;1.15825;1.37112
160;total;1;129.849;129.849;129.849
161;calc total;1;125.255;125.255;125.255
161;calc update async;100;0.000113717;1.303e-05;0.00890585
161;calc inner;100;1.03711;1.01429;1.14844
161;calc wait;100;0.160661;0.0555547;0.307515
161;calc bound;100;0.0487412;0.0337662;0.0563007
161;calc iter;100;1.24992;1.16022;1.41566
161;total;1;129.846;129.846;129.846
162;calc total;1;125.255;125.255;125.255
162;calc update async;100;0.000110842;1.5545e-05;0.00845873
162;calc inner;100;1.03689;1.01161;1.14561
162;calc wait;100;0.16207;0.0495928;0.323575
162;calc bound;100;0.0483757;0.0351502;0.0660924
162;calc iter;100;1.24899;1.1519;1.39823
162;total;1;129.847;129.847;129.847
163;calc total;1;125.255;125.255;125.255
163;calc update async;100;0.000115793;1.4427e-05;0.00893833
163;calc inner;100;1.03761;1.01511;1.1467
163;calc wait;100;0.160374;0.0465407;0.304039
163;calc bound;100;0.0494371;0.0341868;0.0715575
163;calc iter;100;1.24938;1.15504;1.37963
163;total;1;129.847;129.847;129.847
164;calc total;1;125.255;125.255;125.255
164;calc update async;100;0.000125328;1.7577e-05;0.00909418
164;calc inner;100;1.01547;0.967663;1.1486
164;calc wait;100;0.166982;0.0589629;0.306648
164;calc bound;100;0.0667801;0.035482;0.0761186
164;calc iter;100;1.25104;1.13646;1.43299
164;total;1;129.849;129.849;129.849
165;calc total;1;125.255;125.255;125.255
165;calc update async;100;0.000126144;1.2593e-05;0.00918318
165;calc inner;100;1.01629;0.973018;1.14773
165;calc wait;100;0.166128;0.056722;0.340131
165;calc bound;100;0.0659261;0.0332654;0.077403
165;calc iter;100;1.25043;1.0855;1.4621
165;total;1;129.849;129.849;129.849
44;calc total;1;125.253;125.253;125.253
44;calc update async;100;0.000120875;2.0972e-05;0.00825144
44;calc inner;100;1.02422;0.980245;1.14951
44;calc wait;100;0.157694;0.052205;0.267343
44;calc bound;100;0.0673131;0.0343109;0.0762154
44;calc iter;100;1.25049;1.10506;1.38029
44;total;1;129.838;129.838;129.838
45;calc total;1;125.253;125.253;125.253
45;calc update async;100;0.000121426;2.5086e-05;0.00821681
45;calc inner;100;1.02449;0.971946;1.14837
45;calc wait;100;0.158872;0.0605553;0.274177
45;calc bound;100;0.0664311;0.0353801;0.0762635
45;calc iter;100;1.25084;1.12326;1.39666
45;total;1;129.839;129.839;129.839
46;calc total;1;125.253;125.253;125.253
46;calc update async;100;0.000123934;1.8497e-05;0.0086281
46;calc inner;100;1.02822;0.985735;1.1483
46;calc wait;100;0.156541;0.0552994;0.307774
46;calc bound;100;0.0640939;0.0353063;0.0761981
46;calc iter;100;1.25072;1.12663;1.41609
46;total;1;129.839;129.839;129.839
47;calc total;1;125.253;125.253;125.253
47;calc update async;100;0.00012079;1.4916e-05;0.00849002
47;calc inner;100;1.02475;0.985557;1.14595
47;calc wait;100;0.159305;0.0559619;0.280852
47;calc bound;100;0.0655228;0.0346088;0.0761812
47;calc iter;100;1.25144;1.1577;1.41008
47;total;1;129.844;129.844;129.844
115;calc total;1;125.253;125.253;125.253
115;calc update async;100;0.00010897;1.2754e-05;0.00854882
115;calc inner;100;1.04259;1.01804;1.14547
115;calc wait;100;0.15665;0.0581037;0.26203
115;calc bound;100;0.0485982;0.0339073;0.0594235
115;calc iter;100;1.24979;1.15528;1.35812
115;total;1;129.836;129.836;129.836
116;calc total;1;125.253;125.253;125.253
116;calc update async;100;0.000120855;1.8733e-05;0.00852707
116;calc inner;100;1.02073;0.981312;1.14751
116;calc wait;100;0.160769;0.0534727;0.299848
116;calc bound;100;0.0672021;0.0348295;0.0759698
116;calc iter;100;1.25081;1.1551;1.39676
116;total;1;129.837;129.837;129.837
117;calc total;1;125.252;125.252;125.252
117;calc update async;100;0.000111471;1.3266e-05;0.00769459
117;calc inner;100;1.01994;0.97856;1.14697
117;calc wait;100;0.162758;0.0505871;0.299299
117;calc bound;100;0.0661267;0.0347897;0.0773469
117;calc iter;100;1.25081;1.12865;1.41267
117;total;1;129.835;129.835;129.835
118;calc total;1;125.252;125.252;125.252
118;calc update async;100;0.000110752;1.8954e-05;0.00757437
118;calc inner;100;1.02306;0.983953;1.14622
118;calc wait;100;0.160537;0.0534182;0.322638
118;calc bound;100;0.065363;0.0349096;0.0756916
118;calc iter;100;1.25102;1.15443;1.45638
118;total;1;129.836;129.836;129.836
119;calc total;1;125.251;125.251;125.251
119;calc update async;100;0.000107864;1.3742e-05;0.00728454
119;calc inner;100;1.02323;0.980703;1.14814
119;calc wait;100;0.159675;0.0576881;0.26357
119;calc bound;100;0.0657954;0.0334818;0.0765759
119;calc iter;100;1.25044;1.11023;1.38219
119;total;1;129.837;129.837;129.837
139;calc total;1;125.255;125.255;125.255
139;calc update async;100;0.000114733;1.2869e-05;0.00897152
139;calc inner;100;1.03173;1.00674;1.14443
139;calc wait;100;0.16638;0.0565413;0.303585
139;calc bound;100;0.0488875;0.034726;0.0617365
139;calc iter;100;1.24863;1.14309;1.37393
139;total;1;129.851;129.851;129.851
140;calc total;1;125.255;125.255;125.255
140;calc update async;100;0.000132014;2.327e-05;0.00964613
140;calc inner;100;1.00807;0.960217;1.14577
140;calc wait;100;0.173322;0.0543361;0.317977
140;calc bound;100;0.0673423;0.033912;0.0768157
140;calc iter;100;1.25041;1.12942;1.42168
140;total;1;129.852;129.852;129.852
141;calc total;1;125.255;125.255;125.255
141;calc update async;100;0.000137423;1.6343e-05;0.00971443
141;calc inner;100;1.0096;0.964801;1.14565
141;calc wait;100;0.172895;0.0538363;0.338469
141;calc bound;100;0.0663333;0.0339457;0.0767727
141;calc iter;100;1.25046;1.14078;1.4945
141;total;1;129.855;129.855;129.855
142;calc total;1;125.255;125.255;125.255
142;calc update async;100;0.000135158;2.0589e-05;0.00982363
142;calc inner;100;1.0107;0.969688;1.14353
142;calc wait;100;0.171817;0.0540869;0.305601
142;calc bound;100;0.0658438;0.0352866;0.0766108
142;calc iter;100;1.251;1.12462;1.40815
142;total;1;129.853;129.853;129.853
143;calc total;1;125.255;125.255;125.255
143;calc update async;100;0.000133621;1.8942e-05;0.00982213
143;calc inner;100;1.01021;0.971365;1.14627
143;calc wait;100;0.172581;0.0539781;0.314541
143;calc bound;100;0.0664657;0.0356809;0.0765528
143;calc iter;100;1.25114;1.13635;1.41015
143;total;1;129.856;129.856;129.856
186;calc total;1;125.255;125.255;125.255
186;calc update async;100;0.000112321;1.2121e-05;0.00892705
186;calc inner;100;1.01997;0.984945;1.13953
186;calc wait;100;0.18229;0.0598974;0.377852
186;calc bound;100;0.0460621;0.0339276;0.0551423
186;calc iter;100;1.24968;1.11865;1.42534
186;total;1;129.865;129.865;129.865
187;calc total;1;125.255;125.255;125.255
187;calc update async;100;0.000114282;1.3393e-05;0.00897114
187;calc inner;100;1.01985;0.98446;1.13688
187;calc wait;100;0.180017;0.052892;0.354569
187;calc bound;100;0.047557;0.0342526;0.0637682
187;calc iter;100;1.2489;1.11219;1.4
187;total;1;129.869;129.869;129.869
188;calc total;1;125.255;125.255;125.255
188;calc update async;100;0.000125188;1.2929e-05;0.00900555
188;calc inner;100;0.994005;0.930853;1.14016
188;calc wait;100;0.187996;0.0522624;0.366849
188;calc bound;100;0.0667818;0.0333019;0.0772118
188;calc iter;100;1.25051;1.11321;1.45668
188;total;1;129.87;129.87;129.87
189;calc total;1;125.255;125.255;125.255
189;calc update async;100;0.000126665;1.2923e-05;0.00907806
189;calc inner;100;0.994301;0.929097;1.1382
189;calc wait;100;0.189622;0.0561845;0.414374
189;calc bound;100;0.0652952;0.034301;0.0760106
189;calc iter;100;1.25112;1.10138;1.47958
189;total;1;129.869;129.869;129.869
190;calc total;1;125.255;125.255;125.255
190;calc update async;100;0.000125594;1.6653e-05;0.0092598
190;calc inner;100;0.997905;0.947;1.13811
190;calc wait;100;0.185355;0.0540204;0.35423
190;calc bound;100;0.0648984;0.0339765;0.0765238
190;calc iter;100;1.25076;1.1108;1.44474
190;total;1;129.869;129.869;129.869
191;calc total;1;125.255;125.255;125.255
191;calc update async;100;0.000131388;1.8013e-05;0.00923213
191;calc inner;100;0.996957;0.941319;1.13961
191;calc wait;100;0.187231;0.0563919;0.349038
191;calc bound;100;0.0657537;0.0346752;0.0758835
191;calc iter;100;1.2517;1.10543;1.429
191;total;1;129.869;129.869;129.869
166;calc total;1;125.255;125.255;125.255
166;calc update async;100;0.000128941;1.7335e-05;0.00935267
166;calc inner;100;1.01812;0.974243;1.14678
166;calc wait;100;0.165955;0.0565289;0.321473
166;calc bound;100;0.0652696;0.0356715;0.0760884
166;calc iter;100;1.25107;1.14858;1.42184
166;total;1;129.849;129.849;129.849
167;calc total;1;125.255;125.255;125.255
167;calc update async;100;0.000128039;2.1528e-05;0.00927467
167;calc inner;100;1.01574;0.972969;1.14693
167;calc wait;100;0.166522;0.0470818;0.308965
167;calc bound;100;0.0665538;0.0340511;0.0770885
167;calc iter;100;1.25004;1.13537;1.41013
167;total;1;129.848;129.848;129.848
MPI
Running Jacobi on 192 processors with (8, 6 4) elements.
Array Dimensions: 3000 3000 3000
Block Dimensions: 375 500 750
== Energy Conservation Check ==
initial Energy:              125.000
  final Energy:              125.000
    Difference:               -0.000
== Time Statistics ==
Completed 100 iterations.
# unit_id;function_name;num_calls;avg_runtime;min_runtime;max_runtime
24;calc total;1;126.584;126.584;126.584
24;calc update async;100;9.94485e-05;2.0384e-05;0.00644611
24;calc inner;100;1.05229;0.981103;1.15194
24;calc wait;100;0.146067;0.0545443;0.290742
24;calc bound;100;0.0656384;0.0348307;0.0765181
24;calc iter;100;1.26579;1.10058;1.4341
24;total;1;131.204;131.204;131.204
25;calc total;1;126.584;126.584;126.584
25;calc update async;100;0.000121921;1.8544e-05;0.00826229
25;calc inner;100;1.05428;1.00624;1.15202
25;calc wait;100;0.144011;0.0556986;0.255472
25;calc bound;100;0.0644823;0.0355851;0.0762132
25;calc iter;100;1.26556;1.1382;1.40466
25;total;1;131.208;131.208;131.208
26;calc total;1;126.584;126.584;126.584
26;calc update async;100;0.000117013;1.7378e-05;0.00795837
26;calc inner;100;1.05335;1.00949;1.15143
26;calc wait;100;0.144491;0.054272;0.250612
26;calc bound;100;0.0650532;0.0358251;0.0765011
26;calc iter;100;1.26499;1.10063;1.38339
26;total;1;131.206;131.206;131.206
27;calc total;1;126.584;126.584;126.584
27;calc update async;100;0.000123786;1.8728e-05;0.00880673
27;calc inner;100;1.05059;1.00134;1.15257
27;calc wait;100;0.146241;0.0540232;0.270716
27;calc bound;100;0.0665134;0.0356339;0.0765427
27;calc iter;100;1.26538;1.16152;1.4043
27;total;1;131.198;131.198;131.198
28;calc total;1;126.584;126.584;126.584
28;calc update async;100;0.000105909;1.1574e-05;0.00822475
28;calc inner;100;1.07125;1.0348;1.14998
28;calc wait;100;0.143844;0.0583931;0.317172
28;calc bound;100;0.0432075;0.0356065;0.0613572
28;calc iter;100;1.26502;1.17946;1.45108
28;total;1;131.21;131.21;131.21
29;calc total;1;126.584;126.584;126.584
29;calc update async;100;0.000103325;1.279e-05;0.00820865
29;calc inner;100;1.06965;1.03504;1.1474
29;calc wait;100;0.146566;0.0560798;0.270763
29;calc bound;100;0.0419136;0.0349357;0.0598276
29;calc iter;100;1.26401;1.16981;1.3687
29;total;1;131.192;131.192;131.192
30;calc total;1;126.583;126.583;126.583
30;calc update async;100;9.6487e-05;1.1841e-05;0.00740361
30;calc inner;100;1.07138;1.03201;1.20397
30;calc wait;100;0.143293;0.0527056;0.262433
30;calc bound;100;0.0428805;0.0351481;0.0575321
30;calc iter;100;1.26452;1.18205;1.5105
30;total;1;131.194;131.194;131.194
31;calc total;1;126.583;126.583;126.583
31;calc update async;100;9.53156e-05;1.1923e-05;0.00720275
31;calc inner;100;1.07077;1.02354;1.27726
31;calc wait;100;0.141899;0.0575117;0.285343
31;calc bound;100;0.0444242;0.0350798;0.0795004
31;calc iter;100;1.26394;1.15026;1.47126
31;total;1;131.205;131.205;131.205
32;calc total;1;126.584;126.584;126.584
32;calc update async;100;8.57162e-05;1.0565e-05;0.00653207
32;calc inner;100;1.07349;0.987662;1.15211
32;calc wait;100;0.143755;0.0568848;0.319874
32;calc bound;100;0.0439654;0.0359245;0.0632432
32;calc iter;100;1.26354;1.1839;1.37006
32;total;1;131.204;131.204;131.204
33;calc total;1;126.584;126.584;126.584
33;calc update async;100;8.96694e-05;1.2907e-05;0.00680256
33;calc inner;100;1.06993;1.00655;1.15358
33;calc wait;100;0.148178;0.0563155;0.337304
33;calc bound;100;0.0436459;0.0369767;0.0596486
33;calc iter;100;1.26329;1.18389;1.38772
33;total;1;131.21;131.21;131.21
34;calc total;1;126.584;126.584;126.584
34;calc update async;100;0.00010123;1.1238e-05;0.00799695
34;calc inner;100;1.06634;1.00949;1.14549
34;calc wait;100;0.152216;0.0580994;0.348106
34;calc bound;100;0.0430237;0.0356363;0.0598014
34;calc iter;100;1.26362;1.18019;1.43212
34;total;1;131.202;131.202;131.202
48;calc total;1;126.584;126.584;126.584
48;calc update async;100;9.8983e-05;1.2506e-05;0.00595096
48;calc inner;100;1.05098;0.998582;1.15245
48;calc wait;100;0.146364;0.0551096;0.255412
48;calc bound;100;0.066305;0.0356264;0.076446
48;calc iter;100;1.26551;1.14878;1.39597
48;total;1;131.2;131.2;131.2
35;calc total;1;126.584;126.584;126.584
35;calc update async;100;0.000114921;1.1674e-05;0.0095275
35;calc inner;100;1.06918;1.00746;1.20456
35;calc wait;100;0.149966;0.0600874;0.364208
35;calc bound;100;0.042301;0.0357773;0.0524945
35;calc iter;100;1.26355;1.18516;1.4779
35;total;1;131.207;131.207;131.207
0;calc total;1;126.587;126.587;126.587
0;calc update async;100;9.15711e-05;1.8026e-05;0.00494578
0;calc inner;100;1.04862;0.97652;1.15105
0;calc wait;100;0.148363;0.0552637;0.271004
0;calc bound;100;0.066555;0.035638;0.127283
0;calc iter;100;1.26543;1.1689;1.42993
0;total;1;131.231;131.231;131.231
96;calc total;1;126.584;126.584;126.584
96;calc update async;100;0.000131771;1.9145e-05;0.00943248
96;calc inner;100;1.04972;0.99182;1.15209
96;calc wait;100;0.147558;0.0580498;0.291138
96;calc bound;100;0.0650628;0.0353901;0.0765362
96;calc iter;100;1.26552;1.14408;1.38713
96;total;1;131.19;131.19;131.19
72;calc total;1;126.581;126.581;126.581
72;calc update async;100;0.000101462;2.3254e-05;0.00623395
72;calc inner;100;1.04932;0.95551;1.15163
72;calc wait;100;0.14717;0.0580591;0.370016
72;calc bound;100;0.0666914;0.0353994;0.146054
72;calc iter;100;1.26581;1.10101;1.50639
72;total;1;131.197;131.197;131.197
49;calc total;1;126.584;126.584;126.584
49;calc update async;100;9.73256e-05;1.8497e-05;0.00601772
49;calc inner;100;1.05173;0.99698;1.15194
49;calc wait;100;0.146698;0.0536048;0.29396
49;calc bound;100;0.0654995;0.0356742;0.0764069
49;calc iter;100;1.26503;1.1002;1.42989
49;total;1;131.2;131.2;131.2
36;calc total;1;126.582;126.582;126.582
36;calc update async;100;0.00010758;1.3461e-05;0.00678684
36;calc inner;100;1.06771;1.00842;1.15543
36;calc wait;100;0.130748;0.0595657;0.239668
36;calc bound;100;0.0640468;0.0352684;0.0762684
36;calc iter;100;1.26444;1.17311;1.38587
36;total;1;131.209;131.209;131.209
1;calc total;1;126.586;126.586;126.586
1;calc update async;100;9.89653e-05;2.2473e-05;0.00563122
1;calc inner;100;1.0558;1.01079;1.15757
1;calc wait;100;0.140949;0.0552613;0.275873
1;calc bound;100;0.0663344;0.0359422;0.0771675
1;calc iter;100;1.26522;1.10538;1.41223
1;total;1;131.231;131.231;131.231
97;calc total;1;126.584;126.584;126.584
97;calc update async;100;0.00010848;1.5863e-05;0.00692346
97;calc inner;100;1.05118;0.980312;1.15305
97;calc wait;100;0.147379;0.0507884;0.27307
97;calc bound;100;0.0649315;0.035623;0.0795033
97;calc iter;100;1.26511;1.09166;1.43466
97;total;1;131.194;131.194;131.194
73;calc total;1;126.584;126.584;126.584
73;calc update async;100;0.000102349;2.105e-05;0.00652515
73;calc inner;100;1.05347;0.990275;1.15427
73;calc wait;100;0.144865;0.048472;0.394257
73;calc bound;100;0.0651353;0.0355373;0.0766865
73;calc iter;100;1.26567;1.16726;1.45377
73;total;1;131.19;131.19;131.19
50;calc total;1;126.584;126.584;126.584
50;calc update async;100;9.85886e-05;1.8479e-05;0.00618964
50;calc inner;100;1.05265;1.00324;1.15088
50;calc wait;100;0.145035;0.0692495;0.262981
50;calc bound;100;0.0658877;0.0359143;0.0760861
50;calc iter;100;1.26548;1.16749;1.41581
50;total;1;131.202;131.202;131.202
37;calc total;1;126.584;126.584;126.584
37;calc update async;100;0.000106372;1.2338e-05;0.00716192
37;calc inner;100;1.06585;1.00748;1.15132
37;calc wait;100;0.133192;0.0560687;0.279676
37;calc bound;100;0.0628214;0.0363728;0.0763457
37;calc iter;100;1.26381;1.17118;1.44449
37;total;1;131.212;131.212;131.212
2;calc total;1;126.586;126.586;126.586
2;calc update async;100;9.84055e-05;2.4499e-05;0.00590609
2;calc inner;100;1.05084;0.988855;1.14952
2;calc wait;100;0.147295;0.060858;0.319065
2;calc bound;100;0.0652063;0.0359657;0.0759705
2;calc iter;100;1.26537;1.16562;1.43597
2;total;1;131.231;131.231;131.231
98;calc total;1;126.584;126.584;126.584
98;calc update async;100;0.000106506;1.8515e-05;0.00686385
98;calc inner;100;1.05036;0.999419;1.15124
98;calc wait;100;0.14757;0.0587088;0.262277
98;calc bound;100;0.065616;0.0356986;0.0944407
98;calc iter;100;1.26549;1.13956;1.43924
98;total;1;131.19;131.19;131.19
74;calc total;1;126.584;126.584;126.584
74;calc update async;100;0.000106284;2.0674e-05;0.00672034
74;calc inner;100;1.05218;0.973711;1.15677
74;calc wait;100;0.143812;0.0568011;0.256971
74;calc bound;100;0.0662558;0.0361735;0.0770761
74;calc iter;100;1.26513;1.11724;1.40296
74;total;1;131.196;131.196;131.196
51;calc total;1;126.584;126.584;126.584
51;calc update async;100;0.000102619;2.0045e-05;0.00630755
51;calc inner;100;1.05301;0.981926;1.15162
51;calc wait;100;0.145366;0.0551741;0.335341
51;calc bound;100;0.0656427;0.0358672;0.076347
51;calc iter;100;1.26516;1.0953;1.47387
51;total;1;131.2;131.2;131.2
38;calc total;1;126.584;126.584;126.584
38;calc update async;100;0.000107636;1.4036e-05;0.00722541
38;calc inner;100;1.06981;1.01601;1.15275
38;calc wait;100;0.130889;0.0509052;0.303006
38;calc bound;100;0.0617658;0.0351554;0.0764741
38;calc iter;100;1.26436;1.18075;1.48305
38;total;1;131.207;131.207;131.207
3;calc total;1;126.586;126.586;126.586
3;calc update async;100;8.92982e-05;2.2369e-05;0.00502822
3;calc inner;100;1.05183;0.954235;1.24588
3;calc wait;100;0.144874;0.0545234;0.270293
3;calc bound;100;0.0661721;0.035817;0.0766932
3;calc iter;100;1.26488;1.11813;1.47736
3;total;1;131.23;131.23;131.23
99;calc total;1;126.584;126.584;126.584
99;calc update async;100;0.000135043;1.5038e-05;0.00976722
99;calc inner;100;1.04481;0.934389;1.1505
99;calc wait;100;0.15241;0.0544951;0.415227
99;calc bound;100;0.0666645;0.0357003;0.0765751
99;calc iter;100;1.26502;1.1038;1.54009
99;total;1;131.192;131.192;131.192
75;calc total;1;126.584;126.584;126.584
75;calc update async;100;0.000137173;2.3618e-05;0.00980788
75;calc inner;100;1.05118;0.991751;1.15162
75;calc wait;100;0.146266;0.0603819;0.258125
75;calc bound;100;0.0662268;0.0363591;0.0766565
75;calc iter;100;1.26542;1.1745;1.40405
75;total;1;131.197;131.197;131.197
52;calc total;1;126.584;126.584;126.584
52;calc update async;100;0.00010443;1.1627e-05;0.00806502
52;calc inner;100;1.06928;1.02836;1.14706
52;calc wait;100;0.145465;0.0573879;0.262952
52;calc bound;100;0.0435969;0.0354802;0.124669
52;calc iter;100;1.26455;1.15369;1.40562
52;total;1;131.197;131.197;131.197
39;calc total;1;126.584;126.584;126.584
39;calc update async;100;0.000117387;1.5921e-05;0.0082766
39;calc inner;100;1.06939;1.02564;1.15327
39;calc wait;100;0.129703;0.0394035;0.316223
39;calc bound;100;0.0631209;0.0352323;0.0764951
39;calc iter;100;1.26406;1.17641;1.4596
39;total;1;131.199;131.199;131.199
4;calc total;1;126.584;126.584;126.584
4;calc update async;100;7.7082e-05;1.2081e-05;0.00533824
4;calc inner;100;1.06673;1.01054;1.1454
4;calc wait;100;0.148024;0.0623784;0.276681
4;calc bound;100;0.0427647;0.0351874;0.0565591
4;calc iter;100;1.26414;1.17427;1.37636
4;total;1;131.231;131.231;131.231
100;calc total;1;126.582;126.582;126.582
100;calc update async;100;9.30282e-05;1.0009e-05;0.00716121
100;calc inner;100;1.0636;0.989279;1.14563
100;calc wait;100;0.151404;0.0595701;0.430284
100;calc bound;100;0.0430866;0.0351589;0.0581423
100;calc iter;100;1.26457;1.15509;1.47553
100;total;1;131.19;131.19;131.19
76;calc total;1;126.584;126.584;126.584
76;calc update async;100;8.93515e-05;1.1523e-05;0.00679506
76;calc inner;100;1.06527;0.981126;1.14635
76;calc wait;100;0.150376;0.0641645;0.311309
76;calc bound;100;0.0431462;0.0357571;0.0571541
76;calc iter;100;1.26512;1.17801;1.38761
76;total;1;131.189;131.189;131.189
53;calc total;1;126.583;126.583;126.583
53;calc update async;100;8.3762e-05;1.3267e-05;0.0059612
53;calc inner;100;1.06942;1.02627;1.14885
53;calc wait;100;0.145963;0.0581211;0.301739
53;calc bound;100;0.0428918;0.0354355;0.0575506
53;calc iter;100;1.2645;1.16564;1.41252
53;total;1;131.197;131.197;131.197
40;calc total;1;126.584;126.584;126.584
40;calc update async;100;0.000102193;1.3303e-05;0.00797483
40;calc inner;100;1.08126;1.03915;1.14964
40;calc wait;100;0.135039;0.0527878;0.259385
40;calc bound;100;0.0412466;0.0354428;0.060302
40;calc iter;100;1.264;1.19182;1.36336
40;total;1;131.206;131.206;131.206
5;calc total;1;126.586;126.586;126.586
5;calc update async;100;7.31597e-05;1.1951e-05;0.00499563
5;calc inner;100;1.06811;0.991662;1.15999
5;calc wait;100;0.146653;0.0569672;0.301676
5;calc bound;100;0.0434199;0.0355311;0.0945366
5;calc iter;100;1.26474;1.14217;1.39145
5;total;1;131.23;131.23;131.23
101;calc total;1;126.584;126.584;126.584
101;calc update async;100;9.12169e-05;1.1515e-05;0.00687042
101;calc inner;100;1.06562;1.0187;1.14664
101;calc wait;100;0.150529;0.0591101;0.284554
101;calc bound;100;0.0426985;0.0349007;0.0600418
101;calc iter;100;1.26465;1.1801;1.39114
101;total;1;131.193;131.193;131.193
77;calc total;1;126.584;126.584;126.584
77;calc update async;100;8.98441e-05;1.3373e-05;0.00676
77;calc inner;100;1.06614;0.99821;1.14607
77;calc wait;100;0.149611;0.0566342;0.331264
77;calc bound;100;0.0427526;0.0350092;0.0561879
77;calc iter;100;1.26422;1.16393;1.37661
77;total;1;131.185;131.185;131.185
54;calc total;1;126.583;126.583;126.583
54;calc update async;100;8.19409e-05;1.2462e-05;0.00592807
54;calc inner;100;1.06885;1.00641;1.14589
54;calc wait;100;0.145606;0.0571418;0.399282
54;calc bound;100;0.0427458;0.0352473;0.0545989
54;calc iter;100;1.26398;1.16332;1.45376
54;total;1;131.204;131.204;131.204
41;calc total;1;126.584;126.584;126.584
41;calc update async;100;0.00010825;1.0098e-05;0.0086374
41;calc inner;100;1.07806;1.04418;1.14897
41;calc wait;100;0.138818;0.0504819;0.259856
41;calc bound;100;0.0416168;0.0350962;0.0614658
41;calc iter;100;1.26399;1.18808;1.36377
41;total;1;131.207;131.207;131.207
6;calc total;1;126.586;126.586;126.586
6;calc update async;100;7.42384e-05;1.2488e-05;0.00518831
6;calc inner;100;1.06604;1.0108;1.14411
6;calc wait;100;0.149937;0.0598365;0.28874
6;calc bound;100;0.0423307;0.035075;0.064932
6;calc iter;100;1.26407;1.17495;1.38824
6;total;1;131.23;131.23;131.23
102;calc total;1;126.584;126.584;126.584
102;calc update async;100;9.89037e-05;1.2817e-05;0.00747376
102;calc inner;100;1.07233;1.00828;1.18246
102;calc wait;100;0.142942;0.052765;0.341457
102;calc bound;100;0.0429357;0.0355453;0.0637741
102;calc iter;100;1.26412;1.16893;1.41787
102;total;1;131.195;131.195;131.195
78;calc total;1;126.584;126.584;126.584
78;calc update async;100;9.62638e-05;1.1187e-05;0.00731168
78;calc inner;100;1.06995;0.990021;1.1493
78;calc wait;100;0.145417;0.0597517;0.41785
78;calc bound;100;0.0428919;0.0348003;0.055342
78;calc iter;100;1.26465;1.15168;1.47719
78;total;1;131.197;131.197;131.197
55;calc total;1;126.582;126.582;126.582
55;calc update async;100;8.05008e-05;1.193e-05;0.00563294
55;calc inner;100;1.07056;1.00163;1.14997
55;calc wait;100;0.143638;0.0545757;0.395494
55;calc bound;100;0.0439233;0.0353483;0.109583
55;calc iter;100;1.26466;1.17965;1.54067
55;total;1;131.196;131.196;131.196
42;calc total;1;126.584;126.584;126.584
42;calc update async;100;0.000105828;1.18e-05;0.00849273
42;calc inner;100;1.07785;1.03821;1.14887
42;calc wait;100;0.139835;0.0456144;0.273389
42;calc bound;100;0.0407903;0.035267;0.0599334
42;calc iter;100;1.2636;1.1738;1.37606
42;total;1;131.211;131.211;131.211
7;calc total;1;126.586;126.586;126.586
7;calc update async;100;7.66146e-05;1.1153e-05;0.00530092
7;calc inner;100;1.06695;0.988148;1.17833
7;calc wait;100;0.147785;0.070402;0.303508
7;calc bound;100;0.0433924;0.0352094;0.0649801
7;calc iter;100;1.2644;1.15275;1.49415
7;total;1;131.23;131.23;131.23
103;calc total;1;126.584;126.584;126.584
103;calc update async;100;9.62811e-05;1.129e-05;0.00723051
103;calc inner;100;1.06717;1.00866;1.14623
103;calc wait;100;0.145906;0.0535676;0.422774
103;calc bound;100;0.0442239;0.0350632;0.0682465
103;calc iter;100;1.26453;1.18021;1.48789
103;total;1;131.19;131.19;131.19
79;calc total;1;126.584;126.584;126.584
79;calc update async;100;9.29486e-05;1.2453e-05;0.0070587
79;calc inner;100;1.06839;0.972981;1.20709
79;calc wait;100;0.144598;0.0586057;0.263505
79;calc bound;100;0.0441933;0.034905;0.0633449
79;calc iter;100;1.26405;1.17026;1.40558
79;total;1;131.186;131.186;131.186
56;calc total;1;126.583;126.583;126.583
56;calc update async;100;7.91336e-05;1.168e-05;0.00571295
56;calc inner;100;1.07176;1.00858;1.15386
56;calc wait;100;0.14573;0.0546086;0.283401
56;calc bound;100;0.0438072;0.0363527;0.0588616
56;calc iter;100;1.26378;1.19332;1.3701
56;total;1;131.204;131.204;131.204
43;calc total;1;126.584;126.584;126.584
43;calc update async;100;0.000107126;1.2243e-05;0.00848217
43;calc inner;100;1.07985;1.03808;1.14753
43;calc wait;100;0.138882;0.0516913;0.25562
43;calc bound;100;0.0402774;0.0351005;0.0617936
43;calc iter;100;1.26402;1.18652;1.34717
43;total;1;131.207;131.207;131.207
8;calc total;1;126.581;126.581;126.581
8;calc update async;100;0.000104086;1.3341e-05;0.00799488
8;calc inner;100;1.06493;0.987145;1.14442
8;calc wait;100;0.15389;0.0558785;0.310579
8;calc bound;100;0.043353;0.0361425;0.064218
8;calc iter;100;1.26349;1.18402;1.39338
8;total;1;131.231;131.231;131.231
104;calc total;1;126.584;126.584;126.584
104;calc update async;100;0.000101953;1.1567e-05;0.00803211
104;calc inner;100;1.06737;1.00342;1.15193
104;calc wait;100;0.151178;0.0580593;0.320638
104;calc bound;100;0.0432662;0.0364023;0.060997
104;calc iter;100;1.26387;1.18102;1.366
104;total;1;131.195;131.195;131.195
80;calc total;1;126.584;126.584;126.584
80;calc update async;100;0.000100752;1.137e-05;0.00801364
80;calc inner;100;1.06728;0.927775;1.14845
80;calc wait;100;0.150218;0.0546513;0.369475
80;calc bound;100;0.0428199;0.036397;0.0646394
80;calc iter;100;1.26331;1.195;1.36973
80;total;1;131.196;131.196;131.196
57;calc total;1;126.584;126.584;126.584
57;calc update async;100;7.91132e-05;1.1103e-05;0.00575405
57;calc inner;100;1.0706;1.00735;1.14942
57;calc wait;100;0.146261;0.0574425;0.297386
57;calc bound;100;0.04412;0.0364033;0.0813171
57;calc iter;100;1.26283;1.19065;1.36124
57;total;1;131.203;131.203;131.203
9;calc total;1;126.584;126.584;126.584
9;calc update async;100;0.000104487;1.202e-05;0.00829841
9;calc inner;100;1.06477;0.997268;1.14609
9;calc wait;100;0.153285;0.0585349;0.317235
9;calc bound;100;0.0431407;0.0355218;0.0574731
9;calc iter;100;1.26303;1.18961;1.38498
9;total;1;131.23;131.23;131.23
105;calc total;1;126.584;126.584;126.584
105;calc update async;100;0.000104949;1.0583e-05;0.0083009
105;calc inner;100;1.06592;1.01042;1.14634
105;calc wait;100;0.151688;0.0561662;0.31046
105;calc bound;100;0.0440701;0.0360752;0.0627968
105;calc iter;100;1.26355;1.18626;1.36462
105;total;1;131.191;131.191;131.191
81;calc total;1;126.584;126.584;126.584
81;calc update async;100;0.00010211;1.3075e-05;0.00801359
81;calc inner;100;1.06638;0.971388;1.14817
81;calc wait;100;0.150741;0.0570819;0.276212
81;calc bound;100;0.0440147;0.0375632;0.0571484
81;calc iter;100;1.26335;1.19063;1.37076
81;total;1;131.197;131.197;131.197
58;calc total;1;126.584;126.584;126.584
58;calc update async;100;8.30669e-05;1.0371e-05;0.00627282
58;calc inner;100;1.06323;0.990411;1.14543
58;calc wait;100;0.15614;0.0579607;0.326765
58;calc bound;100;0.042408;0.0358009;0.0574007
58;calc iter;100;1.26353;1.17256;1.4194
58;total;1;131.201;131.201;131.201
10;calc total;1;126.584;126.584;126.584
10;calc update async;100;0.000100478;1.2466e-05;0.00779233
10;calc inner;100;1.06576;0.999674;1.14595
10;calc wait;100;0.152975;0.0600818;0.320164
10;calc bound;100;0.0435436;0.0361699;0.081689
10;calc iter;100;1.26353;1.1773;1.40707
10;total;1;131.231;131.231;131.231
106;calc total;1;126.584;126.584;126.584
106;calc update async;100;0.000108544;1.2518e-05;0.00880764
106;calc inner;100;1.06232;1.00008;1.14575
106;calc wait;100;0.156842;0.0544866;0.360477
106;calc bound;100;0.0431416;0.0354365;0.0617508
106;calc iter;100;1.26416;1.183;1.40416
106;total;1;131.192;131.192;131.192
82;calc total;1;126.584;126.584;126.584
82;calc update async;100;0.000101339;1.1103e-05;0.0080983
82;calc inner;100;1.06291;0.965695;1.14551
82;calc wait;100;0.156209;0.0569598;0.307479
82;calc bound;100;0.0428271;0.0359506;0.0639644
82;calc iter;100;1.26364;1.18573;1.42173
82;total;1;131.197;131.197;131.197
59;calc total;1;126.584;126.584;126.584
59;calc update async;100;7.83156e-05;1.0543e-05;0.00574851
59;calc inner;100;1.06564;0.975601;1.14547
59;calc wait;100;0.153567;0.0609951;0.316063
59;calc bound;100;0.042463;0.0362689;0.0551163
59;calc iter;100;1.26363;1.18563;1.37747
59;total;1;131.2;131.2;131.2
11;calc total;1;126.584;126.584;126.584
11;calc update async;100;9.91912e-05;1.1015e-05;0.0078492
11;calc inner;100;1.06518;1.00663;1.14498
11;calc wait;100;0.15433;0.0607142;0.311258
11;calc bound;100;0.0423093;0.0361832;0.0585092
11;calc iter;100;1.26317;1.18931;1.37447
11;total;1;131.23;131.23;131.23
107;calc total;1;126.584;126.584;126.584
107;calc update async;100;0.000102986;1.1656e-05;0.0082904
107;calc inner;100;1.06401;1.01896;1.18074
107;calc wait;100;0.155288;0.0598376;0.30316
107;calc bound;100;0.042121;0.0361647;0.0821231
107;calc iter;100;1.26388;1.17745;1.40756
107;total;1;131.195;131.195;131.195
83;calc total;1;126.584;126.584;126.584
83;calc update async;100;0.000102159;1.1526e-05;0.00833246
83;calc inner;100;1.06415;0.988139;1.14676
83;calc wait;100;0.155282;0.0587764;0.365181
83;calc bound;100;0.0424409;0.0369478;0.0522005
83;calc iter;100;1.26381;1.1226;1.43249
83;total;1;131.196;131.196;131.196
60;calc total;1;126.584;126.584;126.584
60;calc update async;100;0.000107294;1.4506e-05;0.00730113
60;calc inner;100;1.06434;1.01539;1.15275
60;calc wait;100;0.132997;0.0569807;0.237887
60;calc bound;100;0.064279;0.0373652;0.0765559
60;calc iter;100;1.2641;1.16903;1.38865
60;total;1;131.212;131.212;131.212
12;calc total;1;126.584;126.584;126.584
12;calc update async;100;0.000104912;1.589e-05;0.00689489
12;calc inner;100;1.06856;1.01422;1.1544
12;calc wait;100;0.129179;0.05652;0.273002
12;calc bound;100;0.0633728;0.0353872;0.0776516
12;calc iter;100;1.26405;1.17671;1.40302
12;total;1;131.24;131.24;131.24
108;calc total;1;126.584;126.584;126.584
108;calc update async;100;0.000126134;1.873e-05;0.00888628
108;calc inner;100;1.06487;1.02038;1.15144
108;calc wait;100;0.134445;0.056453;0.255514
108;calc bound;100;0.0629676;0.0359445;0.0766702
108;calc iter;100;1.26426;1.1735;1.40107
108;total;1;131.191;131.191;131.191
84;calc total;1;126.584;126.584;126.584
84;calc update async;100;0.000125547;1.8276e-05;0.0087503
84;calc inner;100;1.06675;1.02093;1.15448
84;calc wait;100;0.131278;0.0560584;0.240507
84;calc bound;100;0.0634914;0.0356953;0.0766116
84;calc iter;100;1.26446;1.16347;1.39994
84;total;1;131.234;131.234;131.234
61;calc total;1;126.584;126.584;126.584
61;calc update async;100;0.00010695;1.3268e-05;0.00723518
61;calc inner;100;1.06461;1.01027;1.14979
61;calc wait;100;0.133688;0.0611939;0.243737
61;calc bound;100;0.0631633;0.0355362;0.0768049
61;calc iter;100;1.26447;1.17531;1.40093
61;total;1;131.213;131.213;131.213
13;calc total;1;126.584;126.584;126.584
13;calc update async;100;0.00010346;1.6372e-05;0.00691368
13;calc inner;100;1.06684;1.01416;1.15361
109;calc total;1;126.584;126.584;126.584
109;calc update async;100;0.000121442;1.2962e-05;0.00864029
109;calc inner;100;1.06058;1.00653;1.15173
109;calc wait;100;0.136805;0.0561806;0.250909
109;calc bound;100;0.0644606;0.0357335;0.0816535
85;calc total;1;126.584;126.584;126.584
85;calc update async;100;0.000122474;1.3282e-05;0.0085319
85;calc inner;100;1.0632;1.01862;1.15465
85;calc wait;100;0.135367;0.0454253;0.251154
85;calc bound;100;0.0641483;0.0361489;0.0766631
85;calc iter;100;1.26396;1.16153;1.39556
85;total;1;131.235;131.235;131.235
62;calc total;1;126.584;126.584;126.584
62;calc update async;100;0.00010776;1.4044e-05;0.00742825
62;calc inner;100;1.06826;1.00603;1.14875
62;calc wait;100;0.132327;0.0488679;0.295949
62;calc bound;100;0.0613997;0.0359023;0.0762729
62;calc iter;100;1.26417;1.16608;1.44991
62;total;1;131.213;131.213;131.213
13;calc wait;100;0.13244;0.0533729;0.240733
13;calc bound;100;0.0623038;0.0354315;0.0760903
13;calc iter;100;1.26436;1.17275;1.41526
13;total;1;131.24;131.24;131.24
109;calc iter;100;1.26438;1.16722;1.39918
109;total;1;131.191;131.191;131.191
86;calc total;1;126.584;126.584;126.584
86;calc update async;100;0.000122672;1.6703e-05;0.00859896
86;calc inner;100;1.07024;1.01233;1.15424
86;calc wait;100;0.12956;0.0447777;0.308484
86;calc bound;100;0.0616927;0.0356911;0.0767582
86;calc iter;100;1.26449;1.17021;1.47279
86;total;1;131.224;131.224;131.224
63;calc total;1;126.584;126.584;126.584
63;calc update async;100;0.000110337;2.0063e-05;0.00738216
14;calc total;1;126.584;126.584;126.584
14;calc update async;100;0.00010378;1.2212e-05;0.00691058
14;calc inner;100;1.06855;1.0139;1.15442
14;calc wait;100;0.130629;0.0511246;0.299192
14;calc bound;100;0.0625602;0.0354194;0.0770486
14;calc iter;100;1.26401;1.17898;1.47677
14;total;1;131.237;131.237;131.237
110;calc total;1;126.584;126.584;126.584
110;calc update async;100;0.000125343;1.6206e-05;0.00890615
110;calc inner;100;1.06713;1.003;1.15602
110;calc wait;100;0.132679;0.0557347;0.322237
110;calc bound;100;0.0634195;0.035167;0.0766572
110;calc iter;100;1.26478;1.17491;1.46867
110;total;1;131.189;131.189;131.189
87;calc total;1;126.584;126.584;126.584
87;calc update async;100;0.000120241;1.589e-05;0.00854172
87;calc inner;100;1.06964;1.01753;1.15412
87;calc wait;100;0.13076;0.0487182;0.289982
87;calc bound;100;0.0625387;0.0357981;0.0762165
87;calc iter;100;1.26441;1.17787;1.46994
87;total;1;131.235;131.235;131.235
63;calc inner;100;1.06877;1.01928;1.15019
63;calc wait;100;0.129985;0.0585102;0.256643
63;calc bound;100;0.063097;0.0354694;0.0761753
63;calc iter;100;1.26442;1.16923;1.42034
63;total;1;131.214;131.214;131.214
15;calc total;1;126.584;126.584;126.584
15;calc update async;100;0.000104942;1.3368e-05;0.00713563
15;calc inner;100;1.07071;1.01963;1.15433
15;calc wait;100;0.128754;0.0503391;0.262154
15;calc bound;100;0.0629444;0.0356037;0.075511
15;calc iter;100;1.26442;1.16392;1.43125
15;total;1;131.239;131.239;131.239
111;calc total;1;126.584;126.584;126.584
111;calc update async;100;0.000118167;1.8643e-05;0.00855062
111;calc inner;100;1.06917;1.00831;1.15306
111;calc wait;100;0.130504;0.0478529;0.297247
111;calc bound;100;0.0622044;0.0353452;0.0765963
111;calc iter;100;1.26441;1.16782;1.43567
111;total;1;131.189;131.189;131.189
88;calc total;1;126.584;126.584;126.584
88;calc update async;100;0.000106057;1.1744e-05;0.00854655
88;calc inner;100;1.07997;1.03235;1.15223
88;calc wait;100;0.138314;0.0589178;0.283985
88;calc bound;100;0.0410691;0.035136;0.0554743
88;calc iter;100;1.26468;1.19517;1.37858
88;total;1;131.234;131.234;131.234
64;calc total;1;126.586;126.586;126.586
64;calc update async;100;7.56591e-05;1.2692e-05;0.00533902
64;calc inner;100;1.07856;1.03607;1.14605
64;calc wait;100;0.138847;0.0519474;0.240906
64;calc bound;100;0.0414406;0.0353364;0.057709
64;calc iter;100;1.26431;1.19291;1.37218
64;total;1;131.205;131.205;131.205
16;calc total;1;126.584;126.584;126.584
16;calc update async;100;9.79603e-05;1.0693e-05;0.00784156
16;calc inner;100;1.0794;1.02438;1.14988
16;calc wait;100;0.138404;0.0528356;0.321827
16;calc bound;100;0.0410637;0.0352937;0.0661435
16;calc iter;100;1.26383;1.18238;1.40043
16;total;1;131.23;131.23;131.23
112;calc total;1;126.584;126.584;126.584
112;calc update async;100;0.000107465;1.1688e-05;0.00866839
112;calc inner;100;1.07536;1.03862;1.14781
112;calc wait;100;0.142956;0.0485089;0.234887
112;calc bound;100;0.0407204;0.0353981;0.0565707
112;calc iter;100;1.2643;1.18152;1.36492
112;total;1;131.188;131.188;131.188
89;calc total;1;126.584;126.584;126.584
89;calc update async;100;0.000105089;1.1704e-05;0.00855008
89;calc inner;100;1.07863;1.05091;1.14841
89;calc wait;100;0.138048;0.0547639;0.233618
89;calc bound;100;0.0417068;0.0352611;0.0549502
89;calc iter;100;1.26459;1.18283;1.38391
89;total;1;131.209;131.209;131.209
65;calc total;1;126.586;126.586;126.586
65;calc update async;100;7.07216e-05;1.0037e-05;0.00500194
65;calc inner;100;1.07704;1.03755;1.14546
65;calc wait;100;0.140496;0.0558815;0.2694
65;calc bound;100;0.0410288;0.0345896;0.0553749
65;calc iter;100;1.26439;1.1858;1.36308
65;total;1;131.205;131.205;131.205
17;calc total;1;126.584;126.584;126.584
17;calc update async;100;9.27803e-05;8.22e-06;0.00725225
17;calc inner;100;1.07764;1.0469;1.14859
17;calc wait;100;0.139844;0.0558534;0.245409
17;calc bound;100;0.041092;0.035269;0.0558995
17;calc iter;100;1.2635;1.19026;1.3792
17;total;1;131.231;131.231;131.231
113;calc total;1;126.584;126.584;126.584
113;calc update async;100;0.000107443;1.2629e-05;0.00861002
113;calc inner;100;1.07674;1.04232;1.14574
113;calc wait;100;0.139566;0.0562849;0.248878
113;calc bound;100;0.0413519;0.0351078;0.0553067
113;calc iter;100;1.26417;1.19026;1.36235
113;total;1;131.184;131.184;131.184
66;calc total;1;126.586;126.586;126.586
66;calc update async;100;7.76159e-05;1.1423e-05;0.00590021
66;calc inner;100;1.07555;1.03455;1.1464
66;calc wait;100;0.143041;0.0495088;0.314926
66;calc bound;100;0.0402159;0.0351479;0.0656306
66;calc iter;100;1.26402;1.18256;1.41933
66;total;1;131.202;131.202;131.202
18;calc total;1;126.584;126.584;126.584
18;calc update async;100;9.20064e-05;1.0661e-05;0.00732786
18;calc inner;100;1.07908;1.03401;1.1506
18;calc wait;100;0.139473;0.0535703;0.302192
18;calc bound;100;0.0406405;0.0351307;0.0577106
18;calc iter;100;1.2639;1.18257;1.40936
18;total;1;131.229;131.229;131.229
114;calc total;1;126.584;126.584;126.584
114;calc update async;100;0.000109541;1.2076e-05;0.00886619
114;calc inner;100;1.07459;1.02135;1.14918
114;calc wait;100;0.14273;0.0539826;0.341673
114;calc bound;100;0.0411206;0.035568;0.0693159
114;calc iter;100;1.26419;1.18501;1.42435
114;total;1;131.186;131.186;131.186
67;calc total;1;126.586;126.586;126.586
67;calc update async;100;7.2346e-05;1.05e-05;0.00525766
67;calc inner;100;1.07744;1.02818;1.14698
67;calc wait;100;0.140502;0.0544434;0.273822
67;calc bound;100;0.0403994;0.0348147;0.0632036
67;calc iter;100;1.26388;1.19152;1.38595
67;total;1;131.201;131.201;131.201
19;calc total;1;126.584;126.584;126.584
19;calc update async;100;0.00010076;1.1411e-05;0.00807028
19;calc inner;100;1.07971;1.03165;1.14949
19;calc wait;100;0.138348;0.0549172;0.273501
19;calc bound;100;0.040418;0.0351226;0.0582581
19;calc iter;100;1.26433;1.19174;1.37146
19;total;1;131.23;131.23;131.23
68;calc total;1;126.584;126.584;126.584
68;calc update async;100;0.000105397;1.1562e-05;0.00819675
68;calc inner;100;1.08121;1.04184;1.14844
68;calc wait;100;0.136397;0.0537983;0.250348
68;calc bound;100;0.045533;0.0353964;0.0718715
68;calc iter;100;1.26511;1.17349;1.36567
68;total;1;131.209;131.209;131.209
20;calc total;1;126.584;126.584;126.584
20;calc update async;100;9.93111e-05;1.2549e-05;0.00745501
20;calc inner;100;1.08146;1.02327;1.15073
20;calc wait;100;0.135738;0.054891;0.30499
20;calc bound;100;0.045144;0.0354341;0.0689939
20;calc iter;100;1.26485;1.17379;1.37179
20;total;1;131.24;131.24;131.24
69;calc total;1;126.586;126.586;126.586
69;calc update async;100;7.66936e-05;1.3167e-05;0.00527922
69;calc inner;100;1.07995;1.03463;1.1477
21;calc total;1;126.584;126.584;126.584
21;calc update async;100;9.95663e-05;1.209e-05;0.00763826
21;calc inner;100;1.08218;1.03257;1.1515
21;calc wait;100;0.135276;0.0436468;0.29241
21;calc bound;100;0.0453339;0.0355716;0.0634166
69;calc wait;100;0.138488;0.0555953;0.262731
69;calc bound;100;0.0452183;0.0347401;0.0736131
69;calc iter;100;1.2654;1.17813;1.39387
69;total;1;131.213;131.213;131.213
21;calc iter;100;1.26474;1.18053;1.37655
21;total;1;131.239;131.239;131.239
70;calc total;1;126.585;126.585;126.585
70;calc update async;100;7.6552e-05;1.0613e-05;0.00541893
70;calc inner;100;1.08067;1.04067;1.14677
70;calc wait;100;0.137471;0.0566596;0.277755
70;calc bound;100;0.0445822;0.0351174;0.0679857
70;calc iter;100;1.26461;1.17673;1.41409
70;total;1;131.21;131.21;131.21
22;calc total;1;126.584;126.584;126.584
22;calc update async;100;0.000100233;1.1768e-05;0.0079213
22;calc inner;100;1.08061;1.04075;1.14879
22;calc wait;100;0.137448;0.0554215;0.287097
22;calc bound;100;0.044432;0.0356629;0.0693897
22;calc iter;100;1.26469;1.1786;1.38043
22;total;1;131.24;131.24;131.24
71;calc total;1;126.585;126.585;126.585
71;calc update async;100;7.67575e-05;1.1993e-05;0.00543908
71;calc inner;100;1.07856;1.03234;1.14718
71;calc wait;100;0.139023;0.0543546;0.38109
71;calc bound;100;0.0455709;0.0355358;0.076989
71;calc iter;100;1.26496;1.18172;1.52835
71;total;1;131.214;131.214;131.214
23;calc total;1;126.584;126.584;126.584
23;calc update async;100;0.000102146;1.2908e-05;0.00790787
23;calc inner;100;1.07849;1.00192;1.14866
23;calc wait;100;0.138738;0.0503024;0.306648
23;calc bound;100;0.0465651;0.0350265;0.0759684
23;calc iter;100;1.2651;1.17471;1.48298
23;total;1;131.235;131.235;131.235
120;calc total;1;126.583;126.583;126.583
120;calc update async;100;0.000100265;1.8015e-05;0.00617307
120;calc inner;100;1.04674;0.979446;1.15435
120;calc wait;100;0.151978;0.0522052;0.291163
120;calc bound;100;0.0652576;0.0347759;0.0766476
120;calc iter;100;1.26581;1.10016;1.39662
120;total;1;131.2;131.2;131.2
121;calc total;1;126.585;126.585;126.585
121;calc update async;100;0.000109056;1.3102e-05;0.00722944
121;calc inner;100;1.04918;0.990514;1.15215
121;calc wait;100;0.150948;0.0549833;0.305149
121;calc bound;100;0.0638617;0.0349566;0.075873
121;calc iter;100;1.26562;1.16257;1.4497
121;total;1;131.205;131.205;131.205
122;calc total;1;126.584;126.584;126.584
122;calc update async;100;0.000111689;2.4588e-05;0.00725672
122;calc inner;100;1.04501;0.999106;1.15118
122;calc wait;100;0.150844;0.0554842;0.307803
122;calc bound;100;0.0658335;0.0361133;0.0758897
122;calc iter;100;1.26488;1.10883;1.44494
122;total;1;131.205;131.205;131.205
123;calc total;1;126.584;126.584;126.584
123;calc update async;100;0.000110599;2.0791e-05;0.0074153
123;calc inner;100;1.04556;0.999136;1.15438
123;calc wait;100;0.150909;0.0630506;0.279497
123;calc bound;100;0.0674412;0.0356191;0.0766907
123;calc iter;100;1.26542;1.16312;1.40697
123;total;1;131.207;131.207;131.207
124;calc total;1;126.584;126.584;126.584
124;calc update async;100;9.85744e-05;1.2641e-05;0.00750839
124;calc inner;100;1.06206;1.01701;1.14507
124;calc wait;100;0.153349;0.0555516;0.386435
124;calc bound;100;0.0438115;0.0355766;0.0640175
124;calc iter;100;1.26506;1.15275;1.47857
124;total;1;131.2;131.2;131.2
125;calc total;1;126.584;126.584;126.584
125;calc update async;100;9.56255e-05;1.2892e-05;0.00727164
125;calc inner;100;1.06346;1.01806;1.16199
125;calc wait;100;0.152814;0.0589467;0.294859
125;calc bound;100;0.042268;0.0350737;0.0590071
125;calc iter;100;1.26413;1.17299;1.40893
125;total;1;131.199;131.199;131.199
126;calc total;1;126.584;126.584;126.584
126;calc update async;100;9.4972e-05;1.1674e-05;0.00717598
126;calc inner;100;1.06729;1.02541;1.15053
126;calc wait;100;0.146406;0.0602934;0.318512
126;calc bound;100;0.0440445;0.0353399;0.0663284
126;calc iter;100;1.26438;1.1699;1.41106
126;total;1;131.2;131.2;131.2
127;calc total;1;126.584;126.584;126.584
127;calc update async;100;9.89716e-05;1.2514e-05;0.00714125
127;calc inner;100;1.06898;1.03362;1.15356
127;calc wait;100;0.140681;0.0590136;0.274689
127;calc bound;100;0.0465307;0.0353119;0.0797169
127;calc iter;100;1.26392;1.17078;1.39287
127;total;1;131.2;131.2;131.2
128;calc total;1;126.587;126.587;126.587
128;calc update async;100;9.81229e-05;1.2089e-05;0.00775473
128;calc inner;100;1.06046;0.958584;1.14786
128;calc wait;100;0.15701;0.0592228;0.419538
128;calc bound;100;0.0437838;0.036697;0.0624411
128;calc iter;100;1.26335;1.17209;1.41716
128;total;1;131.208;131.208;131.208
129;calc total;1;126.587;126.587;126.587
129;calc update async;100;0.000122936;1.261e-05;0.0101934
129;calc inner;100;1.06114;0.99934;1.14683
129;calc wait;100;0.156497;0.056314;0.324657
129;calc bound;100;0.0435471;0.0361103;0.0566954
129;calc iter;100;1.26337;1.1806;1.37975
129;total;1;131.207;131.207;131.207
130;calc total;1;126.587;126.587;126.587
130;calc update async;100;0.000109559;1.2081e-05;0.00873259
130;calc inner;100;1.06064;0.989058;1.14565
130;calc wait;100;0.158059;0.0606618;0.395271
130;calc bound;100;0.0434313;0.0356649;0.0689998
130;calc iter;100;1.2636;1.17327;1.43673
130;total;1;131.208;131.208;131.208
131;calc total;1;126.587;126.587;126.587
131;calc update async;100;0.000100611;1.0853e-05;0.008087
131;calc inner;100;1.05868;1.00024;1.14462
131;calc wait;100;0.160948;0.0602175;0.389887
131;calc bound;100;0.0425773;0.0363107;0.0573783
131;calc iter;100;1.26376;1.17648;1.44403
131;total;1;131.208;131.208;131.208
132;calc total;1;126.587;126.587;126.587
132;calc update async;100;0.000121946;1.0854e-05;0.00869122
132;calc inner;100;1.05624;1.00642;1.15037
132;calc wait;100;0.143127;0.0548042;0.290289
132;calc bound;100;0.0631606;0.0355868;0.0768228
132;calc iter;100;1.26445;1.15571;1.45141
132;total;1;131.212;131.212;131.212
133;calc total;1;126.587;126.587;126.587
133;calc update async;100;0.000116113;1.6733e-05;0.00811371
133;calc inner;100;1.05552;0.996016;1.14995
133;calc wait;100;0.142145;0.0533412;0.302898
133;calc bound;100;0.0631588;0.0354719;0.0770996
133;calc iter;100;1.26386;1.15137;1.44765
133;total;1;131.213;131.213;131.213
134;calc total;1;126.587;126.587;126.587
134;calc update async;100;0.00012188;1.303e-05;0.00873005
134;calc inner;100;1.05778;0.998995;1.1505
134;calc wait;100;0.141715;0.0572637;0.40331
134;calc bound;100;0.063198;0.0356121;0.077549
134;calc iter;100;1.26451;1.15419;1.51105
134;total;1;131.21;131.21;131.21
135;calc total;1;126.587;126.587;126.587
135;calc update async;100;0.000124118;1.645e-05;0.00898623
135;calc inner;100;1.06093;1.00069;1.14916
135;calc wait;100;0.139056;0.0558719;0.312367
135;calc bound;100;0.0619256;0.0355549;0.0760966
135;calc iter;100;1.26427;1.15692;1.45855
135;total;1;131.213;131.213;131.213
136;calc total;1;126.587;126.587;126.587
136;calc update async;100;0.000110701;1.1846e-05;0.00904035
136;calc inner;100;1.06705;1.03413;1.14308
136;calc wait;100;0.150432;0.0585849;0.284081
136;calc bound;100;0.0404043;0.0352344;0.0564254
136;calc iter;100;1.26377;1.17565;1.3888
136;total;1;131.212;131.212;131.212
168;calc total;1;126.586;126.586;126.586
168;calc update async;100;8.57454e-05;1.8364e-05;0.00445418
168;calc inner;100;1.0426;0.958991;1.22422
168;calc wait;100;0.155194;0.0596514;0.30318
168;calc bound;100;0.0658776;0.0356598;0.0763491
168;calc iter;100;1.26502;1.07772;1.45982
168;total;1;131.217;131.217;131.217
144;calc total;1;126.587;126.587;126.587
144;calc update async;100;0.00013485;2.0543e-05;0.00966444
144;calc inner;100;1.03579;0.959242;1.14699
144;calc wait;100;0.162233;0.0580989;0.291854
144;calc bound;100;0.0662205;0.0355718;0.0767263
144;calc iter;100;1.26546;1.15362;1.41459
144;total;1;131.2;131.2;131.2
137;calc total;1;126.587;126.587;126.587
137;calc update async;100;0.000107752;1.1419e-05;0.00875512
137;calc inner;100;1.06797;1.0335;1.14438
137;calc wait;100;0.149531;0.0623601;0.279044
137;calc bound;100;0.0408138;0.0344116;0.0586989
137;calc iter;100;1.26449;1.17372;1.37524
137;total;1;131.21;131.21;131.21
169;calc total;1;126.587;126.587;126.587
169;calc update async;100;0.000111211;2.4499e-05;0.00702963
169;calc inner;100;1.04258;0.965753;1.15049
169;calc wait;100;0.155965;0.0457581;0.304598
169;calc bound;100;0.0644967;0.0342656;0.0776787
169;calc iter;100;1.26557;1.12717;1.46858
169;total;1;131.219;131.219;131.219
138;calc total;1;126.587;126.587;126.587
138;calc update async;100;0.000110629;1.227e-05;0.00901477
138;calc inner;100;1.06735;1.0255;1.14603
138;calc wait;100;0.151696;0.055507;0.279118
138;calc bound;100;0.0402781;0.0352184;0.0622743
138;calc iter;100;1.26378;1.16675;1.3863
138;total;1;131.212;131.212;131.212
170;calc total;1;126.587;126.587;126.587
170;calc update async;100;0.000135766;2.267e-05;0.0096572
170;calc inner;100;1.03935;0.980595;1.15041
170;calc wait;100;0.156945;0.0569968;0.361937
170;calc bound;100;0.0661649;0.0357747;0.0767347
170;calc iter;100;1.26487;1.08326;1.45871
170;total;1;131.219;131.219;131.219
139;calc total;1;126.587;126.587;126.587
139;calc update async;100;0.000112626;1.1258e-05;0.00937631
139;calc inner;100;1.06449;1.01095;1.14467
139;calc wait;100;0.156238;0.056821;0.326681
139;calc bound;100;0.0392625;0.0350474;0.0527588
139;calc iter;100;1.26376;1.17735;1.40501
139;total;1;131.212;131.212;131.212
171;calc total;1;126.587;126.587;126.587
171;calc update async;100;0.000112399;2.0037e-05;0.0072889
171;calc inner;100;1.03663;0.958619;1.15075
171;calc wait;100;0.15991;0.0533025;0.296824
171;calc bound;100;0.0670943;0.0353916;0.0766375
171;calc iter;100;1.26526;1.15276;1.42973
171;total;1;131.217;131.217;131.217
140;calc total;1;126.587;126.587;126.587
140;calc update async;100;0.000120499;1.0851e-05;0.00972385
140;calc inner;100;1.0709;1.02309;1.1461
140;calc wait;100;0.147045;0.0561628;0.297843
140;calc bound;100;0.0452963;0.0354712;0.0728146
140;calc iter;100;1.26509;1.15708;1.39341
140;total;1;131.21;131.21;131.21
172;calc total;1;126.587;126.587;126.587
172;calc update async;100;9.69313e-05;1.045e-05;0.00731303
172;calc inner;100;1.06067;0.988515;1.14844
172;calc wait;100;0.153517;0.060303;0.363379
172;calc bound;100;0.0443983;0.0356423;0.0636617
172;calc iter;100;1.26449;1.15732;1.49428
172;total;1;131.213;131.213;131.213
141;calc total;1;126.587;126.587;126.587
141;calc update async;100;0.000125452;1.5457e-05;0.00979593
141;calc inner;100;1.06963;1.03073;1.14639
141;calc wait;100;0.148728;0.0554874;0.309707
141;calc bound;100;0.0447898;0.0349736;0.0760904
141;calc iter;100;1.26495;1.12759;1.43364
141;total;1;131.212;131.212;131.212
173;calc total;1;126.587;126.587;126.587
173;calc update async;100;9.68335e-05;1.1325e-05;0.00731959
173;calc inner;100;1.06223;0.994541;1.15251
173;calc wait;100;0.152446;0.0578176;0.305897
173;calc bound;100;0.0436315;0.0349891;0.064313
173;calc iter;100;1.26386;1.14306;1.41913
173;total;1;131.209;131.209;131.209
145;calc total;1;126.587;126.587;126.587
145;calc update async;100;0.000141147;1.8798e-05;0.0104647
145;calc inner;100;1.03992;0.969945;1.14725
145;calc wait;100;0.157948;0.0550479;0.382835
145;calc bound;100;0.0644723;0.0359409;0.0769169
145;calc iter;100;1.26517;1.09136;1.49533
145;total;1;131.204;131.204;131.204
142;calc total;1;126.587;126.587;126.587
142;calc update async;100;0.000125588;1.0656e-05;0.00993253
142;calc inner;100;1.0716;1.03133;1.14567
142;calc wait;100;0.146013;0.0545055;0.322659
142;calc bound;100;0.0452674;0.0359391;0.0733754
142;calc iter;100;1.26502;1.17296;1.4127
142;total;1;131.212;131.212;131.212
174;calc total;1;126.587;126.587;126.587
174;calc update async;100;9.60581e-05;1.342e-05;0.00720779
174;calc inner;100;1.0603;0.97428;1.21801
174;calc wait;100;0.152722;0.0567167;0.405083
174;calc bound;100;0.0449098;0.0354304;0.0702221
174;calc iter;100;1.26437;1.16404;1.42147
174;total;1;131.208;131.208;131.208
146;calc total;1;126.587;126.587;126.587
146;calc update async;100;0.000122851;1.6597e-05;0.00848878
146;calc inner;100;1.03736;0.984299;1.14751
143;calc total;1;126.587;126.587;126.587
143;calc update async;100;0.000125647;1.2905e-05;0.00990349
143;calc inner;100;1.07067;1.02649;1.14562
143;calc wait;100;0.143233;0.0460394;0.278658
143;calc bound;100;0.0481374;0.0351786;0.0742991
143;calc iter;100;1.26416;1.16553;1.4
143;total;1;131.212;131.212;131.212
175;calc total;1;126.587;126.587;126.587
175;calc update async;100;0.000106514;1.0517e-05;0.00826512
175;calc inner;100;1.05923;0.989739;1.14473
175;calc wait;100;0.152912;0.059011;0.310558
175;calc bound;100;0.0451821;0.0352187;0.113983
175;calc iter;100;1.26395;1.14885;1.39506
175;total;1;131.207;131.207;131.207
146;calc wait;100;0.160898;0.0552544;0.334892
146;calc bound;100;0.0651072;0.035923;0.0770399
146;calc iter;100;1.26525;1.13455;1.44914
146;total;1;131.205;131.205;131.205
176;calc total;1;126.586;126.586;126.586
176;calc update async;100;0.000101336;1.2361e-05;0.00804956
176;calc inner;100;1.05772;0.987316;1.21985
176;calc wait;100;0.159818;0.0582076;0.361983
176;calc bound;100;0.0438686;0.0353366;0.068456
176;calc iter;100;1.26302;1.16904;1.42747
176;total;1;131.219;131.219;131.219
147;calc total;1;126.587;126.587;126.587
147;calc update async;100;0.000127893;2.3527e-05;0.00852182
147;calc inner;100;1.03698;0.986814;1.14997
147;calc wait;100;0.159446;0.0548935;0.300659
147;calc bound;100;0.0665324;0.0361242;0.0768569
147;calc iter;100;1.26485;1.11224;1.43926
147;total;1;131.203;131.203;131.203
177;calc total;1;126.587;126.587;126.587
177;calc update async;100;0.000100582;1.2891e-05;0.0080662
177;calc inner;100;1.05482;0.976344;1.14702
177;calc wait;100;0.164112;0.0592782;0.330186
177;calc bound;100;0.043041;0.0362205;0.0559032
177;calc iter;100;1.26358;1.16772;1.38736
177;total;1;131.212;131.212;131.212
148;calc total;1;126.587;126.587;126.587
148;calc update async;100;0.00011128;1.1431e-05;0.00880106
148;calc inner;100;1.05638;0.998493;1.24807
148;calc wait;100;0.157007;0.0528043;0.280455
148;calc bound;100;0.0444495;0.0341186;0.106953
148;calc iter;100;1.26417;1.15689;1.4219
148;total;1;131.197;131.197;131.197
178;calc total;1;126.587;126.587;126.587
178;calc update async;100;0.000112635;1.4127e-05;0.00902123
178;calc inner;100;1.05471;0.97719;1.14694
178;calc wait;100;0.164287;0.0604677;0.385855
178;calc bound;100;0.0431412;0.0354255;0.0598052
178;calc iter;100;1.26352;1.16191;1.44695
178;total;1;131.219;131.219;131.219
149;calc total;1;126.587;126.587;126.587
149;calc update async;100;0.000111905;1.3159e-05;0.00889011
149;calc inner;100;1.05361;0.999976;1.14321
149;calc wait;100;0.162404;0.0616815;0.453927
149;calc bound;100;0.0430859;0.0351725;0.0638792
149;calc iter;100;1.26468;1.12136;1.53387
149;total;1;131.202;131.202;131.202
179;calc total;1;126.587;126.587;126.587
179;calc update async;100;0.000112107;1.2033e-05;0.00903136
179;calc inner;100;1.05499;0.976214;1.14744
179;calc wait;100;0.164222;0.0482316;0.337304
179;calc bound;100;0.0425529;0.0355558;0.0543898
179;calc iter;100;1.26329;1.1745;1.38281
179;total;1;131.219;131.219;131.219
150;calc total;1;126.587;126.587;126.587
150;calc update async;100;9.90366e-05;1.2299e-05;0.00760919
150;calc inner;100;1.05951;0.956956;1.14852
150;calc wait;100;0.154796;0.0557399;0.409324
150;calc bound;100;0.0436181;0.0361595;0.0710122
150;calc iter;100;1.26385;1.15174;1.4188
150;total;1;131.199;131.199;131.199
180;calc total;1;126.587;126.587;126.587
180;calc update async;100;0.00012993;1.0206e-05;0.00904205
180;calc inner;100;1.04476;0.975365;1.14226
180;calc wait;100;0.155514;0.0533153;0.360975
180;calc bound;100;0.0631894;0.0347767;0.0766931
180;calc iter;100;1.26445;1.1434;1.50687
180;total;1;131.202;131.202;131.202
151;calc total;1;126.587;126.587;126.587
151;calc update async;100;0.000114223;1.2155e-05;0.00897505
151;calc inner;100;1.0559;1.00017;1.14181
151;calc wait;100;0.157864;0.0602828;0.488811
151;calc bound;100;0.0442171;0.0353404;0.0664506
151;calc iter;100;1.26433;1.14436;1.55705
151;total;1;131.192;131.192;131.192
181;calc total;1;126.587;126.587;126.587
181;calc update async;100;0.000124946;1.3693e-05;0.00906677
181;calc inner;100;1.0448;0.978259;1.14143
181;calc wait;100;0.155636;0.0528595;0.317384
181;calc bound;100;0.0617302;0.0349559;0.0768122
181;calc iter;100;1.26403;1.12866;1.46736
181;total;1;131.203;131.203;131.203
152;calc total;1;126.587;126.587;126.587
152;calc update async;100;0.00011149;1.0508e-05;0.00897006
152;calc inner;100;1.05386;0.985996;1.14318
152;calc wait;100;0.164675;0.0591313;0.471296
152;calc bound;100;0.0430902;0.0358491;0.0559162
152;calc iter;100;1.26357;1.16867;1.51814
152;total;1;131.206;131.206;131.206
182;calc total;1;126.587;126.587;126.587
182;calc update async;100;0.000126487;1.6646e-05;0.0091035
182;calc inner;100;1.04793;0.984657;1.14153
182;calc wait;100;0.153395;0.0436909;0.348532
182;calc bound;100;0.0618425;0.0353073;0.0768523
182;calc iter;100;1.26451;1.13712;1.49764
182;total;1;131.205;131.205;131.205
153;calc total;1;126.587;126.587;126.587
153;calc update async;100;0.000113214;1.0561e-05;0.0093439
153;calc inner;100;1.05297;0.955606;1.1419
153;calc wait;100;0.164916;0.0556735;0.365998
153;calc bound;100;0.0435597;0.0358086;0.0582908
153;calc iter;100;1.26351;1.17613;1.41818
153;total;1;131.206;131.206;131.206
183;calc total;1;126.587;126.587;126.587
183;calc update async;100;0.000125304;1.7606e-05;0.00917116
183;calc inner;100;1.04889;0.984546;1.14018
183;calc wait;100;0.150851;0.0509613;0.313381
183;calc bound;100;0.0616936;0.0353509;0.0759875
183;calc iter;100;1.26377;1.12791;1.44102
183;total;1;131.203;131.203;131.203
154;calc total;1;126.587;126.587;126.587
154;calc update async;100;0.00010143;1.2697e-05;0.00797724
154;calc inner;100;1.05356;0.968254;1.1415
154;calc wait;100;0.166615;0.0585584;0.343851
154;calc bound;100;0.0428934;0.0356957;0.0606175
154;calc iter;100;1.26412;1.16483;1.40136
154;total;1;131.205;131.205;131.205
184;calc total;1;126.586;126.586;126.586
184;calc update async;100;0.000109528;9.579e-06;0.00913757
184;calc inner;100;1.05412;1.00193;1.13542
184;calc wait;100;0.164373;0.0515505;0.351719
184;calc bound;100;0.0398641;0.0346429;0.0618214
184;calc iter;100;1.26355;1.15724;1.42246
184;total;1;131.203;131.203;131.203
155;calc total;1;126.587;126.587;126.587
155;calc update async;100;0.000101731;1.2088e-05;0.00795374
155;calc inner;100;1.05455;0.938755;1.14717
155;calc wait;100;0.164949;0.0596744;0.468786
155;calc bound;100;0.0425052;0.0360498;0.0626164
155;calc iter;100;1.26356;1.17223;1.44851
155;total;1;131.206;131.206;131.206
185;calc total;1;126.586;126.586;126.586
156;calc total;1;126.587;126.587;126.587
156;calc update async;100;0.000134249;1.7021e-05;0.0094284
156;calc inner;100;1.05695;0.993834;1.15342
156;calc wait;100;0.141999;0.0512152;0.321359
156;calc bound;100;0.0628921;0.0352688;0.0763044
156;calc iter;100;1.26409;1.14731;1.49475
156;total;1;131.213;131.213;131.213
185;calc update async;100;0.000107855;1.1035e-05;0.00895709
185;calc inner;100;1.05529;0.996024;1.13714
185;calc wait;100;0.165166;0.0561432;0.339428
185;calc bound;100;0.039302;0.034831;0.049892
185;calc iter;100;1.26397;1.16293;1.38853
185;total;1;131.202;131.202;131.202
157;calc total;1;126.587;126.587;126.587
157;calc update async;100;0.000127738;1.5908e-05;0.00911213
157;calc inner;100;1.05477;1.00118;1.15255
157;calc wait;100;0.142608;0.0584259;0.334521
157;calc bound;100;0.0639086;0.0352135;0.0766634
157;calc iter;100;1.2644;1.16027;1.46082
157;total;1;131.213;131.213;131.213
158;calc total;1;126.587;126.587;126.587
158;calc update async;100;0.000128837;1.6347e-05;0.00942343
158;calc inner;100;1.05692;0.998302;1.15285
158;calc wait;100;0.142121;0.0467914;0.460057
158;calc bound;100;0.0636216;0.0357871;0.0766538
158;calc iter;100;1.26482;1.16451;1.56222
158;total;1;131.213;131.213;131.213
159;calc total;1;126.587;126.587;126.587
159;calc update async;100;0.000119169;1.7104e-05;0.00837726
159;calc inner;100;1.06216;1.00316;1.15302
159;calc wait;100;0.139112;0.056978;0.329214
159;calc bound;100;0.0613866;0.0357276;0.0764688
159;calc iter;100;1.26461;1.15352;1.45479
159;total;1;131.212;131.212;131.212
160;calc total;1;126.587;126.587;126.587
160;calc update async;100;0.000111286;1.213e-05;0.00901246
160;calc inner;100;1.06773;1.03005;1.14775
160;calc wait;100;0.148969;0.0543772;0.317737
160;calc bound;100;0.0409167;0.0349546;0.0660359
160;calc iter;100;1.26389;1.16878;1.4073
160;total;1;131.207;131.207;131.207
161;calc total;1;126.587;126.587;126.587
161;calc update async;100;0.000106823;1.0825e-05;0.00867896
161;calc inner;100;1.06977;1.02539;1.14894
161;calc wait;100;0.146006;0.0550988;0.30307
161;calc bound;100;0.0417276;0.0350918;0.0633419
161;calc iter;100;1.26362;1.17324;1.3917
161;total;1;131.207;131.207;131.207
162;calc total;1;126.587;126.587;126.587
162;calc update async;100;0.000113007;1.1768e-05;0.00922557
162;calc inner;100;1.06735;1.00941;1.14742
162;calc wait;100;0.150264;0.0572463;0.328627
162;calc bound;100;0.0412607;0.0350091;0.0626939
162;calc iter;100;1.26413;1.15956;1.39335
162;total;1;131.207;131.207;131.207
163;calc total;1;126.587;126.587;126.587
163;calc update async;100;0.000112842;1.0015e-05;0.00942512
163;calc inner;100;1.06586;1.01791;1.14765
163;calc wait;100;0.15309;0.0547421;0.303185
163;calc bound;100;0.0400027;0.0352353;0.0616438
163;calc iter;100;1.26373;1.16869;1.41165
163;total;1;131.205;131.205;131.205
164;calc total;1;126.587;126.587;126.587
164;calc update async;100;0.00011792;1.083e-05;0.00939759
164;calc inner;100;1.07187;1.02561;1.15106
164;calc wait;100;0.144522;0.0511205;0.283899
164;calc bound;100;0.0462329;0.0352665;0.0687468
164;calc iter;100;1.26439;1.15692;1.38154
164;total;1;131.214;131.214;131.214
44;calc total;1;126.584;126.584;126.584
44;calc update async;100;0.000113393;1.22e-05;0.00877222
44;calc inner;100;1.08134;1.03274;1.15087
44;calc wait;100;0.136545;0.0563477;0.285322
44;calc bound;100;0.0451764;0.0351966;0.0715287
44;calc iter;100;1.26501;1.16867;1.4104
44;total;1;131.21;131.21;131.21
45;calc total;1;126.584;126.584;126.584
45;calc update async;100;0.000112343;1.3736e-05;0.00885419
45;calc inner;100;1.08212;1.03826;1.14996
45;calc wait;100;0.13642;0.0540274;0.270553
45;calc bound;100;0.0438718;0.0354893;0.0700188
45;calc iter;100;1.26484;1.18092;1.40688
45;total;1;131.211;131.211;131.211
46;calc total;1;126.584;126.584;126.584
46;calc update async;100;0.000113174;1.0697e-05;0.00894113
46;calc inner;100;1.08087;1.03404;1.14922
46;calc wait;100;0.136908;0.0541791;0.266919
46;calc bound;100;0.0446978;0.0358684;0.0684213
46;calc iter;100;1.26467;1.18223;1.3602
46;total;1;131.21;131.21;131.21
47;calc total;1;126.584;126.584;126.584
47;calc update async;100;0.000115809;1.2849e-05;0.00891733
47;calc inner;100;1.08006;1.03344;1.14889
47;calc wait;100;0.136362;0.0507775;0.269754
47;calc bound;100;0.0465751;0.0356421;0.0759639
47;calc iter;100;1.2647;1.17594;1.41935
47;total;1;131.212;131.212;131.212
90;calc total;1;126.584;126.584;126.584
90;calc update async;100;0.00010682;1.1731e-05;0.00855068
90;calc inner;100;1.0753;1.03646;1.1504
90;calc wait;100;0.143649;0.0540561;0.300253
90;calc bound;100;0.0405149;0.0356602;0.0676428
90;calc iter;100;1.26379;1.19015;1.4107
90;total;1;131.228;131.228;131.228
91;calc total;1;126.584;126.584;126.584
91;calc update async;100;0.000106965;9.436e-06;0.00872806
91;calc inner;100;1.0767;1.01229;1.15237
91;calc wait;100;0.141789;0.0556429;0.312804
91;calc bound;100;0.0398855;0.0353637;0.0501537
91;calc iter;100;1.26413;1.18633;1.39529
91;total;1;131.223;131.223;131.223
92;calc total;1;126.584;126.584;126.584
92;calc update async;100;0.000112432;1.1952e-05;0.00872342
92;calc inner;100;1.07799;1.03081;1.15119
92;calc wait;100;0.139839;0.0553227;0.343913
92;calc bound;100;0.0455985;0.0345502;0.0762783
92;calc iter;100;1.26539;1.16293;1.50569
92;total;1;131.235;131.235;131.235
93;calc total;1;126.584;126.584;126.584
93;calc update async;100;0.00011231;1.258e-05;0.00875752
93;calc inner;100;1.07936;1.04769;1.15093
93;calc wait;100;0.139152;0.0501024;0.329533
93;calc bound;100;0.0443438;0.0356011;0.0722111
93;calc iter;100;1.26504;1.14237;1.45736
93;total;1;131.235;131.235;131.235
94;calc total;1;126.583;126.583;126.583
94;calc update async;100;0.000104006;1.3295e-05;0.00803283
94;calc inner;100;1.08167;1.03311;1.1522
94;calc wait;100;0.136188;0.054081;0.268808
94;calc bound;100;0.0446313;0.0354938;0.0629834
94;calc iter;100;1.26504;1.18094;1.35698
94;total;1;131.235;131.235;131.235
95;calc total;1;126.583;126.583;126.583
95;calc update async;100;0.000101447;1.2303e-05;0.00765468
95;calc inner;100;1.07867;1.02674;1.14943
95;calc wait;100;0.136519;0.0527845;0.25422
95;calc bound;100;0.0464506;0.0357664;0.0736241
95;calc iter;100;1.26489;1.17723;1.40503
95;total;1;131.234;131.234;131.234
115;calc total;1;126.584;126.584;126.584
115;calc update async;100;0.000107367;1.1313e-05;0.0089522
115;calc inner;100;1.0739;1.02285;1.1474
115;calc wait;100;0.145368;0.0499107;0.311368
115;calc bound;100;0.0394164;0.035254;0.0536868
115;calc iter;100;1.26388;1.1839;1.40938
115;total;1;131.187;131.187;131.187
116;calc total;1;126.584;126.584;126.584
116;calc update async;100;0.000110678;1.0962e-05;0.00879263
116;calc inner;100;1.07667;1.02217;1.15003
116;calc wait;100;0.140191;0.0563446;0.272069
116;calc bound;100;0.0464122;0.0354945;0.0712156
116;calc iter;100;1.2651;1.17848;1.37687
116;total;1;131.192;131.192;131.192
117;calc total;1;126.584;126.584;126.584
117;calc update async;100;0.000107243;1.1385e-05;0.00848475
117;calc inner;100;1.07719;1.03056;1.14814
117;calc wait;100;0.141513;0.0557602;0.306317
117;calc bound;100;0.0448492;0.0345525;0.0735347
117;calc iter;100;1.26538;1.18235;1.40231
117;total;1;131.188;131.188;131.188
118;calc total;1;126.583;126.583;126.583
118;calc update async;100;0.000100151;9.783e-06;0.00799813
118;calc inner;100;1.07857;1.0414;1.14818
118;calc wait;100;0.140461;0.0532145;0.260591
118;calc bound;100;0.0434311;0.0348094;0.0710909
118;calc iter;100;1.26465;1.17698;1.37795
118;total;1;131.189;131.189;131.189
119;calc total;1;126.583;126.583;126.583
119;calc update async;100;0.000101071;1.3225e-05;0.00771836
119;calc inner;100;1.07658;1.01743;1.1479
119;calc wait;100;0.139419;0.0549969;0.305783
119;calc bound;100;0.0464709;0.0356186;0.0691623
119;calc iter;100;1.26506;1.18222;1.45657
119;total;1;131.19;131.19;131.19
186;calc total;1;126.587;126.587;126.587
186;calc update async;100;0.000108595;1.1496e-05;0.00900506
186;calc inner;100;1.05571;0.993622;1.13709
186;calc wait;100;0.164541;0.0546988;0.365601
186;calc bound;100;0.0398162;0.0349647;0.0613124
186;calc iter;100;1.2637;1.16188;1.41142
186;total;1;131.202;131.202;131.202
187;calc total;1;126.586;126.586;126.586
187;calc update async;100;0.000106745;9.218e-06;0.00897215
187;calc inner;100;1.05484;1.00548;1.13617
187;calc wait;100;0.166742;0.05528;0.331531
187;calc bound;100;0.0392733;0.0350392;0.0570536
187;calc iter;100;1.26391;1.15974;1.40529
187;total;1;131.205;131.205;131.205
188;calc total;1;126.586;126.586;126.586
188;calc update async;100;0.000116052;1.1178e-05;0.00922717
188;calc inner;100;1.05927;0.996751;1.13888
188;calc wait;100;0.158023;0.0538099;0.397242
188;calc bound;100;0.0450655;0.0354015;0.0768169
188;calc iter;100;1.26474;1.12252;1.5412
188;total;1;131.199;131.199;131.199
189;calc total;1;126.587;126.587;126.587
189;calc update async;100;0.000116438;1.1709e-05;0.00933762
189;calc inner;100;1.05913;1.01254;1.13742
189;calc wait;100;0.159217;0.0473647;0.357072
189;calc bound;100;0.0447181;0.0347941;0.0709821
189;calc iter;100;1.26417;1.15481;1.48851
189;total;1;131.202;131.202;131.202
190;calc total;1;126.587;126.587;126.587
190;calc update async;100;0.000116881;1.2469e-05;0.00943207
190;calc inner;100;1.05765;1.00557;1.134
190;calc wait;100;0.159317;0.0532631;0.344606
190;calc bound;100;0.0462444;0.0355115;0.0737671
190;calc iter;100;1.26472;1.15861;1.40447
190;total;1;131.205;131.205;131.205
191;calc total;1;126.586;126.586;126.586
191;calc update async;100;0.000120732;1.3617e-05;0.00939447
191;calc inner;100;1.06112;1.00322;1.1399
191;calc wait;100;0.153731;0.0548232;0.332226
191;calc bound;100;0.0479979;0.0358748;0.0761762
191;calc iter;100;1.26472;1.15514;1.40994
191;total;1;131.2;131.2;131.2
165;calc total;1;126.587;126.587;126.587
165;calc update async;100;0.000118309;1.3197e-05;0.00953111
165;calc inner;100;1.07021;1.00837;1.14953
165;calc wait;100;0.148033;0.0548802;0.335659
165;calc bound;100;0.0449671;0.0346295;0.070427
165;calc iter;100;1.26529;1.152;1.42468
165;total;1;131.208;131.208;131.208
166;calc total;1;126.587;126.587;126.587
166;calc update async;100;0.000118648;1.2453e-05;0.00960693
166;calc inner;100;1.06959;1.033;1.14792
166;calc wait;100;0.147584;0.0522569;0.30034
166;calc bound;100;0.0453476;0.0353644;0.0761933
166;calc iter;100;1.26439;1.15909;1.39526
166;total;1;131.214;131.214;131.214
167;calc total;1;126.587;126.587;126.587
167;calc update async;100;0.000121607;1.1665e-05;0.00968255
167;calc inner;100;1.07068;1.02475;1.14857
167;calc wait;100;0.145433;0.0534732;0.31112
167;calc bound;100;0.0466911;0.0358248;0.0749961
167;calc iter;100;1.2648;1.16113;1.40754
167;total;1;131.215;131.215;131.215
MPI
Running Jacobi on 192 processors with (8, 6 4) elements.
Array Dimensions: 3000 3000 3000
Block Dimensions: 375 500 750
== Energy Conservation Check ==
initial Energy:              125.000
  final Energy:              125.000
    Difference:               -0.000
== Time Statistics ==
Completed 100 iterations.
# unit_id;function_name;num_calls;avg_runtime;min_runtime;max_runtime
24;calc total;1;126.156;126.156;126.156
24;calc update async;100;0.00010426;1.456e-05;0.00677265
24;calc inner;100;1.04168;0.991562;1.15317
24;calc wait;100;0.152264;0.0556062;0.279704
24;calc bound;100;0.0654329;0.0361193;0.0767111
24;calc iter;100;1.26087;1.15047;1.43077
24;total;1;130.763;130.763;130.763
96;calc total;1;126.156;126.156;126.156
96;calc update async;100;0.000137118;2.4959e-05;0.00985732
96;calc inner;100;1.03765;0.978406;1.15094
96;calc wait;100;0.154815;0.0704777;0.285984
96;calc bound;100;0.0650129;0.035788;0.0765932
96;calc iter;100;1.26053;1.13778;1.4199
96;total;1;130.771;130.771;130.771
0;calc total;1;126.159;126.159;126.159
0;calc update async;100;8.91204e-05;1.9486e-05;0.00495242
0;calc inner;100;1.03765;0.977639;1.15183
0;calc wait;100;0.155763;0.0527936;0.297566
0;calc bound;100;0.0653941;0.0349742;0.076751
0;calc iter;100;1.26115;1.14619;1.45923
0;total;1;130.797;130.797;130.797
25;calc total;1;126.156;126.156;126.156
25;calc update async;100;0.000127042;1.5765e-05;0.00891095
25;calc inner;100;1.04237;0.992447;1.15239
25;calc wait;100;0.152007;0.0533246;0.333429
25;calc bound;100;0.0653348;0.0361771;0.0759935
25;calc iter;100;1.26115;1.15276;1.49377
25;total;1;130.763;130.763;130.763
48;calc total;1;126.153;126.153;126.153
48;calc update async;100;0.000104568;1.3988e-05;0.00673734
48;calc inner;100;1.04063;0.972702;1.1499
48;calc wait;100;0.152766;0.0522305;0.382851
48;calc bound;100;0.0648244;0.0353453;0.0766803
48;calc iter;100;1.26114;1.094;1.49948
48;total;1;130.751;130.751;130.751
72;calc total;1;126.156;126.156;126.156
72;calc update async;100;0.000106032;1.5232e-05;0.00676831
72;calc inner;100;1.04323;0.991906;1.152
72;calc wait;100;0.151691;0.0498926;0.356589
72;calc bound;100;0.0644412;0.0358991;0.0765078
72;calc iter;100;1.26086;1.12118;1.45901
72;total;1;130.764;130.764;130.764
97;calc total;1;126.156;126.156;126.156
97;calc update async;100;0.000109226;1.8304e-05;0.00701661
97;calc inner;100;1.03559;0.852315;1.14969
97;calc wait;100;0.156884;0.0456385;0.359227
97;calc bound;100;0.0645477;0.0362442;0.0763319
97;calc iter;100;1.26014;1.10112;1.53232
97;total;1;130.771;130.771;130.771
1;calc total;1;126.158;126.158;126.158
1;calc update async;100;9.64134e-05;1.9371e-05;0.00566347
1;calc inner;100;1.03896;0.961217;1.15508
1;calc wait;100;0.153588;0.0569074;0.323622
1;calc bound;100;0.0667215;0.0357554;0.0769755
1;calc iter;100;1.26086;1.12078;1.43529
1;total;1;130.798;130.798;130.798
26;calc total;1;126.156;126.156;126.156
26;calc update async;100;0.000129771;1.4224e-05;0.00927402
26;calc inner;100;1.0421;0.991694;1.15154
26;calc wait;100;0.152429;0.0549367;0.295769
26;calc bound;100;0.0653209;0.0362852;0.0761281
26;calc iter;100;1.26113;1.10087;1.45038
26;total;1;130.762;130.762;130.762
49;calc total;1;126.156;126.156;126.156
49;calc update async;100;9.46244e-05;1.401e-05;0.00577057
49;calc inner;100;1.04305;0.968364;1.14941
49;calc wait;100;0.151851;0.04833;0.310242
49;calc bound;100;0.0645438;0.035674;0.0766755
49;calc iter;100;1.26077;1.10272;1.46593
49;total;1;130.751;130.751;130.751
73;calc total;1;126.156;126.156;126.156
73;calc update async;100;0.000103126;1.6918e-05;0.00672228
73;calc inner;100;1.04296;0.980695;1.15239
73;calc wait;100;0.151692;0.051881;0.316024
73;calc bound;100;0.0642474;0.0360017;0.0854683
73;calc iter;100;1.26113;1.14565;1.4378
73;total;1;130.764;130.764;130.764
98;calc total;1;126.156;126.156;126.156
98;calc update async;100;0.000110472;1.3497e-05;0.0071759
98;calc inner;100;1.0354;0.888058;1.33347
98;calc wait;100;0.158397;0.0559864;0.271845
98;calc bound;100;0.0663516;0.0349087;0.0765928
98;calc iter;100;1.26156;1.12465;1.60528
98;total;1;130.767;130.767;130.767
2;calc total;1;126.157;126.157;126.157
2;calc update async;100;0.000127581;1.8619e-05;0.00848512
2;calc inner;100;1.03551;0.979916;1.14865
2;calc wait;100;0.158407;0.056554;0.293967
2;calc bound;100;0.0659228;0.034605;0.076591
2;calc iter;100;1.26147;1.12512;1.42481
2;total;1;130.796;130.796;130.796
27;calc total;1;126.156;126.156;126.156
27;calc update async;100;0.000120076;1.2451e-05;0.0082756
27;calc inner;100;1.0432;0.990611;1.15134
27;calc wait;100;0.150809;0.0528185;0.304608
27;calc bound;100;0.0650012;0.0358335;0.0755617
27;calc iter;100;1.26132;1.15876;1.44695
27;total;1;130.762;130.762;130.762
50;calc total;1;126.156;126.156;126.156
50;calc update async;100;9.65944e-05;1.7979e-05;0.00568978
50;calc inner;100;1.04225;0.968387;1.15053
50;calc wait;100;0.151954;0.0509775;0.247456
50;calc bound;100;0.0661306;0.0346046;0.0760746
50;calc iter;100;1.26156;1.14509;1.38021
50;total;1;130.756;130.756;130.756
74;calc total;1;126.156;126.156;126.156
74;calc update async;100;0.000107071;1.6427e-05;0.00684372
74;calc inner;100;1.0405;0.907705;1.15542
74;calc wait;100;0.152698;0.0575017;0.452671
74;calc bound;100;0.0666908;0.0359638;0.0768134
74;calc iter;100;1.26122;1.10816;1.57199
74;total;1;130.764;130.764;130.764
99;calc total;1;126.156;126.156;126.156
99;calc update async;100;0.000111637;2.0119e-05;0.00751617
99;calc inner;100;1.03325;0.887529;1.15
99;calc wait;100;0.158404;0.0479762;0.442757
99;calc bound;100;0.0664931;0.0350119;0.0764941
99;calc iter;100;1.26091;1.10438;1.568
99;total;1;130.774;130.774;130.774
3;calc total;1;126.158;126.158;126.158
3;calc update async;100;8.96957e-05;2.2961e-05;0.00499861
3;calc inner;100;1.03965;0.989142;1.15237
3;calc wait;100;0.153736;0.0535672;0.303756
3;calc bound;100;0.0656149;0.0358791;0.0786864
3;calc iter;100;1.26072;1.11673;1.46493
3;total;1;130.796;130.796;130.796
28;calc total;1;126.156;126.156;126.156
28;calc update async;100;0.000108482;1.2257e-05;0.00848832
28;calc inner;100;1.05741;1.01075;1.14757
28;calc wait;100;0.149444;0.0587336;0.339746
28;calc bound;100;0.0463502;0.0356232;0.069053
28;calc iter;100;1.26018;1.12476;1.41276
28;total;1;130.763;130.763;130.763
51;calc total;1;126.156;126.156;126.156
51;calc update async;100;0.000103843;1.3338e-05;0.00649019
51;calc inner;100;1.043;0.976993;1.15106
51;calc wait;100;0.151484;0.0545856;0.328489
51;calc bound;100;0.0647797;0.0360114;0.0761141
51;calc iter;100;1.26096;1.11493;1.49039
51;total;1;130.756;130.756;130.756
75;calc total;1;126.156;126.156;126.156
75;calc update async;100;0.000104189;2.1952e-05;0.00670509
75;calc inner;100;1.03793;0.961846;1.15173
75;calc wait;100;0.154538;0.0574376;0.306825
75;calc bound;100;0.0666622;0.0358024;0.0761229
75;calc iter;100;1.26132;1.15161;1.43053
75;total;1;130.763;130.763;130.763
100;calc total;1;126.156;126.156;126.156
100;calc update async;100;9.80992e-05;1.1371e-05;0.00753651
100;calc inner;100;1.05049;0.901728;1.14235
100;calc wait;100;0.157394;0.060429;0.327728
100;calc bound;100;0.0455606;0.0357368;0.0562298
100;calc iter;100;1.25958;1.14567;1.40215
100;total;1;130.769;130.769;130.769
4;calc total;1;126.158;126.158;126.158
4;calc update async;100;7.52801e-05;1.2132e-05;0.00506603
4;calc inner;100;1.05339;1.00952;1.14543
4;calc wait;100;0.153354;0.0560863;0.320938
4;calc bound;100;0.0465965;0.0353099;0.0633189
4;calc iter;100;1.25985;1.14196;1.39708
4;total;1;130.795;130.795;130.795
29;calc total;1;126.156;126.156;126.156
29;calc update async;100;0.000106985;1.1952e-05;0.00851568
29;calc inner;100;1.05885;1.00614;1.1464
29;calc wait;100;0.150603;0.0595809;0.385365
29;calc bound;100;0.0450714;0.0353955;0.0614525
29;calc iter;100;1.25978;1.13753;1.47842
29;total;1;130.758;130.758;130.758
52;calc total;1;126.156;126.156;126.156
52;calc update async;100;8.36218e-05;1.3016e-05;0.00585794
52;calc inner;100;1.05766;0.961217;1.14449
52;calc wait;100;0.150499;0.0592703;0.43887
52;calc bound;100;0.0459762;0.0352641;0.0598261
52;calc iter;100;1.26043;1.17093;1.45994
52;total;1;130.757;130.757;130.757
76;calc total;1;126.156;126.156;126.156
76;calc update async;100;0.00011948;1.3153e-05;0.00960565
76;calc inner;100;1.05564;0.992989;1.14955
76;calc wait;100;0.153174;0.0526522;0.314863
76;calc bound;100;0.0454234;0.0355008;0.0585909
76;calc iter;100;1.26014;1.1397;1.39111
76;total;1;130.764;130.764;130.764
101;calc total;1;126.156;126.156;126.156
101;calc update async;100;9.95072e-05;1.0991e-05;0.00774739
101;calc inner;100;1.05179;0.978311;1.14406
101;calc wait;100;0.157693;0.0703793;0.365356
101;calc bound;100;0.0451023;0.0356843;0.0616912
101;calc iter;100;1.26015;1.15536;1.41769
101;total;1;130.764;130.764;130.764
5;calc total;1;126.158;126.158;126.158
5;calc update async;100;8.45712e-05;1.0856e-05;0.00589591
5;calc inner;100;1.05542;1.01114;1.14362
5;calc wait;100;0.153022;0.0523209;0.294856
5;calc bound;100;0.045496;0.0356125;0.0606775
5;calc iter;100;1.2603;1.15443;1.41662
5;total;1;130.796;130.796;130.796
30;calc total;1;126.155;126.155;126.155
30;calc update async;100;0.00010102;9.202e-06;0.00778156
30;calc inner;100;1.05601;0.966718;1.14605
30;calc wait;100;0.151588;0.0542135;0.504708
30;calc bound;100;0.0460749;0.035565;0.0761694
30;calc iter;100;1.26064;1.16542;1.59139
30;total;1;130.758;130.758;130.758
53;calc total;1;126.156;126.156;126.156
53;calc update async;100;8.30893e-05;1.2249e-05;0.00596446
53;calc inner;100;1.05812;0.950683;1.14578
53;calc wait;100;0.150669;0.0599918;0.470627
53;calc bound;100;0.0448138;0.0355849;0.0634799
53;calc iter;100;1.26027;1.10944;1.54423
53;total;1;130.751;130.751;130.751
77;calc total;1;126.156;126.156;126.156
77;calc update async;100;9.57116e-05;1.048e-05;0.00736562
77;calc inner;100;1.05628;0.995954;1.14583
77;calc wait;100;0.153936;0.060159;0.328264
77;calc bound;100;0.0441694;0.0348795;0.0570076
77;calc iter;100;1.2598;1.16867;1.39768
77;total;1;130.761;130.761;130.761
102;calc total;1;126.156;126.156;126.156
102;calc update async;100;0.000102387;1.2068e-05;0.00752992
102;calc inner;100;1.05561;0.869801;1.15227
102;calc wait;100;0.150679;0.0611528;0.544128
102;calc bound;100;0.0464384;0.0354683;0.0600562
102;calc iter;100;1.25965;1.142;1.65251
102;total;1;130.764;130.764;130.764
6;calc total;1;126.158;126.158;126.158
6;calc update async;100;7.76786e-05;1.4256e-05;0.00512088
6;calc inner;100;1.05535;1.01304;1.14629
6;calc wait;100;0.151247;0.0572325;0.313496
6;calc bound;100;0.0458699;0.0357413;0.0693656
6;calc iter;100;1.2597;1.16684;1.42259
6;total;1;130.795;130.795;130.795
31;calc total;1;126.155;126.155;126.155
31;calc update async;100;0.000100312;1.1588e-05;0.00779639
31;calc inner;100;1.05985;1.01217;1.14591
31;calc wait;100;0.148513;0.054964;0.288567
31;calc bound;100;0.046114;0.0357778;0.105219
31;calc iter;100;1.26009;1.1497;1.38819
31;total;1;130.763;130.763;130.763
54;calc total;1;126.155;126.155;126.155
54;calc update async;100;8.76931e-05;1.2331e-05;0.00635734
54;calc inner;100;1.06011;0.92191;1.30181
54;calc wait;100;0.147084;0.0535089;0.280318
54;calc bound;100;0.0458734;0.0355959;0.0743662
54;calc iter;100;1.26009;1.10818;1.51941
54;total;1;130.756;130.756;130.756
78;calc total;1;126.156;126.156;126.156
78;calc update async;100;0.00010416;1.0984e-05;0.00789713
78;calc inner;100;1.05867;0.961476;1.15163
78;calc wait;100;0.1495;0.0591445;0.574948
78;calc bound;100;0.045911;0.035559;0.0743567
78;calc iter;100;1.26074;1.12695;1.62144
78;total;1;130.764;130.764;130.764
103;calc total;1;126.156;126.156;126.156
103;calc update async;100;0.000105822;1.3301e-05;0.00814709
103;calc inner;100;1.05295;0.902463;1.14581
103;calc wait;100;0.15601;0.0622757;0.424452
103;calc bound;100;0.0460393;0.034966;0.0722709
103;calc iter;100;1.26047;1.14532;1.40455
103;total;1;130.765;130.765;130.765
7;calc total;1;126.158;126.158;126.158
7;calc update async;100;7.74201e-05;1.1792e-05;0.0053152
7;calc inner;100;1.05296;1.00589;1.14432
7;calc wait;100;0.155973;0.0613425;0.402874
7;calc bound;100;0.0463036;0.0356334;0.0738497
32;calc total;1;126.156;126.156;126.156
32;calc update async;100;0.000114906;1.2054e-05;0.00931301
32;calc inner;100;1.05919;0.979768;1.15179
32;calc wait;100;0.152852;0.0604633;0.348874
32;calc bound;100;0.0449415;0.0372796;0.0736721
32;calc iter;100;1.2592;1.18106;1.36701
32;total;1;130.762;130.762;130.762
55;calc total;1;126.154;126.154;126.154
55;calc update async;100;8.41106e-05;1.3853e-05;0.00583006
55;calc inner;100;1.05976;0.937502;1.14931
55;calc wait;100;0.14983;0.0526833;0.55454
55;calc bound;100;0.0456403;0.0354951;0.0726751
55;calc iter;100;1.26045;1.08944;1.64461
55;total;1;130.757;130.757;130.757
79;calc total;1;126.156;126.156;126.156
79;calc update async;100;0.00010142;1.2162e-05;0.00773623
79;calc inner;100;1.05622;0.974062;1.1472
79;calc wait;100;0.152169;0.0560447;0.511444
79;calc bound;100;0.0458751;0.0351943;0.0717607
79;calc iter;100;1.26011;1.12591;1.57138
79;total;1;130.763;130.763;130.763
104;calc total;1;126.156;126.156;126.156
104;calc update async;100;0.000104283;1.3096e-05;0.00812238
104;calc inner;100;1.05221;0.882567;1.14954
104;calc wait;100;0.159272;0.0599249;0.417777
104;calc bound;100;0.045823;0.0367285;0.0707609
104;calc iter;100;1.25902;1.16223;1.42058
104;total;1;130.766;130.766;130.766
7;calc iter;100;1.26025;1.12032;1.49163
7;total;1;130.795;130.795;130.795
33;calc total;1;126.156;126.156;126.156
33;calc update async;100;9.15255e-05;1.3372e-05;0.00696804
33;calc inner;100;1.0552;0.979882;1.15245
33;calc wait;100;0.157243;0.0572487;0.308441
33;calc bound;100;0.0445249;0.0370169;0.068753
33;calc iter;100;1.25924;1.1765;1.36145
33;total;1;130.762;130.762;130.762
56;calc total;1;126.155;126.155;126.155
56;calc update async;100;8.19362e-05;1.4043e-05;0.00573369
56;calc inner;100;1.05705;0.953127;1.15087
56;calc wait;100;0.15467;0.054767;0.359847
56;calc bound;100;0.0458509;0.0374134;0.0727199
56;calc iter;100;1.25962;1.17772;1.40171
56;total;1;130.757;130.757;130.757
80;calc total;1;126.153;126.153;126.153
80;calc update async;100;8.20302e-05;1.242e-05;0.00608414
80;calc inner;100;1.05907;0.999957;1.15459
80;calc wait;100;0.151339;0.0600331;0.328024
80;calc bound;100;0.0461125;0.0364206;0.0988669
80;calc iter;100;1.25899;1.18209;1.40082
80;total;1;130.765;130.765;130.765
8;calc total;1;126.156;126.156;126.156
8;calc update async;100;0.000112264;1.4701e-05;0.00882792
8;calc inner;100;1.04776;0.989067;1.1452
8;calc wait;100;0.164678;0.0555914;0.33387
8;calc bound;100;0.0452748;0.0362799;0.0973725
8;calc iter;100;1.25956;1.17042;1.37904
8;total;1;130.799;130.799;130.799
34;calc total;1;126.156;126.156;126.156
34;calc update async;100;0.000116528;1.3277e-05;0.00940452
34;calc inner;100;1.05513;0.993902;1.14886
34;calc wait;100;0.157327;0.0591851;0.380534
34;calc bound;100;0.0442178;0.0353903;0.0706384
34;calc iter;100;1.25919;1.17249;1.43802
34;total;1;130.763;130.763;130.763
57;calc total;1;126.157;126.157;126.157
57;calc update async;100;7.30786e-05;1.0389e-05;0.00522067
57;calc inner;100;1.0504;0.947367;1.14327
57;calc wait;100;0.161308;0.0579089;0.396849
57;calc bound;100;0.0443277;0.0360642;0.0675698
57;calc iter;100;1.25912;1.16963;1.4054
57;total;1;130.752;130.752;130.752
81;calc total;1;126.156;126.156;126.156
81;calc update async;100;0.000101805;1.2264e-05;0.00795319
81;calc inner;100;1.04918;0.976031;1.14571
81;calc wait;100;0.163078;0.0563415;0.318031
81;calc bound;100;0.0450218;0.0365205;0.0677435
81;calc iter;100;1.25927;1.17091;1.38086
81;total;1;130.765;130.765;130.765
9;calc total;1;126.156;126.156;126.156
9;calc update async;100;0.000103228;1.2312e-05;0.00820365
9;calc inner;100;1.04351;0.984596;1.14554
9;calc wait;100;0.169416;0.0579853;0.328782
9;calc bound;100;0.0436547;0.0363535;0.0677255
9;calc iter;100;1.2588;1.17055;1.36287
9;total;1;130.796;130.796;130.796
35;calc total;1;126.156;126.156;126.156
35;calc update async;100;0.000121044;1.2025e-05;0.00982787
35;calc inner;100;1.0543;1.00461;1.14565
35;calc wait;100;0.1572;0.0584499;0.291629
35;calc bound;100;0.0449551;0.035791;0.0602824
35;calc iter;100;1.2596;1.15337;1.39581
35;total;1;130.761;130.761;130.761
58;calc total;1;126.157;126.157;126.157
58;calc update async;100;7.75261e-05;1.2497e-05;0.00555272
58;calc inner;100;1.05239;0.964604;1.15326
58;calc wait;100;0.160272;0.0607243;0.360167
58;calc bound;100;0.0442265;0.0356619;0.0588307
58;calc iter;100;1.2595;1.12343;1.57018
58;total;1;130.756;130.756;130.756
82;calc total;1;126.156;126.156;126.156
82;calc update async;100;0.000103608;1.1235e-05;0.00832247
82;calc inner;100;1.05014;0.979505;1.14828
82;calc wait;100;0.161422;0.0562372;0.405362
82;calc bound;100;0.0440373;0.0351384;0.0604658
82;calc iter;100;1.25918;1.1724;1.43182
82;total;1;130.764;130.764;130.764
10;calc total;1;126.156;126.156;126.156
10;calc update async;100;0.000102262;1.3674e-05;0.00790129
10;calc inner;100;1.04944;0.989157;1.14606
10;calc wait;100;0.163436;0.0655312;0.314162
10;calc bound;100;0.0445399;0.035595;0.0671574
10;calc iter;100;1.25924;1.17091;1.38429
10;total;1;130.799;130.799;130.799
36;calc total;1;126.156;126.156;126.156
36;calc update async;100;0.00010581;1.5949e-05;0.00710603
36;calc inner;100;1.05618;1.00113;1.15229
36;calc wait;100;0.141536;0.0576323;0.280292
36;calc bound;100;0.0582094;0.03837;0.0761769
36;calc iter;100;1.25846;1.17304;1.38887
36;total;1;130.761;130.761;130.761
59;calc total;1;126.157;126.157;126.157
59;calc update async;100;7.64617e-05;1.1301e-05;0.00543255
59;calc inner;100;1.05707;0.9554;1.14755
59;calc wait;100;0.153534;0.0599318;0.415531
59;calc bound;100;0.0449607;0.0368331;0.0622295
59;calc iter;100;1.25925;1.17661;1.42535
59;total;1;130.757;130.757;130.757
83;calc total;1;126.156;126.156;126.156
83;calc update async;100;0.00010655;1.1031e-05;0.00839964
83;calc inner;100;1.05192;0.948381;1.14549
83;calc wait;100;0.157797;0.0612181;0.418484
83;calc bound;100;0.0453488;0.0361996;0.0679129
83;calc iter;100;1.2597;1.16897;1.45224
83;total;1;130.765;130.765;130.765
11;calc total;1;126.156;126.156;126.156
11;calc update async;100;0.000103301;1.0362e-05;0.0080928
11;calc inner;100;1.04881;0.98081;1.14413
11;calc wait;100;0.163528;0.0574012;0.360728
11;calc bound;100;0.0446693;0.036161;0.0588331
11;calc iter;100;1.25911;1.17091;1.39714
11;total;1;130.798;130.798;130.798
37;calc total;1;126.156;126.156;126.156
37;calc update async;100;0.000104243;2.0239e-05;0.00713712
37;calc inner;100;1.06192;1.0087;1.15424
37;calc wait;100;0.13869;0.0544609;0.260186
37;calc bound;100;0.0554401;0.0400398;0.0755158
37;calc iter;100;1.25794;1.16128;1.39099
37;total;1;130.759;130.759;130.759
60;calc total;1;126.157;126.157;126.157
60;calc update async;100;8.97205e-05;1.7253e-05;0.00593064
60;calc inner;100;1.05595;0.995871;1.15046
60;calc wait;100;0.142883;0.0513529;0.272861
60;calc bound;100;0.0574299;0.0375283;0.0758385
60;calc iter;100;1.25825;1.17002;1.41083
60;total;1;130.751;130.751;130.751
84;calc total;1;126.156;126.156;126.156
84;calc update async;100;0.000117853;1.5693e-05;0.0084291
84;calc inner;100;1.056;1.00403;1.16425
84;calc wait;100;0.140548;0.0518039;0.285576
84;calc bound;100;0.058562;0.0363033;0.0764504
84;calc iter;100;1.25824;1.16787;1.40892
84;total;1;130.795;130.795;130.795
12;calc total;1;126.156;126.156;126.156
12;calc update async;100;0.000107713;1.3066e-05;0.00739194
12;calc inner;100;1.06052;1.00691;1.15423
12;calc wait;100;0.139429;0.0575805;0.271395
12;calc bound;100;0.0559395;0.0369205;0.0764917
12;calc iter;100;1.25785;1.16994;1.40295
12;total;1;130.83;130.83;130.83
38;calc total;1;126.156;126.156;126.156
38;calc update async;100;0.000106783;1.3081e-05;0.00762215
38;calc inner;100;1.05749;1.0069;1.15248
38;calc wait;100;0.140941;0.0533549;0.307396
38;calc bound;100;0.0561119;0.0355263;0.0767396
38;calc iter;100;1.25829;1.16175;1.40729
38;total;1;130.759;130.759;130.759
61;calc total;1;126.156;126.156;126.156
61;calc update async;100;9.52393e-05;1.5346e-05;0.00637229
61;calc inner;100;1.0596;1.00867;1.1522
61;calc wait;100;0.139036;0.0541408;0.273847
61;calc bound;100;0.0570398;0.0409486;0.076303
61;calc iter;100;1.25832;1.17723;1.45065
61;total;1;130.755;130.755;130.755
85;calc total;1;126.156;126.156;126.156
85;calc update async;100;0.000117701;2.0365e-05;0.0083404
85;calc inner;100;1.05801;1.00512;1.15481
85;calc wait;100;0.140027;0.0568694;0.271963
85;calc bound;100;0.0573439;0.0398148;0.0760561
85;calc iter;100;1.25817;1.16404;1.3991
85;total;1;130.795;130.795;130.795
13;calc total;1;126.156;126.156;126.156
13;calc update async;100;0.000107004;1.5654e-05;0.00765518
13;calc inner;100;1.06348;1.00506;1.15371
13;calc wait;100;0.136828;0.0479469;0.284444
13;calc bound;100;0.0543196;0.0375051;0.0766735
13;calc iter;100;1.25806;1.16978;1.39193
13;total;1;130.831;130.831;130.831
39;calc total;1;126.156;126.156;126.156
39;calc update async;100;0.000113374;1.3393e-05;0.00820595
39;calc inner;100;1.05202;0.999931;1.15126
39;calc wait;100;0.145219;0.0595561;0.309645
39;calc bound;100;0.0581534;0.0373493;0.0763914
39;calc iter;100;1.25817;1.16169;1.41531
39;total;1;130.763;130.763;130.763
62;calc total;1;126.156;126.156;126.156
62;calc update async;100;9.95876e-05;1.4551e-05;0.00703703
62;calc inner;100;1.05775;0.990553;1.14953
62;calc wait;100;0.141637;0.0503746;0.311198
62;calc bound;100;0.0568437;0.0368696;0.0760259
62;calc iter;100;1.25831;1.17408;1.38671
62;total;1;130.759;130.759;130.759
86;calc total;1;126.156;126.156;126.156
86;calc update async;100;0.000115793;1.7215e-05;0.00832657
86;calc inner;100;1.05726;0.993941;1.15578
86;calc wait;100;0.141245;0.0584406;0.319291
14;calc total;1;126.156;126.156;126.156
14;calc update async;100;0.000103545;1.6221e-05;0.00726079
14;calc inner;100;1.05561;0.989448;1.15331
14;calc wait;100;0.143128;0.0552071;0.286983
14;calc bound;100;0.0575794;0.0370854;0.0765547
14;calc iter;100;1.25841;1.1705;1.40925
14;total;1;130.83;130.83;130.83
40;calc total;1;126.156;126.156;126.156
40;calc update async;100;0.000104513;1.2925e-05;0.00816193
40;calc inner;100;1.06812;1.02206;1.14638
40;calc wait;100;0.143374;0.0549675;0.26007
40;calc bound;100;0.043778;0.0347147;0.058786
40;calc iter;100;1.25889;1.15658;1.35245
40;total;1;130.757;130.757;130.757
63;calc total;1;126.156;126.156;126.156
63;calc update async;100;0.000104382;1.3192e-05;0.00731454
63;calc inner;100;1.05419;0.99671;1.14972
63;calc wait;100;0.143161;0.0544306;0.353005
63;calc bound;100;0.0580896;0.0366933;0.0763844
63;calc iter;100;1.25834;1.18329;1.44787
63;total;1;130.759;130.759;130.759
86;calc bound;100;0.0568133;0.0386876;0.0797515
86;calc iter;100;1.25816;1.17463;1.38329
86;total;1;130.796;130.796;130.796
15;calc total;1;126.156;126.156;126.156
15;calc update async;100;0.000103379;1.3412e-05;0.0073845
15;calc inner;100;1.05367;1.00165;1.1542
15;calc wait;100;0.142887;0.0558239;0.292717
15;calc bound;100;0.0583135;0.0366971;0.0763605
15;calc iter;100;1.25789;1.1739;1.46782
15;total;1;130.83;130.83;130.83
41;calc total;1;126.156;126.156;126.156
41;calc update async;100;0.000112393;1.2488e-05;0.00909355
41;calc inner;100;1.06267;1.02146;1.14821
41;calc wait;100;0.150672;0.0603021;0.291532
41;calc bound;100;0.0428169;0.0340035;0.0569789
41;calc iter;100;1.25952;1.16494;1.38106
41;total;1;130.759;130.759;130.759
64;calc total;1;126.159;126.159;126.159
64;calc update async;100;7.70828e-05;1.2116e-05;0.00529595
64;calc inner;100;1.06764;1.02183;1.14671
64;calc wait;100;0.143309;0.0566644;0.287243
64;calc bound;100;0.0437449;0.034108;0.0580598
64;calc iter;100;1.25955;1.16754;1.36856
64;total;1;130.75;130.75;130.75
87;calc total;1;126.156;126.156;126.156
87;calc update async;100;0.00011819;1.4197e-05;0.00846557
87;calc inner;100;1.05167;0.999675;1.15542
87;calc wait;100;0.145392;0.0547577;0.296992
87;calc bound;100;0.059094;0.0375151;0.0764864
87;calc iter;100;1.25817;1.1781;1.44887
87;total;1;130.796;130.796;130.796
16;calc total;1;126.153;126.153;126.153
16;calc update async;100;7.83031e-05;1.1135e-05;0.00562316
16;calc inner;100;1.06694;1.01753;1.15134
16;calc wait;100;0.144377;0.0506597;0.299275
16;calc bound;100;0.0436937;0.0344221;0.0583208
16;calc iter;100;1.25929;1.17486;1.41186
16;total;1;130.824;130.824;130.824
42;calc total;1;126.156;126.156;126.156
42;calc update async;100;0.000111541;1.042e-05;0.00908123
42;calc inner;100;1.06499;1.02094;1.14858
42;calc wait;100;0.147815;0.0548799;0.275379
42;calc bound;100;0.0428512;0.0344068;0.0539712
42;calc iter;100;1.25903;1.16139;1.36618
42;total;1;130.763;130.763;130.763
65;calc total;1;126.158;126.158;126.158
65;calc update async;100;8.06859e-05;1.0769e-05;0.00588945
65;calc inner;100;1.06462;1.01719;1.1456
65;calc wait;100;0.147766;0.0555488;0.279868
65;calc bound;100;0.0427551;0.0344195;0.0552281
65;calc iter;100;1.25911;1.17008;1.38953
65;total;1;130.75;130.75;130.75
88;calc total;1;126.156;126.156;126.156
88;calc update async;100;0.000108041;1.1946e-05;0.00840201
88;calc inner;100;1.06637;1.02554;1.15002
88;calc wait;100;0.144185;0.0529172;0.294994
88;calc bound;100;0.0437576;0.0345888;0.0587265
88;calc iter;100;1.2589;1.16083;1.38927
88;total;1;130.783;130.783;130.783
17;calc total;1;126.156;126.156;126.156
17;calc update async;100;9.66336e-05;1.1805e-05;0.0075494
17;calc inner;100;1.06251;1.02389;1.14654
17;calc wait;100;0.150121;0.0593636;0.275852
17;calc bound;100;0.0431444;0.0341857;0.0677151
17;calc iter;100;1.25886;1.15878;1.35547
17;total;1;130.83;130.83;130.83
66;calc total;1;126.157;126.157;126.157
66;calc update async;100;9.93413e-05;1.2187e-05;0.00781798
66;calc inner;100;1.06455;1.01974;1.14525
66;calc wait;100;0.148041;0.0595512;0.283171
66;calc bound;100;0.0430658;0.0337569;0.0555784
66;calc iter;100;1.2596;1.16723;1.38198
66;total;1;130.754;130.754;130.754
89;calc total;1;126.156;126.156;126.156
89;calc update async;100;0.000106217;1.1843e-05;0.00842241
89;calc inner;100;1.06302;1.02204;1.1492
89;calc wait;100;0.148323;0.0565218;0.302995
89;calc bound;100;0.0436858;0.0338681;0.0649975
89;calc iter;100;1.25931;1.15939;1.38434
89;total;1;130.783;130.783;130.783
18;calc total;1;126.156;126.156;126.156
18;calc update async;100;9.6145e-05;9.62e-06;0.00757515
18;calc inner;100;1.06593;1.0241;1.14934
18;calc wait;100;0.147408;0.0571917;0.282999
18;calc bound;100;0.0429081;0.0343999;0.0537538
18;calc iter;100;1.25938;1.16491;1.39189
18;total;1;130.816;130.816;130.816
67;calc total;1;126.158;126.158;126.158
67;calc update async;100;7.31781e-05;1.0727e-05;0.00512304
67;calc inner;100;1.06853;1.0179;1.14751
67;calc wait;100;0.141782;0.0597312;0.281192
67;calc bound;100;0.0441986;0.034779;0.0556643
67;calc iter;100;1.25895;1.16505;1.39476
19;calc total;1;126.156;126.156;126.156
19;calc update async;100;0.000100788;1.2587e-05;0.00780923
19;calc inner;100;1.06747;1.0226;1.14865
19;calc wait;100;0.142841;0.0575157;0.287305
19;calc bound;100;0.0434831;0.0351384;0.0561092
19;calc iter;100;1.25846;1.15218;1.38093
19;total;1;130.83;130.83;130.83
67;total;1;130.75;130.75;130.75
20;calc total;1;126.156;126.156;126.156
20;calc update async;100;0.000111221;1.4519e-05;0.00782911
20;calc inner;100;1.05893;0.982256;1.15131
20;calc wait;100;0.143894;0.0422673;0.306841
20;calc bound;100;0.0553155;0.0345864;0.0767795
20;calc iter;100;1.25968;1.06548;1.45154
20;total;1;130.831;130.831;130.831
68;calc total;1;126.158;126.158;126.158
68;calc update async;100;8.20514e-05;1.3024e-05;0.00547909
68;calc inner;100;1.0616;0.991224;1.14942
68;calc wait;100;0.143115;0.0559657;0.284856
68;calc bound;100;0.0540996;0.0348176;0.0757929
68;calc iter;100;1.26042;1.1375;1.40722
68;total;1;130.759;130.759;130.759
21;calc total;1;126.156;126.156;126.156
21;calc update async;100;0.00010756;1.2152e-05;0.00780931
21;calc inner;100;1.05767;0.977608;1.14945
21;calc wait;100;0.145341;0.0583502;0.279608
21;calc bound;100;0.0554131;0.0355822;0.0767751
21;calc iter;100;1.26035;1.16104;1.41602
21;total;1;130.83;130.83;130.83
69;calc total;1;126.158;126.158;126.158
69;calc update async;100;8.23324e-05;1.4332e-05;0.00540788
69;calc inner;100;1.0585;0.982586;1.14704
69;calc wait;100;0.146961;0.0549426;0.292383
69;calc bound;100;0.0534893;0.0349015;0.0762971
69;calc iter;100;1.26036;1.15859;1.38646
69;total;1;130.759;130.759;130.759
22;calc total;1;126.156;126.156;126.156
22;calc update async;100;0.000107139;1.1053e-05;0.00804536
22;calc inner;100;1.06106;0.976913;1.1497
22;calc wait;100;0.144707;0.0402453;0.300357
22;calc bound;100;0.0526533;0.0345523;0.0743322
22;calc iter;100;1.25977;1.05286;1.39648
22;total;1;130.83;130.83;130.83
70;calc total;1;126.158;126.158;126.158
70;calc update async;100;8.21375e-05;1.215e-05;0.00553825
70;calc inner;100;1.06331;0.991993;1.14728
70;calc wait;100;0.14325;0.0494467;0.273161
70;calc bound;100;0.0514456;0.0339494;0.073872
70;calc iter;100;1.26011;1.08392;1.38092
70;total;1;130.758;130.758;130.758
23;calc total;1;126.156;126.156;126.156
23;calc update async;100;0.00010735;1.1762e-05;0.00811537
23;calc inner;100;1.06111;1.00332;1.1479
23;calc wait;100;0.145227;0.0519331;0.283534
23;calc bound;100;0.0527369;0.0356762;0.0756951
23;calc iter;100;1.26039;1.16103;1.45119
23;total;1;130.831;130.831;130.831
71;calc total;1;126.158;126.158;126.158
71;calc update async;100;8.05524e-05;1.0981e-05;0.0055105
71;calc inner;100;1.06103;1.0031;1.14638
71;calc wait;100;0.14519;0.054196;0.284381
71;calc bound;100;0.0525892;0.0349832;0.0751292
71;calc iter;100;1.26046;1.15701;1.42112
71;total;1;130.759;130.759;130.759
105;calc total;1;126.156;126.156;126.156
105;calc update async;100;0.000105276;1.1659e-05;0.00841191
105;calc inner;100;1.04406;0.880123;1.14588
105;calc wait;100;0.167682;0.0551775;0.502896
105;calc bound;100;0.045369;0.0365966;0.0605211
105;calc iter;100;1.25895;1.1605;1.43433
105;total;1;130.767;130.767;130.767
120;calc total;1;126.155;126.155;126.155
120;calc update async;100;0.000101284;1.5984e-05;0.00622896
120;calc inner;100;1.03863;0.972112;1.15289
120;calc wait;100;0.154316;0.0627381;0.413379
120;calc bound;100;0.0647545;0.0358118;0.0755699
120;calc iter;100;1.26042;1.12619;1.44737
120;total;1;130.796;130.796;130.796
168;calc total;1;126.159;126.159;126.159
168;calc update async;100;8.45755e-05;1.5656e-05;0.00450637
168;calc inner;100;1.02833;0.953764;1.1529
168;calc wait;100;0.164331;0.0578723;0.326136
168;calc bound;100;0.0651361;0.0350084;0.0765933
168;calc iter;100;1.25995;1.11618;1.43533
168;total;1;130.783;130.783;130.783
144;calc total;1;126.159;126.159;126.159
144;calc update async;100;0.000136501;1.3781e-05;0.0100317
144;calc inner;100;1.02353;0.946548;1.14674
144;calc wait;100;0.168967;0.05384;0.410664
144;calc bound;100;0.0653891;0.0356905;0.0769092
144;calc iter;100;1.26037;1.10262;1.47522
144;total;1;130.786;130.786;130.786
106;calc total;1;126.156;126.156;126.156
106;calc update async;100;0.00010818;1.2593e-05;0.00875158
106;calc inner;100;1.04644;0.872481;1.14529
106;calc wait;100;0.16575;0.0644884;0.519305
106;calc bound;100;0.0435968;0.0361513;0.0561075
106;calc iter;100;1.25903;1.17034;1.44918
106;total;1;130.76;130.76;130.76
121;calc total;1;126.157;126.157;126.157
121;calc update async;100;0.000109435;1.7436e-05;0.00749704
121;calc inner;100;1.03703;0.928766;1.15118
121;calc wait;100;0.156285;0.0566795;0.463109
121;calc bound;100;0.0647138;0.0361073;0.0756845
121;calc iter;100;1.2605;1.10396;1.5492
121;total;1;130.786;130.786;130.786
169;calc total;1;126.159;126.159;126.159
169;calc update async;100;0.000106181;1.4268e-05;0.00670601
169;calc inner;100;1.02999;0.912575;1.165
169;calc wait;100;0.163253;0.0509313;0.3373
169;calc bound;100;0.0659134;0.0354333;0.0760167
169;calc iter;100;1.26116;1.13142;1.45428
169;total;1;130.779;130.779;130.779
145;calc total;1;126.159;126.159;126.159
145;calc update async;100;0.000107909;1.794e-05;0.00700942
145;calc inner;100;1.02555;0.927693;1.14627
145;calc wait;100;0.165696;0.0525902;0.350502
145;calc bound;100;0.0655015;0.0361404;0.0762167
145;calc iter;100;1.25974;1.07986;1.45857
145;total;1;130.779;130.779;130.779
107;calc total;1;126.156;126.156;126.156
107;calc update async;100;0.000109601;1.1208e-05;0.00879688
107;calc inner;100;1.04666;0.90266;1.14494
107;calc wait;100;0.16422;0.0609982;0.426869
107;calc bound;100;0.04501;0.0351731;0.0638897
107;calc iter;100;1.25899;1.10913;1.41953
107;total;1;130.769;130.769;130.769
122;calc total;1;126.157;126.157;126.157
122;calc update async;100;0.000115611;1.378e-05;0.00759141
122;calc inner;100;1.03497;0.905789;1.15099
122;calc wait;100;0.157938;0.0587717;0.442857
122;calc bound;100;0.066548;0.0355141;0.0767908
122;calc iter;100;1.26088;1.10461;1.57586
122;total;1;130.794;130.794;130.794
170;calc total;1;126.159;126.159;126.159
170;calc update async;100;0.000109222;2.022e-05;0.00684595
170;calc inner;100;1.02688;0.926004;1.15006
170;calc wait;100;0.165335;0.0578574;0.405491
170;calc bound;100;0.0664068;0.0346903;0.077395
170;calc iter;100;1.26052;1.08509;1.46852
170;total;1;130.781;130.781;130.781
146;calc total;1;126.159;126.159;126.159
146;calc update async;100;0.000114163;1.6899e-05;0.00742129
146;calc inner;100;1.02152;0.913898;1.14712
146;calc wait;100;0.171012;0.0467439;0.529139
146;calc bound;100;0.0669855;0.0346536;0.0768045
146;calc iter;100;1.26087;1.1108;1.59778
146;total;1;130.788;130.788;130.788
108;calc total;1;126.156;126.156;126.156
108;calc update async;100;0.000119834;1.8786e-05;0.00856172
108;calc inner;100;1.04973;0.992595;1.15239
108;calc wait;100;0.146092;0.0538478;0.329747
108;calc bound;100;0.0587126;0.0358246;0.0763192
108;calc iter;100;1.2574;1.17098;1.45427
108;total;1;130.781;130.781;130.781
123;calc total;1;126.157;126.157;126.157
123;calc update async;100;0.000112622;2.1018e-05;0.00769287
123;calc inner;100;1.03405;0.919686;1.1534
123;calc wait;100;0.157806;0.059952;0.542343
123;calc bound;100;0.0669151;0.03615;0.076718
123;calc iter;100;1.26071;1.09492;1.61647
123;total;1;130.794;130.794;130.794
171;calc total;1;126.159;126.159;126.159
171;calc update async;100;0.00011789;1.8596e-05;0.00767692
171;calc inner;100;1.02832;0.965987;1.15066
171;calc wait;100;0.164399;0.0554292;0.379806
171;calc bound;100;0.0664777;0.0357936;0.0760802
171;calc iter;100;1.26106;1.11717;1.42356
171;total;1;130.781;130.781;130.781
147;calc total;1;126.159;126.159;126.159
147;calc update async;100;0.000123104;2.4871e-05;0.00808311
147;calc inner;100;1.02575;0.952188;1.14944
147;calc wait;100;0.164543;0.0546034;0.35002
109;calc total;1;126.156;126.156;126.156
109;calc update async;100;0.000119611;1.3975e-05;0.00858282
109;calc inner;100;1.05441;1.00742;1.15158
109;calc wait;100;0.144174;0.0594589;0.277962
109;calc bound;100;0.0572746;0.0399474;0.0764417
109;calc iter;100;1.25802;1.16201;1.41567
109;total;1;130.777;130.777;130.777
124;calc total;1;126.157;126.157;126.157
124;calc update async;100;9.50559e-05;1.2335e-05;0.00718482
124;calc inner;100;1.05135;0.948412;1.14509
124;calc wait;100;0.156401;0.0574862;0.468893
124;calc bound;100;0.0457229;0.0357643;0.0580787
124;calc iter;100;1.25988;1.10101;1.46496
124;total;1;130.8;130.8;130.8
172;calc total;1;126.159;126.159;126.159
172;calc update async;100;0.000122954;1.4293e-05;0.00961286
172;calc inner;100;1.05159;1.00582;1.14891
172;calc wait;100;0.154995;0.0585331;0.288324
172;calc bound;100;0.0472972;0.0357787;0.0602398
172;calc iter;100;1.26021;1.15558;1.40624
172;total;1;130.78;130.78;130.78
147;calc bound;100;0.0667475;0.0358395;0.0765026
147;calc iter;100;1.26033;1.04331;1.44113
147;total;1;130.788;130.788;130.788
110;calc total;1;126.156;126.156;126.156
110;calc update async;100;0.000118238;1.4947e-05;0.00861833
110;calc inner;100;1.05415;0.978986;1.15188
110;calc wait;100;0.144984;0.0561918;0.340313
110;calc bound;100;0.0563177;0.0377836;0.0756169
110;calc iter;100;1.25782;1.16749;1.46105
110;total;1;130.778;130.778;130.778
125;calc total;1;126.156;126.156;126.156
125;calc update async;100;9.58096e-05;1.2172e-05;0.00724515
125;calc inner;100;1.05334;0.957818;1.14727
125;calc wait;100;0.15409;0.0596925;0.391881
125;calc bound;100;0.04542;0.0360862;0.0570592
125;calc iter;100;1.25901;1.16413;1.41488
125;total;1;130.788;130.788;130.788
173;calc total;1;126.159;126.159;126.159
173;calc update async;100;0.00010805;1.4857e-05;0.00823306
173;calc inner;100;1.05463;0.945488;1.19296
173;calc wait;100;0.151867;0.0543134;0.314717
173;calc bound;100;0.0464332;0.0351425;0.0615373
173;calc iter;100;1.25894;1.13085;1.5436
173;total;1;130.787;130.787;130.787
148;calc total;1;126.159;126.159;126.159
148;calc update async;100;0.000107922;1.2642e-05;0.00842192
148;calc inner;100;1.04104;0.947376;1.1411
148;calc wait;100;0.164307;0.0529873;0.443327
148;calc bound;100;0.046286;0.0359963;0.0590061
148;calc iter;100;1.25855;1.11927;1.45561
148;total;1;130.779;130.779;130.779
111;calc total;1;126.156;126.156;126.156
111;calc update async;100;0.000118223;1.4004e-05;0.00875868
111;calc inner;100;1.0465;0.988929;1.15197
111;calc wait;100;0.150234;0.0581692;0.325615
111;calc bound;100;0.0586106;0.0377239;0.0765698
111;calc iter;100;1.25788;1.15435;1.48037
111;total;1;130.781;130.781;130.781
126;calc total;1;126.156;126.156;126.156
126;calc update async;100;9.64438e-05;1.2742e-05;0.00719302
126;calc inner;100;1.05627;0.940062;1.15263
126;calc wait;100;0.150093;0.058997;0.553841
126;calc bound;100;0.0468602;0.0356356;0.0673976
126;calc iter;100;1.26019;1.13593;1.63412
126;total;1;130.799;130.799;130.799
174;calc total;1;126.159;126.159;126.159
174;calc update async;100;0.000103671;1.4713e-05;0.00771045
174;calc inner;100;1.04701;0.96177;1.14806
174;calc wait;100;0.1599;0.0563196;0.359137
174;calc bound;100;0.0466961;0.0359718;0.0641736
174;calc iter;100;1.26006;1.15014;1.42165
174;total;1;130.78;130.78;130.78
149;calc total;1;126.159;126.159;126.159
149;calc update async;100;0.000117724;1.2328e-05;0.00951517
149;calc inner;100;1.04846;0.997989;1.14608
149;calc wait;100;0.160786;0.0580451;0.349795
149;calc bound;100;0.0447892;0.0353353;0.055698
149;calc iter;100;1.25924;1.14757;1.41206
149;total;1;130.772;130.772;130.772
112;calc total;1;126.153;126.153;126.153
112;calc update async;100;8.63221e-05;1.4272e-05;0.00614207
112;calc inner;100;1.06679;1.00576;1.15035
112;calc wait;100;0.142911;0.0573326;0.347687
112;calc bound;100;0.0445697;0.0341551;0.0567493
112;calc iter;100;1.25921;1.15176;1.41193
112;total;1;130.781;130.781;130.781
127;calc total;1;126.156;126.156;126.156
127;calc update async;100;9.95501e-05;1.2884e-05;0.00727134
127;calc inner;100;1.0583;0.933398;1.15338
127;calc wait;100;0.14788;0.0525926;0.546142
127;calc bound;100;0.0469514;0.0351956;0.0704689
127;calc iter;100;1.25965;1.10336;1.52982
127;total;1;130.787;130.787;130.787
175;calc total;1;126.159;126.159;126.159
175;calc update async;100;9.82038e-05;1.3338e-05;0.00714184
175;calc inner;100;1.04829;0.965669;1.14506
175;calc wait;100;0.158489;0.0529414;0.505829
175;calc bound;100;0.0460583;0.0346899;0.0636165
175;calc iter;100;1.25944;1.12011;1.54631
175;total;1;130.779;130.779;130.779
150;calc total;1;126.159;126.159;126.159
150;calc update async;100;9.97439e-05;1.1348e-05;0.00746289
150;calc inner;100;1.04812;0.997774;1.15142
150;calc wait;100;0.158302;0.0528064;0.330856
150;calc bound;100;0.0465821;0.0354846;0.106248
150;calc iter;100;1.2593;1.13891;1.41372
150;total;1;130.782;130.782;130.782
113;calc total;1;126.156;126.156;126.156
113;calc update async;100;0.000109432;1.286e-05;0.00874806
113;calc inner;100;1.05979;1.00537;1.1492
113;calc wait;100;0.150972;0.0533822;0.296175
113;calc bound;100;0.0435126;0.0346163;0.0572386
113;calc iter;100;1.25863;1.14456;1.38461
113;total;1;130.781;130.781;130.781
128;calc total;1;126.159;126.159;126.159
128;calc update async;100;0.000104703;1.2546e-05;0.0082791
128;calc inner;100;1.04952;0.978314;1.14563
128;calc wait;100;0.160721;0.0607177;0.317555
128;calc bound;100;0.0449691;0.036838;0.0583047
128;calc iter;100;1.25851;1.16803;1.39648
128;total;1;130.8;130.8;130.8
176;calc total;1;126.159;126.159;126.159
176;calc update async;100;0.000101772;1.3461e-05;0.00800076
176;calc inner;100;1.04422;0.98564;1.17611
176;calc wait;100;0.166898;0.0566061;0.321875
176;calc bound;100;0.0450055;0.0365015;0.0668863
176;calc iter;100;1.25876;1.16928;1.39292
176;total;1;130.787;130.787;130.787
151;calc total;1;126.159;126.159;126.159
151;calc update async;100;0.0001042;1.545e-05;0.00778955
151;calc inner;100;1.04484;0.990432;1.14436
151;calc wait;100;0.163684;0.0581951;0.356348
151;calc bound;100;0.0458887;0.0355011;0.0725489
151;calc iter;100;1.25989;1.14935;1.40959
151;total;1;130.779;130.779;130.779
129;calc total;1;126.159;126.159;126.159
129;calc update async;100;0.000104382;1.2355e-05;0.00825916
129;calc inner;100;1.04947;0.965367;1.21685
129;calc wait;100;0.161332;0.0583324;0.322271
129;calc bound;100;0.0454697;0.0369208;0.0940783
129;calc iter;100;1.25896;1.11498;1.40412
129;total;1;130.798;130.798;130.798
177;calc total;1;126.159;126.159;126.159
177;calc update async;100;0.000112656;1.2224e-05;0.00913651
177;calc inner;100;1.04369;0.994731;1.14988
177;calc wait;100;0.166486;0.0532453;0.35567
177;calc bound;100;0.0451582;0.0365595;0.0671221
177;calc iter;100;1.25829;1.16721;1.39713
177;total;1;130.786;130.786;130.786
152;calc total;1;126.159;126.159;126.159
152;calc update async;100;0.000107545;1.4615e-05;0.00848028
152;calc inner;100;1.03962;0.95556;1.14425
152;calc wait;100;0.171388;0.0572903;0.438033
152;calc bound;100;0.045506;0.0361935;0.0590568
152;calc iter;100;1.25881;1.16057;1.42981
152;total;1;130.788;130.788;130.788
130;calc total;1;126.159;126.159;126.159
130;calc update async;100;0.000106226;1.4445e-05;0.00827956
130;calc inner;100;1.05073;0.972921;1.15097
130;calc wait;100;0.160079;0.0579972;0.357646
130;calc bound;100;0.0447523;0.0359585;0.0724396
130;calc iter;100;1.25877;1.16916;1.43548
130;total;1;130.795;130.795;130.795
178;calc total;1;126.159;126.159;126.159
178;calc update async;100;0.000109609;1.2198e-05;0.00873517
178;calc inner;100;1.03997;0.943716;1.14627
178;calc wait;100;0.172544;0.0562259;0.310839
178;calc bound;100;0.0444478;0.0354067;0.0543701
178;calc iter;100;1.25896;1.16627;1.39276
178;total;1;130.778;130.778;130.778
153;calc total;1;126.159;126.159;126.159
153;calc update async;100;0.000109473;1.2642e-05;0.00876917
153;calc inner;100;1.03946;0.964167;1.18593
153;calc wait;100;0.171297;0.0613461;0.363021
153;calc bound;100;0.0451048;0.036836;0.0858185
153;calc iter;100;1.25791;1.15755;1.39428
153;total;1;130.786;130.786;130.786
131;calc total;1;126.159;126.159;126.159
131;calc update async;100;0.000123942;1.3099e-05;0.0101872
131;calc inner;100;1.04627;0.904874;1.14593
131;calc wait;100;0.164025;0.053333;0.343789
131;calc bound;100;0.0452658;0.0359588;0.0645857
131;calc iter;100;1.25897;1.1574;1.40467
131;total;1;130.8;130.8;130.8
179;calc total;1;126.159;126.159;126.159
179;calc update async;100;0.000106814;1.5244e-05;0.00834822
179;calc inner;100;1.04063;0.904731;1.14663
179;calc wait;100;0.170217;0.0602093;0.364366
179;calc bound;100;0.0448425;0.0363294;0.0570404
179;calc iter;100;1.25883;1.15091;1.41249
179;total;1;130.781;130.781;130.781
154;calc total;1;126.159;126.159;126.159
154;calc update async;100;0.000110643;1.2703e-05;0.00882269
154;calc inner;100;1.0376;0.988756;1.14314
154;calc wait;100;0.17498;0.0572253;0.340915
154;calc bound;100;0.043625;0.0361136;0.0576545
154;calc iter;100;1.25853;1.14619;1.44076
154;total;1;130.788;130.788;130.788
132;calc total;1;126.159;126.159;126.159
132;calc update async;100;0.000116611;1.5364e-05;0.00858901
132;calc inner;100;1.04344;0.989217;1.14748
132;calc wait;100;0.153874;0.0528445;0.313192
132;calc bound;100;0.057425;0.03672;0.0769274
132;calc iter;100;1.25778;1.13052;1.46089
132;total;1;130.788;130.788;130.788
180;calc total;1;126.159;126.159;126.159
180;calc update async;100;0.00011756;1.5144e-05;0.00857617
180;calc inner;100;1.03835;0.962381;1.14334
180;calc wait;100;0.162145;0.0595889;0.37736
180;calc bound;100;0.0554897;0.0347641;0.0768371
180;calc iter;100;1.2572;1.14476;1.45098
180;total;1;130.781;130.781;130.781
155;calc total;1;126.159;126.159;126.159
155;calc update async;100;0.00010917;1.2256e-05;0.00883696
155;calc inner;100;1.04167;0.910077;1.14938
155;calc wait;100;0.170909;0.0587613;0.400321
155;calc bound;100;0.0442053;0.035495;0.0642588
155;calc iter;100;1.25845;1.16221;1.40353
155;total;1;130.788;130.788;130.788
133;calc total;1;126.159;126.159;126.159
133;calc update async;100;0.000120782;1.5291e-05;0.00884129
133;calc inner;100;1.04576;0.990565;1.14657
133;calc wait;100;0.153999;0.0557254;0.303006
133;calc bound;100;0.0562469;0.0378452;0.0764509
133;calc iter;100;1.25734;1.15146;1.4256
133;total;1;130.788;130.788;130.788
181;calc total;1;126.159;126.159;126.159
181;calc update async;100;0.000114307;1.2648e-05;0.00857413
181;calc inner;100;1.04191;0.970822;1.14173
181;calc wait;100;0.15941;0.0539999;0.379535
181;calc bound;100;0.0537352;0.0362399;0.0762006
181;calc iter;100;1.25688;1.13914;1.50491
181;total;1;130.784;130.784;130.784
156;calc total;1;126.159;126.159;126.159
156;calc update async;100;0.000123285;1.2857e-05;0.00908796
156;calc inner;100;1.04838;0.992054;1.15183
156;calc wait;100;0.147382;0.0575775;0.311183
134;calc total;1;126.159;126.159;126.159
134;calc update async;100;0.000117354;1.4124e-05;0.00863946
134;calc inner;100;1.04793;0.979726;1.14755
134;calc wait;100;0.150645;0.0562351;0.362173
134;calc bound;100;0.0551043;0.0371533;0.0768086
134;calc iter;100;1.25774;1.15201;1.51192
134;total;1;130.788;130.788;130.788
182;calc total;1;126.159;126.159;126.159
182;calc update async;100;0.000118925;1.5184e-05;0.00879342
182;calc inner;100;1.03645;0.972131;1.14226
182;calc wait;100;0.163977;0.0544493;0.374818
182;calc bound;100;0.0555348;0.0377246;0.0768544
182;calc iter;100;1.25728;1.13762;1.51251
182;total;1;130.78;130.78;130.78
156;calc bound;100;0.0586979;0.0370597;0.076839
156;calc iter;100;1.25714;1.15997;1.46035
156;total;1;130.766;130.766;130.766
135;calc total;1;126.159;126.159;126.159
135;calc update async;100;0.000115728;1.376e-05;0.00861455
135;calc inner;100;1.04008;0.974694;1.14759
135;calc wait;100;0.156401;0.0416619;0.337998
135;calc bound;100;0.0584815;0.0359793;0.0769114
135;calc iter;100;1.2571;1.15375;1.45669
135;total;1;130.788;130.788;130.788
183;calc total;1;126.159;126.159;126.159
183;calc update async;100;0.000119467;1.4892e-05;0.00881518
183;calc inner;100;1.03629;0.956468;1.14367
183;calc wait;100;0.164098;0.0568156;0.353234
157;calc total;1;126.159;126.159;126.159
157;calc update async;100;0.000122259;1.5717e-05;0.00910428
157;calc inner;100;1.05251;0.977588;1.15168
157;calc wait;100;0.145885;0.058384;0.33677
157;calc bound;100;0.0575637;0.0383877;0.0769673
157;calc iter;100;1.25772;1.14702;1.42677
157;total;1;130.772;130.772;130.772
136;calc total;1;126.159;126.159;126.159
136;calc update async;100;0.000108047;1.2227e-05;0.00863544
136;calc inner;100;1.05492;1.01279;1.14364
136;calc wait;100;0.156634;0.057286;0.315257
136;calc bound;100;0.0435363;0.0344096;0.058557
136;calc iter;100;1.2585;1.14703;1.40253
136;total;1;130.784;130.784;130.784
183;calc bound;100;0.0558374;0.0356098;0.0762279
183;calc iter;100;1.2577;1.12361;1.45338
183;total;1;130.784;130.784;130.784
158;calc total;1;126.159;126.159;126.159
158;calc update async;100;0.000120393;1.3741e-05;0.00908446
158;calc inner;100;1.05359;0.982188;1.15231
158;calc wait;100;0.145359;0.0617015;0.355294
158;calc bound;100;0.0557826;0.0369134;0.0761336
158;calc iter;100;1.25695;1.16815;1.49107
158;total;1;130.769;130.769;130.769
137;calc total;1;126.159;126.159;126.159
137;calc update async;100;0.000110573;1.4303e-05;0.00883763
137;calc inner;100;1.05225;1.00921;1.1412
137;calc wait;100;0.159322;0.0537719;0.297483
184;calc total;1;126.159;126.159;126.159
184;calc update async;100;0.000108992;1.1749e-05;0.00886798
184;calc inner;100;1.04593;0.997121;1.13927
184;calc wait;100;0.166378;0.0561578;0.346027
184;calc bound;100;0.0424122;0.0346196;0.0559366
184;calc iter;100;1.25791;1.13486;1.39666
184;total;1;130.776;130.776;130.776
159;calc total;1;126.159;126.159;126.159
159;calc update async;100;0.000122334;1.6119e-05;0.0090677
159;calc inner;100;1.04837;0.988677;1.15148
159;calc wait;100;0.148842;0.0562333;0.323102
159;calc bound;100;0.0572612;0.0373531;0.0768612
159;calc iter;100;1.25749;1.14431;1.4674
159;total;1;130.767;130.767;130.767
137;calc bound;100;0.04347;0.0339728;0.0573036
137;calc iter;100;1.25902;1.15132;1.39934
137;total;1;130.788;130.788;130.788
185;calc total;1;126.159;126.159;126.159
185;calc update async;100;0.000107947;1.161e-05;0.00884694
185;calc inner;100;1.04383;0.993478;1.13718
185;calc wait;100;0.170503;0.0566746;0.354756
185;calc bound;100;0.0416381;0.033345;0.0559301
185;calc iter;100;1.25902;1.11893;1.42582
185;total;1;130.774;130.774;130.774
160;calc total;1;126.159;126.159;126.159
160;calc update async;100;0.000114188;1.04e-05;0.00909185
160;calc inner;100;1.06014;1.00881;1.14351
160;calc wait;100;0.14937;0.0511619;0.298219
160;calc bound;100;0.0445724;0.0341949;0.0596192
160;calc iter;100;1.25885;1.16132;1.40773
160;total;1;130.769;130.769;130.769
186;calc total;1;126.159;126.159;126.159
186;calc update async;100;0.0001097;1.0897e-05;0.00888803
186;calc inner;100;1.04618;0.999251;1.1392
186;calc wait;100;0.167366;0.0579287;0.349885
186;calc bound;100;0.0418429;0.0348872;0.0549344
186;calc iter;100;1.25784;1.12239;1.42926
186;total;1;130.778;130.778;130.778
161;calc total;1;126.159;126.159;126.159
161;calc update async;100;0.000111831;1.1871e-05;0.00911023
161;calc inner;100;1.05832;1.00457;1.14375
161;calc wait;100;0.15262;0.0480796;0.295401
161;calc bound;100;0.0432178;0.0344509;0.0573649
161;calc iter;100;1.25813;1.13243;1.39515
161;total;1;130.772;130.772;130.772
187;calc total;1;126.159;126.159;126.159
187;calc update async;100;0.000108408;1.1057e-05;0.00884914
187;calc inner;100;1.04653;1.00118;1.13858
187;calc wait;100;0.167484;0.0530046;0.352985
187;calc bound;100;0.0420935;0.0338297;0.0592703
187;calc iter;100;1.25867;1.1156;1.421
187;total;1;130.78;130.78;130.78
162;calc total;1;126.159;126.159;126.159
162;calc update async;100;0.000112588;1.1695e-05;0.00916349
162;calc inner;100;1.05808;1.00822;1.15487
162;calc wait;100;0.154581;0.0568065;0.362502
162;calc bound;100;0.0429082;0.0342816;0.0610872
162;calc iter;100;1.25876;1.16177;1.44636
162;total;1;130.775;130.775;130.775
188;calc total;1;126.159;126.159;126.159
188;calc update async;100;0.00011923;1.1e-05;0.00899863
188;calc inner;100;1.03634;0.953859;1.14206
188;calc wait;100;0.165716;0.0531069;0.336474
188;calc bound;100;0.0559951;0.0355346;0.0772786
188;calc iter;100;1.26006;1.12548;1.43962
188;total;1;130.778;130.778;130.778
163;calc total;1;126.159;126.159;126.159
163;calc update async;100;0.000112948;1.2025e-05;0.00916393
163;calc inner;100;1.05866;1.00511;1.1461
163;calc wait;100;0.152278;0.0569683;0.314408
163;calc bound;100;0.0435669;0.0344974;0.0600882
163;calc iter;100;1.25817;1.13194;1.41563
163;total;1;130.767;130.767;130.767
189;calc total;1;126.159;126.159;126.159
189;calc update async;100;0.000118616;1.2066e-05;0.00901195
189;calc inner;100;1.03689;0.939316;1.13901
189;calc wait;100;0.166478;0.0471226;0.3313
189;calc bound;100;0.0547956;0.0343846;0.0768799
189;calc iter;100;1.25943;1.02145;1.42534
189;total;1;130.78;130.78;130.78
190;calc total;1;126.159;126.159;126.159
190;calc update async;100;0.000118406;9.86e-06;0.00921413
190;calc inner;100;1.03987;0.958513;1.13982
190;calc wait;100;0.165529;0.0516265;0.339086
190;calc bound;100;0.0524167;0.0355654;0.0736071
190;calc iter;100;1.26015;1.12389;1.42509
190;total;1;130.78;130.78;130.78
191;calc total;1;126.159;126.159;126.159
191;calc update async;100;0.000123345;1.3177e-05;0.00920874
191;calc inner;100;1.03912;0.960085;1.13726
191;calc wait;100;0.165056;0.0461762;0.358413
191;calc bound;100;0.0534658;0.0345567;0.0764353
191;calc iter;100;1.25944;1.077;1.5062
191;total;1;130.782;130.782;130.782
43;calc total;1;126.156;126.156;126.156
43;calc update async;100;0.000115973;1.3156e-05;0.0090829
43;calc inner;100;1.06773;1.02166;1.14825
43;calc wait;100;0.142567;0.0612667;0.281126
43;calc bound;100;0.0447369;0.0339916;0.0561208
43;calc iter;100;1.25958;1.15915;1.37477
43;total;1;130.762;130.762;130.762
44;calc total;1;126.156;126.156;126.156
44;calc update async;100;0.00012243;1.1616e-05;0.00916859
44;calc inner;100;1.05849;0.989639;1.14922
44;calc wait;100;0.145078;0.0562359;0.321659
44;calc bound;100;0.0549336;0.0350528;0.0765153
44;calc iter;100;1.26039;1.16177;1.40499
44;total;1;130.765;130.765;130.765
45;calc total;1;126.156;126.156;126.156
45;calc update async;100;0.000122488;1.2227e-05;0.00913204
45;calc inner;100;1.05881;0.977447;1.14929
45;calc wait;100;0.145818;0.0520341;0.276588
45;calc bound;100;0.0540232;0.0346044;0.0765719
45;calc iter;100;1.25999;1.08191;1.40243
45;total;1;130.758;130.758;130.758
46;calc total;1;126.156;126.156;126.156
46;calc update async;100;0.000121464;1.2549e-05;0.0093458
46;calc inner;100;1.06148;0.989913;1.14981
46;calc wait;100;0.145409;0.0526475;0.288131
46;calc bound;100;0.0516567;0.0348951;0.0743918
46;calc iter;100;1.26065;1.15835;1.38972
46;total;1;130.764;130.764;130.764
47;calc total;1;126.156;126.156;126.156
47;calc update async;100;0.000121462;1.3067e-05;0.00928166
47;calc inner;100;1.05986;0.986347;1.14821
47;calc wait;100;0.146077;0.0470511;0.299607
47;calc bound;100;0.0526903;0.0346722;0.0761912
47;calc iter;100;1.26004;1.06888;1.40014
47;total;1;130.765;130.765;130.765
90;calc total;1;126.156;126.156;126.156
90;calc update async;100;0.000106216;1.1004e-05;0.00850134
90;calc inner;100;1.06395;1.02248;1.14838
90;calc wait;100;0.149443;0.0578196;0.261762
90;calc bound;100;0.0427104;0.0345332;0.0559451
90;calc iter;100;1.2589;1.16363;1.38912
90;total;1;130.784;130.784;130.784
91;calc total;1;126.156;126.156;126.156
91;calc update async;100;0.000110017;1.1679e-05;0.00855781
91;calc inner;100;1.06665;1.02304;1.14962
91;calc wait;100;0.142744;0.0564316;0.309984
91;calc bound;100;0.0448621;0.0338463;0.0569458
91;calc iter;100;1.2594;1.16861;1.41272
91;total;1;130.794;130.794;130.794
92;calc total;1;126.156;126.156;126.156
92;calc update async;100;0.0001152;1.1596e-05;0.00868266
92;calc inner;100;1.05835;0.986308;1.15066
92;calc wait;100;0.146405;0.0530461;0.312381
92;calc bound;100;0.0536251;0.0343917;0.0761889
92;calc iter;100;1.26006;1.15281;1.40145
92;total;1;130.795;130.795;130.795
93;calc total;1;126.156;126.156;126.156
93;calc update async;100;0.000116083;1.2522e-05;0.00869105
93;calc inner;100;1.05724;0.990201;1.15108
93;calc wait;100;0.148098;0.0490218;0.342735
93;calc bound;100;0.0527588;0.0339513;0.075549
93;calc iter;100;1.25975;1.0851;1.4053
93;total;1;130.795;130.795;130.795
94;calc total;1;126.155;126.155;126.155
94;calc update async;100;0.000106153;1.3982e-05;0.00788839
94;calc inner;100;1.06133;0.981583;1.15018
94;calc wait;100;0.145623;0.0553492;0.269205
94;calc bound;100;0.0519196;0.03464;0.0737413
94;calc iter;100;1.26069;1.14624;1.37852
94;total;1;130.794;130.794;130.794
95;calc total;1;126.155;126.155;126.155
95;calc update async;100;0.0001035;1.0729e-05;0.00752803
95;calc inner;100;1.05926;0.992764;1.14944
95;calc wait;100;0.146293;0.0568924;0.288147
95;calc bound;100;0.0521917;0.0344609;0.0764703
95;calc iter;100;1.25994;1.08416;1.43763
95;total;1;130.796;130.796;130.796
114;calc total;1;126.156;126.156;126.156
114;calc update async;100;0.000109334;1.0445e-05;0.00883509
114;calc inner;100;1.05861;0.996548;1.1466
114;calc wait;100;0.15484;0.0451535;0.35483
114;calc bound;100;0.042882;0.0340522;0.0572716
114;calc iter;100;1.25915;1.16577;1.43901
114;total;1;130.781;130.781;130.781
115;calc total;1;126.156;126.156;126.156
115;calc update async;100;0.000110836;1.0869e-05;0.00886372
115;calc inner;100;1.06137;1.00668;1.1462
115;calc wait;100;0.146735;0.0545714;0.322625
115;calc bound;100;0.0449289;0.0348635;0.0571492
115;calc iter;100;1.25861;1.14796;1.413
115;total;1;130.767;130.767;130.767
116;calc total;1;126.156;126.156;126.156
116;calc update async;100;0.000117832;1.2527e-05;0.00888504
116;calc inner;100;1.05452;0.980497;1.1494
116;calc wait;100;0.149629;0.0518552;0.314187
116;calc bound;100;0.0534647;0.0346887;0.0758938
116;calc iter;100;1.25972;1.06915;1.44167
116;total;1;130.78;130.78;130.78
117;calc total;1;126.156;126.156;126.156
117;calc update async;100;0.00011653;1.0641e-05;0.00890377
117;calc inner;100;1.0519;0.976107;1.14936
117;calc wait;100;0.153257;0.0570202;0.378492
117;calc bound;100;0.0538819;0.0354887;0.0768368
117;calc iter;100;1.26014;1.1343;1.45363
117;total;1;130.777;130.777;130.777
118;calc total;1;126.155;126.155;126.155
118;calc update async;100;0.000104571;1.1638e-05;0.00785516
118;calc inner;100;1.05728;0.967789;1.14683
118;calc wait;100;0.148462;0.0549056;0.379892
118;calc bound;100;0.0518674;0.0347873;0.0775269
118;calc iter;100;1.25965;1.07481;1.4826
118;total;1;130.768;130.768;130.768
119;calc total;1;126.155;126.155;126.155
119;calc update async;100;0.000101236;1.1675e-05;0.00749051
119;calc inner;100;1.05702;0.978488;1.14557
119;calc wait;100;0.14949;0.057629;0.303192
119;calc bound;100;0.0518898;0.0357839;0.0741692
119;calc iter;100;1.26025;1.1393;1.4301
119;total;1;130.781;130.781;130.781
138;calc total;1;126.159;126.159;126.159
138;calc update async;100;0.000109129;1.1513e-05;0.00887292
138;calc inner;100;1.05085;0.998103;1.1443
138;calc wait;100;0.162915;0.0481054;0.389793
138;calc bound;100;0.041975;0.0346379;0.0602464
138;calc iter;100;1.2583;1.13109;1.46117
138;total;1;130.785;130.785;130.785
139;calc total;1;126.159;126.159;126.159
139;calc update async;100;0.000119053;1.2287e-05;0.00969257
139;calc inner;100;1.05241;1.00777;1.14135
139;calc wait;100;0.159225;0.0554022;0.343135
139;calc bound;100;0.0437712;0.0339902;0.057259
139;calc iter;100;1.25904;1.14478;1.40281
139;total;1;130.787;130.787;130.787
140;calc total;1;126.159;126.159;126.159
140;calc update async;100;0.000126253;1.2848e-05;0.00980204
140;calc inner;100;1.04567;0.974657;1.14325
140;calc wait;100;0.158953;0.0581777;0.319611
140;calc bound;100;0.0541372;0.0354871;0.0764744
140;calc iter;100;1.2601;1.14752;1.46716
140;total;1;130.788;130.788;130.788
141;calc total;1;126.159;126.159;126.159
141;calc update async;100;0.000131205;1.3499e-05;0.00982765
141;calc inner;100;1.04564;0.964563;1.14419
141;calc wait;100;0.158624;0.0473755;0.33413
141;calc bound;100;0.0538671;0.0343722;0.0773498
141;calc iter;100;1.25949;1.05091;1.48428
141;total;1;130.787;130.787;130.787
142;calc total;1;126.159;126.159;126.159
142;calc update async;100;0.000131092;1.2458e-05;0.00995756
142;calc inner;100;1.04914;0.936412;1.14172
142;calc wait;100;0.156736;0.0543444;0.417912
142;calc bound;100;0.0520333;0.0355226;0.0766103
142;calc iter;100;1.2602;1.13676;1.51605
142;total;1;130.783;130.783;130.783
143;calc total;1;126.159;126.159;126.159
143;calc update async;100;0.000128602;1.3074e-05;0.00999857
143;calc inner;100;1.04878;0.969786;1.14333
143;calc wait;100;0.156823;0.0567188;0.312372
143;calc bound;100;0.0522093;0.0343781;0.0750456
143;calc iter;100;1.25968;1.07534;1.47128
143;total;1;130.784;130.784;130.784
164;calc total;1;126.159;126.159;126.159
164;calc update async;100;0.00012288;1.3511e-05;0.00924852
164;calc inner;100;1.05035;0.952513;1.14823
164;calc wait;100;0.151119;0.0446274;0.349891
164;calc bound;100;0.0561957;0.0352556;0.077381
164;calc iter;100;1.25942;1.04876;1.41539
164;total;1;130.776;130.776;130.776
165;calc total;1;126.159;126.159;126.159
165;calc update async;100;0.000119705;1.3236e-05;0.00927241
165;calc inner;100;1.05484;0.975746;1.15006
165;calc wait;100;0.150653;0.0552311;0.316517
165;calc bound;100;0.0528886;0.03558;0.0765833
165;calc iter;100;1.25984;1.15303;1.44444
165;total;1;130.77;130.77;130.77
166;calc total;1;126.159;126.159;126.159
166;calc update async;100;0.000121865;1.3762e-05;0.00944302
166;calc inner;100;1.05571;0.960315;1.14568
166;calc wait;100;0.149973;0.0518308;0.306711
166;calc bound;100;0.0516814;0.0351442;0.0757999
166;calc iter;100;1.25927;1.05163;1.40633
166;total;1;130.773;130.773;130.773
167;calc total;1;126.159;126.159;126.159
167;calc update async;100;0.000122626;1.1874e-05;0.00951071
167;calc inner;100;1.05561;0.977474;1.14657
167;calc wait;100;0.149772;0.0566422;0.388336
167;calc bound;100;0.0528472;0.0359108;0.0757107
167;calc iter;100;1.2599;1.14709;1.52289
167;total;1;130.777;130.777;130.777
