# Supplementary material for: A Halo abstraction for distributed n-dimensional structured grids within the C++ PGAS library DASH
Source: PeerJ Comput Sci. 2023 Feb 3;9:e1203. doi: 10.7717/peerj-cs.1203 (PMC10280232; doi:10.7717/peerj-cs.1203)
Supplement: Supplemental Information 2 [file peerj-cs-09-1203-s002.gz › raw_haswell/res_3d/weak/plain/heat3d_n2_c24_1890_21918156.out]

DASH
InitEnergy=125.00000
EndEnergy=125.00000
DiffEnergy=-0.00000
Matrixspec: 1890 x 1890 x 1890
Iterations: 100
# unit_id;function_name;num_calls;avg_runtime;min_runtime;max_runtime
24;initialize;1;7.12409;7.12409;7.12409
24;async;100;0.0413176;0.0204938;0.153579
24;inner;100;1.17711;1.08389;1.21596
24;wait;100;5.10974e-05;2.4881e-05;0.000293292
24;boundary;100;0.075242;0.0705425;0.0785585
24;calc iter;100;1.29372;1.24162;1.34601
24;calc total;1;129.418;129.418;129.418
24;total;1;149.929;149.929;149.929
25;initialize;1;7.12421;7.12421;7.12421
25;async;100;0.037169;0.0236018;0.139989
25;inner;100;1.182;1.05799;1.21512
25;wait;100;4.3099e-05;1.9287e-05;0.000237978
25;boundary;100;0.0744552;0.0711766;0.118003
25;calc iter;100;1.29367;1.23895;1.36218
25;calc total;1;129.418;129.418;129.418
25;total;1;149.929;149.929;149.929
26;initialize;1;7.12413;7.12413;7.12413
26;async;100;0.0307666;0.0186713;0.182497
26;inner;100;1.18992;1.08603;1.21795
26;wait;100;4.15674e-05;2.089e-05;0.000242259
26;boundary;100;0.0731167;0.071698;0.108491
26;calc iter;100;1.29385;1.24068;1.39078
26;calc total;1;129.418;129.418;129.418
26;total;1;149.929;149.929;149.929
27;initialize;1;7.12416;7.12416;7.12416
27;async;100;0.0300298;0.0190635;0.232634
27;inner;100;1.19007;1.07922;1.22134
27;wait;100;4.31576e-05;2.2759e-05;0.00019747
27;boundary;100;0.073622;0.070472;0.0910346
27;calc iter;100;1.29376;1.23461;1.38235
27;calc total;1;129.418;129.418;129.418
27;total;1;149.929;149.929;149.929
28;initialize;1;7.12409;7.12409;7.12409
28;async;100;0.0621061;0.0264573;0.125742
28;inner;100;1.15175;1.04289;1.19833
28;wait;100;5.56096e-05;3.6537e-05;0.000290653
28;boundary;100;0.0795161;0.0735325;0.133181
28;calc iter;100;1.29343;1.25147;1.36418
28;calc total;1;129.418;129.418;129.418
28;total;1;149.929;149.929;149.929
29;initialize;1;7.12417;7.12417;7.12417
29;async;100;0.0334003;0.0217025;0.108985
29;inner;100;1.188;1.06366;1.21817
29;wait;100;3.71488e-05;2.0285e-05;0.00029345
29;boundary;100;0.0723376;0.0696552;0.110378
29;calc iter;100;1.29377;1.209;1.37652
29;calc total;1;129.418;129.418;129.418
29;total;1;149.929;149.929;149.929
30;initialize;1;7.12418;7.12418;7.12418
30;async;100;0.038059;0.0193403;0.0599613
30;inner;100;1.18347;1.07403;1.21949
30;wait;100;3.45413e-05;1.9029e-05;0.000197437
30;boundary;100;0.0722842;0.0688655;0.151789
30;calc iter;100;1.29385;1.17976;1.41194
30;calc total;1;129.418;129.418;129.418
30;total;1;149.929;149.929;149.929
31;initialize;1;7.12411;7.12411;7.12411
31;async;100;0.0371111;0.0257311;0.155612
31;inner;100;1.18375;1.07556;1.21577
31;wait;100;4.4151e-05;2.0916e-05;0.00030957
31;boundary;100;0.0728905;0.071026;0.0748066
31;calc iter;100;1.29379;1.25103;1.32534
31;calc total;1;129.418;129.418;129.418
31;total;1;149.929;149.929;149.929
32;initialize;1;7.12414;7.12414;7.12414
32;async;100;0.0280361;0.0221113;0.128162
32;inner;100;1.19318;1.08081;1.22166
32;wait;100;3.62396e-05;2.2934e-05;0.000195694
32;boundary;100;0.0726578;0.0686009;0.113345
32;calc iter;100;1.29391;1.25518;1.32491
32;calc total;1;129.418;129.418;129.418
32;total;1;149.929;149.929;149.929
33;initialize;1;7.12413;7.12413;7.12413
33;async;100;0.033786;0.0243955;0.0987529
33;inner;100;1.18801;1.1078;1.21263
33;wait;100;3.22799e-05;2.0516e-05;0.000173291
33;boundary;100;0.0721065;0.068414;0.0746233
33;calc iter;100;1.29394;1.26438;1.32008
33;calc total;1;129.418;129.418;129.418
33;total;1;149.929;149.929;149.929
34;initialize;1;7.12417;7.12417;7.12417
34;async;100;0.0340511;0.0220937;0.0673404
34;inner;100;1.18815;1.09237;1.21355
34;wait;100;3.2911e-05;1.8808e-05;0.000194671
34;boundary;100;0.0716377;0.0687013;0.0886424
34;calc iter;100;1.29388;1.20316;1.35248
34;calc total;1;129.418;129.418;129.418
34;total;1;149.929;149.929;149.929
35;initialize;1;7.12408;7.12408;7.12408
35;async;100;0.0323601;0.0247245;0.0804345
35;inner;100;1.18927;1.09301;1.21454
35;wait;100;2.92606e-05;1.8871e-05;0.000181785
35;boundary;100;0.0722505;0.0700274;0.0948804
35;calc iter;100;1.29391;1.22444;1.36925
35;calc total;1;129.418;129.418;129.418
35;total;1;149.929;149.929;149.929
36;initialize;1;7.12415;7.12415;7.12415
36;async;100;0.0678376;0.0237324;0.227759
36;inner;100;1.13428;1.06805;1.16867
36;wait;100;8.19216e-05;2.6494e-05;0.000264284
36;boundary;100;0.091086;0.0739994;0.0971198
36;calc iter;100;1.29329;1.19374;1.39296
36;calc total;1;129.418;129.418;129.418
36;total;1;149.929;149.929;149.929
37;initialize;1;7.12407;7.12407;7.12407
37;async;100;0.07387;0.0242951;0.143701
37;inner;100;1.13795;1.08222;1.16566
37;wait;100;5.55399e-05;3.1369e-05;0.000309817
37;boundary;100;0.08147;0.0730639;0.100214
37;calc iter;100;1.29335;1.25796;1.33468
37;calc total;1;129.418;129.418;129.418
37;total;1;149.929;149.929;149.929
38;initialize;1;7.12416;7.12416;7.12416
38;async;100;0.0774369;0.0238392;0.259644
38;inner;100;1.13914;1.03049;1.16863
38;wait;100;4.19724e-05;3.0704e-05;0.000194742
38;boundary;100;0.0768084;0.0728378;0.0980725
38;calc iter;100;1.29343;1.19966;1.38824
38;calc total;1;129.418;129.418;129.418
38;total;1;149.929;149.929;149.929
39;initialize;1;7.12411;7.12411;7.12411
39;async;100;0.0693938;0.0242617;0.139331
39;inner;100;1.12088;1.07825;1.16024
39;wait;100;8.08347e-05;4.8099e-05;0.000274497
39;boundary;100;0.102891;0.0786527;0.148206
39;calc iter;100;1.29325;1.2451;1.33312
39;calc total;1;129.418;129.418;129.418
39;total;1;149.929;149.929;149.929
40;initialize;1;7.12411;7.12411;7.12411
40;async;100;0.0691259;0.0235925;0.123178
40;inner;100;1.09675;1.05387;1.15012
40;wait;100;7.15743e-05;3.1018e-05;0.000441793
40;boundary;100;0.127212;0.0866197;0.160805
40;calc iter;100;1.29316;1.25324;1.34381
40;calc total;1;129.418;129.418;129.418
40;total;1;149.929;149.929;149.929
41;initialize;1;7.1241;7.1241;7.1241
41;async;100;0.0737088;0.0231018;0.164163
41;inner;100;1.12167;1.04871;1.15542
41;wait;100;6.76853e-05;3.2681e-05;0.000412445
41;boundary;100;0.0978447;0.0821246;0.144341
41;calc iter;100;1.29329;1.21822;1.34045
41;calc total;1;129.418;129.418;129.418
41;total;1;149.929;149.929;149.929
42;initialize;1;7.12414;7.12414;7.12414
42;async;100;0.076297;0.022993;0.138711
42;inner;100;1.13589;1.07764;1.16078
42;wait;100;5.09757e-05;3.0834e-05;0.000421113
42;boundary;100;0.0811113;0.0775661;0.109727
42;calc iter;100;1.29335;1.24808;1.3387
42;calc total;1;129.418;129.418;129.418
42;total;1;149.929;149.929;149.929
43;initialize;1;7.12415;7.12415;7.12415
43;async;100;0.0776596;0.0238733;0.129042
43;inner;100;1.12816;1.04345;1.15068
43;wait;100;6.03669e-05;2.5821e-05;0.000312445
43;boundary;100;0.0874196;0.0822022;0.145836
43;calc iter;100;1.2933;1.22568;1.33808
43;calc total;1;129.418;129.418;129.418
43;total;1;149.929;149.929;149.929
44;initialize;1;7.12408;7.12408;7.12408
44;async;100;0.077497;0.0235357;0.134302
44;inner;100;1.13374;1.06311;1.15688
44;wait;100;4.79336e-05;2.4191e-05;0.000390128
44;boundary;100;0.0820319;0.0754942;0.132821
44;calc iter;100;1.29332;1.24626;1.34145
44;calc total;1;129.418;129.418;129.418
44;total;1;149.929;149.929;149.929
45;initialize;1;7.12413;7.12413;7.12413
45;async;100;0.0629701;0.0217649;0.133736
45;inner;100;1.15844;1.09842;1.18695
45;wait;100;3.01323e-05;2.0457e-05;0.000204147
45;boundary;100;0.0721466;0.0695259;0.0889736
45;calc iter;100;1.29359;1.23894;1.34034
45;calc total;1;129.418;129.418;129.418
45;total;1;149.929;149.929;149.929
46;initialize;1;7.12416;7.12416;7.12416
46;async;100;0.0630465;0.0198662;0.109223
46;inner;100;1.15761;1.10385;1.18833
46;wait;100;2.88128e-05;1.9996e-05;0.000147887
46;boundary;100;0.0728829;0.0699047;0.108347
46;calc iter;100;1.29357;1.25293;1.33676
46;calc total;1;129.418;129.418;129.418
46;total;1;149.929;149.929;149.929
47;initialize;1;7.1241;7.1241;7.1241
47;async;100;0.0636033;0.0182314;0.173165
47;inner;100;1.15691;1.0914;1.18694
47;wait;100;2.97479e-05;2.1564e-05;0.000156936
47;boundary;100;0.072999;0.0698948;0.124556
47;calc iter;100;1.29354;1.23425;1.34797
47;calc total;1;129.418;129.418;129.418
47;total;1;149.929;149.929;149.929
0;initialize;1;7.25404;7.25404;7.25404
0;async;100;0.03653;0.02431;0.17477
0;inner;100;1.18252;1.00923;1.23113
0;wait;100;0.00004;0.00002;0.00021
0;boundary;100;0.07490;0.07112;0.18068
0;calc iter;100;1.29399;1.18862;1.40094
0;calc total;1;129.41805;129.41805;129.41805
0;total;1;150.05624;150.05624;150.05624
1;initialize;1;7.25094;7.25094;7.25094
1;async;100;0.0382126;0.0260158;0.212161
1;inner;100;1.18237;1.00087;1.22945
1;wait;100;2.90446e-05;1.9607e-05;0.000254937
1;boundary;100;0.0734787;0.0708051;0.0742137
1;calc iter;100;1.29409;1.26141;1.33353
1;calc total;1;129.418;129.418;129.418
1;total;1;150.053;150.053;150.053
2;initialize;1;7.25407;7.25407;7.25407
2;async;100;0.028138;0.0217966;0.194634
2;inner;100;1.18849;1.00353;1.23767
2;wait;100;2.78425e-05;1.9785e-05;0.000181708
2;boundary;100;0.0775179;0.0722227;0.156303
2;calc iter;100;1.29418;1.11526;1.46333
2;calc total;1;129.418;129.418;129.418
2;total;1;150.056;150.056;150.056
3;initialize;1;7.25406;7.25406;7.25406
3;async;100;0.0382513;0.0208609;0.155281
3;inner;100;1.18067;1.02141;1.23617
3;wait;100;4.16961e-05;2.6191e-05;0.000178287
3;boundary;100;0.0749858;0.0721376;0.111813
3;calc iter;100;1.29395;1.15586;1.35844
3;calc total;1;129.418;129.418;129.418
3;total;1;150.056;150.056;150.056
4;initialize;1;7.25409;7.25409;7.25409
4;async;100;0.0468152;0.0215859;0.136027
4;inner;100;1.17184;1.00831;1.21168
4;wait;100;4.08126e-05;2.1644e-05;0.000263064
4;boundary;100;0.0750915;0.0702585;0.119797
4;calc iter;100;1.29379;1.15328;1.38364
4;calc total;1;129.418;129.418;129.418
4;total;1;150.056;150.056;150.056
5;initialize;1;7.25064;7.25064;7.25064
5;async;100;0.0386325;0.0196897;0.260996
5;inner;100;1.18195;1.00709;1.23049
5;wait;100;3.4822e-05;2.378e-05;0.000213671
5;boundary;100;0.0733046;0.0711969;0.090972
5;calc iter;100;1.29393;1.18455;1.33931
5;calc total;1;129.418;129.418;129.418
5;total;1;150.053;150.053;150.053
6;initialize;1;7.25407;7.25407;7.25407
6;async;100;0.0429837;0.0255916;0.160431
6;inner;100;1.17743;1.02438;1.2239
6;wait;100;3.13097e-05;1.9498e-05;0.000309145
6;boundary;100;0.0736409;0.0718021;0.106917
6;calc iter;100;1.29409;1.18881;1.37095
6;calc total;1;129.418;129.418;129.418
6;total;1;150.056;150.056;150.056
7;initialize;1;7.25411;7.25411;7.25411
7;async;100;0.0423047;0.0262357;0.210835
7;inner;100;1.17736;0.99075;1.22357
7;wait;100;3.07566e-05;1.9083e-05;0.000178506
7;boundary;100;0.0743977;0.0719142;0.155743
7;calc iter;100;1.29409;1.15399;1.43274
7;calc total;1;129.418;129.418;129.418
7;total;1;150.056;150.056;150.056
8;initialize;1;7.25411;7.25411;7.25411
8;async;100;0.0339231;0.0250351;0.233726
8;inner;100;1.18434;0.980698;1.23485
8;wait;100;2.94895e-05;1.882e-05;0.000184411
8;boundary;100;0.0758563;0.0722051;0.145973
8;calc iter;100;1.29415;1.1864;1.48651
8;calc total;1;129.418;129.418;129.418
8;total;1;150.056;150.056;150.056
9;initialize;1;7.25407;7.25407;7.25407
9;async;100;0.0297367;0.0240324;0.190748
9;inner;100;1.18819;1.04574;1.23361
9;wait;100;2.67491e-05;2.0946e-05;0.000161072
9;boundary;100;0.076223;0.0708841;0.0947041
9;calc iter;100;1.29418;1.17501;1.38448
9;calc total;1;129.418;129.418;129.418
9;total;1;150.056;150.056;150.056
10;initialize;1;7.25408;7.25408;7.25408
10;async;100;0.0282788;0.0177081;0.142178
10;inner;100;1.1895;1.05442;1.23181
10;wait;100;2.57599e-05;1.842e-05;0.000129347
10;boundary;100;0.0763651;0.0719786;0.100018
10;calc iter;100;1.29417;1.21918;1.39552
10;calc total;1;129.418;129.418;129.418
10;total;1;150.056;150.056;150.056
11;initialize;1;7.25406;7.25406;7.25406
11;async;100;0.0310866;0.0202087;0.270449
11;inner;100;1.18753;1.01342;1.23408
11;wait;100;2.67529e-05;1.808e-05;0.000176234
11;boundary;100;0.075512;0.0713039;0.077546
11;calc iter;100;1.29416;1.22983;1.3587
11;calc total;1;129.418;129.418;129.418
11;total;1;150.056;150.056;150.056
12;initialize;1;7.25409;7.25409;7.25409
12;async;100;0.0637093;0.0236329;0.165036
12;inner;100;1.13402;1.09561;1.16586
12;wait;100;8.48529e-05;3.2865e-05;0.00026507
12;boundary;100;0.095263;0.0716227;0.103082
12;calc iter;100;1.29308;1.2354;1.33531
12;calc total;1;129.418;129.418;129.418
12;total;1;150.056;150.056;150.056
13;initialize;1;7.2541;7.2541;7.2541
13;async;100;0.0673997;0.0239476;0.126144
13;inner;100;1.13962;1.11317;1.16432
13;wait;100;5.45818e-05;3.006e-05;0.00028594
13;boundary;100;0.0860687;0.0745222;0.113608
13;calc iter;100;1.29315;1.25211;1.33224
13;calc total;1;129.418;129.418;129.418
13;total;1;150.056;150.056;150.056
14;initialize;1;7.25407;7.25407;7.25407
14;async;100;0.0728485;0.0241167;0.228451
14;inner;100;1.13918;1.06012;1.16497
14;wait;100;4.25334e-05;2.6089e-05;0.000206087
14;boundary;100;0.0811358;0.0738629;0.086372
14;calc iter;100;1.29321;1.2279;1.36483
14;calc total;1;129.418;129.418;129.418
14;total;1;150.056;150.056;150.056
15;initialize;1;7.25331;7.25331;7.25331
15;async;100;0.0615416;0.024065;0.092493
15;inner;100;1.13574;1.12066;1.17053
15;wait;100;6.59927e-05;3.6879e-05;0.000249122
15;boundary;100;0.0957491;0.0778447;0.11472
15;calc iter;100;1.2931;1.24979;1.32969
15;calc total;1;129.418;129.418;129.418
15;total;1;150.055;150.055;150.055
16;initialize;1;7.25147;7.25147;7.25147
16;async;100;0.0616107;0.0199917;0.0991059
16;inner;100;1.11467;1.0531;1.16039
16;wait;100;7.75232e-05;4.2795e-05;0.000315909
16;boundary;100;0.116642;0.0816603;0.173971
16;calc iter;100;1.293;1.24639;1.33518
16;calc total;1;129.418;129.418;129.418
16;total;1;150.054;150.054;150.054
17;initialize;1;7.25409;7.25409;7.25409
17;async;100;0.0675354;0.0235528;0.0956882
17;inner;100;1.12957;1.10966;1.15596
17;wait;100;6.18274e-05;3.1435e-05;0.000238937
17;boundary;100;0.0959412;0.0826166;0.114469
17;calc iter;100;1.29311;1.25186;1.32707
17;calc total;1;129.418;129.418;129.418
17;total;1;150.056;150.056;150.056
18;initialize;1;7.25408;7.25408;7.25408
18;async;100;0.0717534;0.0178984;0.193149
18;inner;100;1.13395;1.07431;1.15315
18;wait;100;5.73225e-05;2.4818e-05;0.000505356
18;boundary;100;0.0873731;0.0715833;0.121631
18;calc iter;100;1.29314;1.22944;1.33907
18;calc total;1;129.418;129.418;129.418
18;total;1;150.056;150.056;150.056
19;initialize;1;7.25408;7.25408;7.25408
19;async;100;0.069233;0.0227535;0.103454
19;inner;100;1.13434;1.07954;1.15613
19;wait;100;5.98321e-05;3.1727e-05;0.000403269
19;boundary;100;0.0894799;0.0828621;0.13778
19;calc iter;100;1.29312;1.25493;1.33309
19;calc total;1;129.418;129.418;129.418
19;total;1;150.056;150.056;150.056
20;initialize;1;7.2541;7.2541;7.2541
20;async;100;0.070596;0.0236515;0.110867
20;inner;100;1.13924;1.11885;1.16321
20;wait;100;5.09566e-05;2.4016e-05;0.000332401
20;boundary;100;0.0832529;0.0791691;0.0909032
20;calc iter;100;1.29314;1.25351;1.33614
20;calc total;1;129.418;129.418;129.418
20;total;1;150.056;150.056;150.056
21;initialize;1;7.25408;7.25408;7.25408
21;async;100;0.0564037;0.022497;0.0884829
21;inner;100;1.16347;1.14525;1.19178
21;wait;100;3.34604e-05;2.6331e-05;0.000172534
21;boundary;100;0.0734815;0.0708279;0.080357
21;calc iter;100;1.29339;1.26119;1.3278
21;calc total;1;129.418;129.418;129.418
21;total;1;150.056;150.056;150.056
22;initialize;1;7.2541;7.2541;7.2541
22;async;100;0.057818;0.0160564;0.0874933
22;inner;100;1.16117;1.13155;1.18928
22;wait;100;3.2779e-05;2.1963e-05;0.000160124
22;boundary;100;0.0743345;0.0711549;0.104758
22;calc iter;100;1.29336;1.25244;1.32895
22;calc total;1;129.418;129.418;129.418
22;total;1;150.056;150.056;150.056
23;initialize;1;7.25406;7.25406;7.25406
23;async;100;0.0567479;0.0226457;0.112865
23;inner;100;1.1624;1.13462;1.18979
23;wait;100;3.30683e-05;1.8976e-05;0.000206323
23;boundary;100;0.07418;0.0709817;0.0861056
23;calc iter;100;1.29336;1.26264;1.32777
23;calc total;1;129.418;129.418;129.418
23;total;1;150.056;150.056;150.056
DASH
InitEnergy=125.00000
EndEnergy=125.00000
DiffEnergy=-0.00000
Matrixspec: 1890 x 1890 x 1890
Iterations: 100
# unit_id;function_name;num_calls;avg_runtime;min_runtime;max_runtime
0;initialize;1;6.59874;6.59874;6.59874
0;async;100;0.04661;0.01978;0.15564
0;inner;100;1.16665;0.98511;1.23666
0;wait;100;0.00005;0.00003;0.00017
0;boundary;100;0.07778;0.07291;0.14853
0;calc iter;100;1.29109;1.19200;1.37494
0;calc total;1;129.14425;129.14425;129.14425
0;total;1;147.84118;147.84118;147.84118
24;initialize;1;6.61699;6.61699;6.61699
24;async;100;0.0317973;0.0226958;0.123073
24;inner;100;1.18527;1.0974;1.22299
24;wait;100;4.28206e-05;1.9527e-05;0.000295002
24;boundary;100;0.0739124;0.0716312;0.0942381
24;calc iter;100;1.29103;1.23619;1.34793
24;calc total;1;129.144;129.144;129.144
24;total;1;147.86;147.86;147.86
25;initialize;1;6.61698;6.61698;6.61698
25;async;100;0.0385963;0.0248883;0.196798
25;inner;100;1.17886;1.03734;1.21539
25;wait;100;3.9073e-05;2.2452e-05;0.00029543
25;boundary;100;0.0735708;0.0712621;0.1229
25;calc iter;100;1.29107;1.19118;1.35525
25;calc total;1;129.144;129.144;129.144
25;total;1;147.86;147.86;147.86
26;initialize;1;6.61698;6.61698;6.61698
26;async;100;0.0262211;0.0191281;0.136429
26;inner;100;1.19118;1.10132;1.22766
26;wait;100;3.30353e-05;2.3246e-05;0.00025269
26;boundary;100;0.0737723;0.071796;0.0789251
26;calc iter;100;1.29121;1.20561;1.33531
26;calc total;1;129.144;129.144;129.144
26;total;1;147.86;147.86;147.86
27;initialize;1;6.61512;6.61512;6.61512
27;async;100;0.0320176;0.0175532;0.129742
27;inner;100;1.1829;1.09662;1.22454
27;wait;100;4.78779e-05;2.1417e-05;0.000190067
27;boundary;100;0.0759822;0.0717961;0.110267
27;calc iter;100;1.29095;1.22621;1.3369
27;calc total;1;129.144;129.144;129.144
27;total;1;147.858;147.858;147.858
28;initialize;1;6.61501;6.61501;6.61501
28;async;100;0.0481;0.0188167;0.178705
28;inner;100;1.1669;1.09602;1.21108
28;wait;100;4.88358e-05;2.1701e-05;0.000289227
28;boundary;100;0.0757283;0.06964;0.0857611
28;calc iter;100;1.29078;1.21026;1.35264
28;calc total;1;129.144;129.144;129.144
28;total;1;147.858;147.858;147.858
29;initialize;1;6.61695;6.61695;6.61695
29;async;100;0.0413156;0.0250819;0.10691
29;inner;100;1.17466;1.07656;1.25517
29;wait;100;4.37658e-05;1.9455e-05;0.000180596
29;boundary;100;0.0749072;0.0710797;0.0931362
29;calc iter;100;1.29093;1.18595;1.37693
29;calc total;1;129.144;129.144;129.144
29;total;1;147.86;147.86;147.86
30;initialize;1;6.61705;6.61705;6.61705
30;async;100;0.0384875;0.0236198;0.131519
30;inner;100;1.17895;1.04034;1.21096
30;wait;100;3.56967e-05;1.7836e-05;0.000349034
30;boundary;100;0.0735449;0.0713304;0.12384
30;calc iter;100;1.29102;1.18786;1.38482
30;calc total;1;129.144;129.144;129.144
30;total;1;147.86;147.86;147.86
31;initialize;1;6.61595;6.61595;6.61595
31;async;100;0.0350546;0.0233631;0.23642
31;inner;100;1.18288;1.05004;1.21793
31;wait;100;3.42501e-05;1.8167e-05;0.000186294
31;boundary;100;0.0730744;0.0694292;0.111576
31;calc iter;100;1.29104;1.21677;1.37357
31;calc total;1;129.144;129.144;129.144
31;total;1;147.859;147.859;147.859
32;initialize;1;6.61703;6.61703;6.61703
32;async;100;0.0370135;0.025991;0.123446
32;inner;100;1.18036;1.06327;1.21446
32;wait;100;4.07519e-05;2.114e-05;0.000238398
32;boundary;100;0.0736323;0.0715095;0.121403
32;calc iter;100;1.29105;1.21544;1.3818
32;calc total;1;129.144;129.144;129.144
32;total;1;147.86;147.86;147.86
33;initialize;1;6.61696;6.61696;6.61696
33;async;100;0.0362173;0.0201588;0.178865
33;inner;100;1.18266;1.09278;1.22268
33;wait;100;3.06452e-05;1.8998e-05;0.000153323
33;boundary;100;0.0722513;0.0694162;0.0830838
33;calc iter;100;1.29116;1.23351;1.34675
33;calc total;1;129.144;129.144;129.144
33;total;1;147.86;147.86;147.86
34;initialize;1;6.61598;6.61598;6.61598
34;async;100;0.0423771;0.020307;0.0733518
34;inner;100;1.17646;1.09672;1.22145
34;wait;100;3.20413e-05;2.047e-05;0.0001807
34;boundary;100;0.0722792;0.0695805;0.088468
34;calc iter;100;1.29115;1.20453;1.37753
34;calc total;1;129.144;129.144;129.144
34;total;1;147.859;147.859;147.859
35;initialize;1;6.61692;6.61692;6.61692
35;async;100;0.0392756;0.0214122;0.155037
35;inner;100;1.17946;1.10316;1.22061
35;wait;100;2.9601e-05;1.8598e-05;0.000133084
35;boundary;100;0.0723789;0.0697474;0.0795006
35;calc iter;100;1.29114;1.23301;1.33549
35;calc total;1;129.144;129.144;129.144
35;total;1;147.86;147.86;147.86
36;initialize;1;6.61696;6.61696;6.61696
36;async;100;0.061854;0.0243648;0.111509
36;inner;100;1.11262;1.07227;1.16108
36;wait;100;8.894e-05;5.6395e-05;0.00039915
36;boundary;100;0.115954;0.0777921;0.149096
36;calc iter;100;1.29052;1.2564;1.33465
36;calc total;1;129.144;129.144;129.144
36;total;1;147.86;147.86;147.86
37;initialize;1;6.61697;6.61697;6.61697
37;async;100;0.0665246;0.0244819;0.11111
37;inner;100;1.13189;1.0861;1.16209
37;wait;100;5.92363e-05;3.144e-05;0.000281368
37;boundary;100;0.0920927;0.0772884;0.138654
37;calc iter;100;1.29057;1.25266;1.33435
37;calc total;1;129.144;129.144;129.144
37;total;1;147.86;147.86;147.86
38;initialize;1;6.61693;6.61693;6.61693
38;async;100;0.0677039;0.0216314;0.119601
38;inner;100;1.12992;1.08557;1.16348
38;wait;100;5.8011e-05;3.9466e-05;0.000353688
38;boundary;100;0.0928201;0.0776128;0.149568
38;calc iter;100;1.29051;1.25433;1.33601
38;calc total;1;129.144;129.144;129.144
38;total;1;147.86;147.86;147.86
39;initialize;1;6.61696;6.61696;6.61696
39;async;100;0.0635779;0.024703;0.110038
39;inner;100;1.11086;1.07415;1.1568
39;wait;100;8.38062e-05;5.3219e-05;0.00029797
39;boundary;100;0.115929;0.082289;0.156785
39;calc iter;100;1.29045;1.25789;1.33192
39;calc total;1;129.144;129.144;129.144
39;total;1;147.86;147.86;147.86
40;initialize;1;6.61694;6.61694;6.61694
40;async;100;0.0685216;0.0242714;0.129217
40;inner;100;1.12687;1.09067;1.15843
40;wait;100;6.64921e-05;2.3724e-05;0.000324508
40;boundary;100;0.0950854;0.0725225;0.143286
40;calc iter;100;1.29055;1.24152;1.32656
40;calc total;1;129.144;129.144;129.144
40;total;1;147.86;147.86;147.86
41;initialize;1;6.61697;6.61697;6.61697
41;async;100;0.0663318;0.0171258;0.102177
41;inner;100;1.14265;1.11109;1.17125
41;wait;100;5.07924e-05;2.969e-05;0.000276837
41;boundary;100;0.0815809;0.0740022;0.110418
41;calc iter;100;1.29062;1.23869;1.33149
41;calc total;1;129.144;129.144;129.144
41;total;1;147.86;147.86;147.86
42;initialize;1;6.61697;6.61697;6.61697
42;async;100;0.0751092;0.0236906;0.151942
42;inner;100;1.13004;1.08988;1.15716
42;wait;100;5.84181e-05;3.0137e-05;0.000435147
42;boundary;100;0.0854285;0.0725284;0.104183
42;calc iter;100;1.29064;1.24285;1.33107
42;calc total;1;129.144;129.144;129.144
42;total;1;147.86;147.86;147.86
43;initialize;1;6.61696;6.61696;6.61696
43;async;100;0.0760193;0.0239148;0.196241
43;inner;100;1.13873;1.07696;1.16605
43;wait;100;3.74717e-05;2.1728e-05;0.000331631
43;boundary;100;0.0759471;0.0724558;0.103012
43;calc iter;100;1.29074;1.20772;1.37625
43;calc total;1;129.144;129.144;129.144
43;total;1;147.86;147.86;147.86
44;initialize;1;6.61695;6.61695;6.61695
44;async;100;0.0759847;0.0233992;0.130718
44;inner;100;1.13586;1.10015;1.15911
44;wait;100;3.9809e-05;2.1482e-05;0.00032879
44;boundary;100;0.0787736;0.0746563;0.0958518
44;calc iter;100;1.29066;1.2477;1.33874
44;calc total;1;129.144;129.144;129.144
44;total;1;147.86;147.86;147.86
45;initialize;1;6.61697;6.61697;6.61697
45;async;100;0.060807;0.0189276;0.0974122
45;inner;100;1.15735;1.13196;1.18868
45;wait;100;2.82898e-05;1.8092e-05;0.000189622
45;boundary;100;0.0726779;0.0698695;0.100692
45;calc iter;100;1.29087;1.25163;1.33838
45;calc total;1;129.144;129.144;129.144
45;total;1;147.86;147.86;147.86
46;initialize;1;6.61697;6.61697;6.61697
46;async;100;0.0612227;0.0223694;0.102429
46;inner;100;1.15699;1.13132;1.1897
46;wait;100;3.52167e-05;2.9402e-05;0.000148284
46;boundary;100;0.0726581;0.0693952;0.0747795
46;calc iter;100;1.29091;1.25826;1.34088
46;calc total;1;129.144;129.144;129.144
46;total;1;147.86;147.86;147.86
47;initialize;1;6.61695;6.61695;6.61695
47;async;100;0.0607463;0.0198674;0.0996428
47;inner;100;1.15659;1.12883;1.1861
47;wait;100;2.99662e-05;1.8706e-05;0.000166747
47;boundary;100;0.0734468;0.0715506;0.103401
47;calc iter;100;1.29081;1.25563;1.33826
47;calc total;1;129.144;129.144;129.144
47;total;1;147.86;147.86;147.86
1;initialize;1;6.59881;6.59881;6.59881
1;async;100;0.0358476;0.0216442;0.13138
1;inner;100;1.18097;1.09557;1.23722
1;wait;100;3.59927e-05;1.996e-05;0.000233755
1;boundary;100;0.0743913;0.0715964;0.078699
1;calc iter;100;1.29124;1.22975;1.33648
1;calc total;1;129.144;129.144;129.144
1;total;1;147.841;147.841;147.841
2;initialize;1;6.59877;6.59877;6.59877
2;async;100;0.0312634;0.0210262;0.114346
2;inner;100;1.1845;1.01832;1.23791
2;wait;100;3.80788e-05;2.3817e-05;0.000225508
2;boundary;100;0.0754773;0.0731094;0.13869
2;calc iter;100;1.29128;1.18478;1.39565
2;calc total;1;129.144;129.144;129.144
2;total;1;147.841;147.841;147.841
3;initialize;1;6.59875;6.59875;6.59875
3;async;100;0.0400742;0.0217457;0.139279
3;inner;100;1.17623;1.0949;1.23402
3;wait;100;4.2359e-05;2.8951e-05;0.000195611
3;boundary;100;0.0748327;0.0720073;0.0803297
3;calc iter;100;1.29118;1.2382;1.32928
3;calc total;1;129.144;129.144;129.144
3;total;1;147.841;147.841;147.841
4;initialize;1;6.59877;6.59877;6.59877
4;async;100;0.0377494;0.021039;0.108175
4;inner;100;1.18029;1.04008;1.22432
4;wait;100;3.5823e-05;2.1043e-05;0.000225391
4;boundary;100;0.0731674;0.0702514;0.0811844
4;calc iter;100;1.29124;1.21854;1.35232
4;calc total;1;129.144;129.144;129.144
4;total;1;147.841;147.841;147.841
5;initialize;1;6.59885;6.59885;6.59885
5;async;100;0.0381771;0.0258448;0.157266
5;inner;100;1.18012;1.04965;1.22834
5;wait;100;3.53806e-05;2.4381e-05;0.00017981
5;boundary;100;0.0729537;0.0721031;0.0836068
5;calc iter;100;1.29128;1.23489;1.33538
5;calc total;1;129.144;129.144;129.144
5;total;1;147.841;147.841;147.841
6;initialize;1;6.59884;6.59884;6.59884
6;async;100;0.0422696;0.0256941;0.201893
6;inner;100;1.17628;1.04644;1.2225
6;wait;100;3.51241e-05;2.2929e-05;0.000221212
6;boundary;100;0.0727083;0.0706749;0.0755855
6;calc iter;100;1.29129;1.24399;1.3298
6;calc total;1;129.144;129.144;129.144
6;total;1;147.841;147.841;147.841
7;initialize;1;6.5988;6.5988;6.5988
7;async;100;0.0433177;0.0267428;0.0536387
7;inner;100;1.17342;1.06335;1.22332
7;wait;100;3.42866e-05;2.36e-05;0.000293214
7;boundary;100;0.0746004;0.0717321;0.162929
7;calc iter;100;1.29137;1.1823;1.39663
7;calc total;1;129.144;129.144;129.144
7;total;1;147.841;147.841;147.841
8;initialize;1;6.59879;6.59879;6.59879
8;async;100;0.0325846;0.0259022;0.174574
8;inner;100;1.18378;1.09351;1.23482
8;wait;100;2.89707e-05;1.9139e-05;0.000166079
8;boundary;100;0.0750027;0.073405;0.0791409
8;calc iter;100;1.2914;1.22164;1.34726
8;calc total;1;129.144;129.144;129.144
8;total;1;147.841;147.841;147.841
9;initialize;1;6.59879;6.59879;6.59879
9;async;100;0.0363405;0.0227968;0.141498
9;inner;100;1.18008;1.02458;1.22771
9;wait;100;3.34737e-05;2.2786e-05;0.000187879
9;boundary;100;0.0749358;0.0719342;0.12417
9;calc iter;100;1.29139;1.17161;1.35101
9;calc total;1;129.144;129.144;129.144
9;total;1;147.841;147.841;147.841
10;initialize;1;6.59903;6.59903;6.59903
10;async;100;0.0332267;0.0265372;0.136993
10;inner;100;1.18232;1.08192;1.2304
10;wait;100;3.03683e-05;2.1227e-05;0.000166766
10;boundary;100;0.075858;0.0705267;0.0776228
10;calc iter;100;1.29144;1.24745;1.33592
10;calc total;1;129.144;129.144;129.144
10;total;1;147.841;147.841;147.841
11;initialize;1;6.59879;6.59879;6.59879
11;async;100;0.0290234;0.018621;0.104975
11;inner;100;1.18728;1.13898;1.23285
11;wait;100;2.34321e-05;1.7251e-05;0.000157401
11;boundary;100;0.0750672;0.0720617;0.0776319
11;calc iter;100;1.2914;1.23528;1.33229
11;calc total;1;129.144;129.144;129.144
11;total;1;147.841;147.841;147.841
12;initialize;1;6.59888;6.59888;6.59888
12;async;100;0.0609786;0.023154;0.0994077
12;inner;100;1.12315;1.06364;1.15799
12;wait;100;8.33881e-05;5.5551e-05;0.000357035
12;boundary;100;0.10605;0.0827128;0.159778
12;calc iter;100;1.29027;1.24567;1.33388
12;calc total;1;129.144;129.144;129.144
12;total;1;147.841;147.841;147.841
13;initialize;1;6.59881;6.59881;6.59881
13;async;100;0.0585882;0.0240327;0.0976721
13;inner;100;1.14209;1.10994;1.16772
13;wait;100;5.90855e-05;3.2364e-05;0.000219717
13;boundary;100;0.0896454;0.0776228;0.119408
13;calc iter;100;1.29039;1.25086;1.33186
13;calc total;1;129.144;129.144;129.144
13;total;1;147.841;147.841;147.841
14;initialize;1;6.59882;6.59882;6.59882
14;async;100;0.0706886;0.0170414;0.111979
14;inner;100;1.13545;1.08683;1.15597
14;wait;100;5.33547e-05;2.841e-05;0.000365817
14;boundary;100;0.0842404;0.0796115;0.126741
14;calc iter;100;1.29044;1.23068;1.33611
14;calc total;1;129.144;129.144;129.144
14;total;1;147.841;147.841;147.841
15;initialize;1;6.59878;6.59878;6.59878
15;async;100;0.0593538;0.0217278;0.097972
15;inner;100;1.12415;1.10029;1.15917
15;wait;100;7.15476e-05;3.548e-05;0.000226923
15;boundary;100;0.10667;0.0808949;0.123144
15;calc iter;100;1.29025;1.24789;1.33387
15;calc total;1;129.144;129.144;129.144
15;total;1;147.841;147.841;147.841
16;initialize;1;6.59881;6.59881;6.59881
16;async;100;0.0631778;0.022659;0.118279
16;inner;100;1.13064;1.10225;1.15985
16;wait;100;6.76347e-05;2.9592e-05;0.000257004
16;boundary;100;0.0964413;0.0756376;0.130075
16;calc iter;100;1.29033;1.23271;1.33035
16;calc total;1;129.144;129.144;129.144
16;total;1;147.841;147.841;147.841
17;initialize;1;6.599;6.599;6.599
17;async;100;0.0662924;0.0229233;0.145511
17;inner;100;1.13403;1.09495;1.15506
17;wait;100;6.2429e-05;2.9002e-05;0.000395023
17;boundary;100;0.0899749;0.0761922;0.105132
17;calc iter;100;1.29036;1.22993;1.32917
17;calc total;1;129.144;129.144;129.144
17;total;1;147.841;147.841;147.841
18;initialize;1;6.59879;6.59879;6.59879
18;async;100;0.06458;0.0199131;0.103593
18;inner;100;1.13955;1.10732;1.1601
18;wait;100;5.12647e-05;2.6459e-05;0.000248859
18;boundary;100;0.0862204;0.0748305;0.105316
18;calc iter;100;1.2904;1.23261;1.33236
18;calc total;1;129.144;129.144;129.144
18;total;1;147.841;147.841;147.841
19;initialize;1;6.59878;6.59878;6.59878
19;async;100;0.066889;0.0227283;0.165865
19;inner;100;1.14435;1.08768;1.16797
19;wait;100;3.89251e-05;2.5496e-05;0.000284176
19;boundary;100;0.0791978;0.0738059;0.0809661
19;calc iter;100;1.29048;1.226;1.33386
19;calc total;1;129.144;129.144;129.144
19;total;1;147.841;147.841;147.841
20;initialize;1;6.59883;6.59883;6.59883
20;async;100;0.0697908;0.023393;0.104813
20;inner;100;1.13884;1.10564;1.15937
20;wait;100;4.55422e-05;2.628e-05;0.000236981
20;boundary;100;0.0817426;0.0758773;0.101622
20;calc iter;100;1.29042;1.23958;1.33079
20;calc total;1;129.144;129.144;129.144
20;total;1;147.841;147.841;147.841
21;initialize;1;6.59883;6.59883;6.59883
21;async;100;0.0553086;0.0182933;0.122822
21;inner;100;1.16104;1.11621;1.18578
21;wait;100;3.29532e-05;2.4432e-05;0.000173291
21;boundary;100;0.0742116;0.0710196;0.112525
21;calc iter;100;1.29059;1.25169;1.32593
21;calc total;1;129.144;129.144;129.144
21;total;1;147.841;147.841;147.841
22;initialize;1;6.599;6.599;6.599
22;async;100;0.056244;0.0221368;0.133108
22;inner;100;1.1608;1.11476;1.18667
22;wait;100;3.02069e-05;2.027e-05;0.000130373
22;boundary;100;0.073539;0.0710388;0.087539
22;calc iter;100;1.29062;1.22823;1.33543
22;calc total;1;129.144;129.144;129.144
22;total;1;147.841;147.841;147.841
23;initialize;1;6.59884;6.59884;6.59884
23;async;100;0.0525769;0.0167115;0.101133
23;inner;100;1.16394;1.12522;1.18868
23;wait;100;3.31167e-05;2.0215e-05;0.000196448
23;boundary;100;0.0740429;0.070956;0.106875
23;calc iter;100;1.2906;1.25315;1.32502
23;calc total;1;129.144;129.144;129.144
23;total;1;147.841;147.841;147.841
DASH
InitEnergy=125.00000
EndEnergy=125.00000
DiffEnergy=-0.00000
24;initialize;1;6.99656;6.99656;6.99656
24;async;100;0.0377342;0.0234848;0.091884
24;inner;100;1.18205;1.10626;1.24399
24;wait;100;4.3986e-05;2.102e-05;0.000265698
24;boundary;100;0.0738689;0.0696612;0.106456
24;calc iter;100;1.2937;1.21316;1.39124
24;calc total;1;129.415;129.415;129.415
24;total;1;148.258;148.258;148.258
25;initialize;1;6.99654;6.99654;6.99654
25;async;100;0.0515216;0.0192156;0.156641
25;inner;100;1.16628;1.12911;1.20818
25;wait;100;5.11469e-05;2.2048e-05;0.000332128
25;boundary;100;0.0757115;0.0695171;0.080537
25;calc iter;100;1.29357;1.23051;1.35818
25;calc total;1;129.415;129.415;129.415
25;total;1;148.258;148.258;148.258
26;initialize;1;6.99659;6.99659;6.99659
26;async;100;0.0470767;0.0221878;0.195029
26;inner;100;1.1721;1.09514;1.20564
26;wait;100;4.97938e-05;2.3353e-05;0.000212379
26;boundary;100;0.0743654;0.0710166;0.0867997
26;calc iter;100;1.29359;1.22792;1.36123
26;calc total;1;129.415;129.415;129.415
26;total;1;148.258;148.258;148.258
27;initialize;1;6.99666;6.99666;6.99666
27;async;100;0.0265742;0.0173844;0.145859
27;inner;100;1.19378;1.12579;1.23105
27;wait;100;3.51931e-05;1.9203e-05;0.00021267
27;boundary;100;0.0734292;0.0712663;0.0833558
27;calc iter;100;1.29382;1.22626;1.37466
27;calc total;1;129.415;129.415;129.415
27;total;1;148.258;148.258;148.258
28;initialize;1;6.99662;6.99662;6.99662
28;async;100;0.072138;0.0258296;0.140597
28;inner;100;1.13668;1.08149;1.20797
28;wait;100;6.00062e-05;2.4399e-05;0.000437869
28;boundary;100;0.084412;0.0717916;0.120472
28;calc iter;100;1.29329;1.22831;1.35687
28;calc total;1;129.415;129.415;129.415
28;total;1;148.258;148.258;148.258
29;initialize;1;6.99672;6.99672;6.99672
29;async;100;0.046569;0.0254685;0.121425
29;inner;100;1.17261;1.05159;1.21254
29;wait;100;4.52245e-05;2.1302e-05;0.000375253
29;boundary;100;0.0743754;0.0718455;0.121334
29;calc iter;100;1.2936;1.2303;1.35489
29;calc total;1;129.415;129.415;129.415
29;total;1;148.258;148.258;148.258
30;initialize;1;6.9965;6.9965;6.9965
30;async;100;0.0441982;0.0171642;0.108938
30;inner;100;1.17714;1.13156;1.2092
30;wait;100;3.8622e-05;1.9011e-05;0.00021847
30;boundary;100;0.0722073;0.0691862;0.0773406
30;calc iter;100;1.29358;1.2342;1.32275
30;calc total;1;129.415;129.415;129.415
30;total;1;148.258;148.258;148.258
31;initialize;1;6.9966;6.9966;6.9966
31;async;100;0.0436719;0.0233309;0.134245
31;inner;100;1.17569;1.06292;1.21614
31;wait;100;4.65665e-05;2.4092e-05;0.000345956
31;boundary;100;0.0740687;0.0713719;0.115398
31;calc iter;100;1.29348;1.22285;1.34661
31;calc total;1;129.415;129.415;129.415
31;total;1;148.258;148.258;148.258
32;initialize;1;6.99675;6.99675;6.99675
32;async;100;0.0409684;0.0267852;0.100258
32;inner;100;1.18057;1.07501;1.21487
32;wait;100;3.9296e-05;2.0685e-05;0.0002688
32;boundary;100;0.0721663;0.070474;0.106061
32;calc iter;100;1.29374;1.23201;1.38134
32;calc total;1;129.415;129.415;129.415
32;total;1;148.258;148.258;148.258
33;initialize;1;6.99674;6.99674;6.99674
33;async;100;0.0390602;0.019424;0.142491
33;inner;100;1.1836;1.12491;1.21927
33;wait;100;3.17916e-05;1.8775e-05;0.00016233
33;boundary;100;0.0711083;0.0695133;0.0732778
33;calc iter;100;1.2938;1.25176;1.33799
33;calc total;1;129.415;129.415;129.415
33;total;1;148.258;148.258;148.258
34;initialize;1;6.99673;6.99673;6.99673
34;async;100;0.0537481;0.0217395;0.112671
34;inner;100;1.16909;1.13909;1.19949
34;wait;100;3.51547e-05;2.2431e-05;0.000223393
34;boundary;100;0.0708653;0.0695346;0.0727106
34;calc iter;100;1.29374;1.24621;1.34402
34;calc total;1;129.415;129.415;129.415
34;total;1;148.258;148.258;148.258
35;initialize;1;6.9967;6.9967;6.9967
35;async;100;0.0389098;0.0216159;0.107139
35;inner;100;1.18325;1.11779;1.21338
35;wait;100;3.0673e-05;1.8082e-05;0.000174989
35;boundary;100;0.0716432;0.0698469;0.0795142
35;calc iter;100;1.29384;1.24781;1.33161
35;calc total;1;129.415;129.415;129.415
35;total;1;148.258;148.258;148.258
36;initialize;1;6.99669;6.99669;6.99669
36;async;100;0.0629456;0.016587;0.107136
36;inner;100;1.12939;1.10261;1.168
36;wait;100;6.79554e-05;3.2003e-05;0.000216981
36;boundary;100;0.100804;0.0738406;0.126644
36;calc iter;100;1.29321;1.24592;1.32215
36;calc total;1;129.415;129.415;129.415
36;total;1;148.258;148.258;148.258
37;initialize;1;6.99657;6.99657;6.99657
37;async;100;0.0708423;0.0239311;0.109869
37;inner;100;1.13566;1.11081;1.16252
37;wait;100;6.29023e-05;3.2865e-05;0.000292536
37;boundary;100;0.0866944;0.0737154;0.118614
37;calc iter;100;1.29326;1.2626;1.32503
37;calc total;1;129.415;129.415;129.415
37;total;1;148.258;148.258;148.258
38;initialize;1;6.99662;6.99662;6.99662
38;async;100;0.0742477;0.0242796;0.115598
38;inner;100;1.13688;1.0944;1.16107
38;wait;100;4.4726e-05;2.6296e-05;0.000383034
38;boundary;100;0.0821377;0.0754587;0.128967
38;calc iter;100;1.29332;1.26264;1.33371
38;calc total;1;129.415;129.415;129.415
38;total;1;148.258;148.258;148.258
39;initialize;1;6.99675;6.99675;6.99675
39;async;100;0.0642038;0.0239793;0.105574
39;inner;100;1.12965;1.08978;1.16801
39;wait;100;7.66044e-05;4.4569e-05;0.00026768
39;boundary;100;0.0991952;0.0738791;0.141829
39;calc iter;100;1.29313;1.25302;1.32568
39;calc total;1;129.415;129.415;129.415
39;total;1;148.258;148.258;148.258
40;initialize;1;6.99681;6.99681;6.99681
40;async;100;0.065256;0.0230763;0.160036
40;inner;100;1.09755;1.0556;1.15531
40;wait;100;7.53945e-05;2.6098e-05;0.000297849
40;boundary;100;0.130178;0.0710565;0.171889
40;calc iter;100;1.29306;1.24928;1.34408
40;calc total;1;129.415;129.415;129.415
40;total;1;148.258;148.258;148.258
41;initialize;1;6.9967;6.9967;6.9967
41;async;100;0.0723452;0.0230091;0.103775
41;inner;100;1.12808;1.08522;1.15461
41;wait;100;6.24736e-05;3.1668e-05;0.000295486
41;boundary;100;0.0927262;0.0823605;0.139217
41;calc iter;100;1.29322;1.2611;1.32023
41;calc total;1;129.415;129.415;129.415
41;total;1;148.258;148.258;148.258
42;initialize;1;6.99668;6.99668;6.99668
42;async;100;0.0768903;0.0225246;0.129076
42;inner;100;1.13026;1.07646;1.15468
42;wait;100;5.52647e-05;3.6047e-05;0.000425531
42;boundary;100;0.0860048;0.0775582;0.145462
42;calc iter;100;1.29322;1.26164;1.33678
42;calc total;1;129.415;129.415;129.415
42;total;1;148.258;148.258;148.258
43;initialize;1;6.99675;6.99675;6.99675
43;async;100;0.0758735;0.024026;0.106983
43;inner;100;1.13912;1.11766;1.16299
43;wait;100;4.42593e-05;2.7373e-05;0.000259266
43;boundary;100;0.078303;0.0751492;0.0853907
43;calc iter;100;1.29334;1.26556;1.3203
43;calc total;1;129.415;129.415;129.415
43;total;1;148.258;148.258;148.258
44;initialize;1;6.99675;6.99675;6.99675
44;async;100;0.0747148;0.0230495;0.119361
44;inner;100;1.14044;1.12761;1.16656
44;wait;100;3.66057e-05;2.4463e-05;0.000255219
44;boundary;100;0.0781144;0.073437;0.0931373
44;calc iter;100;1.2933;1.25402;1.32901
44;calc total;1;129.415;129.415;129.415
44;total;1;148.258;148.258;148.258
45;initialize;1;6.99664;6.99664;6.99664
45;async;100;0.0624885;0.0240817;0.0968427
45;inner;100;1.15903;1.1382;1.18887
45;wait;100;2.73606e-05;1.8942e-05;0.000129017
45;boundary;100;0.0719568;0.0705552;0.074561
45;calc iter;100;1.29351;1.2645;1.3243
45;calc total;1;129.415;129.415;129.415
45;total;1;148.258;148.258;148.258
46;initialize;1;6.99673;6.99673;6.99673
46;async;100;0.0605187;0.0221339;0.111463
46;inner;100;1.16096;1.13939;1.19304
46;wait;100;2.84669e-05;1.9932e-05;0.00016913
46;boundary;100;0.0720887;0.069605;0.0793628
46;calc iter;100;1.2936;1.25074;1.33024
46;calc total;1;129.415;129.415;129.415
46;total;1;148.258;148.258;148.258
47;initialize;1;6.99674;6.99674;6.99674
47;async;100;0.0589503;0.0229017;0.0950289
47;inner;100;1.16212;1.14641;1.18952
47;wait;100;3.30078e-05;2.2367e-05;0.000181373
47;boundary;100;0.0723985;0.0710605;0.0733055
47;calc iter;100;1.2935;1.26294;1.32491
47;calc total;1;129.415;129.415;129.415
47;total;1;148.258;148.258;148.258
Matrixspec: 1890 x 1890 x 1890
Iterations: 100
# unit_id;function_name;num_calls;avg_runtime;min_runtime;max_runtime
0;initialize;1;7.03785;7.03785;7.03785
0;async;100;0.04114;0.02237;0.15856
0;inner;100;1.17744;1.06550;1.22301
0;wait;100;0.00004;0.00002;0.00020
0;boundary;100;0.07528;0.07277;0.10732
0;calc iter;100;1.29389;1.23173;1.37915
0;calc total;1;129.41497;129.41497;129.41497
0;total;1;148.29538;148.29538;148.29538
1;initialize;1;7.04211;7.04211;7.04211
1;async;100;0.0331883;0.0198768;0.121734
1;inner;100;1.18677;1.14012;1.22448
1;wait;100;3.12083e-05;1.897e-05;0.000177767
1;boundary;100;0.0740494;0.0732198;0.0751423
1;calc iter;100;1.29405;1.24686;1.33659
1;calc total;1;129.415;129.415;129.415
1;total;1;148.3;148.3;148.3
2;initialize;1;7.04132;7.04132;7.04132
2;async;100;0.0263041;0.0198197;0.0953527
2;inner;100;1.19193;1.11497;1.22866
2;wait;100;3.06886e-05;2.1176e-05;0.000195843
2;boundary;100;0.0758327;0.0742327;0.0801291
2;calc iter;100;1.2941;1.24133;1.34516
2;calc total;1;129.415;129.415;129.415
2;total;1;148.299;148.299;148.299
3;initialize;1;7.03485;7.03485;7.03485
3;async;100;0.0383434;0.0191647;0.127434
3;inner;100;1.18089;1.141;1.2187
3;wait;100;3.82018e-05;2.3549e-05;0.000230278
3;boundary;100;0.0745549;0.0731694;0.076355
3;calc iter;100;1.29383;1.24654;1.34314
3;calc total;1;129.415;129.415;129.415
3;total;1;148.292;148.292;148.292
4;initialize;1;7.04209;7.04209;7.04209
4;async;100;0.0511438;0.021069;0.0843619
4;inner;100;1.16739;1.13615;1.23654
4;wait;100;3.73697e-05;2.1811e-05;0.00021069
4;boundary;100;0.075115;0.0729733;0.0771826
4;calc iter;100;1.29369;1.23885;1.36736
4;calc total;1;129.415;129.415;129.415
4;total;1;148.3;148.3;148.3
5;initialize;1;7.0421;7.0421;7.0421
5;async;100;0.0399575;0.0243579;0.117374
5;inner;100;1.18073;1.12415;1.21536
5;wait;100;3.59139e-05;2.2083e-05;0.000251414
5;boundary;100;0.073186;0.0725324;0.0763659
5;calc iter;100;1.29391;1.24558;1.3409
5;calc total;1;129.415;129.415;129.415
5;total;1;148.3;148.3;148.3
6;initialize;1;7.04206;7.04206;7.04206
6;async;100;0.0413694;0.0255793;0.135778
6;inner;100;1.17911;1.10448;1.2171
6;wait;100;3.05128e-05;2.0786e-05;0.000238363
6;boundary;100;0.0735122;0.0721316;0.0898728
6;calc iter;100;1.29402;1.2314;1.35342
6;calc total;1;129.415;129.415;129.415
6;total;1;148.3;148.3;148.3
7;initialize;1;7.04028;7.04028;7.04028
7;async;100;0.0466361;0.0262722;0.0801568
7;inner;100;1.17377;1.11763;1.20951
7;wait;100;3.03582e-05;1.9847e-05;0.000277825
7;boundary;100;0.0736005;0.0723415;0.0889467
7;calc iter;100;1.29404;1.26296;1.33427
7;calc total;1;129.415;129.415;129.415
7;total;1;148.298;148.298;148.298
8;initialize;1;7.03956;7.03956;7.03956
8;async;100;0.0295617;0.0252325;0.0910616
8;inner;100;1.18855;1.1315;1.22775
8;wait;100;2.84604e-05;1.999e-05;0.000170191
8;boundary;100;0.0759645;0.073082;0.0780608
8;calc iter;100;1.29411;1.23783;1.34819
8;calc total;1;129.415;129.415;129.415
8;total;1;148.297;148.297;148.297
9;initialize;1;7.03693;7.03693;7.03693
9;async;100;0.0318838;0.0258599;0.0846772
9;inner;100;1.18626;1.13144;1.2219
9;wait;100;2.54242e-05;1.819e-05;0.000128022
9;boundary;100;0.0759469;0.0727242;0.0774508
9;calc iter;100;1.29412;1.25203;1.32745
9;calc total;1;129.415;129.415;129.415
9;total;1;148.294;148.294;148.294
10;initialize;1;7.04205;7.04205;7.04205
10;async;100;0.0308611;0.0268166;0.0668251
10;inner;100;1.18648;1.13172;1.22157
10;wait;100;2.78412e-05;1.8597e-05;0.000181114
10;boundary;100;0.0767763;0.0738756;0.0778912
10;calc iter;100;1.29415;1.24973;1.34876
10;calc total;1;129.415;129.415;129.415
10;total;1;148.3;148.3;148.3
11;initialize;1;7.0394;7.0394;7.0394
11;async;100;0.028272;0.0199037;0.0554422
11;inner;100;1.18992;1.14279;1.2264
11;wait;100;2.92305e-05;2.0026e-05;0.000156414
11;boundary;100;0.075885;0.0733264;0.0874883
11;calc iter;100;1.29411;1.2653;1.32649
11;calc total;1;129.415;129.415;129.415
11;total;1;148.297;148.297;148.297
12;initialize;1;7.04213;7.04213;7.04213
12;async;100;0.0652302;0.0238698;0.159101
12;inner;100;1.12347;1.09162;1.16345
12;wait;100;7.54185e-05;2.2476e-05;0.000317026
12;boundary;100;0.104191;0.0736307;0.121331
12;calc iter;100;1.29297;1.24792;1.33066
12;calc total;1;129.415;129.415;129.415
12;total;1;148.3;148.3;148.3
13;initialize;1;7.0421;7.0421;7.0421
13;async;100;0.0683418;0.022405;0.115138
13;inner;100;1.1343;1.11879;1.16446
13;wait;100;7.08702e-05;4.6994e-05;0.000267687
13;boundary;100;0.0903408;0.0797515;0.11649
13;calc iter;100;1.29305;1.24468;1.33472
13;calc total;1;129.415;129.415;129.415
13;total;1;148.3;148.3;148.3
14;initialize;1;7.04213;7.04213;7.04213
14;async;100;0.0719363;0.0229466;0.110331
14;inner;100;1.13532;1.10108;1.16145
14;wait;100;5.72818e-05;3.3545e-05;0.000334913
14;boundary;100;0.0857852;0.080712;0.128443
14;calc iter;100;1.2931;1.24719;1.34031
14;calc total;1;129.415;129.415;129.415
14;total;1;148.3;148.3;148.3
15;initialize;1;7.04211;7.04211;7.04211
15;async;100;0.0668441;0.0243732;0.116656
15;inner;100;1.12975;1.11088;1.16382
15;wait;100;6.61076e-05;3.4966e-05;0.000224635
15;boundary;100;0.0963577;0.079699;0.120119
15;calc iter;100;1.29302;1.25185;1.33416
15;calc total;1;129.415;129.415;129.415
15;total;1;148.3;148.3;148.3
16;initialize;1;7.04212;7.04212;7.04212
16;async;100;0.0643144;0.0191001;0.131781
16;inner;100;1.10664;1.0841;1.15621
16;wait;100;7.51117e-05;3.5732e-05;0.000272924
16;boundary;100;0.121838;0.0774075;0.149345
16;calc iter;100;1.29287;1.24099;1.34602
16;calc total;1;129.415;129.415;129.415
16;total;1;148.3;148.3;148.3
17;initialize;1;7.0421;7.0421;7.0421
17;async;100;0.0710941;0.0229375;0.111005
17;inner;100;1.1265;1.1011;1.15223
17;wait;100;6.47883e-05;3.2717e-05;0.000362536
17;boundary;100;0.095344;0.0854341;0.135382
17;calc iter;100;1.29301;1.24376;1.32967
17;calc total;1;129.415;129.415;129.415
17;total;1;148.3;148.3;148.3
18;initialize;1;7.0421;7.0421;7.0421
18;async;100;0.0681553;0.0238177;0.105085
18;inner;100;1.14178;1.08786;1.16902
18;wait;100;4.56716e-05;2.3089e-05;0.000273022
18;boundary;100;0.0830995;0.0768221;0.150536
18;calc iter;100;1.29308;1.25771;1.33022
18;calc total;1;129.415;129.415;129.415
18;total;1;148.3;148.3;148.3
19;initialize;1;7.04128;7.04128;7.04128
19;async;100;0.071591;0.023237;0.106119
19;inner;100;1.13366;1.12029;1.15977
19;wait;100;6.23346e-05;2.8181e-05;0.000367888
19;boundary;100;0.0877202;0.0806748;0.0979951
19;calc iter;100;1.29304;1.25364;1.33166
19;calc total;1;129.415;129.415;129.415
19;total;1;148.299;148.299;148.299
20;initialize;1;7.0421;7.0421;7.0421
20;async;100;0.0767741;0.0231374;0.1134
20;inner;100;1.13227;1.11923;1.15616
20;wait;100;5.04222e-05;2.5752e-05;0.000362911
20;boundary;100;0.083967;0.0813087;0.0962042
20;calc iter;100;1.29306;1.25599;1.33291
20;calc total;1;129.415;129.415;129.415
20;total;1;148.3;148.3;148.3
21;initialize;1;7.03849;7.03849;7.03849
21;async;100;0.0565544;0.022308;0.0864612
21;inner;100;1.16345;1.15568;1.19371
21;wait;100;3.24498e-05;2.6083e-05;0.000146881
21;boundary;100;0.0732687;0.0708213;0.0797992
21;calc iter;100;1.29331;1.25886;1.3283
21;calc total;1;129.415;129.415;129.415
21;total;1;148.296;148.296;148.296
22;initialize;1;7.04209;7.04209;7.04209
22;async;100;0.0642168;0.0224108;0.11633
22;inner;100;1.15462;1.13964;1.18583
22;wait;100;3.46086e-05;2.2476e-05;0.000215096
22;boundary;100;0.0743914;0.0711695;0.0840506
22;calc iter;100;1.29327;1.25674;1.32728
22;calc total;1;129.415;129.415;129.415
22;total;1;148.3;148.3;148.3
23;initialize;1;7.0421;7.0421;7.0421
23;async;100;0.0565981;0.0234665;0.0878426
23;inner;100;1.1627;1.14128;1.19131
23;wait;100;3.20546e-05;2.2583e-05;0.000188571
23;boundary;100;0.073957;0.0712577;0.0757844
23;calc iter;100;1.29329;1.26087;1.32769
23;calc total;1;129.415;129.415;129.415
23;total;1;148.3;148.3;148.3
MPI
Running Jacobi on 48 processors with (4, 4 3) elements.
Array Dimensions: 1888 1888 1890
Block Dimensions: 472 472 630
== Energy Conservation Check ==
initial Energy:              125.000
  final Energy:              125.000
    Difference:               -0.000
== Time Statistics ==
Completed 100 iterations.
# unit_id;function_name;num_calls;avg_runtime;min_runtime;max_runtime
24;calc total;1;126.364;126.364;126.364
24;calc update async;100;0.000291229;1.1999e-05;0.0272721
24;calc inner;100;1.03584;0.965679;1.0954
24;calc wait;100;0.176501;0.102865;0.404802
24;calc bound;100;0.0465165;0.0383506;0.0549144
24;calc iter;100;1.26249;1.21798;1.42247
24;total;1;132.82;132.82;132.82
25;calc total;1;126.335;126.335;126.335
25;calc update async;100;0.000118005;1.2611e-05;0.00999017
25;calc inner;100;1.04466;0.966803;1.13981
25;calc wait;100;0.16616;0.094858;0.345614
25;calc bound;100;0.0445878;0.0381729;0.0475951
25;calc iter;100;1.26193;1.18708;1.35664
25;total;1;132.819;132.819;132.819
26;calc total;1;126.366;126.366;126.366
26;calc update async;100;0.000102118;1.3508e-05;0.0083374
26;calc inner;100;1.03245;1.00597;1.10642
26;calc wait;100;0.182384;0.116688;0.271957
26;calc bound;100;0.0468875;0.0390292;0.0625626
26;calc iter;100;1.26289;1.21705;1.34086
26;total;1;132.819;132.819;132.819
27;calc total;1;126.102;126.102;126.102
27;calc update async;100;8.34069e-05;1.5261e-05;0.00568043
27;calc inner;100;1.06198;0.99947;1.09592
27;calc wait;100;0.141351;0.0697396;0.30798
27;calc bound;100;0.0548534;0.0386345;0.0781356
27;calc iter;100;1.26061;1.13837;1.41648
27;total;1;132.82;132.82;132.82
28;calc total;1;126.367;126.367;126.367
28;calc update async;100;0.000119747;2.4067e-05;0.00855239
28;calc inner;100;1.05381;1.02418;1.09493
28;calc wait;100;0.142267;0.0879629;0.393213
28;calc bound;100;0.0605357;0.0385937;0.0764636
28;calc iter;100;1.26328;1.17002;1.49686
28;total;1;132.813;132.813;132.813
29;calc total;1;126.335;126.335;126.335
29;calc update async;100;0.000125103;1.457e-05;0.0100204
29;calc inner;100;1.05679;0.990878;1.167
29;calc wait;100;0.15357;0.0871675;0.230222
29;calc bound;100;0.0514512;0.0374808;0.0871686
29;calc iter;100;1.26335;1.11558;1.42863
29;total;1;132.812;132.812;132.812
30;calc total;1;126.367;126.367;126.367
30;calc update async;100;0.000118854;2.2378e-05;0.00845888
30;calc inner;100;1.03782;1.0132;1.10303
30;calc wait;100;0.128317;0.0841762;0.419793
30;calc bound;100;0.0695912;0.0387968;0.0779731
30;calc iter;100;1.26257;1.21514;1.56336
30;total;1;132.817;132.817;132.817
31;calc total;1;125.975;125.975;125.975
31;calc update async;100;0.00108693;2.2675e-05;0.104054
31;calc inner;100;1.00499;0.917202;1.0844
31;calc wait;100;0.169271;0.0734616;0.197009
31;calc bound;100;0.0828898;0.0392556;0.108247
31;calc iter;100;1.25834;1.19089;1.28938
31;total;1;132.819;132.819;132.819
32;calc total;1;126.368;126.368;126.368
32;calc update async;100;0.000131231;3.248e-05;0.00886076
32;calc inner;100;1.03154;1.00337;1.10328
32;calc wait;100;0.142876;0.0812039;0.488572
32;calc bound;100;0.0745293;0.0389129;0.0815622
32;calc iter;100;1.26286;1.17576;1.61238
32;total;1;132.82;132.82;132.82
33;calc total;1;126.337;126.337;126.337
33;calc update async;100;0.000144377;1.3674e-05;0.0123452
33;calc inner;100;1.05835;1.02781;1.12869
33;calc wait;100;0.151262;0.100535;0.250051
33;calc bound;100;0.045822;0.0389153;0.0490892
33;calc iter;100;1.26091;1.22936;1.35501
33;total;1;132.82;132.82;132.82
34;calc total;1;126.368;126.368;126.368
34;calc update async;100;0.000128704;1.642e-05;0.0095325
34;calc inner;100;1.0529;1.02642;1.17489
34;calc wait;100;0.139939;0.0901588;0.387064
34;calc bound;100;0.0584744;0.0405932;0.0661197
34;calc iter;100;1.26111;1.21875;1.48997
34;total;1;132.813;132.813;132.813
35;calc total;1;126.104;126.104;126.104
35;calc update async;100;9.07472e-05;1.6699e-05;0.00630048
35;calc inner;100;1.06463;0.998803;1.10687
35;calc wait;100;0.142504;0.082564;0.191496
35;calc bound;100;0.0479527;0.0388332;0.0538728
35;calc iter;100;1.259;1.17659;1.31126
35;total;1;132.819;132.819;132.819
36;calc total;1;126.368;126.368;126.368
36;calc update async;100;0.000106897;1.4121e-05;0.00791479
36;calc inner;100;1.06023;0.99526;1.08422
36;calc wait;100;0.148228;0.116557;0.391001
36;calc bound;100;0.0517403;0.0372776;0.0651486
36;calc iter;100;1.26119;1.21203;1.47495
36;total;1;132.816;132.816;132.816
37;calc total;1;126.337;126.337;126.337
37;calc update async;100;0.000136937;1.2406e-05;0.01182
37;calc inner;100;1.06001;0.941629;1.08627
37;calc wait;100;0.155662;0.0694252;0.493995
37;calc bound;100;0.0435364;0.038066;0.0526699
37;calc iter;100;1.2606;1.15174;1.47859
37;total;1;132.824;132.824;132.824
38;calc total;1;126.368;126.368;126.368
38;calc update async;100;0.000114026;1.1619e-05;0.00958004
38;calc inner;100;1.05726;1.00933;1.0915
38;calc wait;100;0.156853;0.120392;0.308382
38;calc bound;100;0.0426835;0.0366204;0.0487024
38;calc iter;100;1.26168;1.23407;1.38321
38;total;1;132.816;132.816;132.816
39;calc total;1;125.984;125.984;125.984
39;calc update async;100;0.00116524;1.4717e-05;0.112518
39;calc inner;100;1.02753;0.908073;1.08481
39;calc wait;100;0.150803;0.0723168;0.247696
39;calc bound;100;0.0785699;0.0381107;0.0878536
39;calc iter;100;1.25873;1.18886;1.35139
39;total;1;132.82;132.82;132.82
40;calc total;1;126.364;126.364;126.364
40;calc update async;100;0.000304267;2.1309e-05;0.0269539
40;calc inner;100;1.04554;1.00744;1.08244
40;calc wait;100;0.134007;0.0701953;0.452615
40;calc bound;100;0.0677748;0.0376135;0.0810668
40;calc iter;100;1.26224;1.19289;1.57908
40;total;1;132.811;132.811;132.811
41;calc total;1;126.337;126.337;126.337
41;calc update async;100;0.000147478;1.7059e-05;0.0117361
41;calc inner;100;1.04993;1.0136;1.07936
41;calc wait;100;0.123013;0.0979488;0.376163
41;calc bound;100;0.0621812;0.037653;0.0834898
41;calc iter;100;1.26254;1.20917;1.50685
41;total;1;132.82;132.82;132.82
42;calc total;1;126.368;126.368;126.368
42;calc update async;100;0.000119835;1.4437e-05;0.00936484
42;calc inner;100;1.05757;1.0107;1.08143
42;calc wait;100;0.137147;0.073849;0.380351
42;calc bound;100;0.0564356;0.0367049;0.0782945
42;calc iter;100;1.26134;1.19288;1.46194
42;total;1;132.815;132.815;132.815
43;calc total;1;126.104;126.104;126.104
43;calc update async;100;9.74244e-05;1.7038e-05;0.00643395
43;calc inner;100;1.04224;0.975156;1.08237
43;calc wait;100;0.143999;0.0979006;0.1941
43;calc bound;100;0.0701143;0.0371323;0.0865283
43;calc iter;100;1.25862;1.198;1.30062
43;total;1;132.818;132.818;132.818
44;calc total;1;126.368;126.368;126.368
44;calc update async;100;0.000120064;1.3758e-05;0.00931625
44;calc inner;100;1.05601;0.995625;1.08434
44;calc wait;100;0.142789;0.0701758;0.321284
44;calc bound;100;0.0586995;0.0368571;0.0818572
44;calc iter;100;1.26176;1.16953;1.44552
44;total;1;132.821;132.821;132.821
45;calc total;1;126.337;126.337;126.337
45;calc update async;100;0.000134783;1.1822e-05;0.0117686
45;calc inner;100;1.04503;1.02398;1.07697
45;calc wait;100;0.168213;0.0787553;0.334767
45;calc bound;100;0.0428298;0.0381329;0.0480491
45;calc iter;100;1.26037;1.19184;1.41738
45;total;1;132.823;132.823;132.823
46;calc total;1;126.368;126.368;126.368
46;calc update async;100;0.000114812;1.2327e-05;0.00942533
46;calc inner;100;1.05609;1.01974;1.08894
46;calc wait;100;0.153496;0.103657;0.336297
46;calc bound;100;0.045242;0.0387735;0.0637832
46;calc iter;100;1.2604;1.21168;1.42497
46;total;1;132.823;132.823;132.823
0;calc total;1;126.367;126.367;126.367
0;calc update async;100;0.000109164;1.2672e-05;0.00918967
0;calc inner;100;1.04229;1.00149;1.0867
0;calc wait;100;0.171411;0.124613;0.341073
0;calc bound;100;0.0442616;0.0386819;0.0532613
0;calc iter;100;1.2602;1.2206;1.40044
0;total;1;132.844;132.844;132.844
1;calc total;1;126.337;126.337;126.337
1;calc update async;100;8.07605e-05;1.3457e-05;0.00616789
1;calc inner;100;1.04819;0.996847;1.08621
1;calc wait;100;0.1596;0.07771;0.310545
1;calc bound;100;0.0443628;0.0395426;0.0507863
1;calc iter;100;1.25952;1.1754;1.35782
1;total;1;132.842;132.842;132.842
2;calc total;1;126.368;126.368;126.368
2;calc update async;100;0.000110524;1.2802e-05;0.0093548
2;calc inner;100;1.04026;1.01328;1.26733
2;calc wait;100;0.173513;0.0813246;0.230781
2;calc bound;100;0.0449667;0.0393165;0.0485013
2;calc iter;100;1.26035;1.22039;1.39024
2;total;1;132.839;132.839;132.839
3;calc total;1;126.104;126.104;126.104
3;calc update async;100;0.000140631;1.5279e-05;0.0111042
3;calc inner;100;1.05974;1.00339;1.09157
3;calc wait;100;0.140506;0.0981986;0.237025
3;calc bound;100;0.0575428;0.0374456;0.0731845
3;calc iter;100;1.25851;1.21001;1.34465
3;total;1;132.836;132.836;132.836
4;calc total;1;126.368;126.368;126.368
4;calc update async;100;0.000123986;1.616e-05;0.00961579
4;calc inner;100;1.05516;1.03099;1.14743
4;calc wait;100;0.144087;0.0818408;0.314306
4;calc bound;100;0.0579412;0.0380299;0.068394
4;calc iter;100;1.26097;1.17708;1.40721
4;total;1;132.844;132.844;132.844
5;calc total;1;126.337;126.337;126.337
5;calc update async;100;8.74696e-05;1.5075e-05;0.00643522
5;calc inner;100;1.06001;1.02989;1.09044
5;calc wait;100;0.150256;0.107592;0.270291
5;calc bound;100;0.0487604;0.0376808;0.0680604
5;calc iter;100;1.26154;1.20479;1.37014
5;total;1;132.84;132.84;132.84
6;calc total;1;126.368;126.368;126.368
6;calc update async;100;0.000125251;2.6772e-05;0.00891048
6;calc inner;100;1.03853;0.999989;1.09024
6;calc wait;100;0.125532;0.0618361;0.328278
6;calc bound;100;0.0704597;0.0374849;0.0795561
6;calc iter;100;1.26165;1.1134;1.46467
6;total;1;132.836;132.836;132.836
7;calc total;1;125.984;125.984;125.984
7;calc update async;100;5.44422e-05;3.3357e-05;0.00123004
7;calc inner;100;1.00642;0.961753;1.07178
7;calc wait;100;0.165117;0.089218;0.194627
7;calc bound;100;0.0834546;0.0374757;0.0873125
7;calc iter;100;1.25788;1.16937;1.2918
7;total;1;132.843;132.843;132.843
8;calc total;1;126.364;126.364;126.364
8;calc update async;100;0.00031133;2.7661e-05;0.0273675
8;calc inner;100;1.03071;0.980394;1.12803
8;calc wait;100;0.14186;0.0741468;0.359696
8;calc bound;100;0.0761348;0.0376926;0.0871052
8;calc iter;100;1.26207;1.11578;1.50745
8;total;1;132.843;132.843;132.843
9;calc total;1;126.335;126.335;126.335
9;calc update async;100;0.000432651;1.2402e-05;0.0413608
9;calc inner;100;1.05761;1.02535;1.09288
9;calc wait;100;0.151804;0.0806763;0.253118
9;calc bound;100;0.0452988;0.0379211;0.0525761
9;calc iter;100;1.26073;1.21806;1.36734
9;total;1;132.839;132.839;132.839
10;calc total;1;126.366;126.366;126.366
10;calc update async;100;0.000187858;1.6055e-05;0.0154215
10;calc inner;100;1.06004;1.0343;1.09337
10;calc wait;100;0.135147;0.110742;0.28901
10;calc bound;100;0.0569715;0.0381429;0.0655478
10;calc iter;100;1.26073;1.21497;1.39692
10;total;1;132.843;132.843;132.843
11;calc total;1;126.102;126.102;126.102
11;calc update async;100;0.000121494;1.5149e-05;0.0099103
11;calc inner;100;1.0608;1.0059;1.09639
11;calc wait;100;0.145324;0.0850926;0.190611
11;calc bound;100;0.0485399;0.037219;0.0656439
11;calc iter;100;1.25865;1.20298;1.31366
11;total;1;132.839;132.839;132.839
12;calc total;1;126.367;126.367;126.367
12;calc update async;100;0.00010815;1.1539e-05;0.00902667
12;calc inner;100;1.01705;0.960867;1.08585
12;calc wait;100;0.197318;0.102759;0.44655
12;calc bound;100;0.0431588;0.0376206;0.052229
12;calc iter;100;1.2612;1.18686;1.46375
12;total;1;132.846;132.846;132.846
13;calc total;1;126.335;126.335;126.335
13;calc update async;100;0.000384348;1.3415e-05;0.0364725
13;calc inner;100;1.03286;0.92381;1.07068
13;calc wait;100;0.18425;0.0621967;0.515479
13;calc bound;100;0.0419474;0.0373858;0.047908
13;calc iter;100;1.26066;1.13394;1.4774
13;total;1;132.847;132.847;132.847
14;calc total;1;126.367;126.367;126.367
14;calc update async;100;0.000107841;1.1763e-05;0.00883103
14;calc inner;100;1.01671;0.976439;1.08776
14;calc wait;100;0.2005;0.0907497;0.382275
14;calc bound;100;0.0436607;0.0382581;0.0653397
14;calc iter;100;1.26222;1.17244;1.44141
14;total;1;132.846;132.846;132.846
15;calc total;1;125.975;125.975;125.975
15;calc update async;100;0.00108021;1.2476e-05;0.105445
15;calc inner;100;1.03806;0.893921;1.08726
15;calc wait;100;0.164482;0.0693052;0.31966
15;calc bound;100;0.0512489;0.03729;0.0846053
15;calc iter;100;1.2589;1.16251;1.38107
15;total;1;132.848;132.848;132.848
16;calc total;1;126.367;126.367;126.367
16;calc update async;100;0.000117857;1.5232e-05;0.00908833
16;calc inner;100;1.03503;0.995711;1.08419
16;calc wait;100;0.16844;0.0634577;0.46689
16;calc bound;100;0.0573876;0.037981;0.0730261
16;calc iter;100;1.26226;1.16363;1.54204
16;total;1;132.846;132.846;132.846
17;calc total;1;126.337;126.337;126.337
17;calc update async;100;8.66601e-05;1.2783e-05;0.00619962
17;calc inner;100;1.03649;0.985784;1.08419
17;calc wait;100;0.173849;0.0861693;0.388227
17;calc bound;100;0.0505136;0.0369998;0.0861694
17;calc iter;100;1.26292;1.15237;1.45775
17;total;1;132.844;132.844;132.844
18;calc total;1;126.368;126.368;126.368
18;calc update async;100;0.000137212;1.9337e-05;0.0101665
18;calc inner;100;1.02283;0.933315;1.08242
18;calc wait;100;0.160459;0.0772853;0.388594
18;calc bound;100;0.0670522;0.0369476;0.0871485
18;calc iter;100;1.26133;1.12076;1.47842
18;total;1;132.846;132.846;132.846
19;calc total;1;126.104;126.104;126.104
19;calc update async;100;0.000160816;1.7843e-05;0.011901
19;calc inner;100;0.995834;0.957854;1.07351
19;calc wait;100;0.179959;0.0716968;0.251826
19;calc bound;100;0.0808601;0.0383019;0.0877295
19;calc iter;100;1.25845;1.14899;1.34588
19;total;1;132.832;132.832;132.832
20;calc total;1;126.368;126.368;126.368
20;calc update async;100;0.000136752;2.1482e-05;0.00988493
20;calc inner;100;1.01023;0.941317;1.08144
20;calc wait;100;0.174026;0.0915265;0.392274
20;calc bound;100;0.0763187;0.0381207;0.0874681
20;calc iter;100;1.26216;1.14144;1.50909
20;total;1;132.846;132.846;132.846
21;calc total;1;126.337;126.337;126.337
21;calc update async;100;0.000174846;1.4174e-05;0.0154778
21;calc inner;100;1.0376;0.991492;1.0857
21;calc wait;100;0.169158;0.0660983;0.412934
21;calc bound;100;0.0430803;0.0373291;0.0624486
21;calc iter;100;1.26051;1.18833;1.48788
21;total;1;132.848;132.848;132.848
22;calc total;1;126.368;126.368;126.368
22;calc update async;100;0.000128591;1.4791e-05;0.0098074
22;calc inner;100;1.03512;0.995898;1.08646
22;calc wait;100;0.165425;0.0826417;0.406947
22;calc bound;100;0.0593989;0.0377599;0.0726416
22;calc iter;100;1.26126;1.17644;1.48413
22;total;1;132.846;132.846;132.846
23;calc total;1;125.984;125.984;125.984
23;calc update async;100;0.0011014;1.6074e-05;0.107537
23;calc inner;100;1.03907;0.895253;1.08384
23;calc wait;100;0.165031;0.066251;0.280933
23;calc bound;100;0.0488667;0.0372839;0.0779522
23;calc iter;100;1.25717;1.14418;1.38358
23;total;1;132.846;132.846;132.846
47;calc total;1;125.975;125.975;125.975
47;calc update async;100;2.37197e-05;1.1902e-05;0.000624038
47;calc inner;100;1.04491;0.945311;1.08754
47;calc wait;100;0.166304;0.0896009;0.310644
47;calc bound;100;0.0438198;0.0383281;0.0558948
47;calc iter;100;1.25699;1.09362;1.38029
47;total;1;132.824;132.824;132.824
MPI
Running Jacobi on 48 processors with (4, 4 3) elements.
Array Dimensions: 1888 1888 1890
Block Dimensions: 472 472 630
== Energy Conservation Check ==
initial Energy:              125.000
  final Energy:              125.000
    Difference:               -0.000
== Time Statistics ==
Completed 100 iterations.
# unit_id;function_name;num_calls;avg_runtime;min_runtime;max_runtime
24;calc total;1;126.31;126.31;126.31
24;calc update async;100;0.000109882;1.2768e-05;0.00906993
24;calc inner;100;1.04673;1.02793;1.11543
24;calc wait;100;0.16507;0.0786113;0.233486
24;calc bound;100;0.0440807;0.0388234;0.0475692
24;calc iter;100;1.26112;1.22483;1.34035
24;total;1;133.024;133.024;133.024
25;calc total;1;126.292;126.292;126.292
25;calc update async;100;9.28344e-05;1.3873e-05;0.0072649
25;calc inner;100;1.04728;1.01401;1.18171
25;calc wait;100;0.16066;0.0682694;0.233714
25;calc bound;100;0.0444816;0.039097;0.107265
25;calc iter;100;1.26061;1.17497;1.42638
25;total;1;133.024;133.024;133.024
26;calc total;1;126.309;126.309;126.309
26;calc update async;100;9.83617e-05;1.1583e-05;0.00821553
26;calc inner;100;1.02844;1.00622;1.11286
26;calc wait;100;0.184303;0.0920528;0.314398
26;calc bound;100;0.0465656;0.0391036;0.0545715
26;calc iter;100;1.26064;1.21924;1.37664
26;total;1;133.022;133.022;133.022
27;calc total;1;126.262;126.262;126.262
27;calc update async;100;0.000127814;1.8035e-05;0.00984683
27;calc inner;100;1.06536;1.03103;1.13908
27;calc wait;100;0.136235;0.09129;0.290533
27;calc bound;100;0.0585052;0.0394248;0.0726205
27;calc iter;100;1.26184;1.21951;1.44587
27;total;1;133.025;133.025;133.025
28;calc total;1;126.31;126.31;126.31
28;calc update async;100;0.000112986;1.9116e-05;0.00840483
28;calc inner;100;1.05732;1.03296;1.10656
28;calc wait;100;0.142212;0.0953745;0.213006
28;calc bound;100;0.0570411;0.0388848;0.0930267
28;calc iter;100;1.26188;1.20611;1.38845
28;total;1;133.015;133.015;133.015
29;calc total;1;126.292;126.292;126.292
29;calc update async;100;9.40834e-05;1.2142e-05;0.00739832
29;calc inner;100;1.06006;1.02734;1.11281
29;calc wait;100;0.152863;0.0734357;0.248611
29;calc bound;100;0.046656;0.0382895;0.0519823
29;calc iter;100;1.26153;1.21533;1.34504
29;total;1;133.022;133.022;133.022
30;calc total;1;126.31;126.31;126.31
30;calc update async;100;0.000118563;2.6112e-05;0.00833186
30;calc inner;100;1.0379;0.966821;1.2187
30;calc wait;100;0.129795;0.0867025;0.221929
30;calc bound;100;0.072068;0.0376754;0.0869701
30;calc iter;100;1.26309;1.11773;1.51346
30;total;1;133.02;133.02;133.02
31;calc total;1;126.207;126.207;126.207
31;calc update async;100;0.00167782;3.2142e-05;0.163313
31;calc inner;100;1.00678;0.974094;1.03884
31;calc wait;100;0.168057;0.0706263;0.216163
31;calc bound;100;0.0840104;0.0384563;0.111152
31;calc iter;100;1.26166;1.1403;1.42242
31;total;1;133.024;133.024;133.024
32;calc total;1;126.311;126.311;126.311
32;calc update async;100;0.000141698;3.1732e-05;0.00975364
32;calc inner;100;1.03228;1.00745;1.11103
32;calc wait;100;0.140325;0.0806337;0.304165
32;calc bound;100;0.076289;0.0384397;0.0814106
32;calc iter;100;1.26268;1.17273;1.50566
32;total;1;133.024;133.024;133.024
33;calc total;1;126.294;126.294;126.294
33;calc update async;100;9.86261e-05;1.495e-05;0.00776056
33;calc inner;100;1.05688;1.02765;1.11447
33;calc wait;100;0.153518;0.0907843;0.36808
33;calc bound;100;0.0459775;0.0387631;0.0662765
33;calc iter;100;1.26213;1.22384;1.47179
33;total;1;133.021;133.021;133.021
34;calc total;1;126.311;126.311;126.311
34;calc update async;100;0.000125089;2.1506e-05;0.00931943
34;calc inner;100;1.05909;1.03511;1.10968
34;calc wait;100;0.136484;0.111377;0.24308
34;calc bound;100;0.0562017;0.0390323;0.062406
34;calc iter;100;1.26187;1.21884;1.37819
34;total;1;133.023;133.023;133.023
35;calc total;1;126.264;126.264;126.264
35;calc update async;100;8.86977e-05;1.7025e-05;0.00643847
35;calc inner;100;1.06441;1.03321;1.10944
35;calc wait;100;0.145612;0.100231;0.238584
35;calc bound;100;0.0469574;0.0387439;0.0511888
35;calc iter;100;1.26125;1.2142;1.31938
35;total;1;133.025;133.025;133.025
36;calc total;1;126.311;126.311;126.311
36;calc update async;100;0.000108235;1.9984e-05;0.00762571
36;calc inner;100;1.059;1.04249;1.10834
36;calc wait;100;0.14324;0.117766;0.209586
36;calc bound;100;0.0570434;0.0377336;0.063427
36;calc iter;100;1.26073;1.22159;1.38522
36;total;1;133.025;133.025;133.025
37;calc total;1;126.294;126.294;126.294
37;calc update async;100;0.00010264;1.5608e-05;0.00809323
37;calc inner;100;1.05899;1.04346;1.10559
37;calc wait;100;0.154841;0.0687856;0.253623
37;calc bound;100;0.0458511;0.0382691;0.0531245
37;calc iter;100;1.26038;1.21103;1.35363
37;total;1;133.03;133.03;133.03
38;calc total;1;126.311;126.311;126.311
38;calc update async;100;0.000114023;1.2809e-05;0.00961739
38;calc inner;100;1.05519;1.02962;1.10583
38;calc wait;100;0.156901;0.123758;0.213907
38;calc bound;100;0.0438405;0.0400029;0.0475128
38;calc iter;100;1.26023;1.22883;1.30502
38;total;1;133.03;133.03;133.03
39;calc total;1;126.208;126.208;126.208
39;calc update async;100;0.00176008;3.0233e-05;0.17173
39;calc inner;100;1.00972;0.991356;1.05823
39;calc wait;100;0.165155;0.103412;0.20448
39;calc bound;100;0.0840779;0.0381511;0.0873688
39;calc iter;100;1.26072;1.18859;1.44336
39;total;1;133.026;133.026;133.026
40;calc total;1;126.311;126.311;126.311
40;calc update async;100;0.000124275;1.9686e-05;0.00905706
40;calc inner;100;1.02952;0.985372;1.09934
40;calc wait;100;0.139603;0.068851;0.318189
40;calc bound;100;0.0735529;0.0366935;0.0851257
40;calc iter;100;1.26112;1.17413;1.50496
40;total;1;133.015;133.015;133.015
41;calc total;1;126.294;126.294;126.294
41;calc update async;100;0.000112148;1.941e-05;0.00779654
41;calc inner;100;1.03982;1.01599;1.10277
41;calc wait;100;0.122222;0.0872557;0.223112
41;calc bound;100;0.0674459;0.0365996;0.0804197
41;calc iter;100;1.26089;1.18312;1.43329
41;total;1;133.027;133.027;133.027
0;calc total;1;126.311;126.311;126.311
0;calc update async;100;0.000122999;1.6011e-05;0.00914634
0;calc inner;100;1.05468;0.991549;1.17069
0;calc wait;100;0.141946;0.0777955;0.307413
0;calc bound;100;0.0611401;0.0388861;0.0962487
0;calc iter;100;1.26139;1.19832;1.37473
0;total;1;133.031;133.031;133.031
1;calc total;1;126.294;126.294;126.294
1;calc update async;100;9.34146e-05;1.1595e-05;0.00698608
1;calc inner;100;1.05879;1.00332;1.13236
1;calc wait;100;0.151673;0.0658944;0.293137
1;calc bound;100;0.04902;0.0377854;0.0550538
1;calc iter;100;1.26058;1.1887;1.36297
1;total;1;133.036;133.036;133.036
2;calc total;1;126.311;126.311;126.311
2;calc update async;100;0.000115949;1.4698e-05;0.00948325
2;calc inner;100;1.06173;0.997596;1.13421
2;calc wait;100;0.146828;0.0741594;0.321576
2;calc bound;100;0.0470185;0.037941;0.0700562
2;calc iter;100;1.26067;1.1577;1.44772
2;total;1;133.036;133.036;133.036
3;calc total;1;126.264;126.264;126.264
3;calc update async;100;0.00010426;3.3356e-05;0.00608591
3;calc inner;100;1.00587;0.944068;1.19301
3;calc wait;100;0.171318;0.0879418;0.201264
3;calc bound;100;0.0843582;0.0381588;0.0878243
3;calc iter;100;1.26174;1.11475;1.4501
3;total;1;133.033;133.033;133.033
4;calc total;1;126.311;126.311;126.311
4;calc update async;100;0.000131871;1.6408e-05;0.00941548
4;calc inner;100;1.02409;0.960573;1.12212
4;calc wait;100;0.147947;0.0831624;0.339816
4;calc bound;100;0.0751487;0.0380199;0.0810467
4;calc iter;100;1.26197;1.16444;1.39816
4;total;1;133.035;133.035;133.035
5;calc total;1;126.294;126.294;126.294
5;calc update async;100;0.000103501;1.7479e-05;0.00690891
5;calc inner;100;1.03365;0.946929;1.19552
5;calc wait;100;0.128483;0.0635235;0.202034
5;calc bound;100;0.0703879;0.0380976;0.0829463
5;calc iter;100;1.26161;1.18486;1.44008
5;total;1;133.031;133.031;133.031
6;calc total;1;126.311;126.311;126.311
6;calc update async;100;0.000127855;1.8318e-05;0.00947831
6;calc inner;100;1.04993;0.992193;1.1232
6;calc wait;100;0.140461;0.082059;0.380951
6;calc bound;100;0.0600538;0.0384762;0.0658466
6;calc iter;100;1.26135;1.20107;1.45193
6;total;1;133.035;133.035;133.035
7;calc total;1;126.208;126.208;126.208
7;calc update async;100;3.78513e-05;1.3529e-05;0.00139952
7;calc inner;100;1.05569;1.00016;1.11849
7;calc wait;100;0.149346;0.0694584;0.294464
7;calc bound;100;0.0510234;0.0389513;0.0781996
7;calc iter;100;1.25969;1.20602;1.34508
7;total;1;133.032;133.032;133.032
8;calc total;1;126.31;126.31;126.31
8;calc update async;100;0.000111113;1.5367e-05;0.00892359
8;calc inner;100;1.05483;1.00543;1.12383
8;calc wait;100;0.150756;0.0650507;0.32971
8;calc bound;100;0.0499935;0.0389025;0.0816175
8;calc iter;100;1.26059;1.16262;1.44528
8;total;1;133.03;133.03;133.03
9;calc total;1;126.292;126.292;126.292
9;calc update async;100;0.000111434;1.2533e-05;0.00918921
9;calc inner;100;1.04284;1.01629;1.12752
9;calc wait;100;0.1656;0.0706277;0.296906
9;calc bound;100;0.0451226;0.0380492;0.0506777
9;calc iter;100;1.26009;1.22813;1.37306
9;total;1;133.037;133.037;133.037
10;calc total;1;126.309;126.309;126.309
10;calc update async;100;9.49628e-05;1.313e-05;0.00771042
10;calc inner;100;1.03224;0.974728;1.12834
10;calc wait;100;0.180747;0.0917146;0.325303
10;calc bound;100;0.0455192;0.0377319;0.0488914
10;calc iter;100;1.25983;1.1884;1.34716
10;total;1;133.031;133.031;133.031
11;calc total;1;126.262;126.262;126.262
11;calc update async;100;8.83289e-05;1.2243e-05;0.00700466
11;calc inner;100;1.02076;0.964304;1.12553
11;calc wait;100;0.184574;0.0870333;0.319071
11;calc bound;100;0.0497765;0.0412984;0.0745375
11;calc iter;100;1.25896;1.17342;1.35705
11;total;1;133.038;133.038;133.038
12;calc total;1;126.31;126.31;126.31
12;calc update async;100;0.00010006;1.1936e-05;0.00824998
12;calc inner;100;1.05108;1.01264;1.0818
12;calc wait;100;0.159535;0.124887;0.357106
12;calc bound;100;0.0415188;0.0387999;0.0454651
12;calc iter;100;1.26057;1.21347;1.42932
12;total;1;133.046;133.046;133.046
13;calc total;1;126.292;126.292;126.292
13;calc update async;100;0.00010714;1.2962e-05;0.00892386
13;calc inner;100;1.03779;0.992431;1.07838
13;calc wait;100;0.179;0.0612104;0.448502
13;calc bound;100;0.0414002;0.037069;0.0811334
13;calc iter;100;1.25959;1.15784;1.57067
13;total;1;133.044;133.044;133.044
14;calc total;1;126.31;126.31;126.31
14;calc update async;100;9.95171e-05;1.1295e-05;0.00831832
14;calc inner;100;1.02505;0.98555;1.07638
14;calc wait;100;0.188101;0.0687117;0.445516
14;calc bound;100;0.0418638;0.0382164;0.0503606
14;calc iter;100;1.25951;1.15568;1.49086
14;total;1;133.044;133.044;133.044
15;calc total;1;126.207;126.207;126.207
15;calc update async;100;0.00189532;2.5045e-05;0.185631
15;calc inner;100;1.03805;0.998894;1.07161
15;calc wait;100;0.145296;0.0816096;0.346105
15;calc bound;100;0.071018;0.0383986;0.0868079
15;calc iter;100;1.26058;1.17766;1.48106
15;total;1;133.046;133.046;133.046
16;calc total;1;126.311;126.311;126.311
16;calc update async;100;0.000124368;1.4171e-05;0.00967041
16;calc inner;100;1.04744;1.02285;1.07652
16;calc wait;100;0.15472;0.0707132;0.29442
16;calc bound;100;0.0552258;0.0382581;0.0696394
16;calc iter;100;1.26086;1.19524;1.44602
16;total;1;133.043;133.043;133.043
17;calc total;1;126.294;126.294;126.294
17;calc update async;100;0.000126906;1.4634e-05;0.0103049
17;calc inner;100;1.05051;1.01643;1.07529
17;calc wait;100;0.154015;0.0900284;0.329061
17;calc bound;100;0.0496544;0.0385214;0.0734173
17;calc iter;100;1.26049;1.15055;1.45107
17;total;1;133.043;133.043;133.043
18;calc total;1;126.311;126.311;126.311
18;calc update async;100;0.00012677;1.7338e-05;0.00940982
18;calc inner;100;1.03764;0.962294;1.0769
18;calc wait;100;0.151123;0.0747723;0.424885
18;calc bound;100;0.0623568;0.0370951;0.0874584
18;calc iter;100;1.2626;1.14423;1.55241
18;total;1;133.03;133.03;133.03
19;calc total;1;126.264;126.264;126.264
19;calc update async;100;0.000103215;2.9367e-05;0.00597904
19;calc inner;100;1.01512;0.982409;1.0769
19;calc wait;100;0.16458;0.0862008;0.236025
19;calc bound;100;0.0793489;0.0369929;0.087024
19;calc iter;100;1.2617;1.16937;1.36607
19;total;1;133.044;133.044;133.044
20;calc total;1;126.311;126.311;126.311
20;calc update async;100;0.000132573;2.3665e-05;0.00949946
20;calc inner;100;1.02913;0.965818;1.07801
20;calc wait;100;0.157951;0.0698511;0.316654
20;calc bound;100;0.0731942;0.0378664;0.0877491
20;calc iter;100;1.26166;1.13406;1.46992
20;total;1;133.044;133.044;133.044
21;calc total;1;126.294;126.294;126.294
21;calc update async;100;8.67713e-05;1.046e-05;0.00693729
21;calc inner;100;1.03842;0.98073;1.07455
21;calc wait;100;0.17211;0.0687784;0.482954
21;calc bound;100;0.0427471;0.0381524;0.0666511
21;calc iter;100;1.26138;1.17615;1.52622
21;total;1;133.043;133.043;133.043
22;calc total;1;126.311;126.311;126.311
22;calc update async;100;0.000123386;1.3978e-05;0.0097177
22;calc inner;100;1.05015;1.01044;1.07849
22;calc wait;100;0.16027;0.0917534;0.294564
22;calc bound;100;0.0493219;0.0385085;0.0642278
22;calc iter;100;1.2608;1.18907;1.38392
22;total;1;133.042;133.042;133.042
23;calc total;1;126.208;126.208;126.208
23;calc update async;100;0.00173507;1.3218e-05;0.171511
23;calc inner;100;1.0462;0.99008;1.07089
23;calc wait;100;0.162986;0.0859216;0.306477
23;calc bound;100;0.0434744;0.0381702;0.0754391
23;calc iter;100;1.25956;1.17803;1.39214
23;total;1;133.045;133.045;133.045
42;calc total;1;126.311;126.311;126.311
42;calc update async;100;0.000122774;1.8397e-05;0.00965752
42;calc inner;100;1.0516;1.00656;1.09969
42;calc wait;100;0.144522;0.11576;0.297801
42;calc bound;100;0.058284;0.0375404;0.083827
42;calc iter;100;1.26225;1.21023;1.44858
42;total;1;133.016;133.016;133.016
43;calc total;1;126.264;126.264;126.264
43;calc update async;100;9.35691e-05;1.8024e-05;0.00653922
43;calc inner;100;1.05383;1.03482;1.09664
43;calc wait;100;0.138555;0.0962239;0.211975
43;calc bound;100;0.0594646;0.0377986;0.0778334
43;calc iter;100;1.26138;1.21984;1.34134
43;total;1;133.028;133.028;133.028
44;calc total;1;126.311;126.311;126.311
44;calc update async;100;0.000115024;1.1553e-05;0.00952983
44;calc inner;100;1.0581;1.04043;1.10355
44;calc wait;100;0.15011;0.0902099;0.214802
44;calc bound;100;0.0496745;0.0376478;0.0716926
44;calc iter;100;1.26172;1.20301;1.33639
44;total;1;133.029;133.029;133.029
45;calc total;1;126.294;126.294;126.294
45;calc update async;100;0.000101044;1.3343e-05;0.00841609
45;calc inner;100;1.03912;1.01588;1.10268
45;calc wait;100;0.171718;0.105751;0.309061
45;calc bound;100;0.0434999;0.0369174;0.0493924
45;calc iter;100;1.26086;1.21265;1.3879
45;total;1;133.024;133.024;133.024
46;calc total;1;126.311;126.311;126.311
46;calc update async;100;0.000117706;1.124e-05;0.00993316
46;calc inner;100;1.04204;1.0153;1.10063
46;calc wait;100;0.164236;0.104308;0.265416
46;calc bound;100;0.0430064;0.0381432;0.0447841
46;calc iter;100;1.26063;1.21619;1.32516
46;total;1;133.027;133.027;133.027
47;calc total;1;126.207;126.207;126.207
47;calc update async;100;2.43037e-05;1.151e-05;0.000774335
47;calc inner;100;1.02781;0.998803;1.08459
47;calc wait;100;0.186067;0.0846663;0.260945
47;calc bound;100;0.0450416;0.0395012;0.0497276
47;calc iter;100;1.25955;1.21706;1.31524
47;total;1;133.029;133.029;133.029
MPI
Running Jacobi on 48 processors with (4, 4 3) elements.
Array Dimensions: 1888 1888 1890
Block Dimensions: 472 472 630
== Energy Conservation Check ==
initial Energy:              125.000
  final Energy:              125.000
    Difference:               -0.000
== Time Statistics ==
Completed 100 iterations.
# unit_id;function_name;num_calls;avg_runtime;min_runtime;max_runtime
24;calc total;1;126.367;126.367;126.367
24;calc update async;100;0.000163967;1.5e-05;0.0137037
24;calc inner;100;1.05862;0.896879;1.13566
24;calc wait;100;0.147712;0.085838;0.459157
24;calc bound;100;0.0532691;0.0385755;0.0823939
24;calc iter;100;1.26227;1.2048;1.41245
24;total;1;132.814;132.814;132.814
25;calc total;1;126.366;126.366;126.366
25;calc update async;100;0.000161977;1.6647e-05;0.0131566
25;calc inner;100;1.05451;0.914115;1.13299
25;calc wait;100;0.143535;0.0776258;0.364923
25;calc bound;100;0.0599198;0.0391786;0.0684033
25;calc iter;100;1.26211;1.10721;1.4746
25;total;1;132.821;132.821;132.821
26;calc total;1;126.366;126.366;126.366
26;calc update async;100;0.000154376;1.5269e-05;0.0131029
26;calc inner;100;1.05983;0.90935;1.13312
26;calc wait;100;0.150316;0.0655735;0.625857
26;calc bound;100;0.0498773;0.0388649;0.0683237
26;calc iter;100;1.26281;1.11644;1.65183
26;total;1;132.815;132.815;132.815
27;calc total;1;126.366;126.366;126.366
27;calc update async;100;0.000170425;2.3987e-05;0.0135196
27;calc inner;100;1.04061;0.89068;1.13552
27;calc wait;100;0.124232;0.0915557;0.363642
27;calc bound;100;0.0708679;0.0385614;0.080459
27;calc iter;100;1.26341;1.15266;1.45845
27;total;1;132.815;132.815;132.815
28;calc total;1;126.215;126.215;126.215
28;calc update async;100;0.00103724;3.3696e-05;0.0991567
28;calc inner;100;1.00636;0.892373;1.18995
28;calc wait;100;0.168487;0.0975175;0.274255
28;calc bound;100;0.0837428;0.0383535;0.0875285
28;calc iter;100;1.26173;1.14413;1.43219
28;total;1;132.819;132.819;132.819
29;calc total;1;126.366;126.366;126.366
29;calc update async;100;0.000169593;2.7469e-05;0.01321
29;calc inner;100;1.02497;0.854135;1.12802
29;calc wait;100;0.148279;0.0802266;0.506313
29;calc bound;100;0.0762153;0.0377884;0.0868917
29;calc iter;100;1.26366;1.11447;1.62436
29;total;1;132.814;132.814;132.814
30;calc total;1;126.366;126.366;126.366
30;calc update async;100;0.000159064;1.3869e-05;0.0138009
30;calc inner;100;1.05138;0.918374;1.12408
30;calc wait;100;0.158216;0.0732473;0.475153
30;calc bound;100;0.0461019;0.0383119;0.053846
30;calc iter;100;1.26227;1.20534;1.48748
30;total;1;132.816;132.816;132.816
31;calc total;1;126.366;126.366;126.366
31;calc update async;100;0.00016488;2.1872e-05;0.0132585
31;calc inner;100;1.05313;0.91932;1.12616
31;calc wait;100;0.14146;0.0985698;0.357452
31;calc bound;100;0.0579028;0.0388029;0.0641411
31;calc iter;100;1.26211;1.14284;1.47289
31;total;1;132.82;132.82;132.82
32;calc total;1;126.368;126.368;126.368
32;calc update async;100;0.000176027;1.6581e-05;0.0149671
32;calc inner;100;1.05754;0.912993;1.12857
32;calc wait;100;0.152807;0.107673;0.600818
32;calc bound;100;0.0485272;0.0386957;0.0647172
32;calc iter;100;1.26284;1.14754;1.62773
32;total;1;132.821;132.821;132.821
33;calc total;1;126.369;126.369;126.369
33;calc update async;100;0.000181187;1.3401e-05;0.0163521
33;calc inner;100;1.02755;0.832924;1.12838
33;calc wait;100;0.183983;0.0663707;0.422332
33;calc bound;100;0.046354;0.0386464;0.0524013
33;calc iter;100;1.26144;1.22679;1.34909
33;total;1;132.818;132.818;132.818
34;calc total;1;126.369;126.369;126.369
34;calc update async;100;0.000175691;1.2615e-05;0.015592
34;calc inner;100;1.03808;0.920101;1.12634
34;calc wait;100;0.171921;0.0740262;0.541633
34;calc bound;100;0.0453049;0.0389546;0.0541503
34;calc iter;100;1.26119;1.09867;1.51198
34;total;1;132.821;132.821;132.821
35;calc total;1;126.369;126.369;126.369
35;calc update async;100;0.000172062;1.1887e-05;0.0154588
35;calc inner;100;1.03028;0.802763;1.13109
35;calc wait;100;0.183374;0.099404;0.699553
35;calc bound;100;0.0457566;0.0395232;0.0517075
35;calc iter;100;1.26169;1.19196;1.54735
35;total;1;132.821;132.821;132.821
36;calc total;1;126.342;126.342;126.342
36;calc update async;100;0.0011229;2.4024e-05;0.107969
36;calc inner;100;1.02084;0.92734;1.09938
36;calc wait;100;0.157677;0.0693566;0.319333
36;calc bound;100;0.0812449;0.0380406;0.0882841
36;calc iter;100;1.26207;1.05962;1.41795
36;total;1;132.818;132.818;132.818
37;calc total;1;126.369;126.369;126.369
37;calc update async;100;0.000188228;1.862e-05;0.0151839
37;calc inner;100;1.03973;0.976962;1.12316
37;calc wait;100;0.143261;0.0678503;0.376241
37;calc bound;100;0.0731104;0.0385723;0.0867656
37;calc iter;100;1.26283;1.15931;1.43736
37;total;1;132.82;132.82;132.82
38;calc total;1;126.369;126.369;126.369
38;calc update async;100;0.000198051;1.3023e-05;0.0165743
38;calc inner;100;1.04876;0.932637;1.12174
38;calc wait;100;0.126704;0.0753363;0.374226
38;calc bound;100;0.065155;0.0381904;0.0866622
38;calc iter;100;1.26253;1.07658;1.4952
38;total;1;132.818;132.818;132.818
39;calc total;1;126.369;126.369;126.369
39;calc update async;100;0.000180612;1.1906e-05;0.0153736
39;calc inner;100;1.06112;0.975249;1.12362
39;calc wait;100;0.142502;0.0888242;0.301888
39;calc bound;100;0.0544767;0.0379448;0.0743943
39;calc iter;100;1.2623;1.20205;1.36121
39;total;1;132.818;132.818;132.818
40;calc total;1;126.368;126.368;126.368
40;calc update async;100;0.000189749;1.8658e-05;0.0162443
40;calc inner;100;1.05193;0.963657;1.1193
40;calc wait;100;0.141382;0.0894276;0.350598
40;calc bound;100;0.0620588;0.0379466;0.0846281
40;calc iter;100;1.26216;1.14894;1.4986
40;total;1;132.812;132.812;132.812
41;calc total;1;126.369;126.369;126.369
41;calc update async;100;0.000183357;1.3747e-05;0.0158636
41;calc inner;100;1.05805;0.906102;1.11909
41;calc wait;100;0.149355;0.0967329;0.518793
41;calc bound;100;0.0521704;0.0381509;0.0851841
41;calc iter;100;1.26286;1.12268;1.65515
41;total;1;132.813;132.813;132.813
42;calc total;1;126.369;126.369;126.369
42;calc update async;100;0.000185974;1.1061e-05;0.0167477
42;calc inner;100;1.03931;0.95694;1.11776
42;calc wait;100;0.173186;0.065938;0.280762
42;calc bound;100;0.044246;0.0382308;0.0761192
42;calc iter;100;1.26133;1.21309;1.38114
42;total;1;132.818;132.818;132.818
0;calc total;1;126.368;126.368;126.368
0;calc update async;100;0.000189481;3.1135e-05;0.0144709
0;calc inner;100;1.00399;0.952766;1.15357
0;calc wait;100;0.173033;0.0904901;0.273266
0;calc bound;100;0.0834518;0.0385642;0.0873058
0;calc iter;100;1.26288;1.14087;1.37342
0;total;1;132.823;132.823;132.823
1;calc total;1;126.369;126.369;126.369
1;calc update async;100;0.000174569;2.2097e-05;0.0136141
1;calc inner;100;1.02412;0.981669;1.15306
1;calc wait;100;0.147952;0.0634381;0.347287
1;calc bound;100;0.0763988;0.0378715;0.0869386
1;calc iter;100;1.26331;1.10679;1.45217
1;total;1;132.823;132.823;132.823
2;calc total;1;126.369;126.369;126.369
2;calc update async;100;0.000180223;2.1969e-05;0.0143596
2;calc inner;100;1.03742;1.00959;1.1574
2;calc wait;100;0.125919;0.0603896;0.194664
2;calc bound;100;0.0728544;0.0381444;0.172621
2;calc iter;100;1.26292;1.13928;1.35853
2;total;1;132.829;132.829;132.829
3;calc total;1;126.369;126.369;126.369
3;calc update async;100;0.000174014;1.3319e-05;0.0141764
3;calc inner;100;1.05144;1.03142;1.15107
3;calc wait;100;0.140941;0.0618362;0.170484
3;calc bound;100;0.0591091;0.0381962;0.0656436
3;calc iter;100;1.26187;1.19472;1.31695
3;total;1;132.822;132.822;132.822
4;calc total;1;126.342;126.342;126.342
4;calc update async;100;6.07186e-05;1.6002e-05;0.003486
4;calc inner;100;1.05609;1.03468;1.18686
4;calc wait;100;0.150874;0.0837366;0.193492
4;calc bound;100;0.0510024;0.0390088;0.0711091
4;calc iter;100;1.26218;1.20794;1.37052
4;total;1;132.824;132.824;132.824
5;calc total;1;126.369;126.369;126.369
5;calc update async;100;0.00015932;1.2902e-05;0.0138059
5;calc inner;100;1.05446;1.03754;1.14742
5;calc wait;100;0.153841;0.0754036;0.300382
5;calc bound;100;0.0475046;0.038094;0.0580485
5;calc iter;100;1.26202;1.22211;1.38478
5;total;1;132.821;132.821;132.821
6;calc total;1;126.369;126.369;126.369
6;calc update async;100;0.000166009;1.3682e-05;0.014589
6;calc inner;100;1.03829;0.996396;1.14897
6;calc wait;100;0.167773;0.0637584;0.221337
6;calc bound;100;0.0458574;0.0381563;0.0984893
6;calc iter;100;1.26059;1.19457;1.36824
6;total;1;132.811;132.811;132.811
7;calc total;1;126.369;126.369;126.369
7;calc update async;100;0.000159429;1.2246e-05;0.0142126
7;calc inner;100;1.02357;0.998907;1.14271
7;calc wait;100;0.189888;0.0674882;0.252576
7;calc bound;100;0.0458563;0.0381435;0.0492208
7;calc iter;100;1.26128;1.20141;1.36035
7;total;1;132.818;132.818;132.818
8;calc total;1;126.367;126.367;126.367
8;calc update async;100;0.000146973;1.3122e-05;0.0127688
8;calc inner;100;1.01346;0.987266;1.14494
8;calc wait;100;0.193258;0.0855308;0.307904
8;calc bound;100;0.0504186;0.0405049;0.0775223
8;calc iter;100;1.26097;1.22541;1.38031
8;total;1;132.822;132.822;132.822
9;calc total;1;126.366;126.366;126.366
9;calc update async;100;0.000152781;1.3544e-05;0.0123178
9;calc inner;100;1.05004;1.03356;1.14816
9;calc wait;100;0.14721;0.059908;0.208516
9;calc bound;100;0.0595926;0.0382643;0.0670515
9;calc iter;100;1.26181;1.19113;1.31743
9;total;1;132.827;132.827;132.827
10;calc total;1;126.366;126.366;126.366
10;calc update async;100;0.000144863;1.4312e-05;0.0119355
10;calc inner;100;1.05828;1.01435;1.15022
10;calc wait;100;0.15204;0.0676507;0.362653
10;calc bound;100;0.0511245;0.0390194;0.0702284
10;calc iter;100;1.2625;1.20818;1.43581
10;total;1;132.818;132.818;132.818
11;calc total;1;126.366;126.366;126.366
11;calc update async;100;0.000141452;1.2369e-05;0.0121911
11;calc inner;100;1.05412;1.03906;1.14881
11;calc wait;100;0.157846;0.0565142;0.259229
11;calc bound;100;0.047604;0.038283;0.0902983
11;calc iter;100;1.26203;1.16829;1.40891
11;total;1;132.83;132.83;132.83
12;calc total;1;126.215;126.215;126.215
12;calc update async;100;0.000883578;1.5266e-05;0.0843774
12;calc inner;100;1.04841;0.988952;1.08963
12;calc wait;100;0.134797;0.097833;0.188132
12;calc bound;100;0.074598;0.0378239;0.087404
12;calc iter;100;1.26034;1.1878;1.3147
12;total;1;132.832;132.832;132.832
13;calc total;1;126.366;126.366;126.366
13;calc update async;100;0.000186527;1.8536e-05;0.0155677
13;calc inner;100;1.0634;0.988173;1.11133
13;calc wait;100;0.131477;0.0656422;0.240406
13;calc bound;100;0.0608618;0.0387829;0.0790282
13;calc iter;100;1.26246;1.19545;1.41419
13;total;1;132.825;132.825;132.825
14;calc total;1;126.366;126.366;126.366
14;calc update async;100;0.000148957;1.7474e-05;0.0120727
14;calc inner;100;1.06889;0.98912;1.11057
14;calc wait;100;0.125552;0.08795;0.259999
14;calc bound;100;0.054029;0.038352;0.0769404
14;calc iter;100;1.26201;1.20628;1.3757
14;total;1;132.836;132.836;132.836
15;calc total;1;126.366;126.366;126.366
15;calc update async;100;0.00018938;1.9813e-05;0.0155434
15;calc inner;100;1.06443;0.978409;1.11316
15;calc wait;100;0.122839;0.0829714;0.309741
15;calc bound;100;0.0572971;0.0385538;0.0862049
15;calc iter;100;1.26256;1.14912;1.44993
15;total;1;132.834;132.834;132.834
16;calc total;1;126.368;126.368;126.368
16;calc update async;100;0.000178122;2.5843e-05;0.013617
16;calc inner;100;1.03774;0.948443;1.10085
16;calc wait;100;0.144828;0.0739092;0.361322
16;calc bound;100;0.0783527;0.0386662;0.0867621
16;calc iter;100;1.26232;1.17149;1.47434
16;total;1;132.835;132.835;132.835
17;calc total;1;126.369;126.369;126.369
17;calc update async;100;0.000176902;1.9467e-05;0.013927
17;calc inner;100;1.05291;0.8918;1.10675
17;calc wait;100;0.138139;0.0647213;0.49979
17;calc bound;100;0.0645555;0.0375656;0.0877005
17;calc iter;100;1.2632;1.14291;1.62494
17;total;1;132.827;132.827;132.827
18;calc total;1;126.369;126.369;126.369
18;calc update async;100;0.00016329;1.2097e-05;0.0145282
18;calc inner;100;1.05715;0.980692;1.10684
18;calc wait;100;0.157481;0.0630155;0.318577
18;calc bound;100;0.0425815;0.0376171;0.0669172
18;calc iter;100;1.26183;1.20286;1.42869
18;total;1;132.83;132.83;132.83
19;calc total;1;126.369;126.369;126.369
19;calc update async;100;0.00016756;1.4113e-05;0.014427
19;calc inner;100;1.06667;0.967569;1.1048
19;calc wait;100;0.142889;0.08347;0.389175
19;calc bound;100;0.0469138;0.0383019;0.0727218
19;calc iter;100;1.26138;1.09549;1.50608
19;total;1;132.835;132.835;132.835
20;calc total;1;126.342;126.342;126.342
20;calc update async;100;0.00221895;1.4078e-05;0.219675
20;calc inner;100;1.06137;0.972073;1.097
20;calc wait;100;0.149348;0.0655745;0.467106
20;calc bound;100;0.0462831;0.0384254;0.0810716
20;calc iter;100;1.2619;1.18081;1.49874
20;total;1;132.836;132.836;132.836
21;calc total;1;126.369;126.369;126.369
21;calc update async;100;0.000161424;1.1981e-05;0.0140674
21;calc inner;100;1.0629;0.976192;1.10151
21;calc wait;100;0.148684;0.118145;0.260597
21;calc bound;100;0.0448968;0.0384998;0.0605462
21;calc iter;100;1.26067;1.2278;1.32922
21;total;1;132.835;132.835;132.835
22;calc total;1;126.369;126.369;126.369
22;calc update async;100;0.000166696;1.2845e-05;0.0149227
22;calc inner;100;1.05119;0.956484;1.09724
22;calc wait;100;0.167123;0.0715765;0.338616
22;calc bound;100;0.0418221;0.0372405;0.0522973
22;calc iter;100;1.26136;1.21135;1.33556
22;total;1;132.826;132.826;132.826
23;calc total;1;126.369;126.369;126.369
23;calc update async;100;0.000166397;1.2126e-05;0.0150361
23;calc inner;100;1.04624;0.943563;1.1008
23;calc wait;100;0.169508;0.123548;0.394174
23;calc bound;100;0.0421889;0.0383835;0.0462364
23;calc iter;100;1.26101;1.23443;1.38977
23;total;1;132.836;132.836;132.836
43;calc total;1;126.369;126.369;126.369
43;calc update async;100;0.000177691;1.2321e-05;0.0159935
43;calc inner;100;1.05028;0.966779;1.11609
43;calc wait;100;0.155902;0.0913336;0.441913
43;calc bound;100;0.0430356;0.0391326;0.0602849
43;calc iter;100;1.261;1.1004;1.53121
43;total;1;132.814;132.814;132.814
44;calc total;1;126.215;126.215;126.215
44;calc update async;100;2.81585e-05;1.0078e-05;0.00095449
44;calc inner;100;1.0373;0.922366;1.09632
44;calc wait;100;0.173544;0.0937702;0.528945
44;calc bound;100;0.0478063;0.0371048;0.0864135
44;calc iter;100;1.26013;1.21629;1.51179
44;total;1;132.818;132.818;132.818
45;calc total;1;126.369;126.369;126.369
45;calc update async;100;0.000183213;1.4638e-05;0.0157701
45;calc inner;100;1.05955;0.971458;1.12107
45;calc wait;100;0.147623;0.0973079;0.304938
45;calc bound;100;0.0523632;0.0375519;0.0638157
45;calc iter;100;1.26121;1.18873;1.34068
45;total;1;132.814;132.814;132.814
46;calc total;1;126.369;126.369;126.369
46;calc update async;100;0.000184618;1.2719e-05;0.0164029
46;calc inner;100;1.05862;0.964433;1.12031
46;calc wait;100;0.15826;0.0694121;0.377661
46;calc bound;100;0.044527;0.038028;0.0588167
46;calc iter;100;1.26199;1.17971;1.42395
46;total;1;132.818;132.818;132.818
47;calc total;1;126.369;126.369;126.369
47;calc update async;100;0.000180486;1.2255e-05;0.0163597
47;calc inner;100;1.05577;0.953145;1.11926
47;calc wait;100;0.159466;0.0910946;0.3918
47;calc bound;100;0.0420843;0.0383484;0.0480069
47;calc iter;100;1.26132;1.19109;1.38849
47;total;1;132.819;132.819;132.819
