# Supplementary material for: A Halo abstraction for distributed n-dimensional structured grids within the C++ PGAS library DASH
Source: PeerJ Comput Sci. 2023 Feb 3;9:e1203. doi: 10.7717/peerj-cs.1203 (PMC10280232; doi:10.7717/peerj-cs.1203)
Supplement: Supplemental Information 2 [file peerj-cs-09-1203-s002.gz › raw_haswell/res_3d/weak/dash_heat3d_n2_c24_1890_21918156.out]

DASH
InitEnergy=125.00000
EndEnergy=125.00000
DiffEnergy=-0.00000
Matrixspec: 1890 x 1890 x 1890
Iterations: 100
# unit_id;function_name;num_calls;avg_runtime;min_runtime;max_runtime
24;initialize;1;7.12409;7.12409;7.12409
24;async;100;0.0413176;0.0204938;0.153579
24;inner;100;1.17711;1.08389;1.21596
24;wait;100;5.10974e-05;2.4881e-05;0.000293292
24;boundary;100;0.075242;0.0705425;0.0785585
24;calc iter;100;1.29372;1.24162;1.34601
24;calc total;1;129.418;129.418;129.418
24;total;1;149.929;149.929;149.929
25;initialize;1;7.12421;7.12421;7.12421
25;async;100;0.037169;0.0236018;0.139989
25;inner;100;1.182;1.05799;1.21512
25;wait;100;4.3099e-05;1.9287e-05;0.000237978
25;boundary;100;0.0744552;0.0711766;0.118003
25;calc iter;100;1.29367;1.23895;1.36218
25;calc total;1;129.418;129.418;129.418
25;total;1;149.929;149.929;149.929
26;initialize;1;7.12413;7.12413;7.12413
26;async;100;0.0307666;0.0186713;0.182497
26;inner;100;1.18992;1.08603;1.21795
26;wait;100;4.15674e-05;2.089e-05;0.000242259
26;boundary;100;0.0731167;0.071698;0.108491
26;calc iter;100;1.29385;1.24068;1.39078
26;calc total;1;129.418;129.418;129.418
26;total;1;149.929;149.929;149.929
27;initialize;1;7.12416;7.12416;7.12416
27;async;100;0.0300298;0.0190635;0.232634
27;inner;100;1.19007;1.07922;1.22134
27;wait;100;4.31576e-05;2.2759e-05;0.00019747
27;boundary;100;0.073622;0.070472;0.0910346
27;calc iter;100;1.29376;1.23461;1.38235
27;calc total;1;129.418;129.418;129.418
27;total;1;149.929;149.929;149.929
28;initialize;1;7.12409;7.12409;7.12409
28;async;100;0.0621061;0.0264573;0.125742
28;inner;100;1.15175;1.04289;1.19833
28;wait;100;5.56096e-05;3.6537e-05;0.000290653
28;boundary;100;0.0795161;0.0735325;0.133181
28;calc iter;100;1.29343;1.25147;1.36418
28;calc total;1;129.418;129.418;129.418
28;total;1;149.929;149.929;149.929
29;initialize;1;7.12417;7.12417;7.12417
29;async;100;0.0334003;0.0217025;0.108985
29;inner;100;1.188;1.06366;1.21817
29;wait;100;3.71488e-05;2.0285e-05;0.00029345
29;boundary;100;0.0723376;0.0696552;0.110378
29;calc iter;100;1.29377;1.209;1.37652
29;calc total;1;129.418;129.418;129.418
29;total;1;149.929;149.929;149.929
30;initialize;1;7.12418;7.12418;7.12418
30;async;100;0.038059;0.0193403;0.0599613
30;inner;100;1.18347;1.07403;1.21949
30;wait;100;3.45413e-05;1.9029e-05;0.000197437
30;boundary;100;0.0722842;0.0688655;0.151789
30;calc iter;100;1.29385;1.17976;1.41194
30;calc total;1;129.418;129.418;129.418
30;total;1;149.929;149.929;149.929
31;initialize;1;7.12411;7.12411;7.12411
31;async;100;0.0371111;0.0257311;0.155612
31;inner;100;1.18375;1.07556;1.21577
31;wait;100;4.4151e-05;2.0916e-05;0.00030957
31;boundary;100;0.0728905;0.071026;0.0748066
31;calc iter;100;1.29379;1.25103;1.32534
31;calc total;1;129.418;129.418;129.418
31;total;1;149.929;149.929;149.929
32;initialize;1;7.12414;7.12414;7.12414
32;async;100;0.0280361;0.0221113;0.128162
32;inner;100;1.19318;1.08081;1.22166
32;wait;100;3.62396e-05;2.2934e-05;0.000195694
32;boundary;100;0.0726578;0.0686009;0.113345
32;calc iter;100;1.29391;1.25518;1.32491
32;calc total;1;129.418;129.418;129.418
32;total;1;149.929;149.929;149.929
33;initialize;1;7.12413;7.12413;7.12413
33;async;100;0.033786;0.0243955;0.0987529
33;inner;100;1.18801;1.1078;1.21263
33;wait;100;3.22799e-05;2.0516e-05;0.000173291
33;boundary;100;0.0721065;0.068414;0.0746233
33;calc iter;100;1.29394;1.26438;1.32008
33;calc total;1;129.418;129.418;129.418
33;total;1;149.929;149.929;149.929
34;initialize;1;7.12417;7.12417;7.12417
34;async;100;0.0340511;0.0220937;0.0673404
34;inner;100;1.18815;1.09237;1.21355
34;wait;100;3.2911e-05;1.8808e-05;0.000194671
34;boundary;100;0.0716377;0.0687013;0.0886424
34;calc iter;100;1.29388;1.20316;1.35248
34;calc total;1;129.418;129.418;129.418
34;total;1;149.929;149.929;149.929
35;initialize;1;7.12408;7.12408;7.12408
35;async;100;0.0323601;0.0247245;0.0804345
35;inner;100;1.18927;1.09301;1.21454
35;wait;100;2.92606e-05;1.8871e-05;0.000181785
35;boundary;100;0.0722505;0.0700274;0.0948804
35;calc iter;100;1.29391;1.22444;1.36925
35;calc total;1;129.418;129.418;129.418
35;total;1;149.929;149.929;149.929
36;initialize;1;7.12415;7.12415;7.12415
36;async;100;0.0678376;0.0237324;0.227759
36;inner;100;1.13428;1.06805;1.16867
36;wait;100;8.19216e-05;2.6494e-05;0.000264284
36;boundary;100;0.091086;0.0739994;0.0971198
36;calc iter;100;1.29329;1.19374;1.39296
36;calc total;1;129.418;129.418;129.418
36;total;1;149.929;149.929;149.929
37;initialize;1;7.12407;7.12407;7.12407
37;async;100;0.07387;0.0242951;0.143701
37;inner;100;1.13795;1.08222;1.16566
37;wait;100;5.55399e-05;3.1369e-05;0.000309817
37;boundary;100;0.08147;0.0730639;0.100214
37;calc iter;100;1.29335;1.25796;1.33468
37;calc total;1;129.418;129.418;129.418
37;total;1;149.929;149.929;149.929
38;initialize;1;7.12416;7.12416;7.12416
38;async;100;0.0774369;0.0238392;0.259644
38;inner;100;1.13914;1.03049;1.16863
38;wait;100;4.19724e-05;3.0704e-05;0.000194742
38;boundary;100;0.0768084;0.0728378;0.0980725
38;calc iter;100;1.29343;1.19966;1.38824
38;calc total;1;129.418;129.418;129.418
38;total;1;149.929;149.929;149.929
39;initialize;1;7.12411;7.12411;7.12411
39;async;100;0.0693938;0.0242617;0.139331
39;inner;100;1.12088;1.07825;1.16024
39;wait;100;8.08347e-05;4.8099e-05;0.000274497
39;boundary;100;0.102891;0.0786527;0.148206
39;calc iter;100;1.29325;1.2451;1.33312
39;calc total;1;129.418;129.418;129.418
39;total;1;149.929;149.929;149.929
40;initialize;1;7.12411;7.12411;7.12411
40;async;100;0.0691259;0.0235925;0.123178
40;inner;100;1.09675;1.05387;1.15012
40;wait;100;7.15743e-05;3.1018e-05;0.000441793
40;boundary;100;0.127212;0.0866197;0.160805
40;calc iter;100;1.29316;1.25324;1.34381
40;calc total;1;129.418;129.418;129.418
40;total;1;149.929;149.929;149.929
41;initialize;1;7.1241;7.1241;7.1241
41;async;100;0.0737088;0.0231018;0.164163
41;inner;100;1.12167;1.04871;1.15542
41;wait;100;6.76853e-05;3.2681e-05;0.000412445
41;boundary;100;0.0978447;0.0821246;0.144341
41;calc iter;100;1.29329;1.21822;1.34045
41;calc total;1;129.418;129.418;129.418
41;total;1;149.929;149.929;149.929
42;initialize;1;7.12414;7.12414;7.12414
42;async;100;0.076297;0.022993;0.138711
42;inner;100;1.13589;1.07764;1.16078
42;wait;100;5.09757e-05;3.0834e-05;0.000421113
42;boundary;100;0.0811113;0.0775661;0.109727
42;calc iter;100;1.29335;1.24808;1.3387
42;calc total;1;129.418;129.418;129.418
42;total;1;149.929;149.929;149.929
43;initialize;1;7.12415;7.12415;7.12415
43;async;100;0.0776596;0.0238733;0.129042
43;inner;100;1.12816;1.04345;1.15068
43;wait;100;6.03669e-05;2.5821e-05;0.000312445
43;boundary;100;0.0874196;0.0822022;0.145836
43;calc iter;100;1.2933;1.22568;1.33808
43;calc total;1;129.418;129.418;129.418
43;total;1;149.929;149.929;149.929
44;initialize;1;7.12408;7.12408;7.12408
44;async;100;0.077497;0.0235357;0.134302
44;inner;100;1.13374;1.06311;1.15688
44;wait;100;4.79336e-05;2.4191e-05;0.000390128
44;boundary;100;0.0820319;0.0754942;0.132821
44;calc iter;100;1.29332;1.24626;1.34145
44;calc total;1;129.418;129.418;129.418
44;total;1;149.929;149.929;149.929
45;initialize;1;7.12413;7.12413;7.12413
45;async;100;0.0629701;0.0217649;0.133736
45;inner;100;1.15844;1.09842;1.18695
45;wait;100;3.01323e-05;2.0457e-05;0.000204147
45;boundary;100;0.0721466;0.0695259;0.0889736
45;calc iter;100;1.29359;1.23894;1.34034
45;calc total;1;129.418;129.418;129.418
45;total;1;149.929;149.929;149.929
46;initialize;1;7.12416;7.12416;7.12416
46;async;100;0.0630465;0.0198662;0.109223
46;inner;100;1.15761;1.10385;1.18833
46;wait;100;2.88128e-05;1.9996e-05;0.000147887
46;boundary;100;0.0728829;0.0699047;0.108347
46;calc iter;100;1.29357;1.25293;1.33676
46;calc total;1;129.418;129.418;129.418
46;total;1;149.929;149.929;149.929
47;initialize;1;7.1241;7.1241;7.1241
47;async;100;0.0636033;0.0182314;0.173165
47;inner;100;1.15691;1.0914;1.18694
47;wait;100;2.97479e-05;2.1564e-05;0.000156936
47;boundary;100;0.072999;0.0698948;0.124556
47;calc iter;100;1.29354;1.23425;1.34797
47;calc total;1;129.418;129.418;129.418
47;total;1;149.929;149.929;149.929
0;initialize;1;7.25404;7.25404;7.25404
0;async;100;0.03653;0.02431;0.17477
0;inner;100;1.18252;1.00923;1.23113
0;wait;100;0.00004;0.00002;0.00021
0;boundary;100;0.07490;0.07112;0.18068
0;calc iter;100;1.29399;1.18862;1.40094
0;calc total;1;129.41805;129.41805;129.41805
0;total;1;150.05624;150.05624;150.05624
1;initialize;1;7.25094;7.25094;7.25094
1;async;100;0.0382126;0.0260158;0.212161
1;inner;100;1.18237;1.00087;1.22945
1;wait;100;2.90446e-05;1.9607e-05;0.000254937
1;boundary;100;0.0734787;0.0708051;0.0742137
1;calc iter;100;1.29409;1.26141;1.33353
1;calc total;1;129.418;129.418;129.418
1;total;1;150.053;150.053;150.053
2;initialize;1;7.25407;7.25407;7.25407
2;async;100;0.028138;0.0217966;0.194634
2;inner;100;1.18849;1.00353;1.23767
2;wait;100;2.78425e-05;1.9785e-05;0.000181708
2;boundary;100;0.0775179;0.0722227;0.156303
2;calc iter;100;1.29418;1.11526;1.46333
2;calc total;1;129.418;129.418;129.418
2;total;1;150.056;150.056;150.056
3;initialize;1;7.25406;7.25406;7.25406
3;async;100;0.0382513;0.0208609;0.155281
3;inner;100;1.18067;1.02141;1.23617
3;wait;100;4.16961e-05;2.6191e-05;0.000178287
3;boundary;100;0.0749858;0.0721376;0.111813
3;calc iter;100;1.29395;1.15586;1.35844
3;calc total;1;129.418;129.418;129.418
3;total;1;150.056;150.056;150.056
4;initialize;1;7.25409;7.25409;7.25409
4;async;100;0.0468152;0.0215859;0.136027
4;inner;100;1.17184;1.00831;1.21168
4;wait;100;4.08126e-05;2.1644e-05;0.000263064
4;boundary;100;0.0750915;0.0702585;0.119797
4;calc iter;100;1.29379;1.15328;1.38364
4;calc total;1;129.418;129.418;129.418
4;total;1;150.056;150.056;150.056
5;initialize;1;7.25064;7.25064;7.25064
5;async;100;0.0386325;0.0196897;0.260996
5;inner;100;1.18195;1.00709;1.23049
5;wait;100;3.4822e-05;2.378e-05;0.000213671
5;boundary;100;0.0733046;0.0711969;0.090972
5;calc iter;100;1.29393;1.18455;1.33931
5;calc total;1;129.418;129.418;129.418
5;total;1;150.053;150.053;150.053
6;initialize;1;7.25407;7.25407;7.25407
6;async;100;0.0429837;0.0255916;0.160431
6;inner;100;1.17743;1.02438;1.2239
6;wait;100;3.13097e-05;1.9498e-05;0.000309145
6;boundary;100;0.0736409;0.0718021;0.106917
6;calc iter;100;1.29409;1.18881;1.37095
6;calc total;1;129.418;129.418;129.418
6;total;1;150.056;150.056;150.056
7;initialize;1;7.25411;7.25411;7.25411
7;async;100;0.0423047;0.0262357;0.210835
7;inner;100;1.17736;0.99075;1.22357
7;wait;100;3.07566e-05;1.9083e-05;0.000178506
7;boundary;100;0.0743977;0.0719142;0.155743
7;calc iter;100;1.29409;1.15399;1.43274
7;calc total;1;129.418;129.418;129.418
7;total;1;150.056;150.056;150.056
8;initialize;1;7.25411;7.25411;7.25411
8;async;100;0.0339231;0.0250351;0.233726
8;inner;100;1.18434;0.980698;1.23485
8;wait;100;2.94895e-05;1.882e-05;0.000184411
8;boundary;100;0.0758563;0.0722051;0.145973
8;calc iter;100;1.29415;1.1864;1.48651
8;calc total;1;129.418;129.418;129.418
8;total;1;150.056;150.056;150.056
9;initialize;1;7.25407;7.25407;7.25407
9;async;100;0.0297367;0.0240324;0.190748
9;inner;100;1.18819;1.04574;1.23361
9;wait;100;2.67491e-05;2.0946e-05;0.000161072
9;boundary;100;0.076223;0.0708841;0.0947041
9;calc iter;100;1.29418;1.17501;1.38448
9;calc total;1;129.418;129.418;129.418
9;total;1;150.056;150.056;150.056
10;initialize;1;7.25408;7.25408;7.25408
10;async;100;0.0282788;0.0177081;0.142178
10;inner;100;1.1895;1.05442;1.23181
10;wait;100;2.57599e-05;1.842e-05;0.000129347
10;boundary;100;0.0763651;0.0719786;0.100018
10;calc iter;100;1.29417;1.21918;1.39552
10;calc total;1;129.418;129.418;129.418
10;total;1;150.056;150.056;150.056
11;initialize;1;7.25406;7.25406;7.25406
11;async;100;0.0310866;0.0202087;0.270449
11;inner;100;1.18753;1.01342;1.23408
11;wait;100;2.67529e-05;1.808e-05;0.000176234
11;boundary;100;0.075512;0.0713039;0.077546
11;calc iter;100;1.29416;1.22983;1.3587
11;calc total;1;129.418;129.418;129.418
11;total;1;150.056;150.056;150.056
12;initialize;1;7.25409;7.25409;7.25409
12;async;100;0.0637093;0.0236329;0.165036
12;inner;100;1.13402;1.09561;1.16586
12;wait;100;8.48529e-05;3.2865e-05;0.00026507
12;boundary;100;0.095263;0.0716227;0.103082
12;calc iter;100;1.29308;1.2354;1.33531
12;calc total;1;129.418;129.418;129.418
12;total;1;150.056;150.056;150.056
13;initialize;1;7.2541;7.2541;7.2541
13;async;100;0.0673997;0.0239476;0.126144
13;inner;100;1.13962;1.11317;1.16432
13;wait;100;5.45818e-05;3.006e-05;0.00028594
13;boundary;100;0.0860687;0.0745222;0.113608
13;calc iter;100;1.29315;1.25211;1.33224
13;calc total;1;129.418;129.418;129.418
13;total;1;150.056;150.056;150.056
14;initialize;1;7.25407;7.25407;7.25407
14;async;100;0.0728485;0.0241167;0.228451
14;inner;100;1.13918;1.06012;1.16497
14;wait;100;4.25334e-05;2.6089e-05;0.000206087
14;boundary;100;0.0811358;0.0738629;0.086372
14;calc iter;100;1.29321;1.2279;1.36483
14;calc total;1;129.418;129.418;129.418
14;total;1;150.056;150.056;150.056
15;initialize;1;7.25331;7.25331;7.25331
15;async;100;0.0615416;0.024065;0.092493
15;inner;100;1.13574;1.12066;1.17053
15;wait;100;6.59927e-05;3.6879e-05;0.000249122
15;boundary;100;0.0957491;0.0778447;0.11472
15;calc iter;100;1.2931;1.24979;1.32969
15;calc total;1;129.418;129.418;129.418
15;total;1;150.055;150.055;150.055
16;initialize;1;7.25147;7.25147;7.25147
16;async;100;0.0616107;0.0199917;0.0991059
16;inner;100;1.11467;1.0531;1.16039
16;wait;100;7.75232e-05;4.2795e-05;0.000315909
16;boundary;100;0.116642;0.0816603;0.173971
16;calc iter;100;1.293;1.24639;1.33518
16;calc total;1;129.418;129.418;129.418
16;total;1;150.054;150.054;150.054
17;initialize;1;7.25409;7.25409;7.25409
17;async;100;0.0675354;0.0235528;0.0956882
17;inner;100;1.12957;1.10966;1.15596
17;wait;100;6.18274e-05;3.1435e-05;0.000238937
17;boundary;100;0.0959412;0.0826166;0.114469
17;calc iter;100;1.29311;1.25186;1.32707
17;calc total;1;129.418;129.418;129.418
17;total;1;150.056;150.056;150.056
18;initialize;1;7.25408;7.25408;7.25408
18;async;100;0.0717534;0.0178984;0.193149
18;inner;100;1.13395;1.07431;1.15315
18;wait;100;5.73225e-05;2.4818e-05;0.000505356
18;boundary;100;0.0873731;0.0715833;0.121631
18;calc iter;100;1.29314;1.22944;1.33907
18;calc total;1;129.418;129.418;129.418
18;total;1;150.056;150.056;150.056
19;initialize;1;7.25408;7.25408;7.25408
19;async;100;0.069233;0.0227535;0.103454
19;inner;100;1.13434;1.07954;1.15613
19;wait;100;5.98321e-05;3.1727e-05;0.000403269
19;boundary;100;0.0894799;0.0828621;0.13778
19;calc iter;100;1.29312;1.25493;1.33309
19;calc total;1;129.418;129.418;129.418
19;total;1;150.056;150.056;150.056
20;initialize;1;7.2541;7.2541;7.2541
20;async;100;0.070596;0.0236515;0.110867
20;inner;100;1.13924;1.11885;1.16321
20;wait;100;5.09566e-05;2.4016e-05;0.000332401
20;boundary;100;0.0832529;0.0791691;0.0909032
20;calc iter;100;1.29314;1.25351;1.33614
20;calc total;1;129.418;129.418;129.418
20;total;1;150.056;150.056;150.056
21;initialize;1;7.25408;7.25408;7.25408
21;async;100;0.0564037;0.022497;0.0884829
21;inner;100;1.16347;1.14525;1.19178
21;wait;100;3.34604e-05;2.6331e-05;0.000172534
21;boundary;100;0.0734815;0.0708279;0.080357
21;calc iter;100;1.29339;1.26119;1.3278
21;calc total;1;129.418;129.418;129.418
21;total;1;150.056;150.056;150.056
22;initialize;1;7.2541;7.2541;7.2541
22;async;100;0.057818;0.0160564;0.0874933
22;inner;100;1.16117;1.13155;1.18928
22;wait;100;3.2779e-05;2.1963e-05;0.000160124
22;boundary;100;0.0743345;0.0711549;0.104758
22;calc iter;100;1.29336;1.25244;1.32895
22;calc total;1;129.418;129.418;129.418
22;total;1;150.056;150.056;150.056
23;initialize;1;7.25406;7.25406;7.25406
23;async;100;0.0567479;0.0226457;0.112865
23;inner;100;1.1624;1.13462;1.18979
23;wait;100;3.30683e-05;1.8976e-05;0.000206323
23;boundary;100;0.07418;0.0709817;0.0861056
23;calc iter;100;1.29336;1.26264;1.32777
23;calc total;1;129.418;129.418;129.418
23;total;1;150.056;150.056;150.056
DASH
InitEnergy=125.00000
EndEnergy=125.00000
DiffEnergy=-0.00000
Matrixspec: 1890 x 1890 x 1890
Iterations: 100
# unit_id;function_name;num_calls;avg_runtime;min_runtime;max_runtime
0;initialize;1;6.59874;6.59874;6.59874
0;async;100;0.04661;0.01978;0.15564
0;inner;100;1.16665;0.98511;1.23666
0;wait;100;0.00005;0.00003;0.00017
0;boundary;100;0.07778;0.07291;0.14853
0;calc iter;100;1.29109;1.19200;1.37494
0;calc total;1;129.14425;129.14425;129.14425
0;total;1;147.84118;147.84118;147.84118
24;initialize;1;6.61699;6.61699;6.61699
24;async;100;0.0317973;0.0226958;0.123073
24;inner;100;1.18527;1.0974;1.22299
24;wait;100;4.28206e-05;1.9527e-05;0.000295002
24;boundary;100;0.0739124;0.0716312;0.0942381
24;calc iter;100;1.29103;1.23619;1.34793
24;calc total;1;129.144;129.144;129.144
24;total;1;147.86;147.86;147.86
25;initialize;1;6.61698;6.61698;6.61698
25;async;100;0.0385963;0.0248883;0.196798
25;inner;100;1.17886;1.03734;1.21539
25;wait;100;3.9073e-05;2.2452e-05;0.00029543
25;boundary;100;0.0735708;0.0712621;0.1229
25;calc iter;100;1.29107;1.19118;1.35525
25;calc total;1;129.144;129.144;129.144
25;total;1;147.86;147.86;147.86
26;initialize;1;6.61698;6.61698;6.61698
26;async;100;0.0262211;0.0191281;0.136429
26;inner;100;1.19118;1.10132;1.22766
26;wait;100;3.30353e-05;2.3246e-05;0.00025269
26;boundary;100;0.0737723;0.071796;0.0789251
26;calc iter;100;1.29121;1.20561;1.33531
26;calc total;1;129.144;129.144;129.144
26;total;1;147.86;147.86;147.86
27;initialize;1;6.61512;6.61512;6.61512
27;async;100;0.0320176;0.0175532;0.129742
27;inner;100;1.1829;1.09662;1.22454
27;wait;100;4.78779e-05;2.1417e-05;0.000190067
27;boundary;100;0.0759822;0.0717961;0.110267
27;calc iter;100;1.29095;1.22621;1.3369
27;calc total;1;129.144;129.144;129.144
27;total;1;147.858;147.858;147.858
28;initialize;1;6.61501;6.61501;6.61501
28;async;100;0.0481;0.0188167;0.178705
28;inner;100;1.1669;1.09602;1.21108
28;wait;100;4.88358e-05;2.1701e-05;0.000289227
28;boundary;100;0.0757283;0.06964;0.0857611
28;calc iter;100;1.29078;1.21026;1.35264
28;calc total;1;129.144;129.144;129.144
28;total;1;147.858;147.858;147.858
29;initialize;1;6.61695;6.61695;6.61695
29;async;100;0.0413156;0.0250819;0.10691
29;inner;100;1.17466;1.07656;1.25517
29;wait;100;4.37658e-05;1.9455e-05;0.000180596
29;boundary;100;0.0749072;0.0710797;0.0931362
29;calc iter;100;1.29093;1.18595;1.37693
29;calc total;1;129.144;129.144;129.144
29;total;1;147.86;147.86;147.86
30;initialize;1;6.61705;6.61705;6.61705
30;async;100;0.0384875;0.0236198;0.131519
30;inner;100;1.17895;1.04034;1.21096
30;wait;100;3.56967e-05;1.7836e-05;0.000349034
30;boundary;100;0.0735449;0.0713304;0.12384
30;calc iter;100;1.29102;1.18786;1.38482
30;calc total;1;129.144;129.144;129.144
30;total;1;147.86;147.86;147.86
31;initialize;1;6.61595;6.61595;6.61595
31;async;100;0.0350546;0.0233631;0.23642
31;inner;100;1.18288;1.05004;1.21793
31;wait;100;3.42501e-05;1.8167e-05;0.000186294
31;boundary;100;0.0730744;0.0694292;0.111576
31;calc iter;100;1.29104;1.21677;1.37357
31;calc total;1;129.144;129.144;129.144
31;total;1;147.859;147.859;147.859
32;initialize;1;6.61703;6.61703;6.61703
32;async;100;0.0370135;0.025991;0.123446
32;inner;100;1.18036;1.06327;1.21446
32;wait;100;4.07519e-05;2.114e-05;0.000238398
32;boundary;100;0.0736323;0.0715095;0.121403
32;calc iter;100;1.29105;1.21544;1.3818
32;calc total;1;129.144;129.144;129.144
32;total;1;147.86;147.86;147.86
33;initialize;1;6.61696;6.61696;6.61696
33;async;100;0.0362173;0.0201588;0.178865
33;inner;100;1.18266;1.09278;1.22268
33;wait;100;3.06452e-05;1.8998e-05;0.000153323
33;boundary;100;0.0722513;0.0694162;0.0830838
33;calc iter;100;1.29116;1.23351;1.34675
33;calc total;1;129.144;129.144;129.144
33;total;1;147.86;147.86;147.86
34;initialize;1;6.61598;6.61598;6.61598
34;async;100;0.0423771;0.020307;0.0733518
34;inner;100;1.17646;1.09672;1.22145
34;wait;100;3.20413e-05;2.047e-05;0.0001807
34;boundary;100;0.0722792;0.0695805;0.088468
34;calc iter;100;1.29115;1.20453;1.37753
34;calc total;1;129.144;129.144;129.144
34;total;1;147.859;147.859;147.859
35;initialize;1;6.61692;6.61692;6.61692
35;async;100;0.0392756;0.0214122;0.155037
35;inner;100;1.17946;1.10316;1.22061
35;wait;100;2.9601e-05;1.8598e-05;0.000133084
35;boundary;100;0.0723789;0.0697474;0.0795006
35;calc iter;100;1.29114;1.23301;1.33549
35;calc total;1;129.144;129.144;129.144
35;total;1;147.86;147.86;147.86
36;initialize;1;6.61696;6.61696;6.61696
36;async;100;0.061854;0.0243648;0.111509
36;inner;100;1.11262;1.07227;1.16108
36;wait;100;8.894e-05;5.6395e-05;0.00039915
36;boundary;100;0.115954;0.0777921;0.149096
36;calc iter;100;1.29052;1.2564;1.33465
36;calc total;1;129.144;129.144;129.144
36;total;1;147.86;147.86;147.86
37;initialize;1;6.61697;6.61697;6.61697
37;async;100;0.0665246;0.0244819;0.11111
37;inner;100;1.13189;1.0861;1.16209
37;wait;100;5.92363e-05;3.144e-05;0.000281368
37;boundary;100;0.0920927;0.0772884;0.138654
37;calc iter;100;1.29057;1.25266;1.33435
37;calc total;1;129.144;129.144;129.144
37;total;1;147.86;147.86;147.86
38;initialize;1;6.61693;6.61693;6.61693
38;async;100;0.0677039;0.0216314;0.119601
38;inner;100;1.12992;1.08557;1.16348
38;wait;100;5.8011e-05;3.9466e-05;0.000353688
38;boundary;100;0.0928201;0.0776128;0.149568
38;calc iter;100;1.29051;1.25433;1.33601
38;calc total;1;129.144;129.144;129.144
38;total;1;147.86;147.86;147.86
39;initialize;1;6.61696;6.61696;6.61696
39;async;100;0.0635779;0.024703;0.110038
39;inner;100;1.11086;1.07415;1.1568
39;wait;100;8.38062e-05;5.3219e-05;0.00029797
39;boundary;100;0.115929;0.082289;0.156785
39;calc iter;100;1.29045;1.25789;1.33192
39;calc total;1;129.144;129.144;129.144
39;total;1;147.86;147.86;147.86
40;initialize;1;6.61694;6.61694;6.61694
40;async;100;0.0685216;0.0242714;0.129217
40;inner;100;1.12687;1.09067;1.15843
40;wait;100;6.64921e-05;2.3724e-05;0.000324508
40;boundary;100;0.0950854;0.0725225;0.143286
40;calc iter;100;1.29055;1.24152;1.32656
40;calc total;1;129.144;129.144;129.144
40;total;1;147.86;147.86;147.86
41;initialize;1;6.61697;6.61697;6.61697
41;async;100;0.0663318;0.0171258;0.102177
41;inner;100;1.14265;1.11109;1.17125
41;wait;100;5.07924e-05;2.969e-05;0.000276837
41;boundary;100;0.0815809;0.0740022;0.110418
41;calc iter;100;1.29062;1.23869;1.33149
41;calc total;1;129.144;129.144;129.144
41;total;1;147.86;147.86;147.86
42;initialize;1;6.61697;6.61697;6.61697
42;async;100;0.0751092;0.0236906;0.151942
42;inner;100;1.13004;1.08988;1.15716
42;wait;100;5.84181e-05;3.0137e-05;0.000435147
42;boundary;100;0.0854285;0.0725284;0.104183
42;calc iter;100;1.29064;1.24285;1.33107
42;calc total;1;129.144;129.144;129.144
42;total;1;147.86;147.86;147.86
43;initialize;1;6.61696;6.61696;6.61696
43;async;100;0.0760193;0.0239148;0.196241
43;inner;100;1.13873;1.07696;1.16605
43;wait;100;3.74717e-05;2.1728e-05;0.000331631
43;boundary;100;0.0759471;0.0724558;0.103012
43;calc iter;100;1.29074;1.20772;1.37625
43;calc total;1;129.144;129.144;129.144
43;total;1;147.86;147.86;147.86
44;initialize;1;6.61695;6.61695;6.61695
44;async;100;0.0759847;0.0233992;0.130718
44;inner;100;1.13586;1.10015;1.15911
44;wait;100;3.9809e-05;2.1482e-05;0.00032879
44;boundary;100;0.0787736;0.0746563;0.0958518
44;calc iter;100;1.29066;1.2477;1.33874
44;calc total;1;129.144;129.144;129.144
44;total;1;147.86;147.86;147.86
45;initialize;1;6.61697;6.61697;6.61697
45;async;100;0.060807;0.0189276;0.0974122
45;inner;100;1.15735;1.13196;1.18868
45;wait;100;2.82898e-05;1.8092e-05;0.000189622
45;boundary;100;0.0726779;0.0698695;0.100692
45;calc iter;100;1.29087;1.25163;1.33838
45;calc total;1;129.144;129.144;129.144
45;total;1;147.86;147.86;147.86
46;initialize;1;6.61697;6.61697;6.61697
46;async;100;0.0612227;0.0223694;0.102429
46;inner;100;1.15699;1.13132;1.1897
46;wait;100;3.52167e-05;2.9402e-05;0.000148284
46;boundary;100;0.0726581;0.0693952;0.0747795
46;calc iter;100;1.29091;1.25826;1.34088
46;calc total;1;129.144;129.144;129.144
46;total;1;147.86;147.86;147.86
47;initialize;1;6.61695;6.61695;6.61695
47;async;100;0.0607463;0.0198674;0.0996428
47;inner;100;1.15659;1.12883;1.1861
47;wait;100;2.99662e-05;1.8706e-05;0.000166747
47;boundary;100;0.0734468;0.0715506;0.103401
47;calc iter;100;1.29081;1.25563;1.33826
47;calc total;1;129.144;129.144;129.144
47;total;1;147.86;147.86;147.86
1;initialize;1;6.59881;6.59881;6.59881
1;async;100;0.0358476;0.0216442;0.13138
1;inner;100;1.18097;1.09557;1.23722
1;wait;100;3.59927e-05;1.996e-05;0.000233755
1;boundary;100;0.0743913;0.0715964;0.078699
1;calc iter;100;1.29124;1.22975;1.33648
1;calc total;1;129.144;129.144;129.144
1;total;1;147.841;147.841;147.841
2;initialize;1;6.59877;6.59877;6.59877
2;async;100;0.0312634;0.0210262;0.114346
2;inner;100;1.1845;1.01832;1.23791
2;wait;100;3.80788e-05;2.3817e-05;0.000225508
2;boundary;100;0.0754773;0.0731094;0.13869
2;calc iter;100;1.29128;1.18478;1.39565
2;calc total;1;129.144;129.144;129.144
2;total;1;147.841;147.841;147.841
3;initialize;1;6.59875;6.59875;6.59875
3;async;100;0.0400742;0.0217457;0.139279
3;inner;100;1.17623;1.0949;1.23402
3;wait;100;4.2359e-05;2.8951e-05;0.000195611
3;boundary;100;0.0748327;0.0720073;0.0803297
3;calc iter;100;1.29118;1.2382;1.32928
3;calc total;1;129.144;129.144;129.144
3;total;1;147.841;147.841;147.841
4;initialize;1;6.59877;6.59877;6.59877
4;async;100;0.0377494;0.021039;0.108175
4;inner;100;1.18029;1.04008;1.22432
4;wait;100;3.5823e-05;2.1043e-05;0.000225391
4;boundary;100;0.0731674;0.0702514;0.0811844
4;calc iter;100;1.29124;1.21854;1.35232
4;calc total;1;129.144;129.144;129.144
4;total;1;147.841;147.841;147.841
5;initialize;1;6.59885;6.59885;6.59885
5;async;100;0.0381771;0.0258448;0.157266
5;inner;100;1.18012;1.04965;1.22834
5;wait;100;3.53806e-05;2.4381e-05;0.00017981
5;boundary;100;0.0729537;0.0721031;0.0836068
5;calc iter;100;1.29128;1.23489;1.33538
5;calc total;1;129.144;129.144;129.144
5;total;1;147.841;147.841;147.841
6;initialize;1;6.59884;6.59884;6.59884
6;async;100;0.0422696;0.0256941;0.201893
6;inner;100;1.17628;1.04644;1.2225
6;wait;100;3.51241e-05;2.2929e-05;0.000221212
6;boundary;100;0.0727083;0.0706749;0.0755855
6;calc iter;100;1.29129;1.24399;1.3298
6;calc total;1;129.144;129.144;129.144
6;total;1;147.841;147.841;147.841
7;initialize;1;6.5988;6.5988;6.5988
7;async;100;0.0433177;0.0267428;0.0536387
7;inner;100;1.17342;1.06335;1.22332
7;wait;100;3.42866e-05;2.36e-05;0.000293214
7;boundary;100;0.0746004;0.0717321;0.162929
7;calc iter;100;1.29137;1.1823;1.39663
7;calc total;1;129.144;129.144;129.144
7;total;1;147.841;147.841;147.841
8;initialize;1;6.59879;6.59879;6.59879
8;async;100;0.0325846;0.0259022;0.174574
8;inner;100;1.18378;1.09351;1.23482
8;wait;100;2.89707e-05;1.9139e-05;0.000166079
8;boundary;100;0.0750027;0.073405;0.0791409
8;calc iter;100;1.2914;1.22164;1.34726
8;calc total;1;129.144;129.144;129.144
8;total;1;147.841;147.841;147.841
9;initialize;1;6.59879;6.59879;6.59879
9;async;100;0.0363405;0.0227968;0.141498
9;inner;100;1.18008;1.02458;1.22771
9;wait;100;3.34737e-05;2.2786e-05;0.000187879
9;boundary;100;0.0749358;0.0719342;0.12417
9;calc iter;100;1.29139;1.17161;1.35101
9;calc total;1;129.144;129.144;129.144
9;total;1;147.841;147.841;147.841
10;initialize;1;6.59903;6.59903;6.59903
10;async;100;0.0332267;0.0265372;0.136993
10;inner;100;1.18232;1.08192;1.2304
10;wait;100;3.03683e-05;2.1227e-05;0.000166766
10;boundary;100;0.075858;0.0705267;0.0776228
10;calc iter;100;1.29144;1.24745;1.33592
10;calc total;1;129.144;129.144;129.144
10;total;1;147.841;147.841;147.841
11;initialize;1;6.59879;6.59879;6.59879
11;async;100;0.0290234;0.018621;0.104975
11;inner;100;1.18728;1.13898;1.23285
11;wait;100;2.34321e-05;1.7251e-05;0.000157401
11;boundary;100;0.0750672;0.0720617;0.0776319
11;calc iter;100;1.2914;1.23528;1.33229
11;calc total;1;129.144;129.144;129.144
11;total;1;147.841;147.841;147.841
12;initialize;1;6.59888;6.59888;6.59888
12;async;100;0.0609786;0.023154;0.0994077
12;inner;100;1.12315;1.06364;1.15799
12;wait;100;8.33881e-05;5.5551e-05;0.000357035
12;boundary;100;0.10605;0.0827128;0.159778
12;calc iter;100;1.29027;1.24567;1.33388
12;calc total;1;129.144;129.144;129.144
12;total;1;147.841;147.841;147.841
13;initialize;1;6.59881;6.59881;6.59881
13;async;100;0.0585882;0.0240327;0.0976721
13;inner;100;1.14209;1.10994;1.16772
13;wait;100;5.90855e-05;3.2364e-05;0.000219717
13;boundary;100;0.0896454;0.0776228;0.119408
13;calc iter;100;1.29039;1.25086;1.33186
13;calc total;1;129.144;129.144;129.144
13;total;1;147.841;147.841;147.841
14;initialize;1;6.59882;6.59882;6.59882
14;async;100;0.0706886;0.0170414;0.111979
14;inner;100;1.13545;1.08683;1.15597
14;wait;100;5.33547e-05;2.841e-05;0.000365817
14;boundary;100;0.0842404;0.0796115;0.126741
14;calc iter;100;1.29044;1.23068;1.33611
14;calc total;1;129.144;129.144;129.144
14;total;1;147.841;147.841;147.841
15;initialize;1;6.59878;6.59878;6.59878
15;async;100;0.0593538;0.0217278;0.097972
15;inner;100;1.12415;1.10029;1.15917
15;wait;100;7.15476e-05;3.548e-05;0.000226923
15;boundary;100;0.10667;0.0808949;0.123144
15;calc iter;100;1.29025;1.24789;1.33387
15;calc total;1;129.144;129.144;129.144
15;total;1;147.841;147.841;147.841
16;initialize;1;6.59881;6.59881;6.59881
16;async;100;0.0631778;0.022659;0.118279
16;inner;100;1.13064;1.10225;1.15985
16;wait;100;6.76347e-05;2.9592e-05;0.000257004
16;boundary;100;0.0964413;0.0756376;0.130075
16;calc iter;100;1.29033;1.23271;1.33035
16;calc total;1;129.144;129.144;129.144
16;total;1;147.841;147.841;147.841
17;initialize;1;6.599;6.599;6.599
17;async;100;0.0662924;0.0229233;0.145511
17;inner;100;1.13403;1.09495;1.15506
17;wait;100;6.2429e-05;2.9002e-05;0.000395023
17;boundary;100;0.0899749;0.0761922;0.105132
17;calc iter;100;1.29036;1.22993;1.32917
17;calc total;1;129.144;129.144;129.144
17;total;1;147.841;147.841;147.841
18;initialize;1;6.59879;6.59879;6.59879
18;async;100;0.06458;0.0199131;0.103593
18;inner;100;1.13955;1.10732;1.1601
18;wait;100;5.12647e-05;2.6459e-05;0.000248859
18;boundary;100;0.0862204;0.0748305;0.105316
18;calc iter;100;1.2904;1.23261;1.33236
18;calc total;1;129.144;129.144;129.144
18;total;1;147.841;147.841;147.841
19;initialize;1;6.59878;6.59878;6.59878
19;async;100;0.066889;0.0227283;0.165865
19;inner;100;1.14435;1.08768;1.16797
19;wait;100;3.89251e-05;2.5496e-05;0.000284176
19;boundary;100;0.0791978;0.0738059;0.0809661
19;calc iter;100;1.29048;1.226;1.33386
19;calc total;1;129.144;129.144;129.144
19;total;1;147.841;147.841;147.841
20;initialize;1;6.59883;6.59883;6.59883
20;async;100;0.0697908;0.023393;0.104813
20;inner;100;1.13884;1.10564;1.15937
20;wait;100;4.55422e-05;2.628e-05;0.000236981
20;boundary;100;0.0817426;0.0758773;0.101622
20;calc iter;100;1.29042;1.23958;1.33079
20;calc total;1;129.144;129.144;129.144
20;total;1;147.841;147.841;147.841
21;initialize;1;6.59883;6.59883;6.59883
21;async;100;0.0553086;0.0182933;0.122822
21;inner;100;1.16104;1.11621;1.18578
21;wait;100;3.29532e-05;2.4432e-05;0.000173291
21;boundary;100;0.0742116;0.0710196;0.112525
21;calc iter;100;1.29059;1.25169;1.32593
21;calc total;1;129.144;129.144;129.144
21;total;1;147.841;147.841;147.841
22;initialize;1;6.599;6.599;6.599
22;async;100;0.056244;0.0221368;0.133108
22;inner;100;1.1608;1.11476;1.18667
22;wait;100;3.02069e-05;2.027e-05;0.000130373
22;boundary;100;0.073539;0.0710388;0.087539
22;calc iter;100;1.29062;1.22823;1.33543
22;calc total;1;129.144;129.144;129.144
22;total;1;147.841;147.841;147.841
23;initialize;1;6.59884;6.59884;6.59884
23;async;100;0.0525769;0.0167115;0.101133
23;inner;100;1.16394;1.12522;1.18868
23;wait;100;3.31167e-05;2.0215e-05;0.000196448
23;boundary;100;0.0740429;0.070956;0.106875
23;calc iter;100;1.2906;1.25315;1.32502
23;calc total;1;129.144;129.144;129.144
23;total;1;147.841;147.841;147.841
DASH
InitEnergy=125.00000
EndEnergy=125.00000
DiffEnergy=-0.00000
24;initialize;1;6.99656;6.99656;6.99656
24;async;100;0.0377342;0.0234848;0.091884
24;inner;100;1.18205;1.10626;1.24399
24;wait;100;4.3986e-05;2.102e-05;0.000265698
24;boundary;100;0.0738689;0.0696612;0.106456
24;calc iter;100;1.2937;1.21316;1.39124
24;calc total;1;129.415;129.415;129.415
24;total;1;148.258;148.258;148.258
25;initialize;1;6.99654;6.99654;6.99654
25;async;100;0.0515216;0.0192156;0.156641
25;inner;100;1.16628;1.12911;1.20818
25;wait;100;5.11469e-05;2.2048e-05;0.000332128
25;boundary;100;0.0757115;0.0695171;0.080537
25;calc iter;100;1.29357;1.23051;1.35818
25;calc total;1;129.415;129.415;129.415
25;total;1;148.258;148.258;148.258
26;initialize;1;6.99659;6.99659;6.99659
26;async;100;0.0470767;0.0221878;0.195029
26;inner;100;1.1721;1.09514;1.20564
26;wait;100;4.97938e-05;2.3353e-05;0.000212379
26;boundary;100;0.0743654;0.0710166;0.0867997
26;calc iter;100;1.29359;1.22792;1.36123
26;calc total;1;129.415;129.415;129.415
26;total;1;148.258;148.258;148.258
27;initialize;1;6.99666;6.99666;6.99666
27;async;100;0.0265742;0.0173844;0.145859
27;inner;100;1.19378;1.12579;1.23105
27;wait;100;3.51931e-05;1.9203e-05;0.00021267
27;boundary;100;0.0734292;0.0712663;0.0833558
27;calc iter;100;1.29382;1.22626;1.37466
27;calc total;1;129.415;129.415;129.415
27;total;1;148.258;148.258;148.258
28;initialize;1;6.99662;6.99662;6.99662
28;async;100;0.072138;0.0258296;0.140597
28;inner;100;1.13668;1.08149;1.20797
28;wait;100;6.00062e-05;2.4399e-05;0.000437869
28;boundary;100;0.084412;0.0717916;0.120472
28;calc iter;100;1.29329;1.22831;1.35687
28;calc total;1;129.415;129.415;129.415
28;total;1;148.258;148.258;148.258
29;initialize;1;6.99672;6.99672;6.99672
29;async;100;0.046569;0.0254685;0.121425
29;inner;100;1.17261;1.05159;1.21254
29;wait;100;4.52245e-05;2.1302e-05;0.000375253
29;boundary;100;0.0743754;0.0718455;0.121334
29;calc iter;100;1.2936;1.2303;1.35489
29;calc total;1;129.415;129.415;129.415
29;total;1;148.258;148.258;148.258
30;initialize;1;6.9965;6.9965;6.9965
30;async;100;0.0441982;0.0171642;0.108938
30;inner;100;1.17714;1.13156;1.2092
30;wait;100;3.8622e-05;1.9011e-05;0.00021847
30;boundary;100;0.0722073;0.0691862;0.0773406
30;calc iter;100;1.29358;1.2342;1.32275
30;calc total;1;129.415;129.415;129.415
30;total;1;148.258;148.258;148.258
31;initialize;1;6.9966;6.9966;6.9966
31;async;100;0.0436719;0.0233309;0.134245
31;inner;100;1.17569;1.06292;1.21614
31;wait;100;4.65665e-05;2.4092e-05;0.000345956
31;boundary;100;0.0740687;0.0713719;0.115398
31;calc iter;100;1.29348;1.22285;1.34661
31;calc total;1;129.415;129.415;129.415
31;total;1;148.258;148.258;148.258
32;initialize;1;6.99675;6.99675;6.99675
32;async;100;0.0409684;0.0267852;0.100258
32;inner;100;1.18057;1.07501;1.21487
32;wait;100;3.9296e-05;2.0685e-05;0.0002688
32;boundary;100;0.0721663;0.070474;0.106061
32;calc iter;100;1.29374;1.23201;1.38134
32;calc total;1;129.415;129.415;129.415
32;total;1;148.258;148.258;148.258
33;initialize;1;6.99674;6.99674;6.99674
33;async;100;0.0390602;0.019424;0.142491
33;inner;100;1.1836;1.12491;1.21927
33;wait;100;3.17916e-05;1.8775e-05;0.00016233
33;boundary;100;0.0711083;0.0695133;0.0732778
33;calc iter;100;1.2938;1.25176;1.33799
33;calc total;1;129.415;129.415;129.415
33;total;1;148.258;148.258;148.258
34;initialize;1;6.99673;6.99673;6.99673
34;async;100;0.0537481;0.0217395;0.112671
34;inner;100;1.16909;1.13909;1.19949
34;wait;100;3.51547e-05;2.2431e-05;0.000223393
34;boundary;100;0.0708653;0.0695346;0.0727106
34;calc iter;100;1.29374;1.24621;1.34402
34;calc total;1;129.415;129.415;129.415
34;total;1;148.258;148.258;148.258
35;initialize;1;6.9967;6.9967;6.9967
35;async;100;0.0389098;0.0216159;0.107139
35;inner;100;1.18325;1.11779;1.21338
35;wait;100;3.0673e-05;1.8082e-05;0.000174989
35;boundary;100;0.0716432;0.0698469;0.0795142
35;calc iter;100;1.29384;1.24781;1.33161
35;calc total;1;129.415;129.415;129.415
35;total;1;148.258;148.258;148.258
36;initialize;1;6.99669;6.99669;6.99669
36;async;100;0.0629456;0.016587;0.107136
36;inner;100;1.12939;1.10261;1.168
36;wait;100;6.79554e-05;3.2003e-05;0.000216981
36;boundary;100;0.100804;0.0738406;0.126644
36;calc iter;100;1.29321;1.24592;1.32215
36;calc total;1;129.415;129.415;129.415
36;total;1;148.258;148.258;148.258
37;initialize;1;6.99657;6.99657;6.99657
37;async;100;0.0708423;0.0239311;0.109869
37;inner;100;1.13566;1.11081;1.16252
37;wait;100;6.29023e-05;3.2865e-05;0.000292536
37;boundary;100;0.0866944;0.0737154;0.118614
37;calc iter;100;1.29326;1.2626;1.32503
37;calc total;1;129.415;129.415;129.415
37;total;1;148.258;148.258;148.258
38;initialize;1;6.99662;6.99662;6.99662
38;async;100;0.0742477;0.0242796;0.115598
38;inner;100;1.13688;1.0944;1.16107
38;wait;100;4.4726e-05;2.6296e-05;0.000383034
38;boundary;100;0.0821377;0.0754587;0.128967
38;calc iter;100;1.29332;1.26264;1.33371
38;calc total;1;129.415;129.415;129.415
38;total;1;148.258;148.258;148.258
39;initialize;1;6.99675;6.99675;6.99675
39;async;100;0.0642038;0.0239793;0.105574
39;inner;100;1.12965;1.08978;1.16801
39;wait;100;7.66044e-05;4.4569e-05;0.00026768
39;boundary;100;0.0991952;0.0738791;0.141829
39;calc iter;100;1.29313;1.25302;1.32568
39;calc total;1;129.415;129.415;129.415
39;total;1;148.258;148.258;148.258
40;initialize;1;6.99681;6.99681;6.99681
40;async;100;0.065256;0.0230763;0.160036
40;inner;100;1.09755;1.0556;1.15531
40;wait;100;7.53945e-05;2.6098e-05;0.000297849
40;boundary;100;0.130178;0.0710565;0.171889
40;calc iter;100;1.29306;1.24928;1.34408
40;calc total;1;129.415;129.415;129.415
40;total;1;148.258;148.258;148.258
41;initialize;1;6.9967;6.9967;6.9967
41;async;100;0.0723452;0.0230091;0.103775
41;inner;100;1.12808;1.08522;1.15461
41;wait;100;6.24736e-05;3.1668e-05;0.000295486
41;boundary;100;0.0927262;0.0823605;0.139217
41;calc iter;100;1.29322;1.2611;1.32023
41;calc total;1;129.415;129.415;129.415
41;total;1;148.258;148.258;148.258
42;initialize;1;6.99668;6.99668;6.99668
42;async;100;0.0768903;0.0225246;0.129076
42;inner;100;1.13026;1.07646;1.15468
42;wait;100;5.52647e-05;3.6047e-05;0.000425531
42;boundary;100;0.0860048;0.0775582;0.145462
42;calc iter;100;1.29322;1.26164;1.33678
42;calc total;1;129.415;129.415;129.415
42;total;1;148.258;148.258;148.258
43;initialize;1;6.99675;6.99675;6.99675
43;async;100;0.0758735;0.024026;0.106983
43;inner;100;1.13912;1.11766;1.16299
43;wait;100;4.42593e-05;2.7373e-05;0.000259266
43;boundary;100;0.078303;0.0751492;0.0853907
43;calc iter;100;1.29334;1.26556;1.3203
43;calc total;1;129.415;129.415;129.415
43;total;1;148.258;148.258;148.258
44;initialize;1;6.99675;6.99675;6.99675
44;async;100;0.0747148;0.0230495;0.119361
44;inner;100;1.14044;1.12761;1.16656
44;wait;100;3.66057e-05;2.4463e-05;0.000255219
44;boundary;100;0.0781144;0.073437;0.0931373
44;calc iter;100;1.2933;1.25402;1.32901
44;calc total;1;129.415;129.415;129.415
44;total;1;148.258;148.258;148.258
45;initialize;1;6.99664;6.99664;6.99664
45;async;100;0.0624885;0.0240817;0.0968427
45;inner;100;1.15903;1.1382;1.18887
45;wait;100;2.73606e-05;1.8942e-05;0.000129017
45;boundary;100;0.0719568;0.0705552;0.074561
45;calc iter;100;1.29351;1.2645;1.3243
45;calc total;1;129.415;129.415;129.415
45;total;1;148.258;148.258;148.258
46;initialize;1;6.99673;6.99673;6.99673
46;async;100;0.0605187;0.0221339;0.111463
46;inner;100;1.16096;1.13939;1.19304
46;wait;100;2.84669e-05;1.9932e-05;0.00016913
46;boundary;100;0.0720887;0.069605;0.0793628
46;calc iter;100;1.2936;1.25074;1.33024
46;calc total;1;129.415;129.415;129.415
46;total;1;148.258;148.258;148.258
47;initialize;1;6.99674;6.99674;6.99674
47;async;100;0.0589503;0.0229017;0.0950289
47;inner;100;1.16212;1.14641;1.18952
47;wait;100;3.30078e-05;2.2367e-05;0.000181373
47;boundary;100;0.0723985;0.0710605;0.0733055
47;calc iter;100;1.2935;1.26294;1.32491
47;calc total;1;129.415;129.415;129.415
47;total;1;148.258;148.258;148.258
Matrixspec: 1890 x 1890 x 1890
Iterations: 100
# unit_id;function_name;num_calls;avg_runtime;min_runtime;max_runtime
0;initialize;1;7.03785;7.03785;7.03785
0;async;100;0.04114;0.02237;0.15856
0;inner;100;1.17744;1.06550;1.22301
0;wait;100;0.00004;0.00002;0.00020
0;boundary;100;0.07528;0.07277;0.10732
0;calc iter;100;1.29389;1.23173;1.37915
0;calc total;1;129.41497;129.41497;129.41497
0;total;1;148.29538;148.29538;148.29538
1;initialize;1;7.04211;7.04211;7.04211
1;async;100;0.0331883;0.0198768;0.121734
1;inner;100;1.18677;1.14012;1.22448
1;wait;100;3.12083e-05;1.897e-05;0.000177767
1;boundary;100;0.0740494;0.0732198;0.0751423
1;calc iter;100;1.29405;1.24686;1.33659
1;calc total;1;129.415;129.415;129.415
1;total;1;148.3;148.3;148.3
2;initialize;1;7.04132;7.04132;7.04132
2;async;100;0.0263041;0.0198197;0.0953527
2;inner;100;1.19193;1.11497;1.22866
2;wait;100;3.06886e-05;2.1176e-05;0.000195843
2;boundary;100;0.0758327;0.0742327;0.0801291
2;calc iter;100;1.2941;1.24133;1.34516
2;calc total;1;129.415;129.415;129.415
2;total;1;148.299;148.299;148.299
3;initialize;1;7.03485;7.03485;7.03485
3;async;100;0.0383434;0.0191647;0.127434
3;inner;100;1.18089;1.141;1.2187
3;wait;100;3.82018e-05;2.3549e-05;0.000230278
3;boundary;100;0.0745549;0.0731694;0.076355
3;calc iter;100;1.29383;1.24654;1.34314
3;calc total;1;129.415;129.415;129.415
3;total;1;148.292;148.292;148.292
4;initialize;1;7.04209;7.04209;7.04209
4;async;100;0.0511438;0.021069;0.0843619
4;inner;100;1.16739;1.13615;1.23654
4;wait;100;3.73697e-05;2.1811e-05;0.00021069
4;boundary;100;0.075115;0.0729733;0.0771826
4;calc iter;100;1.29369;1.23885;1.36736
4;calc total;1;129.415;129.415;129.415
4;total;1;148.3;148.3;148.3
5;initialize;1;7.0421;7.0421;7.0421
5;async;100;0.0399575;0.0243579;0.117374
5;inner;100;1.18073;1.12415;1.21536
5;wait;100;3.59139e-05;2.2083e-05;0.000251414
5;boundary;100;0.073186;0.0725324;0.0763659
5;calc iter;100;1.29391;1.24558;1.3409
5;calc total;1;129.415;129.415;129.415
5;total;1;148.3;148.3;148.3
6;initialize;1;7.04206;7.04206;7.04206
6;async;100;0.0413694;0.0255793;0.135778
6;inner;100;1.17911;1.10448;1.2171
6;wait;100;3.05128e-05;2.0786e-05;0.000238363
6;boundary;100;0.0735122;0.0721316;0.0898728
6;calc iter;100;1.29402;1.2314;1.35342
6;calc total;1;129.415;129.415;129.415
6;total;1;148.3;148.3;148.3
7;initialize;1;7.04028;7.04028;7.04028
7;async;100;0.0466361;0.0262722;0.0801568
7;inner;100;1.17377;1.11763;1.20951
7;wait;100;3.03582e-05;1.9847e-05;0.000277825
7;boundary;100;0.0736005;0.0723415;0.0889467
7;calc iter;100;1.29404;1.26296;1.33427
7;calc total;1;129.415;129.415;129.415
7;total;1;148.298;148.298;148.298
8;initialize;1;7.03956;7.03956;7.03956
8;async;100;0.0295617;0.0252325;0.0910616
8;inner;100;1.18855;1.1315;1.22775
8;wait;100;2.84604e-05;1.999e-05;0.000170191
8;boundary;100;0.0759645;0.073082;0.0780608
8;calc iter;100;1.29411;1.23783;1.34819
8;calc total;1;129.415;129.415;129.415
8;total;1;148.297;148.297;148.297
9;initialize;1;7.03693;7.03693;7.03693
9;async;100;0.0318838;0.0258599;0.0846772
9;inner;100;1.18626;1.13144;1.2219
9;wait;100;2.54242e-05;1.819e-05;0.000128022
9;boundary;100;0.0759469;0.0727242;0.0774508
9;calc iter;100;1.29412;1.25203;1.32745
9;calc total;1;129.415;129.415;129.415
9;total;1;148.294;148.294;148.294
10;initialize;1;7.04205;7.04205;7.04205
10;async;100;0.0308611;0.0268166;0.0668251
10;inner;100;1.18648;1.13172;1.22157
10;wait;100;2.78412e-05;1.8597e-05;0.000181114
10;boundary;100;0.0767763;0.0738756;0.0778912
10;calc iter;100;1.29415;1.24973;1.34876
10;calc total;1;129.415;129.415;129.415
10;total;1;148.3;148.3;148.3
11;initialize;1;7.0394;7.0394;7.0394
11;async;100;0.028272;0.0199037;0.0554422
11;inner;100;1.18992;1.14279;1.2264
11;wait;100;2.92305e-05;2.0026e-05;0.000156414
11;boundary;100;0.075885;0.0733264;0.0874883
11;calc iter;100;1.29411;1.2653;1.32649
11;calc total;1;129.415;129.415;129.415
11;total;1;148.297;148.297;148.297
12;initialize;1;7.04213;7.04213;7.04213
12;async;100;0.0652302;0.0238698;0.159101
12;inner;100;1.12347;1.09162;1.16345
12;wait;100;7.54185e-05;2.2476e-05;0.000317026
12;boundary;100;0.104191;0.0736307;0.121331
12;calc iter;100;1.29297;1.24792;1.33066
12;calc total;1;129.415;129.415;129.415
12;total;1;148.3;148.3;148.3
13;initialize;1;7.0421;7.0421;7.0421
13;async;100;0.0683418;0.022405;0.115138
13;inner;100;1.1343;1.11879;1.16446
13;wait;100;7.08702e-05;4.6994e-05;0.000267687
13;boundary;100;0.0903408;0.0797515;0.11649
13;calc iter;100;1.29305;1.24468;1.33472
13;calc total;1;129.415;129.415;129.415
13;total;1;148.3;148.3;148.3
14;initialize;1;7.04213;7.04213;7.04213
14;async;100;0.0719363;0.0229466;0.110331
14;inner;100;1.13532;1.10108;1.16145
14;wait;100;5.72818e-05;3.3545e-05;0.000334913
14;boundary;100;0.0857852;0.080712;0.128443
14;calc iter;100;1.2931;1.24719;1.34031
14;calc total;1;129.415;129.415;129.415
14;total;1;148.3;148.3;148.3
15;initialize;1;7.04211;7.04211;7.04211
15;async;100;0.0668441;0.0243732;0.116656
15;inner;100;1.12975;1.11088;1.16382
15;wait;100;6.61076e-05;3.4966e-05;0.000224635
15;boundary;100;0.0963577;0.079699;0.120119
15;calc iter;100;1.29302;1.25185;1.33416
15;calc total;1;129.415;129.415;129.415
15;total;1;148.3;148.3;148.3
16;initialize;1;7.04212;7.04212;7.04212
16;async;100;0.0643144;0.0191001;0.131781
16;inner;100;1.10664;1.0841;1.15621
16;wait;100;7.51117e-05;3.5732e-05;0.000272924
16;boundary;100;0.121838;0.0774075;0.149345
16;calc iter;100;1.29287;1.24099;1.34602
16;calc total;1;129.415;129.415;129.415
16;total;1;148.3;148.3;148.3
17;initialize;1;7.0421;7.0421;7.0421
17;async;100;0.0710941;0.0229375;0.111005
17;inner;100;1.1265;1.1011;1.15223
17;wait;100;6.47883e-05;3.2717e-05;0.000362536
17;boundary;100;0.095344;0.0854341;0.135382
17;calc iter;100;1.29301;1.24376;1.32967
17;calc total;1;129.415;129.415;129.415
17;total;1;148.3;148.3;148.3
18;initialize;1;7.0421;7.0421;7.0421
18;async;100;0.0681553;0.0238177;0.105085
18;inner;100;1.14178;1.08786;1.16902
18;wait;100;4.56716e-05;2.3089e-05;0.000273022
18;boundary;100;0.0830995;0.0768221;0.150536
18;calc iter;100;1.29308;1.25771;1.33022
18;calc total;1;129.415;129.415;129.415
18;total;1;148.3;148.3;148.3
19;initialize;1;7.04128;7.04128;7.04128
19;async;100;0.071591;0.023237;0.106119
19;inner;100;1.13366;1.12029;1.15977
19;wait;100;6.23346e-05;2.8181e-05;0.000367888
19;boundary;100;0.0877202;0.0806748;0.0979951
19;calc iter;100;1.29304;1.25364;1.33166
19;calc total;1;129.415;129.415;129.415
19;total;1;148.299;148.299;148.299
20;initialize;1;7.0421;7.0421;7.0421
20;async;100;0.0767741;0.0231374;0.1134
20;inner;100;1.13227;1.11923;1.15616
20;wait;100;5.04222e-05;2.5752e-05;0.000362911
20;boundary;100;0.083967;0.0813087;0.0962042
20;calc iter;100;1.29306;1.25599;1.33291
20;calc total;1;129.415;129.415;129.415
20;total;1;148.3;148.3;148.3
21;initialize;1;7.03849;7.03849;7.03849
21;async;100;0.0565544;0.022308;0.0864612
21;inner;100;1.16345;1.15568;1.19371
21;wait;100;3.24498e-05;2.6083e-05;0.000146881
21;boundary;100;0.0732687;0.0708213;0.0797992
21;calc iter;100;1.29331;1.25886;1.3283
21;calc total;1;129.415;129.415;129.415
21;total;1;148.296;148.296;148.296
22;initialize;1;7.04209;7.04209;7.04209
22;async;100;0.0642168;0.0224108;0.11633
22;inner;100;1.15462;1.13964;1.18583
22;wait;100;3.46086e-05;2.2476e-05;0.000215096
22;boundary;100;0.0743914;0.0711695;0.0840506
22;calc iter;100;1.29327;1.25674;1.32728
22;calc total;1;129.415;129.415;129.415
22;total;1;148.3;148.3;148.3
23;initialize;1;7.0421;7.0421;7.0421
23;async;100;0.0565981;0.0234665;0.0878426
23;inner;100;1.1627;1.14128;1.19131
23;wait;100;3.20546e-05;2.2583e-05;0.000188571
23;boundary;100;0.073957;0.0712577;0.0757844
23;calc iter;100;1.29329;1.26087;1.32769
23;calc total;1;129.415;129.415;129.415
23;total;1;148.3;148.3;148.3
