# Supplementary material for: A Halo abstraction for distributed n-dimensional structured grids within the C++ PGAS library DASH
Source: PeerJ Comput Sci. 2023 Feb 3;9:e1203. doi: 10.7717/peerj-cs.1203 (PMC10280232; doi:10.7717/peerj-cs.1203)
Supplement: Supplemental Information 2 [file peerj-cs-09-1203-s002.gz › raw_haswell/res_3d/weak/dash_heat3d_n32_c24_4762_21918160.out]

DASH
InitEnergy=125.00000
24;initialize;1;5.69376;5.69376;5.69376
24;async;100;0.0474062;0.0175353;0.205682
24;inner;100;1.13835;1.06968;1.16921
24;wait;100;4.81827e-05;2.5493e-05;7.5279e-05
24;boundary;100;0.0827232;0.0732814;0.136742
24;calc iter;100;1.26853;1.20854;1.38335
24;calc total;1;127.186;127.186;127.186
24;total;1;147.057;147.057;147.057
25;initialize;1;5.69127;5.69127;5.69127
25;async;100;0.0516924;0.0182594;0.13671
25;inner;100;1.13678;1.07664;1.16744
25;wait;100;4.08941e-05;1.9318e-05;8.8364e-05
25;boundary;100;0.0799894;0.0735462;0.125386
25;calc iter;100;1.26851;1.23316;1.34054
25;calc total;1;127.186;127.186;127.186
25;total;1;147.054;147.054;147.054
26;initialize;1;5.69118;5.69118;5.69118
26;async;100;0.0470963;0.0204704;0.175086
26;inner;100;1.13079;1.06736;1.1645
26;wait;100;6.41651e-05;3.4717e-05;9.0717e-05
26;boundary;100;0.0905052;0.0749435;0.131656
26;calc iter;100;1.26846;1.22133;1.34432
26;calc total;1;127.186;127.186;127.186
26;total;1;147.054;147.054;147.054
27;initialize;1;5.6962;5.6962;5.6962
27;async;100;0.0443682;0.0181747;0.238675
27;inner;100;1.13408;1.04039;1.17005
27;wait;100;5.50796e-05;2.3663e-05;7.3716e-05
27;boundary;100;0.089982;0.0740434;0.154181
27;calc iter;100;1.26848;1.20258;1.37329
27;calc total;1;127.186;127.186;127.186
27;total;1;147.059;147.059;147.059
28;initialize;1;5.69154;5.69154;5.69154
28;async;100;0.0507117;0.017288;0.151223
28;inner;100;1.13153;1.06511;1.16229
28;wait;100;4.94816e-05;2.2736e-05;0.0001025
28;boundary;100;0.0863008;0.0750461;0.149254
28;calc iter;100;1.26859;1.22224;1.33985
28;calc total;1;127.186;127.186;127.186
28;total;1;147.055;147.055;147.055
29;initialize;1;5.69117;5.69117;5.69117
29;async;100;0.054792;0.0189518;0.155846
29;inner;100;1.12791;1.06381;1.15324
29;wait;100;5.2993e-05;2.5415e-05;0.000122639
29;boundary;100;0.0858049;0.0738324;0.156729
29;calc iter;100;1.26856;1.20951;1.34243
29;calc total;1;127.186;127.186;127.186
29;total;1;147.054;147.054;147.054
30;initialize;1;5.69619;5.69619;5.69619
30;async;100;0.0532347;0.0200337;0.154008
30;inner;100;1.13459;1.06111;1.21576
30;wait;100;4.12127e-05;2.3794e-05;8.1855e-05
30;boundary;100;0.0807571;0.0735858;0.146556
30;calc iter;100;1.26863;1.20719;1.34533
30;calc total;1;127.186;127.186;127.186
30;total;1;147.059;147.059;147.059
31;initialize;1;5.69158;5.69158;5.69158
31;async;100;0.0609866;0.0204016;0.207143
31;inner;100;1.11113;1.03155;1.14456
31;wait;100;6.17634e-05;2.6913e-05;9.3286e-05
31;boundary;100;0.0962697;0.0746585;0.165377
31;calc iter;100;1.26845;1.20699;1.35595
31;calc total;1;127.186;127.186;127.186
31;total;1;147.055;147.055;147.055
32;initialize;1;5.69116;5.69116;5.69116
32;async;100;0.0652172;0.0180812;0.287999
32;inner;100;1.12872;1.04547;1.16675
32;wait;100;3.17547e-05;2.3095e-05;6.8458e-05
32;boundary;100;0.0748824;0.0691717;0.118763
32;calc iter;100;1.26885;1.20578;1.45221
32;calc total;1;127.186;127.186;127.186
32;total;1;147.054;147.054;147.054
33;initialize;1;5.69618;5.69618;5.69618
33;async;100;0.0617616;0.0205158;0.17198
33;inner;100;1.1328;1.07318;1.18616
33;wait;100;2.64224e-05;1.9173e-05;4.941e-05
33;boundary;100;0.0743204;0.0691718;0.10046
33;calc iter;100;1.26891;1.21326;1.33017
33;calc total;1;127.186;127.186;127.186
33;total;1;147.059;147.059;147.059
34;initialize;1;5.69626;5.69626;5.69626
34;async;100;0.061853;0.0198666;0.234138
34;inner;100;1.13204;1.03608;1.16689
34;wait;100;3.03397e-05;2.1303e-05;5.8092e-05
34;boundary;100;0.074894;0.0708764;0.132336
34;calc iter;100;1.26882;1.20242;1.36076
34;calc total;1;127.186;127.186;127.186
34;total;1;147.059;147.059;147.059
35;initialize;1;5.69114;5.69114;5.69114
35;async;100;0.0613315;0.0193412;0.242144
35;inner;100;1.13139;1.02993;1.16691
35;wait;100;3.28e-05;2.1097e-05;5.8991e-05
35;boundary;100;0.076048;0.0712646;0.150088
35;calc iter;100;1.26881;1.16944;1.4222
35;calc total;1;127.186;127.186;127.186
35;total;1;147.054;147.054;147.054
36;initialize;1;5.69124;5.69124;5.69124
36;async;100;0.053457;0.0213901;0.348414
36;inner;100;1.10251;0.87806;1.16369
36;wait;100;5.92508e-05;2.8723e-05;0.000106195
36;boundary;100;0.113094;0.0738727;0.182403
36;calc iter;100;1.26912;1.13263;1.49116
36;calc total;1;127.186;127.186;127.186
36;total;1;147.054;147.054;147.054
37;initialize;1;5.69148;5.69148;5.69148
37;async;100;0.0507482;0.0185211;0.200462
37;inner;100;1.1114;0.974472;1.16776
37;wait;100;5.13918e-05;2.9485e-05;7.4781e-05
37;boundary;100;0.106953;0.0740864;0.163296
37;calc iter;100;1.26915;1.17785;1.36383
37;calc total;1;127.186;127.186;127.186
37;total;1;147.055;147.055;147.055
EndEnergy=125.00000
DiffEnergy=-0.00000
Matrixspec: 4762 x 4762 x 4762
Iterations: 100
# unit_id;function_name;num_calls;avg_runtime;min_runtime;max_runtime
0;initialize;1;5.92936;5.92936;5.92936
0;async;100;0.14166;0.02066;0.30819
0;inner;100;1.04979;0.99328;1.16321
0;wait;100;0.00004;0.00002;0.00007
0;boundary;100;0.07874;0.07110;0.15005
0;calc iter;100;1.27023;1.15448;1.45159
0;calc total;1;127.18569;127.18569;127.18569
0;total;1;147.30107;147.30107;147.30107
48;initialize;1;5.72846;5.72846;5.72846
48;async;100;0.0802652;0.0212802;0.482307
48;inner;100;1.10899;0.96489;1.1675
48;wait;100;3.58553e-05;2.2321e-05;6.9132e-05
48;boundary;100;0.081003;0.0739275;0.154626
48;calc iter;100;1.2703;1.15159;1.57078
48;calc total;1;127.186;127.186;127.186
48;total;1;147.096;147.096;147.096
38;initialize;1;5.69114;5.69114;5.69114
38;async;100;0.0519569;0.0200197;0.187436
38;inner;100;1.11563;0.977184;1.16698
38;wait;100;5.47165e-05;3.1826e-05;8.2457e-05
38;boundary;100;0.101558;0.074092;0.167745
38;calc iter;100;1.2692;1.20324;1.35984
38;calc total;1;127.186;127.186;127.186
38;total;1;147.054;147.054;147.054
72;initialize;1;5.75164;5.75164;5.75164
72;async;100;0.141304;0.0210487;0.307637
72;inner;100;1.05172;0.99201;1.16037
72;wait;100;2.9006e-05;2.1096e-05;0.000123253
72;boundary;100;0.0768744;0.0709884;0.145448
72;calc iter;100;1.26993;1.15047;1.44515
72;calc total;1;127.186;127.186;127.186
72;total;1;147.121;147.121;147.121
96;initialize;1;5.64584;5.64584;5.64584
96;async;100;0.0648451;0.0203686;0.420075
96;inner;100;1.11777;0.976041;1.16561
96;wait;100;5.28548e-05;3.2891e-05;8.1953e-05
96;boundary;100;0.0867112;0.0733669;0.153847
96;calc iter;100;1.26938;1.16995;1.48868
96;calc total;1;127.186;127.186;127.186
96;total;1;147.013;147.013;147.013
1;initialize;1;5.93444;5.93444;5.93444
1;async;100;0.131919;0.0217044;0.22433
1;inner;100;1.05775;1.02228;1.17261
1;wait;100;3.1042e-05;1.8719e-05;5.0851e-05
1;boundary;100;0.080594;0.0712809;0.105248
1;calc iter;100;1.2703;1.17433;1.3519
1;calc total;1;127.186;127.186;127.186
1;total;1;147.306;147.306;147.306
49;initialize;1;5.72851;5.72851;5.72851
49;async;100;0.084164;0.0214593;0.289168
49;inner;100;1.10592;0.980181;1.16329
49;wait;100;4.07166e-05;2.7812e-05;6.7945e-05
49;boundary;100;0.0801298;0.0740892;0.117674
49;calc iter;100;1.27026;1.17245;1.36979
49;calc total;1;127.186;127.186;127.186
49;total;1;147.096;147.096;147.096
39;initialize;1;5.69123;5.69123;5.69123
39;async;100;0.0588247;0.021965;0.296425
39;inner;100;1.09697;0.960294;1.15271
39;wait;100;5.31336e-05;2.3271e-05;0.00012522
39;boundary;100;0.113198;0.0741725;0.173889
39;calc iter;100;1.26904;1.17399;1.43022
39;calc total;1;127.186;127.186;127.186
39;total;1;147.054;147.054;147.054
73;initialize;1;5.75168;5.75168;5.75168
73;async;100;0.132801;0.0211962;0.217422
73;inner;100;1.05937;1.02118;1.16779
73;wait;100;2.53398e-05;1.7062e-05;6.4326e-05
73;boundary;100;0.0778964;0.0703886;0.0950062
73;calc iter;100;1.2701;1.20163;1.33364
73;calc total;1;127.186;127.186;127.186
73;total;1;147.121;147.121;147.121
97;initialize;1;5.64587;5.64587;5.64587
97;async;100;0.0682125;0.0222325;0.228603
97;inner;100;1.11196;1.02161;1.16118
97;wait;100;4.92184e-05;2.5246e-05;7.6234e-05
97;boundary;100;0.0891009;0.0743049;0.139868
97;calc iter;100;1.26933;1.20653;1.36077
97;calc total;1;127.186;127.186;127.186
97;total;1;147.013;147.013;147.013
2;initialize;1;5.92576;5.92576;5.92576
2;async;100;0.128927;0.0214823;0.196854
2;inner;100;1.06631;1.04063;1.16096
2;wait;100;3.13309e-05;2.0283e-05;8.0571e-05
2;boundary;100;0.0746978;0.0720655;0.100677
2;calc iter;100;1.26997;1.19937;1.32725
2;calc total;1;127.186;127.186;127.186
2;total;1;147.297;147.297;147.297
50;initialize;1;5.72853;5.72853;5.72853
50;async;100;0.0703151;0.0216947;0.24704
50;inner;100;1.10536;0.982587;1.16471
50;wait;100;4.65078e-05;2.2808e-05;7.4811e-05
50;boundary;100;0.0944291;0.0742013;0.150102
50;calc iter;100;1.27015;1.19302;1.37056
50;calc total;1;127.186;127.186;127.186
50;total;1;147.096;147.096;147.096
40;initialize;1;5.69231;5.69231;5.69231
40;async;100;0.0797941;0.0216715;0.346279
40;inner;100;1.11461;0.981624;1.1543
40;wait;100;3.14116e-05;1.896e-05;0.000109674
40;boundary;100;0.0751093;0.0698278;0.135461
40;calc iter;100;1.26955;1.1698;1.4634
40;calc total;1;127.186;127.186;127.186
40;total;1;147.055;147.055;147.055
74;initialize;1;5.75169;5.75169;5.75169
74;async;100;0.112798;0.021166;0.187378
74;inner;100;1.08253;1.05968;1.17386
74;wait;100;2.79704e-05;2.0358e-05;4.1102e-05
74;boundary;100;0.074534;0.0704666;0.101747
74;calc iter;100;1.26989;1.20387;1.32922
74;calc total;1;127.186;127.186;127.186
74;total;1;147.121;147.121;147.121
98;initialize;1;5.64588;5.64588;5.64588
98;async;100;0.0633747;0.022174;0.229784
98;inner;100;1.10546;1.01236;1.16055
98;wait;100;5.84027e-05;2.9533e-05;8.4269e-05
98;boundary;100;0.100409;0.0745112;0.152975
98;calc iter;100;1.2693;1.1745;1.35031
98;calc total;1;127.186;127.186;127.186
98;total;1;147.013;147.013;147.013
3;initialize;1;5.93444;5.93444;5.93444
3;async;100;0.117942;0.0216625;0.213597
3;inner;100;1.07523;1.04274;1.16608
3;wait;100;3.25938e-05;2.175e-05;5.8181e-05
3;boundary;100;0.0766588;0.0727497;0.138743
3;calc iter;100;1.26986;1.18897;1.34177
3;calc total;1;127.186;127.186;127.186
3;total;1;147.306;147.306;147.306
51;initialize;1;5.72849;5.72849;5.72849
51;async;100;0.0673062;0.0217415;0.310691
51;inner;100;1.10308;0.944351;1.16754
51;wait;100;4.84607e-05;2.8343e-05;7.3323e-05
51;boundary;100;0.0997592;0.0741443;0.167646
51;calc iter;100;1.2702;1.16279;1.45476
51;calc total;1;127.186;127.186;127.186
51;total;1;147.096;147.096;147.096
41;initialize;1;5.69618;5.69618;5.69618
41;async;100;0.0758099;0.0213321;0.202463
41;inner;100;1.11971;1.0355;1.16499
41;wait;100;2.68624e-05;1.7375e-05;8.8046e-05
41;boundary;100;0.0740058;0.069467;0.0999068
41;calc iter;100;1.26955;1.21382;1.33495
41;calc total;1;127.186;127.186;127.186
41;total;1;147.059;147.059;147.059
75;initialize;1;5.75168;5.75168;5.75168
75;async;100;0.116106;0.0212228;0.225906
75;inner;100;1.07515;1.04511;1.16368
75;wait;100;3.15599e-05;1.7776e-05;7.8894e-05
75;boundary;100;0.0785505;0.0748124;0.136868
75;calc iter;100;1.26984;1.18869;1.3491
75;calc total;1;127.186;127.186;127.186
75;total;1;147.121;147.121;147.121
99;initialize;1;5.64596;5.64596;5.64596
99;async;100;0.0631658;0.022905;0.327543
99;inner;100;1.0993;0.983661;1.16122
99;wait;100;5.32285e-05;2.5626e-05;7.1378e-05
99;boundary;100;0.106762;0.0732587;0.160132
99;calc iter;100;1.26929;1.14931;1.4066
99;calc total;1;127.186;127.186;127.186
99;total;1;147.013;147.013;147.013
4;initialize;1;5.93443;5.93443;5.93443
4;async;100;0.0823492;0.021343;0.400294
4;inner;100;1.08471;0.954838;1.16868
4;wait;100;4.9107e-05;2.7225e-05;7.604e-05
4;boundary;100;0.102545;0.0707417;0.171908
4;calc iter;100;1.26966;1.18705;1.52904
4;calc total;1;127.186;127.186;127.186
4;total;1;147.306;147.306;147.306
52;initialize;1;5.72851;5.72851;5.72851
52;async;100;0.0645977;0.0215312;0.463516
52;inner;100;1.09105;0.890734;1.16682
52;wait;100;5.8042e-05;3.9832e-05;7.9698e-05
52;boundary;100;0.11446;0.0739291;0.183391
52;calc iter;100;1.27017;1.17666;1.64412
52;calc total;1;127.186;127.186;127.186
52;total;1;147.096;147.096;147.096
42;initialize;1;5.69154;5.69154;5.69154
42;async;100;0.0693819;0.0215905;0.23201
42;inner;100;1.12487;1.02788;1.16339
42;wait;100;3.06504e-05;1.9639e-05;7.8691e-05
42;boundary;100;0.0752083;0.0733666;0.102822
42;calc iter;100;1.2695;1.17133;1.36276
42;calc total;1;127.186;127.186;127.186
42;total;1;147.055;147.055;147.055
76;initialize;1;5.7517;5.7517;5.7517
76;async;100;0.0788122;0.020013;0.402175
76;inner;100;1.09264;0.957604;1.17318
76;wait;100;5.61183e-05;3.3263e-05;6.7346e-05
76;boundary;100;0.0979927;0.0713687;0.169616
76;calc iter;100;1.2695;1.19194;1.52958
76;calc total;1;127.186;127.186;127.186
76;total;1;147.121;147.121;147.121
100;initialize;1;5.64592;5.64592;5.64592
100;async;100;0.0672958;0.0250687;0.366055
100;inner;100;1.10716;0.932907;1.15772
100;wait;100;5.24736e-05;2.3986e-05;0.0001023
100;boundary;100;0.0950793;0.0730253;0.183084
100;calc iter;100;1.26959;1.16094;1.5223
100;calc total;1;127.186;127.186;127.186
100;total;1;147.013;147.013;147.013
5;initialize;1;5.93085;5.93085;5.93085
5;async;100;0.0871804;0.0203705;0.307057
5;inner;100;1.0503;1.00022;1.16151
5;wait;100;5.34529e-05;2.0711e-05;9.4941e-05
5;boundary;100;0.132097;0.0697275;0.162779
5;calc iter;100;1.26963;1.18297;1.42683
5;calc total;1;127.186;127.186;127.186
5;total;1;147.303;147.303;147.303
53;initialize;1;5.72847;5.72847;5.72847
53;async;100;0.0709154;0.0173855;0.408713
53;inner;100;1.08759;0.914468;1.19036
53;wait;100;5.19552e-05;2.7955e-05;0.000102796
53;boundary;100;0.111592;0.0720251;0.168397
53;calc iter;100;1.27015;1.15315;1.5566
53;calc total;1;127.186;127.186;127.186
53;total;1;147.096;147.096;147.096
43;initialize;1;5.69619;5.69619;5.69619
43;async;100;0.0679048;0.0217203;0.248778
43;inner;100;1.12414;1.01102;1.16254
43;wait;100;3.92706e-05;2.0379e-05;8.7647e-05
43;boundary;100;0.0774152;0.0734928;0.149298
43;calc iter;100;1.2695;1.17226;1.40913
43;calc total;1;127.186;127.186;127.186
43;total;1;147.059;147.059;147.059
77;initialize;1;5.75166;5.75166;5.75166
77;async;100;0.0827991;0.0204818;0.309051
77;inner;100;1.05671;1.01476;1.16099
77;wait;100;6.06199e-05;2.7132e-05;8.316e-05
77;boundary;100;0.129932;0.0699502;0.162615
77;calc iter;100;1.26951;1.18936;1.42585
77;calc total;1;127.186;127.186;127.186
77;total;1;147.121;147.121;147.121
101;initialize;1;5.64593;5.64593;5.64593
101;async;100;0.0669746;0.0260839;0.285043
101;inner;100;1.11064;0.960306;1.16064
101;wait;100;5.89031e-05;2.9637e-05;0.0001078
101;boundary;100;0.0919119;0.0732701;0.168331
101;calc iter;100;1.26959;1.18647;1.43791
101;calc total;1;127.186;127.186;127.186
101;total;1;147.013;147.013;147.013
6;initialize;1;5.93444;5.93444;5.93444
6;async;100;0.0881372;0.0205844;0.249515
6;inner;100;1.06099;1.00955;1.16049
6;wait;100;5.6635e-05;2.5637e-05;0.000102153
6;boundary;100;0.120443;0.0698144;0.148893
6;calc iter;100;1.26963;1.19353;1.37988
6;calc total;1;127.186;127.186;127.186
6;total;1;147.306;147.306;147.306
54;initialize;1;5.72854;5.72854;5.72854
54;async;100;0.0711019;0.0209119;0.362431
54;inner;100;1.09758;0.930254;1.16113
54;wait;100;5.49371e-05;3.5446e-05;6.7614e-05
54;boundary;100;0.10145;0.0738251;0.167379
54;calc iter;100;1.27019;1.1684;1.48305
54;calc total;1;127.186;127.186;127.186
54;total;1;147.096;147.096;147.096
44;initialize;1;5.69116;5.69116;5.69116
44;async;100;0.0653494;0.0206226;0.403734
44;inner;100;1.12416;0.975367;1.16283
44;wait;100;4.57658e-05;2.4896e-05;9.0547e-05
44;boundary;100;0.0800337;0.069885;0.165823
78;initialize;1;5.75166;5.75166;5.75166
78;async;100;0.0801371;0.0204113;0.244096
78;inner;100;1.07473;1.03965;1.16918
78;wait;100;5.17428e-05;2.0981e-05;7.5768e-05
78;boundary;100;0.114547;0.0696934;0.142544
78;calc iter;100;1.26947;1.19533;1.38216
78;calc total;1;127.186;127.186;127.186
78;total;1;147.121;147.121;147.121
102;initialize;1;5.64595;5.64595;5.64595
102;async;100;0.0684513;0.0231345;0.242426
102;inner;100;1.11615;0.99275;1.16245
102;wait;100;4.16195e-05;2.6798e-05;0.000109992
102;boundary;100;0.084982;0.0728903;0.160619
102;calc iter;100;1.26963;1.20005;1.38522
102;calc total;1;127.186;127.186;127.186
102;total;1;147.013;147.013;147.013
7;initialize;1;5.92295;5.92295;5.92295
7;async;100;0.112029;0.0210323;0.293145
7;inner;100;1.06866;0.993545;1.14219
7;wait;100;3.7374e-05;2.1611e-05;0.000123491
7;boundary;100;0.0888604;0.0708252;0.11106
7;calc iter;100;1.26959;1.16852;1.39028
7;calc total;1;127.186;127.186;127.186
7;total;1;147.295;147.295;147.295
55;initialize;1;5.72853;5.72853;5.72853
55;async;100;0.0767853;0.0216488;0.340882
55;inner;100;1.09295;0.974256;1.15077
55;wait;100;4.78539e-05;2.3875e-05;0.000115068
55;boundary;100;0.100329;0.0786668;0.153326
55;calc iter;100;1.27012;1.20207;1.42782
55;calc total;1;127.186;127.186;127.186
55;total;1;147.096;147.096;147.096
44;calc iter;100;1.26959;1.17387;1.50377
44;calc total;1;127.186;127.186;127.186
44;total;1;147.054;147.054;147.054
79;initialize;1;5.75167;5.75167;5.75167
79;async;100;0.106885;0.0211057;0.274631
79;inner;100;1.07206;0.997782;1.14443
79;wait;100;3.94183e-05;2.5464e-05;0.000123698
79;boundary;100;0.0904222;0.071767;0.109012
79;calc iter;100;1.2694;1.18942;1.36577
79;calc total;1;127.186;127.186;127.186
79;total;1;147.121;147.121;147.121
103;initialize;1;5.64594;5.64594;5.64594
103;async;100;0.0751654;0.0264286;0.307491
103;inner;100;1.10374;0.967282;1.15144
103;wait;100;5.10409e-05;2.739e-05;0.000125544
103;boundary;100;0.0905658;0.0766891;0.165667
103;calc iter;100;1.26952;1.18539;1.43388
103;calc total;1;127.186;127.186;127.186
103;total;1;147.013;147.013;147.013
8;initialize;1;5.9344;5.9344;5.9344
8;async;100;0.0873928;0.0203879;0.26071
8;inner;100;1.07971;0.971703;1.16327
8;wait;100;5.05314e-05;3.6034e-05;9.1944e-05
8;boundary;100;0.102169;0.0742702;0.153629
8;calc iter;100;1.26932;1.17034;1.38578
8;calc total;1;127.186;127.186;127.186
8;total;1;147.306;147.306;147.306
56;initialize;1;5.72852;5.72852;5.72852
56;async;100;0.129084;0.0196648;0.524009
56;inner;100;1.06846;0.904788;1.1486
56;wait;100;2.71711e-05;1.9961e-05;0.000102048
56;boundary;100;0.0729243;0.0676532;0.158407
56;calc iter;100;1.2705;1.15699;1.58727
56;calc total;1;127.186;127.186;127.186
56;total;1;147.096;147.096;147.096
45;initialize;1;5.69308;5.69308;5.69308
45;async;100;0.0638362;0.0183857;0.248454
45;inner;100;1.12896;1.03449;1.1676
45;wait;100;4.2057e-05;2.4565e-05;6.8007e-05
45;boundary;100;0.0767641;0.0695834;0.141619
45;calc iter;100;1.26961;1.2017;1.38434
45;calc total;1;127.186;127.186;127.186
45;total;1;147.056;147.056;147.056
80;initialize;1;5.75169;5.75169;5.75169
80;async;100;0.0786516;0.0197707;0.245398
80;inner;100;1.08803;0.97207;1.16993
80;wait;100;4.71423e-05;2.7423e-05;7.1448e-05
80;boundary;100;0.102403;0.0743068;0.154328
80;calc iter;100;1.26913;1.18797;1.3704
80;calc total;1;127.186;127.186;127.186
80;total;1;147.121;147.121;147.121
104;initialize;1;5.64593;5.64593;5.64593
104;async;100;0.102845;0.0233239;0.464812
104;inner;100;1.0939;0.923989;1.1634
104;wait;100;2.97261e-05;1.956e-05;5.6962e-05
104;boundary;100;0.0731043;0.0696889;0.156107
104;calc iter;100;1.26988;1.13886;1.54494
104;calc total;1;127.186;127.186;127.186
104;total;1;147.013;147.013;147.013
9;initialize;1;5.93439;5.93439;5.93439
9;async;100;0.0880463;0.0212014;0.194049
9;inner;100;1.08172;0.971759;1.17621
9;wait;100;4.58121e-05;2.6997e-05;8.1882e-05
9;boundary;100;0.0995739;0.073922;0.155045
9;calc iter;100;1.26939;1.19039;1.36773
9;calc total;1;127.186;127.186;127.186
9;total;1;147.306;147.306;147.306
57;initialize;1;5.72856;5.72856;5.72856
57;async;100;0.117655;0.0199219;0.352969
57;inner;100;1.08037;0.956386;1.16103
57;wait;100;2.96643e-05;2.1362e-05;9.3913e-05
57;boundary;100;0.0724147;0.0682429;0.118156
57;calc iter;100;1.27047;1.14123;1.42757
57;calc total;1;127.186;127.186;127.186
57;total;1;147.096;147.096;147.096
46;initialize;1;5.69136;5.69136;5.69136
46;async;100;0.0651397;0.0205399;0.209155
46;inner;100;1.12901;1.03326;1.16742
46;wait;100;3.27368e-05;2.3288e-05;7.068e-05
46;boundary;100;0.0754463;0.0700649;0.142833
46;calc iter;100;1.26963;1.19671;1.33983
46;calc total;1;127.186;127.186;127.186
46;total;1;147.054;147.054;147.054
81;initialize;1;5.7517;5.7517;5.7517
81;async;100;0.0852893;0.0209713;0.209175
81;inner;100;1.0804;0.959666;1.16158
81;wait;100;4.54154e-05;2.4396e-05;9.5211e-05
81;boundary;100;0.1034;0.0760111;0.154785
81;calc iter;100;1.26913;1.18874;1.37352
81;calc total;1;127.186;127.186;127.186
81;total;1;147.121;147.121;147.121
105;initialize;1;5.64595;5.64595;5.64595
105;async;100;0.106256;0.0248934;0.30389
105;inner;100;1.09142;0.959047;1.16344
105;wait;100;2.72684e-05;1.704e-05;4.9837e-05
105;boundary;100;0.0721436;0.0699871;0.102109
105;calc iter;100;1.26985;1.20328;1.36508
105;calc total;1;127.186;127.186;127.186
105;total;1;147.013;147.013;147.013
10;initialize;1;5.92734;5.92734;5.92734
10;async;100;0.08196;0.02158;0.195428
10;inner;100;1.07697;0.967583;1.16563
10;wait;100;5.93208e-05;2.9703e-05;7.9118e-05
10;boundary;100;0.11034;0.074292;0.155492
10;calc iter;100;1.26933;1.21209;1.36514
10;calc total;1;127.186;127.186;127.186
10;total;1;147.299;147.299;147.299
58;initialize;1;5.72853;5.72853;5.72853
58;async;100;0.105488;0.020004;0.318474
58;inner;100;1.09067;0.97119;1.15325
58;wait;100;2.79962e-05;2.0648e-05;9.281e-05
58;boundary;100;0.0741699;0.0714115;0.091908
58;calc iter;100;1.27035;1.21259;1.3759
58;calc total;1;127.186;127.186;127.186
58;total;1;147.096;147.096;147.096
47;initialize;1;5.69619;5.69619;5.69619
47;async;100;0.0706262;0.0209606;0.291475
47;inner;100;1.12265;1.02774;1.15783
47;wait;100;3.53511e-05;2.2564e-05;0.000114208
47;boundary;100;0.0762253;0.0699585;0.143257
47;calc iter;100;1.26954;1.18969;1.43127
47;calc total;1;127.186;127.186;127.186
47;total;1;147.059;147.059;147.059
82;initialize;1;5.75168;5.75168;5.75168
82;async;100;0.0793905;0.0208483;0.20042
82;inner;100;1.07942;0.963611;1.16388
82;wait;100;5.3794e-05;2.8425e-05;9.6665e-05
82;boundary;100;0.110259;0.074744;0.155317
82;calc iter;100;1.26913;1.21809;1.36605
82;calc total;1;127.186;127.186;127.186
82;total;1;147.121;147.121;147.121
106;initialize;1;5.64594;5.64594;5.64594
106;async;100;0.0881404;0.0256134;0.285254
106;inner;100;1.10835;0.990865;1.16123
106;wait;100;3.14783e-05;2.2006e-05;6.6158e-05
106;boundary;100;0.0732764;0.070891;0.0971511
106;calc iter;100;1.2698;1.15491;1.37331
106;calc total;1;127.186;127.186;127.186
106;total;1;147.013;147.013;147.013
11;initialize;1;5.93445;5.93445;5.93445
11;async;100;0.083105;0.0206371;0.208939
11;inner;100;1.05472;0.944836;1.15688
11;wait;100;5.35248e-05;2.5185e-05;9.2314e-05
11;boundary;100;0.131208;0.0774001;0.162591
11;calc iter;100;1.26909;1.21412;1.35941
11;calc total;1;127.186;127.186;127.186
11;total;1;147.306;147.306;147.306
59;initialize;1;5.7285;5.7285;5.7285
59;async;100;0.0948595;0.0212726;0.311393
59;inner;100;1.09872;0.979018;1.16058
59;wait;100;3.24871e-05;1.9043e-05;8.1067e-05
59;boundary;100;0.0767416;0.0714596;0.119209
59;calc iter;100;1.27035;1.20516;1.38999
59;calc total;1;127.186;127.186;127.186
59;total;1;147.096;147.096;147.096
83;initialize;1;5.75168;5.75168;5.75168
83;async;100;0.0761827;0.0204011;0.202716
83;inner;100;1.06896;0.955614;1.16588
83;wait;100;6.53108e-05;3.6382e-05;0.000107717
83;boundary;100;0.123742;0.0746606;0.160304
83;calc iter;100;1.26895;1.17109;1.35734
83;calc total;1;127.186;127.186;127.186
83;total;1;147.121;147.121;147.121
107;initialize;1;5.64593;5.64593;5.64593
107;async;100;0.0869559;0.0261399;0.385631
107;inner;100;1.10668;0.952082;1.16148
107;wait;100;3.66008e-05;1.9546e-05;6.7185e-05
107;boundary;100;0.0761117;0.0716017;0.153275
107;calc iter;100;1.26979;1.12227;1.49103
107;calc total;1;127.186;127.186;127.186
107;total;1;147.013;147.013;147.013
12;initialize;1;5.93442;5.93442;5.93442
12;async;100;0.0652568;0.0175443;0.21467
12;inner;100;1.12904;1.04869;1.16506
12;wait;100;4.17728e-05;2.4256e-05;7.8336e-05
12;boundary;100;0.074611;0.0687233;0.12315
12;calc iter;100;1.26895;1.22783;1.33211
12;calc total;1;127.186;127.186;127.186
12;total;1;147.306;147.306;147.306
60;initialize;1;5.72853;5.72853;5.72853
60;async;100;0.10791;0.0199698;0.356239
60;inner;100;1.04334;0.932938;1.1573
60;wait;100;6.39946e-05;3.4503e-05;8.5122e-05
60;boundary;100;0.118919;0.0740261;0.172991
60;calc iter;100;1.27024;1.20297;1.56334
60;calc total;1;127.186;127.186;127.186
60;total;1;147.096;147.096;147.096
84;initialize;1;5.75167;5.75167;5.75167
84;async;100;0.0460834;0.0183955;0.208654
84;inner;100;1.13247;1.06664;1.16674
84;wait;100;5.75523e-05;2.02e-05;8.9341e-05
84;boundary;100;0.090422;0.06935;0.126614
84;calc iter;100;1.26903;1.22809;1.34469
84;calc total;1;127.186;127.186;127.186
84;total;1;147.121;147.121;147.121
108;initialize;1;5.64593;5.64593;5.64593
108;async;100;0.0582749;0.0218812;0.422577
108;inner;100;1.07553;0.874709;1.1753
108;wait;100;7.06139e-05;4.21e-05;0.000220432
108;boundary;100;0.136363;0.0760153;0.182587
108;calc iter;100;1.27024;1.15184;1.6028
108;calc total;1;127.186;127.186;127.186
108;total;1;147.013;147.013;147.013
13;initialize;1;5.91693;5.91693;5.91693
13;async;100;0.0578307;0.0213979;0.187559
13;inner;100;1.11414;1.0463;1.1599
13;wait;100;5.27515e-05;2.5146e-05;8.3991e-05
13;boundary;100;0.0968788;0.0690697;0.127309
13;calc iter;100;1.2689;1.23393;1.32551
13;calc total;1;127.186;127.186;127.186
13;total;1;147.289;147.289;147.289
61;initialize;1;5.72852;5.72852;5.72852
61;async;100;0.107557;0.0204978;0.377277
61;inner;100;1.05189;0.941849;1.15505
85;initialize;1;5.75167;5.75167;5.75167
85;async;100;0.0480936;0.020768;0.164882
85;inner;100;1.12637;1.06673;1.16481
85;wait;100;5.39001e-05;1.9081e-05;8.4064e-05
85;boundary;100;0.0944886;0.0697983;0.114587
85;calc iter;100;1.269;1.23577;1.31791
85;calc total;1;127.186;127.186;127.186
85;total;1;147.121;147.121;147.121
109;initialize;1;5.6459;5.6459;5.6459
109;async;100;0.0626106;0.022417;0.395375
109;inner;100;1.07434;0.878171;1.16922
109;wait;100;5.18553e-05;2.9013e-05;9.1749e-05
109;boundary;100;0.133224;0.0754716;0.175592
109;calc iter;100;1.27023;1.11704;1.53461
109;calc total;1;127.186;127.186;127.186
109;total;1;147.013;147.013;147.013
14;initialize;1;5.9344;5.9344;5.9344
14;async;100;0.0622509;0.0181396;0.19233
14;inner;100;1.12306;1.04195;1.16207
14;wait;100;4.3966e-05;1.811e-05;7.8945e-05
14;boundary;100;0.0835562;0.0687681;0.112811
14;calc iter;100;1.26891;1.22165;1.324
14;calc total;1;127.186;127.186;127.186
14;total;1;147.306;147.306;147.306
61;wait;100;5.03944e-05;1.7778e-05;0.000108854
61;boundary;100;0.110776;0.0734615;0.148953
61;calc iter;100;1.27027;1.16748;1.51897
61;calc total;1;127.186;127.186;127.186
61;total;1;147.096;147.096;147.096
86;initialize;1;5.75168;5.75168;5.75168
86;async;100;0.0495932;0.0188304;0.169584
86;inner;100;1.13312;1.06351;1.16727
86;wait;100;4.96471e-05;2.3737e-05;6.6781e-05
86;boundary;100;0.0862786;0.0695538;0.113561
86;calc iter;100;1.26904;1.22996;1.32947
86;calc total;1;127.186;127.186;127.186
86;total;1;147.121;147.121;147.121
110;initialize;1;5.64588;5.64588;5.64588
110;async;100;0.0607849;0.02221;0.357296
110;inner;100;1.08626;0.919036;1.1714
110;wait;100;4.8201e-05;2.6293e-05;7.3177e-05
110;boundary;100;0.123174;0.0756225;0.170458
110;calc iter;100;1.27027;1.18703;1.48874
110;calc total;1;127.186;127.186;127.186
110;total;1;147.013;147.013;147.013
15;initialize;1;5.93442;5.93442;5.93442
15;async;100;0.0878304;0.0216268;0.1936
15;inner;100;1.10646;1.03687;1.14402
15;wait;100;3.10861e-05;1.6411e-05;0.000117791
15;boundary;100;0.0744723;0.0705158;0.103363
15;calc iter;100;1.26879;1.19658;1.33386
15;calc total;1;127.186;127.186;127.186
15;total;1;147.306;147.306;147.306
62;initialize;1;5.72853;5.72853;5.72853
62;async;100;0.114447;0.0203191;0.432968
62;inner;100;1.04975;0.957665;1.14491
62;wait;100;4.72084e-05;2.3235e-05;9.4105e-05
62;boundary;100;0.106016;0.0733247;0.149317
62;calc iter;100;1.27026;1.17298;1.5003
62;calc total;1;127.186;127.186;127.186
62;total;1;147.096;147.096;147.096
87;initialize;1;5.75167;5.75167;5.75167
87;async;100;0.0603755;0.021133;0.178211
87;inner;100;1.12305;1.05534;1.15462
87;wait;100;5.09224e-05;2.5522e-05;0.000112988
87;boundary;100;0.0854114;0.0722921;0.125357
87;calc iter;100;1.26889;1.21177;1.33633
87;calc total;1;127.186;127.186;127.186
87;total;1;147.121;147.121;147.121
111;initialize;1;5.64592;5.64592;5.64592
111;async;100;0.0658253;0.019324;0.370221
111;inner;100;1.08122;0.965136;1.15964
111;wait;100;4.84952e-05;2.4499e-05;0.000107904
111;boundary;100;0.123091;0.0796897;0.165767
16;initialize;1;5.93181;5.93181;5.93181
16;async;100;0.0758443;0.0206087;0.171751
16;inner;100;1.11789;1.061;1.14963
16;wait;100;3.13613e-05;1.6977e-05;0.00011484
16;boundary;100;0.074878;0.0718659;0.0965188
16;calc iter;100;1.26864;1.20285;1.32141
16;calc total;1;127.186;127.186;127.186
16;total;1;147.303;147.303;147.303
63;initialize;1;5.72856;5.72856;5.72856
63;async;100;0.12496;0.0217236;0.414583
63;inner;100;1.04493;0.919179;1.14339
63;wait;100;3.8601e-05;2.056e-05;0.000115663
63;boundary;100;0.100367;0.0740578;0.112946
63;calc iter;100;1.2703;1.22754;1.42521
63;calc total;1;127.186;127.186;127.186
63;total;1;147.096;147.096;147.096
88;initialize;1;5.75169;5.75169;5.75169
88;async;100;0.0639387;0.0219717;0.174792
88;inner;100;1.12797;1.07105;1.15606
88;wait;100;4.12761e-05;2.4596e-05;0.000110103
88;boundary;100;0.0769933;0.0724174;0.114841
88;calc iter;100;1.26894;1.20855;1.33566
88;calc total;1;127.186;127.186;127.186
88;total;1;147.121;147.121;147.121
111;calc iter;100;1.27019;1.15721;1.46325
111;calc total;1;127.186;127.186;127.186
111;total;1;147.013;147.013;147.013
17;initialize;1;5.91851;5.91851;5.91851
17;async;100;0.0755831;0.0202958;0.16442
17;inner;100;1.11885;1.06898;1.15431
17;wait;100;2.82504e-05;1.6612e-05;9.8712e-05
17;boundary;100;0.0742423;0.0705575;0.101721
17;calc iter;100;1.26871;1.22158;1.32757
17;calc total;1;127.186;127.186;127.186
17;total;1;147.29;147.29;147.29
64;initialize;1;5.72858;5.72858;5.72858
64;async;100;0.15702;0.0207223;0.354806
64;inner;100;1.01993;0.937819;1.16493
64;wait;100;2.47293e-05;1.6406e-05;4.9674e-05
64;boundary;100;0.0942764;0.0715336;0.146343
64;calc iter;100;1.27125;1.12596;1.45187
64;calc total;1;127.186;127.186;127.186
64;total;1;147.096;147.096;147.096
89;initialize;1;5.75168;5.75168;5.75168
89;async;100;0.0571262;0.0217659;0.125503
89;inner;100;1.13478;1.07418;1.16313
89;wait;100;3.3532e-05;1.681e-05;7.265e-05
89;boundary;100;0.0769859;0.0722051;0.121865
89;calc iter;100;1.26893;1.22283;1.33227
89;calc total;1;127.186;127.186;127.186
89;total;1;147.121;147.121;147.121
112;initialize;1;5.64591;5.64591;5.64591
112;async;100;0.113227;0.0218307;0.517306
112;inner;100;1.07971;0.918282;1.16285
112;wait;100;2.66582e-05;1.7648e-05;0.000115138
112;boundary;100;0.0776751;0.0720602;0.159727
112;calc iter;100;1.27064;1.16079;1.59537
112;calc total;1;127.186;127.186;127.186
112;total;1;147.013;147.013;147.013
18;initialize;1;5.92116;5.92116;5.92116
18;async;100;0.0666005;0.0204264;0.189616
18;inner;100;1.12655;1.05376;1.15871
18;wait;100;3.60885e-05;1.8085e-05;0.000101931
18;boundary;100;0.0755014;0.0718685;0.122826
18;calc iter;100;1.26869;1.2115;1.35633
18;calc total;1;127.186;127.186;127.186
18;total;1;147.293;147.293;147.293
65;initialize;1;5.7285;5.7285;5.7285
65;async;100;0.161917;0.0200311;0.298358
65;inner;100;1.01663;0.94348;1.16042
65;wait;100;2.82089e-05;1.5719e-05;9.2444e-05
65;boundary;100;0.0926841;0.071246;0.111464
65;calc iter;100;1.27126;1.22986;1.33113
65;calc total;1;127.186;127.186;127.186
65;total;1;147.096;147.096;147.096
90;initialize;1;5.75167;5.75167;5.75167
90;async;100;0.0566639;0.0219345;0.148655
90;inner;100;1.13237;1.06386;1.16512
90;wait;100;4.61369e-05;2.7105e-05;9.277e-05
90;boundary;100;0.0799566;0.0719943;0.13092
90;calc iter;100;1.26904;1.21697;1.3383
90;calc total;1;127.186;127.186;127.186
90;total;1;147.121;147.121;147.121
19;initialize;1;5.93441;5.93441;5.93441
19;async;100;0.0551074;0.0180673;0.170472
19;inner;100;1.13313;1.05298;1.16538
19;wait;100;4.27205e-05;1.8544e-05;6.4263e-05
19;boundary;100;0.0803446;0.0721409;0.130048
19;calc iter;100;1.26863;1.20116;1.35171
19;calc total;1;127.186;127.186;127.186
19;total;1;147.306;147.306;147.306
66;initialize;1;5.72851;5.72851;5.72851
66;async;100;0.162616;0.0202311;0.292367
66;inner;100;1.02851;0.984751;1.15684
66;wait;100;2.90904e-05;1.9086e-05;0.000105046
66;boundary;100;0.0798335;0.0704339;0.096661
66;calc iter;100;1.27099;1.18558;1.37888
66;calc total;1;127.186;127.186;127.186
66;total;1;147.096;147.096;147.096
91;initialize;1;5.75168;5.75168;5.75168
91;async;100;0.0530971;0.018793;0.218495
91;inner;100;1.13405;1.04188;1.16227
91;wait;100;4.93284e-05;2.6466e-05;7.7576e-05
91;boundary;100;0.0817007;0.0725024;0.155353
91;calc iter;100;1.26889;1.2192;1.41266
91;calc total;1;127.186;127.186;127.186
91;total;1;147.121;147.121;147.121
20;initialize;1;5.91928;5.91928;5.91928
20;async;100;0.052201;0.0177314;0.152468
20;inner;100;1.12637;1.03859;1.16372
20;wait;100;4.97348e-05;2.4067e-05;8.5283e-05
20;boundary;100;0.0900178;0.0724715;0.141328
20;calc iter;100;1.26864;1.19771;1.33199
20;calc total;1;127.186;127.186;127.186
20;total;1;147.291;147.291;147.291
67;initialize;1;5.72854;5.72854;5.72854
67;async;100;0.148074;0.0211202;0.243925
67;inner;100;1.04445;0.973358;1.16586
67;wait;100;2.94484e-05;1.8852e-05;7.1108e-05
67;boundary;100;0.0782006;0.0718899;0.139737
67;calc iter;100;1.27076;1.17462;1.40954
67;calc total;1;127.186;127.186;127.186
67;total;1;147.096;147.096;147.096
92;initialize;1;5.75167;5.75167;5.75167
92;async;100;0.0526765;0.0169888;0.220685
92;inner;100;1.14051;1.02679;1.16619
92;wait;100;3.34135e-05;1.9083e-05;5.5495e-05
92;boundary;100;0.0758944;0.0716161;0.163547
92;calc iter;100;1.26912;1.20738;1.40993
92;calc total;1;127.186;127.186;127.186
92;total;1;147.121;147.121;147.121
21;initialize;1;5.93441;5.93441;5.93441
21;async;100;0.0497189;0.0176191;0.190684
21;inner;100;1.13069;1.05666;1.16679
21;wait;100;4.26574e-05;2.1912e-05;7.0927e-05
21;boundary;100;0.0881808;0.0705375;0.129064
21;calc iter;100;1.26864;1.2297;1.35551
21;calc total;1;127.186;127.186;127.186
21;total;1;147.306;147.306;147.306
68;initialize;1;5.72857;5.72857;5.72857
68;async;100;0.102864;0.0214365;0.389057
68;inner;100;1.05941;0.910386;1.16366
68;wait;100;5.4316e-05;3.7308e-05;8.1772e-05
68;boundary;100;0.107776;0.0741335;0.177016
68;calc iter;100;1.2701;1.182;1.60597
68;calc total;1;127.186;127.186;127.186
68;total;1;147.096;147.096;147.096
93;initialize;1;5.7517;5.7517;5.7517
93;async;100;0.0568307;0.0193142;0.155455
93;inner;100;1.1375;1.06303;1.16236
93;wait;100;3.46942e-05;1.9185e-05;8.3446e-05
93;boundary;100;0.0747367;0.0700062;0.124505
93;calc iter;100;1.2691;1.23439;1.33235
93;calc total;1;127.186;127.186;127.186
93;total;1;147.121;147.121;147.121
22;initialize;1;5.92027;5.92027;5.92027
22;async;100;0.0559367;0.018059;0.146064
22;inner;100;1.12472;1.04925;1.15989
22;wait;100;5.00852e-05;2.4579e-05;0.000103038
22;boundary;100;0.0879314;0.0727035;0.137764
22;calc iter;100;1.26863;1.20717;1.3302
22;calc total;1;127.186;127.186;127.186
22;total;1;147.292;147.292;147.292
69;initialize;1;5.72852;5.72852;5.72852
69;async;100;0.103216;0.0211768;0.390457
69;inner;100;1.04167;0.920181;1.16336
69;wait;100;7.3217e-05;4.9597e-05;8.5952e-05
69;boundary;100;0.125196;0.0739834;0.161092
69;calc iter;100;1.27016;1.16242;1.54794
69;calc total;1;127.186;127.186;127.186
69;total;1;147.096;147.096;147.096
94;initialize;1;5.75165;5.75165;5.75165
94;async;100;0.0537708;0.0173186;0.14573
94;inner;100;1.13956;1.06739;1.17805
94;wait;100;3.32998e-05;2.141e-05;7.0239e-05
94;boundary;100;0.0757902;0.0704307;0.136928
94;calc iter;100;1.26915;1.17621;1.36496
94;calc total;1;127.186;127.186;127.186
94;total;1;147.121;147.121;147.121
23;initialize;1;5.92193;5.92193;5.92193
23;async;100;0.0614012;0.0214502;0.151907
23;inner;100;1.10877;1.01731;1.14474
23;wait;100;5.67384e-05;3.5415e-05;9.3381e-05
23;boundary;100;0.0982308;0.0742193;0.149608
23;calc iter;100;1.26846;1.22483;1.33075
23;calc total;1;127.186;127.186;127.186
23;total;1;147.294;147.294;147.294
70;initialize;1;5.72853;5.72853;5.72853
70;async;100;0.103611;0.0215781;0.380842
70;inner;100;1.05188;0.978581;1.16103
70;wait;100;5.8962e-05;2.6945e-05;7.94e-05
70;boundary;100;0.114613;0.0740387;0.140902
70;calc iter;100;1.27017;1.17025;1.46758
70;calc total;1;127.186;127.186;127.186
70;total;1;147.096;147.096;147.096
95;initialize;1;5.75167;5.75167;5.75167
95;async;100;0.0630373;0.0220435;0.151637
95;inner;100;1.12578;1.06072;1.15465
95;wait;100;4.71465e-05;2.356e-05;9.4321e-05
71;initialize;1;5.72853;5.72853;5.72853
71;async;100;0.135672;0.0216143;0.344003
71;inner;100;1.0438;0.933833;1.14773
71;wait;100;3.87005e-05;2.5522e-05;9.8636e-05
71;boundary;100;0.0909516;0.0755069;0.10887
71;calc iter;100;1.27047;1.23021;1.36628
71;calc total;1;127.186;127.186;127.186
71;total;1;147.096;147.096;147.096
95;boundary;100;0.0801166;0.074658;0.13847
95;calc iter;100;1.26898;1.19088;1.3869
95;calc total;1;127.186;127.186;127.186
95;total;1;147.121;147.121;147.121
120;initialize;1;5.54524;5.54524;5.54524
120;async;100;0.047849;0.0218515;0.152542
120;inner;100;1.117;1.01745;1.29643
120;wait;100;3.83638e-05;2.5941e-05;7.7842e-05
120;boundary;100;0.106209;0.0750623;0.160793
120;calc iter;100;1.2711;1.18955;1.60984
120;calc total;1;127.186;127.186;127.186
120;total;1;146.913;146.913;146.913
113;initialize;1;5.6459;5.6459;5.6459
113;async;100;0.10064;0.0218198;0.337135
113;inner;100;1.09283;0.956995;1.17462
113;wait;100;2.50327e-05;1.7326e-05;6.2827e-05
113;boundary;100;0.0771207;0.0707498;0.118325
113;calc iter;100;1.27061;1.17432;1.4125
113;calc total;1;127.186;127.186;127.186
113;total;1;147.013;147.013;147.013
121;initialize;1;5.54576;5.54576;5.54576
121;async;100;0.0524327;0.0193802;0.30705
121;inner;100;1.1139;1.01804;1.18821
121;wait;100;3.99448e-05;1.9361e-05;0.000101024
121;boundary;100;0.104693;0.0755792;0.191763
121;calc iter;100;1.27107;1.18732;1.45551
121;calc total;1;127.186;127.186;127.186
121;total;1;146.914;146.914;146.914
114;initialize;1;5.64591;5.64591;5.64591
114;async;100;0.0933946;0.021859;0.329475
114;inner;100;1.09918;0.960063;1.16625
114;wait;100;2.77699e-05;1.9462e-05;9.3727e-05
114;boundary;100;0.0778751;0.0734105;0.0955817
114;calc iter;100;1.27048;1.18274;1.38515
114;calc total;1;127.186;127.186;127.186
114;total;1;147.013;147.013;147.013
122;initialize;1;5.54823;5.54823;5.54823
122;async;100;0.0509509;0.0188189;0.282452
122;inner;100;1.11254;1.04905;1.18846
122;wait;100;4.0827e-05;2.5463e-05;7.2724e-05
122;boundary;100;0.107247;0.0768353;0.125257
122;calc iter;100;1.27079;1.22117;1.43114
122;calc total;1;127.186;127.186;127.186
122;total;1;146.916;146.916;146.916
115;initialize;1;5.64589;5.64589;5.64589
115;async;100;0.0757469;0.0219113;0.301824
115;inner;100;1.11071;0.980345;1.20578
115;wait;100;3.20585e-05;1.8336e-05;4.5715e-05
115;boundary;100;0.0840211;0.0735474;0.239101
115;calc iter;100;1.27051;1.1543;1.51865
115;calc total;1;127.186;127.186;127.186
115;total;1;147.013;147.013;147.013
123;initialize;1;5.5578;5.5578;5.5578
123;async;100;0.0450273;0.0188331;0.227418
123;inner;100;1.10794;1.04912;1.21354
123;wait;100;5.26362e-05;2.4674e-05;9.8703e-05
123;boundary;100;0.117727;0.0782997;0.138904
123;calc iter;100;1.27075;1.20139;1.41819
123;calc total;1;127.186;127.186;127.186
123;total;1;146.926;146.926;146.926
116;initialize;1;5.64587;5.64587;5.64587
116;async;100;0.0723487;0.0220487;0.37046
116;inner;100;1.09911;0.932431;1.16858
116;wait;100;4.58808e-05;2.8184e-05;0.00010165
116;boundary;100;0.0989953;0.0747714;0.159276
116;calc iter;100;1.2705;1.20018;1.49865
116;calc total;1;127.186;127.186;127.186
116;total;1;147.013;147.013;147.013
124;initialize;1;5.55778;5.55778;5.55778
124;async;100;0.0444805;0.0212426;0.256071
124;inner;100;1.09172;1.0229;1.18437
124;wait;100;7.14079e-05;4.0912e-05;0.000105692
124;boundary;100;0.134517;0.0784698;0.195076
124;calc iter;100;1.27079;1.20994;1.47706
124;calc total;1;127.186;127.186;127.186
124;total;1;146.926;146.926;146.926
117;initialize;1;5.64592;5.64592;5.64592
117;async;100;0.0753691;0.0221287;0.36253
117;inner;100;1.10474;0.971452;1.17136
117;wait;100;3.46823e-05;1.9679e-05;8.2957e-05
117;boundary;100;0.0903924;0.0730237;0.1341
117;calc iter;100;1.27053;1.20447;1.46141
117;calc total;1;127.186;127.186;127.186
117;total;1;147.013;147.013;147.013
125;initialize;1;5.54693;5.54693;5.54693
125;async;100;0.043407;0.0199566;0.287034
125;inner;100;1.10268;1.02751;1.19148
125;wait;100;5.77507e-05;3.1554e-05;9.1739e-05
125;boundary;100;0.124695;0.0751746;0.1658
125;calc iter;100;1.27084;1.22417;1.47199
125;calc total;1;127.186;127.186;127.186
125;total;1;146.915;146.915;146.915
118;initialize;1;5.6459;5.6459;5.6459
118;async;100;0.0832202;0.0217244;0.397088
118;inner;100;1.10387;0.977499;1.17275
118;wait;100;4.13666e-05;2.1548e-05;6.6429e-05
118;boundary;100;0.0834117;0.0717976;0.138779
118;calc iter;100;1.27055;1.22053;1.4596
118;calc total;1;127.186;127.186;127.186
118;total;1;147.013;147.013;147.013
119;initialize;1;5.6459;5.6459;5.6459
119;async;100;0.104357;0.0225372;0.439594
119;inner;100;1.08571;0.928926;1.14857
119;wait;100;3.06363e-05;2.0104e-05;0.00011261
119;boundary;100;0.0804012;0.0712159;0.132424
119;calc iter;100;1.2705;1.17709;1.49029
119;calc total;1;127.186;127.186;127.186
119;total;1;147.013;147.013;147.013
126;initialize;1;5.55776;5.55776;5.55776
126;async;100;0.0535899;0.0185695;0.401967
126;inner;100;1.10239;1.00423;1.18136
126;wait;100;4.96827e-05;2.8764e-05;9.3682e-05
126;boundary;100;0.114835;0.0760896;0.175176
126;calc iter;100;1.27086;1.21944;1.53957
126;calc total;1;127.186;127.186;127.186
126;total;1;146.926;146.926;146.926
168;initialize;1;5.66452;5.66452;5.66452
168;async;100;0.0867926;0.0210497;0.341345
168;inner;100;1.09213;0.998318;1.16887
168;wait;100;4.64486e-05;2.9326e-05;7.7893e-05
168;boundary;100;0.0903527;0.0743332;0.129026
168;calc iter;100;1.26933;1.16192;1.45954
168;calc total;1;127.186;127.186;127.186
168;total;1;147.036;147.036;147.036
144;initialize;1;5.67881;5.67881;5.67881
144;async;100;0.104114;0.020347;0.174957
144;inner;100;1.08882;1.05031;1.16627
144;wait;100;2.57271e-05;1.8473e-05;6.3448e-05
144;boundary;100;0.0759094;0.0703001;0.0966118
144;calc iter;100;1.26887;1.21846;1.31418
144;calc total;1;127.186;127.186;127.186
144;total;1;147.051;147.051;147.051
127;initialize;1;5.54441;5.54441;5.54441
127;async;100;0.0654944;0.0220033;0.443972
127;inner;100;1.09847;0.999575;1.17163
127;wait;100;4.3999e-05;1.6637e-05;0.00011038
127;boundary;100;0.106902;0.0753096;0.156709
127;calc iter;100;1.27092;1.18328;1.57349
127;calc total;1;127.186;127.186;127.186
127;total;1;146.912;146.912;146.912
169;initialize;1;5.66458;5.66458;5.66458
169;async;100;0.0894643;0.0218963;0.220003
169;inner;100;1.09295;1.05073;1.16976
169;wait;100;3.67893e-05;2.0866e-05;7.0918e-05
169;boundary;100;0.0869051;0.0740821;0.134917
169;calc iter;100;1.26936;1.19353;1.35271
169;calc total;1;127.186;127.186;127.186
169;total;1;147.036;147.036;147.036
145;initialize;1;5.65094;5.65094;5.65094
145;async;100;0.101696;0.0219155;0.172874
145;inner;100;1.08965;1.05134;1.16754
145;wait;100;2.31085e-05;1.6273e-05;6.2701e-05
145;boundary;100;0.077558;0.070898;0.0856066
145;calc iter;100;1.26893;1.24551;1.30475
145;calc total;1;127.186;127.186;127.186
145;total;1;147.023;147.023;147.023
128;initialize;1;5.54786;5.54786;5.54786
128;async;100;0.0454463;0.0205189;0.182081
128;inner;100;1.09529;1.06141;1.20152
128;wait;100;4.6579e-05;2.4778e-05;6.4101e-05
128;boundary;100;0.131042;0.0724328;0.149237
128;calc iter;100;1.27183;1.2084;1.36714
128;calc total;1;127.186;127.186;127.186
128;total;1;146.916;146.916;146.916
170;initialize;1;5.6646;5.6646;5.6646
170;async;100;0.0752918;0.0219379;0.16701
146;initialize;1;5.67588;5.67588;5.67588
146;async;100;0.091314;0.0218765;0.163796
146;inner;100;1.10238;1.06038;1.1725
146;wait;100;2.74172e-05;1.9857e-05;4.9539e-05
146;boundary;100;0.0750584;0.070702;0.100562
146;calc iter;100;1.26879;1.19471;1.34471
146;calc total;1;127.186;127.186;127.186
146;total;1;147.048;147.048;147.048
129;initialize;1;5.55479;5.55479;5.55479
129;async;100;0.0419595;0.0191825;0.126294
129;inner;100;1.09708;1.06874;1.20687
129;wait;100;4.19961e-05;2.5292e-05;7.1137e-05
129;boundary;100;0.132773;0.0726592;0.151829
129;calc iter;100;1.27186;1.20754;1.34636
129;calc total;1;127.186;127.186;127.186
129;total;1;146.923;146.923;146.923
170;inner;100;1.08882;1.0245;1.16824
170;wait;100;4.39449e-05;2.1566e-05;7.339e-05
170;boundary;100;0.105044;0.0736755;0.145712
147;initialize;1;5.65452;5.65452;5.65452
147;async;100;0.0906265;0.0220655;0.166603
147;inner;100;1.10136;1.05771;1.16562
147;wait;100;3.45216e-05;2.2047e-05;7.6378e-05
147;boundary;100;0.0765687;0.0706095;0.0914605
147;calc iter;100;1.26859;1.22828;1.30341
147;calc total;1;127.186;127.186;127.186
147;total;1;147.026;147.026;147.026
130;initialize;1;5.54377;5.54377;5.54377
130;async;100;0.0501864;0.022064;0.116041
130;inner;100;1.09411;1.05521;1.19895
130;wait;100;3.95958e-05;2.1982e-05;6.2826e-05
130;boundary;100;0.127324;0.0725815;0.167051
130;calc iter;100;1.27166;1.21976;1.36488
130;calc total;1;127.186;127.186;127.186
130;total;1;146.912;146.912;146.912
170;calc iter;100;1.26921;1.20057;1.32996
170;calc total;1;127.186;127.186;127.186
170;total;1;147.036;147.036;147.036
148;initialize;1;5.67125;5.67125;5.67125
148;async;100;0.0574557;0.0216141;0.129062
148;inner;100;1.11379;1.06413;1.16971
148;wait;100;5.5435e-05;2.5352e-05;7.4883e-05
148;boundary;100;0.0971151;0.0744412;0.136165
148;calc iter;100;1.26842;1.22692;1.31549
148;calc total;1;127.186;127.186;127.186
148;total;1;147.043;147.043;147.043
131;initialize;1;5.55781;5.55781;5.55781
131;async;100;0.0471239;0.0187558;0.100995
131;inner;100;1.10157;1.0508;1.19709
131;wait;100;4.13708e-05;2.8315e-05;7.2166e-05
131;boundary;100;0.122706;0.0759924;0.185353
131;calc iter;100;1.27144;1.21132;1.36033
131;calc total;1;127.186;127.186;127.186
171;initialize;1;5.66462;5.66462;5.66462
171;async;100;0.0650692;0.0170306;0.277913
171;inner;100;1.09751;1.0286;1.17702
171;wait;100;5.72135e-05;3.0828e-05;9.9553e-05
171;boundary;100;0.106634;0.0731862;0.159313
171;calc iter;100;1.26927;1.19444;1.39126
171;calc total;1;127.186;127.186;127.186
171;total;1;147.036;147.036;147.036
149;initialize;1;5.67887;5.67887;5.67887
149;async;100;0.0579866;0.0167846;0.131908
149;inner;100;1.09814;1.04833;1.18376
149;wait;100;6.48192e-05;2.9879e-05;0.000117885
149;boundary;100;0.112155;0.0738273;0.144783
149;calc iter;100;1.26835;1.2275;1.31623
149;calc total;1;127.186;127.186;127.186
149;total;1;147.051;147.051;147.051
131;total;1;146.926;146.926;146.926
172;initialize;1;5.65985;5.65985;5.65985
172;async;100;0.0764126;0.0207451;0.319152
172;inner;100;1.06925;0.958386;1.16057
172;wait;100;5.20216e-05;2.4424e-05;7.9648e-05
172;boundary;100;0.123748;0.0749637;0.181573
172;calc iter;100;1.26947;1.18772;1.49075
172;calc total;1;127.186;127.186;127.186
172;total;1;147.032;147.032;147.032
150;initialize;1;5.66657;5.66657;5.66657
150;async;100;0.0587013;0.0190487;0.132886
150;inner;100;1.09922;1.07259;1.16606
150;wait;100;5.44342e-05;2.5425e-05;7.6829e-05
150;boundary;100;0.110418;0.0740643;0.128774
150;calc iter;100;1.26839;1.23665;1.31508
150;calc total;1;127.186;127.186;127.186
150;total;1;147.038;147.038;147.038
132;initialize;1;5.55738;5.55738;5.55738
132;async;100;0.220396;0.0211361;0.259222
132;inner;100;0.969145;0.926498;1.15498
132;wait;100;4.47122e-05;2.0562e-05;7.2455e-05
132;boundary;100;0.0799819;0.0694211;0.0851591
132;calc iter;100;1.26957;1.23996;1.3351
132;calc total;1;127.186;127.186;127.186
132;total;1;146.925;146.925;146.925
173;initialize;1;5.66459;5.66459;5.66459
173;async;100;0.0736205;0.0193871;0.241344
173;inner;100;1.07745;0.994609;1.16419
173;wait;100;5.5764e-05;3.2965e-05;8.3837e-05
173;boundary;100;0.118341;0.0740966;0.167262
173;calc iter;100;1.26947;1.20832;1.41238
173;calc total;1;127.186;127.186;127.186
173;total;1;147.036;147.036;147.036
151;initialize;1;5.65365;5.65365;5.65365
151;async;100;0.0837162;0.0220186;0.154457
151;inner;100;1.0934;1.05602;1.14001
151;wait;100;4.68917e-05;2.9385e-05;0.00012705
151;boundary;100;0.0910894;0.0777485;0.121647
151;calc iter;100;1.26825;1.21827;1.31686
151;calc total;1;127.186;127.186;127.186
151;total;1;147.025;147.025;147.025
133;initialize;1;5.54288;5.54288;5.54288
133;async;100;0.191408;0.0211945;0.247988
133;inner;100;0.951457;0.898471;1.15682
133;wait;100;5.0915e-05;3.122e-05;7.6546e-05
133;boundary;100;0.125765;0.0724649;0.143685
133;calc iter;100;1.26868;1.2375;1.35472
133;calc total;1;127.186;127.186;127.186
133;total;1;146.911;146.911;146.911
174;initialize;1;5.66464;5.66464;5.66464
174;async;100;0.0756964;0.0214334;0.209776
174;inner;100;1.08024;0.974944;1.1608
174;wait;100;5.13044e-05;3.0543e-05;8.9953e-05
174;boundary;100;0.113492;0.0756117;0.167369
174;calc iter;100;1.26948;1.18976;1.38606
174;calc total;1;127.186;127.186;127.186
174;total;1;147.037;147.037;147.037
152;initialize;1;5.66087;5.66087;5.66087
152;async;100;0.0632373;0.0203348;0.236747
152;inner;100;1.11236;1.04127;1.16703
152;wait;100;4.83486e-05;2.5923e-05;6.6832e-05
152;boundary;100;0.092665;0.0735499;0.124408
152;calc iter;100;1.26831;1.18313;1.38338
152;calc total;1;127.186;127.186;127.186
152;total;1;147.033;147.033;147.033
134;initialize;1;5.5536;5.5536;5.5536
134;async;100;0.193907;0.0214699;0.236496
134;inner;100;0.958603;0.907712;1.15264
134;wait;100;5.09853e-05;3.4153e-05;8.2093e-05
134;boundary;100;0.116085;0.0724916;0.127402
134;calc iter;100;1.26865;1.23817;1.32256
134;calc total;1;127.186;127.186;127.186
134;total;1;146.922;146.922;146.922
175;initialize;1;5.66457;5.66457;5.66457
175;async;100;0.0829958;0.0216175;0.316298
175;inner;100;1.06762;0.984897;1.14667
175;wait;100;5.39736e-05;3.172e-05;8.378e-05
175;boundary;100;0.118716;0.0820979;0.173426
175;calc iter;100;1.26939;1.18664;1.42619
175;calc total;1;127.186;127.186;127.186
175;total;1;147.036;147.036;147.036
153;initialize;1;5.65542;5.65542;5.65542
153;async;100;0.06545;0.0217182;0.151901
153;inner;100;1.11123;1.06625;1.16343
153;wait;100;4.6188e-05;2.2384e-05;8.6486e-05
153;boundary;100;0.0915468;0.0750987;0.123907
153;calc iter;100;1.26828;1.21521;1.32148
153;calc total;1;127.186;127.186;127.186
153;total;1;147.027;147.027;147.027
135;initialize;1;5.54747;5.54747;5.54747
135;async;100;0.263531;0.02159;0.302284
135;inner;100;0.928012;0.884443;1.12955
135;wait;100;2.7554e-05;1.8107e-05;9.5025e-05
135;boundary;100;0.0785033;0.0675285;0.0870962
135;calc iter;100;1.27008;1.23537;1.30995
135;calc total;1;127.186;127.186;127.186
135;total;1;146.915;146.915;146.915
176;initialize;1;5.66458;5.66458;5.66458
176;async;100;0.130561;0.0196097;0.368594
176;inner;100;1.06043;0.970528;1.16292
176;wait;100;2.37642e-05;1.6152e-05;8.7877e-05
176;boundary;100;0.0788918;0.0687407;0.160164
176;calc iter;100;1.26991;1.15649;1.49933
176;calc total;1;127.186;127.186;127.186
176;total;1;147.036;147.036;147.036
154;initialize;1;5.67887;5.67887;5.67887
154;async;100;0.0602906;0.019715;0.136011
154;inner;100;1.10973;1.05787;1.1655
154;wait;100;5.40915e-05;2.6598e-05;7.3592e-05
154;boundary;100;0.0981637;0.0745238;0.137726
154;calc iter;100;1.26824;1.21644;1.32351
154;calc total;1;127.186;127.186;127.186
154;total;1;147.051;147.051;147.051
136;initialize;1;5.55106;5.55106;5.55106
136;async;100;0.237669;0.0210548;0.27481
136;inner;100;0.956364;0.913801;1.15172
136;wait;100;3.36676e-05;1.7625e-05;9.268e-05
136;boundary;100;0.0758933;0.0676684;0.0788339
136;calc iter;100;1.26996;1.24191;1.31598
136;calc total;1;127.186;127.186;127.186
136;total;1;146.919;146.919;146.919
177;initialize;1;5.66456;5.66456;5.66456
177;async;100;0.129788;0.0194565;0.253227
177;inner;100;1.05863;0.990275;1.16422
177;wait;100;3.25805e-05;2.3277e-05;7.4959e-05
177;boundary;100;0.0815117;0.0686913;0.121601
177;calc iter;100;1.26997;1.16566;1.37568
177;calc total;1;127.186;127.186;127.186
177;total;1;147.036;147.036;147.036
155;initialize;1;5.64983;5.64983;5.64983
155;async;100;0.0592856;0.0180383;0.137033
155;inner;100;1.10791;1.05047;1.16512
155;wait;100;5.56992e-05;2.0853e-05;8.4016e-05
155;boundary;100;0.101026;0.0746141;0.138362
155;calc iter;100;1.26828;1.21802;1.32695
155;calc total;1;127.186;127.186;127.186
155;total;1;147.021;147.021;147.021
137;initialize;1;5.55274;5.55274;5.55274
137;async;100;0.238268;0.0198001;0.278556
137;inner;100;0.955354;0.910096;1.14498
137;wait;100;3.0798e-05;1.8217e-05;0.000125694
137;boundary;100;0.0763503;0.0671585;0.0828661
137;calc iter;100;1.27001;1.23995;1.30847
137;calc total;1;127.186;127.186;127.186
137;total;1;146.921;146.921;146.921
178;initialize;1;5.65825;5.65825;5.65825
178;async;100;0.120895;0.0216672;0.196154
178;inner;100;1.07429;1.04267;1.16056
178;wait;100;3.08037e-05;2.2609e-05;0.000101046
178;boundary;100;0.0745217;0.0705485;0.0924023
178;calc iter;100;1.26974;1.21202;1.33217
178;calc total;1;127.186;127.186;127.186
178;total;1;147.03;147.03;147.03
156;initialize;1;5.67711;5.67711;5.67711
156;async;100;0.0482866;0.0214531;0.176617
156;inner;100;1.11989;1.01502;1.16522
156;wait;100;5.23512e-05;2.06e-05;8.1888e-05
156;boundary;100;0.100314;0.0739392;0.173194
156;calc iter;100;1.26854;1.21116;1.38122
156;calc total;1;127.186;127.186;127.186
156;total;1;147.049;147.049;147.049
138;initialize;1;5.55208;5.55208;5.55208
138;async;100;0.229461;0.0198204;0.267888
138;inner;100;0.962078;0.918989;1.14682
138;wait;100;3.81765e-05;2.1426e-05;0.000122042
138;boundary;100;0.0781595;0.0694935;0.0840636
138;calc iter;100;1.26974;1.23622;1.33225
138;calc total;1;127.186;127.186;127.186
138;total;1;146.92;146.92;146.92
179;initialize;1;5.65997;5.65997;5.65997
179;async;100;0.110312;0.0201311;0.291389
179;inner;100;1.08269;0.981928;1.16538
179;wait;100;3.30332e-05;2.2693e-05;9.3618e-05
179;boundary;100;0.0766272;0.0713202;0.129247
179;calc iter;100;1.26966;1.19082;1.36348
157;initialize;1;5.65957;5.65957;5.65957
157;async;100;0.0429104;0.0170328;0.121523
157;inner;100;1.13216;1.07251;1.17247
157;wait;100;5.22114e-05;2.6289e-05;6.9931e-05
157;boundary;100;0.0934596;0.0735273;0.140887
157;calc iter;100;1.26858;1.23038;1.34008
157;calc total;1;127.186;127.186;127.186
157;total;1;147.031;147.031;147.031
139;initialize;1;5.55784;5.55784;5.55784
139;async;100;0.215425;0.0201851;0.252874
139;inner;100;0.966474;0.923401;1.14925
139;wait;100;4.16851e-05;1.9384e-05;0.000108962
139;boundary;100;0.0874974;0.0714098;0.0991897
139;calc iter;100;1.26944;1.23808;1.34048
139;calc total;1;127.186;127.186;127.186
139;total;1;146.926;146.926;146.926
179;calc total;1;127.186;127.186;127.186
179;total;1;147.032;147.032;147.032
158;initialize;1;5.67278;5.67278;5.67278
158;async;100;0.0522059;0.0218314;0.146255
158;inner;100;1.12168;1.06093;1.16264
158;wait;100;4.59391e-05;2.1262e-05;9.2073e-05
158;boundary;100;0.0946168;0.0743689;0.140703
158;calc iter;100;1.26855;1.22245;1.33832
158;calc total;1;127.186;127.186;127.186
158;total;1;147.044;147.044;147.044
140;initialize;1;5.55784;5.55784;5.55784
140;async;100;0.195097;0.02061;0.264871
140;inner;100;0.932165;0.887929;1.15383
140;wait;100;5.98177e-05;3.3672e-05;7.1914e-05
140;boundary;100;0.140425;0.0721151;0.168568
140;calc iter;100;1.26775;1.21749;1.39215
140;calc total;1;127.186;127.186;127.186
140;total;1;146.926;146.926;146.926
180;initialize;1;5.65711;5.65711;5.65711
180;async;100;0.120877;0.0181161;0.414709
180;inner;100;1.01132;0.868075;1.16329
180;wait;100;7.78958e-05;4.4181e-05;9.1623e-05
180;boundary;100;0.137298;0.0747254;0.183224
180;calc iter;100;1.26957;1.15933;1.60087
180;calc total;1;127.186;127.186;127.186
180;total;1;147.029;147.029;147.029
159;initialize;1;5.67888;5.67888;5.67888
159;async;100;0.0556906;0.0220348;0.220806
159;inner;100;1.09119;1.02976;1.14345
159;wait;100;5.53293e-05;2.0675e-05;0.000116182
159;boundary;100;0.121428;0.0754764;0.158139
159;calc iter;100;1.26837;1.21966;1.3612
159;calc total;1;127.186;127.186;127.186
159;total;1;147.051;147.051;147.051
141;initialize;1;5.54933;5.54933;5.54933
141;async;100;0.22994;0.0208779;0.30202
141;inner;100;0.867427;0.795996;1.14626
141;wait;100;5.78725e-05;4.2062e-05;8.2231e-05
141;boundary;100;0.170211;0.0743309;0.184715
141;calc iter;100;1.26764;1.18273;1.35244
141;calc total;1;127.186;127.186;127.186
141;total;1;146.917;146.917;146.917
181;initialize;1;5.66463;5.66463;5.66463
181;async;100;0.118405;0.0179578;0.417176
181;inner;100;1.02054;0.869147;1.27524
181;wait;100;5.51241e-05;2.8056e-05;7.4218e-05
181;boundary;100;0.130586;0.0728275;0.174958
181;calc iter;100;1.26959;1.1078;1.56881
181;calc total;1;127.186;127.186;127.186
181;total;1;147.036;147.036;147.036
160;initialize;1;5.65264;5.65264;5.65264
160;async;100;0.0721336;0.0210188;0.273917
160;inner;100;1.12082;1.01587;1.16116
160;wait;100;2.79625e-05;1.8594e-05;7.1606e-05
160;boundary;100;0.0757676;0.0727658;0.151369
160;calc iter;100;1.26876;1.18168;1.44119
160;calc total;1;127.186;127.186;127.186
160;total;1;147.024;147.024;147.024
142;initialize;1;5.55442;5.55442;5.55442
142;async;100;0.21942;0.0209265;0.285682
142;inner;100;0.879208;0.810045;1.14598
142;wait;100;6.45805e-05;2.6887e-05;8.3854e-05
142;boundary;100;0.169032;0.0745609;0.178155
142;calc iter;100;1.26773;1.22735;1.35731
142;calc total;1;127.186;127.186;127.186
142;total;1;146.922;146.922;146.922
182;initialize;1;5.66454;5.66454;5.66454
182;async;100;0.114228;0.0177727;0.388805
182;inner;100;1.03261;0.896511;1.16574
182;wait;100;4.74121e-05;2.5971e-05;8.1868e-05
182;boundary;100;0.122784;0.0752791;0.172199
182;calc iter;100;1.26967;1.09137;1.51992
182;calc total;1;127.186;127.186;127.186
182;total;1;147.036;147.036;147.036
161;initialize;1;5.67888;5.67888;5.67888
161;async;100;0.0748196;0.0201558;0.208776
161;inner;100;1.1194;1.03969;1.16078
161;wait;100;3.0896e-05;1.8664e-05;6.8482e-05
161;boundary;100;0.0745285;0.0727755;0.0990257
161;calc iter;100;1.26878;1.19774;1.34753
161;calc total;1;127.186;127.186;127.186
161;total;1;147.051;147.051;147.051
143;initialize;1;5.5578;5.5578;5.5578
143;async;100;0.181601;0.0175234;0.227236
143;inner;100;0.96147;0.917885;1.16045
143;wait;100;4.83799e-05;3.3895e-05;7.089e-05
143;boundary;100;0.125389;0.0725294;0.155894
143;calc iter;100;1.26851;1.23705;1.32286
143;calc total;1;127.186;127.186;127.186
143;total;1;146.926;146.926;146.926
183;initialize;1;5.66463;5.66463;5.66463
183;async;100;0.125844;0.0220244;0.364677
183;inner;100;1.02278;0.964522;1.15284
183;wait;100;5.00826e-05;2.7259e-05;8.1349e-05
183;boundary;100;0.120823;0.0749186;0.169441
183;calc iter;100;1.2695;1.21144;1.42082
183;calc total;1;127.186;127.186;127.186
183;total;1;147.036;147.036;147.036
162;initialize;1;5.66242;5.66242;5.66242
162;async;100;0.0651393;0.0202605;0.145967
162;inner;100;1.12762;1.08235;1.15949
162;wait;100;3.86723e-05;1.9319e-05;7.9495e-05
162;boundary;100;0.0758866;0.073067;0.104718
162;calc iter;100;1.26869;1.21363;1.32591
162;calc total;1;127.186;127.186;127.186
162;total;1;147.034;147.034;147.034
184;initialize;1;5.66459;5.66459;5.66459
184;async;100;0.195656;0.0203281;0.37515
184;inner;100;0.979485;0.935732;1.15095
184;wait;100;3.03579e-05;2.1046e-05;7.5291e-05
184;boundary;100;0.0957126;0.0689078;0.160248
184;calc iter;100;1.27089;1.13342;1.48027
184;calc total;1;127.186;127.186;127.186
184;total;1;147.036;147.036;147.036
163;initialize;1;5.65695;5.65695;5.65695
163;async;100;0.0655131;0.0210925;0.188166
163;inner;100;1.12699;1.0693;1.15945
163;wait;100;3.66155e-05;2.2869e-05;8.5937e-05
163;boundary;100;0.076194;0.073277;0.130952
163;calc iter;100;1.26874;1.21897;1.35146
163;calc total;1;127.186;127.186;127.186
163;total;1;147.029;147.029;147.029
185;initialize;1;5.66232;5.66232;5.66232
185;async;100;0.190327;0.0204778;0.305389
185;inner;100;0.98202;0.935757;1.14989
185;wait;100;2.88132e-05;1.9973e-05;0.000106061
185;boundary;100;0.0985693;0.0690791;0.132763
185;calc iter;100;1.27095;1.13095;1.36115
185;calc total;1;127.186;127.186;127.186
185;total;1;147.034;147.034;147.034
164;initialize;1;5.67533;5.67533;5.67533
164;async;100;0.0570403;0.0174342;0.187777
164;inner;100;1.13266;1.0764;1.16767
164;wait;100;4.19406e-05;2.2452e-05;6.9173e-05
164;boundary;100;0.079132;0.0711895;0.142125
164;calc iter;100;1.26888;1.21261;1.34991
164;calc total;1;127.186;127.186;127.186
164;total;1;147.047;147.047;147.047
186;initialize;1;5.66458;5.66458;5.66458
186;async;100;0.195143;0.0203753;0.282675
186;inner;100;0.992889;0.946943;1.14735
186;wait;100;3.1042e-05;2.2612e-05;8.768e-05
186;boundary;100;0.0826045;0.0694006;0.0976161
186;calc iter;100;1.27067;1.20905;1.33067
186;calc total;1;127.186;127.186;127.186
186;total;1;147.036;147.036;147.036
165;initialize;1;5.67466;5.67466;5.67466
165;async;100;0.0621273;0.0205507;0.161834
165;inner;100;1.12834;1.08038;1.15881
165;wait;100;4.2733e-05;2.3642e-05;0.000113919
165;boundary;100;0.078326;0.0708021;0.120188
165;calc iter;100;1.26884;1.23061;1.32345
165;calc total;1;127.186;127.186;127.186
165;total;1;147.046;147.046;147.046
187;initialize;1;5.66461;5.66461;5.66461
187;async;100;0.181307;0.0204964;0.266788
187;inner;100;1.01058;0.964945;1.15188
187;wait;100;3.13112e-05;2.1967e-05;9.5806e-05
187;boundary;100;0.0784996;0.0716946;0.124658
187;calc iter;100;1.27041;1.18726;1.36189
187;calc total;1;127.186;127.186;127.186
187;total;1;147.036;147.036;147.036
166;initialize;1;5.67887;5.67887;5.67887
166;async;100;0.058654;0.0185579;0.159265
166;inner;100;1.13503;1.08692;1.16974
166;wait;100;2.97321e-05;1.9525e-05;6.4476e-05
166;boundary;100;0.0751996;0.0706162;0.0886809
166;calc iter;100;1.26892;1.21282;1.32303
166;calc total;1;127.186;127.186;127.186
166;total;1;147.051;147.051;147.051
188;initialize;1;5.6646;5.6646;5.6646
188;async;100;0.133103;0.0202331;0.403703
188;inner;100;1.03538;0.91153;1.1565
188;wait;100;4.33955e-05;2.6595e-05;8.3693e-05
188;boundary;100;0.101276;0.073748;0.161769
188;calc iter;100;1.26981;1.16899;1.52545
188;calc total;1;127.186;127.186;127.186
188;total;1;147.036;147.036;147.036
167;initialize;1;5.6789;5.6789;5.6789
167;async;100;0.0685594;0.0217834;0.267939
167;inner;100;1.11495;1.02114;1.14562
167;wait;100;4.15642e-05;1.9004e-05;0.000122754
167;boundary;100;0.0851811;0.0730794;0.136111
167;calc iter;100;1.26873;1.19774;1.39043
167;calc total;1;127.186;127.186;127.186
167;total;1;147.051;147.051;147.051
189;initialize;1;5.66409;5.66409;5.66409
189;async;100;0.130877;0.0206416;0.39064
189;inner;100;1.034;0.945229;1.15031
189;wait;100;4.63702e-05;2.3166e-05;9.0315e-05
189;boundary;100;0.104918;0.0732793;0.13606
189;calc iter;100;1.26985;1.19479;1.47414
189;calc total;1;127.186;127.186;127.186
189;total;1;147.036;147.036;147.036
192;initialize;1;5.68769;5.68769;5.68769
192;async;100;0.167954;0.0216555;0.231631
192;inner;100;1.01885;0.958339;1.16841
192;wait;100;3.30925e-05;2.0789e-05;6.0826e-05
192;boundary;100;0.083131;0.0704485;0.133561
192;calc iter;100;1.26997;1.18522;1.37277
192;calc total;1;127.186;127.186;127.186
192;total;1;147.059;147.059;147.059
190;initialize;1;5.66454;5.66454;5.66454
190;async;100;0.135583;0.0211286;0.394856
190;inner;100;1.03399;0.966705;1.14733
190;wait;100;3.7875e-05;2.404e-05;7.9368e-05
190;boundary;100;0.100262;0.0706126;0.154408
190;calc iter;100;1.26987;1.22493;1.44124
190;calc total;1;127.186;127.186;127.186
190;total;1;147.036;147.036;147.036
193;initialize;1;5.68776;5.68776;5.68776
193;async;100;0.173423;0.0217963;0.233348
193;inner;100;1.01402;0.952744;1.16961
193;wait;100;3.19979e-05;1.903e-05;4.3979e-05
193;boundary;100;0.0824924;0.0703777;0.089862
193;calc iter;100;1.26997;1.24208;1.29237
193;calc total;1;127.186;127.186;127.186
193;total;1;147.059;147.059;147.059
191;initialize;1;5.6646;5.6646;5.6646
191;async;100;0.162027;0.021453;0.377805
191;inner;100;1.01996;0.943715;1.14593
191;wait;100;3.55838e-05;2.2319e-05;0.000115754
191;boundary;100;0.0878432;0.0700079;0.107606
191;calc iter;100;1.26987;1.1705;1.42918
191;calc total;1;127.186;127.186;127.186
191;total;1;147.036;147.036;147.036
194;initialize;1;5.68776;5.68776;5.68776
194;async;100;0.169421;0.021875;0.229968
194;inner;100;1.02405;0.969386;1.16542
194;wait;100;3.2864e-05;2.199e-05;6.996e-05
194;boundary;100;0.0762288;0.0691021;0.0934137
194;calc iter;100;1.26973;1.24024;1.31474
194;calc total;1;127.186;127.186;127.186
194;total;1;147.059;147.059;147.059
195;initialize;1;5.68779;5.68779;5.68779
195;async;100;0.157377;0.0217163;0.210103
195;inner;100;1.03315;0.985474;1.1647
195;wait;100;3.34714e-05;1.8918e-05;7.803e-05
195;boundary;100;0.0788115;0.0693947;0.104989
195;calc iter;100;1.26938;1.10877;1.43686
195;calc total;1;127.186;127.186;127.186
195;total;1;147.059;147.059;147.059
196;initialize;1;5.68776;5.68776;5.68776
196;async;100;0.112667;0.0216064;0.308852
196;inner;100;1.04274;0.999771;1.16081
196;wait;100;5.07242e-05;2.5381e-05;7.8436e-05
196;boundary;100;0.112594;0.074611;0.143039
196;calc iter;100;1.26805;1.21657;1.38475
196;calc total;1;127.186;127.186;127.186
196;total;1;147.059;147.059;147.059
197;initialize;1;5.68772;5.68772;5.68772
197;async;100;0.124549;0.0202829;0.3255
197;inner;100;0.979795;0.883719;1.16326
197;wait;100;5.96574e-05;2.7889e-05;7.7833e-05
197;boundary;100;0.163017;0.0739846;0.179845
197;calc iter;100;1.26742;1.19797;1.52188
197;calc total;1;127.186;127.186;127.186
197;total;1;147.059;147.059;147.059
198;initialize;1;5.68777;5.68777;5.68777
198;async;100;0.104686;0.0206394;0.190855
198;inner;100;1.01987;0.9316;1.16789
198;wait;100;5.43686e-05;3.1231e-05;7.7513e-05
198;boundary;100;0.142862;0.0736659;0.168574
198;calc iter;100;1.26748;1.19401;1.3818
198;calc total;1;127.186;127.186;127.186
198;total;1;147.059;147.059;147.059
199;initialize;1;5.68776;5.68776;5.68776
199;async;100;0.136651;0.0215343;0.195762
199;inner;100;1.0342;1.00001;1.1375
199;wait;100;3.22152e-05;2.1618e-05;9.1795e-05
199;boundary;100;0.0976774;0.0734944;0.108086
199;calc iter;100;1.26856;1.19171;1.32234
199;calc total;1;127.186;127.186;127.186
199;total;1;147.059;147.059;147.059
200;initialize;1;5.68778;5.68778;5.68778
200;async;100;0.116227;0.0209661;0.222892
200;inner;100;1.05271;0.980585;1.15864
200;wait;100;4.24459e-05;2.8985e-05;0.00011375
200;boundary;100;0.099483;0.0747923;0.139412
200;calc iter;100;1.26847;1.19259;1.37917
200;calc total;1;127.186;127.186;127.186
200;total;1;147.059;147.059;147.059
201;initialize;1;5.68776;5.68776;5.68776
201;async;100;0.114026;0.0208935;0.154241
201;inner;100;1.05457;1.00451;1.16117
201;wait;100;4.82119e-05;3.4216e-05;8.7512e-05
201;boundary;100;0.0998572;0.0750419;0.134539
201;calc iter;100;1.2685;1.2324;1.32406
201;calc total;1;127.186;127.186;127.186
201;total;1;147.059;147.059;147.059
216;initialize;1;5.28189;5.28189;5.28189
216;async;100;0.047678;0.021065;0.187034
216;inner;100;1.13863;1.05962;1.17033
216;wait;100;4.21513e-05;1.9712e-05;6.3041e-05
216;boundary;100;0.0813726;0.0724245;0.11721
216;calc iter;100;1.26773;1.19628;1.35145
216;calc total;1;127.186;127.186;127.186
216;total;1;146.654;146.654;146.654
202;initialize;1;5.68774;5.68774;5.68774
202;async;100;0.110023;0.0213611;0.146522
202;inner;100;1.05053;1.01447;1.16077
202;wait;100;4.67568e-05;3.3573e-05;7.5172e-05
202;boundary;100;0.107641;0.0750682;0.14106
202;calc iter;100;1.26824;1.21968;1.31018
202;calc total;1;127.186;127.186;127.186
202;total;1;147.059;147.059;147.059
217;initialize;1;5.28192;5.28192;5.28192
217;async;100;0.0442323;0.0215502;0.123886
217;inner;100;1.14319;1.08509;1.1679
217;wait;100;4.22124e-05;1.905e-05;0.000105124
217;boundary;100;0.0802865;0.0736813;0.141906
217;calc iter;100;1.26775;1.23958;1.32403
203;initialize;1;5.68778;5.68778;5.68778
203;async;100;0.109719;0.01778;0.2944
203;inner;100;1.04049;0.998269;1.16214
203;wait;100;5.53548e-05;2.6396e-05;7.927e-05
203;boundary;100;0.117711;0.0748835;0.149721
203;calc iter;100;1.26798;1.2136;1.38707
203;calc total;1;127.186;127.186;127.186
203;total;1;147.059;147.059;147.059
217;calc total;1;127.186;127.186;127.186
217;total;1;146.654;146.654;146.654
204;initialize;1;5.68781;5.68781;5.68781
204;async;100;0.105671;0.0208676;0.229327
204;inner;100;1.08838;1.02546;1.16213
204;wait;100;4.15392e-05;1.6748e-05;7.3972e-05
204;boundary;100;0.073464;0.0694188;0.0881307
204;calc iter;100;1.26756;1.23046;1.32444
204;calc total;1;127.186;127.186;127.186
204;total;1;147.059;147.059;147.059
218;initialize;1;5.28193;5.28193;5.28193
218;async;100;0.0459731;0.0213869;0.128299
218;inner;100;1.13276;1.08335;1.16377
218;wait;100;5.05038e-05;2.2465e-05;7.4726e-05
218;boundary;100;0.0888816;0.0736767;0.12139
218;calc iter;100;1.26767;1.23533;1.32498
218;calc total;1;127.186;127.186;127.186
218;total;1;146.653;146.653;146.653
205;initialize;1;5.68778;5.68778;5.68778
205;async;100;0.0809879;0.0210524;0.253726
205;inner;100;1.06536;1.0157;1.15414
205;wait;100;5.00928e-05;2.4577e-05;8.5653e-05
205;boundary;100;0.120827;0.0726983;0.150819
205;calc iter;100;1.26723;1.23021;1.39795
205;calc total;1;127.186;127.186;127.186
205;total;1;147.059;147.059;147.059
219;initialize;1;5.28188;5.28188;5.28188
219;async;100;0.0409456;0.0195063;0.100186
219;inner;100;1.13838;1.08947;1.17107
219;wait;100;4.92905e-05;2.0877e-05;7.1992e-05
219;boundary;100;0.0883453;0.0737389;0.146455
219;calc iter;100;1.26772;1.22482;1.36116
219;calc total;1;127.186;127.186;127.186
219;total;1;146.653;146.653;146.653
206;initialize;1;5.68775;5.68775;5.68775
206;async;100;0.0919556;0.0214749;0.183669
206;inner;100;1.08167;1.04748;1.15193
206;wait;100;4.08593e-05;2.186e-05;0.000110743
206;boundary;100;0.0936394;0.0711649;0.122782
206;calc iter;100;1.2673;1.21913;1.32746
206;calc total;1;127.186;127.186;127.186
206;total;1;147.059;147.059;147.059
220;initialize;1;5.28189;5.28189;5.28189
220;async;100;0.0526963;0.0207207;0.113747
220;inner;100;1.13374;1.08637;1.15878
220;wait;100;4.41804e-05;1.9713e-05;0.000105674
220;boundary;100;0.0813547;0.0736905;0.119817
220;calc iter;100;1.26784;1.2399;1.31695
220;calc total;1;127.186;127.186;127.186
220;total;1;146.654;146.654;146.654
207;initialize;1;5.68775;5.68775;5.68775
207;async;100;0.134035;0.021703;0.22455
221;initialize;1;5.27888;5.27888;5.27888
221;async;100;0.0501883;0.020559;0.115991
221;inner;100;1.14132;1.09264;1.18144
221;wait;100;4.02317e-05;2.2748e-05;7.2583e-05
221;boundary;100;0.0763532;0.0717956;0.115463
221;calc iter;100;1.2679;1.22428;1.31817
221;calc total;1;127.186;127.186;127.186
221;total;1;146.65;146.65;146.65
207;inner;100;1.06002;1.02372;1.14085
207;wait;100;2.58672e-05;1.6839e-05;0.000119098
207;boundary;100;0.0736496;0.0695562;0.096857
207;calc iter;100;1.26773;1.19015;1.32608
207;calc total;1;127.186;127.186;127.186
207;total;1;147.059;147.059;147.059
222;initialize;1;5.27913;5.27913;5.27913
222;async;100;0.0518689;0.018918;0.143519
222;inner;100;1.13994;1.08885;1.16739
222;wait;100;3.39752e-05;1.8722e-05;6.1811e-05
222;boundary;100;0.0760363;0.0721493;0.111669
222;calc iter;100;1.26788;1.22243;1.33256
222;calc total;1;127.186;127.186;127.186
222;total;1;146.651;146.651;146.651
208;initialize;1;5.68779;5.68779;5.68779
208;async;100;0.119033;0.021069;0.233868
208;inner;100;1.07703;1.04228;1.15599
208;wait;100;2.39162e-05;1.6769e-05;5.4225e-05
208;boundary;100;0.0717316;0.06913;0.0934855
208;calc iter;100;1.26782;1.19817;1.35178
208;calc total;1;127.186;127.186;127.186
208;total;1;147.059;147.059;147.059
223;initialize;1;5.28191;5.28191;5.28191
223;async;100;0.0554453;0.0211764;0.172276
223;inner;100;1.111;1.04742;1.14248
223;wait;100;5.97236e-05;2.918e-05;0.000124402
223;boundary;100;0.101164;0.0730156;0.149622
223;calc iter;100;1.26767;1.22499;1.31857
223;calc total;1;127.186;127.186;127.186
223;total;1;146.654;146.654;146.654
209;initialize;1;5.6878;5.6878;5.6878
209;async;100;0.12066;0.0204326;0.187406
209;inner;100;1.07591;1.04116;1.15606
209;wait;100;2.67237e-05;1.625e-05;9.1805e-05
209;boundary;100;0.0712281;0.0686993;0.0802801
209;calc iter;100;1.26783;1.24583;1.31918
209;calc total;1;127.186;127.186;127.186
209;total;1;147.059;147.059;147.059
224;initialize;1;5.27729;5.27729;5.27729
224;async;100;0.0648933;0.0204913;0.233792
224;inner;100;1.12727;1.04778;1.16161
224;wait;100;2.72045e-05;1.5662e-05;7.6652e-05
224;boundary;100;0.075797;0.0706544;0.135296
224;calc iter;100;1.26799;1.19498;1.4169
224;calc total;1;127.186;127.186;127.186
224;total;1;146.649;146.649;146.649
210;initialize;1;5.68775;5.68775;5.68775
210;async;100;0.113118;0.0207968;0.153165
210;inner;100;1.08151;1.04804;1.15352
210;wait;100;3.39176e-05;1.991e-05;9.2831e-05
210;boundary;100;0.0730957;0.0700264;0.0915278
210;calc iter;100;1.26776;1.23694;1.3008
210;calc total;1;127.186;127.186;127.186
210;total;1;147.059;147.059;147.059
225;initialize;1;5.28193;5.28193;5.28193
225;async;100;0.0658429;0.0198227;0.192004
225;inner;100;1.1267;1.06738;1.16153
225;wait;100;2.89442e-05;1.6344e-05;0.000103639
225;boundary;100;0.0754103;0.0706108;0.105542
225;calc iter;100;1.26798;1.20309;1.35375
225;calc total;1;127.186;127.186;127.186
225;total;1;146.654;146.654;146.654
211;initialize;1;5.68774;5.68774;5.68774
211;async;100;0.106415;0.0208376;0.230998
211;inner;100;1.08195;1.02408;1.15379
211;wait;100;4.08736e-05;2.3988e-05;7.4378e-05
211;boundary;100;0.07927;0.0689553;0.0975021
211;calc iter;100;1.26768;1.23217;1.32406
211;calc total;1;127.186;127.186;127.186
211;total;1;147.059;147.059;147.059
226;initialize;1;5.28192;5.28192;5.28192
226;async;100;0.0578036;0.0167837;0.134635
226;inner;100;1.13361;1.08579;1.179
226;wait;100;3.11229e-05;1.8518e-05;7.6244e-05
226;boundary;100;0.0765041;0.0714347;0.120222
226;calc iter;100;1.26795;1.22924;1.31637
226;calc total;1;127.186;127.186;127.186
226;total;1;146.654;146.654;146.654
212;initialize;1;5.68775;5.68775;5.68775
212;async;100;0.0754563;0.0205487;0.136668
212;inner;100;1.06954;1.02155;1.15832
212;wait;100;5.55728e-05;2.7092e-05;8.8427e-05
212;boundary;100;0.122544;0.0721998;0.159112
212;calc iter;100;1.2676;1.23384;1.33599
212;calc total;1;127.186;127.186;127.186
212;total;1;147.059;147.059;147.059
227;initialize;1;5.28192;5.28192;5.28192
227;async;100;0.0603512;0.0209771;0.125942
227;inner;100;1.13204;1.09299;1.16022
227;wait;100;3.52216e-05;2.1404e-05;0.000120458
227;boundary;100;0.0755333;0.0709501;0.108965
213;initialize;1;5.68776;5.68776;5.68776
213;async;100;0.0815383;0.0210271;0.146822
213;inner;100;1.05705;0.998608;1.15625
213;wait;100;5.08484e-05;2.2572e-05;6.8727e-05
213;boundary;100;0.128892;0.0720836;0.167226
213;calc iter;100;1.26753;1.22214;1.33976
213;calc total;1;127.186;127.186;127.186
213;total;1;147.059;147.059;147.059
227;calc iter;100;1.26796;1.23817;1.31304
227;calc total;1;127.186;127.186;127.186
227;total;1;146.653;146.653;146.653
214;initialize;1;5.68782;5.68782;5.68782
214;async;100;0.0817343;0.0173224;0.145639
214;inner;100;1.05884;1.00401;1.15804
214;wait;100;4.85154e-05;2.0505e-05;7.5115e-05
214;boundary;100;0.12694;0.0723334;0.156486
214;calc iter;100;1.26756;1.22205;1.33358
214;calc total;1;127.186;127.186;127.186
214;total;1;147.059;147.059;147.059
228;initialize;1;5.28194;5.28194;5.28194
228;async;100;0.0494692;0.0192178;0.130773
228;inner;100;1.1191;1.03934;1.1653
228;wait;100;6.60666e-05;2.5614e-05;8.6756e-05
228;boundary;100;0.0996452;0.0740841;0.168689
228;calc iter;100;1.26829;1.20949;1.33255
228;calc total;1;127.186;127.186;127.186
228;total;1;146.653;146.653;146.653
215;initialize;1;5.6878;5.6878;5.6878
215;async;100;0.0845261;0.0215586;0.151742
215;inner;100;1.0629;1.00754;1.14422
215;wait;100;5.16404e-05;2.6051e-05;0.000122429
215;boundary;100;0.119932;0.0722161;0.157082
215;calc iter;100;1.26742;1.2189;1.3314
215;calc total;1;127.186;127.186;127.186
215;total;1;147.059;147.059;147.059
229;initialize;1;5.27796;5.27796;5.27796
229;async;100;0.0473676;0.0170613;0.144204
229;inner;100;1.12292;1.05554;1.16786
229;wait;100;4.60954e-05;1.992e-05;6.6279e-05
229;boundary;100;0.0979365;0.0743624;0.146633
229;calc iter;100;1.26827;1.21243;1.32893
229;calc total;1;127.186;127.186;127.186
229;total;1;146.65;146.65;146.65
230;initialize;1;5.27841;5.27841;5.27841
230;async;100;0.052905;0.0174025;0.267641
230;inner;100;1.12225;1.05145;1.16355
230;wait;100;4.63329e-05;2.0736e-05;6.582e-05
230;boundary;100;0.0930972;0.0744151;0.146564
230;calc iter;100;1.2683;1.21348;1.41757
230;calc total;1;127.186;127.186;127.186
230;total;1;146.65;146.65;146.65
231;initialize;1;5.27659;5.27659;5.27659
231;async;100;0.0535468;0.0170915;0.188031
231;inner;100;1.10094;1.02585;1.15248
231;wait;100;6.28615e-05;2.5176e-05;0.0001163
231;boundary;100;0.11357;0.0754037;0.158804
231;calc iter;100;1.26812;1.21571;1.34094
231;calc total;1;127.186;127.186;127.186
231;total;1;146.648;146.648;146.648
232;initialize;1;5.27618;5.27618;5.27618
232;async;100;0.073564;0.0190886;0.241393
232;inner;100;1.11865;1.04314;1.16421
232;wait;100;2.70667e-05;1.7315e-05;6.6761e-05
232;boundary;100;0.0763183;0.0717324;0.136988
232;calc iter;100;1.26856;1.1927;1.42155
232;calc total;1;127.186;127.186;127.186
232;total;1;146.648;146.648;146.648
233;initialize;1;5.28195;5.28195;5.28195
233;async;100;0.0774962;0.019575;0.198396
233;inner;100;1.11497;1.06634;1.1592
233;wait;100;2.9371e-05;1.9791e-05;8.8595e-05
233;boundary;100;0.0760662;0.0731006;0.11468
233;calc iter;100;1.26856;1.21847;1.34549
233;calc total;1;127.186;127.186;127.186
233;total;1;146.654;146.654;146.654
234;initialize;1;5.27968;5.27968;5.27968
234;async;100;0.069016;0.0207149;0.130979
234;inner;100;1.12203;1.08118;1.1582
234;wait;100;3.93083e-05;2.2285e-05;0.000116037
234;boundary;100;0.0773756;0.0744154;0.11849
234;calc iter;100;1.26846;1.23023;1.31505
234;calc total;1;127.186;127.186;127.186
234;total;1;146.651;146.651;146.651
235;initialize;1;5.28192;5.28192;5.28192
235;async;100;0.0658455;0.0204326;0.159013
235;inner;100;1.1264;1.05356;1.16342
235;wait;100;3.07946e-05;1.9006e-05;8.9309e-05
235;boundary;100;0.0762681;0.0736873;0.113027
235;calc iter;100;1.26855;1.22766;1.31643
235;calc total;1;127.186;127.186;127.186
235;total;1;146.653;146.653;146.653
236;initialize;1;5.2769;5.2769;5.2769
236;async;100;0.0542372;0.0191286;0.14222
236;inner;100;1.13346;1.08647;1.17013
236;wait;100;3.45668e-05;1.7369e-05;6.0122e-05
236;boundary;100;0.0809479;0.0700629;0.102907
236;calc iter;100;1.26868;1.23855;1.32606
236;calc total;1;127.186;127.186;127.186
236;total;1;146.648;146.648;146.648
240;initialize;1;5.59548;5.59548;5.59548
240;async;100;0.123923;0.0196178;0.290337
240;inner;100;1.06073;0.977575;1.1608
240;wait;100;4.20548e-05;2.5484e-05;6.9983e-05
240;boundary;100;0.0842914;0.0723675;0.129795
240;calc iter;100;1.26899;1.19628;1.37671
240;calc total;1;127.186;127.186;127.186
240;total;1;146.967;146.967;146.967
264;initialize;1;5.521;5.521;5.521
264;async;100;0.11338;0.0217132;0.221827
264;inner;100;1.07801;1.02053;1.17265
264;wait;100;2.62993e-05;1.6652e-05;4.9541e-05
264;boundary;100;0.0761687;0.0686195;0.122798
264;calc iter;100;1.26759;1.2046;1.36136
264;calc total;1;127.186;127.186;127.186
264;total;1;146.893;146.893;146.893
288;initialize;1;5.58626;5.58626;5.58626
288;async;100;0.054765;0.0210758;0.274837
288;inner;100;1.12945;1.04553;1.16098
288;wait;100;4.27636e-05;1.9268e-05;7.7118e-05
288;boundary;100;0.0830908;0.0715448;0.11882
288;calc iter;100;1.26735;1.21399;1.39389
288;calc total;1;127.186;127.186;127.186
288;total;1;146.958;146.958;146.958
237;initialize;1;5.28191;5.28191;5.28191
237;async;100;0.0587215;0.0207456;0.148618
237;inner;100;1.12989;1.0811;1.16385
237;wait;100;4.03701e-05;2.1995e-05;8.3986e-05
237;boundary;100;0.08002;0.0699355;0.0984909
237;calc iter;100;1.26867;1.22405;1.30997
237;calc total;1;127.186;127.186;127.186
237;total;1;146.653;146.653;146.653
241;initialize;1;5.60322;5.60322;5.60322
241;async;100;0.125463;0.0208862;0.209472
241;inner;100;1.06056;0.989114;1.15847
241;wait;100;3.66269e-05;2.1971e-05;7.107e-05
241;boundary;100;0.082959;0.0725181;0.129901
241;calc iter;100;1.26902;1.22358;1.34778
241;calc total;1;127.186;127.186;127.186
241;total;1;146.975;146.975;146.975
265;initialize;1;5.521;5.521;5.521
265;async;100;0.11378;0.0202019;0.174309
265;inner;100;1.07846;1.03841;1.16973
265;wait;100;3.11598e-05;2.3281e-05;5.859e-05
265;boundary;100;0.0752976;0.0687687;0.0840187
265;calc iter;100;1.26757;1.22637;1.30301
265;calc total;1;127.186;127.186;127.186
265;total;1;146.893;146.893;146.893
289;initialize;1;5.58629;5.58629;5.58629
289;async;100;0.0523657;0.0195966;0.129844
289;inner;100;1.13027;1.05737;1.16085
289;wait;100;4.03698e-05;2.0858e-05;7.1599e-05
289;boundary;100;0.0846675;0.0734471;0.135083
289;calc iter;100;1.26735;1.21749;1.31685
289;calc total;1;127.186;127.186;127.186
289;total;1;146.958;146.958;146.958
238;initialize;1;5.28012;5.28012;5.28012
238;async;100;0.0625583;0.020354;0.290142
238;inner;100;1.12807;1.00246;1.16635
238;wait;100;3.72333e-05;2.0725e-05;7.134e-05
238;boundary;100;0.0780027;0.0700788;0.0916924
238;calc iter;100;1.26867;1.20985;1.37352
238;calc total;1;127.186;127.186;127.186
238;total;1;146.652;146.652;146.652
242;initialize;1;5.60315;5.60315;5.60315
242;async;100;0.114439;0.0209863;0.196285
242;inner;100;1.05519;0.966121;1.15988
242;wait;100;4.98371e-05;2.2652e-05;8.0658e-05
242;boundary;100;0.0992169;0.07341;0.148171
242;calc iter;100;1.2689;1.23356;1.35372
242;calc total;1;127.186;127.186;127.186
242;total;1;146.975;146.975;146.975
266;initialize;1;5.52104;5.52104;5.52104
266;async;100;0.106806;0.0199387;0.158137
266;inner;100;1.0861;1.04616;1.16701
266;wait;100;3.1635e-05;1.7835e-05;7.0871e-05
266;boundary;100;0.0744885;0.0694505;0.0924184
266;calc iter;100;1.26743;1.23235;1.30744
266;calc total;1;127.186;127.186;127.186
266;total;1;146.893;146.893;146.893
290;initialize;1;5.58628;5.58628;5.58628
290;async;100;0.0520957;0.0211605;0.141255
290;inner;100;1.12484;1.04986;1.15906
290;wait;100;5.16391e-05;2.4118e-05;0.000103331
290;boundary;100;0.0903164;0.0737564;0.143129
290;calc iter;100;1.2673;1.22869;1.32442
290;calc total;1;127.186;127.186;127.186
290;total;1;146.958;146.958;146.958
239;initialize;1;5.27566;5.27566;5.27566
239;async;100;0.0721048;0.0216853;0.224096
239;inner;100;1.10838;1.04399;1.13499
239;wait;100;4.4374e-05;2.3974e-05;0.000119142
239;boundary;100;0.0879586;0.0735748;0.112864
239;calc iter;100;1.26849;1.21937;1.3486
239;calc total;1;127.186;127.186;127.186
239;total;1;146.647;146.647;146.647
243;initialize;1;5.60316;5.60316;5.60316
243;async;100;0.114348;0.0212904;0.335651
243;inner;100;1.04798;0.951142;1.15517
243;wait;100;4.29312e-05;2.1471e-05;8.787e-05
243;boundary;100;0.106492;0.0736677;0.152336
243;calc iter;100;1.26887;1.20653;1.36151
243;calc total;1;127.186;127.186;127.186
243;total;1;146.975;146.975;146.975
267;initialize;1;5.52106;5.52106;5.52106
267;async;100;0.102726;0.0206112;0.218166
267;inner;100;1.08759;1.0299;1.1644
267;wait;100;4.21792e-05;2.8069e-05;8.9726e-05
267;boundary;100;0.0769593;0.0702997;0.0959086
267;calc iter;100;1.26732;1.21034;1.33729
267;calc total;1;127.186;127.186;127.186
267;total;1;146.893;146.893;146.893
291;initialize;1;5.5863;5.5863;5.5863
291;async;100;0.0515228;0.0170866;0.189923
291;inner;100;1.12517;1.04243;1.1602
291;wait;100;5.04694e-05;2.5781e-05;9.5853e-05
291;boundary;100;0.0905692;0.0737734;0.126053
291;calc iter;100;1.26732;1.21053;1.31947
291;calc total;1;127.186;127.186;127.186
291;total;1;146.958;146.958;146.958
312;initialize;1;5.54384;5.54384;5.54384
312;async;100;0.0975139;0.021012;0.24501
312;inner;100;1.09547;1.05007;1.16399
312;wait;100;3.03512e-05;2.0204e-05;5.2327e-05
312;boundary;100;0.0753167;0.0699166;0.115403
312;calc iter;100;1.26833;1.18151;1.3785
312;calc total;1;127.186;127.186;127.186
312;total;1;146.916;146.916;146.916
244;initialize;1;5.59689;5.59689;5.59689
244;async;100;0.105649;0.0206624;0.302445
244;inner;100;1.02685;0.904994;1.15777
244;wait;100;5.80488e-05;2.8372e-05;7.7658e-05
244;boundary;100;0.13632;0.0730815;0.164151
244;calc iter;100;1.26887;1.18786;1.46164
244;calc total;1;127.186;127.186;127.186
244;total;1;146.969;146.969;146.969
268;initialize;1;5.52102;5.52102;5.52102
268;async;100;0.0705264;0.0215891;0.14876
268;inner;100;1.103;1.06288;1.1685
268;wait;100;5.35409e-05;2.9528e-05;7.2887e-05
268;boundary;100;0.0934727;0.0736436;0.121032
268;calc iter;100;1.26705;1.22775;1.31229
268;calc total;1;127.186;127.186;127.186
268;total;1;146.893;146.893;146.893
292;initialize;1;5.58631;5.58631;5.58631
292;async;100;0.0553961;0.0184098;0.197621
292;inner;100;1.13035;1.03689;1.20698
292;wait;100;4.77142e-05;2.2153e-05;6.7438e-05
292;boundary;100;0.0817261;0.0730026;0.150653
292;calc iter;100;1.26752;1.15666;1.41135
292;calc total;1;127.186;127.186;127.186
292;total;1;146.958;146.958;146.958
313;initialize;1;5.54383;5.54383;5.54383
313;async;100;0.105558;0.0202062;0.136377
313;inner;100;1.08753;1.03387;1.14905
313;wait;100;2.65494e-05;1.7851e-05;0.000118078
313;boundary;100;0.0751564;0.07075;0.176093
313;calc iter;100;1.26827;1.15216;1.37929
313;calc total;1;127.186;127.186;127.186
313;total;1;146.916;146.916;146.916
245;initialize;1;5.60318;5.60318;5.60318
245;async;100;0.117047;0.0198078;0.414314
245;inner;100;1.01043;0.890216;1.1519
245;wait;100;5.90846e-05;2.8698e-05;9.5286e-05
245;boundary;100;0.141327;0.0747088;0.164952
245;calc iter;100;1.26886;1.1699;1.53839
245;calc total;1;127.186;127.186;127.186
245;total;1;146.975;146.975;146.975
269;initialize;1;5.52101;5.52101;5.52101
269;async;100;0.0685504;0.019131;0.246841
269;inner;100;1.06435;0.995262;1.16407
269;wait;100;6.86824e-05;3.0625e-05;9.4693e-05
269;boundary;100;0.13383;0.0739393;0.242157
269;calc iter;100;1.2668;1.1807;1.42852
269;calc total;1;127.186;127.186;127.186
269;total;1;146.893;146.893;146.893
293;initialize;1;5.58091;5.58091;5.58091
293;async;100;0.0595522;0.0200119;0.281077
293;inner;100;1.128;1.0076;1.15798
293;wait;100;4.06002e-05;1.8743e-05;8.3956e-05
293;boundary;100;0.0799138;0.0724071;0.11815
293;calc iter;100;1.26751;1.21765;1.36567
293;calc total;1;127.186;127.186;127.186
293;total;1;146.952;146.952;146.952
314;initialize;1;5.54389;5.54389;5.54389
314;async;100;0.0993067;0.0205923;0.133796
314;inner;100;1.0946;1.06914;1.15493
314;wait;100;2.98229e-05;1.8237e-05;6.6554e-05
246;initialize;1;5.60298;5.60298;5.60298
246;async;100;0.100746;0.0202994;0.221337
246;inner;100;1.03685;0.938307;1.16351
246;wait;100;5.44534e-05;2.7177e-05;7.8733e-05
246;boundary;100;0.131309;0.0725119;0.174082
246;calc iter;100;1.26896;1.22804;1.39606
246;calc total;1;127.186;127.186;127.186
246;total;1;146.975;146.975;146.975
270;initialize;1;5.52106;5.52106;5.52106
270;async;100;0.0708663;0.0174087;0.163715
270;inner;100;1.08465;1.03123;1.20832
270;wait;100;6.49807e-05;3.0034e-05;9.4542e-05
270;boundary;100;0.111272;0.07376;0.136666
270;calc iter;100;1.26686;1.20874;1.35842
270;calc total;1;127.186;127.186;127.186
270;total;1;146.893;146.893;146.893
294;initialize;1;5.58631;5.58631;5.58631
294;async;100;0.061613;0.0200687;0.338124
294;inner;100;1.1262;0.994113;1.15724
294;wait;100;4.81104e-05;2.5976e-05;0.000124706
294;boundary;100;0.0796358;0.0729344;0.153241
294;calc iter;100;1.2675;1.12329;1.48553
294;calc total;1;127.186;127.186;127.186
294;total;1;146.958;146.958;146.958
314;boundary;100;0.0742461;0.0714684;0.102096
314;calc iter;100;1.26819;1.23153;1.31461
314;calc total;1;127.186;127.186;127.186
314;total;1;146.916;146.916;146.916
247;initialize;1;5.59859;5.59859;5.59859
247;async;100;0.118371;0.021162;0.22832
247;inner;100;1.01456;0.953658;1.1386
247;wait;100;5.10101e-05;2.5075e-05;7.6719e-05
247;boundary;100;0.13575;0.0725983;0.181506
247;calc iter;100;1.26873;1.20971;1.34043
247;calc total;1;127.186;127.186;127.186
247;total;1;146.97;146.97;146.97
271;initialize;1;5.52104;5.52104;5.52104
271;async;100;0.0938963;0.020905;0.197264
271;inner;100;1.08452;1.04883;1.14325
271;wait;100;3.9829e-05;2.5196e-05;0.00012395
271;boundary;100;0.0886091;0.0734545;0.110088
271;calc iter;100;1.26707;1.21929;1.35472
271;calc total;1;127.186;127.186;127.186
271;total;1;146.893;146.893;146.893
295;initialize;1;5.58627;5.58627;5.58627
295;async;100;0.0635466;0.0207765;0.245243
295;inner;100;1.10055;1.00403;1.134
295;wait;100;6.30416e-05;2.2297e-05;0.000125052
295;boundary;100;0.103167;0.0705839;0.139849
295;calc iter;100;1.26733;1.22106;1.32587
295;calc total;1;127.186;127.186;127.186
295;total;1;146.958;146.958;146.958
248;initialize;1;5.60314;5.60314;5.60314
248;async;100;0.176653;0.0198354;0.30591
248;inner;100;1.01425;0.950954;1.13713
248;wait;100;2.47484e-05;1.6299e-05;0.000129104
248;boundary;100;0.0785199;0.068628;0.143553
248;calc iter;100;1.26945;1.11917;1.40047
248;calc total;1;127.186;127.186;127.186
248;total;1;146.975;146.975;146.975
272;initialize;1;5.521;5.521;5.521
272;async;100;0.0680901;0.0209362;0.161034
272;inner;100;1.10804;1.05499;1.17155
272;wait;100;4.202e-05;2.0041e-05;7.5348e-05
272;boundary;100;0.0910041;0.0739731;0.123458
272;calc iter;100;1.26718;1.20793;1.35612
272;calc total;1;127.186;127.186;127.186
272;total;1;146.893;146.893;146.893
296;initialize;1;5.58628;5.58628;5.58628
296;async;100;0.0716783;0.0201312;0.20816
296;inner;100;1.11999;1.04107;1.23585
296;wait;100;2.80624e-05;1.8205e-05;7.5984e-05
296;boundary;100;0.0759708;0.0703713;0.130236
296;calc iter;100;1.26767;1.16002;1.44027
296;calc total;1;127.186;127.186;127.186
296;total;1;146.958;146.958;146.958
249;initialize;1;5.60317;5.60317;5.60317
249;async;100;0.168504;0.020359;0.278432
249;inner;100;1.02213;0.934533;1.14995
249;wait;100;2.25981e-05;1.5927e-05;8.4855e-05
249;boundary;100;0.0788808;0.0689513;0.0864816
249;calc iter;100;1.26954;1.21706;1.3015
249;calc total;1;127.186;127.186;127.186
249;total;1;146.975;146.975;146.975
273;initialize;1;5.52107;5.52107;5.52107
273;async;100;0.0735189;0.020595;0.132103
273;inner;100;1.09645;1.0491;1.16022
273;wait;100;5.16009e-05;2.7133e-05;8.5314e-05
273;boundary;100;0.0970943;0.0765696;0.127675
273;calc iter;100;1.26712;1.23899;1.32461
273;calc total;1;127.186;127.186;127.186
273;total;1;146.893;146.893;146.893
297;initialize;1;5.58632;5.58632;5.58632
297;async;100;0.0694578;0.020409;0.154524
297;inner;100;1.1239;1.05642;1.16238
297;wait;100;2.98416e-05;2.2221e-05;6.1655e-05
297;boundary;100;0.0743076;0.07017;0.100428
297;calc iter;100;1.26769;1.21538;1.31555
297;calc total;1;127.186;127.186;127.186
297;total;1;146.958;146.958;146.958
250;initialize;1;5.60317;5.60317;5.60317
250;async;100;0.164987;0.0198958;0.259737
250;inner;100;1.02967;0.989592;1.13954
250;wait;100;2.744e-05;1.7521e-05;0.000125929
250;boundary;100;0.0746298;0.0705175;0.0863074
250;calc iter;100;1.26932;1.23875;1.34651
250;calc total;1;127.186;127.186;127.186
250;total;1;146.975;146.975;146.975
274;initialize;1;5.52102;5.52102;5.52102
274;async;100;0.0661661;0.0208627;0.106319
274;inner;100;1.09867;1.06008;1.18191
274;wait;100;4.85352e-05;2.4112e-05;9.4111e-05
274;boundary;100;0.102217;0.0743776;0.135575
274;calc iter;100;1.26711;1.2192;1.33177
274;calc total;1;127.186;127.186;127.186
274;total;1;146.893;146.893;146.893
298;initialize;1;5.58633;5.58633;5.58633
298;async;100;0.0635558;0.0205649;0.139554
298;inner;100;1.12908;1.05999;1.1629
298;wait;100;2.856e-05;1.7872e-05;6.5638e-05
298;boundary;100;0.0749668;0.0707691;0.1203
298;calc iter;100;1.26764;1.21258;1.33749
298;calc total;1;127.186;127.186;127.186
298;total;1;146.958;146.958;146.958
251;initialize;1;5.60317;5.60317;5.60317
251;async;100;0.147836;0.020021;0.186448
251;inner;100;1.04637;0.995938;1.15859
251;wait;100;3.18062e-05;2.267e-05;0.000101781
251;boundary;100;0.0750028;0.0700637;0.142763
251;calc iter;100;1.26924;1.14365;1.47122
251;calc total;1;127.186;127.186;127.186
251;total;1;146.975;146.975;146.975
275;initialize;1;5.52101;5.52101;5.52101
275;async;100;0.0701874;0.0216508;0.145393
275;inner;100;1.0858;1.03673;1.15911
275;wait;100;7.30499e-05;4.2606e-05;0.000100138
275;boundary;100;0.110983;0.0769258;0.138903
275;calc iter;100;1.26704;1.23978;1.3086
275;calc total;1;127.186;127.186;127.186
275;total;1;146.893;146.893;146.893
299;initialize;1;5.58627;5.58627;5.58627
299;async;100;0.0647628;0.0213535;0.146266
299;inner;100;1.12685;1.06461;1.16115
299;wait;100;3.12779e-05;1.83e-05;6.5487e-05
299;boundary;100;0.0760367;0.0705971;0.106652
299;calc iter;100;1.26768;1.23725;1.31576
299;calc total;1;127.186;127.186;127.186
299;total;1;146.958;146.958;146.958
252;initialize;1;5.58691;5.58691;5.58691
252;async;100;0.105331;0.0196246;0.280078
252;inner;100;1.06825;1.01313;1.15919
252;wait;100;3.75696e-05;1.7675e-05;9.0361e-05
252;boundary;100;0.0948137;0.0688759;0.119104
252;calc iter;100;1.26843;1.2215;1.37094
252;calc total;1;127.186;127.186;127.186
252;total;1;146.959;146.959;146.959
276;initialize;1;5.52101;5.52101;5.52101
276;async;100;0.0389822;0.018307;0.146715
276;inner;100;1.14511;1.09219;1.16723
276;wait;100;5.80743e-05;2.132e-05;0.000115735
276;boundary;100;0.0830311;0.0728573;0.099849
276;calc iter;100;1.26719;1.2327;1.33409
276;calc total;1;127.186;127.186;127.186
276;total;1;146.893;146.893;146.893
300;initialize;1;5.58331;5.58331;5.58331
300;async;100;0.0599898;0.0170085;0.241312
300;inner;100;1.12395;1.00423;1.16651
300;wait;100;4.37912e-05;2.503e-05;7.973e-05
300;boundary;100;0.0841489;0.0741332;0.163381
300;calc iter;100;1.26813;1.20045;1.4301
300;calc total;1;127.186;127.186;127.186
300;total;1;146.955;146.955;146.955
253;initialize;1;5.60084;5.60084;5.60084
253;async;100;0.104356;0.0208393;0.188871
253;inner;100;1.04067;1.001;1.14893
253;wait;100;5.30074e-05;2.5878e-05;7.5441e-05
253;boundary;100;0.123284;0.0697913;0.153954
253;calc iter;100;1.26836;1.24185;1.34643
253;calc total;1;127.186;127.186;127.186
253;total;1;146.973;146.973;146.973
277;initialize;1;5.52103;5.52103;5.52103
277;async;100;0.0413948;0.0197258;0.126977
277;inner;100;1.14133;1.07703;1.16349
277;wait;100;4.93821e-05;2.4935e-05;9.8287e-05
277;boundary;100;0.0843253;0.0731702;0.127844
277;calc iter;100;1.26711;1.24109;1.33323
277;calc total;1;127.186;127.186;127.186
277;total;1;146.893;146.893;146.893
301;initialize;1;5.5863;5.5863;5.5863
301;async;100;0.0637596;0.0168311;0.364463
301;inner;100;1.12021;0.981254;1.16388
301;wait;100;4.05045e-05;2.408e-05;6.9223e-05
301;boundary;100;0.084079;0.0737195;0.14597
301;calc iter;100;1.26809;1.22597;1.42516
301;calc total;1;127.186;127.186;127.186
301;total;1;146.958;146.958;146.958
254;initialize;1;5.60322;5.60322;5.60322
254;async;100;0.102246;0.0212046;0.188054
254;inner;100;1.05414;1.00333;1.15206
254;wait;100;4.72109e-05;1.9285e-05;0.000109223
254;boundary;100;0.111975;0.0693816;0.146741
254;calc iter;100;1.26841;1.20867;1.3626
254;calc total;1;127.186;127.186;127.186
254;total;1;146.975;146.975;146.975
278;initialize;1;5.52099;5.52099;5.52099
278;async;100;0.042164;0.0173137;0.224247
278;inner;100;1.14352;1.08193;1.16582
278;wait;100;3.92855e-05;1.6364e-05;7.2276e-05
278;boundary;100;0.0814263;0.0709848;0.140121
278;calc iter;100;1.26715;1.23656;1.37719
278;calc total;1;127.186;127.186;127.186
278;total;1;146.893;146.893;146.893
302;initialize;1;5.58629;5.58629;5.58629
302;async;100;0.0672649;0.0170298;0.475974
302;inner;100;1.11698;0.868918;1.16446
302;wait;100;3.82243e-05;1.9078e-05;6.2912e-05
302;boundary;100;0.0838021;0.0738725;0.147349
302;calc iter;100;1.26809;1.10285;1.49229
255;initialize;1;5.59328;5.59328;5.59328
255;async;100;0.123329;0.0213739;0.203082
255;inner;100;1.05841;1.02199;1.14829
255;wait;100;3.56656e-05;2.0565e-05;0.000117303
255;boundary;100;0.086612;0.0700359;0.105846
255;calc iter;100;1.26838;1.20877;1.35533
255;calc total;1;127.186;127.186;127.186
255;total;1;146.965;146.965;146.965
279;initialize;1;5.52098;5.52098;5.52098
279;async;100;0.0461289;0.0168737;0.150425
279;inner;100;1.13691;1.06359;1.15676
279;wait;100;5.14957e-05;1.9487e-05;0.000122591
279;boundary;100;0.0838793;0.0729534;0.138658
279;calc iter;100;1.26697;1.21921;1.34608
279;calc total;1;127.186;127.186;127.186
279;total;1;146.893;146.893;146.893
302;calc total;1;127.186;127.186;127.186
302;total;1;146.958;146.958;146.958
256;initialize;1;5.6032;5.6032;5.6032
256;async;100;0.14087;0.0213387;0.232036
256;inner;100;1.04902;1.00447;1.16281
256;wait;100;2.89399e-05;1.9172e-05;6.3941e-05
256;boundary;100;0.0785747;0.0689072;0.113281
256;calc iter;100;1.2685;1.18836;1.35626
256;calc total;1;127.186;127.186;127.186
256;total;1;146.975;146.975;146.975
280;initialize;1;5.52099;5.52099;5.52099
280;async;100;0.0466769;0.0211198;0.1825
280;inner;100;1.14118;1.07658;1.16069
280;wait;100;4.40931e-05;1.7475e-05;8.5983e-05
280;boundary;100;0.0792713;0.0725667;0.125718
280;calc iter;100;1.26718;1.21747;1.3499
280;calc total;1;127.186;127.186;127.186
280;total;1;146.893;146.893;146.893
303;initialize;1;5.58626;5.58626;5.58626
303;async;100;0.0677144;0.0171661;0.292568
303;inner;100;1.10457;0.98144;1.15002
303;wait;100;5.01172e-05;1.9611e-05;0.000106455
303;boundary;100;0.0955676;0.0705091;0.16041
303;calc iter;100;1.2679;1.21626;1.34454
303;calc total;1;127.186;127.186;127.186
303;total;1;146.958;146.958;146.958
257;initialize;1;5.59075;5.59075;5.59075
257;async;100;0.140915;0.0205911;0.172561
257;inner;100;1.0501;1.01634;1.16234
257;wait;100;2.91103e-05;2.0329e-05;5.9852e-05
257;boundary;100;0.0774583;0.0684796;0.0856078
257;calc iter;100;1.26851;1.24201;1.30715
257;calc total;1;127.186;127.186;127.186
257;total;1;146.963;146.963;146.963
281;initialize;1;5.52098;5.52098;5.52098
281;async;100;0.04788;0.0205261;0.202784
281;inner;100;1.14225;1.0553;1.16471
281;wait;100;4.8687e-05;2.5129e-05;8.4942e-05
281;boundary;100;0.0769971;0.07196;0.104059
281;calc iter;100;1.26718;1.22109;1.33335
281;calc total;1;127.186;127.186;127.186
281;total;1;146.893;146.893;146.893
304;initialize;1;5.58627;5.58627;5.58627
304;async;100;0.0847661;0.0210436;0.186116
304;inner;100;1.1078;1.02011;1.15928
304;wait;100;2.68629e-05;1.776e-05;9.4696e-05
304;boundary;100;0.0757031;0.0723402;0.135696
304;calc iter;100;1.2683;1.17231;1.36593
304;calc total;1;127.186;127.186;127.186
304;total;1;146.958;146.958;146.958
258;initialize;1;5.60317;5.60317;5.60317
258;async;100;0.124449;0.021243;0.152714
258;inner;100;1.06647;1.03937;1.16433
258;wait;100;3.57568e-05;2.1812e-05;6.3186e-05
258;boundary;100;0.0773665;0.0722537;0.103444
258;calc iter;100;1.26833;1.23303;1.31564
282;initialize;1;5.521;5.521;5.521
282;async;100;0.0392302;0.0172712;0.116407
282;inner;100;1.15153;1.10367;1.16822
282;wait;100;4.21689e-05;1.9899e-05;8.474e-05
282;boundary;100;0.0763728;0.0725451;0.106638
282;calc iter;100;1.26717;1.24102;1.3299
282;calc total;1;127.186;127.186;127.186
282;total;1;146.893;146.893;146.893
305;initialize;1;5.58608;5.58608;5.58608
305;async;100;0.0823568;0.0178869;0.212814
305;inner;100;1.11075;1.03055;1.16106
305;wait;100;2.75282e-05;1.7277e-05;7.616e-05
305;boundary;100;0.0751693;0.0721397;0.113739
305;calc iter;100;1.26831;1.16511;1.32889
305;calc total;1;127.186;127.186;127.186
305;total;1;146.958;146.958;146.958
258;calc total;1;127.186;127.186;127.186
258;total;1;146.975;146.975;146.975
283;initialize;1;5.52095;5.52095;5.52095
283;async;100;0.0469876;0.017986;0.14303
283;inner;100;1.14126;1.07314;1.15618
283;wait;100;5.91277e-05;2.8806e-05;0.000123367
283;boundary;100;0.0788444;0.0723005;0.112222
283;calc iter;100;1.26716;1.2369;1.32809
283;calc total;1;127.186;127.186;127.186
283;total;1;146.893;146.893;146.893
306;initialize;1;5.58629;5.58629;5.58629
306;async;100;0.0697522;0.0199571;0.13073
306;inner;100;1.12283;1.03736;1.16953
306;wait;100;2.29916e-05;1.6858e-05;5.4143e-05
306;boundary;100;0.0757213;0.072034;0.112588
306;calc iter;100;1.26833;1.22587;1.33393
306;calc total;1;127.186;127.186;127.186
306;total;1;146.958;146.958;146.958
259;initialize;1;5.58779;5.58779;5.58779
259;async;100;0.125416;0.0209697;0.308549
259;inner;100;1.06153;0.971574;1.15972
259;wait;100;3.75349e-05;2.2287e-05;8.8434e-05
259;boundary;100;0.0811135;0.0737132;0.131772
259;calc iter;100;1.2681;1.1766;1.36117
259;calc total;1;127.186;127.186;127.186
259;total;1;146.96;146.96;146.96
284;initialize;1;5.52095;5.52095;5.52095
284;async;100;0.0472023;0.0195649;0.208909
284;inner;100;1.14425;1.06626;1.16212
284;wait;100;4.09149e-05;1.9815e-05;9.96e-05
284;boundary;100;0.0757446;0.0723394;0.118519
284;calc iter;100;1.26724;1.19631;1.36729
284;calc total;1;127.186;127.186;127.186
284;total;1;146.893;146.893;146.893
307;initialize;1;5.5863;5.5863;5.5863
307;async;100;0.0695931;0.0207712;0.179033
307;inner;100;1.12252;1.03219;1.16577
307;wait;100;4.12422e-05;2.6112e-05;5.968e-05
307;boundary;100;0.0761107;0.0732912;0.0950967
307;calc iter;100;1.26827;1.23098;1.30486
307;calc total;1;127.186;127.186;127.186
307;total;1;146.958;146.958;146.958
260;initialize;1;5.58972;5.58972;5.58972
260;async;100;0.0912077;0.0211553;0.228842
260;inner;100;1.06109;0.991592;1.16168
260;wait;100;5.52571e-05;3.8672e-05;7.9819e-05
260;boundary;100;0.114643;0.0745654;0.165143
260;calc iter;100;1.267;1.21387;1.35611
260;calc total;1;127.186;127.186;127.186
260;total;1;146.962;146.962;146.962
285;initialize;1;5.52097;5.52097;5.52097
285;async;100;0.0481654;0.0200533;0.189869
285;inner;100;1.14461;1.08154;1.16561
285;wait;100;3.55073e-05;1.7707e-05;7.7228e-05
285;boundary;100;0.0744899;0.0708517;0.0985369
285;calc iter;100;1.2673;1.24111;1.34231
285;calc total;1;127.186;127.186;127.186
285;total;1;146.893;146.893;146.893
308;initialize;1;5.58632;5.58632;5.58632
308;async;100;0.0565297;0.0190634;0.157461
308;inner;100;1.11499;1.01675;1.16396
308;wait;100;4.93635e-05;1.9697e-05;6.894e-05
308;boundary;100;0.0967607;0.0709307;0.145753
308;calc iter;100;1.26833;1.22369;1.36235
308;calc total;1;127.186;127.186;127.186
308;total;1;146.958;146.958;146.958
261;initialize;1;5.60319;5.60319;5.60319
261;async;100;0.0970603;0.0212679;0.311047
261;inner;100;1.01484;0.932391;1.16404
261;wait;100;6.17152e-05;2.5526e-05;8.5848e-05
261;boundary;100;0.154314;0.0743181;0.177414
261;calc iter;100;1.26628;1.20606;1.51521
261;calc total;1;127.186;127.186;127.186
261;total;1;146.975;146.975;146.975
286;initialize;1;5.52104;5.52104;5.52104
286;async;100;0.0457792;0.0184939;0.283495
286;inner;100;1.14646;1.00739;1.16794
286;wait;100;3.80232e-05;2.401e-05;7.0347e-05
286;boundary;100;0.0750263;0.0708601;0.111953
286;calc iter;100;1.2673;1.19473;1.40288
286;calc total;1;127.186;127.186;127.186
286;total;1;146.893;146.893;146.893
309;initialize;1;5.58401;5.58401;5.58401
309;async;100;0.0538236;0.0203702;0.295623
309;inner;100;1.09259;0.965885;1.15915
309;wait;100;6.13496e-05;2.3222e-05;0.000116425
309;boundary;100;0.121809;0.0701856;0.179351
309;calc iter;100;1.26829;1.20161;1.42854
309;calc total;1;127.186;127.186;127.186
309;total;1;146.956;146.956;146.956
262;initialize;1;5.59167;5.59167;5.59167
262;async;100;0.0870638;0.0175187;0.202687
262;inner;100;1.04507;0.960198;1.16445
262;wait;100;4.67273e-05;2.0704e-05;7.1951e-05
262;boundary;100;0.134204;0.0746183;0.168173
262;calc iter;100;1.26639;1.20113;1.41196
262;calc total;1;127.186;127.186;127.186
262;total;1;146.964;146.964;146.964
287;initialize;1;5.521;5.521;5.521
287;async;100;0.0493406;0.0215342;0.184586
287;inner;100;1.12806;1.04749;1.14591
287;wait;100;7.30771e-05;2.5566e-05;0.000118468
287;boundary;100;0.0896099;0.0733699;0.147459
287;calc iter;100;1.26709;1.23067;1.33912
287;calc total;1;127.186;127.186;127.186
287;total;1;146.893;146.893;146.893
310;initialize;1;5.58629;5.58629;5.58629
310;async;100;0.0568775;0.020049;0.345474
310;inner;100;1.10218;0.995476;1.16337
310;wait;100;5.70723e-05;2.3237e-05;8.9424e-05
310;boundary;100;0.109241;0.070327;0.139976
310;calc iter;100;1.26836;1.22576;1.41136
310;calc total;1;127.186;127.186;127.186
310;total;1;146.958;146.958;146.958
263;initialize;1;5.59389;5.59389;5.59389
263;async;100;0.107489;0.0214659;0.181856
263;inner;100;1.06069;1.00834;1.15229
263;wait;100;4.38111e-05;2.703e-05;7.5683e-05
263;boundary;100;0.0993524;0.0749167;0.150179
263;calc iter;100;1.26757;1.20599;1.35348
263;calc total;1;127.186;127.186;127.186
263;total;1;146.966;146.966;146.966
311;initialize;1;5.58632;5.58632;5.58632
311;async;100;0.0717918;0.0214322;0.227109
311;inner;100;1.10187;0.957252;1.13966
311;wait;100;4.53844e-05;2.2086e-05;0.000119357
311;boundary;100;0.0944421;0.0738565;0.169038
311;calc iter;100;1.26815;1.19161;1.4294
311;calc total;1;127.186;127.186;127.186
311;total;1;146.958;146.958;146.958
315;initialize;1;5.54387;5.54387;5.54387
315;async;100;0.0943629;0.0207585;0.272571
315;inner;100;1.0928;0.990932;1.15023
315;wait;100;3.82771e-05;1.9814e-05;0.000102526
315;boundary;100;0.0809612;0.0708441;0.105791
315;calc iter;100;1.26816;1.20599;1.33437
315;calc total;1;127.186;127.186;127.186
315;total;1;146.916;146.916;146.916
316;initialize;1;5.54385;5.54385;5.54385
316;async;100;0.0737377;0.019793;0.160595
316;inner;100;1.07003;1.03996;1.15023
316;wait;100;4.89024e-05;2.2863e-05;8.9679e-05
316;boundary;100;0.123994;0.073515;0.16362
316;calc iter;100;1.26781;1.22549;1.32781
316;calc total;1;127.186;127.186;127.186
316;total;1;146.916;146.916;146.916
317;initialize;1;5.54383;5.54383;5.54383
317;async;100;0.0830713;0.0195565;0.158775
317;inner;100;1.04121;0.965919;1.14845
317;wait;100;6.30728e-05;3.6044e-05;0.000116528
317;boundary;100;0.143442;0.0739589;0.178268
317;calc iter;100;1.26779;1.24027;1.3592
317;calc total;1;127.186;127.186;127.186
317;total;1;146.916;146.916;146.916
318;initialize;1;5.54385;5.54385;5.54385
318;async;100;0.0710139;0.0172535;0.160295
318;inner;100;1.06175;1.01731;1.15466
318;wait;100;6.00482e-05;2.8954e-05;9.7152e-05
318;boundary;100;0.135005;0.0711027;0.170397
318;calc iter;100;1.26783;1.20833;1.36854
318;calc total;1;127.186;127.186;127.186
318;total;1;146.916;146.916;146.916
319;initialize;1;5.54158;5.54158;5.54158
319;async;100;0.0816134;0.0184498;0.164104
319;inner;100;1.08148;1.05456;1.18476
319;wait;100;4.60213e-05;2.3845e-05;9.0448e-05
319;boundary;100;0.104643;0.0706871;0.124853
319;calc iter;100;1.26779;1.19792;1.34793
319;calc total;1;127.186;127.186;127.186
319;total;1;146.913;146.913;146.913
320;initialize;1;5.54383;5.54383;5.54383
320;async;100;0.0824808;0.0208668;0.144532
320;inner;100;1.10714;1.06199;1.16518
320;wait;100;2.6449e-05;1.6714e-05;5.5518e-05
320;boundary;100;0.0782455;0.0715292;0.109017
320;calc iter;100;1.26789;1.19975;1.32596
320;calc total;1;127.186;127.186;127.186
320;total;1;146.916;146.916;146.916
321;initialize;1;5.54031;5.54031;5.54031
321;async;100;0.0850796;0.0207917;0.121736
321;inner;100;1.10388;1.05458;1.16118
321;wait;100;3.23817e-05;1.9264e-05;6.3255e-05
321;boundary;100;0.0788812;0.0730213;0.112687
321;calc iter;100;1.26788;1.24339;1.31765
321;calc total;1;127.186;127.186;127.186
321;total;1;146.912;146.912;146.912
322;initialize;1;5.54384;5.54384;5.54384
322;async;100;0.0755025;0.0176879;0.10708
322;inner;100;1.11258;1.07112;1.16832
322;wait;100;4.18935e-05;2.0208e-05;6.9851e-05
322;boundary;100;0.0796164;0.0727338;0.109037
322;calc iter;100;1.26774;1.23177;1.30805
322;calc total;1;127.186;127.186;127.186
322;total;1;146.916;146.916;146.916
323;initialize;1;5.5439;5.5439;5.5439
323;async;100;0.0745859;0.0212109;0.195917
323;inner;100;1.10071;1.05263;1.16313
323;wait;100;4.62335e-05;2.1657e-05;6.7109e-05
323;boundary;100;0.0922362;0.0742993;0.137644
323;calc iter;100;1.26758;1.21725;1.34863
323;calc total;1;127.186;127.186;127.186
323;total;1;146.916;146.916;146.916
324;initialize;1;5.54386;5.54386;5.54386
324;async;100;0.0802578;0.0210721;0.153141
324;inner;100;1.1125;1.06369;1.16538
324;wait;100;3.77209e-05;2.3232e-05;7.4008e-05
324;boundary;100;0.073984;0.0697777;0.0956253
324;calc iter;100;1.26678;1.22768;1.32125
324;calc total;1;127.186;127.186;127.186
324;total;1;146.916;146.916;146.916
325;initialize;1;5.54388;5.54388;5.54388
325;async;100;0.0598276;0.0197868;0.215224
325;inner;100;1.10529;1.06313;1.16394
325;wait;100;4.45872e-05;2.0193e-05;7.6948e-05
325;boundary;100;0.101256;0.0699983;0.137353
325;calc iter;100;1.26642;1.23013;1.34839
325;calc total;1;127.186;127.186;127.186
325;total;1;146.916;146.916;146.916
326;initialize;1;5.5439;5.5439;5.5439
326;async;100;0.0734957;0.0188541;0.192801
326;inner;100;1.10572;1.07317;1.16146
326;wait;100;4.83507e-05;2.4417e-05;7.6549e-05
326;boundary;100;0.087187;0.0707377;0.112195
326;calc iter;100;1.26645;1.223;1.35039
326;calc total;1;127.186;127.186;127.186
326;total;1;146.916;146.916;146.916
327;initialize;1;5.54125;5.54125;5.54125
327;async;100;0.108072;0.0214303;0.199783
327;inner;100;1.08205;1.02869;1.13866
327;wait;100;3.67233e-05;2.0646e-05;0.00012262
327;boundary;100;0.0766093;0.0697639;0.107722
327;calc iter;100;1.26677;1.18698;1.33286
327;calc total;1;127.186;127.186;127.186
327;total;1;146.913;146.913;146.913
328;initialize;1;5.54389;5.54389;5.54389
328;async;100;0.0890034;0.0206715;0.152408
328;inner;100;1.10403;1.07682;1.15827
328;wait;100;2.87422e-05;1.7248e-05;8.6251e-05
328;boundary;100;0.0737495;0.0700653;0.109807
328;calc iter;100;1.26681;1.19715;1.33807
328;calc total;1;127.186;127.186;127.186
328;total;1;146.916;146.916;146.916
329;initialize;1;5.53959;5.53959;5.53959
329;async;100;0.0828461;0.0189433;0.151343
329;inner;100;1.11052;1.07954;1.16661
329;wait;100;2.70397e-05;1.8539e-05;5.5217e-05
329;boundary;100;0.0734435;0.0695404;0.0838428
329;calc iter;100;1.26684;1.23032;1.33775
329;calc total;1;127.186;127.186;127.186
329;total;1;146.911;146.911;146.911
330;initialize;1;5.54389;5.54389;5.54389
330;async;100;0.0876128;0.0196839;0.15303
330;inner;100;1.10395;1.07385;1.15772
330;wait;100;3.914e-05;2.0845e-05;0.000113901
330;boundary;100;0.0751423;0.0703792;0.0990454
330;calc iter;100;1.26675;1.22912;1.33395
330;calc total;1;127.186;127.186;127.186
330;total;1;146.916;146.916;146.916
331;initialize;1;5.54387;5.54387;5.54387
331;async;100;0.0844852;0.0203797;0.162414
331;inner;100;1.10227;1.0643;1.15341
331;wait;100;4.40174e-05;2.0911e-05;0.000110745
331;boundary;100;0.0798594;0.0746274;0.108894
331;calc iter;100;1.26666;1.22091;1.34452
331;calc total;1;127.186;127.186;127.186
331;total;1;146.916;146.916;146.916
332;initialize;1;5.54391;5.54391;5.54391
332;async;100;0.0633954;0.0194225;0.183394
332;inner;100;1.0955;1.05259;1.16049
332;wait;100;5.55155e-05;2.6039e-05;0.000101059
332;boundary;100;0.107469;0.0712967;0.142755
332;calc iter;100;1.26642;1.21963;1.35584
332;calc total;1;127.186;127.186;127.186
332;total;1;146.916;146.916;146.916
333;initialize;1;5.54386;5.54386;5.54386
333;async;100;0.0561917;0.0171926;0.190919
333;inner;100;1.07946;1.0179;1.16936
333;wait;100;5.59311e-05;1.7659e-05;8.2804e-05
333;boundary;100;0.130613;0.0734655;0.164618
333;calc iter;100;1.26632;1.19664;1.40139
333;calc total;1;127.186;127.186;127.186
333;total;1;146.916;146.916;146.916
334;initialize;1;5.54388;5.54388;5.54388
334;async;100;0.0586057;0.0171696;0.151134
334;inner;100;1.08002;1.02143;1.16239
334;wait;100;6.49118e-05;3.9945e-05;7.9116e-05
334;boundary;100;0.127617;0.0741469;0.164337
334;calc iter;100;1.26631;1.2189;1.35826
334;calc total;1;127.186;127.186;127.186
334;total;1;146.916;146.916;146.916
336;initialize;1;5.66678;5.66678;5.66678
336;async;100;0.058291;0.0180602;0.160373
336;inner;100;1.13377;1.04048;1.15869
336;wait;100;3.2657e-05;2.1745e-05;5.8812e-05
336;boundary;100;0.0745212;0.0712964;0.135308
336;calc iter;100;1.26662;1.20642;1.3348
336;calc total;1;127.186;127.186;127.186
336;total;1;147.039;147.039;147.039
384;initialize;1;5.70647;5.70647;5.70647
384;async;100;0.0938902;0.0195339;0.15772
384;inner;100;1.09867;1.06233;1.16844
384;wait;100;2.8398e-05;1.9448e-05;4.9891e-05
384;boundary;100;0.0741342;0.0688193;0.112064
384;calc iter;100;1.26673;1.20856;1.35668
384;calc total;1;127.186;127.186;127.186
384;total;1;147.078;147.078;147.078
360;initialize;1;5.70946;5.70946;5.70946
360;async;100;0.062818;0.0208506;0.338505
360;inner;100;1.12398;0.947452;1.15629
360;wait;100;4.45182e-05;2.4728e-05;8.2396e-05
360;boundary;100;0.0801305;0.0702941;0.131543
360;calc iter;100;1.26697;1.19084;1.3793
360;calc total;1;127.186;127.186;127.186
360;total;1;147.081;147.081;147.081
408;initialize;1;5.73605;5.73605;5.73605
408;async;100;0.0460622;0.0189627;0.141328
408;inner;100;1.13509;1.08833;1.16383
408;wait;100;5.29114e-05;2.2e-05;7.4333e-05
408;boundary;100;0.0848441;0.0727134;0.113065
408;calc iter;100;1.26605;1.21065;1.33746
408;calc total;1;127.186;127.186;127.186
408;total;1;147.108;147.108;147.108
335;initialize;1;5.54384;5.54384;5.54384
335;async;100;0.0723536;0.0212907;0.178526
335;inner;100;1.0817;1.01709;1.14004
335;wait;100;5.2015e-05;2.8311e-05;0.000114552
335;boundary;100;0.11221;0.0753013;0.152874
335;calc iter;100;1.26632;1.21127;1.372
335;calc total;1;127.186;127.186;127.186
335;total;1;146.916;146.916;146.916
337;initialize;1;5.66683;5.66683;5.66683
337;async;100;0.0617216;0.0202044;0.295303
337;inner;100;1.12994;1.03365;1.14898
337;wait;100;3.6721e-05;1.6916e-05;0.000121563
337;boundary;100;0.0748372;0.0718959;0.0905745
337;calc iter;100;1.26654;1.20431;1.41006
337;calc total;1;127.186;127.186;127.186
337;total;1;147.039;147.039;147.039
385;initialize;1;5.71268;5.71268;5.71268
385;async;100;0.100665;0.0197018;0.2126
385;inner;100;1.09239;1.02354;1.16049
385;wait;100;3.17757e-05;1.8688e-05;6.87e-05
385;boundary;100;0.0735373;0.0700502;0.0858848
385;calc iter;100;1.26663;1.22866;1.31652
385;calc total;1;127.186;127.186;127.186
385;total;1;147.085;147.085;147.085
361;initialize;1;5.70948;5.70948;5.70948
361;async;100;0.0539474;0.0164031;0.192435
361;inner;100;1.13233;0.994246;1.1642
361;wait;100;3.40196e-05;2.1706e-05;7.6747e-05
361;boundary;100;0.0807293;0.0736441;0.129209
361;calc iter;100;1.26704;1.19088;1.32386
361;calc total;1;127.186;127.186;127.186
361;total;1;147.081;147.081;147.081
409;initialize;1;5.73598;5.73598;5.73598
409;async;100;0.0504334;0.0225222;0.275132
409;inner;100;1.12578;1.05734;1.15992
409;wait;100;5.03943e-05;2.5788e-05;8.1972e-05
409;boundary;100;0.0897302;0.0733279;0.12269
409;calc iter;100;1.266;1.19986;1.42359
409;calc total;1;127.186;127.186;127.186
409;total;1;147.108;147.108;147.108
338;initialize;1;5.66686;5.66686;5.66686
338;async;100;0.0541305;0.0206104;0.161923
338;inner;100;1.13767;1.06371;1.15548
338;wait;100;3.77198e-05;1.7652e-05;6.4271e-05
338;boundary;100;0.0747615;0.0716897;0.104308
338;calc iter;100;1.2666;1.22361;1.33
338;calc total;1;127.186;127.186;127.186
338;total;1;147.039;147.039;147.039
386;initialize;1;5.71272;5.71272;5.71272
386;async;100;0.100166;0.0197494;0.351335
386;inner;100;1.09188;0.963679;1.16058
386;wait;100;3.57239e-05;2.1903e-05;7.7563e-05
386;boundary;100;0.0745301;0.0697248;0.134156
386;calc iter;100;1.26661;1.14354;1.44922
386;calc total;1;127.186;127.186;127.186
386;total;1;147.085;147.085;147.085
362;initialize;1;5.70947;5.70947;5.70947
362;async;100;0.0590744;0.0216865;0.166269
362;inner;100;1.12506;0.986391;1.15491
362;wait;100;4.04907e-05;1.9252e-05;7.2838e-05
362;boundary;100;0.082786;0.0737942;0.142166
362;calc iter;100;1.26696;1.18738;1.33337
362;calc total;1;127.186;127.186;127.186
362;total;1;147.081;147.081;147.081
410;initialize;1;5.73598;5.73598;5.73598
410;async;100;0.0465169;0.0190244;0.172574
410;inner;100;1.13059;1.05975;1.16222
410;wait;100;5.34031e-05;2.7365e-05;7.4656e-05
410;boundary;100;0.088905;0.0735233;0.119914
410;calc iter;100;1.26607;1.21124;1.36124
410;calc total;1;127.186;127.186;127.186
410;total;1;147.108;147.108;147.108
339;initialize;1;5.66766;5.66766;5.66766
339;async;100;0.0520387;0.0197265;0.187973
339;inner;100;1.13385;1.03414;1.15548
339;wait;100;5.18366e-05;1.8912e-05;8.3018e-05
339;boundary;100;0.0805898;0.0730438;0.121261
339;calc iter;100;1.26653;1.22494;1.31909
339;calc total;1;127.186;127.186;127.186
339;total;1;147.039;147.039;147.039
387;initialize;1;5.70645;5.70645;5.70645
387;async;100;0.0956577;0.019849;0.229085
387;inner;100;1.09568;1.03153;1.15991
387;wait;100;3.30548e-05;2.0167e-05;7.1984e-05
387;boundary;100;0.0751481;0.0708804;0.0972291
387;calc iter;100;1.26652;1.22831;1.33369
387;calc total;1;127.186;127.186;127.186
387;total;1;147.078;147.078;147.078
363;initialize;1;5.70948;5.70948;5.70948
363;async;100;0.0549853;0.0181868;0.244289
363;inner;100;1.13172;0.964066;1.16249
363;wait;100;3.81467e-05;2.4924e-05;7.6512e-05
363;boundary;100;0.0802865;0.0721332;0.13775
363;calc iter;100;1.26703;1.18919;1.40271
363;calc total;1;127.186;127.186;127.186
363;total;1;147.081;147.081;147.081
411;initialize;1;5.73602;5.73602;5.73602
411;async;100;0.0493954;0.0198376;0.19233
411;inner;100;1.12898;1.06615;1.19673
411;wait;100;5.75342e-05;2.6936e-05;8.0193e-05
411;boundary;100;0.0875813;0.0732293;0.135865
411;calc iter;100;1.26601;1.2127;1.37543
411;calc total;1;127.186;127.186;127.186
411;total;1;147.108;147.108;147.108
340;initialize;1;5.66678;5.66678;5.66678
340;async;100;0.0509782;0.0204047;0.119488
340;inner;100;1.13506;1.06492;1.16824
340;wait;100;4.64765e-05;2.1505e-05;9.6032e-05
340;boundary;100;0.0804949;0.0711011;0.162299
340;calc iter;100;1.26658;1.18366;1.38201
340;calc total;1;127.186;127.186;127.186
340;total;1;147.039;147.039;147.039
388;initialize;1;5.70974;5.70974;5.70974
388;async;100;0.0711575;0.0209339;0.144386
388;inner;100;1.10443;1.04522;1.15765
388;wait;100;4.27365e-05;2.3469e-05;8.8271e-05
388;boundary;100;0.0905384;0.0733123;0.126147
388;calc iter;100;1.26617;1.23114;1.33448
388;calc total;1;127.186;127.186;127.186
388;total;1;147.082;147.082;147.082
364;initialize;1;5.70946;5.70946;5.70946
364;async;100;0.0661115;0.020838;0.461896
364;inner;100;1.11767;0.943076;1.14927
364;wait;100;4.67343e-05;1.8649e-05;0.000102627
364;boundary;100;0.0833786;0.071673;0.104968
364;calc iter;100;1.26721;1.18581;1.49859
364;calc total;1;127.186;127.186;127.186
364;total;1;147.081;147.081;147.081
412;initialize;1;5.73605;5.73605;5.73605
412;async;100;0.060211;0.021462;0.168923
412;inner;100;1.13158;1.06744;1.16207
412;wait;100;3.455e-05;2.115e-05;7.1775e-05
412;boundary;100;0.074343;0.0713151;0.106429
412;calc iter;100;1.26617;1.21362;1.34102
412;calc total;1;127.186;127.186;127.186
412;total;1;147.108;147.108;147.108
341;initialize;1;5.66681;5.66681;5.66681
341;async;100;0.0513116;0.01682;0.156666
341;inner;100;1.13657;1.06737;1.15806
341;wait;100;4.813e-05;2.0313e-05;7.2e-05
341;boundary;100;0.0785967;0.0710874;0.132081
341;calc iter;100;1.26653;1.22578;1.33067
341;calc total;1;127.186;127.186;127.186
341;total;1;147.039;147.039;147.039
389;initialize;1;5.71271;5.71271;5.71271
389;async;100;0.0695031;0.0204206;0.158636
389;inner;100;1.07838;0.996889;1.14859
389;wait;100;6.05286e-05;2.846e-05;0.000119428
389;boundary;100;0.11822;0.0756308;0.167188
389;calc iter;100;1.26617;1.2146;1.33491
389;calc total;1;127.186;127.186;127.186
389;total;1;147.085;147.085;147.085
365;initialize;1;5.70949;5.70949;5.70949
365;async;100;0.0709421;0.021056;0.544634
365;inner;100;1.11048;0.852737;1.14578
365;wait;100;4.75767e-05;1.7338e-05;0.000106992
365;boundary;100;0.0857007;0.0711245;0.136442
365;calc iter;100;1.26717;1.0821;1.53387
365;calc total;1;127.186;127.186;127.186
365;total;1;147.081;147.081;147.081
413;initialize;1;5.736;5.736;5.736
413;async;100;0.0675131;0.0245286;0.254049
413;inner;100;1.12474;1.00802;1.15299
413;wait;100;3.31478e-05;1.8082e-05;0.000115246
413;boundary;100;0.0738423;0.0708023;0.109368
413;calc iter;100;1.26613;1.20761;1.34231
413;calc total;1;127.186;127.186;127.186
413;total;1;147.108;147.108;147.108
342;initialize;1;5.67031;5.67031;5.67031
342;async;100;0.0558425;0.0202843;0.211533
342;inner;100;1.13263;1.05172;1.15463
342;wait;100;4.84714e-05;2.096e-05;8.2743e-05
342;boundary;100;0.0780355;0.071475;0.116402
342;calc iter;100;1.26655;1.2228;1.33743
342;calc total;1;127.186;127.186;127.186
342;total;1;147.042;147.042;147.042
390;initialize;1;5.70662;5.70662;5.70662
390;async;100;0.0679919;0.0204719;0.172312
390;inner;100;1.08482;1.02252;1.15022
390;wait;100;6.1175e-05;2.7551e-05;0.000117929
390;boundary;100;0.113283;0.0769663;0.178849
390;calc iter;100;1.26616;1.21545;1.36024
390;calc total;1;127.186;127.186;127.186
390;total;1;147.078;147.078;147.078
366;initialize;1;5.70944;5.70944;5.70944
366;async;100;0.0575877;0.0209723;0.132725
366;inner;100;1.12737;0.862537;1.37789
366;wait;100;4.26941e-05;1.7181e-05;7.4337e-05
366;boundary;100;0.0822106;0.0713594;0.241732
366;calc iter;100;1.26722;1.04205;1.62125
366;calc total;1;127.186;127.186;127.186
366;total;1;147.081;147.081;147.081
414;initialize;1;5.736;5.736;5.736
414;async;100;0.0548193;0.0240729;0.199778
414;inner;100;1.13611;1.04442;1.17928
414;wait;100;3.0767e-05;2.0649e-05;6.1493e-05
414;boundary;100;0.0752571;0.0709879;0.209848
414;calc iter;100;1.26621;1.20481;1.43771
414;calc total;1;127.186;127.186;127.186
414;total;1;147.108;147.108;147.108
343;initialize;1;5.66759;5.66759;5.66759
343;async;100;0.0581501;0.0206135;0.136959
343;inner;100;1.12075;0.97922;1.14116
343;wait;100;5.53736e-05;2.5639e-05;0.000119005
343;boundary;100;0.0874195;0.0739936;0.176069
343;calc iter;100;1.26638;1.21999;1.32604
343;calc total;1;127.186;127.186;127.186
343;total;1;147.039;147.039;147.039
391;initialize;1;5.71263;5.71263;5.71263
391;async;100;0.0842233;0.020869;0.169758
391;inner;100;1.08906;1.0292;1.13373
391;wait;100;4.20487e-05;2.2032e-05;0.000111662
391;boundary;100;0.0927141;0.0733845;0.130188
391;calc iter;100;1.26604;1.22254;1.32638
391;calc total;1;127.186;127.186;127.186
391;total;1;147.084;147.084;147.084
367;initialize;1;5.7095;5.7095;5.7095
367;async;100;0.0671865;0.0214527;0.560437
367;inner;100;1.09634;0.84583;1.13591
367;wait;100;5.88622e-05;1.9374e-05;0.00011668
367;boundary;100;0.103463;0.070351;0.141857
367;calc iter;100;1.26705;1.07523;1.54818
367;calc total;1;127.186;127.186;127.186
367;total;1;147.081;147.081;147.081
415;initialize;1;5.73601;5.73601;5.73601
415;async;100;0.0583687;0.025936;0.226152
415;inner;100;1.10885;1.01683;1.13913
415;wait;100;7.06278e-05;3.4004e-05;0.000128555
415;boundary;100;0.0986197;0.0739375;0.117585
415;calc iter;100;1.26591;1.22249;1.33079
415;calc total;1;127.186;127.186;127.186
415;total;1;147.108;147.108;147.108
344;initialize;1;5.67023;5.67023;5.67023
344;async;100;0.0541866;0.0216866;0.301067
344;inner;100;1.13555;1.03713;1.15646
344;wait;100;4.15713e-05;1.6779e-05;7.816e-05
344;boundary;100;0.076786;0.0718081;0.0948246
344;calc iter;100;1.26656;1.2042;1.42075
344;calc total;1;127.186;127.186;127.186
344;total;1;147.042;147.042;147.042
392;initialize;1;5.70801;5.70801;5.70801
392;async;100;0.066364;0.0207382;0.142297
392;inner;100;1.11126;1.04247;1.16817
392;wait;100;4.53865e-05;2.306e-05;6.935e-05
392;boundary;100;0.0884169;0.0731706;0.122129
392;calc iter;100;1.26609;1.20992;1.37662
368;initialize;1;5.70946;5.70946;5.70946
368;async;100;0.0672334;0.0209545;0.196004
368;inner;100;1.12299;0.971073;1.15348
368;wait;100;3.41375e-05;1.8988e-05;9.4002e-05
368;boundary;100;0.0770816;0.0700134;0.122348
368;calc iter;100;1.26734;1.18252;1.35186
368;calc total;1;127.186;127.186;127.186
368;total;1;147.081;147.081;147.081
416;initialize;1;5.73599;5.73599;5.73599
416;async;100;0.0554324;0.0213648;0.130363
416;inner;100;1.13234;1.0695;1.16015
416;wait;100;4.4642e-05;2.6385e-05;7.7613e-05
416;boundary;100;0.0783504;0.071829;0.139222
416;calc iter;100;1.26617;1.22647;1.33036
416;calc total;1;127.186;127.186;127.186
416;total;1;147.108;147.108;147.108
345;initialize;1;5.6669;5.6669;5.6669
345;async;100;0.0530606;0.0218259;0.121313
345;inner;100;1.13547;1.03508;1.31233
345;wait;100;4.37413e-05;2.0851e-05;0.000106811
345;boundary;100;0.0779661;0.0715455;0.120701
345;calc iter;100;1.26654;1.15575;1.48716
345;calc total;1;127.186;127.186;127.186
345;total;1;147.039;147.039;147.039
392;calc total;1;127.186;127.186;127.186
392;total;1;147.08;147.08;147.08
369;initialize;1;5.70945;5.70945;5.70945
369;async;100;0.0653445;0.0215034;0.194693
369;inner;100;1.12434;0.982568;1.15392
369;wait;100;4.15841e-05;1.9291e-05;7.9312e-05
369;boundary;100;0.0776011;0.0700577;0.148836
369;calc iter;100;1.26733;1.18493;1.37932
369;calc total;1;127.186;127.186;127.186
369;total;1;147.081;147.081;147.081
417;initialize;1;5.73604;5.73604;5.73604
417;async;100;0.0538142;0.0202226;0.116958
417;inner;100;1.13523;1.07783;1.16171
417;wait;100;4.02806e-05;2.4444e-05;7.4535e-05
417;boundary;100;0.0770733;0.0717187;0.102863
417;calc iter;100;1.26616;1.20999;1.32977
417;calc total;1;127.186;127.186;127.186
417;total;1;147.108;147.108;147.108
346;initialize;1;5.66688;5.66688;5.66688
346;async;100;0.0494817;0.0185934;0.278822
346;inner;100;1.14149;1.04881;1.1653
346;wait;100;3.64992e-05;1.9548e-05;7.2594e-05
346;boundary;100;0.0755917;0.0715651;0.104963
346;calc iter;100;1.2666;1.21091;1.40687
346;calc total;1;127.186;127.186;127.186
346;total;1;147.039;147.039;147.039
370;initialize;1;5.70948;5.70948;5.70948
370;async;100;0.0664068;0.0212731;0.155793
370;inner;100;1.12339;0.972121;1.15219
370;wait;100;3.22027e-05;1.7586e-05;0.000108891
370;boundary;100;0.0775105;0.0700969;0.154407
370;calc iter;100;1.26734;1.19107;1.34156
370;calc total;1;127.186;127.186;127.186
370;total;1;147.081;147.081;147.081
418;initialize;1;5.73601;5.73601;5.73601
418;async;100;0.0563755;0.0255707;0.127871
418;inner;100;1.13218;1.07286;1.15951
418;wait;100;3.78858e-05;2.292e-05;0.000108105
418;boundary;100;0.077536;0.0723798;0.13441
418;calc iter;100;1.26613;1.2272;1.32818
418;calc total;1;127.186;127.186;127.186
418;total;1;147.108;147.108;147.108
347;initialize;1;5.66703;5.66703;5.66703
347;async;100;0.0518338;0.0174484;0.144952
347;inner;100;1.13683;1.05006;1.1552
347;wait;100;5.17096e-05;2.6184e-05;8.6816e-05
347;boundary;100;0.0778215;0.0729181;0.120481
347;calc iter;100;1.26654;1.22099;1.33596
347;calc total;1;127.186;127.186;127.186
347;total;1;147.039;147.039;147.039
393;initialize;1;5.71266;5.71266;5.71266
393;async;100;0.0688807;0.0207797;0.143689
393;inner;100;1.10771;1.05083;1.26093
393;wait;100;4.76783e-05;2.4192e-05;0.000111595
393;boundary;100;0.0894519;0.0732032;0.108963
393;calc iter;100;1.26609;1.15983;1.43492
393;calc total;1;127.186;127.186;127.186
393;total;1;147.085;147.085;147.085
371;initialize;1;5.7095;5.7095;5.7095
371;async;100;0.060251;0.0213903;0.185149
371;inner;100;1.12583;0.966016;1.15494
371;wait;100;4.53853e-05;2.0423e-05;7.2996e-05
371;boundary;100;0.0812175;0.0705517;0.131238
371;calc iter;100;1.26734;1.18788;1.35533
371;calc total;1;127.186;127.186;127.186
371;total;1;147.081;147.081;147.081
419;initialize;1;5.73604;5.73604;5.73604
419;async;100;0.0652929;0.0197763;0.156354
419;inner;100;1.12546;1.04349;1.15501
419;wait;100;3.2318e-05;2.0133e-05;0.000116752
419;boundary;100;0.0753338;0.0722141;0.157134
419;calc iter;100;1.26612;1.20778;1.33748
419;calc total;1;127.186;127.186;127.186
419;total;1;147.108;147.108;147.108
348;initialize;1;5.66682;5.66682;5.66682
348;async;100;0.0451316;0.0178177;0.140105
348;inner;100;1.13933;1.00501;1.16769
348;wait;100;5.74547e-05;2.7766e-05;7.8554e-05
348;boundary;100;0.0822161;0.0737885;0.153855
348;calc iter;100;1.26673;1.18851;1.33121
348;calc total;1;127.186;127.186;127.186
348;total;1;147.039;147.039;147.039
394;initialize;1;5.70659;5.70659;5.70659
394;async;100;0.0684992;0.0209632;0.204175
394;inner;100;1.10581;1.03381;1.15902
394;wait;100;5.69189e-05;2.7167e-05;7.7547e-05
394;boundary;100;0.0916558;0.0728143;0.128836
394;calc iter;100;1.26602;1.21915;1.34289
394;calc total;1;127.186;127.186;127.186
394;total;1;147.078;147.078;147.078
372;initialize;1;5.70943;5.70943;5.70943
372;async;100;0.0673907;0.0177357;0.31997
372;inner;100;1.10721;0.924507;1.15926
372;wait;100;6.03261e-05;2.7841e-05;8.2036e-05
372;boundary;100;0.0929164;0.0722862;0.174415
372;calc iter;100;1.26758;1.15976;1.53121
372;calc total;1;127.186;127.186;127.186
372;total;1;147.081;147.081;147.081
420;initialize;1;5.73605;5.73605;5.73605
420;async;100;0.0437938;0.0206404;0.233423
420;inner;100;1.13875;0.975564;1.1723
420;wait;100;4.81128e-05;1.8215e-05;8.3009e-05
420;boundary;100;0.0837898;0.0756704;0.128923
420;calc iter;100;1.26638;1.18108;1.42549
420;calc total;1;127.186;127.186;127.186
420;total;1;147.108;147.108;147.108
349;initialize;1;5.67027;5.67027;5.67027
349;async;100;0.0507429;0.0212828;0.301441
349;inner;100;1.13646;0.992119;1.1619
349;wait;100;4.16308e-05;2.2622e-05;8.0201e-05
349;boundary;100;0.0795306;0.073819;0.126057
349;calc iter;100;1.26678;1.21018;1.45337
349;calc total;1;127.186;127.186;127.186
349;total;1;147.042;147.042;147.042
395;initialize;1;5.70711;5.70711;5.70711
395;async;100;0.0659443;0.0209163;0.154208
395;inner;100;1.10057;1.04346;1.15894
395;wait;100;5.82126e-05;2.3405e-05;9.4822e-05
395;boundary;100;0.0993963;0.0737492;0.136569
395;calc iter;100;1.26597;1.21222;1.35817
395;calc total;1;127.186;127.186;127.186
395;total;1;147.079;147.079;147.079
373;initialize;1;5.70944;5.70944;5.70944
373;async;100;0.0681952;0.0177733;0.397541
373;inner;100;1.10003;0.949659;1.1579
373;wait;100;4.66408e-05;1.8642e-05;8.0295e-05
421;initialize;1;5.736;5.736;5.736
421;async;100;0.0427143;0.0193408;0.326204
421;inner;100;1.14257;0.963145;1.17449
421;wait;100;3.36913e-05;1.7957e-05;5.9665e-05
421;boundary;100;0.0811197;0.074447;0.107725
421;calc iter;100;1.26644;1.23695;1.3971
421;calc total;1;127.186;127.186;127.186
421;total;1;147.108;147.108;147.108
350;initialize;1;5.66697;5.66697;5.66697
350;async;100;0.0512865;0.021029;0.403806
350;inner;100;1.13833;0.925196;1.16568
350;wait;100;4.39305e-05;2.3133e-05;7.148e-05
350;boundary;100;0.0771334;0.0728191;0.0893054
350;calc iter;100;1.26679;1.18507;1.41834
350;calc total;1;127.186;127.186;127.186
350;total;1;147.039;147.039;147.039
396;initialize;1;5.70653;5.70653;5.70653
396;async;100;0.0502414;0.0188465;0.13668
396;inner;100;1.14211;1.10361;1.1612
396;wait;100;3.09979e-05;1.9357e-05;5.191e-05
396;boundary;100;0.0735381;0.0712813;0.0825019
396;calc iter;100;1.26592;1.23516;1.33476
396;calc total;1;127.186;127.186;127.186
396;total;1;147.078;147.078;147.078
373;boundary;100;0.0992597;0.0698784;0.134373
373;calc iter;100;1.26753;1.23437;1.4171
373;calc total;1;127.186;127.186;127.186
373;total;1;147.081;147.081;147.081
351;initialize;1;5.66688;5.66688;5.66688
351;async;100;0.0484923;0.0206722;0.231628
351;inner;100;1.11036;0.996956;1.14945
351;wait;100;5.27048e-05;2.252e-05;0.000124626
351;boundary;100;0.107621;0.0759084;0.135935
351;calc iter;100;1.26652;1.21573;1.3843
351;calc total;1;127.186;127.186;127.186
351;total;1;147.039;147.039;147.039
397;initialize;1;5.70879;5.70879;5.70879
397;async;100;0.0497781;0.0205926;0.133224
397;inner;100;1.13931;1.08802;1.15772
397;wait;100;3.93403e-05;2.086e-05;9.1924e-05
397;boundary;100;0.0767015;0.0721686;0.123736
397;calc iter;100;1.26583;1.2313;1.32359
397;calc total;1;127.186;127.186;127.186
397;total;1;147.081;147.081;147.081
374;initialize;1;5.70943;5.70943;5.70943
374;async;100;0.0682542;0.0174153;0.50382
374;inner;100;1.10383;0.871715;1.15978
374;wait;100;5.50596e-05;2.5945e-05;7.2584e-05
374;boundary;100;0.0954813;0.0709515;0.147179
374;calc iter;100;1.26762;1.07002;1.52277
374;calc total;1;127.186;127.186;127.186
374;total;1;147.081;147.081;147.081
352;initialize;1;5.67026;5.67026;5.67026
352;async;100;0.0488445;0.0182411;0.244304
352;inner;100;1.13398;0.993538;1.16305
352;wait;100;3.54641e-05;1.8034e-05;7.5002e-05
352;boundary;100;0.0839271;0.073541;0.156082
352;calc iter;100;1.26679;1.19245;1.34997
352;calc total;1;127.186;127.186;127.186
352;total;1;147.042;147.042;147.042
398;initialize;1;5.7067;5.7067;5.7067
398;async;100;0.0477291;0.0171357;0.135067
398;inner;100;1.14021;1.09954;1.15889
398;wait;100;4.34759e-05;1.8207e-05;6.8682e-05
398;boundary;100;0.077837;0.0714367;0.104154
398;calc iter;100;1.26582;1.2293;1.32491
398;calc total;1;127.186;127.186;127.186
398;total;1;147.079;147.079;147.079
375;initialize;1;5.70938;5.70938;5.70938
375;async;100;0.0751336;0.0201628;0.389803
375;inner;100;1.08769;0.950576;1.14769
375;wait;100;4.76476e-05;2.0051e-05;8.0938e-05
375;boundary;100;0.104496;0.0697323;0.129028
375;calc iter;100;1.26737;1.23178;1.41013
375;calc total;1;127.186;127.186;127.186
375;total;1;147.081;147.081;147.081
353;initialize;1;5.66751;5.66751;5.66751
353;async;100;0.0525835;0.0214781;0.223712
353;inner;100;1.12928;1.00323;1.158
353;wait;100;3.84621e-05;1.9929e-05;9.0515e-05
353;boundary;100;0.0848505;0.0714876;0.148181
353;calc iter;100;1.26675;1.17277;1.33544
353;calc total;1;127.186;127.186;127.186
353;total;1;147.039;147.039;147.039
399;initialize;1;5.70657;5.70657;5.70657
399;async;100;0.0547425;0.0210781;0.182343
399;inner;100;1.12321;1.09192;1.14205
399;wait;100;5.1314e-05;2.3435e-05;8.758e-05
399;boundary;100;0.0877515;0.0723874;0.113476
399;calc iter;100;1.26576;1.22959;1.35942
399;calc total;1;127.186;127.186;127.186
399;total;1;147.078;147.078;147.078
376;initialize;1;5.70941;5.70941;5.70941
376;async;100;0.114222;0.0203877;0.19532
376;inner;100;1.08005;0.999379;1.14031
376;wait;100;2.768e-05;1.7849e-05;0.000133714
376;boundary;100;0.0731271;0.0713194;0.101936
376;calc iter;100;1.26743;1.20258;1.38423
376;calc total;1;127.186;127.186;127.186
376;total;1;147.081;147.081;147.081
354;initialize;1;5.66747;5.66747;5.66747
354;async;100;0.047411;0.0197982;0.186049
354;inner;100;1.13601;0.986388;1.16219
354;wait;100;3.9292e-05;2.1566e-05;7.1015e-05
354;boundary;100;0.0832906;0.0733534;0.16365
354;calc iter;100;1.26675;1.1846;1.31978
354;calc total;1;127.186;127.186;127.186
354;total;1;147.039;147.039;147.039
400;initialize;1;5.71271;5.71271;5.71271
400;async;100;0.0534416;0.0217423;0.14124
400;inner;100;1.13639;1.10289;1.15658
400;wait;100;3.44295e-05;1.8605e-05;8.5214e-05
400;boundary;100;0.0761152;0.0708374;0.101298
400;calc iter;100;1.26598;1.22334;1.33359
400;calc total;1;127.186;127.186;127.186
400;total;1;147.085;147.085;147.085
377;initialize;1;5.70941;5.70941;5.70941
377;async;100;0.110468;0.0200936;0.228961
377;inner;100;1.08391;1.00201;1.14578
377;wait;100;3.17608e-05;1.7544e-05;0.000117391
377;boundary;100;0.0729865;0.0710013;0.102335
377;calc iter;100;1.2674;1.1861;1.37293
377;calc total;1;127.186;127.186;127.186
377;total;1;147.081;147.081;147.081
355;initialize;1;5.66683;5.66683;5.66683
355;async;100;0.0499944;0.0205637;0.177831
355;inner;100;1.13852;0.971422;1.16537
355;wait;100;3.89461e-05;2.1545e-05;6.1154e-05
355;boundary;100;0.0782223;0.0737212;0.153247
355;calc iter;100;1.26678;1.17972;1.36395
355;calc total;1;127.186;127.186;127.186
355;total;1;147.039;147.039;147.039
401;initialize;1;5.71269;5.71269;5.71269
401;async;100;0.0499559;0.0218393;0.203624
401;inner;100;1.14063;1.09635;1.15753
401;wait;100;4.11506e-05;1.9543e-05;6.7613e-05
401;boundary;100;0.0753098;0.071429;0.0929927
401;calc iter;100;1.26594;1.22098;1.37368
401;calc total;1;127.186;127.186;127.186
401;total;1;147.085;147.085;147.085
378;initialize;1;5.70942;5.70942;5.70942
378;async;100;0.105997;0.0201318;0.174308
378;inner;100;1.08845;1.00429;1.14405
378;wait;100;2.75906e-05;1.7974e-05;8.6628e-05
378;boundary;100;0.0729031;0.0711056;0.098915
378;calc iter;100;1.26738;1.23921;1.37124
378;calc total;1;127.186;127.186;127.186
378;total;1;147.081;147.081;147.081
356;initialize;1;5.6703;5.6703;5.6703
356;async;100;0.0590868;0.0182504;0.275929
356;inner;100;1.13189;1.00637;1.1602
356;wait;100;3.67208e-05;2.7232e-05;9.2098e-05
356;boundary;100;0.0758543;0.0737969;0.11005
356;calc iter;100;1.26687;1.17741;1.42438
356;calc total;1;127.186;127.186;127.186
356;total;1;147.042;147.042;147.042
402;initialize;1;5.70699;5.70699;5.70699
402;async;100;0.0497298;0.0187892;0.111981
402;inner;100;1.13883;1.0743;1.15694
402;wait;100;3.93947e-05;2.2407e-05;6.6602e-05
402;boundary;100;0.0773702;0.0711965;0.139181
402;calc iter;100;1.26597;1.22913;1.33019
402;calc total;1;127.186;127.186;127.186
402;total;1;147.079;147.079;147.079
379;initialize;1;5.70938;5.70938;5.70938
379;async;100;0.0995222;0.0203566;0.18066
379;inner;100;1.09432;0.999492;1.14834
379;wait;100;3.25372e-05;2.054e-05;0.000100941
379;boundary;100;0.073508;0.0713488;0.0891793
379;calc iter;100;1.26739;1.23958;1.32268
379;calc total;1;127.186;127.186;127.186
379;total;1;147.081;147.081;147.081
357;initialize;1;5.66683;5.66683;5.66683
357;async;100;0.0545082;0.0207824;0.401143
357;inner;100;1.13631;0.929802;1.16409
357;wait;100;2.81831e-05;2.0877e-05;6.0488e-05
357;boundary;100;0.0760462;0.0723435;0.0925174
357;calc iter;100;1.2669;1.18873;1.42102
357;calc total;1;127.186;127.186;127.186
357;total;1;147.039;147.039;147.039
403;initialize;1;5.70655;5.70655;5.70655
403;async;100;0.0524632;0.0206944;0.15158
403;inner;100;1.13691;1.10738;1.15293
403;wait;100;4.20232e-05;2.4415e-05;0.000114107
403;boundary;100;0.076484;0.0717646;0.105043
403;calc iter;100;1.2659;1.23667;1.34161
403;calc total;1;127.186;127.186;127.186
403;total;1;147.078;147.078;147.078
380;initialize;1;5.70941;5.70941;5.70941
380;async;100;0.0853607;0.0205447;0.172223
380;inner;100;1.09568;1.00026;1.14326
380;wait;100;3.9997e-05;1.9398e-05;9.6658e-05
380;boundary;100;0.0860838;0.0726809;0.112318
380;calc iter;100;1.26717;1.24025;1.36651
380;calc total;1;127.186;127.186;127.186
380;total;1;147.081;147.081;147.081
358;initialize;1;5.67031;5.67031;5.67031
358;async;100;0.0580572;0.0208163;0.49194
358;inner;100;1.1326;0.871483;1.16181
358;wait;100;3.14535e-05;2.1192e-05;9.8243e-05
358;boundary;100;0.0761855;0.0731655;0.148272
358;calc iter;100;1.26688;1.05152;1.51176
358;calc total;1;127.186;127.186;127.186
358;total;1;147.042;147.042;147.042
404;initialize;1;5.71008;5.71008;5.71008
404;async;100;0.0502341;0.0171107;0.142774
404;inner;100;1.13972;1.09063;1.159
404;wait;100;3.32517e-05;1.8047e-05;7.0096e-05
404;boundary;100;0.0759921;0.0712263;0.116036
404;calc iter;100;1.26598;1.23169;1.34026
404;calc total;1;127.186;127.186;127.186
404;total;1;147.082;147.082;147.082
381;initialize;1;5.70943;5.70943;5.70943
381;async;100;0.0772947;0.0203106;0.283621
381;inner;100;1.06865;0.921982;1.14337
381;wait;100;4.90556e-05;2.057e-05;0.000119086
381;boundary;100;0.121142;0.0726795;0.175073
381;calc iter;100;1.26713;1.23045;1.4898
381;calc total;1;127.186;127.186;127.186
381;total;1;147.081;147.081;147.081
359;initialize;1;5.66782;5.66782;5.66782
359;async;100;0.0555173;0.0209078;0.402246
359;inner;100;1.11875;0.923842;1.14398
359;wait;100;4.97691e-05;2.3628e-05;9.8721e-05
359;boundary;100;0.092384;0.0737314;0.111319
359;calc iter;100;1.2667;1.18288;1.41934
359;calc total;1;127.186;127.186;127.186
359;total;1;147.04;147.04;147.04
405;initialize;1;5.71269;5.71269;5.71269
405;async;100;0.0502413;0.0166522;0.131774
405;inner;100;1.14023;1.09631;1.16167
405;wait;100;3.24136e-05;1.8501e-05;6.4387e-05
405;boundary;100;0.0754481;0.0711666;0.114
405;calc iter;100;1.26596;1.23624;1.33576
405;calc total;1;127.186;127.186;127.186
405;total;1;147.085;147.085;147.085
382;initialize;1;5.70942;5.70942;5.70942
382;async;100;0.0723515;0.0204567;0.37176
382;inner;100;1.10315;0.967041;1.15489
382;wait;100;4.23492e-05;1.9527e-05;6.8499e-05
382;boundary;100;0.0916864;0.0690303;0.116083
406;initialize;1;5.70654;5.70654;5.70654
406;async;100;0.0536607;0.0197911;0.272117
406;inner;100;1.13515;1.02772;1.15226
406;wait;100;4.09104e-05;2.1609e-05;0.000102011
406;boundary;100;0.0770822;0.0706662;0.10635
406;calc iter;100;1.26593;1.23034;1.37053
406;calc total;1;127.186;127.186;127.186
406;total;1;147.078;147.078;147.078
382;calc iter;100;1.26723;1.23299;1.40785
382;calc total;1;127.186;127.186;127.186
382;total;1;147.081;147.081;147.081
407;initialize;1;5.70653;5.70653;5.70653
407;async;100;0.0516579;0.021803;0.14545
407;inner;100;1.11525;1.0636;1.14132
407;wait;100;5.58801e-05;2.7959e-05;9.1817e-05
407;boundary;100;0.0988024;0.0731553;0.141232
407;calc iter;100;1.26577;1.22993;1.34078
407;calc total;1;127.186;127.186;127.186
407;total;1;147.078;147.078;147.078
383;initialize;1;5.70941;5.70941;5.70941
383;async;100;0.0907579;0.0211461;0.188966
383;inner;100;1.09095;0.970901;1.1409
383;wait;100;4.36515e-05;2.3064e-05;0.000122182
383;boundary;100;0.0853834;0.0731425;0.137102
383;calc iter;100;1.26714;1.18963;1.40055
383;calc total;1;127.186;127.186;127.186
383;total;1;147.081;147.081;147.081
422;initialize;1;5.73604;5.73604;5.73604
422;async;100;0.0443114;0.0181866;0.388595
422;inner;100;1.14088;0.93894;1.17257
422;wait;100;4.02683e-05;2.2618e-05;6.5519e-05
422;boundary;100;0.0811658;0.0743863;0.110472
422;calc iter;100;1.2664;1.195;1.41651
422;calc total;1;127.186;127.186;127.186
422;total;1;147.108;147.108;147.108
423;initialize;1;5.73605;5.73605;5.73605
423;async;100;0.0489197;0.0225097;0.336265
423;inner;100;1.10648;0.943289;1.14804
423;wait;100;5.94781e-05;2.8822e-05;0.000117734
423;boundary;100;0.110684;0.0790342;0.138395
423;calc iter;100;1.26615;1.17338;1.48917
423;calc total;1;127.186;127.186;127.186
423;total;1;147.108;147.108;147.108
424;initialize;1;5.73601;5.73601;5.73601
424;async;100;0.0446236;0.0183316;0.2817
424;inner;100;1.13818;0.968913;1.16758
424;wait;100;3.78914e-05;1.9312e-05;7.6378e-05
424;boundary;100;0.0835873;0.075167;0.129846
424;calc iter;100;1.26643;1.17479;1.45611
424;calc total;1;127.186;127.186;127.186
424;total;1;147.108;147.108;147.108
425;initialize;1;5.736;5.736;5.736
425;async;100;0.0455314;0.0187231;0.143948
425;inner;100;1.13717;0.970351;1.16872
425;wait;100;3.57558e-05;2.0682e-05;5.9256e-05
425;boundary;100;0.0837188;0.0737344;0.168085
425;calc iter;100;1.26645;1.18707;1.36518
425;calc total;1;127.186;127.186;127.186
425;total;1;147.108;147.108;147.108
426;initialize;1;5.73601;5.73601;5.73601
426;async;100;0.0446662;0.0206237;0.167389
426;inner;100;1.13649;0.95971;1.1667
426;wait;100;4.41944e-05;1.887e-05;8.6218e-05
426;boundary;100;0.0851805;0.0751651;0.173081
426;calc iter;100;1.26639;1.17027;1.39214
426;calc total;1;127.186;127.186;127.186
426;total;1;147.108;147.108;147.108
427;initialize;1;5.73598;5.73598;5.73598
427;async;100;0.0497837;0.0217521;0.185293
427;inner;100;1.13343;0.967;1.16092
427;wait;100;3.99747e-05;2.5431e-05;0.000113285
427;boundary;100;0.0831873;0.0748966;0.154078
427;calc iter;100;1.26644;1.21478;1.37563
427;calc total;1;127.186;127.186;127.186
427;total;1;147.108;147.108;147.108
428;initialize;1;5.73598;5.73598;5.73598
428;async;100;0.0518034;0.0217137;0.251577
428;inner;100;1.13674;0.961534;1.16798
428;wait;100;3.22718e-05;2.183e-05;6.4348e-05
428;boundary;100;0.0779971;0.0738682;0.111708
428;calc iter;100;1.26657;1.23089;1.32486
428;calc total;1;127.186;127.186;127.186
428;total;1;147.108;147.108;147.108
429;initialize;1;5.736;5.736;5.736
429;async;100;0.0603571;0.0220194;0.401924
429;inner;100;1.12776;0.930691;1.16327
429;wait;100;2.69983e-05;2.0541e-05;8.9848e-05
429;boundary;100;0.0783649;0.073514;0.133603
429;calc iter;100;1.26651;1.19078;1.47721
429;calc total;1;127.186;127.186;127.186
429;total;1;147.108;147.108;147.108
432;initialize;1;5.66619;5.66619;5.66619
432;async;100;0.0507826;0.0168682;0.141852
432;inner;100;1.13769;1.07029;1.16708
432;wait;100;3.30231e-05;2.1064e-05;6.6504e-05
432;boundary;100;0.078322;0.0741146;0.130506
432;calc iter;100;1.26683;1.19287;1.31669
432;calc total;1;127.186;127.186;127.186
432;total;1;147.038;147.038;147.038
430;initialize;1;5.73599;5.73599;5.73599
430;async;100;0.0539234;0.0207947;0.477558
430;inner;100;1.13281;0.887842;1.16504
430;wait;100;2.9232e-05;1.7178e-05;8.7832e-05
430;boundary;100;0.0797821;0.0737861;0.137673
430;calc iter;100;1.26655;1.05912;1.50311
430;calc total;1;127.186;127.186;127.186
430;total;1;147.108;147.108;147.108
433;initialize;1;5.66623;5.66623;5.66623
433;async;100;0.0535955;0.0179811;0.158023
433;inner;100;1.13424;1.06513;1.16089
433;wait;100;3.09264e-05;1.7678e-05;7.0475e-05
433;boundary;100;0.0789189;0.0739628;0.136422
433;calc iter;100;1.26679;1.19495;1.35949
433;calc total;1;127.186;127.186;127.186
433;total;1;147.038;147.038;147.038
431;initialize;1;5.73597;5.73597;5.73597
431;async;100;0.0516812;0.0224043;0.389939
431;inner;100;1.12567;0.931271;1.15323
431;wait;100;5.30192e-05;2.2037e-05;0.000116961
431;boundary;100;0.0889976;0.0761044;0.125041
431;calc iter;100;1.2664;1.1942;1.40877
431;calc total;1;127.186;127.186;127.186
431;total;1;147.108;147.108;147.108
504;initialize;1;5.62319;5.62319;5.62319
504;async;100;0.0594512;0.0199051;0.222278
504;inner;100;1.13031;1.03084;1.15938
504;wait;100;3.90675e-05;2.4476e-05;7.9146e-05
504;boundary;100;0.0776912;0.0729745;0.140811
504;calc iter;100;1.2675;1.21725;1.42952
504;calc total;1;127.186;127.186;127.186
504;total;1;146.993;146.993;146.993
434;initialize;1;5.66623;5.66623;5.66623
434;async;100;0.0550865;0.0204786;0.167212
434;inner;100;1.13204;1.06993;1.157
434;wait;100;4.10594e-05;2.3708e-05;7.6929e-05
434;boundary;100;0.0796051;0.0739921;0.135515
434;calc iter;100;1.26677;1.22632;1.33961
434;calc total;1;127.186;127.186;127.186
434;total;1;147.038;147.038;147.038
480;initialize;1;5.28199;5.28199;5.28199
480;async;100;0.0579813;0.0194527;0.141649
480;inner;100;1.1244;1.03345;1.16361
480;wait;100;5.66598e-05;2.1671e-05;7.907e-05
480;boundary;100;0.0840367;0.0724888;0.133558
480;calc iter;100;1.26648;1.21359;1.33652
480;calc total;1;127.186;127.186;127.186
480;total;1;146.652;146.652;146.652
505;initialize;1;5.61693;5.61693;5.61693
505;async;100;0.0645977;0.0203546;0.224633
505;inner;100;1.12135;1.04108;1.15146
505;wait;100;4.53908e-05;2.766e-05;7.871e-05
505;boundary;100;0.0814448;0.0707331;0.141288
505;calc iter;100;1.26744;1.20021;1.43494
505;calc total;1;127.186;127.186;127.186
505;total;1;146.987;146.987;146.987
435;initialize;1;5.66621;5.66621;5.66621
435;async;100;0.0541098;0.0212391;0.150061
435;inner;100;1.13329;1.06981;1.15848
435;wait;100;3.47098e-05;1.6782e-05;7.4864e-05
435;boundary;100;0.0793312;0.074023;0.132235
435;calc iter;100;1.26677;1.20751;1.33861
435;calc total;1;127.186;127.186;127.186
435;total;1;147.038;147.038;147.038
481;initialize;1;5.28204;5.28204;5.28204
481;async;100;0.0534621;0.0194764;0.133928
481;inner;100;1.13238;1.05292;1.16487
481;wait;100;4.89138e-05;2.1734e-05;7.3173e-05
481;boundary;100;0.0806251;0.0723734;0.128522
481;calc iter;100;1.26652;1.21253;1.33626
481;calc total;1;127.186;127.186;127.186
481;total;1;146.652;146.652;146.652
506;initialize;1;5.62317;5.62317;5.62317
506;async;100;0.0604836;0.0194621;0.266812
506;inner;100;1.12484;0.985543;1.15631
506;wait;100;4.14013e-05;1.7371e-05;8.1093e-05
506;boundary;100;0.0820748;0.0709612;0.13865
506;calc iter;100;1.26744;1.17905;1.43197
506;calc total;1;127.186;127.186;127.186
506;total;1;146.993;146.993;146.993
436;initialize;1;5.66618;5.66618;5.66618
436;async;100;0.058563;0.0179364;0.117358
436;inner;100;1.13371;1.06708;1.15842
436;wait;100;2.76015e-05;1.85e-05;5.4317e-05
436;boundary;100;0.0746218;0.0711402;0.0975805
436;calc iter;100;1.26693;1.22551;1.30949
436;calc total;1;127.186;127.186;127.186
436;total;1;147.038;147.038;147.038
482;initialize;1;5.28204;5.28204;5.28204
482;async;100;0.0537433;0.0212181;0.167745
482;inner;100;1.12553;0.99364;1.1514
482;wait;100;6.85424e-05;3.1498e-05;9.0596e-05
482;boundary;100;0.0871311;0.0739604;0.164328
482;calc iter;100;1.26648;1.186;1.35544
482;calc total;1;127.186;127.186;127.186
482;total;1;146.652;146.652;146.652
507;initialize;1;5.61419;5.61419;5.61419
507;async;100;0.0614633;0.0202264;0.222116
507;inner;100;1.1228;1.03977;1.15296
507;wait;100;4.14534e-05;1.9901e-05;8.7521e-05
507;boundary;100;0.0831139;0.071226;0.144639
507;calc iter;100;1.26742;1.22705;1.4359
507;calc total;1;127.186;127.186;127.186
507;total;1;146.984;146.984;146.984
437;initialize;1;5.66619;5.66619;5.66619
437;async;100;0.0617434;0.0197396;0.156619
437;inner;100;1.12839;1.02162;1.15307
437;wait;100;3.71367e-05;1.9013e-05;6.3097e-05
437;boundary;100;0.076706;0.0713554;0.114215
437;calc iter;100;1.26687;1.23938;1.30453
437;calc total;1;127.186;127.186;127.186
437;total;1;147.038;147.038;147.038
483;initialize;1;5.28198;5.28198;5.28198
483;async;100;0.0559141;0.0201608;0.215526
483;inner;100;1.12782;1.02519;1.15005
483;wait;100;5.40508e-05;1.9104e-05;0.000120116
483;boundary;100;0.0827186;0.0729823;0.132365
483;calc iter;100;1.26651;1.18631;1.36599
483;calc total;1;127.186;127.186;127.186
483;total;1;146.652;146.652;146.652
508;initialize;1;5.61334;5.61334;5.61334
508;async;100;0.063069;0.0200011;0.207942
508;inner;100;1.10779;1.03767;1.14381
508;wait;100;6.47887e-05;3.6116e-05;0.000119715
508;boundary;100;0.0966445;0.072912;0.146426
508;calc iter;100;1.26757;1.21072;1.3979
508;calc total;1;127.186;127.186;127.186
508;total;1;146.983;146.983;146.983
438;initialize;1;5.66622;5.66622;5.66622
438;async;100;0.0617894;0.0202707;0.321076
438;inner;100;1.12943;0.956185;1.15605
438;wait;100;3.77282e-05;1.7679e-05;7.2347e-05
438;boundary;100;0.0756729;0.0711159;0.10175
438;calc iter;100;1.26693;1.18291;1.37904
438;calc total;1;127.186;127.186;127.186
438;total;1;147.038;147.038;147.038
484;initialize;1;5.28204;5.28204;5.28204
484;async;100;0.0636189;0.0202711;0.264668
484;inner;100;1.12764;0.993917;1.15155
484;wait;100;4.30021e-05;2.0641e-05;9.7098e-05
484;boundary;100;0.0752391;0.068856;0.0855863
484;calc iter;100;1.26654;1.2265;1.32747
484;calc total;1;127.186;127.186;127.186
484;total;1;146.652;146.652;146.652
509;initialize;1;5.62093;5.62093;5.62093
509;async;100;0.0624455;0.0189878;0.208757
509;inner;100;1.11373;1.05811;1.16502
509;wait;100;5.95866e-05;2.7674e-05;0.000110404
509;boundary;100;0.0913631;0.0719304;0.137075
509;calc iter;100;1.2676;1.20675;1.39997
509;calc total;1;127.186;127.186;127.186
509;total;1;146.991;146.991;146.991
439;initialize;1;5.66622;5.66622;5.66622
439;async;100;0.0626181;0.0211167;0.230054
439;inner;100;1.11721;1.05788;1.14135
439;wait;100;4.74912e-05;2.1482e-05;0.000137873
439;boundary;100;0.0868398;0.0738547;0.113816
439;calc iter;100;1.26672;1.21154;1.37068
439;calc total;1;127.186;127.186;127.186
439;total;1;147.038;147.038;147.038
485;initialize;1;5.282;5.282;5.282
485;async;100;0.067357;0.0204043;0.375863
485;inner;100;1.12406;0.947843;1.15787
485;wait;100;3.61315e-05;2.0752e-05;7.1182e-05
485;boundary;100;0.075117;0.0686345;0.150301
485;calc iter;100;1.26657;1.10542;1.47404
485;calc total;1;127.186;127.186;127.186
485;total;1;146.652;146.652;146.652
510;initialize;1;5.62301;5.62301;5.62301
510;async;100;0.0594789;0.0192611;0.203245
510;inner;100;1.11728;1.04847;1.15309
510;wait;100;5.26004e-05;2.0215e-05;0.000107739
510;boundary;100;0.0907847;0.0721106;0.143257
510;calc iter;100;1.2676;1.20747;1.39933
510;calc total;1;127.186;127.186;127.186
510;total;1;146.993;146.993;146.993
440;initialize;1;5.66123;5.66123;5.66123
440;async;100;0.0605489;0.0199056;0.179256
440;inner;100;1.12386;1.05565;1.14699
440;wait;100;4.22845e-05;2.0242e-05;9.9109e-05
440;boundary;100;0.082455;0.0707659;0.140233
440;calc iter;100;1.26691;1.19126;1.34472
440;calc total;1;127.186;127.186;127.186
440;total;1;147.033;147.033;147.033
486;initialize;1;5.27929;5.27929;5.27929
486;async;100;0.0595679;0.0199328;0.289214
486;inner;100;1.13124;1.00737;1.15404
486;wait;100;4.13809e-05;2.4815e-05;8.8122e-05
486;boundary;100;0.075704;0.0679074;0.120651
486;calc iter;100;1.26655;1.20239;1.36452
486;calc total;1;127.186;127.186;127.186
486;total;1;146.649;146.649;146.649
511;initialize;1;5.61066;5.61066;5.61066
511;async;100;0.0639935;0.0201325;0.208021
511;inner;100;1.10799;1.03608;1.14292
511;wait;100;5.66843e-05;3.2423e-05;0.000123923
511;boundary;100;0.0954886;0.0748394;0.147061
511;calc iter;100;1.26753;1.21604;1.40035
511;calc total;1;127.186;127.186;127.186
511;total;1;146.981;146.981;146.981
441;initialize;1;5.66617;5.66617;5.66617
441;async;100;0.0592427;0.0203663;0.161871
441;inner;100;1.11485;1.06207;1.14569
441;wait;100;5.49108e-05;2.794e-05;0.000123557
441;boundary;100;0.0926895;0.0715038;0.113705
441;calc iter;100;1.26684;1.20258;1.33426
441;calc total;1;127.186;127.186;127.186
441;total;1;147.038;147.038;147.038
487;initialize;1;5.282;5.282;5.282
487;async;100;0.0614079;0.0208308;0.149132
487;inner;100;1.10362;1.03368;1.12966
487;wait;100;6.20271e-05;4.0414e-05;0.000120655
487;boundary;100;0.101278;0.072279;0.150493
487;calc iter;100;1.26637;1.20457;1.32757
487;calc total;1;127.186;127.186;127.186
487;total;1;146.652;146.652;146.652
512;initialize;1;5.6128;5.6128;5.6128
512;async;100;0.0672104;0.0210123;0.198249
512;inner;100;1.12321;1.01676;1.16596
512;wait;100;3.02103e-05;2.0997e-05;4.3894e-05
512;boundary;100;0.0773283;0.0716329;0.122727
512;calc iter;100;1.26778;1.21389;1.36459
512;calc total;1;127.186;127.186;127.186
512;total;1;146.983;146.983;146.983
442;initialize;1;5.66621;5.66621;5.66621
442;async;100;0.0613735;0.0218433;0.209483
442;inner;100;1.11308;1.00718;1.14526
442;wait;100;5.02854e-05;2.0146e-05;8.0291e-05
442;boundary;100;0.092322;0.0727149;0.112473
442;calc iter;100;1.26683;1.22677;1.30275
442;calc total;1;127.186;127.186;127.186
442;total;1;147.038;147.038;147.038
488;initialize;1;5.28208;5.28208;5.28208
488;async;100;0.0674775;0.0200979;0.179909
488;inner;100;1.12465;1.05055;1.16204
488;wait;100;3.3462e-05;2.0927e-05;7.4198e-05
488;boundary;100;0.0744889;0.0697088;0.104411
488;calc iter;100;1.26665;1.19722;1.32601
488;calc total;1;127.186;127.186;127.186
488;total;1;146.652;146.652;146.652
513;initialize;1;5.60657;5.60657;5.60657
513;async;100;0.0734699;0.0212101;0.162908
513;inner;100;1.12002;1.04646;1.16464
513;wait;100;2.61669e-05;1.8128e-05;6.3471e-05
513;boundary;100;0.0742568;0.0713386;0.109753
513;calc iter;100;1.26778;1.17962;1.37103
513;calc total;1;127.186;127.186;127.186
513;total;1;146.976;146.976;146.976
443;initialize;1;5.66618;5.66618;5.66618
443;async;100;0.0584627;0.020473;0.167091
443;inner;100;1.1131;1.05799;1.14265
443;wait;100;5.54107e-05;2.4794e-05;8.7498e-05
443;boundary;100;0.0951994;0.0716863;0.116437
443;calc iter;100;1.26682;1.211;1.34117
443;calc total;1;127.186;127.186;127.186
443;total;1;147.038;147.038;147.038
489;initialize;1;5.28189;5.28189;5.28189
489;async;100;0.0643063;0.0199495;0.174529
489;inner;100;1.12845;1.05225;1.15397
489;wait;100;3.39844e-05;1.7774e-05;6.2428e-05
489;boundary;100;0.0738467;0.0696508;0.0960614
489;calc iter;100;1.26664;1.22803;1.32668
489;calc total;1;127.186;127.186;127.186
489;total;1;146.652;146.652;146.652
514;initialize;1;5.6232;5.6232;5.6232
514;async;100;0.0622264;0.0212562;0.158953
514;inner;100;1.12909;1.00552;1.18921
514;wait;100;3.01059e-05;2.1041e-05;5.1483e-05
514;boundary;100;0.0763018;0.0728096;0.118626
514;calc iter;100;1.26765;1.19017;1.36471
514;calc total;1;127.186;127.186;127.186
514;total;1;146.993;146.993;146.993
444;initialize;1;5.66622;5.66622;5.66622
444;async;100;0.0694867;0.020419;0.152029
444;inner;100;1.10639;1.01753;1.13752
444;wait;100;6.22432e-05;2.0059e-05;9.8815e-05
444;boundary;100;0.0909464;0.0716595;0.132987
444;calc iter;100;1.26689;1.22965;1.35238
444;calc total;1;127.186;127.186;127.186
444;total;1;147.038;147.038;147.038
490;initialize;1;5.28206;5.28206;5.28206
490;async;100;0.0665516;0.0209458;0.177386
490;inner;100;1.12324;1.04558;1.14422
490;wait;100;3.7272e-05;1.8158e-05;0.000122012
490;boundary;100;0.0767359;0.0714576;0.102953
490;calc iter;100;1.26657;1.1964;1.33011
490;calc total;1;127.186;127.186;127.186
490;total;1;146.652;146.652;146.652
515;initialize;1;5.62318;5.62318;5.62318
515;async;100;0.059488;0.0214571;0.156128
515;inner;100;1.1327;1.06122;1.16474
515;wait;100;3.11707e-05;2.3602e-05;4.2922e-05
515;boundary;100;0.0755012;0.0723787;0.0908336
515;calc iter;100;1.26772;1.21397;1.36658
515;calc total;1;127.186;127.186;127.186
515;total;1;146.993;146.993;146.993
445;initialize;1;5.66621;5.66621;5.66621
445;async;100;0.0701968;0.0205989;0.159955
445;inner;100;1.10634;1.01435;1.13776
445;wait;100;4.83458e-05;1.7988e-05;8.6836e-05
445;boundary;100;0.0903237;0.0717226;0.117
445;calc iter;100;1.26691;1.19574;1.355
445;calc total;1;127.186;127.186;127.186
445;total;1;147.038;147.038;147.038
516;initialize;1;5.61796;5.61796;5.61796
516;async;100;0.0588409;0.0210075;0.1782
516;inner;100;1.13426;1.04832;1.1699
516;wait;100;3.53476e-05;2.5156e-05;6.5189e-05
516;boundary;100;0.0741686;0.0692923;0.104833
516;calc iter;100;1.26731;1.22869;1.31854
516;calc total;1;127.186;127.186;127.186
516;total;1;146.988;146.988;146.988
446;initialize;1;5.66623;5.66623;5.66623
446;async;100;0.0703357;0.0208369;0.229788
446;inner;100;1.10618;1.02008;1.13922
446;wait;100;4.75191e-05;2.2901e-05;0.000114965
446;boundary;100;0.0903495;0.0696696;0.12745
446;calc iter;100;1.26692;1.17665;1.36148
446;calc total;1;127.186;127.186;127.186
446;total;1;147.038;147.038;147.038
517;initialize;1;5.61999;5.61999;5.61999
517;async;100;0.0605304;0.0213563;0.187538
517;inner;100;1.13264;1.04371;1.16485
517;wait;100;3.12758e-05;1.9045e-05;6.7275e-05
517;boundary;100;0.0740535;0.0689867;0.107874
517;calc iter;100;1.26726;1.235;1.30524
517;calc total;1;127.186;127.186;127.186
517;total;1;146.99;146.99;146.99
447;initialize;1;5.66569;5.66569;5.66569
447;async;100;0.0709106;0.0213832;0.150531
447;inner;100;1.10279;1.01623;1.1354
447;wait;100;5.9849e-05;2.6395e-05;0.000100179
447;boundary;100;0.0931007;0.0719647;0.135605
447;calc iter;100;1.26686;1.2215;1.35101
518;initialize;1;5.61596;5.61596;5.61596
518;async;100;0.0626332;0.0200024;0.18511
518;inner;100;1.12975;1.0436;1.16152
518;wait;100;3.73384e-05;2.1035e-05;9.2749e-05
518;boundary;100;0.0748035;0.0691607;0.093723
518;calc iter;100;1.26723;1.23423;1.31527
518;calc total;1;127.186;127.186;127.186
518;total;1;146.986;146.986;146.986
447;calc total;1;127.186;127.186;127.186
447;total;1;147.037;147.037;147.037
519;initialize;1;5.61949;5.61949;5.61949
519;async;100;0.0706681;0.0213968;0.190992
519;inner;100;1.12119;1.04199;1.15253
519;wait;100;3.39412e-05;1.5728e-05;0.000122166
519;boundary;100;0.0752557;0.0696829;0.117059
519;calc iter;100;1.26715;1.19431;1.33284
519;calc total;1;127.186;127.186;127.186
519;total;1;146.989;146.989;146.989
520;initialize;1;5.62317;5.62317;5.62317
520;async;100;0.0632522;0.0212081;0.200241
520;inner;100;1.12789;1.02524;1.15919
520;wait;100;3.46257e-05;2.1019e-05;8.7255e-05
520;boundary;100;0.0758123;0.0710934;0.121145
520;calc iter;100;1.26699;1.18091;1.34802
520;calc total;1;127.186;127.186;127.186
520;total;1;146.993;146.993;146.993
521;initialize;1;5.62318;5.62318;5.62318
521;async;100;0.0611243;0.018409;0.225401
521;inner;100;1.12766;1.02264;1.1609
521;wait;100;3.63479e-05;1.993e-05;7.5194e-05
521;boundary;100;0.0781461;0.0705669;0.120393
521;calc iter;100;1.26697;1.16254;1.36846
521;calc total;1;127.186;127.186;127.186
521;total;1;146.993;146.993;146.993
522;initialize;1;5.61531;5.61531;5.61531
522;async;100;0.0561768;0.0200742;0.179936
522;inner;100;1.13161;1.06091;1.16013
522;wait;100;4.10183e-05;1.7686e-05;8.7875e-05
522;boundary;100;0.0791236;0.0715756;0.109536
522;calc iter;100;1.26695;1.22399;1.33757
522;calc total;1;127.186;127.186;127.186
522;total;1;146.985;146.985;146.985
523;initialize;1;5.60923;5.60923;5.60923
523;async;100;0.0529355;0.0182668;0.179157
523;inner;100;1.13634;1.0683;1.1658
523;wait;100;3.82919e-05;2.3356e-05;6.1343e-05
523;boundary;100;0.077683;0.0731018;0.114042
523;calc iter;100;1.267;1.22487;1.33634
523;calc total;1;127.186;127.186;127.186
523;total;1;146.979;146.979;146.979
524;initialize;1;5.61875;5.61875;5.61875
524;async;100;0.0528822;0.0185291;0.146672
524;inner;100;1.11884;1.01613;1.15607
524;wait;100;6.16401e-05;2.6911e-05;0.000123295
524;boundary;100;0.0950082;0.0739172;0.167972
524;calc iter;100;1.2668;1.21869;1.35198
524;calc total;1;127.186;127.186;127.186
524;total;1;146.989;146.989;146.989
525;initialize;1;5.6232;5.6232;5.6232
525;async;100;0.0424303;0.0182349;0.138105
525;inner;100;1.12846;1.03849;1.17023
525;wait;100;5.06168e-05;1.9196e-05;7.6204e-05
525;boundary;100;0.0959028;0.0730903;0.146657
525;calc iter;100;1.26685;1.22616;1.34852
525;calc total;1;127.186;127.186;127.186
525;total;1;146.993;146.993;146.993
526;initialize;1;5.6232;5.6232;5.6232
526;async;100;0.0483031;0.0184349;0.149922
526;inner;100;1.11943;1.01629;1.16268
526;wait;100;5.45092e-05;3.0113e-05;7.9555e-05
526;boundary;100;0.0990001;0.0740859;0.153051
526;calc iter;100;1.26679;1.2211;1.33377
526;calc total;1;127.186;127.186;127.186
526;total;1;146.993;146.993;146.993
456;initialize;1;5.73226;5.73226;5.73226
456;async;100;0.051039;0.0188778;0.160592
456;inner;100;1.13852;1.04211;1.21231
456;wait;100;3.07771e-05;1.8406e-05;6.7084e-05
456;boundary;100;0.0768276;0.0716711;0.145404
456;calc iter;100;1.26642;1.1574;1.36384
456;calc total;1;127.186;127.186;127.186
456;total;1;147.104;147.104;147.104
448;initialize;1;5.66619;5.66619;5.66619
448;async;100;0.0830976;0.0214738;0.216018
448;inner;100;1.11006;1.00231;1.14883
448;wait;100;2.6435e-05;1.7887e-05;8.2881e-05
448;boundary;100;0.0739039;0.0719971;0.111764
448;calc iter;100;1.26709;1.20667;1.38075
448;calc total;1;127.186;127.186;127.186
448;total;1;147.038;147.038;147.038
457;initialize;1;5.73227;5.73227;5.73227
457;async;100;0.053528;0.0203581;0.18166
457;inner;100;1.13813;1.04596;1.16754
457;wait;100;2.87935e-05;1.8616e-05;6.6112e-05
457;boundary;100;0.0746897;0.0715514;0.0857289
457;calc iter;100;1.26638;1.21148;1.31953
457;calc total;1;127.186;127.186;127.186
457;total;1;147.104;147.104;147.104
449;initialize;1;5.66257;5.66257;5.66257
449;async;100;0.0794843;0.0205429;0.352457
449;inner;100;1.11361;0.946951;1.15205
449;wait;100;3.86412e-05;2.3123e-05;7.0168e-05
449;boundary;100;0.0739407;0.0701974;0.133592
449;calc iter;100;1.26708;1.13245;1.43305
449;calc total;1;127.186;127.186;127.186
449;total;1;147.034;147.034;147.034
458;initialize;1;5.73231;5.73231;5.73231
458;async;100;0.0523685;0.020939;0.357427
458;inner;100;1.13833;0.980365;1.16761
458;wait;100;3.08878e-05;1.7999e-05;5.899e-05
458;boundary;100;0.0756286;0.0718511;0.131027
458;calc iter;100;1.26636;1.17345;1.46886
458;calc total;1;127.186;127.186;127.186
458;total;1;147.104;147.104;147.104
450;initialize;1;5.66622;5.66622;5.66622
450;async;100;0.0695624;0.0207141;0.169994
450;inner;100;1.12203;0.943067;1.28459
450;wait;100;3.09622e-05;1.8417e-05;5.8158e-05
450;boundary;100;0.0753922;0.0702148;0.160798
450;calc iter;100;1.26702;1.11851;1.55262
450;calc total;1;127.186;127.186;127.186
450;total;1;147.038;147.038;147.038
459;initialize;1;5.73232;5.73232;5.73232
459;async;100;0.0510876;0.0205874;0.240281
459;inner;100;1.13983;1.04724;1.17457
459;wait;100;2.89922e-05;2.0696e-05;7.0399e-05
459;boundary;100;0.075471;0.071609;0.126407
459;calc iter;100;1.26642;1.21399;1.38001
459;calc total;1;127.186;127.186;127.186
459;total;1;147.104;147.104;147.104
451;initialize;1;5.66619;5.66619;5.66619
451;async;100;0.0694993;0.0209151;0.367329
451;inner;100;1.12309;0.960077;1.15597
451;wait;100;3.54232e-05;2.1638e-05;7.3126e-05
451;boundary;100;0.0744798;0.0718372;0.132911
451;calc iter;100;1.26711;1.14269;1.46038
451;calc total;1;127.186;127.186;127.186
451;total;1;147.038;147.038;147.038
460;initialize;1;5.73226;5.73226;5.73226
460;async;100;0.0450605;0.0176673;0.155037
460;inner;100;1.14413;1.0387;1.168
460;wait;100;3.03157e-05;1.7419e-05;6.0296e-05
460;boundary;100;0.0770705;0.0716839;0.132148
460;calc iter;100;1.26629;1.2249;1.32777
460;calc total;1;127.186;127.186;127.186
460;total;1;147.104;147.104;147.104
452;initialize;1;5.6662;5.6662;5.6662
452;async;100;0.070884;0.0212866;0.256893
452;inner;100;1.11786;1.02863;1.15036
452;wait;100;4.27818e-05;2.4646e-05;8.8959e-05
452;boundary;100;0.0780428;0.0721859;0.143337
452;calc iter;100;1.26683;1.21786;1.37498
452;calc total;1;127.186;127.186;127.186
452;total;1;147.038;147.038;147.038
461;initialize;1;5.73232;5.73232;5.73232
461;async;100;0.0493389;0.0202292;0.167606
461;inner;100;1.13703;1.02683;1.16678
461;wait;100;4.80914e-05;1.7255e-05;8.1899e-05
461;boundary;100;0.079855;0.0719575;0.152372
461;calc iter;100;1.26627;1.22685;1.34768
461;calc total;1;127.186;127.186;127.186
461;total;1;147.104;147.104;147.104
453;initialize;1;5.66624;5.66624;5.66624
453;async;100;0.0629745;0.020939;0.171217
453;inner;100;1.12412;1.04046;1.15472
453;wait;100;4.48267e-05;2.4249e-05;7.0939e-05
453;boundary;100;0.079743;0.0728644;0.14411
453;calc iter;100;1.26688;1.21709;1.38489
453;calc total;1;127.186;127.186;127.186
453;total;1;147.038;147.038;147.038
462;initialize;1;5.73233;5.73233;5.73233
462;async;100;0.046896;0.0201677;0.168452
462;inner;100;1.13708;1.01917;1.16089
462;wait;100;5.42607e-05;3.2729e-05;7.9552e-05
462;boundary;100;0.0822158;0.0730907;0.138704
462;calc iter;100;1.26624;1.21976;1.32862
462;calc total;1;127.186;127.186;127.186
462;total;1;147.104;147.104;147.104
454;initialize;1;5.6662;5.6662;5.6662
454;async;100;0.0638233;0.0213051;0.175487
454;inner;100;1.12067;1.03568;1.15142
454;wait;100;4.38798e-05;2.2652e-05;7.7091e-05
454;boundary;100;0.0823193;0.0734981;0.136075
454;calc iter;100;1.26686;1.23215;1.38654
454;calc total;1;127.186;127.186;127.186
454;total;1;147.038;147.038;147.038
463;initialize;1;5.73228;5.73228;5.73228
463;async;100;0.0523997;0.0212664;0.201324
463;inner;100;1.12191;1.03522;1.14768
463;wait;100;5.73632e-05;2.7592e-05;0.000118297
463;boundary;100;0.0917318;0.0741299;0.144667
463;calc iter;100;1.2661;1.20559;1.31941
463;calc total;1;127.186;127.186;127.186
463;total;1;147.104;147.104;147.104
455;initialize;1;5.66373;5.66373;5.66373
455;async;100;0.0727185;0.0215837;0.182124
455;inner;100;1.10483;1.01644;1.13592
455;wait;100;5.03028e-05;2.5528e-05;0.00010861
455;boundary;100;0.0891364;0.0741749;0.127955
455;calc iter;100;1.26674;1.21037;1.3875
455;calc total;1;127.186;127.186;127.186
455;total;1;147.035;147.035;147.035
464;initialize;1;5.73229;5.73229;5.73229
464;async;100;0.0458451;0.0186233;0.172188
464;inner;100;1.13286;1.00629;1.15984
464;wait;100;6.08862e-05;2.5405e-05;0.000113751
464;boundary;100;0.0873025;0.0741345;0.151215
464;calc iter;100;1.26607;1.18572;1.35898
464;calc total;1;127.186;127.186;127.186
464;total;1;147.104;147.104;147.104
465;initialize;1;5.73228;5.73228;5.73228
465;async;100;0.0454218;0.0190916;0.173539
465;inner;100;1.13739;1.00759;1.16325
465;wait;100;5.53319e-05;3.206e-05;9.5559e-05
465;boundary;100;0.0832393;0.0744029;0.151571
465;calc iter;100;1.2661;1.18732;1.36308
465;calc total;1;127.186;127.186;127.186
465;total;1;147.104;147.104;147.104
466;initialize;1;5.7323;5.7323;5.7323
466;async;100;0.0457753;0.0199098;0.227947
466;inner;100;1.13224;1.00082;1.17038
466;wait;100;5.2622e-05;2.3118e-05;0.000111426
466;boundary;100;0.0879862;0.0743451;0.154904
466;calc iter;100;1.26606;1.18006;1.36586
466;calc total;1;127.186;127.186;127.186
466;total;1;147.104;147.104;147.104
467;initialize;1;5.73229;5.73229;5.73229
467;async;100;0.0469116;0.0188314;0.18238
467;inner;100;1.13823;1.00523;1.18988
467;wait;100;4.45051e-05;2.3531e-05;0.000107082
467;boundary;100;0.0809525;0.0739961;0.151815
467;calc iter;100;1.26614;1.18363;1.37012
467;calc total;1;127.186;127.186;127.186
467;total;1;147.104;147.104;147.104
468;initialize;1;5.73228;5.73228;5.73228
468;async;100;0.0437974;0.0202629;0.161327
468;inner;100;1.14165;1.0682;1.16672
468;wait;100;4.87513e-05;1.8048e-05;8.1541e-05
468;boundary;100;0.0806837;0.072886;0.115003
468;calc iter;100;1.26618;1.23181;1.35547
468;calc total;1;127.186;127.186;127.186
468;total;1;147.104;147.104;147.104
469;initialize;1;5.7323;5.7323;5.7323
469;async;100;0.0436245;0.0179856;0.242144
469;inner;100;1.14253;1.04364;1.16994
469;wait;100;4.63791e-05;2.1485e-05;6.6934e-05
469;boundary;100;0.0799687;0.0732097;0.11826
469;calc iter;100;1.26617;1.22537;1.36417
469;calc total;1;127.186;127.186;127.186
469;total;1;147.104;147.104;147.104
470;initialize;1;5.73234;5.73234;5.73234
470;async;100;0.0428621;0.0215005;0.115176
470;inner;100;1.14214;1.08004;1.16556
470;wait;100;4.40679e-05;2.0571e-05;7.3457e-05
470;boundary;100;0.081143;0.0728722;0.124725
470;calc iter;100;1.26619;1.22727;1.33075
470;calc total;1;127.186;127.186;127.186
470;total;1;147.104;147.104;147.104
471;initialize;1;5.73233;5.73233;5.73233
471;async;100;0.0438316;0.0216596;0.100414
471;inner;100;1.11521;1.05215;1.15372
471;wait;100;5.83541e-05;3.1558e-05;0.000126367
471;boundary;100;0.106849;0.07372;0.126301
471;calc iter;100;1.26595;1.20424;1.32941
471;calc total;1;127.186;127.186;127.186
471;total;1;147.104;147.104;147.104
472;initialize;1;5.73229;5.73229;5.73229
472;async;100;0.0454336;0.0184297;0.151248
472;inner;100;1.14367;1.07956;1.16586
472;wait;100;3.41523e-05;2.0856e-05;6.3769e-05
472;boundary;100;0.0771253;0.0723826;0.104895
472;calc iter;100;1.26626;1.22518;1.33418
472;calc total;1;127.186;127.186;127.186
472;total;1;147.104;147.104;147.104
473;initialize;1;5.73229;5.73229;5.73229
473;async;100;0.0486744;0.0185039;0.134152
473;inner;100;1.14102;1.06632;1.16269
473;wait;100;3.45359e-05;2.0183e-05;7.6035e-05
473;boundary;100;0.0765176;0.0719596;0.111635
473;calc iter;100;1.26625;1.19974;1.33226
473;calc total;1;127.186;127.186;127.186
473;total;1;147.104;147.104;147.104
474;initialize;1;5.7323;5.7323;5.7323
474;async;100;0.0494899;0.0191;0.197869
474;inner;100;1.13555;1.05875;1.1615
474;wait;100;4.26368e-05;1.8821e-05;9.9621e-05
474;boundary;100;0.0811403;0.0728121;0.120503
474;calc iter;100;1.26623;1.21434;1.33792
474;calc total;1;127.186;127.186;127.186
474;total;1;147.104;147.104;147.104
475;initialize;1;5.73231;5.73231;5.73231
475;async;100;0.049981;0.0170968;0.19359
475;inner;100;1.1358;1.05838;1.158
475;wait;100;4.66536e-05;1.9196e-05;0.000113474
475;boundary;100;0.0803548;0.0729878;0.13635
475;calc iter;100;1.26618;1.18218;1.39357
475;calc total;1;127.186;127.186;127.186
475;total;1;147.104;147.104;147.104
476;initialize;1;5.7323;5.7323;5.7323
476;async;100;0.0563394;0.0209673;0.217048
476;inner;100;1.13509;1.03986;1.16122
476;wait;100;3.01388e-05;1.8326e-05;0.000102836
476;boundary;100;0.0749255;0.0725429;0.0836885
476;calc iter;100;1.26639;1.21865;1.33216
476;calc total;1;127.186;127.186;127.186
476;total;1;147.104;147.104;147.104
477;initialize;1;5.7323;5.7323;5.7323
477;async;100;0.0542414;0.0207656;0.273257
477;inner;100;1.13671;1.01864;1.16617
477;wait;100;3.39121e-05;2.3981e-05;5.3943e-05
477;boundary;100;0.0754182;0.0724571;0.137407
477;calc iter;100;1.26641;1.15713;1.42934
477;calc total;1;127.186;127.186;127.186
477;total;1;147.104;147.104;147.104
478;initialize;1;5.73232;5.73232;5.73232
478;async;100;0.0558384;0.0203721;0.172269
478;inner;100;1.13514;1.04657;1.16273
478;wait;100;2.96709e-05;1.7043e-05;8.1747e-05
478;boundary;100;0.0753722;0.0725129;0.11027
478;calc iter;100;1.26638;1.22456;1.33114
478;calc total;1;127.186;127.186;127.186
478;total;1;147.104;147.104;147.104
479;initialize;1;5.73232;5.73232;5.73232
479;async;100;0.0549454;0.0214515;0.153324
479;inner;100;1.12988;1.06691;1.15068
479;wait;100;4.76705e-05;2.5656e-05;0.000116027
479;boundary;100;0.081329;0.073559;0.134396
479;calc iter;100;1.2662;1.21371;1.3328
479;calc total;1;127.186;127.186;127.186
479;total;1;147.104;147.104;147.104
528;initialize;1;5.67719;5.67719;5.67719
528;async;100;0.0541901;0.0190833;0.153584
528;inner;100;1.12951;1.06298;1.15783
528;wait;100;5.03455e-05;2.4313e-05;7.0328e-05
528;boundary;100;0.0827808;0.0706523;0.091027
528;calc iter;100;1.26653;1.22061;1.3298
528;calc total;1;127.186;127.186;127.186
528;total;1;147.049;147.049;147.049
491;initialize;1;5.28201;5.28201;5.28201
491;async;100;0.0688356;0.0185594;0.197227
491;inner;100;1.12391;1.02424;1.14753
491;wait;100;3.57144e-05;2.417e-05;0.000102587
491;boundary;100;0.0738207;0.0707778;0.103993
491;calc iter;100;1.26661;1.19696;1.36513
491;calc total;1;127.186;127.186;127.186
491;total;1;146.652;146.652;146.652
529;initialize;1;5.67655;5.67655;5.67655
529;async;100;0.0558327;0.0173037;0.118901
529;inner;100;1.12953;1.07588;1.18311
529;wait;100;5.5628e-05;2.6401e-05;7.8894e-05
529;boundary;100;0.081138;0.0704479;0.132804
529;calc iter;100;1.26656;1.18784;1.34658
529;calc total;1;127.186;127.186;127.186
529;total;1;147.048;147.048;147.048
492;initialize;1;5.27896;5.27896;5.27896
492;async;100;0.0535499;0.0212451;0.293882
492;inner;100;1.12258;0.947707;1.21252
492;wait;100;5.04834e-05;2.1502e-05;0.000109034
492;boundary;100;0.0906065;0.0741126;0.141724
492;calc iter;100;1.26678;1.20653;1.40964
492;calc total;1;127.186;127.186;127.186
492;total;1;146.649;146.649;146.649
527;initialize;1;5.60841;5.60841;5.60841
527;async;100;0.0567137;0.0214332;0.162606
527;inner;100;1.1;0.990664;1.14696
527;wait;100;5.91586e-05;3.0398e-05;0.000117738
527;boundary;100;0.109829;0.0749255;0.159559
527;calc iter;100;1.26661;1.20795;1.33274
527;calc total;1;127.186;127.186;127.186
527;total;1;146.978;146.978;146.978
530;initialize;1;5.67721;5.67721;5.67721
530;async;100;0.0551532;0.0205147;0.149495
530;inner;100;1.12293;1.08305;1.15219
530;wait;100;5.79389e-05;3.1603e-05;0.000106107
530;boundary;100;0.0883916;0.0727026;0.109112
530;calc iter;100;1.26653;1.2165;1.33769
530;calc total;1;127.186;127.186;127.186
530;total;1;147.049;147.049;147.049
493;initialize;1;5.28201;5.28201;5.28201
493;async;100;0.0463504;0.0181918;0.32743
493;inner;100;1.13721;0.969246;1.17342
493;wait;100;4.46241e-05;2.4537e-05;7.4711e-05
493;boundary;100;0.0832598;0.0735098;0.217417
493;calc iter;100;1.26687;1.11091;1.58237
493;calc total;1;127.186;127.186;127.186
493;total;1;146.652;146.652;146.652
531;initialize;1;5.67721;5.67721;5.67721
531;async;100;0.049386;0.0184843;0.177479
531;inner;100;1.13723;1.05342;1.16407
531;wait;100;4.5736e-05;1.5904e-05;7.7544e-05
531;boundary;100;0.0799417;0.072265;0.119368
531;calc iter;100;1.26661;1.22607;1.33721
531;calc total;1;127.186;127.186;127.186
531;total;1;147.049;147.049;147.049
494;initialize;1;5.28207;5.28207;5.28207
494;async;100;0.0547295;0.0213062;0.387303
494;inner;100;1.12006;0.952404;1.15938
494;wait;100;4.74429e-05;2.0264e-05;7.5318e-05
494;boundary;100;0.0919256;0.0722949;0.136445
494;calc iter;100;1.26677;1.18746;1.41702
494;calc total;1;127.186;127.186;127.186
494;total;1;146.652;146.652;146.652
532;initialize;1;5.67716;5.67716;5.67716
532;async;100;0.0607245;0.0168766;0.136695
532;inner;100;1.129;1.06402;1.16511
532;wait;100;4.33249e-05;2.5269e-05;0.00013579
532;boundary;100;0.0768403;0.071885;0.131167
532;calc iter;100;1.26661;1.21212;1.33581
532;calc total;1;127.186;127.186;127.186
532;total;1;147.049;147.049;147.049
495;initialize;1;5.28204;5.28204;5.28204
495;async;100;0.052865;0.0202604;0.258851
495;inner;100;1.09951;0.940152;1.14122
495;wait;100;6.27108e-05;3.43e-05;0.00010383
495;boundary;100;0.114208;0.074293;0.160883
495;calc iter;100;1.26664;1.18907;1.42596
495;calc total;1;127.186;127.186;127.186
495;total;1;146.652;146.652;146.652
533;initialize;1;5.67721;5.67721;5.67721
533;async;100;0.059714;0.0190394;0.175135
533;inner;100;1.13055;1.06173;1.15188
533;wait;100;4.64653e-05;2.603e-05;8.4645e-05
533;boundary;100;0.0762856;0.0720262;0.137099
533;calc iter;100;1.2666;1.20323;1.34288
533;calc total;1;127.186;127.186;127.186
496;initialize;1;5.28202;5.28202;5.28202
496;async;100;0.0585144;0.021076;0.196683
496;inner;100;1.13045;1.04025;1.153
496;wait;100;3.637e-05;2.4082e-05;7.7988e-05
496;boundary;100;0.077992;0.0732394;0.145299
496;calc iter;100;1.267;1.2093;1.37926
496;calc total;1;127.186;127.186;127.186
496;total;1;146.652;146.652;146.652
533;total;1;147.049;147.049;147.049
497;initialize;1;5.27968;5.27968;5.27968
497;async;100;0.062774;0.0201895;0.209684
497;inner;100;1.12774;0.963533;1.16786
497;wait;100;2.67471e-05;1.7315e-05;5.709e-05
497;boundary;100;0.0764546;0.0728215;0.148104
497;calc iter;100;1.267;1.15608;1.37436
497;calc total;1;127.186;127.186;127.186
497;total;1;146.65;146.65;146.65
498;initialize;1;5.28202;5.28202;5.28202
498;async;100;0.0520525;0.0197314;0.24233
498;inner;100;1.13709;1.00643;1.16161
498;wait;100;3.87659e-05;1.813e-05;7.2335e-05
498;boundary;100;0.0777507;0.0731135;0.115596
498;calc iter;100;1.26694;1.22155;1.3894
498;calc total;1;127.186;127.186;127.186
498;total;1;146.652;146.652;146.652
534;initialize;1;5.67715;5.67715;5.67715
534;async;100;0.0571469;0.0183273;0.136131
534;inner;100;1.13299;1.06064;1.15903
534;wait;100;4.00097e-05;2.0956e-05;9.139e-05
534;boundary;100;0.0764615;0.0714296;0.140216
534;calc iter;100;1.26664;1.20619;1.33829
534;calc total;1;127.186;127.186;127.186
534;total;1;147.049;147.049;147.049
576;initialize;1;5.64223;5.64223;5.64223
576;async;100;0.0719249;0.0213385;0.201864
576;inner;100;1.12005;1.04532;1.1722
576;wait;100;2.95525e-05;2.1031e-05;4.7985e-05
576;boundary;100;0.0762581;0.0702254;0.141834
576;calc iter;100;1.26826;1.19132;1.3855
576;calc total;1;127.186;127.186;127.186
576;total;1;147.014;147.014;147.014
535;initialize;1;5.67718;5.67718;5.67718
535;async;100;0.0596644;0.0210224;0.178325
535;inner;100;1.10725;1.06241;1.1426
535;wait;100;6.35455e-05;3.6294e-05;0.00012442
535;boundary;100;0.0994144;0.0738939;0.12676
535;calc iter;100;1.26639;1.21161;1.33001
535;calc total;1;127.186;127.186;127.186
535;total;1;147.049;147.049;147.049
600;initialize;1;5.69945;5.69945;5.69945
600;async;100;0.0485119;0.0176581;0.192432
600;inner;100;1.13861;1.05948;1.16449
600;wait;100;4.92448e-05;2.0215e-05;0.000102506
600;boundary;100;0.0802159;0.0720074;0.137654
600;calc iter;100;1.26738;1.22706;1.35993
600;calc total;1;127.186;127.186;127.186
600;total;1;147.071;147.071;147.071
552;initialize;1;5.71672;5.71672;5.71672
552;async;100;0.0515361;0.0176238;0.160464
552;inner;100;1.13504;1.03458;1.16735
552;wait;100;3.64609e-05;2.0176e-05;7.5414e-05
552;boundary;100;0.0807174;0.0729629;0.134197
552;calc iter;100;1.26734;1.19814;1.35881
552;calc total;1;127.186;127.186;127.186
552;total;1;147.088;147.088;147.088
577;initialize;1;5.65889;5.65889;5.65889
577;async;100;0.0807364;0.0212681;0.205762
577;inner;100;1.11271;1.05278;1.20051
577;wait;100;2.72385e-05;2.1971e-05;6.4346e-05
577;boundary;100;0.0747843;0.0702699;0.103203
577;calc iter;100;1.26826;1.19376;1.36172
577;calc total;1;127.186;127.186;127.186
577;total;1;147.031;147.031;147.031
536;initialize;1;5.67717;5.67717;5.67717
536;async;100;0.0653787;0.020549;0.192744
536;inner;100;1.12786;1.08644;1.15745
536;wait;100;3.11922e-05;1.8123e-05;8.7315e-05
536;boundary;100;0.0734635;0.0705498;0.0994817
536;calc iter;100;1.26674;1.21502;1.3595
536;calc total;1;127.186;127.186;127.186
536;total;1;147.049;147.049;147.049
601;initialize;1;5.6995;5.6995;5.6995
601;async;100;0.0419813;0.0170101;0.114846
601;inner;100;1.14481;1.06126;1.17045
601;wait;100;4.50115e-05;1.8569e-05;7.0929e-05
601;boundary;100;0.0805116;0.0732541;0.135382
601;calc iter;100;1.26735;1.23186;1.3347
601;calc total;1;127.186;127.186;127.186
601;total;1;147.071;147.071;147.071
553;initialize;1;5.71679;5.71679;5.71679
553;async;100;0.0592625;0.0209761;0.177549
553;inner;100;1.12572;1.04772;1.1702
553;wait;100;4.08434e-05;1.97e-05;8.3475e-05
553;boundary;100;0.0822604;0.0740459;0.13925
553;calc iter;100;1.26728;1.20035;1.36749
553;calc total;1;127.186;127.186;127.186
553;total;1;147.088;147.088;147.088
578;initialize;1;5.65016;5.65016;5.65016
578;async;100;0.0770075;0.0210187;0.206717
578;inner;100;1.1149;1.05085;1.15934
578;wait;100;3.27773e-05;2.2764e-05;0.000108108
578;boundary;100;0.0762273;0.0709988;0.0980974
578;calc iter;100;1.26817;1.21508;1.32869
578;calc total;1;127.186;127.186;127.186
578;total;1;147.022;147.022;147.022
537;initialize;1;5.67715;5.67715;5.67715
537;async;100;0.0649645;0.0203143;0.133328
537;inner;100;1.12839;1.09138;1.16045
537;wait;100;2.44598e-05;1.7367e-05;4.5508e-05
537;boundary;100;0.0733493;0.0704419;0.0984802
537;calc iter;100;1.26673;1.21718;1.33814
537;calc total;1;127.186;127.186;127.186
537;total;1;147.049;147.049;147.049
602;initialize;1;5.69948;5.69948;5.69948
602;async;100;0.0426821;0.0194628;0.131864
602;inner;100;1.14336;1.08012;1.16843
602;wait;100;4.92686e-05;2.2276e-05;7.7357e-05
602;boundary;100;0.0812699;0.07318;0.140086
602;calc iter;100;1.26737;1.22748;1.34274
602;calc total;1;127.186;127.186;127.186
602;total;1;147.071;147.071;147.071
554;initialize;1;5.71673;5.71673;5.71673
554;async;100;0.056255;0.0210163;0.17467
554;inner;100;1.12414;1.01636;1.1585
554;wait;100;5.45599e-05;2.5047e-05;8.0402e-05
554;boundary;100;0.0867892;0.0739476;0.143208
554;calc iter;100;1.26724;1.20073;1.36547
554;calc total;1;127.186;127.186;127.186
554;total;1;147.088;147.088;147.088
579;initialize;1;5.65887;5.65887;5.65887
579;async;100;0.0725749;0.0213533;0.204323
579;inner;100;1.11772;1.0522;1.16311
579;wait;100;3.15038e-05;1.9525e-05;7.4904e-05
579;boundary;100;0.0778516;0.0710177;0.13573
579;calc iter;100;1.26818;1.22266;1.32765
579;calc total;1;127.186;127.186;127.186
579;total;1;147.031;147.031;147.031
538;initialize;1;5.67721;5.67721;5.67721
538;async;100;0.0638757;0.0207813;0.192475
538;inner;100;1.12882;1.04972;1.1552
538;wait;100;2.87664e-05;1.7952e-05;9.3533e-05
538;boundary;100;0.0739997;0.0707823;0.0991001
538;calc iter;100;1.26673;1.22;1.34358
538;calc total;1;127.186;127.186;127.186
538;total;1;147.049;147.049;147.049
603;initialize;1;5.69576;5.69576;5.69576
603;async;100;0.0430652;0.018094;0.188303
603;inner;100;1.13765;1.06818;1.1667
603;wait;100;5.92033e-05;2.328e-05;8.5483e-05
603;boundary;100;0.0865402;0.0742671;0.119337
603;calc iter;100;1.26731;1.20931;1.34347
603;calc total;1;127.186;127.186;127.186
603;total;1;147.067;147.067;147.067
555;initialize;1;5.71679;5.71679;5.71679
555;async;100;0.0538221;0.0187422;0.244004
555;inner;100;1.1286;1.02541;1.16212
555;wait;100;4.1449e-05;2.0008e-05;6.858e-05
555;boundary;100;0.084808;0.0740734;0.140726
555;calc iter;100;1.26727;1.18682;1.39884
555;calc total;1;127.186;127.186;127.186
555;total;1;147.088;147.088;147.088
580;initialize;1;5.6595;5.6595;5.6595
580;async;100;0.0612686;0.0196071;0.209606
580;inner;100;1.12661;1.05774;1.16699
580;wait;100;4.11505e-05;2.8122e-05;7.1805e-05
580;boundary;100;0.0801895;0.0701789;0.136402
580;calc iter;100;1.26811;1.20325;1.34242
580;calc total;1;127.186;127.186;127.186
580;total;1;147.031;147.031;147.031
539;initialize;1;5.67718;5.67718;5.67718
539;async;100;0.0659737;0.0177681;0.206114
539;inner;100;1.12478;1.04462;1.15091
539;wait;100;4.51197e-05;2.7238e-05;7.6927e-05
539;boundary;100;0.0758569;0.0715795;0.13351
604;initialize;1;5.6884;5.6884;5.6884
604;async;100;0.04392;0.0178742;0.126918
604;inner;100;1.14606;1.10809;1.1691
604;wait;100;4.01364e-05;1.949e-05;6.1896e-05
604;boundary;100;0.0773464;0.0720821;0.145952
604;calc iter;100;1.26737;1.22589;1.33945
604;calc total;1;127.186;127.186;127.186
604;total;1;147.06;147.06;147.06
556;initialize;1;5.71675;5.71675;5.71675
556;async;100;0.0621181;0.0209027;0.29804
556;inner;100;1.11725;1.00526;1.15046
556;wait;100;5.82541e-05;2.9371e-05;9.0774e-05
556;boundary;100;0.087946;0.0745772;0.107166
556;calc iter;100;1.26737;1.19358;1.3903
556;calc total;1;127.186;127.186;127.186
556;total;1;147.088;147.088;147.088
581;initialize;1;5.65891;5.65891;5.65891
581;async;100;0.0616748;0.0206657;0.21645
581;inner;100;1.11799;1.04475;1.16021
581;wait;100;5.57915e-05;2.8911e-05;7.6851e-05
581;boundary;100;0.0883335;0.0704738;0.143529
581;calc iter;100;1.26806;1.19973;1.34171
581;calc total;1;127.186;127.186;127.186
581;total;1;147.031;147.031;147.031
539;calc iter;100;1.26666;1.15685;1.39136
539;calc total;1;127.186;127.186;127.186
539;total;1;147.049;147.049;147.049
605;initialize;1;5.68581;5.68581;5.68581
605;async;100;0.0481825;0.0202018;0.151035
605;inner;100;1.1429;1.07012;1.17216
605;wait;100;3.86134e-05;2.3873e-05;7.123e-05
605;boundary;100;0.076235;0.0720437;0.108403
605;calc iter;100;1.26735;1.21737;1.34079
605;calc total;1;127.186;127.186;127.186
605;total;1;147.057;147.057;147.057
557;initialize;1;5.71675;5.71675;5.71675
557;async;100;0.0609445;0.0204947;0.205142
557;inner;100;1.12467;0.985459;1.19818
557;wait;100;3.90796e-05;2.2196e-05;9.801e-05
557;boundary;100;0.0817374;0.0738333;0.215485
557;calc iter;100;1.26739;1.16117;1.47594
557;calc total;1;127.186;127.186;127.186
557;total;1;147.088;147.088;147.088
582;initialize;1;5.65656;5.65656;5.65656
582;async;100;0.06529;0.0197974;0.217516
582;inner;100;1.11767;1.0406;1.15896
582;wait;100;4.4892e-05;2.5305e-05;0.000103158
582;boundary;100;0.085058;0.0705873;0.137141
582;calc iter;100;1.26806;1.22649;1.33854
582;calc total;1;127.186;127.186;127.186
582;total;1;147.028;147.028;147.028
540;initialize;1;5.67095;5.67095;5.67095
540;async;100;0.0460147;0.0187642;0.152598
540;inner;100;1.14042;1.0718;1.16521
540;wait;100;4.98051e-05;2.1536e-05;7.9863e-05
540;boundary;100;0.0804594;0.0737636;0.122434
540;calc iter;100;1.26695;1.22469;1.34092
540;calc total;1;127.186;127.186;127.186
540;total;1;147.043;147.043;147.043
606;initialize;1;5.69705;5.69705;5.69705
606;async;100;0.0523464;0.020032;0.207139
606;inner;100;1.1332;1.07985;1.15933
606;wait;100;5.01826e-05;2.2196e-05;0.000115498
606;boundary;100;0.0817211;0.073454;0.133323
606;calc iter;100;1.26732;1.20656;1.37871
606;calc total;1;127.186;127.186;127.186
606;total;1;147.069;147.069;147.069
558;initialize;1;5.71676;5.71676;5.71676
558;async;100;0.061603;0.0204611;0.261787
558;inner;100;1.11791;1.018;1.15169
558;wait;100;5.32629e-05;2.4681e-05;9.8211e-05
558;boundary;100;0.0878235;0.0738321;0.155445
558;calc iter;100;1.26739;1.212;1.38362
558;calc total;1;127.186;127.186;127.186
558;total;1;147.088;147.088;147.088
583;initialize;1;5.64664;5.64664;5.64664
583;async;100;0.0719747;0.0214806;0.214897
583;inner;100;1.11334;1.03061;1.18802
583;wait;100;4.3289e-05;1.8935e-05;0.000113405
583;boundary;100;0.0826101;0.0736991;0.139962
583;calc iter;100;1.26797;1.19114;1.34546
583;calc total;1;127.186;127.186;127.186
583;total;1;147.018;147.018;147.018
541;initialize;1;5.67719;5.67719;5.67719
541;async;100;0.0473919;0.0210997;0.245159
541;inner;100;1.13922;1.05338;1.16498
541;wait;100;4.06085e-05;1.9895e-05;6.1434e-05
541;boundary;100;0.0802651;0.0716786;0.118536
541;calc iter;100;1.26692;1.22444;1.37024
541;calc total;1;127.186;127.186;127.186
541;total;1;147.049;147.049;147.049
607;initialize;1;5.69951;5.69951;5.69951
607;async;100;0.0545511;0.0212044;0.175159
607;inner;100;1.11257;1.04774;1.17898
607;wait;100;5.15407e-05;1.9006e-05;0.000123264
607;boundary;100;0.0999633;0.0729076;0.180688
607;calc iter;100;1.26714;1.20054;1.41032
607;calc total;1;127.186;127.186;127.186
607;total;1;147.071;147.071;147.071
559;initialize;1;5.71679;5.71679;5.71679
559;async;100;0.0637205;0.0208458;0.22389
559;inner;100;1.09851;0.9899;1.13729
559;wait;100;5.90932e-05;2.5148e-05;0.000139821
559;boundary;100;0.104992;0.073189;0.152239
559;calc iter;100;1.26728;1.19398;1.38696
559;calc total;1;127.186;127.186;127.186
559;total;1;147.088;147.088;147.088
584;initialize;1;5.65888;5.65888;5.65888
584;async;100;0.0549009;0.0188308;0.292029
584;inner;100;1.12547;0.984272;1.17081
584;wait;100;3.78207e-05;2.1464e-05;5.8706e-05
584;boundary;100;0.0872079;0.0733647;0.153256
584;calc iter;100;1.26762;1.19433;1.42328
584;calc total;1;127.186;127.186;127.186
584;total;1;147.031;147.031;147.031
542;initialize;1;5.66982;5.66982;5.66982
542;async;100;0.0426525;0.0193659;0.195675
542;inner;100;1.14118;1.07038;1.16719
542;wait;100;5.92031e-05;2.6173e-05;8.0493e-05
542;boundary;100;0.0830482;0.0740284;0.124974
542;calc iter;100;1.26694;1.22251;1.34512
542;calc total;1;127.186;127.186;127.186
542;total;1;147.042;147.042;147.042
608;initialize;1;5.69948;5.69948;5.69948
608;async;100;0.0575977;0.0176156;0.164545
608;inner;100;1.13573;1.05121;1.16342
608;wait;100;3.15559e-05;2.1528e-05;7.3992e-05
608;boundary;100;0.0740388;0.0717253;0.0992769
608;calc iter;100;1.2674;1.21862;1.33164
608;calc total;1;127.186;127.186;127.186
608;total;1;147.071;147.071;147.071
560;initialize;1;5.71675;5.71675;5.71675
560;async;100;0.0660077;0.0210527;0.191878
560;inner;100;1.12644;1.03831;1.16876
560;wait;100;2.83778e-05;2.0462e-05;5.702e-05
560;boundary;100;0.0751526;0.068573;0.107285
560;calc iter;100;1.26763;1.21117;1.34342
560;calc total;1;127.186;127.186;127.186
560;total;1;147.088;147.088;147.088
585;initialize;1;5.65889;5.65889;5.65889
585;async;100;0.0523612;0.0196636;0.193663
585;inner;100;1.12386;0.974079;1.27544
585;wait;100;4.81664e-05;2.583e-05;7.0559e-05
585;boundary;100;0.0913148;0.0714187;0.154901
585;calc iter;100;1.26759;1.17197;1.40789
585;calc total;1;127.186;127.186;127.186
585;total;1;147.031;147.031;147.031
543;initialize;1;5.66706;5.66706;5.66706
543;async;100;0.0462247;0.018518;0.246454
543;inner;100;1.11466;1.04321;1.15442
543;wait;100;6.13958e-05;2.2956e-05;0.000116311
543;boundary;100;0.105773;0.0733816;0.147926
543;calc iter;100;1.26672;1.19947;1.36308
543;calc total;1;127.186;127.186;127.186
543;total;1;147.039;147.039;147.039
609;initialize;1;5.69062;5.69062;5.69062
609;async;100;0.0589099;0.0173624;0.146033
609;inner;100;1.13412;1.09774;1.16298
609;wait;100;3.03597e-05;1.8279e-05;8.7412e-05
609;boundary;100;0.0743372;0.071704;0.100571
609;calc iter;100;1.2674;1.21707;1.33108
609;calc total;1;127.186;127.186;127.186
609;total;1;147.062;147.062;147.062
561;initialize;1;5.71679;5.71679;5.71679
561;async;100;0.0683834;0.0207564;0.22148
561;inner;100;1.12409;1.03962;1.16461
561;wait;100;2.87571e-05;2.1001e-05;6.5671e-05
561;boundary;100;0.0751354;0.0683309;0.108791
561;calc iter;100;1.26764;1.21356;1.37625
561;calc total;1;127.186;127.186;127.186
561;total;1;147.088;147.088;147.088
586;initialize;1;5.6589;5.6589;5.6589
586;async;100;0.0585513;0.0207156;0.199815
586;inner;100;1.1056;0.961362;1.15602
586;wait;100;5.65295e-05;2.5812e-05;0.000109551
586;boundary;100;0.103318;0.0747997;0.158065
586;calc iter;100;1.26753;1.21211;1.33518
586;calc total;1;127.186;127.186;127.186
586;total;1;147.031;147.031;147.031
544;initialize;1;5.67304;5.67304;5.67304
544;async;100;0.051806;0.0188835;0.138827
544;inner;100;1.13929;1.05891;1.1604
544;wait;100;3.29991e-05;2.0584e-05;7.2835e-05
544;boundary;100;0.0758255;0.0733302;0.120451
544;calc iter;100;1.26696;1.21862;1.33152
544;calc total;1;127.186;127.186;127.186
544;total;1;147.045;147.045;147.045
610;initialize;1;5.6995;5.6995;5.6995
610;async;100;0.0575957;0.0211222;0.175774
610;inner;100;1.13469;1.06516;1.16148
610;wait;100;3.15477e-05;2.1559e-05;9.6441e-05
610;boundary;100;0.0750872;0.0719683;0.10802
610;calc iter;100;1.2674;1.20962;1.32875
610;calc total;1;127.186;127.186;127.186
610;total;1;147.071;147.071;147.071
562;initialize;1;5.71678;5.71678;5.71678
562;async;100;0.0712719;0.0209114;0.21411
562;inner;100;1.11954;1.02682;1.15029
562;wait;100;3.55771e-05;2.2016e-05;0.000122769
562;boundary;100;0.0766639;0.0711069;0.108858
562;calc iter;100;1.26751;1.20893;1.36394
562;calc total;1;127.186;127.186;127.186
562;total;1;147.088;147.088;147.088
587;initialize;1;5.65891;5.65891;5.65891
587;async;100;0.0540437;0.0188008;0.182144
587;inner;100;1.10488;0.96962;1.16273
587;wait;100;6.81189e-05;5.0393e-05;9.7968e-05
587;boundary;100;0.108556;0.0748514;0.168008
587;calc iter;100;1.26755;1.2053;1.35599
587;calc total;1;127.186;127.186;127.186
587;total;1;147.031;147.031;147.031
545;initialize;1;5.67199;5.67199;5.67199
545;async;100;0.050879;0.018601;0.137023
545;inner;100;1.14041;1.07361;1.16177
545;wait;100;3.56869e-05;1.9671e-05;9.8761e-05
545;boundary;100;0.0756297;0.0728842;0.105941
545;calc iter;100;1.26696;1.21742;1.33204
545;calc total;1;127.186;127.186;127.186
545;total;1;147.044;147.044;147.044
611;initialize;1;5.69118;5.69118;5.69118
611;async;100;0.0520692;0.0178904;0.192203
611;inner;100;1.13918;1.06755;1.16542
611;wait;100;3.41093e-05;1.8813e-05;7.642e-05
611;boundary;100;0.0761203;0.0718162;0.126797
611;calc iter;100;1.2674;1.19337;1.38658
611;calc total;1;127.186;127.186;127.186
611;total;1;147.063;147.063;147.063
563;initialize;1;5.71675;5.71675;5.71675
563;async;100;0.0659957;0.0212114;0.212304
563;inner;100;1.12336;1.04997;1.16063
563;wait;100;3.38508e-05;1.9825e-05;8.2052e-05
563;boundary;100;0.0781521;0.0699572;0.109916
563;calc iter;100;1.26755;1.19085;1.38551
563;calc total;1;127.186;127.186;127.186
563;total;1;147.088;147.088;147.088
588;initialize;1;5.65338;5.65338;5.65338
588;async;100;0.0569172;0.0193249;0.174192
588;inner;100;1.13427;1.03121;1.15696
588;wait;100;3.53857e-05;1.835e-05;6.5628e-05
588;boundary;100;0.0761252;0.0674765;0.156594
588;calc iter;100;1.26734;1.21699;1.36356
588;calc total;1;127.186;127.186;127.186
588;total;1;147.025;147.025;147.025
546;initialize;1;5.66827;5.66827;5.66827
546;async;100;0.0541218;0.0204882;0.196002
546;inner;100;1.13384;1.00807;1.1513
546;wait;100;3.90259e-05;2.1851e-05;0.000110013
546;boundary;100;0.0789209;0.073221;0.161811
546;calc iter;100;1.26693;1.20239;1.33629
546;calc total;1;127.186;127.186;127.186
546;total;1;147.04;147.04;147.04
612;initialize;1;5.69948;5.69948;5.69948
612;async;100;0.0439457;0.0183889;0.191953
612;inner;100;1.13062;1.04049;1.16976
612;wait;100;5.47353e-05;2.4119e-05;8.1706e-05
612;boundary;100;0.0928735;0.0715793;0.151401
612;calc iter;100;1.26749;1.22269;1.346
612;calc total;1;127.186;127.186;127.186
612;total;1;147.071;147.071;147.071
564;initialize;1;5.71679;5.71679;5.71679
564;async;100;0.057945;0.0176091;0.244993
564;inner;100;1.13284;1.0371;1.16191
564;wait;100;4.01222e-05;2.399e-05;7.6203e-05
564;boundary;100;0.0770444;0.0718172;0.154924
564;calc iter;100;1.26787;1.22559;1.45043
564;calc total;1;127.186;127.186;127.186
564;total;1;147.088;147.088;147.088
589;initialize;1;5.63977;5.63977;5.63977
589;async;100;0.0564847;0.0209585;0.207243
589;inner;100;1.12472;1.02726;1.15416
589;wait;100;5.62534e-05;2.183e-05;8.4927e-05
589;boundary;100;0.0860477;0.0679036;0.151887
589;calc iter;100;1.26731;1.21435;1.36835
589;calc total;1;127.186;127.186;127.186
589;total;1;147.012;147.012;147.012
547;initialize;1;5.67716;5.67716;5.67716
547;async;100;0.0489432;0.0196456;0.190354
547;inner;100;1.14101;1.02563;1.16263
547;wait;100;3.31531e-05;1.7171e-05;7.0022e-05
547;boundary;100;0.07699;0.0732428;0.152877
547;calc iter;100;1.26698;1.19012;1.39797
547;calc total;1;127.186;127.186;127.186
547;total;1;147.049;147.049;147.049
613;initialize;1;5.69949;5.69949;5.69949
613;async;100;0.0493262;0.0183065;0.235835
613;inner;100;1.12761;1.04018;1.16542
613;wait;100;4.95292e-05;2.185e-05;7.1004e-05
613;boundary;100;0.0905223;0.0720726;0.150184
613;calc iter;100;1.26751;1.18815;1.38751
613;calc total;1;127.186;127.186;127.186
613;total;1;147.071;147.071;147.071
565;initialize;1;5.71676;5.71676;5.71676
565;async;100;0.0641882;0.018957;0.253417
565;inner;100;1.12552;1.02811;1.15724
565;wait;100;3.67674e-05;2.1171e-05;7.2793e-05
565;boundary;100;0.0780959;0.0729369;0.127334
565;calc iter;100;1.26784;1.19733;1.45359
565;calc total;1;127.186;127.186;127.186
565;total;1;147.088;147.088;147.088
590;initialize;1;5.65242;5.65242;5.65242
590;async;100;0.0557247;0.0187532;0.175739
590;inner;100;1.12807;1.04873;1.15593
590;wait;100;6.18793e-05;2.457e-05;8.8955e-05
590;boundary;100;0.0834508;0.0680481;0.139604
590;calc iter;100;1.26731;1.22072;1.33796
590;calc total;1;127.186;127.186;127.186
590;total;1;147.024;147.024;147.024
548;initialize;1;5.67719;5.67719;5.67719
548;async;100;0.0518257;0.0180543;0.221508
548;inner;100;1.14012;1.05417;1.16566
548;wait;100;3.14908e-05;2.2329e-05;6.7553e-05
548;boundary;100;0.0751038;0.0716776;0.0887692
548;calc iter;100;1.26708;1.20318;1.3474
548;calc total;1;127.186;127.186;127.186
548;total;1;147.049;147.049;147.049
614;initialize;1;5.69531;5.69531;5.69531
614;async;100;0.0465113;0.0191372;0.142492
614;inner;100;1.12632;1.03628;1.16725
614;wait;100;6.20212e-05;3.4201e-05;8.9945e-05
614;boundary;100;0.0945529;0.0745224;0.152534
614;calc iter;100;1.26745;1.21983;1.33891
614;calc total;1;127.186;127.186;127.186
614;total;1;147.067;147.067;147.067
566;initialize;1;5.7168;5.7168;5.7168
566;async;100;0.0607712;0.0183793;0.246537
566;inner;100;1.13004;1.03794;1.16175
566;wait;100;3.55176e-05;2.1955e-05;7.5282e-05
566;boundary;100;0.0770288;0.073411;0.122719
566;calc iter;100;1.26788;1.21802;1.4507
566;calc total;1;127.186;127.186;127.186
566;total;1;147.088;147.088;147.088
591;initialize;1;5.65888;5.65888;5.65888
591;async;100;0.0689389;0.0214353;0.222989
591;inner;100;1.11995;1.04255;1.14034
591;wait;100;5.02826e-05;1.8932e-05;0.000112927
591;boundary;100;0.0782145;0.0690155;0.101195
591;calc iter;100;1.26716;1.2297;1.33457
591;calc total;1;127.186;127.186;127.186
591;total;1;147.031;147.031;147.031
549;initialize;1;5.6772;5.6772;5.6772
549;async;100;0.0505158;0.0180847;0.318055
549;inner;100;1.14067;0.999165;1.16743
549;wait;100;2.73031e-05;1.9556e-05;6.0588e-05
549;boundary;100;0.075898;0.0718197;0.125766
549;calc iter;100;1.26711;1.16831;1.43065
549;calc total;1;127.186;127.186;127.186
549;total;1;147.049;147.049;147.049
615;initialize;1;5.69257;5.69257;5.69257
615;async;100;0.0508724;0.0196367;0.15321
615;inner;100;1.10019;1.00529;1.15008
615;wait;100;6.20969e-05;2.6823e-05;0.000135406
615;boundary;100;0.116172;0.074891;0.160069
615;calc iter;100;1.2673;1.22192;1.3495
615;calc total;1;127.186;127.186;127.186
615;total;1;147.064;147.064;147.064
567;initialize;1;5.71679;5.71679;5.71679
567;async;100;0.0573447;0.0205052;0.2523
567;inner;100;1.13238;1.02213;1.16051
567;wait;100;3.34514e-05;1.6637e-05;6.9966e-05
567;boundary;100;0.0780198;0.0730666;0.135505
567;calc iter;100;1.26778;1.22009;1.45726
567;calc total;1;127.186;127.186;127.186
567;total;1;147.088;147.088;147.088
592;initialize;1;5.64151;5.64151;5.64151
592;async;100;0.0681259;0.0203151;0.1973
592;inner;100;1.12264;1.06052;1.14233
592;wait;100;4.19787e-05;1.9708e-05;9.6634e-05
592;boundary;100;0.0762386;0.0707468;0.0972468
592;calc iter;100;1.26704;1.18574;1.33483
592;calc total;1;127.186;127.186;127.186
592;total;1;147.013;147.013;147.013
550;initialize;1;5.67476;5.67476;5.67476
550;async;100;0.0514068;0.0185909;0.204182
550;inner;100;1.13929;1.06038;1.16424
550;wait;100;3.60772e-05;2.2336e-05;7.6377e-05
550;boundary;100;0.0763149;0.0727669;0.129914
550;calc iter;100;1.26705;1.22736;1.33799
550;calc total;1;127.186;127.186;127.186
550;total;1;147.047;147.047;147.047
616;initialize;1;5.69399;5.69399;5.69399
616;async;100;0.0583808;0.0198;0.186899
616;inner;100;1.13336;1.06654;1.16506
616;wait;100;2.89369e-05;1.8765e-05;7.2636e-05
616;boundary;100;0.0759108;0.0737954;0.114651
616;calc iter;100;1.26769;1.22392;1.35014
616;calc total;1;127.186;127.186;127.186
616;total;1;147.066;147.066;147.066
568;initialize;1;5.71676;5.71676;5.71676
568;async;100;0.0790499;0.0200381;0.245764
568;inner;100;1.11199;1.01934;1.14058
568;wait;100;3.94365e-05;1.9288e-05;0.00010982
568;boundary;100;0.0768057;0.0717312;0.139253
568;calc iter;100;1.26788;1.16417;1.41033
568;calc total;1;127.186;127.186;127.186
568;total;1;147.088;147.088;147.088
593;initialize;1;5.64923;5.64923;5.64923
593;async;100;0.06774;0.0180808;0.215867
593;inner;100;1.12517;1.03361;1.14668
593;wait;100;3.56321e-05;2.0684e-05;0.000113425
593;boundary;100;0.0741514;0.0694682;0.0991712
593;calc iter;100;1.2671;1.21391;1.34223
593;calc total;1;127.186;127.186;127.186
593;total;1;147.021;147.021;147.021
551;initialize;1;5.67719;5.67719;5.67719
551;async;100;0.0507686;0.0207773;0.146699
551;inner;100;1.1334;1.05659;1.15584
551;wait;100;4.80948e-05;2.1826e-05;0.000111031
551;boundary;100;0.0826876;0.0742243;0.148049
551;calc iter;100;1.26691;1.22007;1.32726
551;calc total;1;127.186;127.186;127.186
551;total;1;147.049;147.049;147.049
617;initialize;1;5.69947;5.69947;5.69947
617;async;100;0.062211;0.0203194;0.190493
617;inner;100;1.13052;1.06599;1.16377
617;wait;100;2.62037e-05;1.7732e-05;6.3021e-05
617;boundary;100;0.0749365;0.0703819;0.091573
617;calc iter;100;1.26769;1.22333;1.35162
617;calc total;1;127.186;127.186;127.186
617;total;1;147.071;147.071;147.071
569;initialize;1;5.71675;5.71675;5.71675
569;async;100;0.0770895;0.0197173;0.223628
569;inner;100;1.11503;1.04359;1.1468
569;wait;100;3.42736e-05;1.8857e-05;9.1385e-05
569;boundary;100;0.0757133;0.0691047;0.0970204
569;calc iter;100;1.26787;1.20415;1.41085
569;calc total;1;127.186;127.186;127.186
569;total;1;147.088;147.088;147.088
594;initialize;1;5.64484;5.64484;5.64484
594;async;100;0.0610766;0.0193982;0.149596
594;inner;100;1.12832;1.05652;1.14943
594;wait;100;4.00488e-05;2.0768e-05;0.000104857
594;boundary;100;0.0776294;0.0716148;0.136113
594;calc iter;100;1.26707;1.2178;1.33937
594;calc total;1;127.186;127.186;127.186
594;total;1;147.017;147.017;147.017
618;initialize;1;5.69947;5.69947;5.69947
618;async;100;0.0595302;0.0209365;0.184487
618;inner;100;1.13239;1.05818;1.16163
618;wait;100;3.21511e-05;2.0504e-05;0.000105946
618;boundary;100;0.0756941;0.0733458;0.0979727
618;calc iter;100;1.26765;1.19948;1.34814
618;calc total;1;127.186;127.186;127.186
618;total;1;147.071;147.071;147.071
570;initialize;1;5.71676;5.71676;5.71676
570;async;100;0.0724266;0.0197657;0.2195
570;inner;100;1.11427;1.04783;1.14134
570;wait;100;3.92912e-05;2.482e-05;8.2197e-05
570;boundary;100;0.0811241;0.0730047;0.114629
570;calc iter;100;1.26787;1.2374;1.40862
570;calc total;1;127.186;127.186;127.186
570;total;1;147.088;147.088;147.088
595;initialize;1;5.64413;5.64413;5.64413
595;async;100;0.0568432;0.020017;0.152295
595;inner;100;1.13412;1.05454;1.15858
595;wait;100;3.66865e-05;2.1408e-05;6.6776e-05
595;boundary;100;0.0761019;0.0714123;0.135263
595;calc iter;100;1.2671;1.22796;1.34527
595;calc total;1;127.186;127.186;127.186
595;total;1;147.016;147.016;147.016
619;initialize;1;5.6995;5.6995;5.6995
619;async;100;0.0579364;0.0208215;0.192674
619;inner;100;1.13243;1.05815;1.16313
619;wait;100;3.47073e-05;1.801e-05;7.5269e-05
619;boundary;100;0.0772138;0.0737555;0.137358
619;calc iter;100;1.26762;1.19201;1.38245
619;calc total;1;127.186;127.186;127.186
619;total;1;147.071;147.071;147.071
571;initialize;1;5.71679;5.71679;5.71679
571;async;100;0.0726707;0.0198971;0.223058
571;inner;100;1.11322;1.04197;1.14086
571;wait;100;4.54729e-05;2.3698e-05;8.8405e-05
571;boundary;100;0.0819229;0.0719593;0.109601
571;calc iter;100;1.26786;1.23055;1.41099
571;calc total;1;127.186;127.186;127.186
571;total;1;147.088;147.088;147.088
596;initialize;1;5.65536;5.65536;5.65536
596;async;100;0.0601964;0.0208498;0.172524
596;inner;100;1.13284;1.07274;1.15458
596;wait;100;3.24014e-05;2.1702e-05;5.7115e-05
596;boundary;100;0.0741484;0.071704;0.105499
596;calc iter;100;1.26722;1.23511;1.33681
596;calc total;1;127.186;127.186;127.186
596;total;1;147.027;147.027;147.027
620;initialize;1;5.68727;5.68727;5.68727
620;async;100;0.0584572;0.0210744;0.179415
620;inner;100;1.13199;1.06684;1.16232
620;wait;100;4.16522e-05;2.1424e-05;8.8404e-05
620;boundary;100;0.0773818;0.0703762;0.110434
620;calc iter;100;1.26787;1.2042;1.32966
620;calc total;1;127.186;127.186;127.186
620;total;1;147.059;147.059;147.059
572;initialize;1;5.71681;5.71681;5.71681
572;async;100;0.0653052;0.0200103;0.235466
572;inner;100;1.10673;1.02086;1.14821
572;wait;100;4.75485e-05;1.7237e-05;7.4436e-05
572;boundary;100;0.0960862;0.0672987;0.120302
572;calc iter;100;1.26817;1.21543;1.3659
572;calc total;1;127.186;127.186;127.186
572;total;1;147.088;147.088;147.088
597;initialize;1;5.64747;5.64747;5.64747
597;async;100;0.0596833;0.0201505;0.296365
597;inner;100;1.13301;1.00115;1.15458
597;wait;100;3.18102e-05;1.7617e-05;7.2966e-05
597;boundary;100;0.074455;0.0688346;0.116315
597;calc iter;100;1.26718;1.21951;1.37027
597;calc total;1;127.186;127.186;127.186
597;total;1;147.019;147.019;147.019
621;initialize;1;5.6946;5.6946;5.6946
621;async;100;0.0522208;0.0183875;0.170229
621;inner;100;1.13959;1.08068;1.16947
621;wait;100;2.976e-05;1.9287e-05;6.9131e-05
621;boundary;100;0.0761118;0.0700016;0.106326
621;calc iter;100;1.26796;1.2197;1.33112
621;calc total;1;127.186;127.186;127.186
621;total;1;147.066;147.066;147.066
573;initialize;1;5.71678;5.71678;5.71678
573;async;100;0.0670707;0.0186716;0.240332
573;inner;100;1.11;1.01532;1.14787
573;wait;100;4.42003e-05;1.7801e-05;9.5348e-05
573;boundary;100;0.0910503;0.0672982;0.109495
598;initialize;1;5.6485;5.6485;5.6485
598;async;100;0.0613607;0.0208813;0.189032
598;inner;100;1.13014;1.04666;1.15154
598;wait;100;3.32492e-05;2.0898e-05;9.7609e-05
598;boundary;100;0.0756517;0.0715221;0.119177
598;calc iter;100;1.26718;1.21587;1.33805
598;calc total;1;127.186;127.186;127.186
598;total;1;147.02;147.02;147.02
622;initialize;1;5.69922;5.69922;5.69922
622;async;100;0.0577575;0.0199509;0.178001
622;inner;100;1.13241;1.06892;1.162
622;wait;100;3.01601e-05;1.9099e-05;8.6326e-05
622;boundary;100;0.0776582;0.0705019;0.134684
622;calc iter;100;1.26785;1.22952;1.32151
622;calc total;1;127.186;127.186;127.186
622;total;1;147.071;147.071;147.071
573;calc iter;100;1.26817;1.2161;1.36925
573;calc total;1;127.186;127.186;127.186
573;total;1;147.088;147.088;147.088
599;initialize;1;5.6455;5.6455;5.6455
599;async;100;0.0660536;0.0212895;0.256825
599;inner;100;1.10448;1.03514;1.13087
599;wait;100;5.47197e-05;1.7954e-05;0.000105583
599;boundary;100;0.0963604;0.0791984;0.130174
599;calc iter;100;1.26695;1.1662;1.37352
599;calc total;1;127.186;127.186;127.186
599;total;1;147.017;147.017;147.017
574;initialize;1;5.71678;5.71678;5.71678
574;async;100;0.0685609;0.0182538;0.241579
574;inner;100;1.10764;1.01398;1.14384
574;wait;100;4.57462e-05;1.9747e-05;0.000106918
574;boundary;100;0.0919164;0.0674352;0.11731
574;calc iter;100;1.26816;1.21443;1.36714
574;calc total;1;127.186;127.186;127.186
574;total;1;147.088;147.088;147.088
575;initialize;1;5.71681;5.71681;5.71681
575;async;100;0.0705745;0.0198979;0.241501
575;inner;100;1.10477;1.01244;1.14524
575;wait;100;4.76089e-05;2.0803e-05;0.000108389
575;boundary;100;0.0927154;0.0684058;0.119555
575;calc iter;100;1.2681;1.1964;1.3683
575;calc total;1;127.186;127.186;127.186
575;total;1;147.088;147.088;147.088
648;initialize;1;5.56075;5.56075;5.56075
648;async;100;0.0732955;0.0181227;0.195247
648;inner;100;1.11925;1.01475;1.21055
648;wait;100;3.30646e-05;2.3201e-05;7.7596e-05
648;boundary;100;0.0755463;0.0703805;0.134146
648;calc iter;100;1.26813;1.12804;1.46733
648;calc total;1;127.186;127.186;127.186
648;total;1;146.933;146.933;146.933
623;initialize;1;5.69949;5.69949;5.69949
623;async;100;0.0613944;0.0216394;0.176675
623;inner;100;1.12325;1.06159;1.15486
623;wait;100;4.2736e-05;2.2133e-05;0.000110981
623;boundary;100;0.0830516;0.072431;0.133529
623;calc iter;100;1.26774;1.22106;1.32127
623;calc total;1;127.186;127.186;127.186
623;total;1;147.071;147.071;147.071
624;initialize;1;5.64378;5.64378;5.64378
624;async;100;0.0499345;0.0202286;0.236837
624;inner;100;1.13959;1.01993;1.16485
624;wait;100;3.42025e-05;1.9417e-05;7.3007e-05
624;boundary;100;0.078793;0.0732602;0.144492
624;calc iter;100;1.26836;1.2037;1.44326
672;initialize;1;5.68013;5.68013;5.68013
672;async;100;0.0460003;0.0176687;0.183996
672;inner;100;1.13599;1.03253;1.16963
672;wait;100;4.98268e-05;2.2678e-05;6.5553e-05
672;boundary;100;0.0858067;0.0739893;0.1517
672;calc iter;100;1.26784;1.22133;1.35802
672;calc total;1;127.186;127.186;127.186
672;total;1;147.052;147.052;147.052
649;initialize;1;5.5608;5.5608;5.5608
649;async;100;0.0793833;0.0193845;0.256558
649;inner;100;1.11431;1.02033;1.15972
649;wait;100;2.87683e-05;1.744e-05;7.3322e-05
649;boundary;100;0.0743921;0.0696423;0.0878174
649;calc iter;100;1.26811;1.2303;1.34713
649;calc total;1;127.186;127.186;127.186
649;total;1;146.932;146.932;146.932
624;calc total;1;127.186;127.186;127.186
624;total;1;147.016;147.016;147.016
673;initialize;1;5.68014;5.68014;5.68014
673;async;100;0.0500706;0.021564;0.159257
673;inner;100;1.13425;1.02617;1.16568
673;wait;100;3.90819e-05;1.8779e-05;6.6681e-05
673;boundary;100;0.0834855;0.0739453;0.153134
673;calc iter;100;1.26785;1.22745;1.36006
673;calc total;1;127.186;127.186;127.186
673;total;1;147.052;147.052;147.052
650;initialize;1;5.56076;5.56076;5.56076
650;async;100;0.0715665;0.0199804;0.188859
650;inner;100;1.11995;1.0428;1.15884
650;wait;100;3.56839e-05;2.1583e-05;0.000101305
650;boundary;100;0.0765865;0.0697001;0.119563
650;calc iter;100;1.26814;1.20411;1.32012
650;calc total;1;127.186;127.186;127.186
650;total;1;146.932;146.932;146.932
625;initialize;1;5.63643;5.63643;5.63643
625;async;100;0.0383392;0.0213059;0.225538
625;inner;100;1.15027;1.03043;1.1758
625;wait;100;3.36543e-05;2.4561e-05;6.6494e-05
625;boundary;100;0.0797334;0.07498;0.141904
625;calc iter;100;1.26838;1.21776;1.43948
625;calc total;1;127.186;127.186;127.186
625;total;1;147.008;147.008;147.008
674;initialize;1;5.68017;5.68017;5.68017
674;async;100;0.0461917;0.0217858;0.154206
674;inner;100;1.13644;1.03475;1.1694
674;wait;100;4.45274e-05;2.3052e-05;7.5277e-05
674;boundary;100;0.0851571;0.0742794;0.152617
674;calc iter;100;1.26784;1.22494;1.34658
674;calc total;1;127.186;127.186;127.186
674;total;1;147.052;147.052;147.052
651;initialize;1;5.56079;5.56079;5.56079
651;async;100;0.0688912;0.0192435;0.187008
651;inner;100;1.12245;1.04164;1.1603
651;wait;100;3.46099e-05;1.736e-05;7.0338e-05
651;boundary;100;0.0767467;0.0696919;0.114769
651;calc iter;100;1.26812;1.21047;1.34927
651;calc total;1;127.186;127.186;127.186
651;total;1;146.933;146.933;146.933
626;initialize;1;5.65563;5.65563;5.65563
626;async;100;0.0462281;0.0210275;0.232648
626;inner;100;1.14204;1.01405;1.16542
626;wait;100;4.04728e-05;2.5054e-05;7.6774e-05
626;boundary;100;0.07998;0.0741196;0.149053
626;calc iter;100;1.26829;1.21625;1.44162
626;calc total;1;127.186;127.186;127.186
626;total;1;147.027;147.027;147.027
675;initialize;1;5.68012;5.68012;5.68012
675;async;100;0.0482448;0.0199199;0.203298
675;inner;100;1.12709;1.01636;1.1647
675;wait;100;5.03578e-05;2.0561e-05;7.3989e-05
675;boundary;100;0.0924002;0.0746796;0.159514
675;calc iter;100;1.26779;1.19515;1.36043
675;calc total;1;127.186;127.186;127.186
675;total;1;147.052;147.052;147.052
652;initialize;1;5.56079;5.56079;5.56079
652;async;100;0.0652983;0.0191983;0.201508
652;inner;100;1.12136;1.02573;1.15962
652;wait;100;4.51243e-05;2.0355e-05;8.1281e-05
652;boundary;100;0.0812882;0.0701632;0.127471
652;calc iter;100;1.268;1.19992;1.38252
652;calc total;1;127.186;127.186;127.186
652;total;1;146.933;146.933;146.933
627;initialize;1;5.65562;5.65562;5.65562
627;async;100;0.0412929;0.0185936;0.230481
627;inner;100;1.14499;1.01274;1.23279
627;wait;100;3.63952e-05;1.8866e-05;7.1538e-05
627;boundary;100;0.0819774;0.0746884;0.151875
627;calc iter;100;1.2683;1.19472;1.44241
627;calc total;1;127.186;127.186;127.186
627;total;1;147.027;147.027;147.027
676;initialize;1;5.68019;5.68019;5.68019
676;async;100;0.0552684;0.0194544;0.255042
676;inner;100;1.1249;1.04901;1.15456
676;wait;100;5.12914e-05;2.2312e-05;0.000105893
676;boundary;100;0.0877592;0.0727336;0.129647
676;calc iter;100;1.26798;1.22108;1.37681
676;calc total;1;127.186;127.186;127.186
676;total;1;147.052;147.052;147.052
653;initialize;1;5.56081;5.56081;5.56081
653;async;100;0.0618195;0.0197023;0.296756
653;inner;100;1.11052;1.02271;1.16104
653;wait;100;5.10583e-05;1.8587e-05;7.7724e-05
653;boundary;100;0.0955852;0.0693274;0.128897
653;calc iter;100;1.26798;1.2218;1.38882
653;calc total;1;127.186;127.186;127.186
653;total;1;146.932;146.932;146.932
628;initialize;1;5.64827;5.64827;5.64827
628;async;100;0.0490239;0.0183569;0.222779
628;inner;100;1.14;1.05546;1.16144
628;wait;100;4.33032e-05;2.5379e-05;7.2915e-05
628;boundary;100;0.0793756;0.0736395;0.15355
628;calc iter;100;1.26844;1.21976;1.40623
628;calc total;1;127.186;127.186;127.186
628;total;1;147.02;147.02;147.02
677;initialize;1;5.68018;5.68018;5.68018
677;async;100;0.0469423;0.0170273;0.15856
677;inner;100;1.14053;1.05672;1.28565
677;wait;100;3.81222e-05;2.1751e-05;6.7278e-05
677;boundary;100;0.0805336;0.0734904;0.125737
677;calc iter;100;1.26805;1.17047;1.42609
677;calc total;1;127.186;127.186;127.186
677;total;1;147.052;147.052;147.052
654;initialize;1;5.56077;5.56077;5.56077
654;async;100;0.0658651;0.0197201;0.206496
654;inner;100;1.11194;1.01741;1.15373
654;wait;100;5.2804e-05;2.289e-05;7.8535e-05
654;boundary;100;0.0900964;0.0705633;0.130991
654;calc iter;100;1.26795;1.20711;1.38509
654;calc total;1;127.186;127.186;127.186
654;total;1;146.933;146.933;146.933
629;initialize;1;5.64213;5.64213;5.64213
629;async;100;0.0483671;0.0194368;0.225069
629;inner;100;1.13995;1.05611;1.16085
629;wait;100;4.16329e-05;1.8303e-05;8.2943e-05
629;boundary;100;0.080102;0.0735242;0.143689
629;calc iter;100;1.26846;1.22772;1.40861
629;calc total;1;127.186;127.186;127.186
629;total;1;147.014;147.014;147.014
678;initialize;1;5.68014;5.68014;5.68014
678;async;100;0.0531144;0.0202282;0.213976
678;inner;100;1.13079;1.06096;1.15961
678;wait;100;4.67388e-05;2.8256e-05;9.4009e-05
678;boundary;100;0.0840227;0.0722941;0.142643
678;calc iter;100;1.26798;1.2377;1.34726
678;calc total;1;127.186;127.186;127.186
678;total;1;147.052;147.052;147.052
655;initialize;1;5.56077;5.56077;5.56077
655;async;100;0.0730569;0.0198851;0.258051
655;inner;100;1.09903;0.998696;1.13309
655;wait;100;5.89742e-05;1.8618e-05;0.000106561
655;boundary;100;0.0956747;0.0694938;0.113947
655;calc iter;100;1.26782;1.22674;1.32626
655;calc total;1;127.186;127.186;127.186
655;total;1;146.933;146.933;146.933
696;initialize;1;5.76559;5.76559;5.76559
696;async;100;0.0821862;0.0207558;0.352241
696;inner;100;1.1019;0.975898;1.15364
696;wait;100;3.99356e-05;2.0794e-05;7.8444e-05
696;boundary;100;0.0853042;0.0719599;0.131557
696;calc iter;100;1.26943;1.13739;1.45976
696;calc total;1;127.186;127.186;127.186
696;total;1;147.136;147.136;147.136
630;initialize;1;5.64458;5.64458;5.64458
630;async;100;0.0467703;0.0182769;0.221896
630;inner;100;1.14284;1.05021;1.16309
630;wait;100;3.62534e-05;1.8233e-05;6.8511e-05
630;boundary;100;0.0788272;0.0733879;0.157727
630;calc iter;100;1.26847;1.22431;1.40688
630;calc total;1;127.186;127.186;127.186
630;total;1;147.016;147.016;147.016
679;initialize;1;5.68017;5.68017;5.68017
679;async;100;0.0589135;0.0218361;0.166301
679;inner;100;1.10633;1.03629;1.14006
679;wait;100;6.09452e-05;2.6173e-05;0.000126404
679;boundary;100;0.102538;0.0735087;0.163689
679;calc iter;100;1.26784;1.22383;1.33963
679;calc total;1;127.186;127.186;127.186
679;total;1;147.052;147.052;147.052
656;initialize;1;5.56076;5.56076;5.56076
656;async;100;0.0659412;0.0198003;0.21177
656;inner;100;1.11518;0.969107;1.16374
656;wait;100;4.56585e-05;2.6655e-05;0.000116699
656;boundary;100;0.0864232;0.0712365;0.155189
656;calc iter;100;1.26759;1.1635;1.38221
656;calc total;1;127.186;127.186;127.186
656;total;1;146.932;146.932;146.932
697;initialize;1;5.76562;5.76562;5.76562
697;async;100;0.084861;0.0204979;0.227942
697;inner;100;1.09998;1.01759;1.15108
697;wait;100;3.86535e-05;2.2745e-05;0.000118006
697;boundary;100;0.084529;0.0738607;0.113708
697;calc iter;100;1.26941;1.17294;1.3852
697;calc total;1;127.186;127.186;127.186
697;total;1;147.136;147.136;147.136
631;initialize;1;5.65558;5.65558;5.65558
631;async;100;0.0573635;0.0202622;0.233428
631;inner;100;1.12163;1.03912;1.14529
631;wait;100;5.42183e-05;2.7778e-05;9.2804e-05
631;boundary;100;0.0893066;0.0773892;0.134255
631;calc iter;100;1.26836;1.22151;1.41108
631;calc total;1;127.186;127.186;127.186
631;total;1;147.027;147.027;147.027
680;initialize;1;5.68019;5.68019;5.68019
680;async;100;0.0665826;0.0197474;0.22147
680;inner;100;1.12729;1.04974;1.16517
680;wait;100;2.891e-05;1.7506e-05;8.867e-05
680;boundary;100;0.0743455;0.0697132;0.102314
680;calc iter;100;1.26824;1.21063;1.37355
680;calc total;1;127.186;127.186;127.186
680;total;1;147.052;147.052;147.052
657;initialize;1;5.56077;5.56077;5.56077
657;async;100;0.0633308;0.019459;0.182329
657;inner;100;1.12066;0.97162;1.15979
657;wait;100;4.22475e-05;2.6382e-05;7.0712e-05
657;boundary;100;0.0836427;0.072695;0.155349
657;calc iter;100;1.26768;1.17804;1.33656
657;calc total;1;127.186;127.186;127.186
657;total;1;146.932;146.932;146.932
698;initialize;1;5.76565;5.76565;5.76565
698;async;100;0.0773776;0.0211225;0.172618
698;inner;100;1.09926;1.03045;1.1527
698;wait;100;4.40823e-05;2.8736e-05;0.000115609
698;boundary;100;0.0926727;0.0747315;0.129392
698;calc iter;100;1.26935;1.20913;1.38478
698;calc total;1;127.186;127.186;127.186
698;total;1;147.136;147.136;147.136
632;initialize;1;5.65559;5.65559;5.65559
632;async;100;0.0700316;0.0192904;0.281274
632;inner;100;1.12136;1.01157;1.14533
632;wait;100;4.49127e-05;1.8207e-05;0.000125682
632;boundary;100;0.0771622;0.0680582;0.136844
632;calc iter;100;1.2686;1.15824;1.42975
632;calc total;1;127.186;127.186;127.186
632;total;1;147.027;147.027;147.027
681;initialize;1;5.68016;5.68016;5.68016
681;async;100;0.0683877;0.0217417;0.182753
681;inner;100;1.12602;1.06139;1.19472
681;wait;100;2.7127e-05;1.7874e-05;9.1263e-05
681;boundary;100;0.0737879;0.0697524;0.0883615
681;calc iter;100;1.26822;1.2326;1.31857
681;calc total;1;127.186;127.186;127.186
681;total;1;147.052;147.052;147.052
658;initialize;1;5.56079;5.56079;5.56079
658;async;100;0.0666883;0.0191976;0.18944
658;inner;100;1.11141;0.962847;1.14902
658;wait;100;5.00012e-05;2.5778e-05;0.000122419
658;boundary;100;0.08945;0.0727739;0.173083
658;calc iter;100;1.2676;1.20253;1.34047
658;calc total;1;127.186;127.186;127.186
658;total;1;146.932;146.932;146.932
633;initialize;1;5.63881;5.63881;5.63881
633;async;100;0.0662866;0.0193689;0.23747
633;inner;100;1.12585;1.01424;1.21895
633;wait;100;4.2313e-05;2.3271e-05;8.1613e-05
633;boundary;100;0.0764174;0.0688416;0.0974961
633;calc iter;100;1.2686;1.19768;1.38046
633;calc total;1;127.186;127.186;127.186
633;total;1;147.011;147.011;147.011
682;initialize;1;5.68017;5.68017;5.68017
682;async;100;0.0598831;0.0216003;0.17321
682;inner;100;1.13354;1.06799;1.17167
682;wait;100;2.77101e-05;2.1667e-05;5.2203e-05
682;boundary;100;0.0747919;0.0701902;0.0946543
682;calc iter;100;1.26825;1.20119;1.33136
682;calc total;1;127.186;127.186;127.186
682;total;1;147.052;147.052;147.052
659;initialize;1;5.56076;5.56076;5.56076
659;async;100;0.0643906;0.0179356;0.203576
659;inner;100;1.11546;0.966686;1.15568
659;wait;100;4.43592e-05;2.2207e-05;0.000103156
659;boundary;100;0.0877369;0.0726579;0.170955
659;calc iter;100;1.26763;1.19685;1.39605
659;calc total;1;127.186;127.186;127.186
659;total;1;146.933;146.933;146.933
634;initialize;1;5.65005;5.65005;5.65005
634;async;100;0.0588903;0.0193994;0.231559
634;inner;100;1.12671;1.01915;1.18941
634;wait;100;5.67314e-05;2.3426e-05;7.3468e-05
634;boundary;100;0.082912;0.0688457;0.112985
634;calc iter;100;1.26857;1.23297;1.36489
634;calc total;1;127.186;127.186;127.186
634;total;1;147.022;147.022;147.022
683;initialize;1;5.68012;5.68012;5.68012
683;async;100;0.0637121;0.0200523;0.176448
683;inner;100;1.12898;1.06499;1.16387
683;wait;100;3.27891e-05;2.2155e-05;8.2744e-05
683;boundary;100;0.0754776;0.0703917;0.130436
683;calc iter;100;1.2682;1.1945;1.37301
683;calc total;1;127.186;127.186;127.186
683;total;1;147.052;147.052;147.052
660;initialize;1;5.56078;5.56078;5.56078
660;async;100;0.0420249;0.0186927;0.25237
660;inner;100;1.1439;1.04093;1.16877
660;wait;100;4.37853e-05;2.1267e-05;7.6504e-05
660;boundary;100;0.0818223;0.0717944;0.107878
660;calc iter;100;1.2678;1.23657;1.36804
660;calc total;1;127.186;127.186;127.186
660;total;1;146.932;146.932;146.932
635;initialize;1;5.63818;5.63818;5.63818
635;async;100;0.0579417;0.0200639;0.228068
635;inner;100;1.12438;1.02198;1.14886
635;wait;100;5.38542e-05;2.3177e-05;7.8608e-05
635;boundary;100;0.086189;0.0693935;0.118188
635;calc iter;100;1.26857;1.22119;1.36488
635;calc total;1;127.186;127.186;127.186
635;total;1;147.01;147.01;147.01
684;initialize;1;5.68011;5.68011;5.68011
684;async;100;0.0512618;0.0209759;0.305541
684;inner;100;1.1229;0.957628;1.16312
684;wait;100;6.6094e-05;2.6035e-05;9.4389e-05
684;boundary;100;0.0943742;0.072955;0.17426
684;calc iter;100;1.26861;1.17208;1.49999
684;calc total;1;127.186;127.186;127.186
684;total;1;147.052;147.052;147.052
661;initialize;1;5.56076;5.56076;5.56076
661;async;100;0.0489434;0.021017;0.354978
661;inner;100;1.1337;0.995936;1.16313
661;wait;100;4.33696e-05;1.9512e-05;8.7767e-05
661;boundary;100;0.0850345;0.071996;0.126535
661;calc iter;100;1.26772;1.18118;1.47749
661;calc total;1;127.186;127.186;127.186
661;total;1;146.932;146.932;146.932
636;initialize;1;5.63516;5.63516;5.63516
636;async;100;0.0620786;0.0203563;0.238969
636;inner;100;1.11155;1.02657;1.1511
636;wait;100;5.58135e-05;3.0196e-05;9.9044e-05
636;boundary;100;0.0952683;0.073271;0.173689
636;calc iter;100;1.26895;1.21693;1.44856
636;calc total;1;127.186;127.186;127.186
636;total;1;147.007;147.007;147.007
685;initialize;1;5.6802;5.6802;5.6802
685;async;100;0.0545389;0.0207796;0.235173
685;inner;100;1.12367;1.00884;1.15954
685;wait;100;4.51317e-05;2.0129e-05;8.0004e-05
685;boundary;100;0.090352;0.0728515;0.160696
685;calc iter;100;1.26861;1.21217;1.428
685;calc total;1;127.186;127.186;127.186
685;total;1;147.052;147.052;147.052
662;initialize;1;5.56079;5.56079;5.56079
662;async;100;0.0457182;0.0184659;0.23784
662;inner;100;1.13828;1.04317;1.16579
662;wait;100;5.17534e-05;2.491e-05;7.453e-05
662;boundary;100;0.0836948;0.0718042;0.114197
662;calc iter;100;1.26775;1.23256;1.35477
662;calc total;1;127.186;127.186;127.186
662;total;1;146.932;146.932;146.932
637;initialize;1;5.65559;5.65559;5.65559
637;async;100;0.0626976;0.0180499;0.191087
637;inner;100;1.11692;1.04678;1.15352
637;wait;100;4.83937e-05;2.3429e-05;0.000113533
637;boundary;100;0.0893155;0.0711288;0.151317
637;calc iter;100;1.26899;1.21838;1.37503
637;calc total;1;127.186;127.186;127.186
637;total;1;147.027;147.027;147.027
686;initialize;1;5.68013;5.68013;5.68013
686;async;100;0.0540674;0.0194478;0.229847
686;inner;100;1.12106;1.00596;1.1604
686;wait;100;5.70449e-05;3.2547e-05;7.7495e-05
686;boundary;100;0.0933735;0.0735438;0.146706
686;calc iter;100;1.26856;1.22477;1.4213
686;calc total;1;127.186;127.186;127.186
686;total;1;147.052;147.052;147.052
663;initialize;1;5.56076;5.56076;5.56076
663;async;100;0.0524155;0.0176013;0.16592
663;inner;100;1.106;1.0204;1.14532
663;wait;100;5.9286e-05;2.8249e-05;0.000132697
663;boundary;100;0.109045;0.0748626;0.138799
663;calc iter;100;1.26752;1.17685;1.33528
663;calc total;1;127.186;127.186;127.186
663;total;1;146.932;146.932;146.932
638;initialize;1;5.64099;5.64099;5.64099
638;async;100;0.065507;0.0180065;0.172921
638;inner;100;1.11673;1.04565;1.15012
638;wait;100;4.03445e-05;2.2002e-05;0.000115935
638;boundary;100;0.0866674;0.0728704;0.127078
638;calc iter;100;1.26895;1.21653;1.37446
638;calc total;1;127.186;127.186;127.186
638;total;1;147.013;147.013;147.013
687;initialize;1;5.68015;5.68015;5.68015
687;async;100;0.0594254;0.0185807;0.22115
687;inner;100;1.10311;1.002;1.14661
687;wait;100;5.16444e-05;2.5213e-05;0.00012145
687;boundary;100;0.105873;0.0735229;0.15687
687;calc iter;100;1.26846;1.20351;1.40193
687;calc total;1;127.186;127.186;127.186
687;total;1;147.052;147.052;147.052
664;initialize;1;5.56074;5.56074;5.56074
664;async;100;0.0498712;0.0196914;0.194579
664;inner;100;1.14064;1.06469;1.16209
664;wait;100;3.25596e-05;1.9992e-05;8.5196e-05
664;boundary;100;0.0771587;0.0720688;0.111357
664;calc iter;100;1.26771;1.21013;1.37958
664;calc total;1;127.186;127.186;127.186
664;total;1;146.932;146.932;146.932
639;initialize;1;5.65561;5.65561;5.65561
639;async;100;0.0668172;0.017743;0.249788
639;inner;100;1.11596;1.03535;1.15166
639;wait;100;4.4353e-05;1.9719e-05;0.000112466
639;boundary;100;0.0860735;0.0722015;0.128505
639;calc iter;100;1.2689;1.1942;1.37518
639;calc total;1;127.186;127.186;127.186
639;total;1;147.027;147.027;147.027
688;initialize;1;5.68016;5.68016;5.68016
688;async;100;0.0669342;0.0210564;0.295865
688;inner;100;1.12649;0.994354;1.15768
688;wait;100;2.92549e-05;2.0115e-05;8.3155e-05
688;boundary;100;0.0753316;0.0723272;0.131023
688;calc iter;100;1.26879;1.16675;1.42128
688;calc total;1;127.186;127.186;127.186
688;total;1;147.052;147.052;147.052
665;initialize;1;5.56072;5.56072;5.56072
665;async;100;0.0568011;0.0199448;0.136666
665;inner;100;1.13212;1.04162;1.15148
665;wait;100;3.89918e-05;2.1655e-05;0.000123851
665;boundary;100;0.0786788;0.0733332;0.122636
665;calc iter;100;1.26764;1.22333;1.35294
665;calc total;1;127.186;127.186;127.186
665;total;1;146.932;146.932;146.932
640;initialize;1;5.65557;5.65557;5.65557
640;async;100;0.0880882;0.0206627;0.223184
640;inner;100;1.10575;1.013;1.16041
640;wait;100;2.41396e-05;1.7869e-05;7.9067e-05
640;boundary;100;0.0751912;0.0724008;0.141776
640;calc iter;100;1.26906;1.16742;1.37798
640;calc total;1;127.186;127.186;127.186
640;total;1;147.027;147.027;147.027
689;initialize;1;5.68015;5.68015;5.68015
689;async;100;0.0719191;0.020627;0.256014
689;inner;100;1.122;1.03476;1.15403
689;wait;100;2.97203e-05;1.8396e-05;0.0001057
689;boundary;100;0.0747827;0.0722447;0.0958071
689;calc iter;100;1.26873;1.18673;1.41658
689;calc total;1;127.186;127.186;127.186
689;total;1;147.052;147.052;147.052
666;initialize;1;5.56074;5.56074;5.56074
666;async;100;0.0530473;0.0200814;0.154233
666;inner;100;1.13703;1.0244;1.16088
666;wait;100;4.20875e-05;2.2274e-05;9.0808e-05
666;boundary;100;0.0775513;0.0731315;0.143987
666;calc iter;100;1.26767;1.20876;1.3547
666;calc total;1;127.186;127.186;127.186
666;total;1;146.932;146.932;146.932
641;initialize;1;5.65358;5.65358;5.65358
641;async;100;0.0846164;0.0200783;0.188742
641;inner;100;1.10914;1.04871;1.16457
641;wait;100;3.00318e-05;2.3775e-05;4.5218e-05
641;boundary;100;0.0753272;0.071898;0.097711
641;calc iter;100;1.26911;1.20191;1.3604
641;calc total;1;127.186;127.186;127.186
641;total;1;147.025;147.025;147.025
690;initialize;1;5.68014;5.68014;5.68014
690;async;100;0.0680619;0.0204743;0.253388
690;inner;100;1.1252;1.03465;1.15308
690;wait;100;3.59344e-05;1.9296e-05;0.000113796
690;boundary;100;0.0754102;0.0722784;0.0974551
690;calc iter;100;1.26871;1.18303;1.41752
690;calc total;1;127.186;127.186;127.186
690;total;1;147.052;147.052;147.052
667;initialize;1;5.56073;5.56073;5.56073
667;async;100;0.0520605;0.0201398;0.163426
667;inner;100;1.13482;1.05799;1.15595
667;wait;100;4.51189e-05;2.5178e-05;0.000107033
667;boundary;100;0.0807099;0.0750952;0.13489
667;calc iter;100;1.26763;1.21094;1.35328
667;calc total;1;127.186;127.186;127.186
667;total;1;146.932;146.932;146.932
642;initialize;1;5.65216;5.65216;5.65216
642;async;100;0.0770548;0.0203899;0.150844
642;inner;100;1.11751;1.07901;1.1644
642;wait;100;2.97349e-05;1.7008e-05;4.6463e-05
642;boundary;100;0.0744855;0.0722241;0.100084
642;calc iter;100;1.26908;1.20713;1.3592
642;calc total;1;127.186;127.186;127.186
642;total;1;147.024;147.024;147.024
691;initialize;1;5.68018;5.68018;5.68018
691;async;100;0.0671518;0.0206098;0.253951
691;inner;100;1.12383;1.02964;1.15118
691;wait;100;3.96239e-05;2.2186e-05;0.000117628
691;boundary;100;0.0776723;0.0733173;0.114579
691;calc iter;100;1.2687;1.1984;1.42081
691;calc total;1;127.186;127.186;127.186
691;total;1;147.052;147.052;147.052
668;initialize;1;5.56072;5.56072;5.56072
668;async;100;0.0492573;0.0196775;0.170076
668;inner;100;1.14236;1.05707;1.16545
668;wait;100;3.50689e-05;2.3894e-05;7.6247e-05
668;boundary;100;0.0760313;0.0729885;0.125491
668;calc iter;100;1.26768;1.22576;1.35405
668;calc total;1;127.186;127.186;127.186
668;total;1;146.932;146.932;146.932
643;initialize;1;5.65559;5.65559;5.65559
643;async;100;0.0760187;0.0208855;0.150427
643;inner;100;1.11777;1.07647;1.16284
643;wait;100;2.84281e-05;1.7219e-05;7.014e-05
643;boundary;100;0.0752532;0.0724333;0.104448
643;calc iter;100;1.26907;1.21387;1.3589
643;calc total;1;127.186;127.186;127.186
643;total;1;147.027;147.027;147.027
692;initialize;1;5.68016;5.68016;5.68016
692;async;100;0.0658308;0.020659;0.351933
692;inner;100;1.12666;1.00628;1.15412
692;wait;100;4.2625e-05;2.281e-05;7.714e-05
692;boundary;100;0.0764414;0.0683382;0.164138
692;calc iter;100;1.26897;1.18776;1.42658
692;calc total;1;127.186;127.186;127.186
692;total;1;147.052;147.052;147.052
669;initialize;1;5.56073;5.56073;5.56073
669;async;100;0.0465017;0.0184661;0.253147
669;inner;100;1.14596;1.02753;1.16986
669;wait;100;2.51584e-05;1.7229e-05;5.4176e-05
669;boundary;100;0.0752034;0.0726809;0.104978
669;calc iter;100;1.26769;1.2271;1.36588
669;calc total;1;127.186;127.186;127.186
669;total;1;146.932;146.932;146.932
644;initialize;1;5.6333;5.6333;5.6333
644;async;100;0.0564015;0.0209884;0.186349
644;inner;100;1.1277;1.05786;1.16625
644;wait;100;4.32163e-05;2.5687e-05;7.1667e-05
644;boundary;100;0.0847612;0.0737076;0.160739
644;calc iter;100;1.26891;1.22475;1.40794
644;calc total;1;127.186;127.186;127.186
644;total;1;147.005;147.005;147.005
693;initialize;1;5.68017;5.68017;5.68017
693;async;100;0.0659201;0.0196085;0.239557
693;inner;100;1.12692;1.00782;1.15617
693;wait;100;3.75932e-05;2.1587e-05;8.1262e-05
693;boundary;100;0.0760776;0.0683264;0.148993
693;calc iter;100;1.26896;1.20341;1.36429
693;calc total;1;127.186;127.186;127.186
693;total;1;147.052;147.052;147.052
670;initialize;1;5.56075;5.56075;5.56075
670;async;100;0.0498806;0.0192724;0.135727
670;inner;100;1.14165;1.06472;1.16749
670;wait;100;2.78759e-05;1.6296e-05;7.1684e-05
670;boundary;100;0.0761553;0.0723188;0.108162
670;calc iter;100;1.26771;1.23267;1.33708
670;calc total;1;127.186;127.186;127.186
670;total;1;146.932;146.932;146.932
645;initialize;1;5.64014;5.64014;5.64014
645;async;100;0.0545975;0.0204363;0.17288
645;inner;100;1.1197;1.06842;1.1634
645;wait;100;5.36072e-05;1.9929e-05;7.831e-05
645;boundary;100;0.0945439;0.0724955;0.137408
645;calc iter;100;1.2689;1.22326;1.37509
645;calc total;1;127.186;127.186;127.186
645;total;1;147.012;147.012;147.012
694;initialize;1;5.68018;5.68018;5.68018
694;async;100;0.0681562;0.0173974;0.246045
694;inner;100;1.12447;1.00412;1.15448
694;wait;100;3.71597e-05;2.3495e-05;7.8345e-05
694;boundary;100;0.0762893;0.0685982;0.144057
694;calc iter;100;1.26895;1.20149;1.3608
694;calc total;1;127.186;127.186;127.186
694;total;1;147.052;147.052;147.052
671;initialize;1;5.56077;5.56077;5.56077
671;async;100;0.0487133;0.0191741;0.176471
671;inner;100;1.13673;1.0534;1.16064
671;wait;100;4.32617e-05;2.1357e-05;7.8282e-05
671;boundary;100;0.0820607;0.0734033;0.125585
671;calc iter;100;1.26755;1.20925;1.36465
671;calc total;1;127.186;127.186;127.186
671;total;1;146.932;146.932;146.932
646;initialize;1;5.6462;5.6462;5.6462
646;async;100;0.0553817;0.0187264;0.158409
646;inner;100;1.12144;1.07414;1.16278
646;wait;100;5.72286e-05;3.0222e-05;7.6086e-05
646;boundary;100;0.0920147;0.0740797;0.114918
646;calc iter;100;1.26889;1.21884;1.37434
646;calc total;1;127.186;127.186;127.186
646;total;1;147.018;147.018;147.018
695;initialize;1;5.68013;5.68013;5.68013
695;async;100;0.074191;0.0213848;0.268221
695;inner;100;1.11469;0.999004;1.13946
695;wait;100;4.5362e-05;2.0042e-05;0.000122237
695;boundary;100;0.0799239;0.0693029;0.131914
695;calc iter;100;1.26885;1.19981;1.37802
695;calc total;1;127.186;127.186;127.186
695;total;1;147.052;147.052;147.052
647;initialize;1;5.63419;5.63419;5.63419
647;async;100;0.067648;0.0210331;0.222255
647;inner;100;1.11138;1.02566;1.14731
647;wait;100;4.38982e-05;1.9111e-05;0.000122197
647;boundary;100;0.0896985;0.0759278;0.12074
647;calc iter;100;1.26877;1.19714;1.37446
647;calc total;1;127.186;127.186;127.186
647;total;1;147.006;147.006;147.006
699;initialize;1;5.76566;5.76566;5.76566
699;async;100;0.0723601;0.0213017;0.169102
699;inner;100;1.09842;1.03218;1.15648
699;wait;100;4.55618e-05;2.1829e-05;9.0265e-05
699;boundary;100;0.0985068;0.0740252;0.157939
699;calc iter;100;1.26934;1.20899;1.38543
699;calc total;1;127.186;127.186;127.186
699;total;1;147.136;147.136;147.136
700;initialize;1;5.76564;5.76564;5.76564
700;async;100;0.0708099;0.020123;0.302787
700;inner;100;1.08638;0.991467;1.15429
700;wait;100;5.41676e-05;2.8059e-05;7.7504e-05
700;boundary;100;0.112204;0.072019;0.17879
700;calc iter;100;1.26945;1.20164;1.48901
700;calc total;1;127.186;127.186;127.186
700;total;1;147.136;147.136;147.136
701;initialize;1;5.7656;5.7656;5.7656
701;async;100;0.0704261;0.0196412;0.18959
701;inner;100;1.09434;1.01841;1.19905
701;wait;100;5.34188e-05;2.9284e-05;7.6458e-05
701;boundary;100;0.104636;0.0713175;0.160133
701;calc iter;100;1.26946;1.20733;1.38838
701;calc total;1;127.186;127.186;127.186
701;total;1;147.136;147.136;147.136
702;initialize;1;5.76564;5.76564;5.76564
702;async;100;0.0739902;0.0198085;0.192378
702;inner;100;1.09567;1.00571;1.15536
702;wait;100;4.83154e-05;1.7089e-05;8.234e-05
702;boundary;100;0.0997319;0.0714077;0.151351
702;calc iter;100;1.26944;1.18291;1.3701
702;calc total;1;127.186;127.186;127.186
702;total;1;147.136;147.136;147.136
703;initialize;1;5.76566;5.76566;5.76566
703;async;100;0.0811339;0.0206362;0.31886
703;inner;100;1.08461;0.997627;1.13697
703;wait;100;5.40828e-05;2.9828e-05;0.000127678
703;boundary;100;0.103572;0.072702;0.151638
703;calc iter;100;1.26937;1.18523;1.40721
703;calc total;1;127.186;127.186;127.186
703;total;1;147.136;147.136;147.136
704;initialize;1;5.76562;5.76562;5.76562
704;async;100;0.114849;0.0204815;0.310934
704;inner;100;1.08182;0.968155;1.15816
704;wait;100;2.51975e-05;1.8277e-05;7.0461e-05
704;boundary;100;0.0728871;0.0704525;0.132359
704;calc iter;100;1.26959;1.14582;1.41149
704;calc total;1;127.186;127.186;127.186
704;total;1;147.136;147.136;147.136
705;initialize;1;5.76564;5.76564;5.76564
705;async;100;0.117615;0.0207007;0.231849
705;inner;100;1.07946;1.01242;1.1587
705;wait;100;2.7552e-05;2.0711e-05;5.9059e-05
705;boundary;100;0.0725304;0.0700326;0.097553
705;calc iter;100;1.26963;1.19234;1.34828
705;calc total;1;127.186;127.186;127.186
705;total;1;147.136;147.136;147.136
706;initialize;1;5.76564;5.76564;5.76564
706;async;100;0.0898577;0.0214176;0.152458
706;inner;100;1.10497;1.04917;1.16478
706;wait;100;3.20533e-05;2.4526e-05;6.7526e-05
706;boundary;100;0.0746883;0.0725185;0.113195
706;calc iter;100;1.26955;1.21812;1.3391
706;calc total;1;127.186;127.186;127.186
706;total;1;147.136;147.136;147.136
707;initialize;1;5.76567;5.76567;5.76567
707;async;100;0.083135;0.0213441;0.15082
707;inner;100;1.11022;1.04953;1.16801
707;wait;100;3.23485e-05;2.0869e-05;5.8908e-05
707;boundary;100;0.0761595;0.0726638;0.112453
707;calc iter;100;1.26955;1.21619;1.33709
707;calc total;1;127.186;127.186;127.186
707;total;1;147.136;147.136;147.136
708;initialize;1;5.76571;5.76571;5.76571
708;async;100;0.0821768;0.0206668;0.261716
708;inner;100;1.1132;1.03847;1.16582
708;wait;100;3.81682e-05;2.4897e-05;7.3018e-05
708;boundary;100;0.0735252;0.0684391;0.13014
708;calc iter;100;1.26894;1.21412;1.37824
708;calc total;1;127.186;127.186;127.186
708;total;1;147.136;147.136;147.136
709;initialize;1;5.76575;5.76575;5.76575
709;async;100;0.074654;0.0204305;0.203977
709;inner;100;1.11365;1.039;1.16372
709;wait;100;5.13414e-05;2.4529e-05;6.9429e-05
709;boundary;100;0.080599;0.068749;0.114813
709;calc iter;100;1.26896;1.21249;1.35248
709;calc total;1;127.186;127.186;127.186
709;total;1;147.136;147.136;147.136
710;initialize;1;5.76572;5.76572;5.76572
710;async;100;0.0812715;0.0200262;0.205328
710;inner;100;1.10873;1.02823;1.16023
710;wait;100;3.62496e-05;1.8913e-05;6.2891e-05
710;boundary;100;0.0788615;0.0686854;0.106939
710;calc iter;100;1.2689;1.22138;1.33132
710;calc total;1;127.186;127.186;127.186
710;total;1;147.136;147.136;147.136
711;initialize;1;5.76571;5.76571;5.76571
711;async;100;0.103685;0.0213801;0.222944
711;inner;100;1.0912;1.01987;1.14492
711;wait;100;2.92915e-05;1.9382e-05;0.000115834
711;boundary;100;0.073901;0.0697385;0.132023
711;calc iter;100;1.26881;1.15241;1.38371
711;calc total;1;127.186;127.186;127.186
711;total;1;147.136;147.136;147.136
744;initialize;1;5.73778;5.73778;5.73778
744;async;100;0.0617409;0.0182938;0.327769
744;inner;100;1.12291;1.00062;1.16283
744;wait;100;4.12589e-05;2.3586e-05;7.132e-05
744;boundary;100;0.0843166;0.0734993;0.157441
744;calc iter;100;1.26901;1.18713;1.42763
744;calc total;1;127.186;127.186;127.186
744;total;1;147.102;147.102;147.102
720;initialize;1;5.54267;5.54267;5.54267
720;async;100;0.0601493;0.0205426;0.167047
720;inner;100;1.13293;1.05386;1.15805
720;wait;100;3.57294e-05;1.761e-05;7.4604e-05
720;boundary;100;0.0750462;0.0704434;0.101216
720;calc iter;100;1.26816;1.20341;1.32662
720;calc total;1;127.186;127.186;127.186
720;total;1;146.914;146.914;146.914
499;initialize;1;5.282;5.282;5.282
499;async;100;0.0533101;0.0196212;0.194618
499;inner;100;1.13462;0.995079;1.17045
499;wait;100;3.96929e-05;2.268e-05;7.0896e-05
499;boundary;100;0.0789809;0.0732906;0.12011
499;calc iter;100;1.26695;1.23125;1.382
499;calc total;1;127.186;127.186;127.186
499;total;1;146.652;146.652;146.652
712;initialize;1;5.76574;5.76574;5.76574
712;async;100;0.0890912;0.0209852;0.193983
712;inner;100;1.10528;1.04814;1.16014
712;wait;100;2.92391e-05;1.911e-05;8.2101e-05
712;boundary;100;0.074293;0.0709666;0.129081
712;calc iter;100;1.2687;1.16393;1.37124
712;calc total;1;127.186;127.186;127.186
712;total;1;147.136;147.136;147.136
745;initialize;1;5.73786;5.73786;5.73786
745;async;100;0.0639142;0.0200675;0.226769
745;inner;100;1.12307;1.00541;1.16205
745;wait;100;4.22099e-05;2.6755e-05;7.5494e-05
745;boundary;100;0.082004;0.0711179;0.152508
745;calc iter;100;1.26903;1.21478;1.36814
745;calc total;1;127.186;127.186;127.186
745;total;1;147.102;147.102;147.102
721;initialize;1;5.54274;5.54274;5.54274
721;async;100;0.0581614;0.019139;0.15029
721;inner;100;1.13607;1.05995;1.16594
721;wait;100;3.73646e-05;2.5088e-05;7.0271e-05
721;boundary;100;0.0739672;0.0706216;0.101658
721;calc iter;100;1.26824;1.21322;1.33726
721;calc total;1;127.186;127.186;127.186
721;total;1;146.914;146.914;146.914
500;initialize;1;5.28204;5.28204;5.28204
500;async;100;0.0546081;0.0176484;0.219088
500;inner;100;1.13563;1.00878;1.1626
500;wait;100;3.36524e-05;2.1699e-05;7.3467e-05
500;boundary;100;0.076971;0.0692354;0.116649
500;calc iter;100;1.26724;1.23237;1.35115
500;calc total;1;127.186;127.186;127.186
500;total;1;146.652;146.652;146.652
713;initialize;1;5.76571;5.76571;5.76571
713;async;100;0.0954054;0.0201284;0.190422
713;inner;100;1.09952;1.05085;1.15423
713;wait;100;2.94916e-05;1.7885e-05;6.9329e-05
713;boundary;100;0.0737172;0.0706767;0.101986
713;calc iter;100;1.26868;1.21236;1.33261
713;calc total;1;127.186;127.186;127.186
746;initialize;1;5.73786;5.73786;5.73786
746;async;100;0.0591537;0.0203861;0.187697
746;inner;100;1.12168;1.00026;1.16174
746;wait;100;4.97079e-05;2.1238e-05;7.8221e-05
746;boundary;100;0.0880947;0.0737556;0.154436
746;calc iter;100;1.26898;1.18584;1.37101
746;calc total;1;127.186;127.186;127.186
746;total;1;147.102;147.102;147.102
722;initialize;1;5.54266;5.54266;5.54266
722;async;100;0.0582413;0.0208471;0.153463
722;inner;100;1.13311;1.05139;1.15772
722;wait;100;5.04003e-05;1.8798e-05;9.9067e-05
722;boundary;100;0.076792;0.0711095;0.114469
722;calc iter;100;1.2682;1.21487;1.32694
722;calc total;1;127.186;127.186;127.186
722;total;1;146.914;146.914;146.914
501;initialize;1;5.28204;5.28204;5.28204
501;async;100;0.0595647;0.0206613;0.241677
501;inner;100;1.12995;0.961313;1.19387
501;wait;100;4.52374e-05;2.6805e-05;9.5521e-05
501;boundary;100;0.0776074;0.0696036;0.108387
501;calc iter;100;1.26717;1.22156;1.3518
501;calc total;1;127.186;127.186;127.186
501;total;1;146.652;146.652;146.652
713;total;1;147.136;147.136;147.136
747;initialize;1;5.73786;5.73786;5.73786
747;async;100;0.0595653;0.0197092;0.235733
747;inner;100;1.11914;0.982572;1.16364
747;wait;100;5.65488e-05;2.6476e-05;8.5169e-05
747;boundary;100;0.0902003;0.0738911;0.158624
747;calc iter;100;1.26897;1.17681;1.3874
747;calc total;1;127.186;127.186;127.186
747;total;1;147.102;147.102;147.102
723;initialize;1;5.5427;5.5427;5.5427
723;async;100;0.0535436;0.0184403;0.14723
723;inner;100;1.13733;1.08476;1.16259
723;wait;100;5.02242e-05;2.3235e-05;6.5704e-05
723;boundary;100;0.0772658;0.0716532;0.111012
723;calc iter;100;1.26819;1.22925;1.33115
723;calc total;1;127.186;127.186;127.186
723;total;1;146.914;146.914;146.914
502;initialize;1;5.28206;5.28206;5.28206
502;async;100;0.0582738;0.0179219;0.212616
502;inner;100;1.12954;1.00308;1.17296
502;wait;100;4.20527e-05;2.3954e-05;7.5606e-05
502;boundary;100;0.0793604;0.0693713;0.114879
502;calc iter;100;1.26722;1.22276;1.34934
502;calc total;1;127.186;127.186;127.186
502;total;1;146.652;146.652;146.652
714;initialize;1;5.76569;5.76569;5.76569
714;async;100;0.0904556;0.0203772;0.186203
714;inner;100;1.10113;1.04624;1.14928
714;wait;100;3.54784e-05;2.3475e-05;0.000104261
714;boundary;100;0.0770084;0.0723282;0.11461
714;calc iter;100;1.26863;1.21759;1.33025
714;calc total;1;127.186;127.186;127.186
714;total;1;147.136;147.136;147.136
748;initialize;1;5.73781;5.73781;5.73781
748;async;100;0.0637635;0.0208873;0.444431
748;inner;100;1.11121;0.930543;1.15801
748;wait;100;5.73077e-05;2.2159e-05;8.2941e-05
748;boundary;100;0.0940908;0.0732626;0.181448
748;calc iter;100;1.26912;1.14597;1.58533
748;calc total;1;127.186;127.186;127.186
748;total;1;147.102;147.102;147.102
724;initialize;1;5.54266;5.54266;5.54266
724;async;100;0.058562;0.0207046;0.319679
724;inner;100;1.11969;0.972897;1.15092
724;wait;100;6.33974e-05;2.7233e-05;0.000123982
724;boundary;100;0.0898095;0.0721528;0.129286
724;calc iter;100;1.26812;1.22232;1.36476
724;calc total;1;127.186;127.186;127.186
724;total;1;146.914;146.914;146.914
503;initialize;1;5.28202;5.28202;5.28202
503;async;100;0.0605073;0.0189385;0.202416
503;inner;100;1.1196;0.983041;1.14355
503;wait;100;5.07152e-05;2.0841e-05;0.000119537
503;boundary;100;0.0869463;0.0711027;0.165172
503;calc iter;100;1.26711;1.20059;1.35116
503;calc total;1;127.186;127.186;127.186
503;total;1;146.652;146.652;146.652
715;initialize;1;5.76573;5.76573;5.76573
715;async;100;0.0800432;0.0202969;0.187072
715;inner;100;1.10522;1.0441;1.15405
715;wait;100;4.15965e-05;2.1216e-05;8.9325e-05
715;boundary;100;0.0833278;0.0747541;0.120984
715;calc iter;100;1.26864;1.20779;1.33463
715;calc total;1;127.186;127.186;127.186
715;total;1;147.136;147.136;147.136
749;initialize;1;5.73783;5.73783;5.73783
749;async;100;0.059778;0.020422;0.234919
749;inner;100;1.12295;1.02081;1.1667
749;wait;100;5.72418e-05;3.0665e-05;0.000104052
749;boundary;100;0.086381;0.0728513;0.155639
749;calc iter;100;1.26917;1.19451;1.38323
749;calc total;1;127.186;127.186;127.186
749;total;1;147.102;147.102;147.102
725;initialize;1;5.54267;5.54267;5.54267
725;async;100;0.0552222;0.0202028;0.150879
725;inner;100;1.12233;1.02648;1.22179
725;wait;100;5.05478e-05;2.3041e-05;8.1204e-05
725;boundary;100;0.0905227;0.0721815;0.219212
725;calc iter;100;1.26813;1.16436;1.50134
725;calc total;1;127.186;127.186;127.186
725;total;1;146.914;146.914;146.914
716;initialize;1;5.76567;5.76567;5.76567
716;async;100;0.065972;0.0212231;0.165057
716;inner;100;1.09162;1.01356;1.15756
716;wait;100;5.17657e-05;2.3748e-05;7.8213e-05
716;boundary;100;0.110748;0.0738848;0.155099
716;calc iter;100;1.26839;1.21257;1.35009
716;calc total;1;127.186;127.186;127.186
716;total;1;147.136;147.136;147.136
750;initialize;1;5.73788;5.73788;5.73788
750;async;100;0.0685043;0.0208369;0.238468
750;inner;100;1.11351;0.990696;1.15027
750;wait;100;4.63604e-05;2.6026e-05;0.000113356
750;boundary;100;0.0870297;0.0740158;0.169238
750;calc iter;100;1.2691;1.20194;1.37597
750;calc total;1;127.186;127.186;127.186
750;total;1;147.102;147.102;147.102
726;initialize;1;5.54265;5.54265;5.54265
726;async;100;0.0563537;0.0202521;0.271381
726;inner;100;1.12605;1.02273;1.15856
726;wait;100;5.06569e-05;2.2438e-05;6.7615e-05
726;boundary;100;0.0857057;0.0715098;0.126463
726;calc iter;100;1.26816;1.22598;1.36822
726;calc total;1;127.186;127.186;127.186
726;total;1;146.914;146.914;146.914
717;initialize;1;5.7657;5.7657;5.7657
717;async;100;0.063184;0.0176307;0.333631
717;inner;100;1.07014;1.00968;1.15711
717;wait;100;5.87939e-05;2.2535e-05;8.1938e-05
717;boundary;100;0.134958;0.071741;0.158966
717;calc iter;100;1.26835;1.21829;1.42844
717;calc total;1;127.186;127.186;127.186
717;total;1;147.136;147.136;147.136
751;initialize;1;5.73787;5.73787;5.73787
751;async;100;0.0709061;0.020651;0.279213
751;inner;100;1.10186;0.978278;1.17438
751;wait;100;6.15224e-05;2.7621e-05;0.000104334
751;boundary;100;0.0961943;0.0728683;0.171527
751;calc iter;100;1.26902;1.16746;1.41705
751;calc total;1;127.186;127.186;127.186
751;total;1;147.102;147.102;147.102
727;initialize;1;5.54268;5.54268;5.54268
727;async;100;0.0595839;0.0209328;0.179595
727;inner;100;1.10608;1.0154;1.1398
727;wait;100;6.03433e-05;3.2455e-05;0.000113683
727;boundary;100;0.10224;0.0730341;0.13509
727;calc iter;100;1.26797;1.20722;1.36147
727;calc total;1;127.186;127.186;127.186
727;total;1;146.914;146.914;146.914
718;initialize;1;5.76575;5.76575;5.76575
718;async;100;0.0601322;0.0171756;0.158454
718;inner;100;1.08636;1.01756;1.16048
718;wait;100;6.80466e-05;3.2691e-05;8.5274e-05
718;boundary;100;0.121834;0.0739283;0.151531
718;calc iter;100;1.2684;1.20761;1.34968
718;calc total;1;127.186;127.186;127.186
718;total;1;147.136;147.136;147.136
752;initialize;1;5.73778;5.73778;5.73778
752;async;100;0.0884285;0.0208671;0.359998
752;inner;100;1.1064;0.968451;1.1576
752;wait;100;2.77827e-05;1.8066e-05;9.7046e-05
752;boundary;100;0.0745665;0.0682714;0.153344
752;calc iter;100;1.26942;1.13942;1.48184
752;calc total;1;127.186;127.186;127.186
752;total;1;147.102;147.102;147.102
728;initialize;1;5.54267;5.54267;5.54267
728;async;100;0.0606583;0.0183055;0.204513
728;inner;100;1.1306;1.07343;1.16077
728;wait;100;3.44668e-05;1.7645e-05;8.2822e-05
728;boundary;100;0.0768059;0.07237;0.126112
728;calc iter;100;1.2681;1.20288;1.40088
728;calc total;1;127.186;127.186;127.186
728;total;1;146.914;146.914;146.914
719;initialize;1;5.76569;5.76569;5.76569
719;async;100;0.0738612;0.0210846;0.199255
719;inner;100;1.07662;0.985392;1.13908
719;wait;100;6.13288e-05;4.3885e-05;0.000113983
719;boundary;100;0.117655;0.07627;0.158581
719;calc iter;100;1.2682;1.2083;1.33566
719;calc total;1;127.186;127.186;127.186
719;total;1;147.136;147.136;147.136
753;initialize;1;5.73782;5.73782;5.73782
753;async;100;0.0886316;0.0216417;0.2302
753;inner;100;1.10588;1.00762;1.15765
753;wait;100;2.75747e-05;1.7832e-05;9.6024e-05
753;boundary;100;0.0748433;0.0682878;0.198421
753;calc iter;100;1.26939;1.16451;1.3912
753;calc total;1;127.186;127.186;127.186
753;total;1;147.102;147.102;147.102
729;initialize;1;5.54275;5.54275;5.54275
729;async;100;0.0621206;0.0206104;0.135626
729;inner;100;1.1296;1.06037;1.16151
729;wait;100;3.7424e-05;2.2094e-05;7.0029e-05
729;boundary;100;0.076336;0.0723534;0.129736
729;calc iter;100;1.26809;1.21107;1.34303
729;calc total;1;127.186;127.186;127.186
729;total;1;146.914;146.914;146.914
754;initialize;1;5.73789;5.73789;5.73789
754;async;100;0.079332;0.0218581;0.215838
754;inner;100;1.1158;1.02994;1.15957
754;wait;100;3.29586e-05;2.3275e-05;7.7646e-05
754;boundary;100;0.0741897;0.0696078;0.101887
754;calc iter;100;1.26936;1.18512;1.3386
754;calc total;1;127.186;127.186;127.186
754;total;1;147.102;147.102;147.102
730;initialize;1;5.54265;5.54265;5.54265
730;async;100;0.0535597;0.0185582;0.168202
730;inner;100;1.13731;1.07003;1.16266
730;wait;100;3.43568e-05;1.9325e-05;7.0611e-05
730;boundary;100;0.0771759;0.0727703;0.134567
730;calc iter;100;1.26808;1.22842;1.34631
730;calc total;1;127.186;127.186;127.186
730;total;1;146.914;146.914;146.914
755;initialize;1;5.73788;5.73788;5.73788
755;async;100;0.0793089;0.0215779;0.213666
755;inner;100;1.11433;1.03292;1.15839
755;wait;100;3.17283e-05;1.9351e-05;7.288e-05
755;boundary;100;0.0756752;0.0704398;0.138161
755;calc iter;100;1.26935;1.18445;1.37376
755;calc total;1;127.186;127.186;127.186
755;total;1;147.102;147.102;147.102
731;initialize;1;5.54269;5.54269;5.54269
731;async;100;0.0603976;0.0175784;0.216094
731;inner;100;1.12837;1.0456;1.16761
731;wait;100;4.18053e-05;2.5166e-05;9.2083e-05
731;boundary;100;0.0792392;0.0730598;0.151676
731;calc iter;100;1.26805;1.18698;1.37198
731;calc total;1;127.186;127.186;127.186
731;total;1;146.914;146.914;146.914
756;initialize;1;5.73786;5.73786;5.73786
756;async;100;0.0635177;0.0213421;0.555372
732;initialize;1;5.54267;5.54267;5.54267
732;async;100;0.0552519;0.0178497;0.165635
732;inner;100;1.11974;1.01638;1.15996
732;wait;100;5.08453e-05;2.1991e-05;7.8346e-05
732;boundary;100;0.0930225;0.073111;0.160435
732;calc iter;100;1.26807;1.20944;1.35759
732;calc total;1;127.186;127.186;127.186
732;total;1;146.914;146.914;146.914
756;inner;100;1.11738;0.827615;1.15948
756;wait;100;5.42382e-05;2.1733e-05;7.8312e-05
756;boundary;100;0.088767;0.0741364;0.182113
756;calc iter;100;1.26972;1.13747;1.7601
756;calc total;1;127.186;127.186;127.186
733;initialize;1;5.54269;5.54269;5.54269
733;async;100;0.0576204;0.0195757;0.215984
733;inner;100;1.11518;1.00978;1.15867
733;wait;100;6.23758e-05;2.6749e-05;8.0093e-05
733;boundary;100;0.0951723;0.0722564;0.155452
733;calc iter;100;1.26804;1.20925;1.36639
733;calc total;1;127.186;127.186;127.186
733;total;1;146.914;146.914;146.914
756;total;1;147.102;147.102;147.102
734;initialize;1;5.54269;5.54269;5.54269
734;async;100;0.0578859;0.0212881;0.171249
734;inner;100;1.12166;1.01742;1.15851
734;wait;100;5.05314e-05;2.6234e-05;6.4199e-05
734;boundary;100;0.0884892;0.0736368;0.153724
734;calc iter;100;1.26808;1.20841;1.36163
734;calc total;1;127.186;127.186;127.186
734;total;1;146.914;146.914;146.914
757;initialize;1;5.73783;5.73783;5.73783
757;async;100;0.0634863;0.016452;0.410317
757;inner;100;1.11777;0.908398;1.15904
757;wait;100;4.51024e-05;2.2419e-05;5.9482e-05
757;boundary;100;0.0883832;0.0734327;0.170969
757;calc iter;100;1.26969;1.14881;1.55904
757;calc total;1;127.186;127.186;127.186
757;total;1;147.102;147.102;147.102
735;initialize;1;5.54266;5.54266;5.54266
735;async;100;0.0607006;0.021318;0.226333
735;inner;100;1.09495;0.986038;1.14635
735;wait;100;5.73607e-05;2.4098e-05;0.000121729
735;boundary;100;0.112195;0.0726234;0.160541
735;calc iter;100;1.2679;1.20766;1.36684
735;calc total;1;127.186;127.186;127.186
735;total;1;146.914;146.914;146.914
758;initialize;1;5.7378;5.7378;5.7378
758;async;100;0.0658249;0.0213111;0.291563
758;inner;100;1.1195;0.962742;1.15786
758;wait;100;3.69431e-05;2.1135e-05;5.6159e-05
758;boundary;100;0.0843418;0.0735551;0.156017
758;calc iter;100;1.2697;1.17459;1.4209
758;calc total;1;127.186;127.186;127.186
758;total;1;147.102;147.102;147.102
736;initialize;1;5.54267;5.54267;5.54267
736;async;100;0.0709526;0.0206809;0.259237
736;inner;100;1.12242;1.02459;1.15493
736;wait;100;3.13463e-05;2.0406e-05;8.676e-05
736;boundary;100;0.0749092;0.0717595;0.106296
736;calc iter;100;1.26831;1.20918;1.37981
736;calc total;1;127.186;127.186;127.186
736;total;1;146.914;146.914;146.914
759;initialize;1;5.73785;5.73785;5.73785
759;async;100;0.0717666;0.0180231;0.334439
759;inner;100;1.11043;1.00171;1.14978
759;wait;100;5.02566e-05;2.3411e-05;7.4439e-05
759;boundary;100;0.0873709;0.0743536;0.129205
759;calc iter;100;1.26962;1.17464;1.41439
759;calc total;1;127.186;127.186;127.186
759;total;1;147.102;147.102;147.102
737;initialize;1;5.54264;5.54264;5.54264
737;async;100;0.0718992;0.0202883;0.190561
737;inner;100;1.12237;1.06325;1.15591
737;wait;100;2.43502e-05;1.7583e-05;6.7888e-05
737;boundary;100;0.0740305;0.0715525;0.0898232
737;calc iter;100;1.26833;1.21783;1.33826
737;calc total;1;127.186;127.186;127.186
737;total;1;146.914;146.914;146.914
760;initialize;1;5.73786;5.73786;5.73786
760;async;100;0.102785;0.0205429;0.409511
760;inner;100;1.09205;0.959495;1.14103
760;wait;100;2.89414e-05;1.9697e-05;0.000115887
760;boundary;100;0.0749952;0.0715127;0.157246
760;calc iter;100;1.26986;1.12495;1.53525
760;calc total;1;127.186;127.186;127.186
760;total;1;147.102;147.102;147.102
738;initialize;1;5.54272;5.54272;5.54272
738;async;100;0.0670122;0.0204196;0.230597
738;inner;100;1.12574;1.03879;1.15539
738;wait;100;3.68339e-05;1.7213e-05;7.8741e-05
738;boundary;100;0.0755033;0.0726073;0.0964474
738;calc iter;100;1.26829;1.17736;1.35885
738;calc total;1;127.186;127.186;127.186
738;total;1;146.914;146.914;146.914
761;initialize;1;5.73781;5.73781;5.73781
761;async;100;0.101871;0.0204292;0.273548
761;inner;100;1.09364;0.967749;1.14598
761;wait;100;3.14989e-05;2.3186e-05;0.000115722
761;boundary;100;0.0743198;0.0714046;0.115084
761;calc iter;100;1.26986;1.14317;1.37638
761;calc total;1;127.186;127.186;127.186
761;total;1;147.102;147.102;147.102
739;initialize;1;5.54269;5.54269;5.54269
739;async;100;0.067509;0.0209897;0.237971
739;inner;100;1.12237;1.02138;1.15308
739;wait;100;4.11416e-05;2.3692e-05;0.000113821
739;boundary;100;0.0783376;0.0730956;0.145058
739;calc iter;100;1.26826;1.16861;1.40443
739;calc total;1;127.186;127.186;127.186
739;total;1;146.914;146.914;146.914
762;initialize;1;5.73781;5.73781;5.73781
762;async;100;0.0882408;0.0203178;0.244627
762;inner;100;1.10563;1.00615;1.14954
762;wait;100;2.84269e-05;2.1299e-05;9.0835e-05
762;boundary;100;0.0758811;0.0721923;0.0999576
762;calc iter;100;1.26978;1.17217;1.37465
762;calc total;1;127.186;127.186;127.186
762;total;1;147.102;147.102;147.102
740;initialize;1;5.54269;5.54269;5.54269
740;async;100;0.0652424;0.0203356;0.231901
740;inner;100;1.1274;1.05052;1.15847
740;wait;100;3.12436e-05;1.9926e-05;8.1886e-05
740;boundary;100;0.0757241;0.0709267;0.137963
740;calc iter;100;1.2684;1.18265;1.35788
740;calc total;1;127.186;127.186;127.186
740;total;1;146.914;146.914;146.914
763;initialize;1;5.73783;5.73783;5.73783
763;async;100;0.0879608;0.0203708;0.25912
763;inner;100;1.10307;0.991813;1.13754
763;wait;100;3.54214e-05;2.3286e-05;0.000123395
763;boundary;100;0.0786897;0.0726743;0.123505
763;calc iter;100;1.26975;1.19228;1.37498
763;calc total;1;127.186;127.186;127.186
763;total;1;147.102;147.102;147.102
741;initialize;1;5.54267;5.54267;5.54267
741;async;100;0.0668567;0.0176006;0.192145
741;inner;100;1.12631;1.05051;1.15885
741;wait;100;2.57722e-05;1.7659e-05;5.4814e-05
741;boundary;100;0.0752211;0.0709142;0.1317
741;calc iter;100;1.26842;1.21488;1.32558
741;calc total;1;127.186;127.186;127.186
741;total;1;146.914;146.914;146.914
764;initialize;1;5.73787;5.73787;5.73787
764;async;100;0.0731621;0.0204839;0.423496
764;inner;100;1.09918;0.958132;1.14613
764;wait;100;4.82639e-05;2.2087e-05;7.9269e-05
764;boundary;100;0.0974722;0.0682689;0.15604
764;calc iter;100;1.26986;1.1902;1.51415
764;calc total;1;127.186;127.186;127.186
764;total;1;147.102;147.102;147.102
742;initialize;1;5.54272;5.54272;5.54272
742;async;100;0.0696236;0.0207284;0.193415
742;inner;100;1.12306;1.03649;1.15442
742;wait;100;2.63541e-05;1.6477e-05;8.7222e-05
742;boundary;100;0.0756969;0.0709549;0.150715
742;calc iter;100;1.26841;1.21253;1.32306
742;calc total;1;127.186;127.186;127.186
742;total;1;146.914;146.914;146.914
765;initialize;1;5.73783;5.73783;5.73783
765;async;100;0.078137;0.0206838;0.377598
765;inner;100;1.10567;0.990136;1.14705
765;wait;100;4.31501e-05;1.983e-05;9.5344e-05
765;boundary;100;0.0860351;0.0689734;0.129514
765;calc iter;100;1.26988;1.17083;1.44324
765;calc total;1;127.186;127.186;127.186
765;total;1;147.102;147.102;147.102
743;initialize;1;5.54267;5.54267;5.54267
743;async;100;0.0744319;0.0212449;0.22475
743;inner;100;1.11367;1.0114;1.13865
743;wait;100;4.33406e-05;2.2178e-05;0.000126299
743;boundary;100;0.0801237;0.0724026;0.160712
743;calc iter;100;1.26827;1.20838;1.36991
743;calc total;1;127.186;127.186;127.186
743;total;1;146.914;146.914;146.914
766;initialize;1;5.73784;5.73784;5.73784
766;async;100;0.0801276;0.020802;0.321069
766;inner;100;1.11006;0.997079;1.14781
766;wait;100;4.10363e-05;1.9625e-05;8.3028e-05
766;boundary;100;0.0796519;0.0681722;0.124194
766;calc iter;100;1.26988;1.18141;1.40338
766;calc total;1;127.186;127.186;127.186
766;total;1;147.102;147.102;147.102
767;initialize;1;5.73788;5.73788;5.73788
767;async;100;0.0911593;0.0212517;0.34259
767;inner;100;1.10037;0.955154;1.13697
767;wait;100;3.09221e-05;1.5986e-05;9.0646e-05
767;boundary;100;0.0782683;0.0684469;0.115588
767;calc iter;100;1.26983;1.1543;1.41337
767;calc total;1;127.186;127.186;127.186
767;total;1;147.102;147.102;147.102
DASH
InitEnergy=125.00000
EndEnergy=125.00000
DiffEnergy=-0.00000
Matrixspec: 4762 x 4762 x 4762
Iterations: 100
# unit_id;function_name;num_calls;avg_runtime;min_runtime;max_runtime
0;initialize;1;5.23556;5.23556;5.23556
0;async;100;0.13988;0.02068;0.18472
0;inner;100;1.04951;1.01934;1.16498
0;wait;100;0.00003;0.00002;0.00007
0;boundary;100;0.07704;0.07134;0.09109
0;calc iter;100;1.26646;1.20148;1.30560
0;calc total;1;126.83523;126.83523;126.83523
0;total;1;144.31386;144.31386;144.31386
1;initialize;1;5.23565;5.23565;5.23565
1;async;100;0.141637;0.0218869;0.279828
1;inner;100;1.04306;1.00255;1.17207
1;wait;100;2.97381e-05;2.0818e-05;5.0243e-05
1;boundary;100;0.0818495;0.0699707;0.137183
1;calc iter;100;1.26658;1.15863;1.4196
1;calc total;1;126.835;126.835;126.835
1;total;1;144.314;144.314;144.314
2;initialize;1;5.23562;5.23562;5.23562
2;async;100;0.136282;0.0218008;0.206695
2;inner;100;1.0528;1.02447;1.16367
2;wait;100;3.40572e-05;2.5374e-05;7.8631e-05
2;boundary;100;0.0771599;0.0707071;0.0954246
2;calc iter;100;1.26628;1.20972;1.34436
2;calc total;1;126.835;126.835;126.835
2;total;1;144.314;144.314;144.314
3;initialize;1;5.23563;5.23563;5.23563
3;async;100;0.115199;0.0202794;0.183422
3;inner;100;1.07029;1.04337;1.16773
3;wait;100;3.08985e-05;1.9828e-05;6.0983e-05
3;boundary;100;0.0805077;0.0701142;0.0999432
3;calc iter;100;1.26603;1.23363;1.31264
3;calc total;1;126.835;126.835;126.835
3;total;1;144.314;144.314;144.314
4;initialize;1;5.23555;5.23555;5.23555
4;async;100;0.0855211;0.0214035;0.109165
4;inner;100;1.06875;1.03223;1.29013
4;wait;100;5.97922e-05;3.4689e-05;0.00010155
4;boundary;100;0.111003;0.0697273;0.136066
4;calc iter;100;1.26534;1.16229;1.48964
4;calc total;1;126.835;126.835;126.835
4;total;1;144.314;144.314;144.314
5;initialize;1;5.23557;5.23557;5.23557
5;async;100;0.0846213;0.0173958;0.204153
5;inner;100;1.02106;0.980307;1.20003
5;wait;100;6.76888e-05;3.6557e-05;8.7006e-05
5;boundary;100;0.158912;0.0719707;0.175734
5;calc iter;100;1.26467;1.18657;1.38046
5;calc total;1;126.835;126.835;126.835
5;total;1;144.314;144.314;144.314
6;initialize;1;5.23558;5.23558;5.23558
6;async;100;0.0796478;0.0204596;0.138206
6;inner;100;1.0452;1.00701;1.16405
6;wait;100;6.41211e-05;3.7122e-05;0.000228248
6;boundary;100;0.139984;0.0737645;0.161066
6;calc iter;100;1.2649;1.19918;1.32833
6;calc total;1;126.835;126.835;126.835
6;total;1;144.314;144.314;144.314
7;initialize;1;5.23564;5.23564;5.23564
7;async;100;0.102494;0.0216309;0.151541
7;inner;100;1.07004;1.04499;1.15359
7;wait;100;4.30342e-05;2.3199e-05;0.0001324
7;boundary;100;0.092954;0.073804;0.114863
7;calc iter;100;1.26553;1.22532;1.30616
7;calc total;1;126.835;126.835;126.835
7;total;1;144.314;144.314;144.314
8;initialize;1;5.23565;5.23565;5.23565
8;async;100;0.0920724;0.0213026;0.129013
8;inner;100;1.07955;1.04928;1.16336
8;wait;100;4.53881e-05;2.6729e-05;8.1331e-05
8;boundary;100;0.0937941;0.0744322;0.115561
8;calc iter;100;1.26546;1.23756;1.30168
8;calc total;1;126.835;126.835;126.835
8;total;1;144.314;144.314;144.314
9;initialize;1;5.23559;5.23559;5.23559
9;async;100;0.0890683;0.0184841;0.223993
9;inner;100;1.08593;1.03844;1.16995
9;wait;100;4.40928e-05;3.3417e-05;6.469e-05
9;boundary;100;0.0905404;0.0740561;0.114186
9;calc iter;100;1.26559;1.20831;1.34867
9;calc total;1;126.835;126.835;126.835
9;total;1;144.314;144.314;144.314
10;initialize;1;5.23562;5.23562;5.23562
10;async;100;0.0869559;0.0197628;0.123465
10;inner;100;1.07781;1.0546;1.16479
10;wait;100;5.74188e-05;4.0859e-05;8.5738e-05
10;boundary;100;0.100481;0.0742258;0.121713
10;calc iter;100;1.26531;1.24205;1.29451
10;calc total;1;126.835;126.835;126.835
10;total;1;144.314;144.314;144.314
11;initialize;1;5.23557;5.23557;5.23557
11;async;100;0.0842579;0.0217192;0.109824
11;inner;100;1.06431;1.02954;1.16062
11;wait;100;5.36e-05;2.4126e-05;8.3456e-05
11;boundary;100;0.116525;0.0755451;0.142506
11;calc iter;100;1.26514;1.21419;1.29322
11;calc total;1;126.835;126.835;126.835
11;total;1;144.314;144.314;144.314
12;initialize;1;5.23561;5.23561;5.23561
12;async;100;0.0767398;0.0190251;0.264579
12;inner;100;1.11454;1.01043;1.16568
12;wait;100;3.44926e-05;1.8398e-05;8.3838e-05
12;boundary;100;0.073512;0.070698;0.0818826
12;calc iter;100;1.26483;1.22202;1.35518
12;calc total;1;126.835;126.835;126.835
12;total;1;144.314;144.314;144.314
13;initialize;1;5.23568;5.23568;5.23568
13;async;100;0.0560125;0.0180678;0.170105
13;inner;100;1.1197;1.08478;1.16689
13;wait;100;4.36456e-05;2.1349e-05;6.9842e-05
13;boundary;100;0.0887401;0.0715377;0.114036
13;calc iter;100;1.26449;1.23015;1.32847
13;calc total;1;126.835;126.835;126.835
13;total;1;144.314;144.314;144.314
14;initialize;1;5.23567;5.23567;5.23567
14;async;100;0.0564897;0.0182061;0.113189
14;inner;100;1.1212;1.07473;1.16767
14;wait;100;4.4106e-05;2.5515e-05;6.1039e-05
14;boundary;100;0.0868427;0.0713978;0.110655
14;calc iter;100;1.26458;1.23991;1.30973
14;calc total;1;126.835;126.835;126.835
14;total;1;144.314;144.314;144.314
15;initialize;1;5.23564;5.23564;5.23564
15;async;100;0.0875702;0.0218599;0.129002
15;inner;100;1.10343;1.07394;1.15499
15;wait;100;3.12467e-05;1.9363e-05;0.00012002
15;boundary;100;0.0738144;0.0708161;0.0875486
15;calc iter;100;1.26485;1.24266;1.29454
15;calc total;1;126.835;126.835;126.835
15;total;1;144.314;144.314;144.314
16;initialize;1;5.23562;5.23562;5.23562
16;async;100;0.078981;0.0209093;0.186002
16;inner;100;1.1128;1.04827;1.16106
16;wait;100;3.33207e-05;1.7373e-05;7.7887e-05
16;boundary;100;0.0729702;0.0710043;0.0779726
16;calc iter;100;1.26479;1.24211;1.30892
16;calc total;1;126.835;126.835;126.835
16;total;1;144.314;144.314;144.314
17;initialize;1;5.23561;5.23561;5.23561
17;async;100;0.0811098;0.020323;0.16162
17;inner;100;1.11095;1.06754;1.16108
17;wait;100;2.80451e-05;1.6476e-05;7.3808e-05
17;boundary;100;0.0727603;0.0699879;0.102564
17;calc iter;100;1.26485;1.19738;1.33175
17;calc total;1;126.835;126.835;126.835
17;total;1;144.314;144.314;144.314
18;initialize;1;5.23566;5.23566;5.23566
18;async;100;0.0723372;0.0205199;0.110503
18;inner;100;1.11877;1.08918;1.16215
18;wait;100;3.40301e-05;2.1162e-05;7.3815e-05
18;boundary;100;0.073611;0.0716647;0.0824406
18;calc iter;100;1.26476;1.24606;1.29115
18;calc total;1;126.835;126.835;126.835
18;total;1;144.314;144.314;144.314
19;initialize;1;5.23561;5.23561;5.23561
19;async;100;0.0714294;0.021531;0.102397
19;inner;100;1.11429;1.08345;1.15763
19;wait;100;4.0739e-05;2.1445e-05;0.00011536
19;boundary;100;0.0788857;0.0721934;0.0921825
19;calc iter;100;1.26465;1.23163;1.28969
19;calc total;1;126.835;126.835;126.835
19;total;1;144.314;144.314;144.314
20;initialize;1;5.23564;5.23564;5.23564
20;async;100;0.0573405;0.0203495;0.124172
20;inner;100;1.11246;1.06692;1.16086
20;wait;100;4.64961e-05;2.4171e-05;0.00010291
20;boundary;100;0.0946799;0.0725352;0.140499
20;calc iter;100;1.26453;1.23656;1.29855
20;calc total;1;126.835;126.835;126.835
20;total;1;144.314;144.314;144.314
21;initialize;1;5.23561;5.23561;5.23561
21;async;100;0.0459639;0.0179454;0.110329
21;inner;100;1.09936;1.02713;1.16801
21;wait;100;4.77356e-05;2.0358e-05;7.3169e-05
21;boundary;100;0.119212;0.07253;0.163204
21;calc iter;100;1.26459;1.22289;1.31985
21;calc total;1;126.835;126.835;126.835
21;total;1;144.314;144.314;144.314
22;initialize;1;5.23566;5.23566;5.23566
22;async;100;0.0506756;0.0202507;0.107499
22;inner;100;1.08826;1.01108;1.16076
22;wait;100;5.18714e-05;2.3701e-05;7.4833e-05
22;boundary;100;0.125563;0.0726902;0.170258
22;calc iter;100;1.26456;1.22718;1.30474
22;calc total;1;126.835;126.835;126.835
22;total;1;144.314;144.314;144.314
23;initialize;1;5.23565;5.23565;5.23565
23;async;100;0.0610622;0.0218348;0.126004
23;inner;100;1.09192;1.03391;1.14538
23;wait;100;4.96477e-05;3.8989e-05;0.000117906
23;boundary;100;0.111435;0.0824004;0.147722
23;calc iter;100;1.26447;1.2456;1.31453
23;calc total;1;126.835;126.835;126.835
23;total;1;144.314;144.314;144.314
24;initialize;1;5.10036;5.10036;5.10036
24;async;100;0.0502914;0.0203514;0.198837
24;inner;100;1.13271;1.05216;1.16175
24;wait;100;4.93607e-05;2.7172e-05;8.9389e-05
24;boundary;100;0.0817736;0.0727934;0.117147
24;calc iter;100;1.26482;1.21497;1.32928
24;calc total;1;126.835;126.835;126.835
24;total;1;144.17;144.17;144.17
48;initialize;1;5.08461;5.08461;5.08461
48;async;100;0.0856263;0.0215958;0.428253
48;inner;100;1.09743;0.944631;1.16414
48;wait;100;3.90436e-05;2.463e-05;5.9022e-05
48;boundary;100;0.0829909;0.0734262;0.102125
48;calc iter;100;1.26609;1.1866;1.46839
48;calc total;1;126.835;126.835;126.835
48;total;1;144.163;144.163;144.163
72;initialize;1;5.10672;5.10672;5.10672
72;async;100;0.134167;0.0204485;0.174208
72;inner;100;1.05597;1.02815;1.16892
72;wait;100;2.4706e-05;1.6486e-05;4.9562e-05
72;boundary;100;0.0760527;0.0699681;0.0825978
72;calc iter;100;1.26622;1.23552;1.29563
72;calc total;1;126.835;126.835;126.835
72;total;1;144.186;144.186;144.186
25;initialize;1;5.10042;5.10042;5.10042
25;async;100;0.0492236;0.0191403;0.216455
25;inner;100;1.13815;1.05982;1.16569
25;wait;100;3.75235e-05;2.253e-05;7.5955e-05
25;boundary;100;0.0774867;0.0728948;0.100314
25;calc iter;100;1.26489;1.22717;1.35094
25;calc total;1;126.835;126.835;126.835
25;total;1;144.17;144.17;144.17
49;initialize;1;5.08439;5.08439;5.08439
49;async;100;0.0911557;0.021752;0.250843
49;inner;100;1.09569;1.00595;1.16377
49;wait;100;3.37007e-05;2.1033e-05;6.7338e-05
49;boundary;100;0.0792896;0.0734505;0.139727
49;calc iter;100;1.26617;1.20346;1.40499
49;calc total;1;126.835;126.835;126.835
49;total;1;144.163;144.163;144.163
73;initialize;1;5.10667;5.10667;5.10667
73;async;100;0.14178;0.0207221;0.266313
73;inner;100;1.04756;0.991237;1.16576
73;wait;100;3.07022e-05;2.1049e-05;0.000107638
73;boundary;100;0.0769013;0.070341;0.131939
73;calc iter;100;1.26627;1.1636;1.38954
73;calc total;1;126.835;126.835;126.835
73;total;1;144.185;144.185;144.185
26;initialize;1;5.10036;5.10036;5.10036
26;async;100;0.0475342;0.0207145;0.144335
26;inner;100;1.13326;1.08904;1.16231
26;wait;100;5.61107e-05;3.2542e-05;8.6326e-05
26;boundary;100;0.0839323;0.0731431;0.11086
26;calc iter;100;1.26479;1.2291;1.31553
26;calc total;1;126.835;126.835;126.835
26;total;1;144.17;144.17;144.17
50;initialize;1;5.08434;5.08434;5.08434
50;async;100;0.0786631;0.021708;0.215541
50;inner;100;1.09967;1.04154;1.16563
50;wait;100;4.42505e-05;2.5618e-05;5.9683e-05
50;boundary;100;0.087663;0.0731806;0.123163
50;calc iter;100;1.26604;1.2428;1.33456
50;calc total;1;126.835;126.835;126.835
50;total;1;144.163;144.163;144.163
74;initialize;1;5.10672;5.10672;5.10672
74;async;100;0.137213;0.0206866;0.168378
74;inner;100;1.05452;1.03222;1.16331
74;wait;100;3.18856e-05;2.2385e-05;0.000114933
74;boundary;100;0.0742554;0.0706454;0.0882283
74;calc iter;100;1.26602;1.24361;1.29182
27;initialize;1;5.10093;5.10093;5.10093
27;async;100;0.0402391;0.0188963;0.076395
27;inner;100;1.13783;1.09917;1.24592
27;wait;100;6.03827e-05;2.4024e-05;8.4265e-05
27;boundary;100;0.0866409;0.0731645;0.114331
27;calc iter;100;1.26477;1.23025;1.36655
27;calc total;1;126.835;126.835;126.835
27;total;1;144.171;144.171;144.171
51;initialize;1;5.08434;5.08434;5.08434
51;async;100;0.0691686;0.0173451;0.285986
51;inner;100;1.0887;1.03314;1.16284
51;wait;100;5.11711e-05;2.8625e-05;7.5358e-05
51;boundary;100;0.107955;0.0736557;0.145733
51;calc iter;100;1.26587;1.20444;1.39919
51;calc total;1;126.835;126.835;126.835
51;total;1;144.163;144.163;144.163
74;calc total;1;126.835;126.835;126.835
74;total;1;144.185;144.185;144.185
28;initialize;1;5.10061;5.10061;5.10061
28;async;100;0.04761;0.0204213;0.132935
28;inner;100;1.13347;1.08972;1.1624
28;wait;100;5.4414e-05;2.675e-05;9.5115e-05
28;boundary;100;0.0836707;0.0728532;0.117381
28;calc iter;100;1.2648;1.2425;1.31422
28;calc total;1;126.835;126.835;126.835
28;total;1;144.17;144.17;144.17
52;initialize;1;5.08436;5.08436;5.08436
52;async;100;0.0671721;0.0177182;0.330799
52;inner;100;1.06552;0.905246;1.15974
52;wait;100;7.23465e-05;5.0202e-05;9.8556e-05
52;boundary;100;0.132909;0.0738934;0.183395
52;calc iter;100;1.26567;1.11355;1.50956
52;calc total;1;126.835;126.835;126.835
52;total;1;144.163;144.163;144.163
75;initialize;1;5.10682;5.10682;5.10682
75;async;100;0.119943;0.0207625;0.141638
75;inner;100;1.06958;1.04844;1.16685
75;wait;100;3.54495e-05;2.8768e-05;9.8743e-05
75;boundary;100;0.0763216;0.0722552;0.0890784
75;calc iter;100;1.26588;1.24481;1.28113
75;calc total;1;126.835;126.835;126.835
75;total;1;144.186;144.186;144.186
29;initialize;1;5.10072;5.10072;5.10072
29;async;100;0.0480983;0.0199837;0.115425
29;inner;100;1.13058;1.05091;1.16093
29;wait;100;6.08871e-05;3.5417e-05;9.8202e-05
29;boundary;100;0.0860778;0.0736756;0.147765
29;calc iter;100;1.26482;1.23813;1.32109
29;calc total;1;126.835;126.835;126.835
29;total;1;144.17;144.17;144.17
53;initialize;1;5.08434;5.08434;5.08434
53;async;100;0.0658453;0.0211206;0.202499
53;inner;100;1.07518;0.992657;1.16337
53;wait;100;6.75419e-05;3.1523e-05;8.4925e-05
53;boundary;100;0.124683;0.0729618;0.172245
53;calc iter;100;1.26578;1.20361;1.4031
53;calc total;1;126.835;126.835;126.835
53;total;1;144.163;144.163;144.163
76;initialize;1;5.10654;5.10654;5.10654
76;async;100;0.0836988;0.0204925;0.112627
76;inner;100;1.08699;1.06571;1.17006
76;wait;100;3.79268e-05;2.4625e-05;7.1461e-05
76;boundary;100;0.0945547;0.0741;0.113547
76;calc iter;100;1.26528;1.22468;1.28528
76;calc total;1;126.835;126.835;126.835
76;total;1;144.185;144.185;144.185
30;initialize;1;5.10056;5.10056;5.10056
30;async;100;0.0496786;0.0196043;0.0976495
30;inner;100;1.13545;1.07217;1.1644
30;wait;100;4.03237e-05;2.4778e-05;9.2838e-05
30;boundary;100;0.0796786;0.0728994;0.134047
30;calc iter;100;1.26485;1.21886;1.30214
30;calc total;1;126.835;126.835;126.835
30;total;1;144.17;144.17;144.17
54;initialize;1;5.08433;5.08433;5.08433
54;async;100;0.067692;0.0175756;0.136327
54;inner;100;1.08332;1.02075;1.20285
54;wait;100;6.0695e-05;2.7108e-05;7.3883e-05
54;boundary;100;0.11478;0.0732461;0.15331
54;calc iter;100;1.26586;1.16645;1.39449
54;calc total;1;126.835;126.835;126.835
54;total;1;144.163;144.163;144.163
77;initialize;1;5.10674;5.10674;5.10674
77;async;100;0.0757062;0.0200012;0.138631
77;inner;100;1.04695;1.0102;1.16793
77;wait;100;6.18988e-05;3.1006e-05;8.2739e-05
77;boundary;100;0.141754;0.0730867;0.168105
77;calc iter;100;1.26448;1.23307;1.33113
77;calc total;1;126.835;126.835;126.835
77;total;1;144.185;144.185;144.185
31;initialize;1;5.10024;5.10024;5.10024
31;async;100;0.0544341;0.0171664;0.164736
31;inner;100;1.11569;1.05654;1.19623
31;wait;100;6.00173e-05;3.0785e-05;0.000118759
31;boundary;100;0.0945582;0.0734348;0.132155
31;calc iter;100;1.26474;1.22418;1.33257
31;calc total;1;126.835;126.835;126.835
31;total;1;144.17;144.17;144.17
55;initialize;1;5.08436;5.08436;5.08436
55;async;100;0.0815355;0.0213695;0.267947
55;inner;100;1.07132;0.993822;1.13996
55;wait;100;4.88024e-05;2.3715e-05;0.000118978
55;boundary;100;0.112928;0.0787136;0.156098
55;calc iter;100;1.26583;1.20202;1.40162
55;calc total;1;126.835;126.835;126.835
55;total;1;144.163;144.163;144.163
78;initialize;1;5.10672;5.10672;5.10672
78;async;100;0.0801852;0.0198776;0.125736
78;inner;100;1.04572;1.01565;1.16092
78;wait;100;7.02529e-05;4.152e-05;9.9513e-05
78;boundary;100;0.138692;0.0758904;0.159073
78;calc iter;100;1.26467;1.22575;1.31718
78;calc total;1;126.835;126.835;126.835
78;total;1;144.185;144.185;144.185
32;initialize;1;5.1005;5.1005;5.1005
32;async;100;0.0657883;0.0192674;0.224763
32;inner;100;1.12555;1.03694;1.16568
32;wait;100;2.60586e-05;1.7851e-05;6.2804e-05
32;boundary;100;0.0737157;0.0703551;0.12967
32;calc iter;100;1.26508;1.17591;1.3914
32;calc total;1;126.835;126.835;126.835
32;total;1;144.17;144.17;144.17
56;initialize;1;5.08429;5.08429;5.08429
56;async;100;0.126548;0.0207139;0.285963
56;inner;100;1.06708;1.02637;1.15136
56;wait;100;2.99846e-05;2.2308e-05;0.000114374
56;boundary;100;0.0728071;0.0681651;0.105472
56;calc iter;100;1.26647;1.21015;1.41847
56;calc total;1;126.835;126.835;126.835
56;total;1;144.163;144.163;144.163
79;initialize;1;5.10678;5.10678;5.10678
79;async;100;0.104602;0.0208098;0.142673
79;inner;100;1.06728;1.0514;1.14756
79;wait;100;3.41053e-05;2.1049e-05;0.00013037
79;boundary;100;0.0933857;0.0803171;0.109798
79;calc iter;100;1.2653;1.23919;1.29437
79;calc total;1;126.835;126.835;126.835
79;total;1;144.186;144.186;144.186
33;initialize;1;5.10053;5.10053;5.10053
33;async;100;0.0653765;0.0189821;0.182095
33;inner;100;1.12576;1.0646;1.16586
33;wait;100;2.74278e-05;2.0482e-05;5.5231e-05
33;boundary;100;0.0739441;0.0703963;0.0953776
33;calc iter;100;1.26511;1.22302;1.32431
33;calc total;1;126.835;126.835;126.835
33;total;1;144.17;144.17;144.17
57;initialize;1;5.0843;5.0843;5.0843
57;async;100;0.13632;0.0205427;0.227786
57;inner;100;1.05661;1.01362;1.1496
57;wait;100;2.46551e-05;1.7311e-05;0.00010479
57;boundary;100;0.0736151;0.0674843;0.0887168
57;calc iter;100;1.26657;1.22053;1.33014
57;calc total;1;126.835;126.835;126.835
57;total;1;144.163;144.163;144.163
80;initialize;1;5.10679;5.10679;5.10679
80;async;100;0.0802914;0.0200727;0.116834
80;inner;100;1.08617;1.06566;1.16938
80;wait;100;4.29833e-05;2.0563e-05;6.0268e-05
80;boundary;100;0.0987354;0.0738724;0.113161
80;calc iter;100;1.26524;1.24192;1.29298
80;calc total;1;126.835;126.835;126.835
80;total;1;144.186;144.186;144.186
34;initialize;1;5.10037;5.10037;5.10037
34;async;100;0.062687;0.0209945;0.119594
34;inner;100;1.12856;1.10156;1.16307
34;wait;100;2.94668e-05;2.1146e-05;7.3145e-05
34;boundary;100;0.0737682;0.0710441;0.0880388
34;calc iter;100;1.26504;1.23692;1.30226
34;calc total;1;126.835;126.835;126.835
34;total;1;144.17;144.17;144.17
58;initialize;1;5.08433;5.08433;5.08433
58;async;100;0.118403;0.0204653;0.152469
58;inner;100;1.07432;1.03771;1.15056
58;wait;100;2.97071e-05;2.1454e-05;0.000105785
58;boundary;100;0.0736022;0.0696193;0.114322
58;calc iter;100;1.26635;1.17756;1.38391
58;calc total;1;126.835;126.835;126.835
58;total;1;144.163;144.163;144.163
81;initialize;1;5.10679;5.10679;5.10679
81;async;100;0.0810885;0.0202536;0.204748
81;inner;100;1.08562;1.051;1.16902
81;wait;100;4.6138e-05;2.9737e-05;8.2168e-05
81;boundary;100;0.0985515;0.0738996;0.109682
81;calc iter;100;1.26531;1.20667;1.33678
81;calc total;1;126.835;126.835;126.835
81;total;1;144.186;144.186;144.186
35;initialize;1;5.10038;5.10038;5.10038
35;async;100;0.0551267;0.0193842;0.114143
35;inner;100;1.13487;1.0956;1.16469
35;wait;100;3.24568e-05;1.9605e-05;6.512e-05
35;boundary;100;0.0749568;0.071964;0.0934556
35;calc iter;100;1.26499;1.22841;1.30144
35;calc total;1;126.835;126.835;126.835
35;total;1;144.17;144.17;144.17
59;initialize;1;5.08428;5.08428;5.08428
59;async;100;0.0997664;0.0209862;0.185799
59;inner;100;1.08764;1.02805;1.15643
59;wait;100;3.26533e-05;2.0313e-05;0.0001047
59;boundary;100;0.0786978;0.0713273;0.0960135
59;calc iter;100;1.26614;1.23868;1.29127
59;calc total;1;126.835;126.835;126.835
59;total;1;144.163;144.163;144.163
82;initialize;1;5.10678;5.10678;5.10678
82;async;100;0.080263;0.0205441;0.108842
82;inner;100;1.0778;1.06028;1.16383
82;wait;100;5.23104e-05;2.2452e-05;8.8005e-05
82;boundary;100;0.106976;0.0748719;0.115658
82;calc iter;100;1.26509;1.24105;1.28496
82;calc total;1;126.835;126.835;126.835
82;total;1;144.186;144.186;144.186
36;initialize;1;5.10038;5.10038;5.10038
36;async;100;0.0449838;0.0206842;0.150995
36;inner;100;1.11026;1.00688;1.16762
36;wait;100;6.77075e-05;3.72e-05;8.4761e-05
36;boundary;100;0.109812;0.0740893;0.162495
36;calc iter;100;1.26512;1.21786;1.34983
36;calc total;1;126.835;126.835;126.835
36;total;1;144.17;144.17;144.17
60;initialize;1;5.08453;5.08453;5.08453
60;async;100;0.130563;0.0208645;0.294405
60;inner;100;0.998748;0.964074;1.15549
60;wait;100;7.80488e-05;3.4704e-05;0.0001341
60;boundary;100;0.135958;0.0748419;0.162619
60;calc iter;100;1.26535;1.1765;1.43398
60;calc total;1;126.835;126.835;126.835
60;total;1;144.163;144.163;144.163
83;initialize;1;5.10681;5.10681;5.10681
83;async;100;0.0771456;0.0187089;0.0984102
83;inner;100;1.07187;1.04752;1.16743
83;wait;100;6.0231e-05;3.3991e-05;7.8063e-05
83;boundary;100;0.115915;0.0739703;0.130871
83;calc iter;100;1.26499;1.23808;1.28394
83;calc total;1;126.835;126.835;126.835
83;total;1;144.186;144.186;144.186
37;initialize;1;5.10036;5.10036;5.10036
37;async;100;0.0468053;0.0202839;0.14321
37;inner;100;1.10798;1.0263;1.16568
37;wait;100;5.25737e-05;2.5059e-05;7.4678e-05
37;boundary;100;0.110221;0.074002;0.16316
37;calc iter;100;1.26506;1.21296;1.3532
37;calc total;1;126.835;126.835;126.835
37;total;1;144.17;144.17;144.17
61;initialize;1;5.08435;5.08435;5.08435
61;async;100;0.131083;0.020955;0.29228
61;inner;100;1.00057;0.945031;1.15374
61;wait;100;6.15631e-05;3.4273e-05;9.0595e-05
61;boundary;100;0.13381;0.0757348;0.166134
61;calc iter;100;1.26552;1.20369;1.45008
61;calc total;1;126.835;126.835;126.835
61;total;1;144.163;144.163;144.163
84;initialize;1;5.10664;5.10664;5.10664
84;async;100;0.0640098;0.0192872;0.100455
84;inner;100;1.12497;1.10182;1.1632
84;wait;100;4.11784e-05;1.7777e-05;8.0651e-05
38;initialize;1;5.10039;5.10039;5.10039
38;async;100;0.0503455;0.0202587;0.134977
38;inner;100;1.11569;1.03109;1.16385
38;wait;100;5.31685e-05;3.4551e-05;9.4055e-05
38;boundary;100;0.0991042;0.0743634;0.16097
38;calc iter;100;1.26519;1.20071;1.33166
38;calc total;1;126.835;126.835;126.835
38;total;1;144.17;144.17;144.17
62;initialize;1;5.08437;5.08437;5.08437
62;async;100;0.130484;0.021182;0.304471
62;inner;100;1.01069;0.955379;1.14902
62;wait;100;5.26379e-05;2.9165e-05;8.5886e-05
62;boundary;100;0.124406;0.0784543;0.157117
62;calc iter;100;1.26564;1.18226;1.42685
62;calc total;1;126.835;126.835;126.835
62;total;1;144.163;144.163;144.163
84;boundary;100;0.0757486;0.0709807;0.10489
84;calc iter;100;1.26477;1.22359;1.31361
84;calc total;1;126.835;126.835;126.835
84;total;1;144.185;144.185;144.185
39;initialize;1;5.10032;5.10032;5.10032
39;async;100;0.0504351;0.0177241;0.241147
39;inner;100;1.10577;1.02212;1.16115
39;wait;100;5.2069e-05;2.6975e-05;8.7475e-05
39;boundary;100;0.108865;0.0743834;0.151795
39;calc iter;100;1.26512;1.21399;1.39644
39;calc total;1;126.835;126.835;126.835
39;total;1;144.17;144.17;144.17
63;initialize;1;5.08453;5.08453;5.08453
63;async;100;0.137411;0.0217712;0.289444
63;inner;100;1.0148;0.987906;1.14806
63;wait;100;4.48837e-05;2.4624e-05;9.6413e-05
63;boundary;100;0.113494;0.0790112;0.15294
63;calc iter;100;1.26575;1.21663;1.37641
63;calc total;1;126.835;126.835;126.835
63;total;1;144.163;144.163;144.163
85;initialize;1;5.10665;5.10665;5.10665
85;async;100;0.0484893;0.0203377;0.108861
85;inner;100;1.11641;1.07774;1.15819
85;wait;100;6.21e-05;2.5182e-05;8.366e-05
85;boundary;100;0.0997208;0.0723368;0.13337
85;calc iter;100;1.26468;1.24417;1.30975
85;calc total;1;126.835;126.835;126.835
85;total;1;144.185;144.185;144.185
40;initialize;1;5.10042;5.10042;5.10042
40;async;100;0.072407;0.0216609;0.31503
40;inner;100;1.11861;0.975684;1.16478
40;wait;100;2.62281e-05;1.8806e-05;7.3664e-05
40;boundary;100;0.0744889;0.0705238;0.115682
40;calc iter;100;1.26554;1.15565;1.40643
40;calc total;1;126.835;126.835;126.835
40;total;1;144.17;144.17;144.17
64;initialize;1;5.08433;5.08433;5.08433
64;async;100;0.189493;0.0214775;0.235018
64;inner;100;0.97906;0.951603;1.16166
64;wait;100;3.02588e-05;1.9015e-05;6.0144e-05
64;boundary;100;0.0987606;0.068776;0.115151
64;calc iter;100;1.26735;1.19159;1.32773
64;calc total;1;126.835;126.835;126.835
86;initialize;1;5.10666;5.10666;5.10666
86;async;100;0.049364;0.019435;0.110697
86;inner;100;1.11202;1.07024;1.15839
86;wait;100;6.07619e-05;3.9351e-05;8.3729e-05
86;boundary;100;0.103229;0.0725256;0.131296
86;calc iter;100;1.26468;1.2334;1.31704
86;calc total;1;126.835;126.835;126.835
86;total;1;144.185;144.185;144.185
41;initialize;1;5.10042;5.10042;5.10042
41;async;100;0.0743953;0.0206302;0.226935
41;inner;100;1.11618;1.04337;1.16528
41;wait;100;2.82401e-05;1.7886e-05;6.1946e-05
41;boundary;100;0.0749592;0.0703497;0.100767
41;calc iter;100;1.26556;1.19865;1.34484
41;calc total;1;126.835;126.835;126.835
41;total;1;144.17;144.17;144.17
64;total;1;144.163;144.163;144.163
87;initialize;1;5.10637;5.10637;5.10637
87;async;100;0.0760435;0.0206538;0.1273
87;inner;100;1.11031;1.07084;1.13924
87;wait;100;3.78268e-05;2.1775e-05;0.000121648
87;boundary;100;0.0784068;0.0716102;0.118953
87;calc iter;100;1.2648;1.24117;1.30406
87;calc total;1;126.835;126.835;126.835
87;total;1;144.185;144.185;144.185
42;initialize;1;5.10069;5.10069;5.10069
42;async;100;0.0714793;0.0218321;0.127924
42;inner;100;1.12011;1.05906;1.1601
42;wait;100;2.68755e-05;1.8727e-05;9.5229e-05
42;boundary;100;0.073881;0.0702483;0.0807965
42;calc iter;100;1.2655;1.25182;1.30191
42;calc total;1;126.835;126.835;126.835
42;total;1;144.17;144.17;144.17
65;initialize;1;5.08437;5.08437;5.08437
65;async;100;0.186334;0.020786;0.304334
65;inner;100;0.97483;0.946134;1.16474
65;wait;100;3.02181e-05;1.9384e-05;6.0586e-05
65;boundary;100;0.106252;0.0686444;0.150367
65;calc iter;100;1.26745;1.17538;1.43133
65;calc total;1;126.835;126.835;126.835
65;total;1;144.163;144.163;144.163
88;initialize;1;5.10664;5.10664;5.10664
88;async;100;0.0726671;0.0220396;0.198172
88;inner;100;1.11914;1.06894;1.1488
88;wait;100;3.84353e-05;2.0152e-05;0.0001037
88;boundary;100;0.0731522;0.0702924;0.0786863
88;calc iter;100;1.265;1.20778;1.34377
88;calc total;1;126.835;126.835;126.835
88;total;1;144.185;144.185;144.185
43;initialize;1;5.10036;5.10036;5.10036
43;async;100;0.0641925;0.0220148;0.184722
43;inner;100;1.12167;1.0432;1.15728
43;wait;100;4.14113e-05;2.0288e-05;0.000108903
43;boundary;100;0.0794586;0.0744892;0.0978524
43;calc iter;100;1.26537;1.22144;1.31298
43;calc total;1;126.835;126.835;126.835
43;total;1;144.17;144.17;144.17
66;initialize;1;5.08449;5.08449;5.08449
66;async;100;0.191924;0.0214086;0.226385
66;inner;100;0.983758;0.956251;1.15859
66;wait;100;2.98604e-05;1.8874e-05;9.6247e-05
66;boundary;100;0.0915152;0.0692886;0.127499
66;calc iter;100;1.26723;1.19324;1.35019
66;calc total;1;126.835;126.835;126.835
66;total;1;144.163;144.163;144.163
89;initialize;1;5.10642;5.10642;5.10642
89;async;100;0.0691941;0.0219737;0.157975
89;inner;100;1.12292;1.06485;1.21636
89;wait;100;3.72751e-05;2.3946e-05;0.000105086
89;boundary;100;0.0728767;0.0698676;0.105185
89;calc iter;100;1.26503;1.19072;1.39892
89;calc total;1;126.835;126.835;126.835
89;total;1;144.185;144.185;144.185
44;initialize;1;5.10035;5.10035;5.10035
44;async;100;0.0557708;0.0174194;0.203361
44;inner;100;1.1298;1.05024;1.16816
44;wait;100;4.36016e-05;2.4798e-05;5.9841e-05
44;boundary;100;0.0797744;0.0719598;0.138589
44;calc iter;100;1.26539;1.2063;1.34929
44;calc total;1;126.835;126.835;126.835
44;total;1;144.17;144.17;144.17
67;initialize;1;5.08453;5.08453;5.08453
67;async;100;0.187164;0.0212019;0.21329
67;inner;100;1.00048;0.97411;1.16152
67;wait;100;2.90779e-05;1.9398e-05;6.1152e-05
67;boundary;100;0.0793197;0.0705727;0.108015
67;calc iter;100;1.267;1.24267;1.3076
67;calc total;1;126.835;126.835;126.835
67;total;1;144.163;144.163;144.163
90;initialize;1;5.10658;5.10658;5.10658
90;async;100;0.0667271;0.0220847;0.179872
90;inner;100;1.1247;1.08261;1.15018
90;wait;100;4.18266e-05;2.4046e-05;0.00010547
90;boundary;100;0.0735076;0.0703703;0.0813975
90;calc iter;100;1.26498;1.23394;1.33449
90;calc total;1;126.835;126.835;126.835
90;total;1;144.185;144.185;144.185
45;initialize;1;5.10038;5.10038;5.10038
45;async;100;0.05796;0.0201234;0.147241
45;inner;100;1.1289;1.06775;1.16658
45;wait;100;3.64108e-05;2.3522e-05;5.9864e-05
45;boundary;100;0.0785188;0.0719956;0.105204
45;calc iter;100;1.26542;1.23335;1.31731
45;calc total;1;126.835;126.835;126.835
45;total;1;144.17;144.17;144.17
68;initialize;1;5.08454;5.08454;5.08454
68;async;100;0.136884;0.021066;0.162186
68;inner;100;1.03151;1.00925;1.16535
68;wait;100;4.05402e-05;2.5658e-05;6.0948e-05
68;boundary;100;0.0976838;0.0741559;0.112355
68;calc iter;100;1.26612;1.22371;1.29796
68;calc total;1;126.835;126.835;126.835
68;total;1;144.163;144.163;144.163
91;initialize;1;5.10645;5.10645;5.10645
91;async;100;0.0616554;0.0221612;0.103083
91;inner;100;1.12469;1.09154;1.15479
91;wait;100;5.29396e-05;2.8645e-05;0.000105884
91;boundary;100;0.0785175;0.0724658;0.099288
91;calc iter;100;1.26491;1.24177;1.29399
91;calc total;1;126.835;126.835;126.835
91;total;1;144.185;144.185;144.185
46;initialize;1;5.10037;5.10037;5.10037
46;async;100;0.0639464;0.0210554;0.170947
46;inner;100;1.12634;1.06635;1.16544
46;wait;100;3.28766e-05;2.3694e-05;6.9047e-05
46;boundary;100;0.075195;0.070977;0.095243
46;calc iter;100;1.26552;1.18625;1.33128
46;calc total;1;126.835;126.835;126.835
46;total;1;144.17;144.17;144.17
69;initialize;1;5.08432;5.08432;5.08432
69;async;100;0.124625;0.0215365;0.233809
69;inner;100;1.00543;0.965896;1.16099
69;wait;100;6.15457e-05;4.2923e-05;8.5901e-05
69;boundary;100;0.135211;0.0738054;0.164096
69;calc iter;100;1.26532;1.18831;1.39581
69;calc total;1;126.835;126.835;126.835
69;total;1;144.163;144.163;144.163
92;initialize;1;5.10683;5.10683;5.10683
92;async;100;0.0573127;0.0161098;0.104077
92;inner;100;1.12756;1.09998;1.1587
92;wait;100;4.56913e-05;1.9124e-05;7.5503e-05
92;boundary;100;0.0800448;0.0712866;0.113823
92;calc iter;100;1.26496;1.23081;1.32001
92;calc total;1;126.835;126.835;126.835
92;total;1;144.186;144.186;144.186
47;initialize;1;5.10052;5.10052;5.10052
47;async;100;0.0709128;0.0210818;0.241439
47;inner;100;1.11647;1.02448;1.14725
47;wait;100;4.19505e-05;2.7177e-05;0.000123002
47;boundary;100;0.0780087;0.0728889;0.0910209
47;calc iter;100;1.26543;1.22663;1.34109
47;calc total;1;126.835;126.835;126.835
47;total;1;144.17;144.17;144.17
70;initialize;1;5.08431;5.08431;5.08431
70;async;100;0.120571;0.0216702;0.200386
70;inner;100;1.02663;0.999947;1.16531
70;wait;100;5.38924e-05;3.0558e-05;7.1774e-05
70;boundary;100;0.118233;0.0744964;0.135182
70;calc iter;100;1.26549;1.2156;1.33613
70;calc total;1;126.835;126.835;126.835
70;total;1;144.163;144.163;144.163
93;initialize;1;5.10683;5.10683;5.10683
93;async;100;0.055929;0.017232;0.120187
93;inner;100;1.12716;1.05895;1.16
93;wait;100;4.7123e-05;2.092e-05;7.217e-05
93;boundary;100;0.0817725;0.0719989;0.152596
93;calc iter;100;1.26491;1.22697;1.33224
93;calc total;1;126.835;126.835;126.835
93;total;1;144.186;144.186;144.186
71;initialize;1;5.08436;5.08436;5.08436
71;async;100;0.155727;0.0218634;0.189331
71;inner;100;1.02038;0.997306;1.15238
71;wait;100;3.41837e-05;2.4945e-05;0.000114513
71;boundary;100;0.0903023;0.0767748;0.106365
71;calc iter;100;1.26644;1.24439;1.29739
71;calc total;1;126.835;126.835;126.835
71;total;1;144.163;144.163;144.163
94;initialize;1;5.10667;5.10667;5.10667
94;async;100;0.0616;0.0166394;0.13069
94;inner;100;1.12694;1.08394;1.15532
94;wait;100;3.97749e-05;2.1962e-05;7.8968e-05
94;boundary;100;0.0764195;0.0709666;0.117905
94;calc iter;100;1.265;1.22756;1.31265
94;calc total;1;126.835;126.835;126.835
94;total;1;144.185;144.185;144.185
95;initialize;1;5.10635;5.10635;5.10635
95;async;100;0.0643043;0.0221167;0.118182
95;inner;100;1.11615;1.06746;1.14779
95;wait;100;5.66673e-05;3.4034e-05;0.000119147
95;boundary;100;0.0843951;0.073161;0.123596
95;calc iter;100;1.2649;1.2364;1.30302
95;calc total;1;126.835;126.835;126.835
95;total;1;144.185;144.185;144.185
144;initialize;1;5.1104;5.1104;5.1104
144;async;100;0.160443;0.0192143;0.197116
144;inner;100;1.03207;0.999709;1.15863
144;wait;100;2.28159e-05;1.623e-05;6.3214e-05
144;boundary;100;0.0729513;0.069369;0.0867682
144;calc iter;100;1.26549;1.24143;1.28723
144;calc total;1;126.835;126.835;126.835
144;total;1;144.189;144.189;144.189
145;initialize;1;5.11043;5.11043;5.11043
145;async;100;0.162863;0.0203954;0.247025
145;inner;100;1.02927;0.991526;1.15791
145;wait;100;2.40182e-05;1.5791e-05;7.2908e-05
145;boundary;100;0.0733152;0.0692859;0.108352
145;calc iter;100;1.26547;1.19364;1.34694
145;calc total;1;126.835;126.835;126.835
145;total;1;144.189;144.189;144.189
146;initialize;1;5.11039;5.11039;5.11039
146;async;100;0.157402;0.0190863;0.193471
146;inner;100;1.03548;1.00194;1.16124
146;wait;100;2.82616e-05;1.991e-05;6.1068e-05
146;boundary;100;0.0725542;0.0693211;0.0795285
146;calc iter;100;1.26546;1.2406;1.28442
146;calc total;1;126.835;126.835;126.835
146;total;1;144.189;144.189;144.189
147;initialize;1;5.10791;5.10791;5.10791
147;async;100;0.145975;0.0191909;0.183791
147;inner;100;1.0457;1.01312;1.16126
147;wait;100;3.07798e-05;2.0819e-05;6.7902e-05
147;boundary;100;0.0736266;0.0696491;0.0937289
147;calc iter;100;1.26533;1.24315;1.27768
147;calc total;1;126.835;126.835;126.835
147;total;1;144.186;144.186;144.186
148;initialize;1;5.11047;5.11047;5.11047
148;async;100;0.114721;0.0202653;0.155918
148;inner;100;1.05574;1.02946;1.15682
148;wait;100;4.22913e-05;2.2796e-05;0.000106226
148;boundary;100;0.0940406;0.0726567;0.132959
148;calc iter;100;1.26455;1.22401;1.28604
148;calc total;1;126.835;126.835;126.835
148;total;1;144.189;144.189;144.189
149;initialize;1;5.11042;5.11042;5.11042
149;async;100;0.102139;0.0199148;0.143197
149;inner;100;1.01047;0.965543;1.15433
149;wait;100;6.06427e-05;2.9482e-05;9.323e-05
149;boundary;100;0.150883;0.0730781;0.172676
149;calc iter;100;1.26356;1.22702;1.31127
149;calc total;1;126.835;126.835;126.835
149;total;1;144.189;144.189;144.189
150;initialize;1;5.11046;5.11046;5.11046
150;async;100;0.0922074;0.0205881;0.140689
150;inner;100;1.04228;0.999688;1.15933
150;wait;100;6.61042e-05;2.511e-05;7.9547e-05
150;boundary;100;0.129217;0.0724303;0.155681
150;calc iter;100;1.26377;1.22464;1.31664
150;calc total;1;126.835;126.835;126.835
150;total;1;144.189;144.189;144.189
168;initialize;1;5.14739;5.14739;5.14739
168;async;100;0.103193;0.0213784;0.290931
168;inner;100;1.07313;0.981755;1.16029
168;wait;100;3.99354e-05;2.2169e-05;6.831e-05
168;boundary;100;0.0890722;0.0738261;0.153221
168;calc iter;100;1.26544;1.16033;1.36176
168;calc total;1;126.835;126.835;126.835
168;total;1;144.225;144.225;144.225
192;initialize;1;5.04793;5.04793;5.04793
192;async;100;0.161305;0.0218328;0.204747
192;inner;100;1.02837;0.998071;1.16877
192;wait;100;3.30862e-05;2.2512e-05;6.173e-05
192;boundary;100;0.07766;0.0709658;0.0872575
192;calc iter;100;1.26737;1.23793;1.30651
192;calc total;1;126.835;126.835;126.835
192;total;1;144.126;144.126;144.126
151;initialize;1;5.10821;5.10821;5.10821
151;async;100;0.122529;0.0203174;0.157245
151;inner;100;1.04691;1.02453;1.14239
151;wait;100;4.03743e-05;2.5491e-05;0.000106866
151;boundary;100;0.0951111;0.0794955;0.126723
151;calc iter;100;1.2646;1.23096;1.29219
151;calc total;1;126.835;126.835;126.835
151;total;1;144.186;144.186;144.186
216;initialize;1;5.11622;5.11622;5.11622
216;async;100;0.0594957;0.0214545;0.106827
216;inner;100;1.12942;1.09879;1.16898
216;wait;100;2.68732e-05;1.7727e-05;6.5e-05
216;boundary;100;0.0753231;0.0725209;0.0858906
216;calc iter;100;1.26426;1.23202;1.28883
216;calc total;1;126.835;126.835;126.835
216;total;1;144.194;144.194;144.194
120;initialize;1;5.10876;5.10876;5.10876
120;async;100;0.0642761;0.0219203;0.2422
120;inner;100;1.09123;1.04191;1.18658
120;wait;100;4.28563e-05;2.9134e-05;9.325e-05
120;boundary;100;0.111794;0.0773783;0.12503
120;calc iter;100;1.26734;1.21768;1.40919
120;calc total;1;126.835;126.835;126.835
120;total;1;144.188;144.188;144.188
96;initialize;1;5.12014;5.12014;5.12014
96;async;100;0.067644;0.0215863;0.36029
96;inner;100;1.11437;0.946368;1.16511
96;wait;100;4.65849e-05;3.2258e-05;7.4622e-05
96;boundary;100;0.0835123;0.074192;0.110095
96;calc iter;100;1.26557;1.18157;1.39197
96;calc total;1;126.835;126.835;126.835
96;total;1;144.198;144.198;144.198
169;initialize;1;5.14752;5.14752;5.14752
169;async;100;0.0985199;0.0192889;0.152669
169;inner;100;1.07726;1.03918;1.16215
169;wait;100;3.93208e-05;2.4983e-05;6.0475e-05
169;boundary;100;0.0896157;0.0731815;0.108401
169;calc iter;100;1.26543;1.23565;1.31404
169;calc total;1;126.835;126.835;126.835
169;total;1;144.226;144.226;144.226
193;initialize;1;5.04792;5.04792;5.04792
193;async;100;0.158199;0.0218425;0.216884
193;inner;100;1.02472;0.995027;1.17035
193;wait;100;3.06001e-05;1.7971e-05;5.2894e-05
193;boundary;100;0.0845107;0.0717097;0.132831
193;calc iter;100;1.26747;1.18179;1.35808
193;calc total;1;126.835;126.835;126.835
193;total;1;144.126;144.126;144.126
152;initialize;1;5.10829;5.10829;5.10829
152;async;100;0.102107;0.0202878;0.127546
152;inner;100;1.0538;1.01957;1.15043
152;wait;100;4.89429e-05;2.096e-05;8.5155e-05
152;boundary;100;0.108316;0.0735566;0.140368
152;calc iter;100;1.26428;1.24031;1.29229
152;calc total;1;126.835;126.835;126.835
217;initialize;1;5.11994;5.11994;5.11994
217;async;100;0.048771;0.0215591;0.132519
217;inner;100;1.13802;1.09272;1.17361
217;wait;100;2.98866e-05;2.2404e-05;4.894e-05
217;boundary;100;0.0775291;0.0727968;0.0912909
217;calc iter;100;1.26435;1.2257;1.33467
217;calc total;1;126.835;126.835;126.835
217;total;1;144.198;144.198;144.198
121;initialize;1;5.10671;5.10671;5.10671
121;async;100;0.0618983;0.022188;0.209984
121;inner;100;1.09119;1.05454;1.18986
121;wait;100;3.96093e-05;2.6246e-05;9.139e-05
121;boundary;100;0.114328;0.0760231;0.126462
121;calc iter;100;1.26746;1.21032;1.38184
121;calc total;1;126.835;126.835;126.835
121;total;1;144.185;144.185;144.185
97;initialize;1;5.12041;5.12041;5.12041
97;async;100;0.0670356;0.0216463;0.213251
97;inner;100;1.11624;1.00192;1.1656
97;wait;100;4.56383e-05;3.0261e-05;7.5214e-05
97;boundary;100;0.0822603;0.0736561;0.134906
97;calc iter;100;1.26558;1.18637;1.36603
97;calc total;1;126.835;126.835;126.835
97;total;1;144.199;144.199;144.199
170;initialize;1;5.14751;5.14751;5.14751
170;async;100;0.0942982;0.021841;0.132975
170;inner;100;1.07051;0.996042;1.15856
170;wait;100;4.86529e-05;2.9607e-05;8.5022e-05
170;boundary;100;0.100413;0.0728945;0.134265
170;calc iter;100;1.26527;1.24759;1.31075
170;calc total;1;126.835;126.835;126.835
170;total;1;144.226;144.226;144.226
194;initialize;1;5.048;5.048;5.048
194;async;100;0.159645;0.0219701;0.201217
194;inner;100;1.03108;1.00102;1.1623
194;wait;100;3.96776e-05;2.1048e-05;0.00010963
194;boundary;100;0.0764817;0.0703698;0.0922201
194;calc iter;100;1.26725;1.2279;1.33223
194;calc total;1;126.835;126.835;126.835
194;total;1;144.126;144.126;144.126
152;total;1;144.186;144.186;144.186
218;initialize;1;5.12002;5.12002;5.12002
218;async;100;0.0573158;0.0198543;0.093131
218;inner;100;1.12987;1.07977;1.16458
218;wait;100;3.6662e-05;2.3625e-05;7.3345e-05
218;boundary;100;0.0769571;0.0736573;0.150922
218;calc iter;100;1.26418;1.23186;1.33133
218;calc total;1;126.835;126.835;126.835
218;total;1;144.198;144.198;144.198
122;initialize;1;5.10664;5.10664;5.10664
122;async;100;0.0619098;0.0220815;0.116817
122;inner;100;1.09364;1.05588;1.19015
122;wait;100;4.3026e-05;2.6043e-05;6.6553e-05
122;boundary;100;0.111614;0.0760009;0.136596
122;calc iter;100;1.2672;1.24838;1.31614
122;calc total;1;126.835;126.835;126.835
122;total;1;144.185;144.185;144.185
98;initialize;1;5.12042;5.12042;5.12042
98;async;100;0.0613368;0.0213376;0.13895
98;inner;100;1.11382;0.991977;1.16403
98;wait;100;5.18593e-05;3.3395e-05;7.4455e-05
98;boundary;100;0.0903266;0.0742232;0.154612
98;calc iter;100;1.26553;1.18029;1.32009
98;calc total;1;126.835;126.835;126.835
98;total;1;144.199;144.199;144.199
171;initialize;1;5.14748;5.14748;5.14748
171;async;100;0.0774435;0.0219456;0.185762
171;inner;100;1.07671;0.99657;1.16811
171;wait;100;5.79394e-05;2.767e-05;8.2003e-05
171;boundary;100;0.110928;0.07316;0.150877
171;calc iter;100;1.26514;1.18676;1.32631
171;calc total;1;126.835;126.835;126.835
171;total;1;144.225;144.225;144.225
195;initialize;1;5.04785;5.04785;5.04785
195;async;100;0.141608;0.0219063;0.178066
195;inner;100;1.04402;1.0152;1.16394
195;wait;100;3.825e-05;2.8697e-05;9.8995e-05
195;boundary;100;0.0813746;0.0717094;0.0950121
195;calc iter;100;1.26704;1.23631;1.29263
195;calc total;1;126.835;126.835;126.835
195;total;1;144.126;144.126;144.126
153;initialize;1;5.11048;5.11048;5.11048
153;async;100;0.105253;0.019979;0.179013
153;inner;100;1.05231;1.01783;1.15121
153;wait;100;4.18298e-05;1.9905e-05;8.8338e-05
153;boundary;100;0.106649;0.0727653;0.132125
153;calc iter;100;1.26426;1.21739;1.31709
153;calc total;1;126.835;126.835;126.835
153;total;1;144.189;144.189;144.189
219;initialize;1;5.11996;5.11996;5.11996
219;async;100;0.0517884;0.0215103;0.110533
219;inner;100;1.13042;1.10175;1.16139
219;wait;100;4.42538e-05;2.1718e-05;8.7552e-05
219;boundary;100;0.08184;0.0751941;0.112492
219;calc iter;100;1.26409;1.23973;1.30812
219;calc total;1;126.835;126.835;126.835
219;total;1;144.198;144.198;144.198
123;initialize;1;5.10657;5.10657;5.10657
123;async;100;0.0575417;0.0186699;0.123303
123;inner;100;1.0871;1.03438;1.19929
123;wait;100;5.26233e-05;2.6064e-05;9.2057e-05
123;boundary;100;0.122179;0.0778772;0.154177
123;calc iter;100;1.26688;1.19787;1.3527
123;calc total;1;126.835;126.835;126.835
123;total;1;144.185;144.185;144.185
99;initialize;1;5.12044;5.12044;5.12044
99;async;100;0.0547136;0.0208866;0.211194
99;inner;100;1.10261;1.01391;1.1648
99;wait;100;5.4475e-05;2.8509e-05;8.5726e-05
99;boundary;100;0.108016;0.0742784;0.154092
99;calc iter;100;1.2654;1.19167;1.30396
99;calc total;1;126.835;126.835;126.835
99;total;1;144.199;144.199;144.199
172;initialize;1;5.14744;5.14744;5.14744
172;async;100;0.0908965;0.0216612;0.250944
196;initialize;1;5.04785;5.04785;5.04785
196;async;100;0.0970617;0.0179369;0.132266
196;inner;100;1.06274;1.03777;1.16804
196;wait;100;5.47566e-05;3.0572e-05;9.0569e-05
196;boundary;100;0.106415;0.0736316;0.162651
196;calc iter;100;1.26627;1.20422;1.35082
196;calc total;1;126.835;126.835;126.835
196;total;1;144.126;144.126;144.126
154;initialize;1;5.11045;5.11045;5.11045
154;async;100;0.102398;0.0203094;0.128657
154;inner;100;1.05128;1.02711;1.18716
154;wait;100;5.30201e-05;3.339e-05;9.2679e-05
154;boundary;100;0.110505;0.0708563;0.121053
154;calc iter;100;1.26423;1.2132;1.37003
154;calc total;1;126.835;126.835;126.835
154;total;1;144.189;144.189;144.189
220;initialize;1;5.12;5.12;5.12
220;async;100;0.0490862;0.0204649;0.0835644
220;inner;100;1.12963;1.08698;1.15976
220;wait;100;4.37494e-05;2.5809e-05;0.000106603
220;boundary;100;0.0854021;0.0749067;0.121888
220;calc iter;100;1.26416;1.23956;1.3064
220;calc total;1;126.835;126.835;126.835
220;total;1;144.198;144.198;144.198
124;initialize;1;5.10661;5.10661;5.10661
124;async;100;0.0537476;0.0218101;0.138436
124;inner;100;1.0644;1.01604;1.17908
124;wait;100;7.52599e-05;4.9531e-05;0.000116284
124;boundary;100;0.148168;0.0809661;0.173904
124;calc iter;100;1.26639;1.21771;1.36024
124;calc total;1;126.835;126.835;126.835
124;total;1;144.185;144.185;144.185
100;initialize;1;5.12037;5.12037;5.12037
100;async;100;0.0589937;0.0180364;0.23291
100;inner;100;1.10008;0.97902;1.16006
100;wait;100;5.58897e-05;2.6471e-05;0.000100118
100;boundary;100;0.106295;0.0733629;0.150052
100;calc iter;100;1.26543;1.18055;1.39386
100;calc total;1;126.835;126.835;126.835
100;total;1;144.199;144.199;144.199
172;inner;100;1.03569;0.939224;1.14573
172;wait;100;6.16638e-05;2.7776e-05;0.000110506
172;boundary;100;0.138223;0.0791668;0.1802
197;initialize;1;5.04766;5.04766;5.04766
197;async;100;0.0945407;0.0179619;0.204337
197;inner;100;1.00494;0.960874;1.17047
197;wait;100;6.27725e-05;3.8885e-05;8.1796e-05
197;boundary;100;0.165713;0.0738986;0.176724
197;calc iter;100;1.26526;1.18984;1.39453
197;calc total;1;126.835;126.835;126.835
197;total;1;144.126;144.126;144.126
155;initialize;1;5.1082;5.1082;5.1082
155;async;100;0.101169;0.0204868;0.133804
155;inner;100;1.0486;1.01245;1.15376
155;wait;100;5.75521e-05;2.6763e-05;9.228e-05
155;boundary;100;0.114324;0.0729189;0.138846
155;calc iter;100;1.26415;1.24216;1.32092
155;calc total;1;126.835;126.835;126.835
155;total;1;144.186;144.186;144.186
221;initialize;1;5.11998;5.11998;5.11998
221;async;100;0.0414045;0.0173321;0.0903891
221;inner;100;1.12193;1.05662;1.20263
221;wait;100;5.51807e-05;2.4403e-05;8.5378e-05
221;boundary;100;0.100779;0.0735131;0.15122
221;calc iter;100;1.26417;1.23137;1.32168
221;calc total;1;126.835;126.835;126.835
221;total;1;144.198;144.198;144.198
125;initialize;1;5.10684;5.10684;5.10684
125;async;100;0.0459254;0.0190312;0.19091
125;inner;100;1.07616;1.01526;1.18853
125;wait;100;5.94453e-05;3.3037e-05;9.1272e-05
125;boundary;100;0.144386;0.0762127;0.178111
125;calc iter;100;1.26653;1.20483;1.42464
125;calc total;1;126.835;126.835;126.835
125;total;1;144.186;144.186;144.186
101;initialize;1;5.1205;5.1205;5.1205
101;async;100;0.0606679;0.0246264;0.20794
101;inner;100;1.10041;0.948721;1.15565
101;wait;100;5.55957e-05;2.4949e-05;0.00011354
101;boundary;100;0.104305;0.0736452;0.162027
101;calc iter;100;1.26544;1.15017;1.37647
101;calc total;1;126.835;126.835;126.835
101;total;1;144.199;144.199;144.199
172;calc iter;100;1.26487;1.21818;1.39663
172;calc total;1;126.835;126.835;126.835
198;initialize;1;5.04779;5.04779;5.04779
198;async;100;0.0989337;0.0207652;0.139884
198;inner;100;1.01222;0.969217;1.15948
198;wait;100;5.00688e-05;2.4654e-05;9.87e-05
198;boundary;100;0.154323;0.0765423;0.170573
198;calc iter;100;1.26553;1.22751;1.30877
198;calc total;1;126.835;126.835;126.835
198;total;1;144.126;144.126;144.126
156;initialize;1;5.10791;5.10791;5.10791
156;async;100;0.0397853;0.017208;0.0850681
156;inner;100;1.14424;1.09874;1.17227
156;wait;100;3.42194e-05;2.0072e-05;7.5548e-05
156;boundary;100;0.080528;0.0726449;0.125735
156;calc iter;100;1.26459;1.24202;1.308
156;calc total;1;126.835;126.835;126.835
156;total;1;144.186;144.186;144.186
222;initialize;1;5.12001;5.12001;5.12001
222;async;100;0.0438509;0.0201764;0.0764925
222;inner;100;1.12704;1.08313;1.16421
222;wait;100;5.57876e-05;2.4941e-05;9.2319e-05
222;boundary;100;0.0932926;0.0739976;0.129456
222;calc iter;100;1.26424;1.24865;1.29906
222;calc total;1;126.835;126.835;126.835
222;total;1;144.198;144.198;144.198
126;initialize;1;5.10881;5.10881;5.10881
126;async;100;0.0539475;0.0183252;0.234793
126;inner;100;1.08363;1.01284;1.18535
126;wait;100;5.93387e-05;4.1698e-05;0.000111718
126;boundary;100;0.12902;0.077346;0.164497
126;calc iter;100;1.26666;1.1899;1.4338
126;calc total;1;126.835;126.835;126.835
126;total;1;144.188;144.188;144.188
102;initialize;1;5.1204;5.1204;5.1204
102;async;100;0.0628847;0.0183242;0.19853
102;inner;100;1.11314;0.980761;1.16352
102;wait;100;5.01898e-05;2.8003e-05;0.00010306
102;boundary;100;0.0895073;0.0726529;0.146902
102;calc iter;100;1.26558;1.18088;1.35825
102;calc total;1;126.835;126.835;126.835
102;total;1;144.199;144.199;144.199
172;total;1;144.226;144.226;144.226
199;initialize;1;5.04802;5.04802;5.04802
199;async;100;0.120359;0.0216047;0.156622
199;inner;100;1.05092;1.02399;1.14505
199;wait;100;3.53944e-05;2.3528e-05;9.3463e-05
199;boundary;100;0.0951489;0.0850114;0.111245
199;calc iter;100;1.26647;1.23269;1.3073
199;calc total;1;126.835;126.835;126.835
199;total;1;144.126;144.126;144.126
157;initialize;1;5.10866;5.10866;5.10866
157;async;100;0.0396253;0.0212465;0.102259
157;inner;100;1.12405;1.0796;1.16492
157;wait;100;5.12994e-05;2.1616e-05;8.6705e-05
157;boundary;100;0.100842;0.0732341;0.149795
157;calc iter;100;1.26457;1.24225;1.31834
157;calc total;1;126.835;126.835;126.835
157;total;1;144.187;144.187;144.187
223;initialize;1;5.12005;5.12005;5.12005
223;async;100;0.0539947;0.021372;0.0935447
223;inner;100;1.12086;1.07291;1.15017
223;wait;100;4.79645e-05;2.6272e-05;0.000120412
223;boundary;100;0.0891693;0.0750418;0.126863
223;calc iter;100;1.26408;1.24386;1.28115
223;calc total;1;126.835;126.835;126.835
223;total;1;144.198;144.198;144.198
127;initialize;1;5.10687;5.10687;5.10687
127;async;100;0.0727554;0.0220643;0.255636
127;inner;100;1.07844;1.00544;1.17332
127;wait;100;5.57471e-05;3.2188e-05;0.000117343
127;boundary;100;0.115701;0.0846116;0.154983
127;calc iter;100;1.26695;1.22323;1.43681
127;calc total;1;126.835;126.835;126.835
127;total;1;144.186;144.186;144.186
103;initialize;1;5.12043;5.12043;5.12043
103;async;100;0.0706614;0.0267926;0.260363
103;inner;100;1.09574;0.998255;1.13965
103;wait;100;5.75227e-05;2.8269e-05;0.000120656
103;boundary;100;0.0990274;0.0713177;0.131645
103;calc iter;100;1.26549;1.1822;1.35782
103;calc total;1;126.835;126.835;126.835
103;total;1;144.199;144.199;144.199
173;initialize;1;5.14745;5.14745;5.14745
173;async;100;0.0860691;0.0204803;0.237795
173;inner;100;1.04794;0.908052;1.15376
173;wait;100;6.63814e-05;4.3272e-05;0.000110147
173;boundary;100;0.130899;0.0751361;0.189324
173;calc iter;100;1.26497;1.11205;1.38796
173;calc total;1;126.835;126.835;126.835
173;total;1;144.225;144.225;144.225
200;initialize;1;5.04786;5.04786;5.04786
200;async;100;0.0974613;0.0213592;0.131787
200;inner;100;1.07203;1.05039;1.16986
200;wait;100;4.84435e-05;2.8079e-05;6.0216e-05
200;boundary;100;0.096856;0.0740617;0.114139
200;calc iter;100;1.2664;1.22458;1.30855
200;calc total;1;126.835;126.835;126.835
200;total;1;144.126;144.126;144.126
158;initialize;1;5.10791;5.10791;5.10791
158;async;100;0.0386346;0.0188038;0.104125
158;inner;100;1.1385;1.0958;1.16868
158;wait;100;5.63396e-05;2.9077e-05;8.0347e-05
158;boundary;100;0.0874786;0.07359;0.109593
158;calc iter;100;1.26467;1.23672;1.29986
158;calc total;1;126.835;126.835;126.835
158;total;1;144.186;144.186;144.186
224;initialize;1;5.11996;5.11996;5.11996
224;async;100;0.0494733;0.0202648;0.205172
224;inner;100;1.13701;1.05203;1.16553
224;wait;100;3.87557e-05;2.4919e-05;6.9377e-05
224;boundary;100;0.0779711;0.071364;0.108763
224;calc iter;100;1.2645;1.21311;1.34485
224;calc total;1;126.835;126.835;126.835
224;total;1;144.198;144.198;144.198
128;initialize;1;5.10656;5.10656;5.10656
128;async;100;0.0564656;0.0222299;0.192415
128;inner;100;1.0676;1.03735;1.20011
128;wait;100;4.20841e-05;2.2643e-05;6.8277e-05
128;boundary;100;0.144177;0.0724475;0.153311
128;calc iter;100;1.26829;1.17318;1.35161
128;calc total;1;126.835;126.835;126.835
128;total;1;144.185;144.185;144.185
104;initialize;1;5.12038;5.12038;5.12038
104;async;100;0.0957372;0.021088;0.40872
104;inner;100;1.09698;0.920951;1.16635
104;wait;100;2.93904e-05;2.2068e-05;4.5415e-05
104;boundary;100;0.0732365;0.0699096;0.154791
104;calc iter;100;1.26599;1.08672;1.48451
104;calc total;1;126.835;126.835;126.835
104;total;1;144.199;144.199;144.199
174;initialize;1;5.14762;5.14762;5.14762
174;async;100;0.0896844;0.0177409;0.245386
174;inner;100;1.05668;0.985474;1.14957
174;wait;100;5.80581e-05;3.0671e-05;0.000100449
174;boundary;100;0.118677;0.0729578;0.156136
174;calc iter;100;1.26511;1.16446;1.39172
174;calc total;1;126.835;126.835;126.835
174;total;1;144.226;144.226;144.226
201;initialize;1;5.04786;5.04786;5.04786
201;async;100;0.106708;0.0215686;0.183554
201;inner;100;1.0643;1.03581;1.16317
201;wait;100;4.4175e-05;2.7614e-05;8.2329e-05
201;boundary;100;0.0953916;0.074901;0.104145
201;calc iter;100;1.26644;1.21148;1.31462
201;calc total;1;126.835;126.835;126.835
201;total;1;144.126;144.126;144.126
159;initialize;1;5.10804;5.10804;5.10804
159;async;100;0.047049;0.0203044;0.157991
159;inner;100;1.13146;1.06807;1.15999
159;wait;100;4.76342e-05;2.3347e-05;9.9595e-05
159;boundary;100;0.0860007;0.0725881;0.132799
159;calc iter;100;1.26456;1.22493;1.30043
159;calc total;1;126.835;126.835;126.835
159;total;1;144.186;144.186;144.186
225;initialize;1;5.11997;5.11997;5.11997
225;async;100;0.0508857;0.0186517;0.115352
225;inner;100;1.1389;1.09684;1.17122
225;wait;100;2.94869e-05;1.7831e-05;6.1245e-05
225;boundary;100;0.0747242;0.0712481;0.102409
225;calc iter;100;1.26454;1.23514;1.29749
225;calc total;1;126.835;126.835;126.835
225;total;1;144.198;144.198;144.198
129;initialize;1;5.10659;5.10659;5.10659
129;async;100;0.0440349;0.0223601;0.0446766
129;inner;100;1.07557;1.04243;1.20422
129;wait;100;4.21332e-05;2.323e-05;6.0494e-05
129;boundary;100;0.148703;0.0729568;0.231755
129;calc iter;100;1.26835;1.16734;1.35534
129;calc total;1;126.835;126.835;126.835
129;total;1;144.185;144.185;144.185
105;initialize;1;5.12005;5.12005;5.12005
105;async;100;0.107642;0.0248272;0.326298
105;inner;100;1.08585;0.953154;1.16049
105;wait;100;3.00588e-05;2.0483e-05;9.6011e-05
105;boundary;100;0.0724943;0.0695606;0.0847661
105;calc iter;100;1.26601;1.17232;1.36256
105;calc total;1;126.835;126.835;126.835
105;total;1;144.198;144.198;144.198
175;initialize;1;5.14745;5.14745;5.14745
175;async;100;0.0923923;0.021703;0.228892
175;inner;100;1.05006;1.0176;1.28528
175;wait;100;5.74603e-05;2.2466e-05;0.000106166
175;boundary;100;0.122527;0.0758332;0.137677
175;calc iter;100;1.26504;1.12979;1.47906
175;calc total;1;126.835;126.835;126.835
175;total;1;144.226;144.226;144.226
202;initialize;1;5.04791;5.04791;5.04791
202;async;100;0.0959006;0.0197025;0.127018
202;inner;100;1.06887;1.04821;1.16919
202;wait;100;4.5601e-05;3.0936e-05;5.8515e-05
202;boundary;100;0.101492;0.0740268;0.115166
202;calc iter;100;1.26631;1.22731;1.30703
202;calc total;1;126.835;126.835;126.835
202;total;1;144.126;144.126;144.126
160;initialize;1;5.10795;5.10795;5.10795
160;async;100;0.0598962;0.0208461;0.151945
160;inner;100;1.13116;1.06589;1.15953
160;wait;100;2.90933e-05;1.7497e-05;0.000114455
160;boundary;100;0.0738343;0.0703782;0.103462
160;calc iter;100;1.26492;1.21633;1.32133
160;calc total;1;126.835;126.835;126.835
160;total;1;144.186;144.186;144.186
226;initialize;1;5.11999;5.11999;5.11999
226;async;100;0.0479173;0.0195009;0.122073
226;inner;100;1.13469;1.10163;1.16629
226;wait;100;4.24619e-05;2.2314e-05;6.8257e-05
226;boundary;100;0.0817428;0.0721229;0.102886
226;calc iter;100;1.2644;1.22863;1.30114
226;calc total;1;126.835;126.835;126.835
226;total;1;144.198;144.198;144.198
130;initialize;1;5.10662;5.10662;5.10662
130;async;100;0.0499416;0.022322;0.12709
130;inner;100;1.07614;1.04844;1.20389
130;wait;100;4.50207e-05;2.6856e-05;5.7224e-05
130;boundary;100;0.142052;0.0724667;0.152689
130;calc iter;100;1.26818;1.17732;1.30428
130;calc total;1;126.835;126.835;126.835
130;total;1;144.185;144.185;144.185
106;initialize;1;5.12041;5.12041;5.12041
106;async;100;0.0923001;0.0215326;0.177305
106;inner;100;1.1009;1.01559;1.16538
106;wait;100;2.87069e-05;1.9476e-05;5.1469e-05
106;boundary;100;0.0726917;0.0708011;0.079925
106;calc iter;100;1.26592;1.18154;1.31018
106;calc total;1;126.835;126.835;126.835
106;total;1;144.199;144.199;144.199
176;initialize;1;5.14751;5.14751;5.14751
176;async;100;0.138936;0.0206252;0.376174
176;inner;100;1.04528;0.937735;1.15905
176;wait;100;2.48269e-05;1.6799e-05;6.9575e-05
176;boundary;100;0.0819439;0.068185;0.150014
176;calc iter;100;1.26618;1.12223;1.46398
176;calc total;1;126.835;126.835;126.835
176;total;1;144.226;144.226;144.226
203;initialize;1;5.04767;5.04767;5.04767
203;async;100;0.0984793;0.0217865;0.130064
203;inner;100;1.04507;1.01609;1.1611
203;wait;100;5.1711e-05;2.2604e-05;0.000101203
203;boundary;100;0.122464;0.0746523;0.138419
203;calc iter;100;1.26607;1.23518;1.30851
203;calc total;1;126.835;126.835;126.835
203;total;1;144.126;144.126;144.126
161;initialize;1;5.10801;5.10801;5.10801
161;async;100;0.0569779;0.0206426;0.126677
161;inner;100;1.13459;1.0979;1.16284
161;wait;100;3.13503e-05;2.0426e-05;9.4831e-05
161;boundary;100;0.0733288;0.0700394;0.0983194
161;calc iter;100;1.26493;1.23222;1.30923
161;calc total;1;126.835;126.835;126.835
161;total;1;144.186;144.186;144.186
227;initialize;1;5.11623;5.11623;5.11623
227;async;100;0.0461945;0.0214148;0.0824936
227;inner;100;1.13185;1.09037;1.22574
227;wait;100;4.98672e-05;2.4943e-05;8.2948e-05
227;boundary;100;0.0862003;0.0735564;0.116032
227;calc iter;100;1.2643;1.20827;1.36014
227;calc total;1;126.835;126.835;126.835
227;total;1;144.194;144.194;144.194
131;initialize;1;5.10876;5.10876;5.10876
131;async;100;0.0599728;0.0223983;0.115142
131;inner;100;1.07147;1.05189;1.19442
131;wait;100;4.05113e-05;1.9925e-05;7.057e-05
131;boundary;100;0.136458;0.0740957;0.149051
131;calc iter;100;1.26795;1.19171;1.30575
131;calc total;1;126.835;126.835;126.835
131;total;1;144.187;144.187;144.187
107;initialize;1;5.12054;5.12054;5.12054
107;async;100;0.082045;0.0265847;0.271618
107;inner;100;1.10598;0.973121;1.15838
107;wait;100;3.47978e-05;2.297e-05;9.3686e-05
107;boundary;100;0.0776869;0.0728207;0.111667
107;calc iter;100;1.26575;1.1178;1.35644
107;calc total;1;126.835;126.835;126.835
107;total;1;144.199;144.199;144.199
177;initialize;1;5.14753;5.14753;5.14753
177;async;100;0.149424;0.0215987;0.218693
177;inner;100;1.03719;0.988347;1.15889
177;wait;100;2.71417e-05;2.0435e-05;6.3805e-05
177;boundary;100;0.0794953;0.0678459;0.0886938
177;calc iter;100;1.26614;1.23996;1.30443
177;calc total;1;126.835;126.835;126.835
177;total;1;144.226;144.226;144.226
204;initialize;1;5.04789;5.04789;5.04789
204;async;100;0.131253;0.0209322;0.232013
204;inner;100;1.05856;1.01198;1.15545
204;wait;100;4.17597e-05;2.2731e-05;8.7282e-05
204;boundary;100;0.0747785;0.0682827;0.107884
204;calc iter;100;1.26463;1.2264;1.31817
204;calc total;1;126.835;126.835;126.835
204;total;1;144.126;144.126;144.126
162;initialize;1;5.10791;5.10791;5.10791
162;async;100;0.0505429;0.0203555;0.113943
162;inner;100;1.14017;1.09964;1.16427
162;wait;100;4.24017e-05;2.3039e-05;9.5142e-05
162;boundary;100;0.0741374;0.070478;0.105645
162;calc iter;100;1.26489;1.22097;1.29933
162;calc total;1;126.835;126.835;126.835
162;total;1;144.186;144.186;144.186
228;initialize;1;5.11998;5.11998;5.11998
228;async;100;0.0450406;0.0175794;0.116429
228;inner;100;1.12725;1.03965;1.16572
228;wait;100;5.73263e-05;1.9708e-05;8.2556e-05
228;boundary;100;0.0920229;0.0730241;0.169026
228;calc iter;100;1.26437;1.21965;1.31421
228;calc total;1;126.835;126.835;126.835
228;total;1;144.198;144.198;144.198
132;initialize;1;5.10742;5.10742;5.10742
132;async;100;0.138769;0.021146;0.176969
132;inner;100;1.04994;1.0239;1.17156
132;wait;100;4.589e-05;2.8997e-05;6.7671e-05
132;boundary;100;0.0784607;0.0689552;0.0975718
132;calc iter;100;1.26722;1.23282;1.28354
132;calc total;1;126.835;126.835;126.835
132;total;1;144.186;144.186;144.186
108;initialize;1;5.12039;5.12039;5.12039
108;async;100;0.0565479;0.0212208;0.289169
108;inner;100;1.07076;0.904932;1.17242
108;wait;100;7.07433e-05;4.4922e-05;9.3743e-05
108;boundary;100;0.138376;0.0760465;0.169588
108;calc iter;100;1.26575;1.14322;1.47758
108;calc total;1;126.835;126.835;126.835
108;total;1;144.199;144.199;144.199
178;initialize;1;5.14754;5.14754;5.14754
178;async;100;0.14115;0.0217241;0.200169
178;inner;100;1.05001;1.01089;1.16039
178;wait;100;3.11533e-05;2.3038e-05;5.1863e-05
178;boundary;100;0.0748182;0.0691379;0.0872801
178;calc iter;100;1.26601;1.23146;1.3035
178;calc total;1;126.835;126.835;126.835
178;total;1;144.226;144.226;144.226
205;initialize;1;5.04779;5.04779;5.04779
205;async;100;0.104455;0.0214242;0.233492
205;inner;100;1.04841;1.01092;1.15269
205;wait;100;4.38842e-05;2.4364e-05;7.5965e-05
205;boundary;100;0.111042;0.072714;0.138004
205;calc iter;100;1.26395;1.22607;1.34244
205;calc total;1;126.835;126.835;126.835
205;total;1;144.126;144.126;144.126
163;initialize;1;5.11026;5.11026;5.11026
163;async;100;0.0454957;0.016805;0.102286
163;inner;100;1.14168;1.09466;1.1658
163;wait;100;4.0158e-05;2.098e-05;7.3889e-05
163;boundary;100;0.0776091;0.0732875;0.103923
163;calc iter;100;1.26483;1.23555;1.31028
163;calc total;1;126.835;126.835;126.835
163;total;1;144.188;144.188;144.188
229;initialize;1;5.11621;5.11621;5.11621
229;async;100;0.0424649;0.0175273;0.0791058
229;inner;100;1.13073;1.06506;1.16797
229;wait;100;5.06546e-05;2.3784e-05;6.9523e-05
229;boundary;100;0.091163;0.0734336;0.139592
229;calc iter;100;1.26441;1.24125;1.30104
229;calc total;1;126.835;126.835;126.835
229;total;1;144.194;144.194;144.194
133;initialize;1;5.10745;5.10745;5.10745
133;async;100;0.123344;0.0212237;0.172316
133;inner;100;1.01675;0.981677;1.16223
133;wait;100;4.55765e-05;2.4903e-05;6.2652e-05
133;boundary;100;0.125947;0.0728345;0.137311
133;calc iter;100;1.26608;1.20654;1.29386
133;calc total;1;126.835;126.835;126.835
133;total;1;144.186;144.186;144.186
109;initialize;1;5.1204;5.1204;5.1204
109;async;100;0.0582969;0.0227277;0.212237
109;inner;100;1.0726;0.906307;1.17047
109;wait;100;6.73164e-05;4.6478e-05;8.7533e-05
109;boundary;100;0.134892;0.0756501;0.174201
109;calc iter;100;1.26586;1.15399;1.37857
109;calc total;1;126.835;126.835;126.835
109;total;1;144.199;144.199;144.199
179;initialize;1;5.14741;5.14741;5.14741
179;async;100;0.12847;0.0215508;0.231872
179;inner;100;1.06088;0.993638;1.1581
179;wait;100;2.94171e-05;1.7195e-05;8.6318e-05
179;boundary;100;0.0764024;0.0726307;0.0923194
179;calc iter;100;1.26578;1.1707;1.31622
179;calc total;1;126.835;126.835;126.835
179;total;1;144.225;144.225;144.225
206;initialize;1;5.04773;5.04773;5.04773
206;async;100;0.110587;0.0214647;0.153555
206;inner;100;1.05876;1.02237;1.15387
206;wait;100;4.01993e-05;2.3009e-05;6.4553e-05
206;boundary;100;0.0948374;0.072732;0.11099
206;calc iter;100;1.26422;1.23788;1.2907
206;calc total;1;126.835;126.835;126.835
206;total;1;144.126;144.126;144.126
164;initialize;1;5.1079;5.1079;5.1079
164;async;100;0.0464604;0.020917;0.116055
164;inner;100;1.13704;1.07068;1.16124
164;wait;100;4.61991e-05;2.1447e-05;9.0076e-05
164;boundary;100;0.081262;0.0722448;0.146717
164;calc iter;100;1.26481;1.23026;1.30697
164;calc total;1;126.835;126.835;126.835
164;total;1;144.186;144.186;144.186
230;initialize;1;5.11641;5.11641;5.11641
230;async;100;0.0483444;0.0214205;0.11828
230;inner;100;1.1323;1.07409;1.16474
230;wait;100;4.71868e-05;2.9074e-05;6.9305e-05
230;boundary;100;0.0837619;0.0743001;0.131364
230;calc iter;100;1.26445;1.24595;1.30382
230;calc total;1;126.835;126.835;126.835
230;total;1;144.195;144.195;144.195
134;initialize;1;5.10671;5.10671;5.10671
134;async;100;0.117634;0.020023;0.157106
134;inner;100;1.0301;0.998683;1.16378
134;wait;100;4.38557e-05;3.0274e-05;8.1343e-05
134;boundary;100;0.118674;0.0729228;0.124184
134;calc iter;100;1.26646;1.22538;1.29916
134;calc total;1;126.835;126.835;126.835
134;total;1;144.185;144.185;144.185
110;initialize;1;5.12016;5.12016;5.12016
110;async;100;0.0519604;0.0187046;0.204876
110;inner;100;1.09511;0.928524;1.17746
110;wait;100;5.70748e-05;3.2806e-05;7.2173e-05
110;boundary;100;0.118869;0.0771197;0.169915
110;calc iter;100;1.26599;1.14764;1.38866
110;calc total;1;126.835;126.835;126.835
110;total;1;144.198;144.198;144.198
180;initialize;1;5.14753;5.14753;5.14753
180;async;100;0.156235;0.0196269;0.19927
180;inner;100;0.958621;0.9257;1.16225
180;wait;100;7.68687e-05;4.6923e-05;9.5951e-05
180;boundary;100;0.149662;0.0748023;0.163279
180;calc iter;100;1.2646;1.23216;1.3289
180;calc total;1;126.835;126.835;126.835
180;total;1;144.226;144.226;144.226
207;initialize;1;5.04776;5.04776;5.04776
207;async;100;0.153706;0.0217365;0.202593
207;inner;100;1.03661;0.998916;1.14038
207;wait;100;2.64796e-05;1.6738e-05;8.6194e-05
207;boundary;100;0.074392;0.0678043;0.0856332
207;calc iter;100;1.26473;1.24008;1.28892
207;calc total;1;126.835;126.835;126.835
207;total;1;144.126;144.126;144.126
165;initialize;1;5.10795;5.10795;5.10795
165;async;100;0.048636;0.0209941;0.128423
165;inner;100;1.13502;1.07058;1.15664
165;wait;100;5.30032e-05;2.6952e-05;9.9182e-05
165;boundary;100;0.0810485;0.0722483;0.127162
165;calc iter;100;1.26476;1.23116;1.3181
165;calc total;1;126.835;126.835;126.835
165;total;1;144.186;144.186;144.186
231;initialize;1;5.11621;5.11621;5.11621
231;async;100;0.0517389;0.0216097;0.199967
231;inner;100;1.11395;1.06577;1.14745
231;wait;100;5.75434e-05;2.5945e-05;0.000123698
231;boundary;100;0.0985917;0.0781327;0.133328
231;calc iter;100;1.26434;1.21731;1.34611
231;calc total;1;126.835;126.835;126.835
231;total;1;144.194;144.194;144.194
135;initialize;1;5.10658;5.10658;5.10658
135;async;100;0.191085;0.0217012;0.236309
135;inner;100;0.997453;0.969201;1.14653
135;wait;100;3.11645e-05;2.1609e-05;0.000118154
135;boundary;100;0.0788238;0.0682778;0.086245
135;calc iter;100;1.2674;1.23752;1.30673
135;calc total;1;126.835;126.835;126.835
135;total;1;144.185;144.185;144.185
111;initialize;1;5.12037;5.12037;5.12037
111;async;100;0.0698665;0.0229103;0.323776
111;inner;100;1.07474;0.956493;1.15218
111;wait;100;4.54688e-05;2.2526e-05;0.000118465
111;boundary;100;0.121281;0.0818225;0.154543
111;calc iter;100;1.26593;1.19576;1.43816
111;calc total;1;126.835;126.835;126.835
111;total;1;144.199;144.199;144.199
181;initialize;1;5.14761;5.14761;5.14761
181;async;100;0.152595;0.0206921;0.307326
181;inner;100;0.966663;0.890561;1.16449
181;wait;100;5.61456e-05;4.1521e-05;7.2629e-05
181;boundary;100;0.145487;0.0750891;0.179245
181;calc iter;100;1.2648;1.15301;1.42739
181;calc total;1;126.835;126.835;126.835
181;total;1;144.226;144.226;144.226
208;initialize;1;5.04797;5.04797;5.04797
208;async;100;0.140147;0.0217085;0.18961
208;inner;100;1.05187;1.01627;1.15157
208;wait;100;2.59287e-05;1.7898e-05;9.8579e-05
208;boundary;100;0.0726281;0.0674098;0.0766119
208;calc iter;100;1.26468;1.24556;1.28891
208;calc total;1;126.835;126.835;126.835
208;total;1;144.126;144.126;144.126
166;initialize;1;5.10794;5.10794;5.10794
166;async;100;0.0453915;0.0178345;0.165609
166;inner;100;1.14562;1.07753;1.17007
166;wait;100;3.24742e-05;2.1787e-05;6.0582e-05
166;boundary;100;0.073899;0.070827;0.0876104
166;calc iter;100;1.26494;1.22197;1.31982
166;calc total;1;126.835;126.835;126.835
166;total;1;144.186;144.186;144.186
232;initialize;1;5.12;5.12;5.12
232;async;100;0.0697763;0.0196059;0.263209
232;inner;100;1.11978;1.01487;1.16498
232;wait;100;3.05506e-05;1.8726e-05;8.1195e-05
232;boundary;100;0.0751628;0.072429;0.124443
232;calc iter;100;1.26475;1.16935;1.40256
232;calc total;1;126.835;126.835;126.835
232;total;1;144.198;144.198;144.198
136;initialize;1;5.10754;5.10754;5.10754
136;async;100;0.16626;0.0206775;0.211713
136;inner;100;1.02537;0.998957;1.15867
136;wait;100;3.39387e-05;2.158e-05;0.000106217
136;boundary;100;0.0756207;0.0682238;0.0829522
136;calc iter;100;1.26728;1.23674;1.30659
136;calc total;1;126.835;126.835;126.835
136;total;1;144.186;144.186;144.186
112;initialize;1;5.12039;5.12039;5.12039
112;async;100;0.106713;0.0223248;0.128251
112;inner;100;1.08072;0.930886;1.28115
112;wait;100;2.64367e-05;1.869e-05;8.4811e-05
112;boundary;100;0.0791615;0.0712498;0.191264
112;calc iter;100;1.26662;1.0665;1.58018
112;calc total;1;126.835;126.835;126.835
112;total;1;144.199;144.199;144.199
182;initialize;1;5.14751;5.14751;5.14751
182;async;100;0.14747;0.0182799;0.270803
182;inner;100;0.978228;0.9141;1.16772
182;wait;100;5.32107e-05;2.6936e-05;8.5069e-05
182;boundary;100;0.139184;0.0754823;0.168474
182;calc iter;100;1.26494;1.19156;1.39702
182;calc total;1;126.835;126.835;126.835
182;total;1;144.225;144.225;144.225
209;initialize;1;5.04781;5.04781;5.04781
209;async;100;0.146233;0.0203201;0.215586
209;inner;100;1.04572;1.01034;1.14618
209;wait;100;2.48012e-05;1.6646e-05;0.000120207
209;boundary;100;0.0727072;0.0671201;0.0854129
209;calc iter;100;1.26469;1.21583;1.31999
209;calc total;1;126.835;126.835;126.835
209;total;1;144.126;144.126;144.126
167;initialize;1;5.10792;5.10792;5.10792
167;async;100;0.0504883;0.0202818;0.229529
167;inner;100;1.1347;1.05771;1.15739
167;wait;100;4.49269e-05;2.2308e-05;0.000103867
167;boundary;100;0.0795961;0.0722726;0.115659
167;calc iter;100;1.26483;1.18639;1.40293
167;calc total;1;126.835;126.835;126.835
167;total;1;144.186;144.186;144.186
233;initialize;1;5.1162;5.1162;5.1162
233;async;100;0.074412;0.0202031;0.177982
137;initialize;1;5.10883;5.10883;5.10883
137;async;100;0.176891;0.0198222;0.246338
137;inner;100;1.01459;0.98909;1.15585
137;wait;100;3.22817e-05;2.0596e-05;0.000103587
137;boundary;100;0.0757854;0.0678442;0.109207
137;calc iter;100;1.2673;1.19662;1.34585
137;calc total;1;126.835;126.835;126.835
137;total;1;144.188;144.188;144.188
113;initialize;1;5.12037;5.12037;5.12037
113;async;100;0.117269;0.0216652;0.355938
113;inner;100;1.06835;0.93883;1.16534
113;wait;100;2.7202e-05;2.0789e-05;7.7889e-05
113;boundary;100;0.0810825;0.0713823;0.105636
113;calc iter;100;1.26673;1.18863;1.38295
113;calc total;1;126.835;126.835;126.835
113;total;1;144.199;144.199;144.199
183;initialize;1;5.14746;5.14746;5.14746
183;async;100;0.159935;0.0218681;0.311174
183;inner;100;0.971889;0.93796;1.15402
183;wait;100;4.68423e-05;2.9625e-05;8.2399e-05
183;boundary;100;0.133064;0.0754517;0.145981
183;calc iter;100;1.26494;1.16582;1.37019
183;calc total;1;126.835;126.835;126.835
183;total;1;144.225;144.225;144.225
210;initialize;1;5.04791;5.04791;5.04791
210;async;100;0.139934;0.0204271;0.199867
210;inner;100;1.05118;1.01487;1.14358
210;wait;100;3.29178e-05;1.8649e-05;0.000124812
210;boundary;100;0.0734549;0.0680957;0.082853
210;calc iter;100;1.26461;1.24013;1.28962
210;calc total;1;126.835;126.835;126.835
210;total;1;144.126;144.126;144.126
233;inner;100;1.11501;1.06276;1.16336
233;wait;100;2.42294e-05;1.7054e-05;6.7231e-05
233;boundary;100;0.0752835;0.0723568;0.0884281
233;calc iter;100;1.26473;1.22937;1.31484
233;calc total;1;126.835;126.835;126.835
233;total;1;144.194;144.194;144.194
138;initialize;1;5.1088;5.1088;5.1088
138;async;100;0.156216;0.0202189;0.190926
138;inner;100;1.03509;1.00915;1.16719
138;wait;100;3.65808e-05;2.6912e-05;7.4796e-05
138;boundary;100;0.075888;0.0681893;0.0906828
138;calc iter;100;1.26724;1.23362;1.28369
138;calc total;1;126.835;126.835;126.835
138;total;1;144.188;144.188;144.188
114;initialize;1;5.12038;5.12038;5.12038
114;async;100;0.0983959;0.0218105;0.223942
114;inner;100;1.09046;0.994544;1.17096
114;wait;100;2.6667e-05;1.864e-05;7.5987e-05
114;boundary;100;0.0776437;0.0714958;0.0904372
114;calc iter;100;1.26653;1.23009;1.30896
114;calc total;1;126.835;126.835;126.835
114;total;1;144.199;144.199;144.199
184;initialize;1;5.14735;5.14735;5.14735
184;async;100;0.228753;0.0206876;0.304346
184;inner;100;0.941312;0.914177;1.14971
184;wait;100;2.98365e-05;1.9181e-05;6.6187e-05
184;boundary;100;0.0969006;0.0697363;0.112958
184;calc iter;100;1.267;1.22076;1.33008
184;calc total;1;126.835;126.835;126.835
184;total;1;144.225;144.225;144.225
211;initialize;1;5.04792;5.04792;5.04792
211;async;100;0.123764;0.0209019;0.169494
211;inner;100;1.06218;1.02699;1.15483
211;wait;100;3.82577e-05;2.0531e-05;6.1142e-05
211;boundary;100;0.078522;0.0722019;0.0935188
211;calc iter;100;1.2645;1.24799;1.28801
211;calc total;1;126.835;126.835;126.835
211;total;1;144.126;144.126;144.126
234;initialize;1;5.12004;5.12004;5.12004
234;async;100;0.0633595;0.0202745;0.135909
234;inner;100;1.12642;1.08531;1.16407
234;wait;100;2.79305e-05;1.9052e-05;7.2656e-05
234;boundary;100;0.0748596;0.0724584;0.107262
234;calc iter;100;1.26467;1.22948;1.31032
234;calc total;1;126.835;126.835;126.835
234;total;1;144.198;144.198;144.198
139;initialize;1;5.10666;5.10666;5.10666
139;async;100;0.141917;0.0205734;0.179473
139;inner;100;1.03143;1.00205;1.16112
139;wait;100;3.95969e-05;2.0084e-05;7.7014e-05
139;boundary;100;0.0935985;0.0730683;0.108622
139;calc iter;100;1.26698;1.23119;1.2824
139;calc total;1;126.835;126.835;126.835
139;total;1;144.185;144.185;144.185
115;initialize;1;5.12039;5.12039;5.12039
115;async;100;0.0832506;0.0217717;0.146423
115;inner;100;1.0977;0.990519;1.2121
115;wait;100;3.35221e-05;2.2427e-05;0.000120774
115;boundary;100;0.0852664;0.074806;0.105544
115;calc iter;100;1.26625;1.11239;1.45118
115;calc total;1;126.835;126.835;126.835
115;total;1;144.199;144.199;144.199
185;initialize;1;5.1477;5.1477;5.1477
185;async;100;0.236081;0.0205521;0.345612
185;inner;100;0.931579;0.891452;1.14615
185;wait;100;2.8666e-05;1.6843e-05;0.000114932
185;boundary;100;0.0993496;0.069702;0.11646
185;calc iter;100;1.26704;1.22088;1.32964
185;calc total;1;126.835;126.835;126.835
185;total;1;144.226;144.226;144.226
212;initialize;1;5.0479;5.0479;5.0479
212;async;100;0.0977896;0.0205428;0.14142
212;inner;100;1.03004;0.982775;1.15415
212;wait;100;5.65421e-05;3.1277e-05;7.6257e-05
212;boundary;100;0.135596;0.0725075;0.152909
212;calc iter;100;1.26348;1.23574;1.29632
212;calc total;1;126.835;126.835;126.835
212;total;1;144.126;144.126;144.126
140;initialize;1;5.10657;5.10657;5.10657
140;async;100;0.116335;0.0187781;0.164707
140;inner;100;1.02223;0.987356;1.16937
140;wait;100;5.35888e-05;2.6598e-05;7.1876e-05
140;boundary;100;0.127427;0.0729496;0.138638
140;calc iter;100;1.26604;1.20521;1.30048
140;calc total;1;126.835;126.835;126.835
140;total;1;144.185;144.185;144.185
116;initialize;1;5.12012;5.12012;5.12012
116;async;100;0.0681531;0.0216863;0.269314
116;inner;100;1.09364;0.991538;1.16529
116;wait;100;4.54802e-05;2.4183e-05;8.4865e-05
116;boundary;100;0.104177;0.0760379;0.145467
116;calc iter;100;1.26602;1.22198;1.35115
116;calc total;1;126.835;126.835;126.835
116;total;1;144.198;144.198;144.198
186;initialize;1;5.14797;5.14797;5.14797
186;async;100;0.229877;0.0203703;0.275196
186;inner;100;0.944518;0.91799;1.14982
186;wait;100;3.87107e-05;2.481e-05;7.7252e-05
186;boundary;100;0.09244;0.0690698;0.104596
186;calc iter;100;1.26688;1.23031;1.30151
186;calc total;1;126.835;126.835;126.835
186;total;1;144.226;144.226;144.226
213;initialize;1;5.04773;5.04773;5.04773
213;async;100;0.113958;0.0207467;0.214224
213;inner;100;0.995477;0.919582;1.15416
213;wait;100;5.51665e-05;2.1583e-05;7.6361e-05
213;boundary;100;0.153655;0.072361;0.178803
213;calc iter;100;1.26315;1.19491;1.38008
213;calc total;1;126.835;126.835;126.835
213;total;1;144.126;144.126;144.126
141;initialize;1;5.10724;5.10724;5.10724
141;async;100;0.15096;0.0197455;0.215567
141;inner;100;0.940767;0.889295;1.16038
141;wait;100;6.4365e-05;4.4753e-05;0.000102523
141;boundary;100;0.172569;0.073464;0.179007
141;calc iter;100;1.26436;1.1816;1.32276
141;calc total;1;126.835;126.835;126.835
141;total;1;144.186;144.186;144.186
117;initialize;1;5.12041;5.12041;5.12041
117;async;100;0.0684358;0.0200907;0.217664
117;inner;100;1.09836;0.99058;1.16837
117;wait;100;3.53189e-05;1.8201e-05;5.8201e-05
117;boundary;100;0.0993196;0.0752304;0.153252
117;calc iter;100;1.26615;1.2049;1.37719
117;calc total;1;126.835;126.835;126.835
117;total;1;144.199;144.199;144.199
187;initialize;1;5.14757;5.14757;5.14757
187;async;100;0.22103;0.0209642;0.270592
187;inner;100;0.957947;0.930924;1.14819
187;wait;100;3.20603e-05;2.1165e-05;0.000115654
187;boundary;100;0.0876236;0.069886;0.0972333
187;calc iter;100;1.26663;1.23675;1.30448
187;calc total;1;126.835;126.835;126.835
187;total;1;144.226;144.226;144.226
214;initialize;1;5.0478;5.0478;5.0478
214;async;100;0.103786;0.0211733;0.196966
214;inner;100;1.01239;0.942356;1.15884
214;wait;100;5.5668e-05;2.0557e-05;8.6039e-05
214;boundary;100;0.147042;0.0720969;0.172509
214;calc iter;100;1.26328;1.18113;1.3741
214;calc total;1;126.835;126.835;126.835
214;total;1;144.126;144.126;144.126
142;initialize;1;5.10683;5.10683;5.10683
142;async;100;0.132891;0.0192838;0.182778
142;inner;100;0.96793;0.919823;1.16239
142;wait;100;5.35838e-05;3.0228e-05;8.3963e-05
142;boundary;100;0.164031;0.0730955;0.173595
142;calc iter;100;1.26491;1.20914;1.32745
142;calc total;1;126.835;126.835;126.835
142;total;1;144.186;144.186;144.186
118;initialize;1;5.12038;5.12038;5.12038
118;async;100;0.0782439;0.0193288;0.205532
118;inner;100;1.09839;0.993092;1.16575
118;wait;100;3.24501e-05;2.316e-05;8.2579e-05
118;boundary;100;0.0895377;0.0732047;0.114024
118;calc iter;100;1.26621;1.2073;1.35347
118;calc total;1;126.835;126.835;126.835
118;total;1;144.199;144.199;144.199
188;initialize;1;5.14752;5.14752;5.14752
188;async;100;0.185484;0.020372;0.214593
188;inner;100;0.989509;0.965533;1.14761
188;wait;100;3.83632e-05;2.5254e-05;9.7974e-05
188;boundary;100;0.0906489;0.0762876;0.107905
188;calc iter;100;1.26568;1.23377;1.29467
188;calc total;1;126.835;126.835;126.835
188;total;1;144.226;144.226;144.226
215;initialize;1;5.04769;5.04769;5.04769
215;async;100;0.103328;0.0215415;0.146498
215;inner;100;1.02633;0.975804;1.14004
215;wait;100;5.00189e-05;2.4483e-05;9.8389e-05
215;boundary;100;0.133997;0.0780425;0.155805
215;calc iter;100;1.26371;1.23018;1.31729
215;calc total;1;126.835;126.835;126.835
215;total;1;144.126;144.126;144.126
143;initialize;1;5.10722;5.10722;5.10722
143;async;100;0.132886;0.0217851;0.172425
143;inner;100;1.01004;0.978903;1.13861
143;wait;100;4.88283e-05;2.5575e-05;0.000117585
143;boundary;100;0.123213;0.0855319;0.128192
143;calc iter;100;1.26619;1.21542;1.30712
143;calc total;1;126.835;126.835;126.835
143;total;1;144.186;144.186;144.186
119;initialize;1;5.12035;5.12035;5.12035
119;async;100;0.0952237;0.0229628;0.403471
119;inner;100;1.08855;0.928503;1.15407
119;wait;100;3.02281e-05;1.9854e-05;0.000114628
119;boundary;100;0.0824978;0.0727297;0.0923914
119;calc iter;100;1.2663;1.18105;1.42441
119;calc total;1;126.835;126.835;126.835
119;total;1;144.199;144.199;144.199
189;initialize;1;5.14775;5.14775;5.14775
189;async;100;0.158807;0.0209372;0.246703
189;inner;100;0.983591;0.957248;1.15014
189;wait;100;4.53436e-05;2.3986e-05;6.9619e-05
189;boundary;100;0.12262;0.0747688;0.145688
189;calc iter;100;1.26506;1.23619;1.33684
189;calc total;1;126.835;126.835;126.835
189;total;1;144.226;144.226;144.226
190;initialize;1;5.14799;5.14799;5.14799
190;async;100;0.165778;0.0212153;0.226313
190;inner;100;0.987686;0.96291;1.14892
190;wait;100;4.50976e-05;3.3579e-05;9.3218e-05
190;boundary;100;0.111636;0.0753354;0.126181
190;calc iter;100;1.26515;1.23992;1.32654
190;calc total;1;126.835;126.835;126.835
190;total;1;144.226;144.226;144.226
191;initialize;1;5.14748;5.14748;5.14748
191;async;100;0.200142;0.021366;0.238696
191;inner;100;0.978455;0.954864;1.1407
191;wait;100;3.46248e-05;2.2802e-05;0.000124286
191;boundary;100;0.0871585;0.0799348;0.100368
191;calc iter;100;1.26579;1.23622;1.30123
191;calc total;1;126.835;126.835;126.835
191;total;1;144.226;144.226;144.226
240;initialize;1;5.14779;5.14779;5.14779
240;async;100;0.119074;0.0213425;0.402952
240;inner;100;1.05158;0.965711;1.16471
240;wait;100;3.73382e-05;2.0884e-05;7.5422e-05
240;boundary;100;0.0939888;0.072549;0.109469
240;calc iter;100;1.26469;1.16795;1.46022
240;calc total;1;126.835;126.835;126.835
240;total;1;144.225;144.225;144.225
235;initialize;1;5.11622;5.11622;5.11622
235;async;100;0.0554627;0.0188734;0.100297
235;inner;100;1.13267;1.09691;1.1664
235;wait;100;3.46376e-05;2.1742e-05;6.9531e-05
235;boundary;100;0.0764082;0.073398;0.091731
235;calc iter;100;1.26458;1.24633;1.3078
235;calc total;1;126.835;126.835;126.835
235;total;1;144.194;144.194;144.194
241;initialize;1;5.14782;5.14782;5.14782
241;async;100;0.124145;0.0215383;0.210831
241;inner;100;1.05496;1.02864;1.16869
241;wait;100;3.41823e-05;2.2165e-05;5.2304e-05
241;boundary;100;0.0855931;0.0739519;0.106279
241;calc iter;100;1.26473;1.22986;1.32676
241;calc total;1;126.835;126.835;126.835
241;total;1;144.225;144.225;144.225
236;initialize;1;5.11999;5.11999;5.11999
236;async;100;0.0472999;0.0191869;0.122278
236;inner;100;1.13463;1.07971;1.16663
236;wait;100;4.2525e-05;2.2553e-05;7.5271e-05
236;boundary;100;0.0824384;0.0739463;0.121078
236;calc iter;100;1.26441;1.24759;1.31346
236;calc total;1;126.835;126.835;126.835
236;total;1;144.198;144.198;144.198
242;initialize;1;5.14683;5.14683;5.14683
242;async;100;0.109546;0.0194909;0.210106
242;inner;100;1.05401;1.01111;1.1656
242;wait;100;4.70355e-05;3.0625e-05;6.5915e-05
242;boundary;100;0.100948;0.0739516;0.125341
242;calc iter;100;1.26455;1.23319;1.33803
242;calc total;1;126.835;126.835;126.835
242;total;1;144.224;144.224;144.224
237;initialize;1;5.12007;5.12007;5.12007
237;async;100;0.0439319;0.0172901;0.136752
237;inner;100;1.12653;1.08563;1.16185
237;wait;100;5.1301e-05;2.3207e-05;8.7408e-05
237;boundary;100;0.0938515;0.0738563;0.111567
237;calc iter;100;1.26436;1.22994;1.32252
237;calc total;1;126.835;126.835;126.835
237;total;1;144.198;144.198;144.198
243;initialize;1;5.14681;5.14681;5.14681
243;async;100;0.104368;0.0185797;0.151313
243;inner;100;1.04656;0.990425;1.16477
243;wait;100;5.5566e-05;4.1025e-05;7.4761e-05
243;boundary;100;0.113398;0.0739882;0.147034
243;calc iter;100;1.26438;1.23672;1.29742
243;calc total;1;126.835;126.835;126.835
243;total;1;144.224;144.224;144.224
238;initialize;1;5.12004;5.12004;5.12004
238;async;100;0.046947;0.0178253;0.207523
238;inner;100;1.13459;1.07049;1.16671
238;wait;100;4.77207e-05;2.5394e-05;7.4626e-05
238;boundary;100;0.0829488;0.0741493;0.10678
238;calc iter;100;1.26453;1.21199;1.35601
238;calc total;1;126.835;126.835;126.835
238;total;1;144.198;144.198;144.198
244;initialize;1;5.14781;5.14781;5.14781
244;async;100;0.105598;0.0214997;0.155466
244;inner;100;1.02922;0.980568;1.15765
244;wait;100;6.43752e-05;3.4218e-05;8.1138e-05
244;boundary;100;0.129064;0.0750448;0.1549
244;calc iter;100;1.26395;1.23071;1.32076
244;calc total;1;126.835;126.835;126.835
244;total;1;144.225;144.225;144.225
239;initialize;1;5.11999;5.11999;5.11999
239;async;100;0.0588697;0.021712;0.239689
239;inner;100;1.12408;1.04237;1.15311
239;wait;100;4.6921e-05;2.5966e-05;0.000111786
239;boundary;100;0.0815347;0.0747922;0.095005
239;calc iter;100;1.26453;1.20117;1.36427
239;calc total;1;126.835;126.835;126.835
239;total;1;144.198;144.198;144.198
245;initialize;1;5.14782;5.14782;5.14782
245;async;100;0.102445;0.0184115;0.257513
245;inner;100;1.01061;0.941722;1.16729
245;wait;100;6.54552e-05;2.4598e-05;8.22e-05
245;boundary;100;0.15014;0.0732303;0.169669
245;calc iter;100;1.26327;1.13472;1.43106
245;calc total;1;126.835;126.835;126.835
245;total;1;144.225;144.225;144.225
246;initialize;1;5.14684;5.14684;5.14684
246;async;100;0.102781;0.0185546;0.255005
246;inner;100;1.01508;0.928739;1.23408
246;wait;100;6.75967e-05;3.402e-05;8.7994e-05
246;boundary;100;0.145579;0.0737704;0.173223
246;calc iter;100;1.26351;1.12511;1.43512
246;calc total;1;126.835;126.835;126.835
246;total;1;144.224;144.224;144.224
247;initialize;1;5.14784;5.14784;5.14784
247;async;100;0.113189;0.0212646;0.256824
247;inner;100;1.02399;0.980027;1.14768
247;wait;100;5.21822e-05;3.0814e-05;0.000109427
247;boundary;100;0.126759;0.0802975;0.152716
247;calc iter;100;1.26399;1.22871;1.35657
247;calc total;1;126.835;126.835;126.835
247;total;1;144.225;144.225;144.225
248;initialize;1;5.14685;5.14685;5.14685
248;async;100;0.177097;0.0200271;0.232528
248;inner;100;1.00731;0.959077;1.14756
248;wait;100;2.42381e-05;1.6449e-05;8.6765e-05
248;boundary;100;0.0811351;0.0689955;0.212354
248;calc iter;100;1.26557;1.12846;1.48699
248;calc total;1;126.835;126.835;126.835
248;total;1;144.224;144.224;144.224
249;initialize;1;5.14697;5.14697;5.14697
249;async;100;0.173236;0.0198409;0.263209
249;inner;100;1.00454;0.946411;1.16084
249;wait;100;2.37372e-05;1.6956e-05;8.6513e-05
249;boundary;100;0.0879291;0.0697803;0.115234
249;calc iter;100;1.26573;1.22653;1.33029
249;calc total;1;126.835;126.835;126.835
249;total;1;144.224;144.224;144.224
250;initialize;1;5.14782;5.14782;5.14782
250;async;100;0.175403;0.019992;0.276846
250;inner;100;1.01401;0.978142;1.14692
250;wait;100;2.42145e-05;1.7561e-05;9.3154e-05
250;boundary;100;0.0760037;0.0689738;0.0870982
250;calc iter;100;1.26545;1.22243;1.34213
250;calc total;1;126.835;126.835;126.835
250;total;1;144.225;144.225;144.225
251;initialize;1;5.1478;5.1478;5.1478
251;async;100;0.164851;0.0205682;0.199468
251;inner;100;1.024;0.990523;1.14572
251;wait;100;2.96901e-05;1.928e-05;0.000100034
251;boundary;100;0.0763992;0.0700218;0.103467
251;calc iter;100;1.26528;1.23427;1.28541
251;calc total;1;126.835;126.835;126.835
251;total;1;144.225;144.225;144.225
252;initialize;1;5.14691;5.14691;5.14691
252;async;100;0.112524;0.0204635;0.191595
252;inner;100;1.05903;1.01545;1.13694
252;wait;100;3.87983e-05;2.0954e-05;0.000123856
252;boundary;100;0.0934861;0.076039;0.123719
252;calc iter;100;1.26508;1.23116;1.28338
252;calc total;1;126.835;126.835;126.835
252;total;1;144.224;144.224;144.224
253;initialize;1;5.14784;5.14784;5.14784
253;async;100;0.0947184;0.0210159;0.264671
253;inner;100;1.02965;0.961986;1.14082
253;wait;100;6.19862e-05;4.0223e-05;7.5328e-05
253;boundary;100;0.13988;0.0757498;0.169346
253;calc iter;100;1.26431;1.1848;1.43732
253;calc total;1;126.835;126.835;126.835
253;total;1;144.225;144.225;144.225
254;initialize;1;5.14779;5.14779;5.14779
254;async;100;0.0962074;0.0207777;0.208108
254;inner;100;1.0383;0.97693;1.14085
254;wait;100;5.47567e-05;2.3935e-05;0.000125306
254;boundary;100;0.129975;0.0762212;0.158497
254;calc iter;100;1.26454;1.20162;1.38602
254;calc total;1;126.835;126.835;126.835
254;total;1;144.225;144.225;144.225
255;initialize;1;5.14784;5.14784;5.14784
255;async;100;0.121949;0.0213198;0.33062
255;inner;100;1.05656;0.946585;1.13762
255;wait;100;3.35104e-05;2.0186e-05;0.000122556
255;boundary;100;0.0866061;0.0690548;0.0958996
255;calc iter;100;1.26515;1.22192;1.34628
255;calc total;1;126.835;126.835;126.835
255;total;1;144.225;144.225;144.225
256;initialize;1;5.1478;5.1478;5.1478
256;async;100;0.13575;0.0211825;0.172745
256;inner;100;1.05442;1.02136;1.15709
256;wait;100;2.32564e-05;1.635e-05;4.9852e-05
256;boundary;100;0.0756087;0.0705559;0.0948314
256;calc iter;100;1.2658;1.20225;1.31192
256;calc total;1;126.835;126.835;126.835
256;total;1;144.225;144.225;144.225
257;initialize;1;5.14792;5.14792;5.14792
257;async;100;0.152428;0.0205046;0.280063
257;inner;100;1.03775;1.00544;1.14649
257;wait;100;2.52329e-05;1.6701e-05;8.2321e-05
257;boundary;100;0.0755661;0.0700056;0.13702
257;calc iter;100;1.26578;1.16058;1.43335
257;calc total;1;126.835;126.835;126.835
257;total;1;144.225;144.225;144.225
258;initialize;1;5.14792;5.14792;5.14792
258;async;100;0.136777;0.020804;0.195907
258;inner;100;1.05509;0.999992;1.15012
258;wait;100;2.40947e-05;1.6319e-05;8.0632e-05
258;boundary;100;0.0737714;0.0698129;0.0862207
258;calc iter;100;1.26566;1.21574;1.31236
258;calc total;1;126.835;126.835;126.835
258;total;1;144.225;144.225;144.225
259;initialize;1;5.14783;5.14783;5.14783
259;async;100;0.127178;0.0212135;0.170119
259;inner;100;1.06342;1.02198;1.15309
259;wait;100;3.20934e-05;2.5164e-05;6.8078e-05
259;boundary;100;0.0749285;0.0712519;0.100496
259;calc iter;100;1.26556;1.21453;1.3394
259;calc total;1;126.835;126.835;126.835
259;total;1;144.225;144.225;144.225
260;initialize;1;5.14786;5.14786;5.14786
260;async;100;0.0982456;0.0212482;0.180745
260;inner;100;1.06683;1.02448;1.15127
260;wait;100;5.11395e-05;3.6948e-05;6.7713e-05
260;boundary;100;0.0998643;0.073009;0.11302
260;calc iter;100;1.26499;1.22624;1.28517
260;calc total;1;126.835;126.835;126.835
260;total;1;144.225;144.225;144.225
264;initialize;1;5.09057;5.09057;5.09057
264;async;100;0.106153;0.0216106;0.154687
264;inner;100;1.0817;1.04122;1.17138
264;wait;100;3.09855e-05;1.9146e-05;5.4113e-05
264;boundary;100;0.0770156;0.0711989;0.0863989
264;calc iter;100;1.2649;1.24218;1.29691
264;calc total;1;126.835;126.835;126.835
264;total;1;144.169;144.169;144.169
261;initialize;1;5.14786;5.14786;5.14786
261;async;100;0.08454;0.0183988;0.239655
261;inner;100;1.03336;0.976557;1.15608
261;wait;100;5.63228e-05;2.6486e-05;8.0379e-05
261;boundary;100;0.146041;0.0733703;0.171537
261;calc iter;100;1.264;1.20469;1.42734
261;calc total;1;126.835;126.835;126.835
261;total;1;144.225;144.225;144.225
265;initialize;1;5.09067;5.09067;5.09067
265;async;100;0.118108;0.021498;0.221355
265;inner;100;1.07151;1.02559;1.16654
265;wait;100;2.95977e-05;1.7428e-05;6.3896e-05
265;boundary;100;0.075201;0.0707527;0.117737
265;calc iter;100;1.26485;1.18855;1.3647
265;calc total;1;126.835;126.835;126.835
265;total;1;144.169;144.169;144.169
262;initialize;1;5.14804;5.14804;5.14804
262;async;100;0.0881685;0.0209894;0.168984
262;inner;100;1.04245;0.97476;1.15101
262;wait;100;5.13417e-05;2.5126e-05;7.5855e-05
262;boundary;100;0.133745;0.0731564;0.167353
262;calc iter;100;1.26442;1.19542;1.36191
262;calc total;1;126.835;126.835;126.835
262;total;1;144.225;144.225;144.225
266;initialize;1;5.09076;5.09076;5.09076
266;async;100;0.114647;0.021467;0.18671
266;inner;100;1.07534;1.03426;1.16562
266;wait;100;3.90076e-05;2.547e-05;8.2225e-05
266;boundary;100;0.0747264;0.0707009;0.0933944
266;calc iter;100;1.26476;1.24427;1.30319
266;calc total;1;126.835;126.835;126.835
266;total;1;144.169;144.169;144.169
263;initialize;1;5.14783;5.14783;5.14783
263;async;100;0.113024;0.0215987;0.175645
263;inner;100;1.05744;0.993937;1.13147
263;wait;100;4.46215e-05;2.828e-05;0.000126497
263;boundary;100;0.0945186;0.0809508;0.132686
263;calc iter;100;1.26503;1.22187;1.34612
263;calc total;1;126.835;126.835;126.835
263;total;1;144.225;144.225;144.225
288;initialize;1;5.08389;5.08389;5.08389
288;async;100;0.0442038;0.019557;0.204392
288;inner;100;1.13869;1.04893;1.16383
288;wait;100;4.63331e-05;2.4478e-05;8.7027e-05
288;boundary;100;0.0811216;0.0743394;0.106153
288;calc iter;100;1.26406;1.21858;1.32993
288;calc total;1;126.835;126.835;126.835
288;total;1;144.162;144.162;144.162
289;initialize;1;5.0839;5.0839;5.0839
289;async;100;0.0512098;0.0217611;0.10832
289;inner;100;1.13473;1.09057;1.15884
289;wait;100;4.54012e-05;2.477e-05;9.8381e-05
289;boundary;100;0.0780595;0.0727683;0.100146
289;calc iter;100;1.26405;1.21537;1.29733
289;calc total;1;126.835;126.835;126.835
289;total;1;144.162;144.162;144.162
290;initialize;1;5.08392;5.08392;5.08392
290;async;100;0.0420728;0.021843;0.163668
290;inner;100;1.14208;1.07687;1.16472
290;wait;100;4.22832e-05;2.5591e-05;7.4324e-05
290;boundary;100;0.079803;0.074299;0.10429
290;calc iter;100;1.264;1.23056;1.31531
290;calc total;1;126.835;126.835;126.835
290;total;1;144.162;144.162;144.162
291;initialize;1;5.08387;5.08387;5.08387
291;async;100;0.0414865;0.0217069;0.0929367
291;inner;100;1.14111;1.09478;1.19211
291;wait;100;4.2539e-05;1.9503e-05;6.9354e-05
291;boundary;100;0.081364;0.0730908;0.118659
291;calc iter;100;1.264;1.22618;1.30863
291;calc total;1;126.835;126.835;126.835
291;total;1;144.162;144.162;144.162
292;initialize;1;5.0852;5.0852;5.0852
292;async;100;0.0453459;0.0216312;0.0974817
292;inner;100;1.13421;1.06098;1.15776
292;wait;100;4.48525e-05;2.028e-05;8.6095e-05
292;boundary;100;0.0843772;0.0731782;0.148577
292;calc iter;100;1.26398;1.22003;1.30915
292;calc total;1;126.835;126.835;126.835
292;total;1;144.163;144.163;144.163
293;initialize;1;5.08431;5.08431;5.08431
293;async;100;0.0486589;0.0201835;0.092278
293;inner;100;1.12691;1.0506;1.15552
293;wait;100;5.14479e-05;2.2519e-05;0.000117305
293;boundary;100;0.0883453;0.0724716;0.147108
293;calc iter;100;1.26397;1.23673;1.29713
293;calc total;1;126.835;126.835;126.835
293;total;1;144.162;144.162;144.162
294;initialize;1;5.08522;5.08522;5.08522
294;async;100;0.0494007;0.02058;0.0905244
294;inner;100;1.13324;1.09177;1.15591
294;wait;100;4.97135e-05;2.2781e-05;9.1302e-05
294;boundary;100;0.0813134;0.0721706;0.118373
294;calc iter;100;1.26401;1.24025;1.29822
294;calc total;1;126.835;126.835;126.835
294;total;1;144.163;144.163;144.163
295;initialize;1;5.08397;5.08397;5.08397
295;async;100;0.0483859;0.0186862;0.124666
295;inner;100;1.11199;1.03141;1.16595
295;wait;100;7.52861e-05;3.4186e-05;0.000128152
295;boundary;100;0.103393;0.0725272;0.150682
295;calc iter;100;1.26385;1.21979;1.30421
295;calc total;1;126.835;126.835;126.835
295;total;1;144.162;144.162;144.162
296;initialize;1;5.08531;5.08531;5.08531
296;async;100;0.0544593;0.0211301;0.231654
296;inner;100;1.13328;1.04637;1.16188
296;wait;100;3.2159e-05;1.7834e-05;9.679e-05
296;boundary;100;0.0764554;0.0724421;0.133804
296;calc iter;100;1.26423;1.16977;1.41186
296;calc total;1;126.835;126.835;126.835
296;total;1;144.163;144.163;144.163
312;initialize;1;5.12455;5.12455;5.12455
312;async;100;0.0995063;0.0213534;0.292585
312;inner;100;1.09174;1.00612;1.15079
312;wait;100;2.96357e-05;2.1708e-05;8.0473e-05
312;boundary;100;0.0736174;0.0694491;0.105794
312;calc iter;100;1.26489;1.1718;1.40454
312;calc total;1;126.835;126.835;126.835
312;total;1;144.203;144.203;144.203
313;initialize;1;5.12618;5.12618;5.12618
313;async;100;0.103473;0.0203903;0.24835
313;inner;100;1.0884;1.02309;1.14511
313;wait;100;2.44498e-05;1.7808e-05;8.9166e-05
313;boundary;100;0.072959;0.0700474;0.099692
313;calc iter;100;1.26486;1.18144;1.37117
313;calc total;1;126.835;126.835;126.835
313;total;1;144.204;144.204;144.204
314;initialize;1;5.12614;5.12614;5.12614
314;async;100;0.0942933;0.0212681;0.153037
314;inner;100;1.09765;1.07112;1.15117
314;wait;100;2.75429e-05;1.8118e-05;5.8748e-05
314;boundary;100;0.0728176;0.0709421;0.0792308
314;calc iter;100;1.26479;1.22148;1.30755
314;calc total;1;126.835;126.835;126.835
314;total;1;144.204;144.204;144.204
315;initialize;1;5.1246;5.1246;5.1246
315;async;100;0.0870244;0.0209738;0.150949
315;inner;100;1.10244;1.07587;1.15383
315;wait;100;3.63939e-05;1.984e-05;6.5893e-05
315;boundary;100;0.0752444;0.0719912;0.117862
315;calc iter;100;1.26475;1.23303;1.32065
315;calc total;1;126.835;126.835;126.835
315;total;1;144.203;144.203;144.203
316;initialize;1;5.12612;5.12612;5.12612
316;async;100;0.0750053;0.0209338;0.105505
316;inner;100;1.07329;1.03648;1.1419
316;wait;100;5.81633e-05;3.2258e-05;9.3739e-05
316;boundary;100;0.115947;0.0766677;0.153092
316;calc iter;100;1.2643;1.2396;1.28444
316;calc total;1;126.835;126.835;126.835
316;total;1;144.204;144.204;144.204
317;initialize;1;5.1262;5.1262;5.1262
317;async;100;0.0687108;0.0179237;0.145587
317;inner;100;1.04128;0.990544;1.19522
317;wait;100;7.20363e-05;4.7043e-05;0.00011728
317;boundary;100;0.153484;0.0739569;0.175787
317;calc iter;100;1.26355;1.19743;1.34263
317;calc total;1;126.835;126.835;126.835
317;total;1;144.204;144.204;144.204
318;initialize;1;5.12484;5.12484;5.12484
318;async;100;0.0679643;0.0200396;0.179052
318;inner;100;1.04919;1.00237;1.14265
318;wait;100;6.09571e-05;2.3533e-05;0.000130141
318;boundary;100;0.146635;0.0764203;0.167828
318;calc iter;100;1.26385;1.21969;1.34291
318;calc total;1;126.835;126.835;126.835
318;total;1;144.203;144.203;144.203
319;initialize;1;5.1246;5.1246;5.1246
319;async;100;0.079579;0.018573;0.170986
319;inner;100;1.07385;1.04725;1.23068
319;wait;100;4.9673e-05;2.3819e-05;0.000124158
319;boundary;100;0.110859;0.0692019;0.129431
319;calc iter;100;1.26433;1.1962;1.38497
319;calc total;1;126.835;126.835;126.835
319;total;1;144.203;144.203;144.203
320;initialize;1;5.12614;5.12614;5.12614
320;async;100;0.0862521;0.0207021;0.127632
320;inner;100;1.10511;1.08074;1.15786
320;wait;100;2.53736e-05;1.8005e-05;5.1897e-05
320;boundary;100;0.0734302;0.0710845;0.0929565
320;calc iter;100;1.26482;1.22675;1.3005
320;calc total;1;126.835;126.835;126.835
320;total;1;144.204;144.204;144.204
321;initialize;1;5.12615;5.12615;5.12615
321;async;100;0.0888062;0.0208851;0.248906
321;inner;100;1.10217;1.04442;1.15462
321;wait;100;2.92932e-05;1.9148e-05;5.7098e-05
321;boundary;100;0.0737826;0.0713904;0.0922476
321;calc iter;100;1.26479;1.191;1.38189
321;calc total;1;126.835;126.835;126.835
321;total;1;144.204;144.204;144.204
322;initialize;1;5.12462;5.12462;5.12462
322;async;100;0.0813846;0.0184399;0.134335
322;inner;100;1.10621;1.08447;1.15732
322;wait;100;3.75747e-05;2.9952e-05;5.0786e-05
322;boundary;100;0.0770714;0.0739731;0.0847762
322;calc iter;100;1.26471;1.21017;1.33686
322;calc total;1;126.835;126.835;126.835
322;total;1;144.203;144.203;144.203
323;initialize;1;5.12479;5.12479;5.12479
323;async;100;0.0797119;0.0213155;0.123784
323;inner;100;1.09859;1.07355;1.15524
323;wait;100;4.46175e-05;2.4694e-05;6.5537e-05
323;boundary;100;0.0862821;0.0737953;0.10757
323;calc iter;100;1.26463;1.23952;1.28866
323;calc total;1;126.835;126.835;126.835
323;total;1;144.203;144.203;144.203
324;initialize;1;5.12611;5.12611;5.12611
324;async;100;0.0930568;0.0190812;0.144648
324;inner;100;1.09445;1.06112;1.15549
324;wait;100;3.70404e-05;1.7107e-05;8.0234e-05
324;boundary;100;0.0762341;0.0689487;0.102733
324;calc iter;100;1.26378;1.24102;1.28931
324;calc total;1;126.835;126.835;126.835
324;total;1;144.204;144.204;144.204
325;initialize;1;5.12467;5.12467;5.12467
325;async;100;0.0721775;0.0212134;0.18849
325;inner;100;1.09029;1.05401;1.15309
325;wait;100;4.80197e-05;2.7911e-05;7.1508e-05
325;boundary;100;0.100712;0.0693367;0.137185
325;calc iter;100;1.26323;1.21788;1.31903
325;calc total;1;126.835;126.835;126.835
325;total;1;144.203;144.203;144.203
297;initialize;1;5.08531;5.08531;5.08531
297;async;100;0.056173;0.0197991;0.158193
297;inner;100;1.13407;1.06166;1.16713
297;wait;100;3.06455e-05;2.2608e-05;6.2774e-05
297;boundary;100;0.0739995;0.0724377;0.0780748
297;calc iter;100;1.26427;1.2337;1.30687
297;calc total;1;126.835;126.835;126.835
297;total;1;144.163;144.163;144.163
298;initialize;1;5.08529;5.08529;5.08529
298;async;100;0.0491197;0.0216233;0.100844
298;inner;100;1.14093;1.07759;1.2276
298;wait;100;2.8447e-05;1.6765e-05;5.8437e-05
298;boundary;100;0.0741293;0.0725006;0.0997377
298;calc iter;100;1.26421;1.18957;1.38012
298;calc total;1;126.835;126.835;126.835
298;total;1;144.163;144.163;144.163
299;initialize;1;5.08388;5.08388;5.08388
299;async;100;0.0435595;0.0214038;0.12533
299;inner;100;1.1461;1.10672;1.17136
299;wait;100;3.16135e-05;2.0138e-05;5.5628e-05
299;boundary;100;0.0744825;0.0729889;0.0922608
299;calc iter;100;1.26418;1.22924;1.32766
299;calc total;1;126.835;126.835;126.835
299;total;1;144.162;144.162;144.162
300;initialize;1;5.08402;5.08402;5.08402
300;async;100;0.069334;0.0209816;0.121626
300;inner;100;1.08915;1.01087;1.15884
300;wait;100;6.50205e-05;3.3002e-05;8.9069e-05
300;boundary;100;0.105192;0.0717238;0.162361
300;calc iter;100;1.26374;1.22401;1.31671
300;calc total;1;126.835;126.835;126.835
300;total;1;144.162;144.162;144.162
301;initialize;1;5.08387;5.08387;5.08387
301;async;100;0.070723;0.0213464;0.167823
301;inner;100;1.07376;0.983486;1.15465
301;wait;100;5.48152e-05;2.3323e-05;8.5752e-05
301;boundary;100;0.119218;0.0718362;0.170612
301;calc iter;100;1.26376;1.20285;1.35536
301;calc total;1;126.835;126.835;126.835
301;total;1;144.162;144.162;144.162
302;initialize;1;5.08522;5.08522;5.08522
302;async;100;0.0682642;0.0217033;0.170937
302;inner;100;1.08653;0.998995;1.15733
302;wait;100;4.5899e-05;2.1729e-05;8.1828e-05
302;boundary;100;0.109005;0.0719397;0.16747
302;calc iter;100;1.26384;1.20476;1.35263
302;calc total;1;126.835;126.835;126.835
302;total;1;144.163;144.163;144.163
303;initialize;1;5.08405;5.08405;5.08405
303;async;100;0.0783203;0.0215247;0.209022
303;inner;100;1.06987;1.00755;1.14084
303;wait;100;5.34258e-05;2.6558e-05;0.000112211
303;boundary;100;0.115517;0.0732363;0.165203
303;calc iter;100;1.26376;1.21287;1.35864
303;calc total;1;126.835;126.835;126.835
303;total;1;144.162;144.162;144.162
267;initialize;1;5.09057;5.09057;5.09057
267;async;100;0.0987057;0.0203216;0.142219
267;inner;100;1.08943;1.05195;1.17207
267;wait;100;3.75506e-05;2.2334e-05;8.5748e-05
267;boundary;100;0.0764714;0.0715881;0.104413
267;calc iter;100;1.26465;1.24703;1.28005
267;calc total;1;126.835;126.835;126.835
267;total;1;144.169;144.169;144.169
304;initialize;1;5.08522;5.08522;5.08522
304;async;100;0.107461;0.0213191;0.273298
304;inner;100;1.08325;1.01481;1.15441
304;wait;100;3.35586e-05;2.2651e-05;8.7322e-05
304;boundary;100;0.0733946;0.0699225;0.120927
304;calc iter;100;1.26414;1.16078;1.40908
304;calc total;1;126.835;126.835;126.835
304;total;1;144.163;144.163;144.163
268;initialize;1;5.09055;5.09055;5.09055
268;async;100;0.0731001;0.0207549;0.118725
268;inner;100;1.0953;1.04868;1.16306
268;wait;100;5.3728e-05;3.6997e-05;8.4029e-05
268;boundary;100;0.0955746;0.0746336;0.126936
268;calc iter;100;1.26403;1.24169;1.2978
268;calc total;1;126.835;126.835;126.835
268;total;1;144.169;144.169;144.169
305;initialize;1;5.08523;5.08523;5.08523
305;async;100;0.109308;0.0198972;0.248775
305;inner;100;1.0823;0.994925;1.14972
305;wait;100;2.78023e-05;1.775e-05;7.1671e-05
305;boundary;100;0.0724807;0.069902;0.0809612
305;calc iter;100;1.26411;1.2225;1.32468
305;calc total;1;126.835;126.835;126.835
305;total;1;144.163;144.163;144.163
269;initialize;1;5.09085;5.09085;5.09085
269;async;100;0.0655317;0.0206488;0.224446
269;inner;100;1.06616;0.992866;1.16824
269;wait;100;7.52763e-05;2.9706e-05;9.1587e-05
269;boundary;100;0.131612;0.0737652;0.169027
269;calc iter;100;1.26338;1.21821;1.40685
269;calc total;1;126.835;126.835;126.835
269;total;1;144.17;144.17;144.17
306;initialize;1;5.08523;5.08523;5.08523
306;async;100;0.108722;0.0200515;0.165709
306;inner;100;1.08268;1.04394;1.14526
306;wait;100;3.02623e-05;1.9868e-05;8.9757e-05
306;boundary;100;0.072625;0.0701978;0.0782392
306;calc iter;100;1.26406;1.23653;1.30047
306;calc total;1;126.835;126.835;126.835
306;total;1;144.163;144.163;144.163
270;initialize;1;5.0906;5.0906;5.0906
270;async;100;0.0684194;0.0182313;0.168473
270;inner;100;1.07653;0.989036;1.16333
270;wait;100;6.57519e-05;2.5395e-05;0.000115257
270;boundary;100;0.11853;0.073887;0.163829
270;calc iter;100;1.26355;1.1855;1.36319
270;calc total;1;126.835;126.835;126.835
270;total;1;144.169;144.169;144.169
307;initialize;1;5.08523;5.08523;5.08523
307;async;100;0.105047;0.0208002;0.162088
307;inner;100;1.08572;1.05596;1.14839
307;wait;100;3.4713e-05;2.2362e-05;0.000123761
307;boundary;100;0.0732261;0.0707573;0.0878455
307;calc iter;100;1.26403;1.23379;1.2916
307;calc total;1;126.835;126.835;126.835
307;total;1;144.163;144.163;144.163
271;initialize;1;5.09057;5.09057;5.09057
271;async;100;0.0950599;0.0210149;0.144644
271;inner;100;1.07914;1.02513;1.14114
271;wait;100;3.63373e-05;2.494e-05;0.000122177
271;boundary;100;0.0898849;0.0739717;0.133969
271;calc iter;100;1.26412;1.23202;1.31347
271;calc total;1;126.835;126.835;126.835
271;total;1;144.169;144.169;144.169
308;initialize;1;5.08391;5.08391;5.08391
308;async;100;0.0872711;0.0191943;0.141572
308;inner;100;1.09042;1.06004;1.15025
308;wait;100;4.06906e-05;2.1141e-05;9.1907e-05
308;boundary;100;0.0860691;0.0735026;0.110069
308;calc iter;100;1.2638;1.23685;1.3003
308;calc total;1;126.835;126.835;126.835
308;total;1;144.162;144.162;144.162
272;initialize;1;5.09079;5.09079;5.09079
272;async;100;0.0722146;0.0203119;0.185741
272;inner;100;1.09762;1.06568;1.16539
272;wait;100;5.34589e-05;3.4586e-05;7.9597e-05
272;boundary;100;0.0941431;0.074491;0.117364
272;calc iter;100;1.26404;1.22053;1.36043
272;calc total;1;126.835;126.835;126.835
272;total;1;144.169;144.169;144.169
309;initialize;1;5.08521;5.08521;5.08521
309;async;100;0.074619;0.0204283;0.164835
309;inner;100;1.08208;1.05507;1.1519
309;wait;100;5.88091e-05;3.5657e-05;0.000101673
309;boundary;100;0.106643;0.0727847;0.157442
309;calc iter;100;1.26341;1.23965;1.3236
309;calc total;1;126.835;126.835;126.835
309;total;1;144.163;144.163;144.163
273;initialize;1;5.09057;5.09057;5.09057
273;async;100;0.0690675;0.020483;0.170276
273;inner;100;1.0963;1.06359;1.22274
273;wait;100;5.80887e-05;2.7092e-05;0.00011457
273;boundary;100;0.0985344;0.0763334;0.114583
273;calc iter;100;1.26396;1.1703;1.39778
273;calc total;1;126.835;126.835;126.835
273;total;1;144.169;144.169;144.169
310;initialize;1;5.08526;5.08526;5.08526
310;async;100;0.0762967;0.0192286;0.216974
310;inner;100;1.09081;1.05468;1.15484
310;wait;100;4.99084e-05;1.7288e-05;7.7084e-05
310;boundary;100;0.096465;0.0722229;0.137381
310;calc iter;100;1.26362;1.22726;1.35269
310;calc total;1;126.835;126.835;126.835
310;total;1;144.163;144.163;144.163
274;initialize;1;5.09059;5.09059;5.09059
274;async;100;0.0671052;0.0213111;0.17124
274;inner;100;1.09259;1.06047;1.16462
274;wait;100;5.88019e-05;3.4149e-05;9.215e-05
274;boundary;100;0.10415;0.0745889;0.124958
274;calc iter;100;1.26391;1.24714;1.32985
274;calc total;1;126.835;126.835;126.835
274;total;1;144.169;144.169;144.169
311;initialize;1;5.08398;5.08398;5.08398
311;async;100;0.096838;0.0215569;0.2386
311;inner;100;1.07509;1.0324;1.12909
311;wait;100;4.53362e-05;2.4928e-05;0.000133089
311;boundary;100;0.0917665;0.0719261;0.128703
311;calc iter;100;1.26374;1.21323;1.34502
311;calc total;1;126.835;126.835;126.835
311;total;1;144.162;144.162;144.162
275;initialize;1;5.09062;5.09062;5.09062
275;async;100;0.0668135;0.0214321;0.0967566
275;inner;100;1.08522;1.02285;1.16494
275;wait;100;5.66985e-05;2.2274e-05;9.0774e-05
275;boundary;100;0.111688;0.0745727;0.149076
275;calc iter;100;1.26378;1.24059;1.29317
275;calc total;1;126.835;126.835;126.835
275;total;1;144.169;144.169;144.169
276;initialize;1;5.09064;5.09064;5.09064
276;async;100;0.0545224;0.0214096;0.109548
276;inner;100;1.13552;1.10186;1.16504
276;wait;100;3.37255e-05;1.7731e-05;7.7348e-05
276;boundary;100;0.0736882;0.0715772;0.0938561
276;calc iter;100;1.26376;1.24767;1.28766
276;calc total;1;126.835;126.835;126.835
276;total;1;144.169;144.169;144.169
277;initialize;1;5.09064;5.09064;5.09064
277;async;100;0.0439937;0.0211293;0.163381
277;inner;100;1.12954;1.07759;1.16331
277;wait;100;5.33529e-05;1.9867e-05;8.3739e-05
277;boundary;100;0.0899776;0.0715376;0.136153
277;calc iter;100;1.26357;1.24208;1.33859
277;calc total;1;126.835;126.835;126.835
277;total;1;144.169;144.169;144.169
278;initialize;1;5.0906;5.0906;5.0906
278;async;100;0.0454558;0.0192508;0.108854
278;inner;100;1.1382;1.10047;1.16723
278;wait;100;4.17017e-05;1.9509e-05;6.7896e-05
278;boundary;100;0.0799497;0.0730004;0.101441
278;calc iter;100;1.26364;1.22121;1.29983
278;calc total;1;126.835;126.835;126.835
278;total;1;144.169;144.169;144.169
279;initialize;1;5.09062;5.09062;5.09062
279;async;100;0.0675919;0.0216943;0.170996
279;inner;100;1.12193;1.05635;1.1548
279;wait;100;4.19778e-05;2.0268e-05;0.00012448
279;boundary;100;0.0742176;0.0721657;0.0835922
279;calc iter;100;1.26378;1.23995;1.30733
279;calc total;1;126.835;126.835;126.835
279;total;1;144.169;144.169;144.169
280;initialize;1;5.09062;5.09062;5.09062
280;async;100;0.0601235;0.0198776;0.163188
280;inner;100;1.12953;1.06905;1.15743
280;wait;100;4.10173e-05;2.1325e-05;0.000122665
280;boundary;100;0.0740882;0.0717639;0.0870866
280;calc iter;100;1.26378;1.2454;1.30988
280;calc total;1;126.835;126.835;126.835
280;total;1;144.169;144.169;144.169
281;initialize;1;5.09062;5.09062;5.09062
281;async;100;0.0612945;0.0203277;0.199991
281;inner;100;1.12899;1.04583;1.15985
281;wait;100;3.75723e-05;1.7607e-05;8.9641e-05
281;boundary;100;0.0734934;0.07117;0.0955284
281;calc iter;100;1.26382;1.20758;1.3568
281;calc total;1;126.835;126.835;126.835
281;total;1;144.169;144.169;144.169
282;initialize;1;5.09084;5.09084;5.09084
282;async;100;0.057157;0.0203142;0.112661
282;inner;100;1.12957;1.08149;1.15481
282;wait;100;4.88399e-05;2.2683e-05;0.000115676
282;boundary;100;0.076943;0.0728655;0.0939975
282;calc iter;100;1.26372;1.24636;1.28951
282;calc total;1;126.835;126.835;126.835
282;total;1;144.169;144.169;144.169
283;initialize;1;5.09063;5.09063;5.09063
283;async;100;0.045056;0.01819;0.0847943
283;inner;100;1.14315;1.10602;1.16851
283;wait;100;5.21195e-05;2.5007e-05;7.6089e-05
283;boundary;100;0.0755088;0.0719935;0.0928141
283;calc iter;100;1.26377;1.24724;1.28264
283;calc total;1;126.835;126.835;126.835
283;total;1;144.169;144.169;144.169
284;initialize;1;5.09081;5.09081;5.09081
284;async;100;0.0450792;0.0202182;0.0767119
284;inner;100;1.13142;1.07541;1.15918
284;wait;100;5.94708e-05;2.9307e-05;8.511e-05
284;boundary;100;0.0872104;0.0725304;0.139947
284;calc iter;100;1.26377;1.23885;1.2945
284;calc total;1;126.835;126.835;126.835
284;total;1;144.169;144.169;144.169
285;initialize;1;5.09062;5.09062;5.09062
285;async;100;0.0404875;0.0194344;0.0970666
285;inner;100;1.12402;1.05644;1.16187
285;wait;100;7.27567e-05;2.9988e-05;8.7981e-05
285;boundary;100;0.0991964;0.0718512;0.161947
285;calc iter;100;1.26378;1.2379;1.3063
285;calc total;1;126.835;126.835;126.835
285;total;1;144.169;144.169;144.169
286;initialize;1;5.09063;5.09063;5.09063
286;async;100;0.0390214;0.0181741;0.0736281
286;inner;100;1.13376;1.08707;1.16564
286;wait;100;6.65573e-05;2.7162e-05;0.000111029
286;boundary;100;0.0909985;0.0715002;0.133059
286;calc iter;100;1.26385;1.24786;1.29413
286;calc total;1;126.835;126.835;126.835
286;total;1;144.169;144.169;144.169
287;initialize;1;5.09066;5.09066;5.09066
287;async;100;0.0493485;0.0217296;0.124645
287;inner;100;1.11059;1.05929;1.14379
287;wait;100;6.53462e-05;4.1702e-05;0.000119998
287;boundary;100;0.103646;0.0831874;0.134355
287;calc iter;100;1.26365;1.24883;1.30902
287;calc total;1;126.835;126.835;126.835
287;total;1;144.169;144.169;144.169
336;initialize;1;5.16553;5.16553;5.16553
336;async;100;0.0720206;0.0202142;0.16912
336;inner;100;1.11623;1.05164;1.16072
336;wait;100;3.33612e-05;1.938e-05;8.4528e-05
336;boundary;100;0.0751438;0.0715005;0.0900688
336;calc iter;100;1.26342;1.24127;1.29826
336;calc total;1;126.835;126.835;126.835
336;total;1;144.244;144.244;144.244
384;initialize;1;5.10288;5.10288;5.10288
384;async;100;0.0988686;0.0188937;0.164864
384;inner;100;1.09226;1.03391;1.16167
384;wait;100;3.42675e-05;2.4205e-05;7.4517e-05
384;boundary;100;0.0724004;0.0692826;0.084143
384;calc iter;100;1.26357;1.23227;1.30176
384;calc total;1;126.835;126.835;126.835
384;total;1;144.173;144.173;144.173
326;initialize;1;5.12469;5.12469;5.12469
326;async;100;0.0745613;0.018993;0.126452
326;inner;100;1.10622;1.07718;1.1594
326;wait;100;4.2878e-05;1.7822e-05;6.0997e-05
326;boundary;100;0.0826871;0.072636;0.111681
326;calc iter;100;1.26351;1.23108;1.29641
326;calc total;1;126.835;126.835;126.835
326;total;1;144.203;144.203;144.203
408;initialize;1;5.08796;5.08796;5.08796
408;async;100;0.0390412;0.0217295;0.163433
408;inner;100;1.13818;1.07922;1.24849
408;wait;100;5.8672e-05;2.4681e-05;0.000122513
408;boundary;100;0.0855437;0.073126;0.115309
408;calc iter;100;1.26283;1.20598;1.37054
408;calc total;1;126.835;126.835;126.835
408;total;1;144.166;144.166;144.166
360;initialize;1;5.04861;5.04861;5.04861
360;async;100;0.0563097;0.0217907;0.215563
360;inner;100;1.12978;1.0626;1.16596
360;wait;100;4.4028e-05;2.2623e-05;7.0016e-05
360;boundary;100;0.0775777;0.0725696;0.134349
360;calc iter;100;1.26371;1.2135;1.35708
360;calc total;1;126.835;126.835;126.835
360;total;1;144.127;144.127;144.127
337;initialize;1;5.16553;5.16553;5.16553
337;async;100;0.0629654;0.0188399;0.168471
337;inner;100;1.12353;1.03629;1.18049
337;wait;100;3.26464e-05;1.9944e-05;6.8408e-05
337;boundary;100;0.0769089;0.0712783;0.113338
337;calc iter;100;1.26344;1.20634;1.37432
337;calc total;1;126.835;126.835;126.835
337;total;1;144.244;144.244;144.244
385;initialize;1;5.10295;5.10295;5.10295
385;async;100;0.101289;0.0194048;0.210156
385;inner;100;1.08801;1.02522;1.15877
385;wait;100;3.27831e-05;1.9024e-05;7.0179e-05
385;boundary;100;0.0741669;0.0678589;0.106143
385;calc iter;100;1.2635;1.23618;1.30491
385;calc total;1;126.835;126.835;126.835
385;total;1;144.173;144.173;144.173
327;initialize;1;5.12613;5.12613;5.12613
327;async;100;0.106368;0.0214073;0.160911
327;inner;100;1.07838;1.04722;1.13723
327;wait;100;3.93859e-05;2.0791e-05;0.000121229
327;boundary;100;0.0789429;0.0696729;0.128007
327;calc iter;100;1.26373;1.23985;1.28835
327;calc total;1;126.835;126.835;126.835
327;total;1;144.204;144.204;144.204
409;initialize;1;5.08755;5.08755;5.08755
409;async;100;0.0402715;0.0198949;0.141454
409;inner;100;1.13975;1.06202;1.177
409;wait;100;4.99623e-05;2.5904e-05;8.1367e-05
409;boundary;100;0.0827909;0.0735564;0.106331
409;calc iter;100;1.26286;1.21868;1.31424
409;calc total;1;126.835;126.835;126.835
409;total;1;144.166;144.166;144.166
361;initialize;1;5.04866;5.04866;5.04866
361;async;100;0.055611;0.0221167;0.173066
361;inner;100;1.13373;1.08548;1.17055
361;wait;100;3.35574e-05;2.0803e-05;6.3391e-05
361;boundary;100;0.07437;0.0722477;0.104665
361;calc iter;100;1.26374;1.22519;1.33546
361;calc total;1;126.835;126.835;126.835
361;total;1;144.127;144.127;144.127
338;initialize;1;5.16417;5.16417;5.16417
338;async;100;0.063927;0.0197033;0.146633
338;inner;100;1.12343;1.06379;1.1647
338;wait;100;3.6906e-05;2.382e-05;7.3028e-05
338;boundary;100;0.0759871;0.0714679;0.0986355
338;calc iter;100;1.26338;1.24487;1.28644
338;calc total;1;126.835;126.835;126.835
338;total;1;144.243;144.243;144.243
386;initialize;1;5.10298;5.10298;5.10298
386;async;100;0.0994815;0.0195594;0.266319
386;inner;100;1.08822;1.02805;1.15769
386;wait;100;3.94442e-05;2.6481e-05;8.5083e-05
386;boundary;100;0.075719;0.0687986;0.116792
386;calc iter;100;1.26346;1.21605;1.37139
386;calc total;1;126.835;126.835;126.835
386;total;1;144.173;144.173;144.173
328;initialize;1;5.1261;5.1261;5.1261
328;async;100;0.0964706;0.0205708;0.131858
328;inner;100;1.09473;1.06755;1.15336
328;wait;100;3.57224e-05;2.2563e-05;8.267e-05
410;initialize;1;5.08718;5.08718;5.08718
410;async;100;0.0411711;0.0234476;0.164258
410;inner;100;1.13987;1.05652;1.20615
410;wait;100;5.09971e-05;2.2185e-05;7.1231e-05
410;boundary;100;0.0817218;0.0720297;0.113274
410;calc iter;100;1.26281;1.17315;1.34734
410;calc total;1;126.835;126.835;126.835
410;total;1;144.166;144.166;144.166
362;initialize;1;5.04857;5.04857;5.04857
362;async;100;0.0602159;0.0220035;0.231793
362;inner;100;1.12562;1.03774;1.16195
362;wait;100;3.58881e-05;1.7868e-05;8.5135e-05
362;boundary;100;0.0777916;0.0730782;0.112269
362;calc iter;100;1.26366;1.21079;1.35498
362;calc total;1;126.835;126.835;126.835
362;total;1;144.127;144.127;144.127
339;initialize;1;5.16557;5.16557;5.16557
339;async;100;0.0629991;0.0203264;0.10099
339;inner;100;1.12441;1.08853;1.16209
339;wait;100;3.69887e-05;2.3724e-05;8.109e-05
339;boundary;100;0.0758521;0.0732865;0.094801
339;calc iter;100;1.2633;1.24669;1.28333
339;calc total;1;126.835;126.835;126.835
339;total;1;144.244;144.244;144.244
387;initialize;1;5.1029;5.1029;5.1029
387;async;100;0.0956321;0.0183124;0.435315
387;inner;100;1.09256;0.911813;1.15809
387;wait;100;3.47789e-05;2.2683e-05;6.9067e-05
387;boundary;100;0.0751906;0.0695915;0.123706
387;calc iter;100;1.26342;1.1515;1.47086
387;calc total;1;126.835;126.835;126.835
387;total;1;144.173;144.173;144.173
328;boundary;100;0.0725369;0.0686621;0.0767382
328;calc iter;100;1.26378;1.23606;1.29887
328;calc total;1;126.835;126.835;126.835
328;total;1;144.204;144.204;144.204
411;initialize;1;5.08725;5.08725;5.08725
411;async;100;0.0434892;0.0212768;0.136538
411;inner;100;1.13924;1.04444;1.1672
411;wait;100;5.32017e-05;2.6727e-05;8.1709e-05
411;boundary;100;0.0800409;0.074325;0.164118
411;calc iter;100;1.26282;1.20888;1.31663
411;calc total;1;126.835;126.835;126.835
411;total;1;144.166;144.166;144.166
363;initialize;1;5.04868;5.04868;5.04868
363;async;100;0.0503454;0.0190575;0.139795
363;inner;100;1.1377;1.08951;1.17028
363;wait;100;3.77866e-05;2.372e-05;5.9507e-05
363;boundary;100;0.0756635;0.0728188;0.0921951
363;calc iter;100;1.26374;1.22088;1.31129
363;calc total;1;126.835;126.835;126.835
363;total;1;144.127;144.127;144.127
340;initialize;1;5.16426;5.16426;5.16426
340;async;100;0.0588366;0.0200992;0.0991902
340;inner;100;1.12237;1.06993;1.15391
340;wait;100;3.79756e-05;1.9408e-05;0.000100133
340;boundary;100;0.0819426;0.0726149;0.122062
340;calc iter;100;1.26319;1.24878;1.29012
340;calc total;1;126.835;126.835;126.835
340;total;1;144.243;144.243;144.243
388;initialize;1;5.10289;5.10289;5.10289
388;async;100;0.076284;0.0206022;0.256157
388;inner;100;1.10142;1.03612;1.15401
388;wait;100;3.33604e-05;1.8799e-05;0.000104522
388;boundary;100;0.0851988;0.0713058;0.105628
388;calc iter;100;1.26294;1.21784;1.36509
388;calc total;1;126.835;126.835;126.835
388;total;1;144.173;144.173;144.173
329;initialize;1;5.12521;5.12521;5.12521
329;async;100;0.0860702;0.0201076;0.210094
329;inner;100;1.10498;1.07289;1.16101
329;wait;100;3.15759e-05;2.2754e-05;4.7275e-05
329;boundary;100;0.0727056;0.0682855;0.105044
329;calc iter;100;1.26379;1.19437;1.38805
329;calc total;1;126.835;126.835;126.835
329;total;1;144.203;144.203;144.203
364;initialize;1;5.04852;5.04852;5.04852
364;async;100;0.0453405;0.019902;0.146613
364;inner;100;1.12737;1.05443;1.1813
364;wait;100;4.13693e-05;1.7211e-05;6.5593e-05
364;boundary;100;0.0906671;0.0734445;0.146644
364;calc iter;100;1.26342;1.2279;1.32185
364;calc total;1;126.835;126.835;126.835
364;total;1;144.127;144.127;144.127
341;initialize;1;5.16418;5.16418;5.16418
341;async;100;0.0477234;0.0199007;0.138621
341;inner;100;1.1126;1.04118;1.1635
341;wait;100;5.98685e-05;2.3239e-05;7.9143e-05
341;boundary;100;0.102682;0.0723748;0.154939
341;calc iter;100;1.26307;1.24144;1.33168
341;calc total;1;126.835;126.835;126.835
341;total;1;144.243;144.243;144.243
389;initialize;1;5.10293;5.10293;5.10293
389;async;100;0.0647089;0.0200994;0.148718
389;inner;100;1.08529;0.988246;1.15577
389;wait;100;6.5711e-05;2.5821e-05;9.0637e-05
389;boundary;100;0.112468;0.0713451;0.159391
389;calc iter;100;1.26253;1.22658;1.34083
389;calc total;1;126.835;126.835;126.835
389;total;1;144.173;144.173;144.173
330;initialize;1;5.1261;5.1261;5.1261
330;async;100;0.0913855;0.020535;0.141198
330;inner;100;1.09659;1.06749;1.15017
330;wait;100;4.02367e-05;2.6524e-05;0.000109372
330;boundary;100;0.0756281;0.072194;0.0919193
330;calc iter;100;1.26365;1.2355;1.30519
330;calc total;1;126.835;126.835;126.835
330;total;1;144.204;144.204;144.204
365;initialize;1;5.04856;5.04856;5.04856
365;async;100;0.0418481;0.0180736;0.104789
365;inner;100;1.11765;1.05544;1.25124
365;wait;100;5.29754e-05;2.2589e-05;7.7506e-05
365;boundary;100;0.103903;0.0729914;0.165692
365;calc iter;100;1.26345;1.20938;1.41092
365;calc total;1;126.835;126.835;126.835
365;total;1;144.127;144.127;144.127
342;initialize;1;5.16399;5.16399;5.16399
342;async;100;0.0406879;0.0182123;0.115047
342;inner;100;1.13867;1.06852;1.17895
342;wait;100;4.43313e-05;1.7559e-05;7.3854e-05
342;boundary;100;0.0837933;0.0728718;0.126442
342;calc iter;100;1.2632;1.21858;1.3074
342;calc total;1;126.835;126.835;126.835
342;total;1;144.242;144.242;144.242
390;initialize;1;5.103;5.103;5.103
390;async;100;0.0672134;0.0202628;0.135925
390;inner;100;1.09183;0.998074;1.15157
390;wait;100;6.1174e-05;3.0938e-05;0.000104208
390;boundary;100;0.103634;0.0720492;0.15308
390;calc iter;100;1.26274;1.2314;1.30702
390;calc total;1;126.835;126.835;126.835
390;total;1;144.173;144.173;144.173
331;initialize;1;5.12517;5.12517;5.12517
331;async;100;0.0894093;0.0206279;0.125705
331;inner;100;1.09378;1.06464;1.14514
331;wait;100;4.51684e-05;2.8824e-05;9.3785e-05
331;boundary;100;0.0803447;0.0743395;0.096876
331;calc iter;100;1.26358;1.24229;1.29787
331;calc total;1;126.835;126.835;126.835
331;total;1;144.203;144.203;144.203
366;initialize;1;5.04862;5.04862;5.04862
366;async;100;0.0497361;0.0195902;0.167786
366;inner;100;1.11247;1.04331;1.15789
366;wait;100;5.63386e-05;2.8207e-05;0.000110509
366;boundary;100;0.101185;0.0735569;0.168106
366;calc iter;100;1.26345;1.23107;1.3313
366;calc total;1;126.835;126.835;126.835
366;total;1;144.127;144.127;144.127
343;initialize;1;5.16552;5.16552;5.16552
343;async;100;0.0598976;0.0205051;0.115928
343;inner;100;1.11815;1.07757;1.14164
343;wait;100;4.71161e-05;2.6881e-05;0.000124623
343;boundary;100;0.0850364;0.0743606;0.105861
343;calc iter;100;1.26313;1.24715;1.29237
343;calc total;1;126.835;126.835;126.835
343;total;1;144.244;144.244;144.244
391;initialize;1;5.10293;5.10293;5.10293
391;async;100;0.0776215;0.0205363;0.112295
391;inner;100;1.08366;1.02189;1.13226
391;wait;100;5.85873e-05;3.3409e-05;0.000124291
391;boundary;100;0.101472;0.0841602;0.135158
391;calc iter;100;1.26281;1.23763;1.29501
391;calc total;1;126.835;126.835;126.835
391;total;1;144.173;144.173;144.173
332;initialize;1;5.12461;5.12461;5.12461
332;async;100;0.0721797;0.0204513;0.122534
332;inner;100;1.08697;1.04051;1.15255
332;wait;100;5.77237e-05;2.6321e-05;8.5956e-05
332;boundary;100;0.10406;0.0736126;0.134699
332;calc iter;100;1.26327;1.23747;1.31732
332;calc total;1;126.835;126.835;126.835
332;total;1;144.203;144.203;144.203
412;initialize;1;5.08853;5.08853;5.08853
412;async;100;0.0410858;0.0220523;0.135532
412;inner;100;1.1464;1.08932;1.16822
412;wait;100;3.23913e-05;1.962e-05;6.4616e-05
412;boundary;100;0.0754371;0.0721904;0.102637
412;calc iter;100;1.26296;1.21481;1.31843
412;calc total;1;126.835;126.835;126.835
412;total;1;144.167;144.167;144.167
367;initialize;1;5.04868;5.04868;5.04868
367;async;100;0.0545578;0.0219392;0.152239
367;inner;100;1.09483;1.00338;1.1416
367;wait;100;5.46948e-05;2.5278e-05;0.000120789
367;boundary;100;0.113891;0.0782712;0.176393
367;calc iter;100;1.26334;1.21869;1.33115
367;calc total;1;126.835;126.835;126.835
367;total;1;144.127;144.127;144.127
344;initialize;1;5.16554;5.16554;5.16554
344;async;100;0.0507011;0.0217056;0.105308
344;inner;100;1.12531;1.08276;1.15811
344;wait;100;5.14742e-05;2.3549e-05;9.4e-05
344;boundary;100;0.0871576;0.0752145;0.127172
344;calc iter;100;1.26323;1.24006;1.30662
344;calc total;1;126.835;126.835;126.835
344;total;1;144.244;144.244;144.244
392;initialize;1;5.10289;5.10289;5.10289
392;async;100;0.070057;0.0206413;0.109179
392;inner;100;1.10746;1.03171;1.24145
392;wait;100;3.67943e-05;2.1516e-05;6.9542e-05
392;boundary;100;0.0853696;0.0716845;0.113952
392;calc iter;100;1.26293;1.14484;1.42802
392;calc total;1;126.835;126.835;126.835
392;total;1;144.173;144.173;144.173
333;initialize;1;5.12475;5.12475;5.12475
333;async;100;0.0675257;0.0210408;0.213732
333;inner;100;1.05144;0.987136;1.14845
333;wait;100;5.74952e-05;2.4194e-05;0.000116974
333;boundary;100;0.143528;0.0742617;0.17903
333;calc iter;100;1.26256;1.18745;1.40641
333;calc total;1;126.835;126.835;126.835
333;total;1;144.203;144.203;144.203
413;initialize;1;5.08801;5.08801;5.08801
413;async;100;0.0475802;0.0252297;0.109249
413;inner;100;1.13752;1.07056;1.24025
413;wait;100;5.09472e-05;2.5764e-05;8.0834e-05
413;boundary;100;0.0777264;0.0726442;0.110837
413;calc iter;100;1.26288;1.22092;1.36074
413;calc total;1;126.835;126.835;126.835
413;total;1;144.166;144.166;144.166
368;initialize;1;5.0486;5.0486;5.0486
368;async;100;0.0643;0.0181181;0.214721
368;inner;100;1.11841;1.04367;1.1606
368;wait;100;3.82819e-05;2.1702e-05;9.6559e-05
368;boundary;100;0.0808645;0.0719022;0.118211
368;calc iter;100;1.26361;1.19866;1.34205
368;calc total;1;126.835;126.835;126.835
368;total;1;144.127;144.127;144.127
345;initialize;1;5.16553;5.16553;5.16553
345;async;100;0.0470014;0.0188343;0.122666
345;inner;100;1.13595;1.08069;1.17062
345;wait;100;4.23707e-05;2.6481e-05;6.8602e-05
345;boundary;100;0.0803057;0.0732363;0.107855
345;calc iter;100;1.2633;1.23611;1.31039
345;calc total;1;126.835;126.835;126.835
345;total;1;144.244;144.244;144.244
393;initialize;1;5.10297;5.10297;5.10297
393;async;100;0.0732812;0.0202242;0.20246
393;inner;100;1.10314;1.04966;1.15441
393;wait;100;4.1063e-05;2.1616e-05;6.8733e-05
393;boundary;100;0.0864471;0.0711933;0.115658
393;calc iter;100;1.26291;1.1856;1.37547
393;calc total;1;126.835;126.835;126.835
393;total;1;144.173;144.173;144.173
334;initialize;1;5.12462;5.12462;5.12462
334;async;100;0.0634593;0.0168508;0.14137
334;inner;100;1.07007;1.00682;1.15516
334;wait;100;5.8166e-05;2.629e-05;8.3018e-05
334;boundary;100;0.129384;0.0736995;0.164385
334;calc iter;100;1.26297;1.20891;1.34982
334;calc total;1;126.835;126.835;126.835
334;total;1;144.203;144.203;144.203
414;initialize;1;5.08858;5.08858;5.08858
414;async;100;0.0448478;0.0192502;0.12598
414;inner;100;1.14004;1.06658;1.16607
414;wait;100;5.171e-05;2.8838e-05;7.5605e-05
414;boundary;100;0.0779503;0.0726989;0.121065
414;calc iter;100;1.26289;1.20698;1.33071
414;calc total;1;126.835;126.835;126.835
414;total;1;144.167;144.167;144.167
369;initialize;1;5.0485;5.0485;5.0485
369;async;100;0.0627638;0.0183513;0.152345
369;inner;100;1.12214;1.07279;1.16109
369;wait;100;3.69803e-05;1.6746e-05;8.5342e-05
369;boundary;100;0.0786451;0.0716676;0.106263
369;calc iter;100;1.26359;1.2433;1.31343
369;calc total;1;126.835;126.835;126.835
369;total;1;144.127;144.127;144.127
346;initialize;1;5.16552;5.16552;5.16552
346;async;100;0.0455013;0.0219995;0.13324
346;inner;100;1.13388;1.09427;1.1638
346;wait;100;5.23491e-05;2.6834e-05;7.6737e-05
346;boundary;100;0.0838018;0.0735605;0.0991897
346;calc iter;100;1.26323;1.23161;1.30973
346;calc total;1;126.835;126.835;126.835
346;total;1;144.244;144.244;144.244
394;initialize;1;5.10298;5.10298;5.10298
394;async;100;0.068275;0.0190681;0.138076
394;inner;100;1.09803;1.02462;1.21161
394;wait;100;4.87232e-05;2.6605e-05;9.8461e-05
394;boundary;100;0.0964427;0.070086;0.122854
394;calc iter;100;1.2628;1.16254;1.35945
394;calc total;1;126.835;126.835;126.835
394;total;1;144.173;144.173;144.173
335;initialize;1;5.12467;5.12467;5.12467
335;async;100;0.0795437;0.0211295;0.137132
335;inner;100;1.07629;1.01639;1.13464
335;wait;100;5.71252e-05;4.061e-05;0.000122201
335;boundary;100;0.107335;0.0783201;0.153947
335;calc iter;100;1.26322;1.22777;1.32776
335;calc total;1;126.835;126.835;126.835
335;total;1;144.203;144.203;144.203
415;initialize;1;5.08854;5.08854;5.08854
415;async;100;0.0457367;0.0200218;0.175907
415;inner;100;1.11439;1.02737;1.14719
415;wait;100;6.69107e-05;2.3977e-05;0.000131123
415;boundary;100;0.102486;0.0733481;0.148624
415;calc iter;100;1.26268;1.22282;1.34431
415;calc total;1;126.835;126.835;126.835
415;total;1;144.167;144.167;144.167
370;initialize;1;5.04864;5.04864;5.04864
370;async;100;0.0621525;0.0197011;0.160865
370;inner;100;1.12357;1.08462;1.15889
370;wait;100;3.41533e-05;2.0346e-05;9.3858e-05
370;boundary;100;0.0777946;0.0719495;0.105616
370;calc iter;100;1.26355;1.23268;1.3264
370;calc total;1;126.835;126.835;126.835
370;total;1;144.127;144.127;144.127
347;initialize;1;5.16554;5.16554;5.16554
347;async;100;0.0529978;0.0220564;0.0833881
347;inner;100;1.12292;1.05087;1.15704
347;wait;100;5.32048e-05;2.4924e-05;0.000108068
347;boundary;100;0.0872403;0.0731546;0.131302
347;calc iter;100;1.26321;1.24615;1.28538
347;calc total;1;126.835;126.835;126.835
347;total;1;144.244;144.244;144.244
395;initialize;1;5.10287;5.10287;5.10287
395;async;100;0.0705777;0.0207583;0.269245
395;inner;100;1.09337;1.01906;1.15401
395;wait;100;5.69392e-05;2.4917e-05;8.3032e-05
395;boundary;100;0.0987353;0.0717889;0.127027
395;calc iter;100;1.26274;1.21653;1.38471
395;calc total;1;126.835;126.835;126.835
395;total;1;144.173;144.173;144.173
416;initialize;1;5.08723;5.08723;5.08723
416;async;100;0.0427443;0.0188415;0.160292
416;inner;100;1.14063;1.06153;1.16636
416;wait;100;4.06395e-05;2.3757e-05;7.8763e-05
416;boundary;100;0.0796181;0.0718366;0.126742
416;calc iter;100;1.26303;1.21196;1.35079
416;calc total;1;126.835;126.835;126.835
416;total;1;144.166;144.166;144.166
371;initialize;1;5.04867;5.04867;5.04867
371;async;100;0.0609826;0.0197717;0.0897297
371;inner;100;1.1218;1.07976;1.15904
371;wait;100;4.12636e-05;2.0041e-05;9.7862e-05
371;boundary;100;0.0806969;0.0722016;0.108426
371;calc iter;100;1.26353;1.24744;1.28717
371;calc total;1;126.835;126.835;126.835
371;total;1;144.127;144.127;144.127
348;initialize;1;5.16408;5.16408;5.16408
348;async;100;0.0442307;0.0217797;0.0800715
348;inner;100;1.1429;1.1118;1.16569
396;initialize;1;5.10291;5.10291;5.10291
396;async;100;0.0576344;0.0205946;0.115922
396;inner;100;1.13143;1.09163;1.16716
396;wait;100;3.51884e-05;1.8097e-05;5.925e-05
396;boundary;100;0.0737388;0.0717426;0.0916803
396;calc iter;100;1.26284;1.24822;1.29735
396;calc total;1;126.835;126.835;126.835
396;total;1;144.173;144.173;144.173
417;initialize;1;5.08791;5.08791;5.08791
417;async;100;0.0462337;0.0202298;0.237615
417;inner;100;1.13792;1.05143;1.16154
417;wait;100;3.84514e-05;2.0065e-05;0.000101164
417;boundary;100;0.0788034;0.0718463;0.125138
417;calc iter;100;1.263;1.22082;1.36092
417;calc total;1;126.835;126.835;126.835
417;total;1;144.166;144.166;144.166
372;initialize;1;5.04851;5.04851;5.04851
372;async;100;0.0785285;0.0215943;0.119312
372;inner;100;1.07046;1.01889;1.1512
372;wait;100;5.0786e-05;1.9417e-05;8.649e-05
372;boundary;100;0.113915;0.0722237;0.155226
372;calc iter;100;1.26295;1.23982;1.29901
372;calc total;1;126.835;126.835;126.835
372;total;1;144.127;144.127;144.127
348;wait;100;4.12174e-05;1.9277e-05;7.7562e-05
348;boundary;100;0.0761365;0.0726397;0.0945691
348;calc iter;100;1.26331;1.23972;1.30478
348;calc total;1;126.835;126.835;126.835
348;total;1;144.242;144.242;144.242
397;initialize;1;5.10292;5.10292;5.10292
397;async;100;0.0441928;0.0197353;0.101341
397;inner;100;1.13373;1.07883;1.18871
397;wait;100;4.3113e-05;2.5494e-05;7.1371e-05
397;boundary;100;0.0848146;0.0719163;0.117638
397;calc iter;100;1.26278;1.23907;1.29565
397;calc total;1;126.835;126.835;126.835
397;total;1;144.173;144.173;144.173
373;initialize;1;5.04856;5.04856;5.04856
373;async;100;0.0782258;0.021915;0.172538
373;inner;100;1.05975;0.997699;1.15165
373;wait;100;5.45153e-05;2.0226e-05;7.9502e-05
373;boundary;100;0.12479;0.0721388;0.165662
373;calc iter;100;1.26283;1.22277;1.34133
373;calc total;1;126.835;126.835;126.835
373;total;1;144.127;144.127;144.127
349;initialize;1;5.1641;5.1641;5.1641
349;async;100;0.0393107;0.0170384;0.105802
349;inner;100;1.1424;1.10008;1.16674
349;wait;100;5.45489e-05;2.4785e-05;7.7847e-05
349;boundary;100;0.0815564;0.0724659;0.112069
349;calc iter;100;1.26332;1.23054;1.31889
349;calc total;1;126.835;126.835;126.835
349;total;1;144.242;144.242;144.242
398;initialize;1;5.10298;5.10298;5.10298
398;async;100;0.0484104;0.0206511;0.131364
374;initialize;1;5.04857;5.04857;5.04857
374;async;100;0.0786066;0.0218815;0.182689
374;inner;100;1.06279;1.00567;1.15054
374;wait;100;5.05098e-05;1.9221e-05;7.7279e-05
374;boundary;100;0.121374;0.0723935;0.161718
374;calc iter;100;1.26282;1.21582;1.35227
374;calc total;1;126.835;126.835;126.835
374;total;1;144.127;144.127;144.127
350;initialize;1;5.16409;5.16409;5.16409
350;async;100;0.0383295;0.0217363;0.0679539
350;inner;100;1.14711;1.11554;1.16633
350;wait;100;4.63233e-05;2.2496e-05;6.694e-05
350;boundary;100;0.0778976;0.072838;0.0960354
350;calc iter;100;1.26339;1.23839;1.29535
350;calc total;1;126.835;126.835;126.835
350;total;1;144.242;144.242;144.242
398;inner;100;1.13424;1.08744;1.16545
398;wait;100;4.66675e-05;2.3604e-05;7.501e-05
398;boundary;100;0.0800769;0.0725443;0.102263
398;calc iter;100;1.26277;1.22645;1.32112
398;calc total;1;126.835;126.835;126.835
398;total;1;144.173;144.173;144.173
375;initialize;1;5.04855;5.04855;5.04855
375;async;100;0.0851007;0.0219936;0.182722
375;inner;100;1.05496;1.00329;1.14262
375;wait;100;6.14285e-05;3.336e-05;7.9479e-05
375;boundary;100;0.122725;0.0725713;0.158957
375;calc iter;100;1.26284;1.22158;1.34735
375;calc total;1;126.835;126.835;126.835
375;total;1;144.127;144.127;144.127
351;initialize;1;5.16555;5.16555;5.16555
351;async;100;0.0414491;0.0218149;0.0798
351;inner;100;1.12276;1.08637;1.15331
351;wait;100;5.99541e-05;3.1645e-05;0.000115384
351;boundary;100;0.0988902;0.075524;0.131207
351;calc iter;100;1.26316;1.23908;1.28519
351;calc total;1;126.835;126.835;126.835
351;total;1;144.244;144.244;144.244
399;initialize;1;5.10295;5.10295;5.10295
399;async;100;0.0617556;0.0208347;0.247507
399;inner;100;1.11655;1.02461;1.14839
399;wait;100;3.90373e-05;1.8102e-05;0.000102796
399;boundary;100;0.0843492;0.0726216;0.121497
399;calc iter;100;1.26269;1.21726;1.34925
399;calc total;1;126.835;126.835;126.835
399;total;1;144.173;144.173;144.173
376;initialize;1;5.04858;5.04858;5.04858
376;async;100;0.131385;0.0206672;0.249812
376;inner;100;1.0613;1.00737;1.13914
376;wait;100;2.64953e-05;1.7911e-05;6.8489e-05
376;boundary;100;0.0708969;0.0678724;0.0838098
376;calc iter;100;1.26361;1.20109;1.34102
376;calc total;1;126.835;126.835;126.835
376;total;1;144.127;144.127;144.127
352;initialize;1;5.16554;5.16554;5.16554
352;async;100;0.0454504;0.0214698;0.119362
352;inner;100;1.13662;1.08943;1.15908
352;wait;100;4.21907e-05;2.1721e-05;9.6114e-05
352;boundary;100;0.0813871;0.0714982;0.110729
352;calc iter;100;1.2635;1.24158;1.29464
352;calc total;1;126.835;126.835;126.835
352;total;1;144.244;144.244;144.244
400;initialize;1;5.10297;5.10297;5.10297
400;async;100;0.0543862;0.021814;0.211394
400;inner;100;1.13138;1.05073;1.16248
400;wait;100;3.7384e-05;1.8275e-05;8.4636e-05
400;boundary;100;0.0770785;0.0709444;0.0997488
400;calc iter;100;1.26288;1.22373;1.33556
400;calc total;1;126.835;126.835;126.835
400;total;1;144.173;144.173;144.173
377;initialize;1;5.04861;5.04861;5.04861
377;async;100;0.13283;0.0199752;0.249293
377;inner;100;1.06011;0.996431;1.13819
377;wait;100;3.22713e-05;2.4037e-05;0.000112558
377;boundary;100;0.0705802;0.0675545;0.0819943
377;calc iter;100;1.26356;1.20897;1.32775
377;calc total;1;126.835;126.835;126.835
377;total;1;144.127;144.127;144.127
353;initialize;1;5.16471;5.16471;5.16471
353;async;100;0.0509948;0.0216617;0.125735
353;inner;100;1.13146;1.07816;1.15058
353;wait;100;4.05443e-05;2.0072e-05;0.000117807
353;boundary;100;0.0809547;0.0707289;0.114118
353;calc iter;100;1.26345;1.24709;1.29384
353;calc total;1;126.835;126.835;126.835
353;total;1;144.243;144.243;144.243
401;initialize;1;5.10299;5.10299;5.10299
401;async;100;0.0570641;0.022127;0.175584
401;inner;100;1.12912;1.06308;1.16377
401;wait;100;3.57383e-05;1.7547e-05;7.6503e-05
401;boundary;100;0.0766549;0.0706295;0.0945326
401;calc iter;100;1.26288;1.23305;1.31819
401;calc total;1;126.835;126.835;126.835
401;total;1;144.173;144.173;144.173
378;initialize;1;5.04853;5.04853;5.04853
378;async;100;0.130631;0.0200142;0.210092
378;inner;100;1.06208;1.03339;1.13543
378;wait;100;2.73395e-05;1.7549e-05;8.4379e-05
378;boundary;100;0.0707878;0.0680811;0.075278
378;calc iter;100;1.26352;1.2289;1.3159
378;calc total;1;126.835;126.835;126.835
378;total;1;144.127;144.127;144.127
354;initialize;1;5.16436;5.16436;5.16436
354;async;100;0.0448334;0.0217358;0.152557
354;inner;100;1.14155;1.08381;1.16328
354;wait;100;3.64524e-05;2.3175e-05;6.8724e-05
354;boundary;100;0.077048;0.0702578;0.1088
354;calc iter;100;1.26347;1.19447;1.34754
354;calc total;1;126.835;126.835;126.835
354;total;1;144.243;144.243;144.243
402;initialize;1;5.10293;5.10293;5.10293
402;async;100;0.0573378;0.0220169;0.148684
402;inner;100;1.12914;1.07615;1.15643
402;wait;100;3.85603e-05;2.0865e-05;0.000111917
402;boundary;100;0.0763002;0.0716246;0.0901022
402;calc iter;100;1.26282;1.2387;1.29923
402;calc total;1;126.835;126.835;126.835
402;total;1;144.173;144.173;144.173
379;initialize;1;5.04858;5.04858;5.04858
379;async;100;0.128019;0.0206461;0.162143
379;inner;100;1.06232;1.03651;1.13182
379;wait;100;3.65535e-05;2.3891e-05;0.00012272
379;boundary;100;0.0730691;0.0692642;0.0896828
379;calc iter;100;1.26344;1.22945;1.28255
379;calc total;1;126.835;126.835;126.835
379;total;1;144.127;144.127;144.127
355;initialize;1;5.16553;5.16553;5.16553
355;async;100;0.0450449;0.0219232;0.111146
355;inner;100;1.14469;1.09521;1.16648
355;wait;100;3.03474e-05;1.835e-05;7.111e-05
355;boundary;100;0.0737067;0.0714758;0.0814548
355;calc iter;100;1.26347;1.23899;1.29485
355;calc total;1;126.835;126.835;126.835
355;total;1;144.244;144.244;144.244
403;initialize;1;5.10294;5.10294;5.10294
403;async;100;0.0587014;0.0220401;0.143874
403;inner;100;1.12771;1.07892;1.15803
403;wait;100;4.00113e-05;2.1482e-05;8.9016e-05
403;boundary;100;0.0763511;0.0722227;0.109136
403;calc iter;100;1.26281;1.24121;1.30727
403;calc total;1;126.835;126.835;126.835
403;total;1;144.173;144.173;144.173
380;initialize;1;5.04856;5.04856;5.04856
380;async;100;0.106428;0.0202912;0.145887
380;inner;100;1.07562;1.05196;1.1417
380;wait;100;3.83808e-05;2.353e-05;6.8679e-05
380;boundary;100;0.0811321;0.0725649;0.0929927
380;calc iter;100;1.26322;1.23462;1.28651
380;calc total;1;126.835;126.835;126.835
380;total;1;144.127;144.127;144.127
356;initialize;1;5.16403;5.16403;5.16403
356;async;100;0.0457197;0.0184306;0.0958197
356;inner;100;1.14294;1.10207;1.1678
356;wait;100;3.3841e-05;2.2473e-05;6.5232e-05
356;boundary;100;0.0748514;0.0724513;0.106184
356;calc iter;100;1.26354;1.23004;1.30315
356;calc total;1;126.835;126.835;126.835
356;total;1;144.242;144.242;144.242
404;initialize;1;5.10298;5.10298;5.10298
404;async;100;0.0508703;0.0186727;0.0925417
404;inner;100;1.12661;1.06783;1.1659
404;wait;100;4.14707e-05;1.929e-05;7.9353e-05
404;boundary;100;0.0853078;0.0716397;0.129842
404;calc iter;100;1.26283;1.24154;1.30932
404;calc total;1;126.835;126.835;126.835
404;total;1;144.173;144.173;144.173
381;initialize;1;5.04854;5.04854;5.04854
381;async;100;0.092153;0.020214;0.188283
381;inner;100;1.06361;1.02088;1.13903
381;wait;100;5.48317e-05;2.8742e-05;0.000108195
381;boundary;100;0.10686;0.0735696;0.151902
381;calc iter;100;1.26268;1.23031;1.32272
381;calc total;1;126.835;126.835;126.835
381;total;1;144.127;144.127;144.127
357;initialize;1;5.16403;5.16403;5.16403
357;async;100;0.0471068;0.0170535;0.16416
357;inner;100;1.14075;1.09387;1.16435
357;wait;100;4.04336e-05;1.9906e-05;6.885e-05
357;boundary;100;0.0756091;0.072486;0.102153
357;calc iter;100;1.26351;1.23104;1.33369
357;calc total;1;126.835;126.835;126.835
357;total;1;144.242;144.242;144.242
405;initialize;1;5.10296;5.10296;5.10296
405;async;100;0.0449628;0.0167098;0.150639
405;inner;100;1.12108;1.07919;1.16458
405;wait;100;4.89806e-05;2.2265e-05;8.5253e-05
405;boundary;100;0.0966566;0.0735298;0.128554
405;calc iter;100;1.26275;1.22451;1.31937
405;calc total;1;126.835;126.835;126.835
405;total;1;144.173;144.173;144.173
382;initialize;1;5.04864;5.04864;5.04864
382;async;100;0.0996253;0.0204435;0.182073
382;inner;100;1.06819;1.03756;1.13478
382;wait;100;5.42778e-05;3.0078e-05;0.000129862
382;boundary;100;0.0951022;0.0730435;0.129217
382;calc iter;100;1.26298;1.23113;1.32259
382;calc total;1;126.835;126.835;126.835
382;total;1;144.127;144.127;144.127
358;initialize;1;5.16291;5.16291;5.16291
358;async;100;0.0469118;0.0202413;0.0818951
358;inner;100;1.14203;1.11248;1.16329
358;wait;100;3.94954e-05;2.2025e-05;8.9746e-05
358;boundary;100;0.074549;0.0725717;0.0905199
358;calc iter;100;1.26353;1.23703;1.29686
358;calc total;1;126.835;126.835;126.835
358;total;1;144.241;144.241;144.241
406;initialize;1;5.10298;5.10298;5.10298
406;async;100;0.0486381;0.0184502;0.0811876
406;inner;100;1.12468;1.08213;1.16109
406;wait;100;4.47527e-05;2.2164e-05;8.0902e-05
406;boundary;100;0.08944;0.0728089;0.132558
406;calc iter;100;1.26281;1.24324;1.29343
406;calc total;1;126.835;126.835;126.835
406;total;1;144.173;144.173;144.173
383;initialize;1;5.04855;5.04855;5.04855
383;async;100;0.110177;0.0216913;0.251647
383;inner;100;1.06841;1.02052;1.13988
383;wait;100;4.13617e-05;1.9857e-05;0.000104262
383;boundary;100;0.084569;0.0711128;0.116046
383;calc iter;100;1.2632;1.23264;1.34338
383;calc total;1;126.835;126.835;126.835
383;total;1;144.127;144.127;144.127
359;initialize;1;5.16408;5.16408;5.16408
359;async;100;0.0446374;0.0191465;0.101733
359;inner;100;1.1273;1.08002;1.15285
359;wait;100;5.5506e-05;2.8497e-05;0.00010797
359;boundary;100;0.0913719;0.0729113;0.141299
359;calc iter;100;1.26337;1.22074;1.31343
359;calc total;1;126.835;126.835;126.835
359;total;1;144.242;144.242;144.242
407;initialize;1;5.10294;5.10294;5.10294
407;async;100;0.0509921;0.021967;0.160298
407;inner;100;1.10994;1.03666;1.14664
407;wait;100;5.4464e-05;2.8761e-05;0.00011325
407;boundary;100;0.101677;0.075788;0.148277
407;calc iter;100;1.26266;1.2211;1.35067
407;calc total;1;126.835;126.835;126.835
407;total;1;144.173;144.173;144.173
418;initialize;1;5.08852;5.08852;5.08852
418;async;100;0.0481186;0.0191149;0.284144
418;inner;100;1.1385;1.00469;1.1642
418;wait;100;3.65962e-05;2.2269e-05;7.9382e-05
418;boundary;100;0.0763211;0.0722834;0.119862
418;calc iter;100;1.26298;1.17727;1.40872
418;calc total;1;126.835;126.835;126.835
418;total;1;144.167;144.167;144.167
419;initialize;1;5.08788;5.08788;5.08788
419;async;100;0.0484192;0.0221364;0.208524
419;inner;100;1.13884;1.05903;1.16508
419;wait;100;3.34047e-05;1.9895e-05;7.5459e-05
419;boundary;100;0.0757044;0.0718981;0.131394
419;calc iter;100;1.263;1.23775;1.33948
419;calc total;1;126.835;126.835;126.835
419;total;1;144.166;144.166;144.166
420;initialize;1;5.08714;5.08714;5.08714
420;async;100;0.0406973;0.0202983;0.10032
420;inner;100;1.14254;1.07443;1.16946
420;wait;100;4.47842e-05;2.3861e-05;9.3634e-05
420;boundary;100;0.079903;0.0744916;0.117643
420;calc iter;100;1.26319;1.23561;1.32162
420;calc total;1;126.835;126.835;126.835
420;total;1;144.165;144.165;144.165
421;initialize;1;5.08715;5.08715;5.08715
421;async;100;0.0408503;0.0221372;0.107618
421;inner;100;1.14327;1.07245;1.16839
421;wait;100;3.38499e-05;1.7973e-05;5.9579e-05
421;boundary;100;0.0790267;0.0746035;0.118448
421;calc iter;100;1.26318;1.21638;1.32848
421;calc total;1;126.835;126.835;126.835
421;total;1;144.166;144.166;144.166
422;initialize;1;5.08716;5.08716;5.08716
422;async;100;0.0382677;0.0222833;0.149007
422;inner;100;1.14643;1.07126;1.16816
422;wait;100;3.31849e-05;1.809e-05;7.3841e-05
422;boundary;100;0.0784557;0.0747104;0.120418
422;calc iter;100;1.26319;1.23419;1.35876
422;calc total;1;126.835;126.835;126.835
422;total;1;144.165;144.165;144.165
504;initialize;1;5.09424;5.09424;5.09424
504;async;100;0.0666611;0.0201801;0.484441
504;inner;100;1.11441;0.887906;1.15184
504;wait;100;4.96902e-05;3.2158e-05;9.8564e-05
504;boundary;100;0.082397;0.073508;0.116361
504;calc iter;100;1.26352;1.09134;1.57634
504;calc total;1;126.835;126.835;126.835
504;total;1;144.172;144.172;144.172
432;initialize;1;5.11308;5.11308;5.11308
432;async;100;0.0571652;0.0214902;0.180148
432;inner;100;1.12757;1.01194;1.16134
432;wait;100;4.56125e-05;2.5305e-05;7.0034e-05
432;boundary;100;0.0786772;0.0727435;0.146135
432;calc iter;100;1.26346;1.21441;1.34978
432;calc total;1;126.835;126.835;126.835
432;total;1;144.191;144.191;144.191
456;initialize;1;5.07391;5.07391;5.07391
456;async;100;0.0555529;0.0188836;0.239362
456;inner;100;1.133;0.983335;1.18502
456;wait;100;2.59271e-05;1.8109e-05;4.2453e-05
456;boundary;100;0.0746541;0.0725006;0.0827367
456;calc iter;100;1.26324;1.22074;1.31165
456;calc total;1;126.835;126.835;126.835
456;total;1;144.152;144.152;144.152
480;initialize;1;4.65872;4.65872;4.65872
480;async;100;0.038331;0.0214135;0.19122
480;inner;100;1.14659;1.03493;1.1694
480;wait;100;4.79517e-05;2.0513e-05;7.4163e-05
480;boundary;100;0.0786013;0.0727904;0.154028
480;calc iter;100;1.26358;1.18387;1.36129
480;calc total;1;126.835;126.835;126.835
480;total;1;143.737;143.737;143.737
423;initialize;1;5.08719;5.08719;5.08719
423;async;100;0.0405272;0.0174862;0.162128
423;inner;100;1.12745;1.04907;1.15833
423;wait;100;5.27023e-05;1.7792e-05;0.000122565
423;boundary;100;0.094974;0.0761856;0.13316
423;calc iter;100;1.263;1.21488;1.34194
423;calc total;1;126.835;126.835;126.835
423;total;1;144.166;144.166;144.166
505;initialize;1;5.09515;5.09515;5.09515
505;async;100;0.0641868;0.0208863;0.412894
505;inner;100;1.11612;0.891385;1.15457
505;wait;100;4.2417e-05;2.1952e-05;7.5673e-05
505;boundary;100;0.0831748;0.074389;0.115976
505;calc iter;100;1.26352;1.09503;1.52895
505;calc total;1;126.835;126.835;126.835
505;total;1;144.173;144.173;144.173
433;initialize;1;5.11314;5.11314;5.11314
433;async;100;0.0596981;0.0211782;0.266986
433;inner;100;1.12468;1.01751;1.15741
433;wait;100;4.3327e-05;2.1315e-05;6.2136e-05
433;boundary;100;0.0790122;0.0719698;0.0902056
433;calc iter;100;1.26344;1.22302;1.35649
433;calc total;1;126.835;126.835;126.835
433;total;1;144.191;144.191;144.191
457;initialize;1;5.074;5.074;5.074
457;async;100;0.0513925;0.0203892;0.163706
457;inner;100;1.13633;1.02054;1.16047
457;wait;100;2.78517e-05;1.6226e-05;5.3228e-05
457;boundary;100;0.0754883;0.0723112;0.0975695
457;calc iter;100;1.26324;1.23574;1.30577
457;calc total;1;126.835;126.835;126.835
457;total;1;144.152;144.152;144.152
481;initialize;1;4.66447;4.66447;4.66447
481;async;100;0.0390003;0.0216414;0.228654
481;inner;100;1.1487;1.0497;1.16899
481;wait;100;4.06192e-05;2.3305e-05;7.8363e-05
481;boundary;100;0.0758443;0.0724742;0.101985
481;calc iter;100;1.26359;1.18007;1.38691
481;calc total;1;126.835;126.835;126.835
481;total;1;143.743;143.743;143.743
424;initialize;1;5.08791;5.08791;5.08791
424;async;100;0.0420534;0.0207568;0.24905
424;inner;100;1.14189;1.04819;1.16383
424;wait;100;3.79973e-05;2.0517e-05;0.000100299
424;boundary;100;0.0792914;0.0712204;0.131869
424;calc iter;100;1.26327;1.21074;1.37358
424;calc total;1;126.835;126.835;126.835
424;total;1;144.166;144.166;144.166
506;initialize;1;5.09515;5.09515;5.09515
506;async;100;0.0662864;0.020293;0.372243
506;inner;100;1.11526;0.854997;1.15365
506;wait;100;4.70462e-05;2.8303e-05;9.922e-05
506;boundary;100;0.0819056;0.0731081;0.105753
506;calc iter;100;1.2635;1.23782;1.32753
506;calc total;1;126.835;126.835;126.835
506;total;1;144.173;144.173;144.173
434;initialize;1;5.11314;5.11314;5.11314
434;async;100;0.0643151;0.02144;0.362937
434;inner;100;1.12105;0.960137;1.1583
434;wait;100;3.68956e-05;2.2712e-05;7.298e-05
434;boundary;100;0.078095;0.0723441;0.110279
434;calc iter;100;1.26349;1.1575;1.41956
434;calc total;1;126.835;126.835;126.835
434;total;1;144.191;144.191;144.191
458;initialize;1;5.07403;5.07403;5.07403
458;async;100;0.0514863;0.0214856;0.266881
458;inner;100;1.132;1.00425;1.15835
458;wait;100;4.15439e-05;2.0098e-05;9.3551e-05
458;boundary;100;0.0796661;0.0725168;0.107973
458;calc iter;100;1.2632;1.22097;1.34393
458;calc total;1;126.835;126.835;126.835
458;total;1;144.152;144.152;144.152
482;initialize;1;4.65792;4.65792;4.65792
482;async;100;0.0373139;0.0194055;0.308872
482;inner;100;1.14903;0.972121;1.1715
482;wait;100;4.4466e-05;2.2861e-05;7.5414e-05
482;boundary;100;0.0771435;0.0728928;0.116491
482;calc iter;100;1.26354;1.19995;1.37105
482;calc total;1;126.835;126.835;126.835
482;total;1;143.737;143.737;143.737
425;initialize;1;5.08739;5.08739;5.08739
425;async;100;0.0474332;0.0216345;0.303388
425;inner;100;1.13837;0.998406;1.15969
425;wait;100;3.97937e-05;2.0215e-05;8.0662e-05
425;boundary;100;0.0774024;0.0709448;0.1342
425;calc iter;100;1.26325;1.16058;1.43604
425;calc total;1;126.835;126.835;126.835
425;total;1;144.166;144.166;144.166
507;initialize;1;5.09521;5.09521;5.09521
507;async;100;0.0642017;0.0200198;0.569696
507;inner;100;1.11483;0.811299;1.15397
507;wait;100;4.91465e-05;2.5499e-05;7.7358e-05
507;boundary;100;0.0844072;0.0744301;0.11782
507;calc iter;100;1.26349;1.185;1.46361
507;calc total;1;126.835;126.835;126.835
507;total;1;144.173;144.173;144.173
435;initialize;1;5.11318;5.11318;5.11318
435;async;100;0.058818;0.0201809;0.22447
435;inner;100;1.12564;1.03849;1.15845
435;wait;100;3.98487e-05;2.0536e-05;6.6884e-05
435;boundary;100;0.0789791;0.0726402;0.110629
435;calc iter;100;1.26348;1.22052;1.33827
435;calc total;1;126.835;126.835;126.835
435;total;1;144.191;144.191;144.191
[truncated: 362,984 more chars]
