# Supplementary material for: A Halo abstraction for distributed n-dimensional structured grids within the C++ PGAS library DASH
Source: PeerJ Comput Sci. 2023 Feb 3;9:e1203. doi: 10.7717/peerj-cs.1203 (PMC10280232; doi:10.7717/peerj-cs.1203)
Supplement: Supplemental Information 2 [file peerj-cs-09-1203-s002.gz › raw_haswell/res_3d/weak/dash_heat3d_n64_c24_6000_21918161.out]

DASH
InitEnergy=125.00000
EndEnergy=125.00000
DiffEnergy=-0.00000
Matrixspec: 6000 x 6000 x 6000
Iterations: 100
# unit_id;function_name;num_calls;avg_runtime;min_runtime;max_runtime
0;initialize;1;9.93091;9.93091;9.93091
0;async;100;0.06810;0.01842;0.11648
0;inner;100;1.10265;1.05407;1.15973
0;wait;100;0.00006;0.00003;0.00010
0;boundary;100;0.08794;0.06231;0.11486
0;calc iter;100;1.25876;1.22004;1.28981
0;calc total;1;126.07685;126.07685;126.07685
0;total;1;150.96915;150.96915;150.96915
1;initialize;1;9.95218;9.95218;9.95218
1;async;100;0.0689674;0.0187125;0.18099
1;inner;100;1.09582;1.04689;1.16155
1;wait;100;5.5912e-05;2.5716e-05;7.9007e-05
1;boundary;100;0.0938664;0.0618145;0.122738
1;calc iter;100;1.25871;1.1924;1.32564
1;calc total;1;126.077;126.077;126.077
1;total;1;150.99;150.99;150.99
2;initialize;1;9.93322;9.93322;9.93322
2;async;100;0.0650879;0.0227835;0.200443
2;inner;100;1.09292;1.02389;1.16325
2;wait;100;6.37183e-05;3.5482e-05;7.9107e-05
2;boundary;100;0.100563;0.0614859;0.135665
2;calc iter;100;1.25864;1.19287;1.35039
2;calc total;1;126.077;126.077;126.077
2;total;1;150.971;150.971;150.971
3;initialize;1;9.93214;9.93214;9.93214
3;async;100;0.0638704;0.0168906;0.173933
3;inner;100;1.08747;1.04381;1.16202
3;wait;100;6.83063e-05;4.1638e-05;8.5478e-05
3;boundary;100;0.107175;0.0618535;0.125059
3;calc iter;100;1.25859;1.19877;1.32901
3;calc total;1;126.077;126.077;126.077
3;total;1;150.97;150.97;150.97
4;initialize;1;9.95219;9.95219;9.95219
4;async;100;0.0728349;0.0184077;0.144585
4;inner;100;1.10774;1.02161;1.16118
4;wait;100;4.65313e-05;2.5489e-05;8.2807e-05
4;boundary;100;0.0782043;0.0614411;0.138386
4;calc iter;100;1.25883;1.2007;1.31108
4;calc total;1;126.077;126.077;126.077
4;total;1;150.99;150.99;150.99
5;initialize;1;9.93586;9.93586;9.93586
5;async;100;0.0773132;0.0214388;0.174076
5;inner;100;1.10766;1.01714;1.15933
5;wait;100;4.42255e-05;2.389e-05;8.5076e-05
5;boundary;100;0.0738682;0.0614434;0.142618
5;calc iter;100;1.25889;1.18421;1.34173
5;calc total;1;126.077;126.077;126.077
5;total;1;150.974;150.974;150.974
6;initialize;1;9.95218;9.95218;9.95218
6;async;100;0.0801601;0.0218535;0.184279
6;inner;100;1.1084;1.03483;1.15584
6;wait;100;4.07642e-05;2.5046e-05;0.000125815
6;boundary;100;0.0703211;0.0599272;0.129416
6;calc iter;100;1.25892;1.19333;1.34018
6;calc total;1;126.077;126.077;126.077
6;total;1;150.99;150.99;150.99
7;initialize;1;9.95214;9.95214;9.95214
7;async;100;0.0790563;0.0162974;0.217763
7;inner;100;1.1143;1.04109;1.16265
7;wait;100;3.91517e-05;2.3968e-05;6.7331e-05
7;boundary;100;0.0656066;0.0597363;0.112999
7;calc iter;100;1.259;1.17415;1.32411
7;calc total;1;126.077;126.077;126.077
7;total;1;150.99;150.99;150.99
8;initialize;1;9.94405;9.94405;9.94405
8;async;100;0.106049;0.0200254;0.175893
8;inner;100;1.09288;1.04373;1.16195
8;wait;100;3.7562e-05;2.7462e-05;8.7693e-05
8;boundary;100;0.0603244;0.0579613;0.081517
8;calc iter;100;1.2593;1.22049;1.28312
8;calc total;1;126.077;126.077;126.077
8;total;1;150.982;150.982;150.982
9;initialize;1;9.94137;9.94137;9.94137
9;async;100;0.100365;0.0187789;0.227569
9;inner;100;1.09839;1.01215;1.16135
9;wait;100;3.57698e-05;2.4256e-05;7.0077e-05
9;boundary;100;0.0604443;0.0580078;0.0810266
9;calc iter;100;1.25924;1.18585;1.32078
9;calc total;1;126.077;126.077;126.077
9;total;1;150.98;150.98;150.98
10;initialize;1;9.94503;9.94503;9.94503
10;async;100;0.0963382;0.0182824;0.304268
10;inner;100;1.10036;0.981335;1.16085
10;wait;100;3.67215e-05;2.8129e-05;8.2349e-05
10;boundary;100;0.0623805;0.0581989;0.114941
10;calc iter;100;1.25911;1.15129;1.4006
10;calc total;1;126.077;126.077;126.077
10;total;1;150.983;150.983;150.983
11;initialize;1;9.95218;9.95218;9.95218
11;async;100;0.0910774;0.0174616;0.235801
11;inner;100;1.10506;1.01697;1.16004
11;wait;100;3.35912e-05;2.3275e-05;8.4913e-05
11;boundary;100;0.0628859;0.0595151;0.0775034
11;calc iter;100;1.25905;1.1912;1.33031
11;calc total;1;126.077;126.077;126.077
11;total;1;150.99;150.99;150.99
12;initialize;1;9.95219;9.95219;9.95219
12;async;100;0.0596641;0.0192563;0.169142
12;inner;100;1.07171;1.00916;1.16166
12;wait;100;5.98701e-05;2.829e-05;8.6776e-05
12;boundary;100;0.127964;0.0627711;0.136869
12;calc iter;100;1.2594;1.19201;1.30597
12;calc total;1;126.077;126.077;126.077
12;total;1;150.99;150.99;150.99
13;initialize;1;9.94314;9.94314;9.94314
13;async;100;0.0575084;0.018887;0.258804
13;inner;100;1.08378;0.942586;1.16644
13;wait;100;5.79572e-05;3.2296e-05;7.5823e-05
13;boundary;100;0.118162;0.0624218;0.147461
13;calc iter;100;1.25951;1.11136;1.40453
13;calc total;1;126.077;126.077;126.077
13;total;1;150.981;150.981;150.981
14;initialize;1;9.94832;9.94832;9.94832
14;async;100;0.0612939;0.0195098;0.18299
14;inner;100;1.08923;0.975342;1.1607
14;wait;100;4.60477e-05;2.3482e-05;0.000111968
14;boundary;100;0.109006;0.0630056;0.138478
14;calc iter;100;1.25958;1.1924;1.35329
14;calc total;1;126.077;126.077;126.077
14;total;1;150.987;150.987;150.987
15;initialize;1;9.95217;9.95217;9.95217
15;async;100;0.0580496;0.0170759;0.164167
15;inner;100;1.10204;0.998557;1.24985
15;wait;100;5.26958e-05;2.8428e-05;7.4266e-05
15;boundary;100;0.0994907;0.0632381;0.132756
15;calc iter;100;1.25964;1.19028;1.39019
15;calc total;1;126.077;126.077;126.077
15;total;1;150.99;150.99;150.99
16;initialize;1;9.95222;9.95222;9.95222
16;async;100;0.105956;0.0193097;0.156774
16;inner;100;1.09156;1.03766;1.15609
16;wait;100;2.51229e-05;1.7517e-05;0.000127465
16;boundary;100;0.0626208;0.059764;0.103964
16;calc iter;100;1.26016;1.23262;1.29526
16;calc total;1;126.077;126.077;126.077
16;total;1;150.99;150.99;150.99
48;initialize;1;9.71999;9.71999;9.71999
48;async;100;0.128429;0.0163394;0.195296
48;inner;100;1.06927;1.02272;1.15666
48;wait;100;3.01553e-05;1.8228e-05;7.6214e-05
48;boundary;100;0.0603826;0.0580845;0.078608
48;calc iter;100;1.25811;1.18794;1.31574
48;calc total;1;126.077;126.077;126.077
48;total;1;150.756;150.756;150.756
17;initialize;1;9.95219;9.95219;9.95219
17;async;100;0.0881005;0.0188205;0.232309
17;inner;100;1.10996;1.02471;1.16397
17;wait;100;2.63177e-05;1.6724e-05;7.4031e-05
17;boundary;100;0.0619757;0.059815;0.10538
17;calc iter;100;1.26007;1.15176;1.36243
17;calc total;1;126.077;126.077;126.077
17;total;1;150.99;150.99;150.99
24;initialize;1;9.70405;9.70405;9.70405
24;async;100;0.0361388;0.018678;0.128165
24;inner;100;1.14874;1.07688;1.19156
24;wait;100;2.7745e-05;2.0104e-05;5.2347e-05
24;boundary;100;0.0758596;0.060936;0.0968859
24;calc iter;100;1.26077;1.23084;1.30091
24;calc total;1;126.077;126.077;126.077
24;total;1;150.736;150.736;150.736
72;initialize;1;9.74753;9.74753;9.74753
72;async;100;0.0613726;0.0167783;0.198173
72;inner;100;1.10628;1.05653;1.16037
72;wait;100;4.87974e-05;2.1363e-05;7.2504e-05
72;boundary;100;0.0890433;0.0608168;0.119784
72;calc iter;100;1.25675;1.21166;1.3479
72;calc total;1;126.077;126.077;126.077
72;total;1;150.787;150.787;150.787
49;initialize;1;9.72005;9.72005;9.72005
49;async;100;0.129535;0.0174937;0.199063
49;inner;100;1.06904;1.01865;1.15282
49;wait;100;2.82336e-05;1.8395e-05;9.469e-05
49;boundary;100;0.059405;0.0574073;0.0710527
49;calc iter;100;1.25801;1.22816;1.28172
49;calc total;1;126.077;126.077;126.077
49;total;1;150.756;150.756;150.756
18;initialize;1;9.94771;9.94771;9.94771
18;async;100;0.0816981;0.0198616;0.267872
18;inner;100;1.11005;1.02185;1.18532
18;wait;100;3.14344e-05;1.7983e-05;8.7434e-05
18;boundary;100;0.0681164;0.0597357;0.130022
18;calc iter;100;1.2599;1.15103;1.42717
18;calc total;1;126.077;126.077;126.077
18;total;1;150.986;150.986;150.986
25;initialize;1;9.70408;9.70408;9.70408
25;async;100;0.0394273;0.0172443;0.231311
25;inner;100;1.15408;1.04893;1.20215
25;wait;100;2.8724e-05;2.2834e-05;6.8388e-05
25;boundary;100;0.0671067;0.0614939;0.0857844
25;calc iter;100;1.26064;1.20079;1.35994
25;calc total;1;126.077;126.077;126.077
25;total;1;150.736;150.736;150.736
73;initialize;1;9.74756;9.74756;9.74756
73;async;100;0.0581328;0.0169727;0.11551
73;inner;100;1.10347;1.04996;1.16241
73;wait;100;6.00714e-05;2.1012e-05;7.924e-05
73;boundary;100;0.095026;0.0620998;0.125502
73;calc iter;100;1.25669;1.22872;1.29335
73;calc total;1;126.077;126.077;126.077
73;total;1;150.787;150.787;150.787
50;initialize;1;9.69934;9.69934;9.69934
50;async;100;0.121453;0.0153513;0.196775
50;inner;100;1.07545;1.0208;1.1585
50;wait;100;2.74903e-05;1.6698e-05;4.5208e-05
50;boundary;100;0.0611175;0.0583557;0.140996
50;calc iter;100;1.25804;1.19124;1.40191
50;calc total;1;126.077;126.077;126.077
50;total;1;150.736;150.736;150.736
19;initialize;1;9.9522;9.9522;9.9522
19;async;100;0.0736267;0.0190588;0.252997
19;inner;100;1.11005;1.02276;1.17097
19;wait;100;4.08284e-05;2.2139e-05;9.3625e-05
19;boundary;100;0.0760614;0.0608346;0.103223
19;calc iter;100;1.25978;1.15136;1.37903
19;calc total;1;126.077;126.077;126.077
19;total;1;150.99;150.99;150.99
26;initialize;1;9.70409;9.70409;9.70409
26;async;100;0.0316696;0.0187793;0.393215
26;inner;100;1.16021;0.986354;1.18956
26;wait;100;3.60018e-05;1.975e-05;7.2714e-05
26;boundary;100;0.0686009;0.0629955;0.121983
26;calc iter;100;1.26052;1.15956;1.50161
26;calc total;1;126.077;126.077;126.077
26;total;1;150.736;150.736;150.736
74;initialize;1;9.74752;9.74752;9.74752
74;async;100;0.0566608;0.0133923;0.146851
74;inner;100;1.10429;1.05818;1.23584
74;wait;100;5.20679e-05;1.9488e-05;7.7769e-05
74;boundary;100;0.0956755;0.058939;0.122101
74;calc iter;100;1.25668;1.19061;1.35536
74;calc total;1;126.077;126.077;126.077
74;total;1;150.787;150.787;150.787
51;initialize;1;9.70099;9.70099;9.70099
51;async;100;0.12516;0.0161655;0.195657
51;inner;100;1.07267;1.02053;1.15414
51;wait;100;3.24698e-05;1.8091e-05;0.000105782
51;boundary;100;0.060086;0.0578509;0.0667992
51;calc iter;100;1.25795;1.22498;1.28171
51;calc total;1;126.077;126.077;126.077
51;total;1;150.737;150.737;150.737
20;initialize;1;9.93753;9.93753;9.93753
20;async;100;0.0719967;0.0193363;0.214249
27;initialize;1;9.70415;9.70415;9.70415
27;async;100;0.0260051;0.018925;0.293812
27;inner;100;1.15583;1.05234;1.18783
27;wait;100;5.72338e-05;3.2427e-05;8.1088e-05
27;boundary;100;0.078506;0.0625829;0.122337
27;calc iter;100;1.2604;1.20105;1.42342
27;calc total;1;126.077;126.077;126.077
27;total;1;150.736;150.736;150.736
75;initialize;1;9.74754;9.74754;9.74754
75;async;100;0.0569983;0.0131092;0.12624
75;inner;100;1.10241;1.05169;1.16133
75;wait;100;5.33203e-05;2.5313e-05;7.4631e-05
75;boundary;100;0.0972211;0.0622149;0.12467
75;calc iter;100;1.25668;1.20947;1.32556
75;calc total;1;126.077;126.077;126.077
75;total;1;150.787;150.787;150.787
52;initialize;1;9.72003;9.72003;9.72003
52;async;100;0.0990099;0.017563;0.205848
52;inner;100;1.08077;1.02933;1.15348
52;wait;100;4.31074e-05;2.5328e-05;8.2964e-05
52;boundary;100;0.0778114;0.0609283;0.117166
52;calc iter;100;1.25764;1.18416;1.33752
52;calc total;1;126.077;126.077;126.077
52;total;1;150.756;150.756;150.756
20;inner;100;1.11227;1.0536;1.16443
20;wait;100;4.05139e-05;2.1811e-05;7.9318e-05
20;boundary;100;0.0755039;0.0622414;0.0999853
20;calc iter;100;1.25982;1.2017;1.34037
20;calc total;1;126.077;126.077;126.077
20;total;1;150.976;150.976;150.976
28;initialize;1;9.69874;9.69874;9.69874
28;async;100;0.0288171;0.0162335;0.2232
28;inner;100;1.15386;1.01744;1.18495
28;wait;100;4.92423e-05;3.5239e-05;0.000100378
28;boundary;100;0.077677;0.0625208;0.136186
28;calc iter;100;1.26041;1.17802;1.40208
28;calc total;1;126.077;126.077;126.077
28;total;1;150.73;150.73;150.73
76;initialize;1;9.74754;9.74754;9.74754
76;async;100;0.0713184;0.0168354;0.12716
76;inner;100;1.11301;1.08211;1.15347
76;wait;100;4.90392e-05;3.1391e-05;9.9556e-05
76;boundary;100;0.0725614;0.0634078;0.0975485
76;calc iter;100;1.25694;1.22482;1.28654
76;calc total;1;126.077;126.077;126.077
76;total;1;150.787;150.787;150.787
53;initialize;1;9.69094;9.69094;9.69094
53;async;100;0.100491;0.0168248;0.184902
53;inner;100;1.07671;1.0209;1.1485
53;wait;100;4.72293e-05;2.2581e-05;0.000121506
53;boundary;100;0.080355;0.0611059;0.127643
53;calc iter;100;1.2576;1.17348;1.30962
53;calc total;1;126.077;126.077;126.077
53;total;1;150.727;150.727;150.727
21;initialize;1;9.94987;9.94987;9.94987
21;async;100;0.0745072;0.0158593;0.254196
21;inner;100;1.11665;1.04545;1.16885
21;wait;100;3.2603e-05;2.3004e-05;6.376e-05
21;boundary;100;0.068702;0.0629908;0.126294
21;calc iter;100;1.2599;1.19096;1.38273
21;calc total;1;126.077;126.077;126.077
21;total;1;150.988;150.988;150.988
29;initialize;1;9.70404;9.70404;9.70404
29;async;100;0.0336615;0.0137209;0.221909
29;inner;100;1.15548;1.00776;1.18253
29;wait;100;4.32898e-05;2.4047e-05;0.000102532
29;boundary;100;0.0713171;0.0635569;0.152081
29;calc iter;100;1.2605;1.18337;1.46033
29;calc total;1;126.077;126.077;126.077
29;total;1;150.736;150.736;150.736
77;initialize;1;9.74754;9.74754;9.74754
77;async;100;0.0691941;0.0162995;0.126371
77;inner;100;1.11774;1.08573;1.15793
77;wait;100;5.88849e-05;4.5894e-05;0.00012196
77;boundary;100;0.0699793;0.0623668;0.101182
77;calc iter;100;1.25697;1.22232;1.28917
77;calc total;1;126.077;126.077;126.077
77;total;1;150.787;150.787;150.787
96;initialize;1;9.69929;9.69929;9.69929
96;async;100;0.056079;0.0178018;0.183377
96;inner;100;1.11893;1.06933;1.16189
96;wait;100;5.35045e-05;2.6095e-05;8.6543e-05
96;boundary;100;0.0832401;0.062351;0.10599
96;calc iter;100;1.25831;1.19165;1.32267
96;calc total;1;126.077;126.077;126.077
96;total;1;150.731;150.731;150.731
54;initialize;1;9.68093;9.68093;9.68093
54;async;100;0.0953727;0.0173224;0.201573
54;inner;100;1.08825;1.04188;1.15849
54;wait;100;3.70313e-05;2.243e-05;6.5603e-05
54;boundary;100;0.0740192;0.0611696;0.113941
54;calc iter;100;1.25768;1.1953;1.33281
54;calc total;1;126.077;126.077;126.077
54;total;1;150.717;150.717;150.717
22;initialize;1;9.93902;9.93902;9.93902
22;async;100;0.078934;0.0194449;0.167403
22;inner;100;1.11718;1.05107;1.16646
22;wait;100;3.34836e-05;2.5692e-05;6.4907e-05
22;boundary;100;0.0638627;0.0608076;0.100873
22;calc iter;100;1.26001;1.19201;1.31153
22;calc total;1;126.077;126.077;126.077
22;total;1;150.977;150.977;150.977
30;initialize;1;9.70407;9.70407;9.70407
30;async;100;0.041461;0.0185914;0.111879
30;inner;100;1.15077;1.02496;1.18321
30;wait;100;3.54868e-05;2.4562e-05;0.00010502
30;boundary;100;0.0683296;0.0618437;0.137708
30;calc iter;100;1.26059;1.19484;1.31892
30;calc total;1;126.077;126.077;126.077
30;total;1;150.736;150.736;150.736
78;initialize;1;9.74741;9.74741;9.74741
78;async;100;0.0744298;0.0168881;0.262159
78;inner;100;1.11152;1.02711;1.15258
78;wait;100;4.7357e-05;3.0589e-05;0.000128439
78;boundary;100;0.0709466;0.0610995;0.0962172
78;calc iter;100;1.25695;1.19685;1.35041
78;calc total;1;126.077;126.077;126.077
78;total;1;150.787;150.787;150.787
97;initialize;1;9.69933;9.69933;9.69933
97;async;100;0.0603067;0.0175853;0.105338
97;inner;100;1.10535;1.04212;1.15938
97;wait;100;6.50415e-05;2.1792e-05;0.000106918
97;boundary;100;0.0925163;0.0618088;0.144729
97;calc iter;100;1.25824;1.2151;1.3019
97;calc total;1;126.077;126.077;126.077
97;total;1;150.731;150.731;150.731
55;initialize;1;9.72004;9.72004;9.72004
55;async;100;0.110321;0.0169245;0.178073
55;inner;100;1.07961;1.04034;1.15047
55;wait;100;4.18368e-05;2.013e-05;0.000116323
55;boundary;100;0.0677715;0.0604463;0.0846528
55;calc iter;100;1.25774;1.20171;1.29527
55;calc total;1;126.077;126.077;126.077
55;total;1;150.756;150.756;150.756
23;initialize;1;9.94648;9.94648;9.94648
23;async;100;0.0926526;0.019416;0.178727
23;inner;100;1.10465;1.04949;1.16325
23;wait;100;2.48538e-05;1.7576e-05;9.3004e-05
23;boundary;100;0.0627542;0.0601801;0.0932387
23;calc iter;100;1.26009;1.21124;1.28987
23;calc total;1;126.077;126.077;126.077
23;total;1;150.985;150.985;150.985
31;initialize;1;9.70406;9.70406;9.70406
31;async;100;0.0494489;0.0170555;0.149805
31;inner;100;1.14141;1.02895;1.18042
31;wait;100;3.14726e-05;2.2296e-05;0.00011874
31;boundary;100;0.0697932;0.0607451;0.126089
31;calc iter;100;1.26068;1.17216;1.31776
31;calc total;1;126.077;126.077;126.077
31;total;1;150.736;150.736;150.736
79;initialize;1;9.74189;9.74189;9.74189
79;async;100;0.0719855;0.0183224;0.125996
79;inner;100;1.11901;1.08762;1.16167
79;wait;100;3.35762e-05;2.2818e-05;5.4528e-05
79;boundary;100;0.0659926;0.0619263;0.0840782
79;calc iter;100;1.25703;1.21618;1.28366
79;calc total;1;126.077;126.077;126.077
79;total;1;150.782;150.782;150.782
98;initialize;1;9.69931;9.69931;9.69931
98;async;100;0.0528617;0.0130304;0.164068
98;inner;100;1.11851;1.08492;1.17086
98;wait;100;6.54621e-05;3.0741e-05;8.3989e-05
98;boundary;100;0.0868316;0.0616111;0.105017
98;calc iter;100;1.25827;1.20433;1.33874
98;calc total;1;126.077;126.077;126.077
98;total;1;150.731;150.731;150.731
56;initialize;1;9.72006;9.72006;9.72006
56;async;100;0.0852357;0.0169475;0.144504
56;inner;100;1.05992;1.00864;1.15608
56;wait;100;5.93179e-05;4.0243e-05;7.9372e-05
56;boundary;100;0.112015;0.0609695;0.12826
56;calc iter;100;1.25723;1.2106;1.28839
56;calc total;1;126.077;126.077;126.077
56;total;1;150.756;150.756;150.756
32;initialize;1;9.70407;9.70407;9.70407
32;async;100;0.0322393;0.0168606;0.0805621
32;inner;100;1.16066;1.07971;1.20101
32;wait;100;3.39907e-05;2.0544e-05;5.8752e-05
32;boundary;100;0.0676491;0.0624529;0.135268
32;calc iter;100;1.26058;1.18288;1.36786
32;calc total;1;126.077;126.077;126.077
32;total;1;150.736;150.736;150.736
80;initialize;1;9.74754;9.74754;9.74754
80;async;100;0.0831228;0.0158088;0.14637
80;inner;100;1.11281;1.07472;1.19062
80;wait;100;3.28588e-05;2.1423e-05;6.1894e-05
80;boundary;100;0.0612938;0.058824;0.0855716
80;calc iter;100;1.25726;1.18683;1.35515
80;calc total;1;126.077;126.077;126.077
80;total;1;150.787;150.787;150.787
99;initialize;1;9.6959;9.6959;9.6959
99;async;100;0.0569788;0.0150847;0.139149
99;inner;100;1.10146;1.04654;1.2309
99;wait;100;6.31983e-05;2.3358e-05;9.8384e-05
99;boundary;100;0.0996859;0.0620064;0.131629
99;calc iter;100;1.25819;1.20224;1.39496
99;calc total;1;126.077;126.077;126.077
99;total;1;150.728;150.728;150.728
57;initialize;1;9.7163;9.7163;9.7163
57;async;100;0.088388;0.0170129;0.162483
57;inner;100;1.05;0.971714;1.15219
57;wait;100;5.54018e-05;2.9531e-05;7.9276e-05
57;boundary;100;0.118669;0.0617209;0.14341
57;calc iter;100;1.25711;1.19021;1.33197
57;calc total;1;126.077;126.077;126.077
57;total;1;150.753;150.753;150.753
33;initialize;1;9.7;9.7;9.7
33;async;100;0.0305557;0.0187236;0.21678
33;inner;100;1.15293;1.05876;1.18232
33;wait;100;4.79726e-05;2.5098e-05;9.8078e-05
33;boundary;100;0.0768806;0.063609;0.097055
33;calc iter;100;1.26042;1.20758;1.35758
33;calc total;1;126.077;126.077;126.077
33;total;1;150.732;150.732;150.732
81;initialize;1;9.74751;9.74751;9.74751
81;async;100;0.0841056;0.0161655;0.145558
81;inner;100;1.11148;1.07546;1.16133
81;wait;100;3.79387e-05;2.4457e-05;9.8474e-05
81;boundary;100;0.0615658;0.059289;0.0681241
81;calc iter;100;1.25719;1.23339;1.28335
81;calc total;1;126.077;126.077;126.077
81;total;1;150.787;150.787;150.787
100;initialize;1;9.69743;9.69743;9.69743
100;async;100;0.0703262;0.0177134;0.135982
100;inner;100;1.11042;1.04094;1.14931
100;wait;100;5.897e-05;3.7389e-05;0.000121829
100;boundary;100;0.0775656;0.0619273;0.135426
100;calc iter;100;1.25837;1.2023;1.32806
100;calc total;1;126.077;126.077;126.077
100;total;1;150.729;150.729;150.729
58;initialize;1;9.71174;9.71174;9.71174
58;async;100;0.09033;0.017449;0.254313
58;inner;100;1.05127;1.00478;1.15136
58;wait;100;5.7637e-05;3.0716e-05;0.000124695
58;boundary;100;0.11545;0.0611303;0.128704
58;calc iter;100;1.25711;1.21614;1.36476
58;calc total;1;126.077;126.077;126.077
58;total;1;150.748;150.748;150.748
34;initialize;1;9.70332;9.70332;9.70332
34;async;100;0.0213817;0.0151306;0.151329
34;inner;100;1.1537;1.05926;1.32288
34;wait;100;4.83589e-05;2.4104e-05;7.3972e-05
34;boundary;100;0.0852185;0.0624226;0.0932755
34;calc iter;100;1.26035;1.17563;1.43568
34;calc total;1;126.077;126.077;126.077
34;total;1;150.735;150.735;150.735
82;initialize;1;9.7475;9.7475;9.7475
82;async;100;0.0843276;0.0167322;0.17663
82;inner;100;1.11043;1.05208;1.15902
82;wait;100;3.38896e-05;2.119e-05;9.8147e-05
82;boundary;100;0.0623666;0.0598124;0.0913681
82;calc iter;100;1.25716;1.1749;1.3201
82;calc total;1;126.077;126.077;126.077
82;total;1;150.787;150.787;150.787
59;initialize;1;9.72003;9.72003;9.72003
59;async;100;0.0828069;0.0176581;0.151953
59;inner;100;1.05696;0.980818;1.15438
59;wait;100;5.62574e-05;2.1732e-05;7.9679e-05
59;boundary;100;0.117302;0.0614903;0.148377
59;calc iter;100;1.25713;1.19254;1.32634
59;calc total;1;126.077;126.077;126.077
59;total;1;150.756;150.756;150.756
35;initialize;1;9.70406;9.70406;9.70406
35;async;100;0.0194907;0.0136134;0.221058
35;inner;100;1.14101;1.06676;1.18821
35;wait;100;5.68694e-05;3.0171e-05;9.4177e-05
35;boundary;100;0.0996856;0.0630918;0.110482
35;calc iter;100;1.26025;1.19856;1.36923
35;calc total;1;126.077;126.077;126.077
35;total;1;150.736;150.736;150.736
83;initialize;1;9.74752;9.74752;9.74752
83;async;100;0.0792856;0.0154741;0.142782
83;inner;100;1.11539;1.0778;1.16322
83;wait;100;2.88651e-05;1.7763e-05;6.6121e-05
83;boundary;100;0.0624603;0.0598721;0.0753392
83;calc iter;100;1.25716;1.19211;1.32688
83;calc total;1;126.077;126.077;126.077
83;total;1;150.787;150.787;150.787
60;initialize;1;9.68488;9.68488;9.68488
60;async;100;0.0747006;0.0173785;0.15069
60;inner;100;1.12035;1.06305;1.16423
60;wait;100;3.82216e-05;2.4171e-05;6.0666e-05
60;boundary;100;0.0617549;0.0591172;0.0745318
60;calc iter;100;1.25684;1.22143;1.29336
60;calc total;1;126.077;126.077;126.077
60;total;1;150.721;150.721;150.721
36;initialize;1;9.70407;9.70407;9.70407
36;async;100;0.0946768;0.0177414;0.205129
36;inner;100;1.10402;1.04983;1.1648
36;wait;100;3.79766e-05;2.2029e-05;6.8614e-05
36;boundary;100;0.0607332;0.0593312;0.0720487
36;calc iter;100;1.25946;1.22373;1.32021
36;calc total;1;126.077;126.077;126.077
36;total;1;150.736;150.736;150.736
84;initialize;1;9.74754;9.74754;9.74754
84;async;100;0.0597866;0.0155333;0.123602
84;inner;100;1.08777;1.03203;1.16081
84;wait;100;6.55626e-05;2.6019e-05;9.9153e-05
84;boundary;100;0.10999;0.0620019;0.129411
84;calc iter;100;1.25761;1.21794;1.29365
84;calc total;1;126.077;126.077;126.077
84;total;1;150.787;150.787;150.787
61;initialize;1;9.71804;9.71804;9.71804
61;async;100;0.0768882;0.0176251;0.150427
61;inner;100;1.11778;1.06344;1.15963
61;wait;100;3.05657e-05;1.9165e-05;9.6962e-05
61;boundary;100;0.0621089;0.0596671;0.0675816
61;calc iter;100;1.25681;1.23251;1.27637
61;calc total;1;126.077;126.077;126.077
61;total;1;150.754;150.754;150.754
37;initialize;1;9.70413;9.70413;9.70413
37;async;100;0.102033;0.0176471;0.235445
37;inner;100;1.09575;1.0428;1.15966
37;wait;100;3.49161e-05;2.4848e-05;6.2173e-05
37;boundary;100;0.0616593;0.0591868;0.110834
37;calc iter;100;1.25948;1.21908;1.34064
37;calc total;1;126.077;126.077;126.077
37;total;1;150.736;150.736;150.736
85;initialize;1;9.74062;9.74062;9.74062
85;async;100;0.0611465;0.0169222;0.137095
85;inner;100;1.08782;1.02398;1.15834
85;wait;100;5.2962e-05;2.6561e-05;9.0152e-05
85;boundary;100;0.108601;0.0622698;0.132862
85;calc iter;100;1.25762;1.21185;1.29946
85;calc total;1;126.077;126.077;126.077
85;total;1;150.78;150.78;150.78
62;initialize;1;9.72006;9.72006;9.72006
62;async;100;0.0807248;0.0180505;0.204592
62;inner;100;1.11438;1.05738;1.15939
62;wait;100;2.97423e-05;1.8864e-05;6.6731e-05
62;boundary;100;0.0617162;0.0593114;0.0738892
62;calc iter;100;1.25686;1.20893;1.3359
62;calc total;1;126.077;126.077;126.077
62;total;1;150.756;150.756;150.756
38;initialize;1;9.70406;9.70406;9.70406
38;async;100;0.10872;0.0180083;0.191616
38;inner;100;1.08941;1.0331;1.15555
38;wait;100;3.26055e-05;2.0558e-05;7.4165e-05
38;boundary;100;0.061329;0.0591345;0.100172
38;calc iter;100;1.2595;1.22552;1.31029
38;calc total;1;126.077;126.077;126.077
38;total;1;150.736;150.736;150.736
86;initialize;1;9.73722;9.73722;9.73722
86;async;100;0.0629999;0.0171571;0.139208
86;inner;100;1.08838;1.02479;1.1542
86;wait;100;5.65548e-05;2.9291e-05;0.000113347
86;boundary;100;0.106202;0.0621044;0.136176
86;calc iter;100;1.25764;1.21844;1.30144
86;calc total;1;126.077;126.077;126.077
86;total;1;150.777;150.777;150.777
63;initialize;1;9.68213;9.68213;9.68213
63;async;100;0.0815096;0.0179483;0.156694
63;inner;100;1.1136;1.05681;1.16211
63;wait;100;2.69837e-05;1.9681e-05;6.6569e-05
63;boundary;100;0.0617602;0.0595674;0.0644501
63;calc iter;100;1.2569;1.23662;1.27585
63;calc total;1;126.077;126.077;126.077
63;total;1;150.718;150.718;150.718
39;initialize;1;9.69654;9.69654;9.69654
39;async;100;0.114532;0.0182359;0.22112
39;inner;100;1.0823;1.01772;1.15935
39;wait;100;3.37083e-05;2.5379e-05;5.1528e-05
39;boundary;100;0.062743;0.0589803;0.0711253
39;calc iter;100;1.25961;1.20807;1.30308
39;calc total;1;126.077;126.077;126.077
39;total;1;150.728;150.728;150.728
87;initialize;1;9.73987;9.73987;9.73987
87;async;100;0.0605886;0.0168415;0.133387
87;inner;100;1.09971;1.04582;1.16097
87;wait;100;4.17186e-05;1.8645e-05;6.2566e-05
87;boundary;100;0.097366;0.0623681;0.127657
87;calc iter;100;1.25771;1.20532;1.29141
87;calc total;1;126.077;126.077;126.077
87;total;1;150.78;150.78;150.78
64;initialize;1;9.72007;9.72007;9.72007
64;async;100;0.0621368;0.0170498;0.129607
64;inner;100;1.1231;1.07587;1.15643
64;wait;100;4.01489e-05;1.7108e-05;9.9098e-05
64;boundary;100;0.071297;0.0623524;0.0895481
64;calc iter;100;1.25658;1.22669;1.28635
64;calc total;1;126.077;126.077;126.077
64;total;1;150.756;150.756;150.756
40;initialize;1;9.70405;9.70405;9.70405
40;async;100;0.112331;0.0172429;0.218823
40;inner;100;1.08668;1.02021;1.15073
40;wait;100;3.13576e-05;2.0025e-05;0.000114193
40;boundary;100;0.0604239;0.0588918;0.0791819
40;calc iter;100;1.25947;1.20706;1.30749
40;calc total;1;126.077;126.077;126.077
40;total;1;150.736;150.736;150.736
88;initialize;1;9.74755;9.74755;9.74755
88;async;100;0.0793064;0.0146849;0.136572
88;inner;100;1.11619;1.08498;1.16076
88;wait;100;3.14494e-05;2.0024e-05;6.3781e-05
88;boundary;100;0.0625446;0.0611041;0.0665283
88;calc iter;100;1.25807;1.19717;1.3065
88;calc total;1;126.077;126.077;126.077
88;total;1;150.787;150.787;150.787
65;initialize;1;9.69583;9.69583;9.69583
65;async;100;0.0600397;0.017027;0.123446
65;inner;100;1.11578;1.05623;1.15262
65;wait;100;5.46293e-05;2.4266e-05;9.8153e-05
65;boundary;100;0.0806003;0.0636667;0.122678
65;calc iter;100;1.25648;1.22138;1.29413
65;calc total;1;126.077;126.077;126.077
65;total;1;150.732;150.732;150.732
41;initialize;1;9.70406;9.70406;9.70406
41;async;100;0.104201;0.0169823;0.216903
41;inner;100;1.09032;1.03561;1.14999
41;wait;100;4.52417e-05;2.9481e-05;0.000120993
41;boundary;100;0.0648085;0.0601704;0.0789946
41;calc iter;100;1.25938;1.22194;1.31829
41;calc total;1;126.077;126.077;126.077
41;total;1;150.736;150.736;150.736
89;initialize;1;9.74753;9.74753;9.74753
89;async;100;0.0832829;0.0195083;0.140393
89;inner;100;1.10864;1.07195;1.15312
89;wait;100;3.35244e-05;1.911e-05;0.000124076
89;boundary;100;0.0660483;0.061149;0.0897784
89;calc iter;100;1.25801;1.20656;1.28767
89;calc total;1;126.077;126.077;126.077
89;total;1;150.787;150.787;150.787
66;initialize;1;9.68944;9.68944;9.68944
66;async;100;0.055987;0.0144299;0.121571
66;inner;100;1.12995;1.08282;1.16344
66;wait;100;3.65966e-05;1.79e-05;5.4815e-05
66;boundary;100;0.0705748;0.06032;0.0789361
66;calc iter;100;1.25655;1.22245;1.29561
66;calc total;1;126.077;126.077;126.077
66;total;1;150.726;150.726;150.726
42;initialize;1;9.70404;9.70404;9.70404
42;async;100;0.102614;0.0173008;0.274639
42;inner;100;1.08817;1.00338;1.15195
42;wait;100;4.64238e-05;2.5344e-05;0.000118202
42;boundary;100;0.0684888;0.0592652;0.0757734
42;calc iter;100;1.25932;1.21257;1.34185
42;calc total;1;126.077;126.077;126.077
42;total;1;150.736;150.736;150.736
90;initialize;1;9.73857;9.73857;9.73857
90;async;100;0.0805571;0.0194679;0.165634
90;inner;100;1.10854;1.06302;1.1555
90;wait;100;3.78048e-05;1.9848e-05;0.000101292
90;boundary;100;0.06882;0.0607806;0.103865
90;calc iter;100;1.25796;1.18101;1.31651
90;calc total;1;126.077;126.077;126.077
90;total;1;150.778;150.778;150.778
67;initialize;1;9.68341;9.68341;9.68341
67;async;100;0.0609981;0.0171099;0.130585
67;inner;100;1.11697;1.07314;1.15089
67;wait;100;5.30363e-05;2.6447e-05;0.000120488
67;boundary;100;0.0784546;0.0622424;0.0949369
67;calc iter;100;1.25648;1.22999;1.2808
67;calc total;1;126.077;126.077;126.077
67;total;1;150.72;150.72;150.72
43;initialize;1;9.70402;9.70402;9.70402
43;async;100;0.0984119;0.017127;0.223171
43;inner;100;1.08578;1.03608;1.14763
43;wait;100;5.22302e-05;2.9112e-05;0.00013865
43;boundary;100;0.0750194;0.0619657;0.0903489
43;calc iter;100;1.25927;1.2019;1.34792
43;calc total;1;126.077;126.077;126.077
43;total;1;150.736;150.736;150.736
91;initialize;1;9.74754;9.74754;9.74754
91;async;100;0.0787972;0.0194849;0.137192
91;inner;100;1.10708;1.0736;1.15091
91;wait;100;4.5168e-05;2.6708e-05;8.3589e-05
91;boundary;100;0.0719984;0.0621368;0.0781505
91;calc iter;100;1.25792;1.2142;1.28787
91;calc total;1;126.077;126.077;126.077
91;total;1;150.787;150.787;150.787
68;initialize;1;9.69364;9.69364;9.69364
68;async;100;0.0542349;0.0152748;0.10258
68;inner;100;1.12379;1.04857;1.16223
68;wait;100;5.11579e-05;2.5209e-05;7.7832e-05
68;boundary;100;0.0784019;0.0619155;0.123189
68;calc iter;100;1.25648;1.22532;1.28501
68;calc total;1;126.077;126.077;126.077
68;total;1;150.73;150.73;150.73
44;initialize;1;9.69727;9.69727;9.69727
44;async;100;0.0777417;0.0174404;0.209373
44;inner;100;1.0544;0.98314;1.15578
44;wait;100;6.14153e-05;3.7527e-05;0.000110583
44;boundary;100;0.126549;0.0613203;0.136447
44;calc iter;100;1.25876;1.1854;1.36623
44;calc total;1;126.077;126.077;126.077
44;total;1;150.729;150.729;150.729
92;initialize;1;9.74754;9.74754;9.74754
92;async;100;0.084784;0.0151113;0.151997
92;inner;100;1.11075;1.07334;1.15773
92;wait;100;3.31264e-05;2.1964e-05;7.4567e-05
92;boundary;100;0.0625367;0.0594755;0.0989932
92;calc iter;100;1.2581;1.21624;1.28527
92;calc total;1;126.077;126.077;126.077
92;total;1;150.787;150.787;150.787
69;initialize;1;9.70547;9.70547;9.70547
69;async;100;0.0579624;0.0172154;0.111544
69;inner;100;1.1196;1.03342;1.15671
69;wait;100;5.14611e-05;2.6258e-05;8.7869e-05
69;boundary;100;0.0788624;0.0614932;0.129874
69;calc iter;100;1.25647;1.21092;1.28961
69;calc total;1;126.077;126.077;126.077
69;total;1;150.742;150.742;150.742
45;initialize;1;9.70138;9.70138;9.70138
45;async;100;0.0804528;0.0172103;0.280338
45;inner;100;1.05033;0.911285;1.15462
45;wait;100;7.08176e-05;4.268e-05;9.0862e-05
45;boundary;100;0.127875;0.0615984;0.148731
45;calc iter;100;1.25873;1.1428;1.39572
45;calc total;1;126.077;126.077;126.077
45;total;1;150.733;150.733;150.733
93;initialize;1;9.74314;9.74314;9.74314
93;async;100;0.0868241;0.0187199;0.161303
93;inner;100;1.10916;1.07145;1.15707
93;wait;100;2.75724e-05;2.0684e-05;7.2958e-05
93;boundary;100;0.0621164;0.0592599;0.0905725
93;calc iter;100;1.25813;1.21928;1.29204
93;calc total;1;126.077;126.077;126.077
93;total;1;150.783;150.783;150.783
70;initialize;1;9.6877;9.6877;9.6877
70;async;100;0.0558622;0.016923;0.155147
70;inner;100;1.12282;1.04416;1.16062
70;wait;100;6.28913e-05;3.7093e-05;8.4834e-05
70;boundary;100;0.0777291;0.0615954;0.125774
70;calc iter;100;1.25648;1.22202;1.31072
70;calc total;1;126.077;126.077;126.077
70;total;1;150.724;150.724;150.724
46;initialize;1;9.70406;9.70406;9.70406
46;async;100;0.0791039;0.0172453;0.209448
46;inner;100;1.05203;0.938094;1.15411
46;wait;100;6.71772e-05;4.4646e-05;0.000110378
46;boundary;100;0.127558;0.0619728;0.142105
46;calc iter;100;1.25876;1.16408;1.34863
46;calc total;1;126.077;126.077;126.077
46;total;1;150.736;150.736;150.736
94;initialize;1;9.74754;9.74754;9.74754
94;async;100;0.0882491;0.0155315;0.160681
94;inner;100;1.108;1.07;1.15836
94;wait;100;3.03586e-05;2.1244e-05;7.8423e-05
94;boundary;100;0.0618719;0.0593741;0.0850392
94;calc iter;100;1.25816;1.21292;1.29985
94;calc total;1;126.077;126.077;126.077
94;total;1;150.787;150.787;150.787
71;initialize;1;9.6919;9.6919;9.6919
71;async;100;0.0599489;0.01781;0.107538
71;inner;100;1.12192;1.04499;1.1596
71;wait;100;4.95258e-05;3.0508e-05;7.7036e-05
71;boundary;100;0.0746092;0.0615977;0.122839
71;calc iter;100;1.25653;1.21955;1.29184
71;calc total;1;126.077;126.077;126.077
71;total;1;150.728;150.728;150.728
47;initialize;1;9.70405;9.70405;9.70405
47;async;100;0.071207;0.0149974;0.168087
47;inner;100;1.07099;0.983316;1.15996
47;wait;100;4.71413e-05;2.9197e-05;7.7357e-05
47;boundary;100;0.116722;0.0616536;0.12997
47;calc iter;100;1.25897;1.19702;1.30447
47;calc total;1;126.077;126.077;126.077
47;total;1;150.736;150.736;150.736
95;initialize;1;9.74752;9.74752;9.74752
95;async;100;0.092803;0.0155124;0.166708
95;inner;100;1.10384;1.06596;1.16089
95;wait;100;2.68962e-05;1.8042e-05;5.1315e-05
95;boundary;100;0.061518;0.0595991;0.0787932
95;calc iter;100;1.25819;1.19387;1.32486
95;calc total;1;126.077;126.077;126.077
95;total;1;150.787;150.787;150.787
101;initialize;1;9.68603;9.68603;9.68603
101;async;100;0.0650268;0.0164285;0.122351
101;inner;100;1.12352;1.06439;1.16377
192;initialize;1;9.78345;9.78345;9.78345
192;async;100;0.0579029;0.0173765;0.17537
192;inner;100;1.11629;1.07663;1.16259
192;wait;100;5.57552e-05;3.1132e-05;8.7805e-05
192;boundary;100;0.0835174;0.0622524;0.107657
192;calc iter;100;1.25777;1.21699;1.33212
192;calc total;1;126.077;126.077;126.077
192;total;1;150.823;150.823;150.823
101;wait;100;4.07886e-05;2.4654e-05;7.7231e-05
101;boundary;100;0.0698869;0.0618354;0.13113
101;calc iter;100;1.25847;1.21648;1.29707
101;calc total;1;126.077;126.077;126.077
101;total;1;150.718;150.718;150.718
144;initialize;1;9.7389;9.7389;9.7389
144;async;100;0.117281;0.0161444;0.183002
144;inner;100;1.08;1.03472;1.15802
144;wait;100;2.53363e-05;1.6531e-05;6.3307e-05
144;boundary;100;0.0605041;0.0585041;0.0673078
144;calc iter;100;1.25781;1.22579;1.27822
144;calc total;1;126.077;126.077;126.077
144;total;1;150.778;150.778;150.778
168;initialize;1;9.77305;9.77305;9.77305
168;async;100;0.0546264;0.0173128;0.104682
168;inner;100;1.10646;1.06385;1.25172
168;wait;100;4.95175e-05;1.9414e-05;7.3686e-05
168;boundary;100;0.0952276;0.0618858;0.122095
168;calc iter;100;1.25636;1.19667;1.40857
168;calc total;1;126.077;126.077;126.077
168;total;1;150.809;150.809;150.809
120;initialize;1;9.70521;9.70521;9.70521
120;async;100;0.0678486;0.0170855;0.126465
120;inner;100;1.12948;1.08097;1.23512
120;wait;100;2.50701e-05;1.8896e-05;4.5804e-05
120;boundary;100;0.0628429;0.0603487;0.11607
120;calc iter;100;1.26019;1.18268;1.34381
120;calc total;1;126.077;126.077;126.077
120;total;1;150.742;150.742;150.742
193;initialize;1;9.78348;9.78348;9.78348
193;async;100;0.0564365;0.0164865;0.12076
193;inner;100;1.10399;1.02245;1.15805
193;wait;100;6.14454e-05;2.3101e-05;9.4004e-05
193;boundary;100;0.0971907;0.0623425;0.148133
193;calc iter;100;1.25768;1.22368;1.33169
193;calc total;1;126.077;126.077;126.077
193;total;1;150.823;150.823;150.823
102;initialize;1;9.69929;9.69929;9.69929
102;async;100;0.0714272;0.0130519;0.165588
102;inner;100;1.11542;1.05691;1.1584
102;wait;100;5.00736e-05;2.6443e-05;0.00010802
102;boundary;100;0.0715446;0.0634768;0.116024
102;calc iter;100;1.25844;1.2005;1.33695
102;calc total;1;126.077;126.077;126.077
102;total;1;150.731;150.731;150.731
145;initialize;1;9.73814;9.73814;9.73814
145;async;100;0.115176;0.0170677;0.179463
145;inner;100;1.08219;1.0395;1.1578
145;wait;100;2.78089e-05;1.8679e-05;8.1719e-05
145;boundary;100;0.0603242;0.0582989;0.074271
145;calc iter;100;1.25772;1.2258;1.2783
145;calc total;1;126.077;126.077;126.077
145;total;1;150.778;150.778;150.778
169;initialize;1;9.77306;9.77306;9.77306
169;async;100;0.058189;0.015623;0.12117
169;inner;100;1.10293;1.06357;1.15908
169;wait;100;5.02745e-05;2.2616e-05;8.6898e-05
169;boundary;100;0.0951964;0.0616211;0.121665
169;calc iter;100;1.25636;1.21438;1.2978
169;calc total;1;126.077;126.077;126.077
169;total;1;150.809;150.809;150.809
121;initialize;1;9.70525;9.70525;9.70525
121;async;100;0.0627552;0.0173459;0.142098
121;inner;100;1.13489;1.06367;1.16457
121;wait;100;2.69063e-05;1.7506e-05;7.146e-05
121;boundary;100;0.0623859;0.0603518;0.0729317
121;calc iter;100;1.26006;1.23846;1.30554
121;calc total;1;126.077;126.077;126.077
121;total;1;150.742;150.742;150.742
194;initialize;1;9.77584;9.77584;9.77584
194;async;100;0.0562742;0.0179291;0.147116
194;inner;100;1.11141;1.07203;1.163
194;wait;100;5.07064e-05;1.97e-05;6.9333e-05
194;boundary;100;0.0899879;0.0615077;0.112239
194;calc iter;100;1.25772;1.21758;1.32332
194;calc total;1;126.077;126.077;126.077
194;total;1;150.815;150.815;150.815
103;initialize;1;9.69928;9.69928;9.69928
103;async;100;0.0755031;0.0143211;0.127933
103;inner;100;1.11384;1.06867;1.2024
103;wait;100;5.19985e-05;3.1757e-05;0.000106188
103;boundary;100;0.0690591;0.0604122;0.115345
103;calc iter;100;1.25846;1.20069;1.34411
103;calc total;1;126.077;126.077;126.077
103;total;1;150.731;150.731;150.731
146;initialize;1;9.73224;9.73224;9.73224
146;async;100;0.11247;0.0149265;0.179841
146;inner;100;1.08473;1.04009;1.15985
146;wait;100;2.62395e-05;1.8668e-05;7.4528e-05
146;boundary;100;0.0605609;0.0594202;0.0760498
146;calc iter;100;1.25778;1.22393;1.28795
146;calc total;1;126.077;126.077;126.077
146;total;1;150.772;150.772;150.772
170;initialize;1;9.77309;9.77309;9.77309
170;async;100;0.0584511;0.0176995;0.131163
170;inner;100;1.10301;1.06125;1.16115
170;wait;100;4.85102e-05;1.7827e-05;8.5398e-05
170;boundary;100;0.0948518;0.0614778;0.135993
170;calc iter;100;1.25636;1.22212;1.31002
170;calc total;1;126.077;126.077;126.077
170;total;1;150.809;150.809;150.809
122;initialize;1;9.70526;9.70526;9.70526
122;async;100;0.0575424;0.0176458;0.266504
122;inner;100;1.13768;1.02518;1.16473
122;wait;100;4.21963e-05;2.4512e-05;6.7967e-05
122;boundary;100;0.0646969;0.0604361;0.0976237
122;calc iter;100;1.25997;1.15636;1.38935
122;calc total;1;126.077;126.077;126.077
122;total;1;150.742;150.742;150.742
195;initialize;1;9.77453;9.77453;9.77453
195;async;100;0.0474032;0.0125729;0.0871429
195;inner;100;1.1192;1.07964;1.26704
195;wait;100;6.01895e-05;2.0975e-05;8.1581e-05
195;boundary;100;0.091049;0.0612091;0.114153
195;calc iter;100;1.25771;1.21444;1.37994
195;calc total;1;126.077;126.077;126.077
195;total;1;150.814;150.814;150.814
104;initialize;1;9.69466;9.69466;9.69466
104;async;100;0.0812545;0.0159992;0.210619
104;inner;100;1.11597;1.0399;1.16811
104;wait;100;3.05849e-05;1.8987e-05;4.7347e-05
104;boundary;100;0.0614749;0.0585092;0.103775
104;calc iter;100;1.25873;1.17357;1.35432
104;calc total;1;126.077;126.077;126.077
104;total;1;150.727;150.727;150.727
147;initialize;1;9.74125;9.74125;9.74125
147;async;100;0.114608;0.0168851;0.181983
147;inner;100;1.0819;1.03546;1.15526
147;wait;100;2.9139e-05;1.9179e-05;0.000105203
147;boundary;100;0.0611134;0.0584318;0.0799388
147;calc iter;100;1.25765;1.22241;1.30554
147;calc total;1;126.077;126.077;126.077
147;total;1;150.781;150.781;150.781
171;initialize;1;9.76867;9.76867;9.76867
171;async;100;0.0556458;0.0173657;0.0998787
171;inner;100;1.10372;1.06394;1.16249
171;wait;100;5.25463e-05;2.0879e-05;7.5054e-05
171;boundary;100;0.0969505;0.0620899;0.121514
171;calc iter;100;1.25637;1.23457;1.28904
171;calc total;1;126.077;126.077;126.077
171;total;1;150.804;150.804;150.804
123;initialize;1;9.70528;9.70528;9.70528
123;async;100;0.0526145;0.0177006;0.209628
123;inner;100;1.13423;1.02846;1.16394
123;wait;100;4.89878e-05;2.4279e-05;8.0732e-05
123;boundary;100;0.0729758;0.0612731;0.148705
123;calc iter;100;1.25987;1.22597;1.35531
123;calc total;1;126.077;126.077;126.077
123;total;1;150.742;150.742;150.742
196;initialize;1;9.78346;9.78346;9.78346
196;async;100;0.0622628;0.0175712;0.112965
196;inner;100;1.12587;1.09524;1.16444
196;wait;100;4.60094e-05;2.7235e-05;6.6077e-05
196;boundary;100;0.0697218;0.0619284;0.112746
196;calc iter;100;1.25791;1.23118;1.28873
196;calc total;1;126.077;126.077;126.077
196;total;1;150.823;150.823;150.823
105;initialize;1;9.69934;9.69934;9.69934
105;async;100;0.0812784;0.0140719;0.141017
105;inner;100;1.11615;1.07537;1.16748
105;wait;100;3.10094e-05;1.9211e-05;6.7005e-05
105;boundary;100;0.0612395;0.0585925;0.0707193
105;calc iter;100;1.2587;1.22108;1.28087
105;calc total;1;126.077;126.077;126.077
105;total;1;150.731;150.731;150.731
148;initialize;1;9.74124;9.74124;9.74124
148;async;100;0.0970666;0.0166023;0.23391
148;inner;100;1.08288;1.0255;1.14732
148;wait;100;4.3192e-05;2.6701e-05;0.000117369
148;boundary;100;0.077359;0.0636906;0.0876816
148;calc iter;100;1.25735;1.20135;1.32313
148;calc total;1;126.077;126.077;126.077
148;total;1;150.781;150.781;150.781
172;initialize;1;9.76564;9.76564;9.76564
172;async;100;0.0677417;0.0172273;0.112117
172;inner;100;1.11736;1.09202;1.15909
172;wait;100;5.17748e-05;2.7753e-05;0.000100219
172;boundary;100;0.0715037;0.0620041;0.100602
172;calc iter;100;1.25666;1.23186;1.28113
172;calc total;1;126.077;126.077;126.077
172;total;1;150.801;150.801;150.801
124;initialize;1;9.69994;9.69994;9.69994
124;async;100;0.0511126;0.014355;0.182493
124;inner;100;1.13767;1.04462;1.15979
124;wait;100;5.07346e-05;2.4905e-05;8.4512e-05
124;boundary;100;0.0710636;0.0626702;0.144304
124;calc iter;100;1.2599;1.19141;1.3586
124;calc total;1;126.077;126.077;126.077
124;total;1;150.737;150.737;150.737
197;initialize;1;9.78344;9.78344;9.78344
197;async;100;0.0649569;0.0170208;0.127598
197;inner;100;1.12134;1.07254;1.1559
197;wait;100;5.18951e-05;3.0612e-05;9.2417e-05
197;boundary;100;0.0715431;0.0631572;0.107224
197;calc iter;100;1.25789;1.2283;1.30123
197;calc total;1;126.077;126.077;126.077
197;total;1;150.823;150.823;150.823
106;initialize;1;9.69929;9.69929;9.69929
106;async;100;0.0822559;0.0161346;0.223222
106;inner;100;1.11442;1.02995;1.16416
106;wait;100;3.72533e-05;2.3908e-05;7.9297e-05
106;boundary;100;0.0619325;0.0588892;0.0914591
106;calc iter;100;1.25865;1.17318;1.34468
106;calc total;1;126.077;126.077;126.077
106;total;1;150.731;150.731;150.731
149;initialize;1;9.74128;9.74128;9.74128
149;async;100;0.096374;0.016407;0.171244
149;inner;100;1.09041;1.02862;1.24976
149;wait;100;3.70177e-05;2.0692e-05;0.000122234
149;boundary;100;0.0706392;0.0603437;0.114395
149;calc iter;100;1.25746;1.12485;1.44735
149;calc total;1;126.077;126.077;126.077
149;total;1;150.781;150.781;150.781
173;initialize;1;9.7708;9.7708;9.7708
173;async;100;0.070344;0.0167196;0.113685
173;inner;100;1.11561;1.09005;1.15605
173;wait;100;4.98127e-05;2.5056e-05;0.00012831
173;boundary;100;0.0706515;0.0632522;0.0996921
173;calc iter;100;1.25666;1.23056;1.27913
173;calc total;1;126.077;126.077;126.077
173;total;1;150.806;150.806;150.806
125;initialize;1;9.7052;9.7052;9.7052
125;async;100;0.056487;0.0134615;0.160163
125;inner;100;1.13474;1.02643;1.24127
125;wait;100;5.16322e-05;2.3806e-05;8.5613e-05
125;boundary;100;0.0686441;0.0601267;0.141959
125;calc iter;100;1.25992;1.17988;1.36726
125;calc total;1;126.077;126.077;126.077
125;total;1;150.742;150.742;150.742
198;initialize;1;9.78348;9.78348;9.78348
198;async;100;0.0674197;0.0139486;0.138984
198;inner;100;1.12195;1.07627;1.16085
198;wait;100;4.20048e-05;2.264e-05;7.4097e-05
198;boundary;100;0.0685029;0.061751;0.102874
198;calc iter;100;1.25792;1.21021;1.30869
198;calc total;1;126.077;126.077;126.077
198;total;1;150.823;150.823;150.823
107;initialize;1;9.69935;9.69935;9.69935
107;async;100;0.0769624;0.0173115;0.151788
107;inner;100;1.11944;1.0774;1.16577
107;wait;100;3.84533e-05;2.2771e-05;7.7933e-05
107;boundary;100;0.0621732;0.0593945;0.0851382
107;calc iter;100;1.25861;1.22347;1.30007
107;calc total;1;126.077;126.077;126.077
107;total;1;150.731;150.731;150.731
150;initialize;1;9.74133;9.74133;9.74133
150;async;100;0.0943321;0.0165204;0.219349
150;inner;100;1.08617;1.04028;1.15088
150;wait;100;4.72877e-05;2.7197e-05;0.000126664
150;boundary;100;0.0768156;0.0605652;0.111236
150;calc iter;100;1.25736;1.18106;1.34491
150;calc total;1;126.077;126.077;126.077
150;total;1;150.781;150.781;150.781
126;initialize;1;9.70523;9.70523;9.70523
126;async;100;0.0625777;0.0159002;0.140805
126;inner;100;1.13174;1.03155;1.15638
126;wait;100;3.82361e-05;2.5128e-05;0.000114925
126;boundary;100;0.0656157;0.0619727;0.136176
126;calc iter;100;1.25997;1.17584;1.33899
126;calc total;1;126.077;126.077;126.077
126;total;1;150.742;150.742;150.742
108;initialize;1;9.69934;9.69934;9.69934
108;async;100;0.0517428;0.0167465;0.130967
108;inner;100;1.0924;1.01772;1.16094
108;wait;100;6.32723e-05;3.1781e-05;9.2072e-05
108;boundary;100;0.114748;0.0623672;0.144315
108;calc iter;100;1.25896;1.19806;1.30209
108;calc total;1;126.077;126.077;126.077
108;total;1;150.731;150.731;150.731
151;initialize;1;9.74126;9.74126;9.74126
151;async;100;0.101168;0.016496;0.165057
151;inner;100;1.08658;1.05357;1.1548
151;wait;100;3.61585e-05;2.3154e-05;8.4431e-05
151;boundary;100;0.0696724;0.0608915;0.0890273
151;calc iter;100;1.25745;1.20882;1.29479
151;calc total;1;126.077;126.077;126.077
151;total;1;150.781;150.781;150.781
127;initialize;1;9.70527;9.70527;9.70527
127;async;100;0.0664314;0.0166215;0.172324
127;inner;100;1.13077;1.06911;1.16029
127;wait;100;2.85454e-05;1.9323e-05;0.00011362
127;boundary;100;0.062844;0.0611149;0.101938
127;calc iter;100;1.26008;1.19139;1.32458
127;calc total;1;126.077;126.077;126.077
127;total;1;150.742;150.742;150.742
109;initialize;1;9.69934;9.69934;9.69934
109;async;100;0.0538166;0.0149718;0.179756
109;inner;100;1.09962;0.98651;1.16188
109;wait;100;7.01013e-05;4.7189e-05;8.4023e-05
109;boundary;100;0.1055;0.0624285;0.137265
109;calc iter;100;1.25901;1.1953;1.33136
109;calc total;1;126.077;126.077;126.077
109;total;1;150.731;150.731;150.731
152;initialize;1;9.73309;9.73309;9.73309
152;async;100;0.0806147;0.016667;0.137783
152;inner;100;1.06559;0.980393;1.1545
152;wait;100;4.72281e-05;2.4121e-05;0.000106195
152;boundary;100;0.110728;0.0610788;0.137879
152;calc iter;100;1.25698;1.20784;1.30943
152;calc total;1;126.077;126.077;126.077
152;total;1;150.773;150.773;150.773
128;initialize;1;9.70524;9.70524;9.70524
128;async;100;0.0537366;0.0175104;0.180489
128;inner;100;1.14329;1.08697;1.16911
128;wait;100;3.00562e-05;2.1578e-05;6.1064e-05
128;boundary;100;0.0629943;0.061439;0.102349
128;calc iter;100;1.26005;1.19443;1.34067
128;calc total;1;126.077;126.077;126.077
128;total;1;150.742;150.742;150.742
110;initialize;1;9.69946;9.69946;9.69946
110;async;100;0.0582516;0.0151514;0.171776
110;inner;100;1.09916;0.981333;1.15706
110;wait;100;5.83912e-05;2.3489e-05;8.2312e-05
110;boundary;100;0.101558;0.0621767;0.137183
110;calc iter;100;1.25903;1.13967;1.33897
110;calc total;1;126.077;126.077;126.077
110;total;1;150.731;150.731;150.731
153;initialize;1;9.73217;9.73217;9.73217
153;async;100;0.0799238;0.0169496;0.146811
153;inner;100;1.06095;0.972771;1.15583
153;wait;100;6.74749e-05;3.2338e-05;8.2539e-05
153;boundary;100;0.115977;0.0616295;0.139324
153;calc iter;100;1.25692;1.20203;1.31605
153;calc total;1;126.077;126.077;126.077
153;total;1;150.772;150.772;150.772
129;initialize;1;9.70518;9.70518;9.70518
129;async;100;0.0541542;0.0166603;0.122433
129;inner;100;1.1333;1.07597;1.16336
129;wait;100;5.06825e-05;1.993e-05;0.000112367
129;boundary;100;0.0723697;0.062526;0.0884205
129;calc iter;100;1.25988;1.21348;1.29826
129;calc total;1;126.077;126.077;126.077
129;total;1;150.742;150.742;150.742
111;initialize;1;9.69935;9.69935;9.69935
111;async;100;0.0593126;0.0136374;0.186577
111;inner;100;1.10748;1.0046;1.16075
111;wait;100;4.83333e-05;2.3263e-05;7.7218e-05
111;boundary;100;0.0922642;0.0609255;0.133043
111;calc iter;100;1.25911;1.17947;1.329
111;calc total;1;126.077;126.077;126.077
111;total;1;150.731;150.731;150.731
154;initialize;1;9.73471;9.73471;9.73471
154;async;100;0.0776444;0.0167227;0.170451
154;inner;100;1.07045;0.982464;1.1588
154;wait;100;5.16752e-05;2.1981e-05;7.7693e-05
154;boundary;100;0.108844;0.0612535;0.137585
154;calc iter;100;1.257;1.16273;1.34446
154;calc total;1;126.077;126.077;126.077
154;total;1;150.774;150.774;150.774
130;initialize;1;9.70521;9.70521;9.70521
130;async;100;0.0505484;0.0173119;0.131846
130;inner;100;1.13313;1.06772;1.24421
130;wait;100;5.24557e-05;2.5946e-05;8.5656e-05
130;boundary;100;0.0761058;0.0596253;0.0827602
130;calc iter;100;1.25983;1.19684;1.35251
130;calc total;1;126.077;126.077;126.077
130;total;1;150.742;150.742;150.742
112;initialize;1;9.69932;9.69932;9.69932
112;async;100;0.0907927;0.0171119;0.210704
112;inner;100;1.10639;1.04466;1.1483
112;wait;100;2.64891e-05;1.6645e-05;0.000135086
112;boundary;100;0.0622276;0.0591502;0.118752
112;calc iter;100;1.25944;1.15487;1.37591
112;calc total;1;126.077;126.077;126.077
112;total;1;150.731;150.731;150.731
155;initialize;1;9.73316;9.73316;9.73316
155;async;100;0.0791018;0.0170964;0.148475
155;inner;100;1.05856;1.01679;1.15643
155;wait;100;6.27175e-05;2.2571e-05;8.4059e-05
155;boundary;100;0.119131;0.0614876;0.13181
155;calc iter;100;1.25686;1.20441;1.34004
155;calc total;1;126.077;126.077;126.077
155;total;1;150.773;150.773;150.773
131;initialize;1;9.70522;9.70522;9.70522
131;async;100;0.0481412;0.0174126;0.128285
131;inner;100;1.12542;1.06681;1.16505
131;wait;100;6.56817e-05;3.2561e-05;8.3895e-05
131;boundary;100;0.0861351;0.0624394;0.102155
131;calc iter;100;1.25977;1.19986;1.30622
131;calc total;1;126.077;126.077;126.077
131;total;1;150.742;150.742;150.742
199;initialize;1;9.78319;9.78319;9.78319
199;async;100;0.0719109;0.0136298;0.14355
199;inner;100;1.11935;1.08854;1.15541
199;wait;100;3.58564e-05;2.2216e-05;0.000100056
199;boundary;100;0.0666535;0.0619252;0.10178
199;calc iter;100;1.25795;1.20802;1.3017
199;calc total;1;126.077;126.077;126.077
199;total;1;150.823;150.823;150.823
113;initialize;1;9.69931;9.69931;9.69931
113;async;100;0.0814992;0.0166373;0.149327
113;inner;100;1.11617;1.043;1.15426
113;wait;100;3.20023e-05;1.8276e-05;8.5524e-05
113;boundary;100;0.0616815;0.0589282;0.0820947
113;calc iter;100;1.25938;1.20559;1.29853
113;calc total;1;126.077;126.077;126.077
113;total;1;150.731;150.731;150.731
156;initialize;1;9.73218;9.73218;9.73218
156;async;100;0.0715762;0.0164643;0.152664
156;inner;100;1.12303;1.07199;1.16209
156;wait;100;4.41215e-05;2.1341e-05;9.2405e-05
156;boundary;100;0.0619126;0.0593533;0.0659252
156;calc iter;100;1.25657;1.23298;1.2988
156;calc total;1;126.077;126.077;126.077
156;total;1;150.772;150.772;150.772
132;initialize;1;9.70524;9.70524;9.70524
132;async;100;0.0893397;0.0171861;0.146011
132;inner;100;1.10779;1.05733;1.15996
132;wait;100;3.83659e-05;1.8519e-05;9.2252e-05
132;boundary;100;0.0618289;0.0594922;0.0661455
132;calc iter;100;1.25899;1.22235;1.28113
132;calc total;1;126.077;126.077;126.077
132;total;1;150.742;150.742;150.742
114;initialize;1;9.68949;9.68949;9.68949
114;async;100;0.0773068;0.0167529;0.249752
114;inner;100;1.11959;1.01046;1.15779
114;wait;100;3.8226e-05;1.9832e-05;0.000104983
114;boundary;100;0.0624349;0.0593343;0.110774
114;calc iter;100;1.25937;1.16268;1.37104
114;calc total;1;126.077;126.077;126.077
114;total;1;150.721;150.721;150.721
157;initialize;1;9.7327;9.7327;9.7327
157;async;100;0.075572;0.0177596;0.271283
157;inner;100;1.1192;1.01287;1.16225
157;wait;100;3.40279e-05;1.9844e-05;7.3013e-05
157;boundary;100;0.0618037;0.0594691;0.0816165
157;calc iter;100;1.25662;1.17635;1.3658
157;calc total;1;126.077;126.077;126.077
157;total;1;150.772;150.772;150.772
133;initialize;1;9.70521;9.70521;9.70521
133;async;100;0.0902718;0.0169339;0.190153
133;inner;100;1.10597;1.05827;1.15887
133;wait;100;4.21911e-05;2.5325e-05;0.000102279
133;boundary;100;0.0627274;0.0598015;0.104612
133;calc iter;100;1.25901;1.21021;1.31448
133;calc total;1;126.077;126.077;126.077
133;total;1;150.742;150.742;150.742
115;initialize;1;9.68832;9.68832;9.68832
115;async;100;0.0768946;0.0171756;0.210792
115;inner;100;1.11387;1.05115;1.14951
115;wait;100;5.28653e-05;2.9265e-05;0.000111986
115;boundary;100;0.0684581;0.059562;0.0976158
115;calc iter;100;1.25927;1.20284;1.32922
115;calc total;1;126.077;126.077;126.077
115;total;1;150.72;150.72;150.72
158;initialize;1;9.73219;9.73219;9.73219
158;async;100;0.0707796;0.017796;0.169042
158;inner;100;1.12382;1.07532;1.16433
158;wait;100;3.26258e-05;1.9438e-05;6.3774e-05
158;boundary;100;0.0619478;0.0595752;0.0706412
158;calc iter;100;1.25658;1.21958;1.31279
158;calc total;1;126.077;126.077;126.077
158;total;1;150.772;150.772;150.772
134;initialize;1;9.70521;9.70521;9.70521
134;async;100;0.089332;0.0159637;0.167998
134;inner;100;1.10765;1.05568;1.16293
134;wait;100;3.387e-05;1.8889e-05;6.3313e-05
134;boundary;100;0.0620651;0.0595546;0.0940519
134;calc iter;100;1.25908;1.21016;1.30456
134;calc total;1;126.077;126.077;126.077
134;total;1;150.742;150.742;150.742
116;initialize;1;9.68368;9.68368;9.68368
116;async;100;0.0727481;0.0167955;0.167251
116;inner;100;1.12188;1.0633;1.15803
116;wait;100;5.11795e-05;3.0398e-05;0.000113591
116;boundary;100;0.0646411;0.0608499;0.11104
116;calc iter;100;1.25933;1.19006;1.31115
116;calc total;1;126.077;126.077;126.077
116;total;1;150.716;150.716;150.716
159;initialize;1;9.73219;9.73219;9.73219
159;async;100;0.0747661;0.0176201;0.143723
159;inner;100;1.11995;1.06732;1.16463
159;wait;100;2.74931e-05;1.8663e-05;6.7217e-05
159;boundary;100;0.0618986;0.0597563;0.0688308
159;calc iter;100;1.25664;1.23132;1.27555
159;calc total;1;126.077;126.077;126.077
159;total;1;150.772;150.772;150.772
135;initialize;1;9.70366;9.70366;9.70366
135;async;100;0.0985237;0.0175546;0.176094
135;inner;100;1.09746;1.04902;1.15983
135;wait;100;3.12117e-05;1.8311e-05;6.2097e-05
135;boundary;100;0.0631325;0.0591379;0.0687817
135;calc iter;100;1.25915;1.21661;1.30055
135;calc total;1;126.077;126.077;126.077
135;total;1;150.741;150.741;150.741
117;initialize;1;9.69934;9.69934;9.69934
117;async;100;0.0739434;0.0139207;0.179398
117;inner;100;1.12128;1.05737;1.15701
117;wait;100;4.12738e-05;2.5996e-05;8.3816e-05
117;boundary;100;0.0640793;0.0602796;0.119676
117;calc iter;100;1.25935;1.1916;1.30781
117;calc total;1;126.077;126.077;126.077
117;total;1;150.731;150.731;150.731
160;initialize;1;9.73258;9.73258;9.73258
160;async;100;0.056373;0.0163894;0.133818
160;inner;100;1.13144;1.08638;1.16357
160;wait;100;4.81589e-05;3.1441e-05;7.3947e-05
160;boundary;100;0.0685057;0.0596167;0.0791094
160;calc iter;100;1.25637;1.22778;1.28906
160;calc total;1;126.077;126.077;126.077
160;total;1;150.772;150.772;150.772
136;initialize;1;9.69807;9.69807;9.69807
136;async;100;0.0976563;0.0161132;0.172073
136;inner;100;1.10042;1.05271;1.15652
136;wait;100;3.10045e-05;2.2638e-05;9.0964e-05
136;boundary;100;0.0609598;0.0591009;0.0699323
136;calc iter;100;1.25907;1.21935;1.29778
136;calc total;1;126.077;126.077;126.077
136;total;1;150.735;150.735;150.735
118;initialize;1;9.69072;9.69072;9.69072
118;async;100;0.0770289;0.0141932;0.164525
118;inner;100;1.11856;1.05367;1.1541
118;wait;100;3.28974e-05;2.1777e-05;0.000112903
118;boundary;100;0.0637533;0.0605415;0.105039
118;calc iter;100;1.25937;1.18215;1.30294
118;calc total;1;126.077;126.077;126.077
118;total;1;150.723;150.723;150.723
161;initialize;1;9.73229;9.73229;9.73229
161;async;100;0.0578164;0.0172655;0.117323
161;inner;100;1.12271;1.06263;1.15364
161;wait;100;4.87553e-05;2.734e-05;0.000116957
161;boundary;100;0.0757051;0.0611056;0.118866
161;calc iter;100;1.25628;1.2311;1.29825
161;calc total;1;126.077;126.077;126.077
161;total;1;150.772;150.772;150.772
137;initialize;1;9.70521;9.70521;9.70521
137;async;100;0.0916348;0.0165771;0.147667
137;inner;100;1.10203;1.05569;1.15142
137;wait;100;4.84835e-05;3.0217e-05;0.000115426
137;boundary;100;0.0652414;0.0601592;0.0823748
137;calc iter;100;1.25896;1.22723;1.2788
137;calc total;1;126.077;126.077;126.077
137;total;1;150.742;150.742;150.742
119;initialize;1;9.69933;9.69933;9.69933
119;async;100;0.0798291;0.017729;0.169119
119;inner;100;1.11711;1.05079;1.1561
119;wait;100;3.28004e-05;1.7374e-05;7.2005e-05
119;boundary;100;0.0624465;0.0595483;0.0815139
119;calc iter;100;1.25942;1.18189;1.30026
119;calc total;1;126.077;126.077;126.077
119;total;1;150.731;150.731;150.731
162;initialize;1;9.73218;9.73218;9.73218
162;async;100;0.0602003;0.0174725;0.121998
162;inner;100;1.12714;1.06973;1.15927
162;wait;100;3.62082e-05;2.1009e-05;8.2248e-05
162;boundary;100;0.0689545;0.0612408;0.113492
162;calc iter;100;1.25633;1.23253;1.30827
138;initialize;1;9.70219;9.70219;9.70219
138;async;100;0.0868879;0.0160404;0.179329
138;inner;100;1.10899;1.05721;1.16179
138;wait;100;3.99594e-05;1.8148e-05;6.4335e-05
138;boundary;100;0.0630422;0.0591896;0.0689658
138;calc iter;100;1.25896;1.22342;1.31351
138;calc total;1;126.077;126.077;126.077
138;total;1;150.739;150.739;150.739
162;calc total;1;126.077;126.077;126.077
162;total;1;150.772;150.772;150.772
139;initialize;1;9.7052;9.7052;9.7052
139;async;100;0.0882281;0.0170738;0.147903
139;inner;100;1.10014;1.05514;1.15359
139;wait;100;4.6337e-05;2.1349e-05;0.000116063
139;boundary;100;0.0704684;0.0610032;0.0855508
139;calc iter;100;1.25888;1.22393;1.27987
139;calc total;1;126.077;126.077;126.077
139;total;1;150.742;150.742;150.742
163;initialize;1;9.73393;9.73393;9.73393
163;async;100;0.0518526;0.0167618;0.143975
163;inner;100;1.12887;1.08556;1.16535
163;wait;100;5.50159e-05;2.3317e-05;8.0623e-05
163;boundary;100;0.0754982;0.0620779;0.109931
163;calc iter;100;1.25628;1.23424;1.31621
163;calc total;1;126.077;126.077;126.077
163;total;1;150.773;150.773;150.773
140;initialize;1;9.70524;9.70524;9.70524
140;async;100;0.0604752;0.0165324;0.136788
140;inner;100;1.07448;1.00989;1.16505
140;wait;100;5.54616e-05;2.8952e-05;7.7857e-05
140;boundary;100;0.123385;0.0622353;0.134319
140;calc iter;100;1.2584;1.211;1.29798
140;calc total;1;126.077;126.077;126.077
140;total;1;150.742;150.742;150.742
164;initialize;1;9.74129;9.74129;9.74129
164;async;100;0.0519023;0.0155041;0.0977394
164;inner;100;1.12119;1.04995;1.15912
164;wait;100;6.66411e-05;4.5286e-05;9.5337e-05
164;boundary;100;0.0830331;0.0621173;0.126541
164;calc iter;100;1.25619;1.23085;1.28341
164;calc total;1;126.077;126.077;126.077
164;total;1;150.781;150.781;150.781
141;initialize;1;9.69945;9.69945;9.69945
141;async;100;0.0519888;0.0131268;0.186386
141;inner;100;1.08922;0.988596;1.16913
141;wait;100;5.44788e-05;2.7154e-05;7.45e-05
141;boundary;100;0.11723;0.0616811;0.135619
141;calc iter;100;1.2585;1.17512;1.34481
141;calc total;1;126.077;126.077;126.077
141;total;1;150.737;150.737;150.737
165;initialize;1;9.73575;9.73575;9.73575
165;async;100;0.0521687;0.0159914;0.158543
165;inner;100;1.12382;1.05474;1.16127
165;wait;100;5.45068e-05;2.4714e-05;0.00010213
165;boundary;100;0.0801501;0.0618524;0.122138
165;calc iter;100;1.2562;1.22545;1.31798
165;calc total;1;126.077;126.077;126.077
165;total;1;150.775;150.775;150.775
142;initialize;1;9.70521;9.70521;9.70521
142;async;100;0.0693438;0.0167829;0.196148
142;inner;100;1.0632;0.955858;1.15243
142;wait;100;6.29197e-05;3.7858e-05;0.000102659
142;boundary;100;0.125802;0.065311;0.139901
142;calc iter;100;1.25841;1.13133;1.33695
142;calc total;1;126.077;126.077;126.077
142;total;1;150.742;150.742;150.742
166;initialize;1;9.73224;9.73224;9.73224
166;async;100;0.053115;0.016244;0.110632
166;inner;100;1.12554;1.05073;1.16136
166;wait;100;5.6921e-05;3.2501e-05;8.8878e-05
166;boundary;100;0.0775168;0.0622507;0.125107
166;calc iter;100;1.25623;1.22544;1.2836
166;calc total;1;126.077;126.077;126.077
166;total;1;150.772;150.772;150.772
143;initialize;1;9.70522;9.70522;9.70522
143;async;100;0.0666154;0.015076;0.163606
143;inner;100;1.07864;0.995048;1.15778
143;wait;100;6.05099e-05;4.9042e-05;0.000115304
143;boundary;100;0.113225;0.0628302;0.135101
143;calc iter;100;1.25855;1.18252;1.31385
143;calc total;1;126.077;126.077;126.077
143;total;1;150.742;150.742;150.742
167;initialize;1;9.73216;9.73216;9.73216
167;async;100;0.0521644;0.0162598;0.0955227
167;inner;100;1.12893;1.05653;1.16283
167;wait;100;4.70758e-05;2.6735e-05;7.7626e-05
167;boundary;100;0.0750936;0.0618549;0.121794
167;calc iter;100;1.25624;1.22519;1.29526
167;calc total;1;126.077;126.077;126.077
167;total;1;150.772;150.772;150.772
200;initialize;1;9.78348;9.78348;9.78348
200;async;100;0.0796862;0.0163341;0.167708
200;inner;100;1.11679;1.06083;1.16708
200;wait;100;3.24956e-05;2.2648e-05;5.5943e-05
200;boundary;100;0.0616917;0.0585054;0.0872541
200;calc iter;100;1.2582;1.1958;1.32653
200;calc total;1;126.077;126.077;126.077
200;total;1;150.823;150.823;150.823
174;initialize;1;9.77308;9.77308;9.77308
174;async;100;0.0684589;0.0173537;0.112389
174;inner;100;1.12071;1.09538;1.17667
174;wait;100;5.04179e-05;3.3394e-05;9.2831e-05
174;boundary;100;0.0674823;0.0585801;0.094584
174;calc iter;100;1.25671;1.2163;1.31372
174;calc total;1;126.077;126.077;126.077
174;total;1;150.809;150.809;150.809
201;initialize;1;9.78119;9.78119;9.78119
201;async;100;0.0826476;0.0176941;0.142659
201;inner;100;1.11325;1.07254;1.1568
201;wait;100;3.11769e-05;1.7672e-05;0.000122884
201;boundary;100;0.0621576;0.0595811;0.0770954
201;calc iter;100;1.25809;1.23086;1.2816
201;calc total;1;126.077;126.077;126.077
201;total;1;150.821;150.821;150.821
175;initialize;1;9.77309;9.77309;9.77309
175;async;100;0.0668493;0.0177109;0.123633
175;inner;100;1.12437;1.09841;1.1666
175;wait;100;4.82705e-05;2.9071e-05;0.000100488
175;boundary;100;0.0654479;0.0602638;0.0746828
175;calc iter;100;1.25672;1.23295;1.291
175;calc total;1;126.077;126.077;126.077
175;total;1;150.809;150.809;150.809
202;initialize;1;9.78346;9.78346;9.78346
202;async;100;0.0792025;0.0159121;0.154065
202;inner;100;1.1165;1.06498;1.16047
202;wait;100;3.24525e-05;1.8591e-05;9.7252e-05
202;boundary;100;0.0623712;0.0592571;0.079256
202;calc iter;100;1.25811;1.20638;1.30368
202;calc total;1;126.077;126.077;126.077
202;total;1;150.823;150.823;150.823
176;initialize;1;9.77304;9.77304;9.77304
176;async;100;0.0847596;0.0169512;0.164274
176;inner;100;1.11021;1.06641;1.15435
176;wait;100;3.08174e-05;1.7598e-05;0.000115869
176;boundary;100;0.0618439;0.0591326;0.0766223
176;calc iter;100;1.25685;1.22292;1.29264
176;calc total;1;126.077;126.077;126.077
176;total;1;150.809;150.809;150.809
203;initialize;1;9.78347;9.78347;9.78347
203;async;100;0.0776111;0.017456;0.141126
203;inner;100;1.1175;1.0732;1.19668
203;wait;100;3.21849e-05;2.2927e-05;9.1945e-05
203;boundary;100;0.0629034;0.0598938;0.0793507
203;calc iter;100;1.25805;1.21005;1.35624
203;calc total;1;126.077;126.077;126.077
203;total;1;150.823;150.823;150.823
177;initialize;1;9.77254;9.77254;9.77254
177;async;100;0.0828528;0.0165355;0.132832
177;inner;100;1.11265;1.08276;1.1563
177;wait;100;3.02526e-05;2.0031e-05;9.2598e-05
177;boundary;100;0.06133;0.0588771;0.0774655
177;calc iter;100;1.25686;1.22776;1.29692
177;calc total;1;126.077;126.077;126.077
177;total;1;150.808;150.808;150.808
204;initialize;1;9.78349;9.78349;9.78349
204;async;100;0.0520644;0.0153787;0.132257
204;inner;100;1.10021;1.01364;1.1642
204;wait;100;6.38941e-05;2.9879e-05;8.2067e-05
204;boundary;100;0.106118;0.0624659;0.132877
204;calc iter;100;1.25846;1.21328;1.29852
204;calc total;1;126.077;126.077;126.077
204;total;1;150.823;150.823;150.823
178;initialize;1;9.77303;9.77303;9.77303
178;async;100;0.0797568;0.0168605;0.14371
178;inner;100;1.11543;1.08116;1.16118
178;wait;100;3.33975e-05;1.9208e-05;9.9523e-05
178;boundary;100;0.0616354;0.0593269;0.0713747
178;calc iter;100;1.25685;1.22251;1.29177
178;calc total;1;126.077;126.077;126.077
178;total;1;150.809;150.809;150.809
216;initialize;1;9.76163;9.76163;9.76163
216;async;100;0.0565136;0.0176028;0.120579
216;inner;100;1.14035;1.06301;1.19492
216;wait;100;2.60175e-05;1.9434e-05;4.8303e-05
216;boundary;100;0.0627506;0.0602379;0.107473
216;calc iter;100;1.25965;1.16483;1.42301
216;calc total;1;126.077;126.077;126.077
216;total;1;150.801;150.801;150.801
205;initialize;1;9.7835;9.7835;9.7835
205;async;100;0.055543;0.0180298;0.183179
205;inner;100;1.10085;0.982872;1.16054
205;wait;100;5.05463e-05;2.8155e-05;8.0288e-05
205;boundary;100;0.102046;0.0622825;0.134788
205;calc iter;100;1.25849;1.16986;1.32654
205;calc total;1;126.077;126.077;126.077
205;total;1;150.823;150.823;150.823
179;initialize;1;9.76983;9.76983;9.76983
179;async;100;0.0778621;0.0174385;0.141488
179;inner;100;1.11615;1.0814;1.16213
179;wait;100;3.91608e-05;2.3362e-05;6.5619e-05
179;boundary;100;0.0627884;0.0596903;0.0797946
179;calc iter;100;1.25685;1.23061;1.28863
179;calc total;1;126.077;126.077;126.077
179;total;1;150.805;150.805;150.805
217;initialize;1;9.76175;9.76175;9.76175
217;async;100;0.0628264;0.0176733;0.186632
217;inner;100;1.13424;1.05653;1.15826
217;wait;100;2.98543e-05;1.8844e-05;7.149e-05
217;boundary;100;0.0623495;0.0603859;0.0728095
217;calc iter;100;1.25945;1.21398;1.31246
217;calc total;1;126.077;126.077;126.077
217;total;1;150.801;150.801;150.801
206;initialize;1;9.78351;9.78351;9.78351
206;async;100;0.0538835;0.0147089;0.162274
206;inner;100;1.109;0.997869;1.16476
206;wait;100;5.18493e-05;2.6742e-05;7.1606e-05
206;boundary;100;0.0955977;0.0628309;0.132124
206;calc iter;100;1.25853;1.14476;1.3277
206;calc total;1;126.077;126.077;126.077
206;total;1;150.823;150.823;150.823
180;initialize;1;9.77306;9.77306;9.77306
180;async;100;0.0527105;0.0166058;0.111358
180;inner;100;1.09804;1.04887;1.16237
180;wait;100;7.67971e-05;4.9974e-05;9.3216e-05
180;boundary;100;0.106482;0.0620661;0.133238
180;calc iter;100;1.25731;1.22207;1.29809
180;calc total;1;126.077;126.077;126.077
180;total;1;150.809;150.809;150.809
218;initialize;1;9.76181;9.76181;9.76181
218;async;100;0.0544459;0.0152786;0.218349
218;inner;100;1.14194;1.05574;1.19704
218;wait;100;3.2525e-05;2.1354e-05;5.7635e-05
218;boundary;100;0.0630415;0.0598954;0.0928441
218;calc iter;100;1.25946;1.1884;1.3533
218;calc total;1;126.077;126.077;126.077
218;total;1;150.802;150.802;150.802
207;initialize;1;9.77762;9.77762;9.77762
207;async;100;0.054141;0.0138927;0.152658
207;inner;100;1.11733;1.01026;1.16689
207;wait;100;4.22129e-05;1.9873e-05;5.9893e-05
207;boundary;100;0.087074;0.0631106;0.128768
207;calc iter;100;1.25859;1.17102;1.31044
207;calc total;1;126.077;126.077;126.077
207;total;1;150.817;150.817;150.817
181;initialize;1;9.77308;9.77308;9.77308
181;async;100;0.0540052;0.0151884;0.101642
181;inner;100;1.10431;1.05132;1.16313
181;wait;100;5.31424e-05;3.4055e-05;7.1399e-05
181;boundary;100;0.0989795;0.0620582;0.134604
181;calc iter;100;1.25735;1.22874;1.28924
181;calc total;1;126.077;126.077;126.077
181;total;1;150.809;150.809;150.809
219;initialize;1;9.76175;9.76175;9.76175
219;async;100;0.0556506;0.0179868;0.171354
219;inner;100;1.13507;1.00849;1.15769
219;wait;100;4.73397e-05;2.5963e-05;9.5422e-05
219;boundary;100;0.0685788;0.0612137;0.149624
219;calc iter;100;1.25935;1.18265;1.32283
219;calc total;1;126.077;126.077;126.077
219;total;1;150.801;150.801;150.801
208;initialize;1;9.78347;9.78347;9.78347
208;async;100;0.0804612;0.0176573;0.250918
208;inner;100;1.11623;1.01812;1.15992
208;wait;100;2.37364e-05;1.8724e-05;7.8609e-05
208;boundary;100;0.0622062;0.0595542;0.10056
208;calc iter;100;1.25892;1.18902;1.34332
208;calc total;1;126.077;126.077;126.077
208;total;1;150.823;150.823;150.823
182;initialize;1;9.77311;9.77311;9.77311
182;async;100;0.0515968;0.0160925;0.110868
182;inner;100;1.10897;1.05096;1.16207
182;wait;100;5.95508e-05;2.4056e-05;7.4939e-05
182;boundary;100;0.096751;0.0621544;0.134427
182;calc iter;100;1.25738;1.21604;1.30932
182;calc total;1;126.077;126.077;126.077
182;total;1;150.809;150.809;150.809
220;initialize;1;9.76171;9.76171;9.76171
220;async;100;0.0581556;0.0175575;0.172345
220;inner;100;1.13168;1.04315;1.15173
220;wait;100;4.56944e-05;2.4614e-05;8.0985e-05
220;boundary;100;0.0694592;0.0621821;0.143052
220;calc iter;100;1.25934;1.20937;1.34514
220;calc total;1;126.077;126.077;126.077
220;total;1;150.801;150.801;150.801
209;initialize;1;9.78349;9.78349;9.78349
209;async;100;0.0741056;0.0165402;0.151557
209;inner;100;1.12308;1.06386;1.1578
209;wait;100;2.81458e-05;2.0703e-05;0.000101769
209;boundary;100;0.0616401;0.058831;0.077728
209;calc iter;100;1.25885;1.2242;1.29935
209;calc total;1;126.077;126.077;126.077
209;total;1;150.823;150.823;150.823
183;initialize;1;9.77304;9.77304;9.77304
183;async;100;0.0536025;0.0178148;0.130579
183;inner;100;1.10697;1.05602;1.16426
183;wait;100;5.38589e-05;2.4715e-05;9.046e-05
183;boundary;100;0.0967346;0.0626464;0.127294
183;calc iter;100;1.25736;1.22523;1.31721
183;calc total;1;126.077;126.077;126.077
183;total;1;150.809;150.809;150.809
221;initialize;1;9.7617;9.7617;9.7617
221;async;100;0.0625216;0.017235;0.183688
221;inner;100;1.12534;1.03177;1.14385
221;wait;100;4.84444e-05;2.2934e-05;0.000123477
221;boundary;100;0.0714223;0.063119;0.1438
221;calc iter;100;1.25933;1.19151;1.38397
221;calc total;1;126.077;126.077;126.077
221;total;1;150.801;150.801;150.801
210;initialize;1;9.78348;9.78348;9.78348
210;async;100;0.0758223;0.0168345;0.157718
210;inner;100;1.12092;1.05762;1.15669
210;wait;100;2.7894e-05;1.7397e-05;9.9191e-05
210;boundary;100;0.062051;0.0588753;0.0891834
210;calc iter;100;1.25882;1.18234;1.31834
210;calc total;1;126.077;126.077;126.077
210;total;1;150.823;150.823;150.823
184;initialize;1;9.77302;9.77302;9.77302
184;async;100;0.0746557;0.0175635;0.146969
184;inner;100;1.11956;1.08418;1.15719
184;wait;100;3.54033e-05;2.3632e-05;0.000120317
184;boundary;100;0.0634255;0.0618601;0.0801893
184;calc iter;100;1.25768;1.19851;1.31136
184;calc total;1;126.077;126.077;126.077
184;total;1;150.809;150.809;150.809
222;initialize;1;9.76177;9.76177;9.76177
222;async;100;0.0569084;0.0161549;0.137588
222;inner;100;1.13786;1.06292;1.15998
222;wait;100;3.60022e-05;2.1505e-05;7.4837e-05
222;boundary;100;0.0646342;0.0613624;0.13835
222;calc iter;100;1.25944;1.22019;1.35053
222;calc total;1;126.077;126.077;126.077
222;total;1;150.801;150.801;150.801
211;initialize;1;9.77705;9.77705;9.77705
211;async;100;0.0721378;0.0169886;0.154178
211;inner;100;1.1214;1.06321;1.15476
211;wait;100;3.73734e-05;2.0244e-05;0.000111122
211;boundary;100;0.0651825;0.0592217;0.0944592
211;calc iter;100;1.25876;1.23125;1.28202
211;calc total;1;126.077;126.077;126.077
211;total;1;150.817;150.817;150.817
185;initialize;1;9.77304;9.77304;9.77304
185;async;100;0.0664506;0.0167665;0.116091
185;inner;100;1.12735;1.08679;1.165
185;wait;100;3.61423e-05;2.2573e-05;6.2334e-05
185;boundary;100;0.0638461;0.060801;0.0922262
185;calc iter;100;1.25769;1.22682;1.28434
185;calc total;1;126.077;126.077;126.077
185;total;1;150.809;150.809;150.809
223;initialize;1;9.75952;9.75952;9.75952
223;async;100;0.0637389;0.0177644;0.239729
223;inner;100;1.13281;1.04975;1.15669
223;wait;100;3.0352e-05;2.2258e-05;8.5686e-05
223;boundary;100;0.0628745;0.0610708;0.107614
223;calc iter;100;1.25945;1.2084;1.3552
223;calc total;1;126.077;126.077;126.077
223;total;1;150.799;150.799;150.799
212;initialize;1;9.77878;9.77878;9.77878
212;async;100;0.0686696;0.013276;0.146204
212;inner;100;1.12554;1.06649;1.1585
212;wait;100;3.92556e-05;2.2422e-05;8.9951e-05
212;boundary;100;0.0645387;0.0603666;0.123114
212;calc iter;100;1.25879;1.20551;1.30453
212;calc total;1;126.077;126.077;126.077
212;total;1;150.818;150.818;150.818
186;initialize;1;9.76389;9.76389;9.76389
186;async;100;0.0761924;0.0172278;0.158449
186;inner;100;1.11592;1.0748;1.15235
186;wait;100;3.78549e-05;1.99e-05;0.000135389
186;boundary;100;0.0654979;0.0605404;0.0762528
186;calc iter;100;1.25765;1.21019;1.29795
186;calc total;1;126.077;126.077;126.077
186;total;1;150.799;150.799;150.799
224;initialize;1;9.76176;9.76176;9.76176
224;async;100;0.0571732;0.0171533;0.152889
224;inner;100;1.13945;1.06792;1.22026
224;wait;100;2.76923e-05;1.8701e-05;0.000110517
224;boundary;100;0.0628504;0.061177;0.0851725
224;calc iter;100;1.2595;1.1774;1.35415
224;calc total;1;126.077;126.077;126.077
224;total;1;150.801;150.801;150.801
213;initialize;1;9.78348;9.78348;9.78348
213;async;100;0.0686221;0.0167858;0.175759
213;inner;100;1.12458;1.06647;1.15964
213;wait;100;3.73705e-05;2.2792e-05;9.9995e-05
213;boundary;100;0.0655284;0.0623375;0.104602
213;calc iter;100;1.25877;1.20994;1.30576
213;calc total;1;126.077;126.077;126.077
213;total;1;150.823;150.823;150.823
187;initialize;1;9.77303;9.77303;9.77303
187;async;100;0.0698945;0.0167954;0.222889
187;inner;100;1.11859;1.05206;1.15874
187;wait;100;3.91684e-05;2.2559e-05;8.337e-05
187;boundary;100;0.0690814;0.0623856;0.0863861
187;calc iter;100;1.25761;1.2254;1.33979
187;calc total;1;126.077;126.077;126.077
187;total;1;150.809;150.809;150.809
225;initialize;1;9.76173;9.76173;9.76173
225;async;100;0.0577698;0.0172655;0.114511
225;inner;100;1.13147;1.06453;1.15226
225;wait;100;5.15915e-05;2.4352e-05;8.8351e-05
225;boundary;100;0.0700312;0.0636553;0.0986973
225;calc iter;100;1.25933;1.22314;1.31385
225;calc total;1;126.077;126.077;126.077
225;total;1;150.801;150.801;150.801
214;initialize;1;9.77198;9.77198;9.77198
214;async;100;0.0695087;0.0176398;0.159014
214;inner;100;1.12693;1.06498;1.16281
214;wait;100;2.82262e-05;1.6804e-05;8.1631e-05
214;boundary;100;0.0623893;0.0593223;0.0852688
214;calc iter;100;1.25886;1.2122;1.29931
214;calc total;1;126.077;126.077;126.077
214;total;1;150.812;150.812;150.812
188;initialize;1;9.77306;9.77306;9.77306
188;async;100;0.0738059;0.016557;0.14939
188;inner;100;1.12062;1.08198;1.15851
188;wait;100;3.31163e-05;1.9883e-05;9.0958e-05
188;boundary;100;0.0632735;0.0595265;0.0910199
188;calc iter;100;1.25774;1.21552;1.29265
188;calc total;1;126.077;126.077;126.077
188;total;1;150.809;150.809;150.809
226;initialize;1;9.76178;9.76178;9.76178
226;async;100;0.0559053;0.0178221;0.132529
226;inner;100;1.13232;1.06749;1.20902
226;wait;100;5.97001e-05;3.6299e-05;8.9931e-05
226;boundary;100;0.0710238;0.0598816;0.0754878
226;calc iter;100;1.25931;1.22193;1.32523
226;calc total;1;126.077;126.077;126.077
226;total;1;150.801;150.801;150.801
215;initialize;1;9.77955;9.77955;9.77955
215;async;100;0.0730967;0.0168059;0.165555
215;inner;100;1.12366;1.06534;1.15905
215;wait;100;2.83185e-05;1.9859e-05;8.3441e-05
215;boundary;100;0.0620732;0.0593553;0.0805111
215;calc iter;100;1.25886;1.19012;1.30554
215;calc total;1;126.077;126.077;126.077
215;total;1;150.819;150.819;150.819
189;initialize;1;9.77305;9.77305;9.77305
189;async;100;0.0766293;0.0178724;0.135701
189;inner;100;1.11879;1.08845;1.16061
189;wait;100;2.83311e-05;1.8093e-05;9.326e-05
189;boundary;100;0.0623521;0.0592773;0.0824978
189;calc iter;100;1.2578;1.22575;1.28405
189;calc total;1;126.077;126.077;126.077
189;total;1;150.809;150.809;150.809
227;initialize;1;9.76183;9.76183;9.76183
227;async;100;0.053457;0.0176814;0.116794
227;inner;100;1.12884;1.06952;1.15847
227;wait;100;5.52967e-05;2.45e-05;7.2627e-05
227;boundary;100;0.0769073;0.0618619;0.0978544
227;calc iter;100;1.25927;1.22057;1.31235
227;calc total;1;126.077;126.077;126.077
227;total;1;150.801;150.801;150.801
190;initialize;1;9.77307;9.77307;9.77307
190;async;100;0.0745167;0.0165502;0.139139
190;inner;100;1.12092;1.09103;1.16252
190;wait;100;2.74467e-05;1.7425e-05;7.9537e-05
190;boundary;100;0.0623331;0.0594612;0.0826064
190;calc iter;100;1.2578;1.21971;1.29656
190;calc total;1;126.077;126.077;126.077
190;total;1;150.809;150.809;150.809
228;initialize;1;9.75155;9.75155;9.75155
228;async;100;0.0995872;0.0169575;0.175385
228;inner;100;1.09762;1.03146;1.15178
228;wait;100;3.84427e-05;2.1805e-05;9.9773e-05
228;boundary;100;0.0610433;0.0588601;0.0727053
228;calc iter;100;1.2583;1.23022;1.28378
228;calc total;1;126.077;126.077;126.077
228;total;1;150.791;150.791;150.791
191;initialize;1;9.77307;9.77307;9.77307
191;async;100;0.0769628;0.0160143;0.163646
191;inner;100;1.11875;1.07207;1.15909
191;wait;100;2.67286e-05;1.7135e-05;9.1388e-05
191;boundary;100;0.0620587;0.059517;0.0707241
191;calc iter;100;1.2578;1.21739;1.31751
191;calc total;1;126.077;126.077;126.077
191;total;1;150.809;150.809;150.809
229;initialize;1;9.75788;9.75788;9.75788
229;async;100;0.0943854;0.01776;0.210602
229;inner;100;1.1022;1.04014;1.15516
229;wait;100;4.57343e-05;2.6826e-05;0.000103568
229;boundary;100;0.0616903;0.058972;0.104163
229;calc iter;100;1.25832;1.20288;1.32539
229;calc total;1;126.077;126.077;126.077
229;total;1;150.798;150.798;150.798
230;initialize;1;9.76178;9.76178;9.76178
230;async;100;0.102872;0.017945;0.193277
230;inner;100;1.09451;1.02973;1.15206
230;wait;100;3.23287e-05;2.0213e-05;7.04e-05
230;boundary;100;0.0609324;0.0590087;0.0858377
230;calc iter;100;1.25835;1.21704;1.29913
230;calc total;1;126.077;126.077;126.077
230;total;1;150.801;150.801;150.801
231;initialize;1;9.75346;9.75346;9.75346
231;async;100;0.103327;0.017904;0.214409
231;inner;100;1.09387;1.03331;1.15987
231;wait;100;2.54451e-05;1.7844e-05;4.6598e-05
231;boundary;100;0.061273;0.0585081;0.0659062
231;calc iter;100;1.2585;1.22296;1.30971
231;calc total;1;126.077;126.077;126.077
231;total;1;150.793;150.793;150.793
232;initialize;1;9.75604;9.75604;9.75604
232;async;100;0.111238;0.0170923;0.208863
232;inner;100;1.08689;1.02607;1.14304
232;wait;100;3.44646e-05;1.9877e-05;0.000134081
232;boundary;100;0.0601513;0.0588026;0.0717409
232;calc iter;100;1.25832;1.22511;1.30001
232;calc total;1;126.077;126.077;126.077
232;total;1;150.796;150.796;150.796
233;initialize;1;9.76175;9.76175;9.76175
233;async;100;0.0986164;0.016991;0.172917
233;inner;100;1.09847;1.03462;1.15246
233;wait;100;4.68855e-05;2.6143e-05;7.8923e-05
233;boundary;100;0.0611527;0.0590195;0.0849597
233;calc iter;100;1.25829;1.23002;1.2819
233;calc total;1;126.077;126.077;126.077
233;total;1;150.801;150.801;150.801
234;initialize;1;9.76173;9.76173;9.76173
234;async;100;0.100727;0.0174299;0.176818
234;inner;100;1.0951;1.03234;1.15133
234;wait;100;4.68466e-05;2.5413e-05;7.9388e-05
234;boundary;100;0.0623767;0.0585473;0.0688116
234;calc iter;100;1.25825;1.22853;1.28321
234;calc total;1;126.077;126.077;126.077
234;total;1;150.801;150.801;150.801
240;initialize;1;9.78508;9.78508;9.78508
240;async;100;0.119588;0.0178168;0.191577
240;inner;100;1.07712;1.02546;1.15832
240;wait;100;2.79437e-05;1.7515e-05;5.0361e-05
240;boundary;100;0.0602817;0.057838;0.0641679
240;calc iter;100;1.25702;1.23264;1.28838
240;calc total;1;126.077;126.077;126.077
240;total;1;150.824;150.824;150.824
235;initialize;1;9.76179;9.76179;9.76179
235;async;100;0.0998406;0.0174644;0.177194
235;inner;100;1.0915;1.02978;1.14536
235;wait;100;5.44726e-05;3.7012e-05;0.000119653
235;boundary;100;0.0668202;0.0602207;0.0804788
235;calc iter;100;1.25821;1.22621;1.28281
235;calc total;1;126.077;126.077;126.077
235;total;1;150.801;150.801;150.801
241;initialize;1;9.78506;9.78506;9.78506
241;async;100;0.122588;0.0175272;0.191927
241;inner;100;1.07467;1.02506;1.15076
241;wait;100;2.52284e-05;1.6724e-05;8.4401e-05
241;boundary;100;0.059686;0.0578442;0.063717
241;calc iter;100;1.25697;1.23074;1.27867
241;calc total;1;126.077;126.077;126.077
241;total;1;150.824;150.824;150.824
236;initialize;1;9.75477;9.75477;9.75477
236;async;100;0.0738875;0.0175352;0.176787
236;inner;100;1.05896;0.969768;1.15259
236;wait;100;7.48514e-05;2.831e-05;9.6609e-05
236;boundary;100;0.124735;0.0612767;0.139594
236;calc iter;100;1.25766;1.18632;1.29994
236;calc total;1;126.077;126.077;126.077
236;total;1;150.794;150.794;150.794
242;initialize;1;9.78506;9.78506;9.78506
242;async;100;0.118983;0.0178048;0.190448
242;inner;100;1.07799;1.02576;1.15503
242;wait;100;2.62647e-05;1.7157e-05;6.503e-05
242;boundary;100;0.0599945;0.0580427;0.0678642
242;calc iter;100;1.25699;1.23179;1.28217
242;calc total;1;126.077;126.077;126.077
242;total;1;150.824;150.824;150.824
237;initialize;1;9.76177;9.76177;9.76177
237;async;100;0.0747368;0.0170254;0.242499
237;inner;100;1.06072;0.928167;1.14762
237;wait;100;6.79718e-05;4.2502e-05;0.000116471
237;boundary;100;0.122247;0.0610195;0.140558
237;calc iter;100;1.25777;1.12546;1.34324
237;calc total;1;126.077;126.077;126.077
237;total;1;150.801;150.801;150.801
238;initialize;1;9.76177;9.76177;9.76177
238;async;100;0.079303;0.0170468;0.215983
238;inner;100;1.05078;0.935068;1.1485
238;wait;100;6.28963e-05;2.8465e-05;0.00011052
238;boundary;100;0.127433;0.0611695;0.142079
238;calc iter;100;1.25758;1.11715;1.32386
238;calc total;1;126.077;126.077;126.077
238;total;1;150.801;150.801;150.801
239;initialize;1;9.76174;9.76174;9.76174
239;async;100;0.0731804;0.0176442;0.192439
239;inner;100;1.06782;0.967882;1.15315
239;wait;100;5.66725e-05;2.9581e-05;8.0519e-05
239;boundary;100;0.116761;0.0616635;0.129819
239;calc iter;100;1.25782;1.15763;1.31441
239;calc total;1;126.077;126.077;126.077
239;total;1;150.801;150.801;150.801
243;initialize;1;9.7851;9.7851;9.7851
243;async;100;0.117983;0.017764;0.188624
243;inner;100;1.07893;1.02841;1.15699
243;wait;100;3.14276e-05;2.2677e-05;5.2259e-05
243;boundary;100;0.0600013;0.0579974;0.0644938
243;calc iter;100;1.25695;1.23226;1.27828
243;calc total;1;126.077;126.077;126.077
243;total;1;150.824;150.824;150.824
244;initialize;1;9.78508;9.78508;9.78508
244;async;100;0.0957002;0.0174731;0.16674
244;inner;100;1.08319;1.04509;1.15057
244;wait;100;4.82096e-05;2.6572e-05;0.000106434
244;boundary;100;0.0776439;0.0619444;0.0943871
244;calc iter;100;1.25659;1.22207;1.29509
244;calc total;1;126.077;126.077;126.077
244;total;1;150.824;150.824;150.824
245;initialize;1;9.78511;9.78511;9.78511
245;async;100;0.100714;0.017022;0.260428
245;inner;100;1.0803;1.01853;1.14511
245;wait;100;4.08595e-05;1.9236e-05;0.000116046
245;boundary;100;0.0755755;0.0602691;0.116487
245;calc iter;100;1.25663;1.19343;1.33941
245;calc total;1;126.077;126.077;126.077
245;total;1;150.824;150.824;150.824
246;initialize;1;9.7851;9.7851;9.7851
246;async;100;0.0933002;0.017056;0.157794
246;inner;100;1.08129;1.03917;1.14962
246;wait;100;4.64858e-05;2.3328e-05;8.8805e-05
246;boundary;100;0.081915;0.062153;0.107138
246;calc iter;100;1.25655;1.1945;1.29913
246;calc total;1;126.077;126.077;126.077
246;total;1;150.824;150.824;150.824
247;initialize;1;9.78504;9.78504;9.78504
247;async;100;0.0995655;0.0171994;0.165099
247;inner;100;1.08801;1.05127;1.15664
247;wait;100;3.43362e-05;2.1119e-05;6.6935e-05
247;boundary;100;0.0690934;0.0610041;0.0846002
247;calc iter;100;1.25671;1.21137;1.2878
247;calc total;1;126.077;126.077;126.077
247;total;1;150.824;150.824;150.824
248;initialize;1;9.78506;9.78506;9.78506
248;async;100;0.0824149;0.0173407;0.145408
248;inner;100;1.06531;1.01362;1.15542
248;wait;100;5.21704e-05;2.0552e-05;8.3872e-05
248;boundary;100;0.108409;0.0612405;0.132066
248;calc iter;100;1.25619;1.21919;1.30391
248;calc total;1;126.077;126.077;126.077
248;total;1;150.824;150.824;150.824
249;initialize;1;9.78509;9.78509;9.78509
249;async;100;0.0812653;0.0172904;0.144038
249;inner;100;1.06429;1.01481;1.15688
249;wait;100;5.39064e-05;1.9619e-05;7.3953e-05
249;boundary;100;0.110543;0.061311;0.131099
249;calc iter;100;1.25615;1.22663;1.31908
249;calc total;1;126.077;126.077;126.077
249;total;1;150.824;150.824;150.824
250;initialize;1;9.78504;9.78504;9.78504
250;async;100;0.0829438;0.0173229;0.143102
250;inner;100;1.06062;1.01269;1.15253
250;wait;100;5.17895e-05;2.1156e-05;8.368e-05
250;boundary;100;0.112502;0.0619214;0.137965
250;calc iter;100;1.25612;1.22678;1.29568
250;calc total;1;126.077;126.077;126.077
250;total;1;150.824;150.824;150.824
264;initialize;1;9.82183;9.82183;9.82183
264;async;100;0.0503142;0.0176689;0.177138
264;inner;100;1.12266;1.08359;1.1661
264;wait;100;5.50109e-05;2.2204e-05;7.9563e-05
264;boundary;100;0.0828439;0.0620064;0.112077
264;calc iter;100;1.25588;1.23265;1.32407
264;calc total;1;126.077;126.077;126.077
264;total;1;150.862;150.862;150.862
251;initialize;1;9.78512;9.78512;9.78512
251;async;100;0.0851649;0.0175909;0.141589
251;inner;100;1.05352;1.00851;1.14898
251;wait;100;6.72546e-05;3.9043e-05;0.000130634
251;boundary;100;0.117332;0.0620467;0.137523
251;calc iter;100;1.25609;1.19657;1.31633
251;calc total;1;126.077;126.077;126.077
251;total;1;150.824;150.824;150.824
265;initialize;1;9.8187;9.8187;9.8187
265;async;100;0.0504604;0.017632;0.0870413
265;inner;100;1.11249;1.07394;1.16361
265;wait;100;5.98845e-05;2.3517e-05;0.000101577
265;boundary;100;0.0927792;0.0618499;0.138053
265;calc iter;100;1.2558;1.22212;1.31924
265;calc total;1;126.077;126.077;126.077
265;total;1;150.858;150.858;150.858
252;initialize;1;9.78505;9.78505;9.78505
252;async;100;0.0608538;0.01744;0.13544
252;inner;100;1.13152;1.07791;1.15975
252;wait;100;4.13028e-05;1.9112e-05;8.025e-05
252;boundary;100;0.0634957;0.059803;0.0828925
252;calc iter;100;1.25591;1.22777;1.27845
252;calc total;1;126.077;126.077;126.077
252;total;1;150.824;150.824;150.824
266;initialize;1;9.8262;9.8262;9.8262
266;async;100;0.0460935;0.0146647;0.201884
266;inner;100;1.12644;1.0757;1.17163
266;wait;100;5.06904e-05;2.1296e-05;8.0838e-05
266;boundary;100;0.0833021;0.0605398;0.111732
266;calc iter;100;1.25589;1.22555;1.35136
266;calc total;1;126.077;126.077;126.077
266;total;1;150.866;150.866;150.866
253;initialize;1;9.78509;9.78509;9.78509
253;async;100;0.0655581;0.0158444;0.189533
253;inner;100;1.1267;1.0729;1.15726
253;wait;100;3.4525e-05;1.8831e-05;8.427e-05
253;boundary;100;0.0636085;0.0596543;0.085388
253;calc iter;100;1.25591;1.22777;1.32371
253;calc total;1;126.077;126.077;126.077
253;total;1;150.824;150.824;150.824
267;initialize;1;9.81812;9.81812;9.81812
267;async;100;0.0494147;0.0176103;0.116315
267;inner;100;1.11806;1.034;1.16731
267;wait;100;5.96089e-05;2.2659e-05;8.6631e-05
267;boundary;100;0.0883066;0.0620905;0.14432
267;calc iter;100;1.25584;1.21299;1.3247
267;calc total;1;126.077;126.077;126.077
267;total;1;150.858;150.858;150.858
254;initialize;1;9.78505;9.78505;9.78505
254;async;100;0.0626141;0.0177135;0.135926
254;inner;100;1.12933;1.07732;1.1786
254;wait;100;3.55099e-05;1.9628e-05;7.9856e-05
254;boundary;100;0.0639012;0.0602751;0.0839809
254;calc iter;100;1.25588;1.20434;1.32992
254;calc total;1;126.077;126.077;126.077
254;total;1;150.824;150.824;150.824
268;initialize;1;9.81838;9.81838;9.81838
268;async;100;0.0567047;0.0170083;0.0968901
268;inner;100;1.1287;1.08549;1.16237
268;wait;100;5.21716e-05;3.0472e-05;8.0469e-05
268;boundary;100;0.0706586;0.0612205;0.102013
268;calc iter;100;1.25612;1.23504;1.28014
268;calc total;1;126.077;126.077;126.077
268;total;1;150.858;150.858;150.858
255;initialize;1;9.78507;9.78507;9.78507
255;async;100;0.0592394;0.0155801;0.127745
255;inner;100;1.13451;1.08542;1.16373
255;wait;100;2.9409e-05;1.7556e-05;5.2878e-05
255;boundary;100;0.0622862;0.0592471;0.0813735
255;calc iter;100;1.25606;1.22762;1.28336
255;calc total;1;126.077;126.077;126.077
255;total;1;150.824;150.824;150.824
269;initialize;1;9.8262;9.8262;9.8262
269;async;100;0.0554665;0.01411;0.0987486
269;inner;100;1.12933;1.07544;1.16658
269;wait;100;4.72715e-05;2.8232e-05;8.0567e-05
269;boundary;100;0.0712926;0.0619708;0.104013
269;calc iter;100;1.25613;1.23014;1.27918
269;calc total;1;126.077;126.077;126.077
269;total;1;150.866;150.866;150.866
256;initialize;1;9.78507;9.78507;9.78507
256;async;100;0.0559196;0.0172407;0.111629
256;inner;100;1.13392;1.07089;1.25062
256;wait;100;4.68156e-05;2.6335e-05;0.000117883
256;boundary;100;0.0658236;0.0606622;0.109712
256;calc iter;100;1.25571;1.1648;1.41935
256;calc total;1;126.077;126.077;126.077
256;total;1;150.824;150.824;150.824
270;initialize;1;9.81877;9.81877;9.81877
270;async;100;0.0635694;0.0170246;0.173619
270;inner;100;1.12242;1.068;1.15747
270;wait;100;4.54093e-05;2.4291e-05;0.000100008
270;boundary;100;0.0700817;0.0620144;0.0982048
270;calc iter;100;1.25612;1.22116;1.30366
270;calc total;1;126.077;126.077;126.077
270;total;1;150.858;150.858;150.858
257;initialize;1;9.78508;9.78508;9.78508
257;async;100;0.0582484;0.0171652;0.203538
257;inner;100;1.12267;1.08692;1.1508
257;wait;100;5.02695e-05;1.7763e-05;0.000116266
257;boundary;100;0.0746673;0.0609447;0.0949489
257;calc iter;100;1.25564;1.19824;1.35732
257;calc total;1;126.077;126.077;126.077
257;total;1;150.824;150.824;150.824
271;initialize;1;9.81811;9.81811;9.81811
271;async;100;0.0601849;0.0171897;0.103738
271;inner;100;1.12843;1.07104;1.24139
271;wait;100;4.11633e-05;2.3723e-05;0.000102378
271;boundary;100;0.0674627;0.0619412;0.0926036
271;calc iter;100;1.25612;1.16571;1.39336
271;calc total;1;126.077;126.077;126.077
271;total;1;150.858;150.858;150.858
258;initialize;1;9.78509;9.78509;9.78509
258;async;100;0.0586031;0.0171199;0.117004
258;inner;100;1.13112;1.09193;1.1709
258;wait;100;4.86896e-05;2.3419e-05;9.2078e-05
258;boundary;100;0.065929;0.0606869;0.0914294
258;calc iter;100;1.25571;1.21846;1.2917
258;calc total;1;126.077;126.077;126.077
258;total;1;150.824;150.824;150.824
272;initialize;1;9.81809;9.81809;9.81809
272;async;100;0.0746612;0.016383;0.123072
272;inner;100;1.11891;1.09071;1.16145
272;wait;100;3.40939e-05;2.3782e-05;0.000109856
272;boundary;100;0.06273;0.0591104;0.0850214
272;calc iter;100;1.25634;1.2308;1.29523
272;calc total;1;126.077;126.077;126.077
272;total;1;150.858;150.858;150.858
259;initialize;1;9.78508;9.78508;9.78508
259;async;100;0.0509991;0.0172686;0.109983
259;inner;100;1.13543;1.07117;1.16288
259;wait;100;4.81756e-05;1.7845e-05;7.5744e-05
259;boundary;100;0.0692125;0.0610247;0.124579
259;calc iter;100;1.25569;1.23129;1.30633
259;calc total;1;126.077;126.077;126.077
259;total;1;150.824;150.824;150.824
273;initialize;1;9.81866;9.81866;9.81866
273;async;100;0.0707583;0.0147973;0.170767
273;inner;100;1.1235;1.08044;1.1622
273;wait;100;2.85214e-05;1.7389e-05;8.5388e-05
273;boundary;100;0.0619847;0.0597126;0.0735859
273;calc iter;100;1.25628;1.22163;1.31114
260;initialize;1;9.7851;9.7851;9.7851
260;async;100;0.048205;0.015319;0.0973545
260;inner;100;1.13848;1.06912;1.16306
260;wait;100;3.85591e-05;1.9333e-05;7.5037e-05
260;boundary;100;0.0689384;0.0612671;0.112025
260;calc iter;100;1.25566;1.23133;1.29598
260;calc total;1;126.077;126.077;126.077
260;total;1;150.824;150.824;150.824
273;calc total;1;126.077;126.077;126.077
273;total;1;150.858;150.858;150.858
261;initialize;1;9.78507;9.78507;9.78507
261;async;100;0.0546642;0.0174137;0.112756
261;inner;100;1.12729;1.05894;1.15244
261;wait;100;5.8502e-05;3.0981e-05;8.6969e-05
261;boundary;100;0.0736045;0.0621139;0.118023
261;calc iter;100;1.25562;1.22779;1.30149
261;calc total;1;126.077;126.077;126.077
261;total;1;150.824;150.824;150.824
262;initialize;1;9.78514;9.78514;9.78514
262;async;100;0.0532972;0.0172458;0.128853
262;inner;100;1.12888;1.06266;1.15325
262;wait;100;5.33298e-05;2.3849e-05;9.6837e-05
262;boundary;100;0.0733886;0.0616163;0.114471
262;calc iter;100;1.25563;1.23072;1.31404
262;calc total;1;126.077;126.077;126.077
262;total;1;150.824;150.824;150.824
263;initialize;1;9.78513;9.78513;9.78513
263;async;100;0.0543592;0.0175235;0.228702
263;inner;100;1.13154;1.04365;1.15516
263;wait;100;5.66834e-05;2.4944e-05;8.2389e-05
263;boundary;100;0.0696812;0.0616186;0.107368
263;calc iter;100;1.25564;1.22357;1.33479
263;calc total;1;126.077;126.077;126.077
263;total;1;150.824;150.824;150.824
288;initialize;1;9.38924;9.38924;9.38924
288;async;100;0.0528562;0.0171355;0.122473
288;inner;100;1.12695;1.08877;1.16588
288;wait;100;5.41022e-05;2.2695e-05;7.9731e-05
288;boundary;100;0.0773437;0.0612995;0.100486
288;calc iter;100;1.25721;1.22569;1.31078
288;calc total;1;126.077;126.077;126.077
288;total;1;150.43;150.43;150.43
336;initialize;1;9.75783;9.75783;9.75783
336;async;100;0.0933225;0.0167938;0.163185
336;inner;100;1.10255;1.05398;1.16561
336;wait;100;3.06387e-05;1.9558e-05;6.798e-05
336;boundary;100;0.0610463;0.0585906;0.067166
336;calc iter;100;1.25695;1.23717;1.29121
336;calc total;1;126.077;126.077;126.077
336;total;1;150.798;150.798;150.798
360;initialize;1;9.79713;9.79713;9.79713
360;async;100;0.0505705;0.0173085;0.149291
360;inner;100;1.12116;1.0812;1.16567
360;wait;100;5.37016e-05;2.3129e-05;8.6195e-05
360;boundary;100;0.0834828;0.0621585;0.111271
360;calc iter;100;1.25527;1.22611;1.33635
360;calc total;1;126.077;126.077;126.077
360;total;1;150.828;150.828;150.828
274;initialize;1;9.82555;9.82555;9.82555
274;async;100;0.0687113;0.0169219;0.118227
274;inner;100;1.1254;1.08045;1.2224
274;wait;100;2.52892e-05;1.7173e-05;8.4765e-05
274;boundary;100;0.0621696;0.0595869;0.0944564
274;calc iter;100;1.25631;1.17068;1.40271
274;calc total;1;126.077;126.077;126.077
274;total;1;150.865;150.865;150.865
312;initialize;1;9.81272;9.81272;9.81272
312;async;100;0.0590179;0.017236;0.2352
312;inner;100;1.13684;1.04518;1.16338
312;wait;100;2.43311e-05;1.9007e-05;6.8436e-05
312;boundary;100;0.0631354;0.061155;0.0939816
312;calc iter;100;1.25902;1.19979;1.35743
312;calc total;1;126.077;126.077;126.077
312;total;1;150.851;150.851;150.851
289;initialize;1;9.38924;9.38924;9.38924
289;async;100;0.0502181;0.0132839;0.0968879
289;inner;100;1.12447;1.05869;1.21044
289;wait;100;4.74181e-05;1.9265e-05;6.9377e-05
289;boundary;100;0.0824383;0.0613757;0.141794
289;calc iter;100;1.25717;1.21597;1.37605
289;calc total;1;126.077;126.077;126.077
289;total;1;150.43;150.43;150.43
337;initialize;1;9.75785;9.75785;9.75785
337;async;100;0.0914744;0.017996;0.161546
337;inner;100;1.10453;1.05527;1.16586
337;wait;100;3.14586e-05;1.9508e-05;7.3227e-05
337;boundary;100;0.0608843;0.0581638;0.0674151
337;calc iter;100;1.25692;1.21776;1.30584
337;calc total;1;126.077;126.077;126.077
337;total;1;150.798;150.798;150.798
361;initialize;1;9.7971;9.7971;9.7971
361;async;100;0.0440236;0.0134825;0.0774333
361;inner;100;1.13364;1.09376;1.21184
361;wait;100;4.53882e-05;1.7888e-05;6.5995e-05
361;boundary;100;0.0776158;0.061812;0.107742
361;calc iter;100;1.25532;1.2194;1.3185
361;calc total;1;126.077;126.077;126.077
361;total;1;150.828;150.828;150.828
275;initialize;1;9.81819;9.81819;9.81819
275;async;100;0.0702469;0.0152414;0.165691
275;inner;100;1.12247;1.07997;1.16437
275;wait;100;3.30749e-05;2.0255e-05;8.528e-05
275;boundary;100;0.0635416;0.0597887;0.0819096
275;calc iter;100;1.25629;1.23199;1.30621
275;calc total;1;126.077;126.077;126.077
275;total;1;150.858;150.858;150.858
313;initialize;1;9.81278;9.81278;9.81278
313;async;100;0.0507861;0.0168902;0.125825
313;inner;100;1.14537;1.09379;1.163
313;wait;100;3.62371e-05;2.2235e-05;0.000107489
313;boundary;100;0.062739;0.0610539;0.0886275
313;calc iter;100;1.25893;1.21468;1.3319
313;calc total;1;126.077;126.077;126.077
313;total;1;150.851;150.851;150.851
290;initialize;1;9.38917;9.38917;9.38917
290;async;100;0.0529806;0.0182591;0.113335
290;inner;100;1.12249;1.08218;1.16471
290;wait;100;5.10706e-05;2.0479e-05;7.7053e-05
290;boundary;100;0.0816524;0.0614956;0.107022
290;calc iter;100;1.25717;1.22183;1.30646
338;initialize;1;9.75524;9.75524;9.75524
338;async;100;0.0941869;0.0178767;0.165706
338;inner;100;1.10133;1.05095;1.16118
338;wait;100;3.38343e-05;1.8789e-05;0.000106658
338;boundary;100;0.0613528;0.0582226;0.0701503
338;calc iter;100;1.2569;1.23067;1.28305
338;calc total;1;126.077;126.077;126.077
338;total;1;150.795;150.795;150.795
362;initialize;1;9.79715;9.79715;9.79715
362;async;100;0.0461993;0.0173715;0.128423
362;inner;100;1.13072;1.09414;1.16942
362;wait;100;4.53228e-05;1.7944e-05;7.5253e-05
362;boundary;100;0.0783443;0.0612821;0.106332
362;calc iter;100;1.25531;1.22396;1.32498
362;calc total;1;126.077;126.077;126.077
362;total;1;150.828;150.828;150.828
276;initialize;1;9.81819;9.81819;9.81819
276;async;100;0.0569172;0.0163596;0.114942
276;inner;100;1.0928;1.02433;1.15648
276;wait;100;6.56701e-05;3.5279e-05;0.000109627
276;boundary;100;0.106927;0.0618508;0.131319
276;calc iter;100;1.25672;1.22638;1.30991
276;calc total;1;126.077;126.077;126.077
276;total;1;150.858;150.858;150.858
314;initialize;1;9.81271;9.81271;9.81271
314;async;100;0.05227;0.0170606;0.156099
314;inner;100;1.1436;1.09265;1.18086
314;wait;100;3.43236e-05;1.9382e-05;0.000103317
314;boundary;100;0.063018;0.0610933;0.102607
314;calc iter;100;1.25892;1.20836;1.33091
314;calc total;1;126.077;126.077;126.077
314;total;1;150.851;150.851;150.851
290;calc total;1;126.077;126.077;126.077
290;total;1;150.43;150.43;150.43
339;initialize;1;9.75784;9.75784;9.75784
339;async;100;0.0895724;0.0179432;0.163464
339;inner;100;1.10613;1.05501;1.16724
339;wait;100;3.21451e-05;2.1929e-05;5.4708e-05
339;boundary;100;0.0611648;0.0584692;0.068767
339;calc iter;100;1.2569;1.23473;1.33385
339;calc total;1;126.077;126.077;126.077
339;total;1;150.798;150.798;150.798
363;initialize;1;9.79719;9.79719;9.79719
363;async;100;0.0459113;0.0138216;0.0790891
363;inner;100;1.12185;1.08123;1.17542
363;wait;100;5.11591e-05;3.1752e-05;7.6922e-05
363;boundary;100;0.0874523;0.059522;0.161243
363;calc iter;100;1.25526;1.21557;1.31151
363;calc total;1;126.077;126.077;126.077
363;total;1;150.828;150.828;150.828
277;initialize;1;9.8262;9.8262;9.8262
277;async;100;0.0593362;0.0175762;0.125419
277;inner;100;1.09235;1.00923;1.15528
277;wait;100;5.43794e-05;3.1995e-05;0.000100048
277;boundary;100;0.104988;0.0622391;0.13526
277;calc iter;100;1.25673;1.19192;1.31432
277;calc total;1;126.077;126.077;126.077
277;total;1;150.866;150.866;150.866
315;initialize;1;9.81275;9.81275;9.81275
315;async;100;0.0468499;0.0136585;0.139897
315;inner;100;1.14696;1.08059;1.16427
315;wait;100;4.12359e-05;1.8637e-05;6.8079e-05
315;boundary;100;0.0650183;0.0611595;0.11138
315;calc iter;100;1.25887;1.21448;1.33151
315;calc total;1;126.077;126.077;126.077
291;initialize;1;9.38926;9.38926;9.38926
291;async;100;0.0514237;0.0133536;0.168726
291;inner;100;1.12356;1.08427;1.16483
291;wait;100;5.55193e-05;2.2082e-05;7.957e-05
291;boundary;100;0.0821148;0.0602396;0.104012
291;calc iter;100;1.25716;1.21912;1.31896
291;calc total;1;126.077;126.077;126.077
291;total;1;150.43;150.43;150.43
340;initialize;1;9.75782;9.75782;9.75782
340;async;100;0.0734683;0.0174856;0.138855
340;inner;100;1.10742;1.07375;1.15664
340;wait;100;3.88466e-05;2.3681e-05;9.3427e-05
340;boundary;100;0.0756908;0.0655362;0.0854859
340;calc iter;100;1.25662;1.2332;1.29556
340;calc total;1;126.077;126.077;126.077
340;total;1;150.798;150.798;150.798
364;initialize;1;9.79714;9.79714;9.79714
364;async;100;0.0563344;0.0141523;0.102626
364;inner;100;1.12781;1.08278;1.16164
364;wait;100;4.68531e-05;2.7005e-05;0.000108928
364;boundary;100;0.0713181;0.0628205;0.0970547
364;calc iter;100;1.25551;1.22834;1.30344
364;calc total;1;126.077;126.077;126.077
364;total;1;150.828;150.828;150.828
278;initialize;1;9.82619;9.82619;9.82619
278;async;100;0.0576428;0.0175031;0.133451
278;inner;100;1.1044;1.02629;1.15891
278;wait;100;5.08313e-05;2.9739e-05;8.621e-05
278;boundary;100;0.0946844;0.062204;0.131963
278;calc iter;100;1.25678;1.20711;1.32478
278;calc total;1;126.077;126.077;126.077
278;total;1;150.866;150.866;150.866
315;total;1;150.851;150.851;150.851
292;initialize;1;9.38927;9.38927;9.38927
292;async;100;0.0579085;0.0176783;0.105599
292;inner;100;1.12609;1.09796;1.15984
292;wait;100;5.22938e-05;2.913e-05;0.000114481
292;boundary;100;0.0732598;0.0629268;0.0995779
292;calc iter;100;1.25731;1.23187;1.28438
292;calc total;1;126.077;126.077;126.077
292;total;1;150.43;150.43;150.43
341;initialize;1;9.75398;9.75398;9.75398
341;async;100;0.0673861;0.0171854;0.142726
341;inner;100;1.10448;1.05118;1.15989
341;wait;100;5.11853e-05;2.7365e-05;0.000116655
341;boundary;100;0.0846194;0.0625735;0.117604
341;calc iter;100;1.25653;1.21726;1.31528
341;calc total;1;126.077;126.077;126.077
341;total;1;150.794;150.794;150.794
365;initialize;1;9.79723;9.79723;9.79723
365;async;100;0.053206;0.0143556;0.0952319
365;inner;100;1.12956;1.08675;1.16306
365;wait;100;5.01234e-05;2.9295e-05;7.5875e-05
365;boundary;100;0.0726807;0.062341;0.102671
365;calc iter;100;1.2555;1.23241;1.29292
365;calc total;1;126.077;126.077;126.077
365;total;1;150.828;150.828;150.828
279;initialize;1;9.8181;9.8181;9.8181
279;async;100;0.0559049;0.017784;0.109868
279;inner;100;1.10383;1.04579;1.15984
279;wait;100;4.73795e-05;2.6008e-05;7.2296e-05
279;boundary;100;0.0969895;0.0617629;0.128509
279;calc iter;100;1.25677;1.22118;1.29472
279;calc total;1;126.077;126.077;126.077
279;total;1;150.858;150.858;150.858
316;initialize;1;9.81276;9.81276;9.81276
316;async;100;0.0449347;0.0138525;0.115687
316;inner;100;1.14904;1.09335;1.17461
316;wait;100;4.22601e-05;2.1662e-05;7.0842e-05
316;boundary;100;0.0648591;0.0613491;0.09536
316;calc iter;100;1.25888;1.20262;1.32855
316;calc total;1;126.077;126.077;126.077
316;total;1;150.851;150.851;150.851
293;initialize;1;9.38927;9.38927;9.38927
293;async;100;0.0551627;0.0152472;0.11386
293;inner;100;1.13015;1.09315;1.16519
293;wait;100;4.97458e-05;2.9719e-05;8.6146e-05
293;boundary;100;0.0719809;0.0614927;0.0980581
293;calc iter;100;1.25735;1.23076;1.296
293;calc total;1;126.077;126.077;126.077
293;total;1;150.43;150.43;150.43
342;initialize;1;9.75781;9.75781;9.75781
342;async;100;0.0663357;0.012613;0.149036
342;inner;100;1.1163;1.06809;1.16438
342;wait;100;3.7783e-05;2.2474e-05;7.5522e-05
342;boundary;100;0.0739874;0.0619864;0.108427
342;calc iter;100;1.25667;1.20506;1.3178
342;calc total;1;126.077;126.077;126.077
342;total;1;150.798;150.798;150.798
366;initialize;1;9.79723;9.79723;9.79723
366;async;100;0.0552836;0.0164695;0.0977389
366;inner;100;1.12985;1.10519;1.16276
366;wait;100;5.63776e-05;3.2157e-05;9.2152e-05
366;boundary;100;0.0703228;0.0625984;0.095565
366;calc iter;100;1.25551;1.22351;1.28407
366;calc total;1;126.077;126.077;126.077
366;total;1;150.828;150.828;150.828
280;initialize;1;9.82619;9.82619;9.82619
280;async;100;0.071611;0.015111;0.140625
280;inner;100;1.12368;1.08389;1.16228
280;wait;100;2.84949e-05;1.9091e-05;5.0227e-05
280;boundary;100;0.0618108;0.0601199;0.0668314
280;calc iter;100;1.25713;1.22774;1.28622
280;calc total;1;126.077;126.077;126.077
280;total;1;150.866;150.866;150.866
317;initialize;1;9.81313;9.81313;9.81313
317;async;100;0.0462866;0.0129388;0.156866
317;inner;100;1.14319;1.07891;1.2285
317;wait;100;5.2358e-05;2.2064e-05;8.0509e-05
317;boundary;100;0.0693122;0.0612837;0.132546
317;calc iter;100;1.25884;1.19494;1.36878
317;calc total;1;126.077;126.077;126.077
317;total;1;150.851;150.851;150.851
294;initialize;1;9.38927;9.38927;9.38927
294;async;100;0.0602114;0.0143825;0.119711
294;inner;100;1.12604;1.08126;1.15636
294;wait;100;4.34773e-05;2.3674e-05;0.000109071
294;boundary;100;0.0710539;0.0618814;0.118159
294;calc iter;100;1.25735;1.21578;1.29882
294;calc total;1;126.077;126.077;126.077
294;total;1;150.43;150.43;150.43
343;initialize;1;9.75784;9.75784;9.75784
343;async;100;0.0746356;0.0172603;0.141725
343;inner;100;1.10911;1.07535;1.16022
343;wait;100;4.09772e-05;2.385e-05;8.6574e-05
343;boundary;100;0.0728614;0.0636672;0.0918539
343;calc iter;100;1.25665;1.23464;1.29692
343;calc total;1;126.077;126.077;126.077
343;total;1;150.798;150.798;150.798
367;initialize;1;9.79715;9.79715;9.79715
367;async;100;0.0555871;0.0167056;0.189899
367;inner;100;1.13331;1.06378;1.16412
367;wait;100;4.60829e-05;2.9918e-05;8.195e-05
367;boundary;100;0.0666036;0.0623067;0.0767773
367;calc iter;100;1.25555;1.2269;1.31603
367;calc total;1;126.077;126.077;126.077
367;total;1;150.828;150.828;150.828
281;initialize;1;9.823;9.823;9.823
281;async;100;0.0747406;0.0171342;0.137643
281;inner;100;1.11356;1.07136;1.15143
281;wait;100;3.82986e-05;2.0811e-05;0.000117608
281;boundary;100;0.0686529;0.0613048;0.104334
281;calc iter;100;1.25699;1.23129;1.30413
281;calc total;1;126.077;126.077;126.077
281;total;1;150.863;150.863;150.863
318;initialize;1;9.81274;9.81274;9.81274
318;async;100;0.0531882;0.0175678;0.142243
318;inner;100;1.14014;1.07004;1.15541
318;wait;100;4.73623e-05;2.8545e-05;0.000110329
318;boundary;100;0.0654999;0.0621198;0.124649
318;calc iter;100;1.25888;1.21031;1.35554
318;calc total;1;126.077;126.077;126.077
318;total;1;150.851;150.851;150.851
295;initialize;1;9.38922;9.38922;9.38922
295;async;100;0.0630463;0.0142477;0.1515
295;inner;100;1.12619;1.09771;1.15595
295;wait;100;3.90029e-05;2.0491e-05;8.8404e-05
295;boundary;100;0.0680979;0.0611165;0.0964373
295;calc iter;100;1.25737;1.21608;1.32102
295;calc total;1;126.077;126.077;126.077
295;total;1;150.43;150.43;150.43
344;initialize;1;9.75783;9.75783;9.75783
344;async;100;0.0607226;0.0174222;0.151066
344;inner;100;1.0981;1.03656;1.164
344;wait;100;5.6014e-05;2.7749e-05;0.000105158
344;boundary;100;0.0974666;0.0623744;0.140821
344;calc iter;100;1.25634;1.22335;1.35444
344;calc total;1;126.077;126.077;126.077
344;total;1;150.798;150.798;150.798
368;initialize;1;9.79719;9.79719;9.79719
368;async;100;0.0702771;0.016516;0.15028
368;inner;100;1.12359;1.09698;1.15747
368;wait;100;3.06385e-05;1.7998e-05;0.000112451
368;boundary;100;0.0618477;0.059541;0.0733477
368;calc iter;100;1.25575;1.22167;1.32213
368;calc total;1;126.077;126.077;126.077
368;total;1;150.828;150.828;150.828
282;initialize;1;9.81852;9.81852;9.81852
282;async;100;0.0765683;0.0170768;0.135441
282;inner;100;1.11498;1.08196;1.15198
282;wait;100;4.02595e-05;2.039e-05;8.728e-05
282;boundary;100;0.065439;0.0599697;0.0732811
282;calc iter;100;1.25703;1.22754;1.29433
282;calc total;1;126.077;126.077;126.077
282;total;1;150.858;150.858;150.858
319;initialize;1;9.81813;9.81813;9.81813
319;async;100;0.0456217;0.0159138;0.144922
319;inner;100;1.15059;1.0971;1.16927
319;wait;100;2.78022e-05;1.8839e-05;7.0174e-05
319;boundary;100;0.0627345;0.0611413;0.0941356
319;calc iter;100;1.25898;1.21479;1.34746
319;calc total;1;126.077;126.077;126.077
319;total;1;150.856;150.856;150.856
296;initialize;1;9.38928;9.38928;9.38928
296;async;100;0.069368;0.0152395;0.132126
296;inner;100;1.12686;1.08422;1.16568
296;wait;100;3.11208e-05;2.2356e-05;5.3887e-05
296;boundary;100;0.0613252;0.0583408;0.0725903
296;calc iter;100;1.25759;1.21519;1.27858
296;calc total;1;126.077;126.077;126.077
296;total;1;150.43;150.43;150.43
345;initialize;1;9.75112;9.75112;9.75112
345;async;100;0.0497554;0.0170969;0.100035
345;inner;100;1.11415;1.06744;1.22615
345;wait;100;3.94523e-05;1.9872e-05;7.7949e-05
345;boundary;100;0.0924575;0.0584309;0.115184
345;calc iter;100;1.2564;1.22407;1.35819
369;initialize;1;9.79721;9.79721;9.79721
369;async;100;0.067501;0.0166501;0.13709
369;inner;100;1.12634;1.09291;1.16922
369;wait;100;2.76476e-05;1.7352e-05;7.1923e-05
369;boundary;100;0.0618614;0.0593778;0.0714142
369;calc iter;100;1.25573;1.23125;1.28998
369;calc total;1;126.077;126.077;126.077
369;total;1;150.828;150.828;150.828
283;initialize;1;9.81817;9.81817;9.81817
283;async;100;0.0768433;0.0171033;0.203069
283;inner;100;1.11499;1.06392;1.15437
283;wait;100;3.45026e-05;1.7022e-05;5.5034e-05
283;boundary;100;0.0651628;0.0598949;0.0752831
283;calc iter;100;1.25703;1.22814;1.33609
283;calc total;1;126.077;126.077;126.077
283;total;1;150.858;150.858;150.858
320;initialize;1;9.81274;9.81274;9.81274
320;async;100;0.0512239;0.0155907;0.152381
320;inner;100;1.14511;1.08458;1.16564
320;wait;100;3.21923e-05;2.1527e-05;6.89e-05
320;boundary;100;0.0625797;0.0611551;0.076659
320;calc iter;100;1.25895;1.2091;1.34864
320;calc total;1;126.077;126.077;126.077
320;total;1;150.851;150.851;150.851
297;initialize;1;9.38926;9.38926;9.38926
297;async;100;0.0670615;0.0149988;0.132491
297;inner;100;1.12838;1.08393;1.16678
297;wait;100;3.54012e-05;1.8985e-05;7.3053e-05
297;boundary;100;0.0621008;0.0586518;0.0777028
297;calc iter;100;1.25757;1.2315;1.28457
297;calc total;1;126.077;126.077;126.077
297;total;1;150.43;150.43;150.43
345;calc total;1;126.077;126.077;126.077
345;total;1;150.791;150.791;150.791
370;initialize;1;9.79714;9.79714;9.79714
370;async;100;0.0714905;0.0165192;0.189362
370;inner;100;1.12184;1.08743;1.16056
370;wait;100;2.83749e-05;1.8104e-05;0.000113412
370;boundary;100;0.0623678;0.0596987;0.0738457
370;calc iter;100;1.25573;1.20783;1.35067
370;calc total;1;126.077;126.077;126.077
370;total;1;150.828;150.828;150.828
284;initialize;1;9.81825;9.81825;9.81825
284;async;100;0.0843324;0.0172033;0.137642
284;inner;100;1.11023;1.06996;1.14579
284;wait;100;3.34368e-05;1.8923e-05;0.000114759
284;boundary;100;0.0625475;0.0597055;0.0771612
284;calc iter;100;1.25715;1.2302;1.27658
284;calc total;1;126.077;126.077;126.077
284;total;1;150.858;150.858;150.858
321;initialize;1;9.81268;9.81268;9.81268
321;async;100;0.0493082;0.0128905;0.130066
321;inner;100;1.13751;1.08717;1.1618
321;wait;100;5.35408e-05;2.6925e-05;0.000129195
321;boundary;100;0.0719385;0.0630644;0.108171
321;calc iter;100;1.25881;1.20184;1.32962
321;calc total;1;126.077;126.077;126.077
321;total;1;150.851;150.851;150.851
298;initialize;1;9.38917;9.38917;9.38917
298;async;100;0.0728424;0.0178621;0.137863
298;inner;100;1.12235;1.07843;1.15739
298;wait;100;3.39531e-05;1.7386e-05;8.0309e-05
298;boundary;100;0.0622884;0.0593633;0.0726146
298;calc iter;100;1.25752;1.22361;1.27971
298;calc total;1;126.077;126.077;126.077
298;total;1;150.43;150.43;150.43
346;initialize;1;9.75783;9.75783;9.75783
346;async;100;0.0585656;0.0177828;0.110634
346;inner;100;1.098;1.05241;1.16511
346;wait;100;5.53447e-05;2.4875e-05;9.4817e-05
346;boundary;100;0.0996797;0.0623403;0.158294
346;calc iter;100;1.2563;1.22307;1.32795
346;calc total;1;126.077;126.077;126.077
346;total;1;150.798;150.798;150.798
371;initialize;1;9.79722;9.79722;9.79722
371;async;100;0.0675503;0.0172029;0.125389
371;inner;100;1.12464;1.09391;1.18452
371;wait;100;3.49601e-05;2.1142e-05;8.2335e-05
371;boundary;100;0.06348;0.0599037;0.0865124
371;calc iter;100;1.25571;1.19155;1.32176
371;calc total;1;126.077;126.077;126.077
371;total;1;150.828;150.828;150.828
285;initialize;1;9.82384;9.82384;9.82384
285;async;100;0.0819334;0.0173488;0.135811
285;inner;100;1.1126;1.07368;1.15391
285;wait;100;3.66406e-05;2.3647e-05;0.000119959
285;boundary;100;0.0625924;0.0596133;0.0751655
285;calc iter;100;1.25716;1.22899;1.28033
285;calc total;1;126.077;126.077;126.077
285;total;1;150.864;150.864;150.864
322;initialize;1;9.81809;9.81809;9.81809
322;async;100;0.0458391;0.0165214;0.121865
322;inner;100;1.14579;1.09497;1.16879
322;wait;100;4.66705e-05;2.0202e-05;7.3636e-05
322;boundary;100;0.0671552;0.0612593;0.0864616
322;calc iter;100;1.25884;1.18578;1.36661
322;calc total;1;126.077;126.077;126.077
322;total;1;150.856;150.856;150.856
299;initialize;1;9.38919;9.38919;9.38919
299;async;100;0.067709;0.0147294;0.152298
299;inner;100;1.12753;1.08373;1.16372
299;wait;100;3.49279e-05;1.9356e-05;0.000100074
299;boundary;100;0.0622553;0.0588848;0.0785849
299;calc iter;100;1.25753;1.2313;1.31483
299;calc total;1;126.077;126.077;126.077
299;total;1;150.43;150.43;150.43
347;initialize;1;9.75787;9.75787;9.75787
347;async;100;0.0566234;0.0169925;0.135934
347;inner;100;1.10156;1.05576;1.16756
347;wait;100;5.52341e-05;3.5784e-05;8.609e-05
347;boundary;100;0.0980878;0.0622938;0.11848
347;calc iter;100;1.25633;1.23121;1.30478
347;calc total;1;126.077;126.077;126.077
347;total;1;150.798;150.798;150.798
372;initialize;1;9.79715;9.79715;9.79715
372;async;100;0.0520618;0.0147437;0.12006
372;inner;100;1.10123;1.05744;1.1638
372;wait;100;6.86391e-05;4.0845e-05;8.638e-05
372;boundary;100;0.10278;0.062615;0.127541
372;calc iter;100;1.25614;1.2225;1.30059
372;calc total;1;126.077;126.077;126.077
372;total;1;150.828;150.828;150.828
286;initialize;1;9.82007;9.82007;9.82007
286;async;100;0.0726544;0.014903;0.125884
286;inner;100;1.12307;1.08821;1.16541
286;wait;100;2.90457e-05;1.9415e-05;6.0794e-05
286;boundary;100;0.0615214;0.0597051;0.0674925
286;calc iter;100;1.25728;1.22468;1.27806
286;calc total;1;126.077;126.077;126.077
286;total;1;150.86;150.86;150.86
323;initialize;1;9.81278;9.81278;9.81278
323;async;100;0.0435902;0.0168791;0.15708
323;inner;100;1.14663;1.08149;1.16503
323;wait;100;4.82209e-05;2.0318e-05;7.5735e-05
323;boundary;100;0.0685521;0.0613829;0.0839111
323;calc iter;100;1.25882;1.20897;1.32838
323;calc total;1;126.077;126.077;126.077
323;total;1;150.851;150.851;150.851
300;initialize;1;9.38927;9.38927;9.38927
300;async;100;0.0662389;0.0174502;0.168627
300;inner;100;1.08448;0.975716;1.15165
300;wait;100;6.14391e-05;3.1188e-05;9.4719e-05
300;boundary;100;0.106987;0.0609249;0.13221
300;calc iter;100;1.25777;1.18043;1.29938
300;calc total;1;126.077;126.077;126.077
300;total;1;150.43;150.43;150.43
348;initialize;1;9.75789;9.75789;9.75789
348;async;100;0.0851108;0.0174857;0.154466
348;inner;100;1.10946;1.05851;1.15052
348;wait;100;4.19441e-05;2.651e-05;8.1986e-05
348;boundary;100;0.0608528;0.0582668;0.0671449
348;calc iter;100;1.25547;1.22926;1.28303
348;calc total;1;126.077;126.077;126.077
348;total;1;150.798;150.798;150.798
373;initialize;1;9.79715;9.79715;9.79715
373;async;100;0.0556669;0.0163086;0.101021
373;inner;100;1.09132;1.04189;1.15883
373;wait;100;5.72326e-05;2.4766e-05;8.0114e-05
373;boundary;100;0.10906;0.0620982;0.131929
373;calc iter;100;1.25611;1.23096;1.28307
373;calc total;1;126.077;126.077;126.077
373;total;1;150.828;150.828;150.828
287;initialize;1;9.82621;9.82621;9.82621
287;async;100;0.0858785;0.0178225;0.138681
287;inner;100;1.10913;1.07229;1.14963
287;wait;100;3.34584e-05;2.3386e-05;0.000108488
287;boundary;100;0.0621288;0.0597553;0.0719589
287;calc iter;100;1.25718;1.22594;1.27746
287;calc total;1;126.077;126.077;126.077
287;total;1;150.866;150.866;150.866
324;initialize;1;9.8127;9.8127;9.8127
324;async;100;0.0914192;0.0180907;0.175447
324;inner;100;1.10557;1.0448;1.15595
301;initialize;1;9.3892;9.3892;9.3892
301;async;100;0.0659583;0.0178069;0.208935
301;inner;100;1.08949;0.958247;1.15077
301;wait;100;5.53844e-05;2.3258e-05;8.5256e-05
301;boundary;100;0.102289;0.0610777;0.134714
301;calc iter;100;1.25779;1.13539;1.32315
301;calc total;1;126.077;126.077;126.077
301;total;1;150.43;150.43;150.43
349;initialize;1;9.75783;9.75783;9.75783
349;async;100;0.0769376;0.0175933;0.144746
349;inner;100;1.11726;1.06837;1.15705
349;wait;100;3.47229e-05;1.9721e-05;7.1491e-05
349;boundary;100;0.0612502;0.0584365;0.0737893
349;calc iter;100;1.25548;1.22983;1.29983
349;calc total;1;126.077;126.077;126.077
349;total;1;150.798;150.798;150.798
374;initialize;1;9.79715;9.79715;9.79715
374;async;100;0.0575028;0.017284;0.131471
374;inner;100;1.09428;1.01559;1.15802
374;wait;100;5.25308e-05;2.83e-05;9.2424e-05
374;boundary;100;0.104313;0.0623108;0.140824
374;calc iter;100;1.25615;1.21944;1.32005
374;calc total;1;126.077;126.077;126.077
374;total;1;150.828;150.828;150.828
324;wait;100;4.73349e-05;2.9201e-05;9.7834e-05
324;boundary;100;0.0609065;0.0593032;0.0641262
324;calc iter;100;1.25795;1.22125;1.2873
324;calc total;1;126.077;126.077;126.077
324;total;1;150.851;150.851;150.851
302;initialize;1;9.38925;9.38925;9.38925
302;async;100;0.0660041;0.017826;0.194635
302;inner;100;1.096;0.959602;1.15414
302;wait;100;4.68925e-05;1.9834e-05;6.7283e-05
302;boundary;100;0.0957917;0.0610619;0.13388
302;calc iter;100;1.25784;1.11559;1.31941
302;calc total;1;126.077;126.077;126.077
302;total;1;150.43;150.43;150.43
350;initialize;1;9.75783;9.75783;9.75783
350;async;100;0.0846102;0.0161794;0.154423
350;inner;100;1.10929;1.05837;1.15336
350;wait;100;3.00659e-05;1.7112e-05;9.636e-05
350;boundary;100;0.061597;0.0584129;0.0832369
350;calc iter;100;1.25553;1.22214;1.29138
350;calc total;1;126.077;126.077;126.077
350;total;1;150.798;150.798;150.798
375;initialize;1;9.79713;9.79713;9.79713
375;async;100;0.0548032;0.0169088;0.0953819
375;inner;100;1.10274;1.05195;1.16226
375;wait;100;4.56647e-05;1.6738e-05;7.4206e-05
375;boundary;100;0.0985685;0.0620511;0.129328
375;calc iter;100;1.25616;1.22917;1.28637
375;calc total;1;126.077;126.077;126.077
375;total;1;150.828;150.828;150.828
325;initialize;1;9.8181;9.8181;9.8181
325;async;100;0.087779;0.0162755;0.192212
325;inner;100;1.1066;1.04834;1.15835
325;wait;100;4.63607e-05;2.2265e-05;0.000100912
325;boundary;100;0.0634913;0.0602469;0.0882267
325;calc iter;100;1.25792;1.21568;1.30476
325;calc total;1;126.077;126.077;126.077
325;total;1;150.856;150.856;150.856
303;initialize;1;9.38922;9.38922;9.38922
303;async;100;0.0646697;0.0179671;0.173741
303;inner;100;1.10453;0.980123;1.19572
303;wait;100;4.59511e-05;2.7281e-05;6.9785e-05
303;boundary;100;0.0886476;0.0615818;0.130084
303;calc iter;100;1.2579;1.15286;1.34628
303;calc total;1;126.077;126.077;126.077
303;total;1;150.43;150.43;150.43
351;initialize;1;9.75743;9.75743;9.75743
351;async;100;0.0838002;0.0177488;0.152275
351;inner;100;1.11084;1.05914;1.15462
351;wait;100;3.24172e-05;2.2408e-05;8.2265e-05
351;boundary;100;0.0608543;0.0584401;0.0634321
351;calc iter;100;1.25552;1.23409;1.29903
351;calc total;1;126.077;126.077;126.077
351;total;1;150.797;150.797;150.797
376;initialize;1;9.79717;9.79717;9.79717
376;async;100;0.0772624;0.0167969;0.126326
376;inner;100;1.11676;1.08114;1.15924
376;wait;100;3.19224e-05;1.6953e-05;7.7195e-05
376;boundary;100;0.0624731;0.0602204;0.0674761
376;calc iter;100;1.25653;1.23073;1.28037
376;calc total;1;126.077;126.077;126.077
326;initialize;1;9.81313;9.81313;9.81313
326;async;100;0.0883542;0.0179514;0.180735
326;inner;100;1.10751;1.04695;1.15965
326;wait;100;5.36892e-05;2.2271e-05;0.00119902
326;boundary;100;0.0620337;0.0593188;0.0923167
326;calc iter;100;1.25795;1.23061;1.29789
326;calc total;1;126.077;126.077;126.077
326;total;1;150.851;150.851;150.851
304;initialize;1;9.38925;9.38925;9.38925
304;async;100;0.0918978;0.0175851;0.179493
304;inner;100;1.10518;1.03577;1.14637
304;wait;100;3.17496e-05;1.8404e-05;0.00010237
304;boundary;100;0.0610989;0.0578896;0.0869995
304;calc iter;100;1.25821;1.20598;1.29765
304;calc total;1;126.077;126.077;126.077
304;total;1;150.43;150.43;150.43
352;initialize;1;9.75247;9.75247;9.75247
352;async;100;0.0784959;0.0175542;0.200275
352;inner;100;1.1091;1.05892;1.14529
352;wait;100;4.51094e-05;2.4784e-05;0.000132282
352;boundary;100;0.0676349;0.0596555;0.0767245
352;calc iter;100;1.25528;1.21049;1.31946
352;calc total;1;126.077;126.077;126.077
352;total;1;150.792;150.792;150.792
376;total;1;150.828;150.828;150.828
327;initialize;1;9.81581;9.81581;9.81581
327;async;100;0.0928737;0.0178615;0.185842
327;inner;100;1.10137;1.04273;1.16089
327;wait;100;3.38838e-05;2.4054e-05;8.768e-05
327;boundary;100;0.0637957;0.059029;0.0666385
327;calc iter;100;1.25808;1.22337;1.29279
327;calc total;1;126.077;126.077;126.077
327;total;1;150.854;150.854;150.854
305;initialize;1;9.38928;9.38928;9.38928
305;async;100;0.0856975;0.0170101;0.177087
305;inner;100;1.11145;1.04023;1.14758
305;wait;100;3.18806e-05;1.7108e-05;9.924e-05
305;boundary;100;0.061006;0.0579594;0.0715106
305;calc iter;100;1.25819;1.22562;1.28996
305;calc total;1;126.077;126.077;126.077
305;total;1;150.43;150.43;150.43
353;initialize;1;9.75784;9.75784;9.75784
353;async;100;0.0806988;0.0172285;0.191761
353;inner;100;1.11066;1.06078;1.14806
353;wait;100;3.37416e-05;2.126e-05;9.7178e-05
353;boundary;100;0.0639414;0.0588937;0.0743133
353;calc iter;100;1.25533;1.22706;1.31146
353;calc total;1;126.077;126.077;126.077
353;total;1;150.798;150.798;150.798
377;initialize;1;9.7972;9.7972;9.7972
377;async;100;0.0753087;0.0165834;0.2211
377;inner;100;1.11789;1.06037;1.15728
377;wait;100;3.88669e-05;2.285e-05;0.00011031
377;boundary;100;0.0632667;0.0599618;0.0957823
377;calc iter;100;1.2565;1.22919;1.34459
377;calc total;1;126.077;126.077;126.077
377;total;1;150.828;150.828;150.828
328;initialize;1;9.81274;9.81274;9.81274
328;async;100;0.0979472;0.0178185;0.189187
328;inner;100;1.09922;1.042;1.15188
328;wait;100;2.85888e-05;1.8556e-05;0.000120367
328;boundary;100;0.0607548;0.0588404;0.0754636
328;calc iter;100;1.25795;1.2288;1.29125
328;calc total;1;126.077;126.077;126.077
328;total;1;150.851;150.851;150.851
306;initialize;1;9.38926;9.38926;9.38926
306;async;100;0.0857001;0.0170293;0.176476
306;inner;100;1.11137;1.04024;1.14634
306;wait;100;3.38961e-05;1.9681e-05;0.000113389
306;boundary;100;0.0610592;0.0578573;0.069806
306;calc iter;100;1.25817;1.21491;1.28367
306;calc total;1;126.077;126.077;126.077
306;total;1;150.43;150.43;150.43
354;initialize;1;9.75784;9.75784;9.75784
354;async;100;0.0766044;0.0171649;0.154132
354;inner;100;1.11058;1.06563;1.15068
354;wait;100;4.6014e-05;2.1971e-05;7.5855e-05
354;boundary;100;0.0680347;0.0594953;0.0747451
354;calc iter;100;1.25527;1.22866;1.30277
329;initialize;1;9.81814;9.81814;9.81814
329;async;100;0.0886523;0.0168277;0.170328
329;inner;100;1.10681;1.04982;1.15639
329;wait;100;4.26064e-05;2.0117e-05;8.4083e-05
329;boundary;100;0.0623864;0.0597716;0.0800055
329;calc iter;100;1.2579;1.21989;1.2877
329;calc total;1;126.077;126.077;126.077
329;total;1;150.856;150.856;150.856
307;initialize;1;9.38923;9.38923;9.38923
307;async;100;0.0847753;0.0172951;0.177969
307;inner;100;1.10998;1.03897;1.1438
307;wait;100;4.28458e-05;2.4926e-05;0.000127843
307;boundary;100;0.0633387;0.0580933;0.100942
307;calc iter;100;1.25814;1.21835;1.3014
307;calc total;1;126.077;126.077;126.077
307;total;1;150.43;150.43;150.43
354;calc total;1;126.077;126.077;126.077
354;total;1;150.798;150.798;150.798
330;initialize;1;9.81813;9.81813;9.81813
330;async;100;0.0888229;0.0171834;0.195975
330;inner;100;1.10725;1.04724;1.15606
330;wait;100;3.91252e-05;2.0281e-05;7.1557e-05
330;boundary;100;0.0617975;0.0590594;0.075469
330;calc iter;100;1.25791;1.2183;1.31604
330;calc total;1;126.077;126.077;126.077
330;total;1;150.856;150.856;150.856
308;initialize;1;9.38925;9.38925;9.38925
308;async;100;0.0815853;0.0174594;0.170507
308;inner;100;1.11454;1.04282;1.15068
308;wait;100;4.80233e-05;2.9071e-05;8.0645e-05
308;boundary;100;0.0619851;0.0587507;0.0758268
308;calc iter;100;1.25816;1.22177;1.28262
308;calc total;1;126.077;126.077;126.077
308;total;1;150.43;150.43;150.43
355;initialize;1;9.75787;9.75787;9.75787
355;async;100;0.0776218;0.0173157;0.14052
355;inner;100;1.11092;1.06669;1.14609
355;wait;100;4.45983e-05;2.5724e-05;0.000100403
355;boundary;100;0.0666879;0.0608392;0.0828267
355;calc iter;100;1.25527;1.22613;1.28542
355;calc total;1;126.077;126.077;126.077
355;total;1;150.798;150.798;150.798
331;initialize;1;9.81288;9.81288;9.81288
331;async;100;0.0907982;0.0180097;0.174293
331;inner;100;1.10416;1.04526;1.15399
331;wait;100;4.6166e-05;2.6754e-05;0.000106759
331;boundary;100;0.0628706;0.0596359;0.0736345
331;calc iter;100;1.25788;1.23312;1.28379
331;calc total;1;126.077;126.077;126.077
331;total;1;150.851;150.851;150.851
309;initialize;1;9.38922;9.38922;9.38922
309;async;100;0.0725045;0.0170274;0.186795
309;inner;100;1.1242;1.05498;1.19577
309;wait;100;3.03432e-05;1.8817e-05;6.923e-05
309;boundary;100;0.0614837;0.0582133;0.0922232
309;calc iter;100;1.25822;1.21159;1.3355
309;calc total;1;126.077;126.077;126.077
309;total;1;150.43;150.43;150.43
356;initialize;1;9.75788;9.75788;9.75788
356;async;100;0.0646489;0.0172917;0.121277
356;inner;100;1.09742;1.01945;1.15034
356;wait;100;6.06496e-05;2.5129e-05;9.8787e-05
356;boundary;100;0.0926726;0.0612023;0.141253
356;calc iter;100;1.2548;1.21947;1.29825
356;calc total;1;126.077;126.077;126.077
356;total;1;150.798;150.798;150.798
332;initialize;1;9.81275;9.81275;9.81275
332;async;100;0.0573956;0.0154281;0.15867
332;inner;100;1.08101;0.993331;1.16554
332;wait;100;5.84689e-05;2.2861e-05;8.0849e-05
332;boundary;100;0.118914;0.061835;0.129288
332;calc iter;100;1.25738;1.18743;1.30067
332;calc total;1;126.077;126.077;126.077
332;total;1;150.851;150.851;150.851
310;initialize;1;9.38923;9.38923;9.38923
310;async;100;0.0816441;0.0151035;0.180312
310;inner;100;1.11393;1.03875;1.14979
310;wait;100;3.79572e-05;2.4152e-05;0.000109371
310;boundary;100;0.0625598;0.0590473;0.0814037
310;calc iter;100;1.25818;1.20065;1.30327
310;calc total;1;126.077;126.077;126.077
310;total;1;150.43;150.43;150.43
357;initialize;1;9.75786;9.75786;9.75786
357;async;100;0.0633985;0.017711;0.125072
357;inner;100;1.09429;1.01517;1.15021
357;wait;100;6.96851e-05;4.1119e-05;8.6276e-05
357;boundary;100;0.0970453;0.0613306;0.135335
357;calc iter;100;1.25481;1.21549;1.28588
357;calc total;1;126.077;126.077;126.077
357;total;1;150.798;150.798;150.798
333;initialize;1;9.81277;9.81277;9.81277
333;async;100;0.066634;0.0174423;0.213684
333;inner;100;1.06473;0.951786;1.15738
333;wait;100;6.15711e-05;3.0925e-05;9.0101e-05
333;boundary;100;0.125856;0.0622146;0.140252
333;calc iter;100;1.25728;1.14043;1.32885
333;calc total;1;126.077;126.077;126.077
333;total;1;150.851;150.851;150.851
311;initialize;1;9.38922;9.38922;9.38922
311;async;100;0.0824346;0.0176193;0.183488
311;inner;100;1.11442;1.04274;1.2016
311;wait;100;3.02715e-05;2.1347e-05;8.6832e-05
311;boundary;100;0.0613477;0.0587443;0.0695103
311;calc iter;100;1.25824;1.18713;1.37714
311;calc total;1;126.077;126.077;126.077
311;total;1;150.43;150.43;150.43
358;initialize;1;9.75785;9.75785;9.75785
358;async;100;0.0617193;0.0171961;0.117705
358;inner;100;1.09673;1.02393;1.15043
358;wait;100;5.77362e-05;2.7821e-05;0.000100581
358;boundary;100;0.0963053;0.0613021;0.129628
358;calc iter;100;1.25482;1.22446;1.28561
358;calc total;1;126.077;126.077;126.077
358;total;1;150.798;150.798;150.798
334;initialize;1;9.81374;9.81374;9.81374
334;async;100;0.0560082;0.0151016;0.192325
334;inner;100;1.08157;0.968362;1.1649
334;wait;100;6.66701e-05;2.9645e-05;8.4929e-05
334;boundary;100;0.119764;0.0617649;0.139895
334;calc iter;100;1.25741;1.13366;1.32554
334;calc total;1;126.077;126.077;126.077
334;total;1;150.852;150.852;150.852
359;initialize;1;9.75783;9.75783;9.75783
359;async;100;0.0611311;0.0178331;0.123826
359;inner;100;1.10463;1.02864;1.15472
359;wait;100;5.96922e-05;3.1555e-05;7.7922e-05
359;boundary;100;0.0890407;0.0613274;0.129779
359;calc iter;100;1.25487;1.22468;1.2972
359;calc total;1;126.077;126.077;126.077
359;total;1;150.798;150.798;150.798
335;initialize;1;9.81272;9.81272;9.81272
335;async;100;0.0669618;0.0183623;0.188407
335;inner;100;1.07552;0.974683;1.15611
335;wait;100;6.20838e-05;4.1688e-05;8.474e-05
335;boundary;100;0.114904;0.0622918;0.131194
335;calc iter;100;1.25745;1.16225;1.31405
335;calc total;1;126.077;126.077;126.077
335;total;1;150.851;150.851;150.851
378;initialize;1;9.79711;9.79711;9.79711
378;async;100;0.0747494;0.0166145;0.118473
378;inner;100;1.11921;1.09271;1.15968
378;wait;100;3.58582e-05;2.3552e-05;5.99e-05
378;boundary;100;0.0625191;0.059921;0.0677962
378;calc iter;100;1.25652;1.22756;1.27952
378;calc total;1;126.077;126.077;126.077
378;total;1;150.828;150.828;150.828
379;initialize;1;9.79717;9.79717;9.79717
379;async;100;0.0769649;0.016776;0.132863
379;inner;100;1.11515;1.07999;1.15511
379;wait;100;3.73463e-05;1.9556e-05;0.000119594
379;boundary;100;0.0643206;0.0599278;0.0714062
379;calc iter;100;1.25648;1.22987;1.2889
379;calc total;1;126.077;126.077;126.077
379;total;1;150.828;150.828;150.828
380;initialize;1;9.7972;9.7972;9.7972
380;async;100;0.0758534;0.0165427;0.124723
380;inner;100;1.11855;1.09125;1.15945
380;wait;100;3.86556e-05;2.4169e-05;7.6385e-05
380;boundary;100;0.0621368;0.0595497;0.0726948
380;calc iter;100;1.25659;1.23023;1.29852
380;calc total;1;126.077;126.077;126.077
380;total;1;150.828;150.828;150.828
381;initialize;1;9.79717;9.79717;9.79717
381;async;100;0.0791309;0.0167334;0.130177
381;inner;100;1.11457;1.08831;1.15613
381;wait;100;3.35149e-05;2.1453e-05;0.00012242
381;boundary;100;0.0628575;0.0593943;0.0747556
381;calc iter;100;1.25659;1.23144;1.27853
381;calc total;1;126.077;126.077;126.077
381;total;1;150.828;150.828;150.828
382;initialize;1;9.79711;9.79711;9.79711
382;async;100;0.0769387;0.0169212;0.12761
382;inner;100;1.11722;1.08348;1.1575
382;wait;100;2.96938e-05;1.7302e-05;8.3632e-05
382;boundary;100;0.0624171;0.0595699;0.0812773
382;calc iter;100;1.25661;1.22971;1.28156
382;calc total;1;126.077;126.077;126.077
382;total;1;150.828;150.828;150.828
383;initialize;1;9.79717;9.79717;9.79717
383;async;100;0.0771661;0.0161161;0.13015
383;inner;100;1.11738;1.07915;1.15938
383;wait;100;3.39767e-05;2.2911e-05;7.9638e-05
383;boundary;100;0.0620479;0.0597486;0.0728339
383;calc iter;100;1.25663;1.2294;1.27815
383;calc total;1;126.077;126.077;126.077
383;total;1;150.828;150.828;150.828
408;initialize;1;9.75873;9.75873;9.75873
408;async;100;0.0490586;0.0176692;0.171083
408;inner;100;1.14651;1.08759;1.16573
408;wait;100;2.73601e-05;1.7916e-05;7.6972e-05
408;boundary;100;0.0629652;0.0612374;0.0987404
408;calc iter;100;1.25857;1.2276;1.34383
408;calc total;1;126.077;126.077;126.077
408;total;1;150.796;150.796;150.796
456;initialize;1;9.75;9.75;9.75
456;async;100;0.0470708;0.0166825;0.191248
456;inner;100;1.13263;1.07138;1.16828
456;wait;100;5.13291e-05;2.2765e-05;7.5645e-05
456;boundary;100;0.0749007;0.0590632;0.101433
456;calc iter;100;1.25466;1.22545;1.32172
456;calc total;1;126.077;126.077;126.077
456;total;1;150.786;150.786;150.786
432;initialize;1;9.75948;9.75948;9.75948
432;async;100;0.094904;0.017466;0.169975
432;inner;100;1.10049;1.04728;1.16143
432;wait;100;2.71713e-05;1.8597e-05;9.7489e-05
432;boundary;100;0.0608871;0.0581424;0.0696787
432;calc iter;100;1.25631;1.23611;1.28507
432;calc total;1;126.077;126.077;126.077
432;total;1;150.791;150.791;150.791
384;initialize;1;9.79999;9.79999;9.79999
384;async;100;0.0533873;0.0173756;0.0997435
384;inner;100;1.12271;1.07033;1.16314
384;wait;100;5.41949e-05;2.0612e-05;9.5881e-05
384;boundary;100;0.0805883;0.0613523;0.114388
384;calc iter;100;1.25674;1.23329;1.3015
384;calc total;1;126.077;126.077;126.077
384;total;1;150.839;150.839;150.839
409;initialize;1;9.75873;9.75873;9.75873
409;async;100;0.041871;0.0163266;0.126371
409;inner;100;1.15302;1.06736;1.16394
409;wait;100;3.03433e-05;2.2146e-05;8.0615e-05
409;boundary;100;0.0636036;0.061747;0.115541
409;calc iter;100;1.25853;1.21516;1.34312
409;calc total;1;126.077;126.077;126.077
409;total;1;150.796;150.796;150.796
457;initialize;1;9.75035;9.75035;9.75035
457;async;100;0.044827;0.0171479;0.128606
457;inner;100;1.13994;1.09572;1.24028
457;wait;100;4.52283e-05;2.3312e-05;7.3328e-05
457;boundary;100;0.0699014;0.0596581;0.0960599
457;calc iter;100;1.25471;1.20701;1.34228
457;calc total;1;126.077;126.077;126.077
457;total;1;150.787;150.787;150.787
433;initialize;1;9.7595;9.7595;9.7595
433;async;100;0.0915709;0.017677;0.163263
433;inner;100;1.10374;1.05262;1.16132
433;wait;100;2.81201e-05;1.917e-05;7.7159e-05
433;boundary;100;0.0609442;0.0581431;0.0711184
433;calc iter;100;1.25628;1.22037;1.28379
433;calc total;1;126.077;126.077;126.077
433;total;1;150.791;150.791;150.791
385;initialize;1;9.79247;9.79247;9.79247
385;async;100;0.0539591;0.0175216;0.133122
385;inner;100;1.11899;1.06569;1.16077
385;wait;100;4.85067e-05;1.8715e-05;8.7714e-05
385;boundary;100;0.0837173;0.0615287;0.117266
385;calc iter;100;1.25671;1.22421;1.31553
385;calc total;1;126.077;126.077;126.077
385;total;1;150.831;150.831;150.831
410;initialize;1;9.75879;9.75879;9.75879
410;async;100;0.0486343;0.017852;0.175011
410;inner;100;1.14708;1.07827;1.16256
410;wait;100;3.85425e-05;2.0276e-05;9.9512e-05
410;boundary;100;0.0627008;0.0608751;0.0807905
410;calc iter;100;1.25846;1.20038;1.34328
410;calc total;1;126.077;126.077;126.077
410;total;1;150.796;150.796;150.796
458;initialize;1;9.74993;9.74993;9.74993
458;async;100;0.0463787;0.0135123;0.127034
458;inner;100;1.13284;1.07178;1.16704
458;wait;100;5.30642e-05;2.6364e-05;7.5558e-05
458;boundary;100;0.0753911;0.0614926;0.115702
458;calc iter;100;1.25467;1.20107;1.32922
458;calc total;1;126.077;126.077;126.077
458;total;1;150.786;150.786;150.786
434;initialize;1;9.75944;9.75944;9.75944
434;async;100;0.0873605;0.0178868;0.158819
434;inner;100;1.1074;1.05549;1.18159
434;wait;100;3.38396e-05;1.9091e-05;8.3029e-05
434;boundary;100;0.0614741;0.058213;0.0859112
434;calc iter;100;1.25627;1.17846;1.37168
434;calc total;1;126.077;126.077;126.077
434;total;1;150.791;150.791;150.791
386;initialize;1;9.79762;9.79762;9.79762
386;async;100;0.0422549;0.0181225;0.0834489
386;inner;100;1.14046;1.08986;1.18255
386;wait;100;4.53228e-05;2.1546e-05;7.1334e-05
386;boundary;100;0.074038;0.0621415;0.107947
386;calc iter;100;1.2568;1.21848;1.29282
386;calc total;1;126.077;126.077;126.077
386;total;1;150.836;150.836;150.836
435;initialize;1;9.75943;9.75943;9.75943
435;async;100;0.0883022;0.0179878;0.156627
435;inner;100;1.10666;1.05717;1.16696
435;wait;100;2.985e-05;1.7774e-05;4.2817e-05
435;boundary;100;0.0613139;0.0586862;0.0809556
435;calc iter;100;1.25631;1.20491;1.31121
435;calc total;1;126.077;126.077;126.077
435;total;1;150.791;150.791;150.791
387;initialize;1;9.79203;9.79203;9.79203
387;async;100;0.0508584;0.0135967;0.119782
387;inner;100;1.1233;1.07146;1.1653
387;wait;100;5.0583e-05;2.1147e-05;8.1513e-05
387;boundary;100;0.0825154;0.0613053;0.127581
387;calc iter;100;1.25673;1.22076;1.3072
387;calc total;1;126.077;126.077;126.077
387;total;1;150.831;150.831;150.831
436;initialize;1;9.75947;9.75947;9.75947
436;async;100;0.0624243;0.0177932;0.121595
436;inner;100;1.11818;1.08365;1.24582
436;wait;100;3.92076e-05;2.3649e-05;7.9662e-05
436;boundary;100;0.0752529;0.061643;0.110406
436;calc iter;100;1.2559;1.19077;1.3704
436;calc total;1;126.077;126.077;126.077
436;total;1;150.791;150.791;150.791
480;initialize;1;9.78429;9.78429;9.78429
480;async;100;0.0491571;0.0141682;0.0950826
480;inner;100;1.13261;1.08572;1.16991
480;wait;100;4.36746e-05;1.9679e-05;7.7922e-05
480;boundary;100;0.0745431;0.0613791;0.106319
480;calc iter;100;1.25635;1.22701;1.31948
480;calc total;1;126.077;126.077;126.077
480;total;1;150.815;150.815;150.815
388;initialize;1;9.79256;9.79256;9.79256
388;async;100;0.0570217;0.0171122;0.115712
388;inner;100;1.13009;1.09849;1.1625
388;wait;100;4.58378e-05;1.9255e-05;7.4757e-05
388;boundary;100;0.0697373;0.0617917;0.0964034
388;calc iter;100;1.2569;1.22104;1.29108
388;calc total;1;126.077;126.077;126.077
388;total;1;150.831;150.831;150.831
437;initialize;1;9.75943;9.75943;9.75943
437;async;100;0.0595012;0.0153986;0.137163
437;inner;100;1.11482;1.05965;1.16487
437;wait;100;5.6484e-05;3.2373e-05;8.6747e-05
437;boundary;100;0.0814806;0.061984;0.116007
437;calc iter;100;1.25586;1.21238;1.31058
437;calc total;1;126.077;126.077;126.077
437;total;1;150.791;150.791;150.791
481;initialize;1;9.77353;9.77353;9.77353
481;async;100;0.0494628;0.0179072;0.129166
481;inner;100;1.1308;1.07935;1.17071
481;wait;100;4.04997e-05;1.8007e-05;6.8935e-05
481;boundary;100;0.0760128;0.061087;0.109977
481;calc iter;100;1.25632;1.22382;1.32521
481;calc total;1;126.077;126.077;126.077
481;total;1;150.805;150.805;150.805
389;initialize;1;9.79211;9.79211;9.79211
389;async;100;0.0579205;0.0170529;0.120902
389;inner;100;1.11832;1.08474;1.16628
389;wait;100;4.93227e-05;2.9601e-05;0.000116317
389;boundary;100;0.0805498;0.0629246;0.103865
389;calc iter;100;1.25684;1.22173;1.29735
389;calc total;1;126.077;126.077;126.077
389;total;1;150.831;150.831;150.831
438;initialize;1;9.75942;9.75942;9.75942
438;async;100;0.0689608;0.0172169;0.134554
438;inner;100;1.10644;1.04656;1.15267
438;wait;100;5.09487e-05;3.3515e-05;0.000110933
438;boundary;100;0.0804368;0.0632324;0.119072
438;calc iter;100;1.25589;1.20764;1.30122
438;calc total;1;126.077;126.077;126.077
438;total;1;150.791;150.791;150.791
390;initialize;1;9.79998;9.79998;9.79998
390;async;100;0.0559765;0.0143636;0.126378
390;inner;100;1.12865;1.09672;1.17132
390;wait;100;4.05895e-05;1.7277e-05;6.9232e-05
390;boundary;100;0.0722367;0.0610696;0.106306
390;calc iter;100;1.25691;1.2171;1.29963
390;calc total;1;126.077;126.077;126.077
390;total;1;150.839;150.839;150.839
439;initialize;1;9.75948;9.75948;9.75948
439;async;100;0.0613997;0.0152285;0.11666
439;inner;100;1.12313;1.07372;1.16695
439;wait;100;3.38565e-05;2.0565e-05;6.101e-05
439;boundary;100;0.0714376;0.061486;0.0962485
439;calc iter;100;1.256;1.21161;1.30054
439;calc total;1;126.077;126.077;126.077
439;total;1;150.791;150.791;150.791
391;initialize;1;9.79298;9.79298;9.79298
391;async;100;0.0575656;0.0134601;0.119441
391;inner;100;1.12975;1.09505;1.18342
391;wait;100;4.31479e-05;2.4591e-05;9.7375e-05
391;boundary;100;0.0695468;0.0619733;0.0979601
391;calc iter;100;1.25691;1.21468;1.31351
391;calc total;1;126.077;126.077;126.077
391;total;1;150.832;150.832;150.832
440;initialize;1;9.75949;9.75949;9.75949
440;async;100;0.0567683;0.0167037;0.163364
440;inner;100;1.10673;1.03991;1.16282
440;wait;100;5.72614e-05;2.7712e-05;7.8754e-05
440;boundary;100;0.0921343;0.0624546;0.143638
440;calc iter;100;1.25569;1.22456;1.36475
440;calc total;1;126.077;126.077;126.077
440;total;1;150.791;150.791;150.791
392;initialize;1;9.793;9.793;9.793
392;async;100;0.0693756;0.0161138;0.137503
392;inner;100;1.12612;1.08096;1.16594
392;wait;100;2.97552e-05;2.0385e-05;7.2473e-05
392;boundary;100;0.0616276;0.058683;0.0730166
392;calc iter;100;1.25715;1.21835;1.2979
392;calc total;1;126.077;126.077;126.077
392;total;1;150.832;150.832;150.832
441;initialize;1;9.75947;9.75947;9.75947
441;async;100;0.0594485;0.0162567;0.196817
441;inner;100;1.10851;1.04345;1.16293
441;wait;100;4.47663e-05;1.8791e-05;7.122e-05
441;boundary;100;0.087748;0.0618391;0.117937
441;calc iter;100;1.25576;1.22906;1.36214
441;calc total;1;126.077;126.077;126.077
441;total;1;150.791;150.791;150.791
393;initialize;1;9.79228;9.79228;9.79228
393;async;100;0.0701702;0.0170081;0.138587
393;inner;100;1.12275;1.08052;1.16396
393;wait;100;3.68435e-05;2.0217e-05;0.00010736
393;boundary;100;0.0641706;0.0594876;0.0879021
393;calc iter;100;1.25713;1.2347;1.28552
393;calc total;1;126.077;126.077;126.077
393;total;1;150.831;150.831;150.831
442;initialize;1;9.75945;9.75945;9.75945
442;async;100;0.0583563;0.0159248;0.190388
442;inner;100;1.10227;1.06016;1.16186
442;wait;100;6.12146e-05;3.1176e-05;8.4393e-05
442;boundary;100;0.0949376;0.0627983;0.113022
442;calc iter;100;1.25563;1.22031;1.32816
442;calc total;1;126.077;126.077;126.077
442;total;1;150.791;150.791;150.791
394;initialize;1;9.79296;9.79296;9.79296
394;async;100;0.0679819;0.016713;0.135648
394;inner;100;1.12728;1.08234;1.16698
394;wait;100;3.11042e-05;2.0855e-05;6.7263e-05
394;boundary;100;0.0618398;0.0591267;0.0681986
394;calc iter;100;1.25713;1.22352;1.29147
394;calc total;1;126.077;126.077;126.077
394;total;1;150.832;150.832;150.832
443;initialize;1;9.75949;9.75949;9.75949
443;async;100;0.0541042;0.0154045;0.139108
443;inner;100;1.11315;1.04421;1.16612
443;wait;100;5.21524e-05;2.4865e-05;7.9517e-05
443;boundary;100;0.0883987;0.0625776;0.121314
443;calc iter;100;1.25571;1.22501;1.3334
443;calc total;1;126.077;126.077;126.077
443;total;1;150.791;150.791;150.791
395;initialize;1;9.79538;9.79538;9.79538
395;async;100;0.0739058;0.0177604;0.183319
395;inner;100;1.12063;1.06586;1.15918
395;wait;100;3.6006e-05;2.3721e-05;0.000101718
395;boundary;100;0.0625335;0.0595611;0.077652
395;calc iter;100;1.25711;1.19954;1.32681
395;calc total;1;126.077;126.077;126.077
395;total;1;150.834;150.834;150.834
444;initialize;1;9.75947;9.75947;9.75947
444;async;100;0.0641206;0.0178344;0.192188
444;inner;100;1.12901;1.06786;1.16023
444;wait;100;3.75004e-05;2.4218e-05;0.00010814
444;boundary;100;0.0618233;0.0590667;0.0718891
444;calc iter;100;1.25499;1.23041;1.32869
444;calc total;1;126.077;126.077;126.077
444;total;1;150.791;150.791;150.791
396;initialize;1;9.79288;9.79288;9.79288
396;async;100;0.0524978;0.0145642;0.139573
396;inner;100;1.10961;1.01644;1.18868
396;wait;100;4.58167e-05;1.7806e-05;8.3002e-05
396;boundary;100;0.0952573;0.0620651;0.128104
396;calc iter;100;1.25741;1.20323;1.31015
396;calc total;1;126.077;126.077;126.077
396;total;1;150.832;150.832;150.832
445;initialize;1;9.75946;9.75946;9.75946
445;async;100;0.0591947;0.0146517;0.125397
445;inner;100;1.13324;1.08994;1.1625
445;wait;100;3.27516e-05;1.9339e-05;7.0472e-05
445;boundary;100;0.0624439;0.0593161;0.0758062
445;calc iter;100;1.25491;1.23136;1.28792
445;calc total;1;126.077;126.077;126.077
445;total;1;150.791;150.791;150.791
397;initialize;1;9.80003;9.80003;9.80003
397;async;100;0.0508042;0.0178164;0.177733
397;inner;100;1.10399;0.993049;1.16325
397;wait;100;6.09176e-05;2.6683e-05;8.2172e-05
397;boundary;100;0.102518;0.0622312;0.133276
397;calc iter;100;1.25737;1.15631;1.33108
397;calc total;1;126.077;126.077;126.077
397;total;1;150.839;150.839;150.839
446;initialize;1;9.75949;9.75949;9.75949
446;async;100;0.0630073;0.0168486;0.127991
446;inner;100;1.12845;1.08445;1.15832
446;wait;100;3.78177e-05;1.8836e-05;9.7293e-05
446;boundary;100;0.0634066;0.0595909;0.0855331
446;calc iter;100;1.25491;1.23047;1.30035
446;calc total;1;126.077;126.077;126.077
446;total;1;150.791;150.791;150.791
398;initialize;1;9.79217;9.79217;9.79217
398;async;100;0.0467006;0.0178876;0.162889
398;inner;100;1.11453;1.00541;1.17019
398;wait;100;4.69282e-05;1.9886e-05;7.3572e-05
398;boundary;100;0.0961533;0.0626475;0.130849
398;calc iter;100;1.25743;1.15763;1.32605
398;calc total;1;126.077;126.077;126.077
398;total;1;150.831;150.831;150.831
447;initialize;1;9.75953;9.75953;9.75953
447;async;100;0.0682181;0.0179828;0.133336
447;inner;100;1.12476;1.07854;1.15838
447;wait;100;3.89787e-05;2.4287e-05;7.52e-05
447;boundary;100;0.0619381;0.0592681;0.0670292
447;calc iter;100;1.25496;1.23309;1.30124
447;calc total;1;126.077;126.077;126.077
447;total;1;150.791;150.791;150.791
399;initialize;1;9.79386;9.79386;9.79386
399;async;100;0.0542389;0.0169934;0.160876
399;inner;100;1.10882;1.00555;1.16337
399;wait;100;4.63786e-05;2.0093e-05;7.1413e-05
399;boundary;100;0.0943175;0.0624144;0.129069
399;calc iter;100;1.25742;1.17576;1.31922
399;calc total;1;126.077;126.077;126.077
399;total;1;150.833;150.833;150.833
448;initialize;1;9.75945;9.75945;9.75945
448;async;100;0.0597259;0.0171379;0.122105
448;inner;100;1.12869;1.09088;1.15508
448;wait;100;4.08174e-05;2.4744e-05;8.8543e-05
448;boundary;100;0.0663236;0.0610477;0.0768209
448;calc iter;100;1.25478;1.23367;1.29783
448;calc total;1;126.077;126.077;126.077
448;total;1;150.791;150.791;150.791
400;initialize;1;9.80003;9.80003;9.80003
400;async;100;0.0759261;0.0174412;0.165268
400;inner;100;1.11956;1.06424;1.15748
400;wait;100;3.23192e-05;1.837e-05;0.000123206
400;boundary;100;0.0622991;0.0590165;0.0775792
400;calc iter;100;1.25782;1.23294;1.28861
400;calc total;1;126.077;126.077;126.077
400;total;1;150.839;150.839;150.839
449;initialize;1;9.75948;9.75948;9.75948
449;async;100;0.0630801;0.0170311;0.16001
449;inner;100;1.12764;1.08563;1.15594
449;wait;100;4.34591e-05;2.2277e-05;8.668e-05
449;boundary;100;0.0640319;0.0604145;0.0832535
449;calc iter;100;1.2548;1.22534;1.30791
449;calc total;1;126.077;126.077;126.077
449;total;1;150.791;150.791;150.791
401;initialize;1;9.79223;9.79223;9.79223
401;async;100;0.0744765;0.0172197;0.164809
401;inner;100;1.11979;1.06552;1.1545
401;wait;100;3.28212e-05;1.9336e-05;0.000119028
401;boundary;100;0.0634997;0.0587254;0.0858317
401;calc iter;100;1.2578;1.22741;1.31
401;calc total;1;126.077;126.077;126.077
401;total;1;150.831;150.831;150.831
450;initialize;1;9.75944;9.75944;9.75944
450;async;100;0.0568602;0.0169799;0.12859
450;inner;100;1.13096;1.09015;1.15821
450;wait;100;4.20817e-05;2.3178e-05;9.3675e-05
450;boundary;100;0.06689;0.0604706;0.0905762
450;calc iter;100;1.25475;1.23123;1.30543
450;calc total;1;126.077;126.077;126.077
450;total;1;150.791;150.791;150.791
402;initialize;1;9.80003;9.80003;9.80003
402;async;100;0.0719832;0.0172824;0.161982
402;inner;100;1.12292;1.06741;1.15916
402;wait;100;4.3685e-05;2.7217e-05;0.000117229
402;boundary;100;0.0628311;0.0589145;0.074094
402;calc iter;100;1.25778;1.21959;1.29901
402;calc total;1;126.077;126.077;126.077
402;total;1;150.839;150.839;150.839
451;initialize;1;9.75945;9.75945;9.75945
451;async;100;0.0575769;0.0168508;0.127715
451;inner;100;1.13427;1.09523;1.16244
451;wait;100;3.20645e-05;1.8484e-05;6.5768e-05
451;boundary;100;0.06293;0.0606765;0.090407
451;calc iter;100;1.25481;1.23352;1.30561
451;calc total;1;126.077;126.077;126.077
451;total;1;150.791;150.791;150.791
403;initialize;1;9.80002;9.80002;9.80002
403;async;100;0.0702119;0.017658;0.186263
403;inner;100;1.12544;1.05164;1.16207
403;wait;100;3.39795e-05;1.894e-05;7.3222e-05
403;boundary;100;0.0621152;0.0590083;0.102256
403;calc iter;100;1.2578;1.17423;1.34019
403;calc total;1;126.077;126.077;126.077
403;total;1;150.839;150.839;150.839
452;initialize;1;9.75948;9.75948;9.75948
452;async;100;0.0484146;0.0169613;0.11522
452;inner;100;1.12213;1.05505;1.16292
452;wait;100;4.90459e-05;2.2523e-05;6.5843e-05
452;boundary;100;0.0837309;0.061361;0.127695
452;calc iter;100;1.25433;1.22129;1.29281
452;calc total;1;126.077;126.077;126.077
452;total;1;150.791;150.791;150.791
404;initialize;1;9.79968;9.79968;9.79968
404;async;100;0.0637137;0.0144971;0.149254
404;inner;100;1.13215;1.07589;1.16588
404;wait;100;3.25454e-05;2.157e-05;6.8252e-05
404;boundary;100;0.0619332;0.0592182;0.0671426
404;calc iter;100;1.25783;1.23225;1.28814
404;calc total;1;126.077;126.077;126.077
404;total;1;150.838;150.838;150.838
453;initialize;1;9.75723;9.75723;9.75723
453;async;100;0.0490164;0.0169117;0.126445
453;inner;100;1.11652;1.04472;1.1576
453;wait;100;5.45698e-05;2.5682e-05;0.00011856
453;boundary;100;0.0886452;0.0620588;0.136845
453;calc iter;100;1.25424;1.20708;1.30656
453;calc total;1;126.077;126.077;126.077
453;total;1;150.789;150.789;150.789
405;initialize;1;9.79685;9.79685;9.79685
405;async;100;0.0671913;0.0171928;0.170358
405;inner;100;1.12474;1.06956;1.16099
405;wait;100;5.36596e-05;2.8956e-05;9.7667e-05
405;boundary;100;0.0657664;0.0602053;0.0795343
405;calc iter;100;1.25775;1.22998;1.30327
405;calc total;1;126.077;126.077;126.077
405;total;1;150.836;150.836;150.836
454;initialize;1;9.75949;9.75949;9.75949
454;async;100;0.0494988;0.0172783;0.182173
454;inner;100;1.11252;1.04397;1.15461
454;wait;100;5.3003e-05;2.7884e-05;0.000102935
454;boundary;100;0.0921435;0.0598384;0.136014
454;calc iter;100;1.25422;1.21242;1.3343
454;calc total;1;126.077;126.077;126.077
454;total;1;150.791;150.791;150.791
406;initialize;1;9.79224;9.79224;9.79224
406;async;100;0.0681038;0.017377;0.164607
406;inner;100;1.12523;1.06806;1.16136
406;wait;100;4.29326e-05;2.4678e-05;7.9474e-05
406;boundary;100;0.064385;0.060832;0.0984196
406;calc iter;100;1.25776;1.21048;1.30208
406;calc total;1;126.077;126.077;126.077
406;total;1;150.831;150.831;150.831
455;initialize;1;9.75948;9.75948;9.75948
455;async;100;0.0461311;0.0165341;0.0991734
455;inner;100;1.12384;1.05582;1.16283
455;wait;100;4.99192e-05;2.3832e-05;7.7059e-05
455;boundary;100;0.0843223;0.0614865;0.127396
455;calc iter;100;1.25435;1.22492;1.30102
455;calc total;1;126.077;126.077;126.077
455;total;1;150.791;150.791;150.791
407;initialize;1;9.79216;9.79216;9.79216
407;async;100;0.0705516;0.0160364;0.166479
407;inner;100;1.12501;1.07038;1.16126
407;wait;100;2.64838e-05;1.7508e-05;9.1734e-05
407;boundary;100;0.0622496;0.0594796;0.0802561
407;calc iter;100;1.25784;1.21594;1.31193
407;calc total;1;126.077;126.077;126.077
407;total;1;150.831;150.831;150.831
411;initialize;1;9.75866;9.75866;9.75866
411;async;100;0.0444042;0.0177445;0.218532
411;inner;100;1.15093;1.03223;1.18223
411;wait;100;4.09772e-05;2.2193e-05;6.3669e-05
411;boundary;100;0.0630653;0.0614132;0.0917317
411;calc iter;100;1.25845;1.18147;1.34253
411;calc total;1;126.077;126.077;126.077
411;total;1;150.796;150.796;150.796
412;initialize;1;9.75866;9.75866;9.75866
412;async;100;0.046849;0.017309;0.148972
412;inner;100;1.14532;1.07442;1.16511
412;wait;100;5.6133e-05;3.2019e-05;0.000103356
412;boundary;100;0.0661774;0.0628676;0.085987
412;calc iter;100;1.2584;1.2299;1.341
412;calc total;1;126.077;126.077;126.077
412;total;1;150.796;150.796;150.796
413;initialize;1;9.75872;9.75872;9.75872
413;async;100;0.0479006;0.0165852;0.153783
413;inner;100;1.13901;1.06755;1.1583
413;wait;100;5.47171e-05;2.489e-05;0.000108312
413;boundary;100;0.0714019;0.0624503;0.113307
413;calc iter;100;1.25837;1.2163;1.36648
413;calc total;1;126.077;126.077;126.077
413;total;1;150.796;150.796;150.796
414;initialize;1;9.75872;9.75872;9.75872
414;async;100;0.0487775;0.01681;0.141866
414;inner;100;1.1425;1.04733;1.16281
414;wait;100;5.2109e-05;1.8735e-05;9.8693e-05
414;boundary;100;0.0670839;0.0615727;0.128267
414;calc iter;100;1.25841;1.19248;1.35922
414;calc total;1;126.077;126.077;126.077
414;total;1;150.796;150.796;150.796
415;initialize;1;9.75872;9.75872;9.75872
415;async;100;0.0489402;0.0171718;0.141845
415;inner;100;1.14669;1.08482;1.16332
415;wait;100;2.61186e-05;1.706e-05;6.2582e-05
415;boundary;100;0.0628414;0.0609751;0.111763
415;calc iter;100;1.2585;1.2301;1.35389
415;calc total;1;126.077;126.077;126.077
415;total;1;150.796;150.796;150.796
416;initialize;1;9.75871;9.75871;9.75871
416;async;100;0.0468357;0.0168564;0.140673
416;inner;100;1.14778;1.0788;1.16518
416;wait;100;2.96748e-05;1.838e-05;7.3945e-05
416;boundary;100;0.0638557;0.0619974;0.106525
416;calc iter;100;1.25851;1.22091;1.35373
416;calc total;1;126.077;126.077;126.077
416;total;1;150.796;150.796;150.796
417;initialize;1;9.75872;9.75872;9.75872
417;async;100;0.0411262;0.0165548;0.130559
417;inner;100;1.15167;1.08367;1.21738
417;wait;100;4.77559e-05;2.2119e-05;7.1643e-05
417;boundary;100;0.0655616;0.0604699;0.100626
417;calc iter;100;1.2584;1.20483;1.33995
417;calc total;1;126.077;126.077;126.077
417;total;1;150.796;150.796;150.796
418;initialize;1;9.75873;9.75873;9.75873
418;async;100;0.0499048;0.0174913;0.191946
418;inner;100;1.13747;1.05021;1.16055
418;wait;100;5.83435e-05;2.4688e-05;0.000121999
418;boundary;100;0.0709285;0.0627474;0.0925033
418;calc iter;100;1.25836;1.19454;1.34218
418;calc total;1;126.077;126.077;126.077
418;total;1;150.796;150.796;150.796
419;initialize;1;9.75869;9.75869;9.75869
419;async;100;0.0428886;0.0167553;0.232609
419;inner;100;1.14991;1.01069;1.16665
419;wait;100;4.48464e-05;2.0769e-05;6.8252e-05
419;boundary;100;0.0655506;0.0612765;0.12848
419;calc iter;100;1.2584;1.16303;1.36502
419;calc total;1;126.077;126.077;126.077
419;total;1;150.796;150.796;150.796
420;initialize;1;9.74648;9.74648;9.74648
420;async;100;0.107918;0.0175655;0.248926
420;inner;100;1.08955;0.977902;1.15274
420;wait;100;4.65601e-05;2.716e-05;9.0009e-05
420;boundary;100;0.0598221;0.0586793;0.0669361
420;calc iter;100;1.25734;1.21209;1.30794
420;calc total;1;126.077;126.077;126.077
420;total;1;150.783;150.783;150.783
421;initialize;1;9.75171;9.75171;9.75171
421;async;100;0.0934361;0.0162079;0.199685
421;inner;100;1.10368;1.03888;1.1608
421;wait;100;3.89959e-05;2.3319e-05;7.1713e-05
421;boundary;100;0.0601954;0.0585748;0.0716884
421;calc iter;100;1.25735;1.23217;1.298
421;calc total;1;126.077;126.077;126.077
421;total;1;150.789;150.789;150.789
422;initialize;1;9.75874;9.75874;9.75874
422;async;100;0.102711;0.0176126;0.199138
422;inner;100;1.09214;1.02763;1.14922
422;wait;100;4.36518e-05;2.7113e-05;9.1808e-05
422;boundary;100;0.0623998;0.0592436;0.100809
422;calc iter;100;1.25729;1.20211;1.29117
422;calc total;1;126.077;126.077;126.077
422;total;1;150.796;150.796;150.796
423;initialize;1;9.75037;9.75037;9.75037
423;async;100;0.109529;0.0176508;0.204507
423;inner;100;1.08696;1.02192;1.15304
423;wait;100;2.95212e-05;1.7707e-05;6.0297e-05
423;boundary;100;0.0609245;0.0582104;0.0673452
423;calc iter;100;1.25744;1.23226;1.28895
423;calc total;1;126.077;126.077;126.077
423;total;1;150.787;150.787;150.787
424;initialize;1;9.7587;9.7587;9.7587
424;async;100;0.106268;0.0165588;0.20164
424;inner;100;1.09164;1.02593;1.15249
424;wait;100;2.95637e-05;1.9602e-05;8.8868e-05
424;boundary;100;0.0594316;0.0581658;0.0685702
424;calc iter;100;1.25737;1.22993;1.28697
424;calc total;1;126.077;126.077;126.077
424;total;1;150.796;150.796;150.796
425;initialize;1;9.75869;9.75869;9.75869
425;async;100;0.103858;0.0166091;0.19061
425;inner;100;1.09311;1.0284;1.14797
425;wait;100;3.83399e-05;2.0411e-05;9.3943e-05
425;boundary;100;0.0602911;0.058507;0.094087
425;calc iter;100;1.2573;1.20147;1.2941
425;calc total;1;126.077;126.077;126.077
425;total;1;150.796;150.796;150.796
426;initialize;1;9.75735;9.75735;9.75735
426;async;100;0.106549;0.0165095;0.203821
426;inner;100;1.08591;1.02277;1.14502
426;wait;100;4.55641e-05;2.5551e-05;0.000115257
426;boundary;100;0.0647207;0.0592236;0.0798281
426;calc iter;100;1.25723;1.22446;1.30418
426;calc total;1;126.077;126.077;126.077
426;total;1;150.794;150.794;150.794
427;initialize;1;9.75315;9.75315;9.75315
427;async;100;0.11027;0.0170245;0.252858
427;inner;100;1.08519;0.981315;1.14558
427;wait;100;4.94573e-05;2.3425e-05;0.000120525
427;boundary;100;0.0617474;0.0592273;0.0637833
427;calc iter;100;1.25726;1.21639;1.29791
427;calc total;1;126.077;126.077;126.077
427;total;1;150.79;150.79;150.79
428;initialize;1;9.75871;9.75871;9.75871
428;async;100;0.082376;0.0168451;0.193293
428;inner;100;1.05485;0.955678;1.15054
428;wait;100;6.46402e-05;2.8045e-05;8.5311e-05
428;boundary;100;0.119319;0.0611675;0.131155
428;calc iter;100;1.25661;1.16245;1.2981
428;calc total;1;126.077;126.077;126.077
428;total;1;150.796;150.796;150.796
429;initialize;1;9.75876;9.75876;9.75876
429;async;100;0.0887949;0.0174525;0.233179
429;inner;100;1.04458;0.930305;1.14838
429;wait;100;6.28847e-05;3.6204e-05;0.000104602
429;boundary;100;0.123046;0.0612861;0.136348
429;calc iter;100;1.25649;1.13284;1.31808
429;calc total;1;126.077;126.077;126.077
429;total;1;150.796;150.796;150.796
430;initialize;1;9.75873;9.75873;9.75873
430;async;100;0.0867017;0.0167671;0.226795
430;inner;100;1.04702;0.928887;1.14802
430;wait;100;6.3168e-05;3.2975e-05;8.9683e-05
430;boundary;100;0.122795;0.0619224;0.142688
430;calc iter;100;1.25658;1.11752;1.31103
430;calc total;1;126.077;126.077;126.077
430;total;1;150.796;150.796;150.796
431;initialize;1;9.75524;9.75524;9.75524
431;async;100;0.0821917;0.0170025;0.206819
431;inner;100;1.05491;0.951958;1.14711
431;wait;100;5.12146e-05;2.0058e-05;0.000116984
431;boundary;100;0.119581;0.0609692;0.140457
431;calc iter;100;1.25674;1.14807;1.31996
431;calc total;1;126.077;126.077;126.077
431;total;1;150.792;150.792;150.792
482;initialize;1;9.77203;9.77203;9.77203
482;async;100;0.0527685;0.017066;0.134287
482;inner;100;1.12834;1.04308;1.16685
482;wait;100;4.37297e-05;2.2758e-05;6.7452e-05
482;boundary;100;0.0751953;0.0611826;0.139925
482;calc iter;100;1.25634;1.225;1.31492
482;calc total;1;126.077;126.077;126.077
482;total;1;150.803;150.803;150.803
483;initialize;1;9.77207;9.77207;9.77207
483;async;100;0.0535016;0.0162048;0.234445
483;inner;100;1.12328;1.03918;1.16424
483;wait;100;5.06172e-05;1.7916e-05;9.402e-05
483;boundary;100;0.07947;0.0616816;0.141317
483;calc iter;100;1.25631;1.20948;1.34965
483;calc total;1;126.077;126.077;126.077
483;total;1;150.803;150.803;150.803
484;initialize;1;9.78536;9.78536;9.78536
484;async;100;0.0539941;0.0142326;0.145168
484;inner;100;1.13218;1.09313;1.16499
484;wait;100;4.69854e-05;2.5844e-05;8.4759e-05
484;boundary;100;0.0702661;0.062137;0.0989435
484;calc iter;100;1.25648;1.2185;1.31837
484;calc total;1;126.077;126.077;126.077
484;total;1;150.817;150.817;150.817
485;initialize;1;9.77361;9.77361;9.77361
485;async;100;0.0519727;0.0173974;0.117047
485;inner;100;1.12168;1.08947;1.23997
485;wait;100;5.12391e-05;2.3506e-05;9.7701e-05
485;boundary;100;0.082727;0.0616011;0.109472
485;calc iter;100;1.25643;1.18345;1.37077
485;calc total;1;126.077;126.077;126.077
485;total;1;150.805;150.805;150.805
486;initialize;1;9.77488;9.77488;9.77488
486;async;100;0.0501404;0.0146814;0.129226
486;inner;100;1.13003;1.1014;1.17486
486;wait;100;4.57004e-05;2.3968e-05;8.1721e-05
486;boundary;100;0.0762795;0.0615646;0.100162
486;calc iter;100;1.25649;1.2137;1.37127
486;calc total;1;126.077;126.077;126.077
486;total;1;150.806;150.806;150.806
487;initialize;1;9.77207;9.77207;9.77207
487;async;100;0.0571202;0.0162731;0.11606
487;inner;100;1.12941;1.09635;1.19407
487;wait;100;4.28801e-05;1.8209e-05;0.000117641
487;boundary;100;0.0699117;0.0617755;0.0936824
487;calc iter;100;1.25648;1.21806;1.32343
487;calc total;1;126.077;126.077;126.077
487;total;1;150.803;150.803;150.803
488;initialize;1;9.78541;9.78541;9.78541
488;async;100;0.0669925;0.015988;0.137514
488;inner;100;1.12793;1.08165;1.16675
488;wait;100;3.00961e-05;1.9383e-05;9.1696e-05
488;boundary;100;0.0617756;0.0587911;0.0796321
488;calc iter;100;1.25673;1.22839;1.28155
488;calc total;1;126.077;126.077;126.077
488;total;1;150.817;150.817;150.817
489;initialize;1;9.77237;9.77237;9.77237
489;async;100;0.0640221;0.0165304;0.136328
489;inner;100;1.12719;1.08246;1.16763
489;wait;100;4.39208e-05;2.4065e-05;8.1865e-05
489;boundary;100;0.0654442;0.059227;0.104123
489;calc iter;100;1.2567;1.22407;1.31143
489;calc total;1;126.077;126.077;126.077
489;total;1;150.804;150.804;150.804
490;initialize;1;9.78537;9.78537;9.78537
490;async;100;0.0649881;0.0171781;0.226298
490;inner;100;1.12982;1.06032;1.16803
490;wait;100;3.4068e-05;2.2091e-05;7.2478e-05
490;boundary;100;0.0619083;0.0586783;0.0694972
490;calc iter;100;1.25675;1.2224;1.35311
490;calc total;1;126.077;126.077;126.077
490;total;1;150.817;150.817;150.817
491;initialize;1;9.77555;9.77555;9.77555
491;async;100;0.0722433;0.0172079;0.290123
491;inner;100;1.12176;1.00611;1.16185
491;wait;100;3.24348e-05;2.042e-05;8.9884e-05
491;boundary;100;0.0626677;0.0594128;0.131229
491;calc iter;100;1.25671;1.14461;1.42749
491;calc total;1;126.077;126.077;126.077
491;total;1;150.807;150.807;150.807
459;initialize;1;9.74988;9.74988;9.74988
459;async;100;0.0434998;0.0171049;0.116614
459;inner;100;1.13289;1.09465;1.16772
459;wait;100;5.58002e-05;3.2164e-05;8.5604e-05
459;boundary;100;0.0782437;0.062468;0.102499
459;calc iter;100;1.2547;1.23286;1.29491
459;calc total;1;126.077;126.077;126.077
459;total;1;150.786;150.786;150.786
492;initialize;1;9.77198;9.77198;9.77198
492;async;100;0.0521623;0.015823;0.202577
492;inner;100;1.10917;1.00864;1.16476
492;wait;100;4.58559e-05;1.7524e-05;9.0042e-05
492;boundary;100;0.0955634;0.062034;0.128884
492;calc iter;100;1.25694;1.18606;1.35349
492;calc total;1;126.077;126.077;126.077
492;total;1;150.803;150.803;150.803
460;initialize;1;9.74986;9.74986;9.74986
460;async;100;0.0509563;0.0166054;0.0922454
460;inner;100;1.13184;1.08801;1.16114
460;wait;100;5.29886e-05;2.8827e-05;0.000110208
460;boundary;100;0.0719966;0.0632254;0.0970808
460;calc iter;100;1.25485;1.23201;1.28768
460;calc total;1;126.077;126.077;126.077
460;total;1;150.786;150.786;150.786
493;initialize;1;9.78542;9.78542;9.78542
493;async;100;0.0518436;0.0157697;0.173925
493;inner;100;1.1052;0.992286;1.16415
493;wait;100;5.6639e-05;2.2824e-05;7.5543e-05
493;boundary;100;0.0998173;0.0616909;0.130259
493;calc iter;100;1.25692;1.15297;1.31817
493;calc total;1;126.077;126.077;126.077
493;total;1;150.817;150.817;150.817
461;initialize;1;9.75308;9.75308;9.75308
461;async;100;0.0496697;0.01369;0.144159
461;inner;100;1.12766;1.08852;1.15951
461;wait;100;5.05754e-05;2.7903e-05;8.4011e-05
461;boundary;100;0.0774216;0.0633291;0.102976
461;calc iter;100;1.2548;1.1966;1.33334
461;calc total;1;126.077;126.077;126.077
461;total;1;150.79;150.79;150.79
494;initialize;1;9.77793;9.77793;9.77793
494;async;100;0.0550978;0.0174584;0.174231
494;inner;100;1.10572;0.990901;1.15907
494;wait;100;4.58188e-05;1.7823e-05;7.4942e-05
494;boundary;100;0.0960873;0.0619929;0.129947
494;calc iter;100;1.25695;1.1503;1.31608
494;calc total;1;126.077;126.077;126.077
494;total;1;150.809;150.809;150.809
462;initialize;1;9.7573;9.7573;9.7573
462;async;100;0.0509533;0.0163823;0.0923497
462;inner;100;1.12761;1.08155;1.17306
462;wait;100;5.03392e-05;2.7223e-05;0.000101061
462;boundary;100;0.0762094;0.0647192;0.12632
462;calc iter;100;1.25482;1.20562;1.3563
462;calc total;1;126.077;126.077;126.077
462;total;1;150.794;150.794;150.794
495;initialize;1;9.77199;9.77199;9.77199
495;async;100;0.0546716;0.0174091;0.165921
495;inner;100;1.11009;1.00325;1.1634
495;wait;100;5.10525e-05;2.4373e-05;7.9641e-05
495;boundary;100;0.0921696;0.0618748;0.128212
495;calc iter;100;1.25699;1.16965;1.31888
495;calc total;1;126.077;126.077;126.077
495;total;1;150.803;150.803;150.803
463;initialize;1;9.75009;9.75009;9.75009
463;async;100;0.0537558;0.0164807;0.127584
463;inner;100;1.12929;1.09302;1.15911
463;wait;100;5.07128e-05;2.7788e-05;0.000103992
463;boundary;100;0.0717161;0.0620616;0.0884147
463;calc iter;100;1.25481;1.22483;1.29703
463;calc total;1;126.077;126.077;126.077
463;total;1;150.787;150.787;150.787
464;initialize;1;9.7498;9.7498;9.7498
464;async;100;0.0672069;0.0165771;0.11745
464;inner;100;1.12589;1.06824;1.24189
464;wait;100;3.02281e-05;1.8505e-05;8.1162e-05
464;boundary;100;0.062004;0.0586878;0.108342
464;calc iter;100;1.25513;1.16091;1.42756
464;calc total;1;126.077;126.077;126.077
464;total;1;150.786;150.786;150.786
465;initialize;1;9.75413;9.75413;9.75413
465;async;100;0.0581777;0.0165254;0.17756
465;inner;100;1.13432;1.08201;1.17412
465;wait;100;3.32027e-05;2.2388e-05;6.6756e-05
465;boundary;100;0.0626297;0.0591825;0.0768158
465;calc iter;100;1.25516;1.23359;1.31878
465;calc total;1;126.077;126.077;126.077
465;total;1;150.791;150.791;150.791
466;initialize;1;9.75777;9.75777;9.75777
466;async;100;0.0681438;0.0165382;0.149738
466;inner;100;1.12444;1.09437;1.16219
466;wait;100;2.986e-05;1.7587e-05;9.0118e-05
466;boundary;100;0.0624863;0.059374;0.0884273
466;calc iter;100;1.2551;1.22778;1.32394
466;calc total;1;126.077;126.077;126.077
466;total;1;150.794;150.794;150.794
467;initialize;1;9.75551;9.75551;9.75551
467;async;100;0.064049;0.0166731;0.115468
467;inner;100;1.12699;1.09721;1.16397
467;wait;100;3.51321e-05;1.8252e-05;0.00010935
467;boundary;100;0.0640253;0.059622;0.089956
467;calc iter;100;1.2551;1.22805;1.29159
467;calc total;1;126.077;126.077;126.077
467;total;1;150.792;150.792;150.792
468;initialize;1;9.75057;9.75057;9.75057
468;async;100;0.0681204;0.0169025;0.114622
468;inner;100;1.07284;1.03469;1.15246
468;wait;100;7.07851e-05;4.2359e-05;0.000104146
468;boundary;100;0.114369;0.0608311;0.133841
468;calc iter;100;1.2554;1.22704;1.28051
468;calc total;1;126.077;126.077;126.077
468;total;1;150.787;150.787;150.787
469;initialize;1;9.74987;9.74987;9.74987
469;async;100;0.0675812;0.0170128;0.120223
469;inner;100;1.06682;1.02663;1.14984
469;wait;100;6.91043e-05;4.3164e-05;9.9438e-05
469;boundary;100;0.120855;0.0614896;0.133048
469;calc iter;100;1.25533;1.22241;1.28514
469;calc total;1;126.077;126.077;126.077
469;total;1;150.786;150.786;150.786
470;initialize;1;9.75002;9.75002;9.75002
470;async;100;0.0652461;0.0171868;0.109207
470;inner;100;1.07533;1.03796;1.15249
470;wait;100;5.97621e-05;2.7704e-05;8.4836e-05
470;boundary;100;0.114748;0.0611892;0.131271
470;calc iter;100;1.25538;1.22226;1.28145
470;calc total;1;126.077;126.077;126.077
470;total;1;150.786;150.786;150.786
471;initialize;1;9.74987;9.74987;9.74987
471;async;100;0.0720822;0.013361;0.18554
471;inner;100;1.07014;1.02317;1.14854
471;wait;100;5.09661e-05;2.0249e-05;8.8728e-05
471;boundary;100;0.113085;0.0608595;0.132316
471;calc iter;100;1.25536;1.20041;1.34192
471;calc total;1;126.077;126.077;126.077
471;total;1;150.786;150.786;150.786
472;initialize;1;9.74985;9.74985;9.74985
472;async;100;0.0886386;0.0168345;0.131627
472;inner;100;1.10604;1.08403;1.15804
472;wait;100;2.97506e-05;1.9219e-05;5.3618e-05
472;boundary;100;0.0611695;0.059032;0.0689827
472;calc iter;100;1.25588;1.22979;1.28403
472;calc total;1;126.077;126.077;126.077
472;total;1;150.786;150.786;150.786
473;initialize;1;9.75778;9.75778;9.75778
473;async;100;0.0932645;0.0164399;0.158099
473;inner;100;1.09855;1.07445;1.14758
473;wait;100;3.70922e-05;2.154e-05;8.726e-05
473;boundary;100;0.0639812;0.0589378;0.0824272
473;calc iter;100;1.25583;1.22594;1.29577
473;calc total;1;126.077;126.077;126.077
473;total;1;150.794;150.794;150.794
474;initialize;1;9.74986;9.74986;9.74986
474;async;100;0.102128;0.0164667;0.142655
474;inner;100;1.09217;1.07181;1.14426
474;wait;100;3.15769e-05;1.959e-05;0.0001243
474;boundary;100;0.0615289;0.058893;0.073047
474;calc iter;100;1.25586;1.22443;1.28425
474;calc total;1;126.077;126.077;126.077
474;total;1;150.786;150.786;150.786
475;initialize;1;9.75777;9.75777;9.75777
475;async;100;0.0938061;0.0169547;0.143591
475;inner;100;1.09832;1.07205;1.14884
475;wait;100;4.33645e-05;2.5059e-05;8.6529e-05
475;boundary;100;0.0636617;0.0591674;0.0917059
475;calc iter;100;1.25584;1.22686;1.29058
475;calc total;1;126.077;126.077;126.077
475;total;1;150.794;150.794;150.794
476;initialize;1;9.75779;9.75779;9.75779
476;async;100;0.0906508;0.0164558;0.142649
476;inner;100;1.1049;1.07533;1.15669
476;wait;100;3.32774e-05;2.3376e-05;6.5295e-05
476;boundary;100;0.0604454;0.0589486;0.0652314
476;calc iter;100;1.25604;1.22492;1.277
476;calc total;1;126.077;126.077;126.077
476;total;1;150.794;150.794;150.794
477;initialize;1;9.74982;9.74982;9.74982
477;async;100;0.0928913;0.0165938;0.14555
477;inner;100;1.09814;1.07182;1.1529
477;wait;100;3.89629e-05;2.2094e-05;8.1524e-05
477;boundary;100;0.0648514;0.0591562;0.0784246
477;calc iter;100;1.25592;1.22618;1.27971
477;calc total;1;126.077;126.077;126.077
477;total;1;150.786;150.786;150.786
478;initialize;1;9.75008;9.75008;9.75008
478;async;100;0.0962607;0.0170355;0.149019
478;inner;100;1.09708;1.06732;1.14794
478;wait;100;3.34499e-05;2.1247e-05;8.5875e-05
478;boundary;100;0.0625882;0.059095;0.0715107
478;calc iter;100;1.25597;1.22705;1.27751
478;calc total;1;126.077;126.077;126.077
478;total;1;150.787;150.787;150.787
479;initialize;1;9.75778;9.75778;9.75778
479;async;100;0.0976277;0.0174352;0.155818
479;inner;100;1.09615;1.0671;1.14656
479;wait;100;3.1785e-05;1.7367e-05;9.8248e-05
479;boundary;100;0.0621488;0.0591811;0.0723834
479;calc iter;100;1.25595;1.22659;1.28771
479;calc total;1;126.077;126.077;126.077
479;total;1;150.794;150.794;150.794
504;initialize;1;9.72128;9.72128;9.72128
504;async;100;0.0448102;0.0162986;0.162442
504;inner;100;1.14933;1.01646;1.16932
504;wait;100;2.42573e-05;1.6297e-05;7.8028e-05
504;boundary;100;0.06394;0.0612114;0.132838
504;calc iter;100;1.25811;1.20469;1.35059
504;calc total;1;126.077;126.077;126.077
504;total;1;150.756;150.756;150.756
496;initialize;1;9.78238;9.78238;9.78238
496;async;100;0.0721661;0.0170642;0.166039
496;inner;100;1.12295;1.06282;1.15906
496;wait;100;3.20696e-05;2.1146e-05;7.8568e-05
496;boundary;100;0.0622663;0.0590147;0.109794
496;calc iter;100;1.25741;1.2112;1.30985
496;calc total;1;126.077;126.077;126.077
496;total;1;150.814;150.814;150.814
505;initialize;1;9.71984;9.71984;9.71984
505;async;100;0.0485225;0.0177076;0.255344
505;inner;100;1.14622;1.01528;1.16345
505;wait;100;3.34415e-05;2.039e-05;9.1981e-05
505;boundary;100;0.0632662;0.061218;0.132032
505;calc iter;100;1.25805;1.19995;1.3936
505;calc total;1;126.077;126.077;126.077
505;total;1;150.755;150.755;150.755
497;initialize;1;9.77196;9.77196;9.77196
497;async;100;0.0712719;0.0169278;0.203317
497;inner;100;1.12099;1.06406;1.15508
497;wait;100;3.97298e-05;2.0088e-05;0.000117388
497;boundary;100;0.0650615;0.0590331;0.0907025
497;calc iter;100;1.25736;1.22752;1.33764
497;calc total;1;126.077;126.077;126.077
497;total;1;150.803;150.803;150.803
506;initialize;1;9.7213;9.7213;9.7213
506;async;100;0.0438818;0.0176315;0.397502
506;inner;100;1.15123;1.01926;1.16801
506;wait;100;3.46518e-05;2.004e-05;6.5048e-05
506;boundary;100;0.0628485;0.0614736;0.100186
506;calc iter;100;1.258;1.17774;1.50792
506;calc total;1;126.077;126.077;126.077
506;total;1;150.756;150.756;150.756
498;initialize;1;9.77198;9.77198;9.77198
498;async;100;0.0703998;0.016954;0.29698
498;inner;100;1.12435;1.01937;1.15896
498;wait;100;3.63915e-05;1.9457e-05;0.000117715
498;boundary;100;0.0625871;0.0586133;0.0763851
498;calc iter;100;1.25738;1.21147;1.39276
498;calc total;1;126.077;126.077;126.077
498;total;1;150.803;150.803;150.803
507;initialize;1;9.71984;9.71984;9.71984
507;async;100;0.0429333;0.0158535;0.365384
507;inner;100;1.15194;1.01856;1.16801
507;wait;100;3.33726e-05;1.8185e-05;6.7701e-05
507;boundary;100;0.0631546;0.0614139;0.122462
507;calc iter;100;1.25806;1.14032;1.54588
507;calc total;1;126.077;126.077;126.077
507;total;1;150.755;150.755;150.755
499;initialize;1;9.77198;9.77198;9.77198
499;async;100;0.0684018;0.0176843;0.363568
499;inner;100;1.12669;0.965442;1.16466
499;wait;100;3.00586e-05;1.8974e-05;6.1063e-05
499;boundary;100;0.062272;0.0590171;0.129495
499;calc iter;100;1.2574;1.14595;1.45855
499;calc total;1;126.077;126.077;126.077
499;total;1;150.803;150.803;150.803
508;initialize;1;9.71988;9.71988;9.71988
508;async;100;0.0466202;0.0168286;0.366787
508;inner;100;1.14419;1.02013;1.15857
508;wait;100;5.17722e-05;2.3451e-05;0.000101609
508;boundary;100;0.0670749;0.0619502;0.0898147
508;calc iter;100;1.25793;1.17202;1.47645
500;initialize;1;9.77203;9.77203;9.77203
500;async;100;0.0660957;0.0156579;0.24821
500;inner;100;1.12798;1.04895;1.16376
500;wait;100;4.66602e-05;2.7735e-05;0.000111175
500;boundary;100;0.0632153;0.0598319;0.0815758
500;calc iter;100;1.25734;1.18544;1.37877
500;calc total;1;126.077;126.077;126.077
500;total;1;150.803;150.803;150.803
508;calc total;1;126.077;126.077;126.077
508;total;1;150.755;150.755;150.755
501;initialize;1;9.78539;9.78539;9.78539
501;async;100;0.0646181;0.0155861;0.16458
501;inner;100;1.1258;1.0672;1.16356
501;wait;100;4.93419e-05;3.0191e-05;8.4845e-05
501;boundary;100;0.0668469;0.0616855;0.075679
501;calc iter;100;1.25732;1.23725;1.29639
501;calc total;1;126.077;126.077;126.077
501;total;1;150.817;150.817;150.817
502;initialize;1;9.77197;9.77197;9.77197
502;async;100;0.0668919;0.017486;0.164013
502;inner;100;1.12686;1.04049;1.16388
502;wait;100;4.27377e-05;2.2634e-05;7.9031e-05
502;boundary;100;0.0635912;0.0595508;0.0985847
502;calc iter;100;1.25739;1.20383;1.29537
502;calc total;1;126.077;126.077;126.077
502;total;1;150.803;150.803;150.803
503;initialize;1;9.7804;9.7804;9.7804
503;async;100;0.0685361;0.0151278;0.16805
503;inner;100;1.12589;1.0691;1.17034
503;wait;100;3.47676e-05;2.1873e-05;0.000102185
503;boundary;100;0.0629502;0.059521;0.101644
503;calc iter;100;1.25742;1.21315;1.30191
503;calc total;1;126.077;126.077;126.077
503;total;1;150.812;150.812;150.812
528;initialize;1;9.73724;9.73724;9.73724
528;async;100;0.084005;0.0165554;0.163101
528;inner;100;1.11045;1.04323;1.16821
528;wait;100;3.36094e-05;1.8708e-05;6.9046e-05
528;boundary;100;0.0616094;0.0582278;0.0885139
528;calc iter;100;1.2561;1.22637;1.31023
528;calc total;1;126.077;126.077;126.077
528;total;1;150.777;150.777;150.777
529;initialize;1;9.74195;9.74195;9.74195
529;async;100;0.0851569;0.0175726;0.171358
529;inner;100;1.10984;1.03807;1.16839
529;wait;100;2.57954e-05;1.7086e-05;5.0542e-05
529;boundary;100;0.0610844;0.058264;0.0856603
529;calc iter;100;1.25611;1.22738;1.31985
529;calc total;1;126.077;126.077;126.077
529;total;1;150.782;150.782;150.782
530;initialize;1;9.74198;9.74198;9.74198
530;async;100;0.0872054;0.0181021;0.208355
530;inner;100;1.10682;1.04249;1.19897
530;wait;100;3.30903e-05;1.7697e-05;0.000113406
530;boundary;100;0.0620453;0.0585684;0.0967968
530;calc iter;100;1.2561;1.17619;1.39675
530;calc total;1;126.077;126.077;126.077
530;total;1;150.782;150.782;150.782
531;initialize;1;9.73081;9.73081;9.73081
531;async;100;0.0841249;0.0174363;0.284816
531;inner;100;1.1096;1.00545;1.16631
531;wait;100;2.7856e-05;1.9141e-05;6.5838e-05
531;boundary;100;0.0623826;0.0585407;0.11857
531;calc iter;100;1.25613;1.14021;1.40887
531;calc total;1;126.077;126.077;126.077
531;total;1;150.77;150.77;150.77
532;initialize;1;9.731;9.731;9.731
532;async;100;0.0728922;0.0167499;0.175441
532;inner;100;1.11219;1.03631;1.16343
532;wait;100;3.70644e-05;2.1254e-05;7.8044e-05
532;boundary;100;0.0707182;0.0587555;0.100599
532;calc iter;100;1.25584;1.22664;1.3158
532;calc total;1;126.077;126.077;126.077
532;total;1;150.771;150.771;150.771
533;initialize;1;9.73764;9.73764;9.73764
533;async;100;0.063397;0.0150519;0.13875
533;inner;100;1.11112;1.03114;1.17662
533;wait;100;5.04044e-05;2.9821e-05;0.00010009
533;boundary;100;0.0811606;0.0625213;0.134486
533;calc iter;100;1.25573;1.15247;1.32276
533;calc total;1;126.077;126.077;126.077
533;total;1;150.777;150.777;150.777
534;initialize;1;9.73032;9.73032;9.73032
534;async;100;0.0679997;0.0154208;0.234777
534;inner;100;1.11103;1.03467;1.16034
534;wait;100;4.73962e-05;2.722e-05;0.000105058
534;boundary;100;0.0767124;0.0619474;0.103485
534;calc iter;100;1.25579;1.17765;1.36075
534;calc total;1;126.077;126.077;126.077
534;total;1;150.77;150.77;150.77
535;initialize;1;9.73101;9.73101;9.73101
535;async;100;0.0692691;0.0180626;0.30063
535;inner;100;1.11516;0.989541;1.16553
535;wait;100;3.99215e-05;2.4577e-05;6.8353e-05
535;boundary;100;0.0713693;0.061845;0.0957621
535;calc iter;100;1.25584;1.18383;1.35575
535;calc total;1;126.077;126.077;126.077
535;total;1;150.771;150.771;150.771
536;initialize;1;9.73076;9.73076;9.73076
536;async;100;0.0564905;0.016429;0.154503
536;inner;100;1.10205;1.02652;1.16398
536;wait;100;5.3273e-05;3.1034e-05;8.2175e-05
536;boundary;100;0.0969119;0.0623516;0.143087
536;calc iter;100;1.25551;1.22393;1.3597
536;calc total;1;126.077;126.077;126.077
536;total;1;150.77;150.77;150.77
537;initialize;1;9.73083;9.73083;9.73083
537;async;100;0.0592726;0.0174396;0.149738
537;inner;100;1.10104;1.04734;1.16397
537;wait;100;5.35075e-05;2.2271e-05;9.9337e-05
537;boundary;100;0.0951203;0.0622441;0.122283
537;calc iter;100;1.25549;1.2319;1.32029
537;calc total;1;126.077;126.077;126.077
537;total;1;150.77;150.77;150.77
538;initialize;1;9.73079;9.73079;9.73079
538;async;100;0.0564138;0.0160312;0.223712
538;inner;100;1.10056;1.0477;1.16554
538;wait;100;6.24422e-05;3.3403e-05;9.8787e-05
538;boundary;100;0.0984256;0.0624209;0.123638
538;calc iter;100;1.25546;1.19657;1.3749
538;calc total;1;126.077;126.077;126.077
538;total;1;150.77;150.77;150.77
539;initialize;1;9.73079;9.73079;9.73079
539;async;100;0.0552618;0.0157778;0.196062
539;inner;100;1.10816;1.05562;1.16542
539;wait;100;4.90512e-05;2.6672e-05;6.9074e-05
539;boundary;100;0.0920767;0.0592729;0.119734
539;calc iter;100;1.25555;1.21679;1.34843
539;calc total;1;126.077;126.077;126.077
539;total;1;150.77;150.77;150.77
540;initialize;1;9.73084;9.73084;9.73084
540;async;100;0.073689;0.0172938;0.162043
540;inner;100;1.11908;1.06493;1.16341
540;wait;100;4.27169e-05;2.5881e-05;8.9639e-05
540;boundary;100;0.0620427;0.0589874;0.0753725
540;calc iter;100;1.25485;1.23455;1.28722
540;calc total;1;126.077;126.077;126.077
540;total;1;150.77;150.77;150.77
541;initialize;1;9.73029;9.73029;9.73029
541;async;100;0.0645688;0.0159658;0.148861
541;inner;100;1.12601;1.08581;1.16738
541;wait;100;3.81929e-05;2.0491e-05;6.9179e-05
541;boundary;100;0.0642299;0.0591119;0.0926707
541;calc iter;100;1.25485;1.20852;1.30509
541;calc total;1;126.077;126.077;126.077
541;total;1;150.77;150.77;150.77
542;initialize;1;9.74196;9.74196;9.74196
542;async;100;0.0649139;0.0147418;0.165536
542;inner;100;1.12719;1.08421;1.1685
542;wait;100;3.70291e-05;2.0034e-05;7.2122e-05
542;boundary;100;0.0627483;0.0590698;0.0784737
542;calc iter;100;1.25489;1.21184;1.31355
542;calc total;1;126.077;126.077;126.077
542;total;1;150.782;150.782;150.782
543;initialize;1;9.73029;9.73029;9.73029
543;async;100;0.0679967;0.0150095;0.206011
543;inner;100;1.12438;1.05047;1.16747
543;wait;100;4.09775e-05;2.6508e-05;7.5746e-05
543;boundary;100;0.0625109;0.0591119;0.0771885
543;calc iter;100;1.25493;1.19292;1.33191
543;calc total;1;126.077;126.077;126.077
543;total;1;150.77;150.77;150.77
544;initialize;1;9.73031;9.73031;9.73031
544;async;100;0.062127;0.0158225;0.132229
544;inner;100;1.12385;1.09003;1.15801
544;wait;100;4.85867e-05;2.5174e-05;0.00012518
544;boundary;100;0.0686579;0.0607014;0.0992089
544;calc iter;100;1.25468;1.23069;1.30684
544;calc total;1;126.077;126.077;126.077
544;total;1;150.77;150.77;150.77
545;initialize;1;9.73972;9.73972;9.73972
545;async;100;0.064841;0.0170205;0.120164
545;inner;100;1.12182;1.08756;1.15607
545;wait;100;4.19884e-05;1.9718e-05;0.000115948
545;boundary;100;0.0679738;0.0610627;0.0808514
545;calc iter;100;1.25468;1.23241;1.28813
545;calc total;1;126.077;126.077;126.077
545;total;1;150.779;150.779;150.779
546;initialize;1;9.74196;9.74196;9.74196
546;async;100;0.0607024;0.0169968;0.175303
546;inner;100;1.12673;1.07694;1.16219
546;wait;100;4.40929e-05;2.2149e-05;0.000119681
546;boundary;100;0.0671897;0.0601665;0.0778705
546;calc iter;100;1.25467;1.22591;1.32062
546;calc total;1;126.077;126.077;126.077
546;total;1;150.782;150.782;150.782
547;initialize;1;9.74198;9.74198;9.74198
547;async;100;0.0657009;0.0170928;0.175523
547;inner;100;1.12344;1.06872;1.15947
547;wait;100;3.96747e-05;2.1691e-05;9.3046e-05
547;boundary;100;0.0655197;0.0590954;0.0765071
547;calc iter;100;1.25471;1.23665;1.30337
547;calc total;1;126.077;126.077;126.077
547;total;1;150.782;150.782;150.782
576;initialize;1;9.7043;9.7043;9.7043
576;async;100;0.06663;0.0191631;0.133198
576;inner;100;1.12371;1.08167;1.15783
576;wait;100;3.48089e-05;1.7851e-05;6.6687e-05
576;boundary;100;0.065418;0.0598147;0.100702
576;calc iter;100;1.25579;1.21324;1.3079
576;calc total;1;126.077;126.077;126.077
576;total;1;150.742;150.742;150.742
509;initialize;1;9.71994;9.71994;9.71994
509;async;100;0.0466058;0.0170836;0.200414
509;inner;100;1.13828;1.0238;1.15932
509;wait;100;5.73027e-05;2.567e-05;8.4005e-05
509;boundary;100;0.0729729;0.0618858;0.102727
509;calc iter;100;1.25792;1.20322;1.36399
509;calc total;1;126.077;126.077;126.077
509;total;1;150.755;150.755;150.755
552;initialize;1;9.67625;9.67625;9.67625
552;async;100;0.0497169;0.0176227;0.147807
552;inner;100;1.13137;1.0905;1.16608
552;wait;100;4.83412e-05;1.9737e-05;7.8241e-05
552;boundary;100;0.0730106;0.0596426;0.103578
552;calc iter;100;1.25415;1.23058;1.30114
552;calc total;1;126.077;126.077;126.077
552;total;1;150.713;150.713;150.713
548;initialize;1;9.74195;9.74195;9.74195
548;async;100;0.0456819;0.0171586;0.0901668
548;inner;100;1.11866;1.06363;1.16978
548;wait;100;4.05648e-05;1.7592e-05;7.4606e-05
548;boundary;100;0.0899493;0.0615485;0.13074
548;calc iter;100;1.25433;1.22162;1.28805
548;calc total;1;126.077;126.077;126.077
548;total;1;150.782;150.782;150.782
600;initialize;1;9.68516;9.68516;9.68516
600;async;100;0.0626378;0.0183099;0.208226
600;inner;100;1.13244;1.01664;1.15473
600;wait;100;2.65887e-05;1.8953e-05;7.5433e-05
600;boundary;100;0.0624298;0.0587837;0.130911
600;calc iter;100;1.25754;1.20617;1.36659
600;calc total;1;126.077;126.077;126.077
600;total;1;150.717;150.717;150.717
577;initialize;1;9.70432;9.70432;9.70432
577;async;100;0.0656086;0.0169916;0.152573
577;inner;100;1.12233;1.07062;1.15582
577;wait;100;4.58126e-05;2.4448e-05;8.401e-05
577;boundary;100;0.0677787;0.0601805;0.104538
577;calc iter;100;1.25577;1.19534;1.34256
577;calc total;1;126.077;126.077;126.077
577;total;1;150.742;150.742;150.742
510;initialize;1;9.72018;9.72018;9.72018
510;async;100;0.0406106;0.0153847;0.266255
510;inner;100;1.15298;0.98556;1.1669
510;wait;100;4.52373e-05;2.1093e-05;8.0374e-05
510;boundary;100;0.0643418;0.0613035;0.118113
510;calc iter;100;1.25798;1.16651;1.35948
510;calc total;1;126.077;126.077;126.077
510;total;1;150.755;150.755;150.755
553;initialize;1;9.68079;9.68079;9.68079
553;async;100;0.0492683;0.0170516;0.135551
553;inner;100;1.13274;1.08516;1.16624
553;wait;100;4.22768e-05;2.0964e-05;7.8802e-05
553;boundary;100;0.0720718;0.0613893;0.103229
553;calc iter;100;1.25412;1.22427;1.28559
553;calc total;1;126.077;126.077;126.077
553;total;1;150.717;150.717;150.717
549;initialize;1;9.73351;9.73351;9.73351
549;async;100;0.046716;0.0162529;0.0921223
549;inner;100;1.11465;1.05592;1.16708
549;wait;100;5.31977e-05;3.3968e-05;9.2327e-05
549;boundary;100;0.0928479;0.0617429;0.134497
549;calc iter;100;1.25427;1.23307;1.29352
549;calc total;1;126.077;126.077;126.077
549;total;1;150.773;150.773;150.773
601;initialize;1;9.6852;9.6852;9.6852
601;async;100;0.0620889;0.0196911;0.185041
601;inner;100;1.13228;0.954371;1.15174
601;wait;100;3.15183e-05;2.0711e-05;8.0185e-05
601;boundary;100;0.063077;0.059956;0.128304
601;calc iter;100;1.25748;1.13113;1.35079
601;calc total;1;126.077;126.077;126.077
601;total;1;150.717;150.717;150.717
624;initialize;1;9.63789;9.63789;9.63789
624;async;100;0.0825095;0.0167607;0.324536
624;inner;100;1.11171;0.967333;1.16787
624;wait;100;3.1376e-05;2.1865e-05;5.9941e-05
624;boundary;100;0.0612539;0.0584197;0.0715295
624;calc iter;100;1.25551;1.16749;1.36343
624;calc total;1;126.077;126.077;126.077
624;total;1;150.676;150.676;150.676
578;initialize;1;9.70433;9.70433;9.70433
578;async;100;0.0676148;0.0190734;0.137777
578;inner;100;1.12011;1.02292;1.15654
578;wait;100;4.35965e-05;2.4903e-05;9.0823e-05
578;boundary;100;0.0679569;0.0601312;0.145063
578;calc iter;100;1.25572;1.21549;1.32285
578;calc total;1;126.077;126.077;126.077
578;total;1;150.742;150.742;150.742
511;initialize;1;9.72019;9.72019;9.72019
511;async;100;0.0425302;0.0177829;0.185948
511;inner;100;1.15168;1.03541;1.17
511;wait;100;2.45912e-05;1.7853e-05;6.4743e-05
511;boundary;100;0.0638318;0.061023;0.127151
511;calc iter;100;1.25807;1.18837;1.35973
511;calc total;1;126.077;126.077;126.077
511;total;1;150.755;150.755;150.755
554;initialize;1;9.68083;9.68083;9.68083
554;async;100;0.0505187;0.0179261;0.129554
554;inner;100;1.12765;1.05198;1.16344
554;wait;100;5.08753e-05;1.9832e-05;9.7637e-05
554;boundary;100;0.0758846;0.0623084;0.128895
554;calc iter;100;1.25411;1.22735;1.32781
554;calc total;1;126.077;126.077;126.077
554;total;1;150.717;150.717;150.717
550;initialize;1;9.73795;9.73795;9.73795
550;async;100;0.0508884;0.0172351;0.107149
550;inner;100;1.1055;1.05063;1.15867
550;wait;100;6.62435e-05;4.1906e-05;9.1695e-05
550;boundary;100;0.0978224;0.063797;0.129321
550;calc iter;100;1.25428;1.22986;1.28943
550;calc total;1;126.077;126.077;126.077
550;total;1;150.777;150.777;150.777
602;initialize;1;9.67769;9.67769;9.67769
602;async;100;0.0607339;0.0191494;0.235501
602;inner;100;1.13491;1.01792;1.15369
602;wait;100;3.10872e-05;1.9614e-05;5.9194e-05
602;boundary;100;0.0618039;0.0594542;0.0903634
602;calc iter;100;1.25748;1.20158;1.35219
602;calc total;1;126.077;126.077;126.077
602;total;1;150.709;150.709;150.709
625;initialize;1;9.63418;9.63418;9.63418
625;async;100;0.08565;0.017044;0.166894
625;inner;100;1.10798;1.03532;1.16489
625;wait;100;2.98702e-05;2.0013e-05;6.2571e-05
625;boundary;100;0.061802;0.0580738;0.090079
625;calc iter;100;1.25546;1.23148;1.30951
625;calc total;1;126.077;126.077;126.077
625;total;1;150.672;150.672;150.672
579;initialize;1;9.70428;9.70428;9.70428
579;async;100;0.0667662;0.0193472;0.236495
579;inner;100;1.12035;1.0246;1.15806
579;wait;100;4.31035e-05;2.1364e-05;8.1206e-05
579;boundary;100;0.0685803;0.0575686;0.143683
579;calc iter;100;1.25574;1.21567;1.34996
579;calc total;1;126.077;126.077;126.077
579;total;1;150.742;150.742;150.742
512;initialize;1;9.71986;9.71986;9.71986
512;async;100;0.0491573;0.0171691;0.146184
512;inner;100;1.14262;1.00866;1.1568
512;wait;100;4.46427e-05;2.2763e-05;0.000109311
512;boundary;100;0.0661802;0.0614499;0.133626
512;calc iter;100;1.258;1.18255;1.35509
512;calc total;1;126.077;126.077;126.077
512;total;1;150.755;150.755;150.755
555;initialize;1;9.68088;9.68088;9.68088
555;async;100;0.0484033;0.0176974;0.115143
555;inner;100;1.12698;1.0481;1.16469
555;wait;100;5.36509e-05;2.8296e-05;8.1509e-05
555;boundary;100;0.0786633;0.0615837;0.131589
555;calc iter;100;1.2541;1.21104;1.31861
555;calc total;1;126.077;126.077;126.077
555;total;1;150.717;150.717;150.717
551;initialize;1;9.73445;9.73445;9.73445
551;async;100;0.0492393;0.0154608;0.135884
551;inner;100;1.11373;1.05968;1.16534
551;wait;100;5.81523e-05;2.5449e-05;9.2016e-05
551;boundary;100;0.0913006;0.0616574;0.123519
551;calc iter;100;1.25432;1.2129;1.30854
551;calc total;1;126.077;126.077;126.077
551;total;1;150.774;150.774;150.774
603;initialize;1;9.68524;9.68524;9.68524
603;async;100;0.0583512;0.0173701;0.401102
603;inner;100;1.1367;0.994403;1.15613
603;wait;100;2.70866e-05;1.9161e-05;7.0736e-05
603;boundary;100;0.0624202;0.0589357;0.135029
603;calc iter;100;1.2575;1.11864;1.53061
603;calc total;1;126.077;126.077;126.077
603;total;1;150.717;150.717;150.717
626;initialize;1;9.63591;9.63591;9.63591
626;async;100;0.082918;0.0156274;0.215886
626;inner;100;1.11055;0.982625;1.16687
626;wait;100;3.12852e-05;1.7686e-05;7.9409e-05
626;boundary;100;0.0619676;0.058072;0.0804638
626;calc iter;100;1.25547;1.23142;1.30057
626;calc total;1;126.077;126.077;126.077
626;total;1;150.674;150.674;150.674
580;initialize;1;9.70428;9.70428;9.70428
580;async;100;0.0638296;0.0192505;0.151266
580;inner;100;1.11706;1.07402;1.1538
580;wait;100;5.07376e-05;2.1972e-05;0.000107157
580;boundary;100;0.0748772;0.0608249;0.100268
580;calc iter;100;1.25582;1.20678;1.33589
580;calc total;1;126.077;126.077;126.077
580;total;1;150.742;150.742;150.742
513;initialize;1;9.71979;9.71979;9.71979
513;async;100;0.0428378;0.0158459;0.181028
513;inner;100;1.14868;1.02818;1.16453
513;wait;100;4.71625e-05;2.8127e-05;8.7301e-05
513;boundary;100;0.0663997;0.0616685;0.117866
513;calc iter;100;1.25797;1.20882;1.34646
513;calc total;1;126.077;126.077;126.077
513;total;1;150.755;150.755;150.755
556;initialize;1;9.68083;9.68083;9.68083
556;async;100;0.056362;0.0101739;0.154922
556;inner;100;1.12459;1.09614;1.15851
556;wait;100;4.75407e-05;2.6529e-05;0.000110253
556;boundary;100;0.0733358;0.0600794;0.0994157
556;calc iter;100;1.25434;1.21374;1.31826
556;calc total;1;126.077;126.077;126.077
556;total;1;150.717;150.717;150.717
604;initialize;1;9.68517;9.68517;9.68517
604;async;100;0.0638233;0.0190276;0.24847
604;inner;100;1.12672;0.941693;1.14762
604;wait;100;5.07161e-05;2.355e-05;0.000114416
604;boundary;100;0.0667649;0.0598458;0.131006
604;calc iter;100;1.25736;1.12815;1.39283
604;calc total;1;126.077;126.077;126.077
604;total;1;150.717;150.717;150.717
627;initialize;1;9.63525;9.63525;9.63525
627;async;100;0.0868388;0.0159859;0.242793
627;inner;100;1.10627;1.0034;1.1643
627;wait;100;3.36429e-05;1.7901e-05;8.6735e-05
627;boundary;100;0.0623069;0.0581705;0.0934492
627;calc iter;100;1.25545;1.19767;1.36294
627;calc total;1;126.077;126.077;126.077
627;total;1;150.673;150.673;150.673
581;initialize;1;9.70434;9.70434;9.70434
581;async;100;0.0604516;0.0182203;0.138349
581;inner;100;1.0951;1.05919;1.16611
581;wait;100;6.76992e-05;3.012e-05;0.000123594
581;boundary;100;0.100164;0.0608427;0.132309
581;calc iter;100;1.25578;1.20127;1.30406
581;calc total;1;126.077;126.077;126.077
581;total;1;150.742;150.742;150.742
514;initialize;1;9.72662;9.72662;9.72662
514;async;100;0.0415611;0.0148533;0.372277
514;inner;100;1.14923;0.950512;1.16863
514;wait;100;5.29772e-05;2.4874e-05;7.8927e-05
514;boundary;100;0.06718;0.0621676;0.0902486
514;calc iter;100;1.25802;1.16472;1.39657
514;calc total;1;126.077;126.077;126.077
514;total;1;150.762;150.762;150.762
557;initialize;1;9.68089;9.68089;9.68089
557;async;100;0.0528247;0.0136257;0.147603
557;inner;100;1.12178;1.05594;1.18637
557;wait;100;5.31978e-05;1.8977e-05;0.000110941
557;boundary;100;0.0796622;0.0627926;0.121284
557;calc iter;100;1.25432;1.19091;1.33084
557;calc total;1;126.077;126.077;126.077
557;total;1;150.717;150.717;150.717
605;initialize;1;9.68519;9.68519;9.68519
605;async;100;0.0637871;0.0171193;0.376372
605;inner;100;1.12091;0.919817;1.16114
605;wait;100;5.14929e-05;2.5079e-05;0.000122974
605;boundary;100;0.0725982;0.0601227;0.0955111
605;calc iter;100;1.25735;1.1626;1.35981
605;calc total;1;126.077;126.077;126.077
605;total;1;150.717;150.717;150.717
628;initialize;1;9.6395;9.6395;9.6395
628;async;100;0.0690809;0.0167332;0.1604
628;inner;100;1.11383;1.03205;1.1597
628;wait;100;4.02364e-05;2.0335e-05;0.000121099
628;boundary;100;0.0722158;0.0601672;0.128767
628;calc iter;100;1.25517;1.22522;1.32806
628;calc total;1;126.077;126.077;126.077
628;total;1;150.678;150.678;150.678
582;initialize;1;9.69919;9.69919;9.69919
582;async;100;0.0607481;0.0188453;0.151846
582;inner;100;1.10357;1.06672;1.15062
582;wait;100;5.10251e-05;2.0669e-05;8.6554e-05
582;boundary;100;0.0914342;0.0599156;0.127684
582;calc iter;100;1.2558;1.20578;1.33664
582;calc total;1;126.077;126.077;126.077
582;total;1;150.737;150.737;150.737
515;initialize;1;9.72664;9.72664;9.72664
515;async;100;0.0408797;0.0160303;0.156105
515;inner;100;1.15228;0.951094;1.40613
515;wait;100;4.64742e-05;2.812e-05;9.7806e-05
515;boundary;100;0.0648261;0.0612896;0.12271
515;calc iter;100;1.25803;1.05741;1.57158
515;calc total;1;126.077;126.077;126.077
515;total;1;150.762;150.762;150.762
558;initialize;1;9.6808;9.6808;9.6808
558;async;100;0.0547991;0.0167843;0.156236
558;inner;100;1.12282;1.07168;1.15561
558;wait;100;5.14516e-05;2.4255e-05;0.000117043
558;boundary;100;0.0766605;0.0636992;0.106398
558;calc iter;100;1.25433;1.21821;1.31689
558;calc total;1;126.077;126.077;126.077
558;total;1;150.717;150.717;150.717
606;initialize;1;9.68522;9.68522;9.68522
606;async;100;0.0612017;0.0190932;0.156044
606;inner;100;1.13206;0.92072;1.40937
606;wait;100;5.2721e-05;2.7599e-05;9.5712e-05
606;boundary;100;0.0640994;0.0603867;0.115292
606;calc iter;100;1.25742;1.01192;1.58531
606;calc total;1;126.077;126.077;126.077
606;total;1;150.717;150.717;150.717
629;initialize;1;9.64576;9.64576;9.64576
629;async;100;0.0653186;0.0166093;0.307139
629;inner;100;1.10332;0.995118;1.15247
629;wait;100;5.08481e-05;2.2948e-05;0.000127852
629;boundary;100;0.0863256;0.0652274;0.125252
629;calc iter;100;1.25502;1.19655;1.41057
629;calc total;1;126.077;126.077;126.077
629;total;1;150.684;150.684;150.684
583;initialize;1;9.70435;9.70435;9.70435
583;async;100;0.0677443;0.0190345;0.126487
583;inner;100;1.1168;1.07144;1.24765
583;wait;100;5.29814e-05;2.6985e-05;0.000124571
583;boundary;100;0.0712304;0.0629462;0.099896
583;calc iter;100;1.25582;1.1668;1.37296
583;calc total;1;126.077;126.077;126.077
583;total;1;150.742;150.742;150.742
516;initialize;1;9.72574;9.72574;9.72574
516;async;100;0.0844257;0.0165486;0.409415
516;inner;100;1.11084;0.939683;1.16184
516;wait;100;3.60722e-05;1.8696e-05;7.5231e-05
516;boundary;100;0.0619466;0.0605032;0.0997809
516;calc iter;100;1.25725;1.11273;1.44893
516;calc total;1;126.077;126.077;126.077
516;total;1;150.761;150.761;150.761
559;initialize;1;9.68092;9.68092;9.68092
559;async;100;0.0479933;0.014092;0.0919139
559;inner;100;1.13798;1.11366;1.16759
559;wait;100;4.5023e-05;2.4479e-05;7.0388e-05
559;boundary;100;0.0683828;0.0614094;0.0905064
559;calc iter;100;1.2544;1.22197;1.29967
559;calc total;1;126.077;126.077;126.077
559;total;1;150.717;150.717;150.717
607;initialize;1;9.68522;9.68522;9.68522
607;async;100;0.067571;0.019878;0.327136
607;inner;100;1.12771;0.924831;1.15113
607;wait;100;3.45463e-05;2.015e-05;7.0175e-05
607;boundary;100;0.0621504;0.0598542;0.12
607;calc iter;100;1.25746;1.17223;1.35762
607;calc total;1;126.077;126.077;126.077
607;total;1;150.717;150.717;150.717
630;initialize;1;9.62974;9.62974;9.62974
630;async;100;0.0677681;0.0136716;0.380316
630;inner;100;1.11159;1.00894;1.16095
630;wait;100;5.38386e-05;2.8907e-05;9.5867e-05
630;boundary;100;0.0757285;0.0622839;0.112202
630;calc iter;100;1.25514;1.14002;1.5007
630;calc total;1;126.077;126.077;126.077
630;total;1;150.668;150.668;150.668
584;initialize;1;9.69625;9.69625;9.69625
584;async;100;0.0786529;0.0185125;0.205608
584;inner;100;1.11596;1.06261;1.1498
584;wait;100;3.32576e-05;2.2832e-05;0.000119861
584;boundary;100;0.0613985;0.0577787;0.0888145
584;calc iter;100;1.25605;1.18376;1.33155
584;calc total;1;126.077;126.077;126.077
584;total;1;150.734;150.734;150.734
517;initialize;1;9.71986;9.71986;9.71986
517;async;100;0.0794465;0.0162205;0.279014
517;inner;100;1.11256;1.01878;1.16297
517;wait;100;5.8141e-05;3.8166e-05;8.1968e-05
517;boundary;100;0.0649591;0.0608834;0.0758144
517;calc iter;100;1.25702;1.19248;1.3604
517;calc total;1;126.077;126.077;126.077
517;total;1;150.755;150.755;150.755
560;initialize;1;9.68084;9.68084;9.68084
560;async;100;0.0703957;0.0167102;0.228454
560;inner;100;1.12207;1.07007;1.17003
560;wait;100;3.01489e-05;1.6804e-05;6.996e-05
560;boundary;100;0.0621567;0.0587311;0.0889644
560;calc iter;100;1.25465;1.18628;1.38751
560;calc total;1;126.077;126.077;126.077
560;total;1;150.717;150.717;150.717
608;initialize;1;9.68524;9.68524;9.68524
608;async;100;0.0568777;0.0180145;0.180941
608;inner;100;1.12919;0.976148;1.15292
608;wait;100;5.01948e-05;2.5557e-05;8.4698e-05
608;boundary;100;0.0713259;0.0603964;0.141625
608;calc iter;100;1.25745;1.15756;1.35591
608;calc total;1;126.077;126.077;126.077
608;total;1;150.717;150.717;150.717
631;initialize;1;9.64583;9.64583;9.64583
631;async;100;0.0674695;0.0172222;0.140575
631;inner;100;1.11548;0.932729;1.37857
631;wait;100;3.96308e-05;2.3049e-05;7.3645e-05
631;boundary;100;0.0722065;0.0617565;0.125696
631;calc iter;100;1.2552;1.03424;1.58607
631;calc total;1;126.077;126.077;126.077
631;total;1;150.684;150.684;150.684
585;initialize;1;9.70428;9.70428;9.70428
585;async;100;0.0690704;0.0192056;0.150143
585;inner;100;1.11706;1.06693;1.15435
585;wait;100;4.33316e-05;2.0414e-05;9.0329e-05
585;boundary;100;0.0698823;0.0579755;0.103236
585;calc iter;100;1.25606;1.23124;1.30782
585;calc total;1;126.077;126.077;126.077
585;total;1;150.742;150.742;150.742
518;initialize;1;9.72046;9.72046;9.72046
518;async;100;0.0788287;0.0147207;0.207809
518;inner;100;1.11659;1.04202;1.16452
518;wait;100;4.06349e-05;2.6187e-05;6.2291e-05
518;boundary;100;0.0616824;0.0594456;0.0809229
518;calc iter;100;1.25714;1.21996;1.31203
518;calc total;1;126.077;126.077;126.077
518;total;1;150.755;150.755;150.755
561;initialize;1;9.67733;9.67733;9.67733
561;async;100;0.0696439;0.0177482;0.125141
561;inner;100;1.1232;1.09515;1.17129
561;wait;100;3.80782e-05;2.2024e-05;5.9551e-05
561;boundary;100;0.0617492;0.059126;0.0651246
561;calc iter;100;1.25463;1.21698;1.31007
561;calc total;1;126.077;126.077;126.077
561;total;1;150.714;150.714;150.714
609;initialize;1;9.66304;9.66304;9.66304
609;async;100;0.05516;0.0180866;0.159052
609;inner;100;1.13113;0.953543;1.15423
609;wait;100;4.54638e-05;2.0766e-05;7.9765e-05
609;boundary;100;0.0710881;0.0604587;0.140914
609;calc iter;100;1.25743;1.13098;1.34794
609;calc total;1;126.077;126.077;126.077
609;total;1;150.695;150.695;150.695
586;initialize;1;9.70435;9.70435;9.70435
586;async;100;0.0751265;0.0189445;0.171388
586;inner;100;1.1187;1.04107;1.15432
586;wait;100;3.77284e-05;1.9973e-05;7.4685e-05
586;boundary;100;0.0621833;0.0573816;0.0822431
586;calc iter;100;1.25605;1.17692;1.30384
586;calc total;1;126.077;126.077;126.077
586;total;1;150.742;150.742;150.742
519;initialize;1;9.71983;9.71983;9.71983
519;async;100;0.0860579;0.0156766;0.186568
519;inner;100;1.10816;1.02377;1.16054
519;wait;100;3.60112e-05;2.1632e-05;0.00010623
519;boundary;100;0.0629219;0.0593472;0.105321
519;calc iter;100;1.25717;1.20001;1.33478
519;calc total;1;126.077;126.077;126.077
519;total;1;150.755;150.755;150.755
562;initialize;1;9.68088;9.68088;9.68088
562;async;100;0.0707472;0.015051;0.122711
562;inner;100;1.12161;1.09344;1.1638
562;wait;100;3.25492e-05;2.0835e-05;7.3724e-05
562;boundary;100;0.0622357;0.0591148;0.0785829
562;calc iter;100;1.25462;1.22563;1.31316
562;calc total;1;126.077;126.077;126.077
562;total;1;150.717;150.717;150.717
610;initialize;1;9.68525;9.68525;9.68525
610;async;100;0.0572652;0.0191422;0.251355
610;inner;100;1.12824;1.05136;1.15339
610;wait;100;5.8096e-05;3.0955e-05;8.2177e-05
610;boundary;100;0.0718345;0.0609162;0.129593
610;calc iter;100;1.2574;1.18152;1.36919
610;calc total;1;126.077;126.077;126.077
610;total;1;150.717;150.717;150.717
632;initialize;1;9.64574;9.64574;9.64574
632;async;100;0.0592577;0.0127009;0.262244
632;inner;100;1.1059;1.03716;1.16311
632;wait;100;5.30562e-05;2.4558e-05;9.1204e-05
632;boundary;100;0.0897171;0.0613219;0.131071
632;calc iter;100;1.25493;1.20787;1.39369
632;calc total;1;126.077;126.077;126.077
632;total;1;150.684;150.684;150.684
587;initialize;1;9.70431;9.70431;9.70431
587;async;100;0.0741091;0.0191201;0.274218
587;inner;100;1.1203;1.0179;1.17435
587;wait;100;2.70146e-05;1.7907e-05;4.5341e-05
587;boundary;100;0.0616308;0.0574646;0.130908
587;calc iter;100;1.25607;1.13484;1.42307
587;calc total;1;126.077;126.077;126.077
587;total;1;150.742;150.742;150.742
520;initialize;1;9.72005;9.72005;9.72005
520;async;100;0.0866447;0.0170591;0.183077
520;inner;100;1.10646;1.01022;1.15068
520;wait;100;4.4474e-05;2.7483e-05;0.000122554
520;boundary;100;0.0639225;0.0598304;0.126714
520;calc iter;100;1.25707;1.19772;1.30619
520;calc total;1;126.077;126.077;126.077
520;total;1;150.755;150.755;150.755
563;initialize;1;9.68085;9.68085;9.68085
563;async;100;0.0722362;0.0177516;0.121527
563;inner;100;1.11863;1.09212;1.1557
563;wait;100;3.59905e-05;2.063e-05;9.3678e-05
563;boundary;100;0.0636855;0.059865;0.088616
563;calc iter;100;1.25459;1.20881;1.30512
563;calc total;1;126.077;126.077;126.077
563;total;1;150.717;150.717;150.717
611;initialize;1;9.66121;9.66121;9.66121
611;async;100;0.0587461;0.0194121;0.389377
611;inner;100;1.13025;0.916522;1.15405
611;wait;100;4.43615e-05;2.1793e-05;7.6693e-05
611;boundary;100;0.0684408;0.060596;0.124601
611;calc iter;100;1.25748;1.19115;1.3726
611;calc total;1;126.077;126.077;126.077
611;total;1;150.693;150.693;150.693
588;initialize;1;9.70158;9.70158;9.70158
588;async;100;0.0655228;0.0176881;0.182413
588;inner;100;1.10012;1.00448;1.15441
588;wait;100;5.90073e-05;2.3764e-05;9.4527e-05
588;boundary;100;0.0906277;0.061124;0.13392
588;calc iter;100;1.25633;1.16936;1.33932
588;calc total;1;126.077;126.077;126.077
588;total;1;150.74;150.74;150.74
521;initialize;1;9.72133;9.72133;9.72133
521;async;100;0.0826188;0.016766;0.182523
521;inner;100;1.11245;1.0236;1.15769
521;wait;100;4.13791e-05;2.5589e-05;7.2657e-05
521;boundary;100;0.0619438;0.05927;0.102839
521;calc iter;100;1.25706;1.19857;1.32352
521;calc total;1;126.077;126.077;126.077
521;total;1;150.756;150.756;150.756
564;initialize;1;9.67828;9.67828;9.67828
564;async;100;0.0630529;0.0152062;0.108771
564;inner;100;1.07607;1.03613;1.1596
564;wait;100;6.80072e-05;4.5224e-05;9.1054e-05
564;boundary;100;0.11584;0.0613774;0.142967
564;calc iter;100;1.25503;1.22417;1.29408
564;calc total;1;126.077;126.077;126.077
564;total;1;150.714;150.714;150.714
612;initialize;1;9.67381;9.67381;9.67381
612;async;100;0.0904245;0.0155182;0.2827
589;initialize;1;9.70378;9.70378;9.70378
589;async;100;0.0651435;0.0163765;0.177239
589;inner;100;1.09691;0.993268;1.15308
589;wait;100;5.23361e-05;2.5354e-05;0.000111565
589;boundary;100;0.0941741;0.0613845;0.136577
589;calc iter;100;1.25628;1.17066;1.35762
589;calc total;1;126.077;126.077;126.077
589;total;1;150.742;150.742;150.742
522;initialize;1;9.72658;9.72658;9.72658
522;async;100;0.0850958;0.0168387;0.273317
522;inner;100;1.10913;1.01838;1.15449
522;wait;100;3.99813e-05;2.0199e-05;0.000122926
522;boundary;100;0.0628944;0.0595112;0.0746093
522;calc iter;100;1.25716;1.19636;1.3535
522;calc total;1;126.077;126.077;126.077
522;total;1;150.762;150.762;150.762
565;initialize;1;9.68079;9.68079;9.68079
565;async;100;0.0690736;0.0172073;0.149288
565;inner;100;1.06365;1.02753;1.1528
565;wait;100;6.31878e-05;3.6543e-05;9.8735e-05
565;boundary;100;0.122178;0.0615916;0.133975
565;calc iter;100;1.25497;1.22492;1.30497
565;calc total;1;126.077;126.077;126.077
565;total;1;150.717;150.717;150.717
612;inner;100;1.10462;0.983411;1.15422
612;wait;100;4.22311e-05;2.4957e-05;9.2467e-05
612;boundary;100;0.061495;0.0585192;0.0689592
612;calc iter;100;1.25658;1.22196;1.33359
612;calc total;1;126.077;126.077;126.077
590;initialize;1;9.70432;9.70432;9.70432
590;async;100;0.0641731;0.0160729;0.317115
590;inner;100;1.10177;0.995767;1.15628
590;wait;100;4.85399e-05;2.1758e-05;7.5546e-05
590;boundary;100;0.0903285;0.059908;0.133143
590;calc iter;100;1.25632;1.15697;1.38661
590;calc total;1;126.077;126.077;126.077
590;total;1;150.742;150.742;150.742
523;initialize;1;9.72286;9.72286;9.72286
523;async;100;0.0883166;0.0176059;0.404951
523;inner;100;1.10645;0.936066;1.15689
523;wait;100;4.42502e-05;2.0739e-05;6.6076e-05
523;boundary;100;0.0622851;0.0596725;0.099271
523;calc iter;100;1.2571;1.10813;1.44035
523;calc total;1;126.077;126.077;126.077
523;total;1;150.758;150.758;150.758
566;initialize;1;9.68084;9.68084;9.68084
566;async;100;0.0665534;0.0175384;0.156034
566;inner;100;1.06869;1.02997;1.15336
566;wait;100;5.38605e-05;3.78e-05;7.9615e-05
566;boundary;100;0.119714;0.0616418;0.136477
566;calc iter;100;1.25501;1.22489;1.33611
566;calc total;1;126.077;126.077;126.077
566;total;1;150.717;150.717;150.717
612;total;1;150.705;150.705;150.705
591;initialize;1;9.70431;9.70431;9.70431
591;async;100;0.0664512;0.0174925;0.171612
591;inner;100;1.1023;0.997358;1.15563
591;wait;100;4.72796e-05;2.2429e-05;7.9158e-05
591;boundary;100;0.0875526;0.061444;0.133636
591;calc iter;100;1.25635;1.16915;1.33366
591;calc total;1;126.077;126.077;126.077
591;total;1;150.742;150.742;150.742
524;initialize;1;9.72379;9.72379;9.72379
524;async;100;0.0538797;0.0157383;0.293922
524;inner;100;1.09433;0.999175;1.16776
524;wait;100;5.77081e-05;2.7052e-05;8.4398e-05
524;boundary;100;0.108391;0.0616922;0.128567
524;calc iter;100;1.25666;1.17932;1.39553
524;calc total;1;126.077;126.077;126.077
524;total;1;150.759;150.759;150.759
567;initialize;1;9.68086;9.68086;9.68086
567;async;100;0.0649001;0.0179689;0.116696
567;inner;100;1.07479;1.03905;1.15594
567;wait;100;4.68545e-05;2.6772e-05;7.3128e-05
567;boundary;100;0.115282;0.0613388;0.130784
567;calc iter;100;1.25502;1.2229;1.29587
567;calc total;1;126.077;126.077;126.077
567;total;1;150.717;150.717;150.717
613;initialize;1;9.67029;9.67029;9.67029
613;async;100;0.0858423;0.0173493;0.265278
613;inner;100;1.10437;0.993803;1.15483
613;wait;100;6.21331e-05;3.2412e-05;9.2934e-05
613;boundary;100;0.0661587;0.059896;0.0835943
613;calc iter;100;1.25643;1.22593;1.31902
613;calc total;1;126.077;126.077;126.077
613;total;1;150.702;150.702;150.702
592;initialize;1;9.7043;9.7043;9.7043
592;async;100;0.0796559;0.0175283;0.223738
592;inner;100;1.1146;1.02314;1.15042
592;wait;100;3.09766e-05;1.7772e-05;9.4786e-05
592;boundary;100;0.0625075;0.058369;0.0897393
592;calc iter;100;1.25679;1.21038;1.31319
592;calc total;1;126.077;126.077;126.077
592;total;1;150.742;150.742;150.742
525;initialize;1;9.72005;9.72005;9.72005
525;async;100;0.0602146;0.0171299;0.269029
525;inner;100;1.07481;0.956359;1.16159
525;wait;100;5.8914e-05;4.2982e-05;7.7644e-05
525;boundary;100;0.121418;0.0617621;0.147167
525;calc iter;100;1.25651;1.13704;1.43248
525;calc total;1;126.077;126.077;126.077
525;total;1;150.755;150.755;150.755
568;initialize;1;9.67241;9.67241;9.67241
568;async;100;0.0956812;0.0168385;0.15359
568;inner;100;1.09818;1.07195;1.15296
568;wait;100;3.24227e-05;1.9462e-05;0.000124091
568;boundary;100;0.0615989;0.0591875;0.073112
568;calc iter;100;1.25549;1.23139;1.28671
568;calc total;1;126.077;126.077;126.077
568;total;1;150.709;150.709;150.709
614;initialize;1;9.66647;9.66647;9.66647
614;async;100;0.0888441;0.0176819;0.419869
614;inner;100;1.10539;0.94321;1.15588
614;wait;100;4.17356e-05;2.0934e-05;7.8417e-05
614;boundary;100;0.062218;0.0598139;0.0983162
614;calc iter;100;1.2565;1.08381;1.46144
614;calc total;1;126.077;126.077;126.077
614;total;1;150.698;150.698;150.698
593;initialize;1;9.70089;9.70089;9.70089
593;async;100;0.0789609;0.0172583;0.170984
593;inner;100;1.1103;1.03451;1.14783
593;wait;100;3.88471e-05;2.1744e-05;0.000107201
593;boundary;100;0.0674283;0.0581793;0.0943761
593;calc iter;100;1.25673;1.21952;1.31416
593;calc total;1;126.077;126.077;126.077
593;total;1;150.739;150.739;150.739
526;initialize;1;9.72662;9.72662;9.72662
526;async;100;0.0603692;0.0170253;0.196882
526;inner;100;1.07825;0.969324;1.15613
526;wait;100;5.4754e-05;2.3634e-05;0.000108924
526;boundary;100;0.117791;0.0633534;0.139584
526;calc iter;100;1.25647;1.13631;1.35782
526;calc total;1;126.077;126.077;126.077
526;total;1;150.762;150.762;150.762
569;initialize;1;9.68087;9.68087;9.68087
569;async;100;0.0968621;0.016886;0.150238
569;inner;100;1.0959;1.0744;1.14593
569;wait;100;3.58896e-05;2.0685e-05;0.000124965
569;boundary;100;0.0626727;0.0590881;0.0804184
569;calc iter;100;1.25547;1.22757;1.28853
569;calc total;1;126.077;126.077;126.077
569;total;1;150.717;150.717;150.717
615;initialize;1;9.68519;9.68519;9.68519
615;async;100;0.0955319;0.0176916;0.225835
615;inner;100;1.09924;0.997344;1.15784
615;wait;100;3.25864e-05;1.76e-05;5.8882e-05
615;boundary;100;0.0617966;0.0586513;0.0771521
615;calc iter;100;1.2566;1.22826;1.28876
615;calc total;1;126.077;126.077;126.077
615;total;1;150.717;150.717;150.717
594;initialize;1;9.70431;9.70431;9.70431
594;async;100;0.0811466;0.0172769;0.232799
594;inner;100;1.11109;1.03434;1.14657
594;wait;100;4.06074e-05;1.8362e-05;0.000109153
594;boundary;100;0.0644636;0.0579908;0.0938719
594;calc iter;100;1.25674;1.21863;1.37536
594;calc total;1;126.077;126.077;126.077
594;total;1;150.742;150.742;150.742
527;initialize;1;9.72661;9.72661;9.72661
527;async;100;0.060785;0.0174559;0.184027
527;inner;100;1.08371;0.976411;1.15801
527;wait;100;5.06841e-05;2.2156e-05;8.2985e-05
527;boundary;100;0.11215;0.0620398;0.149967
527;calc iter;100;1.2567;1.15104;1.35988
527;calc total;1;126.077;126.077;126.077
527;total;1;150.762;150.762;150.762
570;initialize;1;9.67154;9.67154;9.67154
570;async;100;0.0945495;0.0170025;0.144107
570;inner;100;1.09948;1.07699;1.15355
570;wait;100;2.88452e-05;1.8791e-05;8.4844e-05
570;boundary;100;0.0614293;0.0587953;0.0892902
570;calc iter;100;1.25549;1.2316;1.29933
570;calc total;1;126.077;126.077;126.077
570;total;1;150.708;150.708;150.708
616;initialize;1;9.68525;9.68525;9.68525
616;async;100;0.0891618;0.0176341;0.182141
616;inner;100;1.10466;0.996799;1.15374
616;wait;100;3.87575e-05;2.296e-05;8.6898e-05
616;boundary;100;0.0626455;0.0591094;0.110025
616;calc iter;100;1.25651;1.21033;1.31209
616;calc total;1;126.077;126.077;126.077
616;total;1;150.717;150.717;150.717
595;initialize;1;9.70429;9.70429;9.70429
595;async;100;0.0803561;0.0174385;0.360915
595;inner;100;1.11267;1.0036;1.14765
595;wait;100;3.72661e-05;1.839e-05;0.000110166
595;boundary;100;0.0636968;0.0582231;0.128891
595;calc iter;100;1.25676;1.12874;1.49345
595;calc total;1;126.077;126.077;126.077
595;total;1;150.742;150.742;150.742
571;initialize;1;9.68085;9.68085;9.68085
571;async;100;0.0954802;0.0170797;0.183499
571;inner;100;1.09573;1.05079;1.14891
571;wait;100;4.13976e-05;2.2895e-05;0.000117684
571;boundary;100;0.0642033;0.0592917;0.103061
571;calc iter;100;1.25545;1.21746;1.30031
571;calc total;1;126.077;126.077;126.077
571;total;1;150.717;150.717;150.717
617;initialize;1;9.68401;9.68401;9.68401
617;async;100;0.0897017;0.0170277;0.1756
617;inner;100;1.10364;0.964149;1.15219
617;wait;100;3.91432e-05;2.2951e-05;0.000117972
617;boundary;100;0.0631081;0.0592983;0.128453
617;calc iter;100;1.25649;1.12699;1.35566
617;calc total;1;126.077;126.077;126.077
617;total;1;150.716;150.716;150.716
596;initialize;1;9.68946;9.68946;9.68946
596;async;100;0.0717097;0.0172596;0.198227
596;inner;100;1.12002;1.04508;1.15666
596;wait;100;4.69918e-05;2.8849e-05;7.1569e-05
596;boundary;100;0.0649431;0.0588878;0.0948493
596;calc iter;100;1.25672;1.2179;1.31078
596;calc total;1;126.077;126.077;126.077
596;total;1;150.728;150.728;150.728
572;initialize;1;9.6808;9.6808;9.6808
572;async;100;0.0956146;0.0171782;0.145462
572;inner;100;1.09868;1.0728;1.15561
572;wait;100;3.45303e-05;2.256e-05;6.8815e-05
572;boundary;100;0.0612316;0.0589114;0.067487
572;calc iter;100;1.25556;1.23183;1.2805
572;calc total;1;126.077;126.077;126.077
572;total;1;150.717;150.717;150.717
618;initialize;1;9.6852;9.6852;9.6852
618;async;100;0.0877416;0.0174263;0.272074
618;inner;100;1.10549;0.971743;1.15681
618;wait;100;4.37802e-05;2.5807e-05;7.5673e-05
618;boundary;100;0.0631956;0.0590597;0.125192
618;calc iter;100;1.25648;1.14378;1.41972
618;calc total;1;126.077;126.077;126.077
618;total;1;150.717;150.717;150.717
597;initialize;1;9.70428;9.70428;9.70428
597;async;100;0.0723254;0.0137721;0.286259
597;inner;100;1.11325;1.00847;1.1497
597;wait;100;4.31655e-05;1.9977e-05;8.1122e-05
597;boundary;100;0.0710328;0.0596362;0.082292
597;calc iter;100;1.25665;1.1983;1.35439
597;calc total;1;126.077;126.077;126.077
597;total;1;150.742;150.742;150.742
573;initialize;1;9.67482;9.67482;9.67482
573;async;100;0.0909001;0.017124;0.227021
573;inner;100;1.09946;1.03762;1.15569
573;wait;100;3.24322e-05;1.8018e-05;6.1646e-05
573;boundary;100;0.0651578;0.0587456;0.0775905
573;calc iter;100;1.25555;1.20339;1.32661
573;calc total;1;126.077;126.077;126.077
573;total;1;150.711;150.711;150.711
619;initialize;1;9.68209;9.68209;9.68209
619;async;100;0.0884349;0.0173868;0.274609
619;inner;100;1.10657;0.990515;1.15557
619;wait;100;3.47248e-05;2.0518e-05;8.6933e-05
619;boundary;100;0.0614587;0.0591128;0.0751283
619;calc iter;100;1.2565;1.22361;1.32796
619;calc total;1;126.077;126.077;126.077
619;total;1;150.714;150.714;150.714
598;initialize;1;9.70428;9.70428;9.70428
598;async;100;0.0756982;0.0176043;0.425824
598;inner;100;1.11407;0.946488;1.15392
598;wait;100;5.09773e-05;2.3198e-05;9.2202e-05
598;boundary;100;0.0669081;0.0588888;0.113039
598;calc iter;100;1.25673;1.09839;1.48542
598;calc total;1;126.077;126.077;126.077
598;total;1;150.742;150.742;150.742
574;initialize;1;9.6808;9.6808;9.6808
574;async;100;0.0938204;0.0174919;0.23044
574;inner;100;1.09796;1.03208;1.15348
574;wait;100;3.66167e-05;2.2351e-05;8.7943e-05
574;boundary;100;0.0637642;0.0590792;0.0738068
574;calc iter;100;1.25558;1.22412;1.32236
574;calc total;1;126.077;126.077;126.077
574;total;1;150.717;150.717;150.717
620;initialize;1;9.68521;9.68521;9.68521
620;async;100;0.0639186;0.0171084;0.294218
620;inner;100;1.08078;0.957041;1.15393
620;wait;100;6.11038e-05;3.4278e-05;8.9256e-05
620;boundary;100;0.111269;0.0613805;0.133207
620;calc iter;100;1.25603;1.14486;1.45077
620;calc total;1;126.077;126.077;126.077
620;total;1;150.717;150.717;150.717
599;initialize;1;9.70432;9.70432;9.70432
599;async;100;0.0731624;0.0174621;0.249124
599;inner;100;1.12005;1.01697;1.15721
599;wait;100;2.8583e-05;1.7415e-05;5.9272e-05
599;boundary;100;0.0635558;0.0588025;0.0871542
599;calc iter;100;1.2568;1.19726;1.3265
599;calc total;1;126.077;126.077;126.077
599;total;1;150.742;150.742;150.742
575;initialize;1;9.68084;9.68084;9.68084
575;async;100;0.0949046;0.0176801;0.16495
575;inner;100;1.09932;1.06252;1.15405
575;wait;100;3.10404e-05;1.7951e-05;7.7936e-05
575;boundary;100;0.061332;0.0591485;0.0646066
621;initialize;1;9.68521;9.68521;9.68521
621;async;100;0.0689864;0.0176507;0.234514
621;inner;100;1.06509;0.946393;1.15268
621;wait;100;5.69977e-05;2.9064e-05;0.000116702
621;boundary;100;0.121614;0.06199;0.139829
621;calc iter;100;1.25575;1.13374;1.42395
621;calc total;1;126.077;126.077;126.077
621;total;1;150.717;150.717;150.717
575;calc iter;100;1.25559;1.22891;1.29067
575;calc total;1;126.077;126.077;126.077
575;total;1;150.717;150.717;150.717
622;initialize;1;9.6792;9.6792;9.6792
622;async;100;0.0609869;0.0166596;0.284976
622;inner;100;1.07956;0.975256;1.1599
622;wait;100;5.98942e-05;2.5422e-05;0.000101163
622;boundary;100;0.115366;0.0616324;0.142748
622;calc iter;100;1.25598;1.14006;1.35183
622;calc total;1;126.077;126.077;126.077
622;total;1;150.711;150.711;150.711
623;initialize;1;9.67537;9.67537;9.67537
623;async;100;0.0634088;0.0173209;0.275065
623;inner;100;1.08086;0.982068;1.15761
623;wait;100;6.08803e-05;2.7991e-05;7.6372e-05
623;boundary;100;0.111686;0.0614487;0.136983
623;calc iter;100;1.25601;1.1237;1.3804
623;calc total;1;126.077;126.077;126.077
623;total;1;150.707;150.707;150.707
633;initialize;1;9.6277;9.6277;9.6277
633;async;100;0.0531853;0.016939;0.181553
633;inner;100;1.11337;0.993044;1.16968
633;wait;100;4.37018e-05;1.9979e-05;7.4908e-05
633;boundary;100;0.0883379;0.0615982;0.145621
633;calc iter;100;1.25494;1.1957;1.38224
633;calc total;1;126.077;126.077;126.077
633;total;1;150.666;150.666;150.666
634;initialize;1;9.64044;9.64044;9.64044
634;async;100;0.0586592;0.0155981;0.288713
634;inner;100;1.10429;0.946829;1.16357
634;wait;100;5.22659e-05;2.3414e-05;7.8032e-05
634;boundary;100;0.091845;0.0618184;0.138152
634;calc iter;100;1.25484;1.14805;1.43909
634;calc total;1;126.077;126.077;126.077
634;total;1;150.679;150.679;150.679
635;initialize;1;9.63363;9.63363;9.63363
635;async;100;0.0599338;0.0167119;0.166333
635;inner;100;1.10453;0.95709;1.16155
635;wait;100;5.24702e-05;2.9238e-05;9.3372e-05
635;boundary;100;0.0903758;0.0602307;0.138897
635;calc iter;100;1.25489;1.1593;1.33313
635;calc total;1;126.077;126.077;126.077
635;total;1;150.672;150.672;150.672
636;initialize;1;9.64579;9.64579;9.64579
636;async;100;0.0639607;0.016966;0.143685
636;inner;100;1.12563;1.07816;1.16452
636;wait;100;4.61601e-05;2.3338e-05;7.4742e-05
636;boundary;100;0.0645882;0.0588104;0.106106
636;calc iter;100;1.25422;1.23473;1.32235
636;calc total;1;126.077;126.077;126.077
636;total;1;150.684;150.684;150.684
637;initialize;1;9.64355;9.64355;9.64355
637;async;100;0.0626022;0.0173196;0.200801
637;inner;100;1.12179;1.05809;1.15999
637;wait;100;4.82414e-05;2.1237e-05;8.0146e-05
637;boundary;100;0.0696567;0.0598502;0.095327
637;calc iter;100;1.2541;1.23464;1.31878
637;calc total;1;126.077;126.077;126.077
637;total;1;150.682;150.682;150.682
638;initialize;1;9.63679;9.63679;9.63679
638;async;100;0.065214;0.0172023;0.340047
638;inner;100;1.12205;0.987982;1.16318
638;wait;100;3.98042e-05;1.997e-05;8.1694e-05
638;boundary;100;0.0668766;0.0590025;0.0899294
638;calc iter;100;1.25418;1.17968;1.41799
638;calc total;1;126.077;126.077;126.077
638;total;1;150.675;150.675;150.675
639;initialize;1;9.64229;9.64229;9.64229
639;async;100;0.0674529;0.0172053;0.418586
639;inner;100;1.12026;0.951632;1.16226
639;wait;100;3.96069e-05;2.1908e-05;6.9861e-05
639;boundary;100;0.0664467;0.0591087;0.134445
639;calc iter;100;1.2542;1.1179;1.50471
639;calc total;1;126.077;126.077;126.077
639;total;1;150.68;150.68;150.68
640;initialize;1;9.64575;9.64575;9.64575
640;async;100;0.0604358;0.0169206;0.188022
640;inner;100;1.12803;1.07345;1.15809
640;wait;100;4.41726e-05;2.1498e-05;0.000124048
640;boundary;100;0.065495;0.0609469;0.0868835
640;calc iter;100;1.254;1.23179;1.33154
640;calc total;1;126.077;126.077;126.077
640;total;1;150.684;150.684;150.684
641;initialize;1;9.64559;9.64559;9.64559
641;async;100;0.0609731;0.0171168;0.124444
641;inner;100;1.1289;1.06508;1.16126
641;wait;100;3.96732e-05;2.0284e-05;0.000102803
641;boundary;100;0.0641134;0.0604771;0.123832
641;calc iter;100;1.25403;1.23022;1.31138
641;calc total;1;126.077;126.077;126.077
641;total;1;150.684;150.684;150.684
642;initialize;1;9.63142;9.63142;9.63142
642;async;100;0.0603411;0.016858;0.165573
642;inner;100;1.12599;1.0702;1.15807
642;wait;100;4.50895e-05;1.9732e-05;8.7568e-05
642;boundary;100;0.0675882;0.060182;0.091472
642;calc iter;100;1.25397;1.22788;1.3216
642;calc total;1;126.077;126.077;126.077
642;total;1;150.67;150.67;150.67
643;initialize;1;9.62863;9.62863;9.62863
643;async;100;0.0594975;0.0171476;0.119949
643;inner;100;1.12834;1.06292;1.16021
643;wait;100;3.82905e-05;1.7895e-05;7.8628e-05
643;boundary;100;0.0661445;0.0601548;0.114929
643;calc iter;100;1.25403;1.23385;1.30907
643;calc total;1;126.077;126.077;126.077
643;total;1;150.667;150.667;150.667
644;initialize;1;9.64576;9.64576;9.64576
644;async;100;0.0526867;0.0167684;0.226035
644;inner;100;1.12108;1.04977;1.1635
644;wait;100;4.89772e-05;2.3475e-05;7.9922e-05
644;boundary;100;0.0797921;0.0594556;0.135046
644;calc iter;100;1.25361;1.20575;1.3353
644;calc total;1;126.077;126.077;126.077
644;total;1;150.684;150.684;150.684
648;initialize;1;9.75841;9.75841;9.75841
648;async;100;0.0477961;0.018817;0.117174
648;inner;100;1.13097;1.06481;1.16896
648;wait;100;4.67638e-05;2.2358e-05;8.0413e-05
648;boundary;100;0.0746988;0.0613694;0.124958
648;calc iter;100;1.25351;1.21102;1.32162
648;calc total;1;126.077;126.077;126.077
648;total;1;150.796;150.796;150.796
645;initialize;1;9.63254;9.63254;9.63254
645;async;100;0.0493357;0.0169911;0.130757
645;inner;100;1.11962;1.05498;1.16457
645;wait;100;5.72102e-05;2.6165e-05;8.5344e-05
645;boundary;100;0.0846029;0.0612774;0.132162
645;calc iter;100;1.25362;1.23427;1.31491
645;calc total;1;126.077;126.077;126.077
645;total;1;150.671;150.671;150.671
649;initialize;1;9.75843;9.75843;9.75843
649;async;100;0.0427845;0.0190592;0.115164
649;inner;100;1.13859;1.03976;1.17288
649;wait;100;4.74028e-05;2.5749e-05;7.5651e-05
649;boundary;100;0.0720977;0.0620463;0.130731
649;calc iter;100;1.25352;1.22662;1.3291
649;calc total;1;126.077;126.077;126.077
649;total;1;150.796;150.796;150.796
646;initialize;1;9.64579;9.64579;9.64579
646;async;100;0.0519355;0.016827;0.209418
646;inner;100;1.11696;1.04725;1.16027
646;wait;100;6.06048e-05;3.4796e-05;8.7392e-05
646;boundary;100;0.0845977;0.0616038;0.128331
646;calc iter;100;1.25355;1.23238;1.35987
646;calc total;1;126.077;126.077;126.077
646;total;1;150.684;150.684;150.684
650;initialize;1;9.74904;9.74904;9.74904
650;async;100;0.0489846;0.0138644;0.0742712
650;inner;100;1.13154;1.09695;1.16792
650;wait;100;4.71811e-05;2.2736e-05;7.6832e-05
650;boundary;100;0.0729211;0.0621715;0.106533
650;calc iter;100;1.25349;1.22909;1.29433
650;calc total;1;126.077;126.077;126.077
650;total;1;150.786;150.786;150.786
647;initialize;1;9.6458;9.6458;9.6458
647;async;100;0.0520353;0.0174081;0.318824
647;inner;100;1.12083;1.01791;1.16183
647;wait;100;4.31898e-05;2.0986e-05;7.9955e-05
647;boundary;100;0.0807404;0.0611967;0.122572
647;calc iter;100;1.25365;1.21676;1.40597
647;calc total;1;126.077;126.077;126.077
647;total;1;150.684;150.684;150.684
651;initialize;1;9.7487;9.7487;9.7487
672;initialize;1;9.66159;9.66159;9.66159
672;async;100;0.0371372;0.0183544;0.163256
672;inner;100;1.14986;1.0433;1.18759
672;wait;100;3.28722e-05;1.7517e-05;7.1746e-05
672;boundary;100;0.0690966;0.0616987;0.129402
672;calc iter;100;1.25613;1.1888;1.34439
672;calc total;1;126.077;126.077;126.077
672;total;1;150.696;150.696;150.696
673;initialize;1;9.64331;9.64331;9.64331
673;async;100;0.0375489;0.0192661;0.152977
673;inner;100;1.14831;1.07161;1.18573
673;wait;100;3.68409e-05;2.3152e-05;7.3633e-05
673;boundary;100;0.0701756;0.0628902;0.101429
673;calc iter;100;1.25607;1.18448;1.36168
673;calc total;1;126.077;126.077;126.077
673;total;1;150.678;150.678;150.678
674;initialize;1;9.66157;9.66157;9.66157
674;async;100;0.0361816;0.0154336;0.160881
674;inner;100;1.14941;1.06368;1.1889
674;wait;100;3.66469e-05;2.2195e-05;7.1172e-05
674;boundary;100;0.0704769;0.0618874;0.127979
674;calc iter;100;1.2561;1.2058;1.32138
674;calc total;1;126.077;126.077;126.077
674;total;1;150.696;150.696;150.696
675;initialize;1;9.65775;9.65775;9.65775
675;async;100;0.0398488;0.0195631;0.131833
675;inner;100;1.14681;1.04222;1.18235
675;wait;100;3.28078e-05;1.9248e-05;7.674e-05
675;boundary;100;0.0694053;0.062211;0.130344
675;calc iter;100;1.2561;1.21223;1.3164
675;calc total;1;126.077;126.077;126.077
675;total;1;150.692;150.692;150.692
676;initialize;1;9.64587;9.64587;9.64587
676;async;100;0.0427152;0.0145582;0.114032
676;inner;100;1.14478;1.03793;1.2054
676;wait;100;3.71839e-05;2.0841e-05;8.2846e-05
676;boundary;100;0.0686927;0.0614594;0.129514
676;calc iter;100;1.25623;1.17845;1.31138
676;calc total;1;126.077;126.077;126.077
676;total;1;150.681;150.681;150.681
677;initialize;1;9.66154;9.66154;9.66154
677;async;100;0.054562;0.0149864;0.153257
677;inner;100;1.12759;1.03818;1.17483
677;wait;100;4.93753e-05;2.0188e-05;7.4421e-05
677;boundary;100;0.0743332;0.0611016;0.129626
677;calc iter;100;1.25654;1.19082;1.32923
677;calc total;1;126.077;126.077;126.077
677;total;1;150.696;150.696;150.696
678;initialize;1;9.66155;9.66155;9.66155
678;async;100;0.0540275;0.0224769;0.160951
678;inner;100;1.13306;1.04414;1.17159
678;wait;100;4.69049e-05;2.247e-05;7.1843e-05
678;boundary;100;0.0691017;0.0618948;0.130922
678;calc iter;100;1.25623;1.19967;1.32056
678;calc total;1;126.077;126.077;126.077
678;total;1;150.696;150.696;150.696
679;initialize;1;9.65917;9.65917;9.65917
679;async;100;0.0453162;0.015431;0.15187
679;inner;100;1.14378;1.04897;1.17682
679;wait;100;3.09878e-05;1.9439e-05;7.7693e-05
679;boundary;100;0.067115;0.0611989;0.13637
679;calc iter;100;1.25624;1.19047;1.3393
679;calc total;1;126.077;126.077;126.077
679;total;1;150.694;150.694;150.694
680;initialize;1;9.66154;9.66154;9.66154
680;async;100;0.0399632;0.0173765;0.238116
680;inner;100;1.15118;1.04967;1.18514
680;wait;100;2.69846e-05;1.8948e-05;5.1526e-05
680;boundary;100;0.065495;0.0596666;0.108263
680;calc iter;100;1.25667;1.1523;1.39609
680;calc total;1;126.077;126.077;126.077
680;total;1;150.696;150.696;150.696
681;initialize;1;9.66158;9.66158;9.66158
681;async;100;0.0496084;0.0191694;0.195063
681;inner;100;1.14233;1.04721;1.18073
681;wait;100;3.53658e-05;2.0018e-05;5.9085e-05
681;boundary;100;0.0646046;0.0610611;0.0746727
681;calc iter;100;1.25658;1.21236;1.32496
681;calc total;1;126.077;126.077;126.077
681;total;1;150.696;150.696;150.696
651;async;100;0.0473272;0.0132926;0.204015
651;inner;100;1.12936;1.0603;1.16936
651;wait;100;5.53242e-05;2.4294e-05;9.1399e-05
651;boundary;100;0.0767474;0.0614218;0.113316
651;calc iter;100;1.25349;1.22018;1.32768
651;calc total;1;126.077;126.077;126.077
651;total;1;150.786;150.786;150.786
682;initialize;1;9.66161;9.66161;9.66161
682;async;100;0.0445352;0.0191675;0.210256
682;inner;100;1.1472;1.02375;1.18226
682;wait;100;3.01836e-05;2.3793e-05;5.6753e-05
682;boundary;100;0.0648033;0.0616723;0.0978365
682;calc iter;100;1.25657;1.20216;1.34544
682;calc total;1;126.077;126.077;126.077
682;total;1;150.696;150.696;150.696
696;initialize;1;9.71237;9.71237;9.71237
696;async;100;0.0632218;0.0171873;0.158331
696;inner;100;1.13198;0.9977;1.21766
696;wait;100;3.39278e-05;2.2718e-05;6.0264e-05
696;boundary;100;0.0621121;0.0594839;0.141875
696;calc iter;100;1.25735;1.13072;1.42058
696;calc total;1;126.077;126.077;126.077
696;total;1;150.752;150.752;150.752
744;initialize;1;9.79093;9.79093;9.79093
720;initialize;1;9.74929;9.74929;9.74929
720;async;100;0.10063;0.0181901;0.195938
720;inner;100;1.09149;1.02432;1.1555
720;wait;100;2.84275e-05;1.5553e-05;7.6249e-05
720;boundary;100;0.0628919;0.0580279;0.0848069
720;calc iter;100;1.25504;1.22034;1.30175
720;calc total;1;126.077;126.077;126.077
720;total;1;150.789;150.789;150.789
652;initialize;1;9.74785;9.74785;9.74785
652;async;100;0.0462243;0.0151408;0.0984915
652;inner;100;1.13437;1.08204;1.26319
652;wait;100;4.46143e-05;2.0156e-05;7.4801e-05
652;boundary;100;0.073058;0.0595501;0.0920717
652;calc iter;100;1.2537;1.17096;1.4155
652;calc total;1;126.077;126.077;126.077
652;total;1;150.785;150.785;150.785
683;initialize;1;9.65264;9.65264;9.65264
683;async;100;0.0390112;0.0186497;0.199472
683;inner;100;1.15205;1.06084;1.18624
683;wait;100;2.76602e-05;1.9718e-05;6.253e-05
683;boundary;100;0.0655635;0.0607704;0.104773
683;calc iter;100;1.25665;1.18537;1.34236
683;calc total;1;126.077;126.077;126.077
683;total;1;150.687;150.687;150.687
697;initialize;1;9.71232;9.71232;9.71232
697;async;100;0.0616367;0.0177406;0.19078
697;inner;100;1.13375;1.00526;1.16057
697;wait;100;3.04957e-05;1.9069e-05;5.524e-05
697;boundary;100;0.0619399;0.0600159;0.0814304
697;calc iter;100;1.25736;1.22458;1.3642
697;calc total;1;126.077;126.077;126.077
697;total;1;150.752;150.752;150.752
721;initialize;1;9.74932;9.74932;9.74932
721;async;100;0.105533;0.0202402;0.203443
721;inner;100;1.08679;1.0182;1.15265
721;wait;100;3.28881e-05;1.8337e-05;9.9208e-05
721;boundary;100;0.0626902;0.0581535;0.0800117
721;calc iter;100;1.25504;1.22628;1.30657
721;calc total;1;126.077;126.077;126.077
721;total;1;150.789;150.789;150.789
653;initialize;1;9.74872;9.74872;9.74872
653;async;100;0.0490311;0.0142695;0.176678
653;inner;100;1.12159;1.08408;1.16399
653;wait;100;5.58846e-05;2.3445e-05;9.4262e-05
653;boundary;100;0.0829686;0.060415;0.106029
653;calc iter;100;1.25365;1.22594;1.32122
653;calc total;1;126.077;126.077;126.077
653;total;1;150.786;150.786;150.786
684;initialize;1;9.6552;9.6552;9.6552
684;async;100;0.0351193;0.0146281;0.0947367
684;inner;100;1.13865;1.03473;1.17938
684;wait;100;5.42091e-05;1.8297e-05;8.9539e-05
684;boundary;100;0.0829491;0.0639299;0.157931
684;calc iter;100;1.25677;1.18921;1.31687
684;calc total;1;126.077;126.077;126.077
684;total;1;150.69;150.69;150.69
698;initialize;1;9.70705;9.70705;9.70705
698;async;100;0.0660538;0.0171027;0.374212
698;inner;100;1.12962;0.937023;1.15658
698;wait;100;3.45465e-05;2.2927e-05;7.8913e-05
698;boundary;100;0.0616542;0.0589348;0.0785036
698;calc iter;100;1.25736;1.18247;1.37298
698;calc total;1;126.077;126.077;126.077
698;total;1;150.747;150.747;150.747
722;initialize;1;9.74938;9.74938;9.74938
722;async;100;0.100163;0.018686;0.197264
722;inner;100;1.08988;1.02263;1.15591
722;wait;100;4.19062e-05;2.2337e-05;8.5024e-05
722;boundary;100;0.0649344;0.0583131;0.0945005
722;calc iter;100;1.25503;1.22691;1.30672
722;calc total;1;126.077;126.077;126.077
722;total;1;150.789;150.789;150.789
654;initialize;1;9.74892;9.74892;9.74892
654;async;100;0.049476;0.0169086;0.130836
654;inner;100;1.12644;1.10657;1.16317
654;wait;100;5.28209e-05;2.8361e-05;0.000113193
654;boundary;100;0.0776909;0.0612702;0.0952397
654;calc iter;100;1.25367;1.22466;1.30102
654;calc total;1;126.077;126.077;126.077
654;total;1;150.786;150.786;150.786
685;initialize;1;9.66155;9.66155;9.66155
685;async;100;0.0326364;0.0153919;0.128507
685;inner;100;1.14195;1.03757;1.18089
685;wait;100;4.84585e-05;2.179e-05;7.5559e-05
685;boundary;100;0.0821457;0.0644376;0.143367
685;calc iter;100;1.25678;1.2023;1.34475
685;calc total;1;126.077;126.077;126.077
685;total;1;150.696;150.696;150.696
699;initialize;1;9.71232;9.71232;9.71232
699;async;100;0.0672497;0.01753;0.260575
699;inner;100;1.12797;0.965412;1.15575
699;wait;100;3.30566e-05;2.3671e-05;8.7659e-05
699;boundary;100;0.0621008;0.0594851;0.123205
699;calc iter;100;1.25735;1.14244;1.41259
699;calc total;1;126.077;126.077;126.077
699;total;1;150.752;150.752;150.752
723;initialize;1;9.74937;9.74937;9.74937
723;async;100;0.0995216;0.0180823;0.192097
723;inner;100;1.09174;1.02483;1.15733
723;wait;100;3.11922e-05;1.759e-05;7.9106e-05
723;boundary;100;0.0638052;0.0585221;0.0880795
723;calc iter;100;1.2551;1.22563;1.31812
723;calc total;1;126.077;126.077;126.077
723;total;1;150.789;150.789;150.789
655;initialize;1;9.75848;9.75848;9.75848
655;async;100;0.05306;0.0186348;0.0996842
655;inner;100;1.12767;1.08652;1.16098
655;wait;100;5.20753e-05;2.0552e-05;0.000125001
655;boundary;100;0.0728817;0.062844;0.095535
655;calc iter;100;1.25367;1.23101;1.29348
655;calc total;1;126.077;126.077;126.077
655;total;1;150.796;150.796;150.796
686;initialize;1;9.64239;9.64239;9.64239
686;async;100;0.0377415;0.0135455;0.145919
686;inner;100;1.13898;1.03548;1.17668
686;wait;100;4.32927e-05;2.041e-05;9.046e-05
686;boundary;100;0.0800438;0.0639474;0.142987
686;calc iter;100;1.25681;1.19855;1.33935
700;initialize;1;9.71232;9.71232;9.71232
700;async;100;0.0626291;0.0172405;0.254187
700;inner;100;1.11944;0.959576;1.1542
700;wait;100;4.90083e-05;2.6239e-05;9.6454e-05
700;boundary;100;0.0750572;0.0609921;0.153891
700;calc iter;100;1.25718;1.15797;1.43538
700;calc total;1;126.077;126.077;126.077
700;total;1;150.752;150.752;150.752
724;initialize;1;9.74934;9.74934;9.74934
724;async;100;0.0898985;0.0198304;0.234588
724;inner;100;1.09481;1.00796;1.14918
724;wait;100;3.99132e-05;1.9904e-05;0.00011466
724;boundary;100;0.0699308;0.0602815;0.0999216
724;calc iter;100;1.25468;1.21298;1.36217
724;calc total;1;126.077;126.077;126.077
724;total;1;150.789;150.789;150.789
656;initialize;1;9.75844;9.75844;9.75844
656;async;100;0.0703508;0.0186922;0.148234
656;inner;100;1.12184;1.09683;1.16634
656;wait;100;2.76474e-05;1.6851e-05;0.000105257
656;boundary;100;0.0617506;0.0591512;0.0685607
656;calc iter;100;1.25397;1.22027;1.31094
656;calc total;1;126.077;126.077;126.077
656;total;1;150.796;150.796;150.796
686;calc total;1;126.077;126.077;126.077
686;total;1;150.677;150.677;150.677
701;initialize;1;9.71232;9.71232;9.71232
701;async;100;0.0654581;0.0167882;0.217641
701;inner;100;1.12051;0.998359;1.14778
701;wait;100;5.31848e-05;2.7528e-05;0.000123654
701;boundary;100;0.0711865;0.061148;0.116878
701;calc iter;100;1.25721;1.17397;1.36618
701;calc total;1;126.077;126.077;126.077
701;total;1;150.752;150.752;150.752
725;initialize;1;9.74934;9.74934;9.74934
725;async;100;0.086943;0.0184809;0.207382
725;inner;100;1.08898;1.03306;1.17297
725;wait;100;4.63786e-05;1.8111e-05;0.000118706
725;boundary;100;0.0785382;0.0601229;0.103054
725;calc iter;100;1.25451;1.15304;1.44924
725;calc total;1;126.077;126.077;126.077
725;total;1;150.789;150.789;150.789
657;initialize;1;9.75059;9.75059;9.75059
657;async;100;0.0702545;0.017195;0.176623
657;inner;100;1.12164;1.06328;1.16785
657;wait;100;2.94299e-05;1.8221e-05;7.5139e-05
657;boundary;100;0.0620228;0.0592005;0.103129
657;calc iter;100;1.25395;1.22468;1.33124
657;calc total;1;126.077;126.077;126.077
657;total;1;150.788;150.788;150.788
687;initialize;1;9.652;9.652;9.652
687;async;100;0.0414187;0.017369;0.180388
687;inner;100;1.13756;1.0235;1.17679
687;wait;100;4.11022e-05;1.9176e-05;9.9319e-05
687;boundary;100;0.0777695;0.0638394;0.14227
687;calc iter;100;1.25679;1.19599;1.37219
687;calc total;1;126.077;126.077;126.077
687;total;1;150.687;150.687;150.687
702;initialize;1;9.71235;9.71235;9.71235
702;async;100;0.0607105;0.0132262;0.326234
702;inner;100;1.13471;0.970469;1.16003
702;wait;100;4.54858e-05;2.3344e-05;6.9647e-05
702;boundary;100;0.0618151;0.0593349;0.0868338
702;calc iter;100;1.25728;1.18033;1.3652
702;calc total;1;126.077;126.077;126.077
702;total;1;150.752;150.752;150.752
726;initialize;1;9.74933;9.74933;9.74933
726;async;100;0.0880138;0.0179269;0.246521
726;inner;100;1.09473;1.01427;1.2088
726;wait;100;4.22287e-05;2.0076e-05;0.000128726
726;boundary;100;0.071822;0.0591598;0.105733
726;calc iter;100;1.25461;1.11163;1.41934
726;calc total;1;126.077;126.077;126.077
726;total;1;150.789;150.789;150.789
658;initialize;1;9.75849;9.75849;9.75849
658;async;100;0.0733205;0.016367;0.108658
658;inner;100;1.11819;1.09954;1.1671
658;wait;100;2.88824e-05;1.7363e-05;7.964e-05
658;boundary;100;0.0624464;0.0593985;0.0782285
658;calc iter;100;1.25399;1.22808;1.28515
658;calc total;1;126.077;126.077;126.077
658;total;1;150.796;150.796;150.796
688;initialize;1;9.64122;9.64122;9.64122
688;async;100;0.0429595;0.0175479;0.249049
688;inner;100;1.14833;1.0503;1.17748
688;wait;100;3.72581e-05;2.3683e-05;8.1234e-05
688;boundary;100;0.0656852;0.0595063;0.109023
688;calc iter;100;1.25701;1.15369;1.40943
688;calc total;1;126.077;126.077;126.077
688;total;1;150.676;150.676;150.676
703;initialize;1;9.71235;9.71235;9.71235
703;async;100;0.0661588;0.0168104;0.199267
703;inner;100;1.12856;1.02684;1.15411
703;wait;100;4.38802e-05;2.035e-05;0.000114505
703;boundary;100;0.0625149;0.0595434;0.0700666
703;calc iter;100;1.25728;1.22697;1.36436
703;calc total;1;126.077;126.077;126.077
703;total;1;150.752;150.752;150.752
727;initialize;1;9.74931;9.74931;9.74931
727;async;100;0.0928744;0.0181652;0.36768
727;inner;100;1.09267;0.940404;1.14882
727;wait;100;4.58903e-05;2.6554e-05;0.000100032
727;boundary;100;0.0691016;0.0604616;0.0862776
727;calc iter;100;1.25469;1.18047;1.37259
727;calc total;1;126.077;126.077;126.077
727;total;1;150.789;150.789;150.789
659;initialize;1;9.75115;9.75115;9.75115
659;async;100;0.0691437;0.0154628;0.188796
659;inner;100;1.1223;1.0506;1.16723
659;wait;100;3.37535e-05;2.3258e-05;7.1087e-05
659;boundary;100;0.0624906;0.059423;0.0812219
659;calc iter;100;1.25396;1.21727;1.2998
659;calc total;1;126.077;126.077;126.077
659;total;1;150.786;150.786;150.786
689;initialize;1;9.64782;9.64782;9.64782
689;async;100;0.0424772;0.016486;0.190147
689;inner;100;1.14329;1.05347;1.17164
689;wait;100;4.10302e-05;1.8849e-05;0.000113874
689;boundary;100;0.0711924;0.0593557;0.114056
689;calc iter;100;1.257;1.1833;1.38287
689;calc total;1;126.077;126.077;126.077
689;total;1;150.682;150.682;150.682
704;initialize;1;9.7124;9.7124;9.7124
704;async;100;0.0577706;0.0129991;0.159858
704;inner;100;1.12324;1.06465;1.19457
704;wait;100;5.24915e-05;2.609e-05;8.617e-05
704;boundary;100;0.0762696;0.0606762;0.126325
704;calc iter;100;1.25733;1.18476;1.36423
704;calc total;1;126.077;126.077;126.077
704;total;1;150.752;150.752;150.752
728;initialize;1;9.74936;9.74936;9.74936
728;async;100;0.0744017;0.0202971;0.180298
728;inner;100;1.08397;0.972992;1.15711
728;wait;100;4.65974e-05;2.0693e-05;8.0534e-05
728;boundary;100;0.0956648;0.0605242;0.136737
728;calc iter;100;1.25409;1.20747;1.34521
728;calc total;1;126.077;126.077;126.077
728;total;1;150.789;150.789;150.789
660;initialize;1;9.75584;9.75584;9.75584
660;async;100;0.0747465;0.0172648;0.126607
660;inner;100;1.06396;1.02253;1.15262
660;wait;100;6.69911e-05;3.898e-05;8.8661e-05
660;boundary;100;0.11553;0.0612377;0.128973
660;calc iter;100;1.25431;1.20913;1.31287
660;calc total;1;126.077;126.077;126.077
660;total;1;150.793;150.793;150.793
690;initialize;1;9.65022;9.65022;9.65022
690;async;100;0.0454879;0.019357;0.289756
690;inner;100;1.14295;1.00782;1.16644
690;wait;100;4.61962e-05;2.5811e-05;0.00011951
690;boundary;100;0.0684879;0.0594881;0.129665
690;calc iter;100;1.25697;1.18032;1.39209
690;calc total;1;126.077;126.077;126.077
690;total;1;150.685;150.685;150.685
705;initialize;1;9.71237;9.71237;9.71237
705;async;100;0.0557349;0.0169594;0.173578
705;inner;100;1.12457;0.976217;1.15817
705;wait;100;4.62409e-05;1.7854e-05;9.4707e-05
705;boundary;100;0.0769874;0.0606781;0.12903
705;calc iter;100;1.25734;1.16917;1.35774
705;calc total;1;126.077;126.077;126.077
705;total;1;150.752;150.752;150.752
661;initialize;1;9.74773;9.74773;9.74773
661;async;100;0.0752295;0.0170811;0.13414
661;inner;100;1.06114;1.02212;1.15672
661;wait;100;5.1953e-05;2.0365e-05;9.0388e-05
661;boundary;100;0.117913;0.0611405;0.134611
661;calc iter;100;1.25434;1.19328;1.31353
661;calc total;1;126.077;126.077;126.077
661;total;1;150.785;150.785;150.785
691;initialize;1;9.66158;9.66158;9.66158
691;async;100;0.046149;0.0159811;0.241065
691;inner;100;1.14374;1.04141;1.17136
691;wait;100;4.01915e-05;2.1073e-05;0.000111607
691;boundary;100;0.0670373;0.0594461;0.113412
691;calc iter;100;1.25697;1.17086;1.39424
691;calc total;1;126.077;126.077;126.077
691;total;1;150.696;150.696;150.696
706;initialize;1;9.71233;9.71233;9.71233
706;async;100;0.0577618;0.0169416;0.153819
706;inner;100;1.12236;1.03234;1.15583
706;wait;100;5.01862e-05;2.4755e-05;0.000100831
706;boundary;100;0.0771102;0.0608998;0.127364
706;calc iter;100;1.25729;1.22892;1.35905
706;calc total;1;126.077;126.077;126.077
706;total;1;150.752;150.752;150.752
662;initialize;1;9.74883;9.74883;9.74883
662;async;100;0.072055;0.017363;0.122852
662;inner;100;1.06421;1.02942;1.15769
662;wait;100;5.28535e-05;2.8328e-05;7.0249e-05
662;boundary;100;0.118022;0.0612269;0.132266
662;calc iter;100;1.25434;1.20012;1.31162
662;calc total;1;126.077;126.077;126.077
662;total;1;150.786;150.786;150.786
692;initialize;1;9.66143;9.66143;9.66143
692;async;100;0.0368466;0.0163612;0.155835
692;inner;100;1.1446;1.03559;1.17427
692;wait;100;5.14179e-05;2.4697e-05;0.000116017
692;boundary;100;0.0753665;0.0610926;0.144344
692;calc iter;100;1.25687;1.19741;1.35826
692;calc total;1;126.077;126.077;126.077
692;total;1;150.696;150.696;150.696
707;initialize;1;9.71002;9.71002;9.71002
707;async;100;0.0530484;0.0169771;0.248152
707;inner;100;1.1283;0.961007;1.16116
707;wait;100;4.76633e-05;1.7747e-05;7.3138e-05
707;boundary;100;0.0759466;0.06099;0.126773
707;calc iter;100;1.25734;1.12865;1.41433
707;calc total;1;126.077;126.077;126.077
707;total;1;150.75;150.75;150.75
663;initialize;1;9.75844;9.75844;9.75844
663;async;100;0.0728074;0.0174597;0.148872
663;inner;100;1.06617;1.02269;1.15792
663;wait;100;6.09367e-05;2.4258e-05;7.6992e-05
663;boundary;100;0.115249;0.0615572;0.136423
663;calc iter;100;1.25429;1.20444;1.3448
663;calc total;1;126.077;126.077;126.077
663;total;1;150.796;150.796;150.796
693;initialize;1;9.65614;9.65614;9.65614
693;async;100;0.0364255;0.0165586;0.150875
693;inner;100;1.14518;1.05871;1.17778
693;wait;100;5.4386e-05;2.149e-05;8.8178e-05
693;boundary;100;0.0752506;0.0633565;0.107685
693;calc iter;100;1.25692;1.18825;1.32956
693;calc total;1;126.077;126.077;126.077
693;total;1;150.691;150.691;150.691
708;initialize;1;9.71235;9.71235;9.71235
708;async;100;0.0803042;0.0173538;0.171174
708;inner;100;1.11467;1.05651;1.16858
708;wait;100;2.7874e-05;1.7496e-05;5.9395e-05
708;boundary;100;0.0614876;0.0590938;0.0806024
708;calc iter;100;1.25649;1.22408;1.30177
708;calc total;1;126.077;126.077;126.077
708;total;1;150.752;150.752;150.752
664;initialize;1;9.75221;9.75221;9.75221
664;async;100;0.105886;0.0171495;0.143619
664;inner;100;1.08828;1.06323;1.14773
664;wait;100;2.61973e-05;1.7365e-05;0.000124536
664;boundary;100;0.0606442;0.0586607;0.0681395
664;calc iter;100;1.25484;1.2228;1.28752
664;calc total;1;126.077;126.077;126.077
664;total;1;150.79;150.79;150.79
694;initialize;1;9.64676;9.64676;9.64676
694;async;100;0.0402852;0.015953;0.202288
694;inner;100;1.1446;1.03989;1.17379
694;wait;100;5.01856e-05;2.34e-05;9.7128e-05
694;boundary;100;0.0720094;0.0600074;0.110482
694;calc iter;100;1.25695;1.20285;1.33882
694;calc total;1;126.077;126.077;126.077
694;total;1;150.681;150.681;150.681
709;initialize;1;9.71233;9.71233;9.71233
709;async;100;0.0785629;0.0172645;0.172829
709;inner;100;1.11318;1.05663;1.16323
709;wait;100;3.91047e-05;2.2627e-05;8.4018e-05
709;boundary;100;0.0645892;0.0608966;0.0787715
709;calc iter;100;1.25637;1.2097;1.32946
709;calc total;1;126.077;126.077;126.077
709;total;1;150.752;150.752;150.752
665;initialize;1;9.74869;9.74869;9.74869
665;async;100;0.104606;0.0168529;0.166068
665;inner;100;1.08946;1.05459;1.14844
665;wait;100;2.97385e-05;1.836e-05;8.7761e-05
665;boundary;100;0.0607287;0.0585714;0.0757543
665;calc iter;100;1.25483;1.21748;1.28563
665;calc total;1;126.077;126.077;126.077
665;total;1;150.786;150.786;150.786
695;initialize;1;9.64477;9.64477;9.64477
695;async;100;0.0405029;0.0155707;0.174875
695;inner;100;1.14787;1.05062;1.17447
695;wait;100;5.12621e-05;2.6019e-05;0.000101573
695;boundary;100;0.0685243;0.060149;0.108113
695;calc iter;100;1.25695;1.20774;1.33416
695;calc total;1;126.077;126.077;126.077
695;total;1;150.679;150.679;150.679
710;initialize;1;9.71235;9.71235;9.71235
710;async;100;0.0817398;0.0172798;0.199165
710;inner;100;1.11328;1.04153;1.16549
710;wait;100;3.30334e-05;1.702e-05;9.1711e-05
710;boundary;100;0.0613867;0.0600523;0.0657498
710;calc iter;100;1.25645;1.21945;1.30367
710;calc total;1;126.077;126.077;126.077
710;total;1;150.752;150.752;150.752
666;initialize;1;9.74773;9.74773;9.74773
666;async;100;0.0967273;0.017022;0.137537
666;inner;100;1.09658;1.07304;1.15362
666;wait;100;2.7149e-05;1.6016e-05;9.1321e-05
666;boundary;100;0.0615726;0.0585513;0.0922033
666;calc iter;100;1.25491;1.23057;1.28424
666;calc total;1;126.077;126.077;126.077
666;total;1;150.785;150.785;150.785
711;initialize;1;9.71235;9.71235;9.71235
711;async;100;0.0832366;0.0177834;0.17641
711;inner;100;1.11113;1.05558;1.16706
711;wait;100;3.63012e-05;2.3618e-05;6.7302e-05
711;boundary;100;0.0621282;0.0590362;0.0655859
711;calc iter;100;1.25654;1.23392;1.29605
711;calc total;1;126.077;126.077;126.077
711;total;1;150.752;150.752;150.752
667;initialize;1;9.75458;9.75458;9.75458
667;async;100;0.103402;0.0170592;0.153116
667;inner;100;1.08997;1.0665;1.15182
667;wait;100;3.11461e-05;1.7702e-05;0.000122406
667;boundary;100;0.0614235;0.0588543;0.0923677
667;calc iter;100;1.25482;1.22504;1.30047
667;calc total;1;126.077;126.077;126.077
667;total;1;150.792;150.792;150.792
712;initialize;1;9.71234;9.71234;9.71234
712;async;100;0.0800009;0.0175452;0.178945
712;inner;100;1.11125;1.05504;1.15882
712;wait;100;4.26504e-05;1.9854e-05;0.000111448
712;boundary;100;0.0651243;0.0597532;0.0849203
712;calc iter;100;1.25642;1.2267;1.29421
712;calc total;1;126.077;126.077;126.077
712;total;1;150.752;150.752;150.752
668;initialize;1;9.75846;9.75846;9.75846
668;async;100;0.0968576;0.0154679;0.143209
668;inner;100;1.09629;1.07311;1.15737
668;wait;100;3.63877e-05;2.4116e-05;5.5718e-05
668;boundary;100;0.0617644;0.0589187;0.0665519
668;calc iter;100;1.25495;1.22105;1.28223
668;calc total;1;126.077;126.077;126.077
668;total;1;150.796;150.796;150.796
713;initialize;1;9.71239;9.71239;9.71239
713;async;100;0.075538;0.0144646;0.171673
713;inner;100;1.11749;1.06078;1.16395
713;wait;100;3.63199e-05;2.0162e-05;8.6604e-05
713;boundary;100;0.0634175;0.0586789;0.0849164
713;calc iter;100;1.25649;1.2264;1.31856
713;calc total;1;126.077;126.077;126.077
713;total;1;150.752;150.752;150.752
669;initialize;1;9.74865;9.74865;9.74865
669;async;100;0.0917856;0.0173093;0.137599
669;inner;100;1.09236;1.06525;1.15674
669;wait;100;4.05444e-05;2.1044e-05;5.5043e-05
669;boundary;100;0.0706886;0.0587495;0.0836987
669;calc iter;100;1.25487;1.22496;1.28741
669;calc total;1;126.077;126.077;126.077
669;total;1;150.786;150.786;150.786
714;initialize;1;9.71233;9.71233;9.71233
714;async;100;0.0783519;0.0176258;0.175207
714;inner;100;1.11245;1.05569;1.15931
714;wait;100;4.54107e-05;2.0636e-05;9.4698e-05
714;boundary;100;0.0655579;0.0595791;0.083942
714;calc iter;100;1.25641;1.23287;1.29092
714;calc total;1;126.077;126.077;126.077
714;total;1;150.752;150.752;150.752
670;initialize;1;9.74869;9.74869;9.74869
670;async;100;0.0942808;0.0151716;0.157886
670;inner;100;1.09241;1.06751;1.15487
670;wait;100;4.17004e-05;2.4298e-05;0.000109323
670;boundary;100;0.068175;0.0588096;0.0796729
670;calc iter;100;1.25491;1.2183;1.29403
670;calc total;1;126.077;126.077;126.077
670;total;1;150.786;150.786;150.786
715;initialize;1;9.70841;9.70841;9.70841
715;async;100;0.0756982;0.0165757;0.171028
715;inner;100;1.11747;1.0575;1.16573
715;wait;100;3.61473e-05;1.9286e-05;6.5929e-05
715;boundary;100;0.0632361;0.0596407;0.0890683
715;calc iter;100;1.25644;1.21905;1.30799
715;calc total;1;126.077;126.077;126.077
715;total;1;150.748;150.748;150.748
671;initialize;1;9.74866;9.74866;9.74866
671;async;100;0.100296;0.0173421;0.222257
671;inner;100;1.09283;1.0507;1.15231
671;wait;100;3.59987e-05;2.1065e-05;0.000101444
671;boundary;100;0.0617345;0.0589865;0.0698925
671;calc iter;100;1.2549;1.19395;1.33801
671;calc total;1;126.077;126.077;126.077
671;total;1;150.786;150.786;150.786
716;initialize;1;9.71238;9.71238;9.71238
716;async;100;0.056804;0.0163896;0.169003
716;inner;100;1.08907;0.991633;1.16249
716;wait;100;4.98071e-05;2.6898e-05;8.6238e-05
716;boundary;100;0.110073;0.0623297;0.136467
716;calc iter;100;1.256;1.1691;1.31001
716;calc total;1;126.077;126.077;126.077
716;total;1;150.752;150.752;150.752
717;initialize;1;9.71231;9.71231;9.71231
717;async;100;0.0602035;0.0147725;0.194647
717;inner;100;1.0789;0.966919;1.15813
717;wait;100;5.72182e-05;2.9856e-05;9.6319e-05
717;boundary;100;0.116679;0.0638479;0.134606
717;calc iter;100;1.25584;1.12599;1.30862
717;calc total;1;126.077;126.077;126.077
717;total;1;150.752;150.752;150.752
718;initialize;1;9.71235;9.71235;9.71235
718;async;100;0.0564101;0.0174092;0.185325
718;inner;100;1.08881;0.978142;1.16569
718;wait;100;5.22669e-05;2.859e-05;8.659e-05
718;boundary;100;0.110661;0.0620681;0.130732
718;calc iter;100;1.25593;1.13551;1.31896
718;calc total;1;126.077;126.077;126.077
718;total;1;150.752;150.752;150.752
719;initialize;1;9.71236;9.71236;9.71236
719;async;100;0.0598023;0.0172529;0.181886
719;inner;100;1.08983;0.984175;1.16146
719;wait;100;5.02074e-05;2.6691e-05;0.000101435
719;boundary;100;0.106311;0.0626228;0.128584
719;calc iter;100;1.256;1.15732;1.30888
719;calc total;1;126.077;126.077;126.077
719;total;1;150.752;150.752;150.752
729;initialize;1;9.7493;9.7493;9.7493
729;async;100;0.0753577;0.0203442;0.197755
729;inner;100;1.08082;1.00922;1.14997
729;wait;100;5.63421e-05;2.9307e-05;9.6695e-05
729;boundary;100;0.0978422;0.0606807;0.129498
729;calc iter;100;1.25407;1.21472;1.32152
729;calc total;1;126.077;126.077;126.077
729;total;1;150.789;150.789;150.789
730;initialize;1;9.74935;9.74935;9.74935
730;async;100;0.0743849;0.0177067;0.197925
730;inner;100;1.08093;0.964466;1.15249
730;wait;100;4.9979e-05;2.2096e-05;0.000112193
730;boundary;100;0.0987639;0.0607296;0.13663
730;calc iter;100;1.25413;1.1533;1.36363
730;calc total;1;126.077;126.077;126.077
730;total;1;150.789;150.789;150.789
731;initialize;1;9.74938;9.74938;9.74938
731;async;100;0.0785268;0.0204385;0.222184
731;inner;100;1.07836;0.958799;1.15055
731;wait;100;5.61897e-05;2.539e-05;8.4588e-05
731;boundary;100;0.097191;0.0606968;0.149738
731;calc iter;100;1.25413;1.19618;1.41137
731;calc total;1;126.077;126.077;126.077
731;total;1;150.789;150.789;150.789
732;initialize;1;9.74934;9.74934;9.74934
732;async;100;0.0437231;0.0161747;0.157718
732;inner;100;1.14264;1.08543;1.16566
732;wait;100;4.47497e-05;1.9376e-05;9.0509e-05
732;boundary;100;0.0675388;0.0591999;0.0942435
732;calc iter;100;1.25395;1.21107;1.32646
732;calc total;1;126.077;126.077;126.077
732;total;1;150.789;150.789;150.789
733;initialize;1;9.74937;9.74937;9.74937
733;async;100;0.0426546;0.0148778;0.227251
733;inner;100;1.13913;1.03867;1.1653
733;wait;100;4.00425e-05;1.9602e-05;7.0691e-05
733;boundary;100;0.0720353;0.0603451;0.0989806
733;calc iter;100;1.25386;1.22761;1.32676
733;calc total;1;126.077;126.077;126.077
733;total;1;150.789;150.789;150.789
734;initialize;1;9.74929;9.74929;9.74929
734;async;100;0.0446153;0.0163136;0.208417
734;inner;100;1.13856;1.06655;1.1655
734;wait;100;4.67454e-05;2.4107e-05;8.1342e-05
734;boundary;100;0.0706616;0.059931;0.0923172
734;calc iter;100;1.25389;1.16731;1.36417
734;calc total;1;126.077;126.077;126.077
734;total;1;150.789;150.789;150.789
735;initialize;1;9.74932;9.74932;9.74932
735;async;100;0.0447024;0.0143142;0.245311
735;inner;100;1.14012;1.02793;1.166
735;wait;100;3.89514e-05;1.9589e-05;7.1666e-05
735;boundary;100;0.0690881;0.0594345;0.0863437
735;calc iter;100;1.25395;1.20107;1.33778
735;calc total;1;126.077;126.077;126.077
735;total;1;150.789;150.789;150.789
736;initialize;1;9.74936;9.74936;9.74936
736;async;100;0.0435102;0.0160103;0.126448
736;inner;100;1.14131;1.07152;1.16097
736;wait;100;4.45477e-05;2.1057e-05;8.4759e-05
736;boundary;100;0.0686779;0.0611271;0.130657
736;calc iter;100;1.25354;1.22484;1.33644
736;calc total;1;126.077;126.077;126.077
736;total;1;150.789;150.789;150.789
737;initialize;1;9.74929;9.74929;9.74929
737;async;100;0.044154;0.0157281;0.120838
737;inner;100;1.14204;1.08468;1.16058
737;wait;100;4.3547e-05;2.2319e-05;0.000100659
737;boundary;100;0.0672673;0.0606967;0.0846022
737;calc iter;100;1.2535;1.23451;1.30225
737;calc total;1;126.077;126.077;126.077
737;total;1;150.789;150.789;150.789
738;initialize;1;9.74933;9.74933;9.74933
738;async;100;0.0435716;0.0140167;0.108798
738;inner;100;1.13931;1.06515;1.15813
738;wait;100;4.9021e-05;2.6001e-05;8.3713e-05
738;boundary;100;0.0705422;0.0610704;0.11827
738;calc iter;100;1.25347;1.20983;1.31929
738;calc total;1;126.077;126.077;126.077
738;total;1;150.789;150.789;150.789
739;initialize;1;9.7493;9.7493;9.7493
739;async;100;0.0413459;0.0178493;0.096462
739;inner;100;1.14425;1.08774;1.16262
739;wait;100;4.57883e-05;2.3438e-05;8.8792e-05
739;boundary;100;0.0679281;0.0613053;0.0906385
739;calc iter;100;1.25357;1.23308;1.3045
739;calc total;1;126.077;126.077;126.077
739;total;1;150.789;150.789;150.789
740;initialize;1;9.74932;9.74932;9.74932
740;async;100;0.0405631;0.0161794;0.0965551
740;inner;100;1.14763;1.08413;1.16498
740;wait;100;3.4358e-05;1.9801e-05;7.5478e-05
740;boundary;100;0.0653898;0.0614311;0.104848
740;calc iter;100;1.25361;1.23064;1.31672
740;calc total;1;126.077;126.077;126.077
740;total;1;150.789;150.789;150.789
741;initialize;1;9.74931;9.74931;9.74931
741;async;100;0.0410126;0.0173341;0.106654
741;inner;100;1.14444;1.0865;1.19041
741;wait;100;5.28069e-05;2.4197e-05;8.3248e-05
741;boundary;100;0.0680788;0.0594194;0.0816045
741;calc iter;100;1.25358;1.2338;1.3197
741;calc total;1;126.077;126.077;126.077
741;total;1;150.789;150.789;150.789
742;initialize;1;9.74935;9.74935;9.74935
742;async;100;0.0419476;0.0161042;0.134836
742;inner;100;1.14565;1.08395;1.1628
742;wait;100;3.92643e-05;2.0651e-05;9.359e-05
742;boundary;100;0.0659833;0.0613278;0.0849279
742;calc iter;100;1.25362;1.23309;1.31808
742;calc total;1;126.077;126.077;126.077
742;total;1;150.789;150.789;150.789
743;initialize;1;9.74941;9.74941;9.74941
743;async;100;0.0457494;0.0168361;0.147608
743;inner;100;1.14136;1.05918;1.15862
743;wait;100;3.81968e-05;1.9915e-05;0.000105328
743;boundary;100;0.066444;0.0615333;0.117305
743;calc iter;100;1.25359;1.20912;1.33207
743;calc total;1;126.077;126.077;126.077
743;total;1;150.789;150.789;150.789
744;async;100;0.0651136;0.0232123;0.130427
744;inner;100;1.10832;1.03411;1.15649
744;wait;100;4.77728e-05;2.097e-05;7.7634e-05
744;boundary;100;0.0802985;0.0609485;0.142842
744;calc iter;100;1.25378;1.21117;1.30783
744;calc total;1;126.077;126.077;126.077
744;total;1;150.83;150.83;150.83
745;initialize;1;9.79091;9.79091;9.79091
745;async;100;0.0617245;0.0155904;0.212583
745;inner;100;1.10751;1.01412;1.15834
745;wait;100;6.34631e-05;2.9751e-05;8.9397e-05
745;boundary;100;0.0844083;0.0592746;0.131558
745;calc iter;100;1.25371;1.20782;1.36913
745;calc total;1;126.077;126.077;126.077
745;total;1;150.83;150.83;150.83
746;initialize;1;9.79098;9.79098;9.79098
746;async;100;0.0606404;0.0183463;0.14504
746;inner;100;1.10614;0.999797;1.15784
746;wait;100;5.92203e-05;3.0823e-05;8.2337e-05
746;boundary;100;0.0868597;0.0616497;0.139127
746;calc iter;100;1.2537;1.19819;1.33203
746;calc total;1;126.077;126.077;126.077
746;total;1;150.83;150.83;150.83
747;initialize;1;9.79096;9.79096;9.79096
747;async;100;0.0622348;0.0156363;0.185788
747;inner;100;1.103;1.05311;1.15586
747;wait;100;5.78245e-05;2.4455e-05;8.2782e-05
747;boundary;100;0.0883962;0.0618291;0.128247
747;calc iter;100;1.25369;1.21029;1.31337
747;calc total;1;126.077;126.077;126.077
747;total;1;150.83;150.83;150.83
748;initialize;1;9.78595;9.78595;9.78595
748;async;100;0.0702391;0.0207057;0.132208
748;inner;100;1.11064;1.05048;1.1515
748;wait;100;4.96977e-05;2.7848e-05;0.000128887
748;boundary;100;0.0731801;0.0601791;0.0885013
748;calc iter;100;1.25411;1.2303;1.28529
748;calc total;1;126.077;126.077;126.077
748;total;1;150.825;150.825;150.825
749;initialize;1;9.79095;9.79095;9.79095
749;async;100;0.0706804;0.0222021;0.19283
749;inner;100;1.10201;1.02436;1.14545
749;wait;100;5.35531e-05;2.6746e-05;0.000124756
749;boundary;100;0.081341;0.0597294;0.101434
749;calc iter;100;1.25409;1.22278;1.28292
749;calc total;1;126.077;126.077;126.077
749;total;1;150.83;150.83;150.83
750;initialize;1;9.7909;9.7909;9.7909
750;async;100;0.0687021;0.0211989;0.277522
750;inner;100;1.10823;1.035;1.1532
750;wait;100;5.01917e-05;2.3945e-05;9.2961e-05
750;boundary;100;0.077121;0.0602299;0.109865
750;calc iter;100;1.25411;1.1923;1.38571
750;calc total;1;126.077;126.077;126.077
750;total;1;150.83;150.83;150.83
751;initialize;1;9.79089;9.79089;9.79089
751;async;100;0.0702355;0.0205832;0.13486
751;inner;100;1.10993;1.0314;1.15251
751;wait;100;4.08871e-05;2.0414e-05;8.7755e-05
751;boundary;100;0.0738989;0.0618382;0.112326
751;calc iter;100;1.25411;1.2275;1.29861
751;calc total;1;126.077;126.077;126.077
751;total;1;150.83;150.83;150.83
752;initialize;1;9.79094;9.79094;9.79094
752;async;100;0.0869418;0.0198748;0.132985
752;inner;100;1.10473;1.06139;1.17026
752;wait;100;3.55155e-05;2.4459e-05;7.5997e-05
752;boundary;100;0.0626939;0.0593468;0.0802309
752;calc iter;100;1.2544;1.17461;1.31246
752;calc total;1;126.077;126.077;126.077
752;total;1;150.83;150.83;150.83
753;initialize;1;9.79093;9.79093;9.79093
753;async;100;0.0902792;0.0186258;0.194101
753;inner;100;1.10319;1.03345;1.19089
753;wait;100;3.08282e-05;2.2579e-05;9.8668e-05
753;boundary;100;0.0608757;0.0589508;0.0956724
753;calc iter;100;1.25437;1.17021;1.36317
753;calc total;1;126.077;126.077;126.077
753;total;1;150.83;150.83;150.83
754;initialize;1;9.79093;9.79093;9.79093
754;async;100;0.093071;0.022544;0.157738
754;inner;100;1.10024;1.04561;1.15289
754;wait;100;2.74245e-05;1.6996e-05;8.8318e-05
754;boundary;100;0.0610065;0.0595199;0.0699261
754;calc iter;100;1.25435;1.23371;1.2851
754;calc total;1;126.077;126.077;126.077
754;total;1;150.83;150.83;150.83
755;initialize;1;9.79095;9.79095;9.79095
755;async;100;0.0912488;0.0191265;0.130374
755;inner;100;1.10116;1.08128;1.15328
755;wait;100;3.05188e-05;2.0045e-05;8.0813e-05
755;boundary;100;0.0619237;0.0595525;0.13034
755;calc iter;100;1.25437;1.181;1.35021
755;calc total;1;126.077;126.077;126.077
755;total;1;150.83;150.83;150.83
756;initialize;1;9.79093;9.79093;9.79093
756;async;100;0.0666217;0.0182542;0.12527
756;inner;100;1.07117;1.03426;1.16032
756;wait;100;6.1178e-05;3.3082e-05;8.8003e-05
756;boundary;100;0.117015;0.0622851;0.13651
756;calc iter;100;1.25487;1.22112;1.32578
756;calc total;1;126.077;126.077;126.077
756;total;1;150.83;150.83;150.83
757;initialize;1;9.79097;9.79097;9.79097
757;async;100;0.0699538;0.0191007;0.107677
757;inner;100;1.06369;1.02593;1.16079
757;wait;100;4.99614e-05;2.1711e-05;6.8228e-05
757;boundary;100;0.121221;0.0619136;0.14105
757;calc iter;100;1.25491;1.2208;1.30429
757;calc total;1;126.077;126.077;126.077
757;total;1;150.83;150.83;150.83
758;initialize;1;9.78714;9.78714;9.78714
758;async;100;0.0667435;0.0189289;0.122434
758;inner;100;1.0646;1.02942;1.15978
758;wait;100;5.58603e-05;2.281e-05;8.8252e-05
758;boundary;100;0.123521;0.0631138;0.140908
758;calc iter;100;1.25493;1.21756;1.32446
758;calc total;1;126.077;126.077;126.077
758;total;1;150.826;150.826;150.826
759;initialize;1;9.79092;9.79092;9.79092
759;async;100;0.0676752;0.0213318;0.104854
759;inner;100;1.06872;1.0329;1.15525
759;wait;100;5.88985e-05;3.4587e-05;7.7486e-05
759;boundary;100;0.118442;0.0620691;0.136955
759;calc iter;100;1.2549;1.21437;1.30737
759;calc total;1;126.077;126.077;126.077
759;total;1;150.83;150.83;150.83
760;initialize;1;9.79095;9.79095;9.79095
760;async;100;0.0993132;0.0141636;0.139618
760;inner;100;1.09322;1.06065;1.15067
760;wait;100;2.95449e-05;1.8582e-05;0.000132736
760;boundary;100;0.0628484;0.0589309;0.103002
760;calc iter;100;1.25542;1.18407;1.30821
760;calc total;1;126.077;126.077;126.077
760;total;1;150.83;150.83;150.83
761;initialize;1;9.791;9.791;9.791
761;async;100;0.0976923;0.0194703;0.183202
761;inner;100;1.09446;1.0597;1.15608
761;wait;100;3.1439e-05;1.912e-05;0.000101563
761;boundary;100;0.0632121;0.058592;0.114998
761;calc iter;100;1.2554;1.17073;1.32438
761;calc total;1;126.077;126.077;126.077
761;total;1;150.83;150.83;150.83
762;initialize;1;9.79096;9.79096;9.79096
762;async;100;0.100245;0.0191408;0.154627
762;inner;100;1.09162;1.06482;1.15296
762;wait;100;2.86254e-05;1.7647e-05;0.000105119
762;boundary;100;0.0634389;0.0585199;0.101233
762;calc iter;100;1.25534;1.2044;1.31459
762;calc total;1;126.077;126.077;126.077
762;total;1;150.83;150.83;150.83
763;initialize;1;9.79095;9.79095;9.79095
763;async;100;0.0957017;0.0194192;0.124482
763;inner;100;1.09713;1.07322;1.15771
763;wait;100;2.80635e-05;1.8012e-05;6.1166e-05
763;boundary;100;0.0625144;0.0586903;0.0898887
763;calc iter;100;1.25538;1.22308;1.30411
763;calc total;1;126.077;126.077;126.077
763;total;1;150.83;150.83;150.83
764;initialize;1;9.79095;9.79095;9.79095
764;async;100;0.0920467;0.0157273;0.138248
764;inner;100;1.09663;1.0735;1.15738
764;wait;100;4.36099e-05;2.4022e-05;6.892e-05
764;boundary;100;0.0667035;0.0587068;0.099768
764;calc iter;100;1.25543;1.19926;1.31502
764;calc total;1;126.077;126.077;126.077
764;total;1;150.83;150.83;150.83
768;initialize;1;9.76458;9.76458;9.76458
768;async;100;0.0655665;0.0236697;0.207533
768;inner;100;1.11841;1.02878;1.15552
768;wait;100;4.22975e-05;1.9877e-05;8.2973e-05
768;boundary;100;0.0717518;0.0599286;0.126185
768;calc iter;100;1.25577;1.19513;1.3071
768;calc total;1;126.077;126.077;126.077
768;total;1;150.795;150.795;150.795
769;initialize;1;9.76442;9.76442;9.76442
769;async;100;0.0632911;0.0234756;0.130644
769;inner;100;1.11822;1.03012;1.22579
769;wait;100;5.12052e-05;2.5307e-05;8.4329e-05
769;boundary;100;0.0741807;0.0599044;0.126726
769;calc iter;100;1.25575;1.13053;1.36495
769;calc total;1;126.077;126.077;126.077
769;total;1;150.795;150.795;150.795
770;initialize;1;9.7743;9.7743;9.7743
770;async;100;0.0670959;0.0239123;0.208595
770;inner;100;1.11527;1.0272;1.15201
770;wait;100;4.24899e-05;2.0867e-05;7.8663e-05
770;boundary;100;0.0733278;0.0607184;0.129334
770;calc iter;100;1.25573;1.20069;1.32507
770;calc total;1;126.077;126.077;126.077
770;total;1;150.805;150.805;150.805
771;initialize;1;9.77429;9.77429;9.77429
771;async;100;0.0618612;0.0237681;0.152037
771;inner;100;1.1204;1.02447;1.157
771;wait;100;4.57693e-05;2.0452e-05;7.518e-05
771;boundary;100;0.0734694;0.0607955;0.126184
771;calc iter;100;1.25577;1.21372;1.33202
771;calc total;1;126.077;126.077;126.077
771;total;1;150.805;150.805;150.805
772;initialize;1;9.77425;9.77425;9.77425
772;async;100;0.0707926;0.0237408;0.174272
772;inner;100;1.10868;1.01919;1.14547
772;wait;100;5.60509e-05;2.5585e-05;9.3606e-05
772;boundary;100;0.0764396;0.0628252;0.116462
772;calc iter;100;1.25597;1.20099;1.31192
772;calc total;1;126.077;126.077;126.077
772;total;1;150.805;150.805;150.805
773;initialize;1;9.77146;9.77146;9.77146
773;async;100;0.0637669;0.0227808;0.177877
773;inner;100;1.10553;1.03408;1.16211
773;wait;100;6.30121e-05;3.5181e-05;0.000119563
773;boundary;100;0.0866275;0.0596943;0.115806
773;calc iter;100;1.25599;1.1725;1.3163
773;calc total;1;126.077;126.077;126.077
773;total;1;150.802;150.802;150.802
774;initialize;1;9.77428;9.77428;9.77428
774;async;100;0.0661492;0.0221779;0.170181
774;inner;100;1.10567;1.03492;1.16023
774;wait;100;5.9269e-05;2.9303e-05;8.0111e-05
774;boundary;100;0.084105;0.0596449;0.110311
774;calc iter;100;1.25599;1.19554;1.31382
774;calc total;1;126.077;126.077;126.077
774;total;1;150.805;150.805;150.805
775;initialize;1;9.77427;9.77427;9.77427
775;async;100;0.0712718;0.0226474;0.172154
775;inner;100;1.11463;1.03874;1.14988
775;wait;100;5.36768e-05;2.7701e-05;0.000109788
775;boundary;100;0.0700392;0.0602653;0.10387
775;calc iter;100;1.256;1.18968;1.30936
775;calc total;1;126.077;126.077;126.077
775;total;1;150.805;150.805;150.805
776;initialize;1;9.76444;9.76444;9.76444
776;async;100;0.0813015;0.0224127;0.212887
776;inner;100;1.11372;1.03096;1.15233
776;wait;100;2.81477e-05;1.921e-05;8.3268e-05
776;boundary;100;0.0611715;0.0583509;0.0781509
776;calc iter;100;1.25622;1.20923;1.30421
776;calc total;1;126.077;126.077;126.077
776;total;1;150.795;150.795;150.795
777;initialize;1;9.77407;9.77407;9.77407
777;async;100;0.0800704;0.0222566;0.230202
777;inner;100;1.10891;1.02185;1.15027
777;wait;100;4.40254e-05;1.9056e-05;0.000110947
777;boundary;100;0.067179;0.0584943;0.0944317
777;calc iter;100;1.25621;1.21325;1.31482
777;calc total;1;126.077;126.077;126.077
777;total;1;150.804;150.804;150.804
778;initialize;1;9.76449;9.76449;9.76449
778;async;100;0.0830843;0.0229344;0.364726
778;inner;100;1.11068;0.955464;1.1509
778;wait;100;3.69944e-05;2.3721e-05;7.6868e-05
778;boundary;100;0.0624154;0.0585033;0.0905826
778;calc iter;100;1.25622;1.17821;1.4108
778;calc total;1;126.077;126.077;126.077
778;total;1;150.795;150.795;150.795
779;initialize;1;9.7645;9.7645;9.7645
779;async;100;0.081407;0.0235811;0.256198
779;inner;100;1.11319;1.03288;1.15149
779;wait;100;3.32706e-05;2.102e-05;7.3006e-05
779;boundary;100;0.0616004;0.0587515;0.0983838
779;calc iter;100;1.25623;1.21572;1.34917
779;calc total;1;126.077;126.077;126.077
779;total;1;150.795;150.795;150.795
780;initialize;1;9.76446;9.76446;9.76446
780;async;100;0.0567266;0.0189291;0.208717
780;inner;100;1.10552;0.960171;1.15731
780;wait;100;5.04711e-05;1.9169e-05;0.000107537
780;boundary;100;0.094417;0.0629397;0.137234
780;calc iter;100;1.25671;1.14007;1.32708
780;calc total;1;126.077;126.077;126.077
780;total;1;150.795;150.795;150.795
781;initialize;1;9.76446;9.76446;9.76446
781;async;100;0.0572489;0.0192174;0.238628
781;inner;100;1.10549;0.945167;1.15945
781;wait;100;4.36096e-05;1.7744e-05;8.6077e-05
781;boundary;100;0.0939398;0.0627846;0.146645
781;calc iter;100;1.25672;1.11862;1.34878
781;calc total;1;126.077;126.077;126.077
781;total;1;150.795;150.795;150.795
782;initialize;1;9.76492;9.76492;9.76492
782;async;100;0.0562169;0.0201951;0.20351
782;inner;100;1.10688;0.963414;1.1582
782;wait;100;4.37632e-05;1.9627e-05;7.883e-05
782;boundary;100;0.0935484;0.0625866;0.143031
782;calc iter;100;1.25669;1.1801;1.35039
782;calc total;1;126.077;126.077;126.077
782;total;1;150.795;150.795;150.795
816;initialize;1;9.89223;9.89223;9.89223
816;async;100;0.0986129;0.0178067;0.216226
816;inner;100;1.09611;1.00951;1.15594
816;wait;100;3.60022e-05;2.376e-05;8.9419e-05
816;boundary;100;0.0608733;0.058179;0.0657059
816;calc iter;100;1.25564;1.22999;1.29649
816;calc total;1;126.077;126.077;126.077
816;total;1;150.927;150.927;150.927
864;initialize;1;9.89442;9.89442;9.89442
864;async;100;0.0572939;0.0169853;0.205785
864;inner;100;1.12078;1.03274;1.16537
864;wait;100;4.57325e-05;1.8927e-05;7.4923e-05
864;boundary;100;0.0781823;0.0606148;0.127746
864;calc iter;100;1.25631;1.20955;1.32403
864;calc total;1;126.077;126.077;126.077
864;total;1;150.934;150.934;150.934
792;initialize;1;9.6436;9.6436;9.6436
792;async;100;0.0497488;0.0181348;0.158157
792;inner;100;1.14543;1.04411;1.16487
792;wait;100;3.05608e-05;2.0169e-05;6.6274e-05
792;boundary;100;0.0625222;0.0611544;0.0792813
792;calc iter;100;1.25773;1.20738;1.36919
792;calc total;1;126.077;126.077;126.077
792;total;1;150.684;150.684;150.684
840;initialize;1;9.67212;9.67212;9.67212
840;async;100;0.0437285;0.0168877;0.151955
840;inner;100;1.13235;1.02916;1.17068
840;wait;100;4.98089e-05;2.1664e-05;8.9794e-05
840;boundary;100;0.0773721;0.0613248;0.131427
840;calc iter;100;1.2535;1.22145;1.34188
840;calc total;1;126.077;126.077;126.077
840;total;1;150.712;150.712;150.712
765;initialize;1;9.78852;9.78852;9.78852
765;async;100;0.0828866;0.0187;0.139784
765;inner;100;1.09402;1.0654;1.15706
765;wait;100;4.36814e-05;1.9375e-05;8.2384e-05
765;boundary;100;0.0785158;0.0586295;0.0991034
765;calc iter;100;1.25547;1.21468;1.30074
765;calc total;1;126.077;126.077;126.077
765;total;1;150.828;150.828;150.828
783;initialize;1;9.767;9.767;9.767
783;async;100;0.0532143;0.0180892;0.209311
783;inner;100;1.11377;0.966847;1.16334
783;wait;100;3.77512e-05;1.8159e-05;6.4524e-05
783;boundary;100;0.0897211;0.063098;0.134006
783;calc iter;100;1.25675;1.14079;1.35639
783;calc total;1;126.077;126.077;126.077
783;total;1;150.797;150.797;150.797
817;initialize;1;9.89226;9.89226;9.89226
817;async;100;0.0961892;0.0181478;0.213034
817;inner;100;1.09897;1.01119;1.16042
817;wait;100;2.91022e-05;1.8131e-05;6.3444e-05
817;boundary;100;0.0604862;0.0579568;0.0656975
817;calc iter;100;1.25567;1.23192;1.29442
817;calc total;1;126.077;126.077;126.077
817;total;1;150.927;150.927;150.927
865;initialize;1;9.89448;9.89448;9.89448
865;async;100;0.0556979;0.0166753;0.151851
865;inner;100;1.12067;1.02644;1.17264
865;wait;100;5.21064e-05;2.4379e-05;7.9726e-05
865;boundary;100;0.0798594;0.0594761;0.128816
865;calc iter;100;1.25628;1.21161;1.33283
865;calc total;1;126.077;126.077;126.077
865;total;1;150.934;150.934;150.934
793;initialize;1;9.64366;9.64366;9.64366
793;async;100;0.0504855;0.017822;0.33477
793;inner;100;1.14492;0.963344;1.16654
793;wait;100;2.85163e-05;1.8069e-05;6.3947e-05
793;boundary;100;0.0623037;0.0611345;0.0764313
793;calc iter;100;1.25774;1.21033;1.36599
793;calc total;1;126.077;126.077;126.077
793;total;1;150.684;150.684;150.684
841;initialize;1;9.68152;9.68152;9.68152
841;async;100;0.048712;0.0132993;0.190085
841;inner;100;1.11666;1.02948;1.19577
841;wait;100;6.14065e-05;2.9366e-05;8.1406e-05
841;boundary;100;0.0880133;0.061245;0.129873
841;calc iter;100;1.25344;1.16386;1.33711
841;calc total;1;126.077;126.077;126.077
841;total;1;150.721;150.721;150.721
766;initialize;1;9.79093;9.79093;9.79093
766;async;100;0.0855535;0.0164788;0.130235
766;inner;100;1.09392;1.0646;1.15716
766;wait;100;3.41385e-05;1.8041e-05;8.3335e-05
766;boundary;100;0.0759341;0.0588617;0.0977888
766;calc iter;100;1.25544;1.21322;1.28833
766;calc total;1;126.077;126.077;126.077
766;total;1;150.83;150.83;150.83
784;initialize;1;9.76974;9.76974;9.76974
784;async;100;0.0716331;0.0186844;0.201788
784;inner;100;1.12222;1.04198;1.15563
784;wait;100;3.2684e-05;1.9366e-05;8.6784e-05
784;boundary;100;0.0631784;0.0589161;0.0921709
784;calc iter;100;1.25706;1.20251;1.31886
784;calc total;1;126.077;126.077;126.077
784;total;1;150.8;150.8;150.8
818;initialize;1;9.8854;9.8854;9.8854
818;async;100;0.0957545;0.0180837;0.213671
818;inner;100;1.09861;1.01124;1.15846
818;wait;100;2.7757e-05;1.7254e-05;6.7513e-05
818;boundary;100;0.0612661;0.0582125;0.0697274
818;calc iter;100;1.25566;1.22959;1.3252
818;calc total;1;126.077;126.077;126.077
818;total;1;150.92;150.92;150.92
866;initialize;1;9.89446;9.89446;9.89446
866;async;100;0.0589991;0.0168095;0.246795
866;inner;100;1.11404;1.02226;1.15982
866;wait;100;4.56911e-05;1.8019e-05;8.9117e-05
866;boundary;100;0.0831785;0.06101;0.137917
866;calc iter;100;1.25626;1.20197;1.33835
866;calc total;1;126.077;126.077;126.077
866;total;1;150.934;150.934;150.934
794;initialize;1;9.64367;9.64367;9.64367
794;async;100;0.0491962;0.0191335;0.16639
794;inner;100;1.14414;0.992888;1.26633
794;wait;100;3.0835e-05;2.2743e-05;5.4221e-05
794;boundary;100;0.064348;0.05987;0.210922
794;calc iter;100;1.25772;1.14314;1.52085
794;calc total;1;126.077;126.077;126.077
794;total;1;150.684;150.684;150.684
842;initialize;1;9.68146;9.68146;9.68146
842;async;100;0.0494478;0.0171524;0.124187
842;inner;100;1.12019;1.02311;1.16579
842;wait;100;5.57991e-05;2.441e-05;7.4493e-05
842;boundary;100;0.0836772;0.0620937;0.129992
842;calc iter;100;1.25337;1.21292;1.29573
842;calc total;1;126.077;126.077;126.077
842;total;1;150.721;150.721;150.721
767;initialize;1;9.79096;9.79096;9.79096
767;async;100;0.0956014;0.0160728;0.141155
767;inner;100;1.0964;1.07464;1.15524
767;wait;100;3.91105e-05;2.3512e-05;9.7836e-05
767;boundary;100;0.0634341;0.058721;0.0810056
767;calc iter;100;1.25548;1.22147;1.29381
767;calc total;1;126.077;126.077;126.077
767;total;1;150.83;150.83;150.83
785;initialize;1;9.77423;9.77423;9.77423
785;async;100;0.0712306;0.0185068;0.287353
785;inner;100;1.12075;1.01929;1.15552
785;wait;100;3.12374e-05;1.5564e-05;8.7231e-05
785;boundary;100;0.0650898;0.0585647;0.0944862
785;calc iter;100;1.2571;1.15639;1.40116
785;calc total;1;126.077;126.077;126.077
785;total;1;150.805;150.805;150.805
819;initialize;1;9.89228;9.89228;9.89228
819;async;100;0.0930104;0.0180022;0.215633
819;inner;100;1.101;1.01328;1.159
819;wait;100;3.42967e-05;1.7211e-05;6.3654e-05
819;boundary;100;0.0615843;0.0582562;0.0742907
819;calc iter;100;1.25563;1.22168;1.33478
819;calc total;1;126.077;126.077;126.077
819;total;1;150.927;150.927;150.927
795;initialize;1;9.64334;9.64334;9.64334
795;async;100;0.0468467;0.0192586;0.302573
795;inner;100;1.14794;0.977648;1.16916
795;wait;100;2.73506e-05;1.8927e-05;6.3884e-05
795;boundary;100;0.0629271;0.0612445;0.0692581
795;calc iter;100;1.25774;1.2139;1.36531
795;calc total;1;126.077;126.077;126.077
795;total;1;150.683;150.683;150.683
843;initialize;1;9.68152;9.68152;9.68152
843;async;100;0.0472149;0.0151459;0.140526
843;inner;100;1.12282;1.04718;1.1681
843;wait;100;5.23237e-05;2.7624e-05;7.71e-05
843;boundary;100;0.0833148;0.0613681;0.125297
843;calc iter;100;1.2534;1.22184;1.32125
843;calc total;1;126.077;126.077;126.077
843;total;1;150.721;150.721;150.721
786;initialize;1;9.76506;9.76506;9.76506
786;async;100;0.0724495;0.0181305;0.389016
786;inner;100;1.11939;0.969434;1.1544
786;wait;100;3.34568e-05;1.8935e-05;0.000113274
786;boundary;100;0.0652164;0.0586241;0.135203
786;calc iter;100;1.25709;1.14327;1.49027
786;calc total;1;126.077;126.077;126.077
786;total;1;150.795;150.795;150.795
820;initialize;1;9.89225;9.89225;9.89225
820;async;100;0.081594;0.0170997;0.209585
820;inner;100;1.10057;1.03339;1.15127
820;wait;100;4.14742e-05;2.4345e-05;0.000119179
820;boundary;100;0.0731592;0.0627542;0.100677
820;calc iter;100;1.25537;1.21876;1.32313
820;calc total;1;126.077;126.077;126.077
820;total;1;150.927;150.927;150.927
796;initialize;1;9.64368;9.64368;9.64368
796;async;100;0.0509694;0.0148287;0.225785
796;inner;100;1.1279;0.961149;1.16044
796;wait;100;5.37946e-05;2.5557e-05;8.8552e-05
796;boundary;100;0.0785965;0.0624258;0.136009
796;calc iter;100;1.25753;1.12811;1.39609
796;calc total;1;126.077;126.077;126.077
796;total;1;150.684;150.684;150.684
844;initialize;1;9.68049;9.68049;9.68049
844;async;100;0.0601126;0.0170831;0.210081
844;inner;100;1.12488;1.02403;1.16051
844;wait;100;4.68932e-05;2.2489e-05;8.4818e-05
844;boundary;100;0.0687482;0.0598758;0.106672
844;calc iter;100;1.25379;1.20125;1.31055
844;calc total;1;126.077;126.077;126.077
844;total;1;150.72;150.72;150.72
787;initialize;1;9.7645;9.7645;9.7645
787;async;100;0.0734719;0.0187959;0.270242
787;inner;100;1.12012;1.01885;1.15516
787;wait;100;3.49289e-05;2.0967e-05;0.000102051
787;boundary;100;0.0634526;0.0587742;0.095371
821;initialize;1;9.88914;9.88914;9.88914
821;async;100;0.0779971;0.0171251;0.210518
821;inner;100;1.09967;1.03147;1.15471
821;wait;100;5.32621e-05;2.4511e-05;0.000116125
821;boundary;100;0.0776042;0.0594963;0.0951056
821;calc iter;100;1.25532;1.21136;1.33042
821;calc total;1;126.077;126.077;126.077
821;total;1;150.924;150.924;150.924
797;initialize;1;9.64361;9.64361;9.64361
797;async;100;0.0486255;0.014324;0.179308
797;inner;100;1.13936;0.976933;1.16326
797;wait;100;5.57227e-05;2.2218e-05;8.4338e-05
797;boundary;100;0.0695774;0.0610989;0.146476
797;calc iter;100;1.25762;1.12627;1.3907
797;calc total;1;126.077;126.077;126.077
797;total;1;150.684;150.684;150.684
845;initialize;1;9.68151;9.68151;9.68151
845;async;100;0.0613294;0.0167776;0.206503
845;inner;100;1.12415;1.02376;1.23575
845;wait;100;4.37227e-05;2.3094e-05;8.6476e-05
845;boundary;100;0.0682724;0.0594124;0.124329
845;calc iter;100;1.25379;1.11554;1.42834
845;calc total;1;126.077;126.077;126.077
845;total;1;150.721;150.721;150.721
787;calc iter;100;1.25708;1.1524;1.38451
787;calc total;1;126.077;126.077;126.077
787;total;1;150.795;150.795;150.795
822;initialize;1;9.8885;9.8885;9.8885
822;async;100;0.0816726;0.0172434;0.212384
822;inner;100;1.09787;1.031;1.14844
822;wait;100;4.50795e-05;2.0843e-05;0.000126095
822;boundary;100;0.0757435;0.0619148;0.0975278
822;calc iter;100;1.25533;1.20987;1.32975
822;calc total;1;126.077;126.077;126.077
822;total;1;150.924;150.924;150.924
867;initialize;1;9.89443;9.89443;9.89443
867;async;100;0.0543129;0.0169481;0.138903
867;inner;100;1.12206;1.03378;1.16654
867;wait;100;4.41691e-05;1.7772e-05;7.8881e-05
867;boundary;100;0.0798767;0.0610096;0.127731
867;calc iter;100;1.2563;1.20774;1.32544
867;calc total;1;126.077;126.077;126.077
867;total;1;150.934;150.934;150.934
798;initialize;1;9.63382;9.63382;9.63382
798;async;100;0.0509641;0.0170947;0.144304
798;inner;100;1.14004;1.07156;1.1604
798;wait;100;4.97813e-05;2.2598e-05;8.708e-05
798;boundary;100;0.0665732;0.0609659;0.110067
798;calc iter;100;1.25763;1.20846;1.35846
798;calc total;1;126.077;126.077;126.077
798;total;1;150.674;150.674;150.674
846;initialize;1;9.68149;9.68149;9.68149
846;async;100;0.0564663;0.0169158;0.278743
846;inner;100;1.1271;1.02807;1.16241
846;wait;100;4.65192e-05;2.0037e-05;0.000106727
846;boundary;100;0.0701605;0.0598534;0.114535
846;calc iter;100;1.25377;1.12324;1.46961
846;calc total;1;126.077;126.077;126.077
846;total;1;150.721;150.721;150.721
788;initialize;1;9.76499;9.76499;9.76499
788;async;100;0.0638175;0.0175192;0.189079
788;inner;100;1.12199;1.04729;1.15989
788;wait;100;5.216e-05;2.8967e-05;8.2527e-05
788;boundary;100;0.0710945;0.0622178;0.0941798
788;calc iter;100;1.25696;1.21721;1.31757
788;calc total;1;126.077;126.077;126.077
788;total;1;150.795;150.795;150.795
823;initialize;1;9.89227;9.89227;9.89227
823;async;100;0.082631;0.0174497;0.210964
823;inner;100;1.10382;1.03677;1.15431
823;wait;100;4.13337e-05;2.3095e-05;9.1842e-05
823;boundary;100;0.0689295;0.0588649;0.09126
823;calc iter;100;1.25542;1.20438;1.32196
823;calc total;1;126.077;126.077;126.077
823;total;1;150.927;150.927;150.927
868;initialize;1;9.8945;9.8945;9.8945
868;async;100;0.0637339;0.0140295;0.178934
868;inner;100;1.1204;1.0526;1.15898
868;wait;100;5.83567e-05;3.4809e-05;8.1418e-05
868;boundary;100;0.0723387;0.0620552;0.107277
868;calc iter;100;1.25653;1.18062;1.3214
868;calc total;1;126.077;126.077;126.077
868;total;1;150.934;150.934;150.934
799;initialize;1;9.64362;9.64362;9.64362
799;async;100;0.0528693;0.0180133;0.298083
799;inner;100;1.14033;0.978169;1.15982
799;wait;100;4.17809e-05;1.902e-05;8.8365e-05
799;boundary;100;0.0644082;0.0606377;0.131228
799;calc iter;100;1.25765;1.15723;1.42808
799;calc total;1;126.077;126.077;126.077
799;total;1;150.684;150.684;150.684
847;initialize;1;9.67385;9.67385;9.67385
847;async;100;0.0591282;0.0169901;0.220975
847;inner;100;1.12629;1.03319;1.16013
847;wait;100;5.13992e-05;2.9717e-05;0.00012069
847;boundary;100;0.0683131;0.0594224;0.104431
847;calc iter;100;1.25378;1.19955;1.31362
847;calc total;1;126.077;126.077;126.077
847;total;1;150.713;150.713;150.713
789;initialize;1;9.7647;9.7647;9.7647
789;async;100;0.0657838;0.0196273;0.208377
789;inner;100;1.1225;1.04433;1.15844
789;wait;100;4.31006e-05;2.037e-05;9.0116e-05
789;boundary;100;0.0686815;0.0598533;0.122113
789;calc iter;100;1.25701;1.2098;1.32926
789;calc total;1;126.077;126.077;126.077
789;total;1;150.795;150.795;150.795
824;initialize;1;9.89229;9.89229;9.89229
824;async;100;0.0700906;0.0172255;0.170787
824;inner;100;1.09037;0.997415;1.1544
824;wait;100;5.47408e-05;2.4273e-05;0.000111265
824;boundary;100;0.0944856;0.0615028;0.129581
824;calc iter;100;1.25501;1.20958;1.32165
824;calc total;1;126.077;126.077;126.077
824;total;1;150.927;150.927;150.927
869;initialize;1;9.8945;9.8945;9.8945
869;async;100;0.0616201;0.0155791;0.173182
869;inner;100;1.12041;1.0615;1.15954
869;wait;100;6.01619e-05;3.6614e-05;8.8309e-05
869;boundary;100;0.0744516;0.0602676;0.105827
869;calc iter;100;1.25654;1.18481;1.31566
869;calc total;1;126.077;126.077;126.077
869;total;1;150.934;150.934;150.934
800;initialize;1;9.64012;9.64012;9.64012
800;async;100;0.0483022;0.0161374;0.163961
800;inner;100;1.14219;1.01871;1.16472
800;wait;100;3.97617e-05;2.3737e-05;9.7785e-05
800;boundary;100;0.0671843;0.0613724;0.133691
800;calc iter;100;1.25772;1.20611;1.37318
800;calc total;1;126.077;126.077;126.077
800;total;1;150.68;150.68;150.68
848;initialize;1;9.68149;9.68149;9.68149
848;async;100;0.0705747;0.0170327;0.159727
848;inner;100;1.12065;1.0562;1.16535
848;wait;100;3.0872e-05;1.8119e-05;9.8276e-05
848;boundary;100;0.0627842;0.0591202;0.0889126
848;calc iter;100;1.25404;1.22285;1.29881
848;calc total;1;126.077;126.077;126.077
848;total;1;150.721;150.721;150.721
790;initialize;1;9.76445;9.76445;9.76445
790;async;100;0.0620442;0.0139526;0.184225
790;inner;100;1.13029;1.05125;1.1652
790;wait;100;3.46789e-05;2.0231e-05;7.1375e-05
790;boundary;100;0.064705;0.0591513;0.0925109
790;calc iter;100;1.25707;1.21632;1.30933
790;calc total;1;126.077;126.077;126.077
790;total;1;150.795;150.795;150.795
825;initialize;1;9.89223;9.89223;9.89223
825;async;100;0.0707698;0.0118274;0.18429
825;inner;100;1.08557;0.981874;1.18175
825;wait;100;5.38537e-05;1.712e-05;9.1571e-05
825;boundary;100;0.0985256;0.0579741;0.144058
825;calc iter;100;1.25492;1.20764;1.35579
825;calc total;1;126.077;126.077;126.077
825;total;1;150.927;150.927;150.927
870;initialize;1;9.89447;9.89447;9.89447
870;async;100;0.0623624;0.016475;0.183479
870;inner;100;1.11672;1.05781;1.15535
870;wait;100;5.80438e-05;3.5099e-05;0.000105304
870;boundary;100;0.0773782;0.0604556;0.108692
870;calc iter;100;1.25652;1.18112;1.32695
870;calc total;1;126.077;126.077;126.077
870;total;1;150.934;150.934;150.934
801;initialize;1;9.64366;9.64366;9.64366
801;async;100;0.047389;0.0168485;0.156133
801;inner;100;1.14221;1.04506;1.16355
801;wait;100;4.48375e-05;2.3583e-05;0.000109976
801;boundary;100;0.0680399;0.0614143;0.110735
801;calc iter;100;1.25769;1.21152;1.36507
801;calc total;1;126.077;126.077;126.077
801;total;1;150.684;150.684;150.684
849;initialize;1;9.68151;9.68151;9.68151
849;async;100;0.070385;0.0168592;0.257324
849;inner;100;1.12033;1.02147;1.16274
849;wait;100;3.55723e-05;2.0788e-05;8.1734e-05
849;boundary;100;0.0632681;0.0589368;0.0940941
849;calc iter;100;1.25402;1.21783;1.36242
849;calc total;1;126.077;126.077;126.077
849;total;1;150.721;150.721;150.721
791;initialize;1;9.76841;9.76841;9.76841
791;async;100;0.0687517;0.0154071;0.198926
791;inner;100;1.12334;1.04692;1.15776
791;wait;100;4.43122e-05;2.5387e-05;8.7808e-05
791;boundary;100;0.0649092;0.0596051;0.106887
791;calc iter;100;1.25705;1.19491;1.31728
791;calc total;1;126.077;126.077;126.077
791;total;1;150.799;150.799;150.799
826;initialize;1;9.89188;9.89188;9.89188
826;async;100;0.0682206;0.0176149;0.180642
826;inner;100;1.09151;0.990769;1.15696
826;wait;100;5.10265e-05;2.3885e-05;7.9217e-05
826;boundary;100;0.0951553;0.0614085;0.130089
826;calc iter;100;1.25494;1.21304;1.32953
826;calc total;1;126.077;126.077;126.077
826;total;1;150.927;150.927;150.927
871;initialize;1;9.89446;9.89446;9.89446
871;async;100;0.0598217;0.0138342;0.167557
871;inner;100;1.13091;1.06986;1.16321
871;wait;100;4.23296e-05;2.3934e-05;8.9639e-05
871;boundary;100;0.0658057;0.0605061;0.0938919
871;calc iter;100;1.25658;1.19127;1.31631
871;calc total;1;126.077;126.077;126.077
871;total;1;150.934;150.934;150.934
802;initialize;1;9.64371;9.64371;9.64371
802;async;100;0.0467652;0.0150557;0.191711
802;inner;100;1.14193;0.983509;1.22858
802;wait;100;4.49689e-05;2.528e-05;7.2138e-05
802;boundary;100;0.0689317;0.0617042;0.106498
802;calc iter;100;1.25767;1.21474;1.368
802;calc total;1;126.077;126.077;126.077
802;total;1;150.684;150.684;150.684
850;initialize;1;9.68149;9.68149;9.68149
850;async;100;0.0694738;0.017054;0.185509
850;inner;100;1.1228;1.06201;1.16604
850;wait;100;3.43167e-05;2.3725e-05;7.1053e-05
850;boundary;100;0.0617371;0.0589792;0.08714
850;calc iter;100;1.25404;1.21263;1.32443
850;calc total;1;126.077;126.077;126.077
850;total;1;150.721;150.721;150.721
827;initialize;1;9.89228;9.89228;9.89228
827;async;100;0.0654267;0.0180395;0.169992
827;inner;100;1.0929;0.998005;1.15651
827;wait;100;5.34941e-05;2.6519e-05;8.076e-05
827;boundary;100;0.0965957;0.0614939;0.143501
827;calc iter;100;1.25497;1.21993;1.35905
827;calc total;1;126.077;126.077;126.077
827;total;1;150.927;150.927;150.927
803;initialize;1;9.64367;9.64367;9.64367
803;async;100;0.0458631;0.0140914;0.150297
803;inner;100;1.13797;1.0123;1.16496
803;wait;100;5.27446e-05;2.3744e-05;7.7787e-05
803;boundary;100;0.0737237;0.0614557;0.101913
803;calc iter;100;1.25761;1.21768;1.36019
803;calc total;1;126.077;126.077;126.077
803;total;1;150.684;150.684;150.684
851;initialize;1;9.67468;9.67468;9.67468
851;async;100;0.0695769;0.0170191;0.178466
851;inner;100;1.12257;1.05239;1.1656
851;wait;100;3.34471e-05;2.0709e-05;7.5071e-05
851;boundary;100;0.061867;0.0591409;0.0791451
851;calc iter;100;1.25405;1.2341;1.29707
851;calc total;1;126.077;126.077;126.077
851;total;1;150.714;150.714;150.714
828;initialize;1;9.89229;9.89229;9.89229
828;async;100;0.0621413;0.0177624;0.139955
828;inner;100;1.12116;1.07125;1.15487
828;wait;100;3.61807e-05;1.736e-05;0.000116271
828;boundary;100;0.0708158;0.0577415;0.108101
828;calc iter;100;1.25415;1.22791;1.33417
828;calc total;1;126.077;126.077;126.077
828;total;1;150.927;150.927;150.927
804;initialize;1;9.64363;9.64363;9.64363
804;async;100;0.0850056;0.0177587;0.220481
804;inner;100;1.11055;1.01867;1.15847
804;wait;100;3.83913e-05;1.9687e-05;8.7144e-05
804;boundary;100;0.0612565;0.0591845;0.0706928
804;calc iter;100;1.25685;1.22775;1.30128
804;calc total;1;126.077;126.077;126.077
804;total;1;150.683;150.683;150.683
852;initialize;1;9.6815;9.6815;9.6815
852;async;100;0.0474157;0.0171271;0.108102
852;inner;100;1.11246;1.06324;1.16581
852;wait;100;4.53795e-05;1.9375e-05;7.5069e-05
852;boundary;100;0.0947145;0.0614849;0.12961
852;calc iter;100;1.25463;1.22521;1.31786
852;calc total;1;126.077;126.077;126.077
852;total;1;150.721;150.721;150.721
829;initialize;1;9.89227;9.89227;9.89227
829;async;100;0.058954;0.0171412;0.135085
829;inner;100;1.12339;1.07814;1.15793
829;wait;100;3.75162e-05;1.6684e-05;7.6831e-05
829;boundary;100;0.0717606;0.0580552;0.110383
829;calc iter;100;1.25414;1.22946;1.31224
829;calc total;1;126.077;126.077;126.077
829;total;1;150.927;150.927;150.927
805;initialize;1;9.64118;9.64118;9.64118
805;async;100;0.0839048;0.0176205;0.235674
805;inner;100;1.11021;1.02076;1.15605
805;wait;100;3.85427e-05;1.7269e-05;7.7925e-05
805;boundary;100;0.0626088;0.0604452;0.089963
805;calc iter;100;1.25676;1.21899;1.31805
805;calc total;1;126.077;126.077;126.077
805;total;1;150.681;150.681;150.681
853;initialize;1;9.68149;9.68149;9.68149
853;async;100;0.0396662;0.0120196;0.115404
853;inner;100;1.12196;1.07507;1.17246
853;wait;100;4.61268e-05;2.0557e-05;7.3276e-05
830;initialize;1;9.88774;9.88774;9.88774
830;async;100;0.0623582;0.0179469;0.138745
806;initialize;1;9.63592;9.63592;9.63592
806;async;100;0.0842072;0.0177362;0.211628
806;inner;100;1.11098;1.01929;1.15974
806;wait;100;3.67213e-05;2.1325e-05;6.12e-05
806;boundary;100;0.0615725;0.0599895;0.0767111
806;calc iter;100;1.25679;1.22481;1.30798
806;calc total;1;126.077;126.077;126.077
806;total;1;150.676;150.676;150.676
853;boundary;100;0.0930145;0.0620043;0.126094
853;calc iter;100;1.25469;1.22742;1.3103
853;calc total;1;126.077;126.077;126.077
853;total;1;150.721;150.721;150.721
830;inner;100;1.119;1.07429;1.15435
830;wait;100;5.04465e-05;2.641e-05;7.9569e-05
830;boundary;100;0.0727078;0.0581874;0.118155
830;calc iter;100;1.25412;1.23147;1.30421
830;calc total;1;126.077;126.077;126.077
830;total;1;150.923;150.923;150.923
807;initialize;1;9.6352;9.6352;9.6352
807;async;100;0.0955591;0.0176806;0.233547
807;inner;100;1.10005;1.01024;1.15568
807;wait;100;2.59208e-05;1.6779e-05;9.7267e-05
807;boundary;100;0.0612543;0.0591742;0.0661893
807;calc iter;100;1.2569;1.2221;1.30779
807;calc total;1;126.077;126.077;126.077
854;initialize;1;9.68151;9.68151;9.68151
854;async;100;0.0468586;0.0144098;0.153053
854;inner;100;1.10815;1.06478;1.16462
854;wait;100;4.99525e-05;2.182e-05;7.8299e-05
854;boundary;100;0.0995945;0.0617398;0.128307
854;calc iter;100;1.25465;1.1961;1.32046
854;calc total;1;126.077;126.077;126.077
854;total;1;150.721;150.721;150.721
831;initialize;1;9.89228;9.89228;9.89228
831;async;100;0.0675308;0.0181103;0.146808
831;inner;100;1.11475;1.06495;1.15176
831;wait;100;4.86408e-05;2.4949e-05;9.5553e-05
831;boundary;100;0.0718037;0.0580432;0.112938
831;calc iter;100;1.25414;1.22691;1.31001
831;calc total;1;126.077;126.077;126.077
831;total;1;150.927;150.927;150.927
807;total;1;150.675;150.675;150.675
855;initialize;1;9.68147;9.68147;9.68147
855;async;100;0.0477831;0.0171433;0.0921919
855;inner;100;1.11349;1.06511;1.16263
855;wait;100;5.34607e-05;3.004e-05;8.6552e-05
855;boundary;100;0.0933423;0.0625635;0.127697
855;calc iter;100;1.25467;1.2296;1.30596
855;calc total;1;126.077;126.077;126.077
855;total;1;150.721;150.721;150.721
832;initialize;1;9.89227;9.89227;9.89227
832;async;100;0.0674357;0.0172946;0.130759
832;inner;100;1.12197;1.08112;1.1473
832;wait;100;4.16896e-05;2.0609e-05;0.000134615
832;boundary;100;0.0644463;0.0600587;0.083157
832;calc iter;100;1.25389;1.21346;1.33717
832;calc total;1;126.077;126.077;126.077
832;total;1;150.927;150.927;150.927
808;initialize;1;9.64362;9.64362;9.64362
808;async;100;0.0886626;0.0176957;0.233904
808;inner;100;1.10428;1.01394;1.14848
808;wait;100;4.44516e-05;2.4113e-05;0.000123526
808;boundary;100;0.0638199;0.0592516;0.0934727
808;calc iter;100;1.25681;1.20673;1.3077
808;calc total;1;126.077;126.077;126.077
808;total;1;150.683;150.683;150.683
856;initialize;1;9.68146;9.68146;9.68146
856;async;100;0.0666818;0.0158681;0.192986
856;inner;100;1.12419;1.04997;1.1611
856;wait;100;2.89856e-05;1.6693e-05;8.7676e-05
856;boundary;100;0.0640965;0.0604477;0.0809066
856;calc iter;100;1.255;1.2298;1.31197
856;calc total;1;126.077;126.077;126.077
856;total;1;150.721;150.721;150.721
833;initialize;1;9.89224;9.89224;9.89224
833;async;100;0.0721592;0.0173294;0.144683
833;inner;100;1.11684;1.07091;1.14616
833;wait;100;4.34518e-05;2.2304e-05;0.000111774
833;boundary;100;0.0647733;0.0600311;0.0785758
833;calc iter;100;1.25382;1.22631;1.30075
833;calc total;1;126.077;126.077;126.077
833;total;1;150.927;150.927;150.927
809;initialize;1;9.63658;9.63658;9.63658
809;async;100;0.084321;0.01726;0.222875
809;inner;100;1.10972;1.02027;1.15527
809;wait;100;3.92469e-05;2.4295e-05;9.2606e-05
809;boundary;100;0.0627387;0.058872;0.0793347
809;calc iter;100;1.25682;1.22737;1.30314
809;calc total;1;126.077;126.077;126.077
809;total;1;150.676;150.676;150.676
857;initialize;1;9.68151;9.68151;9.68151
857;async;100;0.0692591;0.0189086;0.214069
857;inner;100;1.11962;1.02314;1.16153
857;wait;100;3.34871e-05;1.8014e-05;7.8177e-05
857;boundary;100;0.0660257;0.0600631;0.127693
857;calc iter;100;1.25494;1.16537;1.36493
857;calc total;1;126.077;126.077;126.077
857;total;1;150.721;150.721;150.721
834;initialize;1;9.89229;9.89229;9.89229
834;async;100;0.0673053;0.0172691;0.134566
834;inner;100;1.12042;1.07816;1.14532
834;wait;100;4.27478e-05;2.1583e-05;9.241e-05
834;boundary;100;0.0661001;0.0605877;0.0834328
834;calc iter;100;1.25387;1.21255;1.30828
834;calc total;1;126.077;126.077;126.077
834;total;1;150.927;150.927;150.927
810;initialize;1;9.64364;9.64364;9.64364
810;async;100;0.0852273;0.0172728;0.227321
810;inner;100;1.10687;1.01825;1.15385
810;wait;100;3.97843e-05;1.7817e-05;7.9831e-05
810;boundary;100;0.0646414;0.0588552;0.0906041
810;calc iter;100;1.25678;1.23155;1.30901
810;calc total;1;126.077;126.077;126.077
810;total;1;150.683;150.683;150.683
858;initialize;1;9.68151;9.68151;9.68151
858;async;100;0.0652689;0.0151501;0.184628
858;inner;100;1.1256;1.06148;1.16212
858;wait;100;2.87559e-05;1.5259e-05;9.1513e-05
858;boundary;100;0.0640674;0.0602006;0.0841925
858;calc iter;100;1.25497;1.23022;1.31376
858;calc total;1;126.077;126.077;126.077
858;total;1;150.721;150.721;150.721
835;initialize;1;9.89225;9.89225;9.89225
835;async;100;0.0643476;0.0177216;0.152047
835;inner;100;1.12277;1.07968;1.14833
835;wait;100;4.6184e-05;2.4941e-05;0.000108755
835;boundary;100;0.0667323;0.0601391;0.102657
835;calc iter;100;1.25389;1.22793;1.33071
835;calc total;1;126.077;126.077;126.077
835;total;1;150.927;150.927;150.927
811;initialize;1;9.64363;9.64363;9.64363
811;async;100;0.0828578;0.0175634;0.220977
811;inner;100;1.10784;1.01727;1.15683
811;wait;100;4.36456e-05;2.0077e-05;9.3785e-05
811;boundary;100;0.0660435;0.0590588;0.0915914
811;calc iter;100;1.25678;1.22916;1.30244
811;calc total;1;126.077;126.077;126.077
811;total;1;150.683;150.683;150.683
859;initialize;1;9.68151;9.68151;9.68151
859;async;100;0.0674651;0.0179754;0.122826
859;inner;100;1.12313;1.09849;1.15654
859;wait;100;3.27801e-05;1.8121e-05;0.000121414
859;boundary;100;0.0643574;0.06084;0.0831345
859;calc iter;100;1.25499;1.23185;1.29367
859;calc total;1;126.077;126.077;126.077
859;total;1;150.721;150.721;150.721
836;initialize;1;9.89225;9.89225;9.89225
836;async;100;0.0606668;0.0171503;0.113622
836;inner;100;1.12223;1.05463;1.15402
836;wait;100;4.28968e-05;1.8803e-05;8.442e-05
836;boundary;100;0.070546;0.0602009;0.14682
836;calc iter;100;1.25348;1.22281;1.31389
836;calc total;1;126.077;126.077;126.077
836;total;1;150.927;150.927;150.927
812;initialize;1;9.64362;9.64362;9.64362
812;async;100;0.0623892;0.0176603;0.234505
812;inner;100;1.08254;0.937553;1.15731
812;wait;100;5.13326e-05;2.9368e-05;6.9658e-05
812;boundary;100;0.111347;0.0614427;0.136185
812;calc iter;100;1.25633;1.16747;1.33219
812;calc total;1;126.077;126.077;126.077
812;total;1;150.683;150.683;150.683
860;initialize;1;9.67861;9.67861;9.67861
860;async;100;0.0620327;0.0156926;0.125736
860;inner;100;1.12853;1.09424;1.16341
860;wait;100;4.19919e-05;2.094e-05;8.0504e-05
860;boundary;100;0.0645506;0.0598014;0.087328
860;calc iter;100;1.25516;1.23042;1.29017
860;calc total;1;126.077;126.077;126.077
860;total;1;150.718;150.718;150.718
837;initialize;1;9.88981;9.88981;9.88981
837;async;100;0.0610189;0.0147599;0.226613
837;inner;100;1.12391;1.05161;1.15554
837;wait;100;3.70938e-05;1.7867e-05;6.858e-05
837;boundary;100;0.0684578;0.0590116;0.123194
837;calc iter;100;1.25342;1.1902;1.34684
837;calc total;1;126.077;126.077;126.077
837;total;1;150.925;150.925;150.925
813;initialize;1;9.64363;9.64363;9.64363
813;async;100;0.0660891;0.017714;0.274849
813;inner;100;1.07417;0.906408;1.15334
813;wait;100;6.45683e-05;3.5219e-05;0.000116214
813;boundary;100;0.115938;0.0623635;0.145015
813;calc iter;100;1.25626;1.14065;1.34455
813;calc total;1;126.077;126.077;126.077
813;total;1;150.683;150.683;150.683
861;initialize;1;9.66988;9.66988;9.66988
861;async;100;0.0613749;0.0143368;0.128382
861;inner;100;1.12495;1.09089;1.16272
861;wait;100;3.84829e-05;1.7559e-05;7.3499e-05
861;boundary;100;0.0687878;0.0597796;0.088996
861;calc iter;100;1.25516;1.19427;1.29242
861;calc total;1;126.077;126.077;126.077
861;total;1;150.709;150.709;150.709
838;initialize;1;9.89227;9.89227;9.89227
838;async;100;0.0622151;0.0174061;0.266996
838;inner;100;1.12172;1.04053;1.15097
838;wait;100;4.52121e-05;2.2885e-05;0.000104313
838;boundary;100;0.0695044;0.0578566;0.117463
838;calc iter;100;1.25349;1.21015;1.36541
838;calc total;1;126.077;126.077;126.077
838;total;1;150.927;150.927;150.927
814;initialize;1;9.64364;9.64364;9.64364
814;async;100;0.0643034;0.0155833;0.24456
814;inner;100;1.0804;0.92118;1.15727
814;wait;100;5.6883e-05;2.6918e-05;8.1023e-05
814;boundary;100;0.11154;0.0618762;0.136699
814;calc iter;100;1.2563;1.16645;1.34286
814;calc total;1;126.077;126.077;126.077
814;total;1;150.683;150.683;150.683
862;initialize;1;9.68147;9.68147;9.68147
862;async;100;0.0607758;0.0158438;0.127483
862;inner;100;1.12616;1.09572;1.16136
862;wait;100;4.0018e-05;1.8717e-05;9.8297e-05
862;boundary;100;0.0681795;0.0599201;0.0880388
862;calc iter;100;1.25515;1.21786;1.28881
862;calc total;1;126.077;126.077;126.077
862;total;1;150.721;150.721;150.721
839;initialize;1;9.88645;9.88645;9.88645
839;async;100;0.0624632;0.0175532;0.129438
839;inner;100;1.1221;1.05952;1.15264
839;wait;100;4.10379e-05;1.8376e-05;8.2409e-05
839;boundary;100;0.0689225;0.0605007;0.116517
839;calc iter;100;1.25352;1.23095;1.32757
839;calc total;1;126.077;126.077;126.077
839;total;1;150.921;150.921;150.921
815;initialize;1;9.64361;9.64361;9.64361
815;async;100;0.0660729;0.0175734;0.244354
815;inner;100;1.08852;0.935775;1.15894
815;wait;100;5.23012e-05;2.5756e-05;6.835e-05
815;boundary;100;0.101741;0.0620498;0.12916
815;calc iter;100;1.25639;1.15756;1.33472
815;calc total;1;126.077;126.077;126.077
815;total;1;150.683;150.683;150.683
863;initialize;1;9.68147;9.68147;9.68147
863;async;100;0.0641788;0.0172342;0.128466
863;inner;100;1.12764;1.09331;1.16443
863;wait;100;3.21634e-05;1.9525e-05;5.8441e-05
863;boundary;100;0.0633374;0.0598934;0.0807202
863;calc iter;100;1.25519;1.23128;1.29529
863;calc total;1;126.077;126.077;126.077
863;total;1;150.721;150.721;150.721
872;initialize;1;9.89446;9.89446;9.89446
872;async;100;0.068029;0.0165788;0.177488
872;inner;100;1.12703;1.05476;1.21196
872;wait;100;2.68464e-05;1.7421e-05;4.5584e-05
872;boundary;100;0.0616434;0.0579631;0.0939351
872;calc iter;100;1.25673;1.18554;1.3905
872;calc total;1;126.077;126.077;126.077
872;total;1;150.934;150.934;150.934
873;initialize;1;9.89439;9.89439;9.89439
873;async;100;0.0738329;0.0166396;0.212472
873;inner;100;1.11804;1.02602;1.16014
873;wait;100;4.65335e-05;2.7746e-05;7.7534e-05
873;boundary;100;0.0647663;0.0584319;0.0839154
873;calc iter;100;1.25668;1.20748;1.3032
873;calc total;1;126.077;126.077;126.077
873;total;1;150.934;150.934;150.934
874;initialize;1;9.89449;9.89449;9.89449
874;async;100;0.0714511;0.0153857;0.258991
874;inner;100;1.12229;1.02991;1.16447
874;wait;100;3.56583e-05;2.0932e-05;6.7464e-05
874;boundary;100;0.0629479;0.0581581;0.123089
874;calc iter;100;1.25672;1.1296;1.41864
874;calc total;1;126.077;126.077;126.077
874;total;1;150.934;150.934;150.934
875;initialize;1;9.89446;9.89446;9.89446
875;async;100;0.0754291;0.0169141;0.213153
875;inner;100;1.11951;1.03589;1.15808
875;wait;100;3.6622e-05;2.1672e-05;0.000106242
875;boundary;100;0.0617497;0.0581139;0.0797511
875;calc iter;100;1.25673;1.20016;1.35362
875;calc total;1;126.077;126.077;126.077
875;total;1;150.934;150.934;150.934
960;initialize;1;9.46899;9.46899;9.46899
960;async;100;0.0533033;0.012523;0.123491
960;inner;100;1.12053;1.04822;1.16355
960;wait;100;4.90674e-05;2.2176e-05;9.0973e-05
960;boundary;100;0.0829278;0.0614745;0.131206
960;calc iter;100;1.25681;1.21329;1.30786
960;calc total;1;126.077;126.077;126.077
960;total;1;150.508;150.508;150.508
912;initialize;1;9.33551;9.33551;9.33551
912;async;100;0.0832382;0.0160368;0.19269
912;inner;100;1.11137;1.03613;1.16704
912;wait;100;2.82383e-05;1.6033e-05;4.8893e-05
912;boundary;100;0.0616557;0.0588843;0.065839
912;calc iter;100;1.25629;1.21922;1.29102
912;calc total;1;126.077;126.077;126.077
912;total;1;150.367;150.367;150.367
876;initialize;1;9.8945;9.8945;9.8945
876;async;100;0.0572366;0.0157109;0.20414
876;inner;100;1.11227;0.974909;1.15737
876;wait;100;6.14481e-05;2.4226e-05;9.0037e-05
876;boundary;100;0.0875501;0.0611387;0.13047
876;calc iter;100;1.25711;1.14795;1.35105
876;calc total;1;126.077;126.077;126.077
876;total;1;150.934;150.934;150.934
888;initialize;1;9.64058;9.64058;9.64058
888;async;100;0.0612987;0.0225237;0.234134
888;inner;100;1.13365;1.02535;1.15316
888;wait;100;3.70911e-05;2.0283e-05;9.6506e-05
888;boundary;100;0.0629444;0.060573;0.085059
888;calc iter;100;1.25793;1.18302;1.36168
888;calc total;1;126.077;126.077;126.077
888;total;1;150.672;150.672;150.672
936;initialize;1;9.38018;9.38018;9.38018
936;async;100;0.0421575;0.016362;0.105788
936;inner;100;1.1341;1.0456;1.16949
936;wait;100;5.22891e-05;2.4333e-05;8.7612e-05
936;boundary;100;0.0777826;0.0616881;0.126507
936;calc iter;100;1.25409;1.21931;1.29511
936;calc total;1;126.077;126.077;126.077
936;total;1;150.417;150.417;150.417
961;initialize;1;9.46898;9.46898;9.46898
961;async;100;0.0495729;0.0182491;0.144072
961;inner;100;1.12207;1.04796;1.16963
961;wait;100;5.01626e-05;2.3288e-05;7.2755e-05
961;boundary;100;0.085098;0.0615904;0.127028
961;calc iter;100;1.25679;1.22128;1.32003
961;calc total;1;126.077;126.077;126.077
961;total;1;150.508;150.508;150.508
913;initialize;1;9.32415;9.32415;9.32415
913;async;100;0.0883051;0.0182869;0.198927
913;inner;100;1.10656;1.03028;1.16323
913;wait;100;2.63967e-05;1.7736e-05;9.4525e-05
913;boundary;100;0.0613327;0.0586768;0.0665595
913;calc iter;100;1.25623;1.23581;1.29167
913;calc total;1;126.077;126.077;126.077
913;total;1;150.356;150.356;150.356
877;initialize;1;9.89448;9.89448;9.89448
877;async;100;0.0631592;0.0167765;0.22949
877;inner;100;1.10792;0.941824;1.15006
877;wait;100;4.71476e-05;1.8889e-05;0.000137355
877;boundary;100;0.0859963;0.0612986;0.141382
877;calc iter;100;1.25712;1.10224;1.3706
877;calc total;1;126.077;126.077;126.077
877;total;1;150.934;150.934;150.934
889;initialize;1;9.65814;9.65814;9.65814
889;async;100;0.059226;0.0198419;0.163223
889;inner;100;1.13593;1.05517;1.20643
889;wait;100;2.94131e-05;1.9402e-05;6.9441e-05
889;boundary;100;0.0627879;0.0581813;0.0853799
889;calc iter;100;1.25798;1.16044;1.35865
889;calc total;1;126.077;126.077;126.077
889;total;1;150.689;150.689;150.689
937;initialize;1;9.38023;9.38023;9.38023
937;async;100;0.0457716;0.0178822;0.11521
937;inner;100;1.12603;1.05782;1.1663
937;wait;100;5.41642e-05;1.9643e-05;8.4589e-05
937;boundary;100;0.0822194;0.0615177;0.125877
937;calc iter;100;1.25408;1.22422;1.29803
937;calc total;1;126.077;126.077;126.077
937;total;1;150.417;150.417;150.417
962;initialize;1;9.46897;9.46897;9.46897
962;async;100;0.0520166;0.0139569;0.236137
962;inner;100;1.11619;1.0422;1.16803
962;wait;100;6.18621e-05;2.6654e-05;0.000106952
962;boundary;100;0.0884955;0.0614975;0.141944
962;calc iter;100;1.25677;1.19815;1.37888
962;calc total;1;126.077;126.077;126.077
962;total;1;150.508;150.508;150.508
914;initialize;1;9.33548;9.33548;9.33548
914;async;100;0.0830717;0.0173751;0.1969
914;inner;100;1.11035;1.03352;1.16473
914;wait;100;3.66768e-05;2.2621e-05;7.6388e-05
914;boundary;100;0.062752;0.058806;0.0761368
914;calc iter;100;1.25621;1.23338;1.29085
914;calc total;1;126.077;126.077;126.077
914;total;1;150.367;150.367;150.367
878;initialize;1;9.89447;9.89447;9.89447
878;async;100;0.0609808;0.016037;0.231502
878;inner;100;1.10581;0.956474;1.15418
878;wait;100;4.74596e-05;2.1537e-05;0.000107931
878;boundary;100;0.0902225;0.0613;0.143818
878;calc iter;100;1.25707;1.15445;1.38329
878;calc total;1;126.077;126.077;126.077
878;total;1;150.934;150.934;150.934
890;initialize;1;9.65059;9.65059;9.65059
890;async;100;0.0648875;0.0227316;0.248542
890;inner;100;1.12984;0.992837;1.14978
890;wait;100;2.96048e-05;1.8467e-05;9.0057e-05
890;boundary;100;0.0632095;0.0583273;0.105925
890;calc iter;100;1.25797;1.14628;1.36066
890;calc total;1;126.077;126.077;126.077
890;total;1;150.682;150.682;150.682
938;initialize;1;9.38019;9.38019;9.38019
938;async;100;0.0437912;0.0167789;0.144142
938;inner;100;1.12782;1.04583;1.16891
938;wait;100;6.17201e-05;3.0713e-05;8.6685e-05
938;boundary;100;0.0823593;0.0625599;0.129819
938;calc iter;100;1.25403;1.23282;1.30867
938;calc total;1;126.077;126.077;126.077
938;total;1;150.417;150.417;150.417
963;initialize;1;9.46897;9.46897;9.46897
963;async;100;0.0489083;0.0149666;0.175542
963;inner;100;1.12113;1.04843;1.16951
963;wait;100;5.12631e-05;2.2005e-05;7.9314e-05
963;boundary;100;0.0866775;0.0618111;0.128066
963;calc iter;100;1.25676;1.21337;1.32832
963;calc total;1;126.077;126.077;126.077
963;total;1;150.508;150.508;150.508
915;initialize;1;9.33556;9.33556;9.33556
915;async;100;0.0812024;0.0153139;0.191111
915;inner;100;1.11193;1.03635;1.16593
915;wait;100;3.35142e-05;1.981e-05;7.7919e-05
915;boundary;100;0.0630642;0.0590026;0.0847417
915;calc iter;100;1.25623;1.21697;1.30004
915;calc total;1;126.077;126.077;126.077
915;total;1;150.367;150.367;150.367
879;initialize;1;9.89447;9.89447;9.89447
879;async;100;0.0622012;0.0136946;0.213892
879;inner;100;1.10963;0.963879;1.15244
879;wait;100;4.89975e-05;2.162e-05;0.000118883
879;boundary;100;0.0852301;0.0619728;0.130374
879;calc iter;100;1.25711;1.13187;1.36024
879;calc total;1;126.077;126.077;126.077
879;total;1;150.934;150.934;150.934
891;initialize;1;9.64475;9.64475;9.64475
891;async;100;0.0574438;0.0228365;0.157356
891;inner;100;1.13627;1.05015;1.15328
891;wait;100;3.93894e-05;2.4242e-05;8.209e-05
891;boundary;100;0.0642107;0.0589729;0.0981123
891;calc iter;100;1.25797;1.19326;1.35789
891;calc total;1;126.077;126.077;126.077
891;total;1;150.676;150.676;150.676
939;initialize;1;9.38022;9.38022;9.38022
939;async;100;0.0466581;0.0179428;0.227013
939;inner;100;1.12282;1.00954;1.16142
939;wait;100;6.11074e-05;2.0255e-05;9.6046e-05
939;boundary;100;0.0845012;0.0621788;0.129118
939;calc iter;100;1.25404;1.196;1.38974
939;calc total;1;126.077;126.077;126.077
939;total;1;150.417;150.417;150.417
916;initialize;1;9.33553;9.33553;9.33553
916;async;100;0.0722609;0.0179003;0.17927
916;inner;100;1.11203;1.05566;1.15844
916;wait;100;4.02214e-05;2.7958e-05;0.000117914
916;boundary;100;0.0716519;0.0626252;0.0878932
916;calc iter;100;1.25598;1.22679;1.31707
916;calc total;1;126.077;126.077;126.077
916;total;1;150.367;150.367;150.367
880;initialize;1;9.89453;9.89453;9.89453
880;async;100;0.0763606;0.0192141;0.197222
880;inner;100;1.1183;1.03137;1.14788
880;wait;100;3.66465e-05;1.8645e-05;8.7297e-05
880;boundary;100;0.0626778;0.0585674;0.076467
880;calc iter;100;1.25737;1.18313;1.3096
880;calc total;1;126.077;126.077;126.077
880;total;1;150.934;150.934;150.934
892;initialize;1;9.63972;9.63972;9.63972
892;async;100;0.0581966;0.0224684;0.201629
892;inner;100;1.12573;0.996536;1.14805
892;wait;100;5.03803e-05;1.985e-05;0.000122083
892;boundary;100;0.0738361;0.0608034;0.135218
892;calc iter;100;1.25781;1.17688;1.35815
892;calc total;1;126.077;126.077;126.077
892;total;1;150.671;150.671;150.671
940;initialize;1;9.3802;9.3802;9.3802
940;async;100;0.0545942;0.0146195;0.239558
940;inner;100;1.13171;1.04409;1.16155
940;wait;100;4.16128e-05;1.9506e-05;7.8176e-05
940;boundary;100;0.0680325;0.0600387;0.0950581
940;calc iter;100;1.25438;1.20032;1.37827
940;calc total;1;126.077;126.077;126.077
940;total;1;150.417;150.417;150.417
917;initialize;1;9.33554;9.33554;9.33554
917;async;100;0.0706282;0.0134735;0.182217
917;inner;100;1.1081;1.05171;1.17842
917;wait;100;4.22942e-05;1.9195e-05;0.000102669
917;boundary;100;0.0771581;0.0643114;0.102921
917;calc iter;100;1.25593;1.20906;1.32587
917;calc total;1;126.077;126.077;126.077
917;total;1;150.367;150.367;150.367
881;initialize;1;9.89445;9.89445;9.89445
881;async;100;0.0774528;0.0193113;0.210011
881;inner;100;1.11609;1.02822;1.14775
881;wait;100;3.43212e-05;1.8241e-05;0.000100321
881;boundary;100;0.0638047;0.0583485;0.0876838
881;calc iter;100;1.25738;1.17364;1.32604
881;calc total;1;126.077;126.077;126.077
881;total;1;150.934;150.934;150.934
893;initialize;1;9.66094;9.66094;9.66094
893;async;100;0.0631573;0.0204348;0.198883
893;inner;100;1.12835;1.03993;1.14461
893;wait;100;5.99651e-05;2.8558e-05;0.000121022
893;boundary;100;0.0662833;0.0609129;0.116698
893;calc iter;100;1.25785;1.20075;1.38839
893;calc total;1;126.077;126.077;126.077
893;total;1;150.692;150.692;150.692
941;initialize;1;9.38022;9.38022;9.38022
941;async;100;0.0561879;0.0154495;0.251201
941;inner;100;1.12794;1.07118;1.15416
941;wait;100;5.3917e-05;2.0616e-05;0.000100704
941;boundary;100;0.0701734;0.06051;0.0897825
941;calc iter;100;1.25436;1.1651;1.43253
941;calc total;1;126.077;126.077;126.077
941;total;1;150.417;150.417;150.417
918;initialize;1;9.3278;9.3278;9.3278
918;async;100;0.0706574;0.0159865;0.191497
918;inner;100;1.11132;1.05;1.15939
918;wait;100;4.68954e-05;1.9267e-05;8.3819e-05
918;boundary;100;0.0739317;0.0619505;0.118702
918;calc iter;100;1.25596;1.20601;1.33332
918;calc total;1;126.077;126.077;126.077
918;total;1;150.36;150.36;150.36
882;initialize;1;9.89444;9.89444;9.89444
882;async;100;0.0772213;0.0194691;0.244393
882;inner;100;1.11621;1.02695;1.14683
882;wait;100;3.32867e-05;1.7256e-05;0.000124838
882;boundary;100;0.0639057;0.058324;0.134873
882;calc iter;100;1.25737;1.14883;1.42122
882;calc total;1;126.077;126.077;126.077
882;total;1;150.934;150.934;150.934
894;initialize;1;9.66092;9.66092;9.66092
894;async;100;0.0583825;0.0170931;0.260552
894;inner;100;1.13478;1.01985;1.16746
894;wait;100;4.78664e-05;2.1614e-05;7.9113e-05
894;boundary;100;0.064691;0.0604732;0.116137
894;calc iter;100;1.2579;1.15315;1.36393
894;calc total;1;126.077;126.077;126.077
894;total;1;150.692;150.692;150.692
942;initialize;1;9.38019;9.38019;9.38019
942;async;100;0.0548849;0.0165109;0.12976
942;inner;100;1.12996;1.00398;1.27802
942;wait;100;4.79977e-05;2.2518e-05;0.00011195
942;boundary;100;0.0694594;0.0603012;0.123913
942;calc iter;100;1.25435;1.09679;1.46663
942;calc total;1;126.077;126.077;126.077
942;total;1;150.417;150.417;150.417
964;initialize;1;9.46898;9.46898;9.46898
964;async;100;0.0630329;0.0135467;0.175002
964;inner;100;1.12341;1.07399;1.16022
964;wait;100;4.43356e-05;2.2989e-05;0.000102619
964;boundary;100;0.0704909;0.0617931;0.106671
964;calc iter;100;1.25698;1.19609;1.33061
964;calc total;1;126.077;126.077;126.077
964;total;1;150.508;150.508;150.508
919;initialize;1;9.33552;9.33552;9.33552
919;async;100;0.076983;0.0181505;0.182472
919;inner;100;1.11108;1.05734;1.1584
919;wait;100;3.21262e-05;1.916e-05;7.814e-05
919;boundary;100;0.0679501;0.0620013;0.0831821
919;calc iter;100;1.25605;1.21894;1.31283
919;calc total;1;126.077;126.077;126.077
919;total;1;150.367;150.367;150.367
883;initialize;1;9.89443;9.89443;9.89443
883;async;100;0.069532;0.0142575;0.204521
883;inner;100;1.12525;1.04103;1.1582
883;wait;100;2.94701e-05;1.784e-05;6.1482e-05
883;boundary;100;0.0626204;0.0589412;0.0899646
883;calc iter;100;1.25743;1.17805;1.3401
883;calc total;1;126.077;126.077;126.077
883;total;1;150.934;150.934;150.934
895;initialize;1;9.64664;9.64664;9.64664
895;async;100;0.0615645;0.0214381;0.35882
895;inner;100;1.13332;0.948064;1.15092
895;wait;100;4.2624e-05;2.1985e-05;8.7655e-05
895;boundary;100;0.0629981;0.0591163;0.0898838
895;calc iter;100;1.25792;1.19332;1.39474
895;calc total;1;126.077;126.077;126.077
895;total;1;150.678;150.678;150.678
943;initialize;1;9.38022;9.38022;9.38022
943;async;100;0.0562157;0.0178105;0.235391
943;inner;100;1.13066;1.01265;1.16027
943;wait;100;4.12885e-05;2.0869e-05;0.000106219
943;boundary;100;0.0674374;0.061423;0.108664
943;calc iter;100;1.25436;1.21831;1.30974
943;calc total;1;126.077;126.077;126.077
943;total;1;150.417;150.417;150.417
965;initialize;1;9.46903;9.46903;9.46903
965;async;100;0.0652611;0.0136015;0.164157
965;inner;100;1.1241;1.07861;1.15837
965;wait;100;3.93266e-05;2.1377e-05;0.000103316
965;boundary;100;0.0676345;0.0613182;0.112184
965;calc iter;100;1.25704;1.20582;1.31711
965;calc total;1;126.077;126.077;126.077
965;total;1;150.508;150.508;150.508
920;initialize;1;9.32362;9.32362;9.32362
920;async;100;0.0577247;0.0167358;0.139236
920;inner;100;1.10326;1.02827;1.16651
920;wait;100;5.45015e-05;2.531e-05;8.1651e-05
920;boundary;100;0.0946433;0.0621526;0.125861
920;calc iter;100;1.25568;1.22437;1.30139
920;calc total;1;126.077;126.077;126.077
920;total;1;150.356;150.356;150.356
884;initialize;1;9.89445;9.89445;9.89445
884;async;100;0.0672455;0.016656;0.184149
884;inner;100;1.1225;1.0406;1.15465
884;wait;100;5.26123e-05;3.643e-05;7.9938e-05
884;boundary;100;0.0674823;0.0599273;0.0987295
884;calc iter;100;1.25729;1.1939;1.30842
884;calc total;1;126.077;126.077;126.077
884;total;1;150.934;150.934;150.934
896;initialize;1;9.64213;9.64213;9.64213
896;async;100;0.0604027;0.0203222;0.225174
896;inner;100;1.13388;1.01354;1.16048
896;wait;100;2.7919e-05;1.7798e-05;7.4283e-05
896;boundary;100;0.0636437;0.0596712;0.133877
896;calc iter;100;1.25795;1.14962;1.36893
896;calc total;1;126.077;126.077;126.077
896;total;1;150.673;150.673;150.673
944;initialize;1;9.3802;9.3802;9.3802
944;async;100;0.0594486;0.0164814;0.123018
944;inner;100;1.13268;1.05391;1.1677
944;wait;100;2.98986e-05;2.1865e-05;7.2017e-05
944;boundary;100;0.0624368;0.0590248;0.089914
944;calc iter;100;1.25459;1.2293;1.30146
944;calc total;1;126.077;126.077;126.077
944;total;1;150.417;150.417;150.417
966;initialize;1;9.46896;9.46896;9.46896
966;async;100;0.0623974;0.0175763;0.190295
966;inner;100;1.12313;1.07414;1.16517
966;wait;100;4.6694e-05;2.1948e-05;0.00010744
966;boundary;100;0.0714005;0.0614814;0.0996741
966;calc iter;100;1.25698;1.19321;1.3455
966;calc total;1;126.077;126.077;126.077
966;total;1;150.508;150.508;150.508
921;initialize;1;9.32743;9.32743;9.32743
921;async;100;0.0631061;0.0147955;0.148494
921;inner;100;1.09273;1.01543;1.19191
921;wait;100;5.35739e-05;1.7595e-05;0.000105859
921;boundary;100;0.0996714;0.062099;0.127726
921;calc iter;100;1.25556;1.21297;1.32186
921;calc total;1;126.077;126.077;126.077
921;total;1;150.359;150.359;150.359
885;initialize;1;9.89451;9.89451;9.89451
885;async;100;0.0699213;0.0168138;0.209759
885;inner;100;1.12253;1.03817;1.15476
885;wait;100;4.15114e-05;2.1586e-05;8.0754e-05
885;boundary;100;0.0648375;0.0595993;0.0899985
885;calc iter;100;1.25733;1.18653;1.30801
885;calc total;1;126.077;126.077;126.077
885;total;1;150.934;150.934;150.934
897;initialize;1;9.65578;9.65578;9.65578
897;async;100;0.0580668;0.0198965;0.15729
897;inner;100;1.13566;1.05136;1.15398
897;wait;100;4.25301e-05;1.9857e-05;7.5449e-05
897;boundary;100;0.064154;0.0604787;0.121359
897;calc iter;100;1.25793;1.20129;1.35834
897;calc total;1;126.077;126.077;126.077
897;total;1;150.687;150.687;150.687
945;initialize;1;9.38026;9.38026;9.38026
945;async;100;0.0598089;0.0156903;0.154472
945;inner;100;1.13205;1.05251;1.16218
945;wait;100;3.07846e-05;1.7472e-05;7.3658e-05
945;boundary;100;0.0626943;0.0590358;0.086387
945;calc iter;100;1.25459;1.22671;1.32196
945;calc total;1;126.077;126.077;126.077
945;total;1;150.417;150.417;150.417
967;initialize;1;9.469;9.469;9.469
967;async;100;0.0629661;0.0135007;0.175395
967;inner;100;1.12597;1.07638;1.20845
967;wait;100;5.01528e-05;2.8974e-05;8.2864e-05
967;boundary;100;0.0680246;0.0616892;0.097771
967;calc iter;100;1.25702;1.18814;1.33985
967;calc total;1;126.077;126.077;126.077
967;total;1;150.508;150.508;150.508
922;initialize;1;9.33081;9.33081;9.33081
922;async;100;0.0547462;0.016431;0.138322
922;inner;100;1.10217;1.02691;1.16532
922;wait;100;5.04477e-05;2.4872e-05;8.3246e-05
922;boundary;100;0.0986483;0.0624919;0.132566
922;calc iter;100;1.25562;1.21976;1.30654
922;calc total;1;126.077;126.077;126.077
922;total;1;150.363;150.363;150.363
886;initialize;1;9.89449;9.89449;9.89449
886;async;100;0.0713716;0.0150293;0.199059
886;inner;100;1.12255;1.03539;1.15253
886;wait;100;3.53129e-05;1.7821e-05;7.7272e-05
886;boundary;100;0.0633922;0.059397;0.0965109
886;calc iter;100;1.25735;1.18011;1.32499
886;calc total;1;126.077;126.077;126.077
886;total;1;150.934;150.934;150.934
898;initialize;1;9.66093;9.66093;9.66093
898;async;100;0.05875;0.0225868;0.161399
898;inner;100;1.13336;1.04328;1.15445
898;wait;100;4.52252e-05;2.2579e-05;7.8985e-05
898;boundary;100;0.0657214;0.0607414;0.108461
898;calc iter;100;1.25788;1.19253;1.36179
898;calc total;1;126.077;126.077;126.077
898;total;1;150.692;150.692;150.692
946;initialize;1;9.38021;9.38021;9.38021
946;async;100;0.0589338;0.0147886;0.253083
946;inner;100;1.13296;1.05118;1.16971
946;wait;100;3.0117e-05;1.7919e-05;6.6722e-05
946;boundary;100;0.0626563;0.0593787;0.0814739
946;calc iter;100;1.25458;1.20793;1.38583
946;calc total;1;126.077;126.077;126.077
946;total;1;150.417;150.417;150.417
923;initialize;1;9.32673;9.32673;9.32673
923;async;100;0.0587392;0.0172764;0.141844
923;inner;100;1.09553;1.02551;1.16121
923;wait;100;5.82055e-05;3.152e-05;8.5787e-05
923;boundary;100;0.101264;0.0628051;0.126759
923;calc iter;100;1.25559;1.22449;1.30094
923;calc total;1;126.077;126.077;126.077
923;total;1;150.359;150.359;150.359
887;initialize;1;9.89447;9.89447;9.89447
887;async;100;0.0735065;0.0189423;0.271288
887;inner;100;1.12139;0.998601;1.15369
887;wait;100;3.16699e-05;1.7857e-05;8.6445e-05
887;boundary;100;0.0624416;0.059063;0.0893873
887;calc iter;100;1.25737;1.18869;1.33598
887;calc total;1;126.077;126.077;126.077
887;total;1;150.934;150.934;150.934
899;initialize;1;9.66089;9.66089;9.66089
899;async;100;0.0580369;0.0162632;0.155011
899;inner;100;1.12978;1.01436;1.15246
899;wait;100;6.42442e-05;2.8492e-05;0.000102351
899;boundary;100;0.0699784;0.0610386;0.131641
899;calc iter;100;1.25786;1.16234;1.35421
899;calc total;1;126.077;126.077;126.077
899;total;1;150.692;150.692;150.692
947;initialize;1;9.38018;9.38018;9.38018
947;async;100;0.0589835;0.015711;0.115143
947;inner;100;1.13316;1.09324;1.18977
947;wait;100;3.02574e-05;1.8844e-05;9.0507e-05
947;boundary;100;0.0624092;0.0591645;0.0714837
947;calc iter;100;1.25459;1.18508;1.36685
947;calc total;1;126.077;126.077;126.077
947;total;1;150.417;150.417;150.417
924;initialize;1;9.32574;9.32574;9.32574
924;async;100;0.0629797;0.0173706;0.13946
924;inner;100;1.12661;1.07693;1.15992
924;wait;100;4.54466e-05;2.5267e-05;9.7279e-05
924;boundary;100;0.0652772;0.0591197;0.094103
924;calc iter;100;1.25492;1.23227;1.30116
924;calc total;1;126.077;126.077;126.077
924;total;1;150.358;150.358;150.358
900;initialize;1;9.63679;9.63679;9.63679
900;async;100;0.0669821;0.0192852;0.198798
900;inner;100;1.12745;1.04586;1.16937
900;wait;100;4.01971e-05;2.6072e-05;6.5092e-05
900;boundary;100;0.0627693;0.0601179;0.0956827
900;calc iter;100;1.25724;1.22538;1.30672
900;calc total;1;126.077;126.077;126.077
900;total;1;150.668;150.668;150.668
948;initialize;1;9.38016;9.38016;9.38016
948;async;100;0.0555449;0.0170615;0.117627
948;inner;100;1.11079;1.05616;1.15841
948;wait;100;6.08108e-05;2.8577e-05;8.555e-05
948;boundary;100;0.0887713;0.0612878;0.122954
948;calc iter;100;1.25517;1.2189;1.31564
948;calc total;1;126.077;126.077;126.077
948;total;1;150.417;150.417;150.417
925;initialize;1;9.33397;9.33397;9.33397
925;async;100;0.0611563;0.0180692;0.143814
925;inner;100;1.12582;1.07872;1.15753
925;wait;100;4.60866e-05;2.6628e-05;9.6543e-05
925;boundary;100;0.0678537;0.059448;0.0987819
925;calc iter;100;1.25488;1.23005;1.3125
925;calc total;1;126.077;126.077;126.077
925;total;1;150.366;150.366;150.366
901;initialize;1;9.64164;9.64164;9.64164
901;async;100;0.06688;0.0190196;0.213631
901;inner;100;1.12696;1.04866;1.16864
901;wait;100;4.38721e-05;2.3371e-05;7.8269e-05
901;boundary;100;0.0633078;0.0613618;0.0813595
901;calc iter;100;1.25719;1.23134;1.32388
901;calc total;1;126.077;126.077;126.077
901;total;1;150.673;150.673;150.673
949;initialize;1;9.38022;9.38022;9.38022
949;async;100;0.0589983;0.0171632;0.13834
949;inner;100;1.10341;1.04965;1.15336
949;wait;100;4.75631e-05;1.7769e-05;8.0477e-05
949;boundary;100;0.0926558;0.0608238;0.126129
949;calc iter;100;1.25512;1.21766;1.31343
949;calc total;1;126.077;126.077;126.077
949;total;1;150.417;150.417;150.417
926;initialize;1;9.33555;9.33555;9.33555
926;async;100;0.0600724;0.0182502;0.136573
926;inner;100;1.12725;1.07941;1.16249
926;wait;100;3.45048e-05;1.6882e-05;9.4366e-05
926;boundary;100;0.0675487;0.0593619;0.0917713
926;calc iter;100;1.25491;1.23218;1.29651
926;calc total;1;126.077;126.077;126.077
926;total;1;150.367;150.367;150.367
902;initialize;1;9.65236;9.65236;9.65236
902;async;100;0.0673439;0.0191796;0.198802
902;inner;100;1.1265;1.02686;1.16857
902;wait;100;3.21667e-05;1.8272e-05;6.0956e-05
902;boundary;100;0.0633467;0.0602011;0.104501
902;calc iter;100;1.25723;1.18768;1.3302
902;calc total;1;126.077;126.077;126.077
902;total;1;150.684;150.684;150.684
950;initialize;1;9.38024;9.38024;9.38024
950;async;100;0.0584715;0.0129708;0.154034
950;inner;100;1.10445;1.05308;1.15406
950;wait;100;4.54058e-05;2.0474e-05;8.3893e-05
950;boundary;100;0.0921639;0.0609329;0.124465
950;calc iter;100;1.25513;1.20747;1.32658
950;calc total;1;126.077;126.077;126.077
950;total;1;150.417;150.417;150.417
927;initialize;1;9.32465;9.32465;9.32465
927;async;100;0.0622343;0.0164777;0.146254
927;inner;100;1.12852;1.07641;1.16585
927;wait;100;3.33808e-05;1.9797e-05;5.4531e-05
927;boundary;100;0.0641823;0.0592292;0.0838676
927;calc iter;100;1.25497;1.23172;1.28474
927;calc total;1;126.077;126.077;126.077
927;total;1;150.357;150.357;150.357
903;initialize;1;9.63896;9.63896;9.63896
903;async;100;0.0759415;0.0190979;0.214102
903;inner;100;1.11451;1.02453;1.16929
903;wait;100;3.53082e-05;2.2325e-05;5.4337e-05
903;boundary;100;0.0668659;0.059664;0.133282
903;calc iter;100;1.25735;1.15983;1.37197
903;calc total;1;126.077;126.077;126.077
903;total;1;150.67;150.67;150.67
951;initialize;1;9.38017;9.38017;9.38017
951;async;100;0.0620685;0.0176489;0.114577
951;inner;100;1.10018;1.04643;1.14874
951;wait;100;5.17698e-05;2.1577e-05;8.6318e-05
951;boundary;100;0.0928346;0.0609816;0.125518
951;calc iter;100;1.25514;1.21994;1.30541
951;calc total;1;126.077;126.077;126.077
951;total;1;150.417;150.417;150.417
928;initialize;1;9.33555;9.33555;9.33555
928;async;100;0.0614238;0.0171697;0.120379
928;inner;100;1.12589;1.0876;1.15638
928;wait;100;3.57548e-05;1.7365e-05;7.8821e-05
928;boundary;100;0.0673569;0.0613122;0.102655
928;calc iter;100;1.2547;1.23053;1.2997
928;calc total;1;126.077;126.077;126.077
928;total;1;150.367;150.367;150.367
904;initialize;1;9.66092;9.66092;9.66092
904;async;100;0.0716568;0.0150896;0.210556
904;inner;100;1.12208;1.04383;1.16509
904;wait;100;3.31919e-05;1.927e-05;8.1139e-05
904;boundary;100;0.0634592;0.0597333;0.102074
904;calc iter;100;1.25723;1.18828;1.31513
904;calc total;1;126.077;126.077;126.077
904;total;1;150.692;150.692;150.692
952;initialize;1;9.38023;9.38023;9.38023
952;async;100;0.0781282;0.01728;0.143358
952;inner;100;1.11316;1.07983;1.14741
952;wait;100;3.20084e-05;1.7512e-05;9.8197e-05
952;boundary;100;0.0641709;0.0605782;0.0895012
952;calc iter;100;1.2555;1.22658;1.29702
952;calc total;1;126.077;126.077;126.077
952;total;1;150.417;150.417;150.417
929;initialize;1;9.33553;9.33553;9.33553
929;async;100;0.0449968;0.0144798;0.116049
929;inner;100;1.14211;1.1059;1.17214
929;wait;100;3.75022e-05;2.2203e-05;6.937e-05
929;boundary;100;0.0676052;0.0613559;0.0953315
929;calc iter;100;1.25475;1.22286;1.29333
929;calc total;1;126.077;126.077;126.077
929;total;1;150.367;150.367;150.367
905;initialize;1;9.64356;9.64356;9.64356
905;async;100;0.068173;0.0159866;0.200914
905;inner;100;1.12498;1.04464;1.16506
905;wait;100;3.70985e-05;1.855e-05;8.0164e-05
905;boundary;100;0.0640182;0.0595105;0.112423
905;calc iter;100;1.25721;1.20782;1.30571
905;calc total;1;126.077;126.077;126.077
905;total;1;150.675;150.675;150.675
953;initialize;1;9.38018;9.38018;9.38018
953;async;100;0.0771189;0.0166517;0.137557
953;inner;100;1.11424;1.08062;1.14746
953;wait;100;3.67512e-05;1.8427e-05;0.000120675
953;boundary;100;0.0640824;0.0599619;0.0758358
953;calc iter;100;1.25548;1.22612;1.29375
953;calc total;1;126.077;126.077;126.077
953;total;1;150.417;150.417;150.417
930;initialize;1;9.32518;9.32518;9.32518
930;async;100;0.0585449;0.0171151;0.117937
930;inner;100;1.12745;1.08688;1.15499
930;wait;100;4.32804e-05;2.0061e-05;0.000118934
930;boundary;100;0.0686235;0.0613429;0.114631
930;calc iter;100;1.25466;1.2308;1.30579
930;calc total;1;126.077;126.077;126.077
930;total;1;150.357;150.357;150.357
906;initialize;1;9.64868;9.64868;9.64868
906;async;100;0.0688384;0.014646;0.206896
906;inner;100;1.12118;1.04235;1.15631
906;wait;100;4.68995e-05;2.1764e-05;0.000115169
906;boundary;100;0.0671081;0.059507;0.103001
906;calc iter;100;1.25717;1.20488;1.30914
906;calc total;1;126.077;126.077;126.077
906;total;1;150.68;150.68;150.68
954;initialize;1;9.38018;9.38018;9.38018
954;async;100;0.0777755;0.0167221;0.144363
954;inner;100;1.11191;1.07775;1.1456
954;wait;100;3.80911e-05;1.9923e-05;0.00011527
954;boundary;100;0.0657372;0.0602797;0.0831629
954;calc iter;100;1.25546;1.22142;1.29352
954;calc total;1;126.077;126.077;126.077
954;total;1;150.417;150.417;150.417
931;initialize;1;9.32981;9.32981;9.32981
931;async;100;0.0540691;0.0175136;0.117615
931;inner;100;1.12839;1.08739;1.15636
931;wait;100;4.42736e-05;2.7944e-05;8.4909e-05
931;boundary;100;0.0721476;0.0612544;0.0967308
931;calc iter;100;1.25465;1.23169;1.30081
907;initialize;1;9.65343;9.65343;9.65343
907;async;100;0.0649062;0.0164705;0.195897
907;inner;100;1.12512;1.04623;1.16425
907;wait;100;5.59762e-05;2.9769e-05;0.000109124
907;boundary;100;0.0670743;0.0598998;0.116676
907;calc iter;100;1.25716;1.18798;1.30251
907;calc total;1;126.077;126.077;126.077
907;total;1;150.685;150.685;150.685
955;initialize;1;9.38019;9.38019;9.38019
955;async;100;0.0770221;0.0168635;0.135856
955;inner;100;1.11451;1.08263;1.14879
955;wait;100;3.0546e-05;1.7659e-05;0.000112532
955;boundary;100;0.0639432;0.0608257;0.0798148
955;calc iter;100;1.25551;1.22149;1.2923
955;calc total;1;126.077;126.077;126.077
955;total;1;150.417;150.417;150.417
931;calc total;1;126.077;126.077;126.077
931;total;1;150.362;150.362;150.362
908;initialize;1;9.64982;9.64982;9.64982
908;async;100;0.0470704;0.0167415;0.209472
908;inner;100;1.10318;0.969241;1.1655
908;wait;100;6.1372e-05;3.6891e-05;7.6688e-05
908;boundary;100;0.106518;0.0631887;0.135723
908;calc iter;100;1.25683;1.18199;1.33602
908;calc total;1;126.077;126.077;126.077
908;total;1;150.681;150.681;150.681
956;initialize;1;9.38022;9.38022;9.38022
956;async;100;0.0747852;0.0170771;0.147313
956;inner;100;1.11888;1.07793;1.15397
956;wait;100;2.70383e-05;1.6825e-05;6.5402e-05
956;boundary;100;0.0619713;0.0588017;0.0722332
956;calc iter;100;1.25567;1.23234;1.2867
956;calc total;1;126.077;126.077;126.077
956;total;1;150.417;150.417;150.417
932;initialize;1;9.32876;9.32876;9.32876
932;async;100;0.0490109;0.017201;0.108343
932;inner;100;1.12254;1.05074;1.15581
932;wait;100;4.95356e-05;1.8751e-05;9.616e-05
932;boundary;100;0.0825733;0.0617099;0.130177
932;calc iter;100;1.25417;1.22772;1.31449
932;calc total;1;126.077;126.077;126.077
932;total;1;150.361;150.361;150.361
909;initialize;1;9.6441;9.6441;9.6441
909;async;100;0.0477261;0.0148757;0.24709
909;inner;100;1.0983;0.940796;1.16514
909;wait;100;6.88794e-05;4.1144e-05;8.6676e-05
909;boundary;100;0.110664;0.0629136;0.135986
909;calc iter;100;1.25676;1.15119;1.35694
909;calc total;1;126.077;126.077;126.077
909;total;1;150.675;150.675;150.675
957;initialize;1;9.38021;9.38021;9.38021
957;async;100;0.0784116;0.0169162;0.152716
957;inner;100;1.11287;1.0717;1.14889
957;wait;100;4.16084e-05;2.3066e-05;7.8814e-05
957;boundary;100;0.0643028;0.0589916;0.0790536
957;calc iter;100;1.25563;1.22744;1.28964
957;calc total;1;126.077;126.077;126.077
957;total;1;150.417;150.417;150.417
933;initialize;1;9.32936;9.32936;9.32936
933;async;100;0.0485378;0.0143136;0.213777
933;inner;100;1.12386;1.04913;1.16037
933;wait;100;5.82729e-05;2.1725e-05;8.4298e-05
933;boundary;100;0.0816559;0.0608894;0.128634
933;calc iter;100;1.25411;1.21387;1.36497
933;calc total;1;126.077;126.077;126.077
933;total;1;150.361;150.361;150.361
910;initialize;1;9.66093;9.66093;9.66093
910;async;100;0.0505205;0.0162998;0.218395
910;inner;100;1.09985;0.954142;1.16205
910;wait;100;6.5618e-05;3.5721e-05;0.000116789
910;boundary;100;0.106331;0.0641924;0.135466
910;calc iter;100;1.25677;1.18886;1.34649
910;calc total;1;126.077;126.077;126.077
910;total;1;150.692;150.692;150.692
958;initialize;1;9.38023;9.38023;9.38023
958;async;100;0.0749987;0.0172454;0.147095
958;inner;100;1.11675;1.07624;1.15224
958;wait;100;3.54455e-05;1.798e-05;0.000114869
958;boundary;100;0.0638469;0.0589826;0.0820327
958;calc iter;100;1.25563;1.23081;1.28539
958;calc total;1;126.077;126.077;126.077
958;total;1;150.417;150.417;150.417
934;initialize;1;9.32303;9.32303;9.32303
934;async;100;0.0453997;0.0160289;0.244145
934;inner;100;1.13149;1.05974;1.16594
934;wait;100;5.37935e-05;2.2812e-05;7.1849e-05
934;boundary;100;0.0772555;0.0618064;0.125824
934;calc iter;100;1.2542;1.20859;1.36708
934;calc total;1;126.077;126.077;126.077
934;total;1;150.355;150.355;150.355
911;initialize;1;9.66013;9.66013;9.66013
911;async;100;0.0524629;0.0172891;0.213284
911;inner;100;1.11152;0.971368;1.16931
911;wait;100;4.97614e-05;2.2904e-05;6.7435e-05
911;boundary;100;0.0928848;0.0638937;0.128428
911;calc iter;100;1.25692;1.17359;1.33856
911;calc total;1;126.077;126.077;126.077
911;total;1;150.691;150.691;150.691
959;initialize;1;9.38019;9.38019;9.38019
959;async;100;0.0824576;0.0176025;0.153464
959;inner;100;1.11138;1.06979;1.14815
959;wait;100;2.9047e-05;1.7957e-05;8.2124e-05
959;boundary;100;0.0617679;0.0589072;0.0700519
959;calc iter;100;1.25564;1.22761;1.3108
959;calc total;1;126.077;126.077;126.077
959;total;1;150.417;150.417;150.417
935;initialize;1;9.32829;9.32829;9.32829
935;async;100;0.0484148;0.0160434;0.128113
935;inner;100;1.1315;1.06282;1.16458
935;wait;100;4.63766e-05;2.1918e-05;7.2982e-05
935;boundary;100;0.0742929;0.0616175;0.12166
935;calc iter;100;1.25426;1.21731;1.32763
935;calc total;1;126.077;126.077;126.077
935;total;1;150.36;150.36;150.36
968;initialize;1;9.469;9.469;9.469
968;async;100;0.0613125;0.0151181;0.158991
968;inner;100;1.13354;1.07461;1.17068
968;wait;100;2.82258e-05;1.9411e-05;5.3682e-05
968;boundary;100;0.0623605;0.058184;0.0854709
968;calc iter;100;1.25724;1.20302;1.30864
968;calc total;1;126.077;126.077;126.077
968;total;1;150.508;150.508;150.508
1008;initialize;1;9.64083;9.64083;9.64083
1008;async;100;0.0934378;0.0164561;0.190067
1008;inner;100;1.10139;1.03188;1.1677
1008;wait;100;3.07209e-05;1.7858e-05;7.277e-05
1008;boundary;100;0.061404;0.0581681;0.0844596
1008;calc iter;100;1.25626;1.20297;1.28946
1008;calc total;1;126.077;126.077;126.077
1008;total;1;150.681;150.681;150.681
984;initialize;1;9.37372;9.37372;9.37372
984;async;100;0.0507608;0.0183498;0.309747
984;inner;100;1.14488;1.01265;1.16284
984;wait;100;4.12434e-05;2.808e-05;9.203e-05
984;boundary;100;0.062678;0.0611964;0.0914099
984;calc iter;100;1.25836;1.13646;1.41387
984;calc total;1;126.077;126.077;126.077
984;total;1;150.41;150.41;150.41
1032;initialize;1;9.40004;9.40004;9.40004
1032;async;100;0.0606522;0.0172324;0.135232
1032;inner;100;1.10637;0.999691;1.1585
1032;wait;100;6.12237e-05;2.579e-05;8.2072e-05
1032;boundary;100;0.0872708;0.0607929;0.138831
1032;calc iter;100;1.25436;1.1936;1.31894
1032;calc total;1;126.077;126.077;126.077
1032;total;1;150.44;150.44;150.44
969;initialize;1;9.46646;9.46646;9.46646
969;async;100;0.0714659;0.0175039;0.185241
969;inner;100;1.12259;1.04968;1.16258
969;wait;100;3.83643e-05;2.2997e-05;8.5919e-05
969;boundary;100;0.063066;0.058372;0.078892
969;calc iter;100;1.25717;1.20431;1.30505
969;calc total;1;126.077;126.077;126.077
969;total;1;150.505;150.505;150.505
1009;initialize;1;9.64091;9.64091;9.64091
1009;async;100;0.0918664;0.0157074;0.189724
1009;inner;100;1.10243;1.03296;1.16513
1009;wait;100;3.46474e-05;2.2481e-05;7.4039e-05
1009;boundary;100;0.0618993;0.0581209;0.0793636
1009;calc iter;100;1.25623;1.23043;1.30398
1009;calc total;1;126.077;126.077;126.077
1009;total;1;150.681;150.681;150.681
985;initialize;1;9.37376;9.37376;9.37376
985;async;100;0.0458682;0.0179174;0.211453
985;inner;100;1.14952;1.03714;1.16863
985;wait;100;3.10207e-05;2.1623e-05;5.5694e-05
985;boundary;100;0.0629822;0.0611414;0.093935
985;calc iter;100;1.2584;1.18724;1.36167
985;calc total;1;126.077;126.077;126.077
985;total;1;150.41;150.41;150.41
1033;initialize;1;9.39871;9.39871;9.39871
1033;async;100;0.0631191;0.0171374;0.147523
1033;inner;100;1.0994;1.002;1.15133
1033;wait;100;5.55657e-05;2.4869e-05;8.6676e-05
1033;boundary;100;0.0917768;0.060959;0.146031
1033;calc iter;100;1.25435;1.21869;1.30825
1033;calc total;1;126.077;126.077;126.077
1033;total;1;150.439;150.439;150.439
970;initialize;1;9.469;9.469;9.469
970;async;100;0.0735776;0.0160289;0.261144
970;inner;100;1.11941;1.02357;1.16194
970;wait;100;3.63658e-05;2.2394e-05;0.00010983
970;boundary;100;0.0641244;0.0584592;0.121439
970;calc iter;100;1.25715;1.14755;1.40618
970;calc total;1;126.077;126.077;126.077
970;total;1;150.508;150.508;150.508
1010;initialize;1;9.649;9.649;9.649
1010;async;100;0.090988;0.0163013;0.188007
1010;inner;100;1.10346;1.03508;1.16492
1010;wait;100;3.06648e-05;1.8135e-05;6.8775e-05
1010;boundary;100;0.0617704;0.0583492;0.0791523
1010;calc iter;100;1.25625;1.23325;1.29893
1010;calc total;1;126.077;126.077;126.077
1010;total;1;150.689;150.689;150.689
986;initialize;1;9.37378;9.37378;9.37378
986;async;100;0.0461504;0.0181109;0.218926
986;inner;100;1.14821;1.01881;1.16977
986;wait;100;3.02531e-05;2.3523e-05;6.4742e-05
986;boundary;100;0.0640187;0.0612163;0.122281
986;calc iter;100;1.25841;1.16207;1.38172
986;calc total;1;126.077;126.077;126.077
986;total;1;150.41;150.41;150.41
1034;initialize;1;9.47623;9.47623;9.47623
1034;async;100;0.0610693;0.0153772;0.186938
1034;inner;100;1.09832;1.01648;1.15377
1034;wait;100;5.79268e-05;2.4186e-05;8.5982e-05
1034;boundary;100;0.0948697;0.0608528;0.140087
1034;calc iter;100;1.25432;1.15767;1.35048
1034;calc total;1;126.077;126.077;126.077
1034;total;1;150.517;150.517;150.517
971;initialize;1;9.46902;9.46902;9.46902
971;async;100;0.0686587;0.0132341;0.179349
971;inner;100;1.12532;1.05542;1.19863
971;wait;100;3.32775e-05;1.9892e-05;7.1854e-05
971;boundary;100;0.0631292;0.0591384;0.0980296
971;calc iter;100;1.25714;1.18196;1.38516
971;calc total;1;126.077;126.077;126.077
1011;initialize;1;9.64099;9.64099;9.64099
1011;async;100;0.0922922;0.0181817;0.191921
1011;inner;100;1.10135;1.03202;1.16142
1011;wait;100;3.18433e-05;2.1699e-05;8.7328e-05
1011;boundary;100;0.0625272;0.0585519;0.130698
1011;calc iter;100;1.2562;1.19838;1.31929
1011;calc total;1;126.077;126.077;126.077
1011;total;1;150.681;150.681;150.681
987;initialize;1;9.37367;9.37367;9.37367
987;async;100;0.0482628;0.0184121;0.176067
987;inner;100;1.14615;1.00897;1.16342
987;wait;100;4.10869e-05;1.8486e-05;8.1569e-05
987;boundary;100;0.0639007;0.0611786;0.109353
987;calc iter;100;1.25835;1.15743;1.36138
987;calc total;1;126.077;126.077;126.077
987;total;1;150.41;150.41;150.41
1035;initialize;1;9.47623;9.47623;9.47623
1035;async;100;0.0580182;0.0174385;0.188077
1035;inner;100;1.10721;1.00577;1.15746
1035;wait;100;5.70081e-05;2.7129e-05;8.7373e-05
1035;boundary;100;0.0890912;0.0609875;0.131553
1035;calc iter;100;1.25438;1.19019;1.34225
1035;calc total;1;126.077;126.077;126.077
1035;total;1;150.517;150.517;150.517
971;total;1;150.508;150.508;150.508
1012;initialize;1;9.649;9.649;9.649
1012;async;100;0.0696726;0.0161576;0.157879
1012;inner;100;1.11033;1.06288;1.16399
1012;wait;100;3.7632e-05;1.7386e-05;0.000111647
1012;boundary;100;0.0758521;0.0614446;0.109413
1012;calc iter;100;1.2559;1.22657;1.34058
1012;calc total;1;126.077;126.077;126.077
1012;total;1;150.689;150.689;150.689
988;initialize;1;9.37373;9.37373;9.37373
988;async;100;0.0484675;0.0179209;0.14807
988;inner;100;1.13372;1.03213;1.15699
988;wait;100;5.60656e-05;3.5474e-05;0.000107081
988;boundary;100;0.0759682;0.0655773;0.106109
988;calc iter;100;1.25821;1.1939;1.35707
988;calc total;1;126.077;126.077;126.077
988;total;1;150.41;150.41;150.41
1036;initialize;1;9.47616;9.47616;9.47616
1036;async;100;0.0707087;0.0167656;0.284948
1036;inner;100;1.11898;1.01821;1.1566
1036;wait;100;4.43497e-05;2.4526e-05;8.6864e-05
1036;boundary;100;0.0650981;0.0589754;0.0991186
1036;calc iter;100;1.25483;1.19637;1.3668
1036;calc total;1;126.077;126.077;126.077
1036;total;1;150.517;150.517;150.517
972;initialize;1;9.46902;9.46902;9.46902
972;async;100;0.0602223;0.0176776;0.189169
972;inner;100;1.10884;0.980872;1.15679
972;wait;100;6.5116e-05;2.9348e-05;9.7333e-05
972;boundary;100;0.0884299;0.0616824;0.135378
972;calc iter;100;1.25756;1.14586;1.35432
972;calc total;1;126.077;126.077;126.077
972;total;1;150.508;150.508;150.508
1013;initialize;1;9.64094;9.64094;9.64094
1013;async;100;0.068809;0.0173194;0.179538
1013;inner;100;1.1078;1.05088;1.24203
1013;wait;100;4.76644e-05;2.2889e-05;0.00011767
1013;boundary;100;0.0791443;0.0614329;0.107773
1013;calc iter;100;1.2558;1.16052;1.38188
1013;calc total;1;126.077;126.077;126.077
1013;total;1;150.681;150.681;150.681
989;initialize;1;9.37374;9.37374;9.37374
989;async;100;0.0497894;0.0176314;0.206332
989;inner;100;1.14283;1.01977;1.16109
989;wait;100;4.3199e-05;2.4433e-05;9.2011e-05
989;boundary;100;0.0656289;0.0587951;0.119757
989;calc iter;100;1.2583;1.15904;1.39115
989;calc total;1;126.077;126.077;126.077
989;total;1;150.41;150.41;150.41
1037;initialize;1;9.47624;9.47624;9.47624
1037;async;100;0.0751256;0.0165559;0.371647
1037;inner;100;1.11327;0.968994;1.15142
1037;wait;100;4.66483e-05;2.2889e-05;0.000107443
1037;boundary;100;0.0663387;0.0589267;0.0979778
1037;calc iter;100;1.25478;1.20966;1.40856
1037;calc total;1;126.077;126.077;126.077
1037;total;1;150.517;150.517;150.517
973;initialize;1;9.43484;9.43484;9.43484
973;async;100;0.0660696;0.0152783;0.249512
973;inner;100;1.11204;0.955486;1.1553
973;wait;100;4.75799e-05;2.4091e-05;7.6309e-05
973;boundary;100;0.0794809;0.0614058;0.134777
973;calc iter;100;1.25764;1.10561;1.37962
973;calc total;1;126.077;126.077;126.077
973;total;1;150.474;150.474;150.474
1014;initialize;1;9.64515;9.64515;9.64515
1014;async;100;0.0685222;0.0173946;0.170305
1014;inner;100;1.11068;1.05565;1.16121
1014;wait;100;4.56872e-05;2.7625e-05;9.4277e-05
1014;boundary;100;0.0765872;0.0604708;0.103877
1014;calc iter;100;1.25584;1.19449;1.33507
1014;calc total;1;126.077;126.077;126.077
1014;total;1;150.685;150.685;150.685
990;initialize;1;9.37381;9.37381;9.37381
990;async;100;0.0499157;0.0175496;0.330149
990;inner;100;1.14029;0.97618;1.16122
990;wait;100;5.34171e-05;2.7568e-05;8.4881e-05
990;boundary;100;0.0680445;0.0588639;0.13106
990;calc iter;100;1.2583;1.15516;1.39744
990;calc total;1;126.077;126.077;126.077
990;total;1;150.41;150.41;150.41
1038;initialize;1;9.47624;9.47624;9.47624
1038;async;100;0.0769255;0.0166073;0.317809
1038;inner;100;1.11188;0.998212;1.14904
1038;wait;100;4.10849e-05;2.1132e-05;0.000125579
1038;boundary;100;0.0659324;0.0591437;0.100198
1038;calc iter;100;1.25478;1.19818;1.37963
1038;calc total;1;126.077;126.077;126.077
1038;total;1;150.517;150.517;150.517
974;initialize;1;9.44146;9.44146;9.44146
974;async;100;0.0632157;0.0176236;0.227481
974;inner;100;1.10618;0.968369;1.1522
974;wait;100;4.71123e-05;2.0482e-05;9.1949e-05
974;boundary;100;0.0881138;0.0612223;0.139607
974;calc iter;100;1.25756;1.16969;1.39305
974;calc total;1;126.077;126.077;126.077
974;total;1;150.48;150.48;150.48
1015;initialize;1;9.64893;9.64893;9.64893
1015;async;100;0.0703392;0.0145519;0.274797
1015;inner;100;1.11697;1.04564;1.16851
1015;wait;100;3.68818e-05;2.5301e-05;5.5522e-05
1015;boundary;100;0.0686698;0.0587078;0.110727
1015;calc iter;100;1.25601;1.17965;1.43121
1015;calc total;1;126.077;126.077;126.077
1015;total;1;150.689;150.689;150.689
991;initialize;1;9.37371;9.37371;9.37371
991;async;100;0.0480939;0.0180819;0.158097
991;inner;100;1.14571;0.949641;1.36822
991;wait;100;4.64066e-05;3.0332e-05;0.000103155
991;boundary;100;0.0644711;0.0597405;0.119306
991;calc iter;100;1.25833;1.14254;1.54052
991;calc total;1;126.077;126.077;126.077
991;total;1;150.41;150.41;150.41
1039;initialize;1;9.43987;9.43987;9.43987
1039;async;100;0.0739636;0.016907;0.144438
1039;inner;100;1.11508;1.03938;1.15346
1039;wait;100;4.53636e-05;2.314e-05;0.000119026
1039;boundary;100;0.0657271;0.0594725;0.0996666
1039;calc iter;100;1.25481;1.22502;1.29397
1039;calc total;1;126.077;126.077;126.077
1039;total;1;150.48;150.48;150.48
975;initialize;1;9.46905;9.46905;9.46905
975;async;100;0.0607517;0.0175811;0.26973
975;inner;100;1.11424;0.979483;1.15752
975;wait;100;4.03514e-05;1.7983e-05;6.1927e-05
975;boundary;100;0.0825739;0.0616453;0.129309
975;calc iter;100;1.2576;1.14098;1.35505
975;calc total;1;126.077;126.077;126.077
975;total;1;150.508;150.508;150.508
1016;initialize;1;9.6466;9.6466;9.6466
1016;async;100;0.0603723;0.0154323;0.127824
1016;inner;100;1.1001;1.0108;1.16284
1016;wait;100;5.41481e-05;2.5294e-05;7.9692e-05
1016;boundary;100;0.0950849;0.062226;0.144109
1016;calc iter;100;1.25562;1.21761;1.29932
1016;calc total;1;126.077;126.077;126.077
1016;total;1;150.686;150.686;150.686
992;initialize;1;9.37377;9.37377;9.37377
992;async;100;0.0482279;0.0181217;0.222081
992;inner;100;1.14696;1.04028;1.16771
992;wait;100;3.25855e-05;1.9325e-05;8.1485e-05
992;boundary;100;0.0631515;0.0609708;0.0997186
992;calc iter;100;1.25837;1.18981;1.36754
992;calc total;1;126.077;126.077;126.077
992;total;1;150.41;150.41;150.41
1040;initialize;1;9.43392;9.43392;9.43392
1040;async;100;0.0792785;0.016736;0.14761
1040;inner;100;1.11492;1.04495;1.15767
1040;wait;100;3.34252e-05;1.9957e-05;7.6356e-05
1040;boundary;100;0.0608136;0.0579286;0.0814257
1040;calc iter;100;1.25504;1.21577;1.28808
1040;calc total;1;126.077;126.077;126.077
1040;total;1;150.474;150.474;150.474
976;initialize;1;9.46902;9.46902;9.46902
976;async;100;0.075492;0.0173951;0.24765
976;inner;100;1.11882;1.00747;1.14997
976;wait;100;3.52975e-05;1.9514e-05;0.00011786
976;boundary;100;0.0634627;0.0589888;0.0810993
976;calc iter;100;1.25781;1.1971;1.32104
976;calc total;1;126.077;126.077;126.077
976;total;1;150.508;150.508;150.508
1017;initialize;1;9.64173;9.64173;9.64173
1017;async;100;0.0612676;0.0176876;0.130501
1017;inner;100;1.09903;1.04079;1.16016
1017;wait;100;6.11386e-05;2.55e-05;0.000117583
1017;boundary;100;0.0952199;0.0616275;0.119378
1017;calc iter;100;1.25558;1.20419;1.32359
1017;calc total;1;126.077;126.077;126.077
1017;total;1;150.681;150.681;150.681
993;initialize;1;9.37378;9.37378;9.37378
993;async;100;0.0444157;0.0165088;0.188787
993;inner;100;1.14883;1.00178;1.16839
993;wait;100;4.44825e-05;2.6606e-05;7.1286e-05
993;boundary;100;0.0650373;0.061128;0.132976
993;calc iter;100;1.25833;1.1657;1.36986
993;calc total;1;126.077;126.077;126.077
993;total;1;150.41;150.41;150.41
1041;initialize;1;9.43079;9.43079;9.43079
1041;async;100;0.0828468;0.0166315;0.195997
1041;inner;100;1.11068;1.03432;1.15184
1041;wait;100;4.23268e-05;2.5648e-05;9.1498e-05
1041;boundary;100;0.0614565;0.0581281;0.0736173
1041;calc iter;100;1.25502;1.22;1.29206
1041;calc total;1;126.077;126.077;126.077
1041;total;1;150.471;150.471;150.471
977;initialize;1;9.46898;9.46898;9.46898
977;async;100;0.0730028;0.0173295;0.198036
977;inner;100;1.12195;1.01561;1.1552
977;wait;100;2.60158e-05;1.7227e-05;7.3061e-05
977;boundary;100;0.0628864;0.0586263;0.112285
977;calc iter;100;1.25787;1.16051;1.33887
977;calc total;1;126.077;126.077;126.077
977;total;1;150.508;150.508;150.508
1018;initialize;1;9.64894;9.64894;9.64894
1018;async;100;0.0601465;0.0157882;0.132401
1018;inner;100;1.1007;1.00426;1.16505
1018;wait;100;5.05339e-05;2.0649e-05;7.429e-05
1018;boundary;100;0.0947004;0.0617963;0.144018
1018;calc iter;100;1.2556;1.21615;1.3356
1018;calc total;1;126.077;126.077;126.077
1018;total;1;150.689;150.689;150.689
994;initialize;1;9.37383;9.37383;9.37383
994;async;100;0.0504585;0.0182751;0.17766
994;inner;100;1.14063;0.979026;1.15988
994;wait;100;5.23936e-05;2.5218e-05;9.8185e-05
994;boundary;100;0.0671557;0.0615171;0.145123
994;calc iter;100;1.2583;1.14084;1.3611
994;calc total;1;126.077;126.077;126.077
994;total;1;150.41;150.41;150.41
1042;initialize;1;9.43029;9.43029;9.43029
1042;async;100;0.0835225;0.0169301;0.284096
1042;inner;100;1.10893;0.987899;1.15437
1042;wait;100;3.57783e-05;2.1241e-05;7.9671e-05
1042;boundary;100;0.0625188;0.0584238;0.0984738
1042;calc iter;100;1.25501;1.12315;1.37051
1042;calc total;1;126.077;126.077;126.077
1042;total;1;150.471;150.471;150.471
978;initialize;1;9.43255;9.43255;9.43255
978;async;100;0.0739031;0.0171687;0.248448
978;inner;100;1.11925;1.01204;1.15492
978;wait;100;2.87201e-05;1.7674e-05;0.000100066
978;boundary;100;0.064688;0.0587981;0.131603
978;calc iter;100;1.25787;1.16564;1.42055
978;calc total;1;126.077;126.077;126.077
978;total;1;150.471;150.471;150.471
1019;initialize;1;9.64137;9.64137;9.64137
1019;async;100;0.0622788;0.0153616;0.136868
1019;inner;100;1.09533;1.03748;1.16177
1019;wait;100;5.81691e-05;1.9421e-05;8.7225e-05
1019;boundary;100;0.0978907;0.0619126;0.122042
1019;calc iter;100;1.25556;1.21975;1.31817
1019;calc total;1;126.077;126.077;126.077
1019;total;1;150.681;150.681;150.681
995;initialize;1;9.37375;9.37375;9.37375
995;async;100;0.0430524;0.0143356;0.140684
995;inner;100;1.14255;1.00787;1.16898
995;wait;100;6.14719e-05;3.5051e-05;8.162e-05
995;boundary;100;0.0725769;0.0613085;0.132691
995;calc iter;100;1.25824;1.15936;1.3557
995;calc total;1;126.077;126.077;126.077
995;total;1;150.41;150.41;150.41
1043;initialize;1;9.46692;9.46692;9.46692
1043;async;100;0.079867;0.0173282;0.179946
1043;inner;100;1.1143;1.04204;1.15915
1043;wait;100;3.03822e-05;1.9473e-05;5.281e-05
1043;boundary;100;0.0608707;0.0583815;0.0742329
1043;calc iter;100;1.25507;1.20412;1.31204
1043;calc total;1;126.077;126.077;126.077
1043;total;1;150.507;150.507;150.507
979;initialize;1;9.46907;9.46907;9.46907
979;async;100;0.0743377;0.0177489;0.204557
979;inner;100;1.11813;1.01993;1.15015
979;wait;100;3.34389e-05;1.8425e-05;9.1804e-05
979;boundary;100;0.0652955;0.0590139;0.123093
979;calc iter;100;1.2578;1.19148;1.33016
979;calc total;1;126.077;126.077;126.077
979;total;1;150.508;150.508;150.508
1020;initialize;1;9.64096;9.64096;9.64096
1020;async;100;0.047056;0.0146887;0.149447
1020;inner;100;1.14485;1.08791;1.16722
1020;wait;100;3.78646e-05;2.4839e-05;7.2306e-05
1020;boundary;100;0.0629926;0.0586149;0.106532
1020;calc iter;100;1.25494;1.19979;1.36004
1020;calc total;1;126.077;126.077;126.077
1020;total;1;150.681;150.681;150.681
996;initialize;1;9.37374;9.37374;9.37374
996;async;100;0.0914589;0.0176771;0.223016
996;inner;100;1.1051;1.01251;1.15768
996;wait;100;3.70998e-05;2.1515e-05;6.5692e-05
996;boundary;100;0.0607765;0.05882;0.0740891
996;calc iter;100;1.25737;1.22908;1.30237
996;calc total;1;126.077;126.077;126.077
996;total;1;150.41;150.41;150.41
1044;initialize;1;9.47626;9.47626;9.47626
1044;async;100;0.0496341;0.0170367;0.122663
1044;inner;100;1.11244;1.05537;1.16182
1044;wait;100;6.05177e-05;1.9133e-05;8.5846e-05
1044;boundary;100;0.0936265;0.061536;0.128634
1044;calc iter;100;1.25576;1.22669;1.31608
1044;calc total;1;126.077;126.077;126.077
1044;total;1;150.517;150.517;150.517
980;initialize;1;9.43552;9.43552;9.43552
980;async;100;0.0694768;0.0174438;0.176037
980;inner;100;1.11903;1.02595;1.15036
980;wait;100;4.64703e-05;2.0702e-05;7.5521e-05
980;boundary;100;0.0691512;0.0624604;0.096409
980;calc iter;100;1.25771;1.20836;1.30216
980;calc total;1;126.077;126.077;126.077
980;total;1;150.474;150.474;150.474
1021;initialize;1;9.64105;9.64105;9.64105
1021;async;100;0.0483643;0.0174368;0.172551
1021;inner;100;1.14387;1.08871;1.16335
1021;wait;100;3.15869e-05;1.8393e-05;7.8514e-05
1021;boundary;100;0.0626466;0.0587712;0.0769889
1021;calc iter;100;1.25492;1.19985;1.32681
1021;calc total;1;126.077;126.077;126.077
1021;total;1;150.681;150.681;150.681
997;initialize;1;9.37368;9.37368;9.37368
997;async;100;0.0936687;0.0179916;0.245787
997;inner;100;1.10228;1.00493;1.15517
997;wait;100;3.71461e-05;2.2277e-05;7.9445e-05
997;boundary;100;0.0613171;0.0593065;0.0817362
997;calc iter;100;1.2573;1.19006;1.31939
997;calc total;1;126.077;126.077;126.077
997;total;1;150.41;150.41;150.41
1045;initialize;1;9.39928;9.39928;9.39928
1045;async;100;0.0516982;0.0168844;0.186141
1045;inner;100;1.10977;1.05178;1.16198
1045;wait;100;5.02934e-05;2.26e-05;7.4938e-05
1045;boundary;100;0.0942458;0.0613488;0.129844
1045;calc iter;100;1.25576;1.23566;1.3312
1045;calc total;1;126.077;126.077;126.077
1045;total;1;150.44;150.44;150.44
981;initialize;1;9.46905;9.46905;9.46905
981;async;100;0.0717039;0.017422;0.201287
981;inner;100;1.12285;1.02129;1.15318
981;wait;100;3.43424e-05;2.3418e-05;9.7236e-05
981;boundary;100;0.0631821;0.0605954;0.0914456
981;calc iter;100;1.25777;1.20238;1.30722
981;calc total;1;126.077;126.077;126.077
981;total;1;150.508;150.508;150.508
1022;initialize;1;9.64897;9.64897;9.64897
1022;async;100;0.0468641;0.0159487;0.134825
1022;inner;100;1.14465;1.0619;1.16249
1022;wait;100;3.20501e-05;1.9064e-05;8.4965e-05
1022;boundary;100;0.0633867;0.0588743;0.0738797
1022;calc iter;100;1.25493;1.23438;1.31999
1022;calc total;1;126.077;126.077;126.077
1022;total;1;150.689;150.689;150.689
998;initialize;1;9.37371;9.37371;9.37371
998;async;100;0.0926621;0.0181806;0.284352
998;inner;100;1.10302;0.982369;1.15504
998;wait;100;3.6506e-05;1.8698e-05;8.1235e-05
998;boundary;100;0.061592;0.0593475;0.0875822
1046;initialize;1;9.47621;9.47621;9.47621
1046;async;100;0.0488379;0.0147892;0.125847
1046;inner;100;1.11457;1.05797;1.16301
1046;wait;100;4.23305e-05;1.664e-05;7.5892e-05
1046;boundary;100;0.0923127;0.0615038;0.128095
1046;calc iter;100;1.25576;1.22233;1.32295
982;initialize;1;9.45471;9.45471;9.45471
982;async;100;0.0719267;0.0173745;0.25142
982;inner;100;1.12;1.00678;1.15097
982;wait;100;4.92544e-05;2.9481e-05;8.8705e-05
982;boundary;100;0.065783;0.0597601;0.114559
982;calc iter;100;1.25776;1.22332;1.32457
982;calc total;1;126.077;126.077;126.077
982;total;1;150.494;150.494;150.494
1023;initialize;1;9.64897;9.64897;9.64897
1023;async;100;0.0520974;0.0162001;0.224738
1023;inner;100;1.13958;1.03957;1.16337
1023;wait;100;3.49569e-05;2.083e-05;0.000137254
1023;boundary;100;0.0632782;0.0589162;0.109977
1023;calc iter;100;1.25499;1.18938;1.37432
1023;calc total;1;126.077;126.077;126.077
1023;total;1;150.689;150.689;150.689
998;calc iter;100;1.25731;1.19769;1.34979
998;calc total;1;126.077;126.077;126.077
998;total;1;150.41;150.41;150.41
1046;calc total;1;126.077;126.077;126.077
1046;total;1;150.517;150.517;150.517
983;initialize;1;9.46903;9.46903;9.46903
983;async;100;0.0679546;0.0177109;0.356054
983;inner;100;1.12587;0.984298;1.15843
983;wait;100;3.06532e-05;1.9713e-05;6.2063e-05
983;boundary;100;0.064007;0.0593308;0.109162
983;calc iter;100;1.25787;1.16074;1.44956
983;calc total;1;126.077;126.077;126.077
983;total;1;150.508;150.508;150.508
1024;initialize;1;9.64896;9.64896;9.64896
1024;async;100;0.0473137;0.0171086;0.122717
1024;inner;100;1.13978;1.06898;1.15586
1024;wait;100;5.36002e-05;2.3777e-05;8.459e-05
1024;boundary;100;0.0675632;0.0609553;0.0997292
1024;calc iter;100;1.25471;1.22918;1.3297
1024;calc total;1;126.077;126.077;126.077
1024;total;1;150.689;150.689;150.689
999;initialize;1;9.37375;9.37375;9.37375
999;async;100;0.101885;0.0182615;0.358333
999;inner;100;1.09168;0.977763;1.15798
999;wait;100;3.05096e-05;2.1352e-05;5.5512e-05
999;boundary;100;0.0638723;0.0587661;0.123381
999;calc iter;100;1.25747;1.11031;1.46187
999;calc total;1;126.077;126.077;126.077
999;total;1;150.41;150.41;150.41
1047;initialize;1;9.42781;9.42781;9.42781
1047;async;100;0.0523655;0.0173147;0.10088
1047;inner;100;1.11246;1.05777;1.16186
1047;wait;100;4.82409e-05;2.0794e-05;6.659e-05
1047;boundary;100;0.0908996;0.0619064;0.126668
1047;calc iter;100;1.25578;1.22605;1.30793
1047;calc total;1;126.077;126.077;126.077
1047;total;1;150.468;150.468;150.468
1025;initialize;1;9.64104;9.64104;9.64104
1025;async;100;0.0488952;0.0168814;0.136183
1025;inner;100;1.13853;1.05331;1.15577
1025;wait;100;4.2172e-05;1.8924e-05;0.000129857
1025;boundary;100;0.0672172;0.0608185;0.115196
1025;calc iter;100;1.25469;1.1898;1.34749
1025;calc total;1;126.077;126.077;126.077
1025;total;1;150.681;150.681;150.681
1000;initialize;1;9.37372;9.37372;9.37372
1000;async;100;0.0985945;0.0175891;0.236067
1000;inner;100;1.09826;1.01043;1.15391
1000;wait;100;2.82093e-05;2.0231e-05;7.071e-05
1000;boundary;100;0.0604597;0.058814;0.0952698
1000;calc iter;100;1.25734;1.17927;1.31297
1000;calc total;1;126.077;126.077;126.077
1000;total;1;150.41;150.41;150.41
1048;initialize;1;9.42879;9.42879;9.42879
1048;async;100;0.0654945;0.0172744;0.127319
1048;inner;100;1.12404;1.08986;1.15558
1048;wait;100;4.10112e-05;2.1277e-05;0.000113907
1048;boundary;100;0.0665113;0.0605521;0.0987263
1048;calc iter;100;1.25609;1.23293;1.29758
1048;calc total;1;126.077;126.077;126.077
1048;total;1;150.469;150.469;150.469
1026;initialize;1;9.64093;9.64093;9.64093
1026;async;100;0.0454258;0.0169451;0.143938
1026;inner;100;1.14195;1.07983;1.15858
1026;wait;100;4.97036e-05;2.6589e-05;9.4539e-05
1026;boundary;100;0.0672862;0.0622172;0.111879
1026;calc iter;100;1.25471;1.22977;1.35313
1026;calc total;1;126.077;126.077;126.077
1026;total;1;150.681;150.681;150.681
1001;initialize;1;9.37369;9.37369;9.37369
1001;async;100;0.0947672;0.017239;0.20891
1001;inner;100;1.10062;1.01169;1.15081
1001;wait;100;4.01357e-05;1.948e-05;0.000106916
1001;boundary;100;0.0618689;0.0586838;0.124877
1001;calc iter;100;1.2573;1.16379;1.33345
1001;calc total;1;126.077;126.077;126.077
1001;total;1;150.41;150.41;150.41
1027;initialize;1;9.64197;9.64197;9.64197
1027;async;100;0.0437414;0.0150456;0.157013
1027;inner;100;1.14126;1.0832;1.15898
1027;wait;100;6.14975e-05;3.4838e-05;0.000108002
1027;boundary;100;0.0696181;0.061229;0.117742
1027;calc iter;100;1.25468;1.23208;1.36496
1027;calc total;1;126.077;126.077;126.077
1027;total;1;150.682;150.682;150.682
1002;initialize;1;9.37372;9.37372;9.37372
1002;async;100;0.0951939;0.0171023;0.231196
1002;inner;100;1.09811;0.993285;1.14664
1002;wait;100;4.39845e-05;1.7601e-05;0.000129246
1002;boundary;100;0.0639282;0.0589206;0.142013
1002;calc iter;100;1.25728;1.17257;1.34465
1002;calc total;1;126.077;126.077;126.077
1002;total;1;150.41;150.41;150.41
1028;initialize;1;9.64366;9.64366;9.64366
1028;async;100;0.0411999;0.0148015;0.17119
1028;inner;100;1.14401;1.06366;1.16217
1028;wait;100;4.12636e-05;1.9327e-05;8.9805e-05
1028;boundary;100;0.0689935;0.060188;0.123237
1028;calc iter;100;1.25425;1.22485;1.33837
1028;calc total;1;126.077;126.077;126.077
1028;total;1;150.683;150.683;150.683
1003;initialize;1;9.37378;9.37378;9.37378
1003;async;100;0.0932734;0.0171472;0.228292
1003;inner;100;1.0975;1.01041;1.14981
1003;wait;100;5.73271e-05;3.0506e-05;9.9309e-05
1003;boundary;100;0.0664283;0.0595249;0.124793
1003;calc iter;100;1.25726;1.15761;1.29933
1003;calc total;1;126.077;126.077;126.077
1003;total;1;150.41;150.41;150.41
1029;initialize;1;9.64103;9.64103;9.64103
1029;async;100;0.0440566;0.0173097;0.25349
1029;inner;100;1.14055;1.0112;1.15875
1029;wait;100;4.77257e-05;1.9314e-05;9.2166e-05
1029;boundary;100;0.069618;0.060356;0.128929
1029;calc iter;100;1.25428;1.19223;1.34202
1029;calc total;1;126.077;126.077;126.077
1029;total;1;150.681;150.681;150.681
1004;initialize;1;9.37383;9.37383;9.37383
1004;async;100;0.0749115;0.0171165;0.244744
1004;inner;100;1.06167;0.922406;1.1467
1004;wait;100;5.90231e-05;2.6215e-05;0.000127059
1004;boundary;100;0.120013;0.0612087;0.140395
1004;calc iter;100;1.25666;1.17147;1.32529
1004;calc total;1;126.077;126.077;126.077
1004;total;1;150.41;150.41;150.41
1030;initialize;1;9.64096;9.64096;9.64096
1030;async;100;0.0448318;0.01774;0.150834
1030;inner;100;1.14012;1.05557;1.15728
1030;wait;100;4.39411e-05;2.4026e-05;0.000101809
1030;boundary;100;0.0692373;0.0613271;0.127453
1030;calc iter;100;1.25423;1.21129;1.32016
1030;calc total;1;126.077;126.077;126.077
1030;total;1;150.681;150.681;150.681
1005;initialize;1;9.3738;9.3738;9.3738
1005;async;100;0.0742293;0.0178525;0.286883
1005;inner;100;1.06115;0.894073;1.15111
1005;wait;100;6.5524e-05;3.624e-05;8.9066e-05
1005;boundary;100;0.121208;0.0614106;0.138415
1005;calc iter;100;1.25666;1.1409;1.36164
1005;calc total;1;126.077;126.077;126.077
1005;total;1;150.41;150.41;150.41
1031;initialize;1;9.64764;9.64764;9.64764
1031;async;100;0.0432115;0.0178295;0.159118
1031;inner;100;1.14456;1.06676;1.16327
1031;wait;100;3.87542e-05;2.5047e-05;6.3653e-05
1031;boundary;100;0.0664667;0.0613176;0.118927
1031;calc iter;100;1.25428;1.22475;1.34268
1031;calc total;1;126.077;126.077;126.077
1031;total;1;150.687;150.687;150.687
1006;initialize;1;9.37372;9.37372;9.37372
1006;async;100;0.072633;0.0173195;0.248303
1006;inner;100;1.06381;0.913438;1.15385
1006;wait;100;5.52575e-05;2.5093e-05;9.5284e-05
1006;boundary;100;0.120171;0.0612449;0.138027
1006;calc iter;100;1.25667;1.15464;1.34408
1006;calc total;1;126.077;126.077;126.077
1006;total;1;150.41;150.41;150.41
1007;initialize;1;9.37371;9.37371;9.37371
1007;async;100;0.0723754;0.0173972;0.289328
1007;inner;100;1.07136;0.926617;1.15214
1007;wait;100;5.16109e-05;2.4365e-05;8.8545e-05
1007;boundary;100;0.113047;0.0614011;0.130369
1007;calc iter;100;1.25684;1.153;1.36935
1007;calc total;1;126.077;126.077;126.077
1007;total;1;150.41;150.41;150.41
1056;initialize;1;9.43141;9.43141;9.43141
1049;initialize;1;9.39994;9.39994;9.39994
1049;async;100;0.0614958;0.0152794;0.123495
1049;inner;100;1.12893;1.0959;1.16159
1049;wait;100;3.83048e-05;1.8408e-05;8.4393e-05
1049;boundary;100;0.0656372;0.0607086;0.0792588
1049;calc iter;100;1.25611;1.22976;1.29656
1049;calc total;1;126.077;126.077;126.077
1049;total;1;150.44;150.44;150.44
1050;initialize;1;9.41688;9.41688;9.41688
1050;async;100;0.0625666;0.0152479;0.167182
1050;inner;100;1.12698;1.07086;1.15801
1050;wait;100;4.46714e-05;2.4965e-05;0.000108754
1050;boundary;100;0.0664852;0.0596413;0.0798769
1050;calc iter;100;1.25608;1.22007;1.29771
1050;calc total;1;126.077;126.077;126.077
1050;total;1;150.457;150.457;150.457
1051;initialize;1;9.4531;9.4531;9.4531
1051;async;100;0.0608836;0.0169929;0.150741
1051;inner;100;1.13028;1.088;1.16449
1051;wait;100;3.5611e-05;1.6775e-05;7.1975e-05
1051;boundary;100;0.0649054;0.0598683;0.0842537
1051;calc iter;100;1.25611;1.2238;1.29863
1051;calc total;1;126.077;126.077;126.077
1051;total;1;150.493;150.493;150.493
1052;initialize;1;9.39962;9.39962;9.39962
1052;async;100;0.0650777;0.0167944;0.134974
1052;inner;100;1.12872;1.08896;1.16214
1052;wait;100;2.84719e-05;1.8014e-05;6.9604e-05
1052;boundary;100;0.0624336;0.0593265;0.0770116
1052;calc iter;100;1.25626;1.23635;1.28329
1052;calc total;1;126.077;126.077;126.077
1052;total;1;150.44;150.44;150.44
1053;initialize;1;9.39828;9.39828;9.39828
1053;async;100;0.0696836;0.0171895;0.139988
1053;inner;100;1.12419;1.08521;1.16061
1053;wait;100;2.83762e-05;1.7051e-05;0.000116289
1053;boundary;100;0.0623484;0.0591811;0.0801249
1053;calc iter;100;1.25626;1.23234;1.28736
1053;calc total;1;126.077;126.077;126.077
1053;total;1;150.439;150.439;150.439
1054;initialize;1;9.43316;9.43316;9.43316
1054;async;100;0.0668339;0.0174829;0.135215
1054;inner;100;1.12592;1.08748;1.16046
1054;wait;100;3.61982e-05;2.0605e-05;7.958e-05
1054;boundary;100;0.0634555;0.0595513;0.0858566
1054;calc iter;100;1.25625;1.23565;1.29145
1054;calc total;1;126.077;126.077;126.077
1054;total;1;150.473;150.473;150.473
1055;initialize;1;9.42922;9.42922;9.42922
1055;async;100;0.0662012;0.017367;0.161143
1055;inner;100;1.12784;1.08073;1.16282
1055;wait;100;3.2e-05;2.1092e-05;6.5295e-05
1055;boundary;100;0.062214;0.0595641;0.0717788
1055;calc iter;100;1.25629;1.22034;1.30559
1055;calc total;1;126.077;126.077;126.077
1055;total;1;150.47;150.47;150.47
1104;initialize;1;9.40533;9.40533;9.40533
1104;async;100;0.0989192;0.0172455;0.217371
1104;inner;100;1.09646;1.02852;1.16217
1104;wait;100;2.57661e-05;1.6941e-05;6.0053e-05
1104;boundary;100;0.0610546;0.0582189;0.0875179
1104;calc iter;100;1.25647;1.20552;1.31181
1104;calc total;1;126.077;126.077;126.077
1104;total;1;150.436;150.436;150.436
1080;initialize;1;9.58289;9.58289;9.58289
1080;async;100;0.0522628;0.0200436;0.333388
1080;inner;100;1.1437;0.948942;1.16565
1080;wait;100;3.54589e-05;1.9458e-05;8.8149e-05
1080;boundary;100;0.0626108;0.0608528;0.0979942
1080;calc iter;100;1.25862;1.18364;1.38036
1080;calc total;1;126.077;126.077;126.077
1080;total;1;150.623;150.623;150.623
1128;initialize;1;9.68991;9.68991;9.68991
1128;async;100;0.0505014;0.0194872;0.213264
1128;inner;100;1.11758;0.92341;1.16698
1128;wait;100;5.02991e-05;2.2956e-05;8.2081e-05
1128;boundary;100;0.0869816;0.0621282;0.15101
1128;calc iter;100;1.25512;1.09167;1.39393
1128;calc total;1;126.077;126.077;126.077
1128;total;1;150.73;150.73;150.73
1105;initialize;1;9.40703;9.40703;9.40703
1105;async;100;0.100763;0.0173004;0.191671
1105;inner;100;1.09386;1.0253;1.15848
1105;wait;100;3.1553e-05;1.7779e-05;7.4552e-05
1105;boundary;100;0.0617243;0.0583997;0.0895999
1105;calc iter;100;1.25638;1.22393;1.30189
1105;calc total;1;126.077;126.077;126.077
1105;total;1;150.438;150.438;150.438
1056;async;100;0.0717392;0.0241894;0.156024
1056;inner;100;1.08385;1.01808;1.15178
1056;wait;100;5.65991e-05;3.1866e-05;8.5733e-05
1056;boundary;100;0.101327;0.0619363;0.144979
1056;calc iter;100;1.25698;1.20599;1.3385
1056;calc total;1;126.077;126.077;126.077
1056;total;1;150.471;150.471;150.471
1081;initialize;1;9.58294;9.58294;9.58294
1081;async;100;0.0483581;0.018163;0.235787
1081;inner;100;1.14713;1.00447;1.16852
1081;wait;100;2.46635e-05;1.6425e-05;5.5037e-05
1081;boundary;100;0.063107;0.0602635;0.0976457
1081;calc iter;100;1.25862;1.15383;1.36079
1081;calc total;1;126.077;126.077;126.077
1081;total;1;150.623;150.623;150.623
1129;initialize;1;9.69859;9.69859;9.69859
1129;async;100;0.0504879;0.0153489;0.246544
1129;inner;100;1.11597;0.982543;1.1662
1129;wait;100;4.721e-05;2.1376e-05;8.2247e-05
1129;boundary;100;0.0886124;0.0617275;0.150459
1129;calc iter;100;1.25512;1.12838;1.40246
1129;calc total;1;126.077;126.077;126.077
1129;total;1;150.739;150.739;150.739
1106;initialize;1;9.40819;9.40819;9.40819
1106;async;100;0.100458;0.017128;0.188903
1106;inner;100;1.09499;1.02664;1.16043
1106;wait;100;3.0794e-05;1.7683e-05;7.5649e-05
1106;boundary;100;0.0609471;0.0585383;0.0776768
1106;calc iter;100;1.25642;1.22598;1.29787
1106;calc total;1;126.077;126.077;126.077
1106;total;1;150.439;150.439;150.439
1057;initialize;1;9.43491;9.43491;9.43491
1057;async;100;0.0671195;0.0185409;0.234675
1057;inner;100;1.08633;1.0169;1.16008
1057;wait;100;5.4199e-05;2.7756e-05;8.6271e-05
1057;boundary;100;0.103475;0.061476;0.138343
1057;calc iter;100;1.25698;1.18388;1.37852
1057;calc total;1;126.077;126.077;126.077
1057;total;1;150.475;150.475;150.475
1082;initialize;1;9.58097;9.58097;9.58097
1082;async;100;0.0509584;0.0189635;0.246707
1082;inner;100;1.14364;1.00469;1.16737
1082;wait;100;2.60278e-05;1.7649e-05;6.7111e-05
1082;boundary;100;0.0640026;0.0602131;0.123564
1082;calc iter;100;1.25863;1.155;1.39699
1082;calc total;1;126.077;126.077;126.077
1082;total;1;150.621;150.621;150.621
1130;initialize;1;9.69102;9.69102;9.69102
1130;async;100;0.0500552;0.0162288;0.328089
1130;inner;100;1.11078;0.97346;1.16537
1130;wait;100;7.39317e-05;3.4241e-05;8.7735e-05
1130;boundary;100;0.0941824;0.0621683;0.127472
1130;calc iter;100;1.2551;1.16534;1.36473
1130;calc total;1;126.077;126.077;126.077
1130;total;1;150.731;150.731;150.731
1107;initialize;1;9.4426;9.4426;9.4426
1107;async;100;0.0958773;0.0174056;0.191153
1107;inner;100;1.09905;1.02694;1.16119
1107;wait;100;3.97706e-05;2.553e-05;6.1594e-05
1107;boundary;100;0.0614099;0.0587928;0.0876491
1107;calc iter;100;1.25638;1.23096;1.30086
1107;calc total;1;126.077;126.077;126.077
1107;total;1;150.474;150.474;150.474
1058;initialize;1;9.43988;9.43988;9.43988
1058;async;100;0.0697585;0.0204262;0.207922
1058;inner;100;1.08232;1.01771;1.24633
1058;wait;100;5.82938e-05;2.5977e-05;8.2368e-05
1058;boundary;100;0.104831;0.060844;0.130294
1058;calc iter;100;1.25696;1.16876;1.43526
1058;calc total;1;126.077;126.077;126.077
1058;total;1;150.48;150.48;150.48
1083;initialize;1;9.58296;9.58296;9.58296
1083;async;100;0.0478752;0.017057;0.235896
1083;inner;100;1.14698;1.00371;1.16763
1083;wait;100;4.19507e-05;2.3798e-05;6.3461e-05
1083;boundary;100;0.063657;0.0604552;0.0992534
1083;calc iter;100;1.25855;1.15496;1.36272
1083;calc total;1;126.077;126.077;126.077
1083;total;1;150.623;150.623;150.623
1131;initialize;1;9.69852;9.69852;9.69852
1131;async;100;0.0510153;0.0170685;0.246937
1131;inner;100;1.11317;0.943876;1.16411
1131;wait;100;7.09673e-05;2.7104e-05;9.5395e-05
1131;boundary;100;0.0908365;0.0608339;0.120931
1131;calc iter;100;1.25509;1.11359;1.37958
1131;calc total;1;126.077;126.077;126.077
1131;total;1;150.739;150.739;150.739
1108;initialize;1;9.40775;9.40775;9.40775
1108;async;100;0.0766651;0.017057;0.161751
1108;inner;100;1.10438;1.02816;1.15729
1108;wait;100;3.8553e-05;2.0066e-05;7.0763e-05
1108;boundary;100;0.0749688;0.0611515;0.118428
1108;calc iter;100;1.25605;1.22192;1.33513
1108;calc total;1;126.077;126.077;126.077
1108;total;1;150.439;150.439;150.439
1059;initialize;1;9.43424;9.43424;9.43424
1059;async;100;0.0691403;0.015038;0.209132
1059;inner;100;1.08666;1.01591;1.15739
1059;wait;100;4.77967e-05;2.7531e-05;6.57e-05
1059;boundary;100;0.101129;0.0602751;0.136671
1059;calc iter;100;1.25698;1.18296;1.35443
1059;calc total;1;126.077;126.077;126.077
1059;total;1;150.474;150.474;150.474
1084;initialize;1;9.58289;9.58289;9.58289
1084;async;100;0.0496254;0.0206258;0.236851
1084;inner;100;1.13839;0.983119;1.16284
1084;wait;100;5.00729e-05;3.1784e-05;9.884e-05
1084;boundary;100;0.0704156;0.0628107;0.103875
1084;calc iter;100;1.25848;1.19746;1.34607
1084;calc total;1;126.077;126.077;126.077
1084;total;1;150.623;150.623;150.623
1132;initialize;1;9.69857;9.69857;9.69857
1132;async;100;0.0638094;0.0172175;0.476649
1132;inner;100;1.12605;0.964814;1.15946
1132;wait;100;4.42755e-05;2.0962e-05;0.0001032
1132;boundary;100;0.0655224;0.0594239;0.103822
1132;calc iter;100;1.25542;1.12824;1.56652
1132;calc total;1;126.077;126.077;126.077
1132;total;1;150.739;150.739;150.739
1109;initialize;1;9.44257;9.44257;9.44257
1109;async;100;0.0791037;0.0170152;0.173174
1109;inner;100;1.09882;1.02938;1.15233
1109;wait;100;4.10037e-05;1.9733e-05;0.000108893
1109;boundary;100;0.0779981;0.0611822;0.110806
1109;calc iter;100;1.25596;1.19362;1.31257
1109;calc total;1;126.077;126.077;126.077
1109;total;1;150.474;150.474;150.474
1060;initialize;1;9.39732;9.39732;9.39732
1060;async;100;0.0912472;0.0234605;0.172103
1060;inner;100;1.09674;1.04831;1.14407
1060;wait;100;4.12411e-05;2.2443e-05;8.8537e-05
1060;boundary;100;0.0691687;0.059546;0.0984612
1060;calc iter;100;1.2572;1.18888;1.30794
1060;calc total;1;126.077;126.077;126.077
1060;total;1;150.437;150.437;150.437
1085;initialize;1;9.58292;9.58292;9.58292
1085;async;100;0.043645;0.0182585;0.208581
1085;inner;100;1.15013;0.995185;1.28767
1085;wait;100;4.41174e-05;2.0268e-05;0.000107296
1085;boundary;100;0.0647386;0.0611511;0.134963
1085;calc iter;100;1.25856;1.10009;1.44121
1085;calc total;1;126.077;126.077;126.077
1085;total;1;150.623;150.623;150.623
1133;initialize;1;9.69188;9.69188;9.69188
1133;async;100;0.0619611;0.0152569;0.565858
1133;inner;100;1.12891;0.823785;1.16315
1133;wait;100;5.20939e-05;2.7037e-05;0.00010529
1133;boundary;100;0.0645281;0.0593098;0.132307
1133;calc iter;100;1.25545;1.12453;1.52202
1133;calc total;1;126.077;126.077;126.077
1133;total;1;150.732;150.732;150.732
1110;initialize;1;9.40857;9.40857;9.40857
1110;async;100;0.0769951;0.0169152;0.285164
1110;inner;100;1.09963;1.04003;1.15443
1110;wait;100;4.04933e-05;2.1215e-05;7.9684e-05
1110;boundary;100;0.0792678;0.0617589;0.105767
1110;calc iter;100;1.25593;1.17442;1.3948
1110;calc total;1;126.077;126.077;126.077
1110;total;1;150.44;150.44;150.44
1061;initialize;1;9.4076;9.4076;9.4076
1061;async;100;0.0972717;0.01817;0.198919
1061;inner;100;1.09511;1.05022;1.19888
1061;wait;100;3.9254e-05;2.2926e-05;0.000119253
1061;boundary;100;0.0648519;0.0589303;0.104984
1061;calc iter;100;1.25727;1.15221;1.36752
1061;calc total;1;126.077;126.077;126.077
1061;total;1;150.447;150.447;150.447
1086;initialize;1;9.58294;9.58294;9.58294
1086;async;100;0.0502136;0.0190463;0.369417
1086;inner;100;1.14201;1.00012;1.15945
1086;wait;100;4.94694e-05;2.8487e-05;9.4002e-05
1086;boundary;100;0.0663355;0.0610216;0.139152
1086;calc iter;100;1.25861;1.1321;1.48121
1086;calc total;1;126.077;126.077;126.077
1086;total;1;150.623;150.623;150.623
1134;initialize;1;9.69854;9.69854;9.69854
1134;async;100;0.0657871;0.0190988;0.515962
1134;inner;100;1.126;0.955362;1.16162
1134;wait;100;4.72415e-05;1.8399e-05;0.000102587
1134;boundary;100;0.0635879;0.0597873;0.104118
1134;calc iter;100;1.25543;1.106;1.59738
1134;calc total;1;126.077;126.077;126.077
1134;total;1;150.739;150.739;150.739
1111;initialize;1;9.44257;9.44257;9.44257
1111;async;100;0.0821242;0.0169807;0.168633
1111;inner;100;1.10165;1.0113;1.27955
1111;wait;100;4.7764e-05;2.6608e-05;9.464e-05
1111;boundary;100;0.0722613;0.0597634;0.111842
1111;calc iter;100;1.25608;1.10903;1.48437
1111;calc total;1;126.077;126.077;126.077
1111;total;1;150.474;150.474;150.474
1062;initialize;1;9.39946;9.39946;9.39946
1062;async;100;0.0915595;0.0232987;0.203624
1062;inner;100;1.09818;1.04951;1.14505
1062;wait;100;4.85939e-05;2.6534e-05;9.2301e-05
1062;boundary;100;0.0674429;0.0604661;0.101233
1062;calc iter;100;1.25723;1.20465;1.34823
1062;calc total;1;126.077;126.077;126.077
1062;total;1;150.439;150.439;150.439
1087;initialize;1;9.58297;9.58297;9.58297
1087;async;100;0.0449396;0.0171428;0.145717
1087;inner;100;1.14861;0.989041;1.26233
1087;wait;100;4.37503e-05;2.4438e-05;6.8395e-05
1087;boundary;100;0.0649973;0.0610648;0.236948
1087;calc iter;100;1.2586;1.11403;1.54766
1087;calc total;1;126.077;126.077;126.077
1087;total;1;150.623;150.623;150.623
1135;initialize;1;9.69858;9.69858;9.69858
1135;async;100;0.0671749;0.0196226;0.276892
1135;inner;100;1.1236;0.95295;1.16102
1135;wait;100;4.44888e-05;2.0297e-05;0.000103419
1135;boundary;100;0.0645991;0.0601544;0.114009
1135;calc iter;100;1.25542;1.10507;1.36625
1135;calc total;1;126.077;126.077;126.077
1135;total;1;150.739;150.739;150.739
1112;initialize;1;9.44257;9.44257;9.44257
1112;async;100;0.0688857;0.0169391;0.174252
1112;inner;100;1.09597;1.03364;1.15564
1112;wait;100;5.52287e-05;2.6492e-05;9.7945e-05
1112;boundary;100;0.0908814;0.061341;0.11975
1112;calc iter;100;1.2558;1.2109;1.32842
1112;calc total;1;126.077;126.077;126.077
1112;total;1;150.474;150.474;150.474
1063;initialize;1;9.39914;9.39914;9.39914
1063;async;100;0.0906848;0.0180395;0.205268
1063;inner;100;1.10024;1.04777;1.14844
1063;wait;100;3.8563e-05;2.2337e-05;7.6724e-05
1063;boundary;100;0.0662804;0.0589049;0.0942785
1063;calc iter;100;1.25724;1.18124;1.31644
1063;calc total;1;126.077;126.077;126.077
1063;total;1;150.439;150.439;150.439
1088;initialize;1;9.58294;9.58294;9.58294
1088;async;100;0.0437299;0.017589;0.22227
1088;inner;100;1.15143;1.03447;1.1678
1088;wait;100;2.96111e-05;1.8396e-05;9.8441e-05
1088;boundary;100;0.0634797;0.0609615;0.110779
1088;calc iter;100;1.25868;1.17669;1.35641
1088;calc total;1;126.077;126.077;126.077
1088;total;1;150.623;150.623;150.623
1136;initialize;1;9.6985;9.6985;9.6985
1136;async;100;0.067812;0.0178344;0.21185
1136;inner;100;1.1252;0.959359;1.16281
1136;wait;100;4.04715e-05;2.659e-05;0.000102298
1136;boundary;100;0.0625439;0.058985;0.0992368
1136;calc iter;100;1.2556;1.13516;1.34467
1136;calc total;1;126.077;126.077;126.077
1136;total;1;150.739;150.739;150.739
1113;initialize;1;9.40745;9.40745;9.40745
1113;async;100;0.070683;0.0168569;0.144543
1113;inner;100;1.08996;1.0233;1.15419
1113;wait;100;5.64708e-05;3.8533e-05;9.9513e-05
1113;boundary;100;0.0950249;0.0620703;0.130836
1113;calc iter;100;1.25573;1.21115;1.33927
1113;calc total;1;126.077;126.077;126.077
1113;total;1;150.439;150.439;150.439
1064;initialize;1;9.42488;9.42488;9.42488
1064;async;100;0.0904162;0.0222289;0.195422
1064;inner;100;1.10405;1.04954;1.15648
1064;wait;100;3.42523e-05;2.0843e-05;5.965e-05
1064;boundary;100;0.0630125;0.0594583;0.0804649
1064;calc iter;100;1.25751;1.2005;1.32618
1064;calc total;1;126.077;126.077;126.077
1064;total;1;150.465;150.465;150.465
1089;initialize;1;9.58018;9.58018;9.58018
1089;async;100;0.0462748;0.0175754;0.153984
1089;inner;100;1.14541;0.997098;1.16708
1089;wait;100;5.21128e-05;2.6444e-05;7.9153e-05
1089;boundary;100;0.0668176;0.0608469;0.133587
1089;calc iter;100;1.25856;1.14498;1.34996
1089;calc total;1;126.077;126.077;126.077
1089;total;1;150.62;150.62;150.62
1137;initialize;1;9.6986;9.6986;9.6986
1137;async;100;0.06538;0.0158513;0.291726
1137;inner;100;1.12662;0.976362;1.1639
1137;wait;100;3.37432e-05;1.8486e-05;8.9365e-05
1137;boundary;100;0.0635827;0.0591184;0.103531
1137;calc iter;100;1.25562;1.16454;1.34909
1137;calc total;1;126.077;126.077;126.077
1137;total;1;150.739;150.739;150.739
1114;initialize;1;9.44017;9.44017;9.44017
1114;async;100;0.0700396;0.0168833;0.162114
1114;inner;100;1.09251;1.00834;1.1569
1114;wait;100;5.11363e-05;2.7822e-05;0.00010473
1114;boundary;100;0.0931678;0.0618771;0.129411
1114;calc iter;100;1.25577;1.21292;1.35018
1114;calc total;1;126.077;126.077;126.077
1114;total;1;150.471;150.471;150.471
1065;initialize;1;9.43987;9.43987;9.43987
1065;async;100;0.0955894;0.0226196;0.234359
1065;inner;100;1.0979;1.0087;1.15443
1065;wait;100;3.30744e-05;1.8358e-05;7.0457e-05
1065;boundary;100;0.0638872;0.0599387;0.0803883
1065;calc iter;100;1.25741;1.22914;1.30705
1065;calc total;1;126.077;126.077;126.077
1065;total;1;150.48;150.48;150.48
1090;initialize;1;9.58295;9.58295;9.58295
1090;async;100;0.0458698;0.017563;0.188608
1090;inner;100;1.14747;1.00111;1.16856
1090;wait;100;4.34029e-05;2.1242e-05;6.8866e-05
1090;boundary;100;0.0651806;0.0611359;0.124467
1090;calc iter;100;1.25856;1.1386;1.34685
1090;calc total;1;126.077;126.077;126.077
1090;total;1;150.623;150.623;150.623
1138;initialize;1;9.69855;9.69855;9.69855
1138;async;100;0.0631973;0.0152618;0.148467
1138;inner;100;1.12793;0.989271;1.28697
1138;wait;100;3.8205e-05;1.9809e-05;7.8636e-05
1138;boundary;100;0.0644501;0.0592408;0.129741
1138;calc iter;100;1.25562;1.10785;1.48746
1138;calc total;1;126.077;126.077;126.077
1138;total;1;150.739;150.739;150.739
1115;initialize;1;9.44262;9.44262;9.44262
1115;async;100;0.0722316;0.015519;0.138167
1115;inner;100;1.0903;1.0248;1.15528
1115;wait;100;5.37741e-05;2.0324e-05;9.3082e-05
1115;boundary;100;0.0931437;0.0614775;0.131444
1115;calc iter;100;1.25573;1.19437;1.32826
1115;calc total;1;126.077;126.077;126.077
1066;initialize;1;9.3985;9.3985;9.3985
1066;async;100;0.0949652;0.0242594;0.28328
1066;inner;100;1.09846;0.99902;1.15171
1066;wait;100;3.28366e-05;1.9658e-05;6.748e-05
1066;boundary;100;0.0640274;0.0596831;0.0874514
1066;calc iter;100;1.25749;1.18808;1.36978
1066;calc total;1;126.077;126.077;126.077
1066;total;1;150.438;150.438;150.438
1091;initialize;1;9.57573;9.57573;9.57573
1091;async;100;0.0456858;0.0167591;0.139658
1091;inner;100;1.13771;1.01592;1.16547
1091;wait;100;6.69349e-05;3.603e-05;8.9374e-05
1091;boundary;100;0.0750418;0.0621881;0.130424
1091;calc iter;100;1.25851;1.18017;1.3447
1091;calc total;1;126.077;126.077;126.077
1091;total;1;150.616;150.616;150.616
1139;initialize;1;9.69854;9.69854;9.69854
1139;async;100;0.0670561;0.0163261;0.240974
1139;inner;100;1.12605;0.96656;1.16462
1139;wait;100;3.33501e-05;1.8864e-05;7.2806e-05
1139;boundary;100;0.0624779;0.0593684;0.104097
1139;calc iter;100;1.25562;1.18599;1.35367
1139;calc total;1;126.077;126.077;126.077
1139;total;1;150.739;150.739;150.739
1115;total;1;150.474;150.474;150.474
1067;initialize;1;9.40058;9.40058;9.40058
1067;async;100;0.0931266;0.0230454;0.234328
1067;inner;100;1.10154;1.01448;1.15831
1067;wait;100;3.14958e-05;2.1422e-05;7.4737e-05
1067;boundary;100;0.0627982;0.0597793;0.0759273
1067;calc iter;100;1.2575;1.20607;1.30948
1067;calc total;1;126.077;126.077;126.077
1067;total;1;150.44;150.44;150.44
1092;initialize;1;9.58297;9.58297;9.58297
1092;async;100;0.0917127;0.0182043;0.210932
1092;inner;100;1.10533;1.02414;1.15698
1092;wait;100;3.03766e-05;1.933e-05;7.3768e-05
1092;boundary;100;0.0604897;0.058533;0.0817385
1092;calc iter;100;1.25756;1.21945;1.29601
1092;calc total;1;126.077;126.077;126.077
1140;initialize;1;9.69849;9.69849;9.69849
1140;async;100;0.0503562;0.0169355;0.236555
1140;inner;100;1.11954;1.05535;1.16623
1140;wait;100;6.84288e-05;3.5198e-05;9.0521e-05
1140;boundary;100;0.0861666;0.0606758;0.129482
1140;calc iter;100;1.25614;1.22327;1.38566
1140;calc total;1;126.077;126.077;126.077
1140;total;1;150.739;150.739;150.739
1116;initialize;1;9.44194;9.44194;9.44194
1116;async;100;0.0487613;0.0165519;0.191416
1116;inner;100;1.14294;1.05228;1.16724
1116;wait;100;3.69301e-05;1.7955e-05;8.3256e-05
1116;boundary;100;0.0636205;0.0595592;0.100604
1116;calc iter;100;1.25536;1.21388;1.39858
1116;calc total;1;126.077;126.077;126.077
1116;total;1;150.473;150.473;150.473
1068;initialize;1;9.43984;9.43984;9.43984
1068;async;100;0.042333;0.0137183;0.184408
1068;inner;100;1.11426;0.989385;1.17107
1068;wait;100;6.30992e-05;2.1338e-05;8.7223e-05
1068;boundary;100;0.101227;0.0631737;0.144386
1068;calc iter;100;1.25789;1.15012;1.39131
1068;calc total;1;126.077;126.077;126.077
1068;total;1;150.48;150.48;150.48
1092;total;1;150.623;150.623;150.623
1141;initialize;1;9.69854;9.69854;9.69854
1141;async;100;0.0546666;0.0170308;0.340947
1141;inner;100;1.11397;0.99077;1.16098
1141;wait;100;6.00773e-05;2.0839e-05;0.000128368
1141;boundary;100;0.0874405;0.0606379;0.126753
1141;calc iter;100;1.25613;1.21336;1.39792
1141;calc total;1;126.077;126.077;126.077
1141;total;1;150.739;150.739;150.739
1117;initialize;1;9.40578;9.40578;9.40578
1117;async;100;0.050144;0.0170646;0.286423
1117;inner;100;1.14205;1.02911;1.17473
1117;wait;100;3.54665e-05;1.9753e-05;7.4618e-05
1117;boundary;100;0.0630711;0.0585422;0.0985596
1117;calc iter;100;1.25531;1.19059;1.37411
1117;calc total;1;126.077;126.077;126.077
1117;total;1;150.437;150.437;150.437
1069;initialize;1;9.43213;9.43213;9.43213
1069;async;100;0.0401237;0.0135558;0.198188
1069;inner;100;1.1339;0.996686;1.1761
1069;wait;100;5.02188e-05;1.999e-05;7.1434e-05
1069;boundary;100;0.0839178;0.0630329;0.136657
1069;calc iter;100;1.258;1.14435;1.38405
1069;calc total;1;126.077;126.077;126.077
1069;total;1;150.472;150.472;150.472
1093;initialize;1;9.57738;9.57738;9.57738
1093;async;100;0.0969604;0.0177897;0.281884
1093;inner;100;1.09982;0.994632;1.15475
1093;wait;100;3.53581e-05;2.0114e-05;6.9804e-05
1093;boundary;100;0.060723;0.0586311;0.10602
1093;calc iter;100;1.25754;1.11511;1.38257
1093;calc total;1;126.077;126.077;126.077
1093;total;1;150.617;150.617;150.617
1142;initialize;1;9.69828;9.69828;9.69828
1142;async;100;0.053589;0.0171395;0.222727
1142;inner;100;1.1196;1.05799;1.16258
1142;wait;100;5.34621e-05;2.2167e-05;8.4089e-05
1142;boundary;100;0.0829059;0.0611587;0.126638
1142;calc iter;100;1.25615;1.22281;1.37675
1142;calc total;1;126.077;126.077;126.077
1142;total;1;150.739;150.739;150.739
1118;initialize;1;9.40911;9.40911;9.40911
1118;async;100;0.0505389;0.0176106;0.200615
1118;inner;100;1.14094;1.02549;1.16194
1118;wait;100;4.08324e-05;2.1092e-05;8.9687e-05
1118;boundary;100;0.0637812;0.0606227;0.0888147
1118;calc iter;100;1.2553;1.18452;1.3741
1118;calc total;1;126.077;126.077;126.077
1118;total;1;150.44;150.44;150.44
1070;initialize;1;9.42957;9.42957;9.42957
1070;async;100;0.0418834;0.0156455;0.292146
1070;inner;100;1.1202;0.986312;1.17237
1070;wait;100;5.40349e-05;2.1233e-05;7.1869e-05
1070;boundary;100;0.0957778;0.0626829;0.150128
1070;calc iter;100;1.25792;1.13839;1.45776
1070;calc total;1;126.077;126.077;126.077
1070;total;1;150.469;150.469;150.469
1094;initialize;1;9.57933;9.57933;9.57933
1094;async;100;0.0972169;0.0176394;0.341184
1094;inner;100;1.09829;0.960385;1.1522
1094;wait;100;4.07522e-05;2.5594e-05;8.7949e-05
1094;boundary;100;0.0619704;0.0591284;0.0919897
1094;calc iter;100;1.25752;1.19465;1.38518
1094;calc total;1;126.077;126.077;126.077
1094;total;1;150.619;150.619;150.619
1143;initialize;1;9.69853;9.69853;9.69853
1143;async;100;0.0552237;0.0174378;0.209342
1143;inner;100;1.11641;1.00452;1.16379
1143;wait;100;5.19772e-05;2.1081e-05;9.3666e-05
1143;boundary;100;0.0844685;0.0621737;0.152606
1143;calc iter;100;1.25615;1.21497;1.41167
1143;calc total;1;126.077;126.077;126.077
1143;total;1;150.739;150.739;150.739
1119;initialize;1;9.40957;9.40957;9.40957
1119;async;100;0.0514938;0.0174596;0.267987
1119;inner;100;1.14053;1.02588;1.16273
1119;wait;100;3.49479e-05;1.8304e-05;7.7757e-05
1119;boundary;100;0.0633139;0.0599227;0.11411
1119;calc iter;100;1.25537;1.123;1.4164
1119;calc total;1;126.077;126.077;126.077
1119;total;1;150.441;150.441;150.441
1071;initialize;1;9.42895;9.42895;9.42895
1071;async;100;0.0424559;0.0169106;0.295688
1071;inner;100;1.12354;1.00245;1.1707
1071;wait;100;4.83253e-05;2.5802e-05;8.5317e-05
1071;boundary;100;0.0918931;0.0649294;0.137294
1071;calc iter;100;1.25794;1.16112;1.3754
1071;calc total;1;126.077;126.077;126.077
1071;total;1;150.469;150.469;150.469
1095;initialize;1;9.57784;9.57784;9.57784
1095;async;100;0.107701;0.018516;0.372158
1095;inner;100;1.08663;0.958504;1.15452
1095;wait;100;2.93785e-05;2.022e-05;7.6458e-05
1095;boundary;100;0.0633014;0.0583714;0.120349
1095;calc iter;100;1.25766;1.12656;1.45106
1095;calc total;1;126.077;126.077;126.077
1095;total;1;150.618;150.618;150.618
1144;initialize;1;9.69862;9.69862;9.69862
1144;async;100;0.0609687;0.0195982;0.140243
1144;inner;100;1.12333;1.0524;1.15638
1144;wait;100;5.63641e-05;2.5921e-05;9.5515e-05
1144;boundary;100;0.0720423;0.0616622;0.131334
1144;calc iter;100;1.2564;1.2305;1.334
1144;calc total;1;126.077;126.077;126.077
1144;total;1;150.739;150.739;150.739
1120;initialize;1;9.40651;9.40651;9.40651
1120;async;100;0.0471872;0.0175632;0.178614
1120;inner;100;1.14042;1.03305;1.16577
1120;wait;100;5.21339e-05;2.4737e-05;8.6096e-05
1120;boundary;100;0.0675167;0.061934;0.116228
1120;calc iter;100;1.25518;1.17474;1.36337
1120;calc total;1;126.077;126.077;126.077
1120;total;1;150.438;150.438;150.438
1072;initialize;1;9.40086;9.40086;9.40086
1072;async;100;0.056342;0.0168895;0.270185
1072;inner;100;1.13758;1.00854;1.16671
1072;wait;100;3.39786e-05;1.9146e-05;8.6131e-05
1072;boundary;100;0.0642577;0.0591055;0.0888165
1072;calc iter;100;1.25821;1.20055;1.34994
1072;calc total;1;126.077;126.077;126.077
1072;total;1;150.441;150.441;150.441
1096;initialize;1;9.58293;9.58293;9.58293
1096;async;100;0.102785;0.0176614;0.224775
1096;inner;100;1.09457;1.01828;1.14981
1096;wait;100;3.22398e-05;1.9173e-05;9.6782e-05
1096;boundary;100;0.0601634;0.0581758;0.106152
1096;calc iter;100;1.25755;1.18559;1.34753
1096;calc total;1;126.077;126.077;126.077
1096;total;1;150.623;150.623;150.623
1145;initialize;1;9.6985;9.6985;9.6985
1145;async;100;0.0600759;0.0192831;0.178167
1145;inner;100;1.12386;1.07923;1.15676
1145;wait;100;4.09337e-05;2.0583e-05;0.000117944
1145;boundary;100;0.0724066;0.0623715;0.102394
1145;calc iter;100;1.25638;1.22316;1.33345
1145;calc total;1;126.077;126.077;126.077
1145;total;1;150.739;150.739;150.739
1121;initialize;1;9.43961;9.43961;9.43961
1121;async;100;0.0448625;0.0157236;0.196541
1121;inner;100;1.1421;1.0324;1.15934
1121;wait;100;5.41694e-05;2.3243e-05;0.000108448
1121;boundary;100;0.0681455;0.061147;0.117421
1121;calc iter;100;1.25516;1.20067;1.40805
1121;calc total;1;126.077;126.077;126.077
1121;total;1;150.471;150.471;150.471
1073;initialize;1;9.43981;9.43981;9.43981
1073;async;100;0.0575908;0.0156207;0.198567
1073;inner;100;1.13523;0.998365;1.16318
1073;wait;100;3.4968e-05;2.0381e-05;0.000115951
1073;boundary;100;0.0653473;0.0586739;0.119724
1073;calc iter;100;1.25821;1.16215;1.38781
1073;calc total;1;126.077;126.077;126.077
1073;total;1;150.479;150.479;150.479
1097;initialize;1;9.58292;9.58292;9.58292
1097;async;100;0.0965427;0.0175113;0.216432
1097;inner;100;1.09893;1.02025;1.15417
1097;wait;100;5.29046e-05;2.9597e-05;7.431e-05
1097;boundary;100;0.0619765;0.05887;0.10674
1097;calc iter;100;1.2575;1.18365;1.3069
1097;calc total;1;126.077;126.077;126.077
1097;total;1;150.623;150.623;150.623
1122;initialize;1;9.43809;9.43809;9.43809
1122;async;100;0.0458378;0.0158701;0.211353
1122;inner;100;1.13983;1.02797;1.1601
1122;wait;100;5.79545e-05;2.6172e-05;0.000102453
1122;boundary;100;0.0694548;0.0617877;0.116462
1122;calc iter;100;1.25518;1.18242;1.41773
1122;calc total;1;126.077;126.077;126.077
1122;total;1;150.469;150.469;150.469
1074;initialize;1;9.43036;9.43036;9.43036
1074;async;100;0.0564526;0.0152846;0.232454
1074;inner;100;1.13526;1.00278;1.16549
1074;wait;100;2.84891e-05;1.6988e-05;8.9289e-05
1074;boundary;100;0.0664965;0.0588867;0.144335
1074;calc iter;100;1.25823;1.16822;1.42211
1074;calc total;1;126.077;126.077;126.077
1074;total;1;150.47;150.47;150.47
1098;initialize;1;9.58291;9.58291;9.58291
1098;async;100;0.0970104;0.0174495;0.218064
1098;inner;100;1.09962;1.01909;1.15383
1098;wait;100;3.70526e-05;1.9406e-05;7.2109e-05
1098;boundary;100;0.0608608;0.0581481;0.106326
1098;calc iter;100;1.25753;1.17973;1.30678
1098;calc total;1;126.077;126.077;126.077
1098;total;1;150.623;150.623;150.623
1123;initialize;1;9.44256;9.44256;9.44256
1123;async;100;0.04628;0.0176324;0.234981
1123;inner;100;1.13732;1.01974;1.1588
1123;wait;100;7.04971e-05;4.2115e-05;9.4677e-05
1123;boundary;100;0.0714899;0.0623091;0.123835
1123;calc iter;100;1.25516;1.19571;1.4366
1123;calc total;1;126.077;126.077;126.077
1123;total;1;150.474;150.474;150.474
1075;initialize;1;9.39997;9.39997;9.39997
1075;async;100;0.0546467;0.0167578;0.198117
1075;inner;100;1.13739;1.00012;1.16606
1075;wait;100;4.36571e-05;2.1982e-05;8.1744e-05
1075;boundary;100;0.0660958;0.059178;0.120418
1075;calc iter;100;1.25818;1.15989;1.37942
1075;calc total;1;126.077;126.077;126.077
1075;total;1;150.44;150.44;150.44
1099;initialize;1;9.57667;9.57667;9.57667
1099;async;100;0.0944968;0.0176102;0.213304
1099;inner;100;1.09683;1.02012;1.15224
1099;wait;100;4.62585e-05;2.4281e-05;8.9051e-05
1099;boundary;100;0.0660699;0.058956;0.105774
1099;calc iter;100;1.25745;1.20082;1.29454
1099;calc total;1;126.077;126.077;126.077
1099;total;1;150.616;150.616;150.616
1124;initialize;1;9.43707;9.43707;9.43707
1124;async;100;0.0461094;0.0173005;0.318198
1124;inner;100;1.13796;1.01902;1.15744
1124;wait;100;6.78135e-05;2.9083e-05;0.00010901
1124;boundary;100;0.070835;0.0592529;0.118155
1124;calc iter;100;1.25498;1.17889;1.3965
1124;calc total;1;126.077;126.077;126.077
1124;total;1;150.468;150.468;150.468
1076;initialize;1;9.43983;9.43983;9.43983
1076;async;100;0.0511322;0.0198409;0.183464
1076;inner;100;1.13778;1.03287;1.16616
1076;wait;100;5.27242e-05;3.3763e-05;0.000100722
1076;boundary;100;0.0691454;0.0610397;0.118659
1076;calc iter;100;1.25812;1.20458;1.32452
1076;calc total;1;126.077;126.077;126.077
1076;total;1;150.48;150.48;150.48
1100;initialize;1;9.58291;9.58291;9.58291
1100;async;100;0.075555;0.0175895;0.227572
1100;inner;100;1.06187;0.938845;1.15327
1100;wait;100;6.12843e-05;3.1194e-05;8.8604e-05
1100;boundary;100;0.119351;0.0611536;0.133914
1100;calc iter;100;1.25684;1.17415;1.364
1100;calc total;1;126.077;126.077;126.077
1100;total;1;150.623;150.623;150.623
1125;initialize;1;9.43884;9.43884;9.43884
1125;async;100;0.0451809;0.0170184;0.401995
1125;inner;100;1.14109;0.947016;1.16385
1125;wait;100;6.06323e-05;2.5482e-05;8.7465e-05
1125;boundary;100;0.0687116;0.0581781;0.118983
1125;calc iter;100;1.25504;1.12009;1.46804
1125;calc total;1;126.077;126.077;126.077
1125;total;1;150.47;150.47;150.47
1077;initialize;1;9.39773;9.39773;9.39773
1077;async;100;0.0488149;0.0153075;0.232887
1077;inner;100;1.14527;1.03569;1.17182
1077;wait;100;3.22588e-05;2.1431e-05;6.6535e-05
1077;boundary;100;0.0641165;0.0594609;0.102452
1077;calc iter;100;1.25824;1.13563;1.36487
1077;calc total;1;126.077;126.077;126.077
1077;total;1;150.437;150.437;150.437
1101;initialize;1;9.58295;9.58295;9.58295
1101;async;100;0.0783091;0.0174632;0.278959
1101;inner;100;1.05934;0.904905;1.15164
1101;wait;100;6.33851e-05;3.0395e-05;0.000116914
1101;boundary;100;0.119059;0.061146;0.138894
1101;calc iter;100;1.25677;1.12999;1.35502
1101;calc total;1;126.077;126.077;126.077
1101;total;1;150.623;150.623;150.623
1126;initialize;1;9.40619;9.40619;9.40619
1126;async;100;0.0459722;0.0171508;0.348126
1126;inner;100;1.14123;1.00805;1.16136
1126;wait;100;5.84946e-05;2.4554e-05;8.5294e-05
1126;boundary;100;0.067755;0.0583106;0.118673
1126;calc iter;100;1.25501;1.16952;1.41452
1126;calc total;1;126.077;126.077;126.077
1126;total;1;150.437;150.437;150.437
1078;initialize;1;9.43982;9.43982;9.43982
1078;async;100;0.0530206;0.0179416;0.315824
1078;inner;100;1.13798;0.992744;1.16469
1078;wait;100;4.21958e-05;2.4935e-05;0.000108886
1078;boundary;100;0.0671404;0.0606646;0.136098
1078;calc iter;100;1.25819;1.20515;1.39267
1078;calc total;1;126.077;126.077;126.077
1078;total;1;150.48;150.48;150.48
1102;initialize;1;9.58294;9.58294;9.58294
1102;async;100;0.0806541;0.0173589;0.238559
1102;inner;100;1.0544;0.921696;1.15143
1102;wait;100;5.87926e-05;3.4538e-05;8.2563e-05
1102;boundary;100;0.121608;0.0610024;0.140062
1102;calc iter;100;1.25672;1.15275;1.38033
1102;calc total;1;126.077;126.077;126.077
1102;total;1;150.623;150.623;150.623
1127;initialize;1;9.42579;9.42579;9.42579
1127;async;100;0.0423148;0.0148484;0.211193
1127;inner;100;1.14607;1.04172;1.16584
1127;wait;100;4.50727e-05;2.1049e-05;7.7337e-05
1127;boundary;100;0.0666077;0.0615784;0.11336
1127;calc iter;100;1.25504;1.18113;1.40763
1127;calc total;1;126.077;126.077;126.077
1127;total;1;150.457;150.457;150.457
1079;initialize;1;9.43979;9.43979;9.43979
1079;async;100;0.0540209;0.0146253;0.377892
1079;inner;100;1.13867;0.978407;1.16702
1079;wait;100;4.19318e-05;2.5244e-05;7.5072e-05
1079;boundary;100;0.0654713;0.0594066;0.109628
1079;calc iter;100;1.25821;1.12136;1.46597
1079;calc total;1;126.077;126.077;126.077
1079;total;1;150.48;150.48;150.48
1103;initialize;1;9.58291;9.58291;9.58291
1103;async;100;0.0744707;0.0178849;0.237529
1103;inner;100;1.06613;0.935896;1.15089
1103;wait;100;5.65955e-05;2.2018e-05;0.000118163
1103;boundary;100;0.116343;0.0613852;0.129901
1103;calc iter;100;1.257;1.15664;1.32456
1103;calc total;1;126.077;126.077;126.077
1103;total;1;150.623;150.623;150.623
1146;initialize;1;9.6985;9.6985;9.6985
1146;async;100;0.0598398;0.0179038;0.188626
1146;inner;100;1.12539;1.02122;1.15868
1146;wait;100;4.56954e-05;2.062e-05;8.2262e-05
1146;boundary;100;0.0711194;0.0601487;0.0911082
1146;calc iter;100;1.2564;1.22457;1.3147
1146;calc total;1;126.077;126.077;126.077
1146;total;1;150.739;150.739;150.739
1147;initialize;1;9.69858;9.69858;9.69858
1147;async;100;0.060447;0.0194368;0.162656
1147;inner;100;1.12522;1.07407;1.15603
1147;wait;100;4.12935e-05;1.8904e-05;7.727e-05
1147;boundary;100;0.0706872;0.0613786;0.0960172
1147;calc iter;100;1.25639;1.20279;1.32937
1147;calc total;1;126.077;126.077;126.077
1147;total;1;150.739;150.739;150.739
1148;initialize;1;9.69488;9.69488;9.69488
1148;async;100;0.0659212;0.0193005;0.129811
1148;inner;100;1.12661;1.07431;1.16147
1148;wait;100;3.56731e-05;2.2412e-05;0.000119095
1148;boundary;100;0.063996;0.0597102;0.0968109
1148;calc iter;100;1.25656;1.23532;1.29136
1148;calc total;1;126.077;126.077;126.077
1148;total;1;150.735;150.735;150.735
1152;initialize;1;9.61391;9.61391;9.61391
1152;async;100;0.0515047;0.0166428;0.141602
1152;inner;100;1.12452;1.05506;1.16865
1152;wait;100;5.60677e-05;2.6569e-05;7.3841e-05
1152;boundary;100;0.0811758;0.0605733;0.124857
1152;calc iter;100;1.25726;1.19096;1.31533
1152;calc total;1;126.077;126.077;126.077
1152;total;1;150.645;150.645;150.645
1149;initialize;1;9.69853;9.69853;9.69853
1149;async;100;0.0679883;0.0190722;0.190078
1149;inner;100;1.12549;1.0623;1.16325
1149;wait;100;3.65116e-05;2.5533e-05;6.7036e-05
1149;boundary;100;0.0630741;0.0593173;0.0754552
1149;calc iter;100;1.25659;1.16986;1.32686
1149;calc total;1;126.077;126.077;126.077
1149;total;1;150.739;150.739;150.739
1153;initialize;1;9.61396;9.61396;9.61396
1153;async;100;0.0534045;0.018498;0.16943
1153;inner;100;1.11969;1.05767;1.16685
1153;wait;100;6.51606e-05;2.6598e-05;8.0373e-05
1153;boundary;100;0.0840976;0.0620856;0.126072
1153;calc iter;100;1.25726;1.21773;1.3232
1153;calc total;1;126.077;126.077;126.077
1153;total;1;150.645;150.645;150.645
1150;initialize;1;9.69859;9.69859;9.69859
1150;async;100;0.0660225;0.0169491;0.131915
1150;inner;100;1.12702;1.07982;1.16324
1150;wait;100;3.58601e-05;1.9232e-05;7.6928e-05
1150;boundary;100;0.0634912;0.0595424;0.0981172
1150;calc iter;100;1.25657;1.23476;1.28661
1150;calc total;1;126.077;126.077;126.077
1150;total;1;150.739;150.739;150.739
1154;initialize;1;9.59847;9.59847;9.59847
1154;async;100;0.0556898;0.0142929;0.234128
1154;inner;100;1.11645;1.03822;1.18767
1154;wait;100;5.92378e-05;2.7914e-05;8.5805e-05
1154;boundary;100;0.0850464;0.0614084;0.119362
1154;calc iter;100;1.25725;1.2062;1.3443
1154;calc total;1;126.077;126.077;126.077
1154;total;1;150.63;150.63;150.63
1151;initialize;1;9.69853;9.69853;9.69853
1151;async;100;0.0670474;0.019371;0.133135
1151;inner;100;1.12601;1.08219;1.16286
1151;wait;100;3.12812e-05;1.9141e-05;6.9455e-05
1151;boundary;100;0.0635088;0.0596268;0.0983592
1151;calc iter;100;1.2566;1.22261;1.31322
1151;calc total;1;126.077;126.077;126.077
1151;total;1;150.739;150.739;150.739
1155;initialize;1;9.61047;9.61047;9.61047
1155;async;100;0.0530365;0.0182286;0.165647
1155;inner;100;1.11463;1.05077;1.16716
1155;wait;100;5.63541e-05;2.3621e-05;8.1177e-05
1155;boundary;100;0.089472;0.0623925;0.122946
1155;calc iter;100;1.2572;1.20682;1.32808
1155;calc total;1;126.077;126.077;126.077
1155;total;1;150.642;150.642;150.642
1156;initialize;1;9.61391;9.61391;9.61391
1156;async;100;0.064413;0.0165265;0.156524
1156;inner;100;1.12007;1.04749;1.17463
1156;wait;100;5.02662e-05;2.1423e-05;9.4407e-05
1156;boundary;100;0.0728111;0.0611837;0.115052
1156;calc iter;100;1.25735;1.19057;1.3152
1156;calc total;1;126.077;126.077;126.077
1156;total;1;150.645;150.645;150.645
1157;initialize;1;9.61396;9.61396;9.61396
1157;async;100;0.0657024;0.0159123;0.15398
1157;inner;100;1.12082;1.0604;1.16823
1157;wait;100;4.4799e-05;1.9294e-05;8.9226e-05
1157;boundary;100;0.0708162;0.0608286;0.116559
1157;calc iter;100;1.25738;1.19294;1.31359
1157;calc total;1;126.077;126.077;126.077
1157;total;1;150.645;150.645;150.645
1158;initialize;1;9.61396;9.61396;9.61396
1158;async;100;0.0612199;0.0170425;0.177568
1158;inner;100;1.12655;1.06637;1.16476
1158;wait;100;4.36201e-05;2.764e-05;7.4436e-05
1158;boundary;100;0.0695988;0.0605546;0.122039
1158;calc iter;100;1.25741;1.19504;1.3387
1158;calc total;1;126.077;126.077;126.077
1158;total;1;150.645;150.645;150.645
1159;initialize;1;9.58125;9.58125;9.58125
1159;async;100;0.0627396;0.0184276;0.15632
1159;inner;100;1.12424;1.07109;1.16124
1159;wait;100;4.24162e-05;2.5577e-05;8.0128e-05
1159;boundary;100;0.0703644;0.0614983;0.112171
1159;calc iter;100;1.25739;1.19768;1.31433
1159;calc total;1;126.077;126.077;126.077
1159;total;1;150.612;150.612;150.612
1160;initialize;1;9.58601;9.58601;9.58601
1160;async;100;0.0801767;0.0200755;0.172592
1160;inner;100;1.11538;1.05867;1.16058
1160;wait;100;3.5418e-05;2.0037e-05;0.000112878
1160;boundary;100;0.0620521;0.0582489;0.081881
1160;calc iter;100;1.25764;1.19722;1.31364
1160;calc total;1;126.077;126.077;126.077
1160;total;1;150.617;150.617;150.617
1161;initialize;1;9.61395;9.61395;9.61395
1161;async;100;0.0763109;0.016573;0.212243
1161;inner;100;1.11906;1.02647;1.16439
1161;wait;100;3.35992e-05;1.9613e-05;8.1882e-05
1161;boundary;100;0.0622571;0.0581848;0.0812848
1161;calc iter;100;1.25766;1.20118;1.32003
1161;calc total;1;126.077;126.077;126.077
1161;total;1;150.645;150.645;150.645
1162;initialize;1;9.58372;9.58372;9.58372
1162;async;100;0.0809304;0.0206405;0.274889
1162;inner;100;1.11431;1.01357;1.16385
1162;wait;100;3.74415e-05;2.4632e-05;9.5732e-05
1162;boundary;100;0.0623584;0.058374;0.118213
1162;calc iter;100;1.25764;1.17013;1.40671
1162;calc total;1;126.077;126.077;126.077
1162;total;1;150.615;150.615;150.615
1163;initialize;1;9.58668;9.58668;9.58668
1163;async;100;0.0787712;0.0206809;0.210469
1163;inner;100;1.11692;1.0304;1.1611
1163;wait;100;3.67623e-05;2.3567e-05;0.000122602
1163;boundary;100;0.061839;0.058648;0.0755095
1163;calc iter;100;1.25757;1.20498;1.31641
1163;calc total;1;126.077;126.077;126.077
1163;total;1;150.618;150.618;150.618
1164;initialize;1;9.58069;9.58069;9.58069
1164;async;100;0.0514635;0.0148727;0.181908
1164;inner;100;1.09615;0.984248;1.16505
1164;wait;100;6.2051e-05;2.1547e-05;8.8204e-05
1164;boundary;100;0.110148;0.0619297;0.135706
1164;calc iter;100;1.25782;1.18231;1.32561
1164;calc total;1;126.077;126.077;126.077
1164;total;1;150.612;150.612;150.612
1165;initialize;1;9.60519;9.60519;9.60519
1165;async;100;0.0521384;0.0193927;0.240346
1165;inner;100;1.10048;0.953926;1.16742
1165;wait;100;4.57672e-05;1.9397e-05;6.9553e-05
1165;boundary;100;0.105189;0.0632109;0.137287
1165;calc iter;100;1.25785;1.13257;1.38041
1165;calc total;1;126.077;126.077;126.077
1165;total;1;150.636;150.636;150.636
1166;initialize;1;9.58985;9.58985;9.58985
1166;async;100;0.0536843;0.0130653;0.183469
1166;inner;100;1.09912;0.97897;1.16517
1166;wait;100;5.43363e-05;2.5065e-05;6.7609e-05
1166;boundary;100;0.105024;0.0626599;0.14233
1166;calc iter;100;1.25788;1.20256;1.35078
1166;calc total;1;126.077;126.077;126.077
1166;total;1;150.621;150.621;150.621
1167;initialize;1;9.58262;9.58262;9.58262
1167;async;100;0.0534934;0.0180342;0.201527
1167;inner;100;1.09749;0.976831;1.16273
1167;wait;100;5.01829e-05;2.4877e-05;0.000103007
1167;boundary;100;0.106811;0.0622738;0.134099
1167;calc iter;100;1.25785;1.1587;1.34081
1167;calc total;1;126.077;126.077;126.077
1167;total;1;150.614;150.614;150.614
1168;initialize;1;9.61392;9.61392;9.61392
1168;async;100;0.0762208;0.0196475;0.186193
1168;inner;100;1.11893;1.05213;1.15973
1168;wait;100;2.59502e-05;1.7183e-05;7.6176e-05
1168;boundary;100;0.0630909;0.0589783;0.105818
1168;calc iter;100;1.25827;1.1868;1.36896
1168;calc total;1;126.077;126.077;126.077
1168;total;1;150.645;150.645;150.645
1169;initialize;1;9.60891;9.60891;9.60891
1169;async;100;0.0766389;0.0179242;0.193674
1169;inner;100;1.11784;1.04721;1.16064
1169;wait;100;2.92617e-05;1.8023e-05;8.4824e-05
1169;boundary;100;0.0637304;0.0586232;0.118693
1169;calc iter;100;1.25824;1.17125;1.35422
1169;calc total;1;126.077;126.077;126.077
1169;total;1;150.64;150.64;150.64
1170;initialize;1;9.61153;9.61153;9.61153
1170;async;100;0.0765647;0.01799;0.269368
1170;inner;100;1.11796;1.03164;1.16039
1170;wait;100;2.47464e-05;1.7266e-05;0.00010661
1170;boundary;100;0.0637296;0.0587996;0.13295
1170;calc iter;100;1.25828;1.17416;1.43401
1170;calc total;1;126.077;126.077;126.077
1170;total;1;150.643;150.643;150.643
1171;initialize;1;9.58474;9.58474;9.58474
1171;async;100;0.0759764;0.0180696;0.198943
1171;inner;100;1.11759;1.04815;1.15389
1171;wait;100;4.10561e-05;2.0265e-05;0.000124566
1171;boundary;100;0.0645872;0.0589482;0.114857
1171;calc iter;100;1.2582;1.16866;1.36199
1171;calc total;1;126.077;126.077;126.077
1171;total;1;150.616;150.616;150.616
1172;initialize;1;9.61248;9.61248;9.61248
1172;async;100;0.0720172;0.0187555;0.230835
1172;inner;100;1.11935;1.03659;1.1636
1172;wait;100;5.09552e-05;2.8091e-05;7.3745e-05
1172;boundary;100;0.0667573;0.0601522;0.0973167
1172;calc iter;100;1.25818;1.18272;1.33543
1172;calc total;1;126.077;126.077;126.077
1172;total;1;150.644;150.644;150.644
1173;initialize;1;9.61396;9.61396;9.61396
1173;async;100;0.0697615;0.0188372;0.209974
1173;inner;100;1.1244;1.05962;1.16503
1173;wait;100;3.51799e-05;1.8862e-05;6.3854e-05
1173;boundary;100;0.0640308;0.059622;0.100924
1173;calc iter;100;1.25823;1.19923;1.33024
1173;calc total;1;126.077;126.077;126.077
1173;total;1;150.645;150.645;150.645
1174;initialize;1;9.58843;9.58843;9.58843
1174;async;100;0.0715709;0.0180083;0.247803
1174;inner;100;1.1223;1.02492;1.16135
1174;wait;100;3.93667e-05;2.4649e-05;9.1474e-05
1174;boundary;100;0.064397;0.0597642;0.120929
1174;calc iter;100;1.2583;1.17794;1.34762
1174;calc total;1;126.077;126.077;126.077
1174;total;1;150.62;150.62;150.62
1175;initialize;1;9.59318;9.59318;9.59318
1175;async;100;0.0738158;0.0186258;0.215076
1175;inner;100;1.1207;1.04793;1.16065
1175;wait;100;3.91618e-05;2.3465e-05;8.4675e-05
1175;boundary;100;0.0636864;0.05948;0.0991299
1175;calc iter;100;1.25824;1.20542;1.3258
1175;calc total;1;126.077;126.077;126.077
1175;total;1;150.624;150.624;150.624
1176;initialize;1;9.38718;9.38718;9.38718
1176;async;100;0.0520689;0.0141237;0.198346
1176;inner;100;1.14395;1.05156;1.16659
1176;wait;100;2.7817e-05;1.7293e-05;9.8538e-05
1176;boundary;100;0.0628962;0.0611853;0.0946312
1176;calc iter;100;1.25895;1.18378;1.35892
1176;calc total;1;126.077;126.077;126.077
1176;total;1;150.419;150.419;150.419
1177;initialize;1;9.38726;9.38726;9.38726
1177;async;100;0.0480116;0.0180599;0.198513
1177;inner;100;1.14745;1.04576;1.16924
1177;wait;100;3.10305e-05;1.9701e-05;8.8558e-05
1177;boundary;100;0.0634147;0.0612838;0.126736
1177;calc iter;100;1.25891;1.1918;1.33771
1177;calc total;1;126.077;126.077;126.077
1177;total;1;150.419;150.419;150.419
1178;initialize;1;9.38729;9.38729;9.38729
1178;async;100;0.0463771;0.0181465;0.261351
1178;inner;100;1.14834;1.02793;1.17012
1178;wait;100;2.69153e-05;1.7029e-05;6.3001e-05
1178;boundary;100;0.0641796;0.0617417;0.122774
1178;calc iter;100;1.25893;1.16318;1.41212
1178;calc total;1;126.077;126.077;126.077
1178;total;1;150.419;150.419;150.419
1179;initialize;1;9.38728;9.38728;9.38728
1179;async;100;0.0462036;0.0173913;0.190034
1179;inner;100;1.14967;1.05371;1.17007
1179;wait;100;4.01503e-05;1.8384e-05;6.5881e-05
1179;boundary;100;0.0631438;0.0612691;0.0843481
1179;calc iter;100;1.25906;1.19481;1.33924
1179;calc total;1;126.077;126.077;126.077
1179;total;1;150.419;150.419;150.419
1180;initialize;1;9.38728;9.38728;9.38728
1180;async;100;0.0477748;0.0145094;0.123535
1180;inner;100;1.14144;1.0382;1.24469
1180;wait;100;6.06646e-05;3.4664e-05;8.8691e-05
1180;boundary;100;0.0695803;0.0620322;0.109156
1180;calc iter;100;1.25886;1.13385;1.40337
1180;calc total;1;126.077;126.077;126.077
1180;total;1;150.419;150.419;150.419
1181;initialize;1;9.3873;9.3873;9.3873
1181;async;100;0.0480309;0.0173138;0.207673
1181;inner;100;1.14308;1.06021;1.16146
1181;wait;100;5.78338e-05;3.6221e-05;0.000119499
1181;boundary;100;0.0677055;0.0623242;0.148728
1181;calc iter;100;1.25888;1.18691;1.40375
1181;calc total;1;126.077;126.077;126.077
1181;total;1;150.419;150.419;150.419
1182;initialize;1;9.3872;9.3872;9.3872
1182;async;100;0.050678;0.0171354;0.144747
1182;inner;100;1.14271;1.03024;1.25472
1182;wait;100;4.80266e-05;2.5978e-05;0.000106573
1182;boundary;100;0.0654728;0.0613591;0.147442
1182;calc iter;100;1.25891;1.12433;1.41632
1182;calc total;1;126.077;126.077;126.077
1182;total;1;150.419;150.419;150.419
1183;initialize;1;9.38728;9.38728;9.38728
1183;async;100;0.0516399;0.0175197;0.24753
1183;inner;100;1.14398;1.0031;1.16446
1183;wait;100;3.95685e-05;2.0801e-05;9.2353e-05
1183;boundary;100;0.0632199;0.061345;0.128835
1183;calc iter;100;1.25888;1.198;1.34914
1183;calc total;1;126.077;126.077;126.077
1183;total;1;150.419;150.419;150.419
1184;initialize;1;9.38717;9.38717;9.38717
1184;async;100;0.0473836;0.0173449;0.195406
1184;inner;100;1.14819;1.06958;1.16786
1184;wait;100;3.39564e-05;2.1149e-05;8.1482e-05
1184;boundary;100;0.0632742;0.0614325;0.126153
1184;calc iter;100;1.25889;1.19888;1.34896
1184;calc total;1;126.077;126.077;126.077
1184;total;1;150.419;150.419;150.419
1185;initialize;1;9.38724;9.38724;9.38724
1185;async;100;0.0468621;0.0157295;0.154237
1185;inner;100;1.14268;1.03033;1.16713
1185;wait;100;5.70027e-05;2.758e-05;7.587e-05
1185;boundary;100;0.0692476;0.0620662;0.126541
1185;calc iter;100;1.25885;1.18641;1.33576
1185;calc total;1;126.077;126.077;126.077
1185;total;1;150.419;150.419;150.419
1186;initialize;1;9.3873;9.3873;9.3873
1186;async;100;0.0446531;0.0169517;0.209774
1186;inner;100;1.14749;1.0511;1.16924
1186;wait;100;5.71964e-05;2.6428e-05;8.3816e-05
1186;boundary;100;0.0666133;0.0613244;0.123967
1186;calc iter;100;1.25881;1.19429;1.35004
1186;calc total;1;126.077;126.077;126.077
1186;total;1;150.419;150.419;150.419
1187;initialize;1;9.38721;9.38721;9.38721
1187;async;100;0.0434743;0.0152112;0.151553
1187;inner;100;1.13845;1.05295;1.16883
1187;wait;100;5.85586e-05;3.4752e-05;8.5386e-05
1187;boundary;100;0.0767756;0.0620567;0.123479
1187;calc iter;100;1.25876;1.21071;1.333
1187;calc total;1;126.077;126.077;126.077
1187;total;1;150.419;150.419;150.419
1188;initialize;1;9.3873;9.3873;9.3873
1188;async;100;0.0947213;0.0177269;0.240139
1188;inner;100;1.1025;1.01964;1.15539
1188;wait;100;4.1276e-05;1.8249e-05;7.2483e-05
1188;boundary;100;0.060611;0.0583754;0.0643436
1188;calc iter;100;1.25787;1.20268;1.32325
1188;calc total;1;126.077;126.077;126.077
1188;total;1;150.419;150.419;150.419
1248;initialize;1;9.63483;9.63483;9.63483
1248;async;100;0.0528806;0.0137184;0.161483
1248;inner;100;1.12166;1.0518;1.17347
1248;wait;100;5.88796e-05;2.4257e-05;7.7284e-05
1248;boundary;100;0.0829009;0.0617692;0.121089
1248;calc iter;100;1.2575;1.20477;1.37023
1248;calc total;1;126.077;126.077;126.077
1248;total;1;150.666;150.666;150.666
1200;initialize;1;9.75169;9.75169;9.75169
1200;async;100;0.0867566;0.0169641;0.173825
1200;inner;100;1.10768;1.05082;1.16314
1200;wait;100;2.9884e-05;2.1126e-05;8.6873e-05
1200;boundary;100;0.0624291;0.0582132;0.0889133
1200;calc iter;100;1.2569;1.22942;1.29828
1200;calc total;1;126.077;126.077;126.077
1200;total;1;150.79;150.79;150.79
1189;initialize;1;9.38722;9.38722;9.38722
1189;async;100;0.0942501;0.017413;0.243403
1189;inner;100;1.10232;1.02028;1.1553
1189;wait;100;3.26931e-05;2.0975e-05;9.022e-05
1189;boundary;100;0.0612107;0.0589634;0.104137
1189;calc iter;100;1.25781;1.21556;1.33298
1189;calc total;1;126.077;126.077;126.077
1189;total;1;150.419;150.419;150.419
1224;initialize;1;9.80229;9.80229;9.80229
1224;async;100;0.0518146;0.0192049;0.235201
1224;inner;100;1.11819;1.01528;1.16901
1224;wait;100;6.29988e-05;3.0798e-05;8.0132e-05
1224;boundary;100;0.0855701;0.0616932;0.126094
1224;calc iter;100;1.25564;1.21751;1.40043
1224;calc total;1;126.077;126.077;126.077
1224;total;1;150.842;150.842;150.842
1249;initialize;1;9.63493;9.63493;9.63493
1249;async;100;0.0538004;0.0172136;0.151506
1249;inner;100;1.11328;1.04109;1.16647
1249;wait;100;5.83741e-05;2.9824e-05;9.1164e-05
1249;boundary;100;0.0903025;0.0625906;0.126991
1249;calc iter;100;1.25744;1.21337;1.32268
1249;calc total;1;126.077;126.077;126.077
1249;total;1;150.666;150.666;150.666
1201;initialize;1;9.76515;9.76515;9.76515
1201;async;100;0.082794;0.0146998;0.168755
1201;inner;100;1.11202;1.04443;1.16894
1201;wait;100;3.18628e-05;2.2195e-05;8.2195e-05
1201;boundary;100;0.0620569;0.0583708;0.0873727
1201;calc iter;100;1.2569;1.22583;1.2885
1201;calc total;1;126.077;126.077;126.077
1201;total;1;150.803;150.803;150.803
1190;initialize;1;9.38722;9.38722;9.38722
1190;async;100;0.0945296;0.0175589;0.257252
1190;inner;100;1.10159;1.0139;1.15577
1190;wait;100;3.66069e-05;2.3651e-05;6.7553e-05
1190;boundary;100;0.0617623;0.0582818;0.0906281
1190;calc iter;100;1.25792;1.18456;1.34316
1190;calc total;1;126.077;126.077;126.077
1190;total;1;150.419;150.419;150.419
1225;initialize;1;9.79809;9.79809;9.79809
1225;async;100;0.0482974;0.0158035;0.17449
1225;inner;100;1.11739;0.963851;1.16975
1225;wait;100;6.1297e-05;3.0579e-05;8.2042e-05
1225;boundary;100;0.0899275;0.0615168;0.151425
1225;calc iter;100;1.25568;1.15829;1.37129
1225;calc total;1;126.077;126.077;126.077
1225;total;1;150.838;150.838;150.838
1250;initialize;1;9.63486;9.63486;9.63486
1250;async;100;0.0554384;0.0127978;0.247229
1250;inner;100;1.11684;1.02309;1.16691
1250;wait;100;4.97776e-05;1.7668e-05;8.3055e-05
1250;boundary;100;0.0851498;0.0624589;0.121608
1250;calc iter;100;1.25748;1.19844;1.34323
1250;calc total;1;126.077;126.077;126.077
1250;total;1;150.666;150.666;150.666
1202;initialize;1;9.7684;9.7684;9.7684
1202;async;100;0.0828435;0.0174473;0.171762
1202;inner;100;1.11204;1.05205;1.1731
1202;wait;100;2.59218e-05;1.6945e-05;4.9531e-05
1202;boundary;100;0.06198;0.0583347;0.103264
1202;calc iter;100;1.25689;1.21798;1.3037
1202;calc total;1;126.077;126.077;126.077
1202;total;1;150.806;150.806;150.806
1191;initialize;1;9.38723;9.38723;9.38723
1191;async;100;0.102076;0.0179756;0.217161
1191;inner;100;1.09553;1.01399;1.15568
1191;wait;100;2.96353e-05;1.8686e-05;5.8209e-05
1191;boundary;100;0.0603539;0.0582571;0.06834
1191;calc iter;100;1.25799;1.2249;1.30521
1191;calc total;1;126.077;126.077;126.077
1191;total;1;150.419;150.419;150.419
1226;initialize;1;9.80234;9.80234;9.80234
[truncated: 1,142,077 more chars]
