# Supplementary material for: A Halo abstraction for distributed n-dimensional structured grids within the C++ PGAS library DASH
Source: PeerJ Comput Sci. 2023 Feb 3;9:e1203. doi: 10.7717/peerj-cs.1203 (PMC10280232; doi:10.7717/peerj-cs.1203)
Supplement: Supplemental Information 2 [file peerj-cs-09-1203-s002.gz › raw_haswell/res_3d/weak/dash_heat3d_n8_c24_3000_21918158.out]

DASH
InitEnergy=125.00000
EndEnergy=125.00000
DiffEnergy=-0.00000
Matrixspec: 3000 x 3000 x 3000
Iterations: 100
# unit_id;function_name;num_calls;avg_runtime;min_runtime;max_runtime
0;initialize;1;3.70284;3.70284;3.70284
0;async;100;0.03003;0.01782;0.08659
0;inner;100;1.14598;1.08652;1.18076
0;wait;100;0.00004;0.00003;0.00007
0;boundary;100;0.06456;0.06187;0.08881
0;calc iter;100;1.24061;1.23050;1.27395
0;calc total;1;124.07986;124.07986;124.07986
0;total;1;141.40731;141.40731;141.40731
72;initialize;1;3.48833;3.48833;3.48833
72;async;100;0.0234569;0.01598;0.091979
72;inner;100;1.15268;1.02636;1.17146
72;wait;100;3.50109e-05;1.9001e-05;6.8929e-05
72;boundary;100;0.0644873;0.0610277;0.131956
72;calc iter;100;1.24066;1.17258;1.31595
72;calc total;1;124.08;124.08;124.08
72;total;1;141.201;141.201;141.201
48;initialize;1;3.48533;3.48533;3.48533
48;async;100;0.0311492;0.0172009;0.245857
48;inner;100;1.14467;0.956544;1.16498
48;wait;100;4.62085e-05;2.2611e-05;7.5185e-05
48;boundary;100;0.0648258;0.0612818;0.0930684
48;calc iter;100;1.24069;1.17748;1.38042
48;calc total;1;124.08;124.08;124.08
48;total;1;141.198;141.198;141.198
24;initialize;1;3.49134;3.49134;3.49134
24;async;100;0.0331135;0.0167745;0.153278
24;inner;100;1.14211;1.06388;1.16382
24;wait;100;3.99695e-05;2.3839e-05;8.7909e-05
24;boundary;100;0.0654142;0.0615436;0.088242
24;calc iter;100;1.24068;1.20627;1.30316
24;calc total;1;124.08;124.08;124.08
24;total;1;141.204;141.204;141.204
73;initialize;1;3.48836;3.48836;3.48836
73;async;100;0.0277816;0.0154193;0.167657
73;inner;100;1.14911;1.01205;1.16919
73;wait;100;3.13642e-05;1.7339e-05;6.4396e-05
73;boundary;100;0.0637449;0.0610692;0.125179
73;calc iter;100;1.24067;1.21584;1.36255
73;calc total;1;124.08;124.08;124.08
73;total;1;141.201;141.201;141.201
49;initialize;1;3.48533;3.48533;3.48533
49;async;100;0.0284778;0.0174431;0.214493
49;inner;100;1.1339;0.930197;1.1628
49;wait;100;5.44863e-05;2.2405e-05;9.0188e-05
49;boundary;100;0.0783022;0.0611717;0.145838
49;calc iter;100;1.24073;1.07287;1.40547
49;calc total;1;124.08;124.08;124.08
49;total;1;141.198;141.198;141.198
25;initialize;1;3.4914;3.4914;3.4914
25;async;100;0.0291462;0.017213;0.1136
25;inner;100;1.1323;1.04453;1.16522
25;wait;100;5.27666e-05;2.048e-05;8.1333e-05
25;boundary;100;0.0792102;0.0614724;0.128976
25;calc iter;100;1.24072;1.22263;1.28069
25;calc total;1;124.08;124.08;124.08
25;total;1;141.204;141.204;141.204
74;initialize;1;3.48835;3.48835;3.48835
74;async;100;0.0306737;0.0157294;0.279842
74;inner;100;1.14652;1.02899;1.17098
74;wait;100;2.79343e-05;1.9641e-05;6.7501e-05
74;boundary;100;0.0634674;0.0611124;0.0721443
74;calc iter;100;1.2407;1.2115;1.37238
74;calc total;1;124.08;124.08;124.08
74;total;1;141.201;141.201;141.201
50;initialize;1;3.48534;3.48534;3.48534
50;async;100;0.0276917;0.0166028;0.36365
50;inner;100;1.14283;0.940185;1.16839
50;wait;100;4.63787e-05;1.7859e-05;8.1642e-05
50;boundary;100;0.070192;0.0614045;0.118389
50;calc iter;100;1.24076;1.08244;1.49307
50;calc total;1;124.08;124.08;124.08
50;total;1;141.198;141.198;141.198
26;initialize;1;3.49138;3.49138;3.49138
26;async;100;0.0326947;0.0174282;0.190446
26;inner;100;1.13419;1.01418;1.16286
26;wait;100;5.41003e-05;1.979e-05;8.7591e-05
26;boundary;100;0.0737988;0.0614527;0.134745
26;calc iter;100;1.24074;1.19238;1.36949
26;calc total;1;124.08;124.08;124.08
26;total;1;141.204;141.204;141.204
75;initialize;1;3.48833;3.48833;3.48833
75;async;100;0.0281331;0.0161374;0.182308
75;inner;100;1.14854;1.03332;1.16832
75;wait;100;2.70819e-05;1.6202e-05;7.9622e-05
75;boundary;100;0.0640042;0.0612226;0.0769755
75;calc iter;100;1.24071;1.22815;1.30752
75;calc total;1;124.08;124.08;124.08
75;total;1;141.201;141.201;141.201
51;initialize;1;3.48537;3.48537;3.48537
51;async;100;0.0293403;0.017699;0.348377
51;inner;100;1.14588;0.973161;1.16523
51;wait;100;4.79657e-05;2.3014e-05;6.7367e-05
51;boundary;100;0.0654319;0.0614922;0.0881309
51;calc iter;100;1.2407;1.15854;1.4097
51;calc total;1;124.08;124.08;124.08
51;total;1;141.198;141.198;141.198
27;initialize;1;3.49137;3.49137;3.49137
27;async;100;0.0283828;0.0152263;0.274466
27;inner;100;1.14564;1.04767;1.16615
27;wait;100;4.51177e-05;2.3658e-05;7.3234e-05
27;boundary;100;0.0666417;0.0619731;0.105589
27;calc iter;100;1.24071;1.18868;1.38777
27;calc total;1;124.08;124.08;124.08
27;total;1;141.204;141.204;141.204
76;initialize;1;3.48835;3.48835;3.48835
76;async;100;0.0312956;0.0169817;0.195705
76;inner;100;1.14363;1.03476;1.15933
76;wait;100;4.81392e-05;3.0835e-05;0.000103038
76;boundary;100;0.0654632;0.0621092;0.0916422
76;calc iter;100;1.24044;1.20116;1.32609
76;calc total;1;124.08;124.08;124.08
76;total;1;141.201;141.201;141.201
52;initialize;1;3.48536;3.48536;3.48536
52;async;100;0.0383174;0.0171135;0.311962
52;inner;100;1.13828;0.928696;1.15909
52;wait;100;3.24821e-05;2.1884e-05;0.000102219
52;boundary;100;0.0638695;0.0621012;0.0823756
52;calc iter;100;1.2405;1.21447;1.31248
52;calc total;1;124.08;124.08;124.08
52;total;1;141.198;141.198;141.198
28;initialize;1;3.49132;3.49132;3.49132
28;async;100;0.0456189;0.0172794;0.108564
28;inner;100;1.13127;1.04717;1.16496
28;wait;100;2.95432e-05;1.8116e-05;9.099e-05
28;boundary;100;0.0637198;0.0622533;0.073045
28;calc iter;100;1.24064;1.20901;1.32551
28;calc total;1;124.08;124.08;124.08
28;total;1;141.204;141.204;141.204
77;initialize;1;3.48831;3.48831;3.48831
77;async;100;0.0257518;0.0135411;0.334047
77;inner;100;1.14005;1.0275;1.18788
77;wait;100;6.53255e-05;2.8249e-05;9.2062e-05
77;boundary;100;0.0746047;0.0619181;0.103131
77;calc iter;100;1.24048;1.14486;1.4235
77;calc total;1;124.08;124.08;124.08
77;total;1;141.201;141.201;141.201
53;initialize;1;3.48532;3.48532;3.48532
53;async;100;0.0296544;0.0168946;0.232795
53;inner;100;1.13774;0.966467;1.15937
53;wait;100;5.70378e-05;2.6093e-05;9.3882e-05
53;boundary;100;0.073068;0.062049;0.106602
53;calc iter;100;1.24052;1.12577;1.39447
53;calc total;1;124.08;124.08;124.08
53;total;1;141.198;141.198;141.198
29;initialize;1;3.4831;3.4831;3.4831
29;async;100;0.0346536;0.0168767;0.0971802
29;inner;100;1.13445;1.0554;1.15471
29;wait;100;4.98775e-05;2.5432e-05;0.000116328
29;boundary;100;0.0713271;0.0623492;0.13733
29;calc iter;100;1.24048;1.2111;1.29318
29;calc total;1;124.08;124.08;124.08
29;total;1;141.196;141.196;141.196
78;initialize;1;3.48834;3.48834;3.48834
78;async;100;0.023033;0.0152516;0.28517
78;inner;100;1.1495;1.03174;1.17181
78;wait;100;5.26215e-05;1.8244e-05;7.6751e-05
78;boundary;100;0.0679561;0.061812;0.0978683
78;calc iter;100;1.24054;1.12666;1.47699
78;calc total;1;124.08;124.08;124.08
78;total;1;141.201;141.201;141.201
54;initialize;1;3.48539;3.48539;3.48539
54;async;100;0.0326704;0.0170929;0.354437
54;inner;100;1.1399;0.916412;1.16077
54;wait;100;4.586e-05;1.7164e-05;0.000102133
54;boundary;100;0.0679423;0.0622995;0.076221
54;calc iter;100;1.24056;1.20303;1.34019
54;calc total;1;124.08;124.08;124.08
54;total;1;141.198;141.198;141.198
30;initialize;1;3.49132;3.49132;3.49132
30;async;100;0.0318958;0.0167715;0.219752
30;inner;100;1.13533;1.04563;1.16179
30;wait;100;4.91653e-05;2.2401e-05;0.000104552
30;boundary;100;0.0732498;0.0618764;0.082744
30;calc iter;100;1.24052;1.22639;1.32835
30;calc total;1;124.08;124.08;124.08
30;total;1;141.204;141.204;141.204
79;initialize;1;3.4884;3.4884;3.4884
79;async;100;0.0284822;0.0169651;0.307034
79;inner;100;1.1472;1.00544;1.16536
79;wait;100;5.06198e-05;2.8961e-05;8.2881e-05
79;boundary;100;0.0647697;0.0619741;0.0750904
79;calc iter;100;1.24051;1.19603;1.3876
79;calc total;1;124.08;124.08;124.08
79;total;1;141.201;141.201;141.201
55;initialize;1;3.48537;3.48537;3.48537
55;async;100;0.0252511;0.0150126;0.0575544
55;inner;100;1.15086;0.951059;1.29269
55;wait;100;3.34242e-05;1.7421e-05;6.0084e-05
55;boundary;100;0.0643913;0.0621516;0.197789
55;calc iter;100;1.24054;1.08252;1.51946
55;calc total;1;124.08;124.08;124.08
55;total;1;141.198;141.198;141.198
31;initialize;1;3.48378;3.48378;3.48378
31;async;100;0.0371818;0.0169587;0.351338
31;inner;100;1.13679;0.968339;1.15917
31;wait;100;4.6795e-05;3.0708e-05;0.000100597
31;boundary;100;0.0664732;0.0627069;0.103151
31;calc iter;100;1.2405;1.13637;1.42287
31;calc total;1;124.08;124.08;124.08
31;total;1;141.196;141.196;141.196
80;initialize;1;3.48834;3.48834;3.48834
80;async;100;0.0275003;0.0138503;0.137901
80;inner;100;1.14589;0.983079;1.17053
80;wait;100;3.42299e-05;2.1427e-05;8.0626e-05
80;boundary;100;0.0670557;0.0621195;0.139973
80;calc iter;100;1.24048;1.14708;1.35643
80;calc total;1;124.08;124.08;124.08
80;total;1;141.201;141.201;141.201
56;initialize;1;3.48532;3.48532;3.48532
56;async;100;0.0281316;0.0146004;0.216511
56;inner;100;1.14603;0.958379;1.17413
56;wait;100;3.3013e-05;2.4595e-05;7.8056e-05
56;boundary;100;0.0664085;0.0630391;0.111615
56;calc iter;100;1.2406;1.08647;1.38846
56;calc total;1;124.08;124.08;124.08
56;total;1;141.198;141.198;141.198
32;initialize;1;3.48585;3.48585;3.48585
32;async;100;0.0306953;0.0134533;0.12546
32;inner;100;1.14442;1.07592;1.17554
32;wait;100;2.78947e-05;1.9983e-05;5.4807e-05
32;boundary;100;0.0656537;0.0616977;0.0893797
32;calc iter;100;1.2408;1.18722;1.29081
32;calc total;1;124.08;124.08;124.08
32;total;1;141.199;141.199;141.199
81;initialize;1;3.48836;3.48836;3.48836
81;async;100;0.0260409;0.0164442;0.270035
81;inner;100;1.14262;0.939568;1.16489
81;wait;100;5.19348e-05;3.2658e-05;0.000112204
81;boundary;100;0.0717388;0.0629985;0.147613
81;calc iter;100;1.24046;1.15067;1.47149
81;calc total;1;124.08;124.08;124.08
81;total;1;141.201;141.201;141.201
57;initialize;1;3.48533;3.48533;3.48533
57;async;100;0.028806;0.014566;0.171912
57;inner;100;1.14396;0.946244;1.16585
57;wait;100;4.58373e-05;2.2891e-05;8.2378e-05
57;boundary;100;0.0676612;0.0621815;0.141667
57;calc iter;100;1.24047;1.0863;1.32397
57;calc total;1;124.08;124.08;124.08
57;total;1;141.198;141.198;141.198
96;initialize;1;3.51526;3.51526;3.51526
96;async;100;0.0282937;0.0170643;0.109279
96;inner;100;1.14865;1.04663;1.16186
96;wait;100;3.71986e-05;2.2076e-05;6.838e-05
96;boundary;100;0.0633797;0.0610204;0.0863814
96;calc iter;100;1.24036;1.23122;1.27656
96;calc total;1;124.08;124.08;124.08
96;total;1;141.227;141.227;141.227
33;initialize;1;3.49138;3.49138;3.49138
33;async;100;0.0327758;0.0167858;0.0787291
33;inner;100;1.1418;1.04255;1.17092
33;wait;100;4.04247e-05;2.4635e-05;7.8321e-05
33;boundary;100;0.0660205;0.0628333;0.131501
33;calc iter;100;1.24063;1.19905;1.2758
33;calc total;1;124.08;124.08;124.08
33;total;1;141.204;141.204;141.204
82;initialize;1;3.48833;3.48833;3.48833
82;async;100;0.0266227;0.0165131;0.296058
82;inner;100;1.14505;1.03684;1.16296
82;wait;100;5.21251e-05;2.7605e-05;0.000103458
82;boundary;100;0.0687766;0.0625646;0.0957033
82;calc iter;100;1.2405;1.18107;1.3975
82;calc total;1;124.08;124.08;124.08
82;total;1;141.201;141.201;141.201
58;initialize;1;3.48538;3.48538;3.48538
58;async;100;0.028024;0.0156349;0.0996001
58;inner;100;1.14649;1.06192;1.16311
58;wait;100;4.18131e-05;2.4667e-05;0.000114175
58;boundary;100;0.0659611;0.0626995;0.10447
58;calc iter;100;1.24051;1.22726;1.28605
58;calc total;1;124.08;124.08;124.08
58;total;1;141.198;141.198;141.198
34;initialize;1;3.4914;3.4914;3.4914
34;async;100;0.0306039;0.0135127;0.14278
34;inner;100;1.14216;1.0269;1.16692
34;wait;100;4.04645e-05;2.4821e-05;7.7877e-05
34;boundary;100;0.0677051;0.0625012;0.128395
34;calc iter;100;1.24051;1.16888;1.33633
34;calc total;1;124.08;124.08;124.08
34;total;1;141.204;141.204;141.204
83;initialize;1;3.48834;3.48834;3.48834
83;async;100;0.0263456;0.014092;0.205852
83;inner;100;1.148;1.04067;1.16745
83;wait;100;3.70418e-05;2.0703e-05;9.1558e-05
83;boundary;100;0.0661568;0.0623326;0.0930434
83;calc iter;100;1.24054;1.17681;1.34282
83;calc total;1;124.08;124.08;124.08
83;total;1;141.201;141.201;141.201
59;initialize;1;3.48537;3.48537;3.48537
59;async;100;0.0340586;0.0164385;0.282051
59;inner;100;1.14113;0.936675;1.16423
59;wait;100;3.11565e-05;1.8427e-05;9.0423e-05
59;boundary;100;0.0653063;0.0624787;0.0879221
59;calc iter;100;1.24053;1.22353;1.29535
59;calc total;1;124.08;124.08;124.08
59;total;1;141.198;141.198;141.198
35;initialize;1;3.48539;3.48539;3.48539
35;async;100;0.0441083;0.0173771;0.223515
35;inner;100;1.1315;1.05181;1.15931
35;wait;100;3.29793e-05;2.1297e-05;9.2115e-05
35;boundary;100;0.064996;0.0626169;0.0868186
35;calc iter;100;1.24064;1.1722;1.34096
35;calc total;1;124.08;124.08;124.08
35;total;1;141.198;141.198;141.198
84;initialize;1;3.48831;3.48831;3.48831
84;async;100;0.0255319;0.0152159;0.0713601
84;inner;100;1.1478;1.10025;1.16707
84;wait;100;5.98952e-05;2.5517e-05;8.1073e-05
84;boundary;100;0.067161;0.0617293;0.101162
84;calc iter;100;1.24055;1.21813;1.2746
84;calc total;1;124.08;124.08;124.08
84;total;1;141.201;141.201;141.201
60;initialize;1;3.48535;3.48535;3.48535
60;async;100;0.027548;0.0174642;0.0683945
60;inner;100;1.14803;1.08718;1.16791
60;wait;100;3.11971e-05;1.8703e-05;8.5226e-05
60;boundary;100;0.0649443;0.0618232;0.0955585
60;calc iter;100;1.24056;1.21235;1.27247
60;calc total;1;124.08;124.08;124.08
60;total;1;141.198;141.198;141.198
36;initialize;1;3.49137;3.49137;3.49137
36;async;100;0.0323323;0.0173424;0.0563058
36;inner;100;1.14448;1.10506;1.16466
36;wait;100;2.78418e-05;1.8309e-05;9.008e-05
36;boundary;100;0.0637337;0.0620931;0.0752944
36;calc iter;100;1.24058;1.22215;1.26253
36;calc total;1;124.08;124.08;124.08
36;total;1;141.204;141.204;141.204
85;initialize;1;3.48831;3.48831;3.48831
85;async;100;0.0243182;0.0162897;0.121776
85;inner;100;1.13856;1.07468;1.16483
85;wait;100;5.3398e-05;2.1225e-05;8.4494e-05
85;boundary;100;0.0776137;0.0623336;0.12669
85;calc iter;100;1.24055;1.2258;1.30709
85;calc total;1;124.08;124.08;124.08
85;total;1;141.201;141.201;141.201
61;initialize;1;3.48535;3.48535;3.48535
61;async;100;0.0255524;0.0157034;0.0813957
61;inner;100;1.14751;1.06814;1.16583
61;wait;100;5.01213e-05;2.5143e-05;8.8009e-05
61;boundary;100;0.06741;0.0621555;0.112268
61;calc iter;100;1.24053;1.20169;1.28192
61;calc total;1;124.08;124.08;124.08
37;initialize;1;3.49142;3.49142;3.49142
37;async;100;0.0257639;0.0156588;0.0813499
37;inner;100;1.14998;1.08745;1.17505
37;wait;100;4.85951e-05;2.5878e-05;7.4205e-05
37;boundary;100;0.0647117;0.0617771;0.101144
37;calc iter;100;1.2405;1.21205;1.28891
37;calc total;1;124.08;124.08;124.08
37;total;1;141.204;141.204;141.204
86;initialize;1;3.48836;3.48836;3.48836
86;async;100;0.0259827;0.0169474;0.124472
86;inner;100;1.14433;1.10487;1.16474
86;wait;100;5.15578e-05;2.6147e-05;7.4019e-05
86;boundary;100;0.0702866;0.0623187;0.0847804
86;calc iter;100;1.24065;1.22952;1.2928
86;calc total;1;124.08;124.08;124.08
86;total;1;141.201;141.201;141.201
61;total;1;141.198;141.198;141.198
38;initialize;1;3.49139;3.49139;3.49139
38;async;100;0.028443;0.0170617;0.0708013
38;inner;100;1.14625;1.10087;1.16009
38;wait;100;4.85555e-05;2.75e-05;7.8495e-05
38;boundary;100;0.0657821;0.062223;0.0807045
38;calc iter;100;1.24052;1.22398;1.26884
38;calc total;1;124.08;124.08;124.08
38;total;1;141.204;141.204;141.204
87;initialize;1;3.48839;3.48839;3.48839
87;async;100;0.0266358;0.016772;0.0752226
87;inner;100;1.14817;1.1149;1.16582
87;wait;100;3.99341e-05;2.0053e-05;6.5746e-05
87;boundary;100;0.0658246;0.0624827;0.0858813
87;calc iter;100;1.24068;1.22927;1.26403
87;calc total;1;124.08;124.08;124.08
87;total;1;141.201;141.201;141.201
62;initialize;1;3.4854;3.4854;3.4854
62;async;100;0.0274714;0.0176685;0.103155
62;inner;100;1.14797;1.08448;1.16327
62;wait;100;5.09743e-05;2.7807e-05;8.7919e-05
62;boundary;100;0.0651134;0.0619981;0.0937854
62;calc iter;100;1.24061;1.22121;1.2896
62;calc total;1;124.08;124.08;124.08
62;total;1;141.198;141.198;141.198
39;initialize;1;3.49138;3.49138;3.49138
39;async;100;0.0300676;0.0177467;0.0631858
39;inner;100;1.14625;1.10472;1.1646
39;wait;100;3.48931e-05;2.1102e-05;6.5539e-05
39;boundary;100;0.064217;0.0619853;0.079565
39;calc iter;100;1.24057;1.20757;1.26474
39;calc total;1;124.08;124.08;124.08
39;total;1;141.204;141.204;141.204
88;initialize;1;3.48833;3.48833;3.48833
88;async;100;0.029029;0.0166407;0.147728
88;inner;100;1.13993;1.08018;1.15845
88;wait;100;4.82062e-05;2.6947e-05;9.6944e-05
88;boundary;100;0.0715754;0.0625502;0.121005
88;calc iter;100;1.24058;1.20507;1.29292
88;calc total;1;124.08;124.08;124.08
88;total;1;141.201;141.201;141.201
63;initialize;1;3.48533;3.48533;3.48533
63;async;100;0.0257379;0.0171313;0.0657005
63;inner;100;1.15011;1.09409;1.16697
63;wait;100;3.46715e-05;1.9874e-05;7.9525e-05
63;boundary;100;0.0647215;0.0620245;0.0875458
63;calc iter;100;1.24061;1.21407;1.26165
63;calc total;1;124.08;124.08;124.08
63;total;1;141.198;141.198;141.198
40;initialize;1;3.48267;3.48267;3.48267
40;async;100;0.0290188;0.0174849;0.0606219
40;inner;100;1.14421;1.09713;1.15975
40;wait;100;4.91011e-05;2.5675e-05;7.627e-05
40;boundary;100;0.0672704;0.0624761;0.0843344
40;calc iter;100;1.24055;1.22543;1.26443
40;calc total;1;124.08;124.08;124.08
40;total;1;141.195;141.195;141.195
89;initialize;1;3.48833;3.48833;3.48833
89;async;100;0.0297428;0.0164857;0.0886972
89;inner;100;1.139;1.07042;1.1598
64;initialize;1;3.48542;3.48542;3.48542
64;async;100;0.0291277;0.0170596;0.0879762
64;inner;100;1.14662;1.08688;1.16065
64;wait;100;4.12582e-05;2.6752e-05;0.0001162
64;boundary;100;0.0648431;0.0615675;0.0904717
64;calc iter;100;1.24063;1.21566;1.26031
64;calc total;1;124.08;124.08;124.08
64;total;1;141.198;141.198;141.198
41;initialize;1;3.49139;3.49139;3.49139
41;async;100;0.0254604;0.0166608;0.0638306
41;inner;100;1.13756;1.06894;1.15779
41;wait;100;5.1386e-05;2.6306e-05;0.000113056
41;boundary;100;0.0774779;0.06349;0.131232
41;calc iter;100;1.24055;1.20609;1.2733
89;wait;100;4.71312e-05;2.5799e-05;8.6036e-05
89;boundary;100;0.0718225;0.0634692;0.1301
89;calc iter;100;1.24062;1.21443;1.28974
89;calc total;1;124.08;124.08;124.08
89;total;1;141.201;141.201;141.201
65;initialize;1;3.48535;3.48535;3.48535
65;async;100;0.0254188;0.0170355;0.0701674
65;inner;100;1.13922;1.05712;1.16115
65;wait;100;5.91342e-05;3.7991e-05;9.0157e-05
65;boundary;100;0.0759662;0.0626638;0.124684
65;calc iter;100;1.24066;1.19882;1.27916
65;calc total;1;124.08;124.08;124.08
65;total;1;141.198;141.198;141.198
41;calc total;1;124.08;124.08;124.08
41;total;1;141.204;141.204;141.204
90;initialize;1;3.48834;3.48834;3.48834
90;async;100;0.0308934;0.0171058;0.115633
90;inner;100;1.146;1.07227;1.16361
90;wait;100;3.43915e-05;1.7779e-05;8.7634e-05
90;boundary;100;0.0637612;0.0612819;0.128668
90;calc iter;100;1.24069;1.21967;1.30423
90;calc total;1;124.08;124.08;124.08
90;total;1;141.201;141.201;141.201
66;initialize;1;3.48539;3.48539;3.48539
66;async;100;0.0276299;0.0154061;0.120621
66;inner;100;1.14506;1.06222;1.16349
66;wait;100;4.60353e-05;2.0503e-05;8.2928e-05
66;boundary;100;0.0680153;0.0610438;0.116965
66;calc iter;100;1.24075;1.20225;1.31393
66;calc total;1;124.08;124.08;124.08
66;total;1;141.198;141.198;141.198
42;initialize;1;3.48637;3.48637;3.48637
42;async;100;0.027586;0.0147958;0.103672
42;inner;100;1.14174;1.07184;1.15591
42;wait;100;5.3637e-05;2.8408e-05;0.000108474
42;boundary;100;0.0712149;0.0620968;0.113666
42;calc iter;100;1.2406;1.2088;1.30583
42;calc total;1;124.08;124.08;124.08
42;total;1;141.199;141.199;141.199
91;initialize;1;3.48837;3.48837;3.48837
91;async;100;0.0328295;0.0159423;0.0841159
91;inner;100;1.14424;1.11339;1.16823
91;wait;100;3.4178e-05;1.8993e-05;6.0112e-05
91;boundary;100;0.0635868;0.0612975;0.0823551
91;calc iter;100;1.24069;1.21492;1.26758
91;calc total;1;124.08;124.08;124.08
91;total;1;141.201;141.201;141.201
67;initialize;1;3.48535;3.48535;3.48535
67;async;100;0.0286066;0.0169014;0.173599
67;inner;100;1.14491;1.06625;1.16084
67;wait;100;5.13686e-05;2.8609e-05;0.000113486
67;boundary;100;0.0670578;0.060998;0.0783631
67;calc iter;100;1.24063;1.21059;1.30088
67;calc total;1;124.08;124.08;124.08
67;total;1;141.198;141.198;141.198
43;initialize;1;3.49137;3.49137;3.49137
43;async;100;0.0285679;0.015078;0.149299
43;inner;100;1.14773;1.07928;1.16228
43;wait;100;4.57821e-05;2.4916e-05;9.5795e-05
43;boundary;100;0.064297;0.0607899;0.0730761
43;calc iter;100;1.24064;1.22609;1.2894
43;calc total;1;124.08;124.08;124.08
43;total;1;141.204;141.204;141.204
92;initialize;1;3.48831;3.48831;3.48831
92;async;100;0.0326845;0.0168771;0.152643
92;inner;100;1.14474;1.08508;1.16243
92;wait;100;3.31985e-05;1.9183e-05;9.198e-05
92;boundary;100;0.0632236;0.0619053;0.104139
92;calc iter;100;1.24068;1.17877;1.3477
92;calc total;1;124.08;124.08;124.08
92;total;1;141.201;141.201;141.201
68;initialize;1;3.48542;3.48542;3.48542
68;async;100;0.0292409;0.0172431;0.108081
68;inner;100;1.14898;1.07603;1.16786
68;wait;100;3.51741e-05;2.4353e-05;5.8788e-05
68;boundary;100;0.062478;0.0611992;0.0752867
68;calc iter;100;1.24074;1.22498;1.27606
68;calc total;1;124.08;124.08;124.08
68;total;1;141.198;141.198;141.198
44;initialize;1;3.49139;3.49139;3.49139
44;async;100;0.0294472;0.0169553;0.0946265
44;inner;100;1.14917;1.08791;1.16578
44;wait;100;2.94523e-05;1.8974e-05;5.4436e-05
44;boundary;100;0.0620133;0.061253;0.0669273
44;calc iter;100;1.24066;1.23381;1.25391
44;calc total;1;124.08;124.08;124.08
44;total;1;141.204;141.204;141.204
93;initialize;1;3.4884;3.4884;3.4884
93;async;100;0.0338093;0.0154354;0.122874
93;inner;100;1.14415;1.09086;1.16115
93;wait;100;3.25012e-05;1.9069e-05;0.000113957
93;boundary;100;0.0627174;0.0609096;0.0728315
93;calc iter;100;1.24071;1.20622;1.28971
93;calc total;1;124.08;124.08;124.08
93;total;1;141.201;141.201;141.201
45;initialize;1;3.49141;3.49141;3.49141
45;async;100;0.0290871;0.0171439;0.0954584
45;inner;100;1.14319;1.09371;1.15978
45;wait;100;4.79991e-05;2.0218e-05;9.4557e-05
45;boundary;100;0.0683177;0.0614973;0.0903162
45;calc iter;100;1.24064;1.22357;1.28962
45;calc total;1;124.08;124.08;124.08
45;total;1;141.204;141.204;141.204
94;initialize;1;3.48833;3.48833;3.48833
94;async;100;0.0352091;0.0175697;0.166739
94;inner;100;1.14256;1.08544;1.16577
94;wait;100;2.52219e-05;1.788e-05;6.507e-05
94;boundary;100;0.0629482;0.0608553;0.0827587
94;calc iter;100;1.24074;1.21423;1.31563
94;calc total;1;124.08;124.08;124.08
94;total;1;141.201;141.201;141.201
46;initialize;1;3.49138;3.49138;3.49138
46;async;100;0.0323251;0.0172147;0.148543
46;inner;100;1.14408;1.07851;1.15853
46;wait;100;3.90889e-05;1.8603e-05;0.00011436
46;boundary;100;0.0642757;0.0610349;0.0718909
46;calc iter;100;1.24072;1.22656;1.28812
46;calc total;1;124.08;124.08;124.08
46;total;1;141.204;141.204;141.204
95;initialize;1;3.48832;3.48832;3.48832
95;async;100;0.0360098;0.0172318;0.123398
95;inner;100;1.14142;1.08843;1.16573
95;wait;100;3.41358e-05;2.2091e-05;8.3219e-05
95;boundary;100;0.0633031;0.061201;0.064977
95;calc iter;100;1.24077;1.23371;1.27441
95;calc total;1;124.08;124.08;124.08
95;total;1;141.201;141.201;141.201
47;initialize;1;3.4914;3.4914;3.4914
47;async;100;0.02848;0.0172891;0.152207
47;inner;100;1.14949;1.08849;1.16754
47;wait;100;2.80429e-05;1.8284e-05;5.5221e-05
47;boundary;100;0.0626816;0.0613241;0.0957829
47;calc iter;100;1.24068;1.18173;1.33651
47;calc total;1;124.08;124.08;124.08
47;total;1;141.204;141.204;141.204
97;initialize;1;3.51533;3.51533;3.51533
97;async;100;0.0290484;0.0141756;0.225427
97;inner;100;1.14722;0.966109;1.16355
97;wait;100;3.19087e-05;1.835e-05;7.0284e-05
97;boundary;100;0.0640649;0.0611633;0.123132
97;calc iter;100;1.24037;1.11634;1.40306
97;calc total;1;124.08;124.08;124.08
97;total;1;141.227;141.227;141.227
98;initialize;1;3.51533;3.51533;3.51533
98;async;100;0.0319805;0.0154329;0.302673
98;inner;100;1.14543;0.954225;1.16248
98;wait;100;2.8621e-05;2.0584e-05;6.8739e-05
98;boundary;100;0.0629478;0.0609014;0.0836382
98;calc iter;100;1.24039;1.19459;1.31848
98;calc total;1;124.08;124.08;124.08
98;total;1;141.227;141.227;141.227
99;initialize;1;3.51528;3.51528;3.51528
99;async;100;0.0337677;0.016028;0.291454
99;inner;100;1.1424;0.966589;1.16124
99;wait;100;3.15007e-05;1.7405e-05;9.5383e-05
99;boundary;100;0.0641753;0.0612765;0.120537
99;calc iter;100;1.24037;1.12027;1.43951
99;calc total;1;124.08;124.08;124.08
99;total;1;141.227;141.227;141.227
100;initialize;1;3.51528;3.51528;3.51528
100;async;100;0.0308228;0.0172427;0.295432
100;inner;100;1.14475;0.955178;1.15923
100;wait;100;4.28196e-05;1.7465e-05;8.6724e-05
100;boundary;100;0.06458;0.0617895;0.126711
100;calc iter;100;1.2402;1.11397;1.4474
100;calc total;1;124.08;124.08;124.08
100;total;1;141.227;141.227;141.227
101;initialize;1;3.51532;3.51532;3.51532
101;async;100;0.0299245;0.0166561;0.337462
101;inner;100;1.13721;0.943814;1.15898
101;wait;100;6.01125e-05;3.1512e-05;0.000100111
101;boundary;100;0.0730274;0.0603054;0.0802053
101;calc iter;100;1.24023;1.19171;1.34212
101;calc total;1;124.08;124.08;124.08
101;total;1;141.227;141.227;141.227
102;initialize;1;3.51526;3.51526;3.51526
102;async;100;0.0273042;0.0160581;0.177345
102;inner;100;1.14511;0.953493;1.26492
102;wait;100;5.14186e-05;1.7947e-05;7.9589e-05
102;boundary;100;0.0678418;0.0607841;0.207372
102;calc iter;100;1.24031;1.06664;1.49613
102;calc total;1;124.08;124.08;124.08
102;total;1;141.227;141.227;141.227
103;initialize;1;3.51531;3.51531;3.51531
103;async;100;0.0314667;0.016716;0.289005
103;inner;100;1.14285;1.02226;1.1541
103;wait;100;4.78841e-05;2.3369e-05;0.000120178
103;boundary;100;0.0658639;0.061997;0.0843936
103;calc iter;100;1.24023;1.17559;1.3957
103;calc total;1;124.08;124.08;124.08
103;total;1;141.227;141.227;141.227
104;initialize;1;3.51532;3.51532;3.51532
104;async;100;0.0258917;0.0144679;0.10955
104;inner;100;1.14852;0.984884;1.16832
104;wait;100;2.894e-05;1.6596e-05;6.3949e-05
104;boundary;100;0.0658484;0.0621706;0.147261
104;calc iter;100;1.24029;1.15071;1.30278
104;calc total;1;124.08;124.08;124.08
104;total;1;141.227;141.227;141.227
105;initialize;1;3.51532;3.51532;3.51532
105;async;100;0.0259238;0.0140891;0.126697
105;inner;100;1.14639;1.05949;1.16202
105;wait;100;4.61895e-05;2.0986e-05;7.8868e-05
105;boundary;100;0.067858;0.0620374;0.128255
105;calc iter;100;1.24022;1.20189;1.31172
105;calc total;1;124.08;124.08;124.08
105;total;1;141.227;141.227;141.227
106;initialize;1;3.51532;3.51532;3.51532
106;async;100;0.028447;0.0162203;0.26188
106;inner;100;1.14547;0.971663;1.1607
106;wait;100;5.39671e-05;2.8051e-05;0.000111487
106;boundary;100;0.0662859;0.0626746;0.0990016
106;calc iter;100;1.24026;1.21094;1.30071
106;calc total;1;124.08;124.08;124.08
106;total;1;141.227;141.227;141.227
107;initialize;1;3.51532;3.51532;3.51532
107;async;100;0.0286533;0.0160255;0.207067
107;inner;100;1.14657;1.05385;1.1583
107;wait;100;4.26105e-05;2.0007e-05;8.8542e-05
107;boundary;100;0.0650089;0.0621031;0.0975951
107;calc iter;100;1.24027;1.1829;1.36628
107;calc total;1;124.08;124.08;124.08
107;total;1;141.227;141.227;141.227
108;initialize;1;3.51536;3.51536;3.51536
108;async;100;0.0255232;0.0162803;0.0682184
108;inner;100;1.15167;1.11666;1.16696
108;wait;100;4.26967e-05;1.7757e-05;8.6759e-05
108;boundary;100;0.0630937;0.0613449;0.0842778
108;calc iter;100;1.24033;1.22403;1.26846
108;calc total;1;124.08;124.08;124.08
108;total;1;141.227;141.227;141.227
109;initialize;1;3.51532;3.51532;3.51532
109;async;100;0.0271763;0.0130354;0.101574
109;inner;100;1.14192;1.10353;1.16211
109;wait;100;5.07977e-05;2.5749e-05;7.5851e-05
109;boundary;100;0.0711516;0.0621671;0.102403
109;calc iter;100;1.2403;1.21902;1.28678
109;calc total;1;124.08;124.08;124.08
109;total;1;141.227;141.227;141.227
110;initialize;1;3.51534;3.51534;3.51534
110;async;100;0.0294215;0.0175498;0.0911011
110;inner;100;1.14344;1.1159;1.16139
110;wait;100;5.84175e-05;2.4617e-05;8.6119e-05
110;boundary;100;0.0674178;0.0622135;0.0783631
110;calc iter;100;1.24034;1.22351;1.26924
110;calc total;1;124.08;124.08;124.08
110;total;1;141.227;141.227;141.227
111;initialize;1;3.51531;3.51531;3.51531
111;async;100;0.0290143;0.017608;0.0934808
111;inner;100;1.14793;1.11678;1.16395
111;wait;100;3.85416e-05;1.6334e-05;6.4712e-05
111;boundary;100;0.0634097;0.0617274;0.0762895
111;calc iter;100;1.24039;1.22038;1.27229
111;calc total;1;124.08;124.08;124.08
111;total;1;141.227;141.227;141.227
112;initialize;1;3.51535;3.51535;3.51535
112;async;100;0.0311888;0.0172005;0.0970641
112;inner;100;1.13698;1.0878;1.15627
112;wait;100;5.18444e-05;2.2898e-05;0.00012041
112;boundary;100;0.0720641;0.0620871;0.112467
112;calc iter;100;1.24029;1.21967;1.27279
112;calc total;1;124.08;124.08;124.08
112;total;1;141.227;141.227;141.227
168;initialize;1;3.49842;3.49842;3.49842
168;async;100;0.0298986;0.0175787;0.137808
168;inner;100;1.14764;1.07481;1.16677
168;wait;100;3.18481e-05;1.7832e-05;7.1796e-05
168;boundary;100;0.0629681;0.061339;0.0723424
168;calc iter;100;1.24054;1.21331;1.27587
168;calc total;1;124.08;124.08;124.08
168;total;1;141.209;141.209;141.209
113;initialize;1;3.51535;3.51535;3.51535
113;async;100;0.029943;0.0167172;0.0820296
113;inner;100;1.13916;1.07694;1.15916
113;wait;100;5.65198e-05;3.1952e-05;8.0314e-05
113;boundary;100;0.0711582;0.0620409;0.12857
113;calc iter;100;1.24032;1.22243;1.28374
113;calc total;1;124.08;124.08;124.08
113;total;1;141.227;141.227;141.227
144;initialize;1;3.43115;3.43115;3.43115
144;async;100;0.0298389;0.0157526;0.278218
144;inner;100;1.14693;1.03055;1.16576
144;wait;100;3.27611e-05;1.7593e-05;6.5583e-05
144;boundary;100;0.0636811;0.0613643;0.0754314
144;calc iter;100;1.24048;1.21327;1.37376
144;calc total;1;124.08;124.08;124.08
144;total;1;141.143;141.143;141.143
120;initialize;1;3.39752;3.39752;3.39752
120;async;100;0.0373681;0.0169645;0.185427
120;inner;100;1.13979;1.0175;1.16037
120;wait;100;3.09563e-05;1.6971e-05;0.000100142
120;boundary;100;0.063088;0.0602163;0.10934
120;calc iter;100;1.24028;1.22216;1.34563
120;calc total;1;124.08;124.08;124.08
120;total;1;141.11;141.11;141.11
169;initialize;1;3.4985;3.4985;3.4985
169;async;100;0.0279078;0.0174213;0.163858
169;inner;100;1.1394;1.06935;1.16118
169;wait;100;5.59636e-05;1.8626e-05;0.000111845
169;boundary;100;0.0732037;0.0611281;0.0931651
169;calc iter;100;1.24057;1.21836;1.29566
169;calc total;1;124.08;124.08;124.08
169;total;1;141.209;141.209;141.209
114;initialize;1;3.51536;3.51536;3.51536
114;async;100;0.0340116;0.0167312;0.0716315
114;inner;100;1.14153;1.10781;1.15846
114;wait;100;4.37047e-05;1.9045e-05;9.3118e-05
114;boundary;100;0.0648;0.0611889;0.0923584
114;calc iter;100;1.24038;1.21968;1.26362
114;calc total;1;124.08;124.08;124.08
114;total;1;141.227;141.227;141.227
145;initialize;1;3.4312;3.4312;3.4312
145;async;100;0.0281334;0.0173567;0.14945
145;inner;100;1.13982;1.01976;1.16387
145;wait;100;5.09723e-05;1.8621e-05;7.7472e-05
145;boundary;100;0.0724737;0.0615259;0.116676
145;calc iter;100;1.24048;1.21784;1.34069
145;calc total;1;124.08;124.08;124.08
145;total;1;141.143;141.143;141.143
121;initialize;1;3.39755;3.39755;3.39755
121;async;100;0.0349298;0.0173387;0.176256
121;inner;100;1.13565;0.995903;1.15637
121;wait;100;5.35462e-05;2.0018e-05;7.859e-05
121;boundary;100;0.0696511;0.0611441;0.125597
121;calc iter;100;1.24028;1.17454;1.36808
121;calc total;1;124.08;124.08;124.08
121;total;1;141.11;141.11;141.11
170;initialize;1;3.49843;3.49843;3.49843
170;async;100;0.0245718;0.0157752;0.0969232
170;inner;100;1.14316;1.08545;1.23156
170;wait;100;5.41001e-05;2.1161e-05;6.9728e-05
170;boundary;100;0.0728104;0.0604808;0.129087
170;calc iter;100;1.24059;1.20074;1.31738
170;calc total;1;124.08;124.08;124.08
170;total;1;141.209;141.209;141.209
115;initialize;1;3.51533;3.51533;3.51533
115;async;100;0.0352738;0.0170225;0.0884278
115;inner;100;1.14077;1.09261;1.15664
115;wait;100;3.75977e-05;2.1991e-05;8.2865e-05
115;boundary;100;0.0643201;0.0611079;0.107027
146;initialize;1;3.43123;3.43123;3.43123
146;async;100;0.0276742;0.0148751;0.109686
146;inner;100;1.14282;1.03332;1.16556
146;wait;100;5.10889e-05;2.1498e-05;7.167e-05
146;boundary;100;0.0699528;0.0613312;0.108449
146;calc iter;100;1.2405;1.22675;1.2887
146;calc total;1;124.08;124.08;124.08
146;total;1;141.143;141.143;141.143
122;initialize;1;3.39752;3.39752;3.39752
122;async;100;0.0346764;0.0144208;0.282383
122;inner;100;1.14006;1.02362;1.16044
122;wait;100;5.06341e-05;2.3335e-05;8.2262e-05
122;boundary;100;0.0655814;0.0593481;0.110558
122;calc iter;100;1.24037;1.19648;1.3654
122;calc total;1;124.08;124.08;124.08
122;total;1;141.11;141.11;141.11
171;initialize;1;3.49554;3.49554;3.49554
171;async;100;0.0293651;0.0169543;0.122202
171;inner;100;1.14523;1.06026;1.165
171;wait;100;4.15146e-05;1.9752e-05;7.9394e-05
171;boundary;100;0.0659823;0.0611851;0.11842
171;calc iter;100;1.24062;1.21229;1.30252
171;calc total;1;124.08;124.08;124.08
171;total;1;141.206;141.206;141.206
115;calc iter;100;1.2404;1.22094;1.27266
115;calc total;1;124.08;124.08;124.08
115;total;1;141.227;141.227;141.227
147;initialize;1;3.43119;3.43119;3.43119
147;async;100;0.0281993;0.0162943;0.242272
147;inner;100;1.14695;0.976592;1.1665
147;wait;100;3.8285e-05;1.8662e-05;0.000158362
147;boundary;100;0.0653618;0.0617991;0.14238
147;calc iter;100;1.24055;1.14938;1.43062
147;calc total;1;124.08;124.08;124.08
147;total;1;141.143;141.143;141.143
123;initialize;1;3.39756;3.39756;3.39756
123;async;100;0.036131;0.0176589;0.202232
123;inner;100;1.14041;0.987373;1.16018
123;wait;100;3.98289e-05;1.9843e-05;6.8642e-05
123;boundary;100;0.0637708;0.0611006;0.128217
123;calc iter;100;1.24035;1.15086;1.3885
123;calc total;1;124.08;124.08;124.08
123;total;1;141.11;141.11;141.11
172;initialize;1;3.49815;3.49815;3.49815
172;async;100;0.0315145;0.0162599;0.144327
172;inner;100;1.14535;1.07503;1.16992
172;wait;100;3.10284e-05;1.8527e-05;5.965e-05
172;boundary;100;0.063526;0.0603813;0.105374
172;calc iter;100;1.24043;1.16903;1.32704
172;calc total;1;124.08;124.08;124.08
172;total;1;141.209;141.209;141.209
116;initialize;1;3.51536;3.51536;3.51536
116;async;100;0.031101;0.0168663;0.126791
116;inner;100;1.14732;1.09052;1.16371
116;wait;100;2.69446e-05;1.8603e-05;6.6352e-05
116;boundary;100;0.0619334;0.0611144;0.0649118
116;calc iter;100;1.24039;1.20776;1.28225
116;calc total;1;124.08;124.08;124.08
116;total;1;141.227;141.227;141.227
148;initialize;1;3.43113;3.43113;3.43113
148;async;100;0.0362334;0.0167772;0.0969675
148;inner;100;1.13983;1.0245;1.29647
148;wait;100;3.25778e-05;2.0103e-05;0.000118124
148;boundary;100;0.0641855;0.0613114;0.0979975
148;calc iter;100;1.24028;1.11699;1.46116
148;calc total;1;124.08;124.08;124.08
148;total;1;141.143;141.143;141.143
124;initialize;1;3.39747;3.39747;3.39747
124;async;100;0.0372547;0.0171124;0.206012
124;inner;100;1.13957;1.0018;1.16097
124;wait;100;3.70272e-05;1.8024e-05;8.6982e-05
124;boundary;100;0.0632238;0.060745;0.0719313
124;calc iter;100;1.24009;1.20789;1.30135
124;calc total;1;124.08;124.08;124.08
124;total;1;141.11;141.11;141.11
173;initialize;1;3.49522;3.49522;3.49522
173;async;100;0.0240827;0.0143894;0.116536
173;inner;100;1.15112;1.07001;1.24532
173;wait;100;4.6245e-05;2.3876e-05;6.3938e-05
173;boundary;100;0.0651733;0.0615089;0.0937774
173;calc iter;100;1.24042;1.16198;1.3616
173;calc total;1;124.08;124.08;124.08
173;total;1;141.206;141.206;141.206
117;initialize;1;3.51528;3.51528;3.51528
117;async;100;0.0326783;0.0157545;0.110461
117;inner;100;1.14563;1.11092;1.16192
117;wait;100;3.73557e-05;2.4169e-05;9.1243e-05
117;boundary;100;0.0620624;0.0606561;0.0721489
117;calc iter;100;1.24041;1.21926;1.28206
117;calc total;1;124.08;124.08;124.08
117;total;1;141.227;141.227;141.227
149;initialize;1;3.43118;3.43118;3.43118
149;async;100;0.0304696;0.0166622;0.175882
149;inner;100;1.14293;1.0321;1.19677
149;wait;100;5.21297e-05;2.2917e-05;9.2348e-05
149;boundary;100;0.0668566;0.0604718;0.074088
149;calc iter;100;1.24031;1.21429;1.29038
149;calc total;1;124.08;124.08;124.08
149;total;1;141.143;141.143;141.143
125;initialize;1;3.39748;3.39748;3.39748
125;async;100;0.0372268;0.0166463;0.214748
125;inner;100;1.13415;1.01991;1.18973
125;wait;100;5.94506e-05;2.9169e-05;9.1248e-05
125;boundary;100;0.0686536;0.0586613;0.0768687
125;calc iter;100;1.24009;1.21234;1.29335
125;calc total;1;124.08;124.08;124.08
125;total;1;141.11;141.11;141.11
174;initialize;1;3.49843;3.49843;3.49843
174;async;100;0.0269581;0.0168362;0.144781
174;inner;100;1.14516;1.07374;1.16561
174;wait;100;4.36898e-05;2.0376e-05;7.9869e-05
174;boundary;100;0.0682419;0.0610991;0.0935367
174;calc iter;100;1.2404;1.22252;1.28956
174;calc total;1;124.08;124.08;124.08
174;total;1;141.209;141.209;141.209
118;initialize;1;3.51534;3.51534;3.51534
118;async;100;0.0363394;0.0162743;0.10836
118;inner;100;1.14195;1.09854;1.16156
118;wait;100;2.77612e-05;1.8692e-05;8.3475e-05
118;boundary;100;0.0621226;0.0607854;0.0647927
118;calc iter;100;1.24044;1.21483;1.27022
118;calc total;1;124.08;124.08;124.08
118;total;1;141.227;141.227;141.227
150;initialize;1;3.43119;3.43119;3.43119
150;async;100;0.0261758;0.0150379;0.197536
150;inner;100;1.14799;1.04459;1.16982
150;wait;100;5.16427e-05;2.4534e-05;7.8746e-05
150;boundary;100;0.0661119;0.0623393;0.0767375
150;calc iter;100;1.24033;1.21931;1.31774
150;calc total;1;124.08;124.08;124.08
150;total;1;141.143;141.143;141.143
126;initialize;1;3.39747;3.39747;3.39747
126;async;100;0.0364341;0.0170382;0.292706
126;inner;100;1.13845;1.01885;1.15912
126;wait;100;4.90396e-05;1.9005e-05;9.1265e-05
126;boundary;100;0.0652082;0.058791;0.0915321
126;calc iter;100;1.24014;1.10539;1.4523
126;calc total;1;124.08;124.08;124.08
126;total;1;141.11;141.11;141.11
175;initialize;1;3.49843;3.49843;3.49843
175;async;100;0.0302505;0.0174894;0.147171
175;inner;100;1.14642;1.06798;1.16357
175;wait;100;3.33081e-05;2.0165e-05;7.4311e-05
175;boundary;100;0.0637108;0.0613751;0.110297
175;calc iter;100;1.24042;1.21139;1.27869
175;calc total;1;124.08;124.08;124.08
175;total;1;141.209;141.209;141.209
119;initialize;1;3.51531;3.51531;3.51531
119;async;100;0.0373064;0.0175113;0.123792
119;inner;100;1.14048;1.09528;1.15822
119;wait;100;3.26414e-05;2.1656e-05;9.1217e-05
119;boundary;100;0.06262;0.0610373;0.0676819
119;calc iter;100;1.24044;1.21899;1.28179
119;calc total;1;124.08;124.08;124.08
119;total;1;141.227;141.227;141.227
151;initialize;1;3.43115;3.43115;3.43115
151;async;100;0.034183;0.0171008;0.286154
151;inner;100;1.14147;1.02664;1.15791
151;wait;100;3.74841e-05;1.8037e-05;0.000109329
151;boundary;100;0.0645981;0.0614309;0.0857643
151;calc iter;100;1.24029;1.21004;1.37425
151;calc total;1;124.08;124.08;124.08
151;total;1;141.143;141.143;141.143
127;initialize;1;3.39756;3.39756;3.39756
127;async;100;0.03484;0.0158956;0.247326
127;inner;100;1.14168;1.0256;1.16099
127;wait;100;3.89471e-05;2.2285e-05;7.4554e-05
127;boundary;100;0.0635903;0.0602001;0.116875
127;calc iter;100;1.24015;1.21313;1.33316
127;calc total;1;124.08;124.08;124.08
127;total;1;141.11;141.11;141.11
176;initialize;1;3.49841;3.49841;3.49841
176;async;100;0.0399139;0.0167872;0.117378
176;inner;100;1.13536;1.05247;1.15986
176;wait;100;3.29589e-05;1.9481e-05;0.000108828
176;boundary;100;0.0651526;0.0619777;0.122829
176;calc iter;100;1.24047;1.19565;1.30764
176;calc total;1;124.08;124.08;124.08
176;total;1;141.209;141.209;141.209
152;initialize;1;3.43117;3.43117;3.43117
152;async;100;0.0353963;0.0141084;0.134097
152;inner;100;1.1403;1.03952;1.20636
152;wait;100;3.24485e-05;2.1021e-05;9.0941e-05
152;boundary;100;0.0646055;0.0618685;0.0837449
152;calc iter;100;1.24034;1.2145;1.32022
152;calc total;1;124.08;124.08;124.08
152;total;1;141.143;141.143;141.143
128;initialize;1;3.39749;3.39749;3.39749
128;async;100;0.0422113;0.016727;0.111153
128;inner;100;1.13329;1.02304;1.155
128;wait;100;3.51092e-05;2.1434e-05;8.4425e-05
128;boundary;100;0.0645728;0.0615472;0.0969491
128;calc iter;100;1.24011;1.20387;1.28634
128;calc total;1;124.08;124.08;124.08
128;total;1;141.11;141.11;141.11
177;initialize;1;3.4984;3.4984;3.4984
177;async;100;0.0294432;0.0126688;0.127821
177;inner;100;1.14474;1.08442;1.16221
177;wait;100;4.95785e-05;2.8671e-05;0.000103366
177;boundary;100;0.0661675;0.0613267;0.0990723
177;calc iter;100;1.2404;1.21229;1.29451
177;calc total;1;124.08;124.08;124.08
177;total;1;141.209;141.209;141.209
153;initialize;1;3.43117;3.43117;3.43117
153;async;100;0.0263143;0.0131727;0.122446
153;inner;100;1.14856;1.06646;1.16565
153;wait;100;4.40553e-05;2.7475e-05;8.4745e-05
153;boundary;100;0.0653937;0.0618643;0.101386
153;calc iter;100;1.24032;1.22167;1.28725
153;calc total;1;124.08;124.08;124.08
153;total;1;141.143;141.143;141.143
129;initialize;1;3.39755;3.39755;3.39755
129;async;100;0.0366781;0.0167523;0.165616
129;inner;100;1.13744;0.989095;1.15349
129;wait;100;5.34851e-05;2.269e-05;0.000128511
129;boundary;100;0.0659274;0.0618907;0.126974
129;calc iter;100;1.2401;1.1648;1.36162
129;calc total;1;124.08;124.08;124.08
129;total;1;141.11;141.11;141.11
178;initialize;1;3.49848;3.49848;3.49848
178;async;100;0.0250741;0.0150312;0.0714363
178;inner;100;1.1476;1.06232;1.16639
178;wait;100;5.42577e-05;3.2995e-05;7.8918e-05
178;boundary;100;0.0676306;0.0621373;0.138082
178;calc iter;100;1.24036;1.2096;1.28408
178;calc total;1;124.08;124.08;124.08
178;total;1;141.209;141.209;141.209
154;initialize;1;3.43114;3.43114;3.43114
154;async;100;0.0331979;0.0171552;0.187748
154;inner;100;1.13825;0.960534;1.15562
154;wait;100;4.78813e-05;2.4985e-05;6.9615e-05
154;boundary;100;0.0687518;0.0625503;0.144978
154;calc iter;100;1.24025;1.15283;1.39569
154;calc total;1;124.08;124.08;124.08
154;total;1;141.143;141.143;141.143
130;initialize;1;3.39754;3.39754;3.39754
130;async;100;0.0348705;0.0130819;0.231317
130;inner;100;1.13907;1.02902;1.16261
130;wait;100;4.70512e-05;2.2835e-05;7.9224e-05
130;boundary;100;0.066068;0.0617064;0.103327
130;calc iter;100;1.24006;1.20944;1.32332
130;calc total;1;124.08;124.08;124.08
130;total;1;141.11;141.11;141.11
179;initialize;1;3.49612;3.49612;3.49612
179;async;100;0.0322335;0.0147077;0.0921554
179;inner;100;1.14263;1.08275;1.16463
179;wait;100;3.95243e-05;2.0613e-05;0.000101569
179;boundary;100;0.0654739;0.0620637;0.099602
179;calc iter;100;1.24038;1.20294;1.28877
179;calc total;1;124.08;124.08;124.08
179;total;1;141.207;141.207;141.207
155;initialize;1;3.43116;3.43116;3.43116
155;async;100;0.0291176;0.0141313;0.112679
155;inner;100;1.14604;1.04224;1.17043
155;wait;100;3.29917e-05;2.028e-05;6.9211e-05
155;boundary;100;0.0651338;0.0624113;0.101505
155;calc iter;100;1.24033;1.22325;1.28994
155;calc total;1;124.08;124.08;124.08
155;total;1;141.143;141.143;141.143
131;initialize;1;3.39753;3.39753;3.39753
131;async;100;0.0398438;0.0168991;0.166145
131;inner;100;1.13539;0.996071;1.16091
131;wait;100;3.02929e-05;1.7654e-05;8.3054e-05
131;boundary;100;0.0648597;0.0615472;0.125029
131;calc iter;100;1.24013;1.16125;1.35826
131;calc total;1;124.08;124.08;124.08
131;total;1;141.11;141.11;141.11
180;initialize;1;3.49842;3.49842;3.49842
180;async;100;0.0498192;0.0170211;0.0837557
180;inner;100;1.12787;1.10843;1.15499
180;wait;100;3.69294e-05;2.2884e-05;7.4609e-05
180;boundary;100;0.0623795;0.0604959;0.0727049
180;calc iter;100;1.24011;1.22586;1.25457
180;calc total;1;124.08;124.08;124.08
180;total;1;141.209;141.209;141.209
156;initialize;1;3.42679;3.42679;3.42679
156;async;100;0.0278897;0.0170125;0.1018
156;inner;100;1.14811;1.10029;1.16508
156;wait;100;3.90341e-05;2.0451e-05;7.5201e-05
156;boundary;100;0.0641212;0.0613245;0.0867924
156;calc iter;100;1.24016;1.21856;1.28329
156;calc total;1;124.08;124.08;124.08
156;total;1;141.139;141.139;141.139
132;initialize;1;3.39751;3.39751;3.39751
132;async;100;0.0300431;0.0169439;0.0763708
132;inner;100;1.14729;1.11013;1.16299
132;wait;100;4.05307e-05;2.0613e-05;7.9229e-05
132;boundary;100;0.0626887;0.0613482;0.0690651
132;calc iter;100;1.24007;1.22469;1.25438
132;calc total;1;124.08;124.08;124.08
132;total;1;141.11;141.11;141.11
181;initialize;1;3.49838;3.49838;3.49838
181;async;100;0.0445776;0.0171843;0.0779189
181;inner;100;1.13083;1.10918;1.15039
181;wait;100;4.50591e-05;2.769e-05;8.1229e-05
181;boundary;100;0.0646055;0.0605886;0.0793116
181;calc iter;100;1.24006;1.22812;1.2562
181;calc total;1;124.08;124.08;124.08
181;total;1;141.209;141.209;141.209
157;initialize;1;3.43117;3.43117;3.43117
157;async;100;0.0255159;0.0169779;0.0799357
157;inner;100;1.14802;1.11365;1.16325
157;wait;100;5.75311e-05;3.1523e-05;7.4904e-05
157;boundary;100;0.0665625;0.0618702;0.0866791
157;calc iter;100;1.24016;1.22858;1.26091
157;calc total;1;124.08;124.08;124.08
157;total;1;141.143;141.143;141.143
133;initialize;1;3.39755;3.39755;3.39755
133;async;100;0.0295125;0.0174894;0.0693105
133;inner;100;1.14595;1.12088;1.16033
133;wait;100;4.51846e-05;2.204e-05;7.7075e-05
133;boundary;100;0.0645072;0.0615134;0.0776013
133;calc iter;100;1.24002;1.22018;1.2581
133;calc total;1;124.08;124.08;124.08
133;total;1;141.11;141.11;141.11
182;initialize;1;3.49839;3.49839;3.49839
182;async;100;0.0425039;0.0171181;0.0814445
182;inner;100;1.13259;1.10165;1.15433
182;wait;100;4.11085e-05;2.4293e-05;7.2858e-05
182;boundary;100;0.064934;0.0608485;0.0905575
182;calc iter;100;1.24007;1.23041;1.26348
182;calc total;1;124.08;124.08;124.08
182;total;1;141.209;141.209;141.209
158;initialize;1;3.4312;3.4312;3.4312
158;async;100;0.0248287;0.0162675;0.0811504
158;inner;100;1.14504;1.10316;1.16252
158;wait;100;5.49446e-05;2.069e-05;8.6687e-05
158;boundary;100;0.0702228;0.0618488;0.0979125
158;calc iter;100;1.24015;1.21996;1.27162
158;calc total;1;124.08;124.08;124.08
158;total;1;141.143;141.143;141.143
134;initialize;1;3.39753;3.39753;3.39753
134;async;100;0.0298704;0.0172259;0.0710805
134;inner;100;1.14317;1.11893;1.15881
134;wait;100;4.94692e-05;2.2253e-05;8.8794e-05
134;boundary;100;0.0669544;0.0615828;0.0775559
134;calc iter;100;1.24005;1.22283;1.25452
134;calc total;1;124.08;124.08;124.08
134;total;1;141.11;141.11;141.11
183;initialize;1;3.49839;3.49839;3.49839
183;async;100;0.0411731;0.0177277;0.0702121
183;inner;100;1.13633;1.11815;1.15822
183;wait;100;3.03172e-05;1.9166e-05;5.7332e-05
183;boundary;100;0.0625752;0.0609886;0.0735914
183;calc iter;100;1.24011;1.22832;1.25329
183;calc total;1;124.08;124.08;124.08
183;total;1;141.209;141.209;141.209
159;initialize;1;3.43123;3.43123;3.43123
159;async;100;0.0267803;0.0164328;0.0874037
159;inner;100;1.14841;1.11017;1.16478
159;wait;100;3.93429e-05;2.0019e-05;6.9875e-05
159;boundary;100;0.0649145;0.0616538;0.0842238
159;calc iter;100;1.24014;1.22928;1.2615
159;calc total;1;124.08;124.08;124.08
159;total;1;141.143;141.143;141.143
135;initialize;1;3.39751;3.39751;3.39751
135;async;100;0.0291886;0.0175203;0.0684253
135;inner;100;1.14779;1.12256;1.16217
135;wait;100;3.13928e-05;1.7107e-05;7.2105e-05
135;boundary;100;0.0631118;0.0614408;0.0727006
135;calc iter;100;1.24012;1.21697;1.25491
135;calc total;1;124.08;124.08;124.08
135;total;1;141.11;141.11;141.11
184;initialize;1;3.49844;3.49844;3.49844
184;async;100;0.0411879;0.0168531;0.0770439
184;inner;100;1.12804;1.10347;1.15049
160;initialize;1;3.43116;3.43116;3.43116
160;async;100;0.0281575;0.0160475;0.0797925
160;inner;100;1.14945;1.11601;1.16473
160;wait;100;3.41396e-05;2.0539e-05;6.46e-05
160;boundary;100;0.062636;0.0612254;0.0727799
160;calc iter;100;1.24028;1.22784;1.26781
160;calc total;1;124.08;124.08;124.08
160;total;1;141.143;141.143;141.143
136;initialize;1;3.39756;3.39756;3.39756
136;async;100;0.0345062;0.0173;0.0636811
136;inner;100;1.14237;1.109;1.15785
136;wait;100;3.69294e-05;1.8958e-05;8.9365e-05
136;boundary;100;0.0631559;0.0611168;0.082417
136;calc iter;100;1.24008;1.22048;1.2547
136;calc total;1;124.08;124.08;124.08
136;total;1;141.11;141.11;141.11
184;wait;100;4.95909e-05;2.2804e-05;8.018e-05
184;boundary;100;0.0707935;0.0614577;0.089532
184;calc iter;100;1.24007;1.22679;1.25719
184;calc total;1;124.08;124.08;124.08
184;total;1;141.209;141.209;141.209
161;initialize;1;3.42892;3.42892;3.42892
161;async;100;0.0289574;0.0167695;0.0832649
161;inner;100;1.14222;1.072;1.15941
161;wait;100;5.07301e-05;1.9061e-05;0.000118831
161;boundary;100;0.0690424;0.06115;0.126508
161;calc iter;100;1.24027;1.22136;1.28489
161;calc total;1;124.08;124.08;124.08
161;total;1;141.141;141.141;141.141
137;initialize;1;3.39758;3.39758;3.39758
137;async;100;0.0323103;0.0165848;0.0591034
137;inner;100;1.13817;1.08481;1.15549
137;wait;100;5.34287e-05;2.2755e-05;9.6727e-05
137;boundary;100;0.0695454;0.0612757;0.120156
137;calc iter;100;1.24008;1.22566;1.26209
137;calc total;1;124.08;124.08;124.08
137;total;1;141.11;141.11;141.11
185;initialize;1;3.49841;3.49841;3.49841
185;async;100;0.0407852;0.0169039;0.0620007
185;inner;100;1.12282;1.09213;1.15032
185;wait;100;5.25457e-05;2.2698e-05;8.7604e-05
185;boundary;100;0.0764647;0.0612007;0.103764
185;calc iter;100;1.24013;1.2286;1.25908
185;calc total;1;124.08;124.08;124.08
185;total;1;141.209;141.209;141.209
162;initialize;1;3.43118;3.43118;3.43118
162;async;100;0.0280052;0.0167373;0.0697477
162;inner;100;1.1363;1.07104;1.15738
162;wait;100;5.80714e-05;2.862e-05;0.00012047
162;boundary;100;0.0758881;0.0638575;0.125959
162;calc iter;100;1.24026;1.22728;1.26759
162;calc total;1;124.08;124.08;124.08
162;total;1;141.143;141.143;141.143
138;initialize;1;3.39756;3.39756;3.39756
138;async;100;0.0323269;0.0166106;0.0704902
138;inner;100;1.13003;1.08708;1.15956
138;wait;100;6.68995e-05;2.9745e-05;0.000119255
138;boundary;100;0.0776319;0.0638721;0.111015
138;calc iter;100;1.24005;1.22567;1.26007
138;calc total;1;124.08;124.08;124.08
138;total;1;141.11;141.11;141.11
186;initialize;1;3.49839;3.49839;3.49839
186;async;100;0.0412678;0.0170057;0.0810535
186;inner;100;1.12377;1.07209;1.15277
186;wait;100;5.47891e-05;2.6171e-05;0.000108671
186;boundary;100;0.0750197;0.0606457;0.124811
186;calc iter;100;1.24012;1.22307;1.27131
186;calc total;1;124.08;124.08;124.08
186;total;1;141.209;141.209;141.209
163;initialize;1;3.43105;3.43105;3.43105
163;async;100;0.0282051;0.0144938;0.0793496
163;inner;100;1.14359;1.07882;1.16002
163;wait;100;5.33188e-05;2.1155e-05;8.1967e-05
163;boundary;100;0.0684292;0.0622896;0.119315
163;calc iter;100;1.24028;1.20937;1.28034
163;calc total;1;124.08;124.08;124.08
163;total;1;141.143;141.143;141.143
139;initialize;1;3.39752;3.39752;3.39752
139;async;100;0.0295771;0.0141223;0.0600041
139;inner;100;1.1446;1.10032;1.16272
139;wait;100;4.99448e-05;2.8513e-05;7.1234e-05
139;boundary;100;0.065863;0.0613933;0.0999512
139;calc iter;100;1.24009;1.21879;1.2629
139;calc total;1;124.08;124.08;124.08
139;total;1;141.11;141.11;141.11
187;initialize;1;3.49839;3.49839;3.49839
187;async;100;0.0432793;0.0171012;0.0895847
187;inner;100;1.12585;1.09901;1.14993
187;wait;100;4.91881e-05;2.665e-05;9.7148e-05
187;boundary;100;0.0709397;0.0614793;0.0901983
187;calc iter;100;1.24012;1.22795;1.26517
187;calc total;1;124.08;124.08;124.08
187;total;1;141.209;141.209;141.209
164;initialize;1;3.43117;3.43117;3.43117
164;async;100;0.0327101;0.0167306;0.150914
164;inner;100;1.14494;1.07589;1.16552
164;wait;100;2.56062e-05;1.7006e-05;7.5846e-05
164;boundary;100;0.0626771;0.060479;0.0659591
164;calc iter;100;1.24036;1.22708;1.29177
164;calc total;1;124.08;124.08;124.08
164;total;1;141.143;141.143;141.143
140;initialize;1;3.39751;3.39751;3.39751
140;async;100;0.0344029;0.0168748;0.094675
140;inner;100;1.14349;1.10635;1.16331
140;wait;100;3.04898e-05;2.0095e-05;4.792e-05
140;boundary;100;0.0623144;0.0607125;0.0631597
140;calc iter;100;1.24024;1.23021;1.26265
140;calc total;1;124.08;124.08;124.08
140;total;1;141.11;141.11;141.11
188;initialize;1;3.49838;3.49838;3.49838
188;async;100;0.0486546;0.0168856;0.110373
188;inner;100;1.13027;1.08999;1.15836
188;wait;100;3.12496e-05;1.9325e-05;6.4525e-05
188;boundary;100;0.0613396;0.0593909;0.062348
188;calc iter;100;1.2403;1.224;1.26137
188;calc total;1;124.08;124.08;124.08
188;total;1;141.209;141.209;141.209
165;initialize;1;3.4278;3.4278;3.4278
165;async;100;0.0273027;0.016066;0.121519
165;inner;100;1.15045;1.10677;1.16672
165;wait;100;3.60786e-05;2.1994e-05;5.3656e-05
165;boundary;100;0.0626035;0.0605751;0.0742381
165;calc iter;100;1.2404;1.23174;1.28891
165;calc total;1;124.08;124.08;124.08
165;total;1;141.14;141.14;141.14
141;initialize;1;3.3975;3.3975;3.3975
141;async;100;0.0361513;0.0170838;0.0853999
141;inner;100;1.14171;1.11265;1.15765
141;wait;100;3.94587e-05;1.6898e-05;0.000102624
141;boundary;100;0.0623165;0.0605568;0.0791253
141;calc iter;100;1.24022;1.22469;1.26419
141;calc total;1;124.08;124.08;124.08
141;total;1;141.11;141.11;141.11
189;initialize;1;3.49844;3.49844;3.49844
189;async;100;0.0468011;0.0167862;0.0863984
189;inner;100;1.13063;1.10605;1.15309
189;wait;100;4.11976e-05;1.9192e-05;7.2739e-05
189;boundary;100;0.0628207;0.0594739;0.0665053
189;calc iter;100;1.2403;1.23095;1.26018
189;calc total;1;124.08;124.08;124.08
189;total;1;141.209;141.209;141.209
166;initialize;1;3.42824;3.42824;3.42824
166;async;100;0.0302229;0.0168842;0.0862781
166;inner;100;1.14647;1.115;1.1627
166;wait;100;4.2042e-05;1.9141e-05;0.000107378
166;boundary;100;0.0636747;0.0611016;0.0694547
166;calc iter;100;1.24041;1.22184;1.26742
166;calc total;1;124.08;124.08;124.08
166;total;1;141.14;141.14;141.14
142;initialize;1;3.3975;3.3975;3.3975
142;async;100;0.0344523;0.0174238;0.103398
142;inner;100;1.14206;1.10369;1.15686
142;wait;100;5.01151e-05;2.3238e-05;8.2615e-05
142;boundary;100;0.0636542;0.0607057;0.0694182
142;calc iter;100;1.24022;1.22068;1.27003
142;calc total;1;124.08;124.08;124.08
142;total;1;141.11;141.11;141.11
190;initialize;1;3.49845;3.49845;3.49845
190;async;100;0.0463756;0.0173981;0.121973
190;inner;100;1.13143;1.09923;1.15351
190;wait;100;3.8745e-05;1.928e-05;0.000100758
190;boundary;100;0.0624919;0.0594639;0.0776776
190;calc iter;100;1.24033;1.22325;1.28185
190;calc total;1;124.08;124.08;124.08
190;total;1;141.209;141.209;141.209
167;initialize;1;3.43122;3.43122;3.43122
167;async;100;0.0337648;0.0142588;0.141049
167;inner;100;1.144;1.09632;1.15957
167;wait;100;3.51295e-05;1.8775e-05;0.000103746
167;boundary;100;0.0626062;0.0604664;0.0791576
167;calc iter;100;1.24041;1.20967;1.29787
167;calc total;1;124.08;124.08;124.08
167;total;1;141.143;141.143;141.143
143;initialize;1;3.39755;3.39755;3.39755
143;async;100;0.0348891;0.0175294;0.08917
143;inner;100;1.14303;1.10884;1.15934
143;wait;100;3.74694e-05;1.8005e-05;8.7145e-05
143;boundary;100;0.0622572;0.0609224;0.0671564
143;calc iter;100;1.24021;1.2123;1.26033
143;calc total;1;124.08;124.08;124.08
143;total;1;141.11;141.11;141.11
191;initialize;1;3.49837;3.49837;3.49837
191;async;100;0.0496326;0.0173534;0.140853
191;inner;100;1.12902;1.08239;1.15137
191;wait;100;3.3547e-05;1.8943e-05;0.000107972
191;boundary;100;0.0616727;0.0594078;0.0665075
191;calc iter;100;1.24036;1.22614;1.28484
191;calc total;1;124.08;124.08;124.08
191;total;1;141.209;141.209;141.209
1;initialize;1;3.70661;3.70661;3.70661
1;async;100;0.0260161;0.015263;0.102227
1;inner;100;1.14013;1.08502;1.17012
1;wait;100;5.31263e-05;2.0945e-05;7.633e-05
1;boundary;100;0.0744711;0.0616084;0.12632
1;calc iter;100;1.24068;1.19872;1.28738
1;calc total;1;124.08;124.08;124.08
1;total;1;141.411;141.411;141.411
2;initialize;1;3.70661;3.70661;3.70661
2;async;100;0.0298173;0.0181524;0.130909
2;inner;100;1.13975;1.0783;1.16259
2;wait;100;5.20812e-05;2.2177e-05;7.9163e-05
2;boundary;100;0.0710318;0.0615105;0.107402
2;calc iter;100;1.24065;1.20427;1.30883
2;calc total;1;124.08;124.08;124.08
2;total;1;141.411;141.411;141.411
3;initialize;1;3.70663;3.70663;3.70663
3;async;100;0.0256754;0.0128489;0.154476
3;inner;100;1.1508;1.0787;1.20021
3;wait;100;3.30042e-05;1.7831e-05;6.0315e-05
3;boundary;100;0.0642189;0.0603291;0.0697069
3;calc iter;100;1.24073;1.21446;1.30127
3;calc total;1;124.08;124.08;124.08
3;total;1;141.411;141.411;141.411
4;initialize;1;3.70661;3.70661;3.70661
4;async;100;0.0408673;0.0177864;0.106662
4;inner;100;1.13553;1.07261;1.15836
4;wait;100;3.30413e-05;2.1658e-05;8.6462e-05
4;boundary;100;0.0640727;0.0597154;0.0735938
4;calc iter;100;1.24051;1.21391;1.2883
4;calc total;1;124.08;124.08;124.08
4;total;1;141.411;141.411;141.411
5;initialize;1;3.70332;3.70332;3.70332
5;async;100;0.0299044;0.0175194;0.0944948
5;inner;100;1.14008;1.08376;1.21263
5;wait;100;5.40279e-05;2.6182e-05;8.4721e-05
5;boundary;100;0.0704214;0.0593683;0.0924027
5;calc iter;100;1.24046;1.21094;1.30788
5;calc total;1;124.08;124.08;124.08
5;total;1;141.408;141.408;141.408
6;initialize;1;3.70663;3.70663;3.70663
6;async;100;0.0274393;0.0149073;0.15376
6;inner;100;1.14175;1.07242;1.16589
6;wait;100;4.96178e-05;2.3031e-05;7.6187e-05
6;boundary;100;0.0712244;0.0610663;0.082118
6;calc iter;100;1.24046;1.21648;1.28965
6;calc total;1;124.08;124.08;124.08
6;total;1;141.411;141.411;141.411
7;initialize;1;3.70665;3.70665;3.70665
7;async;100;0.0332954;0.0177034;0.247446
7;inner;100;1.13984;1.06369;1.15801
7;wait;100;4.51688e-05;2.0512e-05;0.000110255
7;boundary;100;0.0673059;0.0630402;0.107963
7;calc iter;100;1.24049;1.16501;1.41338
7;calc total;1;124.08;124.08;124.08
7;total;1;141.411;141.411;141.411
8;initialize;1;3.70662;3.70662;3.70662
8;async;100;0.0451253;0.0174178;0.0639614
8;inner;100;1.12966;1.08392;1.16164
8;wait;100;3.12673e-05;2.4372e-05;8.133e-05
8;boundary;100;0.065818;0.0615029;0.0956321
8;calc iter;100;1.24063;1.22758;1.26433
8;calc total;1;124.08;124.08;124.08
8;total;1;141.411;141.411;141.411
9;initialize;1;3.70661;3.70661;3.70661
9;async;100;0.0332544;0.0161196;0.0594463
9;inner;100;1.14178;1.06757;1.16221
9;wait;100;3.49342e-05;2.0029e-05;7.8651e-05
9;boundary;100;0.0654601;0.0623373;0.129438
9;calc iter;100;1.24053;1.19302;1.27522
9;calc total;1;124.08;124.08;124.08
9;total;1;141.411;141.411;141.411
10;initialize;1;3.7039;3.7039;3.7039
10;async;100;0.0307454;0.0152221;0.109441
10;inner;100;1.14131;1.06509;1.16084
10;wait;100;4.53675e-05;2.6234e-05;0.000105673
10;boundary;100;0.0683197;0.0631461;0.111409
10;calc iter;100;1.24042;1.1918;1.30388
10;calc total;1;124.08;124.08;124.08
10;total;1;141.408;141.408;141.408
11;initialize;1;3.70352;3.70352;3.70352
11;async;100;0.0390765;0.0131965;0.135754
11;inner;100;1.13607;1.07627;1.16178
11;wait;100;3.17472e-05;1.6804e-05;8.6598e-05
11;boundary;100;0.0653207;0.0627268;0.104313
11;calc iter;100;1.24051;1.21289;1.28161
11;calc total;1;124.08;124.08;124.08
11;total;1;141.408;141.408;141.408
12;initialize;1;3.70663;3.70663;3.70663
12;async;100;0.0331318;0.0147262;0.0567537
12;inner;100;1.14314;1.1178;1.1668
12;wait;100;3.68736e-05;2.3706e-05;7.1903e-05
12;boundary;100;0.0641345;0.0618149;0.0762665
12;calc iter;100;1.24044;1.22271;1.25607
12;calc total;1;124.08;124.08;124.08
12;total;1;141.411;141.411;141.411
13;initialize;1;3.7066;3.7066;3.7066
13;async;100;0.0279943;0.0153243;0.0722409
13;inner;100;1.14795;1.10943;1.16701
13;wait;100;3.86426e-05;2.078e-05;6.6227e-05
13;boundary;100;0.0644027;0.0616396;0.090357
13;calc iter;100;1.24038;1.22825;1.26751
13;calc total;1;124.08;124.08;124.08
13;total;1;141.411;141.411;141.411
14;initialize;1;3.70187;3.70187;3.70187
14;async;100;0.0277358;0.0152528;0.0582425
14;inner;100;1.1476;1.11714;1.16454
14;wait;100;3.90505e-05;1.8815e-05;9.1705e-05
14;boundary;100;0.0650227;0.0619929;0.0790476
14;calc iter;100;1.2404;1.22794;1.25687
14;calc total;1;124.08;124.08;124.08
14;total;1;141.406;141.406;141.406
15;initialize;1;3.70662;3.70662;3.70662
15;async;100;0.0321877;0.017188;0.0604873
15;inner;100;1.14363;1.11705;1.16007
15;wait;100;2.97778e-05;1.7859e-05;8.3747e-05
15;boundary;100;0.0645685;0.0618803;0.0826815
15;calc iter;100;1.24041;1.21628;1.25642
15;calc total;1;124.08;124.08;124.08
15;total;1;141.411;141.411;141.411
16;initialize;1;3.7066;3.7066;3.7066
16;async;100;0.0296043;0.0173394;0.0629338
16;inner;100;1.14142;1.10489;1.16023
16;wait;100;5.57457e-05;2.471e-05;7.9764e-05
16;boundary;100;0.0693248;0.0627895;0.0914329
16;calc iter;100;1.2404;1.22536;1.26443
16;calc total;1;124.08;124.08;124.08
16;total;1;141.411;141.411;141.411
17;initialize;1;3.70519;3.70519;3.70519
17;async;100;0.0280626;0.0168466;0.0683368
17;inner;100;1.13636;1.08189;1.16014
17;wait;100;5.35169e-05;2.7022e-05;0.000108556
17;boundary;100;0.0759828;0.0614741;0.130918
17;calc iter;100;1.24046;1.21338;1.27812
17;calc total;1;124.08;124.08;124.08
17;total;1;141.41;141.41;141.41
18;initialize;1;3.7023;3.7023;3.7023
18;async;100;0.0289984;0.0168262;0.0805873
18;inner;100;1.13961;1.09979;1.15899
18;wait;100;4.8815e-05;2.4927e-05;7.76e-05
18;boundary;100;0.0718045;0.0628523;0.0983887
18;calc iter;100;1.24046;1.21672;1.27851
18;calc total;1;124.08;124.08;124.08
18;total;1;141.407;141.407;141.407
19;initialize;1;3.70663;3.70663;3.70663
19;async;100;0.031176;0.0174802;0.122607
19;inner;100;1.14272;1.09314;1.15746
19;wait;100;5.76881e-05;3.5874e-05;0.000121835
19;boundary;100;0.0665401;0.0618947;0.0759203
19;calc iter;100;1.2405;1.21586;1.27768
19;calc total;1;124.08;124.08;124.08
19;total;1;141.411;141.411;141.411
20;initialize;1;3.70665;3.70665;3.70665
20;async;100;0.0346553;0.0169543;0.0948563
20;inner;100;1.14362;1.09899;1.1637
20;wait;100;3.57995e-05;2.1387e-05;0.00010431
20;boundary;100;0.062211;0.0614116;0.0677443
20;calc iter;100;1.24052;1.23344;1.25737
20;calc total;1;124.08;124.08;124.08
20;total;1;141.411;141.411;141.411
21;initialize;1;3.70439;3.70439;3.70439
21;async;100;0.029173;0.0164524;0.090618
21;inner;100;1.14646;1.11279;1.16555
21;wait;100;3.92608e-05;1.9611e-05;7.5575e-05
21;boundary;100;0.0649221;0.0609351;0.0855604
21;calc iter;100;1.2406;1.21486;1.28173
21;calc total;1;124.08;124.08;124.08
21;total;1;141.409;141.409;141.409
22;initialize;1;3.70665;3.70665;3.70665
22;async;100;0.0297922;0.0161597;0.117973
22;inner;100;1.14751;1.09644;1.16612
22;wait;100;3.95842e-05;1.8743e-05;7.3834e-05
22;boundary;100;0.0632384;0.0612769;0.0680827
22;calc iter;100;1.24058;1.22221;1.27626
22;calc total;1;124.08;124.08;124.08
22;total;1;141.411;141.411;141.411
23;initialize;1;3.70129;3.70129;3.70129
23;async;100;0.034691;0.0174145;0.125823
23;inner;100;1.14314;1.09175;1.16368
23;wait;100;2.64908e-05;1.7476e-05;8.3653e-05
23;boundary;100;0.0627604;0.0612726;0.0920651
23;calc iter;100;1.24062;1.18775;1.30967
23;calc total;1;124.08;124.08;124.08
23;total;1;141.406;141.406;141.406
69;initialize;1;3.48536;3.48536;3.48536
69;async;100;0.0295192;0.0168972;0.0896821
69;inner;100;1.14578;1.08796;1.16434
69;wait;100;4.83912e-05;1.9686e-05;8.2454e-05
69;boundary;100;0.0653795;0.061222;0.0816706
69;calc iter;100;1.24073;1.21659;1.27509
69;calc total;1;124.08;124.08;124.08
69;total;1;141.198;141.198;141.198
70;initialize;1;3.48537;3.48537;3.48537
70;async;100;0.0311865;0.0163327;0.1695
70;inner;100;1.14683;1.06767;1.1664
70;wait;100;3.54503e-05;1.9396e-05;7.8059e-05
70;boundary;100;0.0627386;0.0613402;0.0718713
70;calc iter;100;1.24079;1.2185;1.29853
70;calc total;1;124.08;124.08;124.08
70;total;1;141.198;141.198;141.198
71;initialize;1;3.4854;3.4854;3.4854
71;async;100;0.0324832;0.017401;0.197902
71;inner;100;1.14543;1.05173;1.16292
71;wait;100;3.25335e-05;1.894e-05;9.6871e-05
71;boundary;100;0.0627387;0.0614648;0.103163
71;calc iter;100;1.24069;1.15976;1.35282
71;calc total;1;124.08;124.08;124.08
71;total;1;141.198;141.198;141.198
DASH
InitEnergy=125.00000
EndEnergy=125.00000
DiffEnergy=-0.00000
Matrixspec: 3000 x 3000 x 3000
Iterations: 100
# unit_id;function_name;num_calls;avg_runtime;min_runtime;max_runtime
0;initialize;1;2.98949;2.98949;2.98949
0;async;100;0.03324;0.01633;0.38576
0;inner;100;1.14267;0.88903;1.16710
0;wait;100;0.00003;0.00002;0.00007
0;boundary;100;0.06483;0.06065;0.12185
0;calc iter;100;1.24077;1.05706;1.55507
0;calc total;1;124.09643;124.09643;124.09643
0;total;1;139.00995;139.00995;139.00995
48;initialize;1;2.93127;2.93127;2.93127
48;async;100;0.028566;0.0171761;0.0935249
48;inner;100;1.14712;1.02613;1.17812
48;wait;100;3.4204e-05;1.9472e-05;6.3688e-05
48;boundary;100;0.0651739;0.0613137;0.157475
48;calc iter;100;1.2409;1.20683;1.29247
48;calc total;1;124.096;124.096;124.096
48;total;1;138.952;138.952;138.952
96;initialize;1;2.93146;2.93146;2.93146
96;async;100;0.0313326;0.0174496;0.160202
96;inner;100;1.14472;1.00022;1.16764
96;wait;100;3.13138e-05;2.1579e-05;7.2109e-05
96;boundary;100;0.0644285;0.0608935;0.122301
96;calc iter;100;1.24051;1.13403;1.34698
96;calc total;1;124.096;124.096;124.096
96;total;1;138.952;138.952;138.952
24;initialize;1;2.92978;2.92978;2.92978
24;async;100;0.0300105;0.0153126;0.23608
24;inner;100;1.14674;1.03966;1.17015
24;wait;100;2.77407e-05;1.8411e-05;6.5685e-05
24;boundary;100;0.0639663;0.0603888;0.108469
24;calc iter;100;1.24075;1.15996;1.35183
24;calc total;1;124.096;124.096;124.096
24;total;1;138.95;138.95;138.95
72;initialize;1;2.92198;2.92198;2.92198
72;async;100;0.0389652;0.0171063;0.182978
72;inner;100;1.13786;1.02435;1.16529
72;wait;100;2.69632e-05;1.6918e-05;9.8314e-05
72;boundary;100;0.0639322;0.0610916;0.124121
72;calc iter;100;1.24078;1.2056;1.31225
72;calc total;1;124.096;124.096;124.096
72;total;1;138.942;138.942;138.942
49;initialize;1;2.93117;2.93117;2.93117
49;async;100;0.0333717;0.0167955;0.178864
49;inner;100;1.14311;1.02424;1.17067
49;wait;100;3.57032e-05;2.2929e-05;6.4086e-05
49;boundary;100;0.0643898;0.0611281;0.0934612
49;calc iter;100;1.24091;1.22176;1.2966
49;calc total;1;124.096;124.096;124.096
49;total;1;138.951;138.951;138.951
97;initialize;1;2.93149;2.93149;2.93149
97;async;100;0.0344818;0.0160758;0.178063
97;inner;100;1.14172;1.01115;1.16712
97;wait;100;2.90708e-05;1.8366e-05;5.8185e-05
97;boundary;100;0.0642724;0.0609369;0.113871
97;calc iter;100;1.2405;1.20944;1.28932
97;calc total;1;124.096;124.096;124.096
97;total;1;138.952;138.952;138.952
25;initialize;1;2.9298;2.9298;2.9298
25;async;100;0.0336088;0.0148138;0.125984
25;inner;100;1.14134;1.03378;1.16534
25;wait;100;3.65994e-05;1.972e-05;6.9636e-05
25;boundary;100;0.0658363;0.061354;0.105241
25;calc iter;100;1.24082;1.17324;1.33095
25;calc total;1;124.096;124.096;124.096
25;total;1;138.95;138.95;138.95
73;initialize;1;2.92199;2.92199;2.92199
73;async;100;0.033308;0.0162523;0.133148
73;inner;100;1.1421;1.03388;1.22678
73;wait;100;2.55257e-05;1.7686e-05;8.528e-05
73;boundary;100;0.0654213;0.0601247;0.132894
73;calc iter;100;1.24086;1.12769;1.38584
73;calc total;1;124.096;124.096;124.096
73;total;1;138.942;138.942;138.942
50;initialize;1;2.93122;2.93122;2.93122
50;async;100;0.0308053;0.0160665;0.266068
50;inner;100;1.13986;1.0125;1.17012
50;wait;100;4.44919e-05;1.8882e-05;9.6611e-05
50;boundary;100;0.0701009;0.061273;0.115202
50;calc iter;100;1.24081;1.15395;1.42717
50;calc total;1;124.096;124.096;124.096
50;total;1;138.951;138.951;138.951
98;initialize;1;2.93152;2.93152;2.93152
98;async;100;0.0341972;0.0163976;0.220158
98;inner;100;1.14285;0.995856;1.16735
98;wait;100;3.03354e-05;1.6958e-05;5.9977e-05
98;boundary;100;0.0633598;0.0613447;0.0805518
98;calc iter;100;1.24044;1.21094;1.28146
98;calc total;1;124.096;124.096;124.096
98;total;1;138.952;138.952;138.952
26;initialize;1;2.92977;2.92977;2.92977
26;async;100;0.0314876;0.0169793;0.151358
26;inner;100;1.13919;1.0374;1.16743
26;wait;100;4.50396e-05;2.1246e-05;8.9641e-05
26;boundary;100;0.0699657;0.0621968;0.126908
26;calc iter;100;1.24069;1.19414;1.31979
26;calc total;1;124.096;124.096;124.096
26;total;1;138.95;138.95;138.95
74;initialize;1;2.92201;2.92201;2.92201
74;async;100;0.0299985;0.0171038;0.169056
74;inner;100;1.14622;1.08248;1.16741
74;wait;100;2.57165e-05;1.662e-05;6.9389e-05
74;boundary;100;0.0644992;0.0615306;0.0752605
74;calc iter;100;1.24074;1.18019;1.39096
74;calc total;1;124.096;124.096;124.096
74;total;1;138.942;138.942;138.942
51;initialize;1;2.93111;2.93111;2.93111
51;async;100;0.0284705;0.0156397;0.15304
51;inner;100;1.14327;1.01764;1.17062
51;wait;100;4.88017e-05;2.2127e-05;7.7094e-05
51;boundary;100;0.0689593;0.062419;0.119676
51;calc iter;100;1.24075;1.15694;1.3488
51;calc total;1;124.096;124.096;124.096
51;total;1;138.951;138.951;138.951
99;initialize;1;2.9315;2.9315;2.9315
99;async;100;0.0331073;0.0175762;0.21609
99;inner;100;1.14365;1.06207;1.16453
99;wait;100;3.33125e-05;1.9484e-05;9.3482e-05
99;boundary;100;0.0636744;0.0612067;0.100394
99;calc iter;100;1.24047;1.18922;1.36774
99;calc total;1;124.096;124.096;124.096
99;total;1;138.952;138.952;138.952
27;initialize;1;2.9299;2.9299;2.9299
27;async;100;0.0337689;0.0142114;0.400174
27;inner;100;1.13893;0.979865;1.16511
27;wait;100;4.31542e-05;1.9354e-05;8.5464e-05
27;boundary;100;0.0679474;0.0616713;0.145198
27;calc iter;100;1.2407;1.13933;1.47692
27;calc total;1;124.096;124.096;124.096
27;total;1;138.95;138.95;138.95
75;initialize;1;2.922;2.922;2.922
75;async;100;0.0344677;0.0163448;0.267168
75;inner;100;1.14221;1.00235;1.16521
75;wait;100;3.02151e-05;1.886e-05;7.9756e-05
75;boundary;100;0.0639995;0.0615784;0.119063
75;calc iter;100;1.24071;1.14141;1.41339
75;calc total;1;124.096;124.096;124.096
75;total;1;138.942;138.942;138.942
52;initialize;1;2.93129;2.93129;2.93129
52;async;100;0.0356481;0.0173462;0.164222
52;inner;100;1.1407;1.08003;1.16837
52;wait;100;3.66353e-05;2.2749e-05;8.3984e-05
52;boundary;100;0.0645096;0.0607867;0.110586
52;calc iter;100;1.24089;1.2147;1.3295
52;calc total;1;124.096;124.096;124.096
52;total;1;138.952;138.952;138.952
100;initialize;1;2.93149;2.93149;2.93149
100;async;100;0.0280181;0.017206;0.237869
100;inner;100;1.14567;0.990533;1.16353
100;wait;100;5.22422e-05;3.1345e-05;0.000107051
100;boundary;100;0.0665782;0.0619369;0.137775
100;calc iter;100;1.24032;1.15204;1.39411
100;calc total;1;124.096;124.096;124.096
100;total;1;138.952;138.952;138.952
28;initialize;1;2.92975;2.92975;2.92975
28;async;100;0.0382728;0.016968;0.22005
28;inner;100;1.13667;1.01623;1.1652
28;wait;100;3.68714e-05;2.0023e-05;0.000105366
28;boundary;100;0.0657793;0.060121;0.138198
28;calc iter;100;1.24076;1.1233;1.40095
28;calc total;1;124.096;124.096;124.096
28;total;1;138.95;138.95;138.95
76;initialize;1;2.92196;2.92196;2.92196
76;async;100;0.0330929;0.0171781;0.149745
76;inner;100;1.13682;1.00613;1.15583
76;wait;100;4.89346e-05;2.6061e-05;0.000115104
76;boundary;100;0.0706099;0.0637878;0.134382
76;calc iter;100;1.24058;1.15805;1.35504
76;calc total;1;124.096;124.096;124.096
76;total;1;138.942;138.942;138.942
53;initialize;1;2.93131;2.93131;2.93131
53;async;100;0.0286781;0.0141348;0.0994067
53;inner;100;1.13763;1.08006;1.18899
53;wait;100;6.64301e-05;2.5493e-05;0.000101708
53;boundary;100;0.0743453;0.0596201;0.107396
53;calc iter;100;1.24072;1.20172;1.30284
53;calc total;1;124.096;124.096;124.096
53;total;1;138.952;138.952;138.952
101;initialize;1;2.93157;2.93157;2.93157
101;async;100;0.0306946;0.013487;0.237085
101;inner;100;1.13923;1.0118;1.16818
101;wait;100;5.69203e-05;2.7541e-05;0.000106875
101;boundary;100;0.0703177;0.0610638;0.0896143
101;calc iter;100;1.2403;1.21572;1.31364
101;calc total;1;124.096;124.096;124.096
101;total;1;138.952;138.952;138.952
29;initialize;1;2.92981;2.92981;2.92981
29;async;100;0.0290403;0.0168768;0.184453
29;inner;100;1.13887;1.02601;1.20656
29;wait;100;5.01098e-05;2.3423e-05;8.9844e-05
29;boundary;100;0.0726473;0.0610375;0.108317
29;calc iter;100;1.2406;1.15653;1.36968
29;calc total;1;124.096;124.096;124.096
29;total;1;138.95;138.95;138.95
77;initialize;1;2.92197;2.92197;2.92197
77;async;100;0.0319827;0.0166882;0.175747
77;inner;100;1.13923;1.02569;1.15825
77;wait;100;5.21819e-05;2.4045e-05;0.00012009
77;boundary;100;0.0693234;0.0595393;0.0906551
77;calc iter;100;1.24059;1.22201;1.30854
77;calc total;1;124.096;124.096;124.096
77;total;1;138.942;138.942;138.942
54;initialize;1;2.93116;2.93116;2.93116
54;async;100;0.0278465;0.0159603;0.263339
54;inner;100;1.13939;1.01737;1.16725
54;wait;100;6.42346e-05;2.5379e-05;8.7668e-05
54;boundary;100;0.0733909;0.06109;0.111593
54;calc iter;100;1.2407;1.15229;1.42174
54;calc total;1;124.096;124.096;124.096
54;total;1;138.951;138.951;138.951
102;initialize;1;2.9315;2.9315;2.9315
102;async;100;0.0233725;0.0152256;0.100064
102;inner;100;1.14997;1.05451;1.21413
102;wait;100;4.46891e-05;1.8134e-05;9.433e-05
102;boundary;100;0.0668888;0.0614839;0.178491
102;calc iter;100;1.24028;1.19399;1.41211
102;calc total;1;124.096;124.096;124.096
102;total;1;138.952;138.952;138.952
30;initialize;1;2.92998;2.92998;2.92998
30;async;100;0.0311697;0.0168692;0.343055
30;inner;100;1.1346;1.01225;1.16488
30;wait;100;6.08733e-05;2.3157e-05;9.7482e-05
30;boundary;100;0.0747612;0.0610724;0.119347
30;calc iter;100;1.2406;1.18089;1.4169
30;calc total;1;124.096;124.096;124.096
30;total;1;138.95;138.95;138.95
78;initialize;1;2.92199;2.92199;2.92199
78;async;100;0.0256015;0.0163087;0.212669
78;inner;100;1.14566;1.07907;1.16953
78;wait;100;5.03604e-05;2.4035e-05;7.7167e-05
78;boundary;100;0.0692189;0.0606403;0.0793983
78;calc iter;100;1.24053;1.16927;1.41385
78;calc total;1;124.096;124.096;124.096
78;total;1;138.942;138.942;138.942
55;initialize;1;2.93115;2.93115;2.93115
55;async;100;0.0322724;0.015642;0.208368
55;inner;100;1.14298;1.01399;1.16667
55;wait;100;4.99404e-05;2.365e-05;0.000107711
55;boundary;100;0.0655035;0.0610603;0.101093
55;calc iter;100;1.2408;1.16737;1.3407
55;calc total;1;124.096;124.096;124.096
55;total;1;138.951;138.951;138.951
103;initialize;1;2.93152;2.93152;2.93152
103;async;100;0.0265451;0.0166606;0.202694
103;inner;100;1.14507;1.09064;1.17277
103;wait;100;4.80627e-05;2.206e-05;8.1703e-05
103;boundary;100;0.0686248;0.0613697;0.0908586
103;calc iter;100;1.24029;1.17924;1.38316
103;calc total;1;124.096;124.096;124.096
103;total;1;138.952;138.952;138.952
31;initialize;1;2.92981;2.92981;2.92981
31;async;100;0.0356849;0.0170846;0.497637
31;inner;100;1.13712;0.921862;1.16226
31;wait;100;4.57939e-05;1.8228e-05;9.7201e-05
31;boundary;100;0.0677993;0.0614275;0.110133
31;calc iter;100;1.24065;1.10229;1.52969
31;calc total;1;124.096;124.096;124.096
31;total;1;138.95;138.95;138.95
79;initialize;1;2.92199;2.92199;2.92199
79;async;100;0.0278782;0.0168118;0.243214
79;inner;100;1.14064;1.0475;1.16659
79;wait;100;5.37452e-05;2.1076e-05;7.6137e-05
79;boundary;100;0.0719483;0.0612803;0.106486
79;calc iter;100;1.24052;1.17991;1.38531
79;calc total;1;124.096;124.096;124.096
79;total;1;138.942;138.942;138.942
56;initialize;1;2.93117;2.93117;2.93117
56;async;100;0.0269536;0.0137351;0.155098
56;inner;100;1.14811;1.03244;1.17334
56;wait;100;3.15793e-05;2.1269e-05;6.8807e-05
56;boundary;100;0.0658649;0.0613535;0.101582
56;calc iter;100;1.24096;1.20958;1.28687
56;calc total;1;124.096;124.096;124.096
56;total;1;138.951;138.951;138.951
104;initialize;1;2.93156;2.93156;2.93156
104;async;100;0.0253501;0.0141438;0.141752
104;inner;100;1.14891;1.00933;1.16778
104;wait;100;3.73753e-05;1.9668e-05;7.2052e-05
104;boundary;100;0.0660875;0.0621281;0.146424
104;calc iter;100;1.24038;1.15069;1.35779
104;calc total;1;124.096;124.096;124.096
104;total;1;138.952;138.952;138.952
32;initialize;1;2.92979;2.92979;2.92979
32;async;100;0.0366462;0.0151216;0.187429
32;inner;100;1.13849;1.04529;1.16865
32;wait;100;2.92504e-05;1.924e-05;7.5198e-05
32;boundary;100;0.0656877;0.0613373;0.0990563
32;calc iter;100;1.24085;1.19007;1.32128
32;calc total;1;124.096;124.096;124.096
32;total;1;138.95;138.95;138.95
80;initialize;1;2.92201;2.92201;2.92201
80;async;100;0.0291618;0.0142536;0.124566
80;inner;100;1.14476;1.0201;1.16903
80;wait;100;3.63917e-05;2.1679e-05;6.667e-05
80;boundary;100;0.066701;0.062011;0.121108
80;calc iter;100;1.24066;1.14865;1.32529
80;calc total;1;124.096;124.096;124.096
80;total;1;138.942;138.942;138.942
57;initialize;1;2.9312;2.9312;2.9312
57;async;100;0.0303515;0.0167541;0.152464
57;inner;100;1.14019;1.02317;1.16269
57;wait;100;4.83354e-05;2.939e-05;0.000132082
57;boundary;100;0.0702133;0.0631292;0.14056
57;calc iter;100;1.24081;1.16193;1.3487
57;calc total;1;124.096;124.096;124.096
57;total;1;138.951;138.951;138.951
33;initialize;1;2.9298;2.9298;2.9298
33;async;100;0.0278313;0.0134431;0.103903
33;inner;100;1.14574;1.03008;1.17027
33;wait;100;3.82585e-05;2.1283e-05;6.0738e-05
33;boundary;100;0.0670987;0.0621273;0.131868
33;calc iter;100;1.24071;1.16117;1.31995
33;calc total;1;124.096;124.096;124.096
33;total;1;138.95;138.95;138.95
81;initialize;1;2.92198;2.92198;2.92198
81;async;100;0.0255241;0.014239;0.159148
81;inner;100;1.14387;1.01064;1.16838
81;wait;100;4.62357e-05;2.3491e-05;7.9758e-05
81;boundary;100;0.0710973;0.062033;0.139676
81;calc iter;100;1.24054;1.20145;1.37304
81;calc total;1;124.096;124.096;124.096
81;total;1;138.942;138.942;138.942
58;initialize;1;2.93116;2.93116;2.93116
58;async;100;0.0302375;0.0140662;0.209387
58;inner;100;1.14098;1.01247;1.16484
58;wait;100;5.13314e-05;2.3731e-05;9.9322e-05
58;boundary;100;0.069502;0.0614777;0.106119
58;calc iter;100;1.24078;1.19976;1.29444
58;calc total;1;124.096;124.096;124.096
58;total;1;138.951;138.951;138.951
34;initialize;1;2.9298;2.9298;2.9298
34;async;100;0.0298304;0.0156094;0.135506
34;inner;100;1.14174;1.0407;1.18113
34;wait;100;5.01205e-05;2.3632e-05;8.4179e-05
34;boundary;100;0.0690373;0.0633448;0.100977
34;calc iter;100;1.24066;1.18818;1.33139
34;calc total;1;124.096;124.096;124.096
34;total;1;138.95;138.95;138.95
82;initialize;1;2.92202;2.92202;2.92202
82;async;100;0.0266473;0.0144473;0.193181
82;inner;100;1.14337;1.08337;1.16355
82;wait;100;4.80764e-05;2.1463e-05;0.000110743
82;boundary;100;0.0704637;0.0623706;0.104115
82;calc iter;100;1.24053;1.21793;1.34186
82;calc total;1;124.096;124.096;124.096
82;total;1;138.942;138.942;138.942
59;initialize;1;2.93126;2.93126;2.93126
59;async;100;0.0345886;0.0130963;0.135129
59;inner;100;1.13997;1.06992;1.16407
59;wait;100;3.42839e-05;2.1562e-05;9.5133e-05
59;boundary;100;0.0662966;0.0614262;0.179322
59;calc iter;100;1.24089;1.18999;1.37848
59;calc total;1;124.096;124.096;124.096
59;total;1;138.952;138.952;138.952
35;initialize;1;2.92982;2.92982;2.92982
35;async;100;0.0362329;0.0155984;0.238715
35;inner;100;1.13977;1.02265;1.16459
35;wait;100;3.29526e-05;1.9163e-05;8.8221e-05
35;boundary;100;0.0647602;0.0610907;0.0853465
35;calc iter;100;1.24079;1.19505;1.32366
35;calc total;1;124.096;124.096;124.096
35;total;1;138.95;138.95;138.95
83;initialize;1;2.92198;2.92198;2.92198
83;async;100;0.0273028;0.0148519;0.166679
83;inner;100;1.14718;1.03185;1.16864
83;wait;100;4.09031e-05;2.0534e-05;7.1155e-05
83;boundary;100;0.0660857;0.0622835;0.0905055
83;calc iter;100;1.24061;1.22563;1.26573
83;calc total;1;124.096;124.096;124.096
83;total;1;138.942;138.942;138.942
60;initialize;1;2.93116;2.93116;2.93116
60;async;100;0.0297346;0.0130704;0.12894
60;inner;100;1.14444;1.07578;1.16281
60;wait;100;4.06012e-05;1.7739e-05;0.000108301
60;boundary;100;0.0664825;0.0601944;0.093966
60;calc iter;100;1.2407;1.21677;1.2684
60;calc total;1;124.096;124.096;124.096
60;total;1;138.951;138.951;138.951
36;initialize;1;2.9298;2.9298;2.9298
36;async;100;0.0247781;0.0135132;0.0901143
36;inner;100;1.15093;1.11114;1.16826
36;wait;100;3.68768e-05;1.9176e-05;7.9021e-05
84;initialize;1;2.92197;2.92197;2.92197
84;async;100;0.025769;0.0158291;0.0877303
84;inner;100;1.14325;1.08088;1.16639
84;wait;100;6.90475e-05;2.9665e-05;8.6447e-05
84;boundary;100;0.07133;0.0622898;0.0959373
84;calc iter;100;1.24042;1.19243;1.29493
84;calc total;1;124.096;124.096;124.096
84;total;1;138.942;138.942;138.942
61;initialize;1;2.93114;2.93114;2.93114
61;async;100;0.0249479;0.0169901;0.100351
61;inner;100;1.14446;1.08273;1.16525
61;wait;100;5.13434e-05;2.5551e-05;8.871e-05
61;boundary;100;0.0711201;0.0618333;0.110147
61;calc iter;100;1.24058;1.20107;1.30321
61;calc total;1;124.096;124.096;124.096
61;total;1;138.951;138.951;138.951
36;boundary;100;0.0649172;0.0606941;0.0841223
36;calc iter;100;1.24066;1.22273;1.26886
36;calc total;1;124.096;124.096;124.096
36;total;1;138.95;138.95;138.95
85;initialize;1;2.92202;2.92202;2.92202
85;async;100;0.0274302;0.0143448;0.10666
62;initialize;1;2.93113;2.93113;2.93113
62;async;100;0.0257128;0.015102;0.158817
62;inner;100;1.14504;1.06913;1.16664
62;wait;100;4.87617e-05;1.8538e-05;9.0335e-05
62;boundary;100;0.0697619;0.0590823;0.0887361
62;calc iter;100;1.24057;1.2218;1.28706
62;calc total;1;124.096;124.096;124.096
62;total;1;138.951;138.951;138.951
37;initialize;1;2.92985;2.92985;2.92985
37;async;100;0.0248673;0.0157181;0.0615814
37;inner;100;1.14859;1.10557;1.16507
37;wait;100;4.50129e-05;1.9862e-05;6.9671e-05
37;boundary;100;0.0670009;0.0620587;0.0918795
37;calc iter;100;1.2405;1.21285;1.26235
37;calc total;1;124.096;124.096;124.096
37;total;1;138.95;138.95;138.95
85;inner;100;1.1453;1.07949;1.16667
85;wait;100;5.31792e-05;3.1159e-05;7.6783e-05
85;boundary;100;0.0676216;0.0623667;0.0973041
85;calc iter;100;1.24041;1.19927;1.31014
85;calc total;1;124.096;124.096;124.096
63;initialize;1;2.93036;2.93036;2.93036
63;async;100;0.0266679;0.0152218;0.166958
63;inner;100;1.14831;1.06984;1.16738
63;wait;100;4.27772e-05;1.8543e-05;7.6439e-05
63;boundary;100;0.0656391;0.0590062;0.108869
63;calc iter;100;1.24066;1.16075;1.35522
63;calc total;1;124.096;124.096;124.096
63;total;1;138.951;138.951;138.951
38;initialize;1;2.92983;2.92983;2.92983
38;async;100;0.024707;0.0157502;0.105019
38;inner;100;1.14795;1.10142;1.1648
38;wait;100;5.0183e-05;1.7788e-05;7.8781e-05
38;boundary;100;0.0677952;0.0605456;0.0963222
38;calc iter;100;1.2405;1.21883;1.27097
38;calc total;1;124.096;124.096;124.096
38;total;1;138.95;138.95;138.95
85;total;1;138.942;138.942;138.942
64;initialize;1;2.93117;2.93117;2.93117
64;async;100;0.0292028;0.0173777;0.0774632
64;inner;100;1.14638;1.08678;1.16365
64;wait;100;4.2844e-05;2.3447e-05;7.7383e-05
64;boundary;100;0.0650349;0.0612928;0.106001
64;calc iter;100;1.24066;1.20954;1.27445
64;calc total;1;124.096;124.096;124.096
64;total;1;138.951;138.951;138.951
39;initialize;1;2.92981;2.92981;2.92981
39;async;100;0.0292117;0.0168208;0.145217
39;inner;100;1.14574;1.07589;1.16235
39;wait;100;4.33372e-05;2.3772e-05;8.883e-05
39;boundary;100;0.0655692;0.0606232;0.0839515
39;calc iter;100;1.24057;1.19403;1.30189
39;calc total;1;124.096;124.096;124.096
39;total;1;138.95;138.95;138.95
86;initialize;1;2.92203;2.92203;2.92203
86;async;100;0.0251632;0.0144168;0.144723
86;inner;100;1.14353;1.07273;1.16791
86;wait;100;5.04683e-05;2.3074e-05;7.1263e-05
86;boundary;100;0.07165;0.0627931;0.0978747
86;calc iter;100;1.24039;1.19525;1.33892
86;calc total;1;124.096;124.096;124.096
86;total;1;138.942;138.942;138.942
65;initialize;1;2.93089;2.93089;2.93089
65;async;100;0.0292265;0.0168847;0.114151
65;inner;100;1.14588;1.08195;1.16751
65;wait;100;4.50719e-05;2.533e-05;7.4701e-05
40;initialize;1;2.92973;2.92973;2.92973
40;async;100;0.0281458;0.0170532;0.0724208
40;inner;100;1.14546;1.08563;1.16137
40;wait;100;4.32637e-05;1.8473e-05;7.1781e-05
40;boundary;100;0.0669211;0.0616191;0.120341
40;calc iter;100;1.24058;1.22132;1.27654
40;calc total;1;124.096;124.096;124.096
40;total;1;138.95;138.95;138.95
87;initialize;1;2.92199;2.92199;2.92199
87;async;100;0.0256623;0.0150517;0.143353
87;inner;100;1.14086;1.06457;1.1657
87;wait;100;5.23954e-05;2.5756e-05;8.1429e-05
87;boundary;100;0.0738108;0.062514;0.094003
87;calc iter;100;1.24039;1.22753;1.27451
87;calc total;1;124.096;124.096;124.096
87;total;1;138.942;138.942;138.942
65;boundary;100;0.0654663;0.0610196;0.101819
65;calc iter;100;1.24062;1.20511;1.31005
65;calc total;1;124.096;124.096;124.096
65;total;1;138.951;138.951;138.951
41;initialize;1;2.92981;2.92981;2.92981
41;async;100;0.0285115;0.016834;0.0687368
41;inner;100;1.14718;1.09056;1.16359
41;wait;100;4.67517e-05;2.3278e-05;7.6786e-05
41;boundary;100;0.0648112;0.0614382;0.115744
41;calc iter;100;1.24055;1.22513;1.27063
41;calc total;1;124.096;124.096;124.096
41;total;1;138.95;138.95;138.95
88;initialize;1;2.92202;2.92202;2.92202
88;async;100;0.0300556;0.0153797;0.1119
88;inner;100;1.14151;1.0745;1.16026
88;wait;100;4.60759e-05;2.1583e-05;0.000118312
88;boundary;100;0.0687755;0.0631922;0.115206
88;calc iter;100;1.24038;1.19588;1.31275
88;calc total;1;124.096;124.096;124.096
88;total;1;138.942;138.942;138.942
66;initialize;1;2.93113;2.93113;2.93113
66;async;100;0.0289995;0.0170466;0.0975205
66;inner;100;1.14053;1.0721;1.15983
66;wait;100;4.85331e-05;2.8107e-05;0.000103291
66;boundary;100;0.0710242;0.0613323;0.103404
66;calc iter;100;1.2406;1.20077;1.30335
66;calc total;1;124.096;124.096;124.096
66;total;1;138.951;138.951;138.951
42;initialize;1;2.92976;2.92976;2.92976
42;async;100;0.0269036;0.0168977;0.0674599
42;inner;100;1.14054;1.08278;1.16094
42;wait;100;5.82409e-05;2.4069e-05;9.0931e-05
42;boundary;100;0.0730032;0.0619921;0.116796
42;calc iter;100;1.24051;1.22597;1.26489
42;calc total;1;124.096;124.096;124.096
42;total;1;138.95;138.95;138.95
89;initialize;1;2.922;2.922;2.922
89;async;100;0.0365338;0.0155677;0.173388
89;inner;100;1.1408;1.05152;1.1642
89;wait;100;2.97818e-05;1.8661e-05;9.2606e-05
89;boundary;100;0.0632625;0.0582882;0.0903471
89;calc iter;100;1.24063;1.2169;1.28322
89;calc total;1;124.096;124.096;124.096
89;total;1;138.942;138.942;138.942
67;initialize;1;2.93113;2.93113;2.93113
67;async;100;0.03012;0.0172464;0.135769
67;inner;100;1.14425;1.07589;1.16113
67;wait;100;4.57458e-05;2.0335e-05;0.00010982
67;boundary;100;0.0662226;0.0616145;0.0953088
67;calc iter;100;1.24064;1.22476;1.27694
67;calc total;1;124.096;124.096;124.096
67;total;1;138.951;138.951;138.951
90;initialize;1;2.92199;2.92199;2.92199
90;async;100;0.034078;0.0146263;0.137922
90;inner;100;1.14151;1.07338;1.16091
90;wait;100;3.7547e-05;1.976e-05;8.6348e-05
90;boundary;100;0.0648083;0.0618171;0.0940468
90;calc iter;100;1.24043;1.19371;1.32857
90;calc total;1;124.096;124.096;124.096
90;total;1;138.942;138.942;138.942
68;initialize;1;2.93118;2.93118;2.93118
68;async;100;0.0290187;0.0164057;0.0953541
68;inner;100;1.14868;1.09253;1.16785
68;wait;100;3.0363e-05;2.1063e-05;5.44e-05
68;boundary;100;0.0629956;0.0610271;0.0941493
68;calc iter;100;1.24072;1.2049;1.29592
68;calc total;1;124.096;124.096;124.096
68;total;1;138.951;138.951;138.951
91;initialize;1;2.92204;2.92204;2.92204
91;async;100;0.0282791;0.0152888;0.0950025
91;inner;100;1.13868;1.069;1.19158
91;wait;100;4.96408e-05;2.2526e-05;0.000108978
91;boundary;100;0.0733701;0.0621306;0.104173
91;calc iter;100;1.24038;1.19449;1.30209
91;calc total;1;124.096;124.096;124.096
91;total;1;138.942;138.942;138.942
69;initialize;1;2.93117;2.93117;2.93117
69;async;100;0.0307255;0.0152309;0.165457
69;inner;100;1.14766;1.06447;1.16734
69;wait;100;2.89363e-05;1.7545e-05;6.6881e-05
69;boundary;100;0.0624071;0.0598161;0.0762652
69;calc iter;100;1.24082;1.21872;1.28977
69;calc total;1;124.096;124.096;124.096
69;total;1;138.951;138.951;138.951
92;initialize;1;2.922;2.922;2.922
92;async;100;0.037606;0.0166495;0.172551
92;inner;100;1.14;1.05188;1.15959
92;wait;100;3.11928e-05;1.8493e-05;0.000108405
92;boundary;100;0.0629836;0.0587967;0.0718998
92;calc iter;100;1.24062;1.21728;1.28325
92;calc total;1;124.096;124.096;124.096
92;total;1;138.942;138.942;138.942
70;initialize;1;2.93119;2.93119;2.93119
70;async;100;0.0317475;0.017109;0.17291
70;inner;100;1.14471;1.08326;1.16376
70;wait;100;3.54561e-05;1.7577e-05;7.8423e-05
70;boundary;100;0.0641815;0.0612528;0.0973654
70;calc iter;100;1.24067;1.20392;1.34422
70;calc total;1;124.096;124.096;124.096
70;total;1;138.951;138.951;138.951
93;initialize;1;2.92203;2.92203;2.92203
93;async;100;0.0409555;0.015159;0.188551
93;inner;100;1.13573;1.05276;1.16558
93;wait;100;2.52671e-05;1.747e-05;7.6299e-05
93;boundary;100;0.0640011;0.0588765;0.113253
93;calc iter;100;1.24072;1.14109;1.37174
93;calc total;1;124.096;124.096;124.096
93;total;1;138.942;138.942;138.942
94;initialize;1;2.92201;2.92201;2.92201
94;async;100;0.0364485;0.0173662;0.193337
94;inner;100;1.14072;1.0422;1.16691
94;wait;100;2.66188e-05;1.7367e-05;6.0646e-05
94;boundary;100;0.0633931;0.0603336;0.0743015
94;calc iter;100;1.24059;1.22743;1.2959
94;calc total;1;124.096;124.096;124.096
94;total;1;138.942;138.942;138.942
105;initialize;1;2.93149;2.93149;2.93149
105;async;100;0.0270874;0.0139335;0.174832
105;inner;100;1.14223;0.99009;1.16329
105;wait;100;4.81254e-05;2.6464e-05;8.6131e-05
105;boundary;100;0.0709088;0.0623203;0.124619
105;calc iter;100;1.24028;1.13382;1.35755
105;calc total;1;124.096;124.096;124.096
105;total;1;138.952;138.952;138.952
106;initialize;1;2.9315;2.9315;2.9315
106;async;100;0.0273747;0.0173961;0.177
106;inner;100;1.14287;1.04041;1.16373
106;wait;100;6.20506e-05;3.6979e-05;7.9641e-05
106;boundary;100;0.0699455;0.0624399;0.100629
106;calc iter;100;1.24025;1.21856;1.28276
106;calc total;1;124.096;124.096;124.096
106;total;1;138.952;138.952;138.952
107;initialize;1;2.93154;2.93154;2.93154
107;async;100;0.0265373;0.0146118;0.239109
107;inner;100;1.14812;0.999587;1.16706
107;wait;100;4.91956e-05;2.6776e-05;8.6133e-05
107;boundary;100;0.0656392;0.0623196;0.110269
107;calc iter;100;1.24034;1.13805;1.40254
107;calc total;1;124.096;124.096;124.096
107;total;1;138.952;138.952;138.952
108;initialize;1;2.93131;2.93131;2.93131
108;async;100;0.0307629;0.0155342;0.103377
108;inner;100;1.14351;1.07317;1.16137
108;wait;100;5.77977e-05;2.8774e-05;8.489e-05
108;boundary;100;0.0657252;0.06169;0.116507
108;calc iter;100;1.24005;1.20529;1.30327
108;calc total;1;124.096;124.096;124.096
108;total;1;138.952;138.952;138.952
109;initialize;1;2.93154;2.93154;2.93154
109;async;100;0.0319857;0.017171;0.0823894
109;inner;100;1.14362;1.08216;1.16175
109;wait;100;3.58513e-05;1.7138e-05;6.049e-05
109;boundary;100;0.0644957;0.0616282;0.106834
109;calc iter;100;1.24014;1.21823;1.28544
109;calc total;1;124.096;124.096;124.096
109;total;1;138.952;138.952;138.952
110;initialize;1;2.93135;2.93135;2.93135
110;async;100;0.0298541;0.0176991;0.0757371
110;inner;100;1.143;1.09626;1.16105
110;wait;100;4.74598e-05;2.2891e-05;8.9095e-05
110;boundary;100;0.0671568;0.0619102;0.0789601
110;calc iter;100;1.24005;1.22719;1.27062
110;calc total;1;124.096;124.096;124.096
110;total;1;138.952;138.952;138.952
111;initialize;1;2.93152;2.93152;2.93152
111;async;100;0.0299574;0.0163803;0.0968417
111;inner;100;1.14081;1.09554;1.15979
111;wait;100;5.8086e-05;2.6845e-05;7.8583e-05
111;boundary;100;0.0691827;0.0620971;0.0825949
111;calc iter;100;1.24001;1.22113;1.26286
111;calc total;1;124.096;124.096;124.096
111;total;1;138.952;138.952;138.952
112;initialize;1;2.93154;2.93154;2.93154
112;async;100;0.0339693;0.016408;0.103347
112;inner;100;1.1347;1.06062;1.15667
112;wait;100;5.27192e-05;2.1121e-05;8.9236e-05
112;boundary;100;0.0714136;0.0622987;0.121992
112;calc iter;100;1.24014;1.20576;1.30326
112;calc total;1;124.096;124.096;124.096
112;total;1;138.952;138.952;138.952
113;initialize;1;2.93156;2.93156;2.93156
113;async;100;0.0366092;0.01668;0.120854
113;inner;100;1.1383;1.08866;1.15342
113;wait;100;4.23633e-05;2.2794e-05;0.000119162
113;boundary;100;0.0652043;0.0598223;0.0885158
113;calc iter;100;1.24016;1.22071;1.26938
113;calc total;1;124.096;124.096;124.096
113;total;1;138.952;138.952;138.952
114;initialize;1;2.93151;2.93151;2.93151
114;async;100;0.0319668;0.0167812;0.0842785
114;inner;100;1.14258;1.08845;1.15985
114;wait;100;4.28634e-05;1.9147e-05;0.000113052
114;boundary;100;0.0655442;0.0612684;0.0948971
114;calc iter;100;1.24013;1.22861;1.2825
114;calc total;1;124.096;124.096;124.096
114;total;1;138.952;138.952;138.952
115;initialize;1;2.93156;2.93156;2.93156
115;async;100;0.0318038;0.0168377;0.0862805
115;inner;100;1.13712;1.06428;1.15714
115;wait;100;4.71234e-05;1.8406e-05;0.00011161
115;boundary;100;0.0710534;0.0616099;0.121747
115;calc iter;100;1.24002;1.20714;1.29324
115;calc total;1;124.096;124.096;124.096
115;total;1;138.952;138.952;138.952
116;initialize;1;2.93111;2.93111;2.93111
116;async;100;0.0404205;0.0171193;0.119919
116;inner;100;1.13777;1.09003;1.15358
116;wait;100;2.91648e-05;1.7539e-05;9.3997e-05
116;boundary;100;0.0620993;0.0600264;0.0665
116;calc iter;100;1.24032;1.21867;1.27009
116;calc total;1;124.096;124.096;124.096
116;total;1;138.951;138.951;138.951
117;initialize;1;2.9315;2.9315;2.9315
117;async;100;0.0392218;0.0168585;0.160813
117;inner;100;1.13852;1.0684;1.16066
117;wait;100;2.53529e-05;1.6572e-05;8.0689e-05
117;boundary;100;0.0625614;0.0596028;0.0778754
117;calc iter;100;1.24033;1.17958;1.30711
117;calc total;1;124.096;124.096;124.096
117;total;1;138.952;138.952;138.952
118;initialize;1;2.93153;2.93153;2.93153
118;async;100;0.0368981;0.0168251;0.105732
118;inner;100;1.14086;1.08396;1.16026
118;wait;100;3.16166e-05;2.1666e-05;8.3659e-05
118;boundary;100;0.062444;0.059313;0.0713112
118;calc iter;100;1.24023;1.23137;1.25866
118;calc total;1;124.096;124.096;124.096
118;total;1;138.952;138.952;138.952
119;initialize;1;2.93154;2.93154;2.93154
119;async;100;0.0358233;0.0175163;0.125114
119;inner;100;1.14182;1.09001;1.16132
119;wait;100;3.38611e-05;1.746e-05;5.3381e-05
119;boundary;100;0.0626215;0.060038;0.0698184
119;calc iter;100;1.2403;1.21943;1.2752
119;calc total;1;124.096;124.096;124.096
119;total;1;138.952;138.952;138.952
144;initialize;1;2.93961;2.93961;2.93961
144;async;100;0.0392437;0.0168253;0.238996
144;inner;100;1.13776;1.02766;1.16345
144;wait;100;3.49561e-05;2.3321e-05;6.2963e-05
144;boundary;100;0.0635377;0.060698;0.0941123
144;calc iter;100;1.24057;1.15645;1.34635
144;calc total;1;124.096;124.096;124.096
144;total;1;138.956;138.956;138.956
145;initialize;1;2.94013;2.94013;2.94013
145;async;100;0.0390734;0.0174356;0.159244
145;inner;100;1.13564;1.04045;1.16337
145;wait;100;2.89717e-05;1.6775e-05;6.5491e-05
145;boundary;100;0.0658649;0.0606992;0.145572
145;calc iter;100;1.24061;1.15802;1.34266
145;calc total;1;124.096;124.096;124.096
145;total;1;138.956;138.956;138.956
146;initialize;1;2.94022;2.94022;2.94022
146;async;100;0.0432178;0.0132429;0.19597
146;inner;100;1.13059;1.00985;1.16025
146;wait;100;3.78971e-05;2.0353e-05;7.5723e-05
146;boundary;100;0.0667009;0.0608541;0.128073
146;calc iter;100;1.24055;1.15123;1.35963
146;calc total;1;124.096;124.096;124.096
146;total;1;138.957;138.957;138.957
147;initialize;1;2.93897;2.93897;2.93897
147;async;100;0.0382416;0.0171161;0.236972
147;inner;100;1.13801;1.00719;1.20582
147;wait;100;4.09048e-05;2.1471e-05;8.0814e-05
147;boundary;100;0.0642545;0.0608207;0.106251
147;calc iter;100;1.24055;1.17321;1.31383
147;calc total;1;124.096;124.096;124.096
147;total;1;138.955;138.955;138.955
148;initialize;1;2.9402;2.9402;2.9402
148;async;100;0.0370336;0.0168901;0.227915
148;inner;100;1.136;1.00856;1.28781
148;wait;100;4.04719e-05;2.0121e-05;0.000100898
148;boundary;100;0.0672523;0.0617192;0.106784
148;calc iter;100;1.24033;1.11643;1.42339
148;calc total;1;124.096;124.096;124.096
148;total;1;138.957;138.957;138.957
149;initialize;1;2.94017;2.94017;2.94017
149;async;100;0.0394557;0.0165469;0.199508
149;inner;100;1.13154;1.02922;1.156
149;wait;100;5.84006e-05;3.2923e-05;0.000125472
149;boundary;100;0.0692835;0.0614819;0.0979359
149;calc iter;100;1.24034;1.1485;1.36266
149;calc total;1;124.096;124.096;124.096
149;total;1;138.957;138.957;138.957
150;initialize;1;2.94027;2.94027;2.94027
150;async;100;0.0344459;0.016615;0.243921
150;inner;100;1.13486;1.00766;1.16066
150;wait;100;5.34715e-05;2.444e-05;9.1198e-05
150;boundary;100;0.0709389;0.0613257;0.103774
150;calc iter;100;1.2403;1.19505;1.31369
150;calc total;1;124.096;124.096;124.096
150;total;1;138.957;138.957;138.957
151;initialize;1;2.94015;2.94015;2.94015
151;async;100;0.0392278;0.0170212;0.289117
151;inner;100;1.12867;1.00165;1.15596
151;wait;100;4.80453e-05;2.1567e-05;7.066e-05
151;boundary;100;0.0723442;0.0613383;0.109659
151;calc iter;100;1.24029;1.09526;1.40471
151;calc total;1;124.096;124.096;124.096
151;total;1;138.957;138.957;138.957
152;initialize;1;2.94023;2.94023;2.94023
152;async;100;0.0378125;0.0148857;0.234307
152;inner;100;1.13556;1.03141;1.1613
152;wait;100;3.64034e-05;1.6702e-05;9.3436e-05
152;boundary;100;0.0669579;0.0617561;0.102428
152;calc iter;100;1.24037;1.14879;1.35936
152;calc total;1;124.096;124.096;124.096
152;total;1;138.957;138.957;138.957
153;initialize;1;2.94023;2.94023;2.94023
153;async;100;0.0326936;0.0147525;0.167508
153;inner;100;1.13914;1.02074;1.16383
153;wait;100;4.09719e-05;2.0252e-05;7.6835e-05
153;boundary;100;0.0684168;0.0618257;0.147818
153;calc iter;100;1.24029;1.15032;1.37182
153;calc total;1;124.096;124.096;124.096
153;total;1;138.957;138.957;138.957
154;initialize;1;2.94015;2.94015;2.94015
154;async;100;0.0319666;0.01686;0.185944
154;inner;100;1.13873;0.985465;1.16337
154;wait;100;4.7817e-05;2.3264e-05;8.0032e-05
154;boundary;100;0.0695381;0.0619421;0.142292
154;calc iter;100;1.24028;1.16445;1.36205
154;calc total;1;124.096;124.096;124.096
154;total;1;138.957;138.957;138.957
155;initialize;1;2.94022;2.94022;2.94022
155;async;100;0.0349729;0.0172141;0.224049
155;inner;100;1.13915;1.01766;1.16255
155;wait;100;3.8021e-05;2.2906e-05;8.9834e-05
155;boundary;100;0.0661787;0.0620465;0.11696
155;calc iter;100;1.24034;1.19687;1.31552
155;calc total;1;124.096;124.096;124.096
155;total;1;138.957;138.957;138.957
156;initialize;1;2.93593;2.93593;2.93593
156;async;100;0.0285284;0.0153228;0.0880432
156;inner;100;1.14408;1.09925;1.17927
156;wait;100;4.45381e-05;1.646e-05;9.285e-05
156;boundary;100;0.0675154;0.0612665;0.106671
156;calc iter;100;1.24017;1.22027;1.27008
156;calc total;1;124.096;124.096;124.096
156;total;1;138.952;138.952;138.952
157;initialize;1;2.94014;2.94014;2.94014
157;async;100;0.027353;0.0138076;0.100421
157;inner;100;1.14549;1.09964;1.16334
157;wait;100;5.36996e-05;2.5036e-05;7.9706e-05
157;boundary;100;0.0672809;0.0613977;0.10303
157;calc iter;100;1.24018;1.21964;1.28438
157;calc total;1;124.096;124.096;124.096
157;total;1;138.957;138.957;138.957
158;initialize;1;2.94007;2.94007;2.94007
158;async;100;0.0268597;0.0149516;0.0888325
158;inner;100;1.14443;1.09267;1.1637
158;wait;100;5.2483e-05;2.3535e-05;7.7772e-05
158;boundary;100;0.0687297;0.0615979;0.113882
158;calc iter;100;1.24007;1.2242;1.26906
158;calc total;1;124.096;124.096;124.096
158;total;1;138.956;138.956;138.956
120;initialize;1;2.94675;2.94675;2.94675
120;async;100;0.0424231;0.0170561;0.129073
120;inner;100;1.13469;1.06684;1.15931
120;wait;100;3.36303e-05;1.8691e-05;6.0397e-05
120;boundary;100;0.0631529;0.0605646;0.101242
120;calc iter;100;1.2403;1.20505;1.29668
120;calc total;1;124.096;124.096;124.096
120;total;1;138.966;138.966;138.966
168;initialize;1;2.9496;2.9496;2.9496
168;async;100;0.0352032;0.0176079;0.208478
168;inner;100;1.14113;1.01353;1.16752
168;wait;100;3.37679e-05;1.8769e-05;6.129e-05
168;boundary;100;0.0643394;0.0609482;0.0942947
168;calc iter;100;1.24071;1.17438;1.3776
168;calc total;1;124.096;124.096;124.096
168;total;1;138.97;138.97;138.97
159;initialize;1;2.94017;2.94017;2.94017
159;async;100;0.0280977;0.0154927;0.101518
159;inner;100;1.1449;1.09518;1.16409
159;wait;100;4.44649e-05;2.2508e-05;7.1165e-05
159;boundary;100;0.0671117;0.0610814;0.109539
159;calc iter;100;1.24015;1.20824;1.27972
159;calc total;1;124.096;124.096;124.096
159;total;1;138.957;138.957;138.957
121;initialize;1;2.94769;2.94769;2.94769
121;async;100;0.0486674;0.0150964;0.120641
121;inner;100;1.12726;1.0706;1.15091
121;wait;100;3.63479e-05;1.8265e-05;0.000109748
121;boundary;100;0.0643622;0.0606497;0.124023
121;calc iter;100;1.24033;1.17605;1.30248
121;calc total;1;124.096;124.096;124.096
121;total;1;138.967;138.967;138.967
169;initialize;1;2.9449;2.9449;2.9449
169;async;100;0.0324726;0.0177183;0.157195
169;inner;100;1.14185;1.01829;1.17029
169;wait;100;3.61599e-05;2.0085e-05;6.9997e-05
169;boundary;100;0.0663783;0.0609321;0.144707
169;calc iter;100;1.24074;1.13739;1.35261
169;calc total;1;124.096;124.096;124.096
169;total;1;138.965;138.965;138.965
160;initialize;1;2.93959;2.93959;2.93959
160;async;100;0.0288882;0.0167188;0.0876885
160;inner;100;1.14424;1.08517;1.1672
160;wait;100;5.12934e-05;2.299e-05;0.000108583
160;boundary;100;0.0671154;0.0614345;0.115064
160;calc iter;100;1.2403;1.21224;1.27104
160;calc total;1;124.096;124.096;124.096
160;total;1;138.956;138.956;138.956
122;initialize;1;2.94084;2.94084;2.94084
122;async;100;0.0438612;0.0170041;0.0932793
122;inner;100;1.13235;1.07724;1.15865
122;wait;100;4.02541e-05;2.1385e-05;7.9789e-05
122;boundary;100;0.0639546;0.0613831;0.0911024
122;calc iter;100;1.24021;1.22158;1.27339
122;calc total;1;124.096;124.096;124.096
122;total;1;138.961;138.961;138.961
170;initialize;1;2.94965;2.94965;2.94965
170;async;100;0.030035;0.015089;0.242653
170;inner;100;1.14291;1.01499;1.17063
170;wait;100;3.97947e-05;2.1351e-05;7.803e-05
170;boundary;100;0.0677541;0.0611737;0.12718
170;calc iter;100;1.24074;1.17149;1.41167
170;calc total;1;124.096;124.096;124.096
170;total;1;138.97;138.97;138.97
161;initialize;1;2.94032;2.94032;2.94032
161;async;100;0.0305531;0.0155655;0.114598
161;inner;100;1.1417;1.05102;1.15966
161;wait;100;4.70207e-05;1.725e-05;8.9559e-05
161;boundary;100;0.0680457;0.0604795;0.142207
161;calc iter;100;1.24035;1.20285;1.30235
161;calc total;1;124.096;124.096;124.096
161;total;1;138.957;138.957;138.957
123;initialize;1;2.94274;2.94274;2.94274
123;async;100;0.0405621;0.0145285;0.185219
123;inner;100;1.13709;1.06391;1.16053
123;wait;100;3.32006e-05;1.7378e-05;6.3734e-05
123;boundary;100;0.0626165;0.060208;0.0771399
123;calc iter;100;1.2403;1.18113;1.30936
123;calc total;1;124.096;124.096;124.096
123;total;1;138.962;138.962;138.962
171;initialize;1;2.94123;2.94123;2.94123
171;async;100;0.0313526;0.0150208;0.391147
171;inner;100;1.14347;0.978232;1.16963
171;wait;100;4.30567e-05;2.311e-05;6.8831e-05
171;boundary;100;0.0658301;0.0612894;0.12894
171;calc iter;100;1.2407;1.19353;1.43433
171;calc total;1;124.096;124.096;124.096
171;total;1;138.961;138.961;138.961
162;initialize;1;2.94029;2.94029;2.94029
162;async;100;0.0313257;0.0166865;0.0827628
162;inner;100;1.13741;1.08348;1.15682
162;wait;100;5.13114e-05;2.5299e-05;0.000103393
162;boundary;100;0.0714215;0.0609993;0.114061
162;calc iter;100;1.24021;1.22213;1.27036
162;calc total;1;124.096;124.096;124.096
162;total;1;138.957;138.957;138.957
124;initialize;1;2.94766;2.94766;2.94766
124;async;100;0.0420454;0.0168824;0.233698
124;inner;100;1.13119;1.01789;1.15485
124;wait;100;5.37512e-05;2.3846e-05;0.000108909
124;boundary;100;0.0667713;0.0605133;0.0786816
124;calc iter;100;1.24006;1.19179;1.31571
124;calc total;1;124.096;124.096;124.096
124;total;1;138.967;138.967;138.967
172;initialize;1;2.94834;2.94834;2.94834
172;async;100;0.0327921;0.014786;0.268293
172;inner;100;1.14175;0.983958;1.16417
172;wait;100;3.75205e-05;1.8751e-05;8.5466e-05
172;boundary;100;0.065946;0.0617966;0.0787111
172;calc iter;100;1.24052;1.19314;1.31532
172;calc total;1;124.096;124.096;124.096
172;total;1;138.968;138.968;138.968
163;initialize;1;2.94004;2.94004;2.94004
163;async;100;0.0262548;0.0135734;0.110213
163;inner;100;1.14712;1.10306;1.16571
163;wait;100;4.40847e-05;1.7256e-05;7.4122e-05
163;boundary;100;0.066842;0.0618472;0.100213
163;calc iter;100;1.24027;1.21031;1.28288
163;calc total;1;124.096;124.096;124.096
163;total;1;138.956;138.956;138.956
125;initialize;1;2.94786;2.94786;2.94786
125;async;100;0.0411709;0.016628;0.120903
125;inner;100;1.12811;1.06839;1.18864
125;wait;100;5.89536e-05;2.3944e-05;0.000126341
125;boundary;100;0.0707312;0.0611284;0.0988064
125;calc iter;100;1.24008;1.17751;1.30307
125;calc total;1;124.096;124.096;124.096
125;total;1;138.968;138.968;138.968
173;initialize;1;2.94567;2.94567;2.94567
173;async;100;0.0253769;0.0150697;0.209046
173;inner;100;1.14831;1.02202;1.23109
173;wait;100;4.9032e-05;2.9929e-05;8.6645e-05
173;boundary;100;0.0668254;0.0616363;0.0951653
173;calc iter;100;1.24056;1.13657;1.38328
173;calc total;1;124.096;124.096;124.096
173;total;1;138.966;138.966;138.966
164;initialize;1;2.94004;2.94004;2.94004
164;async;100;0.0339456;0.0161003;0.100532
164;inner;100;1.1438;1.09244;1.16272
164;wait;100;2.90433e-05;1.8528e-05;7.4242e-05
164;boundary;100;0.0626298;0.0603455;0.0754445
164;calc iter;100;1.2404;1.21287;1.27305
164;calc total;1;124.096;124.096;124.096
164;total;1;138.956;138.956;138.956
126;initialize;1;2.94277;2.94277;2.94277
126;async;100;0.0395409;0.0168688;0.194411
126;inner;100;1.13222;1.06283;1.15911
126;wait;100;5.514e-05;2.2953e-05;8.8845e-05
126;boundary;100;0.0682454;0.0593027;0.0776498
126;calc iter;100;1.24007;1.21226;1.32091
126;calc total;1;124.096;124.096;124.096
126;total;1;138.962;138.962;138.962
174;initialize;1;2.94966;2.94966;2.94966
174;async;100;0.032272;0.0172798;0.306233
174;inner;100;1.13697;0.973914;1.16124
174;wait;100;5.41287e-05;2.489e-05;9.3703e-05
174;boundary;100;0.0712061;0.0606662;0.0843837
174;calc iter;100;1.2405;1.18815;1.3421
174;calc total;1;124.096;124.096;124.096
174;total;1;138.97;138.97;138.97
165;initialize;1;2.94006;2.94006;2.94006
165;async;100;0.0368775;0.0172552;0.125372
165;inner;100;1.14018;1.07728;1.16096
165;wait;100;2.90623e-05;1.8938e-05;8.9776e-05
165;boundary;100;0.0633638;0.0603595;0.099346
165;calc iter;100;1.24046;1.19058;1.29737
165;calc total;1;124.096;124.096;124.096
165;total;1;138.956;138.956;138.956
127;initialize;1;2.94771;2.94771;2.94771
127;async;100;0.0359372;0.0168418;0.231724
127;inner;100;1.13709;1.02639;1.16811
127;wait;100;4.93595e-05;1.9038e-05;8.4472e-05
127;boundary;100;0.067001;0.0607715;0.10215
127;calc iter;100;1.24008;1.16096;1.36029
127;calc total;1;124.096;124.096;124.096
127;total;1;138.967;138.967;138.967
175;initialize;1;2.94781;2.94781;2.94781
175;async;100;0.0347332;0.0174694;0.479843
175;inner;100;1.13614;0.938426;1.15853
175;wait;100;4.37979e-05;2.0341e-05;0.000102018
175;boundary;100;0.0695662;0.0612912;0.108623
175;calc iter;100;1.24048;1.06585;1.52694
175;calc total;1;124.096;124.096;124.096
175;total;1;138.968;138.968;138.968
166;initialize;1;2.93608;2.93608;2.93608
166;async;100;0.0350456;0.0145052;0.107149
166;inner;100;1.14205;1.09763;1.15911
166;wait;100;3.42725e-05;1.6554e-05;0.000119659
166;boundary;100;0.0631902;0.0605875;0.0882725
166;calc iter;100;1.24033;1.20959;1.27399
166;calc total;1;124.096;124.096;124.096
166;total;1;138.952;138.952;138.952
128;initialize;1;2.94768;2.94768;2.94768
128;async;100;0.0410799;0.0168366;0.105945
128;inner;100;1.13325;1.06877;1.1578
128;wait;100;4.55505e-05;2.3381e-05;8.509e-05
128;boundary;100;0.0656899;0.0609906;0.10038
128;calc iter;100;1.24006;1.20392;1.28348
128;calc total;1;124.096;124.096;124.096
128;total;1;138.967;138.967;138.967
176;initialize;1;2.94968;2.94968;2.94968
176;async;100;0.0343721;0.0153105;0.206595
176;inner;100;1.13833;1.00859;1.16244
176;wait;100;3.96821e-05;2.0956e-05;0.000106856
176;boundary;100;0.0678173;0.0620587;0.106956
176;calc iter;100;1.24056;1.16545;1.38435
176;calc total;1;124.096;124.096;124.096
176;total;1;138.97;138.97;138.97
129;initialize;1;2.94769;2.94769;2.94769
129;async;100;0.0415634;0.0166669;0.0802775
129;inner;100;1.13047;1.03527;1.15756
129;wait;100;4.67036e-05;1.9088e-05;0.000100159
129;boundary;100;0.0679428;0.0610225;0.140789
129;calc iter;100;1.24003;1.20186;1.27684
129;calc total;1;124.096;124.096;124.096
129;total;1;138.967;138.967;138.967
177;initialize;1;2.94973;2.94973;2.94973
177;async;100;0.0331561;0.0174108;0.186145
177;inner;100;1.1379;1.00102;1.15928
177;wait;100;4.81248e-05;2.4507e-05;9.1404e-05
177;boundary;100;0.0693892;0.0620766;0.146279
177;calc iter;100;1.24049;1.12918;1.38678
177;calc total;1;124.096;124.096;124.096
177;total;1;138.97;138.97;138.97
130;initialize;1;2.94772;2.94772;2.94772
130;async;100;0.0367139;0.0169031;0.109568
130;inner;100;1.13747;1.06727;1.15774
130;wait;100;4.34727e-05;2.1021e-05;7.4431e-05
130;boundary;100;0.0657983;0.0614053;0.102453
130;calc iter;100;1.24002;1.20383;1.28187
130;calc total;1;124.096;124.096;124.096
130;total;1;138.967;138.967;138.967
178;initialize;1;2.9497;2.9497;2.9497
178;async;100;0.0291104;0.0149778;0.238825
178;inner;100;1.13975;0.992623;1.16345
178;wait;100;5.61737e-05;2.4307e-05;0.00010544
178;boundary;100;0.0715298;0.0621783;0.120633
178;calc iter;100;1.24045;1.16928;1.41381
178;calc total;1;124.096;124.096;124.096
178;total;1;138.97;138.97;138.97
131;initialize;1;2.94769;2.94769;2.94769
131;async;100;0.0386747;0.0173263;0.164906
131;inner;100;1.13608;1.05816;1.15922
131;wait;100;4.01663e-05;2.1243e-05;7.7457e-05
131;boundary;100;0.0652706;0.0613046;0.119019
131;calc iter;100;1.24006;1.20255;1.30515
131;calc total;1;124.096;124.096;124.096
131;total;1;138.967;138.967;138.967
179;initialize;1;2.94968;2.94968;2.94968
179;async;100;0.0295351;0.0138251;0.341433
179;inner;100;1.14337;0.986962;1.17012
179;wait;100;3.96058e-05;1.6932e-05;7.2921e-05
179;boundary;100;0.0675698;0.0620967;0.119435
179;calc iter;100;1.24051;1.18552;1.39515
179;calc total;1;124.096;124.096;124.096
179;total;1;138.97;138.97;138.97
132;initialize;1;2.93947;2.93947;2.93947
132;async;100;0.0319733;0.0144503;0.0793515
132;inner;100;1.14226;1.09675;1.16052
132;wait;100;4.05096e-05;1.9523e-05;0.000108749
132;boundary;100;0.0657186;0.0613588;0.0953033
132;calc iter;100;1.23999;1.21539;1.27448
132;calc total;1;124.096;124.096;124.096
132;total;1;138.959;138.959;138.959
180;initialize;1;2.94142;2.94142;2.94142
180;async;100;0.0494719;0.0174046;0.145542
180;inner;100;1.12529;1.06749;1.15306
180;wait;100;4.13432e-05;1.6016e-05;0.000115897
180;boundary;100;0.0655242;0.0607168;0.0833747
180;calc iter;100;1.24033;1.20286;1.27677
180;calc total;1;124.096;124.096;124.096
180;total;1;138.961;138.961;138.961
133;initialize;1;2.94093;2.94093;2.94093
133;async;100;0.0258754;0.0138265;0.0779622
133;inner;100;1.14944;1.11115;1.16629
133;wait;100;3.52405e-05;1.9721e-05;6.8093e-05
133;boundary;100;0.0646891;0.0615163;0.0927664
133;calc iter;100;1.24004;1.22076;1.27564
133;calc total;1;124.096;124.096;124.096
133;total;1;138.961;138.961;138.961
181;initialize;1;2.94969;2.94969;2.94969
181;async;100;0.0424694;0.0148505;0.17723
181;inner;100;1.13284;1.03368;1.15934
181;wait;100;3.75518e-05;1.8793e-05;6.9456e-05
181;boundary;100;0.0650297;0.060601;0.124676
181;calc iter;100;1.24038;1.18576;1.34307
181;calc total;1;124.096;124.096;124.096
181;total;1;138.97;138.97;138.97
134;initialize;1;2.94169;2.94169;2.94169
134;async;100;0.0258002;0.0142843;0.0586096
134;inner;100;1.1498;1.10203;1.16519
134;wait;100;3.68799e-05;2.1862e-05;6.5996e-05
134;boundary;100;0.0643542;0.0615752;0.0938619
134;calc iter;100;1.23999;1.21768;1.26168
134;calc total;1;124.096;124.096;124.096
134;total;1;138.961;138.961;138.961
182;initialize;1;2.94974;2.94974;2.94974
182;async;100;0.0435539;0.0171348;0.154807
182;inner;100;1.127;1.06813;1.15498
182;wait;100;4.88339e-05;1.8704e-05;9.3613e-05
182;boundary;100;0.0696399;0.0610011;0.0893272
182;calc iter;100;1.24024;1.20739;1.28502
182;calc total;1;124.096;124.096;124.096
182;total;1;138.97;138.97;138.97
135;initialize;1;2.94756;2.94756;2.94756
135;async;100;0.0307161;0.0151477;0.0891555
135;inner;100;1.14372;1.09211;1.16097
135;wait;100;3.79962e-05;1.9566e-05;7.3892e-05
135;boundary;100;0.0654169;0.0616579;0.100081
135;calc iter;100;1.23989;1.21241;1.26951
135;calc total;1;124.096;124.096;124.096
135;total;1;138.967;138.967;138.967
183;initialize;1;2.94969;2.94969;2.94969
183;async;100;0.0454882;0.0176026;0.165607
183;inner;100;1.12932;1.05782;1.15595
183;wait;100;3.4886e-05;1.661e-05;6.3614e-05
183;boundary;100;0.0654229;0.0601059;0.0861096
183;calc iter;100;1.24027;1.19592;1.29223
183;calc total;1;124.096;124.096;124.096
183;total;1;138.97;138.97;138.97
136;initialize;1;2.94752;2.94752;2.94752
136;async;100;0.0316673;0.01701;0.0775756
136;inner;100;1.13857;1.10368;1.15729
136;wait;100;5.06567e-05;2.0359e-05;9.3455e-05
136;boundary;100;0.0697579;0.0611331;0.093418
136;calc iter;100;1.24005;1.21907;1.26944
136;calc total;1;124.096;124.096;124.096
136;total;1;138.967;138.967;138.967
184;initialize;1;2.9401;2.9401;2.9401
184;async;100;0.0471079;0.0171925;0.0945326
184;inner;100;1.12214;1.04333;1.14921
184;wait;100;5.26596e-05;2.3669e-05;0.000116026
184;boundary;100;0.0710315;0.0620929;0.122112
184;calc iter;100;1.24034;1.19645;1.27471
184;calc total;1;124.096;124.096;124.096
184;total;1;138.96;138.96;138.96
137;initialize;1;2.94759;2.94759;2.94759
137;async;100;0.0335363;0.016985;0.122849
137;inner;100;1.1379;1.08282;1.15862
137;wait;100;4.94798e-05;1.8667e-05;8.4737e-05
137;boundary;100;0.0685648;0.0617956;0.10233
137;calc iter;100;1.24006;1.21436;1.26948
137;calc total;1;124.096;124.096;124.096
137;total;1;138.967;138.967;138.967
185;initialize;1;2.94967;2.94967;2.94967
185;async;100;0.0504024;0.01683;0.109206
185;inner;100;1.12116;1.02632;1.14525
185;wait;100;4.15041e-05;2.3668e-05;0.000124006
185;boundary;100;0.06878;0.0608117;0.135999
185;calc iter;100;1.24039;1.17083;1.29081
185;calc total;1;124.096;124.096;124.096
185;total;1;138.97;138.97;138.97
138;initialize;1;2.94602;2.94602;2.94602
138;async;100;0.0296622;0.0155403;0.0622557
138;inner;100;1.13961;1.10297;1.16258
138;wait;100;5.35344e-05;2.0076e-05;8.0068e-05
138;boundary;100;0.0706225;0.06158;0.0954605
138;calc iter;100;1.23995;1.22211;1.26514
138;calc total;1;124.096;124.096;124.096
138;total;1;138.966;138.966;138.966
186;initialize;1;2.94002;2.94002;2.94002
186;async;100;0.0447214;0.016796;0.149697
186;inner;100;1.11727;1.01788;1.14721
186;wait;100;5.51447e-05;3.5935e-05;0.000121116
186;boundary;100;0.0782225;0.0631879;0.129226
186;calc iter;100;1.24027;1.18699;1.32733
186;calc total;1;124.096;124.096;124.096
186;total;1;138.96;138.96;138.96
139;initialize;1;2.93961;2.93961;2.93961
139;async;100;0.0296714;0.0163771;0.097407
139;inner;100;1.14333;1.10594;1.15878
139;wait;100;4.86412e-05;1.7218e-05;7.8408e-05
139;boundary;100;0.0670041;0.0610251;0.0882719
139;calc iter;100;1.24005;1.22101;1.27334
139;calc total;1;124.096;124.096;124.096
139;total;1;138.959;138.959;138.959
187;initialize;1;2.94969;2.94969;2.94969
187;async;100;0.0444214;0.016616;0.142865
187;inner;100;1.12205;1.06436;1.15155
187;wait;100;4.97486e-05;2.5678e-05;0.000108934
187;boundary;100;0.0737983;0.0609402;0.110251
187;calc iter;100;1.24032;1.20707;1.27789
187;calc total;1;124.096;124.096;124.096
187;total;1;138.97;138.97;138.97
1;initialize;1;2.98215;2.98215;2.98215
1;async;100;0.0305283;0.013438;0.186786
1;inner;100;1.14341;0.921755;1.1704
1;wait;100;3.75494e-05;1.9218e-05;0.000137112
1;boundary;100;0.0667983;0.060967;0.145577
1;calc iter;100;1.24078;1.12495;1.36602
1;calc total;1;124.096;124.096;124.096
1;total;1;139.003;139.003;139.003
2;initialize;1;2.99293;2.99293;2.99293
2;async;100;0.029512;0.0161087;0.442324
2;inner;100;1.14304;0.863704;1.16787
2;wait;100;4.29363e-05;1.9153e-05;7.5355e-05
2;boundary;100;0.0681505;0.0612524;0.138295
2;calc iter;100;1.24075;1.05268;1.60994
2;calc total;1;124.096;124.096;124.096
2;total;1;139.013;139.013;139.013
3;initialize;1;2.99295;2.99295;2.99295
3;async;100;0.0333944;0.0159677;0.522188
3;inner;100;1.14041;0.846813;1.16683
3;wait;100;4.80905e-05;2.0672e-05;0.000588795
3;boundary;100;0.0668793;0.0613906;0.0807752
3;calc iter;100;1.24074;1.19186;1.43262
3;calc total;1;124.096;124.096;124.096
3;total;1;139.013;139.013;139.013
4;initialize;1;2.98152;2.98152;2.98152
4;async;100;0.0387985;0.0179507;0.51912
4;inner;100;1.1363;0.848976;1.15889
4;wait;100;4.21916e-05;2.2654e-05;9.4357e-05
4;boundary;100;0.0654621;0.0617363;0.0914987
4;calc iter;100;1.24061;1.18997;1.43243
4;calc total;1;124.096;124.096;124.096
4;total;1;139.002;139.002;139.002
5;initialize;1;2.99293;2.99293;2.99293
5;async;100;0.0322884;0.0173097;0.292509
5;inner;100;1.14095;0.913177;1.15904
5;wait;100;4.91215e-05;2.2472e-05;0.000103434
5;boundary;100;0.0673003;0.0616444;0.0957754
5;calc iter;100;1.24059;1.1295;1.4572
5;calc total;1;124.096;124.096;124.096
5;total;1;139.013;139.013;139.013
6;initialize;1;2.99289;2.99289;2.99289
6;async;100;0.0324447;0.0177806;0.527204
6;inner;100;1.1337;0.843676;1.16154
6;wait;100;6.52698e-05;3.0458e-05;0.000109385
6;boundary;100;0.0743268;0.0614971;0.0873024
6;calc iter;100;1.24054;1.19146;1.43325
6;calc total;1;124.096;124.096;124.096
6;total;1;139.013;139.013;139.013
7;initialize;1;2.98727;2.98727;2.98727
7;async;100;0.0281081;0.0159563;0.135796
7;inner;100;1.14467;0.847936;1.54266
7;wait;100;5.49496e-05;2.4882e-05;9.5876e-05
7;boundary;100;0.0677315;0.0618796;0.109333
7;calc iter;100;1.24057;0.94259;1.67399
7;calc total;1;124.096;124.096;124.096
7;total;1;139.008;139.008;139.008
8;initialize;1;2.98482;2.98482;2.98482
8;async;100;0.0348616;0.013299;0.367962
8;inner;100;1.13975;0.888631;1.16703
8;wait;100;3.59183e-05;2.2153e-05;7.0443e-05
8;boundary;100;0.0661268;0.0605836;0.122234
8;calc iter;100;1.24077;1.04188;1.54447
8;calc total;1;124.096;124.096;124.096
8;total;1;139.005;139.005;139.005
9;initialize;1;2.98588;2.98588;2.98588
9;async;100;0.026761;0.0142243;0.180209
9;inner;100;1.14715;0.917946;1.17081
9;wait;100;3.81336e-05;2.0196e-05;7.4444e-05
9;boundary;100;0.0666741;0.0617387;0.145696
9;calc iter;100;1.24062;1.12617;1.35959
9;calc total;1;124.096;124.096;124.096
9;total;1;139.006;139.006;139.006
10;initialize;1;2.99293;2.99293;2.99293
10;async;100;0.0291933;0.0137799;0.343309
10;inner;100;1.14239;0.903735;1.16504
10;wait;100;5.11597e-05;2.6606e-05;8.4616e-05
10;boundary;100;0.0689342;0.0622282;0.109801
10;calc iter;100;1.24057;1.11701;1.51647
10;calc total;1;124.096;124.096;124.096
10;total;1;139.013;139.013;139.013
11;initialize;1;2.99292;2.99292;2.99292
11;async;100;0.0341769;0.0141778;0.50564
11;inner;100;1.14007;0.857181;1.16193
11;wait;100;3.74769e-05;2.0535e-05;8.8937e-05
11;boundary;100;0.0663564;0.0621129;0.0913542
11;calc iter;100;1.24064;1.19015;1.42941
11;calc total;1;124.096;124.096;124.096
11;total;1;139.013;139.013;139.013
12;initialize;1;2.98301;2.98301;2.98301
12;async;100;0.0282943;0.0155954;0.131214
12;inner;100;1.14604;1.08509;1.1687
12;wait;100;4.71634e-05;2.4886e-05;8.58e-05
12;boundary;100;0.0662378;0.0615746;0.0872598
12;calc iter;100;1.24062;1.21217;1.27923
12;calc total;1;124.096;124.096;124.096
12;total;1;139.003;139.003;139.003
13;initialize;1;2.99253;2.99253;2.99253
13;async;100;0.027646;0.0152936;0.155354
13;inner;100;1.14693;1.04567;1.16708
13;wait;100;3.79171e-05;2.17e-05;5.4853e-05
13;boundary;100;0.0660536;0.0620972;0.122205
13;calc iter;100;1.24067;1.18802;1.33759
13;calc total;1;124.096;124.096;124.096
13;total;1;139.013;139.013;139.013
14;initialize;1;2.99256;2.99256;2.99256
14;async;100;0.0281123;0.0168803;0.144724
14;inner;100;1.1403;1.08125;1.16027
14;wait;100;4.43742e-05;2.0791e-05;8.7497e-05
14;boundary;100;0.0720692;0.0619991;0.0971944
14;calc iter;100;1.24053;1.21872;1.28878
14;calc total;1;124.096;124.096;124.096
14;total;1;139.013;139.013;139.013
15;initialize;1;2.99294;2.99294;2.99294
15;async;100;0.0289549;0.0144159;0.167513
15;inner;100;1.14315;1.0679;1.16446
15;wait;100;3.62568e-05;1.7826e-05;7.0144e-05
15;boundary;100;0.0684392;0.0611396;0.103076
15;calc iter;100;1.24058;1.18852;1.3142
15;calc total;1;124.096;124.096;124.096
15;total;1;139.013;139.013;139.013
16;initialize;1;2.99295;2.99295;2.99295
16;async;100;0.0323879;0.0171056;0.121852
16;inner;100;1.14165;1.04187;1.15921
16;wait;100;4.09635e-05;1.9121e-05;9.518e-05
16;boundary;100;0.0666181;0.0617866;0.121985
16;calc iter;100;1.2407;1.18615;1.31203
16;calc total;1;124.096;124.096;124.096
16;total;1;139.013;139.013;139.013
17;initialize;1;2.99292;2.99292;2.99292
17;async;100;0.0323936;0.0169567;0.0953181
17;inner;100;1.14283;1.04974;1.16261
17;wait;100;3.57425e-05;1.9357e-05;8.0618e-05
17;boundary;100;0.0654826;0.0605803;0.132435
17;calc iter;100;1.24074;1.20932;1.29065
17;calc total;1;124.096;124.096;124.096
17;total;1;139.013;139.013;139.013
18;initialize;1;2.99071;2.99071;2.99071
18;async;100;0.0277886;0.0165172;0.138343
18;inner;100;1.13814;1.03765;1.16283
18;wait;100;4.95734e-05;3.0962e-05;0.000101041
18;boundary;100;0.0746649;0.0624666;0.124247
18;calc iter;100;1.24064;1.20336;1.32846
18;calc total;1;124.096;124.096;124.096
18;total;1;139.011;139.011;139.011
19;initialize;1;2.99292;2.99292;2.99292
19;async;100;0.030703;0.0171175;0.145579
19;inner;100;1.13806;1.07719;1.15881
19;wait;100;4.90979e-05;2.0518e-05;0.000116886
19;boundary;100;0.0718293;0.0612966;0.112407
19;calc iter;100;1.24064;1.22285;1.2841
19;calc total;1;124.096;124.096;124.096
19;total;1;139.013;139.013;139.013
20;initialize;1;2.98302;2.98302;2.98302
20;async;100;0.0323878;0.0169819;0.154147
20;inner;100;1.14556;1.07492;1.16847
20;wait;100;2.98785e-05;2.1401e-05;5.1343e-05
20;boundary;100;0.0627973;0.0600823;0.0711401
20;calc iter;100;1.24078;1.20858;1.28918
20;calc total;1;124.096;124.096;124.096
20;total;1;139.003;139.003;139.003
21;initialize;1;2.99295;2.99295;2.99295
21;async;100;0.0308663;0.0167765;0.150141
21;inner;100;1.14601;1.0628;1.17721
21;wait;100;2.4931e-05;1.733e-05;6.7453e-05
21;boundary;100;0.0639085;0.0609409;0.115607
21;calc iter;100;1.24081;1.21469;1.31857
21;calc total;1;124.096;124.096;124.096
21;total;1;139.013;139.013;139.013
22;initialize;1;2.99071;2.99071;2.99071
22;async;100;0.0328002;0.0171591;0.176887
22;inner;100;1.14284;1.06671;1.16159
22;wait;100;4.13101e-05;1.7494e-05;8.6675e-05
22;boundary;100;0.0650323;0.0601518;0.0787828
22;calc iter;100;1.24072;1.23242;1.30377
22;calc total;1;124.096;124.096;124.096
22;total;1;139.011;139.011;139.011
23;initialize;1;2.98636;2.98636;2.98636
23;async;100;0.0328582;0.0174567;0.193354
23;inner;100;1.14424;1.04853;1.16383
23;wait;100;3.62218e-05;1.7067e-05;8.6753e-05
23;boundary;100;0.0636153;0.0603984;0.0819344
23;calc iter;100;1.24075;1.18341;1.32385
23;calc total;1;124.096;124.096;124.096
23;total;1;139.007;139.007;139.007
43;initialize;1;2.92975;2.92975;2.92975
43;async;100;0.0290985;0.016795;0.096607
43;inner;100;1.14422;1.11036;1.15862
43;wait;100;5.30945e-05;2.1744e-05;0.000123174
43;boundary;100;0.0671904;0.0618724;0.0860721
43;calc iter;100;1.24057;1.21657;1.2852
43;calc total;1;124.096;124.096;124.096
43;total;1;138.95;138.95;138.95
44;initialize;1;2.92982;2.92982;2.92982
44;async;100;0.0335564;0.017039;0.121524
44;inner;100;1.1444;1.10727;1.16089
44;wait;100;3.54366e-05;2.2655e-05;0.000116651
44;boundary;100;0.0626693;0.0609081;0.0700449
44;calc iter;100;1.24066;1.22079;1.29266
44;calc total;1;124.096;124.096;124.096
44;total;1;138.95;138.95;138.95
45;initialize;1;2.92983;2.92983;2.92983
45;async;100;0.0286052;0.0167286;0.0799829
45;inner;100;1.14907;1.11241;1.16342
45;wait;100;3.04708e-05;1.8438e-05;7.5128e-05
45;boundary;100;0.0629442;0.0609555;0.0705397
45;calc iter;100;1.24065;1.22666;1.27011
45;calc total;1;124.096;124.096;124.096
45;total;1;138.95;138.95;138.95
46;initialize;1;2.92983;2.92983;2.92983
46;async;100;0.0315672;0.0171682;0.106776
46;inner;100;1.14378;1.10583;1.15643
46;wait;100;3.87465e-05;1.7379e-05;0.00010001
46;boundary;100;0.0652336;0.0610043;0.0866559
46;calc iter;100;1.24062;1.22376;1.27582
46;calc total;1;124.096;124.096;124.096
46;total;1;138.95;138.95;138.95
47;initialize;1;2.92983;2.92983;2.92983
47;async;100;0.0289789;0.0171588;0.190065
47;inner;100;1.14793;1.0798;1.16376
47;wait;100;3.9237e-05;2.2961e-05;7.8797e-05
47;boundary;100;0.0637101;0.0610861;0.101651
47;calc iter;100;1.24066;1.21794;1.33311
47;calc total;1;124.096;124.096;124.096
47;total;1;138.95;138.95;138.95
71;initialize;1;2.93118;2.93118;2.93118
71;async;100;0.0296063;0.0156817;0.125367
71;inner;100;1.14782;1.08942;1.16802
71;wait;100;3.08917e-05;1.8673e-05;5.2526e-05
71;boundary;100;0.0632437;0.0611878;0.0942761
71;calc iter;100;1.2407;1.20901;1.29689
71;calc total;1;124.096;124.096;124.096
71;total;1;138.951;138.951;138.951
95;initialize;1;2.922;2.922;2.922
95;async;100;0.0318532;0.0163409;0.152955
95;inner;100;1.1442;1.0771;1.16478
95;wait;100;3.69932e-05;2.1856e-05;7.8261e-05
95;boundary;100;0.0643529;0.06232;0.0947838
95;calc iter;100;1.24044;1.19357;1.33721
95;calc total;1;124.096;124.096;124.096
95;total;1;138.942;138.942;138.942
167;initialize;1;2.93608;2.93608;2.93608
167;async;100;0.033177;0.0161476;0.110225
167;inner;100;1.14373;1.09032;1.16316
167;wait;100;3.52236e-05;1.8047e-05;7.0408e-05
167;boundary;100;0.0634537;0.0603935;0.0913008
167;calc iter;100;1.2404;1.19851;1.31075
167;calc total;1;124.096;124.096;124.096
167;total;1;138.952;138.952;138.952
140;initialize;1;2.94755;2.94755;2.94755
140;async;100;0.030829;0.0160431;0.0992371
140;inner;100;1.14659;1.08989;1.17235
140;wait;100;2.8473e-05;1.6899e-05;7.7983e-05
140;boundary;100;0.0627913;0.0605136;0.0681602
140;calc iter;100;1.24024;1.21875;1.26875
140;calc total;1;124.096;124.096;124.096
140;total;1;138.967;138.967;138.967
141;initialize;1;2.94755;2.94755;2.94755
141;async;100;0.0339925;0.0146805;0.122763
141;inner;100;1.14324;1.08396;1.16249
141;wait;100;3.53196e-05;1.8265e-05;6.7012e-05
141;boundary;100;0.062995;0.0605513;0.0972384
141;calc iter;100;1.24026;1.184;1.30399
141;calc total;1;124.096;124.096;124.096
141;total;1;138.967;138.967;138.967
142;initialize;1;2.94093;2.94093;2.94093
142;async;100;0.034364;0.0169543;0.0926445
142;inner;100;1.14264;1.09068;1.15807
142;wait;100;3.91413e-05;1.9214e-05;9.2268e-05
142;boundary;100;0.0630951;0.0609878;0.0713275
142;calc iter;100;1.24014;1.21971;1.25897
142;calc total;1;124.096;124.096;124.096
142;total;1;138.961;138.961;138.961
143;initialize;1;2.94754;2.94754;2.94754
143;async;100;0.0347943;0.017133;0.11486
143;inner;100;1.14033;1.09741;1.15651
143;wait;100;4.19931e-05;1.972e-05;0.000126632
143;boundary;100;0.0649788;0.0612299;0.0815433
143;calc iter;100;1.24015;1.19371;1.29652
143;calc total;1;124.096;124.096;124.096
143;total;1;138.967;138.967;138.967
188;initialize;1;2.9497;2.9497;2.9497
188;async;100;0.0496091;0.0169624;0.151686
188;inner;100;1.12919;1.06089;1.15762
188;wait;100;3.20761e-05;2.1157e-05;5.6288e-05
188;boundary;100;0.0616954;0.0587619;0.0669921
188;calc iter;100;1.24053;1.21504;1.27211
188;calc total;1;124.096;124.096;124.096
188;total;1;138.97;138.97;138.97
189;initialize;1;2.94458;2.94458;2.94458
189;async;100;0.0533095;0.0173779;0.168843
189;inner;100;1.12423;1.0515;1.15577
189;wait;100;2.81126e-05;1.6436e-05;7.9113e-05
189;boundary;100;0.0629812;0.060022;0.110624
189;calc iter;100;1.24055;1.19227;1.31888
189;calc total;1;124.096;124.096;124.096
189;total;1;138.965;138.965;138.965
190;initialize;1;2.94278;2.94278;2.94278
190;async;100;0.0539785;0.0170504;0.182313
190;inner;100;1.1236;1.05094;1.14947
190;wait;100;3.32015e-05;1.7056e-05;7.7983e-05
190;boundary;100;0.0628897;0.0588259;0.0789096
190;calc iter;100;1.2405;1.21567;1.29209
190;calc total;1;124.096;124.096;124.096
190;total;1;138.963;138.963;138.963
191;initialize;1;2.94968;2.94968;2.94968
191;async;100;0.0493419;0.0175894;0.200271
191;inner;100;1.12902;1.03523;1.15694
191;wait;100;3.29942e-05;2.013e-05;5.5856e-05
191;boundary;100;0.0621037;0.0588066;0.0767266
191;calc iter;100;1.2405;1.18508;1.31226
191;calc total;1;124.096;124.096;124.096
191;total;1;138.97;138.97;138.97
DASH
InitEnergy=125.00000
EndEnergy=125.00000
DiffEnergy=-0.00000
Matrixspec: 3000 x 3000 x 3000
Iterations: 100
# unit_id;function_name;num_calls;avg_runtime;min_runtime;max_runtime
0;initialize;1;2.93800;2.93800;2.93800
0;async;100;0.04150;0.01778;0.15034
0;inner;100;1.13509;1.09239;1.16602
0;wait;100;0.00003;0.00002;0.00006
0;boundary;100;0.06339;0.06071;0.09083
0;calc iter;100;1.24001;1.22217;1.30611
0;calc total;1;124.02778;124.02778;124.02778
0;total;1;138.77273;138.77273;138.77273
24;initialize;1;2.91797;2.91797;2.91797
24;async;100;0.0380899;0.0169469;0.0580827
24;inner;100;1.13818;1.12293;1.16693
24;wait;100;2.64116e-05;1.7128e-05;7.0397e-05
24;boundary;100;0.0638658;0.0610466;0.13153
24;calc iter;100;1.24016;1.21927;1.31436
24;calc total;1;124.028;124.028;124.028
24;total;1;138.756;138.756;138.756
25;initialize;1;2.91802;2.91802;2.91802
25;async;100;0.0401882;0.0173719;0.129718
25;inner;100;1.13623;1.09167;1.169
25;wait;100;2.39697e-05;1.818e-05;6.1424e-05
25;boundary;100;0.0637288;0.0610064;0.0835878
25;calc iter;100;1.24018;1.20268;1.30774
25;calc total;1;124.028;124.028;124.028
25;total;1;138.756;138.756;138.756
26;initialize;1;2.91662;2.91662;2.91662
26;async;100;0.0392332;0.0167887;0.0837876
26;inner;100;1.13602;1.09179;1.20911
26;wait;100;2.59829e-05;1.8502e-05;5.494e-05
26;boundary;100;0.0649263;0.0612946;0.0803228
26;calc iter;100;1.24021;1.18895;1.30233
26;calc total;1;124.028;124.028;124.028
26;total;1;138.755;138.755;138.755
27;initialize;1;2.918;2.918;2.918
27;async;100;0.0396031;0.0174421;0.138279
27;inner;100;1.13698;1.07589;1.16822
27;wait;100;3.34324e-05;2.3414e-05;8.2082e-05
27;boundary;100;0.0635315;0.0613218;0.07155
27;calc iter;100;1.24015;1.22875;1.289
27;calc total;1;124.028;124.028;124.028
27;total;1;138.756;138.756;138.756
28;initialize;1;2.91793;2.91793;2.91793
28;async;100;0.0266385;0.0171909;0.138235
28;inner;100;1.14266;1.08358;1.16803
28;wait;100;5.42463e-05;2.9783e-05;8.6779e-05
28;boundary;100;0.070577;0.0619399;0.0788733
28;calc iter;100;1.23993;1.23021;1.29348
28;calc total;1;124.028;124.028;124.028
28;total;1;138.756;138.756;138.756
29;initialize;1;2.91795;2.91795;2.91795
29;async;100;0.0295711;0.016829;0.118977
29;inner;100;1.139;1.07102;1.15788
29;wait;100;4.81657e-05;2.7022e-05;8.7063e-05
29;boundary;100;0.0712925;0.0618611;0.106807
29;calc iter;100;1.23991;1.20008;1.29685
29;calc total;1;124.028;124.028;124.028
29;total;1;138.756;138.756;138.756
30;initialize;1;2.91804;2.91804;2.91804
30;async;100;0.0319676;0.0168573;0.157652
30;inner;100;1.13938;1.06515;1.15671
30;wait;100;4.66742e-05;2.3701e-05;0.000121272
30;boundary;100;0.0685439;0.0619608;0.0812558
30;calc iter;100;1.23994;1.22286;1.28608
30;calc total;1;124.028;124.028;124.028
30;total;1;138.756;138.756;138.756
31;initialize;1;2.91798;2.91798;2.91798
31;async;100;0.0269084;0.0170104;0.0704759
31;inner;100;1.14096;1.08356;1.18317
31;wait;100;5.56989e-05;2.7893e-05;0.000108562
31;boundary;100;0.0720034;0.0622917;0.11398
31;calc iter;100;1.23993;1.17554;1.32654
31;calc total;1;124.028;124.028;124.028
31;total;1;138.756;138.756;138.756
48;initialize;1;2.90976;2.90976;2.90976
48;async;100;0.0347575;0.0173942;0.112574
48;inner;100;1.14115;1.07988;1.17008
48;wait;100;2.8142e-05;1.7194e-05;5.077e-05
48;boundary;100;0.0643049;0.0608772;0.0920622
48;calc iter;100;1.24025;1.19359;1.30787
48;calc total;1;124.028;124.028;124.028
48;total;1;138.747;138.747;138.747
32;initialize;1;2.91725;2.91725;2.91725
32;async;100;0.022176;0.0147934;0.13085
32;inner;100;1.14896;1.04968;1.17097
32;wait;100;4.19517e-05;2.1384e-05;6.6312e-05
32;boundary;100;0.0688052;0.0622869;0.133621
32;calc iter;100;1.23999;1.20194;1.3341
32;calc total;1;124.028;124.028;124.028
32;total;1;138.755;138.755;138.755
96;initialize;1;2.91466;2.91466;2.91466
120;initialize;1;2.90336;2.90336;2.90336
120;async;100;0.0414317;0.0172615;0.0980495
120;inner;100;1.12971;1.09487;1.16889
120;wait;100;2.86021e-05;2.3506e-05;7.0155e-05
120;boundary;100;0.068498;0.0604435;0.09592
120;calc iter;100;1.23967;1.20548;1.2985
120;calc total;1;124.028;124.028;124.028
120;total;1;138.74;138.74;138.74
72;initialize;1;2.90227;2.90227;2.90227
72;async;100;0.0358689;0.0168063;0.103386
72;inner;100;1.14003;1.09586;1.16683
72;wait;100;3.0481e-05;2.3331e-05;9.6743e-05
72;boundary;100;0.06412;0.0610225;0.107502
72;calc iter;100;1.24005;1.2298;1.28869
72;calc total;1;124.028;124.028;124.028
72;total;1;138.74;138.74;138.74
49;initialize;1;2.91021;2.91021;2.91021
49;async;100;0.0355502;0.0177954;0.0929019
49;inner;100;1.13941;1.07773;1.16916
49;wait;100;2.72197e-05;1.7667e-05;8.42e-05
49;boundary;100;0.065275;0.0607976;0.111989
49;calc iter;100;1.24026;1.19486;1.30363
49;calc total;1;124.028;124.028;124.028
49;total;1;138.748;138.748;138.748
33;initialize;1;2.91573;2.91573;2.91573
33;async;100;0.0214552;0.0142671;0.0791801
33;inner;100;1.14972;1.04988;1.17395
33;wait;100;3.97314e-05;1.907e-05;7.6648e-05
33;boundary;100;0.0687527;0.0628135;0.131872
33;calc iter;100;1.23997;1.21867;1.29602
33;calc total;1;124.028;124.028;124.028
33;total;1;138.754;138.754;138.754
50;initialize;1;2.90978;2.90978;2.90978
50;async;100;0.0363284;0.0178792;0.14473
50;inner;100;1.13814;1.06206;1.1695
50;wait;100;2.44289e-05;1.6689e-05;5.5646e-05
50;boundary;100;0.0657803;0.0598703;0.0735214
50;calc iter;100;1.24028;1.2322;1.29056
50;calc total;1;124.028;124.028;124.028
50;total;1;138.747;138.747;138.747
34;initialize;1;2.91799;2.91799;2.91799
34;async;100;0.0277115;0.0176085;0.101247
34;inner;100;1.14187;1.05603;1.16597
34;wait;100;4.72303e-05;2.5419e-05;9.8294e-05
34;boundary;100;0.0703438;0.0624491;0.127213
34;calc iter;100;1.23998;1.20265;1.30268
34;calc total;1;124.028;124.028;124.028
34;total;1;138.756;138.756;138.756
121;initialize;1;2.90339;2.90339;2.90339
121;async;100;0.0347222;0.0174887;0.0889816
121;inner;100;1.13159;1.09343;1.1719
121;wait;100;2.58473e-05;1.8898e-05;5.5679e-05
121;boundary;100;0.0733289;0.0605177;0.132844
121;calc iter;100;1.23967;1.21459;1.27369
121;calc total;1;124.028;124.028;124.028
121;total;1;138.74;138.74;138.74
51;initialize;1;2.90993;2.90993;2.90993
51;async;100;0.0330301;0.0175867;0.0937527
51;inner;100;1.14243;1.08005;1.16917
51;wait;100;3.41729e-05;2.3098e-05;7.3048e-05
51;boundary;100;0.0647379;0.0610747;0.0965482
51;calc iter;100;1.24024;1.19444;1.30242
51;calc total;1;124.028;124.028;124.028
51;total;1;138.748;138.748;138.748
35;initialize;1;2.91797;2.91797;2.91797
35;async;100;0.0252944;0.0151376;0.150871
35;inner;100;1.14058;1.08626;1.16365
35;wait;100;5.73342e-05;3.8358e-05;0.000101359
35;boundary;100;0.0739834;0.0635127;0.106424
35;calc iter;100;1.23992;1.21637;1.31266
35;calc total;1;124.028;124.028;124.028
35;total;1;138.756;138.756;138.756
122;initialize;1;2.90348;2.90348;2.90348
122;async;100;0.0399922;0.0170299;0.0730354
122;inner;100;1.13492;1.08549;1.22858
122;wait;100;3.29197e-05;2.3975e-05;0.000110172
122;boundary;100;0.0647262;0.0606584;0.0979986
122;calc iter;100;1.23967;1.19655;1.3414
122;calc total;1;124.028;124.028;124.028
122;total;1;138.74;138.74;138.74
52;initialize;1;2.91061;2.91061;2.91061
52;async;100;0.0254613;0.0175191;0.0787324
52;inner;100;1.14324;1.06869;1.16115
52;wait;100;6.07179e-05;2.7493e-05;9.6413e-05
52;boundary;100;0.0712825;0.0640176;0.154889
52;calc iter;100;1.24004;1.20915;1.29061
52;calc total;1;124.028;124.028;124.028
52;total;1;138.748;138.748;138.748
36;initialize;1;2.91429;2.91429;2.91429
36;async;100;0.0231887;0.0154365;0.0579392
36;inner;100;1.14367;1.11319;1.16481
36;wait;100;6.1204e-05;3.3305e-05;8.2832e-05
36;boundary;100;0.0731095;0.0620148;0.101565
36;calc iter;100;1.24004;1.2311;1.25622
36;calc total;1;124.028;124.028;124.028
36;total;1;138.752;138.752;138.752
123;initialize;1;2.90343;2.90343;2.90343
123;async;100;0.0414883;0.0176004;0.121734
123;inner;100;1.13321;1.09659;1.16889
123;wait;100;2.63482e-05;1.8619e-05;6.3891e-05
123;boundary;100;0.0649757;0.060867;0.0765258
123;calc iter;100;1.2397;1.21005;1.2905
123;calc total;1;124.028;124.028;124.028
123;total;1;138.74;138.74;138.74
53;initialize;1;2.90981;2.90981;2.90981
53;async;100;0.0296542;0.0171003;0.150416
53;inner;100;1.14127;1.08084;1.15699
53;wait;100;6.07159e-05;2.9401e-05;0.000106321
53;boundary;100;0.0690453;0.0593263;0.0779599
53;calc iter;100;1.24003;1.22684;1.29777
53;calc total;1;124.028;124.028;124.028
53;total;1;138.747;138.747;138.747
37;initialize;1;2.91796;2.91796;2.91796
37;async;100;0.0250403;0.0160051;0.0485253
37;inner;100;1.14481;1.11471;1.16257
37;wait;100;5.01923e-05;2.2239e-05;7.4553e-05
37;boundary;100;0.0701469;0.0622043;0.0937946
37;calc iter;100;1.24005;1.23076;1.25755
37;calc total;1;124.028;124.028;124.028
37;total;1;138.756;138.756;138.756
124;initialize;1;2.90357;2.90357;2.90357
124;async;100;0.0334791;0.0174147;0.0856688
124;inner;100;1.13733;1.09482;1.16251
124;wait;100;4.84565e-05;2.9122e-05;0.000114739
124;boundary;100;0.0686246;0.0640579;0.099852
124;calc iter;100;1.23948;1.22229;1.26148
124;calc total;1;124.028;124.028;124.028
124;total;1;138.74;138.74;138.74
54;initialize;1;2.90981;2.90981;2.90981
54;async;100;0.027706;0.0170301;0.0703467
54;inner;100;1.14498;1.08021;1.16139
54;wait;100;5.14155e-05;2.5092e-05;0.000172121
54;boundary;100;0.0673237;0.0593725;0.144125
54;calc iter;100;1.24006;1.1693;1.31828
54;calc total;1;124.028;124.028;124.028
54;total;1;138.747;138.747;138.747
38;initialize;1;2.91801;2.91801;2.91801
38;async;100;0.0256473;0.0163527;0.046998
38;inner;100;1.14752;1.1193;1.16349
38;wait;100;4.82496e-05;2.604e-05;9.4494e-05
38;boundary;100;0.066861;0.0623327;0.0891062
38;calc iter;100;1.24007;1.23067;1.25226
38;calc total;1;124.028;124.028;124.028
38;total;1;138.756;138.756;138.756
125;initialize;1;2.9035;2.9035;2.9035
125;async;100;0.0379633;0.0168904;0.0879208
125;inner;100;1.13554;1.10494;1.16027
125;wait;100;4.08019e-05;2.1586e-05;0.000111306
125;boundary;100;0.0658958;0.0634238;0.0793389
125;calc iter;100;1.23944;1.22866;1.26384
125;calc total;1;124.028;124.028;124.028
125;total;1;138.74;138.74;138.74
55;initialize;1;2.90978;2.90978;2.90978
55;async;100;0.0219475;0.0136725;0.125064
55;inner;100;1.15131;1.08918;1.17099
55;wait;100;5.25956e-05;3.3034e-05;8.1136e-05
55;boundary;100;0.0667609;0.0608655;0.070735
55;calc iter;100;1.24007;1.23136;1.27981
55;calc total;1;124.028;124.028;124.028
55;total;1;138.747;138.747;138.747
39;initialize;1;2.91798;2.91798;2.91798
39;async;100;0.0219788;0.0146386;0.0548392
39;inner;100;1.14152;1.11415;1.16443
39;wait;100;6.11231e-05;2.7111e-05;7.8385e-05
39;boundary;100;0.0764347;0.0624683;0.0969002
39;calc iter;100;1.23999;1.22864;1.26484
39;calc total;1;124.028;124.028;124.028
39;total;1;138.756;138.756;138.756
126;initialize;1;2.90341;2.90341;2.90341
126;async;100;0.0255712;0.0168314;0.0895048
126;inner;100;1.1435;1.09827;1.21832
126;wait;100;4.77906e-05;2.6348e-05;6.957e-05
126;boundary;100;0.070178;0.0617417;0.0849928
126;calc iter;100;1.2393;1.21372;1.32721
126;calc total;1;124.028;124.028;124.028
126;total;1;138.74;138.74;138.74
56;initialize;1;2.90977;2.90977;2.90977
56;async;100;0.0196793;0.0137671;0.167988
56;inner;100;1.15135;1.06734;1.1724
56;wait;100;4.94521e-05;2.7308e-05;7.618e-05
56;boundary;100;0.0689891;0.0602566;0.108699
56;calc iter;100;1.24007;1.19682;1.3628
56;calc total;1;124.028;124.028;124.028
56;total;1;138.747;138.747;138.747
40;initialize;1;2.91799;2.91799;2.91799
40;async;100;0.0291332;0.0158354;0.102515
40;inner;100;1.14492;1.11383;1.15991
40;wait;100;4.99001e-05;2.2751e-05;9.1852e-05
40;boundary;100;0.06598;0.061526;0.0831041
40;calc iter;100;1.24009;1.22947;1.27969
40;calc total;1;124.028;124.028;124.028
40;total;1;138.756;138.756;138.756
127;initialize;1;2.90346;2.90346;2.90346
127;async;100;0.0265955;0.0168319;0.121035
127;inner;100;1.1436;1.10147;1.17269
127;wait;100;4.29084e-05;1.9156e-05;6.7803e-05
127;boundary;100;0.0692871;0.0624109;0.0898878
127;calc iter;100;1.23952;1.21614;1.30563
127;calc total;1;124.028;124.028;124.028
127;total;1;138.74;138.74;138.74
57;initialize;1;2.90983;2.90983;2.90983
57;async;100;0.0232188;0.016663;0.105372
57;inner;100;1.14337;1.08159;1.16038
57;wait;100;6.30027e-05;2.8655e-05;0.000104637
57;boundary;100;0.0734108;0.064839;0.101959
57;calc iter;100;1.24006;1.22518;1.28898
57;calc total;1;124.028;124.028;124.028
57;total;1;138.748;138.748;138.748
41;initialize;1;2.91486;2.91486;2.91486
41;async;100;0.0319049;0.0168053;0.0571683
41;inner;100;1.14493;1.12529;1.16221
41;wait;100;3.59812e-05;2.2287e-05;0.000106333
41;boundary;100;0.0632736;0.0609157;0.078951
41;calc iter;100;1.24014;1.23055;1.25503
41;calc total;1;124.028;124.028;124.028
41;total;1;138.753;138.753;138.753
128;initialize;1;2.90341;2.90341;2.90341
128;async;100;0.0243694;0.0146938;0.0816224
128;inner;100;1.14003;1.10699;1.16855
128;wait;100;5.93054e-05;2.6719e-05;9.0289e-05
128;boundary;100;0.0748504;0.0622438;0.0989153
128;calc iter;100;1.23932;1.22297;1.29535
128;calc total;1;124.028;124.028;124.028
128;total;1;138.74;138.74;138.74
58;initialize;1;2.91043;2.91043;2.91043
58;async;100;0.0221705;0.0129854;0.133992
58;inner;100;1.14976;1.09317;1.16926
58;wait;100;4.61045e-05;2.4417e-05;7.4275e-05
58;boundary;100;0.0681245;0.0619641;0.0856357
58;calc iter;100;1.24011;1.23144;1.29239
58;calc total;1;124.028;124.028;124.028
58;total;1;138.748;138.748;138.748
42;initialize;1;2.91806;2.91806;2.91806
42;async;100;0.0304633;0.013215;0.0628508
42;inner;100;1.14665;1.12155;1.16328
42;wait;100;3.52826e-05;2.3966e-05;7.5548e-05
42;boundary;100;0.0629815;0.0611319;0.0869791
42;calc iter;100;1.24013;1.22177;1.25338
42;calc total;1;124.028;124.028;124.028
42;total;1;138.756;138.756;138.756
129;initialize;1;2.90341;2.90341;2.90341
129;async;100;0.0250061;0.0148313;0.0959131
129;inner;100;1.13586;1.09432;1.16503
129;wait;100;6.69682e-05;3.3049e-05;9.1418e-05
129;boundary;100;0.0782683;0.0630758;0.112219
129;calc iter;100;1.2392;1.21859;1.28906
129;calc total;1;124.028;124.028;124.028
129;total;1;138.74;138.74;138.74
59;initialize;1;2.90979;2.90979;2.90979
59;async;100;0.0233483;0.0175389;0.0909227
59;inner;100;1.14069;1.07977;1.16379
59;wait;100;6.06962e-05;2.1834e-05;9.019e-05
59;boundary;100;0.0758847;0.0633739;0.120899
59;calc iter;100;1.23999;1.23022;1.3048
59;calc total;1;124.028;124.028;124.028
59;total;1;138.748;138.748;138.748
43;initialize;1;2.91801;2.91801;2.91801
43;async;100;0.0275812;0.0169167;0.0667056
43;inner;100;1.14361;1.11971;1.15873
43;wait;100;5.77188e-05;2.7647e-05;0.000108582
43;boundary;100;0.0687533;0.0623781;0.0858844
43;calc iter;100;1.24001;1.23163;1.25876
43;calc total;1;124.028;124.028;124.028
43;total;1;138.756;138.756;138.756
60;initialize;1;2.91063;2.91063;2.91063
60;async;100;0.0225215;0.0148138;0.0770649
60;inner;100;1.14543;1.1155;1.16723
60;wait;100;5.60458e-05;2.9475e-05;8.7696e-05
60;boundary;100;0.072096;0.0615162;0.0975923
60;calc iter;100;1.24011;1.21881;1.26343
60;calc total;1;124.028;124.028;124.028
60;total;1;138.748;138.748;138.748
44;initialize;1;2.918;2.918;2.918
44;async;100;0.0316305;0.0172499;0.116915
44;inner;100;1.14541;1.10269;1.16518
44;wait;100;3.26357e-05;2.395e-05;5.9716e-05
44;boundary;100;0.0630841;0.0612862;0.0776121
44;calc iter;100;1.24016;1.22042;1.29725
44;calc total;1;124.028;124.028;124.028
44;total;1;138.756;138.756;138.756
61;initialize;1;2.9102;2.9102;2.9102
61;async;100;0.0259976;0.0176088;0.0456995
61;inner;100;1.14218;1.10866;1.16098
61;wait;100;5.17625e-05;2.6791e-05;0.00011289
61;boundary;100;0.0718795;0.0622068;0.099399
61;calc iter;100;1.24011;1.23255;1.25116
61;calc total;1;124.028;124.028;124.028
61;total;1;138.748;138.748;138.748
45;initialize;1;2.91801;2.91801;2.91801
45;async;100;0.0313753;0.016851;0.075189
45;inner;100;1.14549;1.11955;1.16492
45;wait;100;2.57009e-05;2.0417e-05;5.4563e-05
45;boundary;100;0.0633071;0.0611286;0.065019
45;calc iter;100;1.2402;1.23227;1.26099
45;calc total;1;124.028;124.028;124.028
45;total;1;138.756;138.756;138.756
62;initialize;1;2.90981;2.90981;2.90981
62;async;100;0.0258927;0.0174325;0.0477681
62;inner;100;1.14705;1.11906;1.16495
62;wait;100;4.09336e-05;2.3028e-05;6.6637e-05
62;boundary;100;0.0671226;0.0617331;0.0887696
62;calc iter;100;1.24011;1.23067;1.24694
62;calc total;1;124.028;124.028;124.028
62;total;1;138.747;138.747;138.747
46;initialize;1;2.91623;2.91623;2.91623
46;async;100;0.0353003;0.0170847;0.0783059
46;inner;100;1.1412;1.11199;1.16461
46;wait;100;2.41418e-05;1.601e-05;7.8605e-05
46;boundary;100;0.063667;0.0612746;0.0683104
46;calc iter;100;1.24019;1.21933;1.2615
46;calc total;1;124.028;124.028;124.028
46;total;1;138.754;138.754;138.754
63;initialize;1;2.9098;2.9098;2.9098
63;async;100;0.0218434;0.015221;0.0581322
63;inner;100;1.14303;1.12181;1.16554
63;wait;100;5.64413e-05;2.4885e-05;9.2202e-05
63;boundary;100;0.0751287;0.0623874;0.0900168
63;calc iter;100;1.24006;1.22923;1.25426
63;calc total;1;124.028;124.028;124.028
63;total;1;138.747;138.747;138.747
64;initialize;1;2.90947;2.90947;2.90947
64;async;100;0.0300541;0.0171046;0.0561467
64;inner;100;1.14469;1.11225;1.15958
64;wait;100;4.43096e-05;2.9201e-05;0.000109415
64;boundary;100;0.0653919;0.0620024;0.0886944
64;calc iter;100;1.24018;1.22903;1.25465
64;calc total;1;124.028;124.028;124.028
64;total;1;138.747;138.747;138.747
65;initialize;1;2.90977;2.90977;2.90977
65;async;100;0.03162;0.0158201;0.0728216
65;inner;100;1.14527;1.09524;1.16396
65;wait;100;3.5647e-05;1.9688e-05;9.4218e-05
65;boundary;100;0.0632597;0.0608452;0.110267
65;calc iter;100;1.24019;1.22138;1.27491
65;calc total;1;124.028;124.028;124.028
65;total;1;138.747;138.747;138.747
66;initialize;1;2.90982;2.90982;2.90982
66;async;100;0.0326594;0.01675;0.0671031
66;inner;100;1.14421;1.12295;1.16039
66;wait;100;3.8647e-05;1.9036e-05;8.4956e-05
66;boundary;100;0.063243;0.0607844;0.0755625
66;calc iter;100;1.24016;1.22447;1.25803
66;calc total;1;124.028;124.028;124.028
66;total;1;138.747;138.747;138.747
67;initialize;1;2.90985;2.90985;2.90985
67;async;100;0.0279566;0.0159158;0.0853038
67;inner;100;1.14446;1.0982;1.16298
67;wait;100;4.58362e-05;2.4446e-05;8.9141e-05
67;boundary;100;0.0676417;0.0620621;0.107631
67;calc iter;100;1.24011;1.22651;1.28174
67;calc total;1;124.028;124.028;124.028
67;total;1;138.748;138.748;138.748
68;initialize;1;2.91061;2.91061;2.91061
68;async;100;0.0332062;0.0171216;0.0709275
68;inner;100;1.14446;1.11961;1.16381
68;wait;100;2.43341e-05;1.5803e-05;6.9472e-05
68;boundary;100;0.0625698;0.0610214;0.0644931
68;calc iter;100;1.24026;1.23483;1.25562
68;calc total;1;124.028;124.028;124.028
68;total;1;138.748;138.748;138.748
69;initialize;1;2.90881;2.90881;2.90881
69;async;100;0.0342552;0.0157068;0.100654
69;inner;100;1.14313;1.11478;1.16499
69;wait;100;2.37636e-05;1.7208e-05;7.3423e-05
69;boundary;100;0.0628574;0.0608093;0.0693226
69;calc iter;100;1.24027;1.22398;1.27658
69;calc total;1;124.028;124.028;124.028
69;total;1;138.746;138.746;138.746
70;initialize;1;2.9098;2.9098;2.9098
70;async;100;0.0388561;0.0172027;0.0866281
70;inner;100;1.13838;1.10948;1.16174
70;wait;100;2.31407e-05;1.6518e-05;7.8618e-05
70;boundary;100;0.06301;0.0611561;0.0656152
70;calc iter;100;1.24027;1.23499;1.2639
70;calc total;1;124.028;124.028;124.028
70;total;1;138.747;138.747;138.747
130;initialize;1;2.90343;2.90343;2.90343
130;async;100;0.0239706;0.0151714;0.113725
130;inner;100;1.13914;1.10016;1.16835
130;wait;100;6.12929e-05;2.5052e-05;7.5496e-05
130;boundary;100;0.0760636;0.062381;0.0939993
130;calc iter;100;1.23924;1.21549;1.30164
130;calc total;1;124.028;124.028;124.028
130;total;1;138.74;138.74;138.74
73;initialize;1;2.90274;2.90274;2.90274
73;async;100;0.0398252;0.0173838;0.113952
73;inner;100;1.13456;1.07618;1.1705
73;wait;100;2.79972e-05;2.2417e-05;7.3596e-05
73;boundary;100;0.0656371;0.060906;0.119578
73;calc iter;100;1.24005;1.21631;1.31316
73;calc total;1;124.028;124.028;124.028
73;total;1;138.74;138.74;138.74
131;initialize;1;2.90345;2.90345;2.90345
131;async;100;0.023434;0.0154311;0.0756052
131;inner;100;1.13988;1.05179;1.16416
131;wait;100;5.59634e-05;3.3217e-05;0.000102201
131;boundary;100;0.0758799;0.0635832;0.143795
131;calc iter;100;1.23925;1.21433;1.27545
131;calc total;1;124.028;124.028;124.028
131;total;1;138.74;138.74;138.74
74;initialize;1;2.90269;2.90269;2.90269
74;async;100;0.0340096;0.0176995;0.147864
74;inner;100;1.138;1.08531;1.1728
74;wait;100;2.42137e-05;1.8438e-05;5.0157e-05
74;boundary;100;0.0680688;0.0614193;0.113466
74;calc iter;100;1.2401;1.20922;1.33001
74;calc total;1;124.028;124.028;124.028
74;total;1;138.74;138.74;138.74
132;initialize;1;2.90249;2.90249;2.90249
75;initialize;1;2.89887;2.89887;2.89887
75;async;100;0.0337493;0.0160629;0.0436601
75;inner;100;1.14208;1.09938;1.23086
75;wait;100;2.80682e-05;1.7483e-05;8.1498e-05
75;boundary;100;0.0641006;0.0622057;0.116601
75;calc iter;100;1.23996;1.20932;1.33037
75;calc total;1;124.028;124.028;124.028
75;total;1;138.737;138.737;138.737
132;async;100;0.0317174;0.017241;0.0568885
132;inner;100;1.13601;1.0984;1.15975
132;wait;100;5.24178e-05;2.4179e-05;9.8669e-05
132;boundary;100;0.071526;0.0614566;0.0999635
132;calc iter;100;1.23931;1.21899;1.25061
76;initialize;1;2.9027;2.9027;2.9027
76;async;100;0.0263383;0.0157463;0.0982851
76;inner;100;1.13711;1.09824;1.16785
76;wait;100;6.12147e-05;2.5745e-05;8.0066e-05
76;boundary;100;0.0762817;0.0620099;0.0839364
76;calc iter;100;1.2398;1.21898;1.29377
76;calc total;1;124.028;124.028;124.028
76;total;1;138.74;138.74;138.74
132;calc total;1;124.028;124.028;124.028
132;total;1;138.739;138.739;138.739
77;initialize;1;2.9027;2.9027;2.9027
77;async;100;0.0282906;0.0158256;0.0672682
77;inner;100;1.14133;1.10001;1.16216
77;wait;100;4.69107e-05;2.8089e-05;8.191e-05
77;boundary;100;0.0701601;0.0635336;0.113726
77;calc iter;100;1.23983;1.22671;1.28131
77;calc total;1;124.028;124.028;124.028
77;total;1;138.74;138.74;138.74
133;initialize;1;2.90347;2.90347;2.90347
133;async;100;0.033955;0.0176474;0.0582678
133;inner;100;1.13459;1.08762;1.15734
133;wait;100;4.76554e-05;1.9147e-05;9.3043e-05
133;boundary;100;0.0707063;0.0615815;0.111699
133;calc iter;100;1.2393;1.22597;1.25455
133;calc total;1;124.028;124.028;124.028
133;total;1;138.74;138.74;138.74
78;initialize;1;2.90271;2.90271;2.90271
78;async;100;0.0307073;0.0157292;0.145147
78;inner;100;1.1442;1.08715;1.16816
78;wait;100;4.03757e-05;2.2404e-05;6.1815e-05
78;boundary;100;0.0649336;0.0618156;0.0732022
78;calc iter;100;1.23989;1.21765;1.29467
78;calc total;1;124.028;124.028;124.028
78;total;1;138.74;138.74;138.74
134;initialize;1;2.90345;2.90345;2.90345
134;async;100;0.0330697;0.0175223;0.0619804
134;inner;100;1.13636;1.11111;1.15972
134;wait;100;4.87013e-05;2.7236e-05;8.0387e-05
134;boundary;100;0.0698692;0.0620758;0.0899179
134;calc iter;100;1.23935;1.22768;1.24982
134;calc total;1;124.028;124.028;124.028
134;total;1;138.74;138.74;138.74
79;initialize;1;2.90269;2.90269;2.90269
79;async;100;0.0259084;0.0172564;0.0942122
79;inner;100;1.13548;1.08165;1.16423
79;wait;100;6.10663e-05;2.7759e-05;8.7783e-05
79;boundary;100;0.0783701;0.0626063;0.108025
79;calc iter;100;1.23982;1.21347;1.28314
79;calc total;1;124.028;124.028;124.028
79;total;1;138.74;138.74;138.74
135;initialize;1;2.90347;2.90347;2.90347
135;async;100;0.0280558;0.0173429;0.0430751
135;inner;100;1.14255;1.1084;1.16444
135;wait;100;4.38432e-05;1.9721e-05;8.2822e-05
135;boundary;100;0.0686815;0.0620558;0.0931748
135;calc iter;100;1.23934;1.22949;1.24888
135;calc total;1;124.028;124.028;124.028
135;total;1;138.74;138.74;138.74
80;initialize;1;2.9028;2.9028;2.9028
80;async;100;0.0251755;0.0157428;0.0527463
80;inner;100;1.14588;1.10074;1.2367
80;wait;100;4.65079e-05;2.5191e-05;7.2538e-05
80;boundary;100;0.0687413;0.0625476;0.0856127
80;calc iter;100;1.23985;1.19056;1.3381
80;calc total;1;124.028;124.028;124.028
80;total;1;138.741;138.741;138.741
136;initialize;1;2.90316;2.90316;2.90316
136;async;100;0.0369054;0.0169488;0.08788
136;inner;100;1.13453;1.09353;1.15674
136;wait;100;4.73139e-05;2.321e-05;0.000119565
136;boundary;100;0.0680952;0.0608226;0.102065
136;calc iter;100;1.23958;1.22493;1.26499
136;calc total;1;124.028;124.028;124.028
136;total;1;138.739;138.739;138.739
81;initialize;1;2.90269;2.90269;2.90269
81;async;100;0.028556;0.0170105;0.0400558
81;inner;100;1.14176;1.10138;1.20961
81;wait;100;4.76902e-05;3.2038e-05;9.9138e-05
81;boundary;100;0.0694516;0.0629602;0.0928638
81;calc iter;100;1.23982;1.20934;1.30734
81;calc total;1;124.028;124.028;124.028
81;total;1;138.74;138.74;138.74
82;initialize;1;2.9013;2.9013;2.9013
82;async;100;0.0327425;0.0171479;0.0942727
82;inner;100;1.14032;1.0975;1.1612
82;wait;100;3.59919e-05;2.4096e-05;0.000107742
82;boundary;100;0.0667855;0.0629679;0.0884907
82;calc iter;100;1.23988;1.2193;1.27627
82;calc total;1;124.028;124.028;124.028
82;total;1;138.739;138.739;138.739
83;initialize;1;2.90262;2.90262;2.90262
83;async;100;0.0273041;0.0153789;0.148626
83;inner;100;1.14221;1.09249;1.16311
83;wait;100;5.04698e-05;2.6734e-05;8.1861e-05
83;boundary;100;0.0702588;0.0628027;0.0971576
83;calc iter;100;1.23983;1.2152;1.31179
83;calc total;1;124.028;124.028;124.028
83;total;1;138.74;138.74;138.74
84;initialize;1;2.90271;2.90271;2.90271
84;async;100;0.0211113;0.0149539;0.0868116
84;inner;100;1.14908;1.11494;1.16785
84;wait;100;6.50416e-05;3.5832e-05;9.0835e-05
84;boundary;100;0.0696566;0.0623399;0.0892719
84;calc iter;100;1.23991;1.21122;1.29766
84;calc total;1;124.028;124.028;124.028
84;total;1;138.74;138.74;138.74
85;initialize;1;2.90277;2.90277;2.90277
85;async;100;0.0238443;0.0172899;0.0525411
85;inner;100;1.14963;1.11189;1.16574
85;wait;100;4.56499e-05;2.2569e-05;7.2157e-05
85;boundary;100;0.0664234;0.062411;0.0955764
85;calc iter;100;1.23995;1.22088;1.25845
85;calc total;1;124.028;124.028;124.028
85;total;1;138.74;138.74;138.74
86;initialize;1;2.90273;2.90273;2.90273
86;async;100;0.0246982;0.0176613;0.0577998
86;inner;100;1.15129;1.12656;1.16723
86;wait;100;3.41891e-05;2.1973e-05;7.2293e-05
86;boundary;100;0.0639819;0.0618878;0.0780112
86;calc iter;100;1.24001;1.22281;1.25108
86;calc total;1;124.028;124.028;124.028
86;total;1;138.74;138.74;138.74
87;initialize;1;2.90276;2.90276;2.90276
87;async;100;0.0197669;0.0147099;0.0875199
87;inner;100;1.15054;1.12039;1.16934
87;wait;100;5.10481e-05;2.5462e-05;7.6819e-05
87;boundary;100;0.0695419;0.0630343;0.0908414
87;calc iter;100;1.23991;1.21877;1.27362
87;calc total;1;124.028;124.028;124.028
87;total;1;138.74;138.74;138.74
88;initialize;1;2.90278;2.90278;2.90278
88;async;100;0.0251758;0.015169;0.063358
88;inner;100;1.14754;1.11797;1.16306
88;wait;100;4.6729e-05;3.2196e-05;8.2273e-05
88;boundary;100;0.0671684;0.0622954;0.087116
88;calc iter;100;1.23993;1.22304;1.25992
88;calc total;1;124.028;124.028;124.028
88;total;1;138.741;138.741;138.741
89;initialize;1;2.90276;2.90276;2.90276
89;async;100;0.0313432;0.0167117;0.0957771
89;inner;100;1.14359;1.09203;1.15463
89;wait;100;3.82213e-05;2.0021e-05;0.000118866
89;boundary;100;0.0649674;0.0622284;0.115118
89;calc iter;100;1.23994;1.22376;1.28133
89;calc total;1;124.028;124.028;124.028
89;total;1;138.74;138.74;138.74
90;initialize;1;2.90275;2.90275;2.90275
90;async;100;0.0327734;0.0140176;0.0981881
90;inner;100;1.14398;1.09677;1.16462
90;wait;100;2.72933e-05;2.094e-05;9.5163e-05
90;boundary;100;0.0632678;0.0609768;0.112387
90;calc iter;100;1.24005;1.21955;1.28317
90;calc total;1;124.028;124.028;124.028
90;total;1;138.74;138.74;138.74
91;initialize;1;2.9028;2.9028;2.9028
91;async;100;0.0255569;0.0164045;0.0898985
91;inner;100;1.14293;1.11632;1.16099
91;wait;100;6.50829e-05;2.7953e-05;0.000124864
91;boundary;100;0.071333;0.0626488;0.0876995
91;calc iter;100;1.23989;1.22264;1.27312
91;calc total;1;124.028;124.028;124.028
91;total;1;138.741;138.741;138.741
92;initialize;1;2.90271;2.90271;2.90271
92;async;100;0.0261406;0.014523;0.0787671
92;inner;100;1.15057;1.11818;1.16568
92;wait;100;3.6755e-05;2.2013e-05;7.7992e-05
92;boundary;100;0.0632583;0.0618883;0.0795225
92;calc iter;100;1.24001;1.22077;1.26719
92;calc total;1;124.028;124.028;124.028
92;total;1;138.74;138.74;138.74
93;initialize;1;2.901;2.901;2.901
93;async;100;0.0329646;0.0161953;0.124791
93;inner;100;1.14359;1.10754;1.16197
93;wait;100;2.44791e-05;1.7832e-05;8.0119e-05
93;boundary;100;0.0634781;0.0612963;0.0985552
93;calc iter;100;1.24006;1.22022;1.29878
93;calc total;1;124.028;124.028;124.028
93;total;1;138.739;138.739;138.739
94;initialize;1;2.9027;2.9027;2.9027
94;async;100;0.0364848;0.0151944;0.121738
94;inner;100;1.13943;1.10399;1.16441
94;wait;100;2.21105e-05;1.6703e-05;6.8076e-05
94;boundary;100;0.0641562;0.0615922;0.0789335
94;calc iter;100;1.2401;1.21905;1.29317
94;calc total;1;124.028;124.028;124.028
94;total;1;138.74;138.74;138.74
95;initialize;1;2.90247;2.90247;2.90247
95;async;100;0.0284958;0.0173276;0.117715
95;inner;100;1.14617;1.09663;1.15909
95;wait;100;4.56066e-05;2.4e-05;0.000117595
95;boundary;100;0.0652407;0.0631824;0.0680718
95;calc iter;100;1.23995;1.21969;1.28245
95;calc total;1;124.028;124.028;124.028
95;total;1;138.74;138.74;138.74
137;initialize;1;2.90339;2.90339;2.90339
137;async;100;0.0405433;0.0169175;0.08828
137;inner;100;1.13509;1.10555;1.15427
137;wait;100;3.5773e-05;1.9819e-05;9.6324e-05
137;boundary;100;0.0637008;0.0614089;0.0779016
137;calc iter;100;1.23937;1.22999;1.25914
137;calc total;1;124.028;124.028;124.028
137;total;1;138.74;138.74;138.74
138;initialize;1;2.90342;2.90342;2.90342
138;async;100;0.0340084;0.0167322;0.0977216
138;inner;100;1.13888;1.10443;1.16144
138;wait;100;4.43102e-05;2.1479e-05;8.4403e-05
138;boundary;100;0.0664382;0.0613141;0.0846278
138;calc iter;100;1.23938;1.2107;1.26575
138;calc total;1;124.028;124.028;124.028
138;total;1;138.74;138.74;138.74
139;initialize;1;2.90346;2.90346;2.90346
139;async;100;0.0347992;0.017333;0.0693743
139;inner;100;1.12825;1.10009;1.15322
139;wait;100;5.93299e-05;3.5459e-05;0.000125501
139;boundary;100;0.0761363;0.0637996;0.093347
139;calc iter;100;1.23925;1.22722;1.25527
139;calc total;1;124.028;124.028;124.028
139;total;1;138.74;138.74;138.74
140;initialize;1;2.90349;2.90349;2.90349
140;async;100;0.0458235;0.0174542;0.108725
140;inner;100;1.13086;1.09253;1.16109
140;wait;100;2.78863e-05;1.952e-05;7.186e-05
140;boundary;100;0.0629518;0.0604329;0.071331
140;calc iter;100;1.23967;1.21587;1.27157
140;calc total;1;124.028;124.028;124.028
140;total;1;138.74;138.74;138.74
144;initialize;1;2.9032;2.9032;2.9032
144;async;100;0.0477405;0.0167302;0.0751177
144;inner;100;1.12837;1.10661;1.15928
144;wait;100;3.01957e-05;2.0358e-05;0.000110181
144;boundary;100;0.0634945;0.0617083;0.086304
144;calc iter;100;1.23964;1.22658;1.26558
144;calc total;1;124.028;124.028;124.028
144;total;1;138.738;138.738;138.738
141;initialize;1;2.9035;2.9035;2.9035
141;async;100;0.0510988;0.0169276;0.110171
141;inner;100;1.12518;1.0861;1.16231
141;wait;100;2.91102e-05;2.0815e-05;5.6974e-05
141;boundary;100;0.0632966;0.0605563;0.0736753
141;calc iter;100;1.23961;1.21938;1.26669
141;calc total;1;124.028;124.028;124.028
141;total;1;138.74;138.74;138.74
142;initialize;1;2.90344;2.90344;2.90344
142;async;100;0.0408565;0.0168867;0.138326
142;inner;100;1.1346;1.06896;1.15564
142;wait;100;3.84246e-05;2.4821e-05;0.000117345
142;boundary;100;0.0638977;0.0623589;0.0790332
142;calc iter;100;1.23939;1.20936;1.30814
142;calc total;1;124.028;124.028;124.028
142;total;1;138.74;138.74;138.74
143;initialize;1;2.90346;2.90346;2.90346
143;async;100;0.0412891;0.0171553;0.090861
143;inner;100;1.13555;1.09825;1.1628
143;wait;100;2.85791e-05;1.7877e-05;5.9781e-05
143;boundary;100;0.0628018;0.0607106;0.0662966
143;calc iter;100;1.23967;1.21967;1.26256
143;calc total;1;124.028;124.028;124.028
143;total;1;138.74;138.74;138.74
96;async;100;0.0398477;0.017268;0.122326
96;inner;100;1.13519;1.10583;1.16673
96;wait;100;3.15968e-05;2.3784e-05;7.4625e-05
96;boundary;100;0.0648366;0.0606868;0.0938457
96;calc iter;100;1.23991;1.2153;1.29677
96;calc total;1;124.028;124.028;124.028
96;total;1;138.744;138.744;138.744
168;initialize;1;2.91054;2.91054;2.91054
168;async;100;0.038767;0.0162593;0.0706362
168;inner;100;1.13684;1.10809;1.1667
168;wait;100;2.92933e-05;2.0704e-05;6.6129e-05
168;boundary;100;0.0642464;0.0612848;0.0808209
168;calc iter;100;1.23988;1.22035;1.27298
168;calc total;1;124.028;124.028;124.028
168;total;1;138.743;138.743;138.743
145;initialize;1;2.90324;2.90324;2.90324
145;async;100;0.0489349;0.0142744;0.106869
145;inner;100;1.12723;1.10314;1.16904
145;wait;100;2.44636e-05;1.7294e-05;6.1605e-05
145;boundary;100;0.0635655;0.0608255;0.0737032
145;calc iter;100;1.23976;1.21771;1.27268
145;calc total;1;124.028;124.028;124.028
145;total;1;138.738;138.738;138.738
97;initialize;1;2.91468;2.91468;2.91468
97;async;100;0.0371143;0.0177655;0.127385
97;inner;100;1.13629;1.1048;1.16994
97;wait;100;2.67382e-05;1.974e-05;5.8184e-05
97;boundary;100;0.0664196;0.0607458;0.0841646
97;calc iter;100;1.23985;1.21829;1.31645
97;calc total;1;124.028;124.028;124.028
97;total;1;138.744;138.744;138.744
169;initialize;1;2.91055;2.91055;2.91055
169;async;100;0.0419441;0.0173468;0.0949873
169;inner;100;1.13184;1.10606;1.16775
169;wait;100;2.47643e-05;1.6161e-05;5.9035e-05
169;boundary;100;0.0661139;0.0612548;0.0804298
169;calc iter;100;1.23992;1.21351;1.28537
169;calc total;1;124.028;124.028;124.028
169;total;1;138.743;138.743;138.743
146;initialize;1;2.90324;2.90324;2.90324
146;async;100;0.0466486;0.0172502;0.112373
146;inner;100;1.12946;1.09817;1.16182
146;wait;100;2.82053e-05;1.7224e-05;8.3571e-05
146;boundary;100;0.0636322;0.0614748;0.0815668
146;calc iter;100;1.23977;1.20531;1.34714
146;calc total;1;124.028;124.028;124.028
146;total;1;138.738;138.738;138.738
98;initialize;1;2.91473;2.91473;2.91473
98;async;100;0.0336278;0.0175859;0.115829
98;inner;100;1.14043;1.10608;1.17234
98;wait;100;2.94997e-05;2.1955e-05;5.6596e-05
98;boundary;100;0.0656861;0.0616991;0.0890949
98;calc iter;100;1.23978;1.2143;1.34798
98;calc total;1;124.028;124.028;124.028
98;total;1;138.744;138.744;138.744
170;initialize;1;2.91053;2.91053;2.91053
170;async;100;0.0382449;0.0164838;0.0607195
170;inner;100;1.1372;1.11679;1.19504
170;wait;100;2.75529e-05;1.8441e-05;8.5362e-05
170;boundary;100;0.0644524;0.0613768;0.0750431
170;calc iter;100;1.23992;1.22289;1.32436
170;calc total;1;124.028;124.028;124.028
170;total;1;138.743;138.743;138.743
147;initialize;1;2.90322;2.90322;2.90322
147;async;100;0.0407149;0.0157996;0.087223
147;inner;100;1.13544;1.11135;1.16845
147;wait;100;3.15282e-05;2.0631e-05;6.2947e-05
147;boundary;100;0.0634543;0.0620201;0.0669576
147;calc iter;100;1.23965;1.22063;1.27159
147;calc total;1;124.028;124.028;124.028
147;total;1;138.738;138.738;138.738
99;initialize;1;2.91325;2.91325;2.91325
99;async;100;0.0374346;0.0131897;0.119506
99;inner;100;1.13823;1.10494;1.16447
99;wait;100;3.78455e-05;2.3992e-05;8.2751e-05
99;boundary;100;0.0641635;0.0608813;0.0916687
99;calc iter;100;1.23987;1.21963;1.29381
99;calc total;1;124.028;124.028;124.028
99;total;1;138.743;138.743;138.743
171;initialize;1;2.91058;2.91058;2.91058
171;async;100;0.0377334;0.0175641;0.0784141
171;inner;100;1.13805;1.12039;1.16679
171;wait;100;3.26655e-05;2.3654e-05;9.2241e-05
171;boundary;100;0.0639895;0.0602675;0.0714904
171;calc iter;100;1.23981;1.21961;1.28557
171;calc total;1;124.028;124.028;124.028
171;total;1;138.743;138.743;138.743
148;initialize;1;2.90319;2.90319;2.90319
148;async;100;0.0333119;0.0166941;0.0744313
100;initialize;1;2.91474;2.91474;2.91474
100;async;100;0.0294935;0.0126705;0.0840427
100;inner;100;1.13529;1.10192;1.16981
100;wait;100;6.28268e-05;2.9968e-05;0.000111803
100;boundary;100;0.0748315;0.0606285;0.0990505
100;calc iter;100;1.23968;1.2182;1.31452
100;calc total;1;124.028;124.028;124.028
100;total;1;138.744;138.744;138.744
172;initialize;1;2.91056;2.91056;2.91056
172;async;100;0.0250472;0.0164135;0.105258
172;inner;100;1.14475;1.10472;1.16738
172;wait;100;5.32842e-05;2.8387e-05;8.4864e-05
172;boundary;100;0.0698106;0.062186;0.09784
172;calc iter;100;1.23967;1.22378;1.29755
172;calc total;1;124.028;124.028;124.028
172;total;1;138.743;138.743;138.743
148;inner;100;1.13439;1.10736;1.15615
148;wait;100;5.32785e-05;2.5514e-05;9.3181e-05
148;boundary;100;0.0717298;0.0625351;0.0939556
148;calc iter;100;1.23948;1.23038;1.27036
148;calc total;1;124.028;124.028;124.028
148;total;1;138.738;138.738;138.738
101;initialize;1;2.91472;2.91472;2.91472
101;async;100;0.0342492;0.0171986;0.138161
101;inner;100;1.13535;1.09268;1.15622
101;wait;100;5.60551e-05;2.6403e-05;0.000127956
101;boundary;100;0.0698863;0.0639662;0.0989842
101;calc iter;100;1.23954;1.21818;1.30542
101;calc total;1;124.028;124.028;124.028
101;total;1;138.744;138.744;138.744
173;initialize;1;2.9106;2.9106;2.9106
173;async;100;0.0255788;0.0148121;0.0572915
173;inner;100;1.14794;1.11758;1.17224
173;wait;100;4.43182e-05;2.7539e-05;7.5361e-05
173;boundary;100;0.0661511;0.0620752;0.103004
173;calc iter;100;1.23971;1.21588;1.29546
173;calc total;1;124.028;124.028;124.028
173;total;1;138.743;138.743;138.743
149;initialize;1;2.90325;2.90325;2.90325
149;async;100;0.0365093;0.0167452;0.0562516
149;inner;100;1.13348;1.09653;1.15449
149;wait;100;6.02647e-05;3.0754e-05;0.000115319
149;boundary;100;0.069415;0.0612352;0.149519
149;calc iter;100;1.23947;1.22537;1.28132
149;calc total;1;124.028;124.028;124.028
149;total;1;138.738;138.738;138.738
102;initialize;1;2.91468;2.91468;2.91468
102;async;100;0.0266428;0.0178214;0.0618049
102;inner;100;1.14782;1.10783;1.23912
102;wait;100;3.91078e-05;2.2106e-05;5.8947e-05
102;boundary;100;0.0651035;0.0617803;0.0719488
102;calc iter;100;1.23961;1.19965;1.34794
102;calc total;1;124.028;124.028;124.028
102;total;1;138.744;138.744;138.744
174;initialize;1;2.91063;2.91063;2.91063
174;async;100;0.0283179;0.0168563;0.0954614
174;inner;100;1.14155;1.10017;1.15866
174;wait;100;5.56509e-05;3.225e-05;0.000105372
174;boundary;100;0.0697811;0.0634466;0.0792425
174;calc iter;100;1.23971;1.2298;1.28077
174;calc total;1;124.028;124.028;124.028
174;total;1;138.743;138.743;138.743
150;initialize;1;2.90321;2.90321;2.90321
150;async;100;0.0324233;0.0169119;0.0823143
150;inner;100;1.13503;1.11278;1.17236
103;initialize;1;2.91466;2.91466;2.91466
103;async;100;0.0292325;0.0174028;0.160609
103;inner;100;1.1286;1.08345;1.15737
103;wait;100;5.60782e-05;2.6532e-05;8.0236e-05
103;boundary;100;0.081598;0.0620312;0.10761
103;calc iter;100;1.23949;1.21037;1.35305
103;calc total;1;124.028;124.028;124.028
103;total;1;138.744;138.744;138.744
175;initialize;1;2.91061;2.91061;2.91061
175;async;100;0.0244107;0.0171757;0.0764556
175;inner;100;1.14324;1.12202;1.1657
175;wait;100;5.31762e-05;2.5856e-05;9.4313e-05
175;boundary;100;0.0719548;0.061952;0.100068
175;calc iter;100;1.23966;1.21491;1.29536
175;calc total;1;124.028;124.028;124.028
175;total;1;138.743;138.743;138.743
150;wait;100;5.3737e-05;2.3974e-05;8.7829e-05
150;boundary;100;0.0719807;0.0619547;0.0944231
150;calc iter;100;1.23949;1.23059;1.27252
150;calc total;1;124.028;124.028;124.028
104;initialize;1;2.91474;2.91474;2.91474
104;async;100;0.0246091;0.0143555;0.0720986
104;inner;100;1.14532;1.1129;1.16703
104;wait;100;4.79579e-05;2.3515e-05;6.815e-05
104;boundary;100;0.0695973;0.0620009;0.147565
104;calc iter;100;1.23958;1.21491;1.28857
104;calc total;1;124.028;124.028;124.028
104;total;1;138.744;138.744;138.744
176;initialize;1;2.91063;2.91063;2.91063
176;async;100;0.0258914;0.0151756;0.0818681
176;inner;100;1.14224;1.10106;1.16279
176;wait;100;5.93913e-05;3.7709e-05;9.7494e-05
176;boundary;100;0.0715073;0.0629785;0.0953737
176;calc iter;100;1.2397;1.21991;1.28466
176;calc total;1;124.028;124.028;124.028
176;total;1;138.743;138.743;138.743
150;total;1;138.738;138.738;138.738
105;initialize;1;2.91474;2.91474;2.91474
105;async;100;0.0287873;0.0168137;0.112522
105;inner;100;1.13833;1.09579;1.15807
105;wait;100;5.28775e-05;2.5871e-05;7.7528e-05
105;boundary;100;0.0723532;0.0644932;0.107446
105;calc iter;100;1.23953;1.22182;1.29964
105;calc total;1;124.028;124.028;124.028
105;total;1;138.744;138.744;138.744
177;initialize;1;2.9106;2.9106;2.9106
177;async;100;0.0265745;0.0153888;0.0784219
177;inner;100;1.14143;1.09986;1.16253
177;wait;100;5.41412e-05;3.0223e-05;8.7309e-05
177;boundary;100;0.0716047;0.0633983;0.0953427
177;calc iter;100;1.23966;1.2193;1.28196
177;calc total;1;124.028;124.028;124.028
177;total;1;138.743;138.743;138.743
151;initialize;1;2.90319;2.90319;2.90319
151;async;100;0.0344842;0.0170946;0.109885
151;inner;100;1.12988;1.09108;1.15505
151;wait;100;5.51798e-05;2.6139e-05;8.2808e-05
151;boundary;100;0.075018;0.0640665;0.0905516
151;calc iter;100;1.23944;1.22065;1.27904
151;calc total;1;124.028;124.028;124.028
151;total;1;138.738;138.738;138.738
106;initialize;1;2.91359;2.91359;2.91359
106;async;100;0.031677;0.0177212;0.131168
106;inner;100;1.13773;1.10115;1.15962
106;wait;100;5.32363e-05;3.1399e-05;9.6917e-05
106;boundary;100;0.0701082;0.0635095;0.0904714
106;calc iter;100;1.23957;1.2175;1.31135
106;calc total;1;124.028;124.028;124.028
106;total;1;138.743;138.743;138.743
178;initialize;1;2.91053;2.91053;2.91053
178;async;100;0.0250382;0.0143875;0.0843767
178;inner;100;1.14522;1.10304;1.1811
178;wait;100;5.32899e-05;3.5072e-05;8.1303e-05
178;boundary;100;0.0693846;0.0624292;0.0909765
178;calc iter;100;1.2397;1.21424;1.33051
178;calc total;1;124.028;124.028;124.028
178;total;1;138.743;138.743;138.743
152;initialize;1;2.90328;2.90328;2.90328
152;async;100;0.0287439;0.0131158;0.0777455
152;inner;100;1.14369;1.1078;1.16601
152;wait;100;3.6312e-05;1.8413e-05;6.6757e-05
152;boundary;100;0.0670302;0.0617298;0.091522
152;calc iter;100;1.2395;1.21513;1.29614
152;calc total;1;124.028;124.028;124.028
152;total;1;138.738;138.738;138.738
107;initialize;1;2.91473;2.91473;2.91473
107;async;100;0.0287259;0.0146134;0.0971669
107;inner;100;1.13722;1.09633;1.15908
107;wait;100;5.26904e-05;3.0572e-05;0.000108943
107;boundary;100;0.0735288;0.0638158;0.106112
107;calc iter;100;1.23953;1.21711;1.28951
107;calc total;1;124.028;124.028;124.028
107;total;1;138.744;138.744;138.744
179;initialize;1;2.91034;2.91034;2.91034
179;async;100;0.0202071;0.0135233;0.049215
179;inner;100;1.15029;1.13222;1.20976
179;wait;100;5.20468e-05;2.7504e-05;7.3124e-05
179;boundary;100;0.0691633;0.0608248;0.0846743
179;calc iter;100;1.23971;1.22917;1.29168
179;calc total;1;124.028;124.028;124.028
179;total;1;138.743;138.743;138.743
153;initialize;1;2.90324;2.90324;2.90324
153;async;100;0.0332248;0.0130404;0.0548295
153;inner;100;1.13695;1.11232;1.19875
153;wait;100;4.31331e-05;2.0477e-05;8.5969e-05
153;boundary;100;0.0692259;0.0610116;0.0861117
153;calc iter;100;1.23945;1.20809;1.29455
153;calc total;1;124.028;124.028;124.028
153;total;1;138.738;138.738;138.738
108;initialize;1;2.91473;2.91473;2.91473
108;async;100;0.0230929;0.0147718;0.06668
108;inner;100;1.1477;1.11119;1.16429
108;wait;100;6.29346e-05;3.0776e-05;8.6379e-05
108;boundary;100;0.0688152;0.0619017;0.0893224
108;calc iter;100;1.23967;1.20931;1.26715
108;calc total;1;124.028;124.028;124.028
108;total;1;138.744;138.744;138.744
180;initialize;1;2.91066;2.91066;2.91066
180;async;100;0.0396367;0.0171427;0.0653537
154;initialize;1;2.90324;2.90324;2.90324
154;async;100;0.0321486;0.0171922;0.0503633
154;inner;100;1.13771;1.11554;1.16773
154;wait;100;4.43362e-05;2.3511e-05;8.0815e-05
154;boundary;100;0.0695629;0.0620529;0.0836591
154;calc iter;100;1.23946;1.22999;1.27506
154;calc total;1;124.028;124.028;124.028
154;total;1;138.738;138.738;138.738
109;initialize;1;2.91479;2.91479;2.91479
109;async;100;0.0255712;0.0160513;0.0386293
109;inner;100;1.14614;1.10676;1.16323
109;wait;100;4.62652e-05;2.8192e-05;7.4546e-05
109;boundary;100;0.067901;0.0620711;0.0982699
109;calc iter;100;1.23966;1.22238;1.25003
109;calc total;1;124.028;124.028;124.028
109;total;1;138.744;138.744;138.744
180;inner;100;1.12917;1.09723;1.15424
180;wait;100;5.06507e-05;3.3806e-05;9.3734e-05
180;boundary;100;0.0708654;0.0613612;0.0934356
180;calc iter;100;1.23972;1.22807;1.25894
180;calc total;1;124.028;124.028;124.028
155;initialize;1;2.90286;2.90286;2.90286
155;async;100;0.0306676;0.0173314;0.0943575
155;inner;100;1.1414;1.10397;1.16599
155;wait;100;4.30765e-05;2.3057e-05;9.8158e-05
155;boundary;100;0.0673521;0.0622432;0.0927212
155;calc iter;100;1.23947;1.22758;1.28602
155;calc total;1;124.028;124.028;124.028
155;total;1;138.738;138.738;138.738
110;initialize;1;2.91476;2.91476;2.91476
110;async;100;0.0255112;0.014172;0.0792727
110;inner;100;1.14875;1.104;1.16395
110;wait;100;3.73355e-05;1.8451e-05;7.2281e-05
110;boundary;100;0.065451;0.0621972;0.0932379
110;calc iter;100;1.23975;1.21148;1.27245
110;calc total;1;124.028;124.028;124.028
110;total;1;138.744;138.744;138.744
180;total;1;138.743;138.743;138.743
156;initialize;1;2.90321;2.90321;2.90321
156;async;100;0.0233645;0.0166001;0.0415209
156;inner;100;1.1497;1.11057;1.16445
156;wait;100;5.06092e-05;1.9158e-05;8.2317e-05
156;boundary;100;0.0664433;0.0619461;0.0991953
156;calc iter;100;1.23956;1.21843;1.25928
156;calc total;1;124.028;124.028;124.028
156;total;1;138.738;138.738;138.738
111;initialize;1;2.91472;2.91472;2.91472
111;async;100;0.0228145;0.0149876;0.0527831
111;inner;100;1.14639;1.1077;1.16284
111;wait;100;4.86813e-05;2.2923e-05;8.1019e-05
111;boundary;100;0.070413;0.0621544;0.10194
111;calc iter;100;1.23967;1.2304;1.25951
111;calc total;1;124.028;124.028;124.028
111;total;1;138.744;138.744;138.744
181;initialize;1;2.9106;2.9106;2.9106
181;async;100;0.0383782;0.0172365;0.057426
181;inner;100;1.13581;1.10764;1.15798
181;wait;100;4.38383e-05;2.0125e-05;7.0635e-05
181;boundary;100;0.0655019;0.0611453;0.0865634
181;calc iter;100;1.23974;1.2242;1.25113
181;calc total;1;124.028;124.028;124.028
181;total;1;138.743;138.743;138.743
157;initialize;1;2.90318;2.90318;2.90318
157;async;100;0.0217201;0.0144892;0.0455387
157;inner;100;1.15326;1.12062;1.16718
157;wait;100;3.57526e-05;1.9307e-05;7.3377e-05
157;boundary;100;0.0645938;0.0621491;0.0935799
157;calc iter;100;1.23961;1.21693;1.2603
157;calc total;1;124.028;124.028;124.028
157;total;1;138.738;138.738;138.738
112;initialize;1;2.91479;2.91479;2.91479
112;async;100;0.0281215;0.0161477;0.0794228
112;inner;100;1.14267;1.09694;1.16533
112;wait;100;5.1876e-05;2.8898e-05;7.0431e-05
112;boundary;100;0.0688588;0.0616868;0.108067
112;calc iter;100;1.2397;1.22078;1.2694
112;calc total;1;124.028;124.028;124.028
112;total;1;138.744;138.744;138.744
182;initialize;1;2.91073;2.91073;2.91073
182;async;100;0.040305;0.0176406;0.0587856
182;inner;100;1.13464;1.10956;1.15493
182;wait;100;4.8082e-05;2.4175e-05;0.000111044
182;boundary;100;0.0647778;0.0616384;0.0836634
182;calc iter;100;1.23977;1.21715;1.25214
182;calc total;1;124.028;124.028;124.028
182;total;1;138.743;138.743;138.743
158;initialize;1;2.90322;2.90322;2.90322
158;async;100;0.0250549;0.0158124;0.0737193
158;inner;100;1.14952;1.11697;1.16302
158;wait;100;4.11193e-05;2.0813e-05;7.3312e-05
158;boundary;100;0.0649791;0.0622033;0.0892466
158;calc iter;100;1.2396;1.21954;1.26447
158;calc total;1;124.028;124.028;124.028
158;total;1;138.738;138.738;138.738
113;initialize;1;2.91392;2.91392;2.91392
113;async;100;0.0332612;0.0167714;0.0941935
113;inner;100;1.14213;1.0897;1.15271
113;wait;100;4.52312e-05;1.7575e-05;0.000122426
113;boundary;100;0.0643434;0.0613047;0.101029
113;calc iter;100;1.23978;1.21292;1.28191
113;calc total;1;124.028;124.028;124.028
113;total;1;138.743;138.743;138.743
183;initialize;1;2.9106;2.9106;2.9106
183;async;100;0.0387904;0.0175315;0.0626025
183;inner;100;1.12813;1.10761;1.15641
183;wait;100;5.1118e-05;2.3282e-05;7.0387e-05
183;boundary;100;0.0727567;0.0614407;0.0884516
183;calc iter;100;1.23973;1.22375;1.25736
183;calc total;1;124.028;124.028;124.028
183;total;1;138.743;138.743;138.743
159;initialize;1;2.9032;2.9032;2.9032
159;async;100;0.0204549;0.0148867;0.0405913
159;inner;100;1.15292;1.12289;1.16443
159;wait;100;4.76682e-05;2.2713e-05;7.0451e-05
159;boundary;100;0.0661752;0.0623648;0.0860774
159;calc iter;100;1.2396;1.21829;1.26078
159;calc total;1;124.028;124.028;124.028
159;total;1;138.738;138.738;138.738
114;initialize;1;2.91415;2.91415;2.91415
114;async;100;0.0311467;0.0151561;0.127801
114;inner;100;1.14558;1.08902;1.16186
114;wait;100;2.77521e-05;1.7296e-05;7.6352e-05
114;boundary;100;0.0630037;0.0614001;0.072556
114;calc iter;100;1.23976;1.21518;1.27836
114;calc total;1;124.028;124.028;124.028
114;total;1;138.744;138.744;138.744
184;initialize;1;2.91063;2.91063;2.91063
184;async;100;0.0388735;0.0169495;0.086086
184;inner;100;1.13654;1.10189;1.15688
184;wait;100;4.01448e-05;2.0279e-05;7.871e-05
184;boundary;100;0.0642994;0.0607715;0.0911542
184;calc iter;100;1.23975;1.22306;1.2649
184;calc total;1;124.028;124.028;124.028
184;total;1;138.743;138.743;138.743
160;initialize;1;2.90323;2.90323;2.90323
160;async;100;0.0252643;0.0153262;0.0555423
160;inner;100;1.1485;1.09598;1.1619
160;wait;100;5.06877e-05;2.5827e-05;0.000112328
160;boundary;100;0.0657806;0.0616357;0.114943
160;calc iter;100;1.2396;1.21634;1.26057
160;calc total;1;124.028;124.028;124.028
160;total;1;138.738;138.738;138.738
115;initialize;1;2.91478;2.91478;2.91478
115;async;100;0.0262303;0.0149802;0.0804077
115;inner;100;1.14231;1.09343;1.1586
115;wait;100;4.91909e-05;2.3636e-05;0.000105211
115;boundary;100;0.0710584;0.0621119;0.099931
115;calc iter;100;1.23965;1.21626;1.27466
115;calc total;1;124.028;124.028;124.028
115;total;1;138.744;138.744;138.744
185;initialize;1;2.91064;2.91064;2.91064
185;async;100;0.0437969;0.0168102;0.0818653
185;inner;100;1.13251;1.10916;1.152
185;wait;100;3.69627e-05;2.2854e-05;0.000123353
185;boundary;100;0.0634128;0.06123;0.0815609
185;calc iter;100;1.23976;1.22348;1.26291
185;calc total;1;124.028;124.028;124.028
185;total;1;138.743;138.743;138.743
161;initialize;1;2.90322;2.90322;2.90322
161;async;100;0.0298715;0.0167871;0.0830088
161;inner;100;1.14514;1.10993;1.15611
161;wait;100;4.83403e-05;2.2868e-05;8.4824e-05
161;boundary;100;0.0645289;0.0615437;0.0863838
161;calc iter;100;1.23959;1.21391;1.27123
161;calc total;1;124.028;124.028;124.028
161;total;1;138.738;138.738;138.738
116;initialize;1;2.91472;2.91472;2.91472
116;async;100;0.029913;0.0169525;0.116306
116;inner;100;1.14696;1.10476;1.16099
116;wait;100;3.02464e-05;1.7679e-05;9.4852e-05
116;boundary;100;0.0630958;0.0615345;0.0904355
116;calc iter;100;1.24;1.22139;1.29535
116;calc total;1;124.028;124.028;124.028
116;total;1;138.744;138.744;138.744
186;initialize;1;2.91069;2.91069;2.91069
186;async;100;0.0428806;0.0168402;0.0827497
186;inner;100;1.13127;1.10528;1.15282
186;wait;100;4.4865e-05;2.2818e-05;0.000106617
186;boundary;100;0.0655692;0.061122;0.0839751
186;calc iter;100;1.23977;1.22456;1.25441
186;calc total;1;124.028;124.028;124.028
186;total;1;138.743;138.743;138.743
162;initialize;1;2.90319;2.90319;2.90319
162;async;100;0.0291803;0.0167666;0.129105
162;inner;100;1.14467;1.09035;1.1624
162;wait;100;4.72504e-05;2.088e-05;8.2204e-05
162;boundary;100;0.0656558;0.0611707;0.0806324
162;calc iter;100;1.23956;1.21133;1.28609
162;calc total;1;124.028;124.028;124.028
162;total;1;138.738;138.738;138.738
117;initialize;1;2.91477;2.91477;2.91477
117;async;100;0.038066;0.0168584;0.132776
117;inner;100;1.1386;1.08304;1.1569
117;wait;100;2.54989e-05;1.7585e-05;9.6312e-05
117;boundary;100;0.0631129;0.0616536;0.0670008
117;calc iter;100;1.2398;1.22878;1.27814
117;calc total;1;124.028;124.028;124.028
117;total;1;138.744;138.744;138.744
187;initialize;1;2.9106;2.9106;2.9106
187;async;100;0.0405076;0.0169318;0.0726158
187;inner;100;1.12664;1.10714;1.14953
187;wait;100;5.16777e-05;2.7502e-05;0.000118895
187;boundary;100;0.0724893;0.0614687;0.0868101
187;calc iter;100;1.23969;1.22669;1.2561
187;calc total;1;124.028;124.028;124.028
187;total;1;138.743;138.743;138.743
163;initialize;1;2.90326;2.90326;2.90326
163;async;100;0.0275529;0.017018;0.0764956
163;inner;100;1.1397;1.11259;1.15545
163;wait;100;5.54156e-05;2.7021e-05;0.000104699
163;boundary;100;0.0722177;0.0618494;0.0815132
163;calc iter;100;1.23953;1.22762;1.26225
163;calc total;1;124.028;124.028;124.028
163;total;1;138.738;138.738;138.738
118;initialize;1;2.9148;2.9148;2.9148
118;async;100;0.0368557;0.0169099;0.138836
118;inner;100;1.13917;1.08567;1.16207
118;wait;100;2.2277e-05;1.6591e-05;6.7225e-05
118;boundary;100;0.0637325;0.0617236;0.0939584
118;calc iter;100;1.23978;1.18463;1.31947
118;calc total;1;124.028;124.028;124.028
118;total;1;138.744;138.744;138.744
188;initialize;1;2.90829;2.90829;2.90829
188;async;100;0.0454001;0.0170855;0.10383
188;inner;100;1.13236;1.10079;1.15788
188;wait;100;2.58243e-05;1.6916e-05;7.5107e-05
188;boundary;100;0.0620089;0.0608521;0.0671791
188;calc iter;100;1.23979;1.22552;1.2661
188;calc total;1;124.028;124.028;124.028
188;total;1;138.741;138.741;138.741
164;initialize;1;2.90318;2.90318;2.90318
164;async;100;0.0292779;0.0161014;0.0788969
164;inner;100;1.14722;1.11238;1.15984
164;wait;100;3.60091e-05;2.073e-05;9.391e-05
164;boundary;100;0.063133;0.0614524;0.0856854
164;calc iter;100;1.23966;1.21524;1.27018
164;calc total;1;124.028;124.028;124.028
164;total;1;138.738;138.738;138.738
119;initialize;1;2.91471;2.91471;2.91471
119;async;100;0.0253239;0.0170564;0.109643
119;inner;100;1.15093;1.09733;1.16454
119;wait;100;3.9136e-05;2.3725e-05;5.9109e-05
119;boundary;100;0.0634519;0.0623703;0.0680046
119;calc iter;100;1.23974;1.22944;1.2698
119;calc total;1;124.028;124.028;124.028
119;total;1;138.744;138.744;138.744
189;initialize;1;2.91065;2.91065;2.91065
189;async;100;0.0480095;0.0169986;0.0984196
189;inner;100;1.12932;1.09491;1.15866
189;wait;100;2.51185e-05;1.8863e-05;4.5962e-05
189;boundary;100;0.0625164;0.0606647;0.0774951
189;calc iter;100;1.23987;1.21674;1.26988
189;calc total;1;124.028;124.028;124.028
189;total;1;138.743;138.743;138.743
165;initialize;1;2.90319;2.90319;2.90319
165;async;100;0.0368472;0.0169578;0.115834
165;inner;100;1.13981;1.08984;1.15625
165;wait;100;2.35415e-05;1.5174e-05;7.9037e-05
165;boundary;100;0.0629655;0.0614504;0.068622
165;calc iter;100;1.23965;1.22226;1.27236
165;calc total;1;124.028;124.028;124.028
165;total;1;138.738;138.738;138.738
190;initialize;1;2.9102;2.9102;2.9102
190;async;100;0.0480973;0.0174688;0.117316
190;inner;100;1.12958;1.09007;1.15517
190;wait;100;2.4624e-05;1.6794e-05;8.5798e-05
190;boundary;100;0.0621666;0.0608684;0.0663677
190;calc iter;100;1.23987;1.22552;1.27159
190;calc total;1;124.028;124.028;124.028
190;total;1;138.743;138.743;138.743
191;initialize;1;2.91062;2.91062;2.91062
191;async;100;0.0442014;0.0175983;0.10616
191;inner;100;1.13244;1.09388;1.15548
191;wait;100;3.3711e-05;1.7707e-05;7.8299e-05
191;boundary;100;0.063077;0.0612635;0.0677208
191;calc iter;100;1.23975;1.22686;1.26656
191;calc total;1;124.028;124.028;124.028
191;total;1;138.743;138.743;138.743
1;initialize;1;2.938;2.938;2.938
1;async;100;0.0355783;0.0179198;0.0582241
1;inner;100;1.13892;1.11614;1.18399
1;wait;100;2.46956e-05;1.7092e-05;5.1661e-05
1;boundary;100;0.0655587;0.0606729;0.0758294
1;calc iter;100;1.24008;1.21101;1.2719
1;calc total;1;124.028;124.028;124.028
1;total;1;138.773;138.773;138.773
2;initialize;1;2.93792;2.93792;2.93792
2;async;100;0.0440501;0.0181037;0.0889194
2;inner;100;1.13228;1.10631;1.16233
2;wait;100;2.80508e-05;1.9168e-05;8.1675e-05
2;boundary;100;0.0637081;0.0608604;0.0725357
2;calc iter;100;1.24007;1.22507;1.25956
2;calc total;1;124.028;124.028;124.028
2;total;1;138.773;138.773;138.773
3;initialize;1;2.938;2.938;2.938
3;async;100;0.0380994;0.0180738;0.0715274
3;inner;100;1.13842;1.11115;1.16635
3;wait;100;3.15181e-05;1.8449e-05;5.849e-05
3;boundary;100;0.0634415;0.0611547;0.070461
3;calc iter;100;1.23999;1.20666;1.28711
3;calc total;1;124.028;124.028;124.028
3;total;1;138.773;138.773;138.773
4;initialize;1;2.93793;2.93793;2.93793
4;async;100;0.0280872;0.0178941;0.0665294
4;inner;100;1.13882;1.10794;1.162
4;wait;100;6.08796e-05;3.2138e-05;8.3597e-05
4;boundary;100;0.07281;0.0622656;0.0849423
4;calc iter;100;1.23978;1.2121;1.29095
4;calc total;1;124.028;124.028;124.028
4;total;1;138.773;138.773;138.773
5;initialize;1;2.93807;2.93807;2.93807
5;async;100;0.0304471;0.0133508;0.0730402
5;inner;100;1.14143;1.0885;1.16287
5;wait;100;4.90472e-05;2.3436e-05;7.9696e-05
5;boundary;100;0.0678662;0.0623163;0.118839
5;calc iter;100;1.2398;1.22011;1.2895
5;calc total;1;124.028;124.028;124.028
5;total;1;138.773;138.773;138.773
6;initialize;1;2.93794;2.93794;2.93794
6;async;100;0.0296668;0.0172171;0.0917284
6;inner;100;1.13929;1.09232;1.15956
6;wait;100;5.71543e-05;3.3863e-05;0.000115549
6;boundary;100;0.0707749;0.0626611;0.0779162
6;calc iter;100;1.23979;1.22924;1.26857
6;calc total;1;124.028;124.028;124.028
6;total;1;138.773;138.773;138.773
7;initialize;1;2.93805;2.93805;2.93805
7;async;100;0.0281284;0.0165357;0.105689
7;inner;100;1.13655;1.08399;1.16201
7;wait;100;6.68226e-05;2.3744e-05;0.000113313
7;boundary;100;0.075034;0.0618611;0.115762
7;calc iter;100;1.23978;1.21632;1.28074
7;calc total;1;124.028;124.028;124.028
7;total;1;138.773;138.773;138.773
8;initialize;1;2.93786;2.93786;2.93786
8;async;100;0.0261798;0.0131124;0.0628032
8;inner;100;1.14495;1.12239;1.17067
8;wait;100;5.20813e-05;2.5921e-05;7.7396e-05
8;boundary;100;0.0686656;0.0620872;0.0865848
8;calc iter;100;1.23985;1.22215;1.27058
8;calc total;1;124.028;124.028;124.028
8;total;1;138.773;138.773;138.773
9;initialize;1;2.93791;2.93791;2.93791
9;async;100;0.0280637;0.016708;0.0600802
9;inner;100;1.14237;1.09036;1.16554
9;wait;100;5.0253e-05;2.7485e-05;8.396e-05
9;boundary;100;0.0693439;0.0619801;0.109229
9;calc iter;100;1.23983;1.22306;1.26999
9;calc total;1;124.028;124.028;124.028
9;total;1;138.773;138.773;138.773
10;initialize;1;2.938;2.938;2.938
10;async;100;0.0295814;0.0159805;0.0648894
10;inner;100;1.14091;1.09253;1.16262
10;wait;100;4.96541e-05;3.0811e-05;8.223e-05
10;boundary;100;0.0692998;0.0625044;0.106781
10;calc iter;100;1.23984;1.22633;1.27026
10;calc total;1;124.028;124.028;124.028
10;total;1;138.773;138.773;138.773
11;initialize;1;2.93807;2.93807;2.93807
11;async;100;0.0262934;0.0179762;0.0659644
11;inner;100;1.14055;1.0999;1.16206
11;wait;100;5.61266e-05;2.9314e-05;7.918e-05
11;boundary;100;0.0729234;0.0625972;0.0958034
11;calc iter;100;1.23982;1.22919;1.26761
11;calc total;1;124.028;124.028;124.028
11;total;1;138.773;138.773;138.773
12;initialize;1;2.93807;2.93807;2.93807
12;async;100;0.0231647;0.0151857;0.0588335
12;inner;100;1.14636;1.11387;1.16526
12;wait;100;5.82407e-05;2.511e-05;8.7153e-05
12;boundary;100;0.0703785;0.0617816;0.0977608
12;calc iter;100;1.23996;1.22911;1.26254
12;calc total;1;124.028;124.028;124.028
12;total;1;138.773;138.773;138.773
13;initialize;1;2.9379;2.9379;2.9379
13;async;100;0.0248343;0.0162767;0.0491225
13;inner;100;1.1485;1.11778;1.16467
13;wait;100;5.19047e-05;2.2667e-05;6.7645e-05
13;boundary;100;0.0665853;0.0620001;0.0919916
13;calc iter;100;1.23997;1.23053;1.25242
13;calc total;1;124.028;124.028;124.028
13;total;1;138.773;138.773;138.773
14;initialize;1;2.93789;2.93789;2.93789
14;async;100;0.0216138;0.0151286;0.0377716
14;inner;100;1.15378;1.1261;1.16877
14;wait;100;3.551e-05;2.1009e-05;6.5229e-05
14;boundary;100;0.064625;0.0614298;0.0853113
14;calc iter;100;1.24005;1.2289;1.24955
14;calc total;1;124.028;124.028;124.028
14;total;1;138.773;138.773;138.773
15;initialize;1;2.93807;2.93807;2.93807
15;async;100;0.0225726;0.0152372;0.0518072
15;inner;100;1.14286;1.12196;1.16465
15;wait;100;4.9963e-05;2.6711e-05;7.0723e-05
15;boundary;100;0.0744714;0.062327;0.0922129
15;calc iter;100;1.23995;1.2313;1.25539
15;calc total;1;124.028;124.028;124.028
15;total;1;138.773;138.773;138.773
16;initialize;1;2.93803;2.93803;2.93803
16;async;100;0.0274901;0.0156267;0.08906
16;inner;100;1.14791;1.11994;1.16276
16;wait;100;4.13127e-05;2.2437e-05;7.3637e-05
16;boundary;100;0.0645266;0.0609818;0.0871996
16;calc iter;100;1.23997;1.22566;1.27202
16;calc total;1;124.028;124.028;124.028
16;total;1;138.773;138.773;138.773
17;initialize;1;2.93809;2.93809;2.93809
17;async;100;0.0331475;0.0167099;0.0656003
17;inner;100;1.14415;1.12509;1.1611
17;wait;100;3.24813e-05;1.9066e-05;0.000100506
17;boundary;100;0.0626607;0.0614583;0.0798801
17;calc iter;100;1.23999;1.2235;1.2594
17;calc total;1;124.028;124.028;124.028
17;total;1;138.773;138.773;138.773
18;initialize;1;2.93806;2.93806;2.93806
18;async;100;0.0318433;0.0159694;0.0620219
18;inner;100;1.14413;1.12176;1.15675
18;wait;100;3.76355e-05;1.9851e-05;0.000117663
18;boundary;100;0.0640005;0.0615383;0.0842711
18;calc iter;100;1.24001;1.22379;1.25536
18;calc total;1;124.028;124.028;124.028
18;total;1;138.773;138.773;138.773
19;initialize;1;2.9379;2.9379;2.9379
19;async;100;0.0270583;0.0161931;0.0719443
19;inner;100;1.14159;1.12447;1.15863
19;wait;100;6.5882e-05;2.9782e-05;0.000115328
19;boundary;100;0.0712146;0.0619984;0.0848325
19;calc iter;100;1.23993;1.21962;1.26249
19;calc total;1;124.028;124.028;124.028
19;total;1;138.773;138.773;138.773
20;initialize;1;2.93796;2.93796;2.93796
20;async;100;0.0318242;0.0169031;0.0961128
20;inner;100;1.14553;1.111;1.16192
20;wait;100;2.88497e-05;1.7975e-05;0.000113762
20;boundary;100;0.0626802;0.0612659;0.074697
20;calc iter;100;1.24006;1.21846;1.28183
20;calc total;1;124.028;124.028;124.028
20;total;1;138.773;138.773;138.773
21;initialize;1;2.93792;2.93792;2.93792
21;async;100;0.035324;0.0149841;0.0790472
21;inner;100;1.14146;1.11171;1.16479
21;wait;100;2.35106e-05;1.7911e-05;7.4561e-05
21;boundary;100;0.0633081;0.0611907;0.0691913
21;calc iter;100;1.24012;1.22377;1.26025
21;calc total;1;124.028;124.028;124.028
21;total;1;138.773;138.773;138.773
22;initialize;1;2.93806;2.93806;2.93806
22;async;100;0.0359492;0.0172777;0.0786455
22;inner;100;1.14146;1.11009;1.16242
22;wait;100;2.50286e-05;1.7067e-05;8.622e-05
22;boundary;100;0.0626445;0.0611456;0.0665378
22;calc iter;100;1.24008;1.22924;1.25732
22;calc total;1;124.028;124.028;124.028
22;total;1;138.773;138.773;138.773
23;initialize;1;2.93793;2.93793;2.93793
23;async;100;0.0316698;0.0176204;0.0937752
23;inner;100;1.1445;1.10864;1.15956
23;wait;100;3.71726e-05;1.9462e-05;7.4713e-05
23;boundary;100;0.0637577;0.0613177;0.0697849
23;calc iter;100;1.23996;1.21845;1.26953
23;calc total;1;124.028;124.028;124.028
23;total;1;138.773;138.773;138.773
47;initialize;1;2.91797;2.91797;2.91797
47;async;100;0.0317337;0.0176505;0.098857
47;inner;100;1.14479;1.11298;1.16242
47;wait;100;3.62174e-05;1.7936e-05;6.7681e-05
47;boundary;100;0.0635413;0.06184;0.0669826
47;calc iter;100;1.2401;1.23173;1.27698
47;calc total;1;124.028;124.028;124.028
47;total;1;138.756;138.756;138.756
71;initialize;1;2.90947;2.90947;2.90947
71;async;100;0.0350855;0.0172987;0.117996
71;inner;100;1.14233;1.10235;1.16126
71;wait;100;3.50617e-05;1.8891e-05;8.5485e-05
71;boundary;100;0.0627705;0.061427;0.0685649
71;calc iter;100;1.24022;1.23246;1.2818
71;calc total;1;124.028;124.028;124.028
71;total;1;138.747;138.747;138.747
166;initialize;1;2.90321;2.90321;2.90321
166;async;100;0.0309099;0.0161216;0.12328
166;inner;100;1.145;1.09235;1.16349
166;wait;100;3.53405e-05;2.1782e-05;7.4651e-05
166;boundary;100;0.0637491;0.0615566;0.0996319
166;calc iter;100;1.2397;1.19163;1.32369
166;calc total;1;124.028;124.028;124.028
166;total;1;138.738;138.738;138.738
167;initialize;1;2.90329;2.90329;2.90329
167;async;100;0.027056;0.0152794;0.0937012
167;inner;100;1.14881;1.09841;1.16446
167;wait;100;4.08707e-05;2.0007e-05;6.4809e-05
167;boundary;100;0.0637085;0.0617535;0.0698896
167;calc iter;100;1.23962;1.22381;1.2665
167;calc total;1;124.028;124.028;124.028
167;total;1;138.738;138.738;138.738
