# Supplementary material for: A Halo abstraction for distributed n-dimensional structured grids within the C++ PGAS library DASH
Source: PeerJ Comput Sci. 2023 Feb 3;9:e1203. doi: 10.7717/peerj-cs.1203 (PMC10280232; doi:10.7717/peerj-cs.1203)
Supplement: Supplemental Information 2 [file peerj-cs-09-1203-s002.gz › raw_haswell/res_3d/weak/mpi_heat3d_n16_c24_3780_21918159.out]

MPI
Running Jacobi on 384 processors with (8, 8 6) elements.
Array Dimensions: 3776 3776 3780
Block Dimensions: 472 472 630
== Energy Conservation Check ==
initial Energy:              125.000
  final Energy:              125.000
    Difference:               -0.000
== Time Statistics ==
Completed 100 iterations.
# unit_id;function_name;num_calls;avg_runtime;min_runtime;max_runtime
24;calc total;1;126.893;126.893;126.893
24;calc update async;100;0.000129935;1.6646e-05;0.00962455
24;calc inner;100;1.01692;0.934066;1.14092
24;calc wait;100;0.181197;0.0606514;0.378247
24;calc bound;100;0.0647346;0.0378908;0.0874532
24;calc iter;100;1.26456;1.10973;1.49483
24;total;1;131.688;131.688;131.688
48;calc total;1;126.886;126.886;126.886
48;calc update async;100;6.29765e-05;1.4444e-05;0.00303849
48;calc inner;100;1.05223;0.987045;1.18834
48;calc wait;100;0.146729;0.0638869;0.292732
48;calc bound;100;0.0644689;0.0387145;0.0869303
48;calc iter;100;1.26699;1.16047;1.43036
48;total;1;131.734;131.734;131.734
72;calc total;1;126.893;126.893;126.893
72;calc update async;100;0.000147474;1.4475e-05;0.0111707
72;calc inner;100;1.04408;0.97243;1.15605
72;calc wait;100;0.152033;0.0750599;0.304135
72;calc bound;100;0.0674663;0.0386462;0.0876919
72;calc iter;100;1.26557;1.17321;1.42251
72;total;1;131.712;131.712;131.712
49;calc total;1;126.893;126.893;126.893
49;calc update async;100;0.000127053;1.5814e-05;0.00928133
49;calc inner;100;1.04815;0.985078;1.15268
49;calc wait;100;0.152512;0.0636115;0.312046
49;calc bound;100;0.064962;0.0385723;0.0871561
49;calc iter;100;1.26738;1.16077;1.42995
49;total;1;131.731;131.731;131.731
96;calc total;1;126.892;126.892;126.892
96;calc update async;100;0.000125074;1.4468e-05;0.0088203
96;calc inner;100;1.06044;1.01232;1.15872
96;calc wait;100;0.138948;0.065948;0.278863
96;calc bound;100;0.0648234;0.0394393;0.0860098
96;calc iter;100;1.26695;1.18191;1.41367
96;total;1;131.682;131.682;131.682
25;calc total;1;126.892;126.892;126.892
25;calc update async;100;0.000126599;1.5423e-05;0.0092713
25;calc inner;100;1.01317;0.919082;1.14164
25;calc wait;100;0.185032;0.0656449;0.406418
25;calc bound;100;0.0665064;0.0384857;0.0862797
25;calc iter;100;1.2657;1.07806;1.51126
25;total;1;131.689;131.689;131.689
73;calc total;1;126.893;126.893;126.893
73;calc update async;100;0.000116154;1.7213e-05;0.00791544
73;calc inner;100;1.03802;0.968198;1.14896
73;calc wait;100;0.157529;0.0642243;0.408941
73;calc bound;100;0.0672326;0.0384329;0.087304
73;calc iter;100;1.26603;1.14582;1.5409
73;total;1;131.71;131.71;131.71
50;calc total;1;126.892;126.892;126.892
50;calc update async;100;0.000124812;1.6352e-05;0.00898489
50;calc inner;100;1.04786;0.983345;1.15289
50;calc wait;100;0.149599;0.0702076;0.284166
50;calc bound;100;0.0666795;0.0387218;0.0861596
50;calc iter;100;1.26734;1.18783;1.4071
50;total;1;131.734;131.734;131.734
97;calc total;1;126.892;126.892;126.892
97;calc update async;100;0.000144061;1.5509e-05;0.011067
97;calc inner;100;1.05287;0.987989;1.15129
97;calc wait;100;0.143707;0.0623842;0.291969
97;calc bound;100;0.0662161;0.0388197;0.124233
97;calc iter;100;1.26665;1.18197;1.42604
97;total;1;131.674;131.674;131.674
26;calc total;1;126.892;126.892;126.892
26;calc update async;100;0.000122819;1.3969e-05;0.00918047
26;calc inner;100;1.01468;0.956452;1.13981
26;calc wait;100;0.184052;0.0641596;0.42039
26;calc bound;100;0.0662099;0.0381077;0.086512
26;calc iter;100;1.26635;1.14169;1.4912
26;total;1;131.689;131.689;131.689
74;calc total;1;126.893;126.893;126.893
74;calc update async;100;0.000120558;1.9979e-05;0.00831868
74;calc inner;100;1.04248;0.979934;1.15412
74;calc wait;100;0.153883;0.0601261;0.393561
74;calc bound;100;0.0682596;0.0380567;0.0873971
74;calc iter;100;1.26696;1.11243;1.5264
74;total;1;131.711;131.711;131.711
51;calc total;1;126.893;126.893;126.893
51;calc update async;100;0.00012848;1.5451e-05;0.00921488
51;calc inner;100;1.04727;0.984709;1.18818
51;calc wait;100;0.148893;0.0595569;0.288369
51;calc bound;100;0.0696232;0.0388508;0.0873282
51;calc iter;100;1.26757;1.18229;1.42536
51;total;1;131.736;131.736;131.736
98;calc total;1;126.892;126.892;126.892
98;calc update async;100;0.000122828;1.3386e-05;0.00886454
98;calc inner;100;1.04817;0.986158;1.15347
98;calc wait;100;0.149949;0.0609839;0.290274
98;calc bound;100;0.0670139;0.0385351;0.087055
98;calc iter;100;1.26784;1.18767;1.46821
98;total;1;131.681;131.681;131.681
27;calc total;1;126.892;126.892;126.892
27;calc update async;100;0.000131171;1.4654e-05;0.00956716
27;calc inner;100;1.01284;0.947305;1.14174
27;calc wait;100;0.184421;0.0647766;0.433054
27;calc bound;100;0.0682266;0.0379009;0.0880154
27;calc iter;100;1.26662;1.08335;1.49426
27;total;1;131.688;131.688;131.688
75;calc total;1;126.892;126.892;126.892
75;calc update async;100;0.00012512;1.6687e-05;0.00912443
75;calc inner;100;1.03998;0.980745;1.15116
75;calc wait;100;0.156343;0.0582739;0.294952
75;calc bound;100;0.0676325;0.0384122;0.0868032
75;calc iter;100;1.26671;1.13002;1.42434
75;total;1;131.71;131.71;131.71
52;calc total;1;126.892;126.892;126.892
52;calc update async;100;0.000127532;1.0996e-05;0.0093299
52;calc inner;100;1.04407;0.984746;1.14668
52;calc wait;100;0.155459;0.0561067;0.273118
52;calc bound;100;0.0664234;0.0383587;0.0863611
52;calc iter;100;1.26779;1.17241;1.43942
52;total;1;131.726;131.726;131.726
99;calc total;1;126.892;126.892;126.892
99;calc update async;100;0.000124563;1.8685e-05;0.00889535
99;calc inner;100;1.04893;0.990465;1.16487
99;calc wait;100;0.145187;0.0673601;0.297015
99;calc bound;100;0.0690616;0.0392286;0.087141
99;calc iter;100;1.26735;1.18111;1.42174
99;total;1;131.681;131.681;131.681
28;calc total;1;126.893;126.893;126.893
28;calc update async;100;0.000122787;1.4686e-05;0.00893332
28;calc inner;100;1.01199;0.937871;1.13719
28;calc wait;100;0.186755;0.064229;0.371822
28;calc bound;100;0.066259;0.0382969;0.0873773
28;calc iter;100;1.2662;1.07965;1.48901
28;total;1;131.68;131.68;131.68
76;calc total;1;126.892;126.892;126.892
76;calc update async;100;0.000131189;1.4493e-05;0.00935151
76;calc inner;100;1.03682;0.981749;1.14638
76;calc wait;100;0.159596;0.0661376;0.348909
76;calc bound;100;0.0676225;0.0381062;0.124591
76;calc iter;100;1.26655;1.16329;1.49126
76;total;1;131.715;131.715;131.715
53;calc total;1;126.892;126.892;126.892
53;calc update async;100;0.000126611;1.4406e-05;0.00934418
53;calc inner;100;1.04765;0.987694;1.14862
53;calc wait;100;0.15403;0.0585253;0.297608
53;calc bound;100;0.0635671;0.0384049;0.0870353
53;calc iter;100;1.26738;1.15221;1.43978
53;total;1;131.727;131.727;131.727
100;calc total;1;126.892;126.892;126.892
100;calc update async;100;0.00012503;1.5749e-05;0.00889792
100;calc inner;100;1.04653;0.975349;1.14872
100;calc wait;100;0.151695;0.0673963;0.287635
100;calc bound;100;0.068177;0.0387219;0.0872405
100;calc iter;100;1.26761;1.17043;1.40695
100;total;1;131.681;131.681;131.681
29;calc total;1;126.892;126.892;126.892
77;calc total;1;126.893;126.893;126.893
77;calc update async;100;0.000118882;1.6649e-05;0.00855812
77;calc inner;100;1.0416;0.972691;1.21133
77;calc wait;100;0.156207;0.0677634;0.30669
77;calc bound;100;0.0647317;0.0382133;0.0866539
77;calc iter;100;1.26562;1.15637;1.46233
77;total;1;131.699;131.699;131.699
54;calc total;1;126.892;126.892;126.892
54;calc update async;100;0.000106052;1.4504e-05;0.00827952
54;calc inner;100;1.04902;0.9845;1.14861
54;calc wait;100;0.166862;0.063566;0.35827
54;calc bound;100;0.0481893;0.0381907;0.135265
54;calc iter;100;1.26766;1.17994;1.44347
54;total;1;131.732;131.732;131.732
101;calc total;1;126.892;126.892;126.892
101;calc update async;100;0.000125719;2.0954e-05;0.00899473
101;calc inner;100;1.0506;0.989768;1.14676
101;calc wait;100;0.148895;0.0623039;0.301131
101;calc bound;100;0.063967;0.0388477;0.124009
101;calc iter;100;1.26715;1.17261;1.41681
101;total;1;131.681;131.681;131.681
29;calc update async;100;0.000125267;1.2973e-05;0.00926673
29;calc inner;100;1.01578;0.936287;1.1393
29;calc wait;100;0.183792;0.0614673;0.385631
29;calc bound;100;0.0647563;0.0383348;0.0876286
29;calc iter;100;1.266;1.11125;1.49153
29;total;1;131.688;131.688;131.688
78;calc total;1;126.892;126.892;126.892
78;calc update async;100;9.6815e-05;1.4464e-05;0.00744645
78;calc inner;100;1.04114;0.98467;1.14659
78;calc wait;100;0.170608;0.0703545;0.313481
78;calc bound;100;0.0480879;0.0387597;0.066449
78;calc iter;100;1.26443;1.18152;1.37971
78;total;1;131.709;131.709;131.709
55;calc total;1;126.892;126.892;126.892
55;calc update async;100;0.000107459;1.274e-05;0.00827855
55;calc inner;100;1.04943;0.990869;1.15897
55;calc wait;100;0.164531;0.0625046;0.350513
55;calc bound;100;0.050517;0.0376583;0.0835092
55;calc iter;100;1.26846;1.19646;1.59178
55;total;1;131.726;131.726;131.726
102;calc total;1;126.892;126.892;126.892
102;calc update async;100;0.000100157;1.5312e-05;0.00771494
102;calc inner;100;1.05081;0.9917;1.14887
102;calc wait;100;0.164815;0.0533796;0.3688
102;calc bound;100;0.0469752;0.0385813;0.0603881
102;calc iter;100;1.26667;1.19093;1.40967
102;total;1;131.679;131.679;131.679
30;calc total;1;126.892;126.892;126.892
30;calc update async;100;0.000101208;9.354e-06;0.00803335
30;calc inner;100;1.02104;0.958535;1.1371
30;calc wait;100;0.194464;0.0624663;0.3647
30;calc bound;100;0.0458348;0.0379102;0.0763313
30;calc iter;100;1.26421;1.15029;1.43874
30;total;1;131.683;131.683;131.683
79;calc total;1;126.892;126.892;126.892
79;calc update async;100;9.75722e-05;1.1898e-05;0.00766448
79;calc inner;100;1.04216;0.997104;1.14331
79;calc wait;100;0.170491;0.0632516;0.367647
79;calc bound;100;0.0478591;0.0387673;0.0697816
79;calc iter;100;1.26509;1.16605;1.44779
79;total;1;131.709;131.709;131.709
56;calc total;1;126.892;126.892;126.892
56;calc update async;100;0.000108312;1.1729e-05;0.00849946
56;calc inner;100;1.05471;0.997492;1.15047
56;calc wait;100;0.160495;0.0598357;0.337603
56;calc bound;100;0.0489735;0.0376345;0.086779
56;calc iter;100;1.26892;1.20304;1.46482
56;total;1;131.736;131.736;131.736
103;calc total;1;126.892;126.892;126.892
103;calc update async;100;9.91532e-05;1.1411e-05;0.00772784
103;calc inner;100;1.05331;1.0029;1.14759
103;calc wait;100;0.161939;0.061505;0.339715
103;calc bound;100;0.0488852;0.0381112;0.0742927
103;calc iter;100;1.26815;1.20081;1.39539
103;total;1;131.678;131.678;131.678
31;calc total;1;126.892;126.892;126.892
31;calc update async;100;0.000101789;1.2924e-05;0.00801011
31;calc inner;100;1.02058;0.94402;1.13748
31;calc wait;100;0.19436;0.0704679;0.454164
31;calc bound;100;0.0460939;0.0378889;0.0628429
31;calc iter;100;1.26438;1.15653;1.45041
31;total;1;131.682;131.682;131.682
80;calc total;1;126.89;126.89;126.89
80;calc update async;100;8.96924e-05;1.4181e-05;0.00652376
80;calc inner;100;1.04652;0.9756;1.14947
80;calc wait;100;0.16482;0.0819271;0.341872
80;calc bound;100;0.0495066;0.0385527;0.0853673
80;calc iter;100;1.26576;1.20031;1.42836
80;total;1;131.712;131.712;131.712
57;calc total;1;126.892;126.892;126.892
57;calc update async;100;0.000110738;1.4754e-05;0.0085525
57;calc inner;100;1.05322;0.989457;1.14764
57;calc wait;100;0.160101;0.0620337;0.364001
57;calc bound;100;0.0494085;0.0382017;0.0770656
57;calc iter;100;1.26807;1.1543;1.49894
57;total;1;131.736;131.736;131.736
104;calc total;1;126.892;126.892;126.892
104;calc update async;100;0.000101336;1.4244e-05;0.00772118
104;calc inner;100;1.05525;1.01105;1.14928
104;calc wait;100;0.159295;0.0676456;0.391233
104;calc bound;100;0.0489695;0.0379772;0.084762
104;calc iter;100;1.26858;1.12993;1.57494
104;total;1;131.682;131.682;131.682
32;calc total;1;126.893;126.893;126.893
32;calc update async;100;9.75039e-05;1.2569e-05;0.00754355
32;calc inner;100;1.02574;0.928959;1.13871
32;calc wait;100;0.190244;0.0637292;0.459924
32;calc bound;100;0.0462919;0.037159;0.0615507
32;calc iter;100;1.26525;1.15205;1.43344
32;total;1;131.689;131.689;131.689
81;calc total;1;126.892;126.892;126.892
81;calc update async;100;0.000102388;1.3574e-05;0.00807203
81;calc inner;100;1.04502;0.976594;1.14632
81;calc wait;100;0.167593;0.0688759;0.324146
81;calc bound;100;0.0488173;0.0384727;0.0659817
81;calc iter;100;1.26604;1.18142;1.38544
81;total;1;131.712;131.712;131.712
58;calc total;1;126.892;126.892;126.892
58;calc update async;100;0.000110049;1.4751e-05;0.00861287
58;calc inner;100;1.05597;0.984813;1.15308
58;calc wait;100;0.16032;0.061727;0.331227
58;calc bound;100;0.0474048;0.0382033;0.061422
58;calc iter;100;1.26793;1.19427;1.40892
58;total;1;131.736;131.736;131.736
105;calc total;1;126.892;126.892;126.892
105;calc update async;100;0.000102832;1.1536e-05;0.00802501
105;calc inner;100;1.05624;0.996834;1.23769
105;calc wait;100;0.159099;0.0644441;0.340756
105;calc bound;100;0.0489661;0.0380059;0.0749317
33;calc total;1;126.893;126.893;126.893
33;calc update async;100;9.52787e-05;1.2754e-05;0.00726835
33;calc inner;100;1.0223;0.957656;1.13534
33;calc wait;100;0.193183;0.0617456;0.520708
33;calc bound;100;0.046664;0.0382663;0.063237
33;calc iter;100;1.26583;1.16181;1.52457
33;total;1;131.687;131.687;131.687
82;calc total;1;126.892;126.892;126.892
82;calc update async;100;0.000102254;1.4368e-05;0.00809582
82;calc inner;100;1.04531;0.987841;1.14864
82;calc wait;100;0.167265;0.0672338;0.366622
82;calc bound;100;0.0481146;0.0390462;0.0635351
82;calc iter;100;1.26527;1.17597;1.40359
82;total;1;131.711;131.711;131.711
59;calc total;1;126.892;126.892;126.892
59;calc update async;100;0.000108292;1.5247e-05;0.00864067
59;calc inner;100;1.05147;0.989761;1.15184
59;calc wait;100;0.163973;0.0719821;0.300368
59;calc bound;100;0.0472343;0.038811;0.0768706
59;calc iter;100;1.26665;1.20495;1.38999
59;total;1;131.736;131.736;131.736
105;calc iter;100;1.2684;1.18735;1.45121
105;total;1;131.682;131.682;131.682
34;calc total;1;126.893;126.893;126.893
34;calc update async;100;0.000103401;1.3571e-05;0.00806352
34;calc inner;100;1.0279;0.953345;1.14416
34;calc wait;100;0.186893;0.0704082;0.370511
34;calc bound;100;0.0471625;0.0379801;0.0716501
34;calc iter;100;1.26554;1.14863;1.41372
34;total;1;131.689;131.689;131.689
83;calc total;1;126.892;126.892;126.892
83;calc update async;100;0.000101991;1.2913e-05;0.00808961
83;calc inner;100;1.04215;0.982922;1.1447
83;calc wait;100;0.171042;0.0686143;0.493068
83;calc bound;100;0.0481439;0.038879;0.0655185
83;calc iter;100;1.2651;1.19141;1.53159
83;total;1;131.712;131.712;131.712
60;calc total;1;126.892;126.892;126.892
60;calc update async;100;0.000108191;1.3374e-05;0.00838052
60;calc inner;100;1.04744;0.99534;1.14934
60;calc wait;100;0.168163;0.0583811;0.309052
60;calc bound;100;0.0478155;0.0374381;0.0707758
60;calc iter;100;1.26606;1.18789;1.41085
60;total;1;131.747;131.747;131.747
106;calc total;1;126.892;126.892;126.892
106;calc update async;100;0.000103219;1.2131e-05;0.00804986
106;calc inner;100;1.05438;0.990667;1.14707
106;calc wait;100;0.158498;0.0662551;0.32487
106;calc bound;100;0.048288;0.0378837;0.062688
106;calc iter;100;1.26661;1.18248;1.37584
106;total;1;131.681;131.681;131.681
35;calc total;1;126.892;126.892;126.892
35;calc update async;100;0.000100397;1.2642e-05;0.00803884
35;calc inner;100;1.01866;0.939628;1.13652
35;calc wait;100;0.195679;0.0681979;0.46633
35;calc bound;100;0.0453796;0.0377573;0.066869
35;calc iter;100;1.26394;1.15323;1.44706
35;total;1;131.688;131.688;131.688
84;calc total;1;126.892;126.892;126.892
84;calc update async;100;0.000109006;1.6206e-05;0.00843256
84;calc inner;100;1.03065;0.935807;1.1516
84;calc wait;100;0.185625;0.0661612;0.35814
84;calc bound;100;0.0474111;0.0382407;0.0647263
84;calc iter;100;1.26596;1.16968;1.40677
84;total;1;131.708;131.708;131.708
61;calc total;1;126.891;126.891;126.891
61;calc update async;100;9.89658e-05;1.2594e-05;0.00767536
61;calc inner;100;1.04506;0.996873;1.14791
61;calc wait;100;0.170706;0.0641267;0.351368
61;calc bound;100;0.0486646;0.0371487;0.0725378
61;calc iter;100;1.26733;1.17856;1.40744
61;total;1;131.75;131.75;131.75
107;calc total;1;126.892;126.892;126.892
107;calc update async;100;0.00010451;1.1706e-05;0.00835652
107;calc inner;100;1.04562;0.983428;1.17568
107;calc wait;100;0.171198;0.0723977;0.338541
107;calc bound;100;0.0473071;0.0385999;0.0616807
107;calc iter;100;1.26702;1.19949;1.37782
107;total;1;131.682;131.682;131.682
36;calc total;1;126.891;126.891;126.891
36;calc update async;100;9.65973e-05;1.567e-05;0.00723575
36;calc inner;100;1.03101;0.953027;1.15268
36;calc wait;100;0.183302;0.0705478;0.364188
36;calc bound;100;0.0488246;0.0385998;0.0766232
36;calc iter;100;1.26505;1.17288;1.41118
36;total;1;131.695;131.695;131.695
85;calc total;1;126.892;126.892;126.892
85;calc update async;100;0.000105251;1.5527e-05;0.00827567
85;calc inner;100;1.02806;0.956212;1.14835
85;calc wait;100;0.185738;0.0626187;0.365808
85;calc bound;100;0.0486491;0.0386251;0.0824513
85;calc iter;100;1.26509;1.1637;1.40029
85;total;1;131.705;131.705;131.705
62;calc total;1;126.891;126.891;126.891
62;calc update async;100;9.82023e-05;1.3842e-05;0.00768288
62;calc inner;100;1.04713;0.986477;1.14791
62;calc wait;100;0.170714;0.0516417;0.342215
62;calc bound;100;0.0470468;0.0372086;0.0718653
62;calc iter;100;1.26739;1.18388;1.43628
62;total;1;131.751;131.751;131.751
108;calc total;1;126.892;126.892;126.892
108;calc update async;100;9.96229e-05;1.3215e-05;0.00774163
108;calc inner;100;1.05092;0.986562;1.14977
108;calc wait;100;0.164415;0.0607192;0.310715
108;calc bound;100;0.0478204;0.0385153;0.0730358
108;calc iter;100;1.26568;1.19462;1.39034
108;total;1;131.688;131.688;131.688
37;calc total;1;126.891;126.891;126.891
37;calc update async;100;8.83791e-05;1.2022e-05;0.00684915
37;calc inner;100;1.03321;0.944262;1.15226
37;calc wait;100;0.182523;0.0614791;0.382738
37;calc bound;100;0.0483857;0.0382077;0.0699679
37;calc iter;100;1.26575;1.16995;1.44179
37;total;1;131.695;131.695;131.695
86;calc total;1;126.891;126.891;126.891
86;calc update async;100;9.55643e-05;1.3202e-05;0.0073789
86;calc inner;100;1.03116;0.941248;1.14887
86;calc wait;100;0.18267;0.0691595;0.347882
86;calc bound;100;0.0483297;0.0391803;0.0648978
86;calc iter;100;1.26492;1.17516;1.38849
86;total;1;131.707;131.707;131.707
63;calc total;1;126.891;126.891;126.891
63;calc update async;100;9.38413e-05;1.0578e-05;0.00740069
63;calc inner;100;1.04665;0.972016;1.14865
63;calc wait;100;0.17068;0.0602613;0.331402
63;calc bound;100;0.0475553;0.0371702;0.0737418
63;calc iter;100;1.26747;1.18466;1.40246
63;total;1;131.751;131.751;131.751
109;calc total;1;126.891;126.891;126.891
109;calc update async;100;9.2852e-05;1.1197e-05;0.00722795
109;calc inner;100;1.05238;0.997498;1.14831
109;calc wait;100;0.164166;0.0533074;0.318956
109;calc bound;100;0.0466546;0.0368807;0.072232
109;calc iter;100;1.26635;1.1836;1.40965
109;total;1;131.684;131.684;131.684
38;calc total;1;126.891;126.891;126.891
38;calc update async;100;9.36912e-05;1.4129e-05;0.00710329
38;calc inner;100;1.03108;0.967415;1.1496
38;calc wait;100;0.182984;0.0605667;0.370696
38;calc bound;100;0.0489017;0.0377456;0.0651175
38;calc iter;100;1.26517;1.17235;1.42023
38;total;1;131.694;131.694;131.694
87;calc total;1;126.891;126.891;126.891
87;calc update async;100;9.2517e-05;1.3668e-05;0.00710114
87;calc inner;100;1.03559;0.970427;1.14899
87;calc wait;100;0.179583;0.0682087;0.354501
87;calc bound;100;0.0488423;0.0388558;0.0642671
87;calc iter;100;1.26585;1.15495;1.39787
87;total;1;131.701;131.701;131.701
64;calc total;1;126.893;126.893;126.893
64;calc update async;100;0.000116655;1.2833e-05;0.00951912
64;calc inner;100;1.04677;0.983347;1.14582
64;calc wait;100;0.168488;0.0689539;0.325658
64;calc bound;100;0.0473233;0.0374528;0.0669697
64;calc iter;100;1.26597;1.17848;1.38708
110;calc total;1;126.891;126.891;126.891
110;calc update async;100;9.35289e-05;1.1077e-05;0.00710338
110;calc inner;100;1.05535;0.990666;1.14894
110;calc wait;100;0.161399;0.062158;0.322935
110;calc bound;100;0.0476823;0.0379431;0.0634323
110;calc iter;100;1.26784;1.1924;1.43627
110;total;1;131.689;131.689;131.689
120;calc total;1;126.893;126.893;126.893
120;calc update async;100;0.000124928;1.6387e-05;0.00898584
120;calc inner;100;1.04183;0.962303;1.15118
120;calc wait;100;0.153242;0.0666964;0.351583
120;calc bound;100;0.0659801;0.0385303;0.0876863
120;calc iter;100;1.26506;1.14537;1.48801
120;total;1;131.658;131.658;131.658
39;calc total;1;126.89;126.89;126.89
39;calc update async;100;9.27414e-05;1.5373e-05;0.00681603
39;calc inner;100;1.03668;0.969813;1.15258
39;calc wait;100;0.177421;0.0628918;0.362115
39;calc bound;100;0.0493058;0.0377836;0.0714362
39;calc iter;100;1.26482;1.16693;1.40203
39;total;1;131.694;131.694;131.694
88;calc total;1;126.893;126.893;126.893
88;calc update async;100;0.000114429;1.3338e-05;0.00926312
88;calc inner;100;1.02653;0.920438;1.14239
88;calc wait;100;0.189013;0.0670785;0.397793
88;calc bound;100;0.0478992;0.037369;0.0674521
88;calc iter;100;1.26503;1.15214;1.44246
88;total;1;131.707;131.707;131.707
64;total;1;131.742;131.742;131.742
111;calc total;1;126.891;126.891;126.891
111;calc update async;100;8.87455e-05;1.3115e-05;0.00673448
111;calc inner;100;1.05491;0.977515;1.14943
111;calc wait;100;0.159679;0.0600917;0.335149
111;calc bound;100;0.0488242;0.0369415;0.0725519
111;calc iter;100;1.26622;1.16926;1.37287
111;total;1;131.689;131.689;131.689
40;calc total;1;126.893;126.893;126.893
40;calc update async;100;9.22975e-05;1.5454e-05;0.00681676
40;calc inner;100;1.03169;0.942046;1.14283
40;calc wait;100;0.181708;0.0776894;0.395365
40;calc bound;100;0.0492632;0.0379739;0.0710681
40;calc iter;100;1.26474;1.16104;1.41573
40;total;1;131.694;131.694;131.694
89;calc total;1;126.889;126.889;126.889
89;calc update async;100;8.3746e-05;1.2259e-05;0.00639926
89;calc inner;100;1.02138;0.934503;1.14645
89;calc wait;100;0.195364;0.0663669;0.401412
89;calc bound;100;0.0469795;0.0372039;0.0628033
89;calc iter;100;1.26581;1.16298;1.43717
89;total;1;131.697;131.697;131.697
65;calc total;1;126.893;126.893;126.893
65;calc update async;100;9.05957e-05;1.3487e-05;0.00687576
65;calc inner;100;1.04243;0.98047;1.14105
65;calc wait;100;0.17286;0.0668315;0.305968
65;calc bound;100;0.0471514;0.0376346;0.0659659
65;calc iter;100;1.26565;1.17881;1.37942
65;total;1;131.741;131.741;131.741
112;calc total;1;126.89;126.89;126.89
112;calc update async;100;8.94488e-05;1.422e-05;0.00673634
112;calc inner;100;1.05239;0.987963;1.14848
41;calc total;1;126.893;126.893;126.893
41;calc update async;100;0.00013263;1.2193e-05;0.0111849
41;calc inner;100;1.02681;0.958098;1.14625
41;calc wait;100;0.18883;0.0627196;0.366464
41;calc bound;100;0.0478424;0.0375718;0.0608339
41;calc iter;100;1.26545;1.15581;1.40726
41;total;1;131.695;131.695;131.695
90;calc total;1;126.892;126.892;126.892
90;calc update async;100;0.000125381;1.7997e-05;0.0094123
90;calc inner;100;1.02518;0.949476;1.14587
90;calc wait;100;0.174338;0.0655351;0.419722
90;calc bound;100;0.0649611;0.0383827;0.0869004
90;calc iter;100;1.26659;1.10799;1.5077
90;total;1;131.697;131.697;131.697
66;calc total;1;126.893;126.893;126.893
66;calc update async;100;0.000110537;1.3858e-05;0.00800512
66;calc inner;100;1.03459;0.967528;1.14263
66;calc wait;100;0.163009;0.0657936;0.338188
66;calc bound;100;0.0643713;0.0392298;0.0873238
66;calc iter;100;1.26512;1.15108;1.43979
66;total;1;131.741;131.741;131.741
112;calc wait;100;0.162919;0.0582463;0.282401
112;calc bound;100;0.0467785;0.0378408;0.0648161
112;calc iter;100;1.26587;1.1708;1.39732
112;total;1;131.678;131.678;131.678
42;calc total;1;126.893;126.893;126.893
42;calc update async;100;0.000104247;1.6353e-05;0.00722613
42;calc inner;100;1.02522;0.954978;1.14245
42;calc wait;100;0.173886;0.0673855;0.360976
42;calc bound;100;0.0655906;0.0376499;0.0876934
42;calc iter;100;1.26697;1.12902;1.44351
42;total;1;131.694;131.694;131.694
67;calc total;1;126.893;126.893;126.893
67;calc update async;100;0.000121833;1.4089e-05;0.00910217
67;calc inner;100;1.03528;0.967834;1.1423
67;calc wait;100;0.162534;0.0564315;0.339834
67;calc bound;100;0.0656842;0.0380126;0.0861335
67;calc iter;100;1.26596;1.15507;1.46993
67;total;1;131.744;131.744;131.744
113;calc total;1;126.893;126.893;126.893
113;calc update async;100;8.16018e-05;1.0324e-05;0.00605666
113;calc inner;100;1.05166;0.986609;1.14561
113;calc wait;100;0.165311;0.0669396;0.318417
113;calc bound;100;0.0462142;0.0377564;0.0675669
113;calc iter;100;1.26544;1.19814;1.38455
113;total;1;131.685;131.685;131.685
68;calc total;1;126.893;126.893;126.893
68;calc update async;100;0.000136309;1.5146e-05;0.0103392
68;calc inner;100;1.03596;0.962871;1.14672
68;calc wait;100;0.161559;0.0583834;0.338562
68;calc bound;100;0.0665702;0.0364767;0.0872719
68;calc iter;100;1.26664;1.13901;1.46076
68;total;1;131.748;131.748;131.748
114;calc total;1;126.893;126.893;126.893
114;calc update async;100;0.000129369;1.5089e-05;0.00990457
114;calc inner;100;1.04458;0.979967;1.14358
114;calc wait;100;0.155492;0.0636301;0.306239
114;calc bound;100;0.0635756;0.0377063;0.0869429
114;calc iter;100;1.26589;1.17581;1.45066
114;total;1;131.683;131.683;131.683
115;calc total;1;126.893;126.893;126.893
115;calc update async;100;9.69101e-05;1.5452e-05;0.00624857
115;calc inner;100;1.04091;0.965309;1.13895
115;calc wait;100;0.158806;0.0615091;0.343645
115;calc bound;100;0.0646795;0.0373903;0.0870448
115;calc iter;100;1.26607;1.17092;1.46517
115;total;1;131.68;131.68;131.68
116;calc total;1;126.893;126.893;126.893
116;calc update async;100;9.82582e-05;1.5659e-05;0.0063026
116;calc inner;100;1.04246;0.961869;1.14487
116;calc wait;100;0.154103;0.066915;0.298392
116;calc bound;100;0.0676633;0.0375987;0.087203
116;calc iter;100;1.26671;1.17698;1.43068
116;total;1;131.688;131.688;131.688
117;calc total;1;126.893;126.893;126.893
117;calc update async;100;0.000125952;1.5518e-05;0.00934542
117;calc inner;100;1.03902;0.97466;1.14581
117;calc wait;100;0.156598;0.0553833;0.334707
117;calc bound;100;0.0686413;0.0374784;0.0873253
117;calc iter;100;1.26673;1.1333;1.46544
117;total;1;131.687;131.687;131.687
118;calc total;1;126.893;126.893;126.893
118;calc update async;100;0.000132877;1.3415e-05;0.0101778
118;calc inner;100;1.04164;0.981586;1.14465
118;calc wait;100;0.15545;0.0576442;0.298004
118;calc bound;100;0.0672347;0.0376509;0.0872715
118;calc iter;100;1.2668;1.17925;1.45532
118;total;1;131.688;131.688;131.688
119;calc total;1;126.893;126.893;126.893
119;calc update async;100;0.000130571;1.3999e-05;0.0101624
119;calc inner;100;1.04355;0.978065;1.14343
119;calc wait;100;0.155311;0.064346;0.304206
119;calc bound;100;0.0654663;0.037315;0.0869008
119;calc iter;100;1.26612;1.16277;1.43805
119;total;1;131.687;131.687;131.687
0;calc total;1;126.895;126.895;126.895
0;calc update async;100;0.000100188;1.6108e-05;0.0066372
0;calc inner;100;1.05676;1.00592;1.15667
0;calc wait;100;0.146084;0.0624502;0.289847
0;calc bound;100;0.0634305;0.0382792;0.0855699
0;calc iter;100;1.26732;1.17844;1.41465
0;total;1;131.749;131.749;131.749
1;calc total;1;126.893;126.893;126.893
1;calc update async;100;0.000127328;1.4705e-05;0.0095882
1;calc inner;100;1.04878;0.991472;1.14628
1;calc wait;100;0.152415;0.0642334;0.294613
1;calc bound;100;0.0646551;0.0388374;0.0852023
1;calc iter;100;1.26798;1.17481;1.43041
1;total;1;131.747;131.747;131.747
2;calc total;1;126.893;126.893;126.893
2;calc update async;100;9.70205e-05;1.7027e-05;0.00618268
2;calc inner;100;1.04604;0.981351;1.15006
2;calc wait;100;0.152921;0.0652516;0.304726
2;calc bound;100;0.0657169;0.0382188;0.0870084
2;calc iter;100;1.26794;1.20124;1.43566
2;total;1;131.749;131.749;131.749
3;calc total;1;126.893;126.893;126.893
3;calc update async;100;0.000111238;1.7903e-05;0.00749203
3;calc inner;100;1.04443;0.978207;1.15165
3;calc wait;100;0.152791;0.0609197;0.287238
3;calc bound;100;0.0678412;0.0401089;0.0874255
3;calc iter;100;1.26692;1.17018;1.43249
3;total;1;131.751;131.751;131.751
4;calc total;1;126.893;126.893;126.893
4;calc update async;100;0.00010035;1.1494e-05;0.006584
4;calc inner;100;1.04192;0.990213;1.14413
4;calc wait;100;0.155982;0.0603822;0.345612
4;calc bound;100;0.0672061;0.0386572;0.1308
4;calc iter;100;1.26763;1.15568;1.48624
4;total;1;131.745;131.745;131.745
5;calc total;1;126.893;126.893;126.893
5;calc update async;100;0.000115109;1.7234e-05;0.0080379
5;calc inner;100;1.04679;0.977502;1.14591
5;calc wait;100;0.154145;0.0661533;0.293134
5;calc bound;100;0.0640303;0.0399566;0.0856654
5;calc iter;100;1.267;1.12817;1.4221
5;total;1;131.748;131.748;131.748
6;calc total;1;126.893;126.893;126.893
6;calc update async;100;8.51728e-05;1.2676e-05;0.00626203
6;calc inner;100;1.04736;0.995359;1.28653
6;calc wait;100;0.166268;0.0728855;0.34301
6;calc bound;100;0.048429;0.0385727;0.0721314
6;calc iter;100;1.26828;1.19313;1.45534
6;total;1;131.746;131.746;131.746
7;calc total;1;126.893;126.893;126.893
7;calc update async;100;0.000135036;1.3295e-05;0.0109079
7;calc inner;100;1.05293;0.987202;1.17203
7;calc wait;100;0.161822;0.0634822;0.322952
7;calc bound;100;0.0506692;0.038129;0.112331
7;calc iter;100;1.26873;1.14595;1.51515
7;total;1;131.752;131.752;131.752
8;calc total;1;126.893;126.893;126.893
8;calc update async;100;9.82461e-05;1.1899e-05;0.00712598
8;calc inner;100;1.05177;0.989511;1.15011
8;calc wait;100;0.160113;0.0579836;0.389984
8;calc bound;100;0.0508047;0.0381777;0.0818586
8;calc iter;100;1.26855;1.1294;1.61491
8;total;1;131.754;131.754;131.754
9;calc total;1;126.893;126.893;126.893
9;calc update async;100;9.22301e-05;1.5212e-05;0.00663564
9;calc inner;100;1.05247;0.966233;1.14571
9;calc wait;100;0.160207;0.0664116;0.404121
9;calc bound;100;0.0500224;0.037631;0.0715501
9;calc iter;100;1.26846;1.19896;1.45209
9;total;1;131.751;131.751;131.751
10;calc total;1;126.893;126.893;126.893
10;calc update async;100;9.62473e-05;1.6214e-05;0.00712323
10;calc inner;100;1.05264;0.969343;1.14657
10;calc wait;100;0.162312;0.0605338;0.391928
10;calc bound;100;0.0472936;0.038183;0.0656852
10;calc iter;100;1.26688;1.19026;1.4086
10;total;1;131.753;131.753;131.753
11;calc total;1;126.893;126.893;126.893
11;calc update async;100;0.000101256;1.5163e-05;0.00767993
11;calc inner;100;1.04958;0.985126;1.1448
11;calc wait;100;0.167053;0.0805213;0.309823
11;calc bound;100;0.0467805;0.0381644;0.0635805
11;calc iter;100;1.26751;1.19318;1.3997
11;total;1;131.752;131.752;131.752
12;calc total;1;126.89;126.89;126.89
12;calc update async;100;8.22343e-05;1.2583e-05;0.00580061
12;calc inner;100;1.0474;0.972493;1.15026
12;calc wait;100;0.167738;0.0579105;0.328107
12;calc bound;100;0.049824;0.0361375;0.0752991
12;calc iter;100;1.26717;1.19072;1.37329
12;total;1;131.763;131.763;131.763
13;calc total;1;126.893;126.893;126.893
13;calc update async;100;9.98268e-05;1.1772e-05;0.0076008
13;calc inner;100;1.04416;0.981935;1.15083
13;calc wait;100;0.17072;0.0643738;0.428473
13;calc bound;100;0.0501545;0.038243;0.0856123
13;calc iter;100;1.26801;1.19166;1.57566
13;total;1;131.765;131.765;131.765
14;calc total;1;126.893;126.893;126.893
14;calc update async;100;9.77758e-05;1.0984e-05;0.00750385
14;calc inner;100;1.04731;0.998927;1.14998
14;calc wait;100;0.167978;0.0596835;0.337754
14;calc bound;100;0.0493737;0.0383398;0.0798792
14;calc iter;100;1.26799;1.18742;1.48438
14;total;1;131.757;131.757;131.757
15;calc total;1;126.893;126.893;126.893
15;calc update async;100;9.42157e-05;1.1815e-05;0.00734396
15;calc inner;100;1.0492;1.00112;1.14996
15;calc wait;100;0.165358;0.0619724;0.39214
15;calc bound;100;0.0486548;0.037169;0.0759348
15;calc iter;100;1.26653;1.18868;1.45515
15;total;1;131.757;131.757;131.757
16;calc total;1;126.893;126.893;126.893
16;calc update async;100;9.99617e-05;1.3162e-05;0.00781846
16;calc inner;100;1.04322;0.998254;1.14519
16;calc wait;100;0.171315;0.0657815;0.313074
16;calc bound;100;0.0480682;0.037251;0.0662684
16;calc iter;100;1.26609;1.18995;1.41661
16;total;1;131.756;131.756;131.756
17;calc total;1;126.893;126.893;126.893
17;calc update async;100;9.78536e-05;1.2421e-05;0.00778291
17;calc inner;100;1.04263;0.981657;1.14381
17;calc wait;100;0.173716;0.0661692;0.349086
17;calc bound;100;0.0475745;0.0372226;0.0678517
17;calc iter;100;1.26607;1.19067;1.37925
17;total;1;131.76;131.76;131.76
18;calc total;1;126.893;126.893;126.893
18;calc update async;100;0.000119156;1.1539e-05;0.00870521
18;calc inner;100;1.03765;0.97373;1.14662
18;calc wait;100;0.161833;0.0592675;0.305703
18;calc bound;100;0.0640262;0.0378545;0.0869683
18;calc iter;100;1.26575;1.15959;1.42516
18;total;1;131.757;131.757;131.757
19;calc total;1;126.891;126.891;126.891
19;calc update async;100;0.000103324;1.447e-05;0.00734581
19;calc inner;100;1.03843;0.979037;1.14438
19;calc wait;100;0.160668;0.0606983;0.317054
19;calc bound;100;0.0641667;0.0367834;0.0877413
19;calc iter;100;1.2665;1.16554;1.44556
19;total;1;131.756;131.756;131.756
20;calc total;1;126.893;126.893;126.893
20;calc update async;100;0.000120342;1.6137e-05;0.00878483
20;calc inner;100;1.03901;0.984431;1.14751
20;calc wait;100;0.159336;0.0641276;0.33583
20;calc bound;100;0.0658115;0.037142;0.0873413
20;calc iter;100;1.26643;1.16548;1.52159
20;total;1;131.757;131.757;131.757
21;calc total;1;126.892;126.892;126.892
21;calc update async;100;0.000118048;1.4089e-05;0.00868295
21;calc inner;100;1.03817;0.98105;1.14662
21;calc wait;100;0.158565;0.06571;0.318575
21;calc bound;100;0.0663731;0.0363851;0.0861752
21;calc iter;100;1.26684;1.15625;1.47488
21;total;1;131.744;131.744;131.744
22;calc total;1;126.892;126.892;126.892
22;calc update async;100;0.00012172;1.4796e-05;0.00894641
22;calc inner;100;1.03556;0.96148;1.14825
22;calc wait;100;0.162414;0.0619643;0.343732
22;calc bound;100;0.0662845;0.0368925;0.0881031
22;calc iter;100;1.26655;1.17004;1.45601
22;total;1;131.755;131.755;131.755
23;calc total;1;126.892;126.892;126.892
23;calc update async;100;0.000121705;1.3211e-05;0.00900934
23;calc inner;100;1.0359;0.976083;1.14462
23;calc wait;100;0.161185;0.0617606;0.295327
23;calc bound;100;0.0657761;0.0394655;0.0867089
23;calc iter;100;1.26548;1.16854;1.40442
23;total;1;131.762;131.762;131.762
144;calc total;1;126.893;126.893;126.893
144;calc update async;100;0.000141087;1.4323e-05;0.0107524
144;calc inner;100;1.02218;0.948714;1.13969
144;calc wait;100;0.179725;0.062972;0.395996
144;calc bound;100;0.0635509;0.0387562;0.0871357
144;calc iter;100;1.26662;1.12741;1.48795
144;total;1;131.653;131.653;131.653
216;calc total;1;126.893;126.893;126.893
216;calc update async;100;0.000156323;1.1658e-05;0.0123663
216;calc inner;100;1.02151;0.944282;1.13836
216;calc wait;100;0.176748;0.0633125;0.357969
216;calc bound;100;0.0641586;0.03877;0.0875285
216;calc iter;100;1.26389;1.13583;1.43795
216;total;1;131.667;131.667;131.667
192;calc total;1;126.893;126.893;126.893
192;calc update async;100;0.000129046;1.4933e-05;0.00951945
192;calc inner;100;1.03974;0.967787;1.1502
192;calc wait;100;0.160454;0.064008;0.326127
192;calc bound;100;0.0652279;0.0383434;0.0871323
192;calc iter;100;1.26695;1.16107;1.45119
192;total;1;131.67;131.67;131.67
168;calc total;1;126.893;126.893;126.893
168;calc update async;100;0.000116064;1.8164e-05;0.0082077
168;calc inner;100;1.04634;0.940867;1.15297
168;calc wait;100;0.152708;0.0639289;0.322574
168;calc bound;100;0.0641021;0.0386952;0.0857014
168;calc iter;100;1.26523;1.1679;1.43644
168;total;1;131.671;131.671;131.671
121;calc total;1;126.892;126.892;126.892
121;calc update async;100;0.000125512;1.5899e-05;0.00899407
121;calc inner;100;1.03885;0.95463;1.14894
121;calc wait;100;0.158284;0.0584568;0.389999
121;calc bound;100;0.0671167;0.0397183;0.0857095
121;calc iter;100;1.26598;1.13311;1.50968
121;total;1;131.658;131.658;131.658
145;calc total;1;126.893;126.893;126.893
145;calc update async;100;0.000160434;1.3913e-05;0.0125885
145;calc inner;100;1.02445;0.953306;1.14386
145;calc wait;100;0.176007;0.0647253;0.427827
145;calc bound;100;0.0646875;0.0387042;0.0877606
145;calc iter;100;1.26706;1.13928;1.51137
145;total;1;131.657;131.657;131.657
217;calc total;1;126.889;126.889;126.889
217;calc update async;100;0.000107056;1.3995e-05;0.00736929
217;calc inner;100;1.02318;0.926864;1.14118
217;calc wait;100;0.174954;0.0575152;0.359097
217;calc bound;100;0.0654574;0.0392631;0.0874712
217;calc iter;100;1.26494;1.1003;1.4676
217;total;1;131.667;131.667;131.667
193;calc total;1;126.893;126.893;126.893
193;calc update async;100;0.000126533;1.3735e-05;0.00942451
193;calc inner;100;1.03893;0.964139;1.14628
193;calc wait;100;0.160533;0.0694686;0.33557
193;calc bound;100;0.065203;0.0379612;0.0870107
193;calc iter;100;1.26671;1.14;1.4505
193;total;1;131.671;131.671;131.671
169;calc total;1;126.893;126.893;126.893
169;calc update async;100;0.000127603;1.7288e-05;0.00940823
169;calc inner;100;1.04421;0.892234;1.15233
169;calc wait;100;0.15223;0.0635485;0.326494
169;calc bound;100;0.0661123;0.0381362;0.111026
169;calc iter;100;1.26552;1.07733;1.43526
169;total;1;131.675;131.675;131.675
122;calc total;1;126.893;126.893;126.893
122;calc update async;100;0.00012417;1.6958e-05;0.00902324
122;calc inner;100;1.03756;0.914775;1.14825
122;calc wait;100;0.157996;0.0578051;0.389473
122;calc bound;100;0.0684096;0.0387426;0.0851885
122;calc iter;100;1.26667;1.10033;1.4824
122;total;1;131.661;131.661;131.661
146;calc total;1;126.893;126.893;126.893
146;calc update async;100;0.000124955;1.3184e-05;0.00888418
146;calc inner;100;1.01618;0.933959;1.2203
146;calc wait;100;0.181267;0.070636;0.362144
146;calc bound;100;0.0667545;0.038152;0.0877613
146;calc iter;100;1.26679;1.14309;1.47035
146;total;1;131.654;131.654;131.654
218;calc total;1;126.892;126.892;126.892
218;calc update async;100;0.000135869;1.5906e-05;0.00968492
218;calc inner;100;1.01523;0.898747;1.13864
218;calc wait;100;0.180674;0.0578015;0.401578
218;calc bound;100;0.0676809;0.038355;0.0877777
218;calc iter;100;1.26558;1.12038;1.51064
218;total;1;131.665;131.665;131.665
194;calc total;1;126.893;126.893;126.893
194;calc update async;100;0.000128256;1.3779e-05;0.00948259
194;calc inner;100;1.03531;0.973015;1.14758
194;calc wait;100;0.159594;0.0660773;0.3474
194;calc bound;100;0.0678343;0.0391401;0.0866513
194;calc iter;100;1.26615;1.16238;1.4303
194;total;1;131.669;131.669;131.669
170;calc total;1;126.893;126.893;126.893
170;calc update async;100;0.000121308;1.8953e-05;0.00855608
170;calc inner;100;1.0402;0.859812;1.17258
170;calc wait;100;0.154015;0.0647254;0.325433
170;calc bound;100;0.0687319;0.0384088;0.0868321
170;calc iter;100;1.26625;1.11846;1.44512
170;total;1;131.675;131.675;131.675
123;calc total;1;126.893;126.893;126.893
123;calc update async;100;0.000129219;1.4618e-05;0.00914788
123;calc inner;100;1.03606;0.95734;1.14987
123;calc wait;100;0.161108;0.0490142;0.37757
123;calc bound;100;0.0685522;0.037806;0.0875806
123;calc iter;100;1.26711;1.09502;1.45611
123;total;1;131.661;131.661;131.661
240;calc total;1;126.89;126.89;126.89
240;calc update async;100;0.000103262;1.4714e-05;0.00691284
240;calc inner;100;1.0449;0.974262;1.15128
240;calc wait;100;0.153255;0.062191;0.28344
240;calc bound;100;0.0655539;0.0386249;0.0871761
240;calc iter;100;1.26663;1.16937;1.422
147;calc total;1;126.891;126.891;126.891
147;calc update async;100;0.000126107;1.3629e-05;0.00918279
147;calc inner;100;1.01465;0.934644;1.14036
147;calc wait;100;0.182432;0.0660003;0.406101
147;calc bound;100;0.0688147;0.0390241;0.0874243
147;calc iter;100;1.26709;1.12513;1.48144
147;total;1;131.647;131.647;131.647
219;calc total;1;126.892;126.892;126.892
219;calc update async;100;0.000132343;1.2432e-05;0.00958819
219;calc inner;100;1.01442;0.907656;1.15681
219;calc wait;100;0.181083;0.068293;0.402974
219;calc bound;100;0.0694123;0.0376234;0.087811
219;calc iter;100;1.26625;1.09113;1.48278
219;total;1;131.668;131.668;131.668
195;calc total;1;126.893;126.893;126.893
195;calc update async;100;0.000132943;1.5212e-05;0.00966674
195;calc inner;100;1.03611;0.961179;1.17522
195;calc wait;100;0.158753;0.0597614;0.315407
195;calc bound;100;0.0698294;0.0392443;0.0875473
195;calc iter;100;1.26597;1.13458;1.43586
195;total;1;131.672;131.672;131.672
171;calc total;1;126.893;126.893;126.893
171;calc update async;100;0.000155847;1.6108e-05;0.0120418
171;calc inner;100;1.03721;0.875261;1.15165
171;calc wait;100;0.157795;0.0660054;0.460771
171;calc bound;100;0.0700514;0.0383847;0.0871436
171;calc iter;100;1.26671;1.05599;1.47256
171;total;1;131.674;131.674;131.674
124;calc total;1;126.893;126.893;126.893
124;calc update async;100;0.000124986;1.7752e-05;0.00913146
124;calc inner;100;1.03569;0.981827;1.14302
124;calc wait;100;0.161665;0.0640085;0.378318
124;calc bound;100;0.0664574;0.0384279;0.0854145
124;calc iter;100;1.26665;1.09359;1.48492
124;total;1;131.658;131.658;131.658
148;calc total;1;126.893;126.893;126.893
148;calc update async;100;0.000128619;1.5119e-05;0.00913057
148;calc inner;100;1.01391;0.946584;1.13591
148;calc wait;100;0.185287;0.0635586;0.414646
148;calc bound;100;0.0675658;0.0383624;0.0872692
148;calc iter;100;1.26715;1.10361;1.47165
148;total;1;131.649;131.649;131.649
220;calc total;1;126.892;126.892;126.892
220;calc update async;100;0.000125439;9.723e-06;0.0091134
220;calc inner;100;1.01361;0.927985;1.13466
220;calc wait;100;0.184739;0.0647915;0.389191
220;calc bound;100;0.0660449;0.0382549;0.0870076
220;calc iter;100;1.26555;1.06295;1.49775
220;total;1;131.66;131.66;131.66
196;calc total;1;126.893;126.893;126.893
196;calc update async;100;0.000131884;1.301e-05;0.00970347
196;calc inner;100;1.03188;0.975135;1.1425
196;calc wait;100;0.165225;0.0639016;0.336003
196;calc bound;100;0.0681423;0.0379592;0.121055
196;calc iter;100;1.2671;1.10706;1.42884
196;total;1;131.668;131.668;131.668
172;calc total;1;126.893;126.893;126.893
172;calc update async;100;0.000123775;1.8838e-05;0.00887316
172;calc inner;100;1.03757;0.949528;1.14526
172;calc wait;100;0.160799;0.0631789;0.415121
172;calc bound;100;0.0674635;0.0381859;0.0867585
172;calc iter;100;1.2668;1.17021;1.43325
172;total;1;131.674;131.674;131.674
125;calc total;1;126.892;126.892;126.892
125;calc update async;100;0.000122436;1.4609e-05;0.00903021
125;calc inner;100;1.03782;0.950041;1.14501
125;calc wait;100;0.160688;0.0668067;0.361163
125;calc bound;100;0.0652327;0.0385652;0.087231
125;calc iter;100;1.26647;1.09606;1.46682
125;total;1;131.657;131.657;131.657
149;calc total;1;126.892;126.892;126.892
149;calc update async;100;0.000125928;1.4016e-05;0.00936578
149;calc inner;100;1.01967;0.954187;1.13329
149;calc wait;100;0.18489;0.0637726;0.433398
149;calc bound;100;0.0603908;0.038142;0.0870592
149;calc iter;100;1.26712;1.12655;1.53075
149;total;1;131.645;131.645;131.645
221;calc total;1;126.892;126.892;126.892
221;calc update async;100;0.000129465;1.2903e-05;0.00964024
221;calc inner;100;1.01982;0.930525;1.13558
221;calc wait;100;0.180184;0.0566054;0.387127
221;calc bound;100;0.0630997;0.0383855;0.0872689
221;calc iter;100;1.26532;1.09704;1.44479
221;total;1;131.661;131.661;131.661
197;calc total;1;126.893;126.893;126.893
197;calc update async;100;0.000155667;1.7584e-05;0.0122661
197;calc inner;100;1.03775;0.957817;1.14337
197;calc wait;100;0.162268;0.0680858;0.327314
197;calc bound;100;0.0647113;0.0387039;0.0868308
197;calc iter;100;1.26618;1.16116;1.43695
197;total;1;131.664;131.664;131.664
173;calc total;1;126.893;126.893;126.893
173;calc update async;100;0.000126295;1.54e-05;0.009366
173;calc inner;100;1.04442;0.940742;1.14908
173;calc wait;100;0.154404;0.0598923;0.505394
173;calc bound;100;0.0643238;0.0379883;0.0866208
173;calc iter;100;1.26541;1.14562;1.50836
173;total;1;131.663;131.663;131.663
126;calc total;1;126.893;126.893;126.893
126;calc update async;100;0.000100701;1.4934e-05;0.00775299
126;calc inner;100;1.03834;0.979665;1.1427
126;calc wait;100;0.173109;0.0652874;0.338849
126;calc bound;100;0.0482571;0.0381807;0.0669949
126;calc iter;100;1.2643;1.14652;1.43692
126;total;1;131.659;131.659;131.659
150;calc total;1;126.892;126.892;126.892
150;calc update async;100;0.000105376;1.4884e-05;0.00836872
150;calc inner;100;1.01799;0.940083;1.13944
150;calc wait;100;0.199953;0.0682773;0.485709
150;calc bound;100;0.0457105;0.0369923;0.0664838
150;calc iter;100;1.26606;1.15061;1.47976
150;total;1;131.648;131.648;131.648
222;calc total;1;126.892;126.892;126.892
222;calc update async;100;9.28991e-05;1.4748e-05;0.00694217
222;calc inner;100;1.02152;0.952809;1.13352
222;calc wait;100;0.193564;0.0744926;0.396796
222;calc bound;100;0.0458119;0.037497;0.0657273
222;calc iter;100;1.26434;1.13278;1.41159
222;total;1;131.663;131.663;131.663
198;calc total;1;126.893;126.893;126.893
198;calc update async;100;0.000101865;1.2479e-05;0.00802797
198;calc inner;100;1.03677;0.961756;1.14321
198;calc wait;100;0.178167;0.075099;0.353595
198;calc bound;100;0.0475293;0.0378279;0.0651373
198;calc iter;100;1.26571;1.15895;1.41243
198;total;1;131.663;131.663;131.663
174;calc total;1;126.892;126.892;126.892
174;calc update async;100;0.000102142;1.4277e-05;0.00787945
174;calc inner;100;1.04224;0.948896;1.14587
174;calc wait;100;0.16946;0.064441;0.335677
174;calc bound;100;0.0478791;0.0383586;0.0679859
174;calc iter;100;1.26422;1.1554;1.41188
174;total;1;131.663;131.663;131.663
127;calc total;1;126.892;126.892;126.892
127;calc update async;100;9.95437e-05;1.351e-05;0.00760534
127;calc inner;100;1.04264;0.974568;1.14356
127;calc wait;100;0.168846;0.0624776;0.383208
127;calc bound;100;0.0484756;0.038453;0.0725964
127;calc iter;100;1.26475;1.16654;1.41378
127;total;1;131.658;131.658;131.658
151;calc total;1;126.892;126.892;126.892
151;calc update async;100;0.000109216;1.3956e-05;0.0085914
151;calc inner;100;1.0241;0.961933;1.13302
151;calc wait;100;0.193576;0.0639656;0.418393
151;calc bound;100;0.0465101;0.0379421;0.0681887
151;calc iter;100;1.26673;1.15191;1.42665
151;total;1;131.654;131.654;131.654
223;calc total;1;126.893;126.893;126.893
223;calc update async;100;9.16987e-05;1.2836e-05;0.00701589
223;calc inner;100;1.02411;0.960073;1.13434
223;calc wait;100;0.191339;0.0764015;0.398506
223;calc bound;100;0.0459248;0.0382992;0.0758527
223;calc iter;100;1.26407;1.14957;1.42277
223;total;1;131.666;131.666;131.666
199;calc total;1;126.892;126.892;126.892
199;calc update async;100;0.000109172;1.1724e-05;0.00885104
199;calc inner;100;1.0408;0.983276;1.14583
199;calc wait;100;0.174253;0.0606759;0.366809
199;calc bound;100;0.0468677;0.0386416;0.066206
199;calc iter;100;1.26609;1.1753;1.39799
199;total;1;131.672;131.672;131.672
175;calc total;1;126.892;126.892;126.892
175;calc update async;100;0.000109601;1.5449e-05;0.00854014
175;calc inner;100;1.0514;0.950371;1.15415
175;calc wait;100;0.162028;0.061894;0.356896
175;calc bound;100;0.0476983;0.0394748;0.0693475
175;calc iter;100;1.26468;1.17698;1.39323
175;total;1;131.674;131.674;131.674
128;calc total;1;126.895;126.895;126.895
128;calc update async;100;8.6829e-05;1.3783e-05;0.00626699
128;calc inner;100;1.05375;0.979063;1.15432
128;calc wait;100;0.15951;0.0633627;0.331503
128;calc bound;100;0.0480352;0.0387264;0.0733069
128;calc iter;100;1.26568;1.13796;1.40285
128;total;1;131.663;131.663;131.663
152;calc total;1;126.893;126.893;126.893
152;calc update async;100;9.45693e-05;1.3513e-05;0.00710236
152;calc inner;100;1.02885;0.955627;1.14047
152;calc wait;100;0.188858;0.0636085;0.428539
152;calc bound;100;0.0477114;0.0371391;0.0703091
152;calc iter;100;1.26824;1.14909;1.50072
152;total;1;131.651;131.651;131.651
224;calc total;1;126.892;126.892;126.892
224;calc update async;100;0.00010773;1.3195e-05;0.00858258
224;calc inner;100;1.02741;0.931661;1.13631
224;calc wait;100;0.187386;0.0650518;0.485672
224;calc bound;100;0.0471699;0.0385574;0.07478
224;calc iter;100;1.26496;1.13259;1.46059
224;total;1;131.668;131.668;131.668
200;calc total;1;126.893;126.893;126.893
200;calc update async;100;0.000109991;1.2543e-05;0.00867966
200;calc inner;100;1.04416;0.987207;1.14304
200;calc wait;100;0.168348;0.0624997;0.360468
200;calc bound;100;0.0479815;0.0376625;0.0640253
200;calc iter;100;1.26538;1.17944;1.40465
200;total;1;131.672;131.672;131.672
176;calc total;1;126.889;126.889;126.889
176;calc update async;100;8.8939e-05;1.2132e-05;0.00647897
176;calc inner;100;1.04798;0.906315;1.14866
176;calc wait;100;0.163646;0.0642802;0.409317
176;calc bound;100;0.0491769;0.0388118;0.106406
176;calc iter;100;1.26518;1.085;1.47758
176;total;1;131.669;131.669;131.669
129;calc total;1;126.893;126.893;126.893
129;calc update async;100;8.08583e-05;1.364e-05;0.0058513
129;calc inner;100;1.04145;0.923518;1.14204
129;calc wait;100;0.170634;0.0624019;0.402566
129;calc bound;100;0.0483987;0.0385985;0.0655302
129;calc iter;100;1.26631;1.16915;1.43898
129;total;1;131.66;131.66;131.66
153;calc total;1;126.892;126.892;126.892
153;calc update async;100;0.000108312;1.1194e-05;0.00867054
153;calc inner;100;1.02563;0.95865;1.13723
153;calc wait;100;0.188113;0.0651955;0.364775
153;calc bound;100;0.0480488;0.0386216;0.141762
153;calc iter;100;1.26548;1.1541;1.52486
153;total;1;131.651;131.651;131.651
225;calc total;1;126.892;126.892;126.892
225;calc update async;100;0.000101454;1.3404e-05;0.00793332
225;calc inner;100;1.02543;0.945818;1.13527
225;calc wait;100;0.187443;0.0833945;0.40188
225;calc bound;100;0.0469091;0.0382945;0.0701459
225;calc iter;100;1.26518;1.1473;1.43346
225;total;1;131.667;131.667;131.667
201;calc total;1;126.893;126.893;126.893
201;calc update async;100;0.000109363;1.2419e-05;0.00863942
201;calc inner;100;1.04379;0.969977;1.14236
201;calc wait;100;0.167148;0.0583748;0.408243
201;calc bound;100;0.0488343;0.039163;0.0682266
201;calc iter;100;1.2647;1.17858;1.47764
201;total;1;131.672;131.672;131.672
177;calc total;1;126.893;126.893;126.893
177;calc update async;100;0.000101965;1.1131e-05;0.00767044
177;calc inner;100;1.04713;0.94969;1.14615
177;calc wait;100;0.162738;0.06817;0.415987
177;calc bound;100;0.0498321;0.038266;0.0682719
177;calc iter;100;1.26586;1.18513;1.42009
177;total;1;131.673;131.673;131.673
130;calc total;1;126.893;126.893;126.893
130;calc update async;100;8.27361e-05;1.1114e-05;0.00613656
130;calc inner;100;1.03971;0.921167;1.14229
130;calc wait;100;0.174449;0.063811;0.444374
130;calc bound;100;0.0477827;0.0383015;0.0637406
130;calc iter;100;1.26595;1.16798;1.43855
130;total;1;131.661;131.661;131.661
154;calc total;1;126.892;126.892;126.892
154;calc update async;100;0.000112155;1.2336e-05;0.00911522
154;calc inner;100;1.02468;0.92749;1.13358
154;calc wait;100;0.192397;0.0665438;0.478604
154;calc bound;100;0.0472879;0.0376604;0.0687676
154;calc iter;100;1.26658;1.15296;1.51519
154;total;1;131.655;131.655;131.655
226;calc total;1;126.892;126.892;126.892
226;calc update async;100;0.000106892;1.2222e-05;0.00861242
226;calc inner;100;1.02474;0.916349;1.135
226;calc wait;100;0.190829;0.0713014;0.406447
226;calc bound;100;0.0461377;0.0379077;0.07
226;calc iter;100;1.26489;1.15319;1.40586
226;total;1;131.667;131.667;131.667
202;calc total;1;126.893;126.893;126.893
202;calc update async;100;0.000110521;1.3809e-05;0.00871592
202;calc inner;100;1.04414;0.970311;1.14227
202;calc wait;100;0.169937;0.0646748;0.370136
202;calc bound;100;0.0474374;0.0372762;0.0673837
202;calc iter;100;1.26553;1.16295;1.39871
202;total;1;131.671;131.671;131.671
178;calc total;1;126.892;126.892;126.892
178;calc update async;100;0.000107083;1.3019e-05;0.00859318
178;calc inner;100;1.04454;0.8632;1.14716
178;calc wait;100;0.169291;0.0648212;0.472325
178;calc bound;100;0.0469929;0.0388169;0.061372
178;calc iter;100;1.26515;1.18281;1.38082
178;total;1;131.672;131.672;131.672
131;calc total;1;126.893;126.893;126.893
131;calc update async;100;9.36271e-05;1.4164e-05;0.00713531
131;calc inner;100;1.03938;0.948713;1.14149
131;calc wait;100;0.172647;0.0713516;0.427324
131;calc bound;100;0.0482183;0.0382756;0.0737823
131;calc iter;100;1.2642;1.16172;1.41929
131;total;1;131.66;131.66;131.66
155;calc total;1;126.892;126.892;126.892
155;calc update async;100;0.000107539;1.3115e-05;0.00870047
155;calc inner;100;1.02051;0.927517;1.28209
155;calc wait;100;0.197174;0.0701507;0.432206
155;calc bound;100;0.0464321;0.0377145;0.0670287
155;calc iter;100;1.26575;1.15263;1.45116
155;total;1;131.651;131.651;131.651
227;calc total;1;126.892;126.892;126.892
227;calc update async;100;0.000107318;1.3249e-05;0.00859466
227;calc inner;100;1.02877;0.946306;1.14032
227;calc wait;100;0.186112;0.0668682;0.424166
227;calc bound;100;0.045613;0.0381744;0.0672544
227;calc iter;100;1.26316;1.14975;1.43958
227;total;1;131.669;131.669;131.669
203;calc total;1;126.892;126.892;126.892
203;calc update async;100;0.00010776;1.3255e-05;0.00861856
203;calc inner;100;1.0379;0.974418;1.15823
203;calc wait;100;0.175906;0.0657241;0.381414
203;calc bound;100;0.0472978;0.0386267;0.0740389
203;calc iter;100;1.26498;1.17524;1.43862
203;total;1;131.672;131.672;131.672
179;calc total;1;126.892;126.892;126.892
179;calc update async;100;0.000112814;1.211e-05;0.00915411
179;calc inner;100;1.04298;0.913911;1.14627
179;calc wait;100;0.170084;0.0679324;0.379824
179;calc bound;100;0.0474618;0.0384496;0.0668752
179;calc iter;100;1.26481;1.17324;1.38785
179;total;1;131.674;131.674;131.674
132;calc total;1;126.893;126.893;126.893
132;calc update async;100;9.23444e-05;1.3633e-05;0.00696558
132;calc inner;100;1.01503;0.953475;1.14191
132;calc wait;100;0.201722;0.065451;0.356982
132;calc bound;100;0.0459194;0.0378096;0.0686503
132;calc iter;100;1.26516;1.15852;1.41791
132;total;1;131.671;131.671;131.671
156;calc total;1;126.893;126.893;126.893
156;calc update async;100;0.000109845;1.6671e-05;0.00838482
156;calc inner;100;1.03597;0.964002;1.14913
156;calc wait;100;0.178857;0.0507597;0.406006
156;calc bound;100;0.0484604;0.0385783;0.0730482
156;calc iter;100;1.26477;1.16325;1.44101
156;total;1;131.669;131.669;131.669
228;calc total;1;126.892;126.892;126.892
228;calc update async;100;0.00011162;1.3497e-05;0.0089147
228;calc inner;100;1.03631;0.94636;1.14848
228;calc wait;100;0.179025;0.0603562;0.345618
228;calc bound;100;0.0482318;0.03921;0.0801303
228;calc iter;100;1.26468;1.15769;1.40388
228;total;1;131.676;131.676;131.676
204;calc total;1;126.892;126.892;126.892
204;calc update async;100;0.000113502;1.3869e-05;0.00903675
204;calc inner;100;1.02574;0.932959;1.14348
204;calc wait;100;0.189465;0.0572822;0.386771
204;calc bound;100;0.0465412;0.0379129;0.0714432
180;calc total;1;126.892;126.892;126.892
180;calc update async;100;0.000114328;1.5695e-05;0.0089756
180;calc inner;100;1.04723;0.963077;1.15444
180;calc wait;100;0.166413;0.0638852;0.319601
180;calc bound;100;0.0492229;0.038213;0.0754796
180;calc iter;100;1.26554;1.16098;1.40657
180;total;1;131.681;131.681;131.681
133;calc total;1;126.893;126.893;126.893
133;calc update async;100;9.08009e-05;1.3179e-05;0.00707811
133;calc inner;100;1.017;0.930897;1.14271
133;calc wait;100;0.199907;0.0606204;0.405752
133;calc bound;100;0.04627;0.0382256;0.0685185
133;calc iter;100;1.26513;1.1475;1.42998
133;total;1;131.672;131.672;131.672
157;calc total;1;126.892;126.892;126.892
157;calc update async;100;0.000109613;1.409e-05;0.00885416
157;calc inner;100;1.03627;0.969331;1.14561
157;calc wait;100;0.180295;0.0607746;0.393156
157;calc bound;100;0.0474587;0.0373105;0.0685003
157;calc iter;100;1.2658;1.17822;1.41981
157;total;1;131.669;131.669;131.669
229;calc total;1;126.892;126.892;126.892
229;calc update async;100;0.000109774;1.2746e-05;0.00888933
229;calc inner;100;1.03375;0.983415;1.14765
229;calc wait;100;0.181688;0.0585777;0.384766
229;calc bound;100;0.0483999;0.0385503;0.0785327
229;calc iter;100;1.26559;1.15753;1.41928
229;total;1;131.675;131.675;131.675
204;calc iter;100;1.2642;1.15123;1.44411
204;total;1;131.678;131.678;131.678
181;calc total;1;126.892;126.892;126.892
181;calc update async;100;0.000109591;1.3784e-05;0.00888841
181;calc inner;100;1.04595;0.977965;1.15164
181;calc wait;100;0.168227;0.0584517;0.315671
181;calc bound;100;0.0492112;0.0380696;0.0849332
181;calc iter;100;1.26529;1.19328;1.39366
181;total;1;131.681;131.681;131.681
134;calc total;1;126.893;126.893;126.893
134;calc update async;100;9.27521e-05;1.303e-05;0.00707241
134;calc inner;100;1.01699;0.931344;1.14049
134;calc wait;100;0.197959;0.0688647;0.392986
134;calc bound;100;0.0469791;0.0381868;0.068563
134;calc iter;100;1.26437;1.15634;1.43453
134;total;1;131.671;131.671;131.671
158;calc total;1;126.892;126.892;126.892
158;calc update async;100;0.000108302;1.2217e-05;0.00871333
158;calc inner;100;1.04117;0.973903;1.14744
158;calc wait;100;0.174017;0.0577861;0.377832
158;calc bound;100;0.048464;0.037679;0.0705327
158;calc iter;100;1.26544;1.17455;1.44291
158;total;1;131.666;131.666;131.666
230;calc total;1;126.892;126.892;126.892
230;calc update async;100;0.000109781;1.2177e-05;0.00886621
230;calc inner;100;1.03786;0.948114;1.14829
230;calc wait;100;0.176378;0.065307;0.402875
230;calc bound;100;0.0480235;0.0388228;0.0764835
230;calc iter;100;1.26426;1.16953;1.41571
230;total;1;131.675;131.675;131.675
205;calc total;1;126.893;126.893;126.893
205;calc update async;100;0.000112431;1.401e-05;0.00901376
205;calc inner;100;1.0252;0.952854;1.1431
205;calc wait;100;0.190931;0.0544965;0.413158
205;calc bound;100;0.0462232;0.0382894;0.0714888
205;calc iter;100;1.26474;1.15619;1.42748
205;total;1;131.679;131.679;131.679
182;calc total;1;126.892;126.892;126.892
182;calc update async;100;0.00011027;1.1155e-05;0.00892303
182;calc inner;100;1.04973;0.968184;1.15276
182;calc wait;100;0.162495;0.0650622;0.320591
182;calc bound;100;0.0498691;0.0377769;0.0745262
182;calc iter;100;1.26492;1.1847;1.42278
182;total;1;131.681;131.681;131.681
135;calc total;1;126.893;126.893;126.893
135;calc update async;100;9.29087e-05;1.2711e-05;0.00729447
135;calc inner;100;1.02237;0.944043;1.14415
135;calc wait;100;0.192217;0.0613034;0.414505
135;calc bound;100;0.0474406;0.037996;0.0741005
135;calc iter;100;1.26512;1.14669;1.41003
135;total;1;131.671;131.671;131.671
159;calc total;1;126.892;126.892;126.892
159;calc update async;100;0.000112532;1.5266e-05;0.0088924
159;calc inner;100;1.04225;0.978229;1.14813
159;calc wait;100;0.172358;0.0608164;0.359515
159;calc bound;100;0.0493114;0.0377879;0.0737887
159;calc iter;100;1.26612;1.17747;1.40251
159;total;1;131.665;131.665;131.665
231;calc total;1;126.892;126.892;126.892
231;calc update async;100;0.000113919;1.2034e-05;0.00907767
231;calc inner;100;1.04306;0.955238;1.14752
231;calc wait;100;0.16968;0.0619097;0.390071
231;calc bound;100;0.0502109;0.0389219;0.0774084
231;calc iter;100;1.26482;1.16557;1.40346
231;total;1;131.676;131.676;131.676
206;calc total;1;126.892;126.892;126.892
206;calc update async;100;0.000111721;1.3692e-05;0.00899072
206;calc inner;100;1.02892;0.955805;1.14244
206;calc wait;100;0.186963;0.0656985;0.425039
206;calc bound;100;0.0465744;0.0373817;0.0678517
206;calc iter;100;1.26469;1.16609;1.44518
206;total;1;131.679;131.679;131.679
183;calc total;1;126.892;126.892;126.892
183;calc update async;100;0.000116363;1.1849e-05;0.00919779
183;calc inner;100;1.05309;0.979597;1.15356
183;calc wait;100;0.158066;0.060431;0.335017
136;calc total;1;126.893;126.893;126.893
136;calc update async;100;9.40713e-05;1.3016e-05;0.00732179
136;calc inner;100;1.01459;0.911295;1.13476
136;calc wait;100;0.203229;0.0669692;0.376858
136;calc bound;100;0.0461781;0.0373023;0.0638351
136;calc iter;100;1.26622;1.15436;1.4168
136;total;1;131.67;131.67;131.67
160;calc total;1;126.893;126.893;126.893
160;calc update async;100;0.000104705;1.1579e-05;0.00834621
160;calc inner;100;1.03628;0.975262;1.14087
160;calc wait;100;0.179728;0.06503;0.352905
160;calc bound;100;0.047832;0.037463;0.0694305
160;calc iter;100;1.26582;1.17223;1.40907
160;total;1;131.671;131.671;131.671
232;calc total;1;126.892;126.892;126.892
232;calc update async;100;0.000112751;1.3733e-05;0.00913388
232;calc inner;100;1.04057;0.973461;1.1451
232;calc wait;100;0.174592;0.075058;0.331596
232;calc bound;100;0.0469487;0.0375228;0.0616418
232;calc iter;100;1.26442;1.16726;1.40903
232;total;1;131.673;131.673;131.673
207;calc total;1;126.892;126.892;126.892
207;calc update async;100;0.000111677;1.3135e-05;0.00893273
207;calc inner;100;1.02991;0.976296;1.14223
207;calc wait;100;0.184611;0.059465;0.360186
207;calc bound;100;0.0482936;0.0367012;0.0750157
207;calc iter;100;1.26547;1.16555;1.43345
207;total;1;131.676;131.676;131.676
183;calc bound;100;0.0507813;0.0397717;0.076661
183;calc iter;100;1.26444;1.1902;1.4118
183;total;1;131.679;131.679;131.679
137;calc total;1;126.893;126.893;126.893
137;calc update async;100;0.000134574;1.4062e-05;0.0113122
137;calc inner;100;1.00694;0.926461;1.13618
137;calc wait;100;0.20964;0.0697486;0.45803
137;calc bound;100;0.0459777;0.0372643;0.0623513
137;calc iter;100;1.26512;1.15044;1.47872
137;total;1;131.665;131.665;131.665
161;calc total;1;126.893;126.893;126.893
161;calc update async;100;0.000108511;1.4377e-05;0.00871648
161;calc inner;100;1.03436;0.971424;1.1441
161;calc wait;100;0.181819;0.06307;0.463562
161;calc bound;100;0.0470728;0.0369663;0.0697145
161;calc iter;100;1.26467;1.16017;1.54359
161;total;1;131.667;131.667;131.667
233;calc total;1;126.892;126.892;126.892
233;calc update async;100;0.000111585;1.3306e-05;0.00906566
233;calc inner;100;1.03435;0.957877;1.1444
233;calc wait;100;0.181035;0.0654867;0.407425
233;calc bound;100;0.0472042;0.0380364;0.0707676
233;calc iter;100;1.26481;1.1649;1.4191
233;total;1;131.672;131.672;131.672
208;calc total;1;126.89;126.89;126.89
208;calc update async;100;8.85936e-05;1.1932e-05;0.00674702
208;calc inner;100;1.02991;0.966307;1.14008
208;calc wait;100;0.185178;0.062132;0.464338
208;calc bound;100;0.0473152;0.0373955;0.0670964
208;calc iter;100;1.26464;1.15149;1.48447
208;total;1;131.672;131.672;131.672
184;calc total;1;126.892;126.892;126.892
184;calc update async;100;0.000112275;1.2182e-05;0.00912442
184;calc inner;100;1.04915;0.955987;1.14619
184;calc wait;100;0.166482;0.0661335;0.357081
184;calc bound;100;0.0479012;0.0381156;0.0694767
184;calc iter;100;1.2653;1.18189;1.41034
184;total;1;131.678;131.678;131.678
138;calc total;1;126.893;126.893;126.893
138;calc update async;100;0.000127712;1.6993e-05;0.00932208
138;calc inner;100;1.00889;0.928137;1.13727
138;calc wait;100;0.192834;0.0627793;0.444592
138;calc bound;100;0.0644259;0.0383097;0.0871046
138;calc iter;100;1.26698;1.11646;1.51256
138;total;1;131.671;131.671;131.671
162;calc total;1;126.893;126.893;126.893
162;calc update async;100;0.000128536;1.2999e-05;0.00989756
162;calc inner;100;1.03001;0.946528;1.14385
162;calc wait;100;0.169512;0.0604594;0.400545
162;calc bound;100;0.063258;0.039162;0.0868936
162;calc iter;100;1.26478;1.14259;1.52059
162;total;1;131.652;131.652;131.652
234;calc total;1;126.892;126.892;126.892
209;calc total;1;126.892;126.892;126.892
209;calc update async;100;0.000110451;1.2897e-05;0.00898914
209;calc inner;100;1.02316;0.951466;1.13712
209;calc wait;100;0.192169;0.0567145;0.383148
209;calc bound;100;0.0469297;0.037667;0.0719692
209;calc iter;100;1.26428;1.13541;1.41653
209;total;1;131.665;131.665;131.665
185;calc total;1;126.892;126.892;126.892
185;calc update async;100;0.000112524;1.3616e-05;0.00921405
185;calc inner;100;1.04194;0.966971;1.14662
185;calc wait;100;0.173446;0.0628527;0.351141
185;calc bound;100;0.0470781;0.0380765;0.0697191
185;calc iter;100;1.26462;1.18274;1.4003
185;total;1;131.671;131.671;131.671
186;calc total;1;126.892;126.892;126.892
186;calc update async;100;0.000130506;1.6441e-05;0.00980531
186;calc inner;100;1.04342;0.973789;1.14815
186;calc wait;100;0.158982;0.0589642;0.317764
186;calc bound;100;0.0625637;0.0378593;0.0869046
186;calc iter;100;1.26694;1.15603;1.47582
186;total;1;131.676;131.676;131.676
187;calc total;1;126.892;126.892;126.892
187;calc update async;100;0.000125584;1.3121e-05;0.00978308
187;calc inner;100;1.0435;0.940601;1.14771
187;calc wait;100;0.156115;0.0615097;0.334099
187;calc bound;100;0.0630662;0.0375938;0.0870254
187;calc iter;100;1.26663;1.14081;1.46187
187;total;1;131.672;131.672;131.672
188;calc total;1;126.892;126.892;126.892
188;calc update async;100;0.000130173;1.2763e-05;0.00996992
188;calc inner;100;1.0386;0.961079;1.14883
188;calc wait;100;0.156944;0.0663404;0.362395
188;calc bound;100;0.0665247;0.0383912;0.0873734
188;calc iter;100;1.26577;1.1565;1.44836
188;total;1;131.681;131.681;131.681
189;calc total;1;126.891;126.891;126.891
189;calc update async;100;0.000123035;1.3985e-05;0.00884509
189;calc inner;100;1.03325;0.95116;1.14954
189;calc wait;100;0.159678;0.0636034;0.339652
189;calc bound;100;0.069846;0.0380794;0.0871377
189;calc iter;100;1.26563;1.13586;1.45636
189;total;1;131.677;131.677;131.677
190;calc total;1;126.891;126.891;126.891
190;calc update async;100;0.000124625;1.2823e-05;0.00915111
190;calc inner;100;1.03732;0.982061;1.1464
190;calc wait;100;0.158641;0.0640809;0.383158
190;calc bound;100;0.0685037;0.0379592;0.087287
190;calc iter;100;1.26709;1.13664;1.48623
190;total;1;131.681;131.681;131.681
191;calc total;1;126.891;126.891;126.891
191;calc update async;100;0.000119741;1.3718e-05;0.00888496
191;calc inner;100;1.04371;0.947544;1.14818
191;calc wait;100;0.156101;0.0625154;0.383667
191;calc bound;100;0.0635895;0.0381262;0.0871514
191;calc iter;100;1.266;1.17315;1.4753
191;total;1;131.671;131.671;131.671
69;calc total;1;126.893;126.893;126.893
69;calc update async;100;0.000137423;1.1018e-05;0.0106597
69;calc inner;100;1.03421;0.975996;1.14128
69;calc wait;100;0.16479;0.0571502;0.386867
69;calc bound;100;0.0663711;0.0364707;0.0872036
69;calc iter;100;1.2671;1.11785;1.54175
69;total;1;131.751;131.751;131.751
70;calc total;1;126.893;126.893;126.893
70;calc update async;100;0.000135918;1.4378e-05;0.0104114
70;calc inner;100;1.03425;0.976934;1.14307
70;calc wait;100;0.163213;0.0554447;0.327741
70;calc bound;100;0.066385;0.0364025;0.0867441
70;calc iter;100;1.26669;1.13222;1.44608
70;total;1;131.75;131.75;131.75
71;calc total;1;126.892;126.892;126.892
71;calc update async;100;0.000131742;9.497e-06;0.0101394
71;calc inner;100;1.03444;0.974882;1.1467
71;calc wait;100;0.163791;0.0589471;0.327355
71;calc bound;100;0.066454;0.0367392;0.0873328
71;calc iter;100;1.26642;1.14355;1.43662
71;total;1;131.751;131.751;131.751
264;calc total;1;126.895;126.895;126.895
264;calc update async;100;0.000143217;1.4263e-05;0.0106069
264;calc inner;100;1.04872;0.987197;1.15171
264;calc wait;100;0.14864;0.0675188;0.294053
264;calc bound;100;0.0644782;0.0409302;0.0879483
264;calc iter;100;1.26433;1.17061;1.42037
264;total;1;131.658;131.658;131.658
265;calc total;1;126.895;126.895;126.895
265;calc update async;100;0.000142009;1.789e-05;0.0104351
265;calc inner;100;1.04649;0.967896;1.15099
265;calc wait;100;0.148915;0.0672815;0.332517
265;calc bound;100;0.0661954;0.0389897;0.087247
265;calc iter;100;1.26502;1.19;1.46456
265;total;1;131.659;131.659;131.659
266;calc total;1;126.895;126.895;126.895
266;calc update async;100;0.000142426;1.6419e-05;0.0106982
266;calc inner;100;1.0444;0.946777;1.16757
266;calc wait;100;0.150341;0.0626911;0.357501
266;calc bound;100;0.0676904;0.0385228;0.0870097
266;calc iter;100;1.26581;1.18665;1.47878
266;total;1;131.658;131.658;131.658
267;calc total;1;126.895;126.895;126.895
267;calc update async;100;0.000141352;1.8893e-05;0.0100062
267;calc inner;100;1.04631;0.965461;1.15855
267;calc wait;100;0.147133;0.0791161;0.384433
267;calc bound;100;0.0702725;0.0387067;0.0876739
267;calc iter;100;1.26625;1.13536;1.46923
267;total;1;131.66;131.66;131.66
268;calc total;1;126.895;126.895;126.895
268;calc update async;100;0.000147466;1.6451e-05;0.010843
268;calc inner;100;1.03924;0.986847;1.14613
268;calc wait;100;0.156722;0.0636054;0.336682
268;calc bound;100;0.0679944;0.038032;0.0869235
268;calc iter;100;1.26642;1.17243;1.43394
268;total;1;131.656;131.656;131.656
269;calc total;1;126.895;126.895;126.895
269;calc update async;100;0.000133914;1.5409e-05;0.010046
269;calc inner;100;1.04326;0.992107;1.14603
269;calc wait;100;0.154922;0.0648246;0.326602
269;calc bound;100;0.0647863;0.0387317;0.0865647
269;calc iter;100;1.26519;1.16426;1.41327
269;total;1;131.649;131.649;131.649
270;calc total;1;126.895;126.895;126.895
270;calc update async;100;0.000108809;1.1217e-05;0.00866374
270;calc inner;100;1.04543;0.966929;1.14576
270;calc wait;100;0.167411;0.0625551;0.381371
270;calc bound;100;0.0476286;0.039371;0.067077
270;calc iter;100;1.26409;1.17979;1.41086
270;total;1;131.649;131.649;131.649
271;calc total;1;126.895;126.895;126.895
271;calc update async;100;0.000120252;1.4441e-05;0.00954918
271;calc inner;100;1.04585;0.987489;1.14393
271;calc wait;100;0.165916;0.068617;0.324973
271;calc bound;100;0.048016;0.0388637;0.0727899
271;calc iter;100;1.26454;1.17274;1.38986
271;total;1;131.657;131.657;131.657
91;calc total;1;126.892;126.892;126.892
91;calc update async;100;0.000125845;1.6569e-05;0.00950657
91;calc inner;100;1.02059;0.938056;1.14168
91;calc wait;100;0.178494;0.068844;0.413031
91;calc bound;100;0.0659345;0.0385916;0.0869293
91;calc iter;100;1.2665;1.11678;1.50373
91;total;1;131.697;131.697;131.697
288;calc total;1;126.895;126.895;126.895
288;calc update async;100;0.000132082;1.3847e-05;0.00980156
288;calc inner;100;1.0274;0.964681;1.14323
288;calc wait;100;0.17076;0.0667757;0.328644
288;calc bound;100;0.0661508;0.038439;0.0887751
288;calc iter;100;1.26609;1.13379;1.429
288;total;1;131.708;131.708;131.708
336;calc total;1;126.895;126.895;126.895
336;calc update async;100;8.42165e-05;1.5836e-05;0.00491056
336;calc inner;100;1.04905;0.985206;1.15198
336;calc wait;100;0.150424;0.0677143;0.302526
336;calc bound;100;0.0652606;0.0384581;0.087345
336;calc iter;100;1.2665;1.16645;1.44604
336;total;1;131.712;131.712;131.712
272;calc total;1;126.895;126.895;126.895
272;calc update async;100;0.000120897;1.4541e-05;0.00972339
272;calc inner;100;1.04927;1.00163;1.1467
272;calc wait;100;0.161627;0.0687488;0.358896
272;calc bound;100;0.0494663;0.0385484;0.0943834
272;calc iter;100;1.2647;1.193;1.46801
272;total;1;131.66;131.66;131.66
43;calc total;1;126.893;126.893;126.893
43;calc update async;100;0.000127436;1.4316e-05;0.00927502
43;calc inner;100;1.02478;0.937723;1.1453
43;calc wait;100;0.174839;0.064103;0.378428
43;calc bound;100;0.0653847;0.0383538;0.0871978
43;calc iter;100;1.26738;1.14315;1.49501
43;total;1;131.693;131.693;131.693
240;total;1;131.669;131.669;131.669
92;calc total;1;126.892;126.892;126.892
92;calc update async;100;0.000129481;1.4888e-05;0.00978051
92;calc inner;100;1.02072;0.938239;1.1463
92;calc wait;100;0.175904;0.0631786;0.346819
92;calc bound;100;0.0677065;0.0375434;0.0872239
92;calc iter;100;1.2671;1.13963;1.46233
92;total;1;131.707;131.707;131.707
289;calc total;1;126.895;126.895;126.895
289;calc update async;100;0.00013595;1.4422e-05;0.0101717
289;calc inner;100;1.02625;0.950023;1.14094
289;calc wait;100;0.173792;0.0701516;0.434523
289;calc bound;100;0.0648309;0.0381846;0.0873948
289;calc iter;100;1.26674;1.13484;1.56248
289;total;1;131.712;131.712;131.712
273;calc total;1;126.895;126.895;126.895
273;calc update async;100;0.000144108;1.3561e-05;0.0120706
273;calc inner;100;1.04962;0.99218;1.14604
273;calc wait;100;0.160785;0.061006;0.351264
273;calc bound;100;0.0491733;0.0385423;0.0998179
273;calc iter;100;1.26538;1.17988;1.4261
273;total;1;131.66;131.66;131.66
44;calc total;1;126.893;126.893;126.893
44;calc update async;100;0.000129646;1.6431e-05;0.00976547
44;calc inner;100;1.02471;0.93705;1.14711
44;calc wait;100;0.173494;0.0658318;0.389061
44;calc bound;100;0.0663618;0.0377209;0.0874953
44;calc iter;100;1.26624;1.14102;1.51306
44;total;1;131.695;131.695;131.695
241;calc total;1;126.893;126.893;126.893
241;calc update async;100;0.000122767;1.323e-05;0.00882152
241;calc inner;100;1.04828;0.992587;1.15442
241;calc wait;100;0.149554;0.069316;0.303259
241;calc bound;100;0.0657089;0.0383516;0.0870035
241;calc iter;100;1.26708;1.15147;1.48527
241;total;1;131.666;131.666;131.666
93;calc total;1;126.892;126.892;126.892
93;calc update async;100;0.000138152;1.389e-05;0.010353
93;calc inner;100;1.01541;0.916281;1.14566
93;calc wait;100;0.177773;0.0655211;0.370942
93;calc bound;100;0.0713269;0.0384433;0.0869356
93;calc iter;100;1.2665;1.12505;1.45625
93;total;1;131.701;131.701;131.701
290;calc total;1;126.895;126.895;126.895
290;calc update async;100;0.0001361;1.422e-05;0.00983716
290;calc inner;100;1.01956;0.908478;1.13937
290;calc wait;100;0.179788;0.0636911;0.648979
290;calc bound;100;0.06533;0.0381246;0.122083
290;calc iter;100;1.26687;1.13002;1.76418
290;total;1;131.707;131.707;131.707
274;calc total;1;126.895;126.895;126.895
274;calc update async;100;0.000113821;1.3165e-05;0.00909321
274;calc inner;100;1.04865;0.956541;1.14544
274;calc wait;100;0.161951;0.0693315;0.395091
274;calc bound;100;0.048646;0.038772;0.0744304
274;calc iter;100;1.26467;1.18179;1.40675
274;total;1;131.66;131.66;131.66
45;calc total;1;126.893;126.893;126.893
45;calc update async;100;0.000131302;1.7347e-05;0.00992579
45;calc inner;100;1.02134;0.960297;1.14752
45;calc wait;100;0.174158;0.0646686;0.37694
45;calc bound;100;0.0693488;0.0384872;0.0874382
45;calc iter;100;1.26725;1.12998;1.50127
45;total;1;131.693;131.693;131.693
242;calc total;1;126.893;126.893;126.893
242;calc update async;100;0.000123646;1.4193e-05;0.00885431
242;calc inner;100;1.04422;0.985836;1.15292
242;calc wait;100;0.152206;0.0645581;0.389059
242;calc bound;100;0.0671771;0.0383329;0.0876251
242;calc iter;100;1.26691;1.1761;1.51851
242;total;1;131.671;131.671;131.671
94;calc total;1;126.892;126.892;126.892
94;calc update async;100;0.000137016;1.5435e-05;0.0102916
94;calc inner;100;1.02063;0.946883;1.1493
94;calc wait;100;0.176958;0.0513866;0.382139
94;calc bound;100;0.0685208;0.0376968;0.0874464
94;calc iter;100;1.2676;1.14429;1.50033
94;total;1;131.707;131.707;131.707
291;calc total;1;126.895;126.895;126.895
291;calc update async;100;0.000135033;1.2745e-05;0.010161
291;calc inner;100;1.02415;0.936301;1.14345
291;calc wait;100;0.172601;0.0672021;0.466845
291;calc bound;100;0.0669806;0.0396952;0.0878273
291;calc iter;100;1.26533;1.10321;1.5367
291;total;1;131.707;131.707;131.707
275;calc total;1;126.895;126.895;126.895
275;calc update async;100;0.000118399;1.0927e-05;0.00957597
275;calc inner;100;1.0485;0.968622;1.14412
275;calc wait;100;0.163814;0.0692569;0.32934
275;calc bound;100;0.0476575;0.0397563;0.0648876
275;calc iter;100;1.26411;1.18392;1.38456
275;total;1;131.66;131.66;131.66
46;calc total;1;126.892;126.892;126.892
46;calc update async;100;0.000135715;1.3526e-05;0.0100581
46;calc inner;100;1.01876;0.933492;1.14585
46;calc wait;100;0.174918;0.0643088;0.364648
46;calc bound;100;0.0702563;0.0382307;0.0876931
46;calc iter;100;1.26576;1.13085;1.45557
46;total;1;131.694;131.694;131.694
243;calc total;1;126.893;126.893;126.893
243;calc update async;100;0.000122214;1.418e-05;0.00883593
243;calc inner;100;1.04458;0.989658;1.15307
243;calc wait;100;0.152162;0.0702295;0.347094
243;calc bound;100;0.0669048;0.0390048;0.0876186
243;calc iter;100;1.26595;1.17184;1.47415
243;total;1;131.665;131.665;131.665
95;calc total;1;126.893;126.893;126.893
95;calc update async;100;0.000134402;1.3695e-05;0.0104585
95;calc inner;100;1.02688;0.942404;1.14672
95;calc wait;100;0.173499;0.0564411;0.397936
95;calc bound;100;0.0641709;0.0383841;0.0872172
95;calc iter;100;1.26682;1.13236;1.50867
95;total;1;131.707;131.707;131.707
292;calc total;1;126.895;126.895;126.895
292;calc update async;100;0.000136931;1.3275e-05;0.0100652
292;calc inner;100;1.01429;0.936459;1.13346
292;calc wait;100;0.183055;0.0697108;0.484465
292;calc bound;100;0.0675406;0.0385016;0.0871735
292;calc iter;100;1.26594;1.10222;1.56323
292;total;1;131.702;131.702;131.702
276;calc total;1;126.895;126.895;126.895
276;calc update async;100;0.000118501;1.4114e-05;0.00951422
276;calc inner;100;1.02369;0.921693;1.14568
276;calc wait;100;0.189882;0.0662107;0.459021
276;calc bound;100;0.0475986;0.0382512;0.082681
276;calc iter;100;1.26414;1.13723;1.43351
276;total;1;131.675;131.675;131.675
47;calc total;1;126.892;126.892;126.892
47;calc update async;100;0.000132926;1.5456e-05;0.0101987
47;calc inner;100;1.02513;0.947113;1.14656
47;calc wait;100;0.17383;0.0698679;0.378447
47;calc bound;100;0.0657334;0.0386103;0.0870969
47;calc iter;100;1.26738;1.13734;1.48003
47;total;1;131.695;131.695;131.695
244;calc total;1;126.893;126.893;126.893
244;calc update async;100;0.000124284;1.5316e-05;0.00896536
244;calc inner;100;1.04307;0.994247;1.14846
244;calc wait;100;0.153286;0.0634678;0.411939
244;calc bound;100;0.0665584;0.0388047;0.0855753
244;calc iter;100;1.26592;1.17951;1.56471
244;total;1;131.669;131.669;131.669
293;calc total;1;126.895;126.895;126.895
293;calc update async;100;0.000143394;1.8278e-05;0.0104819
293;calc inner;100;1.02475;0.939862;1.14001
293;calc wait;100;0.17512;0.0579906;0.349657
293;calc bound;100;0.0643346;0.0387187;0.0880298
293;calc iter;100;1.26592;1.08505;1.42995
293;total;1;131.712;131.712;131.712
277;calc total;1;126.895;126.895;126.895
277;calc update async;100;0.000118086;1.4224e-05;0.00951091
277;calc inner;100;1.0193;0.947916;1.14213
277;calc wait;100;0.195501;0.0692168;0.42118
277;calc bound;100;0.0470748;0.0376094;0.0785883
277;calc iter;100;1.26477;1.13547;1.42913
277;total;1;131.672;131.672;131.672
245;calc total;1;126.893;126.893;126.893
245;calc update async;100;0.000124717;1.5931e-05;0.0090679
245;calc inner;100;1.04312;0.982916;1.15066
245;calc wait;100;0.153932;0.062656;0.285985
245;calc bound;100;0.0666147;0.0384101;0.0874507
245;calc iter;100;1.26618;1.1783;1.4324
245;total;1;131.663;131.663;131.663
294;calc total;1;126.895;126.895;126.895
294;calc update async;100;0.000114159;1.4184e-05;0.0090415
294;calc inner;100;1.02686;0.941569;1.13423
294;calc wait;100;0.190966;0.0719509;0.444206
294;calc bound;100;0.0456829;0.0376475;0.0642453
294;calc iter;100;1.26641;1.15711;1.42924
294;total;1;131.702;131.702;131.702
278;calc total;1;126.895;126.895;126.895
278;calc update async;100;0.000119422;1.2371e-05;0.00969956
278;calc inner;100;1.01778;0.948083;1.14041
278;calc wait;100;0.196524;0.0548373;0.425422
278;calc bound;100;0.0467324;0.0378308;0.0622517
278;calc iter;100;1.2644;1.1511;1.44343
278;total;1;131.674;131.674;131.674
246;calc total;1;126.893;126.893;126.893
246;calc update async;100;9.77803e-05;1.2745e-05;0.00762086
246;calc inner;100;1.04484;0.995303;1.14808
246;calc wait;100;0.167817;0.0596738;0.293179
246;calc bound;100;0.0491823;0.0383095;0.129477
246;calc iter;100;1.2661;1.17423;1.43947
246;total;1;131.671;131.671;131.671
295;calc total;1;126.895;126.895;126.895
295;calc update async;100;0.000112329;1.3546e-05;0.00894356
295;calc inner;100;1.02386;0.963372;1.13504
295;calc wait;100;0.192533;0.0797948;0.491217
295;calc bound;100;0.0481576;0.0378246;0.0869759
295;calc iter;100;1.26735;1.15656;1.52108
295;total;1;131.706;131.706;131.706
279;calc total;1;126.895;126.895;126.895
279;calc update async;100;0.000119051;1.2463e-05;0.00972682
279;calc inner;100;1.02258;0.930551;1.14224
279;calc wait;100;0.190664;0.0726146;0.44985
279;calc bound;100;0.0481372;0.0386066;0.0727556
279;calc iter;100;1.26425;1.16925;1.42668
279;total;1;131.674;131.674;131.674
247;calc total;1;126.893;126.893;126.893
247;calc update async;100;0.000101367;1.1441e-05;0.00809717
247;calc inner;100;1.04856;0.996234;1.14743
247;calc wait;100;0.165581;0.0656893;0.328913
247;calc bound;100;0.048678;0.0383619;0.0754211
247;calc iter;100;1.26662;1.15827;1.44062
247;total;1;131.662;131.662;131.662
296;calc total;1;126.895;126.895;126.895
296;calc update async;100;0.000116335;1.4066e-05;0.00904279
296;calc inner;100;1.03039;0.954368;1.13821
296;calc wait;100;0.186918;0.0671013;0.513209
296;calc bound;100;0.0471462;0.0371658;0.0846828
296;calc iter;100;1.26786;1.13268;1.52131
296;total;1;131.71;131.71;131.71
280;calc total;1;126.895;126.895;126.895
280;calc update async;100;0.000121048;1.4296e-05;0.00959679
248;calc total;1;126.893;126.893;126.893
248;calc update async;100;0.000103119;1.2701e-05;0.00804575
248;calc inner;100;1.05351;0.986018;1.15417
248;calc wait;100;0.15905;0.0857953;0.400258
248;calc bound;100;0.0503739;0.0379746;0.076117
248;calc iter;100;1.26726;1.18817;1.42967
248;total;1;131.671;131.671;131.671
297;calc total;1;126.895;126.895;126.895
297;calc update async;100;0.000107052;1.3026e-05;0.00836763
297;calc inner;100;1.03098;0.940172;1.13669
297;calc wait;100;0.186385;0.0644373;0.446198
297;calc bound;100;0.0469662;0.037331;0.080314
297;calc iter;100;1.26733;1.1623;1.43287
297;total;1;131.712;131.712;131.712
280;calc inner;100;1.01975;0.953415;1.13838
280;calc wait;100;0.195606;0.0589115;0.352014
280;calc bound;100;0.04621;0.0373211;0.0670725
280;calc iter;100;1.26449;1.12351;1.40067
280;total;1;131.663;131.663;131.663
249;calc total;1;126.892;126.892;126.892
249;calc update async;100;0.000104618;1.3383e-05;0.00821742
249;calc inner;100;1.05059;0.987431;1.15841
249;calc wait;100;0.161604;0.0654402;0.333048
249;calc bound;100;0.0487692;0.0383954;0.0621596
249;calc iter;100;1.26538;1.19792;1.37403
249;total;1;131.671;131.671;131.671
298;calc total;1;126.895;126.895;126.895
298;calc update async;100;0.000120935;1.2872e-05;0.00954369
298;calc inner;100;1.03502;0.948726;1.13855
298;calc wait;100;0.179294;0.0623883;0.384773
298;calc bound;100;0.0474584;0.0383093;0.069156
298;calc iter;100;1.26506;1.14491;1.42827
298;total;1;131.712;131.712;131.712
281;calc total;1;126.895;126.895;126.895
281;calc update async;100;0.000118069;1.3413e-05;0.00951354
281;calc inner;100;1.01608;0.934706;1.13824
281;calc wait;100;0.197951;0.0653784;0.367733
281;calc bound;100;0.0457705;0.0375669;0.0753357
281;calc iter;100;1.26365;1.13621;1.39901
281;total;1;131.666;131.666;131.666
250;calc total;1;126.893;126.893;126.893
250;calc update async;100;0.000102889;1.0617e-05;0.00819982
250;calc inner;100;1.05191;0.987796;1.14818
250;calc wait;100;0.161862;0.0784114;0.342957
250;calc bound;100;0.0474964;0.0389344;0.0652006
250;calc iter;100;1.26543;1.18469;1.3867
250;total;1;131.663;131.663;131.663
299;calc total;1;126.895;126.895;126.895
299;calc update async;100;0.000116494;1.4289e-05;0.00932179
299;calc inner;100;1.02849;0.971421;1.1356
299;calc wait;100;0.188127;0.0696591;0.388151
299;calc bound;100;0.0455577;0.0377673;0.0749105
299;calc iter;100;1.2657;1.12921;1.41264
299;total;1;131.712;131.712;131.712
282;calc total;1;126.895;126.895;126.895
282;calc update async;100;0.000139428;1.668e-05;0.0105662
282;calc inner;100;1.00902;0.918895;1.13667
282;calc wait;100;0.191671;0.0585964;0.422707
282;calc bound;100;0.0638804;0.0379814;0.087443
282;calc iter;100;1.26569;1.11666;1.49974
282;total;1;131.672;131.672;131.672
251;calc total;1;126.893;126.893;126.893
251;calc update async;100;0.000103344;1.0055e-05;0.00820082
251;calc inner;100;1.04609;0.991578;1.14243
251;calc wait;100;0.166192;0.0709763;0.297143
251;calc bound;100;0.0484734;0.0380025;0.0688108
251;calc iter;100;1.26532;1.18842;1.37712
251;total;1;131.671;131.671;131.671
300;calc total;1;126.895;126.895;126.895
300;calc update async;100;0.000112419;1.226e-05;0.00875811
300;calc inner;100;1.03917;0.979715;1.14947
300;calc wait;100;0.17728;0.0584591;0.385917
300;calc bound;100;0.047524;0.0378719;0.0697424
300;calc iter;100;1.26556;1.16122;1.4129
300;total;1;131.711;131.711;131.711
283;calc total;1;126.895;126.895;126.895
283;calc update async;100;0.000143135;1.5961e-05;0.0106761
283;calc inner;100;1.01073;0.926105;1.13734
283;calc wait;100;0.190299;0.0666795;0.417526
283;calc bound;100;0.0644423;0.0371334;0.086955
283;calc iter;100;1.26673;1.10052;1.49046
283;total;1;131.669;131.669;131.669
252;calc total;1;126.893;126.893;126.893
252;calc update async;100;0.000104647;1.381e-05;0.00829683
252;calc inner;100;1.0325;0.951111;1.14452
252;calc wait;100;0.182035;0.0515927;0.394139
252;calc bound;100;0.0476251;0.0372779;0.0721668
252;calc iter;100;1.26436;1.17332;1.46042
252;total;1;131.68;131.68;131.68
301;calc total;1;126.895;126.895;126.895
301;calc update async;100;0.000117515;1.4302e-05;0.00928931
301;calc inner;100;1.03552;0.967152;1.14805
301;calc wait;100;0.179785;0.0732543;0.367314
301;calc bound;100;0.049582;0.0373683;0.0799303
301;calc iter;100;1.26614;1.1499;1.40287
301;total;1;131.71;131.71;131.71
284;calc total;1;126.895;126.895;126.895
284;calc update async;100;0.000146861;1.4214e-05;0.0110721
284;calc inner;100;1.00997;0.920102;1.13841
284;calc wait;100;0.187624;0.0622712;0.475919
284;calc bound;100;0.0662702;0.0380082;0.0874497
284;calc iter;100;1.26578;1.09708;1.54735
284;total;1;131.673;131.673;131.673
253;calc total;1;126.892;126.892;126.892
253;calc update async;100;0.000101924;1.3842e-05;0.00804845
253;calc inner;100;1.03277;0.966908;1.14342
253;calc wait;100;0.183378;0.0621748;0.389988
253;calc bound;100;0.0475053;0.0377195;0.0669871
253;calc iter;100;1.26571;1.16878;1.42813
253;total;1;131.681;131.681;131.681
302;calc total;1;126.895;126.895;126.895
302;calc update async;100;0.000108506;1.2272e-05;0.0087623
302;calc inner;100;1.03798;0.960811;1.14716
302;calc wait;100;0.178818;0.0712494;0.370989
302;calc bound;100;0.0480847;0.0383928;0.0693988
302;calc iter;100;1.26689;1.16483;1.4242
302;total;1;131.707;131.707;131.707
285;calc total;1;126.895;126.895;126.895
285;calc update async;100;0.000142351;1.3989e-05;0.0111364
285;calc inner;100;1.00607;0.903749;1.13727
285;calc wait;100;0.190495;0.057537;0.435692
285;calc bound;100;0.0676563;0.0378946;0.0873064
285;calc iter;100;1.26511;1.10307;1.53793
285;total;1;131.674;131.674;131.674
254;calc total;1;126.893;126.893;126.893
254;calc update async;100;0.000108803;1.5223e-05;0.00845431
254;calc inner;100;1.0372;0.967789;1.14372
254;calc wait;100;0.17805;0.0690777;0.392319
254;calc bound;100;0.0469712;0.037215;0.0663668
254;calc iter;100;1.26478;1.17776;1.44323
254;total;1;131.672;131.672;131.672
303;calc total;1;126.895;126.895;126.895
303;calc update async;100;0.000112935;1.19e-05;0.00929611
303;calc inner;100;1.03733;0.963106;1.14521
303;calc wait;100;0.179272;0.0637812;0.342468
303;calc bound;100;0.0470342;0.0382405;0.0645881
286;calc total;1;126.895;126.895;126.895
286;calc update async;100;0.000148958;1.268e-05;0.0113543
286;calc inner;100;1.0068;0.927018;1.1376
286;calc wait;100;0.190827;0.0630127;0.416002
286;calc bound;100;0.0665835;0.0378411;0.0876097
286;calc iter;100;1.26505;1.09946;1.48807
286;total;1;131.674;131.674;131.674
255;calc total;1;126.892;126.892;126.892
255;calc update async;100;0.000107503;1.6413e-05;0.00822207
255;calc inner;100;1.03898;0.962523;1.14535
255;calc wait;100;0.173982;0.0632448;0.399228
255;calc bound;100;0.048436;0.0373588;0.0715186
255;calc iter;100;1.26476;1.1594;1.4153
255;total;1;131.681;131.681;131.681
303;calc iter;100;1.26536;1.16821;1.38519
303;total;1;131.711;131.711;131.711
287;calc total;1;126.895;126.895;126.895
287;calc update async;100;0.000147387;1.5885e-05;0.0115537
287;calc inner;100;1.011;0.91475;1.14158
287;calc wait;100;0.187305;0.0629004;0.359546
287;calc bound;100;0.0665427;0.0380697;0.0881046
287;calc iter;100;1.26591;1.10742;1.42683
287;total;1;131.673;131.673;131.673
256;calc total;1;126.895;126.895;126.895
256;calc update async;100;9.58906e-05;1.2637e-05;0.00737537
256;calc inner;100;1.03167;0.969172;1.13978
256;calc wait;100;0.184062;0.069495;0.366442
256;calc bound;100;0.0469438;0.0360446;0.0650211
256;calc iter;100;1.26519;1.16293;1.41014
256;total;1;131.679;131.679;131.679
304;calc total;1;126.895;126.895;126.895
304;calc update async;100;0.000141621;1.2055e-05;0.011683
304;calc inner;100;1.03278;0.970313;1.14154
304;calc wait;100;0.181213;0.0564028;0.356215
304;calc bound;100;0.0481495;0.037419;0.0684891
304;calc iter;100;1.26475;1.17361;1.40706
304;total;1;131.699;131.699;131.699
257;calc total;1;126.895;126.895;126.895
257;calc update async;100;9.93522e-05;1.2711e-05;0.00786931
257;calc inner;100;1.03154;0.969093;1.14105
257;calc wait;100;0.183967;0.0662613;0.394087
257;calc bound;100;0.0469242;0.037375;0.0679385
257;calc iter;100;1.26443;1.16632;1.41668
257;total;1;131.674;131.674;131.674
305;calc total;1;126.895;126.895;126.895
305;calc update async;100;0.000115802;1.329e-05;0.00927241
305;calc inner;100;1.03259;0.96856;1.14218
305;calc wait;100;0.183351;0.0671791;0.360796
305;calc bound;100;0.0473869;0.037033;0.0655976
305;calc iter;100;1.26482;1.16368;1.39143
305;total;1;131.703;131.703;131.703
306;calc total;1;126.895;126.895;126.895
306;calc update async;100;0.000141913;1.5712e-05;0.0104077
306;calc inner;100;1.02674;0.945903;1.14284
306;calc wait;100;0.170528;0.0680113;0.364159
306;calc bound;100;0.0654883;0.0379843;0.087025
306;calc iter;100;1.26543;1.14094;1.46543
306;total;1;131.7;131.7;131.7
307;calc total;1;126.895;126.895;126.895
307;calc update async;100;0.000141025;1.6033e-05;0.0104893
307;calc inner;100;1.02526;0.940538;1.14254
307;calc wait;100;0.172077;0.0625805;0.382966
307;calc bound;100;0.0652118;0.0376822;0.086978
307;calc iter;100;1.26527;1.15609;1.46691
307;total;1;131.705;131.705;131.705
308;calc total;1;126.895;126.895;126.895
308;calc update async;100;0.000143408;1.478e-05;0.0105738
308;calc inner;100;1.02623;0.955444;1.14436
308;calc wait;100;0.171389;0.0645503;0.358136
308;calc bound;100;0.0664733;0.0372;0.0867267
308;calc iter;100;1.26568;1.13652;1.48201
308;total;1;131.71;131.71;131.71
309;calc total;1;126.895;126.895;126.895
309;calc update async;100;0.000139018;1.7387e-05;0.0106999
309;calc inner;100;1.02692;0.949498;1.14718
309;calc wait;100;0.169004;0.0685383;0.394698
309;calc bound;100;0.066991;0.038012;0.0872413
309;calc iter;100;1.26685;1.14192;1.48083
309;total;1;131.711;131.711;131.711
310;calc total;1;126.895;126.895;126.895
310;calc update async;100;0.000145645;1.6464e-05;0.0109068
310;calc inner;100;1.02246;0.947531;1.14176
310;calc wait;100;0.174525;0.0593804;0.379767
310;calc bound;100;0.067604;0.0380861;0.0873785
310;calc iter;100;1.26655;1.14701;1.48588
310;total;1;131.708;131.708;131.708
337;calc total;1;126.895;126.895;126.895
337;calc update async;100;0.000126917;1.3138e-05;0.00937522
337;calc inner;100;1.04479;0.974047;1.14765
337;calc wait;100;0.155826;0.0624098;0.335753
337;calc bound;100;0.0645834;0.0401311;0.0960591
337;calc iter;100;1.26742;1.16124;1.45797
337;total;1;131.711;131.711;131.711
338;calc total;1;126.895;126.895;126.895
338;calc update async;100;0.000159647;1.3928e-05;0.0126351
338;calc inner;100;1.04695;0.979454;1.15095
338;calc wait;100;0.154078;0.0646989;0.360764
338;calc bound;100;0.0652812;0.0387002;0.0874026
338;calc iter;100;1.26748;1.16111;1.4921
338;total;1;131.715;131.715;131.715
339;calc total;1;126.895;126.895;126.895
339;calc update async;100;0.000128165;1.5106e-05;0.00945831
339;calc inner;100;1.04021;0.977582;1.14837
339;calc wait;100;0.15604;0.0611101;0.382921
339;calc bound;100;0.067516;0.0395433;0.0873227
339;calc iter;100;1.26729;1.15569;1.47164
339;total;1;131.712;131.712;131.712
312;calc total;1;126.895;126.895;126.895
312;calc update async;100;0.000161004;1.5165e-05;0.0126052
312;calc inner;100;1.03246;0.943558;1.1476
312;calc wait;100;0.165797;0.0651645;0.327059
312;calc bound;100;0.0647548;0.0398162;0.0880828
312;calc iter;100;1.26433;1.13892;1.45829
312;total;1;131.685;131.685;131.685
340;calc total;1;126.895;126.895;126.895
340;calc update async;100;0.000138574;1.5063e-05;0.0103417
340;calc inner;100;1.03788;0.983509;1.15731
340;calc wait;100;0.158956;0.0595411;0.314435
340;calc bound;100;0.0678524;0.0395943;0.086847
340;calc iter;100;1.26597;1.15241;1.4371
340;total;1;131.705;131.705;131.705
341;calc total;1;126.895;126.895;126.895
341;calc update async;100;0.000126979;1.2119e-05;0.00946109
341;calc inner;100;1.04248;0.98465;1.14422
341;calc wait;100;0.157779;0.0676088;0.325557
341;calc bound;100;0.0637079;0.0399861;0.0861133
341;calc iter;100;1.26741;1.1703;1.4159
341;total;1;131.703;131.703;131.703
313;calc total;1;126.895;126.895;126.895
313;calc update async;100;0.000128852;1.2212e-05;0.00945432
313;calc inner;100;1.02532;0.942963;1.14091
313;calc wait;100;0.172603;0.0619455;0.342506
313;calc bound;100;0.0656181;0.0378372;0.0899057
313;calc iter;100;1.26488;1.12953;1.45656
313;total;1;131.679;131.679;131.679
342;calc total;1;126.895;126.895;126.895
342;calc update async;100;9.67289e-05;1.2664e-05;0.00750299
342;calc inner;100;1.0432;0.986273;1.14303
342;calc wait;100;0.171339;0.0676227;0.350552
342;calc bound;100;0.0484387;0.0386397;0.0711803
342;calc iter;100;1.26759;1.19013;1.40297
342;total;1;131.706;131.706;131.706
314;calc total;1;126.895;126.895;126.895
314;calc update async;100;0.000133566;1.4514e-05;0.00988678
314;calc inner;100;1.02444;0.942185;1.14141
314;calc wait;100;0.173081;0.0635139;0.381873
314;calc bound;100;0.0660032;0.0387156;0.0868059
314;calc iter;100;1.26551;1.11485;1.51034
314;total;1;131.68;131.68;131.68
343;calc total;1;126.895;126.895;126.895
343;calc update async;100;0.000112545;1.3794e-05;0.00878996
343;calc inner;100;1.04268;0.995796;1.14342
343;calc wait;100;0.171902;0.0684893;0.395333
343;calc bound;100;0.0502584;0.0375922;0.0849107
343;calc iter;100;1.26848;1.18165;1.50851
343;total;1;131.707;131.707;131.707
315;calc total;1;126.895;126.895;126.895
315;calc update async;100;0.000131483;1.8466e-05;0.00966922
315;calc inner;100;1.02123;0.962353;1.14143
315;calc wait;100;0.175444;0.0638339;0.380383
315;calc bound;100;0.0687409;0.0381821;0.0876176
315;calc iter;100;1.26632;1.13257;1.47112
315;total;1;131.685;131.685;131.685
344;calc total;1;126.895;126.895;126.895
344;calc update async;100;0.000109337;1.4976e-05;0.008498
344;calc inner;100;1.04623;0.995592;1.14518
344;calc wait;100;0.169895;0.0662054;0.338718
344;calc bound;100;0.0491164;0.0377966;0.0858039
344;calc iter;100;1.26895;1.18244;1.47126
344;total;1;131.712;131.712;131.712
316;calc total;1;126.895;126.895;126.895
316;calc update async;100;0.00013408;1.4367e-05;0.0100055
316;calc inner;100;1.01615;0.946084;1.13657
316;calc wait;100;0.180022;0.0574786;0.32988
316;calc bound;100;0.0681598;0.0384097;0.0872921
316;calc iter;100;1.26604;1.0726;1.4417
316;total;1;131.674;131.674;131.674
345;calc total;1;126.895;126.895;126.895
345;calc update async;100;0.000109769;1.5377e-05;0.00849434
345;calc inner;100;1.04823;0.990401;1.14438
345;calc wait;100;0.166152;0.0668203;0.343245
345;calc bound;100;0.0483343;0.0379173;0.0762139
345;calc iter;100;1.26778;1.1486;1.48986
345;total;1;131.711;131.711;131.711
317;calc total;1;126.895;126.895;126.895
317;calc update async;100;0.000131967;1.4276e-05;0.00988645
317;calc inner;100;1.02076;0.958045;1.13716
317;calc wait;100;0.177607;0.0523127;0.360664
317;calc bound;100;0.0658895;0.0367843;0.0872614
317;calc iter;100;1.26606;1.13822;1.46388
317;total;1;131.674;131.674;131.674
346;calc total;1;126.895;126.895;126.895
346;calc update async;100;0.000118823;1.5276e-05;0.00929806
346;calc inner;100;1.05078;0.9766;1.14693
346;calc wait;100;0.162505;0.0743399;0.345379
346;calc bound;100;0.0484918;0.038737;0.0681052
346;calc iter;100;1.26743;1.18135;1.40982
346;total;1;131.713;131.713;131.713
318;calc total;1;126.895;126.895;126.895
318;calc update async;100;0.000107259;1.3438e-05;0.00858443
318;calc inner;100;1.02729;0.967473;1.1373
318;calc wait;100;0.186945;0.0606091;0.417953
318;calc bound;100;0.0461833;0.0388209;0.0641183
318;calc iter;100;1.26438;1.148;1.43245
318;total;1;131.683;131.683;131.683
347;calc total;1;126.895;126.895;126.895
347;calc update async;100;0.000101856;1.4506e-05;0.00791215
347;calc inner;100;1.04416;0.974492;1.14255
347;calc wait;100;0.172705;0.0682115;0.354613
347;calc bound;100;0.0467626;0.0379982;0.0618767
347;calc iter;100;1.26642;1.19063;1.37722
347;total;1;131.713;131.713;131.713
319;calc total;1;126.895;126.895;126.895
319;calc update async;100;0.00011261;1.4235e-05;0.0089409
319;calc inner;100;1.02582;0.963671;1.13837
319;calc wait;100;0.188867;0.0604009;0.393922
319;calc bound;100;0.0462346;0.0383604;0.0697912
319;calc iter;100;1.26435;1.15725;1.44116
319;total;1;131.679;131.679;131.679
348;calc total;1;126.895;126.895;126.895
348;calc update async;100;0.00011734;1.4117e-05;0.00926579
348;calc inner;100;1.05071;0.994664;1.15405
348;calc wait;100;0.166005;0.0669227;0.305943
348;calc bound;100;0.0477253;0.0367574;0.0663881
348;calc iter;100;1.26609;1.1928;1.36575
348;total;1;131.72;131.72;131.72
320;calc total;1;126.895;126.895;126.895
320;calc update async;100;0.000112643;1.3607e-05;0.00897086
320;calc inner;100;1.03283;0.969289;1.18832
320;calc wait;100;0.18136;0.0638217;0.440044
320;calc bound;100;0.0469012;0.0384902;0.0631825
320;calc iter;100;1.26456;1.15724;1.52502
320;total;1;131.685;131.685;131.685
349;calc total;1;126.895;126.895;126.895
349;calc update async;100;0.000115303;1.4156e-05;0.00922257
349;calc inner;100;1.04709;0.983014;1.15301
349;calc wait;100;0.167969;0.0637331;0.304713
349;calc bound;100;0.0498743;0.0378488;0.0827597
349;calc iter;100;1.26706;1.1768;1.39754
349;total;1;131.72;131.72;131.72
321;calc total;1;126.895;126.895;126.895
321;calc update async;100;0.000121755;1.3956e-05;0.00984013
321;calc inner;100;1.03286;0.945285;1.14106
321;calc wait;100;0.180196;0.0703356;0.517903
321;calc bound;100;0.0479919;0.0381048;0.0635196
321;calc iter;100;1.26526;1.17168;1.51853
321;total;1;131.685;131.685;131.685
350;calc total;1;126.895;126.895;126.895
350;calc update async;100;0.000113802;1.28e-05;0.00926171
350;calc inner;100;1.04987;0.995757;1.15545
350;calc wait;100;0.166707;0.0615962;0.304032
350;calc bound;100;0.0486018;0.0378342;0.0761682
350;calc iter;100;1.26747;1.18573;1.42945
350;total;1;131.72;131.72;131.72
322;calc total;1;126.895;126.895;126.895
322;calc update async;100;0.000119378;1.4079e-05;0.00949043
322;calc inner;100;1.02789;0.917494;1.13755
322;calc wait;100;0.186367;0.06831;0.447067
322;calc bound;100;0.0477356;0.0384567;0.0681022
322;calc iter;100;1.26551;1.15658;1.41939
322;total;1;131.684;131.684;131.684
351;calc total;1;126.895;126.895;126.895
351;calc update async;100;0.000114513;1.3512e-05;0.00927986
351;calc inner;100;1.05047;0.9995;1.15592
351;calc wait;100;0.166332;0.0621253;0.342967
351;calc bound;100;0.0479289;0.0379227;0.068886
351;calc iter;100;1.26697;1.18747;1.41017
351;total;1;131.72;131.72;131.72
323;calc total;1;126.895;126.895;126.895
323;calc update async;100;0.000117782;1.1698e-05;0.00949477
323;calc inner;100;1.02796;0.957833;1.13863
323;calc wait;100;0.183939;0.0740613;0.406838
323;calc bound;100;0.0468414;0.0383706;0.066548
323;calc iter;100;1.26375;1.14413;1.43954
323;total;1;131.685;131.685;131.685
352;calc total;1;126.895;126.895;126.895
352;calc update async;100;0.000115341;1.268e-05;0.00928177
352;calc inner;100;1.04644;0.983859;1.14706
352;calc wait;100;0.167969;0.066394;0.323323
352;calc bound;100;0.0482715;0.0369829;0.0672234
352;calc iter;100;1.266;1.18693;1.37363
352;total;1;131.712;131.712;131.712
324;calc total;1;126.895;126.895;126.895
324;calc update async;100;0.000120865;1.2147e-05;0.00958247
324;calc inner;100;1.03606;0.965896;1.15242
324;calc wait;100;0.177974;0.0667587;0.33296
324;calc bound;100;0.0492318;0.0378807;0.0783902
324;calc iter;100;1.26499;1.14172;1.41228
324;total;1;131.686;131.686;131.686
353;calc total;1;126.895;126.895;126.895
353;calc update async;100;0.000114815;1.3095e-05;0.0093248
353;calc inner;100;1.04371;0.97729;1.14907
353;calc wait;100;0.171404;0.0684436;0.295106
353;calc bound;100;0.0484633;0.0379748;0.0652525
353;calc iter;100;1.26549;1.1854;1.37489
353;total;1;131.709;131.709;131.709
325;calc total;1;126.895;126.895;126.895
325;calc update async;100;0.000120822;1.4033e-05;0.00979357
325;calc inner;100;1.03146;0.958368;1.14971
325;calc wait;100;0.182821;0.0640396;0.369238
325;calc bound;100;0.0480422;0.0378366;0.0671918
325;calc iter;100;1.26444;1.16923;1.40058
325;total;1;131.68;131.68;131.68
354;calc total;1;126.895;126.895;126.895
354;calc update async;100;0.000129767;1.3113e-05;0.00993656
354;calc inner;100;1.04064;0.968903;1.14848
354;calc wait;100;0.15654;0.0663341;0.289614
354;calc bound;100;0.0647975;0.0381554;0.0869248
354;calc iter;100;1.26525;1.17278;1.4138
354;total;1;131.709;131.709;131.709
326;calc total;1;126.895;126.895;126.895
326;calc update async;100;0.000116119;1.1903e-05;0.00952081
326;calc inner;100;1.03141;0.938944;1.14903
326;calc wait;100;0.181938;0.0702621;0.416776
326;calc bound;100;0.0488707;0.0383668;0.068452
326;calc iter;100;1.26415;1.16747;1.49492
326;total;1;131.685;131.685;131.685
327;calc total;1;126.895;126.895;126.895
327;calc update async;100;0.000119202;1.1587e-05;0.00979886
327;calc inner;100;1.03372;0.958459;1.14949
327;calc wait;100;0.180102;0.0666239;0.402723
327;calc bound;100;0.048615;0.0384806;0.0764536
327;calc iter;100;1.2644;1.16304;1.41798
327;total;1;131.686;131.686;131.686
328;calc total;1;126.895;126.895;126.895
328;calc update async;100;0.00011895;1.2783e-05;0.00956527
328;calc inner;100;1.0328;0.948678;1.14452
328;calc wait;100;0.180799;0.0607732;0.482499
328;calc bound;100;0.0489347;0.0375802;0.067712
328;calc iter;100;1.2645;1.16139;1.51081
328;total;1;131.675;131.675;131.675
329;calc total;1;126.895;126.895;126.895
329;calc update async;100;0.000116566;1.2049e-05;0.00963585
329;calc inner;100;1.0293;0.947604;1.14457
329;calc wait;100;0.182529;0.0643003;0.352354
329;calc bound;100;0.0486192;0.0375217;0.0691734
329;calc iter;100;1.26434;1.15746;1.39913
329;total;1;131.676;131.676;131.676
360;calc total;1;126.895;126.895;126.895
360;calc update async;100;0.000125489;1.3988e-05;0.00932068
360;calc inner;100;1.04758;0.980314;1.1541
360;calc wait;100;0.150453;0.0623612;0.297915
360;calc bound;100;0.0652365;0.039045;0.0870641
360;calc iter;100;1.26548;1.15137;1.41685
360;total;1;131.701;131.701;131.701
361;calc total;1;126.895;126.895;126.895
361;calc update async;100;0.000132914;1.6012e-05;0.0101094
361;calc inner;100;1.04651;0.954731;1.21013
361;calc wait;100;0.150577;0.0762997;0.287271
361;calc bound;100;0.0658162;0.0390857;0.08706
361;calc iter;100;1.26548;1.16031;1.44791
361;total;1;131.696;131.696;131.696
362;calc total;1;126.895;126.895;126.895
362;calc update async;100;0.000132509;1.7654e-05;0.00974013
362;calc inner;100;1.04481;0.941026;1.15197
362;calc wait;100;0.149984;0.0687116;0.372625
362;calc bound;100;0.06745;0.0383197;0.160904
362;calc iter;100;1.26626;1.15591;1.57871
362;total;1;131.699;131.699;131.699
363;calc total;1;126.895;126.895;126.895
363;calc update async;100;0.000131696;1.7297e-05;0.00970451
363;calc inner;100;1.0431;0.958376;1.15437
363;calc wait;100;0.150374;0.0674875;0.466696
363;calc bound;100;0.0692175;0.0377197;0.0873201
363;calc iter;100;1.26685;1.14901;1.5664
363;total;1;131.704;131.704;131.704
364;calc total;1;126.895;126.895;126.895
364;calc update async;100;0.00013409;1.4706e-05;0.00977111
364;calc inner;100;1.04382;0.974884;1.20721
364;calc wait;100;0.152116;0.0622719;0.384665
364;calc bound;100;0.0682801;0.0377945;0.0878008
364;calc iter;100;1.26655;1.15065;1.43914
364;total;1;131.703;131.703;131.703
365;calc total;1;126.895;126.895;126.895
365;calc update async;100;0.000126561;1.2442e-05;0.00947033
365;calc inner;100;1.04354;0.987075;1.14688
365;calc wait;100;0.154422;0.0578052;0.327042
365;calc bound;100;0.0654003;0.0384422;0.0841782
365;calc iter;100;1.26583;1.17085;1.41553
365;total;1;131.697;131.697;131.697
366;calc total;1;126.895;126.895;126.895
366;calc update async;100;9.38322e-05;1.1997e-05;0.0071311
366;calc inner;100;1.04866;0.992118;1.15121
366;calc wait;100;0.162563;0.0597435;0.31405
366;calc bound;100;0.0482795;0.0385623;0.0619059
366;calc iter;100;1.26441;1.16163;1.38016
366;total;1;131.703;131.703;131.703
367;calc total;1;126.895;126.895;126.895
367;calc update async;100;0.000111613;1.3386e-05;0.00890534
367;calc inner;100;1.0444;0.987545;1.14979
367;calc wait;100;0.165994;0.0582773;0.3265
367;calc bound;100;0.0492962;0.039655;0.0681228
367;calc iter;100;1.26447;1.17584;1.45828
367;total;1;131.691;131.691;131.691
368;calc total;1;126.895;126.895;126.895
368;calc update async;100;0.000118464;1.4222e-05;0.00945331
368;calc inner;100;1.04884;0.990608;1.14979
368;calc wait;100;0.164354;0.0763178;0.42902
368;calc bound;100;0.0485968;0.0397135;0.0660663
368;calc iter;100;1.2652;1.1857;1.51764
368;total;1;131.703;131.703;131.703
369;calc total;1;126.895;126.895;126.895
369;calc update async;100;0.000108877;1.3614e-05;0.00858637
369;calc inner;100;1.04739;0.946896;1.14587
369;calc wait;100;0.163442;0.0675826;0.496031
369;calc bound;100;0.0495124;0.0386934;0.0645247
369;calc iter;100;1.2659;1.17522;1.5029
369;total;1;131.703;131.703;131.703
163;calc total;1;126.892;126.892;126.892
163;calc update async;100;0.000131918;1.6223e-05;0.0100243
163;calc inner;100;1.02888;0.943924;1.14087
163;calc wait;100;0.169445;0.0617911;0.378955
163;calc bound;100;0.064124;0.0376424;0.086973
163;calc iter;100;1.26569;1.15037;1.48587
163;total;1;131.666;131.666;131.666
370;calc total;1;126.895;126.895;126.895
370;calc update async;100;0.0001453;1.5027e-05;0.0120263
370;calc inner;100;1.04891;0.961788;1.14814
370;calc wait;100;0.16136;0.0651118;0.4211
370;calc bound;100;0.0493248;0.0388082;0.0659856
370;calc iter;100;1.26541;1.1719;1.43024
370;total;1;131.703;131.703;131.703
164;calc total;1;126.891;126.891;126.891
164;calc update async;100;0.000121661;1.4811e-05;0.008951
164;calc inner;100;1.02602;0.931615;1.14406
164;calc wait;100;0.170593;0.0585135;0.41636
164;calc bound;100;0.0677253;0.0380603;0.087374
164;calc iter;100;1.26642;1.13898;1.50332
164;total;1;131.666;131.666;131.666
371;calc total;1;126.895;126.895;126.895
371;calc update async;100;0.000112032;1.2123e-05;0.00899345
371;calc inner;100;1.04722;0.953488;1.14842
371;calc wait;100;0.166473;0.0692259;0.366854
371;calc bound;100;0.047174;0.0382835;0.0682177
371;calc iter;100;1.26497;1.18985;1.40185
371;total;1;131.7;131.7;131.7
165;calc total;1;126.891;126.891;126.891
165;calc update async;100;0.000122061;1.6316e-05;0.00881992
165;calc inner;100;1.02292;0.95555;1.1409
165;calc wait;100;0.172218;0.0627381;0.403786
165;calc bound;100;0.0697495;0.0375737;0.0876056
165;calc iter;100;1.26709;1.11035;1.51928
165;total;1;131.669;131.669;131.669
372;calc total;1;126.895;126.895;126.895
372;calc update async;100;0.000114054;1.4038e-05;0.00904469
372;calc inner;100;1.01925;0.945212;1.14234
372;calc wait;100;0.195321;0.0670621;0.377927
372;calc bound;100;0.045914;0.0375154;0.0621216
372;calc iter;100;1.2649;1.15508;1.41617
372;total;1;131.706;131.706;131.706
166;calc total;1;126.891;126.891;126.891
166;calc update async;100;0.000121311;1.2262e-05;0.00905747
166;calc inner;100;1.02411;0.957724;1.14176
166;calc wait;100;0.172693;0.0636848;0.412155
166;calc bound;100;0.0683305;0.03826;0.0862359
166;calc iter;100;1.26641;1.08166;1.50446
166;total;1;131.668;131.668;131.668
373;calc total;1;126.895;126.895;126.895
373;calc update async;100;0.000110542;1.364e-05;0.00902479
373;calc inner;100;1.01316;0.945405;1.14115
373;calc wait;100;0.204768;0.064767;0.375813
373;calc bound;100;0.0453235;0.0373259;0.0687114
373;calc iter;100;1.2651;1.15129;1.45078
373;total;1;131.704;131.704;131.704
167;calc total;1;126.89;126.89;126.89
167;calc update async;100;0.00012277;1.6085e-05;0.0090033
167;calc inner;100;1.03102;0.95196;1.14458
167;calc wait;100;0.16768;0.063055;0.379036
167;calc bound;100;0.0647966;0.038112;0.087939
167;calc iter;100;1.26626;1.14702;1.51666
167;total;1;131.666;131.666;131.666
374;calc total;1;126.895;126.895;126.895
374;calc update async;100;0.000112286;1.0538e-05;0.0090516
374;calc inner;100;1.01613;0.953496;1.14324
374;calc wait;100;0.198285;0.0682875;0.433052
374;calc bound;100;0.0470246;0.0375384;0.0808632
374;calc iter;100;1.26423;1.15616;1.45001
374;total;1;131.703;131.703;131.703
375;calc total;1;126.895;126.895;126.895
375;calc update async;100;0.0001111;1.2911e-05;0.00904565
375;calc inner;100;1.01723;0.946198;1.14229
375;calc wait;100;0.198155;0.0609856;0.433384
375;calc bound;100;0.0467037;0.0375857;0.0705585
375;calc iter;100;1.26474;1.15049;1.43738
375;total;1;131.703;131.703;131.703
376;calc total;1;126.895;126.895;126.895
376;calc update async;100;0.000114724;1.3676e-05;0.00927837
376;calc inner;100;1.01685;0.944636;1.13567
376;calc wait;100;0.198041;0.0653371;0.427767
376;calc bound;100;0.0468857;0.0372598;0.0661511
376;calc iter;100;1.26487;1.1473;1.45305
376;total;1;131.697;131.697;131.697
377;calc total;1;126.895;126.895;126.895
377;calc update async;100;0.00011415;1.1244e-05;0.00929742
377;calc inner;100;1.00976;0.926368;1.13864
377;calc wait;100;0.205958;0.0614254;0.435734
377;calc bound;100;0.0458072;0.0373172;0.0678115
377;calc iter;100;1.26452;1.1388;1.41691
377;total;1;131.698;131.698;131.698
139;calc total;1;126.893;126.893;126.893
139;calc update async;100;0.000124467;1.3827e-05;0.00930459
139;calc inner;100;1.00828;0.926171;1.13816
139;calc wait;100;0.191649;0.0625842;0.447619
139;calc bound;100;0.0654372;0.0379508;0.0874758
139;calc iter;100;1.26661;1.09386;1.52217
139;total;1;131.671;131.671;131.671
140;calc total;1;126.89;126.89;126.89
140;calc update async;100;0.000104663;1.3649e-05;0.0071006
140;calc inner;100;1.0046;0.912357;1.13967
140;calc wait;100;0.192049;0.0658052;0.406078
140;calc bound;100;0.0678216;0.0381922;0.0875649
140;calc iter;100;1.26576;1.11868;1.48846
140;total;1;131.672;131.672;131.672
141;calc total;1;126.893;126.893;126.893
141;calc update async;100;0.00013257;1.3597e-05;0.00994595
141;calc inner;100;1.00235;0.922119;1.13949
141;calc wait;100;0.19373;0.0577782;0.462869
141;calc bound;100;0.0694205;0.0380535;0.0872629
141;calc iter;100;1.2671;1.08903;1.53254
141;total;1;131.671;131.671;131.671
142;calc total;1;126.893;126.893;126.893
142;calc update async;100;0.000130519;1.3995e-05;0.00979331
142;calc inner;100;1.002;0.940893;1.13738
142;calc wait;100;0.195844;0.058394;0.400019
142;calc bound;100;0.0689286;0.0384444;0.0870522
142;calc iter;100;1.26701;1.0888;1.47028
142;total;1;131.671;131.671;131.671
143;calc total;1;126.892;126.892;126.892
143;calc update async;100;0.000125731;1.2174e-05;0.00962939
143;calc inner;100;1.00997;0.911274;1.13741
143;calc wait;100;0.191927;0.0679327;0.431969
143;calc bound;100;0.062817;0.0385873;0.0875535
143;calc iter;100;1.26684;1.12104;1.52217
143;total;1;131.671;131.671;131.671
210;calc total;1;126.892;126.892;126.892
210;calc update async;100;0.000129207;1.3852e-05;0.0099402
210;calc inner;100;1.01666;0.941124;1.13652
210;calc wait;100;0.182727;0.0613779;0.394946
210;calc bound;100;0.0632076;0.0376528;0.0869766
210;calc iter;100;1.26475;1.11955;1.47887
210;total;1;131.679;131.679;131.679
211;calc total;1;126.892;126.892;126.892
211;calc update async;100;0.000130892;1.3085e-05;0.010033
211;calc inner;100;1.01572;0.948163;1.13501
211;calc wait;100;0.183561;0.0635938;0.397423
211;calc bound;100;0.0633451;0.0369241;0.0868057
211;calc iter;100;1.2649;1.1014;1.50078
211;total;1;131.679;131.679;131.679
212;calc total;1;126.892;126.892;126.892
212;calc update async;100;0.000132666;1.3889e-05;0.0100754
212;calc inner;100;1.0123;0.946465;1.1369
212;calc wait;100;0.184558;0.0593318;0.422315
212;calc bound;100;0.0664309;0.0370699;0.0870996
212;calc iter;100;1.26574;1.12354;1.51571
212;total;1;131.679;131.679;131.679
213;calc total;1;126.892;126.892;126.892
213;calc update async;100;0.000138578;1.5617e-05;0.0102307
213;calc inner;100;1.00904;0.914356;1.13823
213;calc wait;100;0.185874;0.0502698;0.404477
213;calc bound;100;0.069211;0.0374044;0.0875003
213;calc iter;100;1.26649;1.12214;1.5201
213;total;1;131.678;131.678;131.678
214;calc total;1;126.891;126.891;126.891
214;calc update async;100;0.000128807;1.6798e-05;0.00924594
214;calc inner;100;1.00974;0.929169;1.13763
214;calc wait;100;0.188065;0.0650434;0.510243
214;calc bound;100;0.0672393;0.037632;0.0875696
214;calc iter;100;1.26678;1.13561;1.62621
214;total;1;131.677;131.677;131.677
215;calc total;1;126.891;126.891;126.891
215;calc update async;100;0.000121327;1.0843e-05;0.00921444
215;calc inner;100;1.01613;0.926813;1.13782
215;calc wait;100;0.182267;0.0604725;0.393921
215;calc bound;100;0.0644833;0.0362145;0.0866896
215;calc iter;100;1.26511;1.11892;1.50086
215;total;1;131.678;131.678;131.678
234;calc update async;100;0.000131588;1.4479e-05;0.010107
234;calc inner;100;1.02917;0.92879;1.14248
234;calc wait;100;0.171025;0.0572941;0.359339
234;calc bound;100;0.0640394;0.0381362;0.0873033
234;calc iter;100;1.26626;1.13227;1.47615
234;total;1;131.668;131.668;131.668
235;calc total;1;126.892;126.892;126.892
235;calc update async;100;0.000130515;1.4026e-05;0.0101391
235;calc inner;100;1.03014;0.956045;1.13757
235;calc wait;100;0.171774;0.0552285;0.374087
235;calc bound;100;0.0622917;0.0385293;0.0862756
235;calc iter;100;1.2661;1.05457;1.49803
235;total;1;131.676;131.676;131.676
236;calc total;1;126.892;126.892;126.892
236;calc update async;100;0.000128931;1.1882e-05;0.00988335
236;calc inner;100;1.02815;0.959969;1.14428
236;calc wait;100;0.169632;0.0585963;0.38253
236;calc bound;100;0.0657259;0.038628;0.0873484
236;calc iter;100;1.26613;1.13195;1.48452
236;total;1;131.675;131.675;131.675
237;calc total;1;126.891;126.891;126.891
237;calc update async;100;0.000125608;1.3215e-05;0.00929615
237;calc inner;100;1.02178;0.92927;1.14693
237;calc wait;100;0.170839;0.061881;0.337089
237;calc bound;100;0.0701249;0.0379633;0.0873526
237;calc iter;100;1.26465;1.14688;1.47319
237;total;1;131.676;131.676;131.676
238;calc total;1;126.891;126.891;126.891
238;calc update async;100;0.000127867;1.5017e-05;0.00936476
238;calc inner;100;1.02434;0.953981;1.14356
238;calc wait;100;0.171647;0.0691128;0.357923
238;calc bound;100;0.0682577;0.0380664;0.0876869
238;calc iter;100;1.2659;1.15153;1.45844
238;total;1;131.674;131.674;131.674
239;calc total;1;126.891;126.891;126.891
239;calc update async;100;0.000119592;1.2662e-05;0.00901553
239;calc inner;100;1.02897;0.944629;1.14114
239;calc wait;100;0.16918;0.062328;0.364174
239;calc bound;100;0.0645638;0.0388378;0.0873726
239;calc iter;100;1.26535;1.10657;1.4853
239;total;1;131.676;131.676;131.676
258;calc total;1;126.895;126.895;126.895
258;calc update async;100;0.000112813;1.5211e-05;0.00791373
258;calc inner;100;1.02664;0.938471;1.14009
258;calc wait;100;0.171228;0.0629498;0.3798
258;calc bound;100;0.0638229;0.0381878;0.085957
258;calc iter;100;1.26389;1.13435;1.49424
258;total;1;131.682;131.682;131.682
259;calc total;1;126.895;126.895;126.895
259;calc update async;100;0.000113605;1.2928e-05;0.00799695
259;calc inner;100;1.02663;0.964117;1.1391
259;calc wait;100;0.169345;0.0640746;0.396959
259;calc bound;100;0.0661739;0.0372699;0.0874992
259;calc iter;100;1.26471;1.13865;1.52752
259;total;1;131.681;131.681;131.681
260;calc total;1;126.895;126.895;126.895
260;calc update async;100;0.000140608;1.5856e-05;0.010658
260;calc inner;100;1.02335;0.935603;1.14162
260;calc wait;100;0.172451;0.0535311;0.410875
260;calc bound;100;0.0669357;0.0364019;0.0871951
260;calc iter;100;1.26502;1.1281;1.52684
260;total;1;131.682;131.682;131.682
261;calc total;1;126.895;126.895;126.895
261;calc update async;100;0.000139192;1.4196e-05;0.0106612
261;calc inner;100;1.01908;0.936514;1.13836
261;calc wait;100;0.176211;0.0731922;0.379843
261;calc bound;100;0.0682149;0.0377198;0.0870244
261;calc iter;100;1.26585;1.13146;1.49579
261;total;1;131.681;131.681;131.681
262;calc total;1;126.895;126.895;126.895
262;calc update async;100;0.000152106;1.4483e-05;0.0118033
262;calc inner;100;1.02017;0.934125;1.13849
262;calc wait;100;0.175217;0.0602119;0.397134
262;calc bound;100;0.0681273;0.0378629;0.0873722
262;calc iter;100;1.26593;1.10904;1.47073
262;total;1;131.681;131.681;131.681
263;calc total;1;126.895;126.895;126.895
263;calc update async;100;0.000163365;1.5537e-05;0.0131693
263;calc inner;100;1.02425;0.944614;1.1386
263;calc wait;100;0.174177;0.0693361;0.379967
263;calc bound;100;0.0659345;0.0379844;0.08758
263;calc iter;100;1.26579;1.12845;1.46931
263;total;1;131.68;131.68;131.68
311;calc total;1;126.895;126.895;126.895
311;calc update async;100;0.000143946;1.4429e-05;0.0109476
311;calc inner;100;1.0263;0.950076;1.14427
311;calc wait;100;0.171474;0.0534995;0.370836
311;calc bound;100;0.0658586;0.0380937;0.0859606
311;calc iter;100;1.26541;1.13655;1.4596
311;total;1;131.711;131.711;131.711
330;calc total;1;126.895;126.895;126.895
330;calc update async;100;0.00013395;1.3447e-05;0.0103767
330;calc inner;100;1.02477;0.942456;1.145
330;calc wait;100;0.174075;0.0644867;0.3575
330;calc bound;100;0.0646794;0.0376033;0.0868543
330;calc iter;100;1.26646;1.1139;1.46496
330;total;1;131.674;131.674;131.674
355;calc total;1;126.895;126.895;126.895
355;calc update async;100;0.000131055;1.399e-05;0.0101046
355;calc inner;100;1.03973;0.971075;1.14967
355;calc wait;100;0.158396;0.0684143;0.31451
355;calc bound;100;0.0654291;0.0378165;0.0857548
355;calc iter;100;1.26572;1.16629;1.41987
355;total;1;131.717;131.717;131.717
331;calc total;1;126.895;126.895;126.895
331;calc update async;100;0.000136447;1.7927e-05;0.0104548
331;calc inner;100;1.02589;0.952273;1.14411
331;calc wait;100;0.173181;0.0685772;0.446072
331;calc bound;100;0.0643511;0.0380154;0.0873306
331;calc iter;100;1.26586;1.11345;1.57283
331;total;1;131.685;131.685;131.685
356;calc total;1;126.895;126.895;126.895
356;calc update async;100;0.000136981;1.4884e-05;0.0104573
356;calc inner;100;1.03996;0.970469;1.14963
356;calc wait;100;0.157927;0.0680214;0.300611
356;calc bound;100;0.0659911;0.0370942;0.0861792
356;calc iter;100;1.26625;1.15809;1.45425
356;total;1;131.718;131.718;131.718
332;calc total;1;126.895;126.895;126.895
332;calc update async;100;0.000138581;1.558e-05;0.0106534
332;calc inner;100;1.025;0.945755;1.14809
332;calc wait;100;0.171862;0.0665643;0.49582
332;calc bound;100;0.0662489;0.0377308;0.0875038
332;calc iter;100;1.26496;1.13549;1.59496
332;total;1;131.686;131.686;131.686
357;calc total;1;126.895;126.895;126.895
357;calc update async;100;0.000139804;1.8721e-05;0.0105397
357;calc inner;100;1.03848;0.97909;1.14864
357;calc wait;100;0.158363;0.0611643;0.315573
357;calc bound;100;0.0678372;0.0364863;0.0867856
357;calc iter;100;1.26648;1.13794;1.4717
357;total;1;131.72;131.72;131.72
333;calc total;1;126.895;126.895;126.895
333;calc update async;100;0.000140113;1.5065e-05;0.0108381
333;calc inner;100;1.02407;0.923501;1.14761
333;calc wait;100;0.1701;0.0614915;0.465841
333;calc bound;100;0.0678192;0.0383594;0.0873679
333;calc iter;100;1.26562;1.12179;1.58207
333;total;1;131.684;131.684;131.684
358;calc total;1;126.895;126.895;126.895
358;calc update async;100;0.000140059;1.7178e-05;0.0107657
358;calc inner;100;1.03679;0.969357;1.14977
358;calc wait;100;0.159233;0.0628729;0.304459
358;calc bound;100;0.0675642;0.0375279;0.0868414
358;calc iter;100;1.26689;1.14843;1.42421
358;total;1;131.718;131.718;131.718
334;calc total;1;126.895;126.895;126.895
334;calc update async;100;0.000145537;1.5537e-05;0.0111076
334;calc inner;100;1.02007;0.953926;1.14444
334;calc wait;100;0.173357;0.0691929;0.474187
334;calc bound;100;0.0687491;0.0384688;0.0872765
334;calc iter;100;1.26541;1.13354;1.58961
334;total;1;131.686;131.686;131.686
359;calc total;1;126.895;126.895;126.895
359;calc update async;100;0.000140382;1.4138e-05;0.0108076
359;calc inner;100;1.03857;0.971118;1.14703
359;calc wait;100;0.160614;0.0645423;0.291461
359;calc bound;100;0.0659956;0.0365316;0.0868806
359;calc iter;100;1.2665;1.16281;1.4136
359;total;1;131.72;131.72;131.72
335;calc total;1;126.895;126.895;126.895
335;calc update async;100;0.000146262;1.3034e-05;0.0111304
335;calc inner;100;1.02068;0.926379;1.14667
335;calc wait;100;0.17623;0.0666257;0.367733
335;calc bound;100;0.0666499;0.0388072;0.0873865
335;calc iter;100;1.26541;1.10498;1.45012
335;total;1;131.685;131.685;131.685
378;calc total;1;126.895;126.895;126.895
378;calc update async;100;0.000133793;1.2579e-05;0.0101707
378;calc inner;100;1.00549;0.935035;1.13677
378;calc wait;100;0.194633;0.0654233;0.441862
378;calc bound;100;0.0645574;0.0377057;0.0872176
378;calc iter;100;1.26575;1.11132;1.52937
378;total;1;131.708;131.708;131.708
379;calc total;1;126.895;126.895;126.895
379;calc update async;100;0.000134136;1.5159e-05;0.0101686
379;calc inner;100;1.00712;0.915122;1.13698
379;calc wait;100;0.193587;0.0613465;0.49211
379;calc bound;100;0.0645555;0.0374661;0.0872654
379;calc iter;100;1.26646;1.10866;1.61319
379;total;1;131.702;131.702;131.702
380;calc total;1;126.895;126.895;126.895
380;calc update async;100;0.000136838;1.5959e-05;0.0104475
380;calc inner;100;1.00814;0.900854;1.14132
380;calc wait;100;0.192057;0.0630646;0.445006
380;calc bound;100;0.0654747;0.0372646;0.0874855
380;calc iter;100;1.26669;1.11246;1.52864
380;total;1;131.705;131.705;131.705
381;calc total;1;126.895;126.895;126.895
381;calc update async;100;0.000137236;1.342e-05;0.0105905
381;calc inner;100;1.00301;0.912303;1.13753
381;calc wait;100;0.191773;0.0728506;0.519693
381;calc bound;100;0.0680464;0.0370504;0.0875288
381;calc iter;100;1.26544;1.11175;1.58987
381;total;1;131.699;131.699;131.699
382;calc total;1;126.895;126.895;126.895
382;calc update async;100;0.00014165;1.4344e-05;0.0107918
382;calc inner;100;0.995557;0.921701;1.13402
382;calc wait;100;0.198537;0.0634814;0.438463
382;calc bound;100;0.0702113;0.0377973;0.0881374
382;calc iter;100;1.26594;1.10378;1.55368
382;total;1;131.703;131.703;131.703
383;calc total;1;126.895;126.895;126.895
383;calc update async;100;0.000138846;1.6227e-05;0.0108343
383;calc inner;100;1.00534;0.926743;1.13921
383;calc wait;100;0.193988;0.0611588;0.416801
383;calc bound;100;0.0654072;0.0382474;0.0871901
383;calc iter;100;1.26589;1.11691;1.47916
383;total;1;131.702;131.702;131.702
MPI
Running Jacobi on 384 processors with (8, 8 6) elements.
Array Dimensions: 3776 3776 3780
Block Dimensions: 472 472 630
== Energy Conservation Check ==
initial Energy:              125.000
  final Energy:              125.000
    Difference:               -0.000
== Time Statistics ==
Completed 100 iterations.
# unit_id;function_name;num_calls;avg_runtime;min_runtime;max_runtime
24;calc total;1;126.85;126.85;126.85
24;calc update async;100;0.000126064;1.5395e-05;0.00922304
24;calc inner;100;1.01572;0.949068;1.14108
24;calc wait;100;0.182812;0.0621957;0.505865
24;calc bound;100;0.0679327;0.0384184;0.0875853
24;calc iter;100;1.26742;1.13136;1.56149
24;total;1;131.597;131.597;131.597
25;calc total;1;126.85;126.85;126.85
25;calc update async;100;0.000126127;1.2535e-05;0.00916259
25;calc inner;100;1.02215;0.949404;1.14876
25;calc wait;100;0.176851;0.0534602;0.365289
25;calc bound;100;0.0660567;0.0383047;0.0867018
25;calc iter;100;1.26756;1.11022;1.46393
25;total;1;131.594;131.594;131.594
26;calc total;1;126.85;126.85;126.85
26;calc update async;100;0.000122743;1.1605e-05;0.00882305
26;calc inner;100;1.01865;0.924931;1.14039
26;calc wait;100;0.179314;0.0532472;0.34891
26;calc bound;100;0.0664056;0.0394073;0.0874844
26;calc iter;100;1.26635;1.13241;1.45332
26;total;1;131.598;131.598;131.598
27;calc total;1;126.85;126.85;126.85
27;calc update async;100;0.00012448;1.3998e-05;0.00899465
27;calc inner;100;1.01766;0.939085;1.13968
27;calc wait;100;0.180966;0.0718447;0.407147
27;calc bound;100;0.0670748;0.0393802;0.145047
27;calc iter;100;1.26665;1.11845;1.50932
27;total;1;131.596;131.596;131.596
28;calc total;1;126.85;126.85;126.85
28;calc update async;100;0.000124126;1.4979e-05;0.00906242
28;calc inner;100;1.01964;0.945585;1.13604
28;calc wait;100;0.181996;0.0549964;0.379034
28;calc bound;100;0.0645613;0.0382288;0.087205
28;calc iter;100;1.26733;1.1135;1.48322
28;total;1;131.594;131.594;131.594
29;calc total;1;126.85;126.85;126.85
29;calc update async;100;0.000121737;1.4473e-05;0.00915241
29;calc inner;100;1.02411;0.947843;1.14011
29;calc wait;100;0.177473;0.0598978;0.4429
29;calc bound;100;0.0632301;0.0376636;0.0867366
29;calc iter;100;1.26767;1.12969;1.51418
29;total;1;131.601;131.601;131.601
30;calc total;1;126.85;126.85;126.85
30;calc update async;100;0.000102463;1.1797e-05;0.00806519
30;calc inner;100;1.02713;0.951479;1.1352
30;calc wait;100;0.188995;0.0578085;0.360893
30;calc bound;100;0.0463673;0.0371075;0.0650543
30;calc iter;100;1.2665;1.17011;1.40127
30;total;1;131.597;131.597;131.597
31;calc total;1;126.85;126.85;126.85
31;calc update async;100;0.000104385;1.242e-05;0.00836416
31;calc inner;100;1.02842;0.9733;1.13578
31;calc wait;100;0.187238;0.0587555;0.388268
31;calc bound;100;0.0458989;0.0374286;0.0661101
31;calc iter;100;1.26598;1.13867;1.41134
31;total;1;131.588;131.588;131.588
32;calc total;1;126.85;126.85;126.85
32;calc update async;100;0.000106133;1.12e-05;0.00838329
32;calc inner;100;1.03144;0.994466;1.13769
32;calc wait;100;0.185517;0.0613894;0.357564
32;calc bound;100;0.0471723;0.0381443;0.068268
32;calc iter;100;1.26641;1.15293;1.42804
32;total;1;131.597;131.597;131.597
33;calc total;1;126.85;126.85;126.85
33;calc update async;100;0.000103042;1.4149e-05;0.00807022
33;calc inner;100;1.02974;0.971491;1.13598
33;calc wait;100;0.186037;0.0581165;0.407032
33;calc bound;100;0.046076;0.0381865;0.0686711
33;calc iter;100;1.26549;1.15126;1.47612
33;total;1;131.599;131.599;131.599
34;calc total;1;126.85;126.85;126.85
34;calc update async;100;9.60973e-05;1.3629e-05;0.00738382
34;calc inner;100;1.03035;0.967511;1.14101
34;calc wait;100;0.187064;0.068098;0.511627
34;calc bound;100;0.0458197;0.0373968;0.0720704
34;calc iter;100;1.2664;1.15667;1.57186
34;total;1;131.6;131.6;131.6
35;calc total;1;126.85;126.85;126.85
35;calc update async;100;0.00010391;1.2016e-05;0.00832885
35;calc inner;100;1.02648;0.970814;1.1371
35;calc wait;100;0.190416;0.0565677;0.4033
35;calc bound;100;0.0451194;0.0380645;0.0765925
35;calc iter;100;1.26588;1.15716;1.4803
35;total;1;131.597;131.597;131.597
36;calc total;1;126.85;126.85;126.85
36;calc update async;100;8.99641e-05;1.4544e-05;0.00649137
36;calc inner;100;1.03894;0.978049;1.14862
36;calc wait;100;0.177994;0.084769;0.331353
36;calc bound;100;0.0478482;0.0380702;0.0797407
36;calc iter;100;1.26635;1.17224;1.40435
36;total;1;131.605;131.605;131.605
72;calc total;1;126.85;126.85;126.85
72;calc update async;100;0.000115962;1.7096e-05;0.00794491
72;calc inner;100;1.049;0.989904;1.15847
72;calc wait;100;0.149289;0.0616562;0.380012
72;calc bound;100;0.0679458;0.0379931;0.0875003
72;calc iter;100;1.26798;1.1277;1.4919
72;total;1;131.613;131.613;131.613
48;calc total;1;126.844;126.844;126.844
48;calc update async;100;6.84141e-05;1.7254e-05;0.00351795
48;calc inner;100;1.04467;0.982252;1.1496
48;calc wait;100;0.153837;0.0600865;0.306952
48;calc bound;100;0.0680573;0.0380761;0.146098
48;calc iter;100;1.26804;1.16854;1.42191
48;total;1;131.632;131.632;131.632
37;calc total;1;126.85;126.85;126.85
37;calc update async;100;0.000103527;1.1672e-05;0.00837685
37;calc inner;100;1.03462;0.96472;1.14722
37;calc wait;100;0.182196;0.0675549;0.356002
37;calc bound;100;0.0463991;0.037751;0.0650702
37;calc iter;100;1.26596;1.1813;1.41167
37;total;1;131.605;131.605;131.605
73;calc total;1;126.85;126.85;126.85
73;calc update async;100;0.000118794;2.0096e-05;0.00817768
73;calc inner;100;1.0493;0.979277;1.15312
73;calc wait;100;0.147109;0.0640565;0.286444
73;calc bound;100;0.0671241;0.0391052;0.087543
73;calc iter;100;1.26717;1.16646;1.42163
73;total;1;131.609;131.609;131.609
49;calc total;1;126.85;126.85;126.85
49;calc update async;100;9.96864e-05;1.4192e-05;0.00658219
49;calc inner;100;1.04897;0.987418;1.15243
49;calc wait;100;0.151994;0.0578899;0.290223
49;calc bound;100;0.0647281;0.0384474;0.0875469
49;calc iter;100;1.26743;1.16987;1.43056
49;total;1;131.631;131.631;131.631
38;calc total;1;126.848;126.848;126.848
38;calc update async;100;8.83392e-05;1.3835e-05;0.00669505
38;calc inner;100;1.03774;0.971928;1.14707
38;calc wait;100;0.178493;0.0666505;0.320972
38;calc bound;100;0.0470478;0.0387566;0.0648545
38;calc iter;100;1.26514;1.15958;1.40983
38;total;1;131.601;131.601;131.601
74;calc total;1;126.85;126.85;126.85
74;calc update async;100;0.000114536;1.3338e-05;0.00794055
74;calc inner;100;1.04735;0.992206;1.15256
74;calc wait;100;0.150076;0.0614658;0.324995
74;calc bound;100;0.0669404;0.0391123;0.0871954
74;calc iter;100;1.26707;1.1817;1.45532
74;total;1;131.611;131.611;131.611
50;calc total;1;126.85;126.85;126.85
50;calc update async;100;0.000129483;1.5062e-05;0.00965659
50;calc inner;100;1.04483;0.933697;1.15062
50;calc wait;100;0.154553;0.050787;0.477303
50;calc bound;100;0.0651974;0.0385143;0.0868268
50;calc iter;100;1.26732;1.13948;1.46226
50;total;1;131.632;131.632;131.632
39;calc total;1;126.848;126.848;126.848
39;calc update async;100;9.3744e-05;1.3701e-05;0.00710405
39;calc inner;100;1.03723;0.99358;1.14829
39;calc wait;100;0.177571;0.0802463;0.364311
39;calc bound;100;0.0476329;0.0382894;0.0659242
39;calc iter;100;1.26469;1.17124;1.41252
39;total;1;131.605;131.605;131.605
75;calc total;1;126.85;126.85;126.85
75;calc update async;100;0.000155311;1.2977e-05;0.0119387
75;calc inner;100;1.04622;0.962648;1.15003
75;calc wait;100;0.150292;0.0587857;0.360835
75;calc bound;100;0.0683391;0.0392307;0.131178
75;calc iter;100;1.26715;1.18491;1.45181
75;total;1;131.609;131.609;131.609
51;calc total;1;126.85;126.85;126.85
51;calc update async;100;0.000114591;1.6601e-05;0.00777153
51;calc inner;100;1.04278;0.97871;1.15222
51;calc wait;100;0.152654;0.0638181;0.484687
51;calc bound;100;0.0678566;0.0383164;0.0869612
51;calc iter;100;1.26729;1.15644;1.6136
51;total;1;131.634;131.634;131.634
40;calc total;1;126.851;126.851;126.851
40;calc update async;100;7.28934e-05;1.2598e-05;0.00525052
40;calc inner;100;1.03131;0.977081;1.13617
40;calc wait;100;0.18485;0.0679609;0.363711
40;calc bound;100;0.0473308;0.0381554;0.0656438
40;calc iter;100;1.26574;1.15634;1.43321
40;total;1;131.599;131.599;131.599
76;calc total;1;126.85;126.85;126.85
76;calc update async;100;0.000124117;1.5523e-05;0.00881007
76;calc inner;100;1.04764;0.992209;1.14753
76;calc wait;100;0.153099;0.0588997;0.249891
76;calc bound;100;0.0650038;0.0379004;0.0862236
76;calc iter;100;1.26758;1.1647;1.39911
76;total;1;131.611;131.611;131.611
52;calc total;1;126.85;126.85;126.85
52;calc update async;100;0.000133587;1.5742e-05;0.00960014
52;calc inner;100;1.03917;0.929713;1.41348
52;calc wait;100;0.156939;0.0666262;0.346175
52;calc bound;100;0.0690104;0.0378744;0.0868816
52;calc iter;100;1.26788;1.1647;1.67541
52;total;1;131.633;131.633;131.633
41;calc total;1;126.85;126.85;126.85
41;calc update async;100;0.000124726;1.6684e-05;0.00998398
41;calc inner;100;1.03586;0.96985;1.14576
41;calc wait;100;0.18032;0.0669861;0.372114
41;calc bound;100;0.0473623;0.0382987;0.0675279
41;calc iter;100;1.26564;1.17481;1.41242
41;total;1;131.605;131.605;131.605
77;calc total;1;126.85;126.85;126.85
77;calc update async;100;0.000122072;1.3302e-05;0.00856441
77;calc inner;100;1.04728;0.968485;1.14466
77;calc wait;100;0.15132;0.0573873;0.291685
77;calc bound;100;0.0651046;0.0385132;0.0872514
77;calc iter;100;1.26729;1.15134;1.40814
77;total;1;131.604;131.604;131.604
53;calc total;1;126.85;126.85;126.85
53;calc update async;100;0.000146789;9.986e-06;0.0113884
53;calc inner;100;1.03908;0.963597;1.14475
53;calc wait;100;0.158632;0.0656956;0.294339
53;calc bound;100;0.0673761;0.0380502;0.0874059
53;calc iter;100;1.2675;1.16894;1.428
53;total;1;131.628;131.628;131.628
96;calc total;1;126.85;126.85;126.85
96;calc update async;100;0.000120631;1.7078e-05;0.00851022
96;calc inner;100;1.04888;0.99347;1.15866
96;calc wait;100;0.149872;0.0606885;0.31029
96;calc bound;100;0.0677;0.0384586;0.087719
96;calc iter;100;1.26776;1.15094;1.4543
96;total;1;131.601;131.601;131.601
42;calc total;1;126.851;126.851;126.851
42;calc update async;100;0.000127611;1.5625e-05;0.00931543
42;calc inner;100;1.02326;0.950129;1.14277
42;calc wait;100;0.176003;0.0635195;0.35586
42;calc bound;100;0.0680462;0.0377306;0.0874683
42;calc iter;100;1.2681;1.14595;1.46323
42;total;1;131.595;131.595;131.595
78;calc total;1;126.85;126.85;126.85
78;calc update async;100;9.86128e-05;1.3365e-05;0.00746865
78;calc inner;100;1.04933;1.00103;1.14457
78;calc wait;100;0.162952;0.049084;0.318443
78;calc bound;100;0.0489405;0.038003;0.0678251
78;calc iter;100;1.26669;1.19721;1.3751
78;total;1;131.604;131.604;131.604
54;calc total;1;126.85;126.85;126.85
54;calc update async;100;8.64203e-05;1.3653e-05;0.00641882
54;calc inner;100;1.04775;0.983054;1.20806
54;calc wait;100;0.167419;0.0632604;0.298816
54;calc bound;100;0.0465974;0.0374902;0.0749839
54;calc iter;100;1.26699;1.16341;1.41608
54;total;1;131.629;131.629;131.629
43;calc total;1;126.85;126.85;126.85
43;calc update async;100;0.000120413;1.4754e-05;0.00867639
43;calc inner;100;1.02735;0.966072;1.14198
43;calc wait;100;0.172747;0.0646601;0.334223
43;calc bound;100;0.0652508;0.0383049;0.0874155
43;calc iter;100;1.26733;1.14687;1.47005
43;total;1;131.602;131.602;131.602
79;calc total;1;126.85;126.85;126.85
79;calc update async;100;9.6542e-05;1.126e-05;0.00747441
79;calc inner;100;1.05015;0.965071;1.14424
79;calc wait;100;0.163078;0.0638403;0.456472
79;calc bound;100;0.0484863;0.0383315;0.0715803
79;calc iter;100;1.26658;1.20072;1.48743
79;total;1;131.608;131.608;131.608
55;calc total;1;126.85;126.85;126.85
55;calc update async;100;9.53677e-05;1.239e-05;0.00743215
55;calc inner;100;1.04228;0.942315;1.14474
55;calc wait;100;0.173124;0.0663503;0.406751
55;calc bound;100;0.0472647;0.0383423;0.11176
55;calc iter;100;1.26684;1.08004;1.57915
55;total;1;131.632;131.632;131.632
97;calc total;1;126.85;126.85;126.85
97;calc update async;100;0.000115494;1.7152e-05;0.00835154
97;calc inner;100;1.04925;0.981881;1.15111
97;calc wait;100;0.151103;0.0668612;0.300985
97;calc bound;100;0.0646006;0.0384732;0.0853644
97;calc iter;100;1.26782;1.11508;1.44641
97;total;1;131.595;131.595;131.595
44;calc total;1;126.85;126.85;126.85
44;calc update async;100;8.99434e-05;1.4908e-05;0.00586817
44;calc inner;100;1.02726;0.960596;1.14233
44;calc wait;100;0.170698;0.0641059;0.368753
44;calc bound;100;0.0665593;0.038264;0.0870062
44;calc iter;100;1.26669;1.16216;1.49436
44;total;1;131.607;131.607;131.607
80;calc total;1;126.85;126.85;126.85
80;calc update async;100;9.6609e-05;1.3693e-05;0.00719231
80;calc inner;100;1.05608;1.00414;1.15254
80;calc wait;100;0.155294;0.0675547;0.381082
80;calc bound;100;0.0497648;0.0408433;0.0740394
80;calc iter;100;1.26602;1.19013;1.49659
80;total;1;131.609;131.609;131.609
56;calc total;1;126.85;126.85;126.85
56;calc update async;100;9.90928e-05;1.1213e-05;0.00780046
56;calc inner;100;1.04732;0.987961;1.14614
56;calc wait;100;0.168555;0.0715258;0.398234
56;calc bound;100;0.0467964;0.0373251;0.0638458
56;calc iter;100;1.26676;1.18102;1.43645
56;total;1;131.634;131.634;131.634
98;calc total;1;126.85;126.85;126.85
98;calc update async;100;0.000118928;1.6276e-05;0.00855578
98;calc inner;100;1.05051;0.982762;1.15227
98;calc wait;100;0.147159;0.0584943;0.295088
98;calc bound;100;0.0654216;0.0390827;0.0873693
98;calc iter;100;1.26726;1.18056;1.44663
98;total;1;131.597;131.597;131.597
81;calc total;1;126.85;126.85;126.85
81;calc update async;100;9.84281e-05;1.2843e-05;0.00763997
81;calc inner;100;1.05334;1.00521;1.14632
81;calc wait;100;0.161044;0.0703642;0.316994
81;calc bound;100;0.0472485;0.0380027;0.0652146
81;calc iter;100;1.26623;1.19649;1.41104
81;total;1;131.612;131.612;131.612
57;calc total;1;126.85;126.85;126.85
57;calc update async;100;9.99237e-05;1.2873e-05;0.00778874
57;calc inner;100;1.04865;0.903348;1.14696
57;calc wait;100;0.165524;0.0776172;0.531394
57;calc bound;100;0.0477678;0.038215;0.0667274
57;calc iter;100;1.26654;1.19233;1.48644
57;total;1;131.64;131.64;131.64
99;calc total;1;126.85;126.85;126.85
99;calc update async;100;0.000123445;1.8907e-05;0.0087088
99;calc inner;100;1.04907;0.988962;1.16995
99;calc wait;100;0.146103;0.051929;0.318735
99;calc bound;100;0.0691288;0.0392246;0.130029
99;calc iter;100;1.26701;1.18444;1.44769
99;total;1;131.595;131.595;131.595
82;calc total;1;126.847;126.847;126.847
82;calc update async;100;8.3597e-05;1.2061e-05;0.00631286
82;calc inner;100;1.05084;0.99195;1.14954
82;calc wait;100;0.165435;0.0649024;0.278268
82;calc bound;100;0.046735;0.0380678;0.0663324
82;calc iter;100;1.2668;1.19732;1.35967
82;total;1;131.608;131.608;131.608
58;calc total;1;126.85;126.85;126.85
58;calc update async;100;0.000102862;1.4756e-05;0.00772242
58;calc inner;100;1.05379;0.986652;1.15148
58;calc wait;100;0.158369;0.0627798;0.533097
58;calc bound;100;0.0494214;0.0379674;0.0706652
58;calc iter;100;1.267;1.17722;1.5945
58;total;1;131.638;131.638;131.638
100;calc total;1;126.85;126.85;126.85
100;calc update async;100;0.000123419;1.4389e-05;0.00874398
100;calc inner;100;1.0417;0.966484;1.14604
100;calc wait;100;0.156451;0.0562431;0.484098
100;calc bound;100;0.067741;0.0384128;0.0852947
100;calc iter;100;1.26757;1.16479;1.59054
100;total;1;131.592;131.592;131.592
83;calc total;1;126.85;126.85;126.85
83;calc update async;100;0.00010352;1.1722e-05;0.00833793
83;calc inner;100;1.04862;0.999275;1.15133
83;calc wait;100;0.166886;0.059827;0.412354
83;calc bound;100;0.0473328;0.0379365;0.0780561
83;calc iter;100;1.26671;1.18635;1.48791
83;total;1;131.608;131.608;131.608
59;calc total;1;126.849;126.849;126.849
59;calc update async;100;0.000104013;1.2762e-05;0.00804294
59;calc inner;100;1.05161;0.972644;1.14832
59;calc wait;100;0.163181;0.0635626;0.305639
59;calc bound;100;0.0481021;0.0379977;0.069462
59;calc iter;100;1.26693;1.18692;1.37405
59;total;1;131.633;131.633;131.633
101;calc total;1;126.85;126.85;126.85
101;calc update async;100;0.000121742;1.6138e-05;0.00878815
101;calc inner;100;1.04616;0.96922;1.21506
101;calc wait;100;0.150713;0.0621358;0.303028
101;calc bound;100;0.0658131;0.0386105;0.0866645
101;calc iter;100;1.26731;1.14586;1.4502
101;total;1;131.596;131.596;131.596
84;calc total;1;126.85;126.85;126.85
84;calc update async;100;0.000108168;1.6578e-05;0.0081992
84;calc inner;100;1.04949;1.00458;1.14948
84;calc wait;100;0.166436;0.0708154;0.315832
84;calc bound;100;0.0462198;0.0367082;0.0669401
84;calc iter;100;1.26644;1.16996;1.40725
84;total;1;131.6;131.6;131.6
60;calc total;1;126.849;126.849;126.849
60;calc update async;100;0.000100082;1.3331e-05;0.00753768
60;calc inner;100;1.05095;0.992991;1.15014
60;calc wait;100;0.16471;0.0705014;0.315842
60;calc bound;100;0.0478215;0.03705;0.0651191
60;calc iter;100;1.26655;1.18095;1.40115
60;total;1;131.634;131.634;131.634
102;calc total;1;126.85;126.85;126.85
102;calc update async;100;0.000123237;1.4615e-05;0.00983869
102;calc inner;100;1.04739;0.998594;1.14576
102;calc wait;100;0.165218;0.0620069;0.326981
102;calc bound;100;0.0486694;0.0387401;0.0675379
102;calc iter;100;1.26705;1.15866;1.39305
102;total;1;131.589;131.589;131.589
85;calc total;1;126.849;126.849;126.849
85;calc update async;100;0.000100048;1.4219e-05;0.00783975
85;calc inner;100;1.04595;0.993876;1.1495
85;calc wait;100;0.170143;0.0690176;0.310563
85;calc bound;100;0.0463707;0.0375341;0.0775631
85;calc iter;100;1.26559;1.17597;1.39661
85;total;1;131.599;131.599;131.599
61;calc total;1;126.849;126.849;126.849
61;calc update async;100;9.29048e-05;1.3699e-05;0.00708308
61;calc inner;100;1.04948;0.999276;1.14752
61;calc wait;100;0.166374;0.0714885;0.326047
61;calc bound;100;0.0468228;0.0375186;0.0673111
61;calc iter;100;1.26586;1.17355;1.41837
61;total;1;131.635;131.635;131.635
103;calc total;1;126.85;126.85;126.85
103;calc update async;100;9.41013e-05;1.2398e-05;0.00724701
103;calc inner;100;1.04711;1.00551;1.14678
103;calc wait;100;0.169407;0.0890531;0.307486
103;calc bound;100;0.0470832;0.0387817;0.0662442
103;calc iter;100;1.26683;1.1574;1.38537
103;total;1;131.595;131.595;131.595
86;calc total;1;126.849;126.849;126.849
86;calc update async;100;9.54685e-05;1.2903e-05;0.00744264
86;calc inner;100;1.04951;1.00049;1.14971
86;calc wait;100;0.165894;0.0600205;0.344408
86;calc bound;100;0.0459658;0.0385016;0.0637932
86;calc iter;100;1.26535;1.18589;1.47336
86;total;1;131.599;131.599;131.599
62;calc total;1;126.848;126.848;126.848
62;calc update async;100;9.02829e-05;1.3624e-05;0.00681345
62;calc inner;100;1.05;0.986056;1.14828
62;calc wait;100;0.166222;0.0647725;0.354059
62;calc bound;100;0.0473238;0.0382521;0.0674631
62;calc iter;100;1.26588;1.19531;1.39177
62;total;1;131.638;131.638;131.638
87;calc total;1;126.848;126.848;126.848
87;calc update async;100;9.15109e-05;1.3524e-05;0.00707461
87;calc inner;100;1.04882;0.999799;1.14855
87;calc wait;100;0.166259;0.0593261;0.362397
87;calc bound;100;0.0470808;0.0385619;0.0704965
87;calc iter;100;1.26558;1.18587;1.42847
87;total;1;131.599;131.599;131.599
63;calc total;1;126.848;126.848;126.848
63;calc update async;100;9.07091e-05;1.2833e-05;0.0069691
63;calc inner;100;1.04985;1.00324;1.14888
63;calc wait;100;0.165745;0.0731082;0.346276
63;calc bound;100;0.0467535;0.0380811;0.0682156
88;calc total;1;126.85;126.85;126.85
88;calc update async;100;0.000111738;1.2143e-05;0.00904387
88;calc inner;100;1.04162;0.976323;1.14113
88;calc wait;100;0.174103;0.0714724;0.398982
88;calc bound;100;0.0472987;0.0363185;0.0687311
88;calc iter;100;1.26643;1.19047;1.47138
88;total;1;131.599;131.599;131.599
63;calc iter;100;1.26553;1.17651;1.45092
63;total;1;131.629;131.629;131.629
89;calc total;1;126.85;126.85;126.85
89;calc update async;100;0.000102405;1.1579e-05;0.00827336
89;calc inner;100;1.04231;0.989739;1.14249
89;calc wait;100;0.173686;0.0702872;0.297869
89;calc bound;100;0.0465723;0.0377335;0.0629757
89;calc iter;100;1.26558;1.19448;1.37128
89;total;1;131.592;131.592;131.592
64;calc total;1;126.85;126.85;126.85
64;calc update async;100;9.54698e-05;1.3292e-05;0.00743507
64;calc inner;100;1.04659;1.00208;1.14208
64;calc wait;100;0.170166;0.0656453;0.322989
64;calc bound;100;0.0461386;0.0372215;0.0671156
64;calc iter;100;1.26636;1.18243;1.39363
64;total;1;131.629;131.629;131.629
65;calc total;1;126.85;126.85;126.85
65;calc update async;100;9.71844e-05;1.1502e-05;0.00771157
65;calc inner;100;1.04418;1.00543;1.14473
65;calc wait;100;0.174058;0.0646838;0.340448
65;calc bound;100;0.0449937;0.0373931;0.0651781
65;calc iter;100;1.26602;1.17839;1.40664
65;total;1;131.633;131.633;131.633
66;calc total;1;126.85;126.85;126.85
66;calc update async;100;0.000126871;1.557e-05;0.00948819
66;calc inner;100;1.032;0.971724;1.14454
66;calc wait;100;0.16485;0.0693519;0.366164
66;calc bound;100;0.0687003;0.0372111;0.0874062
66;calc iter;100;1.26723;1.15478;1.52226
66;total;1;131.63;131.63;131.63
67;calc total;1;126.85;126.85;126.85
67;calc update async;100;0.00012545;1.4124e-05;0.0093992
67;calc inner;100;1.03503;0.964417;1.14411
67;calc wait;100;0.162523;0.0627736;0.323637
67;calc bound;100;0.0668356;0.038;0.0868869
67;calc iter;100;1.26755;1.14216;1.45136
67;total;1;131.637;131.637;131.637
68;calc total;1;126.85;126.85;126.85
68;calc update async;100;0.00013009;1.7059e-05;0.00957996
68;calc inner;100;1.03691;0.974381;1.14643
68;calc wait;100;0.159791;0.0637603;0.323909
68;calc bound;100;0.0676397;0.037019;0.0874762
68;calc iter;100;1.26645;1.14299;1.46221
68;total;1;131.639;131.639;131.639
69;calc total;1;126.85;126.85;126.85
69;calc update async;100;0.000128171;1.3858e-05;0.00974026
69;calc inner;100;1.03618;0.975334;1.14427
69;calc wait;100;0.160661;0.0659471;0.372124
69;calc bound;100;0.0665953;0.0364961;0.0868738
69;calc iter;100;1.26663;1.15614;1.52505
69;total;1;131.638;131.638;131.638
70;calc total;1;126.85;126.85;126.85
70;calc update async;100;0.000133513;1.4753e-05;0.0102257
70;calc inner;100;1.03718;0.975436;1.14781
70;calc wait;100;0.161928;0.0573587;0.331905
70;calc bound;100;0.0663623;0.037777;0.0876295
70;calc iter;100;1.26733;1.1492;1.43252
70;total;1;131.634;131.634;131.634
71;calc total;1;126.85;126.85;126.85
71;calc update async;100;0.000130255;1.5742e-05;0.0099894
71;calc inner;100;1.03903;0.977693;1.14355
71;calc wait;100;0.159745;0.0727527;0.335213
71;calc bound;100;0.065136;0.0380449;0.0870681
71;calc iter;100;1.26767;1.15546;1.45735
71;total;1;131.637;131.637;131.637
104;calc total;1;126.847;126.847;126.847
104;calc update async;100;8.22877e-05;1.1196e-05;0.00601242
104;calc inner;100;1.05102;0.979964;1.14854
104;calc wait;100;0.16435;0.064919;0.304351
104;calc bound;100;0.0468719;0.0376738;0.0622091
104;calc iter;100;1.26635;1.18988;1.39663
104;total;1;131.598;131.598;131.598
105;calc total;1;126.85;126.85;126.85
105;calc update async;100;9.7985e-05;1.3796e-05;0.00754162
105;calc inner;100;1.05225;0.996005;1.14785
105;calc wait;100;0.159566;0.063014;0.311247
105;calc bound;100;0.0484184;0.0383593;0.066923
105;calc iter;100;1.266;1.18432;1.39121
105;total;1;131.598;131.598;131.598
106;calc total;1;126.85;126.85;126.85
106;calc update async;100;9.80899e-05;1.2096e-05;0.00758486
106;calc inner;100;1.05109;0.95903;1.1479
106;calc wait;100;0.16329;0.0659661;0.446531
106;calc bound;100;0.0480594;0.0389944;0.0704284
106;calc iter;100;1.26669;1.2026;1.45436
106;total;1;131.596;131.596;131.596
120;calc total;1;126.85;126.85;126.85
120;calc update async;100;0.000122305;1.1769e-05;0.00863625
120;calc inner;100;1.0382;0.976006;1.15111
120;calc wait;100;0.160127;0.054693;0.375003
120;calc bound;100;0.0674764;0.0382892;0.0871313
120;calc iter;100;1.2676;1.13229;1.42472
120;total;1;131.613;131.613;131.613
107;calc total;1;126.85;126.85;126.85
107;calc update async;100;9.66106e-05;1.3104e-05;0.0075903
107;calc inner;100;1.0492;0.996075;1.14455
107;calc wait;100;0.164886;0.0578059;0.326289
107;calc bound;100;0.0480019;0.0385921;0.100089
107;calc iter;100;1.26635;1.1564;1.4237
107;total;1;131.598;131.598;131.598
108;calc total;1;126.85;126.85;126.85
108;calc update async;100;9.97018e-05;1.2671e-05;0.00786597
108;calc inner;100;1.05186;1.00815;1.1477
108;calc wait;100;0.164436;0.0653583;0.333088
108;calc bound;100;0.0464434;0.0373165;0.0617757
108;calc iter;100;1.26627;1.19243;1.40375
108;total;1;131.598;131.598;131.598
109;calc total;1;126.849;126.849;126.849
109;calc update async;100;8.96395e-05;1.2729e-05;0.00698736
109;calc inner;100;1.04663;0.994398;1.14664
109;calc wait;100;0.170885;0.0569821;0.329574
109;calc bound;100;0.0467116;0.0373295;0.0668678
109;calc iter;100;1.26624;1.16462;1.39635
109;total;1;131.597;131.597;131.597
110;calc total;1;126.849;126.849;126.849
110;calc update async;100;9.26118e-05;1.4358e-05;0.00694798
110;calc inner;100;1.05021;0.993515;1.1482
110;calc wait;100;0.16483;0.0672951;0.346596
110;calc bound;100;0.0467283;0.0392201;0.0622949
110;calc iter;100;1.26529;1.19369;1.41126
110;total;1;131.597;131.597;131.597
111;calc total;1;126.848;126.848;126.848
111;calc update async;100;9.08219e-05;1.3585e-05;0.00693348
111;calc inner;100;1.05174;1.01573;1.14834
111;calc wait;100;0.162811;0.0651899;0.285632
111;calc bound;100;0.0470287;0.0379394;0.0664303
111;calc iter;100;1.26579;1.18079;1.38371
111;total;1;131.598;131.598;131.598
112;calc total;1;126.851;126.851;126.851
112;calc update async;100;0.000110817;1.1691e-05;0.008988
112;calc inner;100;1.04351;0.992878;1.1422
112;calc wait;100;0.173531;0.0636768;0.324173
112;calc bound;100;0.046137;0.0383569;0.068778
112;calc iter;100;1.26581;1.18141;1.38465
112;total;1;131.595;131.595;131.595
113;calc total;1;126.851;126.851;126.851
113;calc update async;100;7.02127e-05;1.245e-05;0.00503208
113;calc inner;100;1.04248;0.988615;1.13951
113;calc wait;100;0.175533;0.0767915;0.328569
113;calc bound;100;0.0452225;0.0367335;0.0669181
113;calc iter;100;1.26635;1.17169;1.38193
113;total;1;131.597;131.597;131.597
114;calc total;1;126.85;126.85;126.85
114;calc update async;100;8.69332e-05;1.7047e-05;0.00551898
114;calc inner;100;1.03395;0.957286;1.14482
114;calc wait;100;0.163369;0.0628284;0.376019
114;calc bound;100;0.0676549;0.0376156;0.0873488
114;calc iter;100;1.26759;1.15621;1.48844
114;total;1;131.584;131.584;131.584
115;calc total;1;126.85;126.85;126.85
115;calc update async;100;0.000113424;1.3524e-05;0.00801001
115;calc inner;100;1.03438;0.969812;1.14214
115;calc wait;100;0.162844;0.0626449;0.312042
115;calc bound;100;0.0676029;0.0370267;0.087166
115;calc iter;100;1.26656;1.13056;1.43179
115;total;1;131.593;131.593;131.593
116;calc total;1;126.848;126.848;126.848
116;calc update async;100;0.000115074;1.7128e-05;0.0080038
116;calc inner;100;1.03752;0.977424;1.14401
116;calc wait;100;0.15861;0.0673368;0.349661
116;calc bound;100;0.0669792;0.03813;0.0875351
116;calc iter;100;1.26681;1.15416;1.48046
116;total;1;131.593;131.593;131.593
117;calc total;1;126.85;126.85;126.85
117;calc update async;100;9.29602e-05;1.8427e-05;0.00582071
117;calc inner;100;1.03416;0.958905;1.14166
117;calc wait;100;0.162552;0.0656555;0.374581
117;calc bound;100;0.0678248;0.0380684;0.0876222
117;calc iter;100;1.26682;1.15594;1.49018
117;total;1;131.597;131.597;131.597
118;calc total;1;126.85;126.85;126.85
118;calc update async;100;0.000134545;2.098e-05;0.00985974
118;calc inner;100;1.03782;0.975206;1.14276
118;calc wait;100;0.160354;0.0668326;0.30144
118;calc bound;100;0.0663887;0.0380705;0.0874053
118;calc iter;100;1.26696;1.16843;1.43702
118;total;1;131.598;131.598;131.598
119;calc total;1;126.85;126.85;126.85
119;calc update async;100;0.000132413;1.5986e-05;0.00987111
119;calc inner;100;1.03769;0.980891;1.14366
119;calc wait;100;0.161259;0.0643176;0.317076
119;calc bound;100;0.0662775;0.038206;0.0873018
119;calc iter;100;1.26696;1.11344;1.43651
119;total;1;131.597;131.597;131.597
121;calc total;1;126.85;126.85;126.85
121;calc update async;100;0.000120364;1.2914e-05;0.0086397
121;calc inner;100;1.03813;0.975553;1.14925
121;calc wait;100;0.160614;0.059176;0.35356
121;calc bound;100;0.0670902;0.0375522;0.0866593
121;calc iter;100;1.26798;1.15913;1.45463
121;total;1;131.608;131.608;131.608
122;calc total;1;126.85;126.85;126.85
122;calc update async;100;0.000121576;1.4825e-05;0.00878958
122;calc inner;100;1.03997;0.977359;1.14954
122;calc wait;100;0.156682;0.0608316;0.282742
122;calc bound;100;0.0679457;0.0382078;0.0992281
122;calc iter;100;1.26672;1.17909;1.4211
122;total;1;131.617;131.617;131.617
123;calc total;1;126.85;126.85;126.85
123;calc update async;100;0.000125488;1.923e-05;0.0088071
123;calc inner;100;1.03939;0.974931;1.15087
123;calc wait;100;0.158762;0.0590677;0.486653
123;calc bound;100;0.0669933;0.0383338;0.0858194
123;calc iter;100;1.26714;1.1684;1.54641
123;total;1;131.615;131.615;131.615
124;calc total;1;126.85;126.85;126.85
124;calc update async;100;0.000118267;1.4567e-05;0.008736
124;calc inner;100;1.0368;0.975459;1.14593
124;calc wait;100;0.163716;0.0621426;0.405472
124;calc bound;100;0.064754;0.0383715;0.0868338
124;calc iter;100;1.26733;1.11108;1.51068
124;total;1;131.615;131.615;131.615
125;calc total;1;126.85;126.85;126.85
125;calc update async;100;0.000121644;1.6942e-05;0.00879148
125;calc inner;100;1.03766;0.967521;1.14326
125;calc wait;100;0.161677;0.0652535;0.3137
125;calc bound;100;0.0656182;0.0379609;0.0869233
125;calc iter;100;1.26767;1.15925;1.42175
125;total;1;131.611;131.611;131.611
126;calc total;1;126.85;126.85;126.85
126;calc update async;100;0.00012149;1.1648e-05;0.00988965
126;calc inner;100;1.04209;0.91815;1.14442
126;calc wait;100;0.172032;0.0513956;0.447594
126;calc bound;100;0.0484815;0.0373818;0.0664637
126;calc iter;100;1.26709;1.18166;1.40455
126;total;1;131.611;131.611;131.611
127;calc total;1;126.85;126.85;126.85
127;calc update async;100;0.000101082;1.6257e-05;0.00752018
127;calc inner;100;1.04406;0.953844;1.14398
127;calc wait;100;0.16739;0.0625745;0.500791
127;calc bound;100;0.0486437;0.0384809;0.0707817
127;calc iter;100;1.26592;1.18684;1.60391
127;total;1;131.616;131.616;131.616
128;calc total;1;126.853;126.853;126.853
128;calc update async;100;8.73745e-05;1.2057e-05;0.00621795
128;calc inner;100;1.05867;1.00967;1.28502
128;calc wait;100;0.154736;0.0684813;0.269846
128;calc bound;100;0.049048;0.038698;0.0836648
128;calc iter;100;1.26644;1.18044;1.52669
128;total;1;131.613;131.613;131.613
129;calc total;1;126.851;126.851;126.851
129;calc update async;100;8.55192e-05;1.329e-05;0.00624958
129;calc inner;100;1.04224;0.933514;1.14216
129;calc wait;100;0.171862;0.076636;0.425188
129;calc bound;100;0.0478607;0.037395;0.0807205
129;calc iter;100;1.26642;1.18461;1.53295
129;total;1;131.62;131.62;131.62
130;calc total;1;126.848;126.848;126.848
130;calc update async;100;8.47165e-05;1.2267e-05;0.00629664
130;calc inner;100;1.04025;0.972749;1.14666
130;calc wait;100;0.174681;0.0506148;0.326569
130;calc bound;100;0.047625;0.0385285;0.0928781
130;calc iter;100;1.26657;1.17359;1.40154
130;total;1;131.62;131.62;131.62
131;calc total;1;126.851;126.851;126.851
131;calc update async;100;0.000102534;1.2928e-05;0.00804937
131;calc inner;100;1.04001;0.937345;1.14289
131;calc wait;100;0.174832;0.0661625;0.396653
131;calc bound;100;0.0479586;0.0385416;0.0697464
131;calc iter;100;1.26671;1.19841;1.38708
131;total;1;131.619;131.619;131.619
132;calc total;1;126.851;126.851;126.851
132;calc update async;100;8.85741e-05;1.242e-05;0.00667585
132;calc inner;100;1.03743;0.982677;1.14367
132;calc wait;100;0.180231;0.0634696;0.348541
132;calc bound;100;0.0456797;0.0364938;0.077108
132;calc iter;100;1.26637;1.16595;1.39505
132;total;1;131.601;131.601;131.601
133;calc total;1;126.851;126.851;126.851
133;calc update async;100;8.6971e-05;1.2586e-05;0.00673155
133;calc inner;100;1.03372;0.970818;1.14221
133;calc wait;100;0.185306;0.063073;0.351512
133;calc bound;100;0.0436966;0.0368996;0.0633827
133;calc iter;100;1.26606;1.17686;1.41507
133;total;1;131.606;131.606;131.606
134;calc total;1;126.851;126.851;126.851
134;calc update async;100;8.72778e-05;1.2095e-05;0.0068736
134;calc inner;100;1.03504;0.990235;1.14252
134;calc wait;100;0.180893;0.0699326;0.41169
134;calc bound;100;0.0457234;0.0383007;0.0802944
134;calc iter;100;1.26483;1.18095;1.54072
134;total;1;131.607;131.607;131.607
135;calc total;1;126.851;126.851;126.851
135;calc update async;100;9.65142e-05;1.2198e-05;0.00763115
135;calc inner;100;1.03675;0.97689;1.1429
135;calc wait;100;0.179382;0.0723631;0.385821
135;calc bound;100;0.0462869;0.0390059;0.0653683
135;calc iter;100;1.26536;1.16901;1.4517
135;total;1;131.606;131.606;131.606
136;calc total;1;126.851;126.851;126.851
136;calc update async;100;8.86134e-05;1.2666e-05;0.00679513
136;calc inner;100;1.03056;0.946551;1.13715
136;calc wait;100;0.18607;0.0707121;0.403797
136;calc bound;100;0.0459746;0.0370382;0.0636864
136;calc iter;100;1.26561;1.16413;1.40768
136;total;1;131.594;131.594;131.594
137;calc total;1;126.851;126.851;126.851
137;calc update async;100;9.87373e-05;1.2937e-05;0.00774523
137;calc inner;100;1.03344;0.974058;1.13999
137;calc wait;100;0.183678;0.065511;0.393456
137;calc bound;100;0.0459829;0.0373399;0.06469
137;calc iter;100;1.26581;1.17643;1.41335
137;total;1;131.61;131.61;131.61
138;calc total;1;126.851;126.851;126.851
138;calc update async;100;0.000125773;1.5179e-05;0.00895521
138;calc inner;100;1.01777;0.969862;1.13847
138;calc wait;100;0.179905;0.064077;0.361327
138;calc bound;100;0.0685508;0.0371287;0.0873947
138;calc iter;100;1.26755;1.12654;1.48088
138;total;1;131.604;131.604;131.604
144;calc total;1;126.847;126.847;126.847
144;calc update async;100;0.00010728;1.1746e-05;0.00710131
144;calc inner;100;1.01791;0.970734;1.14175
144;calc wait;100;0.179931;0.0665281;0.376628
144;calc bound;100;0.0684172;0.0379138;0.087654
144;calc iter;100;1.26752;1.13367;1.49074
144;total;1;131.582;131.582;131.582
0;calc total;1;126.853;126.853;126.853
0;calc update async;100;9.15219e-05;1.8066e-05;0.00548437
0;calc inner;100;1.05257;0.999403;1.15788
0;calc wait;100;0.146037;0.0675504;0.268026
0;calc bound;100;0.0677463;0.0380547;0.121916
0;calc iter;100;1.26852;1.15961;1.42518
0;total;1;131.678;131.678;131.678
1;calc total;1;126.851;126.851;126.851
1;calc update async;100;0.000144382;1.3478e-05;0.011078
1;calc inner;100;1.04825;0.988323;1.14798
1;calc wait;100;0.15241;0.0686646;0.300765
1;calc bound;100;0.065754;0.0381676;0.0878063
1;calc iter;100;1.2683;1.15439;1.45991
1;total;1;131.672;131.672;131.672
2;calc total;1;126.848;126.848;126.848
2;calc update async;100;0.000103171;1.5861e-05;0.00692382
2;calc inner;100;1.04966;0.994928;1.15096
2;calc wait;100;0.148627;0.066399;0.296914
2;calc bound;100;0.0662851;0.0382862;0.0872643
2;calc iter;100;1.2675;1.15115;1.44854
2;total;1;131.675;131.675;131.675
3;calc total;1;126.851;126.851;126.851
3;calc update async;100;0.000101871;1.5006e-05;0.00674846
3;calc inner;100;1.04771;0.991929;1.15404
3;calc wait;100;0.149834;0.0550073;0.404202
3;calc bound;100;0.0670746;0.0388824;0.0873953
3;calc iter;100;1.26726;1.19022;1.4876
3;total;1;131.675;131.675;131.675
4;calc total;1;126.851;126.851;126.851
4;calc update async;100;0.000103202;1.863e-05;0.00672564
4;calc inner;100;1.03996;0.97758;1.14215
4;calc wait;100;0.157046;0.0619744;0.372426
4;calc bound;100;0.0688547;0.0385666;0.0870864
4;calc iter;100;1.2677;1.16744;1.52715
4;total;1;131.675;131.675;131.675
145;calc total;1;126.85;126.85;126.85
145;calc update async;100;0.00012704;1.4465e-05;0.00946043
145;calc inner;100;1.0248;0.941426;1.1425
145;calc wait;100;0.176912;0.0593066;0.410701
145;calc bound;100;0.0644942;0.0379528;0.0879963
145;calc iter;100;1.2677;1.1167;1.5115
145;total;1;131.578;131.578;131.578
5;calc total;1;126.851;126.851;126.851
5;calc update async;100;0.000104826;1.5823e-05;0.00718409
5;calc inner;100;1.04654;0.983255;1.14564
5;calc wait;100;0.154167;0.0669723;0.284364
5;calc bound;100;0.064896;0.0383038;0.0863237
5;calc iter;100;1.26806;1.17805;1.44499
5;total;1;131.676;131.676;131.676
146;calc total;1;126.85;126.85;126.85
146;calc update async;100;0.000154302;1.4792e-05;0.0121649
146;calc inner;100;1.02159;0.92754;1.13829
146;calc wait;100;0.180184;0.061991;0.361261
146;calc bound;100;0.0625274;0.0391523;0.0874189
146;calc iter;100;1.26669;1.12979;1.46915
146;total;1;131.581;131.581;131.581
6;calc total;1;126.851;126.851;126.851
6;calc update async;100;8.37816e-05;1.3922e-05;0.00611368
6;calc inner;100;1.05026;0.999529;1.14663
6;calc wait;100;0.164155;0.0669344;0.313721
6;calc bound;100;0.0473834;0.0381806;0.0702598
6;calc iter;100;1.2677;1.18416;1.39661
6;total;1;131.669;131.669;131.669
147;calc total;1;126.85;126.85;126.85
147;calc update async;100;0.000127104;1.5054e-05;0.00925267
147;calc inner;100;1.01652;0.939803;1.13949
147;calc wait;100;0.181355;0.067105;0.346144
147;calc bound;100;0.0674982;0.0396963;0.0878768
147;calc iter;100;1.26642;1.12893;1.43986
147;total;1;131.581;131.581;131.581
7;calc total;1;126.851;126.851;126.851
7;calc update async;100;8.98224e-05;1.4766e-05;0.00659706
7;calc inner;100;1.05436;1.00435;1.15153
7;calc wait;100;0.162459;0.0696208;0.274572
7;calc bound;100;0.0469204;0.03863;0.0673105
7;calc iter;100;1.26708;1.19735;1.39113
7;total;1;131.674;131.674;131.674
148;calc total;1;126.85;126.85;126.85
148;calc update async;100;0.000130038;1.4954e-05;0.00946939
148;calc inner;100;1.013;0.935964;1.13571
148;calc wait;100;0.1842;0.0576647;0.366932
148;calc bound;100;0.0678848;0.0375643;0.0873303
148;calc iter;100;1.26711;1.12651;1.4693
148;total;1;131.576;131.576;131.576
8;calc total;1;126.851;126.851;126.851
8;calc update async;100;0.000118588;1.5234e-05;0.00945339
8;calc inner;100;1.05541;1.00433;1.149
8;calc wait;100;0.159903;0.0683897;0.295245
8;calc bound;100;0.0475806;0.0377825;0.0625306
8;calc iter;100;1.26718;1.19167;1.3924
8;total;1;131.674;131.674;131.674
149;calc total;1;126.85;126.85;126.85
149;calc update async;100;0.000131186;1.5178e-05;0.00955681
149;calc inner;100;1.01189;0.936879;1.13345
149;calc wait;100;0.185614;0.062299;0.418642
149;calc bound;100;0.0677623;0.0385195;0.0871309
149;calc iter;100;1.26674;1.10885;1.51803
149;total;1;131.581;131.581;131.581
9;calc total;1;126.851;126.851;126.851
9;calc update async;100;9.01386e-05;1.3679e-05;0.00670707
9;calc inner;100;1.05312;0.999015;1.14836
9;calc wait;100;0.160256;0.0653967;0.315267
9;calc bound;100;0.0477667;0.0386032;0.0715014
9;calc iter;100;1.26677;1.18663;1.44704
9;total;1;131.671;131.671;131.671
150;calc total;1;126.85;126.85;126.85
150;calc update async;100;0.000100244;1.1223e-05;0.00788194
150;calc inner;100;1.02313;0.959839;1.13443
150;calc wait;100;0.194437;0.0613115;0.400673
150;calc bound;100;0.0460358;0.0382555;0.0650502
150;calc iter;100;1.26646;1.14881;1.41476
150;total;1;131.58;131.58;131.58
10;calc total;1;126.851;126.851;126.851
10;calc update async;100;9.5489e-05;1.5748e-05;0.00710446
10;calc inner;100;1.05202;1.00165;1.14595
10;calc wait;100;0.162151;0.0613496;0.360282
10;calc bound;100;0.0479671;0.0385609;0.0716021
10;calc iter;100;1.26696;1.19379;1.42144
10;total;1;131.675;131.675;131.675
151;calc total;1;126.85;126.85;126.85
151;calc update async;100;9.98394e-05;1.2915e-05;0.00786866
151;calc inner;100;1.023;0.966372;1.1354
151;calc wait;100;0.194953;0.0792156;0.372325
151;calc bound;100;0.0449914;0.0383906;0.089158
151;calc iter;100;1.2662;1.16095;1.42171
151;total;1;131.581;131.581;131.581
11;calc total;1;126.851;126.851;126.851
11;calc update async;100;9.71183e-05;1.4702e-05;0.00736157
11;calc inner;100;1.05217;1.00047;1.148
11;calc wait;100;0.163225;0.0591791;0.325949
11;calc bound;100;0.0473804;0.0388918;0.0675459
11;calc iter;100;1.26683;1.18666;1.38351
11;total;1;131.662;131.662;131.662
152;calc total;1;126.85;126.85;126.85
152;calc update async;100;0.000105575;1.242e-05;0.00850716
152;calc inner;100;1.02543;0.968771;1.14347
152;calc wait;100;0.192061;0.0764678;0.385502
152;calc bound;100;0.0452921;0.0381489;0.0687303
152;calc iter;100;1.26529;1.14623;1.39737
152;total;1;131.585;131.585;131.585
12;calc total;1;126.851;126.851;126.851
12;calc update async;100;0.00010087;1.2583e-05;0.00769224
12;calc inner;100;1.05009;1.00757;1.14777
12;calc wait;100;0.165431;0.0635661;0.40552
12;calc bound;100;0.0476054;0.0372186;0.0661217
12;calc iter;100;1.26681;1.17332;1.46591
12;total;1;131.684;131.684;131.684
153;calc total;1;126.85;126.85;126.85
153;calc update async;100;0.000105851;1.2063e-05;0.00848763
153;calc inner;100;1.02187;0.94079;1.13519
153;calc wait;100;0.194155;0.0649735;0.3981
153;calc bound;100;0.0467759;0.0384332;0.0654543
153;calc iter;100;1.26668;1.14799;1.43663
153;total;1;131.582;131.582;131.582
13;calc total;1;126.851;126.851;126.851
13;calc update async;100;9.97402e-05;1.2501e-05;0.00788533
13;calc inner;100;1.05;0.98172;1.20922
13;calc wait;100;0.167792;0.0555325;0.307924
13;calc bound;100;0.0462526;0.0369503;0.0648004
13;calc iter;100;1.26644;1.17255;1.40243
13;total;1;131.689;131.689;131.689
154;calc total;1;126.85;126.85;126.85
154;calc update async;100;0.000112396;1.3232e-05;0.00902383
154;calc inner;100;1.02543;0.929093;1.13638
154;calc wait;100;0.190961;0.0571161;0.436829
154;calc bound;100;0.0460911;0.0382801;0.0657633
154;calc iter;100;1.26616;1.15253;1.43088
154;total;1;131.583;131.583;131.583
14;calc total;1;126.85;126.85;126.85
14;calc update async;100;9.37802e-05;1.0548e-05;0.00741459
14;calc inner;100;1.04974;0.996942;1.14509
14;calc wait;100;0.166199;0.0585224;0.302982
14;calc bound;100;0.0468192;0.0377111;0.069584
14;calc iter;100;1.26634;1.16051;1.38665
14;total;1;131.687;131.687;131.687
155;calc total;1;126.85;126.85;126.85
155;calc update async;100;0.000104854;1.1903e-05;0.0084363
155;calc inner;100;1.0239;0.961905;1.13425
155;calc wait;100;0.193062;0.0783788;0.41591
155;calc bound;100;0.0453483;0.0377282;0.0654092
155;calc iter;100;1.26603;1.14565;1.46306
155;total;1;131.583;131.583;131.583
15;calc total;1;126.85;126.85;126.85
15;calc update async;100;9.38307e-05;1.2387e-05;0.00738169
15;calc inner;100;1.05074;0.994513;1.15834
15;calc wait;100;0.165501;0.0624644;0.317553
15;calc bound;100;0.0461132;0.0381594;0.0682303
15;calc iter;100;1.26578;1.16334;1.39443
15;total;1;131.687;131.687;131.687
16;calc total;1;126.847;126.847;126.847
16;calc update async;100;7.85814e-05;1.1773e-05;0.00582798
16;calc inner;100;1.04468;0.997049;1.14069
16;calc wait;100;0.172534;0.0705112;0.350525
16;calc bound;100;0.0457574;0.0385703;0.0703808
16;calc iter;100;1.26587;1.16199;1.41362
16;total;1;131.683;131.683;131.683
17;calc total;1;126.85;126.85;126.85
17;calc update async;100;9.76633e-05;1.3207e-05;0.00773904
17;calc inner;100;1.04119;0.976615;1.14082
17;calc wait;100;0.176557;0.0626807;0.329823
17;calc bound;100;0.045293;0.037941;0.066939
17;calc iter;100;1.26619;1.18805;1.4091
17;total;1;131.685;131.685;131.685
18;calc total;1;126.85;126.85;126.85
18;calc update async;100;0.000120821;1.4294e-05;0.00878034
18;calc inner;100;1.03137;0.97291;1.14365
18;calc wait;100;0.165443;0.062207;0.373608
18;calc bound;100;0.0679541;0.0371584;0.0869585
18;calc iter;100;1.26761;1.13285;1.50248
18;total;1;131.685;131.685;131.685
19;calc total;1;126.85;126.85;126.85
19;calc update async;100;0.000116683;1.4785e-05;0.00842971
19;calc inner;100;1.03144;0.966563;1.14037
19;calc wait;100;0.166003;0.0623327;0.468418
19;calc bound;100;0.0674414;0.0369595;0.0871264
19;calc iter;100;1.26714;1.1382;1.55933
19;total;1;131.674;131.674;131.674
20;calc total;1;126.85;126.85;126.85
20;calc update async;100;0.000123424;1.4838e-05;0.00900072
20;calc inner;100;1.03441;0.965813;1.14459
20;calc wait;100;0.164206;0.0735712;0.342208
20;calc bound;100;0.0666964;0.0370927;0.0876178
20;calc iter;100;1.26689;1.15676;1.47813
20;total;1;131.673;131.673;131.673
21;calc total;1;126.85;126.85;126.85
21;calc update async;100;0.000121561;1.2028e-05;0.00903424
21;calc inner;100;1.03328;0.943531;1.14124
21;calc wait;100;0.163865;0.0650752;0.325133
21;calc bound;100;0.0664475;0.0387171;0.108375
21;calc iter;100;1.26609;1.14602;1.48075
21;total;1;131.682;131.682;131.682
22;calc total;1;126.85;126.85;126.85
22;calc update async;100;0.00012608;1.3202e-05;0.00949091
22;calc inner;100;1.03552;0.9732;1.14109
22;calc wait;100;0.162819;0.0684277;0.32452
22;calc bound;100;0.0662208;0.0371392;0.0910599
22;calc iter;100;1.26681;1.14433;1.44615
22;total;1;131.686;131.686;131.686
23;calc total;1;126.85;126.85;126.85
23;calc update async;100;0.000127239;1.3827e-05;0.00949559
23;calc inner;100;1.03658;0.976928;1.14186
23;calc wait;100;0.162127;0.0611666;0.323915
23;calc bound;100;0.0651439;0.037237;0.0875838
23;calc iter;100;1.26714;1.13593;1.43067
23;total;1;131.683;131.683;131.683
168;calc total;1;126.851;126.851;126.851
168;calc update async;100;0.000156818;1.2943e-05;0.0121081
168;calc inner;100;1.04566;0.970615;1.15084
168;calc wait;100;0.153315;0.0626617;0.438688
168;calc bound;100;0.0666636;0.0377658;0.0872144
168;calc iter;100;1.26798;1.18697;1.46788
168;total;1;131.609;131.609;131.609
169;calc total;1;126.85;126.85;126.85
169;calc update async;100;0.000128793;1.6928e-05;0.00930819
169;calc inner;100;1.04888;0.984346;1.1522
169;calc wait;100;0.147968;0.063119;0.325841
169;calc bound;100;0.0670058;0.0387329;0.0868113
169;calc iter;100;1.267;1.16847;1.44978
169;total;1;131.608;131.608;131.608
170;calc total;1;126.85;126.85;126.85
170;calc update async;100;0.000120082;1.6106e-05;0.00869616
170;calc inner;100;1.04669;0.981557;1.15132
170;calc wait;100;0.150944;0.0664909;0.293048
170;calc bound;100;0.0662118;0.0387455;0.0872631
170;calc iter;100;1.26691;1.17734;1.43641
170;total;1;131.612;131.612;131.612
171;calc total;1;126.85;126.85;126.85
171;calc update async;100;0.000130013;1.5348e-05;0.00940771
171;calc inner;100;1.04848;0.980882;1.15208
171;calc wait;100;0.149051;0.0615044;0.298645
171;calc bound;100;0.0671565;0.0384304;0.0871631
171;calc iter;100;1.26682;1.17782;1.41459
171;total;1;131.608;131.608;131.608
172;calc total;1;126.85;126.85;126.85
172;calc update async;100;0.00012413;1.1969e-05;0.00912515
172;calc inner;100;1.0467;0.989187;1.1454
172;calc wait;100;0.153788;0.0608325;0.269185
172;calc bound;100;0.0645378;0.0383729;0.0846191
172;calc iter;100;1.2671;1.15789;1.41241
172;total;1;131.61;131.61;131.61
173;calc total;1;126.85;126.85;126.85
173;calc update async;100;0.00012448;1.1628e-05;0.00914471
173;calc inner;100;1.04461;0.985942;1.14633
173;calc wait;100;0.154388;0.0580668;0.301282
173;calc bound;100;0.0650501;0.0379121;0.0865135
173;calc iter;100;1.26723;1.14133;1.44263
173;total;1;131.605;131.605;131.605
174;calc total;1;126.85;126.85;126.85
174;calc update async;100;9.96302e-05;1.2171e-05;0.00751902
174;calc inner;100;1.05184;0.990443;1.1506
174;calc wait;100;0.161224;0.0649614;0.300952
174;calc bound;100;0.0478646;0.0376472;0.0700648
174;calc iter;100;1.26657;1.19819;1.39877
174;total;1;131.605;131.605;131.605
175;calc total;1;126.85;126.85;126.85
175;calc update async;100;0.000112963;1.4267e-05;0.00865175
175;calc inner;100;1.06345;1.00808;1.23424
175;calc wait;100;0.149647;0.0558083;0.268697
175;calc bound;100;0.0484597;0.0386408;0.0776224
175;calc iter;100;1.26644;1.16204;1.38623
175;total;1;131.615;131.615;131.615
176;calc total;1;126.847;126.847;126.847
176;calc update async;100;8.6676e-05;1.1151e-05;0.00626689
176;calc inner;100;1.05067;0.978388;1.14427
176;calc wait;100;0.159675;0.0664277;0.342008
176;calc bound;100;0.050382;0.0392352;0.150579
176;calc iter;100;1.26567;1.18288;1.55465
176;total;1;131.615;131.615;131.615
177;calc total;1;126.85;126.85;126.85
177;calc update async;100;0.000105002;1.2679e-05;0.00819366
177;calc inner;100;1.05399;0.992785;1.14839
177;calc wait;100;0.160283;0.0665702;0.3513
177;calc bound;100;0.0478296;0.0374958;0.0961931
177;calc iter;100;1.26628;1.12847;1.49933
177;total;1;131.614;131.614;131.614
288;calc total;1;126.852;126.852;126.852
288;calc update async;100;0.00014264;1.8031e-05;0.0102997
288;calc inner;100;1.0329;0.971865;1.14689
288;calc wait;100;0.165975;0.0657658;0.338507
288;calc bound;100;0.0675174;0.0382249;0.0874702
288;calc iter;100;1.26768;1.15408;1.48395
288;total;1;131.63;131.63;131.63
216;calc total;1;126.85;126.85;126.85
216;calc update async;100;0.000154427;1.4516e-05;0.0120078
216;calc inner;100;1.0196;0.956161;1.141
216;calc wait;100;0.178978;0.0654274;0.420138
216;calc bound;100;0.0668787;0.0377872;0.0875663
216;calc iter;100;1.26731;1.10267;1.53029
216;total;1;131.578;131.578;131.578
192;calc total;1;126.85;126.85;126.85
192;calc update async;100;0.000127411;1.2041e-05;0.00921858
192;calc inner;100;1.03469;0.95311;1.15179
192;calc wait;100;0.160981;0.0570455;0.359722
192;calc bound;100;0.0699312;0.0384596;0.0871531
192;calc iter;100;1.26741;1.15041;1.46945
192;total;1;131.598;131.598;131.598
264;calc total;1;126.853;126.853;126.853
264;calc update async;100;0.000138694;1.9084e-05;0.00977557
264;calc inner;100;1.04166;0.97252;1.152
264;calc wait;100;0.154876;0.0645676;0.323881
264;calc bound;100;0.0677338;0.0384267;0.0872872
264;calc iter;100;1.26714;1.16591;1.47651
264;total;1;131.579;131.579;131.579
156;calc total;1;126.85;126.85;126.85
156;calc update async;100;0.000114919;1.5293e-05;0.0090218
156;calc inner;100;1.03546;0.96418;1.14775
156;calc wait;100;0.180744;0.0811522;0.345567
156;calc bound;100;0.0474031;0.0381986;0.066592
156;calc iter;100;1.26633;1.16808;1.40506
156;total;1;131.59;131.59;131.59
45;calc total;1;126.85;126.85;126.85
45;calc update async;100;0.0001135;1.3091e-05;0.00814388
45;calc inner;100;1.0235;0.945441;1.14399
45;calc wait;100;0.172776;0.0639325;0.355784
45;calc bound;100;0.0677756;0.0375887;0.0877248
45;calc iter;100;1.26603;1.14927;1.47426
45;total;1;131.607;131.607;131.607
240;calc total;1;126.851;126.851;126.851
240;calc update async;100;0.000124693;1.4414e-05;0.00891288
240;calc inner;100;1.04702;0.981284;1.15345
240;calc wait;100;0.150509;0.0643962;0.325268
240;calc bound;100;0.068144;0.0384673;0.0868034
240;calc iter;100;1.26729;1.17907;1.47147
240;total;1;131.596;131.596;131.596
178;calc total;1;126.85;126.85;126.85
178;calc update async;100;0.000103942;1.254e-05;0.0082363
178;calc inner;100;1.05097;0.977101;1.14559
178;calc wait;100;0.165299;0.0645138;0.376115
178;calc bound;100;0.0461612;0.0387642;0.061995
178;calc iter;100;1.26612;1.1817;1.40098
178;total;1;131.615;131.615;131.615
289;calc total;1;126.852;126.852;126.852
289;calc update async;100;0.000139321;1.7243e-05;0.0103362
289;calc inner;100;1.0309;0.936723;1.14116
289;calc wait;100;0.170344;0.0589347;0.39062
289;calc bound;100;0.0652474;0.038352;0.0873922
289;calc iter;100;1.26746;1.04888;1.51534
289;total;1;131.626;131.626;131.626
217;calc total;1;126.85;126.85;126.85
217;calc update async;100;0.000127363;1.6523e-05;0.00928802
217;calc inner;100;1.02853;0.95807;1.14424
217;calc wait;100;0.169683;0.0610606;0.396449
217;calc bound;100;0.0655024;0.0383113;0.0884733
217;calc iter;100;1.26687;1.12766;1.48161
217;total;1;131.58;131.58;131.58
193;calc total;1;126.85;126.85;126.85
193;calc update async;100;0.000127265;1.3893e-05;0.009412
193;calc inner;100;1.03736;0.943111;1.15019
193;calc wait;100;0.160724;0.0538899;0.411776
193;calc bound;100;0.0666837;0.0387196;0.0870005
193;calc iter;100;1.26732;1.10863;1.52113
193;total;1;131.591;131.591;131.591
265;calc total;1;126.853;126.853;126.853
265;calc update async;100;0.000130046;1.6502e-05;0.00941724
265;calc inner;100;1.04293;0.977023;1.15096
265;calc wait;100;0.155131;0.0664815;0.330583
265;calc bound;100;0.0666325;0.0384528;0.0862416
265;calc iter;100;1.26657;1.12268;1.44258
265;total;1;131.579;131.579;131.579
157;calc total;1;126.85;126.85;126.85
157;calc update async;100;0.000110738;1.2612e-05;0.00899491
157;calc inner;100;1.03194;0.963745;1.1442
157;calc wait;100;0.184247;0.0657856;0.396815
157;calc bound;100;0.0467749;0.0382854;0.0676913
157;calc iter;100;1.26473;1.16544;1.4257
157;total;1;131.588;131.588;131.588
46;calc total;1;126.85;126.85;126.85
46;calc update async;100;0.000133869;1.5712e-05;0.00990054
46;calc inner;100;1.02384;0.960914;1.14335
46;calc wait;100;0.172874;0.0622451;0.356056
46;calc bound;100;0.0683953;0.0384279;0.0876587
46;calc iter;100;1.26739;1.15248;1.48618
46;total;1;131.605;131.605;131.605
241;calc total;1;126.85;126.85;126.85
241;calc update async;100;0.000122986;1.7263e-05;0.00887157
241;calc inner;100;1.05063;0.955742;1.15292
241;calc wait;100;0.148576;0.066054;0.353529
241;calc bound;100;0.066632;0.0379191;0.0873026
241;calc iter;100;1.26782;1.16439;1.49004
241;total;1;131.593;131.593;131.593
179;calc total;1;126.85;126.85;126.85
179;calc update async;100;0.000106231;1.2841e-05;0.00849376
179;calc inner;100;1.04904;0.941909;1.14765
179;calc wait;100;0.166996;0.0658097;0.311297
179;calc bound;100;0.0470696;0.0379942;0.0663874
179;calc iter;100;1.26673;1.18976;1.36727
179;total;1;131.614;131.614;131.614
290;calc total;1;126.852;126.852;126.852
290;calc update async;100;0.00014045;1.5563e-05;0.010339
290;calc inner;100;1.03193;0.963195;1.14162
290;calc wait;100;0.168392;0.0646036;0.422749
290;calc bound;100;0.0646028;0.0381915;0.0865497
290;calc iter;100;1.26786;1.14328;1.45921
290;total;1;131.622;131.622;131.622
218;calc total;1;126.85;126.85;126.85
218;calc update async;100;0.000130785;1.3656e-05;0.00952826
218;calc inner;100;1.02008;0.955444;1.13872
218;calc wait;100;0.176816;0.0515241;0.343943
218;calc bound;100;0.0661381;0.0382637;0.0874008
218;calc iter;100;1.26602;1.12199;1.43478
218;total;1;131.58;131.58;131.58
194;calc total;1;126.85;126.85;126.85
194;calc update async;100;0.000128146;1.467e-05;0.0095243
194;calc inner;100;1.04041;0.963818;1.14986
194;calc wait;100;0.160391;0.0620581;0.330087
194;calc bound;100;0.0645722;0.0392744;0.0870504
194;calc iter;100;1.26721;1.14251;1.44865
194;total;1;131.598;131.598;131.598
266;calc total;1;126.853;126.853;126.853
266;calc update async;100;0.000128241;1.7276e-05;0.00943359
266;calc inner;100;1.04512;0.986247;1.15166
266;calc wait;100;0.151901;0.0669262;0.32833
266;calc bound;100;0.06591;0.0383898;0.0854027
266;calc iter;100;1.26643;1.17147;1.48043
266;total;1;131.579;131.579;131.579
158;calc total;1;126.85;126.85;126.85
158;calc update async;100;0.0001112;1.1893e-05;0.00901658
158;calc inner;100;1.03352;0.95338;1.14689
158;calc wait;100;0.183369;0.0733206;0.448387
158;calc bound;100;0.0472781;0.0377371;0.0672505
158;calc iter;100;1.26568;1.16245;1.44924
158;total;1;131.588;131.588;131.588
47;calc total;1;126.85;126.85;126.85
47;calc update async;100;0.000132397;1.1273e-05;0.0101626
47;calc inner;100;1.02358;0.945374;1.14235
47;calc wait;100;0.173761;0.0670271;0.363445
47;calc bound;100;0.0669761;0.0376316;0.0875252
47;calc iter;100;1.2668;1.14568;1.48991
47;total;1;131.605;131.605;131.605
242;calc total;1;126.85;126.85;126.85
242;calc update async;100;0.000120795;1.5359e-05;0.00887477
242;calc inner;100;1.05086;0.959913;1.15083
242;calc wait;100;0.146716;0.0656259;0.386208
242;calc bound;100;0.065445;0.0384658;0.0855158
242;calc iter;100;1.26737;1.07964;1.53304
242;total;1;131.597;131.597;131.597
180;calc total;1;126.85;126.85;126.85
180;calc update async;100;0.000110233;1.2271e-05;0.00886125
180;calc inner;100;1.06212;1.00398;1.15507
180;calc wait;100;0.1546;0.066529;0.281804
180;calc bound;100;0.0462858;0.0370244;0.0640902
180;calc iter;100;1.26602;1.19791;1.37093
180;total;1;131.625;131.625;131.625
291;calc total;1;126.853;126.853;126.853
291;calc update async;100;0.000136511;1.3489e-05;0.0101167
291;calc inner;100;1.02922;0.963506;1.14799
291;calc wait;100;0.168956;0.0661862;0.405659
291;calc bound;100;0.0662791;0.0380191;0.0875446
291;calc iter;100;1.26653;1.15064;1.50988
291;total;1;131.626;131.626;131.626
219;calc total;1;126.85;126.85;126.85
219;calc update async;100;0.000137029;1.5364e-05;0.0100711
219;calc inner;100;1.02122;0.942782;1.13902
219;calc wait;100;0.177808;0.0620886;0.340027
219;calc bound;100;0.0668461;0.0389756;0.0875545
219;calc iter;100;1.26676;1.10644;1.44665
219;total;1;131.58;131.58;131.58
195;calc total;1;126.85;126.85;126.85
195;calc update async;100;0.000130781;1.4912e-05;0.00970262
195;calc inner;100;1.04339;0.978956;1.15575
195;calc wait;100;0.15597;0.0673746;0.289785
195;calc bound;100;0.0647661;0.0380251;0.0872671
195;calc iter;100;1.26667;1.17543;1.41864
195;total;1;131.598;131.598;131.598
267;calc total;1;126.853;126.853;126.853
267;calc update async;100;0.000137738;1.9514e-05;0.0100108
267;calc inner;100;1.04905;0.988777;1.16001
267;calc wait;100;0.145839;0.0701033;0.340124
267;calc bound;100;0.0685163;0.038661;0.0880215
267;calc iter;100;1.26592;1.16428;1.46057
267;total;1;131.58;131.58;131.58
159;calc total;1;126.85;126.85;126.85
159;calc update async;100;0.000114866;1.4623e-05;0.00912531
159;calc inner;100;1.03469;0.977934;1.14766
159;calc wait;100;0.181932;0.0642502;0.349424
159;calc bound;100;0.0469972;0.0370288;0.0649874
159;calc iter;100;1.26532;1.17267;1.40825
159;total;1;131.588;131.588;131.588
243;calc total;1;126.85;126.85;126.85
243;calc update async;100;0.000120423;1.2299e-05;0.00859777
243;calc inner;100;1.04607;0.974837;1.15197
243;calc wait;100;0.151462;0.0632321;0.371084
243;calc bound;100;0.0662822;0.0387198;0.0875029
243;calc iter;100;1.26693;1.16623;1.50617
243;total;1;131.593;131.593;131.593
181;calc total;1;126.85;126.85;126.85
181;calc update async;100;0.000109697;1.251e-05;0.00880263
181;calc inner;100;1.0585;1.01114;1.15348
181;calc wait;100;0.158178;0.0673938;0.306044
181;calc bound;100;0.0454526;0.0387713;0.0621372
181;calc iter;100;1.26546;1.19382;1.39836
181;total;1;131.625;131.625;131.625
292;calc total;1;126.853;126.853;126.853
292;calc update async;100;0.000138109;1.2365e-05;0.0101867
292;calc inner;100;1.02484;0.95305;1.13796
292;calc wait;100;0.173628;0.0627758;0.37064
292;calc bound;100;0.066358;0.0382503;0.0870609
292;calc iter;100;1.26721;1.13843;1.48373
292;total;1;131.621;131.621;131.621
220;calc total;1;126.85;126.85;126.85
220;calc update async;100;0.000133273;1.3813e-05;0.00986252
220;calc inner;100;1.01868;0.919961;1.1347
220;calc wait;100;0.180556;0.0625249;0.397847
220;calc bound;100;0.0651049;0.0387618;0.0868027
220;calc iter;100;1.26671;1.10157;1.49973
220;total;1;131.568;131.568;131.568
196;calc total;1;126.85;126.85;126.85
196;calc update async;100;0.000157652;1.391e-05;0.0123396
196;calc inner;100;1.03522;0.968101;1.14498
196;calc wait;100;0.164233;0.0643314;0.306941
196;calc bound;100;0.0659423;0.038958;0.0865935
196;calc iter;100;1.26719;1.16503;1.43606
196;total;1;131.598;131.598;131.598
268;calc total;1;126.853;126.853;126.853
268;calc update async;100;0.000140032;1.9354e-05;0.0100581
268;calc inner;100;1.04035;0.978447;1.16755
268;calc wait;100;0.157233;0.072455;0.297649
268;calc bound;100;0.0664773;0.0384169;0.0867917
268;calc iter;100;1.26712;1.17556;1.44812
268;total;1;131.579;131.579;131.579
160;calc total;1;126.85;126.85;126.85
160;calc update async;100;0.000111793;1.4178e-05;0.00905208
160;calc inner;100;1.02586;0.97189;1.13869
160;calc wait;100;0.190911;0.0680854;0.355223
160;calc bound;100;0.0468642;0.0375086;0.0670009
160;calc iter;100;1.26598;1.15628;1.40354
160;total;1;131.584;131.584;131.584
244;calc total;1;126.848;126.848;126.848
244;calc update async;100;0.00021336;1.3821e-05;0.0177847
244;calc inner;100;1.0469;0.977407;1.14653
244;calc wait;100;0.152025;0.0560697;0.387131
244;calc bound;100;0.0655736;0.038712;0.0860283
244;calc iter;100;1.26678;1.15771;1.49103
244;total;1;131.595;131.595;131.595
182;calc total;1;126.85;126.85;126.85
182;calc update async;100;0.000107059;1.1575e-05;0.00884282
182;calc inner;100;1.05546;1.00796;1.15404
182;calc wait;100;0.160329;0.0526557;0.334207
182;calc bound;100;0.046465;0.0399249;0.0711867
182;calc iter;100;1.26541;1.20155;1.44647
182;total;1;131.625;131.625;131.625
293;calc total;1;126.853;126.853;126.853
293;calc update async;100;0.000142486;1.8354e-05;0.0103393
293;calc inner;100;1.029;0.9573;1.14399
293;calc wait;100;0.170223;0.063984;0.324708
293;calc bound;100;0.0655963;0.0375726;0.0866683
293;calc iter;100;1.2669;1.13599;1.42576
293;total;1;131.627;131.627;131.627
221;calc total;1;126.85;126.85;126.85
221;calc update async;100;0.000123559;1.6283e-05;0.00888191
221;calc inner;100;1.01888;0.934766;1.135
221;calc wait;100;0.182676;0.061625;0.435792
221;calc bound;100;0.064373;0.0373271;0.0873114
221;calc iter;100;1.2676;1.09634;1.51385
221;total;1;131.576;131.576;131.576
197;calc total;1;126.85;126.85;126.85
197;calc update async;100;0.000131377;1.4955e-05;0.00951962
197;calc inner;100;1.03175;0.970161;1.14529
197;calc wait;100;0.163537;0.0603939;0.332338
197;calc bound;100;0.0684782;0.038601;0.086343
197;calc iter;100;1.26696;1.16567;1.45312
197;total;1;131.586;131.586;131.586
269;calc total;1;126.853;126.853;126.853
269;calc update async;100;0.000136648;1.5091e-05;0.0101189
269;calc inner;100;1.04238;0.972353;1.14751
269;calc wait;100;0.155137;0.0643154;0.339728
269;calc bound;100;0.0657298;0.0381733;0.0868879
269;calc iter;100;1.26684;1.10907;1.45161
269;total;1;131.575;131.575;131.575
161;calc total;1;126.85;126.85;126.85
161;calc update async;100;0.000110683;1.1361e-05;0.00900267
161;calc inner;100;1.02833;0.962264;1.1411
161;calc wait;100;0.187844;0.0703423;0.426639
161;calc bound;100;0.0462378;0.0373986;0.0693527
161;calc iter;100;1.26462;1.17029;1.43507
161;total;1;131.582;131.582;131.582
245;calc total;1;126.85;126.85;126.85
245;calc update async;100;0.000123306;1.5601e-05;0.00900749
245;calc inner;100;1.05048;0.981811;1.15397
245;calc wait;100;0.147214;0.06557;0.318476
245;calc bound;100;0.0659759;0.0384072;0.0870634
245;calc iter;100;1.26689;1.1782;1.46638
245;total;1;131.597;131.597;131.597
183;calc total;1;126.85;126.85;126.85
183;calc update async;100;0.000108588;1.253e-05;0.00868665
183;calc inner;100;1.06102;1.01275;1.15352
183;calc wait;100;0.154004;0.0629123;0.326859
183;calc bound;100;0.0473839;0.0391502;0.0727838
183;calc iter;100;1.2652;1.19774;1.41035
183;total;1;131.625;131.625;131.625
294;calc total;1;126.852;126.852;126.852
294;calc update async;100;0.000110207;1.2803e-05;0.00863228
294;calc inner;100;1.03663;0.94245;1.27031
294;calc wait;100;0.17934;0.0583411;0.32751
294;calc bound;100;0.0463549;0.0380452;0.0793782
294;calc iter;100;1.26678;1.09411;1.52083
294;total;1;131.621;131.621;131.621
222;calc total;1;126.85;126.85;126.85
222;calc update async;100;9.07605e-05;1.3385e-05;0.00674087
222;calc inner;100;1.02675;0.963128;1.13473
222;calc wait;100;0.189921;0.0634923;0.344314
222;calc bound;100;0.046201;0.0384841;0.0675599
222;calc iter;100;1.26657;1.15215;1.41543
222;total;1;131.575;131.575;131.575
198;calc total;1;126.85;126.85;126.85
198;calc update async;100;9.61677e-05;1.2851e-05;0.00739884
198;calc inner;100;1.04312;0.990666;1.14612
198;calc wait;100;0.169983;0.06203;0.34686
198;calc bound;100;0.048302;0.0384326;0.0661589
198;calc iter;100;1.26672;1.19028;1.38528
198;total;1;131.586;131.586;131.586
270;calc total;1;126.853;126.853;126.853
270;calc update async;100;0.000111175;1.3034e-05;0.00883914
270;calc inner;100;1.04367;0.976862;1.14367
270;calc wait;100;0.169362;0.0516308;0.308869
270;calc bound;100;0.0481569;0.037955;0.068308
270;calc iter;100;1.26604;1.17247;1.40883
270;total;1;131.576;131.576;131.576
162;calc total;1;126.85;126.85;126.85
162;calc update async;100;0.000128069;1.399e-05;0.00976705
162;calc inner;100;1.01838;0.951939;1.14339
162;calc wait;100;0.179694;0.0658146;0.360746
162;calc bound;100;0.0676131;0.0379511;0.0874903
162;calc iter;100;1.26709;1.08013;1.49411
162;total;1;131.576;131.576;131.576
246;calc total;1;126.85;126.85;126.85
246;calc update async;100;9.98213e-05;1.337e-05;0.00788703
246;calc inner;100;1.04916;0.97738;1.14599
246;calc wait;100;0.164434;0.0673348;0.329462
246;calc bound;100;0.0478399;0.0384582;0.06957
246;calc iter;100;1.26657;1.10951;1.43166
246;total;1;131.584;131.584;131.584
184;calc total;1;126.85;126.85;126.85
184;calc update async;100;0.000107497;1.1771e-05;0.00869057
184;calc inner;100;1.05672;0.988348;1.14741
184;calc wait;100;0.158059;0.064099;0.325818
184;calc bound;100;0.04775;0.0386639;0.0658491
184;calc iter;100;1.26544;1.20028;1.3746
184;total;1;131.615;131.615;131.615
295;calc total;1;126.853;126.853;126.853
295;calc update async;100;0.000108764;1.2705e-05;0.00861966
295;calc inner;100;1.03232;0.981242;1.13696
295;calc wait;100;0.185796;0.066578;0.429327
295;calc bound;100;0.0454607;0.0378217;0.0761764
295;calc iter;100;1.26691;1.16675;1.54771
295;total;1;131.625;131.625;131.625
223;calc total;1;126.85;126.85;126.85
223;calc update async;100;9.47982e-05;1.2453e-05;0.00728258
223;calc inner;100;1.02716;0.949788;1.13255
223;calc wait;100;0.188026;0.0752506;0.432699
223;calc bound;100;0.0464149;0.0376845;0.0746157
223;calc iter;100;1.26517;1.15738;1.49611
223;total;1;131.579;131.579;131.579
199;calc total;1;126.85;126.85;126.85
199;calc update async;100;0.000112378;1.4072e-05;0.00896879
199;calc inner;100;1.04318;0.976027;1.14863
199;calc wait;100;0.17029;0.0690647;0.411571
199;calc bound;100;0.0490329;0.0380201;0.071008
199;calc iter;100;1.26677;1.17805;1.45538
199;total;1;131.596;131.596;131.596
271;calc total;1;126.853;126.853;126.853
271;calc update async;100;0.000143829;1.3651e-05;0.0119252
271;calc inner;100;1.04549;1.00107;1.14473
271;calc wait;100;0.168997;0.0586766;0.317233
271;calc bound;100;0.0471914;0.0376154;0.0701102
271;calc iter;100;1.26589;1.18099;1.42403
271;total;1;131.574;131.574;131.574
163;calc total;1;126.85;126.85;126.85
163;calc update async;100;0.000126837;1.5443e-05;0.00944793
163;calc inner;100;1.01958;0.958314;1.14118
163;calc wait;100;0.177419;0.0633914;0.376294
163;calc bound;100;0.0671793;0.0381211;0.0862933
163;calc iter;100;1.26694;1.13222;1.48016
163;total;1;131.584;131.584;131.584
247;calc total;1;126.85;126.85;126.85
247;calc update async;100;9.78809e-05;1.4852e-05;0.00756606
247;calc inner;100;1.05016;0.994329;1.1449
247;calc wait;100;0.163364;0.0661712;0.374977
247;calc bound;100;0.0475977;0.0390468;0.0659672
247;calc iter;100;1.26639;1.1902;1.42287
247;total;1;131.591;131.591;131.591
185;calc total;1;126.85;126.85;126.85
185;calc update async;100;0.000110405;1.1649e-05;0.00893408
185;calc inner;100;1.06024;0.99894;1.15039
185;calc wait;100;0.155574;0.0625506;0.296917
185;calc bound;100;0.0471955;0.0368318;0.0665857
185;calc iter;100;1.26607;1.19572;1.41439
185;total;1;131.615;131.615;131.615
296;calc total;1;126.853;126.853;126.853
296;calc update async;100;0.000116733;1.3553e-05;0.00921469
296;calc inner;100;1.03892;0.974046;1.13983
296;calc wait;100;0.17802;0.0676625;0.351272
296;calc bound;100;0.0472132;0.0385915;0.0779166
296;calc iter;100;1.26719;1.17667;1.41667
296;total;1;131.63;131.63;131.63
224;calc total;1;126.85;126.85;126.85
224;calc update async;100;9.82796e-05;1.299e-05;0.00754877
224;calc inner;100;1.03026;0.959085;1.1378
224;calc wait;100;0.185052;0.0664479;0.478128
224;calc bound;100;0.0473715;0.0383716;0.0752467
224;calc iter;100;1.26562;1.16872;1.5399
224;total;1;131.58;131.58;131.58
200;calc total;1;126.85;126.85;126.85
200;calc update async;100;0.000108567;1.2568e-05;0.00874797
200;calc inner;100;1.0413;0.984354;1.14664
200;calc wait;100;0.173895;0.0687104;0.355503
200;calc bound;100;0.04694;0.0377857;0.062364
200;calc iter;100;1.26628;1.18425;1.39011
200;total;1;131.598;131.598;131.598
272;calc total;1;126.853;126.853;126.853
272;calc update async;100;0.00011428;1.1791e-05;0.00913624
272;calc inner;100;1.0508;0.989767;1.15036
272;calc wait;100;0.16301;0.0614191;0.344857
272;calc bound;100;0.047189;0.0381759;0.0874412
272;calc iter;100;1.26494;1.18945;1.40813
272;total;1;131.578;131.578;131.578
164;calc total;1;126.85;126.85;126.85
164;calc update async;100;0.000134512;1.4871e-05;0.010179
164;calc inner;100;1.02108;0.94687;1.14182
164;calc wait;100;0.176179;0.0644104;0.42961
164;calc bound;100;0.0668263;0.0375321;0.0873071
164;calc iter;100;1.26572;1.1249;1.53069
164;total;1;131.585;131.585;131.585
248;calc total;1;126.85;126.85;126.85
248;calc update async;100;9.93208e-05;1.2719e-05;0.00789512
248;calc inner;100;1.05621;0.956311;1.1532
248;calc wait;100;0.158765;0.0633237;0.405626
248;calc bound;100;0.0477731;0.0389428;0.0690473
248;calc iter;100;1.26664;1.18642;1.40984
248;total;1;131.596;131.596;131.596
297;calc total;1;126.853;126.853;126.853
297;calc update async;100;0.000117327;1.3787e-05;0.00919995
297;calc inner;100;1.03659;0.981608;1.13775
297;calc wait;100;0.178081;0.0630109;0.425743
297;calc bound;100;0.0474921;0.0378776;0.0805108
297;calc iter;100;1.26656;1.16405;1.45682
297;total;1;131.631;131.631;131.631
225;calc total;1;126.85;126.85;126.85
225;calc update async;100;0.000107855;1.1008e-05;0.00864463
225;calc inner;100;1.0278;0.972866;1.13635
225;calc wait;100;0.188889;0.0650647;0.369427
225;calc bound;100;0.0456109;0.037482;0.0674731
225;calc iter;100;1.26584;1.1618;1.41566
225;total;1;131.58;131.58;131.58
201;calc total;1;126.85;126.85;126.85
201;calc update async;100;0.000108784;1.1696e-05;0.00873972
201;calc inner;100;1.03912;0.955771;1.1467
201;calc wait;100;0.173617;0.0598586;0.376726
201;calc bound;100;0.0485711;0.0386379;0.0680419
201;calc iter;100;1.26631;1.18573;1.47464
201;total;1;131.594;131.594;131.594
273;calc total;1;126.853;126.853;126.853
273;calc update async;100;0.000119626;1.382e-05;0.00946283
273;calc inner;100;1.04564;0.985675;1.1444
273;calc wait;100;0.16639;0.0643217;0.394747
273;calc bound;100;0.0476397;0.0376105;0.0650568
273;calc iter;100;1.2654;1.19736;1.42811
273;total;1;131.579;131.579;131.579
249;calc total;1;126.85;126.85;126.85
249;calc update async;100;0.000102083;1.3311e-05;0.00793725
249;calc inner;100;1.04849;0.967039;1.17792
249;calc wait;100;0.164458;0.0676682;0.374524
249;calc bound;100;0.0491205;0.0383441;0.0783528
249;calc iter;100;1.26667;1.18919;1.48665
249;total;1;131.597;131.597;131.597
298;calc total;1;126.853;126.853;126.853
298;calc update async;100;0.000117465;1.486e-05;0.00930925
298;calc inner;100;1.03547;0.931348;1.13653
298;calc wait;100;0.180769;0.0689905;0.371389
298;calc bound;100;0.0464971;0.0378401;0.0630883
298;calc iter;100;1.26634;1.16418;1.4098
298;total;1;131.631;131.631;131.631
226;calc total;1;126.85;126.85;126.85
226;calc update async;100;0.000102497;1.2187e-05;0.00821304
226;calc inner;100;1.02775;0.978049;1.13799
226;calc wait;100;0.189987;0.0676283;0.384323
226;calc bound;100;0.0454259;0.0379444;0.0685622
226;calc iter;100;1.26617;1.14542;1.4231
226;total;1;131.579;131.579;131.579
202;calc total;1;126.85;126.85;126.85
202;calc update async;100;0.00011084;1.2283e-05;0.00881998
202;calc inner;100;1.04061;0.973453;1.14613
202;calc wait;100;0.17373;0.0615984;0.392235
202;calc bound;100;0.0478479;0.0383729;0.0671682
202;calc iter;100;1.26676;1.1798;1.47474
202;total;1;131.598;131.598;131.598
274;calc total;1;126.853;126.853;126.853
274;calc update async;100;0.000104863;1.1595e-05;0.00823787
274;calc inner;100;1.04888;0.994387;1.14633
274;calc wait;100;0.163665;0.0614647;0.332186
274;calc bound;100;0.0486616;0.0394125;0.0655648
274;calc iter;100;1.26561;1.18764;1.39647
274;total;1;131.579;131.579;131.579
250;calc total;1;126.85;126.85;126.85
250;calc update async;100;0.000100477;1.1145e-05;0.00793063
250;calc inner;100;1.04892;0.972545;1.14592
250;calc wait;100;0.165001;0.0640559;0.392946
250;calc bound;100;0.0479745;0.0376266;0.0675067
250;calc iter;100;1.26638;1.19508;1.44756
250;total;1;131.597;131.597;131.597
299;calc total;1;126.853;126.853;126.853
299;calc update async;100;0.000115199;1.2225e-05;0.0092786
299;calc inner;100;1.03509;0.969779;1.13827
299;calc wait;100;0.180661;0.0832878;0.327133
299;calc bound;100;0.0469611;0.0383126;0.0685931
299;calc iter;100;1.26633;1.12801;1.42853
299;total;1;131.631;131.631;131.631
227;calc total;1;126.85;126.85;126.85
227;calc update async;100;0.000109995;1.2656e-05;0.0089665
227;calc inner;100;1.02894;0.927539;1.13947
227;calc wait;100;0.186066;0.0619219;0.470699
227;calc bound;100;0.0458239;0.037649;0.0683548
227;calc iter;100;1.26566;1.14335;1.444
227;total;1;131.582;131.582;131.582
203;calc total;1;126.85;126.85;126.85
203;calc update async;100;0.000114543;1.2522e-05;0.00932783
203;calc inner;100;1.04149;0.984525;1.14406
203;calc wait;100;0.172721;0.0639841;0.337962
203;calc bound;100;0.0474486;0.0388885;0.059622
203;calc iter;100;1.26615;1.20423;1.42099
203;total;1;131.598;131.598;131.598
275;calc total;1;126.853;126.853;126.853
275;calc update async;100;0.000120319;1.2265e-05;0.00964815
275;calc inner;100;1.04569;0.988079;1.14471
275;calc wait;100;0.167396;0.0572278;0.339126
275;calc bound;100;0.0479696;0.0379658;0.066098
275;calc iter;100;1.26623;1.18357;1.40759
275;total;1;131.579;131.579;131.579
251;calc total;1;126.85;126.85;126.85
251;calc update async;100;9.9934e-05;1.1459e-05;0.00795619
251;calc inner;100;1.04917;0.980499;1.14317
251;calc wait;100;0.165681;0.0606604;0.318144
251;calc bound;100;0.0474973;0.0387153;0.0650303
251;calc iter;100;1.26631;1.1909;1.39387
251;total;1;131.597;131.597;131.597
300;calc total;1;126.853;126.853;126.853
300;calc update async;100;0.000119692;1.4326e-05;0.00935669
300;calc inner;100;1.04788;0.990784;1.15053
300;calc wait;100;0.167469;0.0603378;0.340951
300;calc bound;100;0.0489673;0.0381999;0.0800118
300;calc iter;100;1.26692;1.18236;1.47446
300;total;1;131.632;131.632;131.632
228;calc total;1;126.85;126.85;126.85
228;calc update async;100;0.000113021;1.4751e-05;0.00875756
228;calc inner;100;1.04529;0.981378;1.14901
228;calc wait;100;0.171447;0.0776742;0.382097
228;calc bound;100;0.0464424;0.037279;0.0683982
228;calc iter;100;1.2661;1.17035;1.41973
228;total;1;131.592;131.592;131.592
204;calc total;1;126.85;126.85;126.85
204;calc update async;100;0.000110941;1.4047e-05;0.00878629
204;calc inner;100;1.03906;0.985191;1.14354
204;calc wait;100;0.176959;0.0661406;0.313387
204;calc bound;100;0.0461761;0.0376357;0.0773013
204;calc iter;100;1.26551;1.15978;1.43993
204;total;1;131.591;131.591;131.591
276;calc total;1;126.853;126.853;126.853
276;calc update async;100;0.000117725;1.6746e-05;0.00923594
276;calc inner;100;1.03533;0.982175;1.14167
276;calc wait;100;0.181733;0.0683971;0.35064
276;calc bound;100;0.04526;0.0375812;0.0713107
276;calc iter;100;1.26539;1.16234;1.40651
276;total;1;131.592;131.592;131.592
252;calc total;1;126.85;126.85;126.85
252;calc update async;100;0.000106169;1.5015e-05;0.0081564
301;calc total;1;126.853;126.853;126.853
301;calc update async;100;0.000117195;1.1699e-05;0.00931197
301;calc inner;100;1.04998;0.994833;1.14866
301;calc wait;100;0.167572;0.0670992;0.38853
301;calc bound;100;0.0468249;0.037871;0.0670564
301;calc iter;100;1.26655;1.17109;1.47039
301;total;1;131.631;131.631;131.631
229;calc total;1;126.85;126.85;126.85
229;calc update async;100;0.000107323;1.2347e-05;0.00869784
229;calc inner;100;1.04184;0.986246;1.14839
229;calc wait;100;0.176136;0.0649751;0.334018
229;calc bound;100;0.0454489;0.0378352;0.0626105
229;calc iter;100;1.26563;1.15509;1.39754
229;total;1;131.592;131.592;131.592
205;calc total;1;126.85;126.85;126.85
205;calc update async;100;0.000112654;1.5175e-05;0.00910372
205;calc inner;100;1.03836;0.982055;1.14319
205;calc wait;100;0.180215;0.064735;0.358676
205;calc bound;100;0.0448405;0.0378997;0.069596
205;calc iter;100;1.26544;1.16975;1.42421
205;total;1;131.593;131.593;131.593
277;calc total;1;126.853;126.853;126.853
277;calc update async;100;0.000114417;1.2425e-05;0.00919518
277;calc inner;100;1.03404;0.976502;1.14071
277;calc wait;100;0.182489;0.0626022;0.38797
277;calc bound;100;0.0451297;0.0364593;0.0633734
277;calc iter;100;1.26582;1.13821;1.45418
277;total;1;131.591;131.591;131.591
252;calc inner;100;1.04735;0.978991;1.14458
252;calc wait;100;0.168762;0.0645907;0.350804
252;calc bound;100;0.0471478;0.0369459;0.0747724
252;calc iter;100;1.26659;1.16212;1.41077
252;total;1;131.59;131.59;131.59
302;calc total;1;126.853;126.853;126.853
302;calc update async;100;0.000110535;1.1947e-05;0.00882783
302;calc inner;100;1.05142;0.995848;1.15104
302;calc wait;100;0.164694;0.0689604;0.33468
302;calc bound;100;0.0479899;0.0378943;0.0656894
302;calc iter;100;1.26637;1.1752;1.42768
302;total;1;131.631;131.631;131.631
230;calc total;1;126.85;126.85;126.85
230;calc update async;100;0.000109596;1.29e-05;0.00889078
230;calc inner;100;1.04037;0.969882;1.14781
230;calc wait;100;0.175321;0.0659492;0.326922
230;calc bound;100;0.0457005;0.0392955;0.0671878
230;calc iter;100;1.26407;1.18867;1.3778
230;total;1;131.591;131.591;131.591
206;calc total;1;126.85;126.85;126.85
206;calc update async;100;0.000113077;1.354e-05;0.00913357
206;calc inner;100;1.03592;0.977377;1.14211
206;calc wait;100;0.180819;0.0621211;0.366852
206;calc bound;100;0.0456259;0.0376605;0.0685462
206;calc iter;100;1.26504;1.16695;1.40042
206;total;1;131.592;131.592;131.592
278;calc total;1;126.853;126.853;126.853
278;calc update async;100;0.000110028;1.4578e-05;0.00886185
278;calc inner;100;1.03024;0.963247;1.14204
278;calc wait;100;0.187389;0.0660421;0.353912
278;calc bound;100;0.0446933;0.0378196;0.0696084
278;calc iter;100;1.26449;1.16886;1.37653
278;total;1;131.592;131.592;131.592
253;calc total;1;126.85;126.85;126.85
253;calc update async;100;0.000103667;1.3749e-05;0.00815101
253;calc inner;100;1.04758;1.00677;1.14323
253;calc wait;100;0.16898;0.0526043;0.308354
253;calc bound;100;0.045718;0.0386336;0.0682828
253;calc iter;100;1.26548;1.16471;1.38018
253;total;1;131.589;131.589;131.589
303;calc total;1;126.853;126.853;126.853
303;calc update async;100;0.000114037;1.236e-05;0.009272
303;calc inner;100;1.05045;1.00065;1.14886
303;calc wait;100;0.165764;0.0592466;0.354867
303;calc bound;100;0.0471997;0.0387792;0.0672118
303;calc iter;100;1.26572;1.19404;1.39629
303;total;1;131.632;131.632;131.632
231;calc total;1;126.85;126.85;126.85
231;calc update async;100;0.000111111;1.2334e-05;0.00884931
231;calc inner;100;1.04352;0.985611;1.14893
231;calc wait;100;0.173006;0.0659784;0.393526
207;calc total;1;126.85;126.85;126.85
207;calc update async;100;0.000108541;1.1448e-05;0.00877445
207;calc inner;100;1.0389;0.996985;1.14145
207;calc wait;100;0.179166;0.0580827;0.328281
207;calc bound;100;0.0448089;0.0375792;0.0698477
207;calc iter;100;1.26574;1.17631;1.4071
207;total;1;131.593;131.593;131.593
279;calc total;1;126.853;126.853;126.853
279;calc update async;100;0.000115838;1.2244e-05;0.00949862
279;calc inner;100;1.03417;0.973667;1.14275
254;calc total;1;126.85;126.85;126.85
254;calc update async;100;0.000101768;1.297e-05;0.00809464
254;calc inner;100;1.04643;0.984981;1.14258
254;calc wait;100;0.1702;0.0631064;0.329686
254;calc bound;100;0.0464455;0.0385085;0.0647394
254;calc iter;100;1.26566;1.18886;1.41981
254;total;1;131.589;131.589;131.589
304;calc total;1;126.853;126.853;126.853
304;calc update async;100;0.00011589;1.1775e-05;0.00946725
304;calc inner;100;1.04626;0.990306;1.14274
304;calc wait;100;0.170349;0.0603061;0.318868
304;calc bound;100;0.0465627;0.0381639;0.0665163
304;calc iter;100;1.26563;1.19077;1.3734
304;total;1;131.629;131.629;131.629
231;calc bound;100;0.0461589;0.0381896;0.0682958
231;calc iter;100;1.26491;1.17613;1.44009
231;total;1;131.592;131.592;131.592
208;calc total;1;126.85;126.85;126.85
208;calc update async;100;0.000111975;1.164e-05;0.00913588
208;calc inner;100;1.03136;0.971228;1.13486
208;calc wait;100;0.185661;0.0605924;0.36105
208;calc bound;100;0.0457748;0.0377911;0.0697439
208;calc iter;100;1.2655;1.15628;1.40899
208;total;1;131.595;131.595;131.595
279;calc wait;100;0.181873;0.06682;0.381493
279;calc bound;100;0.0455551;0.0371314;0.063313
279;calc iter;100;1.26538;1.1645;1.40841
279;total;1;131.592;131.592;131.592
255;calc total;1;126.85;126.85;126.85
255;calc update async;100;0.000107104;1.258e-05;0.00831389
255;calc inner;100;1.05121;0.995797;1.14294
255;calc wait;100;0.163775;0.0602387;0.361609
255;calc bound;100;0.0468412;0.0394187;0.0672539
255;calc iter;100;1.26535;1.18037;1.40395
255;total;1;131.59;131.59;131.59
305;calc total;1;126.853;126.853;126.853
305;calc update async;100;0.000115538;1.2461e-05;0.00960871
305;calc inner;100;1.047;0.978399;1.14674
305;calc wait;100;0.171028;0.0630007;0.35487
305;calc bound;100;0.0466075;0.038716;0.0633328
305;calc iter;100;1.26628;1.19399;1.4189
305;total;1;131.624;131.624;131.624
232;calc total;1;126.847;126.847;126.847
232;calc update async;100;8.21866e-05;1.3519e-05;0.00607668
232;calc inner;100;1.03668;0.973249;1.143
232;calc wait;100;0.179523;0.0634217;0.389977
232;calc bound;100;0.0471493;0.0384449;0.0684797
232;calc iter;100;1.26452;1.17454;1.41497
232;total;1;131.588;131.588;131.588
209;calc total;1;126.85;126.85;126.85
209;calc update async;100;0.000111858;1.2536e-05;0.00900162
209;calc inner;100;1.03227;0.986486;1.13839
209;calc wait;100;0.185901;0.0682958;0.337587
209;calc bound;100;0.0453104;0.0364906;0.069364
209;calc iter;100;1.266;1.16425;1.4089
209;total;1;131.593;131.593;131.593
280;calc total;1;126.853;126.853;126.853
280;calc update async;100;0.000114495;1.265e-05;0.0090177
280;calc inner;100;1.0272;0.970946;1.13675
280;calc wait;100;0.189366;0.0525769;0.355769
280;calc bound;100;0.0454196;0.0382665;0.067949
280;calc iter;100;1.26469;1.169;1.40071
280;total;1;131.588;131.588;131.588
256;calc total;1;126.853;126.853;126.853
256;calc update async;100;0.000100909;1.3662e-05;0.00783031
256;calc inner;100;1.04404;0.983643;1.13778
256;calc wait;100;0.172917;0.0664319;0.338711
256;calc bound;100;0.0458252;0.0385262;0.0615453
256;calc iter;100;1.26574;1.17675;1.41942
256;total;1;131.587;131.587;131.587
306;calc total;1;126.853;126.853;126.853
306;calc update async;100;0.000144351;1.419e-05;0.0105263
306;calc inner;100;1.03668;0.964392;1.1438
306;calc wait;100;0.164181;0.0634069;0.362309
306;calc bound;100;0.0657175;0.0374314;0.0871785
306;calc iter;100;1.26768;1.12721;1.52114
306;total;1;131.618;131.618;131.618
233;calc total;1;126.85;126.85;126.85
233;calc update async;100;0.000108936;1.2951e-05;0.00873631
233;calc inner;100;1.04088;0.987237;1.14369
233;calc wait;100;0.17548;0.074578;0.365273
233;calc bound;100;0.0472738;0.0375655;0.0674395
233;calc iter;100;1.26568;1.15569;1.43089
233;total;1;131.586;131.586;131.586
210;calc total;1;126.847;126.847;126.847
210;calc update async;100;0.000105883;1.5391e-05;0.00724782
210;calc inner;100;1.02225;0.927063;1.1424
210;calc wait;100;0.176374;0.0636799;0.363228
210;calc bound;100;0.0672532;0.0378368;0.0871994
210;calc iter;100;1.26699;1.14734;1.47763
210;total;1;131.589;131.589;131.589
281;calc total;1;126.853;126.853;126.853
281;calc update async;100;0.000119813;1.3838e-05;0.00953475
281;calc inner;100;1.02988;0.980395;1.13682
281;calc wait;100;0.18685;0.0736711;0.4179
281;calc bound;100;0.0453854;0.0375889;0.0660614
281;calc iter;100;1.26532;1.15927;1.45977
281;total;1;131.59;131.59;131.59
257;calc total;1;126.853;126.853;126.853
257;calc update async;100;9.51608e-05;1.4408e-05;0.00733022
257;calc inner;100;1.04024;0.986579;1.13629
257;calc wait;100;0.176219;0.0611336;0.350389
257;calc bound;100;0.0463807;0.0365419;0.072311
257;calc iter;100;1.26632;1.17008;1.40525
257;total;1;131.584;131.584;131.584
234;calc total;1;126.85;126.85;126.85
234;calc update async;100;0.000134575;1.3251e-05;0.0102372
282;calc total;1;126.853;126.853;126.853
282;calc update async;100;0.000138627;1.5874e-05;0.0102851
282;calc inner;100;1.01583;0.939641;1.13635
282;calc wait;100;0.182025;0.0644155;0.433495
282;calc bound;100;0.0681293;0.0380841;0.0866585
282;calc iter;100;1.26712;1.12537;1.52412
282;total;1;131.59;131.59;131.59
258;calc total;1;126.853;126.853;126.853
258;calc update async;100;0.00011311;1.3213e-05;0.00781241
258;calc inner;100;1.0329;0.97109;1.13883
258;calc wait;100;0.166729;0.0596953;0.343585
258;calc bound;100;0.0659207;0.0376635;0.0865624
258;calc iter;100;1.26744;1.11545;1.47689
258;total;1;131.583;131.583;131.583
234;calc inner;100;1.02639;0.953059;1.14532
234;calc wait;100;0.169715;0.0684368;0.401448
234;calc bound;100;0.0690853;0.0375221;0.087113
234;calc iter;100;1.26724;1.10485;1.509
234;total;1;131.578;131.578;131.578
283;calc total;1;126.853;126.853;126.853
283;calc update async;100;0.000141891;1.7987e-05;0.0105146
283;calc inner;100;1.01504;0.940496;1.13649
283;calc wait;100;0.18318;0.0584919;0.469696
283;calc bound;100;0.0665724;0.0371781;0.0873711
283;calc iter;100;1.26637;1.04673;1.56505
283;total;1;131.586;131.586;131.586
259;calc total;1;126.853;126.853;126.853
259;calc update async;100;0.000137445;1.5681e-05;0.0106005
259;calc inner;100;1.03613;0.954931;1.13981
259;calc wait;100;0.162303;0.0674579;0.320124
259;calc bound;100;0.0656166;0.0381683;0.087711
259;calc iter;100;1.26719;1.14575;1.43787
259;total;1;131.588;131.588;131.588
235;calc total;1;126.85;126.85;126.85
235;calc update async;100;0.000134226;1.5017e-05;0.0101743
235;calc inner;100;1.03109;0.968772;1.14284
235;calc wait;100;0.169694;0.0592429;0.425524
235;calc bound;100;0.0655284;0.0372041;0.0869438
235;calc iter;100;1.26768;1.14854;1.53377
235;total;1;131.591;131.591;131.591
284;calc total;1;126.853;126.853;126.853
284;calc update async;100;0.000142476;1.2969e-05;0.0108043
284;calc inner;100;1.02371;0.956811;1.14063
284;calc wait;100;0.177584;0.0618676;0.421993
284;calc bound;100;0.0644691;0.0382343;0.0873891
284;calc iter;100;1.26714;1.13008;1.50419
284;total;1;131.592;131.592;131.592
236;calc total;1;126.85;126.85;126.85
236;calc update async;100;0.000132498;1.4882e-05;0.0101987
236;calc inner;100;1.03694;0.959362;1.14461
236;calc wait;100;0.16387;0.0639709;0.319411
236;calc bound;100;0.0625797;0.0382078;0.0853504
236;calc iter;100;1.26631;1.12204;1.45359
236;total;1;131.59;131.59;131.59
285;calc total;1;126.853;126.853;126.853
285;calc update async;100;0.000143421;1.6693e-05;0.0108319
285;calc inner;100;1.01953;0.945367;1.13686
285;calc wait;100;0.178816;0.0618215;0.357784
285;calc bound;100;0.0652913;0.0368704;0.0873322
285;calc iter;100;1.26561;1.09572;1.4412
285;total;1;131.592;131.592;131.592
237;calc total;1;126.849;126.849;126.849
237;calc update async;100;0.000123027;1.2524e-05;0.00918793
237;calc inner;100;1.03267;0.935548;1.14382
237;calc wait;100;0.165723;0.0577561;0.341964
237;calc bound;100;0.0652628;0.0383792;0.0878904
237;calc iter;100;1.26639;1.14234;1.45195
237;total;1;131.592;131.592;131.592
286;calc total;1;126.853;126.853;126.853
286;calc update async;100;0.000147048;1.8408e-05;0.0111118
286;calc inner;100;1.01673;0.92137;1.13505
286;calc wait;100;0.182671;0.0626879;0.414459
286;calc bound;100;0.0660708;0.0382523;0.0875929
286;calc iter;100;1.2672;1.13274;1.51315
286;total;1;131.592;131.592;131.592
238;calc total;1;126.849;126.849;126.849
238;calc update async;100;0.000123597;1.6764e-05;0.00913272
238;calc inner;100;1.02653;0.929637;1.14025
238;calc wait;100;0.16874;0.0585748;0.341941
238;calc bound;100;0.0676925;0.0376812;0.0864796
238;calc iter;100;1.26566;1.13553;1.47996
238;total;1;131.592;131.592;131.592
287;calc total;1;126.853;126.853;126.853
287;calc update async;100;0.000144082;1.037e-05;0.0111087
287;calc inner;100;1.01458;0.940148;1.13966
287;calc wait;100;0.181134;0.0567702;0.442315
287;calc bound;100;0.0685595;0.0363991;0.0873427
287;calc iter;100;1.26587;1.08252;1.55745
287;total;1;131.592;131.592;131.592
239;calc total;1;126.848;126.848;126.848
239;calc update async;100;0.000121078;1.7668e-05;0.00876981
239;calc inner;100;1.02514;0.963105;1.14398
239;calc wait;100;0.169424;0.0546452;0.36136
239;calc bound;100;0.0703047;0.0383805;0.087166
239;calc iter;100;1.26653;1.14863;1.4832
239;total;1;131.592;131.592;131.592
90;calc total;1;126.85;126.85;126.85
90;calc update async;100;0.000123859;1.4675e-05;0.00915107
90;calc inner;100;1.0336;0.974967;1.14267
90;calc wait;100;0.164882;0.0635536;0.371987
90;calc bound;100;0.067297;0.0382321;0.0871679
90;calc iter;100;1.26751;1.15436;1.44869
90;total;1;131.596;131.596;131.596
91;calc total;1;126.85;126.85;126.85
91;calc update async;100;0.000121932;1.5112e-05;0.00923997
91;calc inner;100;1.03638;0.976847;1.14228
91;calc wait;100;0.165086;0.0618911;0.33262
91;calc bound;100;0.0640759;0.0373699;0.0871953
91;calc iter;100;1.26697;1.1586;1.45674
91;total;1;131.594;131.594;131.594
92;calc total;1;126.85;126.85;126.85
92;calc update async;100;0.000126226;1.363e-05;0.0094626
92;calc inner;100;1.03956;0.949981;1.14615
92;calc wait;100;0.159532;0.0606427;0.365647
92;calc bound;100;0.0651527;0.0369955;0.0863582
92;calc iter;100;1.26615;1.14861;1.46355
92;total;1;131.599;131.599;131.599
93;calc total;1;126.85;126.85;126.85
93;calc update async;100;0.000130926;1.2316e-05;0.00985171
93;calc inner;100;1.03147;0.945671;1.14321
93;calc wait;100;0.163534;0.0387648;0.474423
93;calc bound;100;0.0684771;0.0370722;0.086344
93;calc iter;100;1.26682;1.15781;1.56163
93;total;1;131.6;131.6;131.6
94;calc total;1;126.85;126.85;126.85
94;calc update async;100;0.000137293;1.3763e-05;0.0101712
94;calc inner;100;1.02874;0.949357;1.14344
94;calc wait;100;0.167681;0.0604469;0.487122
94;calc bound;100;0.0695126;0.0381683;0.0872322
94;calc iter;100;1.26757;1.15717;1.63563
94;total;1;131.599;131.599;131.599
95;calc total;1;126.85;126.85;126.85
95;calc update async;100;0.000136799;1.5585e-05;0.0103092
95;calc inner;100;1.03356;0.976361;1.14308
95;calc wait;100;0.163021;0.065893;0.321242
95;calc bound;100;0.0675213;0.0379393;0.087549
95;calc iter;100;1.26713;1.15806;1.4383
95;total;1;131.598;131.598;131.598
312;calc total;1;126.853;126.853;126.853
312;calc update async;100;0.000125551;1.5274e-05;0.00927474
312;calc inner;100;1.02422;0.95426;1.14547
312;calc wait;100;0.176517;0.0609779;0.364416
312;calc bound;100;0.0654084;0.0377429;0.0881952
312;calc iter;100;1.26757;1.12646;1.50259
312;total;1;131.579;131.579;131.579
313;calc total;1;126.853;126.853;126.853
313;calc update async;100;0.000129899;1.5927e-05;0.00955835
313;calc inner;100;1.02168;0.944685;1.13966
313;calc wait;100;0.176181;0.063484;0.350627
313;calc bound;100;0.0662313;0.0381768;0.0876414
313;calc iter;100;1.26734;1.12512;1.46151
313;total;1;131.569;131.569;131.569
314;calc total;1;126.853;126.853;126.853
314;calc update async;100;0.000128434;1.5659e-05;0.00943405
314;calc inner;100;1.01828;0.934677;1.14029
314;calc wait;100;0.178838;0.0584507;0.404163
314;calc bound;100;0.0669779;0.0385008;0.0877007
314;calc iter;100;1.26589;1.12764;1.49515
314;total;1;131.573;131.573;131.573
315;calc total;1;126.853;126.853;126.853
315;calc update async;100;0.000133096;1.4127e-05;0.00986797
315;calc inner;100;1.01826;0.952056;1.142
315;calc wait;100;0.178026;0.0707762;0.411708
315;calc bound;100;0.0678569;0.0383636;0.0880708
315;calc iter;100;1.26618;1.12018;1.50961
315;total;1;131.579;131.579;131.579
316;calc total;1;126.853;126.853;126.853
316;calc update async;100;0.000130356;1.4517e-05;0.00974046
316;calc inner;100;1.01655;0.942161;1.13549
316;calc wait;100;0.183813;0.0566027;0.44201
316;calc bound;100;0.065502;0.0378966;0.0871824
316;calc iter;100;1.26685;1.06983;1.5194
316;total;1;131.576;131.576;131.576
317;calc total;1;126.853;126.853;126.853
317;calc update async;100;0.000138723;1.2846e-05;0.0104563
317;calc inner;100;1.01994;0.944112;1.13448
317;calc wait;100;0.181006;0.0620826;0.459798
317;calc bound;100;0.0642263;0.0379477;0.0864266
317;calc iter;100;1.26713;1.12995;1.52016
317;total;1;131.569;131.569;131.569
318;calc total;1;126.853;126.853;126.853
318;calc update async;100;0.000138576;1.4159e-05;0.0115959
318;calc inner;100;1.02808;0.979641;1.13664
318;calc wait;100;0.188357;0.0657298;0.379456
318;calc bound;100;0.0463165;0.0375989;0.0674221
318;calc iter;100;1.26675;1.14211;1.42996
318;total;1;131.569;131.569;131.569
319;calc total;1;126.853;126.853;126.853
319;calc update async;100;9.84443e-05;1.3627e-05;0.00760706
319;calc inner;100;1.02644;0.967693;1.13503
319;calc wait;100;0.188609;0.0717796;0.368857
319;calc bound;100;0.0462126;0.037744;0.0959468
319;calc iter;100;1.26543;1.15749;1.39689
319;total;1;131.577;131.577;131.577
336;calc total;1;126.853;126.853;126.853
336;calc update async;100;8.49243e-05;1.866e-05;0.00489366
336;calc inner;100;1.04566;0.976017;1.15103
336;calc wait;100;0.153755;0.0536774;0.306657
336;calc bound;100;0.0671264;0.0376527;0.0872877
336;calc iter;100;1.26812;1.18012;1.42494
336;total;1;131.598;131.598;131.598
139;calc total;1;126.851;126.851;126.851
139;calc update async;100;0.000125404;1.5661e-05;0.00912021
139;calc inner;100;1.02541;0.956243;1.14072
139;calc wait;100;0.177156;0.0615328;0.35089
139;calc bound;100;0.0631873;0.0377201;0.0871725
139;calc iter;100;1.26722;1.10988;1.47203
139;total;1;131.602;131.602;131.602
337;calc total;1;126.853;126.853;126.853
337;calc update async;100;0.000129991;1.3279e-05;0.00974988
337;calc inner;100;1.0475;0.988233;1.15162
337;calc wait;100;0.152532;0.0617603;0.286746
337;calc bound;100;0.0653161;0.0382541;0.105861
337;calc iter;100;1.26785;1.17319;1.43112
337;total;1;131.593;131.593;131.593
360;calc total;1;126.853;126.853;126.853
360;calc update async;100;0.000131297;1.4631e-05;0.00965884
360;calc inner;100;1.04217;0.98207;1.15169
360;calc wait;100;0.157032;0.0601743;0.399457
360;calc bound;100;0.0655812;0.0378156;0.0872399
360;calc iter;100;1.26778;1.14511;1.48482
360;total;1;131.595;131.595;131.595
140;calc total;1;126.851;126.851;126.851
140;calc update async;100;0.00012963;1.3476e-05;0.00980217
140;calc inner;100;1.02656;0.936881;1.13936
140;calc wait;100;0.174586;0.0690937;0.378614
140;calc bound;100;0.0633477;0.0362714;0.0875581
140;calc iter;100;1.2665;1.14036;1.4985
140;total;1;131.609;131.609;131.609
338;calc total;1;126.853;126.853;126.853
338;calc update async;100;0.000132924;1.8014e-05;0.00979968
338;calc inner;100;1.05209;0.996852;1.15509
338;calc wait;100;0.145865;0.0615971;0.266422
338;calc bound;100;0.0671281;0.0396273;0.106241
338;calc iter;100;1.26752;1.17439;1.39508
338;total;1;131.601;131.601;131.601
361;calc total;1;126.853;126.853;126.853
361;calc update async;100;0.000129914;1.2998e-05;0.00978268
361;calc inner;100;1.04062;0.976414;1.15134
361;calc wait;100;0.1577;0.065202;0.405523
361;calc bound;100;0.0664075;0.0388268;0.0873305
361;calc iter;100;1.26736;1.14577;1.47589
361;total;1;131.597;131.597;131.597
141;calc total;1;126.851;126.851;126.851
141;calc update async;100;0.000132848;1.5308e-05;0.0098997
141;calc inner;100;1.01947;0.933751;1.13847
141;calc wait;100;0.177503;0.0643172;0.423439
141;calc bound;100;0.0672793;0.0367548;0.0873399
141;calc iter;100;1.26604;1.14299;1.48855
141;total;1;131.608;131.608;131.608
339;calc total;1;126.853;126.853;126.853
339;calc update async;100;0.00012452;1.6376e-05;0.00906402
339;calc inner;100;1.04416;0.97898;1.14904
339;calc wait;100;0.154139;0.0645631;0.292336
339;calc bound;100;0.0664132;0.0398742;0.0872152
339;calc iter;100;1.26742;1.17118;1.45112
339;total;1;131.599;131.599;131.599
362;calc total;1;126.853;126.853;126.853
362;calc update async;100;0.000127031;1.4781e-05;0.00944908
362;calc inner;100;1.04024;0.971048;1.15049
362;calc wait;100;0.1576;0.0658963;0.292178
362;calc bound;100;0.0665098;0.038923;0.0862208
362;calc iter;100;1.2672;1.16925;1.40935
362;total;1;131.596;131.596;131.596
142;calc total;1;126.85;126.85;126.85
142;calc update async;100;0.000130655;1.5049e-05;0.00984392
142;calc inner;100;1.01744;0.942125;1.13841
142;calc wait;100;0.178238;0.0619713;0.533839
142;calc bound;100;0.0680672;0.0372522;0.0874101
142;calc iter;100;1.26711;1.1494;1.5989
142;total;1;131.603;131.603;131.603
340;calc total;1;126.853;126.853;126.853
340;calc update async;100;0.000158464;1.4503e-05;0.0125052
340;calc inner;100;1.04183;0.972381;1.14318
340;calc wait;100;0.156467;0.0586025;0.316322
340;calc bound;100;0.0664342;0.0396347;0.0860621
340;calc iter;100;1.26742;1.16473;1.4441
340;total;1;131.598;131.598;131.598
363;calc total;1;126.853;126.853;126.853
363;calc update async;100;0.000132301;1.5676e-05;0.00992234
363;calc inner;100;1.04115;0.986935;1.15308
363;calc wait;100;0.154512;0.0673929;0.291114
363;calc bound;100;0.0680982;0.0387768;0.0870921
363;calc iter;100;1.26676;1.16929;1.42818
363;total;1;131.595;131.595;131.595
143;calc total;1;126.85;126.85;126.85
143;calc update async;100;0.000125303;1.6345e-05;0.00927969
143;calc inner;100;1.01721;0.950715;1.13699
143;calc wait;100;0.178424;0.0641259;0.387192
143;calc bound;100;0.0686307;0.036343;0.0875768
143;calc iter;100;1.2666;1.14334;1.51212
143;total;1;131.603;131.603;131.603
341;calc total;1;126.853;126.853;126.853
341;calc update async;100;0.000131493;1.5363e-05;0.00997354
341;calc inner;100;1.04333;0.978556;1.1445
341;calc wait;100;0.157461;0.0661636;0.308896
341;calc bound;100;0.0646693;0.0392407;0.0867933
341;calc iter;100;1.26751;1.1233;1.43463
341;total;1;131.592;131.592;131.592
364;calc total;1;126.853;126.853;126.853
364;calc update async;100;0.000136253;1.434e-05;0.0100674
364;calc inner;100;1.04409;0.982406;1.15429
364;calc wait;100;0.153808;0.0610443;0.331828
364;calc bound;100;0.0664489;0.0388976;0.151476
364;calc iter;100;1.26721;1.11263;1.45306
364;total;1;131.595;131.595;131.595
320;calc total;1;126.853;126.853;126.853
320;calc update async;100;0.000108562;1.291e-05;0.00860101
320;calc inner;100;1.03173;0.959058;1.13736
320;calc wait;100;0.18233;0.0654653;0.373607
320;calc bound;100;0.0473939;0.0381617;0.0857072
320;calc iter;100;1.26535;1.15921;1.46226
320;total;1;131.579;131.579;131.579
342;calc total;1;126.853;126.853;126.853
342;calc update async;100;0.000116983;1.4235e-05;0.00949001
342;calc inner;100;1.04764;1.00028;1.14324
342;calc wait;100;0.1681;0.0606754;0.291453
342;calc bound;100;0.0466087;0.037523;0.0747439
342;calc iter;100;1.26723;1.14702;1.3902
342;total;1;131.599;131.599;131.599
365;calc total;1;126.853;126.853;126.853
365;calc update async;100;0.000132138;1.2086e-05;0.00999673
365;calc inner;100;1.04212;0.984718;1.14536
365;calc wait;100;0.157968;0.062136;0.313597
365;calc bound;100;0.0648305;0.0388209;0.0866784
365;calc iter;100;1.26735;1.1814;1.46601
365;total;1;131.581;131.581;131.581
321;calc total;1;126.853;126.853;126.853
321;calc update async;100;0.000109564;1.1356e-05;0.00899283
321;calc inner;100;1.03266;0.975148;1.14032
321;calc wait;100;0.182691;0.0691942;0.391059
321;calc bound;100;0.0467891;0.0375846;0.0699247
321;calc iter;100;1.26533;1.09915;1.42504
321;total;1;131.579;131.579;131.579
343;calc total;1;126.853;126.853;126.853
343;calc update async;100;0.000109103;1.3186e-05;0.00866127
343;calc inner;100;1.04757;1.00173;1.14398
343;calc wait;100;0.167775;0.0749595;0.331879
343;calc bound;100;0.0466276;0.0380425;0.0616205
343;calc iter;100;1.26716;1.18946;1.38759
343;total;1;131.599;131.599;131.599
366;calc total;1;126.853;126.853;126.853
366;calc update async;100;0.000110883;1.129e-05;0.00870897
366;calc inner;100;1.04933;0.998815;1.15426
366;calc wait;100;0.163589;0.0660626;0.3593
366;calc bound;100;0.0493222;0.0379566;0.0668478
366;calc iter;100;1.26703;1.19629;1.45933
366;total;1;131.595;131.595;131.595
322;calc total;1;126.853;126.853;126.853
322;calc update async;100;0.000112844;1.2891e-05;0.00894344
322;calc inner;100;1.0277;0.958158;1.13452
322;calc wait;100;0.187366;0.0651763;0.54973
322;calc bound;100;0.0471079;0.0381535;0.0819875
322;calc iter;100;1.26591;1.15977;1.6538
322;total;1;131.575;131.575;131.575
344;calc total;1;126.853;126.853;126.853
344;calc update async;100;0.000108689;1.5094e-05;0.00842944
344;calc inner;100;1.0546;1.00105;1.23631
344;calc wait;100;0.159311;0.0761517;0.297137
344;calc bound;100;0.0495925;0.0380323;0.0835418
344;calc iter;100;1.26759;1.19524;1.44027
344;total;1;131.593;131.593;131.593
367;calc total;1;126.853;126.853;126.853
367;calc update async;100;0.000145181;1.3432e-05;0.0122667
367;calc inner;100;1.04519;0.949487;1.14755
367;calc wait;100;0.168913;0.0643363;0.358321
367;calc bound;100;0.0485779;0.0373165;0.0646542
367;calc iter;100;1.26677;1.18685;1.38526
367;total;1;131.591;131.591;131.591
323;calc total;1;126.853;126.853;126.853
323;calc update async;100;0.000111443;1.3699e-05;0.00899266
323;calc inner;100;1.02465;0.950442;1.13557
323;calc wait;100;0.191479;0.0580124;0.471551
323;calc bound;100;0.045907;0.0381006;0.068356
323;calc iter;100;1.26603;1.1519;1.53733
323;total;1;131.577;131.577;131.577
345;calc total;1;126.853;126.853;126.853
345;calc update async;100;0.00011517;1.156e-05;0.00897198
345;calc inner;100;1.05106;1.00532;1.14543
345;calc wait;100;0.163011;0.0646771;0.319137
345;calc bound;100;0.0479813;0.0373705;0.072869
345;calc iter;100;1.2674;1.1868;1.40476
345;total;1;131.599;131.599;131.599
368;calc total;1;126.853;126.853;126.853
368;calc update async;100;0.000109708;1.2828e-05;0.00871198
368;calc inner;100;1.04539;0.967749;1.14768
368;calc wait;100;0.16663;0.0540443;0.368532
368;calc bound;100;0.0487146;0.0379261;0.0648461
368;calc iter;100;1.26563;1.16946;1.37966
368;total;1;131.595;131.595;131.595
324;calc total;1;126.853;126.853;126.853
324;calc update async;100;0.000117813;1.5851e-05;0.00930602
324;calc inner;100;1.04653;0.973036;1.15278
324;calc wait;100;0.169679;0.0628684;0.391104
324;calc bound;100;0.0467575;0.0372348;0.0649652
324;calc iter;100;1.2655;1.15441;1.41132
324;total;1;131.579;131.579;131.579
346;calc total;1;126.853;126.853;126.853
346;calc update async;100;0.000110552;1.1708e-05;0.00870718
346;calc inner;100;1.05338;1.00051;1.14736
346;calc wait;100;0.160631;0.0670128;0.305675
346;calc bound;100;0.0483425;0.0382497;0.0758005
346;calc iter;100;1.26681;1.19688;1.38148
346;total;1;131.602;131.602;131.602
369;calc total;1;126.853;126.853;126.853
369;calc update async;100;0.000119109;1.3216e-05;0.00971377
369;calc inner;100;1.04604;0.979495;1.14583
369;calc wait;100;0.164314;0.0515219;0.304258
369;calc bound;100;0.0492743;0.0377484;0.0669585
369;calc iter;100;1.26588;1.16208;1.46409
369;total;1;131.597;131.597;131.597
325;calc total;1;126.853;126.853;126.853
325;calc update async;100;0.000110492;1.3281e-05;0.00903794
325;calc inner;100;1.04489;0.964989;1.1504
325;calc wait;100;0.171631;0.0613821;0.332158
325;calc bound;100;0.0461059;0.0376818;0.0651468
325;calc iter;100;1.2653;1.18111;1.39167
325;total;1;131.578;131.578;131.578
347;calc total;1;126.853;126.853;126.853
347;calc update async;100;0.000116637;1.3876e-05;0.00935957
347;calc inner;100;1.0473;0.992927;1.14336
347;calc wait;100;0.168477;0.0638919;0.344939
347;calc bound;100;0.0475845;0.0381466;0.0743861
347;calc iter;100;1.26674;1.18875;1.38121
347;total;1;131.601;131.601;131.601
370;calc total;1;126.853;126.853;126.853
370;calc update async;100;0.000115677;1.5185e-05;0.0090219
370;calc inner;100;1.04796;0.953107;1.3183
370;calc wait;100;0.164464;0.0579758;0.323444
370;calc bound;100;0.0496619;0.0380601;0.0824774
370;calc iter;100;1.26643;1.16396;1.55653
370;total;1;131.597;131.597;131.597
326;calc total;1;126.853;126.853;126.853
326;calc update async;100;0.000114428;1.4932e-05;0.00931406
326;calc inner;100;1.04417;0.973027;1.15043
326;calc wait;100;0.172422;0.0791416;0.375309
326;calc bound;100;0.047059;0.0373131;0.0680574
326;calc iter;100;1.26602;1.1785;1.42492
326;total;1;131.579;131.579;131.579
348;calc total;1;126.853;126.853;126.853
348;calc update async;100;0.000117022;1.2994e-05;0.00934933
348;calc inner;100;1.05972;1.01934;1.15447
348;calc wait;100;0.157133;0.0550779;0.30576
348;calc bound;100;0.0473309;0.037984;0.0710706
348;calc iter;100;1.26733;1.1915;1.39756
348;total;1;131.606;131.606;131.606
371;calc total;1;126.853;126.853;126.853
371;calc update async;100;0.000113916;1.1694e-05;0.00906451
371;calc inner;100;1.04292;0.972742;1.14583
371;calc wait;100;0.171085;0.0618654;0.556247
371;calc bound;100;0.0484469;0.0375771;0.0711079
371;calc iter;100;1.26643;1.13443;1.69038
371;total;1;131.593;131.593;131.593
327;calc total;1;126.853;126.853;126.853
327;calc update async;100;0.000107938;1.4378e-05;0.00874041
327;calc inner;100;1.0444;0.997219;1.15032
327;calc wait;100;0.170668;0.0713557;0.363103
327;calc bound;100;0.0471344;0.0384097;0.068104
327;calc iter;100;1.26501;1.15376;1.44087
327;total;1;131.579;131.579;131.579
349;calc total;1;126.853;126.853;126.853
349;calc update async;100;0.000103991;1.105e-05;0.00823412
349;calc inner;100;1.0573;1.01136;1.1518
349;calc wait;100;0.160029;0.0670447;0.314525
349;calc bound;100;0.0467392;0.037991;0.0646492
349;calc iter;100;1.26692;1.17973;1.37054
349;total;1;131.606;131.606;131.606
372;calc total;1;126.853;126.853;126.853
372;calc update async;100;0.000119573;1.5097e-05;0.0095536
372;calc inner;100;1.03264;0.98089;1.14079
372;calc wait;100;0.184071;0.0691068;0.363649
372;calc bound;100;0.0453015;0.0363242;0.0768356
372;calc iter;100;1.26586;1.16719;1.4054
372;total;1;131.601;131.601;131.601
328;calc total;1;126.853;126.853;126.853
328;calc update async;100;0.000115789;1.2567e-05;0.00936708
328;calc inner;100;1.04408;0.970142;1.14842
328;calc wait;100;0.17031;0.0680941;0.415766
328;calc bound;100;0.048389;0.0387018;0.0691926
328;calc iter;100;1.26523;1.15999;1.48214
328;total;1;131.573;131.573;131.573
350;calc total;1;126.853;126.853;126.853
350;calc update async;100;0.000113805;1.4118e-05;0.00905284
350;calc inner;100;1.05862;1.01003;1.15217
350;calc wait;100;0.156942;0.0537418;0.311164
350;calc bound;100;0.0482249;0.0381356;0.0667799
350;calc iter;100;1.26677;1.19438;1.388
373;calc total;1;126.853;126.853;126.853
373;calc update async;100;0.000115621;1.2289e-05;0.00954645
373;calc inner;100;1.02782;0.97463;1.14038
373;calc wait;100;0.189737;0.0534057;0.377296
373;calc bound;100;0.0442548;0.0364313;0.0683492
373;calc iter;100;1.26581;1.1692;1.43372
373;total;1;131.598;131.598;131.598
329;calc total;1;126.853;126.853;126.853
329;calc update async;100;0.000114778;1.2413e-05;0.00939124
329;calc inner;100;1.04023;0.95819;1.1461
329;calc wait;100;0.174298;0.0710977;0.392735
329;calc bound;100;0.0478649;0.0390627;0.0661228
329;calc iter;100;1.26505;1.18211;1.43296
329;total;1;131.567;131.567;131.567
350;total;1;131.606;131.606;131.606
374;calc total;1;126.853;126.853;126.853
374;calc update async;100;0.000114323;1.2416e-05;0.00952922
374;calc inner;100;1.03298;0.97198;1.14188
374;calc wait;100;0.183456;0.0696355;0.366435
374;calc bound;100;0.0451817;0.0380742;0.0772239
374;calc iter;100;1.2653;1.15904;1.42026
374;total;1;131.601;131.601;131.601
351;calc total;1;126.853;126.853;126.853
351;calc update async;100;0.00011361;1.2669e-05;0.00932271
351;calc inner;100;1.05791;1.01159;1.15154
351;calc wait;100;0.157486;0.0571551;0.328821
351;calc bound;100;0.0479032;0.0384157;0.0707618
351;calc iter;100;1.26641;1.18776;1.38801
351;total;1;131.606;131.606;131.606
375;calc total;1;126.853;126.853;126.853
375;calc update async;100;0.000116195;1.3216e-05;0.00954871
375;calc inner;100;1.03366;0.981933;1.14182
375;calc wait;100;0.181528;0.0665884;0.370232
375;calc bound;100;0.0460095;0.0377743;0.0712462
375;calc iter;100;1.26538;1.15925;1.45472
375;total;1;131.595;131.595;131.595
352;calc total;1;126.853;126.853;126.853
352;calc update async;100;0.000103925;1.2952e-05;0.00825067
352;calc inner;100;1.05676;1.01127;1.15009
352;calc wait;100;0.159711;0.048309;0.297844
352;calc bound;100;0.0466062;0.0384024;0.0718422
352;calc iter;100;1.26615;1.19702;1.37745
352;total;1;131.603;131.603;131.603
376;calc total;1;126.853;126.853;126.853
376;calc update async;100;0.000117019;1.2015e-05;0.0093614
376;calc inner;100;1.02905;0.975194;1.13526
376;calc wait;100;0.185682;0.0633778;0.564035
376;calc bound;100;0.0465132;0.038053;0.0794487
376;calc iter;100;1.26534;1.14988;1.63328
376;total;1;131.591;131.591;131.591
353;calc total;1;126.853;126.853;126.853
353;calc update async;100;0.000113265;1.183e-05;0.00929717
353;calc inner;100;1.04994;1.00212;1.14614
353;calc wait;100;0.168185;0.0672869;0.308154
353;calc bound;100;0.0460525;0.0379295;0.0694665
353;calc iter;100;1.26656;1.1776;1.3642
353;total;1;131.601;131.601;131.601
377;calc total;1;126.853;126.853;126.853
377;calc update async;100;0.000115725;1.2407e-05;0.00936409
377;calc inner;100;1.02663;0.971178;1.13698
377;calc wait;100;0.189718;0.0560874;0.37947
377;calc bound;100;0.0456204;0.037309;0.069181
377;calc iter;100;1.26506;1.15222;1.40827
377;total;1;131.599;131.599;131.599
354;calc total;1;126.853;126.853;126.853
354;calc update async;100;0.000135429;1.3632e-05;0.00998994
354;calc inner;100;1.04405;0.984916;1.1494
354;calc wait;100;0.154554;0.0606364;0.377816
354;calc bound;100;0.0667341;0.037695;0.086851
354;calc iter;100;1.26812;1.14938;1.52059
354;total;1;131.598;131.598;131.598
378;calc total;1;126.852;126.852;126.852
378;calc update async;100;0.000135531;1.3712e-05;0.0103335
378;calc inner;100;1.01423;0.952631;1.13665
378;calc wait;100;0.185255;0.0678843;0.356656
378;calc bound;100;0.0662569;0.0370724;0.0871288
355;calc total;1;126.853;126.853;126.853
355;calc update async;100;0.000135497;1.5065e-05;0.0101532
355;calc inner;100;1.04404;0.990999;1.14796
355;calc wait;100;0.154217;0.063486;0.297232
355;calc bound;100;0.0668571;0.037887;0.0870314
355;calc iter;100;1.26785;1.1747;1.44072
355;total;1;131.595;131.595;131.595
378;calc iter;100;1.26767;1.12594;1.48143
378;total;1;131.591;131.591;131.591
211;calc total;1;126.85;126.85;126.85
211;calc update async;100;0.000130951;1.5737e-05;0.00987543
211;calc inner;100;1.02384;0.945875;1.13812
211;calc wait;100;0.17434;0.0625922;0.362006
211;calc bound;100;0.0651828;0.0366507;0.0874366
211;calc iter;100;1.26595;1.11641;1.4765
211;total;1;131.591;131.591;131.591
165;calc total;1;126.85;126.85;126.85
165;calc update async;100;0.000134196;1.4823e-05;0.0100446
165;calc inner;100;1.02102;0.952585;1.14207
165;calc wait;100;0.176872;0.0617692;0.347351
165;calc bound;100;0.0674874;0.038441;0.0870971
165;calc iter;100;1.26676;1.12243;1.46062
165;total;1;131.587;131.587;131.587
212;calc total;1;126.85;126.85;126.85
212;calc update async;100;0.00013426;1.4515e-05;0.0100772
212;calc inner;100;1.02038;0.972479;1.13615
212;calc wait;100;0.178943;0.0554531;0.381013
212;calc bound;100;0.0662007;0.0363059;0.0875525
212;calc iter;100;1.26638;1.12642;1.48463
212;total;1;131.591;131.591;131.591
166;calc total;1;126.848;126.848;126.848
166;calc update async;100;0.000120878;1.73e-05;0.00863217
166;calc inner;100;1.02152;0.936319;1.14399
166;calc wait;100;0.176289;0.0610711;0.361473
166;calc bound;100;0.0659653;0.0385106;0.0938274
166;calc iter;100;1.26656;1.08791;1.47613
166;total;1;131.588;131.588;131.588
213;calc total;1;126.849;126.849;126.849
213;calc update async;100;0.000127991;1.1979e-05;0.00972374
213;calc inner;100;1.02265;0.942357;1.13719
213;calc wait;100;0.173741;0.0652178;0.373314
213;calc bound;100;0.0662178;0.0372064;0.0873233
213;calc iter;100;1.26572;1.13113;1.48352
213;total;1;131.59;131.59;131.59
167;calc total;1;126.848;126.848;126.848
167;calc update async;100;0.000119975;1.4393e-05;0.00886624
167;calc inner;100;1.01976;0.953796;1.13985
167;calc wait;100;0.179584;0.066369;0.339824
167;calc bound;100;0.0664388;0.0378426;0.0873486
167;calc iter;100;1.26759;1.127;1.43903
167;total;1;131.588;131.588;131.588
214;calc total;1;126.849;126.849;126.849
214;calc update async;100;0.000126351;1.479e-05;0.00932642
214;calc inner;100;1.01877;0.955738;1.137
214;calc wait;100;0.179325;0.0641544;0.376225
214;calc bound;100;0.0670056;0.0380628;0.0875308
214;calc iter;100;1.26708;1.13399;1.50415
214;total;1;131.591;131.591;131.591
215;calc total;1;126.848;126.848;126.848
215;calc update async;100;0.000123492;1.5802e-05;0.00903006
215;calc inner;100;1.02339;0.955628;1.13737
215;calc wait;100;0.174616;0.0608735;0.376873
215;calc bound;100;0.0658076;0.0375838;0.0874638
215;calc iter;100;1.26679;1.10466;1.50885
215;total;1;131.591;131.591;131.591
260;calc total;1;126.853;126.853;126.853
260;calc update async;100;0.000140443;1.3426e-05;0.0108216
260;calc inner;100;1.03242;0.953877;1.13805
260;calc wait;100;0.164583;0.0567778;0.356349
260;calc bound;100;0.0663545;0.0387003;0.0873214
260;calc iter;100;1.26575;1.13549;1.44967
260;total;1;131.589;131.589;131.589
261;calc total;1;126.853;126.853;126.853
261;calc update async;100;0.000117681;1.7354e-05;0.00800548
261;calc inner;100;1.03102;0.961004;1.1373
261;calc wait;100;0.164082;0.0696248;0.366715
261;calc bound;100;0.0682847;0.0372455;0.0860954
261;calc iter;100;1.26593;1.15812;1.47898
261;total;1;131.588;131.588;131.588
262;calc total;1;126.853;126.853;126.853
262;calc update async;100;0.000253653;1.4584e-05;0.0219162
262;calc inner;100;1.03232;0.977034;1.13546
262;calc wait;100;0.16398;0.0620818;0.418143
262;calc bound;100;0.0671623;0.0369856;0.0856245
262;calc iter;100;1.26653;1.13949;1.47262
262;total;1;131.588;131.588;131.588
263;calc total;1;126.853;126.853;126.853
263;calc update async;100;0.000263623;1.4286e-05;0.0231121
263;calc inner;100;1.03378;0.975579;1.13447
263;calc wait;100;0.165642;0.0626023;0.343677
263;calc bound;100;0.0655284;0.0376166;0.0879661
263;calc iter;100;1.26701;1.11763;1.48176
263;total;1;131.588;131.588;131.588
186;calc total;1;126.85;126.85;126.85
186;calc update async;100;0.000123808;1.4985e-05;0.00919068
186;calc inner;100;1.04578;0.991241;1.1503
186;calc wait;100;0.150198;0.0688452;0.2822
186;calc bound;100;0.0685703;0.0370462;0.0868851
186;calc iter;100;1.2669;1.16199;1.4212
186;total;1;131.622;131.622;131.622
187;calc total;1;126.849;126.849;126.849
187;calc update async;100;0.000120745;1.253e-05;0.00903672
187;calc inner;100;1.04893;0.989817;1.14341
187;calc wait;100;0.150552;0.0629235;0.316718
187;calc bound;100;0.0641387;0.0364064;0.0865335
187;calc iter;100;1.26649;1.17224;1.44857
187;total;1;131.616;131.616;131.616
188;calc total;1;126.849;126.849;126.849
188;calc update async;100;0.000124691;1.5771e-05;0.00915582
188;calc inner;100;1.05737;0.971242;1.15157
188;calc wait;100;0.144893;0.0580645;0.323383
188;calc bound;100;0.0604873;0.0372802;0.0868972
188;calc iter;100;1.26612;1.1567;1.45477
188;total;1;131.625;131.625;131.625
189;calc total;1;126.849;126.849;126.849
189;calc update async;100;0.000121195;1.62e-05;0.00857327
189;calc inner;100;1.05099;0.974311;1.15185
189;calc wait;100;0.145775;0.0514168;0.309673
189;calc bound;100;0.0652859;0.0373896;0.0858312
189;calc iter;100;1.26587;1.1714;1.44151
189;total;1;131.618;131.618;131.618
190;calc total;1;126.848;126.848;126.848
190;calc update async;100;0.000120097;1.5918e-05;0.00859065
190;calc inner;100;1.04417;0.970637;1.14978
190;calc wait;100;0.148028;0.0646329;0.284719
190;calc bound;100;0.0694094;0.0364591;0.0873725
190;calc iter;100;1.26632;1.17368;1.41298
190;total;1;131.62;131.62;131.62
191;calc total;1;126.848;126.848;126.848
191;calc update async;100;0.000118698;1.412e-05;0.00860181
191;calc inner;100;1.04503;0.99233;1.1508
191;calc wait;100;0.147775;0.063374;0.305651
191;calc bound;100;0.0708562;0.0371575;0.0874594
191;calc iter;100;1.26674;1.14512;1.44937
191;total;1;131.623;131.623;131.623
307;calc total;1;126.853;126.853;126.853
307;calc update async;100;0.000144246;1.6421e-05;0.010732
307;calc inner;100;1.03706;0.978071;1.14683
307;calc wait;100;0.159909;0.0618098;0.368256
307;calc bound;100;0.0664704;0.0384604;0.0866722
307;calc iter;100;1.26724;1.13483;1.51551
307;total;1;131.625;131.625;131.625
308;calc total;1;126.853;126.853;126.853
308;calc update async;100;0.000143237;1.4842e-05;0.0107676
308;calc inner;100;1.03666;0.962771;1.14691
308;calc wait;100;0.161033;0.064601;0.338169
308;calc bound;100;0.0671355;0.0386586;0.0871425
308;calc iter;100;1.26703;1.18021;1.47779
308;total;1;131.632;131.632;131.632
309;calc total;1;126.853;126.853;126.853
309;calc update async;100;0.000161748;1.4738e-05;0.0125871
309;calc inner;100;1.03275;0.976146;1.14098
309;calc wait;100;0.163938;0.0663755;0.37481
309;calc bound;100;0.0672666;0.0390371;0.0869935
309;calc iter;100;1.2662;1.12747;1.49607
309;total;1;131.631;131.631;131.631
310;calc total;1;126.853;126.853;126.853
310;calc update async;100;0.000147241;1.0976e-05;0.0110111
310;calc inner;100;1.03861;0.966945;1.14523
310;calc wait;100;0.159212;0.0592737;0.361504
310;calc bound;100;0.0668246;0.0379954;0.086994
310;calc iter;100;1.26651;1.17092;1.45516
310;total;1;131.63;131.63;131.63
311;calc total;1;126.853;126.853;126.853
311;calc update async;100;0.000147908;1.6281e-05;0.0111985
311;calc inner;100;1.03921;0.962557;1.14529
311;calc wait;100;0.159562;0.067868;0.348942
311;calc bound;100;0.0652134;0.0388782;0.0872567
311;calc iter;100;1.26728;1.17016;1.49888
311;total;1;131.629;131.629;131.629
356;calc total;1;126.853;126.853;126.853
356;calc update async;100;0.000134991;1.5218e-05;0.0103252
356;calc inner;100;1.04561;0.982083;1.14935
356;calc wait;100;0.152467;0.0634993;0.29734
356;calc bound;100;0.0659321;0.0379008;0.0868977
356;calc iter;100;1.26713;1.1581;1.44437
356;total;1;131.607;131.607;131.607
357;calc total;1;126.853;126.853;126.853
357;calc update async;100;0.000133991;1.3071e-05;0.010205
357;calc inner;100;1.04191;0.979629;1.14625
357;calc wait;100;0.155852;0.0620856;0.343515
357;calc bound;100;0.0667507;0.0380569;0.0865362
357;calc iter;100;1.26705;1.17627;1.46747
357;total;1;131.606;131.606;131.606
358;calc total;1;126.853;126.853;126.853
358;calc update async;100;0.000136566;1.1329e-05;0.0105913
358;calc inner;100;1.04515;0.985746;1.14745
358;calc wait;100;0.151717;0.0634927;0.284404
358;calc bound;100;0.0669983;0.0382349;0.0867017
358;calc iter;100;1.26685;1.16608;1.42717
358;total;1;131.597;131.597;131.597
359;calc total;1;126.853;126.853;126.853
359;calc update async;100;0.000140956;1.5066e-05;0.010816
359;calc inner;100;1.0481;0.990464;1.14722
359;calc wait;100;0.15172;0.0620159;0.316619
359;calc bound;100;0.0653307;0.0383041;0.0860403
359;calc iter;100;1.26769;1.16915;1.42654
359;total;1;131.606;131.606;131.606
379;calc total;1;126.853;126.853;126.853
379;calc update async;100;0.000137704;1.5219e-05;0.010302
379;calc inner;100;1.01801;0.938229;1.13459
379;calc wait;100;0.182727;0.0683713;0.38445
379;calc bound;100;0.0640268;0.0366086;0.0869567
379;calc iter;100;1.26661;1.12622;1.48189
379;total;1;131.601;131.601;131.601
380;calc total;1;126.852;126.852;126.852
380;calc update async;100;0.000141851;1.75e-05;0.0106767
380;calc inner;100;1.01995;0.946541;1.14009
380;calc wait;100;0.179556;0.0765299;0.398187
380;calc bound;100;0.0659055;0.0373958;0.0873564
380;calc iter;100;1.26735;1.13871;1.51022
380;total;1;131.599;131.599;131.599
381;calc total;1;126.853;126.853;126.853
381;calc update async;100;0.000138695;1.5085e-05;0.010763
381;calc inner;100;1.01365;0.930753;1.13598
381;calc wait;100;0.182898;0.0659503;0.414813
381;calc bound;100;0.066141;0.0360897;0.0873012
381;calc iter;100;1.2659;1.13396;1.52605
381;total;1;131.6;131.6;131.6
382;calc total;1;126.853;126.853;126.853
382;calc update async;100;0.000143146;1.5684e-05;0.0110057
382;calc inner;100;1.01356;0.926019;1.13611
382;calc wait;100;0.183074;0.0690021;0.4538
382;calc bound;100;0.0674435;0.037128;0.0871549
382;calc iter;100;1.26696;1.13447;1.51807
382;total;1;131.601;131.601;131.601
383;calc total;1;126.853;126.853;126.853
383;calc update async;100;0.000142225;1.438e-05;0.0110378
383;calc inner;100;1.01468;0.946751;1.13555
383;calc wait;100;0.183879;0.0652278;0.382817
383;calc bound;100;0.0665393;0.0366325;0.0870178
383;calc iter;100;1.26656;1.12485;1.46911
383;total;1;131.595;131.595;131.595
330;calc total;1;126.853;126.853;126.853
330;calc update async;100;0.000136013;1.1882e-05;0.0102667
330;calc inner;100;1.03138;0.959832;1.14545
330;calc wait;100;0.166164;0.061093;0.382982
330;calc bound;100;0.0679699;0.0381436;0.086594
330;calc iter;100;1.26647;1.14182;1.47519
330;total;1;131.568;131.568;131.568
331;calc total;1;126.853;126.853;126.853
331;calc update async;100;0.000134192;1.1363e-05;0.0102598
331;calc inner;100;1.03299;0.961487;1.14444
331;calc wait;100;0.167044;0.0660487;0.411989
331;calc bound;100;0.0658455;0.0373997;0.0852217
331;calc iter;100;1.26784;1.13303;1.47368
331;total;1;131.572;131.572;131.572
332;calc total;1;126.853;126.853;126.853
332;calc update async;100;0.000136075;1.514e-05;0.0104952
332;calc inner;100;1.03603;0.968767;1.14617
332;calc wait;100;0.162583;0.0555753;0.340981
332;calc bound;100;0.0654502;0.0381997;0.0864193
332;calc iter;100;1.26657;1.10878;1.4811
332;total;1;131.578;131.578;131.578
333;calc total;1;126.853;126.853;126.853
333;calc update async;100;0.000137547;1.2783e-05;0.0106627
333;calc inner;100;1.03246;0.952038;1.14428
333;calc wait;100;0.164511;0.0614216;0.378351
333;calc bound;100;0.0664576;0.03807;0.0870782
333;calc iter;100;1.26691;1.13949;1.49627
333;total;1;131.579;131.579;131.579
334;calc total;1;126.853;126.853;126.853
334;calc update async;100;0.000144458;1.9109e-05;0.0109636
334;calc inner;100;1.03143;0.957745;1.14535
334;calc wait;100;0.163229;0.0660289;0.401306
334;calc bound;100;0.0681011;0.0369909;0.0875151
334;calc iter;100;1.2658;1.12175;1.5327
334;total;1;131.574;131.574;131.574
335;calc total;1;126.853;126.853;126.853
335;calc update async;100;0.000142561;1.5207e-05;0.0109675
335;calc inner;100;1.03043;0.925436;1.14525
335;calc wait;100;0.165741;0.0624272;0.415886
335;calc bound;100;0.0682499;0.0384726;0.087786
335;calc iter;100;1.26691;1.13167;1.5449
335;total;1;131.578;131.578;131.578
MPI
Running Jacobi on 384 processors with (8, 8 6) elements.
Array Dimensions: 3776 3776 3780
Block Dimensions: 472 472 630
== Energy Conservation Check ==
initial Energy:              125.000
  final Energy:              125.000
    Difference:               -0.000
== Time Statistics ==
Completed 100 iterations.
# unit_id;function_name;num_calls;avg_runtime;min_runtime;max_runtime
24;calc total;1;126.794;126.794;126.794
24;calc update async;100;0.000119597;1.3797e-05;0.00868658
24;calc inner;100;1.0245;0.948225;1.14421
24;calc wait;100;0.174794;0.0693472;0.387817
24;calc bound;100;0.0658394;0.0384258;0.0871518
24;calc iter;100;1.26707;1.11351;1.53697
24;total;1;131.582;131.582;131.582
25;calc total;1;126.793;126.793;126.793
25;calc update async;100;0.000130118;1.6506e-05;0.00948205
25;calc inner;100;1.02363;0.938153;1.14205
25;calc wait;100;0.176406;0.0624838;0.399511
25;calc bound;100;0.0657811;0.0378892;0.0872597
25;calc iter;100;1.26735;1.13494;1.5079
25;total;1;131.58;131.58;131.58
26;calc total;1;126.794;126.794;126.794
26;calc update async;100;0.000129585;1.4633e-05;0.00964534
26;calc inner;100;1.02177;0.942088;1.14245
26;calc wait;100;0.17766;0.0729532;0.383394
26;calc bound;100;0.0660317;0.0373904;0.0862177
26;calc iter;100;1.26723;1.10868;1.51693
26;total;1;131.581;131.581;131.581
27;calc total;1;126.794;126.794;126.794
27;calc update async;100;0.000129043;1.1025e-05;0.00955928
27;calc inner;100;1.02048;0.939037;1.14274
27;calc wait;100;0.177181;0.0575189;0.383089
27;calc bound;100;0.0684455;0.0376978;0.0873327
27;calc iter;100;1.26793;1.11076;1.47459
27;total;1;131.584;131.584;131.584
28;calc total;1;126.794;126.794;126.794
28;calc update async;100;0.00012652;1.3803e-05;0.00944568
28;calc inner;100;1.0207;0.963302;1.13706
28;calc wait;100;0.178946;0.0603934;0.360069
28;calc bound;100;0.0649821;0.038092;0.0875699
28;calc iter;100;1.26633;1.11479;1.48194
28;total;1;131.568;131.568;131.568
29;calc total;1;126.793;126.793;126.793
29;calc update async;100;0.000126353;1.2556e-05;0.00948784
29;calc inner;100;1.02421;0.964825;1.14135
29;calc wait;100;0.176775;0.0505043;0.360237
29;calc bound;100;0.0643735;0.0370723;0.0876108
29;calc iter;100;1.26697;1.11641;1.46632
29;total;1;131.577;131.577;131.577
30;calc total;1;126.794;126.794;126.794
30;calc update async;100;9.75269e-05;1.1544e-05;0.00761386
30;calc inner;100;1.02869;0.968674;1.13683
30;calc wait;100;0.189171;0.0570985;0.39443
30;calc bound;100;0.0460247;0.0383812;0.0735943
30;calc iter;100;1.26635;1.15691;1.49641
30;total;1;131.568;131.568;131.568
31;calc total;1;126.793;126.793;126.793
31;calc update async;100;0.000107822;1.2432e-05;0.00861554
31;calc inner;100;1.02849;0.978834;1.13751
31;calc wait;100;0.18763;0.054921;0.450287
31;calc bound;100;0.0454253;0.0382261;0.0632149
31;calc iter;100;1.26491;1.15719;1.50021
31;total;1;131.58;131.58;131.58
32;calc total;1;126.794;126.794;126.794
32;calc update async;100;0.000107822;1.3308e-05;0.0085112
32;calc inner;100;1.03264;0.971783;1.14008
32;calc wait;100;0.185333;0.0604005;0.475759
32;calc bound;100;0.0454674;0.0382496;0.0660316
32;calc iter;100;1.26645;1.143;1.49279
32;total;1;131.581;131.581;131.581
33;calc total;1;126.794;126.794;126.794
33;calc update async;100;0.000108909;1.3948e-05;0.00853358
33;calc inner;100;1.0318;0.960736;1.13755
33;calc wait;100;0.184759;0.0694991;0.412161
33;calc bound;100;0.0458142;0.0371114;0.0631797
33;calc iter;100;1.26568;1.15243;1.43233
33;total;1;131.581;131.581;131.581
34;calc total;1;126.794;126.794;126.794
34;calc update async;100;0.00010876;1.283e-05;0.008543
34;calc inner;100;1.03401;0.946086;1.14216
34;calc wait;100;0.182874;0.0768732;0.452028
34;calc bound;100;0.0454955;0.0367496;0.0654623
34;calc iter;100;1.26574;1.15999;1.45869
34;total;1;131.582;131.582;131.582
35;calc total;1;126.794;126.794;126.794
35;calc update async;100;0.000107133;1.2203e-05;0.00862457
35;calc inner;100;1.03027;0.976248;1.13798
35;calc wait;100;0.185648;0.0655707;0.365007
35;calc bound;100;0.0457563;0.0375775;0.0669046
35;calc iter;100;1.26541;1.1389;1.41162
35;total;1;131.582;131.582;131.582
36;calc total;1;126.793;126.793;126.793
36;calc update async;100;0.000104238;1.3049e-05;0.00824112
36;calc inner;100;1.04354;0.981452;1.16996
36;calc wait;100;0.169284;0.0660109;0.324021
36;calc bound;100;0.0486299;0.0393951;0.126646
36;calc iter;100;1.26434;1.16434;1.4174
36;total;1;131.59;131.59;131.59
37;calc total;1;126.792;126.792;126.792
37;calc update async;100;9.33288e-05;1.4971e-05;0.00709063
37;calc inner;100;1.03731;0.976401;1.14754
37;calc wait;100;0.178445;0.0602318;0.359515
37;calc bound;100;0.0470609;0.0383014;0.0670047
37;calc iter;100;1.26441;1.1777;1.40298
37;total;1;131.592;131.592;131.592
38;calc total;1;126.792;126.792;126.792
38;calc update async;100;8.93091e-05;1.3023e-05;0.00694266
38;calc inner;100;1.04219;0.993428;1.14926
38;calc wait;100;0.173842;0.056337;0.34784
38;calc bound;100;0.0469529;0.0376646;0.0766522
38;calc iter;100;1.26489;1.17912;1.39197
38;total;1;131.591;131.591;131.591
39;calc total;1;126.791;126.791;126.791
39;calc update async;100;9.02433e-05;1.4131e-05;0.00682074
39;calc inner;100;1.04267;0.975618;1.15018
39;calc wait;100;0.171583;0.0782963;0.341547
39;calc bound;100;0.0485164;0.0370673;0.0770992
39;calc iter;100;1.26516;1.17869;1.41111
39;total;1;131.59;131.59;131.59
40;calc total;1;126.794;126.794;126.794
40;calc update async;100;0.000114763;1.2803e-05;0.00935361
40;calc inner;100;1.03428;0.949132;1.14107
40;calc wait;100;0.18205;0.0675786;0.432742
40;calc bound;100;0.0474317;0.0366478;0.0666354
40;calc iter;100;1.26574;1.18411;1.42386
40;total;1;131.589;131.589;131.589
72;calc total;1;126.79;126.79;126.79
72;calc update async;100;0.000105593;1.2639e-05;0.00702002
72;calc inner;100;1.05612;0.983351;1.15829
72;calc wait;100;0.141407;0.0455665;0.270091
72;calc bound;100;0.0667657;0.0389845;0.0885162
72;calc iter;100;1.26716;1.18766;1.41462
72;total;1;131.594;131.594;131.594
41;calc total;1;126.794;126.794;126.794
41;calc update async;100;0.000127556;1.4875e-05;0.0103914
41;calc inner;100;1.0396;0.975288;1.1476
41;calc wait;100;0.173981;0.0640867;0.338394
41;calc bound;100;0.0476361;0.0398825;0.0872797
41;calc iter;100;1.26458;1.17741;1.39256
41;total;1;131.589;131.589;131.589
48;calc total;1;126.788;126.788;126.788
48;calc update async;100;6.62308e-05;1.4367e-05;0.0032587
48;calc inner;100;1.04047;0.968828;1.15546
48;calc wait;100;0.154782;0.0712011;0.348955
48;calc bound;100;0.0677225;0.0390742;0.0874381
48;calc iter;100;1.26528;1.10907;1.48828
48;total;1;131.612;131.612;131.612
73;calc total;1;126.793;126.793;126.793
73;calc update async;100;0.000122347;1.7439e-05;0.00849317
73;calc inner;100;1.04855;0.990761;1.15097
73;calc wait;100;0.148289;0.0660579;0.331553
73;calc bound;100;0.0664745;0.038859;0.0870248
73;calc iter;100;1.26763;1.14863;1.4749
73;total;1;131.592;131.592;131.592
42;calc total;1;126.794;126.794;126.794
42;calc update async;100;0.000108053;1.6184e-05;0.00733735
42;calc inner;100;1.02779;0.952821;1.14253
42;calc wait;100;0.167997;0.0699196;0.341539
42;calc bound;100;0.0667059;0.0372005;0.0874065
42;calc iter;100;1.26471;1.15162;1.45592
42;total;1;131.576;131.576;131.576
49;calc total;1;126.794;126.794;126.794
49;calc update async;100;0.000125088;1.4655e-05;0.00917771
49;calc inner;100;1.03768;0.975746;1.15044
49;calc wait;100;0.15787;0.0657846;0.341354
49;calc bound;100;0.0671027;0.0381264;0.0869983
49;calc iter;100;1.26543;1.15012;1.43717
49;total;1;131.612;131.612;131.612
74;calc total;1;126.793;126.793;126.793
74;calc update async;100;0.000132877;2.0413e-05;0.00949521
74;calc inner;100;1.04952;0.992202;1.15485
74;calc wait;100;0.14507;0.0576676;0.393106
74;calc bound;100;0.0691673;0.0384648;0.0877695
74;calc iter;100;1.26778;1.16477;1.52142
74;total;1;131.592;131.592;131.592
43;calc total;1;126.794;126.794;126.794
43;calc update async;100;0.000130504;1.5329e-05;0.00963822
43;calc inner;100;1.02714;0.957577;1.14398
43;calc wait;100;0.169673;0.0660671;0.372293
43;calc bound;100;0.0668908;0.0369991;0.0873884
43;calc iter;100;1.26513;1.15549;1.49569
43;total;1;131.587;131.587;131.587
50;calc total;1;126.794;126.794;126.794
50;calc update async;100;0.000149674;1.1424e-05;0.0114944
50;calc inner;100;1.03871;0.979633;1.15036
50;calc wait;100;0.156704;0.0678555;0.32595
50;calc bound;100;0.0673421;0.03816;0.0869791
50;calc iter;100;1.26609;1.17338;1.42243
50;total;1;131.61;131.61;131.61
75;calc total;1;126.793;126.793;126.793
75;calc update async;100;0.000127943;1.4863e-05;0.00924824
75;calc inner;100;1.04918;0.988459;1.27316
75;calc wait;100;0.147533;0.0605047;0.327409
75;calc bound;100;0.0683731;0.0388932;0.0871738
75;calc iter;100;1.26755;1.12412;1.48137
75;total;1;131.591;131.591;131.591
44;calc total;1;126.794;126.794;126.794
44;calc update async;100;0.000132032;1.8008e-05;0.00967478
44;calc inner;100;1.02988;0.966045;1.14644
44;calc wait;100;0.164865;0.0665109;0.395384
51;calc total;1;126.794;126.794;126.794
51;calc update async;100;0.000128751;1.6334e-05;0.00939682
51;calc inner;100;1.04023;0.964938;1.26356
51;calc wait;100;0.155858;0.0569867;0.287091
51;calc bound;100;0.0680239;0.0387203;0.105967
51;calc iter;100;1.26643;1.13603;1.52593
51;total;1;131.613;131.613;131.613
76;calc total;1;126.793;126.793;126.793
76;calc update async;100;0.000133045;1.686e-05;0.00986788
76;calc inner;100;1.05007;0.996835;1.14791
76;calc wait;100;0.150566;0.0631067;0.319351
76;calc bound;100;0.0645229;0.0386972;0.086792
76;calc iter;100;1.26758;1.16995;1.44221
76;total;1;131.59;131.59;131.59
44;calc bound;100;0.0675927;0.0365359;0.0879445
44;calc iter;100;1.26554;1.13601;1.4788
44;total;1;131.589;131.589;131.589
52;calc total;1;126.794;126.794;126.794
52;calc update async;100;0.000135129;1.5556e-05;0.00974854
52;calc inner;100;1.03561;0.949501;1.14756
52;calc wait;100;0.161942;0.0513764;0.488929
52;calc bound;100;0.0663627;0.0385297;0.0853743
52;calc iter;100;1.26687;1.12805;1.57494
52;total;1;131.611;131.611;131.611
77;calc total;1;126.793;126.793;126.793
77;calc update async;100;0.000129225;1.4244e-05;0.00938469
77;calc inner;100;1.05159;0.984971;1.14877
77;calc wait;100;0.148532;0.0581419;0.296904
77;calc bound;100;0.0635082;0.0378176;0.0861381
77;calc iter;100;1.26659;1.16851;1.43846
77;total;1;131.588;131.588;131.588
45;calc total;1;126.794;126.794;126.794
45;calc update async;100;0.00013379;1.4085e-05;0.0102727
45;calc inner;100;1.02774;0.967914;1.14549
45;calc wait;100;0.167026;0.0636183;0.321421
45;calc bound;100;0.0682246;0.0381418;0.0879909
45;calc iter;100;1.2663;1.14885;1.44745
45;total;1;131.576;131.576;131.576
53;calc total;1;126.794;126.794;126.794
53;calc update async;100;0.000130051;1.6035e-05;0.00964247
53;calc inner;100;1.03688;0.979179;1.14619
53;calc wait;100;0.161005;0.0719336;0.303941
53;calc bound;100;0.0651232;0.0380307;0.0867299
53;calc iter;100;1.26667;1.1742;1.42178
53;total;1;131.603;131.603;131.603
78;calc total;1;126.793;126.793;126.793
78;calc update async;100;0.000105105;1.3005e-05;0.00802192
78;calc inner;100;1.05212;0.98505;1.22678
78;calc wait;100;0.160478;0.066347;0.335091
78;calc bound;100;0.0492867;0.0385348;0.0774044
78;calc iter;100;1.26624;1.13442;1.43938
78;total;1;131.583;131.583;131.583
46;calc total;1;126.794;126.794;126.794
46;calc update async;100;0.000142989;1.4441e-05;0.0108601
46;calc inner;100;1.0304;0.963563;1.28389
46;calc wait;100;0.167264;0.0592134;0.329848
46;calc bound;100;0.0667062;0.0381048;0.0874485
46;calc iter;100;1.26632;1.0811;1.50598
46;total;1;131.593;131.593;131.593
54;calc total;1;126.794;126.794;126.794
54;calc update async;100;0.000104347;1.3263e-05;0.00802326
54;calc inner;100;1.04291;0.988503;1.14786
54;calc wait;100;0.167573;0.0559255;0.36369
54;calc bound;100;0.04923;0.0392086;0.0644643
54;calc iter;100;1.26472;1.14428;1.42351
54;total;1;131.612;131.612;131.612
79;calc total;1;126.793;126.793;126.793
79;calc update async;100;0.000106202;1.3163e-05;0.00834233
79;calc inner;100;1.05258;1.00643;1.14733
79;calc wait;100;0.160928;0.0658568;0.348733
79;calc bound;100;0.0482086;0.0383145;0.0683452
79;calc iter;100;1.26685;1.18389;1.48139
79;total;1;131.586;131.586;131.586
47;calc total;1;126.793;126.793;126.793
47;calc update async;100;0.000131413;1.5403e-05;0.010239
47;calc inner;100;1.02951;0.972524;1.13981
47;calc wait;100;0.170208;0.065835;0.337203
47;calc bound;100;0.0642395;0.037549;0.0872963
47;calc iter;100;1.2667;1.16513;1.44192
47;total;1;131.591;131.591;131.591
55;calc total;1;126.794;126.794;126.794
55;calc update async;100;0.000105002;1.1704e-05;0.00834981
55;calc inner;100;1.04001;0.949832;1.14464
55;calc wait;100;0.171994;0.062833;0.339433
55;calc bound;100;0.0483255;0.0379372;0.0658798
55;calc iter;100;1.26449;1.2008;1.3768
55;total;1;131.606;131.606;131.606
80;calc total;1;126.793;126.793;126.793
80;calc update async;100;0.000112104;1.5619e-05;0.00871626
80;calc inner;100;1.05675;0.94268;1.1508
80;calc wait;100;0.156192;0.0627695;0.447559
80;calc bound;100;0.0484995;0.0384513;0.0705531
80;calc iter;100;1.26629;1.19838;1.42958
80;total;1;131.589;131.589;131.589
56;calc total;1;126.794;126.794;126.794
56;calc update async;100;0.00010627;1.5336e-05;0.00838002
56;calc inner;100;1.04411;0.93986;1.1486
56;calc wait;100;0.169339;0.0782957;0.399436
56;calc bound;100;0.0479376;0.037664;0.0657929
56;calc iter;100;1.26517;1.19145;1.38691
56;total;1;131.612;131.612;131.612
81;calc total;1;126.793;126.793;126.793
81;calc update async;100;0.000108551;1.4125e-05;0.00835206
81;calc inner;100;1.05511;0.986214;1.1489
81;calc wait;100;0.158126;0.0626181;0.332058
81;calc bound;100;0.0482657;0.0382793;0.0644495
81;calc iter;100;1.26701;1.20745;1.38054
81;total;1;131.589;131.589;131.589
57;calc total;1;126.794;126.794;126.794
57;calc update async;100;0.000110437;1.3437e-05;0.00865027
57;calc inner;100;1.04266;0.983678;1.14687
57;calc wait;100;0.168863;0.0665584;0.402612
57;calc bound;100;0.0487272;0.0378036;0.0697938
57;calc iter;100;1.26581;1.19282;1.46287
57;total;1;131.612;131.612;131.612
82;calc total;1;126.793;126.793;126.793
82;calc update async;100;0.000130214;1.2963e-05;0.0108724
82;calc inner;100;1.05366;0.99753;1.14868
82;calc wait;100;0.16145;0.0657215;0.31965
82;calc bound;100;0.0470014;0.0380509;0.0631825
82;calc iter;100;1.26577;1.20322;1.37269
82;total;1;131.592;131.592;131.592
58;calc total;1;126.794;126.794;126.794
58;calc update async;100;0.000110124;1.3431e-05;0.00867338
58;calc inner;100;1.04703;0.918622;1.15072
58;calc wait;100;0.167155;0.0619481;0.509673
58;calc bound;100;0.0481857;0.0381677;0.0667393
58;calc iter;100;1.26606;1.18811;1.47856
58;total;1;131.612;131.612;131.612
83;calc total;1;126.793;126.793;126.793
83;calc update async;100;0.000107009;1.5163e-05;0.00840898
83;calc inner;100;1.0502;0.99282;1.1458
83;calc wait;100;0.164378;0.0899095;0.319794
83;calc bound;100;0.0473396;0.0382644;0.0682628
83;calc iter;100;1.26618;1.15695;1.40067
83;total;1;131.589;131.589;131.589
59;calc total;1;126.794;126.794;126.794
59;calc update async;100;0.000109503;1.4677e-05;0.00864072
59;calc inner;100;1.04326;0.974498;1.14855
59;calc wait;100;0.1694;0.072544;0.394216
59;calc bound;100;0.0486801;0.0391315;0.0630986
59;calc iter;100;1.26512;1.16196;1.41411
59;total;1;131.612;131.612;131.612
84;calc total;1;126.793;126.793;126.793
84;calc update async;100;0.000111307;1.2503e-05;0.0086975
84;calc inner;100;1.04714;1.00449;1.14863
84;calc wait;100;0.165164;0.0867007;0.327815
84;calc bound;100;0.0485718;0.0380444;0.0830927
84;calc iter;100;1.2653;1.1853;1.4379
84;total;1;131.595;131.595;131.595
60;calc total;1;126.793;126.793;126.793
60;calc update async;100;0.000104074;1.064e-05;0.00825982
60;calc inner;100;1.03089;0.96513;1.14996
60;calc wait;100;0.185609;0.0646026;0.370065
60;calc bound;100;0.0477557;0.0379615;0.0654954
60;calc iter;100;1.2661;1.15934;1.44373
60;total;1;131.616;131.616;131.616
85;calc total;1;126.793;126.793;126.793
85;calc update async;100;0.000107398;1.5842e-05;0.00837677
85;calc inner;100;1.04455;0.99519;1.14551
85;calc wait;100;0.169431;0.0743325;0.33673
85;calc bound;100;0.0468274;0.0381502;0.0704109
85;calc iter;100;1.26446;1.17857;1.39034
85;total;1;131.595;131.595;131.595
61;calc total;1;126.793;126.793;126.793
61;calc update async;100;0.000107255;1.3723e-05;0.00857164
61;calc inner;100;1.03335;0.975423;1.15031
61;calc wait;100;0.182359;0.0609763;0.394747
61;calc bound;100;0.0471383;0.0388007;0.0638633
61;calc iter;100;1.26445;1.1465;1.42993
61;total;1;131.616;131.616;131.616
86;calc total;1;126.792;126.792;126.792
86;calc update async;100;9.74206e-05;1.5465e-05;0.00755393
86;calc inner;100;1.04826;1.00049;1.14762
86;calc wait;100;0.165225;0.0703932;0.310699
86;calc bound;100;0.0463748;0.0374861;0.061623
86;calc iter;100;1.26549;1.17674;1.38423
86;total;1;131.595;131.595;131.595
62;calc total;1;126.792;126.792;126.792
62;calc update async;100;9.35069e-05;1.1626e-05;0.00706287
62;calc inner;100;1.03392;0.9624;1.14918
62;calc wait;100;0.181973;0.0627323;0.439713
62;calc bound;100;0.0484827;0.0387089;0.0678791
62;calc iter;100;1.26623;1.14675;1.47462
62;total;1;131.615;131.615;131.615
87;calc total;1;126.792;126.792;126.792
87;calc update async;100;9.67006e-05;1.3481e-05;0.00727245
87;calc inner;100;1.04705;0.990139;1.14623
87;calc wait;100;0.165943;0.0769669;0.330261
87;calc bound;100;0.0476861;0.0377643;0.0669393
87;calc iter;100;1.26532;1.18722;1.41116
87;total;1;131.595;131.595;131.595
63;calc total;1;126.791;126.791;126.791
63;calc update async;100;9.28037e-05;1.4311e-05;0.00695478
63;calc inner;100;1.03125;0.952149;1.14421
63;calc wait;100;0.183865;0.0627718;0.407408
63;calc bound;100;0.0481296;0.0382819;0.0645139
63;calc iter;100;1.26548;1.16271;1.44235
63;total;1;131.616;131.616;131.616
64;calc total;1;126.794;126.794;126.794
64;calc update async;100;0.000116505;1.6053e-05;0.00924629
64;calc inner;100;1.02441;0.946533;1.14161
64;calc wait;100;0.191991;0.0589637;0.3851
64;calc bound;100;0.0479351;0.0379254;0.07375
64;calc iter;100;1.26552;1.16448;1.43583
64;total;1;131.616;131.616;131.616
65;calc total;1;126.794;126.794;126.794
65;calc update async;100;9.56866e-05;1.1945e-05;0.00766652
65;calc inner;100;1.02416;0.961238;1.14309
65;calc wait;100;0.192097;0.0677126;0.389041
65;calc bound;100;0.047399;0.0384386;0.0654779
65;calc iter;100;1.26473;1.15989;1.41052
65;total;1;131.608;131.608;131.608
66;calc total;1;126.794;126.794;126.794
66;calc update async;100;0.000129622;1.3869e-05;0.0096714
66;calc inner;100;1.02083;0.930018;1.14567
66;calc wait;100;0.178557;0.0505022;0.394346
66;calc bound;100;0.0660658;0.0381251;0.0860115
66;calc iter;100;1.26673;1.08013;1.52609
66;total;1;131.605;131.605;131.605
67;calc total;1;126.794;126.794;126.794
67;calc update async;100;0.000129631;1.7232e-05;0.00972634
67;calc inner;100;1.02075;0.934984;1.14317
67;calc wait;100;0.177086;0.0785807;0.406891
67;calc bound;100;0.0677053;0.0374929;0.0868581
67;calc iter;100;1.26734;1.13786;1.5145
67;total;1;131.608;131.608;131.608
68;calc total;1;126.794;126.794;126.794
68;calc update async;100;0.000144302;1.2812e-05;0.0107342
68;calc inner;100;1.02157;0.942623;1.14628
68;calc wait;100;0.174906;0.055154;0.418868
68;calc bound;100;0.0679378;0.0382828;0.0871334
68;calc iter;100;1.26687;1.07381;1.52731
68;total;1;131.616;131.616;131.616
69;calc total;1;126.794;126.794;126.794
69;calc update async;100;0.000134554;1.2853e-05;0.010213
69;calc inner;100;1.01955;0.952091;1.14432
69;calc wait;100;0.177216;0.0627638;0.422371
69;calc bound;100;0.0693054;0.0373989;0.0871422
69;calc iter;100;1.26793;1.12631;1.53046
69;total;1;131.616;131.616;131.616
70;calc total;1;126.794;126.794;126.794
70;calc update async;100;0.000139989;1.0455e-05;0.0106233
70;calc inner;100;1.02444;0.957857;1.14456
70;calc wait;100;0.174174;0.0525079;0.41481
70;calc bound;100;0.0655371;0.03868;0.0873424
70;calc iter;100;1.26615;1.11121;1.49383
70;total;1;131.615;131.615;131.615
71;calc total;1;126.794;126.794;126.794
71;calc update async;100;0.000136876;1.3778e-05;0.0105763
71;calc inner;100;1.02541;0.957638;1.14321
71;calc wait;100;0.174438;0.0648534;0.364695
71;calc bound;100;0.0646906;0.0382966;0.0874218
71;calc iter;100;1.26697;1.12869;1.47647
71;total;1;131.612;131.612;131.612
96;calc total;1;126.794;126.794;126.794
96;calc update async;100;0.000126952;1.6677e-05;0.00914026
96;calc inner;100;1.04913;0.863765;1.26497
96;calc wait;100;0.145507;0.069243;0.279409
96;calc bound;100;0.0680517;0.0381901;0.0877818
96;calc iter;100;1.26572;1.05797;1.53585
96;total;1;131.581;131.581;131.581
120;calc total;1;126.794;126.794;126.794
120;calc update async;100;0.00012569;1.7572e-05;0.00919032
120;calc inner;100;1.04971;0.978556;1.15075
120;calc wait;100;0.150747;0.0617423;0.278191
120;calc bound;100;0.065141;0.0386497;0.0871871
120;calc iter;100;1.2674;1.12912;1.40755
120;total;1;131.573;131.573;131.573
97;calc total;1;126.793;126.793;126.793
97;calc update async;100;0.000124543;1.6188e-05;0.00901875
97;calc inner;100;1.04172;0.928898;1.15359
97;calc wait;100;0.150543;0.0672907;0.353584
97;calc bound;100;0.0690704;0.0383822;0.0861546
97;calc iter;100;1.26523;1.11275;1.48394
97;total;1;131.576;131.576;131.576
88;calc total;1;126.794;126.794;126.794
88;calc update async;100;0.000113153;1.2551e-05;0.0091232
88;calc inner;100;1.03868;0.970788;1.14062
88;calc wait;100;0.1756;0.0696902;0.323035
88;calc bound;100;0.0473473;0.037857;0.064898
88;calc iter;100;1.26531;1.18468;1.37845
88;total;1;131.595;131.595;131.595
0;calc total;1;126.796;126.796;126.796
0;calc update async;100;8.8624e-05;1.6095e-05;0.00537612
0;calc inner;100;1.04262;0.974861;1.15482
0;calc wait;100;0.154702;0.0634927;0.41387
0;calc bound;100;0.0674719;0.0391679;0.0874268
0;calc iter;100;1.26581;1.14546;1.54406
0;total;1;131.667;131.667;131.667
144;calc total;1;126.79;126.79;126.79
144;calc update async;100;0.000110212;1.3581e-05;0.00742998
144;calc inner;100;1.01044;0.89339;1.14419
144;calc wait;100;0.18399;0.0630188;0.414568
144;calc bound;100;0.0682222;0.0374007;0.0873716
144;calc iter;100;1.2645;1.07087;1.51894
144;total;1;131.553;131.553;131.553
121;calc total;1;126.794;126.794;126.794
121;calc update async;100;0.000125117;2.0835e-05;0.00886898
121;calc inner;100;1.04834;0.976761;1.14779
121;calc wait;100;0.1511;0.0643748;0.304744
121;calc bound;100;0.0658245;0.038711;0.0872183
121;calc iter;100;1.26736;1.1295;1.44467
121;total;1;131.573;131.573;131.573
98;calc total;1;126.793;126.793;126.793
98;calc update async;100;0.000125991;1.6435e-05;0.00917056
98;calc inner;100;1.04466;0.923653;1.15255
98;calc wait;100;0.150878;0.0607391;0.48843
98;calc bound;100;0.0677966;0.038276;0.0874507
98;calc iter;100;1.2658;1.11381;1.60315
98;total;1;131.577;131.577;131.577
89;calc total;1;126.794;126.794;126.794
89;calc update async;100;8.53222e-05;1.3558e-05;0.00645462
89;calc inner;100;1.03845;0.968342;1.13577
89;calc wait;100;0.174934;0.0596775;0.333074
89;calc bound;100;0.0465781;0.0380035;0.0611869
89;calc iter;100;1.26518;1.19289;1.39696
89;total;1;131.587;131.587;131.587
1;calc total;1;126.794;126.794;126.794
1;calc update async;100;0.000132319;1.7506e-05;0.00980864
1;calc inner;100;1.0392;0.972475;1.14894
1;calc wait;100;0.156082;0.0584142;0.304513
1;calc bound;100;0.0675067;0.0388778;0.0862128
1;calc iter;100;1.26554;1.08862;1.41383
1;total;1;131.663;131.663;131.663
145;calc total;1;126.794;126.794;126.794
145;calc update async;100;0.000131279;1.4029e-05;0.00962744
145;calc inner;100;1.00966;0.910104;1.14465
145;calc wait;100;0.185871;0.0727674;0.411082
145;calc bound;100;0.0691998;0.0381674;0.0883016
145;calc iter;100;1.26562;1.12427;1.51148
145;total;1;131.55;131.55;131.55
122;calc total;1;126.794;126.794;126.794
122;calc update async;100;0.000127999;1.8441e-05;0.00913608
122;calc inner;100;1.04821;0.981362;1.18516
122;calc wait;100;0.147033;0.0640396;0.310748
122;calc bound;100;0.0686948;0.0387683;0.0856619
122;calc iter;100;1.2674;1.12266;1.42042
122;total;1;131.571;131.571;131.571
99;calc total;1;126.793;126.793;126.793
99;calc update async;100;0.000121866;1.6873e-05;0.00889438
99;calc inner;100;1.04503;0.943925;1.15331
99;calc wait;100;0.153474;0.0645311;0.427697
99;calc bound;100;0.0661205;0.0382225;0.0868981
99;calc iter;100;1.26671;1.16834;1.43783
99;total;1;131.573;131.573;131.573
90;calc total;1;126.794;126.794;126.794
90;calc update async;100;0.000119201;1.3271e-05;0.00881324
90;calc inner;100;1.02899;0.968258;1.14102
90;calc wait;100;0.168361;0.0683012;0.326494
90;calc bound;100;0.0666196;0.0360884;0.0873698
90;calc iter;100;1.2657;1.14791;1.45781
90;total;1;131.586;131.586;131.586
2;calc total;1;126.794;126.794;126.794
2;calc update async;100;0.000110507;1.3317e-05;0.00761847
2;calc inner;100;1.03853;0.978608;1.15103
2;calc wait;100;0.15597;0.0584948;0.278121
2;calc bound;100;0.0686381;0.0389303;0.0870399
2;calc iter;100;1.26612;1.17712;1.43726
2;total;1;131.664;131.664;131.664
146;calc total;1;126.794;126.794;126.794
146;calc update async;100;0.000130467;1.3837e-05;0.00978304
146;calc inner;100;1.01081;0.919384;1.14077
146;calc wait;100;0.18802;0.0685799;0.570064
146;calc bound;100;0.0653795;0.038024;0.0872757
146;calc iter;100;1.26555;1.10399;1.61991
146;total;1;131.545;131.545;131.545
123;calc total;1;126.794;126.794;126.794
123;calc update async;100;0.000129188;1.5737e-05;0.00916275
123;calc inner;100;1.04354;0.985242;1.14838
123;calc wait;100;0.153578;0.0586071;0.304868
123;calc bound;100;0.0692325;0.037945;0.0872582
123;calc iter;100;1.26794;1.17555;1.44537
123;total;1;131.571;131.571;131.571
100;calc total;1;126.79;126.79;126.79
100;calc update async;100;0.000103795;1.7436e-05;0.006956
100;calc inner;100;1.04329;0.946727;1.14669
100;calc wait;100;0.157636;0.0585815;0.404248
100;calc bound;100;0.0650619;0.0380396;0.0870952
100;calc iter;100;1.26646;1.17475;1.4281
100;total;1;131.568;131.568;131.568
91;calc total;1;126.794;126.794;126.794
91;calc update async;100;0.000125305;1.5607e-05;0.00943071
91;calc inner;100;1.034;0.956164;1.14408
3;calc total;1;126.794;126.794;126.794
3;calc update async;100;0.000111193;1.7525e-05;0.00763206
3;calc inner;100;1.03797;0.981577;1.15269
3;calc wait;100;0.158787;0.0664186;0.356941
3;calc bound;100;0.0684157;0.0384862;0.0951673
3;calc iter;100;1.26673;1.15498;1.47078
3;total;1;131.662;131.662;131.662
147;calc total;1;126.794;126.794;126.794
147;calc update async;100;0.000131303;1.5001e-05;0.00981859
147;calc inner;100;1.01183;0.940994;1.14209
147;calc wait;100;0.188591;0.0562448;0.435556
147;calc bound;100;0.0647286;0.0385939;0.0876131
147;calc iter;100;1.26611;1.12984;1.48883
147;total;1;131.553;131.553;131.553
124;calc total;1;126.794;126.794;126.794
124;calc update async;100;0.000124453;1.5186e-05;0.00914075
124;calc inner;100;1.0437;0.982546;1.14379
124;calc wait;100;0.155645;0.0640629;0.337777
124;calc bound;100;0.0653533;0.0377671;0.0851566
124;calc iter;100;1.26683;1.1523;1.51462
124;total;1;131.569;131.569;131.569
101;calc total;1;126.793;126.793;126.793
101;calc update async;100;0.000122231;1.5246e-05;0.00893754
101;calc inner;100;1.04343;0.892795;1.14929
101;calc wait;100;0.154085;0.0641415;0.385281
101;calc bound;100;0.0645025;0.0378681;0.086893
101;calc iter;100;1.26585;1.05001;1.53352
101;total;1;131.568;131.568;131.568
91;calc wait;100;0.163993;0.0607287;0.335735
91;calc bound;100;0.0649149;0.0378562;0.0857436
91;calc iter;100;1.26493;1.1579;1.48375
91;total;1;131.588;131.588;131.588
4;calc total;1;126.791;126.791;126.791
4;calc update async;100;0.000101947;1.5105e-05;0.00687464
4;calc inner;100;1.03794;0.980063;1.14457
4;calc wait;100;0.161695;0.0802035;0.411634
4;calc bound;100;0.0652846;0.0383094;0.0863138
4;calc iter;100;1.26668;1.17305;1.52917
4;total;1;131.665;131.665;131.665
148;calc total;1;126.794;126.794;126.794
148;calc update async;100;0.000131033;1.4188e-05;0.00984549
148;calc inner;100;1.01039;0.936525;1.16833
148;calc wait;100;0.188859;0.0608573;0.39189
148;calc bound;100;0.064837;0.0382872;0.0871562
148;calc iter;100;1.26607;1.04838;1.47879
148;total;1;131.545;131.545;131.545
125;calc total;1;126.794;126.794;126.794
125;calc update async;100;0.000126549;1.5965e-05;0.00915237
125;calc inner;100;1.04611;0.945455;1.14465
125;calc wait;100;0.15498;0.0612145;0.30529
125;calc bound;100;0.0644103;0.0373854;0.0870254
125;calc iter;100;1.26697;1.08637;1.42473
125;total;1;131.567;131.567;131.567
102;calc total;1;126.793;126.793;126.793
102;calc update async;100;0.000107349;1.4813e-05;0.00809193
102;calc inner;100;1.04566;0.916279;1.1483
102;calc wait;100;0.16223;0.070372;0.3903
102;calc bound;100;0.0512495;0.0402077;0.149152
102;calc iter;100;1.26445;1.0723;1.60548
102;total;1;131.577;131.577;131.577
92;calc total;1;126.794;126.794;126.794
92;calc update async;100;0.000133647;1.5695e-05;0.0100698
92;calc inner;100;1.03484;0.964473;1.14314
92;calc wait;100;0.162822;0.0638564;0.336672
5;calc total;1;126.794;126.794;126.794
5;calc update async;100;0.000115903;1.8582e-05;0.0081618
5;calc inner;100;1.04193;0.98319;1.14623
5;calc wait;100;0.15734;0.0724248;0.321286
5;calc bound;100;0.0635674;0.0387152;0.0859792
5;calc iter;100;1.26597;1.1576;1.45112
5;total;1;131.66;131.66;131.66
149;calc total;1;126.794;126.794;126.794
149;calc update async;100;0.000131778;1.4438e-05;0.00988501
149;calc inner;100;1.00671;0.926782;1.1372
149;calc wait;100;0.192507;0.0676482;0.399888
149;calc bound;100;0.0649259;0.0382523;0.0870692
149;calc iter;100;1.26609;1.11508;1.47904
149;total;1;131.545;131.545;131.545
126;calc total;1;126.794;126.794;126.794
126;calc update async;100;0.000104113;1.3222e-05;0.00790958
126;calc inner;100;1.0513;0.978332;1.14374
126;calc wait;100;0.164131;0.0607745;0.343217
126;calc bound;100;0.0471958;0.0379946;0.0731199
126;calc iter;100;1.26664;1.18399;1.3903
126;total;1;131.574;131.574;131.574
103;calc total;1;126.793;126.793;126.793
103;calc update async;100;0.000103186;1.4153e-05;0.00805642
103;calc inner;100;1.04848;0.945486;1.14969
103;calc wait;100;0.16262;0.0676503;0.492511
103;calc bound;100;0.0490951;0.0391499;0.0661044
103;calc iter;100;1.26467;1.15857;1.49692
103;total;1;131.576;131.576;131.576
92;calc bound;100;0.0650649;0.0365754;0.0881662
92;calc iter;100;1.26566;1.16814;1.45381
92;total;1;131.595;131.595;131.595
6;calc total;1;126.794;126.794;126.794
6;calc update async;100;0.000135208;1.2488e-05;0.0112696
6;calc inner;100;1.04204;0.986281;1.1441
6;calc wait;100;0.168029;0.0685129;0.384085
6;calc bound;100;0.0493759;0.03865;0.077444
6;calc iter;100;1.26462;1.14916;1.44786
6;total;1;131.667;131.667;131.667
150;calc total;1;126.794;126.794;126.794
150;calc update async;100;0.000138905;1.3647e-05;0.0116815
150;calc inner;100;1.01534;0.912754;1.13614
150;calc wait;100;0.195939;0.0650483;0.458632
150;calc bound;100;0.0487615;0.0389898;0.136697
150;calc iter;100;1.26389;1.05087;1.5444
150;total;1;131.546;131.546;131.546
127;calc total;1;126.793;126.793;126.793
127;calc update async;100;9.96333e-05;1.397e-05;0.0075749
127;calc inner;100;1.05086;0.981791;1.14488
127;calc wait;100;0.164934;0.0602495;0.389725
127;calc bound;100;0.0467028;0.0378877;0.064907
127;calc iter;100;1.26673;1.173;1.41647
127;total;1;131.566;131.566;131.566
104;calc total;1;126.793;126.793;126.793
104;calc update async;100;0.000110565;1.4985e-05;0.00858736
104;calc inner;100;1.04971;0.909634;1.15182
104;calc wait;100;0.161462;0.0551589;0.538454
104;calc bound;100;0.0494446;0.0394539;0.0690295
104;calc iter;100;1.26493;1.1873;1.51055
104;total;1;131.579;131.579;131.579
93;calc total;1;126.794;126.794;126.794
93;calc update async;100;0.000133861;1.6295e-05;0.0101694
93;calc inner;100;1.03068;0.97252;1.1425
93;calc wait;100;0.166981;0.0683628;0.330137
93;calc bound;100;0.0659479;0.0371943;0.0877107
93;calc iter;100;1.2667;1.13339;1.45673
93;total;1;131.592;131.592;131.592
7;calc total;1;126.794;126.794;126.794
7;calc update async;100;8.74445e-05;1.3361e-05;0.006479
7;calc inner;100;1.04475;0.987806;1.14662
7;calc wait;100;0.167917;0.0630374;0.352118
7;calc bound;100;0.0479149;0.0388538;0.067901
7;calc iter;100;1.26473;1.19577;1.38627
7;total;1;131.663;131.663;131.663
151;calc total;1;126.793;126.793;126.793
151;calc update async;100;0.000110016;1.3775e-05;0.00870748
151;calc inner;100;1.01833;0.93453;1.13924
151;calc wait;100;0.195245;0.0675374;0.461663
151;calc bound;100;0.0473452;0.0376849;0.0687989
151;calc iter;100;1.26425;1.11435;1.44398
151;total;1;131.546;131.546;131.546
128;calc total;1;126.796;126.796;126.796
128;calc update async;100;8.83348e-05;1.3688e-05;0.00631608
128;calc inner;100;1.06389;1.01909;1.1514
128;calc wait;100;0.150916;0.0669307;0.401141
128;calc bound;100;0.0478158;0.0381715;0.073592
128;calc iter;100;1.26689;1.19341;1.47224
128;total;1;131.574;131.574;131.574
105;calc total;1;126.793;126.793;126.793
105;calc update async;100;0.000106108;1.2355e-05;0.00848721
105;calc inner;100;1.04558;0.896347;1.14981
105;calc wait;100;0.166244;0.0669726;0.454632
105;calc bound;100;0.0487449;0.0373854;0.0659566
105;calc iter;100;1.26554;1.20017;1.4124
105;total;1;131.578;131.578;131.578
94;calc total;1;126.793;126.793;126.793
94;calc update async;100;0.000136118;1.3716e-05;0.0105011
94;calc inner;100;1.02962;0.974862;1.13791
94;calc wait;100;0.169017;0.0608521;0.335936
94;calc bound;100;0.0663465;0.0371542;0.0875968
94;calc iter;100;1.26668;1.15249;1.43839
94;total;1;131.595;131.595;131.595
8;calc total;1;126.794;126.794;126.794
8;calc update async;100;9.10392e-05;1.2061e-05;0.00670101
8;calc inner;100;1.04688;0.985687;1.14698
8;calc wait;100;0.165596;0.062338;0.289446
8;calc bound;100;0.048383;0.0383413;0.063202
8;calc iter;100;1.26521;1.18875;1.37728
8;total;1;131.668;131.668;131.668
152;calc total;1;126.794;126.794;126.794
152;calc update async;100;0.000109728;1.3356e-05;0.00866969
152;calc inner;100;1.0201;0.928168;1.14137
152;calc wait;100;0.194334;0.0680963;0.583209
152;calc bound;100;0.0468976;0.0379253;0.0716637
152;calc iter;100;1.2642;1.15113;1.56243
152;total;1;131.554;131.554;131.554
129;calc total;1;126.794;126.794;126.794
129;calc update async;100;8.16596e-05;1.2735e-05;0.00577553
129;calc inner;100;1.05317;0.950399;1.14159
129;calc wait;100;0.159668;0.0559318;0.427119
129;calc bound;100;0.0479095;0.0376961;0.0718263
129;calc iter;100;1.26631;1.1751;1.41523
129;total;1;131.574;131.574;131.574
168;calc total;1;126.794;126.794;126.794
168;calc update async;100;0.000129043;1.3861e-05;0.0094394
168;calc inner;100;1.05112;0.982791;1.15331
168;calc wait;100;0.148386;0.0537498;0.285567
168;calc bound;100;0.065272;0.0394776;0.0870807
168;calc iter;100;1.26719;1.1797;1.43813
168;total;1;131.581;131.581;131.581
106;calc total;1;126.793;126.793;126.793
106;calc update async;100;0.000107271;1.3513e-05;0.00854609
106;calc inner;100;1.04476;0.854123;1.14865
106;calc wait;100;0.168678;0.0706725;0.556996
106;calc bound;100;0.0477382;0.0375998;0.0598896
106;calc iter;100;1.26541;1.12888;1.45862
106;total;1;131.577;131.577;131.577
95;calc total;1;126.793;126.793;126.793
95;calc update async;100;0.000134855;1.5099e-05;0.0104571
95;calc inner;100;1.03505;0.979565;1.1422
95;calc wait;100;0.163046;0.0629906;0.31418
95;calc bound;100;0.064735;0.0361669;0.0881864
95;calc iter;100;1.26582;1.13968;1.44884
95;total;1;131.595;131.595;131.595
9;calc total;1;126.794;126.794;126.794
9;calc update async;100;9.42759e-05;1.27e-05;0.00718901
9;calc inner;100;1.04498;0.98658;1.21194
9;calc wait;100;0.166355;0.0745052;0.403355
9;calc bound;100;0.0489575;0.0387814;0.0668268
9;calc iter;100;1.26582;1.18409;1.48058
9;total;1;131.665;131.665;131.665
153;calc total;1;126.793;126.793;126.793
153;calc update async;100;0.00011499;1.1955e-05;0.0094186
153;calc inner;100;1.01244;0.912882;1.13834
153;calc wait;100;0.20296;0.0683345;0.494793
153;calc bound;100;0.0466718;0.0374561;0.0630502
153;calc iter;100;1.2651;1.13668;1.45589
153;total;1;131.552;131.552;131.552
130;calc total;1;126.794;126.794;126.794
130;calc update async;100;0.000133361;1.2451e-05;0.0109829
130;calc inner;100;1.0517;0.970844;1.14435
130;calc wait;100;0.16326;0.073634;0.359494
130;calc bound;100;0.0471058;0.0381368;0.0641175
130;calc iter;100;1.26633;1.19061;1.38459
130;total;1;131.573;131.573;131.573
107;calc total;1;126.793;126.793;126.793
107;calc update async;100;0.000105326;1.217e-05;0.00858651
107;calc inner;100;1.0429;0.93566;1.14361
107;calc wait;100;0.171229;0.0733328;0.478094
107;calc bound;100;0.0474057;0.0386531;0.0595486
107;calc iter;100;1.26515;1.11376;1.47296
107;total;1;131.575;131.575;131.575
10;calc total;1;126.794;126.794;126.794
10;calc update async;100;9.60706e-05;1.5099e-05;0.00724361
10;calc inner;100;1.04232;0.948892;1.14643
10;calc wait;100;0.17113;0.0739203;0.494987
10;calc bound;100;0.047708;0.0388471;0.0621696
10;calc iter;100;1.26543;1.17468;1.5091
10;total;1;131.665;131.665;131.665
154;calc total;1;126.794;126.794;126.794
154;calc update async;100;0.000119145;1.2044e-05;0.00980164
154;calc inner;100;1.01563;0.914326;1.13507
131;calc total;1;126.794;126.794;126.794
131;calc update async;100;8.7964e-05;1.0784e-05;0.00657914
131;calc inner;100;1.0516;0.995676;1.14156
131;calc wait;100;0.16329;0.0685128;0.311072
131;calc bound;100;0.0464132;0.0379572;0.083357
131;calc iter;100;1.26559;1.19301;1.39347
131;total;1;131.574;131.574;131.574
108;calc total;1;126.793;126.793;126.793
108;calc update async;100;0.000106785;1.1528e-05;0.00855314
108;calc inner;100;1.0313;0.947142;1.1506
108;calc wait;100;0.184171;0.0520856;0.385623
108;calc bound;100;0.0480484;0.0379501;0.0657084
108;calc iter;100;1.26527;1.15903;1.41901
108;total;1;131.578;131.578;131.578
11;calc total;1;126.794;126.794;126.794
11;calc update async;100;9.41013e-05;1.4497e-05;0.00724697
11;calc inner;100;1.04194;0.982241;1.14695
11;calc wait;100;0.172236;0.0665634;0.350342
11;calc bound;100;0.0478155;0.038899;0.104065
11;calc iter;100;1.26527;1.17178;1.48344
11;total;1;131.66;131.66;131.66
154;calc wait;100;0.199891;0.0607716;0.488482
154;calc bound;100;0.046819;0.0378039;0.0621693
154;calc iter;100;1.26557;1.159;1.46118
154;total;1;131.554;131.554;131.554
132;calc total;1;126.791;126.791;126.791
132;calc update async;100;8.45291e-05;1.116e-05;0.00624562
132;calc inner;100;1.0416;0.991391;1.14517
132;calc wait;100;0.17164;0.0824839;0.364394
132;calc bound;100;0.0476593;0.0382778;0.0713005
132;calc iter;100;1.26458;1.179;1.4433
132;total;1;131.581;131.581;131.581
109;calc total;1;126.793;126.793;126.793
109;calc update async;100;0.000107012;1.3795e-05;0.00855458
109;calc inner;100;1.02866;0.956972;1.14909
109;calc wait;100;0.18679;0.0597956;0.395098
109;calc bound;100;0.0484045;0.0375627;0.0681538
109;calc iter;100;1.26568;1.1499;1.4399
109;total;1;131.578;131.578;131.578
12;calc total;1;126.794;126.794;126.794
12;calc update async;100;0.000101177;1.3374e-05;0.00772381
12;calc inner;100;1.02858;0.962685;1.14542
12;calc wait;100;0.18763;0.0485699;0.375283
12;calc bound;100;0.0468807;0.0378558;0.0699645
12;calc iter;100;1.26478;1.16325;1.45068
12;total;1;131.667;131.667;131.667
155;calc total;1;126.794;126.794;126.794
155;calc update async;100;0.000111565;1.4095e-05;0.00897498
155;calc inner;100;1.01322;0.931342;1.13792
155;calc wait;100;0.19939;0.0682584;0.4112
155;calc bound;100;0.0469758;0.0380634;0.0751517
155;calc iter;100;1.26354;1.16645;1.43973
155;total;1;131.554;131.554;131.554
133;calc total;1;126.794;126.794;126.794
133;calc update async;100;8.94781e-05;1.2789e-05;0.00689338
133;calc inner;100;1.03788;0.982529;1.14154
133;calc wait;100;0.177655;0.0617505;0.327074
133;calc bound;100;0.0456208;0.0368708;0.0646115
110;calc total;1;126.792;126.792;126.792
110;calc update async;100;9.52487e-05;1.261e-05;0.00742824
110;calc inner;100;1.03442;0.953181;1.14992
110;calc wait;100;0.18078;0.0566068;0.465819
110;calc bound;100;0.0489219;0.0380358;0.0672987
110;calc iter;100;1.26532;1.16343;1.49411
110;total;1;131.575;131.575;131.575
13;calc total;1;126.794;126.794;126.794
13;calc update async;100;0.000102002;1.3793e-05;0.00789193
13;calc inner;100;1.02744;0.961452;1.14577
13;calc wait;100;0.187514;0.0626038;0.405218
13;calc bound;100;0.048004;0.0382912;0.070764
13;calc iter;100;1.26473;1.16851;1.43581
13;total;1;131.668;131.668;131.668
156;calc total;1;126.794;126.794;126.794
156;calc update async;100;0.000119317;1.4144e-05;0.009573
156;calc inner;100;1.0162;0.934678;1.1483
156;calc wait;100;0.202286;0.0647518;0.440733
156;calc bound;100;0.0460962;0.038908;0.0629593
156;calc iter;100;1.26588;1.12919;1.42598
156;total;1;131.56;131.56;131.56
133;calc iter;100;1.26514;1.15943;1.38272
133;total;1;131.579;131.579;131.579
111;calc total;1;126.792;126.792;126.792
111;calc update async;100;0.000103455;1.0917e-05;0.00803288
111;calc inner;100;1.0362;0.972318;1.15181
111;calc wait;100;0.179239;0.0611819;0.385778
111;calc bound;100;0.0487608;0.0387182;0.0679829
111;calc iter;100;1.26641;1.16689;1.41915
111;total;1;131.574;131.574;131.574
14;calc total;1;126.794;126.794;126.794
14;calc update async;100;9.74138e-05;1.2604e-05;0.00775242
14;calc inner;100;1.02715;0.952989;1.14386
14;calc wait;100;0.187547;0.0651649;0.420904
14;calc bound;100;0.047421;0.0380031;0.0709985
14;calc iter;100;1.26431;1.1664;1.44448
14;total;1;131.668;131.668;131.668
157;calc total;1;126.793;126.793;126.793
157;calc update async;100;0.000119022;1.3074e-05;0.00955291
157;calc inner;100;1.01361;0.94108;1.14753
157;calc wait;100;0.202685;0.0620362;0.473919
157;calc bound;100;0.0468394;0.0385884;0.0677562
157;calc iter;100;1.26451;1.1251;1.46166
157;total;1;131.561;131.561;131.561
134;calc total;1;126.794;126.794;126.794
134;calc update async;100;8.96971e-05;1.3101e-05;0.00688391
134;calc inner;100;1.0401;0.991372;1.14227
134;calc wait;100;0.173688;0.0652391;0.335895
134;calc bound;100;0.0465849;0.0374838;0.0650713
134;calc iter;100;1.26474;1.18138;1.38462
134;total;1;131.58;131.58;131.58
112;calc total;1;126.794;126.794;126.794
112;calc update async;100;8.88122e-05;1.3503e-05;0.00634445
112;calc inner;100;1.02723;0.93093;1.14205
112;calc wait;100;0.187081;0.0632513;0.522526
112;calc bound;100;0.0489138;0.0387993;0.0732157
112;calc iter;100;1.26485;1.15962;1.49654
112;total;1;131.567;131.567;131.567
15;calc total;1;126.794;126.794;126.794
15;calc update async;100;9.72582e-05;1.284e-05;0.00768834
15;calc inner;100;1.03166;0.965989;1.14507
15;calc wait;100;0.184955;0.0659755;0.374657
15;calc bound;100;0.0477935;0.0386574;0.0700117
15;calc iter;100;1.26606;1.14899;1.39708
15;total;1;131.671;131.671;131.671
158;calc total;1;126.794;126.794;126.794
158;calc update async;100;0.00011929;1.396e-05;0.00961918
158;calc inner;100;1.01896;0.915018;1.14702
158;calc wait;100;0.19672;0.0675511;0.580332
158;calc bound;100;0.0477741;0.0387939;0.0681068
158;calc iter;100;1.26602;1.1573;1.54206
158;total;1;131.561;131.561;131.561
135;calc total;1;126.794;126.794;126.794
135;calc update async;100;9.78609e-05;1.2836e-05;0.00780233
135;calc inner;100;1.03969;0.965845;1.14271
135;calc wait;100;0.17431;0.0680015;0.381325
135;calc bound;100;0.0468383;0.0369384;0.0670901
135;calc iter;100;1.26553;1.15878;1.41524
135;total;1;131.579;131.579;131.579
113;calc total;1;126.794;126.794;126.794
113;calc update async;100;0.00011205;1.3572e-05;0.00898139
113;calc inner;100;1.02575;0.945922;1.14419
113;calc wait;100;0.190652;0.064017;0.461486
113;calc bound;100;0.0477038;0.0375265;0.0682384
113;calc iter;100;1.26549;1.15676;1.45308
113;total;1;131.574;131.574;131.574
16;calc total;1;126.79;126.79;126.79
16;calc update async;100;8.09368e-05;1.1547e-05;0.00585606
16;calc inner;100;1.03013;0.923957;1.14746
16;calc wait;100;0.185286;0.0678678;0.389067
16;calc bound;100;0.0477338;0.0380811;0.071422
16;calc iter;100;1.26453;1.16579;1.39757
16;total;1;131.676;131.676;131.676
159;calc total;1;126.793;126.793;126.793
159;calc update async;100;0.000120913;1.2427e-05;0.00957114
159;calc inner;100;1.02096;0.932454;1.14603
159;calc wait;100;0.19418;0.0636987;0.446385
159;calc bound;100;0.0473767;0.0382636;0.0685562
159;calc iter;100;1.26501;1.13499;1.43235
159;total;1;131.558;131.558;131.558
136;calc total;1;126.794;126.794;126.794
136;calc update async;100;9.04745e-05;1.1497e-05;0.00709564
136;calc inner;100;1.03195;0.953423;1.13546
136;calc wait;100;0.18346;0.0637537;0.349149
136;calc bound;100;0.0461753;0.036065;0.0633616
136;calc iter;100;1.2659;1.18091;1.3789
136;total;1;131.574;131.574;131.574
114;calc total;1;126.791;126.791;126.791
114;calc update async;100;0.000106292;1.3159e-05;0.00745673
114;calc inner;100;1.02401;0.926412;1.14448
114;calc wait;100;0.175192;0.0578863;0.386851
114;calc bound;100;0.0654253;0.0380252;0.0872665
114;calc iter;100;1.26715;1.127;1.47906
114;total;1;131.572;131.572;131.572
17;calc total;1;126.794;126.794;126.794
17;calc update async;100;9.69905e-05;1.1533e-05;0.0076594
17;calc inner;100;1.02134;0.932441;1.1398
17;calc wait;100;0.195327;0.0636378;0.443759
17;calc bound;100;0.0472225;0.037457;0.0674465
17;calc iter;100;1.26554;1.16061;1.44352
17;total;1;131.669;131.669;131.669
160;calc total;1;126.794;126.794;126.794
160;calc update async;100;0.000121213;1.4374e-05;0.00972938
160;calc inner;100;1.01223;0.92845;1.13959
160;calc wait;100;0.203677;0.0585716;0.441995
160;calc bound;100;0.0477379;0.0381994;0.0701398
160;calc iter;100;1.26522;1.13888;1.44011
160;total;1;131.561;131.561;131.561
137;calc total;1;126.794;126.794;126.794
137;calc update async;100;0.000100995;1.3158e-05;0.00805071
137;calc inner;100;1.03358;0.973283;1.13918
137;calc wait;100;0.180777;0.0631385;0.33819
137;calc bound;100;0.0462647;0.0378328;0.0676266
137;calc iter;100;1.26458;1.18777;1.42579
137;total;1;131.578;131.578;131.578
115;calc total;1;126.794;126.794;126.794
115;calc update async;100;0.000120516;1.9397e-05;0.00861976
115;calc inner;100;1.02251;0.933539;1.14376
115;calc wait;100;0.174908;0.0632812;0.390812
115;calc bound;100;0.0660869;0.0382344;0.0854312
115;calc iter;100;1.2667;1.12172;1.51796
115;total;1;131.575;131.575;131.575
18;calc total;1;126.794;126.794;126.794
18;calc update async;100;0.000117919;1.4915e-05;0.00876151
18;calc inner;100;1.01882;0.92399;1.14218
18;calc wait;100;0.180075;0.0621549;0.400866
18;calc bound;100;0.0656825;0.0381467;0.0875987
18;calc iter;100;1.26705;1.13331;1.51211
18;total;1;131.672;131.672;131.672
161;calc total;1;126.794;126.794;126.794
161;calc update async;100;0.000118594;1.0996e-05;0.00960606
161;calc inner;100;1.01219;0.928025;1.1433
161;calc wait;100;0.203069;0.0514484;0.43998
161;calc bound;100;0.0470996;0.0379442;0.0639708
161;calc iter;100;1.26399;1.15061;1.42467
161;total;1;131.56;131.56;131.56
116;calc total;1;126.794;126.794;126.794
116;calc update async;100;0.000125781;1.3971e-05;0.00929593
116;calc inner;100;1.02397;0.954663;1.15045
116;calc wait;100;0.172173;0.0644981;0.459106
116;calc bound;100;0.0694877;0.0375647;0.088454
116;calc iter;100;1.26777;1.13309;1.57916
116;total;1;131.574;131.574;131.574
19;calc total;1;126.794;126.794;126.794
19;calc update async;100;0.000119826;1.5431e-05;0.00878709
19;calc inner;100;1.01753;0.914284;1.14082
19;calc wait;100;0.179231;0.0616083;0.395037
19;calc bound;100;0.0663326;0.0375754;0.0863966
19;calc iter;100;1.26526;1.11907;1.50608
19;total;1;131.667;131.667;131.667
20;calc total;1;126.794;126.794;126.794
20;calc update async;100;0.000120475;1.485e-05;0.0087528
20;calc inner;100;1.0191;0.929342;1.14287
20;calc wait;100;0.17885;0.0686668;0.417445
20;calc bound;100;0.0669947;0.0378905;0.0876082
20;calc iter;100;1.26725;1.14151;1.51992
20;total;1;131.665;131.665;131.665
21;calc total;1;126.794;126.794;126.794
21;calc update async;100;0.000124428;1.4741e-05;0.00899425
21;calc inner;100;1.01394;0.94627;1.13917
21;calc wait;100;0.181678;0.0574525;0.390227
21;calc bound;100;0.0694912;0.0380115;0.087645
21;calc iter;100;1.26653;1.06296;1.50082
21;total;1;131.663;131.663;131.663
22;calc total;1;126.794;126.794;126.794
22;calc update async;100;0.000128077;1.6527e-05;0.00942447
22;calc inner;100;1.01487;0.959058;1.13719
22;calc wait;100;0.182705;0.0655789;0.372321
22;calc bound;100;0.0675418;0.0385018;0.0869242
22;calc iter;100;1.26697;1.11644;1.48607
22;total;1;131.672;131.672;131.672
23;calc total;1;126.793;126.793;126.793
23;calc update async;100;0.000121255;9.608e-06;0.00908544
23;calc inner;100;1.01933;0.955049;1.14093
23;calc wait;100;0.179676;0.0648117;0.362687
23;calc bound;100;0.0652733;0.0382816;0.0867651
23;calc iter;100;1.26634;1.11514;1.4726
23;total;1;131.654;131.654;131.654
169;calc total;1;126.794;126.794;126.794
169;calc update async;100;0.000155678;1.5915e-05;0.012279
169;calc inner;100;1.05033;0.958959;1.15107
169;calc wait;100;0.150203;0.0641944;0.353036
169;calc bound;100;0.0642466;0.0391031;0.0855492
169;calc iter;100;1.26733;1.15539;1.47241
169;total;1;131.583;131.583;131.583
170;calc total;1;126.794;126.794;126.794
170;calc update async;100;0.000128543;1.8307e-05;0.00942093
170;calc inner;100;1.04793;0.98877;1.15229
170;calc wait;100;0.1493;0.0643273;0.390016
170;calc bound;100;0.0674745;0.0382717;0.0870498
170;calc iter;100;1.26778;1.16987;1.53468
170;total;1;131.579;131.579;131.579
171;calc total;1;126.794;126.794;126.794
171;calc update async;100;0.000133438;1.9455e-05;0.00965845
171;calc inner;100;1.04347;0.952262;1.15264
171;calc wait;100;0.152478;0.0578505;0.481992
171;calc bound;100;0.0689932;0.0388822;0.087288
171;calc iter;100;1.26751;1.11696;1.49864
171;total;1;131.582;131.582;131.582
172;calc total;1;126.794;126.794;126.794
172;calc update async;100;0.000127655;1.346e-05;0.00939959
172;calc inner;100;1.04246;0.927816;1.14465
172;calc wait;100;0.156228;0.0648494;0.367754
172;calc bound;100;0.0658912;0.0385925;0.0873124
172;calc iter;100;1.26752;1.11502;1.4948
172;total;1;131.576;131.576;131.576
173;calc total;1;126.794;126.794;126.794
173;calc update async;100;0.000129849;1.0269e-05;0.00963669
173;calc inner;100;1.04834;0.897523;1.2524
173;calc wait;100;0.151195;0.0653874;0.312915
173;calc bound;100;0.0648502;0.0383229;0.0860383
173;calc iter;100;1.26717;1.06728;1.50382
173;total;1;131.572;131.572;131.572
174;calc total;1;126.794;126.794;126.794
174;calc update async;100;0.000104446;1.531e-05;0.0079139
174;calc inner;100;1.05168;0.961008;1.14898
174;calc wait;100;0.163152;0.0583139;0.340124
174;calc bound;100;0.047298;0.0379197;0.0707871
174;calc iter;100;1.26625;1.1912;1.40064
174;total;1;131.572;131.572;131.572
175;calc total;1;126.793;126.793;126.793
175;calc update async;100;0.000109292;1.4365e-05;0.00863201
175;calc inner;100;1.05343;0.961391;1.15042
175;calc wait;100;0.161654;0.0654998;0.413267
175;calc bound;100;0.0476636;0.0383248;0.0718794
175;calc iter;100;1.26659;1.13449;1.42826
175;total;1;131.582;131.582;131.582
176;calc total;1;126.791;126.791;126.791
176;calc update async;100;8.9063e-05;1.3346e-05;0.00656271
176;calc inner;100;1.05486;0.904354;1.14932
176;calc wait;100;0.15951;0.0564787;0.574729
176;calc bound;100;0.0474143;0.0383075;0.0630268
176;calc iter;100;1.26629;1.18485;1.55206
176;total;1;131.583;131.583;131.583
177;calc total;1;126.794;126.794;126.794
177;calc update async;100;0.000108705;1.3222e-05;0.00853075
177;calc inner;100;1.05253;0.931763;1.148
177;calc wait;100;0.16103;0.060853;0.415467
177;calc bound;100;0.0483128;0.0384737;0.0753412
177;calc iter;100;1.26701;1.18921;1.42567
177;total;1;131.581;131.581;131.581
178;calc total;1;126.794;126.794;126.794
178;calc update async;100;0.000107285;1.2518e-05;0.00853738
178;calc inner;100;1.05351;1.00605;1.17718
178;calc wait;100;0.159418;0.0655826;0.303749
178;calc bound;100;0.0478774;0.0384513;0.0663894
178;calc iter;100;1.26586;1.19102;1.39844
178;total;1;131.582;131.582;131.582
179;calc total;1;126.794;126.794;126.794
179;calc update async;100;0.00011351;1.5406e-05;0.00893341
179;calc inner;100;1.05179;0.94767;1.14819
179;calc wait;100;0.163174;0.0710449;0.349507
179;calc bound;100;0.0474937;0.0384826;0.0708143
179;calc iter;100;1.2663;1.12479;1.46879
179;total;1;131.583;131.583;131.583
216;calc total;1;126.794;126.794;126.794
216;calc update async;100;0.000128216;1.3666e-05;0.00949172
216;calc inner;100;1.04687;0.977112;1.15191
216;calc wait;100;0.153583;0.0542155;0.329771
216;calc bound;100;0.0648132;0.0384317;0.0863243
216;calc iter;100;1.26734;1.13747;1.48731
216;total;1;131.545;131.545;131.545
240;calc total;1;126.794;126.794;126.794
240;calc update async;100;0.000126424;1.732e-05;0.00902583
240;calc inner;100;1.04048;0.954123;1.15396
240;calc wait;100;0.153101;0.0648257;0.454417
240;calc bound;100;0.0682765;0.0391654;0.0870454
240;calc iter;100;1.2646;1.14045;1.5761
240;total;1;131.575;131.575;131.575
192;calc total;1;126.794;126.794;126.794
192;calc update async;100;0.000160479;1.7553e-05;0.0124378
192;calc inner;100;1.02549;0.954964;1.14914
192;calc wait;100;0.169082;0.0622163;0.328283
192;calc bound;100;0.0685126;0.0384745;0.087205
192;calc iter;100;1.26468;1.16325;1.4403
192;total;1;131.565;131.565;131.565
180;calc total;1;126.794;126.794;126.794
180;calc update async;100;0.000115718;1.4442e-05;0.00899791
180;calc inner;100;1.06186;1.02615;1.15456
180;calc wait;100;0.152281;0.070403;0.269738
180;calc bound;100;0.047552;0.0378852;0.0648928
180;calc iter;100;1.26541;1.19686;1.36397
180;total;1;131.587;131.587;131.587
217;calc total;1;126.794;126.794;126.794
217;calc update async;100;0.000129462;1.806e-05;0.00948424
217;calc inner;100;1.04254;0.963974;1.14698
217;calc wait;100;0.156182;0.0597943;0.329999
217;calc bound;100;0.0656326;0.0383825;0.0870398
217;calc iter;100;1.2676;1.10281;1.47203
217;total;1;131.543;131.543;131.543
241;calc total;1;126.794;126.794;126.794
241;calc update async;100;0.000125569;1.7487e-05;0.00907462
241;calc inner;100;1.03964;0.935834;1.15293
241;calc wait;100;0.15392;0.0628531;0.412556
241;calc bound;100;0.0689499;0.038661;0.0868417
241;calc iter;100;1.26524;1.12281;1.49096
241;total;1;131.57;131.57;131.57
193;calc total;1;126.794;126.794;126.794
193;calc update async;100;0.000128683;1.6023e-05;0.00944027
193;calc inner;100;1.02229;0.947719;1.147
193;calc wait;100;0.169859;0.0585722;0.333466
193;calc bound;100;0.070037;0.0385234;0.103366
193;calc iter;100;1.265;1.14228;1.47209
193;total;1;131.55;131.55;131.55
181;calc total;1;126.794;126.794;126.794
181;calc update async;100;0.000111655;1.3024e-05;0.00910518
181;calc inner;100;1.06105;1.01396;1.15179
181;calc wait;100;0.15408;0.0695563;0.271989
181;calc bound;100;0.0472673;0.0380904;0.0642948
181;calc iter;100;1.26508;1.20343;1.35907
181;total;1;131.587;131.587;131.587
218;calc total;1;126.794;126.794;126.794
218;calc update async;100;0.00013047;1.3993e-05;0.00949604
218;calc inner;100;1.03839;0.9688;1.14817
218;calc wait;100;0.158439;0.0581303;0.516871
218;calc bound;100;0.0683363;0.0384089;0.0871718
218;calc iter;100;1.26722;1.10122;1.5953
218;total;1;131.539;131.539;131.539
242;calc total;1;126.791;126.791;126.791
242;calc update async;100;0.000103544;1.6082e-05;0.00708833
242;calc inner;100;1.04011;0.965677;1.15263
242;calc wait;100;0.153151;0.0584138;0.306828
242;calc bound;100;0.0683458;0.0383421;0.0869047
242;calc iter;100;1.26565;1.12387;1.41783
242;total;1;131.564;131.564;131.564
194;calc total;1;126.794;126.794;126.794
194;calc update async;100;0.000123166;1.2779e-05;0.00916021
194;calc inner;100;1.02977;0.96239;1.14919
194;calc wait;100;0.166233;0.0623082;0.383105
194;calc bound;100;0.067383;0.0381445;0.087441
194;calc iter;100;1.26563;1.14647;1.51681
194;total;1;131.564;131.564;131.564
182;calc total;1;126.794;126.794;126.794
182;calc update async;100;0.000112354;1.2891e-05;0.00915093
182;calc inner;100;1.05947;0.998301;1.15243
182;calc wait;100;0.154372;0.0616225;0.290911
182;calc bound;100;0.0477698;0.0374344;0.0658739
182;calc iter;100;1.26548;1.18335;1.40824
182;total;1;131.587;131.587;131.587
219;calc total;1;126.794;126.794;126.794
219;calc update async;100;0.000131359;1.4196e-05;0.00954277
219;calc inner;100;1.0409;0.982606;1.14934
219;calc wait;100;0.154188;0.0602179;0.329599
219;calc bound;100;0.0699969;0.0382572;0.0876088
219;calc iter;100;1.26789;1.16406;1.46614
219;total;1;131.546;131.546;131.546
243;calc total;1;126.794;126.794;126.794
243;calc update async;100;0.000124556;1.3635e-05;0.00903842
243;calc inner;100;1.0421;0.989922;1.153
243;calc wait;100;0.155758;0.0635666;0.35344
243;calc bound;100;0.0653339;0.0387037;0.0871744
243;calc iter;100;1.26555;1.1178;1.51041
243;total;1;131.573;131.573;131.573
195;calc total;1;126.794;126.794;126.794
195;calc update async;100;0.000128287;1.5173e-05;0.00947304
195;calc inner;100;1.03522;0.975216;1.15091
195;calc wait;100;0.163969;0.0633318;0.362366
195;calc bound;100;0.064668;0.038324;0.0859174
195;calc iter;100;1.26589;1.16458;1.4903
195;total;1;131.566;131.566;131.566
183;calc total;1;126.794;126.794;126.794
183;calc update async;100;0.000111053;1.1943e-05;0.00921019
183;calc inner;100;1.05851;1.00038;1.15171
183;calc wait;100;0.154606;0.0670172;0.33156
183;calc bound;100;0.0478133;0.0381771;0.0761497
183;calc iter;100;1.26491;1.20408;1.38741
183;total;1;131.587;131.587;131.587
220;calc total;1;126.794;126.794;126.794
220;calc update async;100;0.000129094;1.3225e-05;0.00952368
220;calc inner;100;1.03799;0.984615;1.14367
220;calc wait;100;0.160318;0.0644778;0.328214
220;calc bound;100;0.066503;0.0385105;0.086991
220;calc iter;100;1.26661;1.12988;1.47228
220;total;1;131.539;131.539;131.539
244;calc total;1;126.794;126.794;126.794
244;calc update async;100;0.000121603;9.475e-06;0.00916205
244;calc inner;100;1.04453;0.959683;1.1507
244;calc wait;100;0.155014;0.0638541;0.357524
244;calc bound;100;0.0638557;0.0387195;0.0869042
244;calc iter;100;1.26539;1.15317;1.4705
244;total;1;131.564;131.564;131.564
196;calc total;1;126.794;126.794;126.794
196;calc update async;100;0.000127511;1.3297e-05;0.00954668
196;calc inner;100;1.02909;0.95218;1.14479
196;calc wait;100;0.171629;0.0654814;0.353112
196;calc bound;100;0.0640231;0.0376635;0.0862957
184;calc total;1;126.794;126.794;126.794
184;calc update async;100;0.00011136;1.3818e-05;0.00896913
184;calc inner;100;1.0509;0.997596;1.14186
184;calc wait;100;0.16304;0.0740503;0.300766
184;calc bound;100;0.0477339;0.0379698;0.0713022
184;calc iter;100;1.26533;1.19649;1.36998
184;total;1;131.574;131.574;131.574
221;calc total;1;126.794;126.794;126.794
221;calc update async;100;0.000127951;1.0535e-05;0.00960375
221;calc inner;100;1.03988;0.937175;1.14295
221;calc wait;100;0.160935;0.0675338;0.351548
221;calc bound;100;0.0641217;0.0384029;0.0870764
221;calc iter;100;1.2669;1.08321;1.45365
221;total;1;131.538;131.538;131.538
245;calc total;1;126.794;126.794;126.794
245;calc update async;100;0.000123147;1.5341e-05;0.00915804
245;calc inner;100;1.04786;0.963644;1.15155
245;calc wait;100;0.148459;0.0580772;0.379552
245;calc bound;100;0.0639139;0.0387236;0.0874463
245;calc iter;100;1.26415;1.15173;1.51462
245;total;1;131.575;131.575;131.575
196;calc iter;100;1.26644;1.16591;1.4491
196;total;1;131.565;131.565;131.565
185;calc total;1;126.794;126.794;126.794
185;calc update async;100;0.000110254;1.2713e-05;0.00893726
185;calc inner;100;1.05409;1.00846;1.14804
185;calc wait;100;0.158856;0.0704908;0.32406
185;calc bound;100;0.0481742;0.0380605;0.0692158
185;calc iter;100;1.26489;1.20404;1.38254
185;total;1;131.584;131.584;131.584
222;calc total;1;126.793;126.793;126.793
222;calc update async;100;0.000104554;1.2407e-05;0.00827341
222;calc inner;100;1.04681;0.993184;1.14679
222;calc wait;100;0.170161;0.0684204;0.319109
222;calc bound;100;0.0465715;0.0377618;0.0744191
222;calc iter;100;1.2665;1.17851;1.43322
222;total;1;131.548;131.548;131.548
246;calc total;1;126.794;126.794;126.794
246;calc update async;100;0.00012024;1.3007e-05;0.00990953
246;calc inner;100;1.04435;0.963717;1.14768
246;calc wait;100;0.164407;0.063338;0.464727
246;calc bound;100;0.0497759;0.0406914;0.0657163
246;calc iter;100;1.26349;1.18564;1.49545
246;total;1;131.565;131.565;131.565
197;calc total;1;126.794;126.794;126.794
197;calc update async;100;0.000127717;1.5298e-05;0.00953628
197;calc inner;100;1.02423;0.936255;1.14315
197;calc wait;100;0.172162;0.0633355;0.326626
197;calc bound;100;0.0655283;0.0384053;0.0869731
197;calc iter;100;1.26487;1.16867;1.44911
197;total;1;131.565;131.565;131.565
186;calc total;1;126.794;126.794;126.794
186;calc update async;100;0.000131429;1.3703e-05;0.0100447
186;calc inner;100;1.04489;0.989343;1.14905
186;calc wait;100;0.151305;0.060377;0.297682
186;calc bound;100;0.0669874;0.0373506;0.0866983
186;calc iter;100;1.2654;1.18589;1.47353
186;total;1;131.585;131.585;131.585
223;calc total;1;126.793;126.793;126.793
223;calc update async;100;0.000142177;1.3853e-05;0.0119324
223;calc inner;100;1.04494;0.99074;1.14304
223;calc wait;100;0.169279;0.0662822;0.304854
223;calc bound;100;0.0471773;0.0382579;0.0640996
223;calc iter;100;1.26568;1.17716;1.42368
223;total;1;131.543;131.543;131.543
247;calc total;1;126.794;126.794;126.794
247;calc update async;100;0.000103116;1.3025e-05;0.00793834
247;calc inner;100;1.04684;0.951168;1.14892
247;calc wait;100;0.162437;0.0620854;0.475086
247;calc bound;100;0.0506433;0.038924;0.0784583
247;calc iter;100;1.26428;1.16928;1.47226
247;total;1;131.57;131.57;131.57
198;calc total;1;126.794;126.794;126.794
198;calc update async;100;9.97611e-05;1.3464e-05;0.00767627
198;calc inner;100;1.03188;0.964161;1.14432
198;calc wait;100;0.176045;0.0692408;0.369152
198;calc bound;100;0.050426;0.0396199;0.0955856
198;calc iter;100;1.26379;1.17051;1.42759
198;total;1;131.564;131.564;131.564
187;calc total;1;126.793;126.793;126.793
187;calc update async;100;0.000131098;1.2633e-05;0.0100415
187;calc inner;100;1.04549;0.985763;1.14468
187;calc wait;100;0.149803;0.0752167;0.290834
187;calc bound;100;0.0672878;0.036257;0.0868528
187;calc iter;100;1.26578;1.17007;1.45616
187;total;1;131.588;131.588;131.588
248;calc total;1;126.794;126.794;126.794
248;calc update async;100;0.000102527;1.3136e-05;0.0079732
248;calc inner;100;1.05191;0.990746;1.15073
248;calc wait;100;0.157603;0.0626296;0.322086
248;calc bound;100;0.0502836;0.0380317;0.0729423
248;calc iter;100;1.26492;1.1643;1.3915
248;total;1;131.574;131.574;131.574
199;calc total;1;126.794;126.794;126.794
199;calc update async;100;0.000102953;1.3566e-05;0.00791049
199;calc inner;100;1.03497;0.962926;1.1446
199;calc wait;100;0.174505;0.0617544;0.359959
199;calc bound;100;0.0500558;0.0388844;0.0778482
199;calc iter;100;1.26442;1.1728;1.40931
199;total;1;131.566;131.566;131.566
264;calc total;1;126.796;126.796;126.796
264;calc update async;100;0.000134604;1.7537e-05;0.00967841
264;calc inner;100;1.04983;0.968428;1.15394
264;calc wait;100;0.149079;0.063996;0.257871
264;calc bound;100;0.0660293;0.0388619;0.0876514
264;calc iter;100;1.26718;1.11594;1.40822
264;total;1;131.56;131.56;131.56
249;calc total;1;126.794;126.794;126.794
249;calc update async;100;0.000104697;1.1509e-05;0.00811068
249;calc inner;100;1.04447;0.915869;1.14819
249;calc wait;100;0.166443;0.0682427;0.431065
249;calc bound;100;0.0492469;0.0383317;0.0691569
249;calc iter;100;1.26496;1.19043;1.43241
249;total;1;131.575;131.575;131.575
200;calc total;1;126.79;126.79;126.79
200;calc update async;100;8.96027e-05;1.2405e-05;0.00665341
200;calc inner;100;1.03799;0.973554;1.14965
200;calc wait;100;0.172867;0.0742793;0.357321
200;calc bound;100;0.0494872;0.0387251;0.0763997
200;calc iter;100;1.26466;1.17606;1.46547
200;total;1;131.566;131.566;131.566
250;calc total;1;126.794;126.794;126.794
250;calc update async;100;0.000101204;1.24e-05;0.00807093
250;calc inner;100;1.04412;0.98307;1.1937
250;calc wait;100;0.168731;0.0681724;0.371186
250;calc bound;100;0.0481553;0.0384125;0.0976464
250;calc iter;100;1.26374;1.17416;1.40717
250;total;1;131.575;131.575;131.575
201;calc total;1;126.793;126.793;126.793
201;calc update async;100;0.000108186;1.3734e-05;0.00849198
201;calc inner;100;1.02726;0.931688;1.14306
201;calc wait;100;0.184333;0.0798566;0.516765
201;calc bound;100;0.0491436;0.0387227;0.0694383
201;calc iter;100;1.2645;1.16991;1.49398
201;total;1;131.565;131.565;131.565
251;calc total;1;126.794;126.794;126.794
251;calc update async;100;0.000104163;1.3114e-05;0.00840454
251;calc inner;100;1.04122;0.941645;1.1458
251;calc wait;100;0.17032;0.0732352;0.386492
251;calc bound;100;0.0483338;0.0391255;0.065486
251;calc iter;100;1.26359;1.15515;1.45424
251;total;1;131.575;131.575;131.575
202;calc total;1;126.793;126.793;126.793
202;calc update async;100;0.000105808;1.1903e-05;0.00852517
202;calc inner;100;1.02758;0.950602;1.14411
202;calc wait;100;0.184768;0.0631612;0.403998
202;calc bound;100;0.0480108;0.0378893;0.0610254
202;calc iter;100;1.26431;1.17666;1.40925
202;total;1;131.565;131.565;131.565
252;calc total;1;126.794;126.794;126.794
252;calc update async;100;0.000108313;1.33e-05;0.00842016
252;calc inner;100;1.02091;0.926486;1.14485
252;calc wait;100;0.196072;0.0650473;0.411571
252;calc bound;100;0.0468905;0.0386145;0.0658639
252;calc iter;100;1.26558;1.10905;1.44866
252;total;1;131.576;131.576;131.576
203;calc total;1;126.793;126.793;126.793
203;calc update async;100;0.00011167;1.3397e-05;0.00890196
203;calc inner;100;1.03241;0.981628;1.14479
203;calc wait;100;0.178394;0.0621369;0.346958
203;calc bound;100;0.0485232;0.0380497;0.0648644
203;calc iter;100;1.2635;1.16815;1.37657
203;total;1;131.567;131.567;131.567
253;calc total;1;126.794;126.794;126.794
253;calc update async;100;0.000105573;1.2949e-05;0.0081929
253;calc inner;100;1.01974;0.954441;1.14373
253;calc wait;100;0.194398;0.0608747;0.406269
253;calc bound;100;0.0473382;0.0388453;0.0684245
253;calc iter;100;1.26352;1.14719;1.43775
253;total;1;131.576;131.576;131.576
204;calc total;1;126.793;126.793;126.793
204;calc update async;100;0.00011549;1.3934e-05;0.00926547
204;calc inner;100;1.00384;0.918942;1.14644
204;calc wait;100;0.213898;0.0665233;0.431209
204;calc bound;100;0.0452103;0.0372686;0.0661262
204;calc iter;100;1.26445;1.1383;1.43751
204;total;1;131.573;131.573;131.573
254;calc total;1;126.794;126.794;126.794
254;calc update async;100;0.000108176;1.3832e-05;0.00860367
254;calc inner;100;1.02134;0.934477;1.14426
254;calc wait;100;0.19516;0.0645803;0.410164
254;calc bound;100;0.0465157;0.0384897;0.0675298
254;calc iter;100;1.26499;1.16794;1.40595
254;total;1;131.571;131.571;131.571
205;calc total;1;126.793;126.793;126.793
205;calc update async;100;0.000111761;1.2136e-05;0.00900916
205;calc inner;100;1.00284;0.904417;1.1458
205;calc wait;100;0.213203;0.0801623;0.449906
205;calc bound;100;0.0466661;0.0382816;0.0783998
205;calc iter;100;1.26472;1.13245;1.43742
205;total;1;131.569;131.569;131.569
255;calc total;1;126.793;126.793;126.793
255;calc update async;100;0.000106514;1.1778e-05;0.00835947
255;calc inner;100;1.02816;0.932782;1.14369
255;calc wait;100;0.185849;0.0582907;0.470532
255;calc bound;100;0.0470693;0.0374719;0.0646259
255;calc iter;100;1.26354;1.14706;1.46246
255;total;1;131.576;131.576;131.576
206;calc total;1;126.793;126.793;126.793
206;calc update async;100;0.000113023;1.3023e-05;0.00902425
206;calc inner;100;1.00234;0.891784;1.14424
206;calc wait;100;0.213599;0.0643275;0.499721
206;calc bound;100;0.0461463;0.0380564;0.0641921
206;calc iter;100;1.26385;1.10587;1.48668
206;total;1;131.569;131.569;131.569
256;calc total;1;126.796;126.796;126.796
256;calc update async;100;9.60398e-05;1.3384e-05;0.00738471
256;calc inner;100;1.02048;0.923036;1.13902
256;calc wait;100;0.196437;0.0715724;0.587095
256;calc bound;100;0.0464875;0.0387822;0.0660166
256;calc iter;100;1.26476;1.13378;1.57059
256;total;1;131.564;131.564;131.564
207;calc total;1;126.793;126.793;126.793
207;calc update async;100;0.000114475;1.386e-05;0.0092623
207;calc inner;100;1.00781;0.914091;1.14447
207;calc wait;100;0.209472;0.0689392;0.547888
207;calc bound;100;0.0461549;0.0374175;0.0678547
207;calc iter;100;1.26543;1.12884;1.50079
207;total;1;131.571;131.571;131.571
257;calc total;1;126.796;126.796;126.796
257;calc update async;100;9.45335e-05;1.3333e-05;0.00738399
257;calc inner;100;1.01302;0.925365;1.13754
257;calc wait;100;0.203823;0.0624059;0.494883
257;calc bound;100;0.0461785;0.0383415;0.060028
257;calc iter;100;1.26469;1.14936;1.46644
257;total;1;131.568;131.568;131.568
208;calc total;1;126.793;126.793;126.793
208;calc update async;100;0.000114879;1.2915e-05;0.00933639
208;calc inner;100;0.999275;0.890917;1.13926
208;calc wait;100;0.216428;0.063283;0.480863
208;calc bound;100;0.0461713;0.0379624;0.0761716
258;calc total;1;126.796;126.796;126.796
258;calc update async;100;0.000133628;1.6491e-05;0.00991293
258;calc inner;100;1.01298;0.922094;1.13971
258;calc wait;100;0.184729;0.0580885;0.407316
258;calc bound;100;0.0664378;0.0377449;0.0862357
258;calc iter;100;1.26614;1.03028;1.51042
258;total;1;131.565;131.565;131.565
208;calc iter;100;1.26352;1.11283;1.47154
208;total;1;131.557;131.557;131.557
209;calc total;1;126.793;126.793;126.793
209;calc update async;100;0.000114483;1.2126e-05;0.00928857
209;calc inner;100;0.995695;0.897171;1.1407
209;calc wait;100;0.221092;0.0595611;0.477648
209;calc bound;100;0.0465882;0.0372825;0.0724775
209;calc iter;100;1.265;1.11984;1.45655
209;total;1;131.557;131.557;131.557
210;calc total;1;126.793;126.793;126.793
210;calc update async;100;0.000129481;1.4174e-05;0.00985097
210;calc inner;100;0.994943;0.894116;1.13837
210;calc wait;100;0.204725;0.0614828;0.530133
210;calc bound;100;0.0659087;0.0372871;0.0872569
210;calc iter;100;1.2669;1.08478;1.55499
210;total;1;131.567;131.567;131.567
265;calc total;1;126.796;126.796;126.796
265;calc update async;100;0.000129934;1.6546e-05;0.00952415
265;calc inner;100;1.04584;0.985924;1.14947
265;calc wait;100;0.153336;0.0627662;0.293642
265;calc bound;100;0.0650881;0.0386986;0.0872795
265;calc iter;100;1.26724;1.11811;1.42559
265;total;1;131.557;131.557;131.557
266;calc total;1;126.796;126.796;126.796
266;calc update async;100;0.000144639;1.532e-05;0.0105601
266;calc inner;100;1.04431;0.979031;1.15126
266;calc wait;100;0.151972;0.0622153;0.297231
266;calc bound;100;0.0676044;0.0377118;0.087118
266;calc iter;100;1.26762;1.16072;1.46105
266;total;1;131.555;131.555;131.555
267;calc total;1;126.796;126.796;126.796
267;calc update async;100;0.000142529;1.6667e-05;0.010393
267;calc inner;100;1.04568;0.987931;1.15348
267;calc wait;100;0.148048;0.0583137;0.377661
267;calc bound;100;0.0704366;0.0389787;0.0875615
267;calc iter;100;1.26722;1.13223;1.52031
267;total;1;131.56;131.56;131.56
224;calc total;1;126.793;126.793;126.793
224;calc update async;100;0.000107044;1.447e-05;0.00828342
224;calc inner;100;1.04964;0.966121;1.14621
224;calc wait;100;0.165179;0.0706514;0.424288
224;calc bound;100;0.0476638;0.0389237;0.0722416
224;calc iter;100;1.2667;1.17178;1.44711
224;total;1;131.544;131.544;131.544
268;calc total;1;126.796;126.796;126.796
268;calc update async;100;0.000134421;1.8502e-05;0.00964586
268;calc inner;100;1.042;0.975878;1.14581
268;calc wait;100;0.154769;0.064104;0.290165
268;calc bound;100;0.0677169;0.0384426;0.0867581
268;calc iter;100;1.26678;1.1646;1.40469
268;total;1;131.551;131.551;131.551
225;calc total;1;126.793;126.793;126.793
225;calc update async;100;0.000111649;1.0463e-05;0.00898374
225;calc inner;100;1.04946;0.969308;1.14383
225;calc wait;100;0.164796;0.0545087;0.360549
225;calc bound;100;0.0469189;0.0379391;0.0737436
225;calc iter;100;1.26587;1.18667;1.41379
225;total;1;131.544;131.544;131.544
269;calc total;1;126.796;126.796;126.796
269;calc update async;100;0.000135161;2.064e-05;0.00967547
269;calc inner;100;1.04048;0.973549;1.14233
269;calc wait;100;0.157516;0.0599949;0.319518
269;calc bound;100;0.0655972;0.0387562;0.0866074
269;calc iter;100;1.26642;1.13559;1.41371
269;total;1;131.556;131.556;131.556
226;calc total;1;126.793;126.793;126.793
226;calc update async;100;0.000107861;1.2086e-05;0.00850567
226;calc inner;100;1.04328;0.979685;1.13823
226;calc wait;100;0.171736;0.0731901;0.360382
226;calc bound;100;0.0466585;0.037937;0.0633845
226;calc iter;100;1.26614;1.16615;1.40066
226;total;1;131.542;131.542;131.542
270;calc total;1;126.796;126.796;126.796
270;calc update async;100;9.77741e-05;1.4136e-05;0.00742658
270;calc inner;100;1.04463;0.995312;1.14433
270;calc wait;100;0.169131;0.0649891;0.287049
270;calc bound;100;0.0473085;0.0385582;0.0662587
270;calc iter;100;1.26583;1.18807;1.42518
270;total;1;131.552;131.552;131.552
227;calc total;1;126.793;126.793;126.793
227;calc update async;100;0.000111382;1.2422e-05;0.00897336
227;calc inner;100;1.05203;0.99849;1.18148
227;calc wait;100;0.163297;0.0609591;0.320452
227;calc bound;100;0.0463111;0.0389984;0.0636892
227;calc iter;100;1.26556;1.18133;1.42644
227;total;1;131.549;131.549;131.549
271;calc total;1;126.796;126.796;126.796
271;calc update async;100;0.000108463;1.5772e-05;0.00827207
271;calc inner;100;1.04455;0.983893;1.14362
271;calc wait;100;0.170249;0.0678837;0.313006
271;calc bound;100;0.0476726;0.0389271;0.0638969
271;calc iter;100;1.26653;1.19838;1.38216
271;total;1;131.553;131.553;131.553
228;calc total;1;126.79;126.79;126.79
228;calc update async;100;9.12253e-05;1.4079e-05;0.00670776
228;calc inner;100;1.05606;1.01023;1.15092
228;calc wait;100;0.15676;0.0715255;0.295956
228;calc bound;100;0.047925;0.0384423;0.066988
228;calc iter;100;1.26409;1.18956;1.38868
228;total;1;131.543;131.543;131.543
272;calc total;1;126.796;126.796;126.796
272;calc update async;100;0.000110122;1.4006e-05;0.00860395
272;calc inner;100;1.04936;0.962735;1.14667
272;calc wait;100;0.164063;0.0698328;0.312694
272;calc bound;100;0.0472834;0.0383777;0.0643029
272;calc iter;100;1.26562;1.17998;1.38665
272;total;1;131.56;131.56;131.56
229;calc total;1;126.793;126.793;126.793
229;calc update async;100;0.000112914;1.4568e-05;0.00895828
229;calc inner;100;1.05573;1.01218;1.14958
229;calc wait;100;0.157594;0.0701404;0.279625
229;calc bound;100;0.0488251;0.0379294;0.0756307
229;calc iter;100;1.26481;1.19637;1.38739
229;total;1;131.548;131.548;131.548
273;calc total;1;126.796;126.796;126.796
273;calc update async;100;0.000101959;1.5426e-05;0.00766287
273;calc inner;100;1.05539;1.00758;1.17174
273;calc wait;100;0.156859;0.0666169;0.338016
273;calc bound;100;0.0481231;0.0388614;0.0634309
273;calc iter;100;1.26642;1.19743;1.39237
273;total;1;131.56;131.56;131.56
230;calc total;1;126.793;126.793;126.793
230;calc update async;100;0.000109476;1.1504e-05;0.00893285
230;calc inner;100;1.05193;0.996337;1.14838
230;calc wait;100;0.162184;0.0631847;0.334512
230;calc bound;100;0.0476223;0.0370459;0.0678366
230;calc iter;100;1.26521;1.20226;1.39503
230;total;1;131.547;131.547;131.547
274;calc total;1;126.796;126.796;126.796
274;calc update async;100;0.000111807;1.4063e-05;0.00888202
274;calc inner;100;1.05044;0.991863;1.18471
274;calc wait;100;0.162918;0.0641232;0.310511
274;calc bound;100;0.047228;0.0378216;0.0699549
274;calc iter;100;1.26501;1.18246;1.48545
274;total;1;131.56;131.56;131.56
231;calc total;1;126.793;126.793;126.793
231;calc update async;100;0.000111503;1.4036e-05;0.00897656
231;calc inner;100;1.05091;0.999122;1.14744
231;calc wait;100;0.164565;0.0661241;0.304772
231;calc bound;100;0.0470044;0.0369507;0.070107
231;calc iter;100;1.26528;1.18649;1.4136
231;total;1;131.543;131.543;131.543
275;calc total;1;126.796;126.796;126.796
275;calc update async;100;0.000148184;1.3925e-05;0.0125417
275;calc inner;100;1.0438;0.992363;1.14064
275;calc wait;100;0.171124;0.0716514;0.312564
275;calc bound;100;0.0472893;0.0386685;0.0699862
275;calc iter;100;1.26588;1.18393;1.36178
275;total;1;131.559;131.559;131.559
232;calc total;1;126.793;126.793;126.793
232;calc update async;100;0.000112325;1.3725e-05;0.00899069
232;calc inner;100;1.04807;0.99487;1.14346
232;calc wait;100;0.166442;0.0635349;0.328615
232;calc bound;100;0.0469634;0.0373199;0.0677964
232;calc iter;100;1.26486;1.19122;1.38928
232;total;1;131.547;131.547;131.547
276;calc total;1;126.796;126.796;126.796
276;calc update async;100;0.000118484;1.4743e-05;0.0093346
276;calc inner;100;1.04044;0.983472;1.14209
276;calc wait;100;0.172868;0.0678308;0.329313
276;calc bound;100;0.0472227;0.0369288;0.0721966
276;calc iter;100;1.26484;1.1652;1.39159
276;total;1;131.573;131.573;131.573
233;calc total;1;126.793;126.793;126.793
233;calc update async;100;0.000110785;1.2389e-05;0.00897446
233;calc inner;100;1.04841;0.999881;1.14301
233;calc wait;100;0.163706;0.0649825;0.296806
233;calc bound;100;0.0480324;0.0379951;0.0678691
233;calc iter;100;1.26457;1.17873;1.36871
233;total;1;131.547;131.547;131.547
277;calc total;1;126.796;126.796;126.796
277;calc update async;100;0.000116415;1.1192e-05;0.00932673
277;calc inner;100;1.04035;0.992554;1.14156
277;calc wait;100;0.172911;0.0687186;0.354943
277;calc bound;100;0.047682;0.0378987;0.0656212
277;calc iter;100;1.26442;1.17928;1.39803
277;total;1;131.571;131.571;131.571
234;calc total;1;126.793;126.793;126.793
234;calc update async;100;0.000131538;1.3039e-05;0.0100465
234;calc inner;100;1.03643;0.981129;1.14489
234;calc wait;100;0.157811;0.0600587;0.349471
234;calc bound;100;0.0675693;0.0378504;0.087155
234;calc iter;100;1.2648;1.18541;1.43172
234;total;1;131.536;131.536;131.536
278;calc total;1;126.796;126.796;126.796
278;calc update async;100;0.0001165;1.2809e-05;0.00929284
278;calc inner;100;1.03822;0.992584;1.14224
278;calc wait;100;0.175913;0.0662749;0.34142
278;calc bound;100;0.0470528;0.0372804;0.0691365
278;calc iter;100;1.26481;1.17196;1.41332
278;total;1;131.571;131.571;131.571
235;calc total;1;126.793;126.793;126.793
235;calc update async;100;0.00013296;1.206e-05;0.0100229
235;calc inner;100;1.03561;0.978885;1.14245
235;calc wait;100;0.16062;0.0439039;0.296638
235;calc bound;100;0.0673602;0.0362678;0.0870458
235;calc iter;100;1.2656;1.17585;1.49189
235;total;1;131.546;131.546;131.546
279;calc total;1;126.796;126.796;126.796
279;calc update async;100;0.000119565;1.1528e-05;0.00970321
279;calc inner;100;1.04179;0.974329;1.14207
279;calc wait;100;0.171015;0.0644459;0.322579
279;calc bound;100;0.0471192;0.037648;0.0749202
279;calc iter;100;1.26433;1.18328;1.3936
279;total;1;131.573;131.573;131.573
236;calc total;1;126.793;126.793;126.793
236;calc update async;100;0.000132022;1.4838e-05;0.010207
236;calc inner;100;1.04093;0.975482;1.1443
236;calc wait;100;0.15795;0.0612996;0.322195
236;calc bound;100;0.0642539;0.0365076;0.087155
236;calc iter;100;1.26595;1.12059;1.47751
236;total;1;131.536;131.536;131.536
280;calc total;1;126.796;126.796;126.796
280;calc update async;100;0.000121916;1.6563e-05;0.00969368
280;calc inner;100;1.03406;0.967738;1.13709
280;calc wait;100;0.180639;0.0638356;0.370467
280;calc bound;100;0.0454558;0.0378023;0.0653918
280;calc iter;100;1.26429;1.1599;1.39261
280;total;1;131.563;131.563;131.563
237;calc total;1;126.793;126.793;126.793
237;calc update async;100;0.000133089;1.4781e-05;0.010262
237;calc inner;100;1.0409;0.977647;1.14319
237;calc wait;100;0.158801;0.0582213;0.346524
237;calc bound;100;0.0632932;0.0365506;0.0877644
237;calc iter;100;1.26553;1.119;1.48034
237;total;1;131.547;131.547;131.547
281;calc total;1;126.796;126.796;126.796
281;calc update async;100;0.000119847;1.5082e-05;0.00943546
281;calc inner;100;1.0361;0.976491;1.14043
281;calc wait;100;0.178108;0.0628033;0.385824
281;calc bound;100;0.0461851;0.0374599;0.069033
281;calc iter;100;1.26418;1.16964;1.41891
281;total;1;131.567;131.567;131.567
238;calc total;1;126.792;126.792;126.792
238;calc update async;100;0.000128132;1.6964e-05;0.00938152
238;calc inner;100;1.04208;0.983702;1.14518
238;calc wait;100;0.156317;0.0696524;0.318631
238;calc bound;100;0.0641062;0.0366296;0.0861194
238;calc iter;100;1.2657;1.16477;1.43146
238;total;1;131.548;131.548;131.548
282;calc total;1;126.796;126.796;126.796
282;calc update async;100;0.000136149;1.575e-05;0.0102931
282;calc inner;100;1.02203;0.958124;1.13746
282;calc wait;100;0.174677;0.0521166;0.360843
282;calc bound;100;0.0661351;0.0371616;0.0872159
282;calc iter;100;1.26464;1.15213;1.48611
282;total;1;131.562;131.562;131.562
239;calc total;1;126.792;126.792;126.792
239;calc update async;100;0.000124317;1.6187e-05;0.00895543
239;calc inner;100;1.03665;0.98076;1.14253
239;calc wait;100;0.159132;0.0659389;0.334578
239;calc bound;100;0.0664046;0.0369471;0.0871682
239;calc iter;100;1.26518;1.18113;1.48195
239;total;1;131.547;131.547;131.547
138;calc total;1;126.794;126.794;126.794
138;calc update async;100;0.000126452;1.6635e-05;0.00922083
138;calc inner;100;1.02472;0.925817;1.14173
138;calc wait;100;0.172886;0.0606003;0.383244
117;calc total;1;126.794;126.794;126.794
117;calc update async;100;0.000139803;1.2413e-05;0.010358
117;calc inner;100;1.02047;0.944455;1.14613
117;calc wait;100;0.175408;0.0643791;0.369304
117;calc bound;100;0.0691378;0.0379687;0.0873546
117;calc iter;100;1.2672;1.08567;1.48526
117;total;1;131.571;131.571;131.571
288;calc total;1;126.796;126.796;126.796
288;calc update async;100;0.000133715;1.592e-05;0.00980064
288;calc inner;100;1.02145;0.948596;1.14454
288;calc wait;100;0.174254;0.0690781;0.566223
288;calc bound;100;0.0668527;0.038585;0.0881994
288;calc iter;100;1.26454;1.11505;1.65261
288;total;1;131.589;131.589;131.589
360;calc total;1;126.796;126.796;126.796
360;calc update async;100;0.000136106;1.8956e-05;0.00982316
360;calc inner;100;1.04822;0.931649;1.1531
360;calc wait;100;0.150262;0.0658875;0.30371
360;calc bound;100;0.0665575;0.0384007;0.0871385
360;calc iter;100;1.26718;1.0532;1.45163
360;total;1;131.588;131.588;131.588
336;calc total;1;126.796;126.796;126.796
138;calc bound;100;0.0649774;0.0376144;0.0870572
138;calc iter;100;1.26491;1.08685;1.52087
138;total;1;131.579;131.579;131.579
118;calc total;1;126.794;126.794;126.794
118;calc update async;100;0.000139291;1.7636e-05;0.0103655
118;calc inner;100;1.02383;0.955332;1.14572
118;calc wait;100;0.175391;0.0655074;0.503364
118;calc bound;100;0.0659457;0.0384226;0.0868924
118;calc iter;100;1.26676;1.11623;1.58252
118;total;1;131.563;131.563;131.563
361;calc total;1;126.796;126.796;126.796
361;calc update async;100;0.000130545;1.6552e-05;0.00970553
361;calc inner;100;1.04819;0.976686;1.15238
361;calc wait;100;0.150844;0.0633452;0.29693
361;calc bound;100;0.0656031;0.0389453;0.089972
361;calc iter;100;1.26671;1.1523;1.44522
361;total;1;131.589;131.589;131.589
139;calc total;1;126.794;126.794;126.794
139;calc update async;100;0.000124935;1.4211e-05;0.00920522
139;calc inner;100;1.02055;0.947237;1.13744
139;calc wait;100;0.175523;0.0682641;0.408865
139;calc bound;100;0.0671383;0.0366517;0.0874891
139;calc iter;100;1.26561;1.14691;1.48433
139;total;1;131.579;131.579;131.579
119;calc total;1;126.794;126.794;126.794
119;calc update async;100;0.000139488;1.5333e-05;0.0108536
119;calc inner;100;1.02628;0.950442;1.14483
119;calc wait;100;0.172676;0.0626375;0.416318
119;calc bound;100;0.0650223;0.0384889;0.0855734
119;calc iter;100;1.26609;1.11639;1.50733
119;total;1;131.575;131.575;131.575
362;calc total;1;126.796;126.796;126.796
362;calc update async;100;0.000129531;1.5947e-05;0.0095757
362;calc inner;100;1.04645;0.980007;1.1525
362;calc wait;100;0.151356;0.0634461;0.329271
362;calc bound;100;0.0658476;0.0389981;0.086791
362;calc iter;100;1.26702;1.18614;1.43493
362;total;1;131.585;131.585;131.585
140;calc total;1;126.794;126.794;126.794
140;calc update async;100;0.000132638;1.3846e-05;0.0099698
140;calc inner;100;1.02606;0.961884;1.13958
140;calc wait;100;0.173297;0.0640929;0.459718
140;calc bound;100;0.0642647;0.0367779;0.0875281
140;calc iter;100;1.26559;1.12625;1.55998
140;total;1;131.58;131.58;131.58
363;calc total;1;126.796;126.796;126.796
363;calc update async;100;0.00013465;1.2942e-05;0.00999839
363;calc inner;100;1.04458;0.980665;1.15357
363;calc wait;100;0.148599;0.0679881;0.431372
363;calc bound;100;0.0696666;0.0382906;0.0875581
363;calc iter;100;1.26741;1.14754;1.49123
363;total;1;131.584;131.584;131.584
141;calc total;1;126.794;126.794;126.794
141;calc update async;100;0.000128613;1.2939e-05;0.00984241
141;calc inner;100;1.02454;0.955195;1.13709
141;calc wait;100;0.174953;0.0649806;0.333719
141;calc bound;100;0.0644535;0.0359705;0.0873968
141;calc iter;100;1.26625;1.14755;1.44637
141;total;1;131.579;131.579;131.579
364;calc total;1;126.796;126.796;126.796
364;calc update async;100;0.000135638;1.5208e-05;0.0101449
364;calc inner;100;1.04358;0.953194;1.15002
364;calc wait;100;0.153969;0.0641075;0.333338
364;calc bound;100;0.0676121;0.038813;0.0872394
364;calc iter;100;1.26704;1.0877;1.45585
364;total;1;131.579;131.579;131.579
142;calc total;1;126.794;126.794;126.794
142;calc update async;100;0.000129182;1.3612e-05;0.00998895
142;calc inner;100;1.02698;0.96002;1.13974
142;calc wait;100;0.173018;0.0607132;0.36815
142;calc bound;100;0.0641737;0.0361204;0.08712
142;calc iter;100;1.26666;1.10691;1.46277
142;total;1;131.58;131.58;131.58
365;calc total;1;126.796;126.796;126.796
365;calc update async;100;0.000138379;1.5655e-05;0.0104861
365;calc inner;100;1.0483;0.923154;1.1936
365;calc wait;100;0.149918;0.0598968;0.309509
365;calc bound;100;0.064882;0.0383925;0.0848479
365;calc iter;100;1.26659;1.05534;1.48286
365;total;1;131.58;131.58;131.58
143;calc total;1;126.794;126.794;126.794
143;calc update async;100;0.000128249;1.2844e-05;0.0100098
143;calc inner;100;1.02351;0.967651;1.13832
143;calc wait;100;0.176065;0.0648768;0.363749
143;calc bound;100;0.0650071;0.0358536;0.0871127
143;calc iter;100;1.26639;1.11037;1.47729
143;total;1;131.58;131.58;131.58
366;calc total;1;126.796;126.796;126.796
366;calc update async;100;0.000113138;1.2838e-05;0.0089989
366;calc inner;100;1.0515;0.991743;1.14884
366;calc wait;100;0.161995;0.0666571;0.313759
366;calc bound;100;0.0482656;0.0380421;0.0669284
366;calc iter;100;1.26603;1.19391;1.42337
366;total;1;131.584;131.584;131.584
367;calc total;1;126.796;126.796;126.796
367;calc update async;100;0.000111771;1.322e-05;0.00897681
367;calc inner;100;1.04879;0.995389;1.23406
367;calc wait;100;0.164129;0.0697581;0.311952
367;calc bound;100;0.048741;0.0378933;0.0887454
367;calc iter;100;1.26604;1.17622;1.41525
367;total;1;131.578;131.578;131.578
368;calc total;1;126.796;126.796;126.796
368;calc update async;100;0.000107775;1.1985e-05;0.00869535
368;calc inner;100;1.04923;0.920962;1.14765
368;calc wait;100;0.163108;0.0678287;0.591533
368;calc bound;100;0.047653;0.038809;0.0607126
368;calc iter;100;1.26521;1.18489;1.56398
368;total;1;131.586;131.586;131.586
369;calc total;1;126.796;126.796;126.796
369;calc update async;100;0.000116524;1.5421e-05;0.00938143
369;calc inner;100;1.05354;0.969852;1.14908
369;calc wait;100;0.160007;0.0516208;0.440421
369;calc bound;100;0.0483293;0.0387115;0.0718608
369;calc iter;100;1.26658;1.19891;1.45752
369;total;1;131.588;131.588;131.588
370;calc total;1;126.796;126.796;126.796
370;calc update async;100;0.000150378;1.615e-05;0.0123087
370;calc inner;100;1.04982;0.946118;1.14847
370;calc wait;100;0.161658;0.0608153;0.397419
370;calc bound;100;0.0488609;0.0389461;0.0714711
370;calc iter;100;1.2655;1.17262;1.41341
370;total;1;131.588;131.588;131.588
371;calc total;1;126.796;126.796;126.796
371;calc update async;100;0.000116753;1.3788e-05;0.0094825
371;calc inner;100;1.04857;0.992374;1.14737
371;calc wait;100;0.166585;0.065176;0.385698
371;calc bound;100;0.047503;0.0383522;0.0675985
371;calc iter;100;1.26598;1.17207;1.49881
371;total;1;131.589;131.589;131.589
372;calc total;1;126.796;126.796;126.796
372;calc update async;100;0.000120603;1.5779e-05;0.00948885
372;calc inner;100;1.03126;0.943388;1.14313
372;calc wait;100;0.18258;0.0802405;0.473772
372;calc bound;100;0.0480962;0.0371392;0.0675282
372;calc iter;100;1.26522;1.17782;1.46282
372;total;1;131.597;131.597;131.597
373;calc total;1;126.796;126.796;126.796
373;calc update async;100;0.000115568;1.4321e-05;0.00945856
373;calc inner;100;1.02958;0.942543;1.14244
373;calc wait;100;0.183391;0.0669911;0.42171
373;calc bound;100;0.0473651;0.0381064;0.0742223
373;calc iter;100;1.2642;1.17063;1.40958
373;total;1;131.597;131.597;131.597
374;calc total;1;126.796;126.796;126.796
374;calc update async;100;0.000113949;1.1818e-05;0.00942272
374;calc inner;100;1.02933;0.977741;1.14153
374;calc wait;100;0.185156;0.0726981;0.347068
374;calc bound;100;0.0462261;0.0370173;0.0650211
374;calc iter;100;1.26479;1.17617;1.42189
374;total;1;131.597;131.597;131.597
375;calc total;1;126.796;126.796;126.796
375;calc update async;100;0.000116524;1.2617e-05;0.00948807
375;calc inner;100;1.03185;0.948458;1.14325
375;calc wait;100;0.182795;0.0739487;0.385539
375;calc bound;100;0.046115;0.0378054;0.0638068
375;calc iter;100;1.26504;1.17341;1.42649
375;total;1;131.598;131.598;131.598
376;calc total;1;126.796;126.796;126.796
376;calc update async;100;0.000118977;1.489e-05;0.00953224
376;calc inner;100;1.02483;0.955019;1.13837
376;calc wait;100;0.187383;0.0563564;0.357492
376;calc bound;100;0.0469273;0.0375467;0.0698047
376;calc iter;100;1.26491;1.18014;1.41738
376;total;1;131.596;131.596;131.596
377;calc total;1;126.796;126.796;126.796
377;calc update async;100;0.000110083;1.3554e-05;0.00888067
377;calc inner;100;1.02374;0.956636;1.13772
377;calc wait;100;0.190732;0.0586805;0.404554
377;calc bound;100;0.0461376;0.0377993;0.0633031
377;calc iter;100;1.26481;1.18029;1.43449
377;total;1;131.589;131.589;131.589
378;calc total;1;126.796;126.796;126.796
378;calc update async;100;0.000136714;1.6556e-05;0.0103935
378;calc inner;100;1.01406;0.93649;1.13861
378;calc wait;100;0.183536;0.0688429;0.490677
378;calc bound;100;0.0659766;0.0364282;0.0874334
378;calc iter;100;1.26526;1.14069;1.57731
378;total;1;131.591;131.591;131.591
289;calc total;1;126.796;126.796;126.796
289;calc update async;100;0.000143079;1.4173e-05;0.0106071
289;calc inner;100;1.01843;0.943635;1.14599
289;calc wait;100;0.175029;0.0636537;0.376958
289;calc bound;100;0.0696482;0.0385226;0.0882268
289;calc iter;100;1.26513;1.14161;1.50139
289;total;1;131.583;131.583;131.583
290;calc total;1;126.796;126.796;126.796
290;calc update async;100;0.000136691;1.55e-05;0.00962038
290;calc inner;100;1.0155;0.950232;1.14225
290;calc wait;100;0.179688;0.0590784;0.433871
290;calc bound;100;0.0689976;0.0378221;0.0887282
290;calc iter;100;1.26554;1.11428;1.58648
290;total;1;131.581;131.581;131.581
291;calc total;1;126.796;126.796;126.796
291;calc update async;100;0.000131676;1.7492e-05;0.00941707
291;calc inner;100;1.01944;0.940791;1.14303
291;calc wait;100;0.179452;0.0736512;0.495729
291;calc bound;100;0.0660889;0.0377907;0.0874238
291;calc iter;100;1.26608;1.12778;1.58879
291;total;1;131.587;131.587;131.587
292;calc total;1;126.796;126.796;126.796
292;calc update async;100;0.000132019;1.225e-05;0.00956813
292;calc inner;100;1.02073;0.944745;1.13645
292;calc wait;100;0.181567;0.062714;0.409489
292;calc bound;100;0.0631488;0.0373032;0.0875328
292;calc iter;100;1.26668;1.1347;1.53169
292;total;1;131.581;131.581;131.581
293;calc total;1;126.796;126.796;126.796
293;calc update async;100;0.000133385;1.6015e-05;0.00996565
293;calc inner;100;1.02506;0.933383;1.14164
293;calc wait;100;0.174578;0.06056;0.420783
293;calc bound;100;0.062752;0.0381645;0.0881527
293;calc iter;100;1.26461;1.12847;1.53833
293;total;1;131.585;131.585;131.585
312;calc total;1;126.796;126.796;126.796
312;calc update async;100;0.000130267;1.3901e-05;0.00945449
312;calc inner;100;1.02941;0.954512;1.14428
312;calc wait;100;0.169513;0.0613049;0.382398
312;calc bound;100;0.0664562;0.0383466;0.115341
312;calc iter;100;1.26679;1.08498;1.48749
312;total;1;131.561;131.561;131.561
294;calc total;1;126.796;126.796;126.796
294;calc update async;100;0.000108169;1.3076e-05;0.00841522
294;calc inner;100;1.02483;0.94786;1.13778
294;calc wait;100;0.187675;0.0672785;0.502023
294;calc bound;100;0.0476215;0.0390365;0.0654654
294;calc iter;100;1.26422;1.12665;1.51162
294;total;1;131.581;131.581;131.581
295;calc total;1;126.796;126.796;126.796
295;calc update async;100;0.000150759;1.4598e-05;0.0125122
295;calc inner;100;1.02778;0.95261;1.21023
295;calc wait;100;0.181818;0.0482546;0.361095
295;calc bound;100;0.0490773;0.0372587;0.0812426
295;calc iter;100;1.26423;1.10605;1.44259
295;total;1;131.582;131.582;131.582
313;calc total;1;126.796;126.796;126.796
313;calc update async;100;0.000156624;1.2656e-05;0.0123014
313;calc inner;100;1.02071;0.944931;1.1376
313;calc wait;100;0.179794;0.0647396;0.385352
313;calc bound;100;0.0654751;0.038626;0.0876847
313;calc iter;100;1.2671;1.05882;1.49661
313;total;1;131.556;131.556;131.556
296;calc total;1;126.796;126.796;126.796
296;calc update async;100;0.000114128;1.658e-05;0.00872159
296;calc inner;100;1.02867;0.973949;1.14093
296;calc wait;100;0.18391;0.0678992;0.453609
296;calc bound;100;0.0484053;0.0383892;0.0765579
296;calc iter;100;1.26489;1.13295;1.54171
296;total;1;131.589;131.589;131.589
314;calc total;1;126.796;126.796;126.796
314;calc update async;100;0.000122362;1.3845e-05;0.00895231
314;calc inner;100;1.02146;0.948493;1.14075
314;calc wait;100;0.175874;0.0652506;0.465781
314;calc bound;100;0.0663891;0.0385499;0.0868202
314;calc iter;100;1.26612;1.12438;1.52223
314;total;1;131.561;131.561;131.561
297;calc total;1;126.796;126.796;126.796
297;calc update async;100;0.000116744;1.5898e-05;0.00921596
297;calc inner;100;1.02759;0.897186;1.13792
297;calc wait;100;0.187226;0.0662048;0.554868
297;calc bound;100;0.0468463;0.0380395;0.0666696
297;calc iter;100;1.26498;1.14286;1.51579
297;total;1;131.589;131.589;131.589
315;calc total;1;126.796;126.796;126.796
315;calc update async;100;0.000132226;1.8451e-05;0.00950209
315;calc inner;100;1.02015;0.948191;1.20323
315;calc wait;100;0.174601;0.0628873;0.373951
315;calc bound;100;0.0708871;0.0385626;0.087309
315;calc iter;100;1.26712;1.13185;1.47793
315;total;1;131.561;131.561;131.561
298;calc total;1;126.796;126.796;126.796
298;calc update async;100;0.000114927;1.3961e-05;0.00915662
298;calc inner;100;1.0236;0.95931;1.13768
298;calc wait;100;0.191808;0.0751746;0.410418
298;calc bound;100;0.045811;0.0382298;0.0661313
298;calc iter;100;1.26414;1.14617;1.45617
298;total;1;131.588;131.588;131.588
316;calc total;1;126.796;126.796;126.796
316;calc update async;100;0.000131175;1.5907e-05;0.00962458
316;calc inner;100;1.02078;0.942099;1.15189
316;calc wait;100;0.177155;0.0628427;0.378189
316;calc bound;100;0.0666227;0.038401;0.0870084
316;calc iter;100;1.26603;1.12469;1.49143
316;total;1;131.555;131.555;131.555
299;calc total;1;126.796;126.796;126.796
299;calc update async;100;0.000114663;1.2756e-05;0.00918251
299;calc inner;100;1.01837;0.930825;1.13684
299;calc wait;100;0.195105;0.0601931;0.417899
299;calc bound;100;0.0467198;0.0376265;0.0634109
299;calc iter;100;1.26338;1.14614;1.47063
299;total;1;131.587;131.587;131.587
317;calc total;1;126.796;126.796;126.796
317;calc update async;100;0.000130741;1.6281e-05;0.00966978
317;calc inner;100;1.02268;0.934821;1.13665
317;calc wait;100;0.179751;0.0610776;0.392593
317;calc bound;100;0.0628438;0.0367469;0.0871724
317;calc iter;100;1.26697;1.05278;1.48983
317;total;1;131.55;131.55;131.55
162;calc total;1;126.794;126.794;126.794
162;calc update async;100;0.000133232;1.3535e-05;0.0100302
162;calc inner;100;1.00905;0.933185;1.14102
162;calc wait;100;0.191246;0.0601742;0.415296
162;calc bound;100;0.065431;0.0382492;0.0848175
162;calc iter;100;1.26684;1.08612;1.47222
162;total;1;131.555;131.555;131.555
300;calc total;1;126.796;126.796;126.796
300;calc update async;100;0.000118301;1.489e-05;0.00923687
300;calc inner;100;1.03452;0.952611;1.1508
300;calc wait;100;0.181842;0.0788079;0.363387
300;calc bound;100;0.0472511;0.0389713;0.0731644
300;calc iter;100;1.26508;1.15847;1.45333
300;total;1;131.596;131.596;131.596
318;calc total;1;126.796;126.796;126.796
318;calc update async;100;9.04317e-05;1.2383e-05;0.00702772
318;calc inner;100;1.02637;0.957384;1.13745
318;calc wait;100;0.192456;0.0664731;0.348208
318;calc bound;100;0.0442644;0.0381234;0.0600163
318;calc iter;100;1.26629;1.14177;1.43568
318;total;1;131.554;131.554;131.554
163;calc total;1;126.794;126.794;126.794
163;calc update async;100;0.000132294;1.2955e-05;0.0100528
163;calc inner;100;1.00791;0.915342;1.14068
163;calc wait;100;0.191859;0.0543817;0.424883
163;calc bound;100;0.0653507;0.0383902;0.0869531
163;calc iter;100;1.26681;1.10219;1.51805
163;total;1;131.548;131.548;131.548
301;calc total;1;126.796;126.796;126.796
301;calc update async;100;0.000118227;1.3287e-05;0.00943562
301;calc inner;100;1.03337;0.95183;1.14814
301;calc wait;100;0.182598;0.0586685;0.380848
301;calc bound;100;0.0477289;0.0388137;0.0679528
301;calc iter;100;1.26509;1.16952;1.42933
301;total;1;131.595;131.595;131.595
319;calc total;1;126.796;126.796;126.796
319;calc update async;100;0.000117046;1.2458e-05;0.0095383
319;calc inner;100;1.02541;0.949846;1.13642
319;calc wait;100;0.190321;0.0639379;0.445614
319;calc bound;100;0.045975;0.03807;0.0619042
319;calc iter;100;1.26492;1.12884;1.51539
319;total;1;131.56;131.56;131.56
164;calc total;1;126.794;126.794;126.794
164;calc update async;100;0.000140788;1.5409e-05;0.0106182
164;calc inner;100;1.0043;0.911806;1.14172
164;calc wait;100;0.192062;0.0603161;0.571099
164;calc bound;100;0.0688063;0.03849;0.0870907
164;calc iter;100;1.26663;1.04276;1.65259
164;total;1;131.561;131.561;131.561
302;calc total;1;126.796;126.796;126.796
302;calc update async;100;0.00010325;1.2429e-05;0.00822692
302;calc inner;100;1.03279;0.932722;1.14748
302;calc wait;100;0.180034;0.0586762;0.415738
302;calc bound;100;0.0481648;0.0374981;0.0690676
302;calc iter;100;1.26391;1.17139;1.4229
302;total;1;131.596;131.596;131.596
320;calc total;1;126.796;126.796;126.796
320;calc update async;100;0.000108773;1.2003e-05;0.0085785
320;calc inner;100;1.02965;0.897455;1.13945
320;calc wait;100;0.185553;0.0817851;0.602847
320;calc bound;100;0.0464255;0.0379973;0.0629594
320;calc iter;100;1.26554;1.15765;1.54487
320;total;1;131.561;131.561;131.561
165;calc total;1;126.792;126.792;126.792
165;calc update async;100;0.00012;1.5678e-05;0.00869364
165;calc inner;100;1.00519;0.933869;1.14134
165;calc wait;100;0.191867;0.0743436;0.425957
165;calc bound;100;0.0691315;0.0372465;0.0878195
165;calc iter;100;1.26786;1.11075;1.48894
165;total;1;131.561;131.561;131.561
303;calc total;1;126.796;126.796;126.796
303;calc update async;100;0.000114541;1.4376e-05;0.00928443
303;calc inner;100;1.04069;0.891496;1.14934
303;calc wait;100;0.17452;0.0561711;0.644346
303;calc bound;100;0.0475704;0.0388305;0.0663984
303;calc iter;100;1.26462;1.15375;1.57962
303;total;1;131.595;131.595;131.595
321;calc total;1;126.796;126.796;126.796
321;calc update async;100;0.000108757;1.4471e-05;0.00859183
321;calc inner;100;1.03782;0.989583;1.13954
321;calc wait;100;0.177464;0.0727615;0.414135
321;calc bound;100;0.04594;0.0377142;0.06739
321;calc iter;100;1.26527;1.14534;1.48175
321;total;1;131.561;131.561;131.561
166;calc total;1;126.792;126.792;126.792
166;calc update async;100;0.00012448;1.1763e-05;0.00900448
166;calc inner;100;1.00532;0.919812;1.14167
166;calc wait;100;0.19238;0.0558763;0.419751
166;calc bound;100;0.066823;0.0376492;0.0874642
166;calc iter;100;1.26573;1.07832;1.48685
166;total;1;131.553;131.553;131.553
304;calc total;1;126.796;126.796;126.796
304;calc update async;100;0.000117491;1.2542e-05;0.00925967
304;calc inner;100;1.0337;0.967603;1.14492
304;calc wait;100;0.18261;0.0673265;0.459506
304;calc bound;100;0.0467105;0.0387247;0.066334
304;calc iter;100;1.26389;1.13743;1.47561
304;total;1;131.59;131.59;131.59
322;calc total;1;126.796;126.796;126.796
322;calc update async;100;0.000117278;1.1088e-05;0.00960487
322;calc inner;100;1.02948;0.953727;1.13698
322;calc wait;100;0.187176;0.0674838;0.381244
322;calc bound;100;0.0459205;0.0371035;0.0656018
322;calc iter;100;1.26545;1.13727;1.43177
322;total;1;131.558;131.558;131.558
167;calc total;1;126.791;126.791;126.791
167;calc update async;100;0.000121139;1.4137e-05;0.00867347
167;calc inner;100;1.0079;0.910657;1.14019
167;calc wait;100;0.191807;0.0603796;0.410511
167;calc bound;100;0.0655918;0.0386973;0.0874161
167;calc iter;100;1.26671;1.10074;1.50604
167;total;1;131.561;131.561;131.561
305;calc total;1;126.796;126.796;126.796
305;calc update async;100;0.00011588;1.3792e-05;0.00946268
305;calc inner;100;1.0262;0.929368;1.14375
305;calc wait;100;0.190611;0.0712795;0.416667
305;calc bound;100;0.0470748;0.0382836;0.0640792
305;calc iter;100;1.26541;1.16646;1.4269
305;total;1;131.59;131.59;131.59
323;calc total;1;126.796;126.796;126.796
323;calc update async;100;0.000107863;1.4098e-05;0.00860995
323;calc inner;100;1.02616;0.946236;1.13724
323;calc wait;100;0.191475;0.0650173;0.423165
323;calc bound;100;0.0447869;0.0386015;0.0626882
323;calc iter;100;1.26517;1.12191;1.51851
323;total;1;131.561;131.561;131.561
306;calc total;1;126.796;126.796;126.796
306;calc update async;100;0.000144217;1.4588e-05;0.0104369
306;calc inner;100;1.02813;0.900312;1.1459
306;calc wait;100;0.171223;0.0577615;0.369565
306;calc bound;100;0.0654691;0.037577;0.0871277
306;calc iter;100;1.26717;1.13286;1.50953
306;total;1;131.583;131.583;131.583
324;calc total;1;126.796;126.796;126.796
324;calc update async;100;0.000120745;1.6482e-05;0.00928697
324;calc inner;100;1.05531;0.961046;1.15497
324;calc wait;100;0.155475;0.0857826;0.4781
324;calc bound;100;0.0508539;0.0385996;0.0856517
324;calc iter;100;1.26411;1.1824;1.48993
324;total;1;131.565;131.565;131.565
307;calc total;1;126.796;126.796;126.796
307;calc update async;100;0.000141387;1.733e-05;0.0104555
307;calc inner;100;1.02597;0.947199;1.14434
307;calc wait;100;0.170497;0.0660329;0.386829
307;calc bound;100;0.0658421;0.0381392;0.0876567
307;calc iter;100;1.26575;1.08977;1.50477
307;total;1;131.592;131.592;131.592
325;calc total;1;126.796;126.796;126.796
325;calc update async;100;0.000117599;1.5395e-05;0.00929303
325;calc inner;100;1.05777;0.964698;1.15374
325;calc wait;100;0.154415;0.0682803;0.370114
325;calc bound;100;0.0499915;0.039187;0.0649284
325;calc iter;100;1.26456;1.19203;1.39409
325;total;1;131.565;131.565;131.565
326;calc total;1;126.796;126.796;126.796
326;calc update async;100;0.000114707;1.3169e-05;0.00932437
326;calc inner;100;1.05493;0.984766;1.15191
326;calc wait;100;0.159842;0.0612294;0.334358
326;calc bound;100;0.0481448;0.0372755;0.0672263
326;calc iter;100;1.26514;1.18461;1.38471
326;total;1;131.565;131.565;131.565
327;calc total;1;126.796;126.796;126.796
327;calc update async;100;0.000113844;1.1123e-05;0.00934627
327;calc inner;100;1.05676;1.00301;1.1544
327;calc wait;100;0.158303;0.0655398;0.288593
327;calc bound;100;0.0476683;0.0376121;0.0685471
327;calc iter;100;1.26483;1.20409;1.41616
327;total;1;131.565;131.565;131.565
328;calc total;1;126.796;126.796;126.796
328;calc update async;100;0.000112293;1.2341e-05;0.00928713
328;calc inner;100;1.0469;0.984254;1.14812
328;calc wait;100;0.169675;0.0667116;0.336256
328;calc bound;100;0.0464456;0.0373684;0.0684708
328;calc iter;100;1.26544;1.1991;1.41548
328;total;1;131.554;131.554;131.554
329;calc total;1;126.796;126.796;126.796
329;calc update async;100;0.000114022;1.158e-05;0.00937659
329;calc inner;100;1.04661;0.985735;1.1494
329;calc wait;100;0.167299;0.0643634;0.351406
329;calc bound;100;0.047813;0.038601;0.0688516
329;calc iter;100;1.26449;1.15737;1.44056
329;total;1;131.559;131.559;131.559
330;calc total;1;126.796;126.796;126.796
330;calc update async;100;0.00013211;1.4995e-05;0.00998198
330;calc inner;100;1.04072;0.955193;1.14767
330;calc wait;100;0.151749;0.0606989;0.501486
330;calc bound;100;0.0667969;0.0382868;0.0870018
330;calc iter;100;1.26466;1.13634;1.61768
330;total;1;131.557;131.557;131.557
336;calc update async;100;8.69066e-05;1.7382e-05;0.005042
336;calc inner;100;1.03835;0.97616;1.15016
336;calc wait;100;0.157957;0.0724387;0.357538
336;calc bound;100;0.0669309;0.0381022;0.0870923
336;calc iter;100;1.2648;1.16655;1.48178
336;total;1;131.577;131.577;131.577
337;calc total;1;126.796;126.796;126.796
337;calc update async;100;0.000153178;1.8449e-05;0.0120628
337;calc inner;100;1.03637;0.950056;1.14756
337;calc wait;100;0.158409;0.0621233;0.326485
337;calc bound;100;0.0674879;0.0382866;0.0871964
337;calc iter;100;1.26529;1.17775;1.43809
337;total;1;131.578;131.578;131.578
338;calc total;1;126.796;126.796;126.796
338;calc update async;100;0.000138404;1.7204e-05;0.0103035
338;calc inner;100;1.04031;0.985301;1.19808
338;calc wait;100;0.153478;0.0589956;0.305047
338;calc bound;100;0.0688787;0.0389254;0.0880852
338;calc iter;100;1.26597;1.16224;1.46861
338;total;1;131.576;131.576;131.576
339;calc total;1;126.796;126.796;126.796
339;calc update async;100;0.000125322;1.6205e-05;0.00921229
339;calc inner;100;1.03675;0.968082;1.15008
339;calc wait;100;0.159758;0.0722239;0.402567
339;calc bound;100;0.067862;0.0385693;0.0869702
339;calc iter;100;1.26641;1.11231;1.51348
339;total;1;131.58;131.58;131.58
340;calc total;1;126.796;126.796;126.796
340;calc update async;100;0.000120935;1.1953e-05;0.00891736
340;calc inner;100;1.03594;0.972051;1.14378
340;calc wait;100;0.162742;0.0636152;0.523523
340;calc bound;100;0.0649216;0.0385025;0.0869927
340;calc iter;100;1.26631;1.09292;1.56894
340;total;1;131.573;131.573;131.573
341;calc total;1;126.796;126.796;126.796
341;calc update async;100;0.0001234;1.4301e-05;0.0092351
341;calc inner;100;1.03889;0.978608;1.14578
341;calc wait;100;0.160346;0.0578586;0.345609
341;calc bound;100;0.0637214;0.03783;0.0872101
341;calc iter;100;1.2662;1.18078;1.45891
341;total;1;131.571;131.571;131.571
342;calc total;1;126.796;126.796;126.796
342;calc update async;100;9.30181e-05;1.4286e-05;0.00696041
342;calc inner;100;1.03884;0.981823;1.14214
342;calc wait;100;0.171924;0.065522;0.372925
342;calc bound;100;0.0490845;0.0378439;0.0642976
342;calc iter;100;1.26449;1.19066;1.41382
342;total;1;131.572;131.572;131.572
343;calc total;1;126.796;126.796;126.796
343;calc update async;100;0.000103598;1.3712e-05;0.00808553
343;calc inner;100;1.04071;0.977436;1.14308
343;calc wait;100;0.170209;0.0553865;0.352418
343;calc bound;100;0.048983;0.0389009;0.0736343
343;calc iter;100;1.26412;1.17752;1.38217
343;total;1;131.574;131.574;131.574
344;calc total;1;126.796;126.796;126.796
344;calc update async;100;9.78023e-05;1.2639e-05;0.00748944
344;calc inner;100;1.04395;0.970777;1.14399
344;calc wait;100;0.166786;0.0632694;0.337402
344;calc bound;100;0.049394;0.0380948;0.0760375
344;calc iter;100;1.26499;1.17181;1.42325
344;total;1;131.581;131.581;131.581
345;calc total;1;126.796;126.796;126.796
345;calc update async;100;0.000108894;1.2973e-05;0.0084279
345;calc inner;100;1.04171;0.95475;1.14293
345;calc wait;100;0.170855;0.0687015;0.475721
345;calc bound;100;0.0482629;0.0383792;0.0696121
345;calc iter;100;1.26565;1.19022;1.4884
345;total;1;131.58;131.58;131.58
346;calc total;1;126.796;126.796;126.796
346;calc update async;100;0.000107491;1.5239e-05;0.00845214
346;calc inner;100;1.04273;0.918764;1.14464
346;calc wait;100;0.171787;0.0656559;0.500938
346;calc bound;100;0.0473487;0.038544;0.0641921
346;calc iter;100;1.26572;1.19397;1.46003
346;total;1;131.581;131.581;131.581
347;calc total;1;126.796;126.796;126.796
347;calc update async;100;0.000110671;1.4364e-05;0.00881042
347;calc inner;100;1.03887;0.960324;1.14768
347;calc wait;100;0.174127;0.0668633;0.457478
347;calc bound;100;0.0479594;0.0381148;0.0633699
347;calc iter;100;1.26438;1.1928;1.46363
347;total;1;131.58;131.58;131.58
348;calc total;1;126.796;126.796;126.796
348;calc update async;100;0.000113104;1.2795e-05;0.00909351
348;calc inner;100;1.04186;0.975257;1.15474
348;calc wait;100;0.175604;0.0617041;0.331436
348;calc bound;100;0.0468271;0.0384246;0.0639669
348;calc iter;100;1.26611;1.15863;1.3985
348;total;1;131.591;131.591;131.591
349;calc total;1;126.796;126.796;126.796
349;calc update async;100;0.00011002;1.2049e-05;0.00885049
349;calc inner;100;1.0403;0.976743;1.15326
349;calc wait;100;0.17415;0.0594147;0.359605
349;calc bound;100;0.0484479;0.0395166;0.0665057
349;calc iter;100;1.26458;1.16549;1.3945
349;total;1;131.59;131.59;131.59
350;calc total;1;126.796;126.796;126.796
350;calc update async;100;0.00011321;1.4135e-05;0.00912679
350;calc inner;100;1.04014;0.977558;1.1539
350;calc wait;100;0.174168;0.0637895;0.34725
350;calc bound;100;0.0487619;0.0394121;0.0667277
350;calc iter;100;1.26485;1.18149;1.40441
350;total;1;131.59;131.59;131.59
351;calc total;1;126.796;126.796;126.796
351;calc update async;100;0.000111192;1.3231e-05;0.00884855
351;calc inner;100;1.04653;0.973643;1.15483
351;calc wait;100;0.16771;0.0626111;0.365553
351;calc bound;100;0.0485951;0.0383916;0.0654419
351;calc iter;100;1.26498;1.16989;1.41979
351;total;1;131.59;131.59;131.59
352;calc total;1;126.796;126.796;126.796
352;calc update async;100;0.000112523;1.1806e-05;0.00913155
352;calc inner;100;1.03775;0.974427;1.14867
352;calc wait;100;0.178407;0.0716344;0.387086
352;calc bound;100;0.0480103;0.0376919;0.0656176
352;calc iter;100;1.26537;1.15485;1.42227
352;total;1;131.59;131.59;131.59
353;calc total;1;126.796;126.796;126.796
353;calc update async;100;0.000114271;1.3156e-05;0.00916974
353;calc inner;100;1.03357;0.957295;1.14794
353;calc wait;100;0.182457;0.0576334;0.457394
353;calc bound;100;0.0478145;0.0378092;0.0650251
353;calc iter;100;1.26505;1.16992;1.48223
353;total;1;131.575;131.575;131.575
354;calc total;1;126.796;126.796;126.796
354;calc update async;100;0.000130941;1.4121e-05;0.00994097
354;calc inner;100;1.03871;0.966446;1.15377
354;calc wait;100;0.159177;0.0456385;0.338018
354;calc bound;100;0.0655736;0.0378533;0.0847097
354;calc iter;100;1.26652;1.05833;1.45368
354;total;1;131.585;131.585;131.585
355;calc total;1;126.796;126.796;126.796
355;calc update async;100;0.000133055;1.5379e-05;0.0101064
355;calc inner;100;1.03234;0.970709;1.14642
355;calc wait;100;0.167006;0.0609492;0.326505
355;calc bound;100;0.0655963;0.0379604;0.0875395
355;calc iter;100;1.26658;1.13427;1.43822
355;total;1;131.586;131.586;131.586
356;calc total;1;126.796;126.796;126.796
356;calc update async;100;0.000134662;1.3413e-05;0.0100125
356;calc inner;100;1.03167;0.955859;1.14984
356;calc wait;100;0.164111;0.063329;0.372854
356;calc bound;100;0.067329;0.0376144;0.0865942
356;calc iter;100;1.26549;1.13574;1.48537
356;total;1;131.588;131.588;131.588
357;calc total;1;126.796;126.796;126.796
357;calc update async;100;0.000140946;1.6442e-05;0.010436
357;calc inner;100;1.02807;0.964958;1.14911
357;calc wait;100;0.164894;0.066969;0.422633
357;calc bound;100;0.0704615;0.0379941;0.0869194
357;calc iter;100;1.26711;1.14188;1.55059
357;total;1;131.589;131.589;131.589
358;calc total;1;126.796;126.796;126.796
358;calc update async;100;0.000141575;1.8893e-05;0.0106941
358;calc inner;100;1.02994;0.966761;1.1482
358;calc wait;100;0.166673;0.0648759;0.365692
358;calc bound;100;0.0678934;0.038637;0.086591
358;calc iter;100;1.26599;1.11674;1.4849
358;total;1;131.59;131.59;131.59
359;calc total;1;126.796;126.796;126.796
359;calc update async;100;0.000137817;1.517e-05;0.0106955
359;calc inner;100;1.03385;0.944724;1.1476
359;calc wait;100;0.167019;0.0670133;0.44408
359;calc bound;100;0.0651045;0.0383166;0.08698
359;calc iter;100;1.26697;1.13558;1.55536
359;total;1;131.59;131.59;131.59
188;calc total;1;126.793;126.793;126.793
188;calc update async;100;0.000130901;1.6977e-05;0.00963609
188;calc inner;100;1.04829;0.986485;1.14938
188;calc wait;100;0.149127;0.0556329;0.29586
188;calc bound;100;0.0656466;0.0367208;0.0870012
188;calc iter;100;1.26561;1.18157;1.43398
188;total;1;131.586;131.586;131.586
189;calc total;1;126.793;126.793;126.793
189;calc update async;100;0.000135199;1.5906e-05;0.0103089
189;calc inner;100;1.05076;1.00018;1.14722
189;calc wait;100;0.148705;0.0633412;0.291593
189;calc bound;100;0.0639127;0.0361818;0.0860077
189;calc iter;100;1.26587;1.17939;1.44877
189;total;1;131.582;131.582;131.582
190;calc total;1;126.792;126.792;126.792
190;calc update async;100;0.000122743;1.6706e-05;0.00884316
190;calc inner;100;1.05039;0.999745;1.14575
190;calc wait;100;0.14752;0.0576451;0.300232
190;calc bound;100;0.0647436;0.0364531;0.0871803
190;calc iter;100;1.26641;1.18504;1.44842
190;total;1;131.587;131.587;131.587
191;calc total;1;126.791;126.791;126.791
191;calc update async;100;0.000121207;1.3799e-05;0.00879747
191;calc inner;100;1.04976;0.996144;1.15213
191;calc wait;100;0.146668;0.0536199;0.331249
191;calc bound;100;0.0663546;0.0371548;0.0868942
191;calc iter;100;1.26559;1.18536;1.43997
191;total;1;131.588;131.588;131.588
211;calc total;1;126.793;126.793;126.793
211;calc update async;100;0.000131597;1.5629e-05;0.0098962
211;calc inner;100;0.994027;0.896836;1.13941
211;calc wait;100;0.205543;0.0719586;0.432586
211;calc bound;100;0.065075;0.038089;0.0866987
211;calc iter;100;1.2656;1.0689;1.51
211;total;1;131.568;131.568;131.568
212;calc total;1;126.793;126.793;126.793
212;calc update async;100;0.000136994;1.4095e-05;0.0101775
212;calc inner;100;0.992308;0.899172;1.1412
212;calc wait;100;0.207112;0.0506582;0.561367
212;calc bound;100;0.0669;0.0373645;0.0872305
212;calc iter;100;1.26759;1.07024;1.62302
212;total;1;131.57;131.57;131.57
213;calc total;1;126.793;126.793;126.793
213;calc update async;100;0.00013897;1.4497e-05;0.010343
213;calc inner;100;0.989051;0.894813;1.14047
213;calc wait;100;0.206268;0.0622416;0.541271
213;calc bound;100;0.0698065;0.0374644;0.0901038
213;calc iter;100;1.26614;1.02391;1.6076
213;total;1;131.572;131.572;131.572
214;calc total;1;126.792;126.792;126.792
214;calc update async;100;0.00012677;1.02e-05;0.0093401
214;calc inner;100;0.993257;0.894978;1.13756
214;calc wait;100;0.20503;0.0611932;0.459403
214;calc bound;100;0.0667994;0.0375625;0.0871582
214;calc iter;100;1.2664;1.06655;1.52141
214;total;1;131.571;131.571;131.571
215;calc total;1;126.792;126.792;126.792
215;calc update async;100;0.000122721;1.4907e-05;0.00905692
215;calc inner;100;0.992523;0.887569;1.13861
215;calc wait;100;0.205182;0.0552471;0.480707
215;calc bound;100;0.0661413;0.038638;0.0873516
215;calc iter;100;1.26552;1.03542;1.56127
215;total;1;131.569;131.569;131.569
259;calc total;1;126.796;126.796;126.796
259;calc update async;100;0.000110337;1.5466e-05;0.0078706
259;calc inner;100;1.01412;0.917136;1.13916
259;calc wait;100;0.186272;0.0600736;0.413095
259;calc bound;100;0.0649913;0.0376926;0.0873995
259;calc iter;100;1.26704;1.08517;1.50305
259;total;1;131.565;131.565;131.565
260;calc total;1;126.796;126.796;126.796
260;calc update async;100;0.00011385;1.6509e-05;0.00793556
260;calc inner;100;1.01151;0.920669;1.13787
260;calc wait;100;0.185074;0.0663626;0.477376
260;calc bound;100;0.0679822;0.038365;0.0865343
260;calc iter;100;1.26563;1.07393;1.52198
260;total;1;131.572;131.572;131.572
261;calc total;1;126.796;126.796;126.796
261;calc update async;100;0.000151015;1.5792e-05;0.0113352
261;calc inner;100;1.00921;0.936224;1.14259
261;calc wait;100;0.184546;0.0518529;0.429449
261;calc bound;100;0.0717535;0.0378592;0.0884164
261;calc iter;100;1.26683;1.07836;1.5091
261;total;1;131.571;131.571;131.571
262;calc total;1;126.796;126.796;126.796
262;calc update async;100;0.00015759;1.6499e-05;0.012423
262;calc inner;100;1.00989;0.910598;1.14002
262;calc wait;100;0.186718;0.0579902;0.579648
262;calc bound;100;0.0679417;0.0389746;0.087025
262;calc iter;100;1.26536;1.08626;1.67639
262;total;1;131.576;131.576;131.576
263;calc total;1;126.796;126.796;126.796
263;calc update async;100;0.000154778;1.7509e-05;0.0123045
263;calc inner;100;1.01396;0.914894;1.13843
263;calc wait;100;0.18575;0.0666744;0.487517
263;calc bound;100;0.0650909;0.0379158;0.0874012
263;calc iter;100;1.26637;1.0802;1.55679
263;total;1;131.576;131.576;131.576
283;calc total;1;126.796;126.796;126.796
283;calc update async;100;0.000144384;1.3767e-05;0.0107125
283;calc inner;100;1.02081;0.95254;1.13752
283;calc wait;100;0.175689;0.0626533;0.398182
283;calc bound;100;0.0657401;0.035675;0.0870762
283;calc iter;100;1.26501;1.13957;1.50802
283;total;1;131.567;131.567;131.567
284;calc total;1;126.796;126.796;126.796
284;calc update async;100;0.000141508;1.3826e-05;0.0107523
284;calc inner;100;1.02575;0.946089;1.13949
284;calc wait;100;0.173433;0.0599461;0.37663
284;calc bound;100;0.0649079;0.0361378;0.0876637
284;calc iter;100;1.26563;1.12401;1.52739
284;total;1;131.572;131.572;131.572
285;calc total;1;126.796;126.796;126.796
285;calc update async;100;0.000141022;1.1402e-05;0.0108163
285;calc inner;100;1.02549;0.950346;1.1365
285;calc wait;100;0.175962;0.0614554;0.376645
285;calc bound;100;0.0625603;0.0365417;0.0867855
285;calc iter;100;1.2659;1.14118;1.50325
285;total;1;131.573;131.573;131.573
286;calc total;1;126.796;126.796;126.796
286;calc update async;100;0.000143274;1.2389e-05;0.011114
286;calc inner;100;1.02719;0.960666;1.13891
286;calc wait;100;0.172208;0.0556747;0.373559
286;calc bound;100;0.0634007;0.0364769;0.0873653
286;calc iter;100;1.26576;1.11256;1.48417
286;total;1;131.572;131.572;131.572
287;calc total;1;126.796;126.796;126.796
287;calc update async;100;0.000140551;1.3667e-05;0.0111296
287;calc inner;100;1.02649;0.961647;1.13866
287;calc wait;100;0.17211;0.0613102;0.399412
287;calc bound;100;0.0640949;0.0370137;0.0874338
287;calc iter;100;1.26475;1.15766;1.49392
287;total;1;131.574;131.574;131.574
379;calc total;1;126.796;126.796;126.796
379;calc update async;100;0.000137902;1.4915e-05;0.0103951
379;calc inner;100;1.01463;0.933869;1.13811
379;calc wait;100;0.180894;0.0634045;0.382165
379;calc bound;100;0.0668388;0.0380151;0.0860498
379;calc iter;100;1.265;1.13172;1.47897
379;total;1;131.597;131.597;131.597
380;calc total;1;126.796;126.796;126.796
380;calc update async;100;0.000139139;1.4087e-05;0.0107023
380;calc inner;100;1.01584;0.950894;1.14016
380;calc wait;100;0.18096;0.0686779;0.379437
380;calc bound;100;0.0671436;0.0359152;0.0880467
380;calc iter;100;1.26551;1.13859;1.48718
380;total;1;131.596;131.596;131.596
381;calc total;1;126.796;126.796;126.796
381;calc update async;100;0.000138201;1.3003e-05;0.0109122
381;calc inner;100;1.01771;0.943708;1.13743
381;calc wait;100;0.181935;0.0617789;0.452459
381;calc bound;100;0.0650345;0.0361571;0.0871847
381;calc iter;100;1.26606;1.10841;1.59057
381;total;1;131.596;131.596;131.596
382;calc total;1;126.796;126.796;126.796
382;calc update async;100;0.00014247;1.3578e-05;0.0110993
382;calc inner;100;1.02171;0.956654;1.13932
382;calc wait;100;0.180086;0.0566352;0.398354
382;calc bound;100;0.0633457;0.0375106;0.0873546
382;calc iter;100;1.26671;1.12965;1.49376
382;total;1;131.595;131.595;131.595
383;calc total;1;126.796;126.796;126.796
383;calc update async;100;0.000141616;1.388e-05;0.0112665
383;calc inner;100;1.02446;0.925665;1.14002
383;calc wait;100;0.176378;0.0631387;0.420507
383;calc bound;100;0.0619582;0.0362297;0.0876418
383;calc iter;100;1.26543;1.12975;1.52964
383;total;1;131.596;131.596;131.596
308;calc total;1;126.796;126.796;126.796
308;calc update async;100;0.00014404;1.7536e-05;0.0106128
308;calc inner;100;1.02559;0.944293;1.14629
308;calc wait;100;0.17084;0.0583267;0.396743
308;calc bound;100;0.0671326;0.0380409;0.087411
308;calc iter;100;1.2665;1.10557;1.4874
308;total;1;131.595;131.595;131.595
331;calc total;1;126.796;126.796;126.796
331;calc update async;100;0.000134363;1.7351e-05;0.0101959
331;calc inner;100;1.03531;0.97327;1.14714
331;calc wait;100;0.156492;0.0709167;0.344039
331;calc bound;100;0.0703517;0.0370175;0.0869242
331;calc iter;100;1.26543;1.16599;1.43059
331;total;1;131.562;131.562;131.562
309;calc total;1;126.796;126.796;126.796
309;calc update async;100;0.00014462;1.5515e-05;0.0105826
309;calc inner;100;1.02185;0.939519;1.14676
309;calc wait;100;0.169593;0.0688185;0.61939
309;calc bound;100;0.0712889;0.0390653;0.0852141
309;calc iter;100;1.265;1.12658;1.67716
309;total;1;131.595;131.595;131.595
332;calc total;1;126.796;126.796;126.796
332;calc update async;100;0.000136841;1.2062e-05;0.0104959
332;calc inner;100;1.04233;0.984401;1.15243
332;calc wait;100;0.150235;0.0609449;0.321407
332;calc bound;100;0.0685535;0.0381009;0.0872434
332;calc iter;100;1.26586;1.12916;1.46639
332;total;1;131.564;131.564;131.564
310;calc total;1;126.796;126.796;126.796
310;calc update async;100;0.000141423;1.437e-05;0.0109938
310;calc inner;100;1.02435;0.947412;1.14506
310;calc wait;100;0.172398;0.0571926;0.428932
310;calc bound;100;0.0683526;0.0378688;0.0866437
310;calc iter;100;1.26641;1.08738;1.51743
310;total;1;131.595;131.595;131.595
333;calc total;1;126.796;126.796;126.796
333;calc update async;100;0.000137764;1.4568e-05;0.010612
333;calc inner;100;1.04372;0.973496;1.14809
333;calc wait;100;0.154524;0.0697021;0.30436
333;calc bound;100;0.0662174;0.038006;0.0871905
333;calc iter;100;1.26579;1.15574;1.43627
333;total;1;131.565;131.565;131.565
311;calc total;1;126.796;126.796;126.796
311;calc update async;100;0.000145609;1.423e-05;0.0110213
311;calc inner;100;1.02828;0.954779;1.1439
311;calc wait;100;0.171056;0.0630253;0.397694
311;calc bound;100;0.0644625;0.0378922;0.0882711
311;calc iter;100;1.26598;1.0756;1.51404
311;total;1;131.595;131.595;131.595
334;calc total;1;126.796;126.796;126.796
334;calc update async;100;0.000139944;1.295e-05;0.0109257
334;calc inner;100;1.05047;0.962;1.1511
334;calc wait;100;0.150298;0.0557884;0.330887
334;calc bound;100;0.0621336;0.0375973;0.0840145
334;calc iter;100;1.26622;1.11126;1.47876
334;total;1;131.564;131.564;131.564
335;calc total;1;126.796;126.796;126.796
335;calc update async;100;0.00014141;1.4203e-05;0.0109674
335;calc inner;100;1.04685;0.954788;1.14801
335;calc wait;100;0.152437;0.0628519;0.381976
335;calc bound;100;0.0629558;0.0380728;0.0873189
335;calc iter;100;1.26582;1.151;1.51371
335;total;1;131.565;131.565;131.565
