# Supplementary material for: A Halo abstraction for distributed n-dimensional structured grids within the C++ PGAS library DASH
Source: PeerJ Comput Sci. 2023 Feb 3;9:e1203. doi: 10.7717/peerj-cs.1203 (PMC10280232; doi:10.7717/peerj-cs.1203)
Supplement: Supplemental Information 2 [file peerj-cs-09-1203-s002.gz › raw_haswell/res_3d/weak/mpi_heat3d_n2_c24_1890_21918156.out]

MPI
Running Jacobi on 48 processors with (4, 4 3) elements.
Array Dimensions: 1888 1888 1890
Block Dimensions: 472 472 630
== Energy Conservation Check ==
initial Energy:              125.000
  final Energy:              125.000
    Difference:               -0.000
== Time Statistics ==
Completed 100 iterations.
# unit_id;function_name;num_calls;avg_runtime;min_runtime;max_runtime
24;calc total;1;126.364;126.364;126.364
24;calc update async;100;0.000291229;1.1999e-05;0.0272721
24;calc inner;100;1.03584;0.965679;1.0954
24;calc wait;100;0.176501;0.102865;0.404802
24;calc bound;100;0.0465165;0.0383506;0.0549144
24;calc iter;100;1.26249;1.21798;1.42247
24;total;1;132.82;132.82;132.82
25;calc total;1;126.335;126.335;126.335
25;calc update async;100;0.000118005;1.2611e-05;0.00999017
25;calc inner;100;1.04466;0.966803;1.13981
25;calc wait;100;0.16616;0.094858;0.345614
25;calc bound;100;0.0445878;0.0381729;0.0475951
25;calc iter;100;1.26193;1.18708;1.35664
25;total;1;132.819;132.819;132.819
26;calc total;1;126.366;126.366;126.366
26;calc update async;100;0.000102118;1.3508e-05;0.0083374
26;calc inner;100;1.03245;1.00597;1.10642
26;calc wait;100;0.182384;0.116688;0.271957
26;calc bound;100;0.0468875;0.0390292;0.0625626
26;calc iter;100;1.26289;1.21705;1.34086
26;total;1;132.819;132.819;132.819
27;calc total;1;126.102;126.102;126.102
27;calc update async;100;8.34069e-05;1.5261e-05;0.00568043
27;calc inner;100;1.06198;0.99947;1.09592
27;calc wait;100;0.141351;0.0697396;0.30798
27;calc bound;100;0.0548534;0.0386345;0.0781356
27;calc iter;100;1.26061;1.13837;1.41648
27;total;1;132.82;132.82;132.82
28;calc total;1;126.367;126.367;126.367
28;calc update async;100;0.000119747;2.4067e-05;0.00855239
28;calc inner;100;1.05381;1.02418;1.09493
28;calc wait;100;0.142267;0.0879629;0.393213
28;calc bound;100;0.0605357;0.0385937;0.0764636
28;calc iter;100;1.26328;1.17002;1.49686
28;total;1;132.813;132.813;132.813
29;calc total;1;126.335;126.335;126.335
29;calc update async;100;0.000125103;1.457e-05;0.0100204
29;calc inner;100;1.05679;0.990878;1.167
29;calc wait;100;0.15357;0.0871675;0.230222
29;calc bound;100;0.0514512;0.0374808;0.0871686
29;calc iter;100;1.26335;1.11558;1.42863
29;total;1;132.812;132.812;132.812
30;calc total;1;126.367;126.367;126.367
30;calc update async;100;0.000118854;2.2378e-05;0.00845888
30;calc inner;100;1.03782;1.0132;1.10303
30;calc wait;100;0.128317;0.0841762;0.419793
30;calc bound;100;0.0695912;0.0387968;0.0779731
30;calc iter;100;1.26257;1.21514;1.56336
30;total;1;132.817;132.817;132.817
31;calc total;1;125.975;125.975;125.975
31;calc update async;100;0.00108693;2.2675e-05;0.104054
31;calc inner;100;1.00499;0.917202;1.0844
31;calc wait;100;0.169271;0.0734616;0.197009
31;calc bound;100;0.0828898;0.0392556;0.108247
31;calc iter;100;1.25834;1.19089;1.28938
31;total;1;132.819;132.819;132.819
32;calc total;1;126.368;126.368;126.368
32;calc update async;100;0.000131231;3.248e-05;0.00886076
32;calc inner;100;1.03154;1.00337;1.10328
32;calc wait;100;0.142876;0.0812039;0.488572
32;calc bound;100;0.0745293;0.0389129;0.0815622
32;calc iter;100;1.26286;1.17576;1.61238
32;total;1;132.82;132.82;132.82
33;calc total;1;126.337;126.337;126.337
33;calc update async;100;0.000144377;1.3674e-05;0.0123452
33;calc inner;100;1.05835;1.02781;1.12869
33;calc wait;100;0.151262;0.100535;0.250051
33;calc bound;100;0.045822;0.0389153;0.0490892
33;calc iter;100;1.26091;1.22936;1.35501
33;total;1;132.82;132.82;132.82
34;calc total;1;126.368;126.368;126.368
34;calc update async;100;0.000128704;1.642e-05;0.0095325
34;calc inner;100;1.0529;1.02642;1.17489
34;calc wait;100;0.139939;0.0901588;0.387064
34;calc bound;100;0.0584744;0.0405932;0.0661197
34;calc iter;100;1.26111;1.21875;1.48997
34;total;1;132.813;132.813;132.813
35;calc total;1;126.104;126.104;126.104
35;calc update async;100;9.07472e-05;1.6699e-05;0.00630048
35;calc inner;100;1.06463;0.998803;1.10687
35;calc wait;100;0.142504;0.082564;0.191496
35;calc bound;100;0.0479527;0.0388332;0.0538728
35;calc iter;100;1.259;1.17659;1.31126
35;total;1;132.819;132.819;132.819
36;calc total;1;126.368;126.368;126.368
36;calc update async;100;0.000106897;1.4121e-05;0.00791479
36;calc inner;100;1.06023;0.99526;1.08422
36;calc wait;100;0.148228;0.116557;0.391001
36;calc bound;100;0.0517403;0.0372776;0.0651486
36;calc iter;100;1.26119;1.21203;1.47495
36;total;1;132.816;132.816;132.816
37;calc total;1;126.337;126.337;126.337
37;calc update async;100;0.000136937;1.2406e-05;0.01182
37;calc inner;100;1.06001;0.941629;1.08627
37;calc wait;100;0.155662;0.0694252;0.493995
37;calc bound;100;0.0435364;0.038066;0.0526699
37;calc iter;100;1.2606;1.15174;1.47859
37;total;1;132.824;132.824;132.824
38;calc total;1;126.368;126.368;126.368
38;calc update async;100;0.000114026;1.1619e-05;0.00958004
38;calc inner;100;1.05726;1.00933;1.0915
38;calc wait;100;0.156853;0.120392;0.308382
38;calc bound;100;0.0426835;0.0366204;0.0487024
38;calc iter;100;1.26168;1.23407;1.38321
38;total;1;132.816;132.816;132.816
39;calc total;1;125.984;125.984;125.984
39;calc update async;100;0.00116524;1.4717e-05;0.112518
39;calc inner;100;1.02753;0.908073;1.08481
39;calc wait;100;0.150803;0.0723168;0.247696
39;calc bound;100;0.0785699;0.0381107;0.0878536
39;calc iter;100;1.25873;1.18886;1.35139
39;total;1;132.82;132.82;132.82
40;calc total;1;126.364;126.364;126.364
40;calc update async;100;0.000304267;2.1309e-05;0.0269539
40;calc inner;100;1.04554;1.00744;1.08244
40;calc wait;100;0.134007;0.0701953;0.452615
40;calc bound;100;0.0677748;0.0376135;0.0810668
40;calc iter;100;1.26224;1.19289;1.57908
40;total;1;132.811;132.811;132.811
41;calc total;1;126.337;126.337;126.337
41;calc update async;100;0.000147478;1.7059e-05;0.0117361
41;calc inner;100;1.04993;1.0136;1.07936
41;calc wait;100;0.123013;0.0979488;0.376163
41;calc bound;100;0.0621812;0.037653;0.0834898
41;calc iter;100;1.26254;1.20917;1.50685
41;total;1;132.82;132.82;132.82
42;calc total;1;126.368;126.368;126.368
42;calc update async;100;0.000119835;1.4437e-05;0.00936484
42;calc inner;100;1.05757;1.0107;1.08143
42;calc wait;100;0.137147;0.073849;0.380351
42;calc bound;100;0.0564356;0.0367049;0.0782945
42;calc iter;100;1.26134;1.19288;1.46194
42;total;1;132.815;132.815;132.815
43;calc total;1;126.104;126.104;126.104
43;calc update async;100;9.74244e-05;1.7038e-05;0.00643395
43;calc inner;100;1.04224;0.975156;1.08237
43;calc wait;100;0.143999;0.0979006;0.1941
43;calc bound;100;0.0701143;0.0371323;0.0865283
43;calc iter;100;1.25862;1.198;1.30062
43;total;1;132.818;132.818;132.818
44;calc total;1;126.368;126.368;126.368
44;calc update async;100;0.000120064;1.3758e-05;0.00931625
44;calc inner;100;1.05601;0.995625;1.08434
44;calc wait;100;0.142789;0.0701758;0.321284
44;calc bound;100;0.0586995;0.0368571;0.0818572
44;calc iter;100;1.26176;1.16953;1.44552
44;total;1;132.821;132.821;132.821
45;calc total;1;126.337;126.337;126.337
45;calc update async;100;0.000134783;1.1822e-05;0.0117686
45;calc inner;100;1.04503;1.02398;1.07697
45;calc wait;100;0.168213;0.0787553;0.334767
45;calc bound;100;0.0428298;0.0381329;0.0480491
45;calc iter;100;1.26037;1.19184;1.41738
45;total;1;132.823;132.823;132.823
46;calc total;1;126.368;126.368;126.368
46;calc update async;100;0.000114812;1.2327e-05;0.00942533
46;calc inner;100;1.05609;1.01974;1.08894
46;calc wait;100;0.153496;0.103657;0.336297
46;calc bound;100;0.045242;0.0387735;0.0637832
46;calc iter;100;1.2604;1.21168;1.42497
46;total;1;132.823;132.823;132.823
0;calc total;1;126.367;126.367;126.367
0;calc update async;100;0.000109164;1.2672e-05;0.00918967
0;calc inner;100;1.04229;1.00149;1.0867
0;calc wait;100;0.171411;0.124613;0.341073
0;calc bound;100;0.0442616;0.0386819;0.0532613
0;calc iter;100;1.2602;1.2206;1.40044
0;total;1;132.844;132.844;132.844
1;calc total;1;126.337;126.337;126.337
1;calc update async;100;8.07605e-05;1.3457e-05;0.00616789
1;calc inner;100;1.04819;0.996847;1.08621
1;calc wait;100;0.1596;0.07771;0.310545
1;calc bound;100;0.0443628;0.0395426;0.0507863
1;calc iter;100;1.25952;1.1754;1.35782
1;total;1;132.842;132.842;132.842
2;calc total;1;126.368;126.368;126.368
2;calc update async;100;0.000110524;1.2802e-05;0.0093548
2;calc inner;100;1.04026;1.01328;1.26733
2;calc wait;100;0.173513;0.0813246;0.230781
2;calc bound;100;0.0449667;0.0393165;0.0485013
2;calc iter;100;1.26035;1.22039;1.39024
2;total;1;132.839;132.839;132.839
3;calc total;1;126.104;126.104;126.104
3;calc update async;100;0.000140631;1.5279e-05;0.0111042
3;calc inner;100;1.05974;1.00339;1.09157
3;calc wait;100;0.140506;0.0981986;0.237025
3;calc bound;100;0.0575428;0.0374456;0.0731845
3;calc iter;100;1.25851;1.21001;1.34465
3;total;1;132.836;132.836;132.836
4;calc total;1;126.368;126.368;126.368
4;calc update async;100;0.000123986;1.616e-05;0.00961579
4;calc inner;100;1.05516;1.03099;1.14743
4;calc wait;100;0.144087;0.0818408;0.314306
4;calc bound;100;0.0579412;0.0380299;0.068394
4;calc iter;100;1.26097;1.17708;1.40721
4;total;1;132.844;132.844;132.844
5;calc total;1;126.337;126.337;126.337
5;calc update async;100;8.74696e-05;1.5075e-05;0.00643522
5;calc inner;100;1.06001;1.02989;1.09044
5;calc wait;100;0.150256;0.107592;0.270291
5;calc bound;100;0.0487604;0.0376808;0.0680604
5;calc iter;100;1.26154;1.20479;1.37014
5;total;1;132.84;132.84;132.84
6;calc total;1;126.368;126.368;126.368
6;calc update async;100;0.000125251;2.6772e-05;0.00891048
6;calc inner;100;1.03853;0.999989;1.09024
6;calc wait;100;0.125532;0.0618361;0.328278
6;calc bound;100;0.0704597;0.0374849;0.0795561
6;calc iter;100;1.26165;1.1134;1.46467
6;total;1;132.836;132.836;132.836
7;calc total;1;125.984;125.984;125.984
7;calc update async;100;5.44422e-05;3.3357e-05;0.00123004
7;calc inner;100;1.00642;0.961753;1.07178
7;calc wait;100;0.165117;0.089218;0.194627
7;calc bound;100;0.0834546;0.0374757;0.0873125
7;calc iter;100;1.25788;1.16937;1.2918
7;total;1;132.843;132.843;132.843
8;calc total;1;126.364;126.364;126.364
8;calc update async;100;0.00031133;2.7661e-05;0.0273675
8;calc inner;100;1.03071;0.980394;1.12803
8;calc wait;100;0.14186;0.0741468;0.359696
8;calc bound;100;0.0761348;0.0376926;0.0871052
8;calc iter;100;1.26207;1.11578;1.50745
8;total;1;132.843;132.843;132.843
9;calc total;1;126.335;126.335;126.335
9;calc update async;100;0.000432651;1.2402e-05;0.0413608
9;calc inner;100;1.05761;1.02535;1.09288
9;calc wait;100;0.151804;0.0806763;0.253118
9;calc bound;100;0.0452988;0.0379211;0.0525761
9;calc iter;100;1.26073;1.21806;1.36734
9;total;1;132.839;132.839;132.839
10;calc total;1;126.366;126.366;126.366
10;calc update async;100;0.000187858;1.6055e-05;0.0154215
10;calc inner;100;1.06004;1.0343;1.09337
10;calc wait;100;0.135147;0.110742;0.28901
10;calc bound;100;0.0569715;0.0381429;0.0655478
10;calc iter;100;1.26073;1.21497;1.39692
10;total;1;132.843;132.843;132.843
11;calc total;1;126.102;126.102;126.102
11;calc update async;100;0.000121494;1.5149e-05;0.0099103
11;calc inner;100;1.0608;1.0059;1.09639
11;calc wait;100;0.145324;0.0850926;0.190611
11;calc bound;100;0.0485399;0.037219;0.0656439
11;calc iter;100;1.25865;1.20298;1.31366
11;total;1;132.839;132.839;132.839
12;calc total;1;126.367;126.367;126.367
12;calc update async;100;0.00010815;1.1539e-05;0.00902667
12;calc inner;100;1.01705;0.960867;1.08585
12;calc wait;100;0.197318;0.102759;0.44655
12;calc bound;100;0.0431588;0.0376206;0.052229
12;calc iter;100;1.2612;1.18686;1.46375
12;total;1;132.846;132.846;132.846
13;calc total;1;126.335;126.335;126.335
13;calc update async;100;0.000384348;1.3415e-05;0.0364725
13;calc inner;100;1.03286;0.92381;1.07068
13;calc wait;100;0.18425;0.0621967;0.515479
13;calc bound;100;0.0419474;0.0373858;0.047908
13;calc iter;100;1.26066;1.13394;1.4774
13;total;1;132.847;132.847;132.847
14;calc total;1;126.367;126.367;126.367
14;calc update async;100;0.000107841;1.1763e-05;0.00883103
14;calc inner;100;1.01671;0.976439;1.08776
14;calc wait;100;0.2005;0.0907497;0.382275
14;calc bound;100;0.0436607;0.0382581;0.0653397
14;calc iter;100;1.26222;1.17244;1.44141
14;total;1;132.846;132.846;132.846
15;calc total;1;125.975;125.975;125.975
15;calc update async;100;0.00108021;1.2476e-05;0.105445
15;calc inner;100;1.03806;0.893921;1.08726
15;calc wait;100;0.164482;0.0693052;0.31966
15;calc bound;100;0.0512489;0.03729;0.0846053
15;calc iter;100;1.2589;1.16251;1.38107
15;total;1;132.848;132.848;132.848
16;calc total;1;126.367;126.367;126.367
16;calc update async;100;0.000117857;1.5232e-05;0.00908833
16;calc inner;100;1.03503;0.995711;1.08419
16;calc wait;100;0.16844;0.0634577;0.46689
16;calc bound;100;0.0573876;0.037981;0.0730261
16;calc iter;100;1.26226;1.16363;1.54204
16;total;1;132.846;132.846;132.846
17;calc total;1;126.337;126.337;126.337
17;calc update async;100;8.66601e-05;1.2783e-05;0.00619962
17;calc inner;100;1.03649;0.985784;1.08419
17;calc wait;100;0.173849;0.0861693;0.388227
17;calc bound;100;0.0505136;0.0369998;0.0861694
17;calc iter;100;1.26292;1.15237;1.45775
17;total;1;132.844;132.844;132.844
18;calc total;1;126.368;126.368;126.368
18;calc update async;100;0.000137212;1.9337e-05;0.0101665
18;calc inner;100;1.02283;0.933315;1.08242
18;calc wait;100;0.160459;0.0772853;0.388594
18;calc bound;100;0.0670522;0.0369476;0.0871485
18;calc iter;100;1.26133;1.12076;1.47842
18;total;1;132.846;132.846;132.846
19;calc total;1;126.104;126.104;126.104
19;calc update async;100;0.000160816;1.7843e-05;0.011901
19;calc inner;100;0.995834;0.957854;1.07351
19;calc wait;100;0.179959;0.0716968;0.251826
19;calc bound;100;0.0808601;0.0383019;0.0877295
19;calc iter;100;1.25845;1.14899;1.34588
19;total;1;132.832;132.832;132.832
20;calc total;1;126.368;126.368;126.368
20;calc update async;100;0.000136752;2.1482e-05;0.00988493
20;calc inner;100;1.01023;0.941317;1.08144
20;calc wait;100;0.174026;0.0915265;0.392274
20;calc bound;100;0.0763187;0.0381207;0.0874681
20;calc iter;100;1.26216;1.14144;1.50909
20;total;1;132.846;132.846;132.846
21;calc total;1;126.337;126.337;126.337
21;calc update async;100;0.000174846;1.4174e-05;0.0154778
21;calc inner;100;1.0376;0.991492;1.0857
21;calc wait;100;0.169158;0.0660983;0.412934
21;calc bound;100;0.0430803;0.0373291;0.0624486
21;calc iter;100;1.26051;1.18833;1.48788
21;total;1;132.848;132.848;132.848
22;calc total;1;126.368;126.368;126.368
22;calc update async;100;0.000128591;1.4791e-05;0.0098074
22;calc inner;100;1.03512;0.995898;1.08646
22;calc wait;100;0.165425;0.0826417;0.406947
22;calc bound;100;0.0593989;0.0377599;0.0726416
22;calc iter;100;1.26126;1.17644;1.48413
22;total;1;132.846;132.846;132.846
23;calc total;1;125.984;125.984;125.984
23;calc update async;100;0.0011014;1.6074e-05;0.107537
23;calc inner;100;1.03907;0.895253;1.08384
23;calc wait;100;0.165031;0.066251;0.280933
23;calc bound;100;0.0488667;0.0372839;0.0779522
23;calc iter;100;1.25717;1.14418;1.38358
23;total;1;132.846;132.846;132.846
47;calc total;1;125.975;125.975;125.975
47;calc update async;100;2.37197e-05;1.1902e-05;0.000624038
47;calc inner;100;1.04491;0.945311;1.08754
47;calc wait;100;0.166304;0.0896009;0.310644
47;calc bound;100;0.0438198;0.0383281;0.0558948
47;calc iter;100;1.25699;1.09362;1.38029
47;total;1;132.824;132.824;132.824
MPI
Running Jacobi on 48 processors with (4, 4 3) elements.
Array Dimensions: 1888 1888 1890
Block Dimensions: 472 472 630
== Energy Conservation Check ==
initial Energy:              125.000
  final Energy:              125.000
    Difference:               -0.000
== Time Statistics ==
Completed 100 iterations.
# unit_id;function_name;num_calls;avg_runtime;min_runtime;max_runtime
24;calc total;1;126.31;126.31;126.31
24;calc update async;100;0.000109882;1.2768e-05;0.00906993
24;calc inner;100;1.04673;1.02793;1.11543
24;calc wait;100;0.16507;0.0786113;0.233486
24;calc bound;100;0.0440807;0.0388234;0.0475692
24;calc iter;100;1.26112;1.22483;1.34035
24;total;1;133.024;133.024;133.024
25;calc total;1;126.292;126.292;126.292
25;calc update async;100;9.28344e-05;1.3873e-05;0.0072649
25;calc inner;100;1.04728;1.01401;1.18171
25;calc wait;100;0.16066;0.0682694;0.233714
25;calc bound;100;0.0444816;0.039097;0.107265
25;calc iter;100;1.26061;1.17497;1.42638
25;total;1;133.024;133.024;133.024
26;calc total;1;126.309;126.309;126.309
26;calc update async;100;9.83617e-05;1.1583e-05;0.00821553
26;calc inner;100;1.02844;1.00622;1.11286
26;calc wait;100;0.184303;0.0920528;0.314398
26;calc bound;100;0.0465656;0.0391036;0.0545715
26;calc iter;100;1.26064;1.21924;1.37664
26;total;1;133.022;133.022;133.022
27;calc total;1;126.262;126.262;126.262
27;calc update async;100;0.000127814;1.8035e-05;0.00984683
27;calc inner;100;1.06536;1.03103;1.13908
27;calc wait;100;0.136235;0.09129;0.290533
27;calc bound;100;0.0585052;0.0394248;0.0726205
27;calc iter;100;1.26184;1.21951;1.44587
27;total;1;133.025;133.025;133.025
28;calc total;1;126.31;126.31;126.31
28;calc update async;100;0.000112986;1.9116e-05;0.00840483
28;calc inner;100;1.05732;1.03296;1.10656
28;calc wait;100;0.142212;0.0953745;0.213006
28;calc bound;100;0.0570411;0.0388848;0.0930267
28;calc iter;100;1.26188;1.20611;1.38845
28;total;1;133.015;133.015;133.015
29;calc total;1;126.292;126.292;126.292
29;calc update async;100;9.40834e-05;1.2142e-05;0.00739832
29;calc inner;100;1.06006;1.02734;1.11281
29;calc wait;100;0.152863;0.0734357;0.248611
29;calc bound;100;0.046656;0.0382895;0.0519823
29;calc iter;100;1.26153;1.21533;1.34504
29;total;1;133.022;133.022;133.022
30;calc total;1;126.31;126.31;126.31
30;calc update async;100;0.000118563;2.6112e-05;0.00833186
30;calc inner;100;1.0379;0.966821;1.2187
30;calc wait;100;0.129795;0.0867025;0.221929
30;calc bound;100;0.072068;0.0376754;0.0869701
30;calc iter;100;1.26309;1.11773;1.51346
30;total;1;133.02;133.02;133.02
31;calc total;1;126.207;126.207;126.207
31;calc update async;100;0.00167782;3.2142e-05;0.163313
31;calc inner;100;1.00678;0.974094;1.03884
31;calc wait;100;0.168057;0.0706263;0.216163
31;calc bound;100;0.0840104;0.0384563;0.111152
31;calc iter;100;1.26166;1.1403;1.42242
31;total;1;133.024;133.024;133.024
32;calc total;1;126.311;126.311;126.311
32;calc update async;100;0.000141698;3.1732e-05;0.00975364
32;calc inner;100;1.03228;1.00745;1.11103
32;calc wait;100;0.140325;0.0806337;0.304165
32;calc bound;100;0.076289;0.0384397;0.0814106
32;calc iter;100;1.26268;1.17273;1.50566
32;total;1;133.024;133.024;133.024
33;calc total;1;126.294;126.294;126.294
33;calc update async;100;9.86261e-05;1.495e-05;0.00776056
33;calc inner;100;1.05688;1.02765;1.11447
33;calc wait;100;0.153518;0.0907843;0.36808
33;calc bound;100;0.0459775;0.0387631;0.0662765
33;calc iter;100;1.26213;1.22384;1.47179
33;total;1;133.021;133.021;133.021
34;calc total;1;126.311;126.311;126.311
34;calc update async;100;0.000125089;2.1506e-05;0.00931943
34;calc inner;100;1.05909;1.03511;1.10968
34;calc wait;100;0.136484;0.111377;0.24308
34;calc bound;100;0.0562017;0.0390323;0.062406
34;calc iter;100;1.26187;1.21884;1.37819
34;total;1;133.023;133.023;133.023
35;calc total;1;126.264;126.264;126.264
35;calc update async;100;8.86977e-05;1.7025e-05;0.00643847
35;calc inner;100;1.06441;1.03321;1.10944
35;calc wait;100;0.145612;0.100231;0.238584
35;calc bound;100;0.0469574;0.0387439;0.0511888
35;calc iter;100;1.26125;1.2142;1.31938
35;total;1;133.025;133.025;133.025
36;calc total;1;126.311;126.311;126.311
36;calc update async;100;0.000108235;1.9984e-05;0.00762571
36;calc inner;100;1.059;1.04249;1.10834
36;calc wait;100;0.14324;0.117766;0.209586
36;calc bound;100;0.0570434;0.0377336;0.063427
36;calc iter;100;1.26073;1.22159;1.38522
36;total;1;133.025;133.025;133.025
37;calc total;1;126.294;126.294;126.294
37;calc update async;100;0.00010264;1.5608e-05;0.00809323
37;calc inner;100;1.05899;1.04346;1.10559
37;calc wait;100;0.154841;0.0687856;0.253623
37;calc bound;100;0.0458511;0.0382691;0.0531245
37;calc iter;100;1.26038;1.21103;1.35363
37;total;1;133.03;133.03;133.03
38;calc total;1;126.311;126.311;126.311
38;calc update async;100;0.000114023;1.2809e-05;0.00961739
38;calc inner;100;1.05519;1.02962;1.10583
38;calc wait;100;0.156901;0.123758;0.213907
38;calc bound;100;0.0438405;0.0400029;0.0475128
38;calc iter;100;1.26023;1.22883;1.30502
38;total;1;133.03;133.03;133.03
39;calc total;1;126.208;126.208;126.208
39;calc update async;100;0.00176008;3.0233e-05;0.17173
39;calc inner;100;1.00972;0.991356;1.05823
39;calc wait;100;0.165155;0.103412;0.20448
39;calc bound;100;0.0840779;0.0381511;0.0873688
39;calc iter;100;1.26072;1.18859;1.44336
39;total;1;133.026;133.026;133.026
40;calc total;1;126.311;126.311;126.311
40;calc update async;100;0.000124275;1.9686e-05;0.00905706
40;calc inner;100;1.02952;0.985372;1.09934
40;calc wait;100;0.139603;0.068851;0.318189
40;calc bound;100;0.0735529;0.0366935;0.0851257
40;calc iter;100;1.26112;1.17413;1.50496
40;total;1;133.015;133.015;133.015
41;calc total;1;126.294;126.294;126.294
41;calc update async;100;0.000112148;1.941e-05;0.00779654
41;calc inner;100;1.03982;1.01599;1.10277
41;calc wait;100;0.122222;0.0872557;0.223112
41;calc bound;100;0.0674459;0.0365996;0.0804197
41;calc iter;100;1.26089;1.18312;1.43329
41;total;1;133.027;133.027;133.027
0;calc total;1;126.311;126.311;126.311
0;calc update async;100;0.000122999;1.6011e-05;0.00914634
0;calc inner;100;1.05468;0.991549;1.17069
0;calc wait;100;0.141946;0.0777955;0.307413
0;calc bound;100;0.0611401;0.0388861;0.0962487
0;calc iter;100;1.26139;1.19832;1.37473
0;total;1;133.031;133.031;133.031
1;calc total;1;126.294;126.294;126.294
1;calc update async;100;9.34146e-05;1.1595e-05;0.00698608
1;calc inner;100;1.05879;1.00332;1.13236
1;calc wait;100;0.151673;0.0658944;0.293137
1;calc bound;100;0.04902;0.0377854;0.0550538
1;calc iter;100;1.26058;1.1887;1.36297
1;total;1;133.036;133.036;133.036
2;calc total;1;126.311;126.311;126.311
2;calc update async;100;0.000115949;1.4698e-05;0.00948325
2;calc inner;100;1.06173;0.997596;1.13421
2;calc wait;100;0.146828;0.0741594;0.321576
2;calc bound;100;0.0470185;0.037941;0.0700562
2;calc iter;100;1.26067;1.1577;1.44772
2;total;1;133.036;133.036;133.036
3;calc total;1;126.264;126.264;126.264
3;calc update async;100;0.00010426;3.3356e-05;0.00608591
3;calc inner;100;1.00587;0.944068;1.19301
3;calc wait;100;0.171318;0.0879418;0.201264
3;calc bound;100;0.0843582;0.0381588;0.0878243
3;calc iter;100;1.26174;1.11475;1.4501
3;total;1;133.033;133.033;133.033
4;calc total;1;126.311;126.311;126.311
4;calc update async;100;0.000131871;1.6408e-05;0.00941548
4;calc inner;100;1.02409;0.960573;1.12212
4;calc wait;100;0.147947;0.0831624;0.339816
4;calc bound;100;0.0751487;0.0380199;0.0810467
4;calc iter;100;1.26197;1.16444;1.39816
4;total;1;133.035;133.035;133.035
5;calc total;1;126.294;126.294;126.294
5;calc update async;100;0.000103501;1.7479e-05;0.00690891
5;calc inner;100;1.03365;0.946929;1.19552
5;calc wait;100;0.128483;0.0635235;0.202034
5;calc bound;100;0.0703879;0.0380976;0.0829463
5;calc iter;100;1.26161;1.18486;1.44008
5;total;1;133.031;133.031;133.031
6;calc total;1;126.311;126.311;126.311
6;calc update async;100;0.000127855;1.8318e-05;0.00947831
6;calc inner;100;1.04993;0.992193;1.1232
6;calc wait;100;0.140461;0.082059;0.380951
6;calc bound;100;0.0600538;0.0384762;0.0658466
6;calc iter;100;1.26135;1.20107;1.45193
6;total;1;133.035;133.035;133.035
7;calc total;1;126.208;126.208;126.208
7;calc update async;100;3.78513e-05;1.3529e-05;0.00139952
7;calc inner;100;1.05569;1.00016;1.11849
7;calc wait;100;0.149346;0.0694584;0.294464
7;calc bound;100;0.0510234;0.0389513;0.0781996
7;calc iter;100;1.25969;1.20602;1.34508
7;total;1;133.032;133.032;133.032
8;calc total;1;126.31;126.31;126.31
8;calc update async;100;0.000111113;1.5367e-05;0.00892359
8;calc inner;100;1.05483;1.00543;1.12383
8;calc wait;100;0.150756;0.0650507;0.32971
8;calc bound;100;0.0499935;0.0389025;0.0816175
8;calc iter;100;1.26059;1.16262;1.44528
8;total;1;133.03;133.03;133.03
9;calc total;1;126.292;126.292;126.292
9;calc update async;100;0.000111434;1.2533e-05;0.00918921
9;calc inner;100;1.04284;1.01629;1.12752
9;calc wait;100;0.1656;0.0706277;0.296906
9;calc bound;100;0.0451226;0.0380492;0.0506777
9;calc iter;100;1.26009;1.22813;1.37306
9;total;1;133.037;133.037;133.037
10;calc total;1;126.309;126.309;126.309
10;calc update async;100;9.49628e-05;1.313e-05;0.00771042
10;calc inner;100;1.03224;0.974728;1.12834
10;calc wait;100;0.180747;0.0917146;0.325303
10;calc bound;100;0.0455192;0.0377319;0.0488914
10;calc iter;100;1.25983;1.1884;1.34716
10;total;1;133.031;133.031;133.031
11;calc total;1;126.262;126.262;126.262
11;calc update async;100;8.83289e-05;1.2243e-05;0.00700466
11;calc inner;100;1.02076;0.964304;1.12553
11;calc wait;100;0.184574;0.0870333;0.319071
11;calc bound;100;0.0497765;0.0412984;0.0745375
11;calc iter;100;1.25896;1.17342;1.35705
11;total;1;133.038;133.038;133.038
12;calc total;1;126.31;126.31;126.31
12;calc update async;100;0.00010006;1.1936e-05;0.00824998
12;calc inner;100;1.05108;1.01264;1.0818
12;calc wait;100;0.159535;0.124887;0.357106
12;calc bound;100;0.0415188;0.0387999;0.0454651
12;calc iter;100;1.26057;1.21347;1.42932
12;total;1;133.046;133.046;133.046
13;calc total;1;126.292;126.292;126.292
13;calc update async;100;0.00010714;1.2962e-05;0.00892386
13;calc inner;100;1.03779;0.992431;1.07838
13;calc wait;100;0.179;0.0612104;0.448502
13;calc bound;100;0.0414002;0.037069;0.0811334
13;calc iter;100;1.25959;1.15784;1.57067
13;total;1;133.044;133.044;133.044
14;calc total;1;126.31;126.31;126.31
14;calc update async;100;9.95171e-05;1.1295e-05;0.00831832
14;calc inner;100;1.02505;0.98555;1.07638
14;calc wait;100;0.188101;0.0687117;0.445516
14;calc bound;100;0.0418638;0.0382164;0.0503606
14;calc iter;100;1.25951;1.15568;1.49086
14;total;1;133.044;133.044;133.044
15;calc total;1;126.207;126.207;126.207
15;calc update async;100;0.00189532;2.5045e-05;0.185631
15;calc inner;100;1.03805;0.998894;1.07161
15;calc wait;100;0.145296;0.0816096;0.346105
15;calc bound;100;0.071018;0.0383986;0.0868079
15;calc iter;100;1.26058;1.17766;1.48106
15;total;1;133.046;133.046;133.046
16;calc total;1;126.311;126.311;126.311
16;calc update async;100;0.000124368;1.4171e-05;0.00967041
16;calc inner;100;1.04744;1.02285;1.07652
16;calc wait;100;0.15472;0.0707132;0.29442
16;calc bound;100;0.0552258;0.0382581;0.0696394
16;calc iter;100;1.26086;1.19524;1.44602
16;total;1;133.043;133.043;133.043
17;calc total;1;126.294;126.294;126.294
17;calc update async;100;0.000126906;1.4634e-05;0.0103049
17;calc inner;100;1.05051;1.01643;1.07529
17;calc wait;100;0.154015;0.0900284;0.329061
17;calc bound;100;0.0496544;0.0385214;0.0734173
17;calc iter;100;1.26049;1.15055;1.45107
17;total;1;133.043;133.043;133.043
18;calc total;1;126.311;126.311;126.311
18;calc update async;100;0.00012677;1.7338e-05;0.00940982
18;calc inner;100;1.03764;0.962294;1.0769
18;calc wait;100;0.151123;0.0747723;0.424885
18;calc bound;100;0.0623568;0.0370951;0.0874584
18;calc iter;100;1.2626;1.14423;1.55241
18;total;1;133.03;133.03;133.03
19;calc total;1;126.264;126.264;126.264
19;calc update async;100;0.000103215;2.9367e-05;0.00597904
19;calc inner;100;1.01512;0.982409;1.0769
19;calc wait;100;0.16458;0.0862008;0.236025
19;calc bound;100;0.0793489;0.0369929;0.087024
19;calc iter;100;1.2617;1.16937;1.36607
19;total;1;133.044;133.044;133.044
20;calc total;1;126.311;126.311;126.311
20;calc update async;100;0.000132573;2.3665e-05;0.00949946
20;calc inner;100;1.02913;0.965818;1.07801
20;calc wait;100;0.157951;0.0698511;0.316654
20;calc bound;100;0.0731942;0.0378664;0.0877491
20;calc iter;100;1.26166;1.13406;1.46992
20;total;1;133.044;133.044;133.044
21;calc total;1;126.294;126.294;126.294
21;calc update async;100;8.67713e-05;1.046e-05;0.00693729
21;calc inner;100;1.03842;0.98073;1.07455
21;calc wait;100;0.17211;0.0687784;0.482954
21;calc bound;100;0.0427471;0.0381524;0.0666511
21;calc iter;100;1.26138;1.17615;1.52622
21;total;1;133.043;133.043;133.043
22;calc total;1;126.311;126.311;126.311
22;calc update async;100;0.000123386;1.3978e-05;0.0097177
22;calc inner;100;1.05015;1.01044;1.07849
22;calc wait;100;0.16027;0.0917534;0.294564
22;calc bound;100;0.0493219;0.0385085;0.0642278
22;calc iter;100;1.2608;1.18907;1.38392
22;total;1;133.042;133.042;133.042
23;calc total;1;126.208;126.208;126.208
23;calc update async;100;0.00173507;1.3218e-05;0.171511
23;calc inner;100;1.0462;0.99008;1.07089
23;calc wait;100;0.162986;0.0859216;0.306477
23;calc bound;100;0.0434744;0.0381702;0.0754391
23;calc iter;100;1.25956;1.17803;1.39214
23;total;1;133.045;133.045;133.045
42;calc total;1;126.311;126.311;126.311
42;calc update async;100;0.000122774;1.8397e-05;0.00965752
42;calc inner;100;1.0516;1.00656;1.09969
42;calc wait;100;0.144522;0.11576;0.297801
42;calc bound;100;0.058284;0.0375404;0.083827
42;calc iter;100;1.26225;1.21023;1.44858
42;total;1;133.016;133.016;133.016
43;calc total;1;126.264;126.264;126.264
43;calc update async;100;9.35691e-05;1.8024e-05;0.00653922
43;calc inner;100;1.05383;1.03482;1.09664
43;calc wait;100;0.138555;0.0962239;0.211975
43;calc bound;100;0.0594646;0.0377986;0.0778334
43;calc iter;100;1.26138;1.21984;1.34134
43;total;1;133.028;133.028;133.028
44;calc total;1;126.311;126.311;126.311
44;calc update async;100;0.000115024;1.1553e-05;0.00952983
44;calc inner;100;1.0581;1.04043;1.10355
44;calc wait;100;0.15011;0.0902099;0.214802
44;calc bound;100;0.0496745;0.0376478;0.0716926
44;calc iter;100;1.26172;1.20301;1.33639
44;total;1;133.029;133.029;133.029
45;calc total;1;126.294;126.294;126.294
45;calc update async;100;0.000101044;1.3343e-05;0.00841609
45;calc inner;100;1.03912;1.01588;1.10268
45;calc wait;100;0.171718;0.105751;0.309061
45;calc bound;100;0.0434999;0.0369174;0.0493924
45;calc iter;100;1.26086;1.21265;1.3879
45;total;1;133.024;133.024;133.024
46;calc total;1;126.311;126.311;126.311
46;calc update async;100;0.000117706;1.124e-05;0.00993316
46;calc inner;100;1.04204;1.0153;1.10063
46;calc wait;100;0.164236;0.104308;0.265416
46;calc bound;100;0.0430064;0.0381432;0.0447841
46;calc iter;100;1.26063;1.21619;1.32516
46;total;1;133.027;133.027;133.027
47;calc total;1;126.207;126.207;126.207
47;calc update async;100;2.43037e-05;1.151e-05;0.000774335
47;calc inner;100;1.02781;0.998803;1.08459
47;calc wait;100;0.186067;0.0846663;0.260945
47;calc bound;100;0.0450416;0.0395012;0.0497276
47;calc iter;100;1.25955;1.21706;1.31524
47;total;1;133.029;133.029;133.029
MPI
Running Jacobi on 48 processors with (4, 4 3) elements.
Array Dimensions: 1888 1888 1890
Block Dimensions: 472 472 630
== Energy Conservation Check ==
initial Energy:              125.000
  final Energy:              125.000
    Difference:               -0.000
== Time Statistics ==
Completed 100 iterations.
# unit_id;function_name;num_calls;avg_runtime;min_runtime;max_runtime
24;calc total;1;126.367;126.367;126.367
24;calc update async;100;0.000163967;1.5e-05;0.0137037
24;calc inner;100;1.05862;0.896879;1.13566
24;calc wait;100;0.147712;0.085838;0.459157
24;calc bound;100;0.0532691;0.0385755;0.0823939
24;calc iter;100;1.26227;1.2048;1.41245
24;total;1;132.814;132.814;132.814
25;calc total;1;126.366;126.366;126.366
25;calc update async;100;0.000161977;1.6647e-05;0.0131566
25;calc inner;100;1.05451;0.914115;1.13299
25;calc wait;100;0.143535;0.0776258;0.364923
25;calc bound;100;0.0599198;0.0391786;0.0684033
25;calc iter;100;1.26211;1.10721;1.4746
25;total;1;132.821;132.821;132.821
26;calc total;1;126.366;126.366;126.366
26;calc update async;100;0.000154376;1.5269e-05;0.0131029
26;calc inner;100;1.05983;0.90935;1.13312
26;calc wait;100;0.150316;0.0655735;0.625857
26;calc bound;100;0.0498773;0.0388649;0.0683237
26;calc iter;100;1.26281;1.11644;1.65183
26;total;1;132.815;132.815;132.815
27;calc total;1;126.366;126.366;126.366
27;calc update async;100;0.000170425;2.3987e-05;0.0135196
27;calc inner;100;1.04061;0.89068;1.13552
27;calc wait;100;0.124232;0.0915557;0.363642
27;calc bound;100;0.0708679;0.0385614;0.080459
27;calc iter;100;1.26341;1.15266;1.45845
27;total;1;132.815;132.815;132.815
28;calc total;1;126.215;126.215;126.215
28;calc update async;100;0.00103724;3.3696e-05;0.0991567
28;calc inner;100;1.00636;0.892373;1.18995
28;calc wait;100;0.168487;0.0975175;0.274255
28;calc bound;100;0.0837428;0.0383535;0.0875285
28;calc iter;100;1.26173;1.14413;1.43219
28;total;1;132.819;132.819;132.819
29;calc total;1;126.366;126.366;126.366
29;calc update async;100;0.000169593;2.7469e-05;0.01321
29;calc inner;100;1.02497;0.854135;1.12802
29;calc wait;100;0.148279;0.0802266;0.506313
29;calc bound;100;0.0762153;0.0377884;0.0868917
29;calc iter;100;1.26366;1.11447;1.62436
29;total;1;132.814;132.814;132.814
30;calc total;1;126.366;126.366;126.366
30;calc update async;100;0.000159064;1.3869e-05;0.0138009
30;calc inner;100;1.05138;0.918374;1.12408
30;calc wait;100;0.158216;0.0732473;0.475153
30;calc bound;100;0.0461019;0.0383119;0.053846
30;calc iter;100;1.26227;1.20534;1.48748
30;total;1;132.816;132.816;132.816
31;calc total;1;126.366;126.366;126.366
31;calc update async;100;0.00016488;2.1872e-05;0.0132585
31;calc inner;100;1.05313;0.91932;1.12616
31;calc wait;100;0.14146;0.0985698;0.357452
31;calc bound;100;0.0579028;0.0388029;0.0641411
31;calc iter;100;1.26211;1.14284;1.47289
31;total;1;132.82;132.82;132.82
32;calc total;1;126.368;126.368;126.368
32;calc update async;100;0.000176027;1.6581e-05;0.0149671
32;calc inner;100;1.05754;0.912993;1.12857
32;calc wait;100;0.152807;0.107673;0.600818
32;calc bound;100;0.0485272;0.0386957;0.0647172
32;calc iter;100;1.26284;1.14754;1.62773
32;total;1;132.821;132.821;132.821
33;calc total;1;126.369;126.369;126.369
33;calc update async;100;0.000181187;1.3401e-05;0.0163521
33;calc inner;100;1.02755;0.832924;1.12838
33;calc wait;100;0.183983;0.0663707;0.422332
33;calc bound;100;0.046354;0.0386464;0.0524013
33;calc iter;100;1.26144;1.22679;1.34909
33;total;1;132.818;132.818;132.818
34;calc total;1;126.369;126.369;126.369
34;calc update async;100;0.000175691;1.2615e-05;0.015592
34;calc inner;100;1.03808;0.920101;1.12634
34;calc wait;100;0.171921;0.0740262;0.541633
34;calc bound;100;0.0453049;0.0389546;0.0541503
34;calc iter;100;1.26119;1.09867;1.51198
34;total;1;132.821;132.821;132.821
35;calc total;1;126.369;126.369;126.369
35;calc update async;100;0.000172062;1.1887e-05;0.0154588
35;calc inner;100;1.03028;0.802763;1.13109
35;calc wait;100;0.183374;0.099404;0.699553
35;calc bound;100;0.0457566;0.0395232;0.0517075
35;calc iter;100;1.26169;1.19196;1.54735
35;total;1;132.821;132.821;132.821
36;calc total;1;126.342;126.342;126.342
36;calc update async;100;0.0011229;2.4024e-05;0.107969
36;calc inner;100;1.02084;0.92734;1.09938
36;calc wait;100;0.157677;0.0693566;0.319333
36;calc bound;100;0.0812449;0.0380406;0.0882841
36;calc iter;100;1.26207;1.05962;1.41795
36;total;1;132.818;132.818;132.818
37;calc total;1;126.369;126.369;126.369
37;calc update async;100;0.000188228;1.862e-05;0.0151839
37;calc inner;100;1.03973;0.976962;1.12316
37;calc wait;100;0.143261;0.0678503;0.376241
37;calc bound;100;0.0731104;0.0385723;0.0867656
37;calc iter;100;1.26283;1.15931;1.43736
37;total;1;132.82;132.82;132.82
38;calc total;1;126.369;126.369;126.369
38;calc update async;100;0.000198051;1.3023e-05;0.0165743
38;calc inner;100;1.04876;0.932637;1.12174
38;calc wait;100;0.126704;0.0753363;0.374226
38;calc bound;100;0.065155;0.0381904;0.0866622
38;calc iter;100;1.26253;1.07658;1.4952
38;total;1;132.818;132.818;132.818
39;calc total;1;126.369;126.369;126.369
39;calc update async;100;0.000180612;1.1906e-05;0.0153736
39;calc inner;100;1.06112;0.975249;1.12362
39;calc wait;100;0.142502;0.0888242;0.301888
39;calc bound;100;0.0544767;0.0379448;0.0743943
39;calc iter;100;1.2623;1.20205;1.36121
39;total;1;132.818;132.818;132.818
40;calc total;1;126.368;126.368;126.368
40;calc update async;100;0.000189749;1.8658e-05;0.0162443
40;calc inner;100;1.05193;0.963657;1.1193
40;calc wait;100;0.141382;0.0894276;0.350598
40;calc bound;100;0.0620588;0.0379466;0.0846281
40;calc iter;100;1.26216;1.14894;1.4986
40;total;1;132.812;132.812;132.812
41;calc total;1;126.369;126.369;126.369
41;calc update async;100;0.000183357;1.3747e-05;0.0158636
41;calc inner;100;1.05805;0.906102;1.11909
41;calc wait;100;0.149355;0.0967329;0.518793
41;calc bound;100;0.0521704;0.0381509;0.0851841
41;calc iter;100;1.26286;1.12268;1.65515
41;total;1;132.813;132.813;132.813
42;calc total;1;126.369;126.369;126.369
42;calc update async;100;0.000185974;1.1061e-05;0.0167477
42;calc inner;100;1.03931;0.95694;1.11776
42;calc wait;100;0.173186;0.065938;0.280762
42;calc bound;100;0.044246;0.0382308;0.0761192
42;calc iter;100;1.26133;1.21309;1.38114
42;total;1;132.818;132.818;132.818
0;calc total;1;126.368;126.368;126.368
0;calc update async;100;0.000189481;3.1135e-05;0.0144709
0;calc inner;100;1.00399;0.952766;1.15357
0;calc wait;100;0.173033;0.0904901;0.273266
0;calc bound;100;0.0834518;0.0385642;0.0873058
0;calc iter;100;1.26288;1.14087;1.37342
0;total;1;132.823;132.823;132.823
1;calc total;1;126.369;126.369;126.369
1;calc update async;100;0.000174569;2.2097e-05;0.0136141
1;calc inner;100;1.02412;0.981669;1.15306
1;calc wait;100;0.147952;0.0634381;0.347287
1;calc bound;100;0.0763988;0.0378715;0.0869386
1;calc iter;100;1.26331;1.10679;1.45217
1;total;1;132.823;132.823;132.823
2;calc total;1;126.369;126.369;126.369
2;calc update async;100;0.000180223;2.1969e-05;0.0143596
2;calc inner;100;1.03742;1.00959;1.1574
2;calc wait;100;0.125919;0.0603896;0.194664
2;calc bound;100;0.0728544;0.0381444;0.172621
2;calc iter;100;1.26292;1.13928;1.35853
2;total;1;132.829;132.829;132.829
3;calc total;1;126.369;126.369;126.369
3;calc update async;100;0.000174014;1.3319e-05;0.0141764
3;calc inner;100;1.05144;1.03142;1.15107
3;calc wait;100;0.140941;0.0618362;0.170484
3;calc bound;100;0.0591091;0.0381962;0.0656436
3;calc iter;100;1.26187;1.19472;1.31695
3;total;1;132.822;132.822;132.822
4;calc total;1;126.342;126.342;126.342
4;calc update async;100;6.07186e-05;1.6002e-05;0.003486
4;calc inner;100;1.05609;1.03468;1.18686
4;calc wait;100;0.150874;0.0837366;0.193492
4;calc bound;100;0.0510024;0.0390088;0.0711091
4;calc iter;100;1.26218;1.20794;1.37052
4;total;1;132.824;132.824;132.824
5;calc total;1;126.369;126.369;126.369
5;calc update async;100;0.00015932;1.2902e-05;0.0138059
5;calc inner;100;1.05446;1.03754;1.14742
5;calc wait;100;0.153841;0.0754036;0.300382
5;calc bound;100;0.0475046;0.038094;0.0580485
5;calc iter;100;1.26202;1.22211;1.38478
5;total;1;132.821;132.821;132.821
6;calc total;1;126.369;126.369;126.369
6;calc update async;100;0.000166009;1.3682e-05;0.014589
6;calc inner;100;1.03829;0.996396;1.14897
6;calc wait;100;0.167773;0.0637584;0.221337
6;calc bound;100;0.0458574;0.0381563;0.0984893
6;calc iter;100;1.26059;1.19457;1.36824
6;total;1;132.811;132.811;132.811
7;calc total;1;126.369;126.369;126.369
7;calc update async;100;0.000159429;1.2246e-05;0.0142126
7;calc inner;100;1.02357;0.998907;1.14271
7;calc wait;100;0.189888;0.0674882;0.252576
7;calc bound;100;0.0458563;0.0381435;0.0492208
7;calc iter;100;1.26128;1.20141;1.36035
7;total;1;132.818;132.818;132.818
8;calc total;1;126.367;126.367;126.367
8;calc update async;100;0.000146973;1.3122e-05;0.0127688
8;calc inner;100;1.01346;0.987266;1.14494
8;calc wait;100;0.193258;0.0855308;0.307904
8;calc bound;100;0.0504186;0.0405049;0.0775223
8;calc iter;100;1.26097;1.22541;1.38031
8;total;1;132.822;132.822;132.822
9;calc total;1;126.366;126.366;126.366
9;calc update async;100;0.000152781;1.3544e-05;0.0123178
9;calc inner;100;1.05004;1.03356;1.14816
9;calc wait;100;0.14721;0.059908;0.208516
9;calc bound;100;0.0595926;0.0382643;0.0670515
9;calc iter;100;1.26181;1.19113;1.31743
9;total;1;132.827;132.827;132.827
10;calc total;1;126.366;126.366;126.366
10;calc update async;100;0.000144863;1.4312e-05;0.0119355
10;calc inner;100;1.05828;1.01435;1.15022
10;calc wait;100;0.15204;0.0676507;0.362653
10;calc bound;100;0.0511245;0.0390194;0.0702284
10;calc iter;100;1.2625;1.20818;1.43581
10;total;1;132.818;132.818;132.818
11;calc total;1;126.366;126.366;126.366
11;calc update async;100;0.000141452;1.2369e-05;0.0121911
11;calc inner;100;1.05412;1.03906;1.14881
11;calc wait;100;0.157846;0.0565142;0.259229
11;calc bound;100;0.047604;0.038283;0.0902983
11;calc iter;100;1.26203;1.16829;1.40891
11;total;1;132.83;132.83;132.83
12;calc total;1;126.215;126.215;126.215
12;calc update async;100;0.000883578;1.5266e-05;0.0843774
12;calc inner;100;1.04841;0.988952;1.08963
12;calc wait;100;0.134797;0.097833;0.188132
12;calc bound;100;0.074598;0.0378239;0.087404
12;calc iter;100;1.26034;1.1878;1.3147
12;total;1;132.832;132.832;132.832
13;calc total;1;126.366;126.366;126.366
13;calc update async;100;0.000186527;1.8536e-05;0.0155677
13;calc inner;100;1.0634;0.988173;1.11133
13;calc wait;100;0.131477;0.0656422;0.240406
13;calc bound;100;0.0608618;0.0387829;0.0790282
13;calc iter;100;1.26246;1.19545;1.41419
13;total;1;132.825;132.825;132.825
14;calc total;1;126.366;126.366;126.366
14;calc update async;100;0.000148957;1.7474e-05;0.0120727
14;calc inner;100;1.06889;0.98912;1.11057
14;calc wait;100;0.125552;0.08795;0.259999
14;calc bound;100;0.054029;0.038352;0.0769404
14;calc iter;100;1.26201;1.20628;1.3757
14;total;1;132.836;132.836;132.836
15;calc total;1;126.366;126.366;126.366
15;calc update async;100;0.00018938;1.9813e-05;0.0155434
15;calc inner;100;1.06443;0.978409;1.11316
15;calc wait;100;0.122839;0.0829714;0.309741
15;calc bound;100;0.0572971;0.0385538;0.0862049
15;calc iter;100;1.26256;1.14912;1.44993
15;total;1;132.834;132.834;132.834
16;calc total;1;126.368;126.368;126.368
16;calc update async;100;0.000178122;2.5843e-05;0.013617
16;calc inner;100;1.03774;0.948443;1.10085
16;calc wait;100;0.144828;0.0739092;0.361322
16;calc bound;100;0.0783527;0.0386662;0.0867621
16;calc iter;100;1.26232;1.17149;1.47434
16;total;1;132.835;132.835;132.835
17;calc total;1;126.369;126.369;126.369
17;calc update async;100;0.000176902;1.9467e-05;0.013927
17;calc inner;100;1.05291;0.8918;1.10675
17;calc wait;100;0.138139;0.0647213;0.49979
17;calc bound;100;0.0645555;0.0375656;0.0877005
17;calc iter;100;1.2632;1.14291;1.62494
17;total;1;132.827;132.827;132.827
18;calc total;1;126.369;126.369;126.369
18;calc update async;100;0.00016329;1.2097e-05;0.0145282
18;calc inner;100;1.05715;0.980692;1.10684
18;calc wait;100;0.157481;0.0630155;0.318577
18;calc bound;100;0.0425815;0.0376171;0.0669172
18;calc iter;100;1.26183;1.20286;1.42869
18;total;1;132.83;132.83;132.83
19;calc total;1;126.369;126.369;126.369
19;calc update async;100;0.00016756;1.4113e-05;0.014427
19;calc inner;100;1.06667;0.967569;1.1048
19;calc wait;100;0.142889;0.08347;0.389175
19;calc bound;100;0.0469138;0.0383019;0.0727218
19;calc iter;100;1.26138;1.09549;1.50608
19;total;1;132.835;132.835;132.835
20;calc total;1;126.342;126.342;126.342
20;calc update async;100;0.00221895;1.4078e-05;0.219675
20;calc inner;100;1.06137;0.972073;1.097
20;calc wait;100;0.149348;0.0655745;0.467106
20;calc bound;100;0.0462831;0.0384254;0.0810716
20;calc iter;100;1.2619;1.18081;1.49874
20;total;1;132.836;132.836;132.836
21;calc total;1;126.369;126.369;126.369
21;calc update async;100;0.000161424;1.1981e-05;0.0140674
21;calc inner;100;1.0629;0.976192;1.10151
21;calc wait;100;0.148684;0.118145;0.260597
21;calc bound;100;0.0448968;0.0384998;0.0605462
21;calc iter;100;1.26067;1.2278;1.32922
21;total;1;132.835;132.835;132.835
22;calc total;1;126.369;126.369;126.369
22;calc update async;100;0.000166696;1.2845e-05;0.0149227
22;calc inner;100;1.05119;0.956484;1.09724
22;calc wait;100;0.167123;0.0715765;0.338616
22;calc bound;100;0.0418221;0.0372405;0.0522973
22;calc iter;100;1.26136;1.21135;1.33556
22;total;1;132.826;132.826;132.826
23;calc total;1;126.369;126.369;126.369
23;calc update async;100;0.000166397;1.2126e-05;0.0150361
23;calc inner;100;1.04624;0.943563;1.1008
23;calc wait;100;0.169508;0.123548;0.394174
23;calc bound;100;0.0421889;0.0383835;0.0462364
23;calc iter;100;1.26101;1.23443;1.38977
23;total;1;132.836;132.836;132.836
43;calc total;1;126.369;126.369;126.369
43;calc update async;100;0.000177691;1.2321e-05;0.0159935
43;calc inner;100;1.05028;0.966779;1.11609
43;calc wait;100;0.155902;0.0913336;0.441913
43;calc bound;100;0.0430356;0.0391326;0.0602849
43;calc iter;100;1.261;1.1004;1.53121
43;total;1;132.814;132.814;132.814
44;calc total;1;126.215;126.215;126.215
44;calc update async;100;2.81585e-05;1.0078e-05;0.00095449
44;calc inner;100;1.0373;0.922366;1.09632
44;calc wait;100;0.173544;0.0937702;0.528945
44;calc bound;100;0.0478063;0.0371048;0.0864135
44;calc iter;100;1.26013;1.21629;1.51179
44;total;1;132.818;132.818;132.818
45;calc total;1;126.369;126.369;126.369
45;calc update async;100;0.000183213;1.4638e-05;0.0157701
45;calc inner;100;1.05955;0.971458;1.12107
45;calc wait;100;0.147623;0.0973079;0.304938
45;calc bound;100;0.0523632;0.0375519;0.0638157
45;calc iter;100;1.26121;1.18873;1.34068
45;total;1;132.814;132.814;132.814
46;calc total;1;126.369;126.369;126.369
46;calc update async;100;0.000184618;1.2719e-05;0.0164029
46;calc inner;100;1.05862;0.964433;1.12031
46;calc wait;100;0.15826;0.0694121;0.377661
46;calc bound;100;0.044527;0.038028;0.0588167
46;calc iter;100;1.26199;1.17971;1.42395
46;total;1;132.818;132.818;132.818
47;calc total;1;126.369;126.369;126.369
47;calc update async;100;0.000180486;1.2255e-05;0.0163597
47;calc inner;100;1.05577;0.953145;1.11926
47;calc wait;100;0.159466;0.0910946;0.3918
47;calc bound;100;0.0420843;0.0383484;0.0480069
47;calc iter;100;1.26132;1.19109;1.38849
47;total;1;132.819;132.819;132.819
