# Supplementary material for: A Halo abstraction for distributed n-dimensional structured grids within the C++ PGAS library DASH
Source: PeerJ Comput Sci. 2023 Feb 3;9:e1203. doi: 10.7717/peerj-cs.1203 (PMC10280232; doi:10.7717/peerj-cs.1203)
Supplement: Supplemental Information 2 [file peerj-cs-09-1203-s002.gz › raw_haswell/res_3d/weak/mpi_heat3d_n32_c24_4762_21918160.out]

MPI
Running Jacobi on 768 processors with (12, 8 8) elements.
Array Dimensions: 4752 4760 4760
Block Dimensions: 396 595 595
== Energy Conservation Check ==
initial Energy:              125.000
  final Energy:              125.000
    Difference:               -0.000
== Time Statistics ==
Completed 100 iterations.
# unit_id;function_name;num_calls;avg_runtime;min_runtime;max_runtime
0;calc total;1;129.563;129.563;129.563
0;calc update async;100;0.000101406;1.5826e-05;0.00539215
0;calc inner;100;0.972607;0.906516;1.15116
0;calc wait;100;0.241551;0.0571936;0.342836
0;calc bound;100;0.0783873;0.039213;0.0880713
0;calc iter;100;1.29383;1.19927;1.41307
0;total;1;134.948;134.948;134.948
1;calc total;1;129.562;129.562;129.562
1;calc update async;100;9.5718e-05;1.974e-05;0.00535156
1;calc inner;100;0.962086;0.867484;1.15356
1;calc wait;100;0.251583;0.0614981;0.560086
1;calc bound;100;0.0790943;0.0400685;0.0891804
1;calc iter;100;1.29338;1.00282;1.68727
1;total;1;134.948;134.948;134.948
2;calc total;1;129.562;129.562;129.562
2;calc update async;100;9.1923e-05;1.7514e-05;0.00545108
2;calc inner;100;0.990057;0.906982;1.15168
2;calc wait;100;0.22974;0.0709635;0.513311
2;calc bound;100;0.0710351;0.0402322;0.0880117
2;calc iter;100;1.29341;1.08435;1.63092
2;total;1;134.948;134.948;134.948
24;calc total;1;129.561;129.561;129.561
24;calc update async;100;0.000100519;1.3438e-05;0.00673779
24;calc inner;100;1.05005;0.95672;1.15225
24;calc wait;100;0.170458;0.075311;0.382394
24;calc bound;100;0.0641554;0.039808;0.15079
24;calc iter;100;1.28731;1.2134;1.53786
24;total;1;134.843;134.843;134.843
3;calc total;1;129.562;129.562;129.562
3;calc update async;100;9.01021e-05;1.6345e-05;0.00556155
3;calc inner;100;1.01206;0.934346;1.15422
3;calc wait;100;0.217048;0.067803;0.493264
3;calc bound;100;0.0621687;0.0407961;0.0824986
3;calc iter;100;1.29163;1.06612;1.55099
3;total;1;134.946;134.946;134.946
25;calc total;1;129.561;129.561;129.561
25;calc update async;100;0.000125011;1.542e-05;0.00880511
25;calc inner;100;1.04137;0.946644;1.14932
25;calc wait;100;0.174095;0.0661997;0.417051
25;calc bound;100;0.0689957;0.0380423;0.0881217
25;calc iter;100;1.28572;1.14672;1.55389
25;total;1;134.837;134.837;134.837
4;calc total;1;129.562;129.562;129.562
4;calc update async;100;8.20849e-05;1.7862e-05;0.00526541
4;calc inner;100;1.00769;0.935655;1.14747
4;calc wait;100;0.232376;0.0733092;0.463055
4;calc bound;100;0.0517869;0.0399807;0.0842834
4;calc iter;100;1.29207;1.11236;1.49748
4;total;1;134.942;134.942;134.942
26;calc total;1;129.561;129.561;129.561
26;calc update async;100;0.000107022;1.2023e-05;0.00779529
26;calc inner;100;1.05234;0.896184;1.15027
26;calc wait;100;0.170872;0.0686146;0.559681
26;calc bound;100;0.0606616;0.0393095;0.0875562
26;calc iter;100;1.28678;1.04231;1.66345
26;total;1;134.842;134.842;134.842
5;calc total;1;129.562;129.562;129.562
5;calc update async;100;8.10329e-05;1.3581e-05;0.00573275
5;calc inner;100;0.984808;0.89759;1.14512
5;calc wait;100;0.256639;0.0704383;0.658561
5;calc bound;100;0.0500479;0.039568;0.0720212
5;calc iter;100;1.29225;1.13331;1.68293
5;total;1;134.939;134.939;134.939
27;calc total;1;129.561;129.561;129.561
27;calc update async;100;0.000110033;1.5756e-05;0.00792459
27;calc inner;100;1.05619;0.964712;1.15111
27;calc wait;100;0.172984;0.0698695;0.477365
27;calc bound;100;0.0565836;0.0402949;0.0884426
27;calc iter;100;1.28731;1.12164;1.5508
27;total;1;134.841;134.841;134.841
6;calc total;1;129.562;129.562;129.562
6;calc update async;100;0.000124995;1.6082e-05;0.0101697
6;calc inner;100;0.99389;0.935084;1.14455
6;calc wait;100;0.251432;0.0682803;0.496555
6;calc bound;100;0.0454524;0.0393573;0.0571271
6;calc iter;100;1.29106;1.1679;1.53057
6;total;1;134.942;134.942;134.942
28;calc total;1;129.561;129.561;129.561
28;calc update async;100;0.000104288;1.3062e-05;0.00799169
28;calc inner;100;1.04275;0.958386;1.14534
28;calc wait;100;0.188141;0.0628439;0.458583
28;calc bound;100;0.0526877;0.039059;0.0877809
28;calc iter;100;1.28518;1.15593;1.4576
28;total;1;134.839;134.839;134.839
7;calc total;1;129.562;129.562;129.562
7;calc update async;100;8.91608e-05;1.8677e-05;0.00573233
7;calc inner;100;1.01223;0.960753;1.14732
7;calc wait;100;0.218905;0.0710447;0.307187
7;calc bound;100;0.0558784;0.0402308;0.0714164
7;calc iter;100;1.292;1.20672;1.41414
7;total;1;134.937;134.937;134.937
29;calc total;1;129.561;129.561;129.561
29;calc update async;100;0.000103447;1.0923e-05;0.00801783
29;calc inner;100;1.03556;0.928363;1.14452
29;calc wait;100;0.196113;0.0710502;0.467078
29;calc bound;100;0.0511291;0.0387316;0.0839336
29;calc iter;100;1.28431;1.16425;1.47105
29;total;1;134.834;134.834;134.834
8;calc total;1;129.561;129.561;129.561
8;calc update async;100;7.53554e-05;1.5241e-05;0.00492324
8;calc inner;100;1.01517;0.965975;1.14555
8;calc wait;100;0.223122;0.0750663;0.319758
8;calc bound;100;0.0510859;0.039793;0.0645017
8;calc iter;100;1.29137;1.23194;1.37099
8;total;1;134.947;134.947;134.947
30;calc total;1;129.56;129.56;129.56
30;calc update async;100;0.000101824;1.2967e-05;0.00810182
30;calc inner;100;1.03729;0.887207;1.14845
30;calc wait;100;0.199261;0.0650872;0.519025
30;calc bound;100;0.0477549;0.0387892;0.0728482
30;calc iter;100;1.28533;1.19511;1.47216
30;total;1;134.834;134.834;134.834
9;calc total;1;129.561;129.561;129.561
9;calc update async;100;8.50037e-05;1.3109e-05;0.00550184
9;calc inner;100;1.00604;0.950611;1.14692
9;calc wait;100;0.222389;0.0853523;0.527146
9;calc bound;100;0.0552181;0.0395676;0.0819851
9;calc iter;100;1.29281;1.12122;1.56909
9;total;1;134.946;134.946;134.946
31;calc total;1;129.56;129.56;129.56
31;calc update async;100;0.00010886;1.5988e-05;0.00855638
31;calc inner;100;1.05743;0.967454;1.14822
31;calc wait;100;0.177073;0.0677111;0.442482
31;calc bound;100;0.0473816;0.0390564;0.0756907
31;calc iter;100;1.28534;1.21786;1.4801
31;total;1;134.833;134.833;134.833
10;calc total;1;129.561;129.561;129.561
10;calc update async;100;8.01996e-05;1.6555e-05;0.00551349
10;calc inner;100;1.00827;0.940318;1.14678
10;calc wait;100;0.231765;0.066622;0.584828
10;calc bound;100;0.0461675;0.0395189;0.0663983
10;calc iter;100;1.28994;1.09268;1.6222
10;total;1;134.947;134.947;134.947
32;calc total;1;129.56;129.56;129.56
32;calc update async;100;9.30766e-05;1.1781e-05;0.00700527
32;calc inner;100;1.05617;0.961723;1.14507
32;calc wait;100;0.176071;0.0731291;0.355818
32;calc bound;100;0.051188;0.0381695;0.12234
32;calc iter;100;1.28557;1.14072;1.44034
32;total;1;134.843;134.843;134.843
11;calc total;1;129.561;129.561;129.561
11;calc update async;100;8.77032e-05;1.6526e-05;0.00629349
11;calc inner;100;0.988796;0.902028;1.14428
11;calc wait;100;0.252322;0.0738662;0.565235
11;calc bound;100;0.0460345;0.0398494;0.0876269
11;calc iter;100;1.29096;1.14521;1.53254
11;total;1;134.948;134.948;134.948
33;calc total;1;129.561;129.561;129.561
12;calc total;1;129.561;129.561;129.561
12;calc update async;100;9.40837e-05;1.6131e-05;0.00635885
12;calc inner;100;1.03796;0.937449;1.15172
12;calc wait;100;0.188932;0.0612164;0.495336
12;calc bound;100;0.0611745;0.0378604;0.117554
12;calc iter;100;1.28967;1.08675;1.58554
12;total;1;134.958;134.958;134.958
33;calc update async;100;0.000104021;1.6365e-05;0.00726278
33;calc inner;100;1.06011;0.98298;1.14986
33;calc wait;100;0.164879;0.0599475;0.439326
13;calc total;1;129.561;129.561;129.561
13;calc update async;100;8.88911e-05;1.2485e-05;0.00651242
13;calc inner;100;1.03854;0.955029;1.15163
13;calc wait;100;0.196681;0.0670956;0.595509
13;calc bound;100;0.053307;0.0385002;0.0879769
33;calc bound;100;0.0573448;0.0380829;0.085455
33;calc iter;100;1.28617;1.13719;1.55583
33;total;1;134.844;134.844;134.844
13;calc iter;100;1.29045;1.11941;1.68567
13;total;1;134.958;134.958;134.958
34;calc total;1;129.561;129.561;129.561
34;calc update async;100;9.72842e-05;1.343e-05;0.00672606
34;calc inner;100;1.04977;0.952752;1.14413
34;calc wait;100;0.17387;0.0733389;0.426621
34;calc bound;100;0.0602256;0.0398892;0.0862612
34;calc iter;100;1.28688;1.11441;1.50238
34;total;1;134.842;134.842;134.842
14;calc total;1;129.561;129.561;129.561
14;calc update async;100;8.9003e-05;1.1592e-05;0.00652338
14;calc inner;100;1.0457;0.983455;1.15155
14;calc wait;100;0.192143;0.0598419;0.491169
14;calc bound;100;0.0495176;0.0382209;0.0783387
14;calc iter;100;1.28807;1.11078;1.58232
14;total;1;134.96;134.96;134.96
35;calc total;1;129.561;129.561;129.561
35;calc update async;100;9.54038e-05;1.4003e-05;0.0066734
35;calc inner;100;1.05285;0.954476;1.14505
35;calc wait;100;0.174329;0.0682953;0.474931
35;calc bound;100;0.0586041;0.0399107;0.0876452
35;calc iter;100;1.28752;1.13513;1.50217
35;total;1;134.844;134.844;134.844
15;calc total;1;129.561;129.561;129.561
15;calc update async;100;9.63226e-05;1.2349e-05;0.00628757
15;calc inner;100;1.02104;0.928828;1.15228
15;calc wait;100;0.194531;0.065709;0.326635
15;calc bound;100;0.0723613;0.0379534;0.088575
15;calc iter;100;1.28969;1.19271;1.39808
15;total;1;134.959;134.959;134.959
36;calc total;1;129.561;129.561;129.561
36;calc update async;100;0.000102712;1.5893e-05;0.0074022
36;calc inner;100;1.019;0.909181;1.15196
36;calc wait;100;0.212524;0.0656488;0.54058
36;calc bound;100;0.0517686;0.0403595;0.0780493
36;calc iter;100;1.2868;1.11828;1.49885
36;total;1;134.842;134.842;134.842
16;calc total;1;129.56;129.56;129.56
16;calc update async;100;9.06904e-05;1.2312e-05;0.00594299
16;calc inner;100;1.02838;0.956417;1.1483
16;calc wait;100;0.192226;0.0680593;0.313714
16;calc bound;100;0.0670546;0.0378913;0.0877872
16;calc iter;100;1.28948;1.22081;1.44904
16;total;1;134.957;134.957;134.957
37;calc total;1;129.561;129.561;129.561
37;calc update async;100;9.34493e-05;1.4953e-05;0.00695242
37;calc inner;100;1.00992;0.861835;1.15031
37;calc wait;100;0.221839;0.0677971;0.693844
37;calc bound;100;0.0518253;0.0403448;0.0827205
37;calc iter;100;1.28559;1.09776;1.59637
37;total;1;134.842;134.842;134.842
17;calc total;1;129.561;129.561;129.561
17;calc update async;100;9.47709e-05;9.729e-06;0.00626
17;calc inner;100;1.01341;0.931132;1.14527
17;calc wait;100;0.200559;0.0674576;0.437281
17;calc bound;100;0.0718072;0.0382165;0.0888841
17;calc iter;100;1.28798;1.10876;1.55433
17;total;1;134.952;134.952;134.952
38;calc total;1;129.561;129.561;129.561
38;calc update async;100;9.7268e-05;1.4028e-05;0.00743385
38;calc inner;100;0.997113;0.8206;1.15097
38;calc wait;100;0.233928;0.0649726;0.735653
38;calc bound;100;0.0516947;0.0394146;0.0770528
38;calc iter;100;1.28482;1.12082;1.60083
38;total;1;134.842;134.842;134.842
18;calc total;1;129.561;129.561;129.561
18;calc update async;100;9.29965e-05;1.1872e-05;0.0064491
18;calc inner;100;1.03158;0.968155;1.14557
18;calc wait;100;0.193895;0.0694577;0.445265
18;calc bound;100;0.0605657;0.037589;0.0884417
18;calc iter;100;1.28924;1.09759;1.51821
18;total;1;134.948;134.948;134.948
39;calc total;1;129.561;129.561;129.561
39;calc update async;100;9.60998e-05;1.1831e-05;0.00747719
39;calc inner;100;1.00704;0.86093;1.15321
39;calc wait;100;0.226201;0.0658173;0.518491
39;calc bound;100;0.0495049;0.0399423;0.0778484
39;calc iter;100;1.28474;1.12124;1.45212
39;total;1;134.842;134.842;134.842
19;calc total;1;129.561;129.561;129.561
19;calc update async;100;8.91638e-05;1.3983e-05;0.00644529
19;calc inner;100;1.03735;0.981237;1.14515
19;calc wait;100;0.196669;0.0591564;0.525144
19;calc bound;100;0.0517827;0.0375996;0.0828473
19;calc iter;100;1.28908;1.10995;1.6048
19;total;1;134.957;134.957;134.957
40;calc total;1;129.561;129.561;129.561
40;calc update async;100;0.000105755;1.4722e-05;0.0072808
40;calc inner;100;1.01673;0.905739;1.1494
40;calc wait;100;0.210061;0.0641936;0.475067
40;calc bound;100;0.0600381;0.0391137;0.0841655
40;calc iter;100;1.28832;1.08626;1.50423
40;total;1;134.834;134.834;134.834
20;calc total;1;129.561;129.561;129.561
20;calc update async;100;8.7697e-05;1.3993e-05;0.00646088
20;calc inner;100;1.02916;0.919227;1.14782
20;calc wait;100;0.208518;0.0690704;0.528193
20;calc bound;100;0.0490166;0.0375775;0.0844333
20;calc iter;100;1.28849;1.14181;1.50034
20;total;1;134.958;134.958;134.958
41;calc total;1;129.561;129.561;129.561
41;calc update async;100;0.000108672;1.2169e-05;0.0073536
41;calc inner;100;0.995953;0.90305;1.14576
41;calc wait;100;0.220578;0.0752006;0.628967
41;calc bound;100;0.0711984;0.039211;0.0876971
41;calc iter;100;1.28907;1.03332;1.6772
41;total;1;134.836;134.836;134.836
21;calc total;1;129.561;129.561;129.561
21;calc update async;100;8.65594e-05;1.223e-05;0.00644716
21;calc inner;100;1.01991;0.911219;1.14704
21;calc wait;100;0.216617;0.0662358;0.5174
21;calc bound;100;0.0479601;0.0393794;0.0677175
21;calc iter;100;1.28706;1.15773;1.49332
21;total;1;134.958;134.958;134.958
42;calc total;1;129.561;129.561;129.561
42;calc update async;100;0.000109229;1.4554e-05;0.00752052
42;calc inner;100;0.99883;0.831562;1.14615
42;calc wait;100;0.219063;0.0677105;0.637474
42;calc bound;100;0.0698737;0.0390264;0.0876511
42;calc iter;100;1.28955;1.05656;1.71219
42;total;1;134.839;134.839;134.839
22;calc total;1;129.561;129.561;129.561
22;calc update async;100;8.82677e-05;1.1528e-05;0.00678805
22;calc inner;100;1.01132;0.892928;1.14545
22;calc wait;100;0.228245;0.0611219;0.522414
22;calc bound;100;0.0462156;0.0391687;0.0626497
22;calc iter;100;1.28652;1.17613;1.49637
22;total;1;134.96;134.96;134.96
43;calc total;1;129.561;129.561;129.561
43;calc update async;100;0.000108909;1.5001e-05;0.00730191
43;calc inner;100;1.00445;0.883674;1.1471
43;calc wait;100;0.214181;0.0673528;0.610385
43;calc bound;100;0.0697086;0.0397194;0.0881636
43;calc iter;100;1.29014;1.07528;1.64433
43;total;1;134.839;134.839;134.839
23;calc total;1;129.561;129.561;129.561
23;calc update async;100;8.7961e-05;1.1257e-05;0.00681794
23;calc inner;100;1.04111;0.980776;1.14661
23;calc wait;100;0.199168;0.0691556;0.340331
23;calc bound;100;0.0456958;0.0387602;0.0895889
23;calc iter;100;1.28777;1.19286;1.39458
23;total;1;134.958;134.958;134.958
44;calc total;1;129.561;129.561;129.561
44;calc update async;100;0.000106816;1.3204e-05;0.00748202
44;calc inner;100;1.01599;0.889861;1.14915
44;calc wait;100;0.209465;0.0671063;0.55111
44;calc bound;100;0.0620539;0.0395164;0.0880224
44;calc iter;100;1.28878;1.02355;1.60362
44;total;1;134.842;134.842;134.842
45;calc total;1;129.561;129.561;129.561
45;calc update async;100;0.000100022;1.1585e-05;0.00746947
45;calc inner;100;1.02002;0.911102;1.147
45;calc wait;100;0.214352;0.0678794;0.712826
45;calc bound;100;0.0542224;0.0397123;0.14877
45;calc iter;100;1.29012;1.04128;1.76319
45;total;1;134.842;134.842;134.842
46;calc total;1;129.561;129.561;129.561
46;calc update async;100;9.7597e-05;1.1137e-05;0.0075608
46;calc inner;100;1.01457;0.907662;1.14428
46;calc wait;100;0.222438;0.0688597;0.686446
46;calc bound;100;0.0491097;0.0391911;0.0702945
46;calc iter;100;1.2874;1.07115;1.68704
46;total;1;134.842;134.842;134.842
47;calc total;1;129.561;129.561;129.561
47;calc update async;100;0.000100349;1.3922e-05;0.00748828
47;calc inner;100;1.01642;0.910606;1.1457
47;calc wait;100;0.218597;0.0657022;0.550847
47;calc bound;100;0.0495202;0.0395519;0.0778065
47;calc iter;100;1.28591;1.08025;1.51215
47;total;1;134.83;134.83;134.83
48;calc total;1;129.561;129.561;129.561
48;calc update async;100;0.000105808;1.4955e-05;0.00815606
48;calc inner;100;0.989252;0.907863;1.15083
48;calc wait;100;0.250677;0.0708922;0.485075
48;calc bound;100;0.0504857;0.0387285;0.0620694
48;calc iter;100;1.29079;1.15646;1.45596
48;total;1;134.774;134.774;134.774
72;calc total;1;129.561;129.561;129.561
72;calc update async;100;0.000109864;1.4478e-05;0.00661792
72;calc inner;100;0.975784;0.927077;1.15036
72;calc wait;100;0.236977;0.0714793;0.310403
72;calc bound;100;0.080429;0.0393517;0.0884286
72;calc iter;100;1.29331;1.23768;1.43639
72;total;1;134.811;134.811;134.811
49;calc total;1;129.561;129.561;129.561
49;calc update async;100;0.000105503;1.2949e-05;0.00790372
49;calc inner;100;0.985729;0.906231;1.14933
49;calc wait;100;0.248944;0.0657058;0.50259
49;calc bound;100;0.0544149;0.0389684;0.0705234
49;calc iter;100;1.29055;1.10684;1.58331
49;total;1;134.77;134.77;134.77
73;calc total;1;129.561;129.561;129.561
73;calc update async;100;0.000112953;1.1925e-05;0.00750139
73;calc inner;100;0.980194;0.917117;1.14868
73;calc wait;100;0.235196;0.0729755;0.395814
73;calc bound;100;0.0772083;0.0399725;0.0885386
73;calc iter;100;1.29277;1.12818;1.47303
73;total;1;134.798;134.798;134.798
50;calc total;1;129.561;129.561;129.561
50;calc update async;100;0.000103173;1.3068e-05;0.00793068
50;calc inner;100;0.992332;0.890031;1.22994
50;calc wait;100;0.246864;0.0712067;0.52042
50;calc bound;100;0.0517845;0.0379441;0.0676639
50;calc iter;100;1.29188;1.11975;1.51625
50;total;1;134.769;134.769;134.769
74;calc total;1;129.561;129.561;129.561
74;calc update async;100;0.000123517;1.4818e-05;0.00872917
74;calc inner;100;1.00544;0.946268;1.14783
74;calc wait;100;0.217664;0.0670932;0.381408
74;calc bound;100;0.0692907;0.039898;0.0879382
74;calc iter;100;1.29274;1.13748;1.508
74;total;1;134.811;134.811;134.811
51;calc total;1;129.561;129.561;129.561
51;calc update async;100;0.000107502;1.244e-05;0.00841047
51;calc inner;100;0.986798;0.907017;1.14921
51;calc wait;100;0.252446;0.0751886;0.609185
51;calc bound;100;0.0500445;0.0388425;0.0603692
51;calc iter;100;1.29069;1.1019;1.62622
51;total;1;134.772;134.772;134.772
75;calc total;1;129.561;129.561;129.561
75;calc update async;100;0.000101256;1.779e-05;0.00701302
75;calc inner;100;1.02102;0.966321;1.14915
75;calc wait;100;0.210379;0.0690451;0.368028
75;calc bound;100;0.0590559;0.0402141;0.0842614
75;calc iter;100;1.29118;1.11917;1.47923
75;total;1;134.811;134.811;134.811
52;calc total;1;129.561;129.561;129.561
52;calc update async;100;0.000107023;1.535e-05;0.00836829
52;calc inner;100;0.984542;0.869629;1.1489
52;calc wait;100;0.255341;0.0642518;0.646698
52;calc bound;100;0.0500088;0.0381372;0.0668995
52;calc iter;100;1.29104;1.10116;1.58878
52;total;1;134.769;134.769;134.769
76;calc total;1;129.561;129.561;129.561
76;calc update async;100;0.000100904;1.6244e-05;0.00733542
76;calc inner;100;1.02002;0.962597;1.14772
76;calc wait;100;0.219641;0.0693579;0.461301
76;calc bound;100;0.0503881;0.0408701;0.0870188
76;calc iter;100;1.29042;1.14011;1.52827
76;total;1;134.811;134.811;134.811
53;calc total;1;129.561;129.561;129.561
53;calc update async;100;0.000107392;1.2201e-05;0.00851774
53;calc inner;100;0.966369;0.84316;1.14504
53;calc wait;100;0.273668;0.070423;0.754416
53;calc bound;100;0.0497901;0.0379357;0.0730548
53;calc iter;100;1.29162;1.09488;1.67906
53;total;1;134.766;134.766;134.766
77;calc total;1;129.56;129.56;129.56
77;calc update async;100;9.64898e-05;1.5019e-05;0.0072689
77;calc inner;100;0.99146;0.906489;1.14547
77;calc wait;100;0.24987;0.0639445;0.626176
77;calc bound;100;0.0487893;0.0407766;0.0794125
77;calc iter;100;1.29092;1.13663;1.62286
77;total;1;134.811;134.811;134.811
54;calc total;1;129.56;129.56;129.56
54;calc update async;100;0.000106779;1.1317e-05;0.00858572
54;calc inner;100;0.942796;0.809277;1.14366
54;calc wait;100;0.295628;0.0784712;0.738084
54;calc bound;100;0.0507351;0.0388392;0.0676865
54;calc iter;100;1.29058;1.11171;1.62783
54;total;1;134.768;134.768;134.768
78;calc total;1;129.56;129.56;129.56
78;calc update async;100;9.50544e-05;1.348e-05;0.00745157
78;calc inner;100;1.01234;0.939046;1.14598
78;calc wait;100;0.23255;0.0666356;0.529155
78;calc bound;100;0.0452818;0.0395661;0.0599394
78;calc iter;100;1.29044;1.15733;1.51259
78;total;1;134.811;134.811;134.811
55;calc total;1;129.56;129.56;129.56
55;calc update async;100;0.000107095;1.2825e-05;0.008552
55;calc inner;100;0.968449;0.858403;1.14397
55;calc wait;100;0.270791;0.0707299;0.552511
55;calc bound;100;0.0482328;0.0392108;0.0600223
55;calc iter;100;1.28887;1.11818;1.46652
55;total;1;134.768;134.768;134.768
79;calc total;1;129.56;129.56;129.56
79;calc update async;100;0.000105466;1.2288e-05;0.00739189
79;calc inner;100;1.01792;0.967562;1.14431
79;calc wait;100;0.20848;0.0667314;0.297847
79;calc bound;100;0.0591292;0.0391846;0.070965
79;calc iter;100;1.29163;1.22526;1.35869
79;total;1;134.807;134.807;134.807
56;calc total;1;129.561;129.561;129.561
56;calc update async;100;0.000100449;2.1675e-05;0.00627309
56;calc inner;100;0.964757;0.857586;1.15016
56;calc wait;100;0.254337;0.0660065;0.50208
56;calc bound;100;0.0735824;0.0386253;0.0861959
56;calc iter;100;1.29278;1.1279;1.54605
56;total;1;134.772;134.772;134.772
80;calc total;1;129.56;129.56;129.56
80;calc update async;100;8.98434e-05;1.2877e-05;0.00647151
80;calc inner;100;1.02412;0.975763;1.1439
80;calc wait;100;0.209499;0.073802;0.280388
80;calc bound;100;0.0516471;0.04007;0.0667625
80;calc iter;100;1.29086;1.22919;1.3547
80;total;1;134.809;134.809;134.809
57;calc total;1;129.561;129.561;129.561
57;calc update async;100;0.000153263;2.1307e-05;0.0110689
57;calc inner;100;0.93964;0.860148;1.14446
57;calc wait;100;0.273799;0.0576966;0.497596
57;calc bound;100;0.0800025;0.0394329;0.0883315
57;calc iter;100;1.29412;1.10819;1.57881
57;total;1;134.77;134.77;134.77
81;calc total;1;129.561;129.561;129.561
81;calc update async;100;8.39444e-05;1.4019e-05;0.00607595
81;calc inner;100;1.02279;0.988332;1.14444
81;calc wait;100;0.211756;0.065644;0.353939
81;calc bound;100;0.0497115;0.0395695;0.068567
81;calc iter;100;1.29121;1.15894;1.43515
81;total;1;134.812;134.812;134.812
58;calc total;1;129.561;129.561;129.561
58;calc update async;100;0.00012764;2.2571e-05;0.00880417
58;calc inner;100;0.948404;0.833913;1.14435
58;calc wait;100;0.267474;0.0680598;0.613416
58;calc bound;100;0.0768076;0.0390623;0.0881388
58;calc iter;100;1.29292;1.04205;1.64951
58;total;1;134.772;134.772;134.772
82;calc total;1;129.561;129.561;129.561
82;calc update async;100;8.23738e-05;1.3566e-05;0.00606852
82;calc inner;100;1.01572;0.963885;1.14393
82;calc wait;100;0.222855;0.0740571;0.442912
82;calc bound;100;0.0468537;0.0398897;0.087471
82;calc iter;100;1.28953;1.14209;1.47863
82;total;1;134.812;134.812;134.812
59;calc total;1;129.56;129.56;129.56
59;calc update async;100;0.000122867;1.6432e-05;0.00881128
59;calc inner;100;0.965177;0.830806;1.14815
59;calc wait;100;0.257201;0.0744211;0.58528
59;calc bound;100;0.0719363;0.0394245;0.088099
59;calc iter;100;1.29458;1.0807;1.57997
59;total;1;134.772;134.772;134.772
83;calc total;1;129.561;129.561;129.561
83;calc update async;100;8.37361e-05;1.4685e-05;0.00630474
83;calc inner;100;1.00104;0.937075;1.14936
83;calc wait;100;0.238723;0.0608636;0.398896
83;calc bound;100;0.0465161;0.039892;0.0753139
83;calc iter;100;1.28948;1.15939;1.41218
83;total;1;134.808;134.808;134.808
60;calc total;1;129.561;129.561;129.561
60;calc update async;100;0.00011599;1.9772e-05;0.00826399
60;calc inner;100;1.00639;0.949095;1.15082
60;calc wait;100;0.232354;0.0788084;0.541158
60;calc bound;100;0.0533606;0.0400201;0.0782308
60;calc iter;100;1.29247;1.09977;1.55527
60;total;1;134.775;134.775;134.775
84;calc total;1;129.561;129.561;129.561
84;calc update async;100;9.40524e-05;1.4372e-05;0.00670518
84;calc inner;100;1.02988;0.933691;1.1457
84;calc wait;100;0.201309;0.0593588;0.423822
84;calc bound;100;0.0554472;0.0377619;0.0864619
84;calc iter;100;1.2884;1.08331;1.51856
84;total;1;134.816;134.816;134.816
61;calc total;1;129.561;129.561;129.561
61;calc update async;100;0.000115868;1.8307e-05;0.00871282
61;calc inner;100;0.997303;0.91483;1.14932
61;calc wait;100;0.242185;0.0652702;0.65352
61;calc bound;100;0.0529991;0.0401097;0.0848143
61;calc iter;100;1.29323;1.11062;1.64692
61;total;1;134.787;134.787;134.787
85;calc total;1;129.561;129.561;129.561
85;calc update async;100;8.59599e-05;1.2607e-05;0.0063582
85;calc inner;100;1.02703;0.93544;1.14439
85;calc wait;100;0.213358;0.0664092;0.567223
85;calc bound;100;0.0463609;0.0376688;0.0871702
85;calc iter;100;1.28999;1.09832;1.64338
85;total;1;134.818;134.818;134.818
62;calc total;1;129.56;129.56;129.56
62;calc update async;100;0.00011406;1.7479e-05;0.00874796
62;calc inner;100;0.982957;0.881856;1.14939
62;calc wait;100;0.260403;0.0667338;0.608737
62;calc bound;100;0.0488818;0.0389484;0.0799562
62;calc iter;100;1.29307;1.12389;1.56393
62;total;1;134.782;134.782;134.782
86;calc total;1;129.561;129.561;129.561
86;calc update async;100;8.98202e-05;1.5205e-05;0.0066707
86;calc inner;100;1.03274;0.973272;1.1453
86;calc wait;100;0.204475;0.0649597;0.488425
86;calc bound;100;0.048162;0.0375032;0.0673367
86;calc iter;100;1.28731;1.10603;1.54095
86;total;1;134.818;134.818;134.818
63;calc total;1;129.56;129.56;129.56
63;calc update async;100;0.000113955;1.4823e-05;0.00878784
63;calc inner;100;1.00209;0.942141;1.15081
63;calc wait;100;0.239233;0.0780086;0.434399
63;calc bound;100;0.0503731;0.0387809;0.0707793
63;calc iter;100;1.29185;1.1123;1.47742
63;total;1;134.787;134.787;134.787
87;calc total;1;129.561;129.561;129.561
87;calc update async;100;9.58961e-05;1.4074e-05;0.00636726
87;calc inner;100;1.00681;0.922783;1.14509
87;calc wait;100;0.207237;0.0723204;0.338997
87;calc bound;100;0.0738083;0.0372398;0.08896
87;calc iter;100;1.28928;1.15676;1.41211
87;total;1;134.816;134.816;134.816
64;calc total;1;129.56;129.56;129.56
64;calc update async;100;0.000107679;2.325e-05;0.0064501
64;calc inner;100;0.942875;0.878101;1.1454
64;calc wait;100;0.270461;0.107951;0.342083
64;calc bound;100;0.0816662;0.0391246;0.0881852
64;calc iter;100;1.29512;1.1814;1.4697
64;total;1;134.781;134.781;134.781
88;calc total;1;129.561;129.561;129.561
88;calc update async;100;9.95429e-05;1.3747e-05;0.00656569
88;calc inner;100;1.01581;0.95144;1.1425
88;calc wait;100;0.200358;0.0548615;0.310899
88;calc bound;100;0.0698311;0.0374091;0.0886215
88;calc iter;100;1.28881;1.18943;1.48446
65;calc total;1;129.561;129.561;129.561
65;calc update async;100;0.000127601;2.1009e-05;0.00842934
65;calc inner;100;0.950704;0.862716;1.15013
65;calc wait;100;0.265293;0.0789496;0.489118
65;calc bound;100;0.0780616;0.0388979;0.0887323
65;calc iter;100;1.29464;1.09949;1.52728
65;total;1;134.785;134.785;134.785
88;total;1;134.814;134.814;134.814
66;calc total;1;129.561;129.561;129.561
66;calc update async;100;0.000122777;1.7854e-05;0.00846795
66;calc inner;100;0.975605;0.909509;1.1443
66;calc wait;100;0.247452;0.0670672;0.421614
66;calc bound;100;0.0703208;0.0383109;0.0874851
66;calc iter;100;1.29366;1.12603;1.45215
66;total;1;134.781;134.781;134.781
67;calc total;1;129.561;129.561;129.561
67;calc update async;100;0.000123434;1.8302e-05;0.0090195
67;calc inner;100;0.993336;0.928408;1.14358
67;calc wait;100;0.236908;0.0607218;0.431863
67;calc bound;100;0.0636067;0.0389597;0.0833304
67;calc iter;100;1.29413;1.09936;1.49689
67;total;1;134.782;134.782;134.782
68;calc total;1;129.561;129.561;129.561
68;calc update async;100;0.000116359;1.4378e-05;0.00903156
68;calc inner;100;1.00312;0.955636;1.14667
68;calc wait;100;0.236068;0.0575347;0.464342
68;calc bound;100;0.0523999;0.0397399;0.0795141
68;calc iter;100;1.29181;1.10342;1.51556
68;total;1;134.778;134.778;134.778
69;calc total;1;129.561;129.561;129.561
69;calc update async;100;0.00011459;1.5862e-05;0.00910214
69;calc inner;100;0.984279;0.9069;1.14495
69;calc wait;100;0.261406;0.0769923;0.617645
69;calc bound;100;0.046233;0.0391353;0.0596598
69;calc iter;100;1.2926;1.13406;1.57922
69;total;1;134.785;134.785;134.785
70;calc total;1;129.561;129.561;129.561
70;calc update async;100;0.000116907;1.5897e-05;0.00925815
70;calc inner;100;0.996045;0.925163;1.1446
70;calc wait;100;0.248386;0.0995514;0.527236
70;calc bound;100;0.0477773;0.0389962;0.0706822
70;calc iter;100;1.29241;1.18358;1.49389
70;total;1;134.788;134.788;134.788
71;calc total;1;129.56;129.56;129.56
71;calc update async;100;0.000123457;1.4334e-05;0.00925534
71;calc inner;100;0.992242;0.945099;1.14476
71;calc wait;100;0.229697;0.0791115;0.2987
71;calc bound;100;0.0612141;0.0390528;0.0712551
71;calc iter;100;1.2937;1.22161;1.42107
71;total;1;134.785;134.785;134.785
96;calc total;1;129.561;129.561;129.561
96;calc update async;100;0.000117674;1.0586e-05;0.00948408
96;calc inner;100;1.00194;0.892002;1.15032
96;calc wait;100;0.233121;0.0650461;0.396425
96;calc bound;100;0.0502957;0.0394739;0.0750076
96;calc iter;100;1.28634;1.17667;1.42479
96;total;1;134.822;134.822;134.822
97;calc total;1;129.561;129.561;129.561
97;calc update async;100;9.41917e-05;1.4286e-05;0.00692234
97;calc inner;100;1.00041;0.8966;1.14934
97;calc wait;100;0.232782;0.0682207;0.499388
97;calc bound;100;0.0506498;0.0386226;0.0647878
97;calc iter;100;1.28691;1.11518;1.52433
97;total;1;134.818;134.818;134.818
144;calc total;1;129.56;129.56;129.56
144;calc update async;100;0.000116442;1.3257e-05;0.00750581
144;calc inner;100;0.977567;0.901998;1.15143
144;calc wait;100;0.233087;0.066386;0.342901
144;calc bound;100;0.0804706;0.0392615;0.0886999
144;calc iter;100;1.29152;1.20789;1.43217
144;total;1;134.832;134.832;134.832
168;calc total;1;129.56;129.56;129.56
168;calc update async;100;0.000128617;1.4213e-05;0.0101655
168;calc inner;100;0.974792;0.879268;1.14978
168;calc wait;100;0.256844;0.0699604;0.441492
168;calc bound;100;0.0527922;0.037887;0.0758447
168;calc iter;100;1.28856;1.1962;1.42707
168;total;1;134.781;134.781;134.781
89;calc total;1;129.561;129.561;129.561
89;calc update async;100;9.70796e-05;1.5932e-05;0.00655192
89;calc inner;100;1.01908;0.935407;1.14283
89;calc wait;100;0.200536;0.0665806;0.405469
89;calc bound;100;0.0662725;0.0368758;0.0872003
89;calc iter;100;1.28776;1.12431;1.50819
89;total;1;134.817;134.817;134.817
120;calc total;1;129.561;129.561;129.561
120;calc update async;100;0.000117426;1.5845e-05;0.00886333
120;calc inner;100;1.07129;1.03596;1.1834
120;calc wait;100;0.159444;0.0611003;0.238591
120;calc bound;100;0.0587389;0.0412645;0.0739574
120;calc iter;100;1.29384;1.22639;1.39773
120;total;1;134.822;134.822;134.822
98;calc total;1;129.561;129.561;129.561
98;calc update async;100;9.9824e-05;1.4267e-05;0.00727385
98;calc inner;100;1.00209;0.889309;1.15129
98;calc wait;100;0.230656;0.0690193;0.477628
98;calc bound;100;0.0528164;0.0382309;0.0711468
98;calc iter;100;1.28715;1.12719;1.45421
98;total;1;134.82;134.82;134.82
145;calc total;1;129.561;129.561;129.561
145;calc update async;100;0.000114967;1.5497e-05;0.00751028
145;calc inner;100;0.99501;0.918019;1.15263
145;calc wait;100;0.219398;0.0611251;0.306264
145;calc bound;100;0.0762317;0.0391738;0.0860517
145;calc iter;100;1.29093;1.18579;1.40348
145;total;1;134.832;134.832;134.832
169;calc total;1;129.56;129.56;129.56
169;calc update async;100;0.000111918;1.6591e-05;0.00842327
169;calc inner;100;0.973083;0.879826;1.14987
169;calc wait;100;0.261889;0.0643356;0.460778
169;calc bound;100;0.0523559;0.0387968;0.0812556
169;calc iter;100;1.288;1.11827;1.47866
169;total;1;134.781;134.781;134.781
90;calc total;1;129.561;129.561;129.561
90;calc update async;100;9.94047e-05;1.2774e-05;0.00701726
90;calc inner;100;1.02498;0.961077;1.14139
90;calc wait;100;0.198999;0.0626652;0.468855
90;calc bound;100;0.0590012;0.0374952;0.129837
90;calc iter;100;1.28833;1.10528;1.52497
90;total;1;134.815;134.815;134.815
121;calc total;1;129.561;129.561;129.561
121;calc update async;100;0.000134122;1.2108e-05;0.00981982
121;calc inner;100;1.06298;1.02003;1.1824
121;calc wait;100;0.163233;0.0686285;0.439415
121;calc bound;100;0.0660393;0.0414344;0.0777033
121;calc iter;100;1.29428;1.19535;1.57873
121;total;1;134.821;134.821;134.821
99;calc total;1;129.561;129.561;129.561
99;calc update async;100;0.000105571;1.4599e-05;0.00737824
99;calc inner;100;1.0019;0.896136;1.14949
99;calc wait;100;0.228286;0.0735269;0.481023
99;calc bound;100;0.0545091;0.0383884;0.0762838
99;calc iter;100;1.28711;1.07053;1.46153
99;total;1;134.822;134.822;134.822
146;calc total;1;129.561;129.561;129.561
146;calc update async;100;0.000117458;1.6751e-05;0.0079691
146;calc inner;100;1.01283;0.911987;1.15189
146;calc wait;100;0.208176;0.0753275;0.398108
146;calc bound;100;0.068469;0.0394094;0.0809561
146;calc iter;100;1.29049;1.1218;1.44095
146;total;1;134.828;134.828;134.828
170;calc total;1;129.56;129.56;129.56
170;calc update async;100;0.000105264;1.4112e-05;0.00801053
170;calc inner;100;0.972311;0.872631;1.1504
170;calc wait;100;0.25916;0.061847;0.534751
170;calc bound;100;0.055029;0.0393613;0.0862946
170;calc iter;100;1.28778;1.09213;1.50836
91;calc total;1;129.561;129.561;129.561
91;calc update async;100;9.62613e-05;1.6318e-05;0.00679148
91;calc inner;100;1.02712;0.966344;1.14092
91;calc wait;100;0.199074;0.0700535;0.419117
91;calc bound;100;0.0534626;0.0379467;0.0878761
91;calc iter;100;1.28719;1.12139;1.4608
91;total;1;134.804;134.804;134.804
122;calc total;1;129.561;129.561;129.561
122;calc update async;100;0.000134322;1.3393e-05;0.0102565
122;calc inner;100;1.06951;0.991684;1.19724
122;calc wait;100;0.158377;0.0703537;0.340455
122;calc bound;100;0.0631627;0.04033;0.153535
122;calc iter;100;1.29471;1.20388;1.46145
122;total;1;134.816;134.816;134.816
100;calc total;1;129.561;129.561;129.561
100;calc update async;100;9.77603e-05;1.4936e-05;0.00731455
100;calc inner;100;0.991418;0.842953;1.14469
100;calc wait;100;0.242429;0.0705693;0.600676
100;calc bound;100;0.0511851;0.0391525;0.0713065
100;calc iter;100;1.28657;1.08299;1.49777
100;total;1;134.816;134.816;134.816
147;calc total;1;129.561;129.561;129.561
147;calc update async;100;0.000109742;1.5672e-05;0.00780795
147;calc inner;100;1.02531;0.952525;1.1519
147;calc wait;100;0.205329;0.0673985;0.341346
147;calc bound;100;0.0581914;0.03911;0.0878976
147;calc iter;100;1.28948;1.11897;1.42587
147;total;1;134.83;134.83;134.83
170;total;1;134.78;134.78;134.78
92;calc total;1;129.561;129.561;129.561
92;calc update async;100;9.79166e-05;1.4551e-05;0.00709797
92;calc inner;100;1.01731;0.923912;1.14164
92;calc wait;100;0.216725;0.0690315;0.448128
92;calc bound;100;0.0517279;0.0381005;0.0876108
92;calc iter;100;1.28689;1.14118;1.44247
92;total;1;134.818;134.818;134.818
123;calc total;1;129.561;129.561;129.561
123;calc update async;100;0.000124116;1.7811e-05;0.00931551
123;calc inner;100;1.06696;1.00596;1.18159
123;calc wait;100;0.166406;0.0718103;0.404119
123;calc bound;100;0.0596823;0.0414326;0.0820195
123;calc iter;100;1.29418;1.18453;1.52252
123;total;1;134.82;134.82;134.82
101;calc total;1;129.561;129.561;129.561
101;calc update async;100;9.56282e-05;1.2753e-05;0.00731001
101;calc inner;100;0.979066;0.798557;1.14469
101;calc wait;100;0.257695;0.0689833;0.653045
101;calc bound;100;0.0490058;0.0378051;0.070219
101;calc iter;100;1.2874;1.06028;1.51133
101;total;1;134.82;134.82;134.82
148;calc total;1;129.56;129.56;129.56
148;calc update async;100;0.000105254;1.4363e-05;0.00780331
148;calc inner;100;1.02442;0.966545;1.15208
148;calc wait;100;0.212405;0.0649095;0.381612
148;calc bound;100;0.0498163;0.0398654;0.0829352
148;calc iter;100;1.28731;1.17168;1.40979
148;total;1;134.83;134.83;134.83
93;calc total;1;129.561;129.561;129.561
93;calc update async;100;9.57654e-05;1.3383e-05;0.00721238
93;calc inner;100;1.00377;0.868551;1.14077
93;calc wait;100;0.230451;0.0662787;0.58106
93;calc bound;100;0.0499817;0.0390239;0.0841983
93;calc iter;100;1.28615;1.15547;1.53956
93;total;1;134.817;134.817;134.817
124;calc total;1;129.56;129.56;129.56
124;calc update async;100;0.000120112;1.4783e-05;0.00933646
124;calc inner;100;1.05765;0.999257;1.17601
124;calc wait;100;0.176875;0.0731133;0.41393
124;calc bound;100;0.0582409;0.0415607;0.0850894
124;calc iter;100;1.29417;1.2118;1.51491
124;total;1;134.809;134.809;134.809
102;calc total;1;129.56;129.56;129.56
102;calc update async;100;9.49792e-05;1.2127e-05;0.00740804
102;calc inner;100;0.967241;0.808964;1.14578
102;calc wait;100;0.266875;0.0501568;0.63651
102;calc bound;100;0.050241;0.0395227;0.0731498
102;calc iter;100;1.28555;1.11799;1.49344
102;total;1;134.82;134.82;134.82
149;calc total;1;129.56;129.56;129.56
149;calc update async;100;9.84262e-05;1.3569e-05;0.00765307
149;calc inner;100;0.982285;0.880845;1.14544
149;calc wait;100;0.254695;0.065873;0.490987
149;calc bound;100;0.0487428;0.0400442;0.0726564
149;calc iter;100;1.28647;1.1719;1.41309
149;total;1;134.835;134.835;134.835
94;calc total;1;129.561;129.561;129.561
94;calc update async;100;9.60449e-05;1.3622e-05;0.00723981
94;calc inner;100;1.01152;0.898731;1.14077
94;calc wait;100;0.223288;0.0659221;0.510708
94;calc bound;100;0.0488367;0.0388949;0.0880302
94;calc iter;100;1.28459;1.17265;1.45995
94;total;1;134.819;134.819;134.819
125;calc total;1;129.56;129.56;129.56
125;calc update async;100;0.000120792;1.6448e-05;0.00926563
125;calc inner;100;1.04816;0.998549;1.18082
125;calc wait;100;0.183115;0.0734336;0.429337
125;calc bound;100;0.0605662;0.0469909;0.0815981
125;calc iter;100;1.29283;1.23623;1.50078
125;total;1;134.821;134.821;134.821
103;calc total;1;129.56;129.56;129.56
103;calc update async;100;9.91705e-05;1.2109e-05;0.00743312
103;calc inner;100;0.986861;0.825936;1.14762
103;calc wait;100;0.24587;0.0682948;0.524112
103;calc bound;100;0.0495062;0.0397689;0.0791261
103;calc iter;100;1.28403;1.12242;1.42333
103;total;1;134.821;134.821;134.821
150;calc total;1;129.56;129.56;129.56
150;calc update async;100;0.000116508;1.357e-05;0.00936672
150;calc inner;100;1.02008;0.931546;1.14768
150;calc wait;100;0.220896;0.0568628;0.330715
150;calc bound;100;0.0451946;0.0398299;0.0607719
150;calc iter;100;1.28648;1.22272;1.3534
150;total;1;134.825;134.825;134.825
95;calc total;1;129.561;129.561;129.561
95;calc update async;100;9.66939e-05;1.4544e-05;0.00720405
95;calc inner;100;1.02881;0.969232;1.13854
95;calc wait;100;0.206531;0.0686816;0.333767
95;calc bound;100;0.0498641;0.0384117;0.0858354
95;calc iter;100;1.28672;1.16393;1.43411
95;total;1;134.816;134.816;134.816
126;calc total;1;129.56;129.56;129.56
126;calc update async;100;0.000121439;1.6705e-05;0.00946025
126;calc inner;100;1.03637;0.944857;1.17691
126;calc wait;100;0.196313;0.0684407;0.45029
126;calc bound;100;0.059542;0.0438574;0.0728596
126;calc iter;100;1.29267;1.23102;1.46512
126;total;1;134.809;134.809;134.809
104;calc total;1;129.561;129.561;129.561
104;calc update async;100;9.68676e-05;1.23e-05;0.00613713
104;calc inner;100;0.978196;0.843186;1.14613
104;calc wait;100;0.241605;0.065872;0.439019
104;calc bound;100;0.0692711;0.0385288;0.0838093
104;calc iter;100;1.29027;1.16736;1.41884
104;total;1;134.825;134.825;134.825
151;calc total;1;129.56;129.56;129.56
151;calc update async;100;0.000107464;1.2063e-05;0.00772689
151;calc inner;100;1.02146;0.963708;1.14479
151;calc wait;100;0.196031;0.0686266;0.294687
151;calc bound;100;0.0595963;0.0389398;0.0699379
151;calc iter;100;1.28859;1.218;1.37994
151;total;1;134.817;134.817;134.817
127;calc total;1;129.56;129.56;129.56
127;calc update async;100;0.000119936;1.42e-05;0.00946854
127;calc inner;100;1.05548;1.02271;1.17608
127;calc wait;100;0.181222;0.0703355;0.347747
127;calc bound;100;0.0538995;0.040763;0.0631644
127;calc iter;100;1.2928;1.21551;1.47011
127;total;1;134.819;134.819;134.819
105;calc total;1;129.561;129.561;129.561
105;calc update async;100;9.83497e-05;1.5871e-05;0.00614937
105;calc inner;100;0.963379;0.845679;1.14291
105;calc wait;100;0.250545;0.0788543;0.531541
105;calc bound;100;0.0751423;0.0385616;0.0878726
105;calc iter;100;1.29019;1.1158;1.57185
105;total;1;134.823;134.823;134.823
152;calc total;1;129.56;129.56;129.56
152;calc update async;100;9.57982e-05;1.6153e-05;0.00646827
152;calc inner;100;1.02606;0.969137;1.14994
152;calc wait;100;0.197476;0.0758899;0.269385
152;calc bound;100;0.0560697;0.039791;0.0863956
152;calc iter;100;1.28815;1.21215;1.42636
152;total;1;134.83;134.83;134.83
128;calc total;1;129.561;129.561;129.561
128;calc update async;100;0.00013481;3.3261e-05;0.00854728
128;calc inner;100;1.01435;0.970203;1.17817
128;calc wait;100;0.194328;0.0873783;0.220835
128;calc bound;100;0.0867691;0.0393194;0.091
128;calc iter;100;1.29561;1.12917;1.39033
128;total;1;134.821;134.821;134.821
106;calc total;1;129.561;129.561;129.561
106;calc update async;100;0.000105271;1.7999e-05;0.00649723
106;calc inner;100;0.970758;0.821017;1.14777
106;calc wait;100;0.240542;0.0641446;0.523659
106;calc bound;100;0.0755786;0.0393998;0.0883415
106;calc iter;100;1.29115;1.12101;1.51856
106;total;1;134.823;134.823;134.823
153;calc total;1;129.561;129.561;129.561
153;calc update async;100;9.17059e-05;1.6844e-05;0.00629207
153;calc inner;100;1.02765;0.967634;1.14319
153;calc wait;100;0.203748;0.0691598;0.302891
153;calc bound;100;0.0514341;0.0402154;0.0805546
153;calc iter;100;1.28795;1.17786;1.43461
153;total;1;134.828;134.828;134.828
129;calc total;1;129.561;129.561;129.561
129;calc update async;100;0.000131464;1.931e-05;0.0085402
129;calc inner;100;1.03823;1.00309;1.18204
129;calc wait;100;0.1686;0.0564097;0.247554
129;calc bound;100;0.0801299;0.0396011;0.0876285
129;calc iter;100;1.29516;1.16522;1.39683
129;total;1;134.822;134.822;134.822
107;calc total;1;129.561;129.561;129.561
107;calc update async;100;0.000108778;1.9387e-05;0.00682894
107;calc inner;100;0.970805;0.823913;1.14376
107;calc wait;100;0.245355;0.0653536;0.50661
107;calc bound;100;0.0737367;0.0389442;0.0884013
107;calc iter;100;1.29028;1.06077;1.55795
107;total;1;134.822;134.822;134.822
154;calc total;1;129.561;129.561;129.561
154;calc update async;100;9.15131e-05;1.5083e-05;0.00658412
154;calc inner;100;1.02443;0.963031;1.14602
154;calc wait;100;0.211038;0.0682793;0.406588
154;calc bound;100;0.0484087;0.0394694;0.0775393
154;calc iter;100;1.28706;1.16717;1.52265
154;total;1;134.829;134.829;134.829
130;calc total;1;129.561;129.561;129.561
130;calc update async;100;0.000119192;1.1324e-05;0.00829954
130;calc inner;100;1.05462;1.01169;1.17581
130;calc wait;100;0.16898;0.0736721;0.256122
130;calc bound;100;0.0705065;0.0404195;0.0815716
130;calc iter;100;1.29461;1.16701;1.41199
130;total;1;134.821;134.821;134.821
108;calc total;1;129.561;129.561;129.561
108;calc update async;100;9.27018e-05;1.7175e-05;0.00650802
108;calc inner;100;0.936615;0.783261;1.14437
108;calc wait;100;0.299941;0.0649685;0.646426
108;calc bound;100;0.051221;0.0401835;0.0738206
108;calc iter;100;1.28963;1.06329;1.51191
108;total;1;134.821;134.821;134.821
155;calc total;1;129.56;129.56;129.56
155;calc update async;100;9.10745e-05;1.5548e-05;0.00666108
155;calc inner;100;1.00784;0.936925;1.14435
155;calc wait;100;0.229952;0.0690852;0.445157
131;calc total;1;129.561;129.561;129.561
131;calc update async;100;0.00011815;1.8239e-05;0.00856773
131;calc inner;100;1.06682;1.02489;1.17749
131;calc wait;100;0.165182;0.0716881;0.285119
131;calc bound;100;0.06143;0.0436203;0.0772403
131;calc iter;100;1.29391;1.19717;1.40435
131;total;1;134.822;134.822;134.822
109;calc total;1;129.561;129.561;129.561
109;calc update async;100;8.81684e-05;1.4933e-05;0.0065147
109;calc inner;100;0.918845;0.774365;1.143
109;calc wait;100;0.317902;0.0586897;0.773072
109;calc bound;100;0.0513606;0.0399979;0.0592476
109;calc iter;100;1.28917;1.01577;1.61698
109;total;1;134.821;134.821;134.821
155;calc bound;100;0.047113;0.0404099;0.0796899
155;calc iter;100;1.28682;1.16659;1.50507
155;total;1;134.83;134.83;134.83
132;calc total;1;129.561;129.561;129.561
132;calc update async;100;0.000116453;1.8852e-05;0.00860188
132;calc inner;100;0.958229;0.885214;1.13991
110;calc total;1;129.561;129.561;129.561
110;calc update async;100;8.83767e-05;1.3497e-05;0.0065406
110;calc inner;100;0.900815;0.762178;1.14415
110;calc wait;100;0.335274;0.0685826;0.839226
110;calc bound;100;0.0527388;0.0390201;0.0642177
110;calc iter;100;1.28948;1.09238;1.6582
110;total;1;134.821;134.821;134.821
156;calc total;1;129.561;129.561;129.561
156;calc update async;100;9.47424e-05;1.3423e-05;0.00696381
156;calc inner;100;1.06426;1.00887;1.14974
156;calc wait;100;0.16761;0.0650025;0.37124
156;calc bound;100;0.0509268;0.0382522;0.0851597
156;calc iter;100;1.28473;1.15957;1.51288
156;total;1;134.844;134.844;134.844
132;calc wait;100;0.2767;0.0696624;0.424503
132;calc bound;100;0.0566499;0.0382627;0.0860004
132;calc iter;100;1.29336;1.13011;1.45028
132;total;1;134.819;134.819;134.819
111;calc total;1;129.561;129.561;129.561
111;calc update async;100;9.26955e-05;1.3149e-05;0.00674674
111;calc inner;100;0.927989;0.799529;1.14231
111;calc wait;100;0.306971;0.0650404;0.559537
111;calc bound;100;0.0521957;0.0392809;0.0628147
111;calc iter;100;1.28804;1.14532;1.47963
111;total;1;134.822;134.822;134.822
157;calc total;1;129.561;129.561;129.561
157;calc update async;100;9.00926e-05;1.2694e-05;0.00665681
157;calc inner;100;1.0543;0.964986;1.14828
157;calc wait;100;0.182451;0.0670574;0.385423
157;calc bound;100;0.0463931;0.0392145;0.086292
157;calc iter;100;1.28392;1.18091;1.53941
157;total;1;134.836;134.836;134.836
133;calc total;1;129.561;129.561;129.561
133;calc update async;100;0.000111957;1.6405e-05;0.00885954
133;calc inner;100;0.942979;0.869529;1.14204
133;calc wait;100;0.300586;0.0680751;0.502991
133;calc bound;100;0.0469501;0.0386263;0.0656589
133;calc iter;100;1.29064;1.08517;1.45447
133;total;1;134.82;134.82;134.82
112;calc total;1;129.56;129.56;129.56
112;calc update async;100;0.000102294;1.3751e-05;0.00640779
112;calc inner;100;0.937984;0.805264;1.13753
112;calc wait;100;0.283192;0.0676475;0.518212
112;calc bound;100;0.0705515;0.0394916;0.0860206
112;calc iter;100;1.29219;1.13557;1.54991
112;total;1;134.814;134.814;134.814
158;calc total;1;129.561;129.561;129.561
158;calc update async;100;9.83669e-05;1.266e-05;0.00692954
158;calc inner;100;1.06033;0.987682;1.14878
158;calc wait;100;0.165544;0.0635704;0.300337
158;calc bound;100;0.0547349;0.0380152;0.0821458
158;calc iter;100;1.2851;1.19052;1.43129
158;total;1;134.836;134.836;134.836
134;calc total;1;129.561;129.561;129.561
134;calc update async;100;0.000114613;1.263e-05;0.00890774
134;calc inner;100;0.961635;0.888987;1.14117
134;calc wait;100;0.281341;0.0705127;0.363399
134;calc bound;100;0.0493371;0.0376032;0.0632513
134;calc iter;100;1.29243;1.22416;1.37148
134;total;1;134.82;134.82;134.82
113;calc total;1;129.561;129.561;129.561
113;calc update async;100;0.000106886;1.5774e-05;0.00641311
113;calc inner;100;0.921077;0.820489;1.13969
113;calc wait;100;0.297015;0.0623589;0.580295
113;calc bound;100;0.0755218;0.0395633;0.088526
113;calc iter;100;1.29406;1.10684;1.65363
113;total;1;134.818;134.818;134.818
159;calc total;1;129.56;129.56;129.56
159;calc update async;100;0.000106538;1.6461e-05;0.0068323
159;calc inner;100;1.0265;0.941175;1.14704
159;calc wait;100;0.181561;0.0634593;0.274331
159;calc bound;100;0.0767672;0.0378333;0.0884902
159;calc iter;100;1.28626;1.18791;1.43531
159;total;1;134.836;134.836;134.836
135;calc total;1;129.561;129.561;129.561
135;calc update async;100;0.00012728;2.4443e-05;0.00895876
135;calc inner;100;0.894911;0.829133;1.14034
135;calc wait;100;0.294301;0.071469;0.368569
135;calc bound;100;0.0842558;0.0392109;0.0897738
135;calc iter;100;1.29519;1.18936;1.39572
135;total;1;134.82;134.82;134.82
114;calc total;1;129.561;129.561;129.561
114;calc update async;100;0.000109101;1.2748e-05;0.00677124
114;calc inner;100;0.932452;0.773044;1.1394
114;calc wait;100;0.287771;0.067581;0.565208
114;calc bound;100;0.0722831;0.0391796;0.0882041
114;calc iter;100;1.29285;1.10013;1.54579
114;total;1;134.813;134.813;134.813
160;calc total;1;129.56;129.56;129.56
160;calc update async;100;9.9241e-05;1.2485e-05;0.00682185
160;calc inner;100;1.04652;0.949485;1.14246
160;calc wait;100;0.170355;0.0707381;0.28419
160;calc bound;100;0.0668923;0.0376383;0.0837056
160;calc iter;100;1.28596;1.18011;1.41543
160;total;1;134.829;134.829;134.829
136;calc total;1;129.561;129.561;129.561
136;calc update async;100;0.000106142;2.475e-05;0.00681639
136;calc inner;100;0.920909;0.847557;1.13648
136;calc wait;100;0.286852;0.0811928;0.365248
136;calc bound;100;0.0793574;0.0394061;0.0853269
136;calc iter;100;1.29474;1.24155;1.37341
136;total;1;134.808;134.808;134.808
115;calc total;1;129.561;129.561;129.561
115;calc update async;100;0.000104122;2.0042e-05;0.00680968
115;calc inner;100;0.944368;0.817651;1.13965
115;calc wait;100;0.28443;0.076744;0.578126
115;calc bound;100;0.0648919;0.0396371;0.0885699
115;calc iter;100;1.29411;1.10771;1.56557
115;total;1;134.81;134.81;134.81
161;calc total;1;129.56;129.56;129.56
161;calc update async;100;9.58751e-05;1.1686e-05;0.00684264
161;calc inner;100;1.04983;0.956305;1.14315
161;calc wait;100;0.170605;0.0693319;0.343167
161;calc bound;100;0.0622086;0.0375627;0.0878823
161;calc iter;100;1.28524;1.15825;1.48871
161;total;1;134.832;134.832;134.832
137;calc total;1;129.561;129.561;129.561
137;calc update async;100;0.000103708;1.7462e-05;0.00680101
137;calc inner;100;0.939354;0.856136;1.13674
137;calc wait;100;0.277778;0.0747482;0.385407
137;calc bound;100;0.0716707;0.0385526;0.0782925
137;calc iter;100;1.29424;1.21921;1.39164
137;total;1;134.82;134.82;134.82
116;calc total;1;129.561;129.561;129.561
116;calc update async;100;0.000102719;1.8336e-05;0.00695762
116;calc inner;100;0.950869;0.841049;1.1408
116;calc wait;100;0.283455;0.0665102;0.6112
116;calc bound;100;0.0567753;0.0397199;0.0840116
116;calc iter;100;1.29174;1.05306;1.55637
116;total;1;134.82;134.82;134.82
162;calc total;1;129.56;129.56;129.56
162;calc update async;100;9.70427e-05;1.2075e-05;0.00688837
162;calc inner;100;1.05191;0.983848;1.14216
162;calc wait;100;0.172525;0.0628797;0.366094
162;calc bound;100;0.0596457;0.0374044;0.0879068
162;calc iter;100;1.2864;1.14178;1.472
162;total;1;134.838;134.838;134.838
138;calc total;1;129.561;129.561;129.561
138;calc update async;100;9.60846e-05;1.5356e-05;0.00679447
138;calc inner;100;0.955621;0.885038;1.1355
138;calc wait;100;0.277135;0.0578394;0.395939
138;calc bound;100;0.058579;0.0379081;0.070338
138;calc iter;100;1.2933;1.1764;1.39483
138;total;1;134.808;134.808;134.808
117;calc total;1;129.561;129.561;129.561
117;calc update async;100;9.74043e-05;1.2955e-05;0.00699833
117;calc inner;100;0.947699;0.831424;1.13944
117;calc wait;100;0.290769;0.0794832;0.69297
117;calc bound;100;0.0535694;0.0397743;0.0880027
117;calc iter;100;1.29259;1.06137;1.59952
117;total;1;134.815;134.815;134.815
163;calc total;1;129.56;129.56;129.56
163;calc update async;100;9.86725e-05;1.4735e-05;0.00686626
163;calc inner;100;1.05566;0.975359;1.1435
163;calc wait;100;0.16987;0.0662835;0.510044
163;calc bound;100;0.0576567;0.0376286;0.0855905
163;calc iter;100;1.28575;1.12452;1.62649
163;total;1;134.831;134.831;134.831
139;calc total;1;129.561;129.561;129.561
139;calc update async;100;9.31552e-05;1.6374e-05;0.00676863
139;calc inner;100;0.957136;0.88775;1.13565
139;calc wait;100;0.284018;0.0681595;0.412326
139;calc bound;100;0.046381;0.0371407;0.0799968
139;calc iter;100;1.29276;1.18728;1.43628
139;total;1;134.82;134.82;134.82
118;calc total;1;129.561;129.561;129.561
118;calc update async;100;9.6612e-05;1.4195e-05;0.00714162
118;calc inner;100;0.947909;0.818724;1.13802
118;calc wait;100;0.295224;0.0789424;0.730279
118;calc bound;100;0.0491454;0.0399237;0.0855691
118;calc iter;100;1.29239;1.09254;1.59638
118;total;1;134.818;134.818;134.818
164;calc total;1;129.56;129.56;129.56
164;calc update async;100;9.77072e-05;1.0108e-05;0.00747559
164;calc inner;100;1.05704;0.971632;1.14859
164;calc wait;100;0.177519;0.0654791;0.448997
164;calc bound;100;0.0498143;0.0377539;0.101269
164;calc iter;100;1.28534;1.12937;1.54681
164;total;1;134.836;134.836;134.836
140;calc total;1;129.561;129.561;129.561
140;calc update async;100;9.73647e-05;1.5704e-05;0.00749611
140;calc inner;100;0.925458;0.843907;1.13696
140;calc wait;100;0.316524;0.0605723;0.459291
140;calc bound;100;0.0473261;0.0388883;0.0741727
140;calc iter;100;1.28977;1.18084;1.40229
140;total;1;134.817;134.817;134.817
119;calc total;1;129.561;129.561;129.561
119;calc update async;100;9.84009e-05;1.4631e-05;0.00710104
119;calc inner;100;0.95296;0.841046;1.13784
119;calc wait;100;0.287316;0.0626224;0.541865
119;calc bound;100;0.0511462;0.0398085;0.0683828
119;calc iter;100;1.29174;1.16406;1.46364
119;total;1;134.822;134.822;134.822
165;calc total;1;129.56;129.56;129.56
165;calc update async;100;9.61714e-05;1.3974e-05;0.007428
165;calc inner;100;1.04207;0.919125;1.14295
165;calc wait;100;0.193185;0.0652711;0.499487
165;calc bound;100;0.0467372;0.039239;0.0750067
165;calc iter;100;1.28354;1.16525;1.48054
165;total;1;134.833;134.833;134.833
141;calc total;1;129.561;129.561;129.561
141;calc update async;100;0.000113912;1.6204e-05;0.00841868
141;calc inner;100;0.876114;0.784871;1.13692
141;calc wait;100;0.354153;0.0730069;0.636606
141;calc bound;100;0.0600344;0.0386596;0.0667863
141;calc iter;100;1.29046;1.12321;1.47257
141;total;1;134.814;134.814;134.814
166;calc total;1;129.56;129.56;129.56
166;calc update async;100;9.71358e-05;1.0219e-05;0.00780416
166;calc inner;100;1.0407;0.967209;1.14137
166;calc wait;100;0.197119;0.0639761;0.374037
166;calc bound;100;0.0448977;0.0390064;0.0775354
166;calc iter;100;1.28364;1.18063;1.45518
166;total;1;134.836;134.836;134.836
142;calc total;1;129.561;129.561;129.561
142;calc update async;100;0.000108685;1.23e-05;0.00841733
142;calc inner;100;0.914338;0.838322;1.13683
142;calc wait;100;0.325288;0.0642398;0.448394
142;calc bound;100;0.0491733;0.0385435;0.0713372
142;calc iter;100;1.28924;1.20232;1.3687
142;total;1;134.82;134.82;134.82
167;calc total;1;129.56;129.56;129.56
167;calc update async;100;0.000100845;1.2172e-05;0.00784696
167;calc inner;100;1.05949;0.973297;1.14239
167;calc wait;100;0.174375;0.0631939;0.312844
167;calc bound;100;0.0473335;0.0382875;0.0780508
167;calc iter;100;1.2848;1.12634;1.43212
167;total;1;134.844;134.844;134.844
143;calc total;1;129.561;129.561;129.561
143;calc update async;100;0.000110397;1.712e-05;0.00870751
143;calc inner;100;0.957883;0.885227;1.13652
143;calc wait;100;0.286885;0.0701085;0.368849
143;calc bound;100;0.0455024;0.0376644;0.067208
143;calc iter;100;1.29214;1.21031;1.35572
143;total;1;134.82;134.82;134.82
171;calc total;1;129.56;129.56;129.56
171;calc update async;100;0.000117297;1.756e-05;0.00866595
171;calc inner;100;0.977412;0.879032;1.15655
171;calc wait;100;0.254009;0.0727817;0.601887
171;calc bound;100;0.056337;0.0388898;0.08687
171;calc iter;100;1.28809;1.07766;1.56697
171;total;1;134.781;134.781;134.781
172;calc total;1;129.56;129.56;129.56
172;calc update async;100;0.000110793;1.5776e-05;0.00844392
172;calc inner;100;0.955846;0.841429;1.14272
172;calc wait;100;0.27598;0.0592403;0.629735
172;calc bound;100;0.0544267;0.0398647;0.0931109
172;calc iter;100;1.28686;1.06891;1.54223
172;total;1;134.772;134.772;134.772
173;calc total;1;129.56;129.56;129.56
173;calc update async;100;0.000108695;1.3122e-05;0.00843462
173;calc inner;100;0.941367;0.803008;1.1455
173;calc wait;100;0.292766;0.0696455;0.815608
173;calc bound;100;0.0528279;0.0376668;0.0735869
173;calc iter;100;1.28851;1.03894;1.67038
173;total;1;134.775;134.775;134.775
174;calc total;1;129.56;129.56;129.56
174;calc update async;100;0.000109492;1.2679e-05;0.00858166
174;calc inner;100;0.9222;0.777227;1.14576
174;calc wait;100;0.309225;0.0713945;0.765518
174;calc bound;100;0.0544312;0.0393077;0.0739134
174;calc iter;100;1.28627;1.08372;1.58821
174;total;1;134.779;134.779;134.779
175;calc total;1;129.56;129.56;129.56
175;calc update async;100;0.000107903;1.3831e-05;0.00856327
175;calc inner;100;0.954228;0.83463;1.14454
175;calc wait;100;0.278404;0.0701903;0.508919
175;calc bound;100;0.0495706;0.0395957;0.0638989
175;calc iter;100;1.28599;1.21432;1.43571
175;total;1;134.778;134.778;134.778
176;calc total;1;129.561;129.561;129.561
176;calc update async;100;0.000105247;1.654e-05;0.00643125
176;calc inner;100;0.924863;0.829935;1.14492
176;calc wait;100;0.28669;0.0621356;0.475417
176;calc bound;100;0.0802026;0.0385464;0.0893141
176;calc iter;100;1.29232;1.17806;1.42915
176;total;1;134.781;134.781;134.781
177;calc total;1;129.561;129.561;129.561
177;calc update async;100;0.000102243;1.5547e-05;0.0064007
177;calc inner;100;0.939006;0.843211;1.14293
177;calc wait;100;0.27696;0.0723468;0.472855
177;calc bound;100;0.0753054;0.0385879;0.0858298
177;calc iter;100;1.29146;1.14843;1.49202
177;total;1;134.782;134.782;134.782
178;calc total;1;129.561;129.561;129.561
178;calc update async;100;0.000100795;1.4481e-05;0.00640983
178;calc inner;100;0.952074;0.823507;1.14409
178;calc wait;100;0.270331;0.0639478;0.562786
178;calc bound;100;0.0686865;0.0395352;0.0857021
178;calc iter;100;1.29188;1.11076;1.5365
178;total;1;134.783;134.783;134.783
179;calc total;1;129.561;129.561;129.561
179;calc update async;100;9.94778e-05;1.4886e-05;0.00688022
179;calc inner;100;0.961544;0.822068;1.14376
179;calc wait;100;0.26528;0.0697557;0.572337
179;calc bound;100;0.0627322;0.0377234;0.0858377
179;calc iter;100;1.29054;1.11032;1.56689
179;total;1;134.783;134.783;134.783
180;calc total;1;129.561;129.561;129.561
180;calc update async;100;9.57498e-05;1.2777e-05;0.00695261
180;calc inner;100;0.918673;0.820946;1.15252
180;calc wait;100;0.319311;0.0689054;0.687452
180;calc bound;100;0.0514184;0.0395208;0.0600337
180;calc iter;100;1.29011;1.06211;1.57682
180;total;1;134.798;134.798;134.798
181;calc total;1;129.561;129.561;129.561
181;calc update async;100;9.05115e-05;1.2078e-05;0.00685539
181;calc inner;100;0.899162;0.787794;1.15055
181;calc wait;100;0.336813;0.065113;0.80648
181;calc bound;100;0.0537906;0.0396865;0.0669806
181;calc iter;100;1.29068;1.04166;1.64809
181;total;1;134.796;134.796;134.796
182;calc total;1;129.561;129.561;129.561
182;calc update async;100;9.23856e-05;1.1865e-05;0.0069321
182;calc inner;100;0.888693;0.778965;1.15197
182;calc wait;100;0.34822;0.0655674;0.78884
182;calc bound;100;0.0529315;0.0395948;0.0643601
182;calc iter;100;1.29016;1.06104;1.62508
182;total;1;134.799;134.799;134.799
183;calc total;1;129.56;129.56;129.56
183;calc update async;100;9.33646e-05;1.4413e-05;0.00687604
183;calc inner;100;0.926821;0.831298;1.15234
183;calc wait;100;0.304339;0.0700312;0.453473
183;calc bound;100;0.0518717;0.0396567;0.0690535
183;calc iter;100;1.28965;1.19762;1.39044
183;total;1;134.798;134.798;134.798
184;calc total;1;129.561;129.561;129.561
184;calc update async;100;0.000122022;2.5455e-05;0.00790624
184;calc inner;100;0.886974;0.816424;1.14556
184;calc wait;100;0.326475;0.0708564;0.465142
184;calc bound;100;0.0815206;0.039031;0.088725
184;calc iter;100;1.29511;1.14278;1.48256
184;total;1;134.796;134.796;134.796
185;calc total;1;129.561;129.561;129.561
185;calc update async;100;0.00011586;2.3011e-05;0.00789987
185;calc inner;100;0.906486;0.832818;1.14519
185;calc wait;100;0.311592;0.116534;0.463055
185;calc bound;100;0.0764159;0.0395553;0.0848208
185;calc iter;100;1.29462;1.10565;1.45733
185;total;1;134.788;134.788;134.788
186;calc total;1;129.56;129.56;129.56
186;calc update async;100;0.000121778;1.8275e-05;0.00870713
186;calc inner;100;0.921743;0.806481;1.14647
186;calc wait;100;0.300707;0.1007;0.619924
186;calc bound;100;0.0710262;0.0388069;0.0848926
186;calc iter;100;1.29361;1.1105;1.6249
186;total;1;134.789;134.789;134.789
187;calc total;1;129.56;129.56;129.56
187;calc update async;100;0.00011765;1.7357e-05;0.00846514
187;calc inner;100;0.933552;0.817958;1.1466
187;calc wait;100;0.29739;0.0669238;0.652932
187;calc bound;100;0.0633498;0.039811;0.0864905
187;calc iter;100;1.29458;1.07563;1.64719
187;total;1;134.788;134.788;134.788
188;calc total;1;129.56;129.56;129.56
188;calc update async;100;0.000117899;1.7523e-05;0.00887252
188;calc inner;100;0.939579;0.86516;1.14916
188;calc wait;100;0.296762;0.0688494;0.585484
188;calc bound;100;0.0559718;0.0400846;0.082705
188;calc iter;100;1.29246;1.05369;1.55392
188;total;1;134.796;134.796;134.796
189;calc total;1;129.56;129.56;129.56
189;calc update async;100;0.000119259;1.6931e-05;0.00898282
189;calc inner;100;0.937577;0.861495;1.14757
189;calc wait;100;0.29866;0.0725199;0.708758
189;calc bound;100;0.0555014;0.0396088;0.0844814
189;calc iter;100;1.29322;1.07287;1.63793
189;total;1;134.799;134.799;134.799
190;calc total;1;129.56;129.56;129.56
190;calc update async;100;0.000120428;2.0489e-05;0.00902549
190;calc inner;100;0.936082;0.848735;1.14492
190;calc wait;100;0.303533;0.0677949;0.676313
190;calc bound;100;0.053291;0.0398543;0.0716535
190;calc iter;100;1.29307;1.05476;1.57029
190;total;1;134.8;134.8;134.8
191;calc total;1;129.56;129.56;129.56
191;calc update async;100;0.000121968;1.644e-05;0.00904463
191;calc inner;100;0.937563;0.863627;1.14617
191;calc wait;100;0.289913;0.0706172;0.399894
191;calc bound;100;0.0578168;0.0396322;0.0721494
191;calc iter;100;1.29273;1.18024;1.41844
191;total;1;134.799;134.799;134.799
216;calc total;1;129.56;129.56;129.56
216;calc update async;100;0.00010271;1.4524e-05;0.00654075
216;calc inner;100;1.0178;0.899831;1.14724
216;calc wait;100;0.191688;0.0635615;0.360123
216;calc bound;100;0.074836;0.0393514;0.0885073
216;calc iter;100;1.28687;1.16276;1.47586
216;total;1;134.831;134.831;134.831
217;calc total;1;129.56;129.56;129.56
217;calc update async;100;0.000117416;1.2749e-05;0.00749371
217;calc inner;100;1.02325;0.914157;1.14822
217;calc wait;100;0.186747;0.0661633;0.410157
217;calc bound;100;0.0751692;0.0397169;0.0886622
217;calc iter;100;1.28636;1.11672;1.48729
217;total;1;134.831;134.831;134.831
218;calc total;1;129.56;129.56;129.56
218;calc update async;100;0.000107035;1.1033e-05;0.00724314
218;calc inner;100;1.03284;0.950621;1.14838
218;calc wait;100;0.180699;0.0620818;0.386531
218;calc bound;100;0.0687655;0.0398551;0.123407
218;calc iter;100;1.28516;1.12045;1.48909
218;total;1;134.831;134.831;134.831
240;calc total;1;129.561;129.561;129.561
240;calc update async;100;0.000102937;1.2176e-05;0.00760028
240;calc inner;100;0.959717;0.880808;1.14857
240;calc wait;100;0.271824;0.0653863;0.465777
240;calc bound;100;0.0568714;0.0398147;0.0712474
240;calc iter;100;1.28988;1.13997;1.42495
240;total;1;134.84;134.84;134.84
241;calc total;1;129.561;129.561;129.561
241;calc update async;100;0.000101301;1.3736e-05;0.00757277
241;calc inner;100;0.958175;0.880272;1.14737
241;calc wait;100;0.275755;0.0707443;0.567969
241;calc bound;100;0.0548456;0.039518;0.0723
241;calc iter;100;1.29074;1.06402;1.54888
241;total;1;134.84;134.84;134.84
242;calc total;1;129.561;129.561;129.561
242;calc update async;100;0.000102592;1.3365e-05;0.0077838
242;calc inner;100;0.96225;0.887826;1.14788
242;calc wait;100;0.273275;0.0607011;0.497548
242;calc bound;100;0.052196;0.0396452;0.065168
242;calc iter;100;1.28859;1.07252;1.51432
242;total;1;134.84;134.84;134.84
243;calc total;1;129.56;129.56;129.56
243;calc update async;100;0.000101045;1.3303e-05;0.00769987
243;calc inner;100;0.958212;0.884426;1.14939
243;calc wait;100;0.279142;0.068868;0.600668
243;calc bound;100;0.0517184;0.0405223;0.106499
243;calc iter;100;1.2896;1.02882;1.59604
243;total;1;134.84;134.84;134.84
244;calc total;1;129.561;129.561;129.561
244;calc update async;100;9.98451e-05;1.253e-05;0.00776544
244;calc inner;100;0.941549;0.831797;1.14174
244;calc wait;100;0.296161;0.0753812;0.720597
244;calc bound;100;0.050463;0.0399883;0.0629262
244;calc iter;100;1.2885;1.08184;1.60727
244;total;1;134.827;134.827;134.827
245;calc total;1;129.56;129.56;129.56
245;calc update async;100;0.000100201;1.4286e-05;0.00765996
245;calc inner;100;0.925191;0.791935;1.14357
245;calc wait;100;0.311404;0.069048;0.807516
245;calc bound;100;0.0509309;0.0393917;0.0734212
245;calc iter;100;1.28943;1.06625;1.64338
245;total;1;134.839;134.839;134.839
246;calc total;1;129.56;129.56;129.56
246;calc update async;100;0.000101214;1.2521e-05;0.007864
246;calc inner;100;0.923695;0.812465;1.14627
246;calc wait;100;0.312328;0.0690555;0.693406
246;calc bound;100;0.0507802;0.0391169;0.0674193
246;calc iter;100;1.28741;1.11295;1.55865
246;total;1;134.838;134.838;134.838
247;calc total;1;129.56;129.56;129.56
247;calc update async;100;0.000101263;1.2794e-05;0.00780522
247;calc inner;100;0.957405;0.886921;1.1437
247;calc wait;100;0.27932;0.0718635;0.471538
247;calc bound;100;0.0506185;0.0395686;0.0599741
247;calc iter;100;1.2885;1.19761;1.43202
247;total;1;134.837;134.837;134.837
248;calc total;1;129.561;129.561;129.561
248;calc update async;100;0.000121941;2.573e-05;0.00806618
248;calc inner;100;0.904414;0.796068;1.14389
248;calc wait;100;0.30651;0.072961;0.562675
248;calc bound;100;0.0814862;0.0391354;0.0891806
248;calc iter;100;1.2927;1.11038;1.51929
248;total;1;134.841;134.841;134.841
249;calc total;1;129.562;129.562;129.562
249;calc update async;100;0.00011409;1.5984e-05;0.00776676
249;calc inner;100;0.912043;0.811223;1.14542
249;calc wait;100;0.301589;0.0653701;0.620072
249;calc bound;100;0.0774483;0.0390045;0.0894972
249;calc iter;100;1.29148;1.00463;1.57146
249;total;1;134.84;134.84;134.84
250;calc total;1;129.562;129.562;129.562
250;calc update async;100;0.000116831;1.2783e-05;0.00809341
250;calc inner;100;0.933098;0.840637;1.14161
250;calc wait;100;0.286644;0.069238;0.546742
250;calc bound;100;0.0720975;0.0393295;0.0841642
250;calc iter;100;1.29241;1.08806;1.51715
250;total;1;134.843;134.843;134.843
251;calc total;1;129.562;129.562;129.562
251;calc update async;100;0.000112862;1.7939e-05;0.00779655
251;calc inner;100;0.94564;0.863875;1.14135
251;calc wait;100;0.277827;0.0703398;0.559694
251;calc bound;100;0.0669967;0.0400714;0.0876175
251;calc iter;100;1.29069;1.01608;1.54109
251;total;1;134.839;134.839;134.839
252;calc total;1;129.562;129.562;129.562
252;calc update async;100;0.000110409;1.7092e-05;0.00814382
252;calc inner;100;0.991112;0.933192;1.14533
252;calc wait;100;0.246742;0.0607824;0.55274
252;calc bound;100;0.0508795;0.0391802;0.0689388
252;calc iter;100;1.29039;1.05875;1.53254
252;total;1;134.866;134.866;134.866
253;calc total;1;129.562;129.562;129.562
253;calc update async;100;0.000106497;1.6044e-05;0.00809114
253;calc inner;100;0.980814;0.839176;1.14515
253;calc wait;100;0.257062;0.0678472;0.838627
253;calc bound;100;0.0524485;0.0397391;0.0883479
253;calc iter;100;1.2913;1.08418;1.72178
253;total;1;134.868;134.868;134.868
192;calc total;1;129.56;129.56;129.56
192;calc update async;100;0.0001105;2.7817e-05;0.00658936
192;calc inner;100;0.918699;0.829108;1.15076
192;calc wait;100;0.293289;0.0955505;0.381498
192;calc bound;100;0.0830183;0.0394305;0.0895877
192;calc iter;100;1.29512;1.10746;1.4444
192;total;1;134.769;134.769;134.769
193;calc total;1;129.56;129.56;129.56
193;calc update async;100;0.000128763;3.0889e-05;0.00819771
193;calc inner;100;0.930633;0.813788;1.15216
193;calc wait;100;0.282954;0.084714;0.539199
193;calc bound;100;0.0801041;0.0396149;0.088397
193;calc iter;100;1.29464;1.06587;1.54919
193;total;1;134.768;134.768;134.768
194;calc total;1;129.56;129.56;129.56
194;calc update async;100;0.000114313;1.9973e-05;0.00740066
194;calc inner;100;0.962154;0.888311;1.15178
194;calc wait;100;0.260253;0.0627148;0.405627
194;calc bound;100;0.0710988;0.039619;0.0879638
194;calc iter;100;1.29366;1.1551;1.44723
194;total;1;134.769;134.769;134.769
195;calc total;1;129.56;129.56;129.56
195;calc update async;100;0.000106795;1.4746e-05;0.00753343
195;calc inner;100;0.976222;0.8915;1.15035
195;calc wait;100;0.257107;0.0652968;0.493307
195;calc bound;100;0.059781;0.0397758;0.0826047
195;calc iter;100;1.29323;1.07468;1.5463
195;total;1;134.77;134.77;134.77
196;calc total;1;129.56;129.56;129.56
196;calc update async;100;0.000101229;1.2013e-05;0.007775
196;calc inner;100;0.970165;0.892375;1.14429
196;calc wait;100;0.271425;0.0673552;0.51451
196;calc bound;100;0.0481424;0.0396418;0.0613823
196;calc iter;100;1.29038;1.07384;1.48716
196;total;1;134.757;134.757;134.757
197;calc total;1;129.56;129.56;129.56
197;calc update async;100;0.000102182;1.4338e-05;0.00769764
197;calc inner;100;0.926513;0.811628;1.14749
197;calc wait;100;0.312162;0.0686484;0.598475
197;calc bound;100;0.0510637;0.039902;0.0584823
197;calc iter;100;1.28988;1.15002;1.4608
197;total;1;134.765;134.765;134.765
198;calc total;1;129.56;129.56;129.56
198;calc update async;100;9.74745e-05;1.3021e-05;0.00760455
198;calc inner;100;0.971268;0.902099;1.14766
198;calc wait;100;0.272157;0.0655863;0.383979
198;calc bound;100;0.0464812;0.0404212;0.054179
198;calc iter;100;1.29009;1.16099;1.50182
198;total;1;134.766;134.766;134.766
199;calc total;1;129.56;129.56;129.56
199;calc update async;100;0.00010932;1.3388e-05;0.00787495
199;calc inner;100;0.973516;0.904556;1.14575
199;calc wait;100;0.245021;0.0678715;0.477966
199;calc bound;100;0.0607365;0.0390506;0.0734437
199;calc iter;100;1.29261;1.10281;1.55502
199;total;1;134.769;134.769;134.769
200;calc total;1;129.561;129.561;129.561
200;calc update async;100;0.000114415;1.3811e-05;0.00834109
200;calc inner;100;0.981062;0.913067;1.1471
200;calc wait;100;0.251808;0.071831;0.51659
200;calc bound;100;0.0543252;0.0398493;0.0723576
200;calc iter;100;1.2922;1.17719;1.53384
200;total;1;134.77;134.77;134.77
201;calc total;1;129.561;129.561;129.561
201;calc update async;100;9.70215e-05;1.4448e-05;0.0068707
201;calc inner;100;0.978819;0.912032;1.14473
201;calc wait;100;0.252191;0.0713533;0.471063
201;calc bound;100;0.0528744;0.040419;0.0659615
201;calc iter;100;1.29142;1.1053;1.4846
201;total;1;134.772;134.772;134.772
202;calc total;1;129.561;129.561;129.561
202;calc update async;100;8.59623e-05;1.5187e-05;0.00637431
202;calc inner;100;0.974726;0.892854;1.14534
202;calc wait;100;0.264668;0.0842125;0.409907
202;calc bound;100;0.0471364;0.0401626;0.0602989
202;calc iter;100;1.291;1.15656;1.42739
202;total;1;134.77;134.77;134.77
203;calc total;1;129.56;129.56;129.56
203;calc update async;100;9.23562e-05;1.3519e-05;0.00711409
203;calc inner;100;0.954044;0.871128;1.14282
203;calc wait;100;0.286874;0.066508;0.480325
203;calc bound;100;0.0471221;0.0407338;0.063654
203;calc iter;100;1.28983;1.12244;1.45728
203;total;1;134.769;134.769;134.769
204;calc total;1;129.561;129.561;129.561
204;calc update async;100;9.35178e-05;1.4765e-05;0.00662801
204;calc inner;100;0.996476;0.86778;1.14067
204;calc wait;100;0.239117;0.0657969;0.619212
204;calc bound;100;0.0500908;0.0382024;0.0834915
204;calc iter;100;1.28738;1.06532;1.59964
204;total;1;134.774;134.774;134.774
205;calc total;1;129.561;129.561;129.561
205;calc update async;100;8.96716e-05;1.251e-05;0.00694398
205;calc inner;100;0.98629;0.866213;1.14096
205;calc wait;100;0.254626;0.0668043;0.551131
205;calc bound;100;0.04471;0.0385234;0.0607812
205;calc iter;100;1.28654;1.12631;1.47954
205;total;1;134.777;134.777;134.777
206;calc total;1;129.561;129.561;129.561
206;calc update async;100;9.51654e-05;1.3339e-05;0.00709713
206;calc inner;100;0.995299;0.858458;1.13995
206;calc wait;100;0.239246;0.0623906;0.472746
206;calc bound;100;0.0513125;0.0373419;0.0685318
206;calc iter;100;1.28774;1.18289;1.45697
206;total;1;134.776;134.776;134.776
207;calc total;1;129.56;129.56;129.56
207;calc update async;100;0.000104276;1.1832e-05;0.00716224
207;calc inner;100;0.950632;0.792963;1.13917
207;calc wait;100;0.260559;0.0680973;0.523432
207;calc bound;100;0.0776295;0.037547;0.0882738
207;calc iter;100;1.28984;1.20939;1.49988
207;total;1;134.775;134.775;134.775
208;calc total;1;129.56;129.56;129.56
208;calc update async;100;0.000101189;1.5609e-05;0.00665867
208;calc inner;100;0.960883;0.809385;1.13491
208;calc wait;100;0.250701;0.0643497;0.519703
208;calc bound;100;0.0762036;0.0372332;0.0879561
208;calc iter;100;1.2893;1.18197;1.52915
208;total;1;134.773;134.773;134.773
209;calc total;1;129.561;129.561;129.561
209;calc update async;100;9.97351e-05;1.4854e-05;0.00682116
209;calc inner;100;0.970364;0.860139;1.13753
209;calc wait;100;0.245943;0.0658752;0.465903
209;calc bound;100;0.0706021;0.0371361;0.0846782
209;calc iter;100;1.29006;1.09731;1.48261
209;total;1;134.776;134.776;134.776
210;calc total;1;129.561;129.561;129.561
210;calc update async;100;9.86626e-05;1.411e-05;0.00707185
210;calc inner;100;0.988096;0.861881;1.13635
210;calc wait;100;0.236464;0.0642882;0.599228
210;calc bound;100;0.0596626;0.0377261;0.0864241
210;calc iter;100;1.28758;1.07651;1.54898
210;total;1;134.762;134.762;134.762
211;calc total;1;129.561;129.561;129.561
211;calc update async;100;9.60061e-05;1.4727e-05;0.00709066
211;calc inner;100;0.992349;0.859994;1.13456
211;calc wait;100;0.240772;0.0673206;0.57537
211;calc bound;100;0.050861;0.0378782;0.0830747
211;calc iter;100;1.28701;1.09694;1.50843
211;total;1;134.774;134.774;134.774
212;calc total;1;129.561;129.561;129.561
212;calc update async;100;9.49872e-05;1.1582e-05;0.00726586
212;calc inner;100;0.976864;0.820083;1.13626
212;calc wait;100;0.260789;0.0676084;0.654211
212;calc bound;100;0.0471669;0.0389831;0.0878242
212;calc iter;100;1.28515;1.13826;1.51595
212;total;1;134.778;134.778;134.778
213;calc total;1;129.561;129.561;129.561
213;calc update async;100;9.73285e-05;1.3732e-05;0.00731786
213;calc inner;100;0.944957;0.752305;1.13562
213;calc wait;100;0.287292;0.0671703;0.687744
213;calc bound;100;0.052204;0.0400431;0.0669856
213;calc iter;100;1.28495;1.16486;1.57872
213;total;1;134.776;134.776;134.776
214;calc total;1;129.561;129.561;129.561
214;calc update async;100;9.67722e-05;1.4522e-05;0.00739872
214;calc inner;100;0.974133;0.836153;1.13647
214;calc wait;100;0.266059;0.0638361;0.518289
214;calc bound;100;0.0456369;0.0391907;0.0703798
214;calc iter;100;1.28622;1.18582;1.40802
214;total;1;134.776;134.776;134.776
215;calc total;1;129.56;129.56;129.56
215;calc update async;100;9.635e-05;1.284e-05;0.00720048
215;calc inner;100;0.99444;0.86821;1.13549
215;calc wait;100;0.241182;0.0642664;0.465655
215;calc bound;100;0.050439;0.0381939;0.0847634
215;calc iter;100;1.28744;1.18522;1.43448
215;total;1;134.778;134.778;134.778
254;calc total;1;129.562;129.562;129.562
254;calc update async;100;0.000106431;1.613e-05;0.00823027
254;calc inner;100;0.988762;0.93219;1.14513
254;calc wait;100;0.252144;0.0619357;0.463939
254;calc bound;100;0.048789;0.0401018;0.0756397
254;calc iter;100;1.29011;1.10799;1.46475
254;total;1;134.859;134.859;134.859
288;calc total;1;129.56;129.56;129.56
288;calc update async;100;0.000100924;1.2073e-05;0.00750926
288;calc inner;100;1.03404;0.899765;1.14933
288;calc wait;100;0.198975;0.0582749;0.512951
288;calc bound;100;0.050893;0.037735;0.0764018
288;calc iter;100;1.28444;1.16109;1.55616
288;total;1;134.819;134.819;134.819
264;calc total;1;129.561;129.561;129.561
264;calc update async;100;0.000116262;1.3232e-05;0.00667588
264;calc inner;100;0.974285;0.861785;1.15121
264;calc wait;100;0.236688;0.0618938;0.525658
264;calc bound;100;0.0782559;0.0394311;0.0890989
264;calc iter;100;1.29051;1.18105;1.53344
264;total;1;134.819;134.819;134.819
336;calc total;1;129.56;129.56;129.56
336;calc update async;100;0.000107051;1.7035e-05;0.00744612
336;calc inner;100;1.02062;0.889976;1.1495
336;calc wait;100;0.195964;0.0641953;0.412863
336;calc bound;100;0.0656911;0.0394254;0.0879525
336;calc iter;100;1.28759;1.13582;1.48837
336;total;1;134.808;134.808;134.808
219;calc total;1;129.56;129.56;129.56
219;calc update async;100;0.000101736;1.4539e-05;0.00710663
219;calc inner;100;1.04716;0.969174;1.1486
219;calc wait;100;0.179502;0.0630096;0.465227
219;calc bound;100;0.0566959;0.0393285;0.0882652
219;calc iter;100;1.28413;1.10238;1.57203
219;total;1;134.829;134.829;134.829
255;calc total;1;129.561;129.561;129.561
255;calc update async;100;0.000120053;1.6159e-05;0.00847431
255;calc inner;100;0.989464;0.894446;1.14562
255;calc wait;100;0.23796;0.0693134;0.46241
255;calc bound;100;0.0597156;0.0394138;0.082181
255;calc iter;100;1.29019;1.15297;1.4878
255;total;1;134.862;134.862;134.862
289;calc total;1;129.561;129.561;129.561
289;calc update async;100;0.000103784;1.2887e-05;0.00781833
289;calc inner;100;1.03373;0.943373;1.14915
289;calc wait;100;0.195899;0.0707654;0.465357
289;calc bound;100;0.0524151;0.0385952;0.0752537
289;calc iter;100;1.28354;1.10349;1.49189
289;total;1;134.814;134.814;134.814
265;calc total;1;129.561;129.561;129.561
265;calc update async;100;0.000122295;2.0291e-05;0.00776675
265;calc inner;100;0.970675;0.855198;1.15039
265;calc wait;100;0.243202;0.0708705;0.502061
265;calc bound;100;0.0766509;0.0394214;0.0880109
265;calc iter;100;1.29099;1.08248;1.51715
265;total;1;134.818;134.818;134.818
337;calc total;1;129.561;129.561;129.561
337;calc update async;100;0.00011789;1.3569e-05;0.00772649
337;calc inner;100;1.00379;0.866742;1.14929
337;calc wait;100;0.208091;0.0697279;0.564848
337;calc bound;100;0.0742658;0.0392744;0.0881441
337;calc iter;100;1.28705;1.09362;1.64807
337;total;1;134.811;134.811;134.811
220;calc total;1;129.56;129.56;129.56
220;calc update async;100;9.71137e-05;1.2201e-05;0.00746007
220;calc inner;100;1.04149;0.953478;1.15203
220;calc wait;100;0.192706;0.0608643;0.525611
220;calc bound;100;0.0483857;0.0399966;0.0847354
220;calc iter;100;1.28369;1.1235;1.52775
220;total;1;134.818;134.818;134.818
256;calc total;1;129.563;129.563;129.563
256;calc update async;100;9.71748e-05;2.3072e-05;0.00527392
256;calc inner;100;0.936687;0.830859;1.1383
256;calc wait;100;0.275469;0.0648612;0.527239
256;calc bound;100;0.0803474;0.0391162;0.0894036
256;calc iter;100;1.29264;1.11581;1.54108
256;total;1;134.858;134.858;134.858
266;calc total;1;129.561;129.561;129.561
266;calc update async;100;0.000119607;1.6608e-05;0.00806087
266;calc inner;100;0.999283;0.924397;1.15084
266;calc wait;100;0.220731;0.0634591;0.446147
266;calc bound;100;0.0674505;0.0394367;0.085504
266;calc iter;100;1.2886;1.10354;1.52864
266;total;1;134.816;134.816;134.816
338;calc total;1;129.561;129.561;129.561
338;calc update async;100;0.000129287;1.7182e-05;0.00920098
338;calc inner;100;1.02123;0.89408;1.14789
338;calc wait;100;0.194124;0.0694213;0.499272
338;calc bound;100;0.0680743;0.0394354;0.0878315
338;calc iter;100;1.28552;1.07568;1.58846
338;total;1;134.806;134.806;134.806
221;calc total;1;129.56;129.56;129.56
221;calc update async;100;9.52885e-05;1.1554e-05;0.00746222
221;calc inner;100;1.02652;0.900628;1.1435
221;calc wait;100;0.207175;0.0585349;0.481811
221;calc bound;100;0.0486372;0.0395692;0.0832424
221;calc iter;100;1.28355;1.16637;1.45755
221;total;1;134.826;134.826;134.826
257;calc total;1;129.562;129.562;129.562
257;calc update async;100;0.000104613;1.5043e-05;0.00658472
257;calc inner;100;0.934198;0.82061;1.13998
257;calc wait;100;0.279074;0.0770506;0.593027
257;calc bound;100;0.0779287;0.0390222;0.088473
257;calc iter;100;1.29186;1.03869;1.63585
257;total;1;134.864;134.864;134.864
267;calc total;1;129.561;129.561;129.561
267;calc update async;100;0.000112168;1.1968e-05;0.00783777
267;calc inner;100;1.01311;0.896386;1.14969
267;calc wait;100;0.218079;0.067798;0.61332
267;calc bound;100;0.0566305;0.0396933;0.0825361
267;calc iter;100;1.28811;1.04071;1.66051
267;total;1;134.817;134.817;134.817
339;calc total;1;129.561;129.561;129.561
339;calc update async;100;0.000111688;1.435e-05;0.00783775
339;calc inner;100;1.03394;0.919016;1.1504
339;calc wait;100;0.193252;0.0619795;0.581173
339;calc bound;100;0.0588011;0.0396354;0.0873341
339;calc iter;100;1.2865;1.06104;1.6761
339;total;1;134.807;134.807;134.807
222;calc total;1;129.56;129.56;129.56
222;calc update async;100;9.64536e-05;1.1042e-05;0.00753257
222;calc inner;100;1.0356;0.965341;1.14104
222;calc wait;100;0.199889;0.0676063;0.358807
222;calc bound;100;0.0479297;0.0390411;0.0873582
222;calc iter;100;1.28432;1.16559;1.4351
222;total;1;134.825;134.825;134.825
258;calc total;1;129.562;129.562;129.562
258;calc update async;100;0.000101111;1.5981e-05;0.00661918
258;calc inner;100;0.969204;0.876549;1.14184
258;calc wait;100;0.252229;0.0652781;0.50861
258;calc bound;100;0.0687135;0.0393888;0.0833156
258;calc iter;100;1.29143;1.07987;1.56982
258;total;1;134.863;134.863;134.863
268;calc total;1;129.561;129.561;129.561
268;calc update async;100;0.000123643;1.3999e-05;0.00966657
268;calc inner;100;1.0049;0.890597;1.14352
268;calc wait;100;0.233418;0.0706057;0.711503
268;calc bound;100;0.0478469;0.0402133;0.0707766
268;calc iter;100;1.2866;1.11538;1.66824
268;total;1;134.814;134.814;134.814
223;calc total;1;129.56;129.56;129.56
223;calc update async;100;0.000105139;1.3101e-05;0.007534
223;calc inner;100;1.04155;0.977317;1.14312
223;calc wait;100;0.181568;0.0693851;0.366812
223;calc bound;100;0.0572628;0.0388476;0.0849982
223;calc iter;100;1.28576;1.19522;1.52335
223;total;1;134.831;134.831;134.831
259;calc total;1;129.562;129.562;129.562
259;calc update async;100;9.93084e-05;1.8305e-05;0.00684455
259;calc inner;100;0.986595;0.923223;1.13999
259;calc wait;100;0.246467;0.0696855;0.556037
259;calc bound;100;0.0569878;0.0391983;0.0785951
259;calc iter;100;1.29019;1.04923;1.55487
259;total;1;134.856;134.856;134.856
269;calc total;1;129.561;129.561;129.561
269;calc update async;100;0.000101429;1.2533e-05;0.00776969
269;calc inner;100;0.972348;0.860712;1.14653
269;calc wait;100;0.263993;0.0659297;0.60064
269;calc bound;100;0.0496555;0.0397016;0.0661156
269;calc iter;100;1.28646;1.14119;1.61825
269;total;1;134.812;134.812;134.812
224;calc total;1;129.56;129.56;129.56
224;calc update async;100;9.15207e-05;1.3442e-05;0.00653972
224;calc inner;100;1.0485;0.982219;1.14307
224;calc wait;100;0.184776;0.0765372;0.375548
224;calc bound;100;0.0494127;0.0393939;0.0764874
224;calc iter;100;1.28553;1.14232;1.45106
224;total;1;134.827;134.827;134.827
260;calc total;1;129.562;129.562;129.562
260;calc update async;100;0.000105464;1.4093e-05;0.00815796
260;calc inner;100;0.983626;0.911049;1.14317
260;calc wait;100;0.257996;0.0673707;0.626904
260;calc bound;100;0.0472064;0.0400422;0.0643793
260;calc iter;100;1.28916;1.05161;1.6117
260;total;1;134.86;134.86;134.86
270;calc total;1;129.561;129.561;129.561
270;calc update async;100;0.000105284;1.2369e-05;0.0080385
270;calc inner;100;1.00311;0.92368;1.14409
270;calc wait;100;0.237686;0.0634893;0.448144
270;calc bound;100;0.0464457;0.0400685;0.0998348
270;calc iter;100;1.28782;1.20105;1.46623
270;total;1;134.806;134.806;134.806
225;calc total;1;129.561;129.561;129.561
225;calc update async;100;7.95935e-05;1.3159e-05;0.00559276
225;calc inner;100;1.04664;0.97809;1.13932
225;calc wait;100;0.184317;0.0677979;0.484799
225;calc bound;100;0.048844;0.0392633;0.0680864
225;calc iter;100;1.28453;1.13849;1.52624
225;total;1;134.831;134.831;134.831
261;calc total;1;129.562;129.562;129.562
261;calc update async;100;0.000137866;1.3055e-05;0.0115437
261;calc inner;100;0.941265;0.845658;1.14059
261;calc wait;100;0.296934;0.0627459;0.593343
261;calc bound;100;0.049821;0.039776;0.0650831
261;calc iter;100;1.28822;1.12659;1.48292
261;total;1;134.865;134.865;134.865
271;calc total;1;129.561;129.561;129.561
271;calc update async;100;0.000112375;1.4829e-05;0.00803877
271;calc inner;100;1.01129;0.936148;1.14534
271;calc wait;100;0.212948;0.0642511;0.380374
271;calc bound;100;0.0590414;0.0391326;0.0997035
271;calc iter;100;1.28898;1.19309;1.44838
271;total;1;134.805;134.805;134.805
226;calc total;1;129.561;129.561;129.561
226;calc update async;100;8.34077e-05;1.2399e-05;0.00591668
226;calc inner;100;1.04398;0.972763;1.14162
226;calc wait;100;0.187955;0.0612668;0.425031
226;calc bound;100;0.0496705;0.03918;0.0842156
226;calc iter;100;1.28468;1.11997;1.50326
226;total;1;134.831;134.831;134.831
262;calc total;1;129.562;129.562;129.562
262;calc update async;100;0.000120219;1.4671e-05;0.00972389
262;calc inner;100;0.982524;0.919236;1.13869
262;calc wait;100;0.260482;0.0682793;0.444533
262;calc bound;100;0.0461176;0.0393726;0.0629252
262;calc iter;100;1.28928;1.21378;1.4181
262;total;1;134.862;134.862;134.862
272;calc total;1;129.56;129.56;129.56
272;calc update async;100;9.91103e-05;1.5076e-05;0.00671943
272;calc inner;100;1.01421;0.946028;1.14405
272;calc wait;100;0.215214;0.0618113;0.439215
272;calc bound;100;0.0548098;0.0399639;0.0821995
272;calc iter;100;1.28837;1.20971;1.4975
272;total;1;134.817;134.817;134.817
227;calc total;1;129.561;129.561;129.561
227;calc update async;100;0.000109863;1.2723e-05;0.00864269
227;calc inner;100;1.04059;0.943519;1.14033
227;calc wait;100;0.192191;0.0649991;0.656311
227;calc bound;100;0.0506038;0.0403143;0.0844244
227;calc iter;100;1.28569;1.11975;1.66786
227;total;1;134.831;134.831;134.831
263;calc total;1;129.562;129.562;129.562
263;calc update async;100;0.00012836;1.327e-05;0.00972989
263;calc inner;100;0.988142;0.896052;1.14373
263;calc wait;100;0.237406;0.0695506;0.484393
263;calc bound;100;0.0597862;0.0393832;0.0722282
263;calc iter;100;1.29079;1.15234;1.51291
263;total;1;134.859;134.859;134.859
273;calc total;1;129.561;129.561;129.561
273;calc update async;100;9.94505e-05;1.9837e-05;0.00667992
273;calc inner;100;1.01143;0.943695;1.14287
273;calc wait;100;0.216125;0.0690337;0.449412
273;calc bound;100;0.0548414;0.0405711;0.0819828
273;calc iter;100;1.28778;1.11825;1.49691
273;total;1;134.818;134.818;134.818
340;calc total;1;129.561;129.561;129.561
340;calc update async;100;0.000105451;1.32e-05;0.00794708
340;calc inner;100;1.02971;0.921129;1.14603
340;calc wait;100;0.205039;0.0622839;0.583086
340;calc bound;100;0.0491837;0.0390533;0.0836698
340;calc iter;100;1.28509;1.11327;1.5745
340;total;1;134.808;134.808;134.808
228;calc total;1;129.561;129.561;129.561
228;calc update async;100;9.20774e-05;1.6193e-05;0.00631242
228;calc inner;100;1.02406;0.913815;1.15152
228;calc wait;100;0.205594;0.067786;0.59263
228;calc bound;100;0.0523238;0.0398524;0.0780785
228;calc iter;100;1.28373;1.11128;1.573
228;total;1;134.827;134.827;134.827
274;calc total;1;129.561;129.561;129.561
274;calc update async;100;9.44448e-05;1.3657e-05;0.00675056
274;calc inner;100;1.00735;0.925529;1.14312
274;calc wait;100;0.224524;0.0708463;0.548265
274;calc bound;100;0.0502835;0.0401272;0.0840538
274;calc iter;100;1.28696;1.06503;1.52727
274;total;1;134.818;134.818;134.818
341;calc total;1;129.561;129.561;129.561
341;calc update async;100;9.92046e-05;1.3489e-05;0.00773834
341;calc inner;100;1.01479;0.880656;1.17185
341;calc wait;100;0.219449;0.0698279;0.691872
341;calc bound;100;0.0493416;0.0385748;0.0709563
341;calc iter;100;1.28408;1.13579;1.66892
341;total;1;134.8;134.8;134.8
229;calc total;1;129.561;129.561;129.561
229;calc update async;100;8.42113e-05;1.2408e-05;0.00628594
229;calc inner;100;1.01331;0.861697;1.14699
229;calc wait;100;0.219134;0.0665058;0.662614
229;calc bound;100;0.0486964;0.0396947;0.0648403
229;calc iter;100;1.283;1.1084;1.56971
229;total;1;134.827;134.827;134.827
275;calc total;1;129.561;129.561;129.561
275;calc update async;100;9.75949e-05;1.6193e-05;0.00697755
275;calc inner;100;0.993932;0.862019;1.14053
275;calc wait;100;0.239451;0.0758721;0.645368
275;calc bound;100;0.050813;0.0409676;0.0876864
275;calc iter;100;1.28603;1.12788;1.55366
275;total;1;134.817;134.817;134.817
342;calc total;1;129.561;129.561;129.561
342;calc update async;100;0.000100136;1.2342e-05;0.00790457
342;calc inner;100;1.01921;0.918425;1.14693
342;calc wait;100;0.216992;0.0690221;0.408739
342;calc bound;100;0.0462296;0.0395588;0.0635244
342;calc iter;100;1.28329;1.19313;1.42211
342;total;1;134.806;134.806;134.806
230;calc total;1;129.561;129.561;129.561
230;calc update async;100;8.75369e-05;1.244e-05;0.00661383
230;calc inner;100;1.00227;0.8733;1.14726
230;calc wait;100;0.233408;0.0683686;0.48907
230;calc bound;100;0.0480636;0.0398232;0.0621055
230;calc iter;100;1.28511;1.16288;1.43908
230;total;1;134.823;134.823;134.823
276;calc total;1;129.561;129.561;129.561
276;calc update async;100;9.49524e-05;1.1887e-05;0.00697763
276;calc inner;100;1.03921;0.92098;1.15146
276;calc wait;100;0.192565;0.0645047;0.624398
276;calc bound;100;0.0504682;0.0385703;0.0848039
276;calc iter;100;1.28472;1.04943;1.69296
276;total;1;134.83;134.83;134.83
343;calc total;1;129.561;129.561;129.561
343;calc update async;100;0.000105502;1.4642e-05;0.00777825
343;calc inner;100;1.03707;0.963459;1.14789
343;calc wait;100;0.194181;0.0654127;0.355197
343;calc bound;100;0.0515522;0.0394415;0.0807622
343;calc iter;100;1.28583;1.17431;1.46747
343;total;1;134.813;134.813;134.813
231;calc total;1;129.561;129.561;129.561
231;calc update async;100;9.21239e-05;1.139e-05;0.00720261
231;calc inner;100;1.02225;0.938686;1.14726
231;calc wait;100;0.211178;0.0656599;0.513378
231;calc bound;100;0.0479088;0.0390105;0.0718074
231;calc iter;100;1.28424;1.15919;1.5672
231;total;1;134.827;134.827;134.827
277;calc total;1;129.561;129.561;129.561
277;calc update async;100;9.09063e-05;1.1917e-05;0.00692414
277;calc inner;100;1.03239;0.920232;1.15058
277;calc wait;100;0.20543;0.0708475;0.640286
277;calc bound;100;0.0463569;0.0374835;0.0845572
277;calc iter;100;1.28533;1.10866;1.68088
277;total;1;134.83;134.83;134.83
232;calc total;1;129.561;129.561;129.561
232;calc update async;100;0.000106833;1.4801e-05;0.00710077
232;calc inner;100;0.997986;0.890869;1.14102
232;calc wait;100;0.220228;0.0658935;0.423368
232;calc bound;100;0.069344;0.0396464;0.0881689
232;calc iter;100;1.28841;1.16075;1.46877
232;total;1;134.825;134.825;134.825
278;calc total;1;129.561;129.561;129.561
278;calc update async;100;9.11905e-05;1.1539e-05;0.00694399
278;calc inner;100;1.03526;0.955108;1.14957
278;calc wait;100;0.201415;0.0667717;0.385946
278;calc bound;100;0.0478561;0.0378876;0.0779748
278;calc iter;100;1.28599;1.16817;1.45822
278;total;1;134.829;134.829;134.829
233;calc total;1;129.561;129.561;129.561
233;calc update async;100;0.00010456;1.5832e-05;0.00660182
233;calc inner;100;0.997215;0.857766;1.14278
233;calc wait;100;0.219475;0.067562;0.536832
233;calc bound;100;0.0693994;0.0391361;0.0883466
233;calc iter;100;1.28664;1.04638;1.56359
233;total;1;134.825;134.825;134.825
279;calc total;1;129.561;129.561;129.561
279;calc update async;100;9.59567e-05;1.4961e-05;0.00694919
279;calc inner;100;1.0269;0.898082;1.15026
234;calc total;1;129.561;129.561;129.561
234;calc update async;100;0.000104293;1.8786e-05;0.00668941
234;calc inner;100;1.00588;0.89949;1.14294
234;calc wait;100;0.211164;0.0688132;0.493837
234;calc bound;100;0.0691225;0.0390948;0.0880723
234;calc iter;100;1.28778;1.05537;1.54334
234;total;1;134.82;134.82;134.82
279;calc wait;100;0.195954;0.0677132;0.409296
279;calc bound;100;0.0625188;0.0389386;0.0882183
279;calc iter;100;1.28746;1.18193;1.4436
279;total;1;134.829;134.829;134.829
235;calc total;1;129.561;129.561;129.561
235;calc update async;100;9.97095e-05;1.298e-05;0.00663518
235;calc inner;100;1.00595;0.906877;1.14344
235;calc wait;100;0.212373;0.0734907;0.602269
235;calc bound;100;0.0691013;0.0397689;0.0882853
235;calc iter;100;1.28837;1.06717;1.66666
235;total;1;134.817;134.817;134.817
280;calc total;1;129.561;129.561;129.561
280;calc update async;100;0.000107355;1.5182e-05;0.00712592
280;calc inner;100;1.02175;0.932926;1.14678
280;calc wait;100;0.191832;0.0647742;0.346506
280;calc bound;100;0.0693346;0.0374625;0.0866402
280;calc iter;100;1.28674;1.20006;1.45201
280;total;1;134.826;134.826;134.826
236;calc total;1;129.561;129.561;129.561
236;calc update async;100;0.000101455;1.3892e-05;0.0069818
236;calc inner;100;1.01348;0.936269;1.14483
236;calc wait;100;0.211399;0.0648081;0.631124
236;calc bound;100;0.0611974;0.0397491;0.0881054
236;calc iter;100;1.28741;1.07109;1.63346
236;total;1;134.827;134.827;134.827
281;calc total;1;129.561;129.561;129.561
281;calc update async;100;0.00010318;1.5032e-05;0.00688365
281;calc inner;100;1.01504;0.898305;1.14507
281;calc wait;100;0.197558;0.0601913;0.51447
281;calc bound;100;0.0711705;0.0375567;0.0877488
281;calc iter;100;1.28586;1.11635;1.62388
281;total;1;134.824;134.824;134.824
237;calc total;1;129.561;129.561;129.561
237;calc update async;100;9.74356e-05;1.5718e-05;0.00701546
237;calc inner;100;1.01954;0.929418;1.14403
237;calc wait;100;0.210798;0.066311;0.671057
237;calc bound;100;0.0524731;0.0401383;0.0880964
237;calc iter;100;1.2855;1.07218;1.66958
237;total;1;134.826;134.826;134.826
282;calc total;1;129.561;129.561;129.561
282;calc update async;100;0.000104318;1.4718e-05;0.00714297
282;calc inner;100;1.02572;0.931181;1.14561
282;calc wait;100;0.192203;0.0683803;0.567504
282;calc bound;100;0.064215;0.0382382;0.087539
282;calc iter;100;1.28497;1.08037;1.61122
282;total;1;134.824;134.824;134.824
238;calc total;1;129.561;129.561;129.561
238;calc update async;100;9.42365e-05;1.3314e-05;0.00709331
238;calc inner;100;1.01573;0.933626;1.14276
238;calc wait;100;0.223692;0.0623242;0.575761
238;calc bound;100;0.0475948;0.0394397;0.0761701
238;calc iter;100;1.28724;1.138;1.60528
238;total;1;134.828;134.828;134.828
283;calc total;1;129.561;129.561;129.561
283;calc update async;100;0.000100157;1.2312e-05;0.00737084
283;calc inner;100;1.03493;0.9464;1.146
283;calc wait;100;0.191198;0.0548784;0.612885
283;calc bound;100;0.0557935;0.040009;0.0840368
283;calc iter;100;1.28381;1.10431;1.63336
283;total;1;134.828;134.828;134.828
239;calc total;1;129.561;129.561;129.561
239;calc update async;100;9.68308e-05;1.1919e-05;0.00713009
239;calc inner;100;1.01723;0.923572;1.14154
239;calc wait;100;0.213264;0.058189;0.446628
239;calc bound;100;0.053211;0.0396506;0.0833446
239;calc iter;100;1.28709;1.17952;1.49213
239;total;1;134.826;134.826;134.826
284;calc total;1;129.561;129.561;129.561
284;calc update async;100;0.000102857;1.4658e-05;0.00769598
284;calc inner;100;1.03138;0.879222;1.14749
284;calc wait;100;0.198244;0.0634688;0.643051
284;calc bound;100;0.0526745;0.0394353;0.0883587
284;calc iter;100;1.28384;1.13014;1.56508
284;total;1;134.83;134.83;134.83
285;calc total;1;129.56;129.56;129.56
285;calc update async;100;0.000100941;1.144e-05;0.00755506
285;calc inner;100;1.01792;0.860487;1.14759
285;calc wait;100;0.208892;0.0682071;0.704994
285;calc bound;100;0.0554343;0.0401444;0.0855841
285;calc iter;100;1.28361;1.13567;1.61425
285;total;1;134.827;134.827;134.827
286;calc total;1;129.56;129.56;129.56
286;calc update async;100;0.000101632;1.241e-05;0.00785109
286;calc inner;100;1.02857;0.913352;1.14726
286;calc wait;100;0.202669;0.0606823;0.457395
286;calc bound;100;0.0512957;0.0399769;0.0836623
286;calc iter;100;1.2833;1.15065;1.46096
286;total;1;134.83;134.83;134.83
287;calc total;1;129.56;129.56;129.56
287;calc update async;100;0.000103982;1.2777e-05;0.00787692
287;calc inner;100;1.0376;0.95565;1.14539
287;calc wait;100;0.190638;0.0705766;0.362788
287;calc bound;100;0.0537414;0.0380512;0.0881788
287;calc iter;100;1.285;1.17474;1.43501
287;total;1;134.827;134.827;134.827
290;calc total;1;129.561;129.561;129.561
290;calc update async;100;0.000103411;1.5052e-05;0.00785988
290;calc inner;100;1.03785;0.940967;1.14871
290;calc wait;100;0.193606;0.0652291;0.523833
290;calc bound;100;0.0512184;0.0379182;0.0788114
290;calc iter;100;1.28406;1.10406;1.5229
290;total;1;134.818;134.818;134.818
291;calc total;1;129.561;129.561;129.561
291;calc update async;100;0.000103882;1.103e-05;0.00761256
291;calc inner;100;1.03352;0.921975;1.14958
291;calc wait;100;0.191288;0.0631433;0.637421
291;calc bound;100;0.0561811;0.0390404;0.0830585
291;calc iter;100;1.28276;1.097;1.61648
291;total;1;134.819;134.819;134.819
292;calc total;1;129.561;129.561;129.561
292;calc update async;100;0.000109735;1.7053e-05;0.00792748
292;calc inner;100;1.03225;0.92307;1.14726
292;calc wait;100;0.194406;0.0691646;0.556618
292;calc bound;100;0.0554601;0.039011;0.0840288
292;calc iter;100;1.28306;1.09269;1.55494
292;total;1;134.818;134.818;134.818
293;calc total;1;129.561;129.561;129.561
293;calc update async;100;0.000104839;1.4858e-05;0.00791244
293;calc inner;100;1.02348;0.872688;1.14455
293;calc wait;100;0.206634;0.066091;0.658497
293;calc bound;100;0.0506444;0.0395991;0.0925963
293;calc iter;100;1.28205;1.08589;1.58425
293;total;1;134.806;134.806;134.806
294;calc total;1;129.561;129.561;129.561
294;calc update async;100;0.000100607;1.0949e-05;0.00799624
294;calc inner;100;1.00822;0.856995;1.14485
294;calc wait;100;0.225964;0.0587154;0.646103
294;calc bound;100;0.0481813;0.0385184;0.10443
294;calc iter;100;1.28311;1.16208;1.54165
294;total;1;134.817;134.817;134.817
295;calc total;1;129.561;129.561;129.561
295;calc update async;100;9.96733e-05;1.3083e-05;0.00783424
295;calc inner;100;1.01819;0.930016;1.14459
295;calc wait;100;0.216807;0.061159;0.567498
295;calc bound;100;0.0463206;0.0394703;0.0621563
295;calc iter;100;1.2828;1.18412;1.55059
295;total;1;134.813;134.813;134.813
296;calc total;1;129.561;129.561;129.561
296;calc update async;100;9.77388e-05;1.259e-05;0.00647442
296;calc inner;100;1.01468;0.874062;1.14666
296;calc wait;100;0.206676;0.0734742;0.450044
296;calc bound;100;0.0638883;0.03952;0.0883012
296;calc iter;100;1.28736;1.14546;1.46192
296;total;1;134.819;134.819;134.819
297;calc total;1;129.561;129.561;129.561
297;calc update async;100;0.000102499;1.4294e-05;0.00647524
297;calc inner;100;1.00628;0.848343;1.14509
297;calc wait;100;0.207281;0.0618109;0.516315
297;calc bound;100;0.0718868;0.0378655;0.136191
297;calc iter;100;1.28662;1.0353;1.55476
297;total;1;134.819;134.819;134.819
298;calc total;1;129.561;129.561;129.561
298;calc update async;100;0.00010434;1.6203e-05;0.00688878
298;calc inner;100;1.01078;0.887584;1.14499
298;calc wait;100;0.195869;0.0716709;0.509484
298;calc bound;100;0.0722377;0.0373129;0.100102
298;calc iter;100;1.28531;1.06523;1.57247
298;total;1;134.82;134.82;134.82
299;calc total;1;129.561;129.561;129.561
299;calc update async;100;0.000125309;1.8249e-05;0.00873267
299;calc inner;100;1.01168;0.892421;1.14615
299;calc wait;100;0.20477;0.0705146;0.5474
299;calc bound;100;0.0704925;0.0400821;0.0884017
299;calc iter;100;1.28734;1.07593;1.58651
299;total;1;134.819;134.819;134.819
300;calc total;1;129.561;129.561;129.561
300;calc update async;100;9.98673e-05;1.3856e-05;0.00682986
300;calc inner;100;0.95243;0.787515;1.14526
300;calc wait;100;0.267285;0.067676;0.706935
300;calc bound;100;0.0609469;0.0403365;0.0885071
300;calc iter;100;1.28452;1.03665;1.58661
300;total;1;134.813;134.813;134.813
312;calc total;1;129.561;129.561;129.561
312;calc update async;100;0.000114924;1.4001e-05;0.00772466
312;calc inner;100;1.0172;0.956335;1.15537
312;calc wait;100;0.204227;0.0563983;0.383534
312;calc bound;100;0.0667863;0.0399807;0.0856367
312;calc iter;100;1.29084;1.1423;1.47482
312;total;1;134.79;134.79;134.79
301;calc total;1;129.561;129.561;129.561
301;calc update async;100;9.22519e-05;1.5314e-05;0.00676508
301;calc inner;100;0.950839;0.76327;1.14566
301;calc wait;100;0.27857;0.06664;0.821678
301;calc bound;100;0.0548374;0.041963;0.0835208
301;calc iter;100;1.28601;1.01503;1.67732
301;total;1;134.811;134.811;134.811
313;calc total;1;129.561;129.561;129.561
313;calc update async;100;0.000123675;1.4299e-05;0.00881641
313;calc inner;100;0.999594;0.901281;1.15068
313;calc wait;100;0.223052;0.0659175;0.490897
313;calc bound;100;0.0680292;0.039843;0.0860938
313;calc iter;100;1.29148;1.07771;1.59547
313;total;1;134.792;134.792;134.792
302;calc total;1;129.561;129.561;129.561
302;calc update async;100;9.14186e-05;1.4689e-05;0.00679017
302;calc inner;100;0.937712;0.776865;1.14523
302;calc wait;100;0.296903;0.0727813;0.801539
302;calc bound;100;0.0512268;0.0404283;0.0708517
302;calc iter;100;1.2864;1.09783;1.62521
302;total;1;134.813;134.813;134.813
314;calc total;1;129.56;129.56;129.56
314;calc update async;100;0.00011766;1.2888e-05;0.00896478
314;calc inner;100;1.02083;0.953772;1.15277
314;calc wait;100;0.212207;0.0691893;0.488252
314;calc bound;100;0.0550633;0.0390034;0.0881425
314;calc iter;100;1.29004;1.0989;1.53612
314;total;1;134.793;134.793;134.793
303;calc total;1;129.561;129.561;129.561
303;calc update async;100;9.14975e-05;1.2838e-05;0.00698369
303;calc inner;100;0.963053;0.824789;1.14604
303;calc wait;100;0.272455;0.0632151;0.672539
303;calc bound;100;0.0484843;0.0399054;0.0811978
303;calc iter;100;1.28635;1.16252;1.54469
303;total;1;134.813;134.813;134.813
315;calc total;1;129.56;129.56;129.56
315;calc update async;100;0.000115495;1.1324e-05;0.00904051
315;calc inner;100;1.01958;0.952143;1.15211
315;calc wait;100;0.218778;0.0677744;0.480811
315;calc bound;100;0.0517774;0.0400136;0.0823151
315;calc iter;100;1.2905;1.11955;1.56808
315;total;1;134.79;134.79;134.79
304;calc total;1;129.561;129.561;129.561
304;calc update async;100;0.000108452;1.2668e-05;0.00699846
304;calc inner;100;0.943453;0.8206;1.14436
304;calc wait;100;0.271478;0.063579;0.562312
304;calc bound;100;0.0739524;0.0389939;0.0887123
304;calc iter;100;1.29019;1.1163;1.48748
304;total;1;134.811;134.811;134.811
316;calc total;1;129.561;129.561;129.561
316;calc update async;100;0.000139144;1.4976e-05;0.0115451
316;calc inner;100;0.998682;0.906445;1.14454
316;calc wait;100;0.240222;0.0575379;0.539765
316;calc bound;100;0.050196;0.0393831;0.0689259
316;calc iter;100;1.2902;1.1075;1.54289
316;total;1;134.788;134.788;134.788
305;calc total;1;129.561;129.561;129.561
305;calc update async;100;0.00010244;1.2261e-05;0.00680065
305;calc inner;100;0.929406;0.788759;1.14011
305;calc wait;100;0.286562;0.0607967;0.659565
305;calc bound;100;0.0732233;0.0391361;0.0885109
305;calc iter;100;1.28953;1.01142;1.58879
305;total;1;134.813;134.813;134.813
317;calc total;1;129.56;129.56;129.56
317;calc update async;100;0.000116631;1.3573e-05;0.0091511
317;calc inner;100;0.989319;0.886562;1.14851
317;calc wait;100;0.246201;0.0687418;0.630148
317;calc bound;100;0.0531875;0.0395184;0.0854074
317;calc iter;100;1.29004;1.11131;1.57085
317;total;1;134.787;134.787;134.787
306;calc total;1;129.561;129.561;129.561
306;calc update async;100;0.000105948;1.3589e-05;0.00703099
306;calc inner;100;0.953449;0.828194;1.14086
306;calc wait;100;0.267929;0.0667066;0.627758
306;calc bound;100;0.0667494;0.0402369;0.0884273
306;calc iter;100;1.28913;1.00293;1.57887
306;total;1;134.81;134.81;134.81
318;calc total;1;129.56;129.56;129.56
318;calc update async;100;0.000116014;1.4157e-05;0.00935096
318;calc inner;100;0.985606;0.894349;1.14806
318;calc wait;100;0.251806;0.0647477;0.466807
318;calc bound;100;0.0514642;0.0390674;0.0804614
318;calc iter;100;1.28928;1.16907;1.49106
318;total;1;134.789;134.789;134.789
307;calc total;1;129.561;129.561;129.561
307;calc update async;100;0.000101743;1.5941e-05;0.00700358
307;calc inner;100;0.965594;0.854741;1.14302
307;calc wait;100;0.25881;0.0675334;0.596386
307;calc bound;100;0.0624727;0.0397622;0.0836682
307;calc iter;100;1.28957;1.01631;1.57007
307;total;1;134.807;134.807;134.807
319;calc total;1;129.56;129.56;129.56
319;calc update async;100;0.00011762;1.4014e-05;0.00933392
319;calc inner;100;1.02095;0.951748;1.25104
319;calc wait;100;0.21517;0.063533;0.347265
319;calc bound;100;0.0488055;0.0397252;0.0810157
319;calc iter;100;1.29016;1.15104;1.43223
319;total;1;134.789;134.789;134.789
308;calc total;1;129.56;129.56;129.56
308;calc update async;100;9.87627e-05;1.3085e-05;0.00734673
308;calc inner;100;0.97093;0.83512;1.14083
308;calc wait;100;0.264162;0.071381;0.698146
308;calc bound;100;0.0522073;0.0389211;0.0768981
308;calc iter;100;1.28911;0.988854;1.62695
308;total;1;134.812;134.812;134.812
320;calc total;1;129.56;129.56;129.56
320;calc update async;100;0.000103936;1.8812e-05;0.0065625
320;calc inner;100;1.01069;0.93341;1.1486
320;calc wait;100;0.20932;0.0722736;0.4352
320;calc bound;100;0.06672;0.0398167;0.0866116
320;calc iter;100;1.29084;1.12119;1.51065
320;total;1;134.792;134.792;134.792
309;calc total;1;129.56;129.56;129.56
309;calc update async;100;0.000102427;1.2048e-05;0.00764027
309;calc inner;100;0.964343;0.840386;1.1414
309;calc wait;100;0.268995;0.0715099;0.738733
309;calc bound;100;0.0517779;0.0393279;0.0843369
309;calc iter;100;1.28684;1.00844;1.70647
309;total;1;134.813;134.813;134.813
321;calc total;1;129.561;129.561;129.561
321;calc update async;100;0.000116885;1.4306e-05;0.00771974
321;calc inner;100;0.988453;0.874154;1.14481
321;calc wait;100;0.230587;0.0672305;0.579866
321;calc bound;100;0.0718899;0.0395398;0.0881213
321;calc iter;100;1.2915;1.05987;1.68844
321;total;1;134.791;134.791;134.791
310;calc total;1;129.56;129.56;129.56
310;calc update async;100;0.000101841;1.3548e-05;0.00788981
310;calc inner;100;0.96319;0.845377;1.14055
310;calc wait;100;0.275918;0.0609975;0.758584
310;calc bound;100;0.0496794;0.0398025;0.079781
310;calc iter;100;1.28922;1.05116;1.67034
310;total;1;134.813;134.813;134.813
322;calc total;1;129.561;129.561;129.561
322;calc update async;100;0.000114215;1.4768e-05;0.00826207
322;calc inner;100;1.01674;0.935046;1.14739
322;calc wait;100;0.211247;0.0645683;0.550944
322;calc bound;100;0.0584187;0.0390483;0.0817077
322;calc iter;100;1.28959;1.09034;1.606
322;total;1;134.79;134.79;134.79
311;calc total;1;129.56;129.56;129.56
311;calc update async;100;0.00010471;1.2656e-05;0.00789476
311;calc inner;100;0.969159;0.804771;1.14261
311;calc wait;100;0.262846;0.0673973;0.663742
311;calc bound;100;0.0557754;0.0390295;0.0765737
311;calc iter;100;1.28916;1.17468;1.64011
311;total;1;134.812;134.812;134.812
323;calc total;1;129.561;129.561;129.561
323;calc update async;100;0.000108426;1.2457e-05;0.00825296
323;calc inner;100;1.01701;0.951799;1.14589
323;calc wait;100;0.222988;0.0715314;0.560303
323;calc bound;100;0.0483258;0.0397278;0.0805634
323;calc iter;100;1.28917;1.11966;1.6218
323;total;1;134.79;134.79;134.79
324;calc total;1;129.561;129.561;129.561
324;calc update async;100;0.000114703;1.542e-05;0.00848022
324;calc inner;100;0.998056;0.841677;1.14762
324;calc wait;100;0.232214;0.0628923;0.61135
324;calc bound;100;0.0568765;0.0380124;0.0854482
324;calc iter;100;1.28845;1.01834;1.65506
324;total;1;134.806;134.806;134.806
325;calc total;1;129.561;129.561;129.561
325;calc update async;100;0.000108697;1.1003e-05;0.00870646
325;calc inner;100;0.991763;0.869597;1.1462
325;calc wait;100;0.247912;0.0625377;0.662905
325;calc bound;100;0.0483301;0.0381293;0.0758708
325;calc iter;100;1.28824;1.10463;1.67492
325;total;1;134.805;134.805;134.805
326;calc total;1;129.561;129.561;129.561
326;calc update async;100;0.000111617;1.299e-05;0.00876137
326;calc inner;100;1.00194;0.885108;1.14631
326;calc wait;100;0.236327;0.0630618;0.502846
326;calc bound;100;0.0496512;0.0379419;0.073013
326;calc iter;100;1.28841;1.13688;1.48715
326;total;1;134.805;134.805;134.805
327;calc total;1;129.56;129.56;129.56
327;calc update async;100;0.000127555;1.4005e-05;0.00878243
327;calc inner;100;0.97207;0.82195;1.14628
327;calc wait;100;0.2418;0.0671057;0.479863
327;calc bound;100;0.074549;0.0389008;0.088221
327;calc iter;100;1.29013;1.15949;1.50565
327;total;1;134.805;134.805;134.805
328;calc total;1;129.561;129.561;129.561
328;calc update async;100;0.000100269;1.3535e-05;0.00669108
328;calc inner;100;0.983203;0.84624;1.14245
328;calc wait;100;0.234736;0.060469;0.468924
328;calc bound;100;0.0682967;0.0383796;0.0849569
328;calc iter;100;1.28972;1.17128;1.4981
328;total;1;134.792;134.792;134.792
329;calc total;1;129.561;129.561;129.561
329;calc update async;100;0.000104606;1.5879e-05;0.00677997
329;calc inner;100;0.960098;0.840403;1.14278
329;calc wait;100;0.251979;0.0673715;0.562215
329;calc bound;100;0.0754465;0.0373421;0.0887097
329;calc iter;100;1.28896;1.06102;1.57381
329;total;1;134.804;134.804;134.804
330;calc total;1;129.561;129.561;129.561
330;calc update async;100;0.000101812;1.4371e-05;0.0069794
330;calc inner;100;0.984375;0.886959;1.14158
330;calc wait;100;0.236219;0.0617819;0.571406
330;calc bound;100;0.0651017;0.0384318;0.0885645
330;calc iter;100;1.28788;1.07241;1.59561
330;total;1;134.803;134.803;134.803
331;calc total;1;129.561;129.561;129.561
331;calc update async;100;9.52022e-05;1.4016e-05;0.00703156
331;calc inner;100;0.997945;0.882146;1.14167
331;calc wait;100;0.23477;0.0666839;0.693998
331;calc bound;100;0.0516197;0.0387452;0.0850431
331;calc iter;100;1.28785;1.09536;1.71306
331;total;1;134.8;134.8;134.8
332;calc total;1;129.561;129.561;129.561
332;calc update async;100;0.000102879;1.1025e-05;0.00786094
332;calc inner;100;0.987849;0.84034;1.14584
332;calc wait;100;0.249935;0.0599727;0.679922
332;calc bound;100;0.0487482;0.0387091;0.0847872
332;calc iter;100;1.28768;1.1066;1.59869
332;total;1;134.803;134.803;134.803
333;calc total;1;129.56;129.56;129.56
333;calc update async;100;0.000107202;1.2344e-05;0.00829885
333;calc inner;100;0.954569;0.779788;1.14316
333;calc wait;100;0.278026;0.0653057;0.768838
333;calc bound;100;0.0531648;0.0391781;0.0695471
333;calc iter;100;1.28639;1.13211;1.6584
333;total;1;134.803;134.803;134.803
334;calc total;1;129.56;129.56;129.56
334;calc update async;100;0.000108656;1.3024e-05;0.00842633
334;calc inner;100;0.966735;0.818025;1.1412
334;calc wait;100;0.27049;0.0655764;0.512919
334;calc bound;100;0.0487358;0.0393392;0.0762208
334;calc iter;100;1.28647;1.17208;1.45492
334;total;1;134.805;134.805;134.805
335;calc total;1;129.56;129.56;129.56
335;calc update async;100;0.000108094;1.4128e-05;0.0084284
335;calc inner;100;0.998554;0.879937;1.14145
335;calc wait;100;0.238617;0.0587752;0.460397
335;calc bound;100;0.049692;0.0383062;0.0830223
335;calc iter;100;1.2881;1.1935;1.42409
335;total;1;134.803;134.803;134.803
360;calc total;1;129.561;129.561;129.561
360;calc update async;100;8.29996e-05;1.138e-05;0.00619086
360;calc inner;100;1.0025;0.87997;1.15059
360;calc wait;100;0.230871;0.0692134;0.473298
360;calc bound;100;0.0497389;0.0380152;0.0742864
360;calc iter;100;1.28467;1.10294;1.48742
360;total;1;134.764;134.764;134.764
361;calc total;1;129.561;129.561;129.561
361;calc update async;100;0.000108909;1.3848e-05;0.00800147
361;calc inner;100;1.00625;0.885586;1.1496
361;calc wait;100;0.220259;0.0619383;0.599421
361;calc bound;100;0.0560119;0.0388576;0.0800321
361;calc iter;100;1.28309;1.03399;1.61422
361;total;1;134.763;134.763;134.763
362;calc total;1;129.561;129.561;129.561
362;calc update async;100;0.00010647;1.3022e-05;0.00780798
362;calc inner;100;1.005;0.872516;1.14942
362;calc wait;100;0.219475;0.0658897;0.56193
362;calc bound;100;0.0575998;0.0382347;0.0826055
362;calc iter;100;1.28442;1.00162;1.58465
362;total;1;134.758;134.758;134.758
363;calc total;1;129.561;129.561;129.561
363;calc update async;100;0.000119852;1.4887e-05;0.00857007
363;calc inner;100;0.999587;0.883878;1.15087
363;calc wait;100;0.220592;0.0589451;0.639155
363;calc bound;100;0.0619233;0.0400726;0.0880062
363;calc iter;100;1.28295;1.06522;1.61908
363;total;1;134.765;134.765;134.765
364;calc total;1;129.561;129.561;129.561
364;calc update async;100;0.000106465;1.4116e-05;0.00776527
364;calc inner;100;0.992036;0.834796;1.14414
364;calc wait;100;0.234371;0.0581253;0.643609
364;calc bound;100;0.0574086;0.0377452;0.0872029
364;calc iter;100;1.28476;1.06858;1.56645
364;total;1;134.764;134.764;134.764
365;calc total;1;129.561;129.561;129.561
365;calc update async;100;0.000104685;1.3735e-05;0.00796174
365;calc inner;100;0.991615;0.86248;1.14422
365;calc wait;100;0.236811;0.0658388;0.671927
365;calc bound;100;0.0528341;0.0394357;0.083797
365;calc iter;100;1.28266;1.04279;1.61304
365;total;1;134.764;134.764;134.764
366;calc total;1;129.561;129.561;129.561
366;calc update async;100;0.000134397;1.5271e-05;0.0110461
366;calc inner;100;0.97189;0.809479;1.14333
366;calc wait;100;0.2593;0.0709606;0.726443
366;calc bound;100;0.0526442;0.0380576;0.0851388
366;calc iter;100;1.28425;1.06065;1.60766
366;total;1;134.762;134.762;134.762
367;calc total;1;129.561;129.561;129.561
367;calc update async;100;0.000108846;1.4118e-05;0.00866978
367;calc inner;100;0.981334;0.853984;1.14585
367;calc wait;100;0.249262;0.0631254;0.645532
367;calc bound;100;0.0500563;0.0407124;0.0757452
367;calc iter;100;1.28284;1.11686;1.59414
367;total;1;134.764;134.764;134.764
368;calc total;1;129.56;129.56;129.56
368;calc update async;100;9.91819e-05;1.1871e-05;0.00671626
368;calc inner;100;0.985353;0.811546;1.14672
368;calc wait;100;0.230437;0.0678699;0.517251
368;calc bound;100;0.0655504;0.0393968;0.0884261
368;calc iter;100;1.28789;1.09016;1.5401
368;total;1;134.765;134.765;134.765
369;calc total;1;129.561;129.561;129.561
369;calc update async;100;0.00010289;1.2561e-05;0.00642795
369;calc inner;100;0.966499;0.794577;1.14211
369;calc wait;100;0.246473;0.0676798;0.67282
369;calc bound;100;0.0729541;0.0378543;0.0879676
369;calc iter;100;1.2869;1.05115;1.6538
369;total;1;134.751;134.751;134.751
370;calc total;1;129.561;129.561;129.561
370;calc update async;100;0.000101494;1.2648e-05;0.00687989
370;calc inner;100;0.987103;0.861787;1.14245
370;calc wait;100;0.229229;0.0696326;0.581889
370;calc bound;100;0.0666113;0.0374511;0.0871221
370;calc iter;100;1.28549;1.02108;1.5937
370;total;1;134.763;134.763;134.763
371;calc total;1;129.561;129.561;129.561
371;calc update async;100;9.75283e-05;1.4544e-05;0.0068221
371;calc inner;100;0.999725;0.821192;1.14183
371;calc wait;100;0.227439;0.0694732;0.606151
371;calc bound;100;0.0585253;0.0398677;0.0855502
371;calc iter;100;1.2879;0.978599;1.61273
371;total;1;134.764;134.764;134.764
408;calc total;1;129.56;129.56;129.56
408;calc update async;100;9.79039e-05;1.1826e-05;0.00687234
408;calc inner;100;1.05962;0.977209;1.2458
408;calc wait;100;0.158787;0.0626327;0.314534
408;calc bound;100;0.0593385;0.0399044;0.0872003
408;calc iter;100;1.28322;1.12242;1.47045
408;total;1;134.846;134.846;134.846
384;calc total;1;129.561;129.561;129.561
384;calc update async;100;0.000121846;2.1814e-05;0.0081771
384;calc inner;100;0.961714;0.824309;1.14414
384;calc wait;100;0.250759;0.0795511;0.545975
384;calc bound;100;0.0733353;0.0392564;0.0899826
384;calc iter;100;1.29013;1.11965;1.51878
384;total;1;134.783;134.783;134.783
372;calc total;1;129.561;129.561;129.561
372;calc update async;100;9.56456e-05;1.509e-05;0.0071621
372;calc inner;100;0.946637;0.77767;1.14284
372;calc wait;100;0.286199;0.0776393;0.756242
372;calc bound;100;0.0497378;0.0383946;0.0698442
372;calc iter;100;1.28531;1.02619;1.63873
372;total;1;134.77;134.77;134.77
432;calc total;1;129.561;129.561;129.561
432;calc update async;100;0.000114971;1.4571e-05;0.0089044
432;calc inner;100;0.989471;0.912487;1.14327
432;calc wait;100;0.244721;0.066726;0.502393
432;calc bound;100;0.0499609;0.0384419;0.0835896
432;calc iter;100;1.2852;1.07396;1.49522
432;total;1;134.806;134.806;134.806
344;calc total;1;129.561;129.561;129.561
344;calc update async;100;9.24821e-05;1.389e-05;0.00644783
344;calc inner;100;1.03381;0.956591;1.14473
344;calc wait;100;0.19561;0.0632407;0.336301
344;calc bound;100;0.0538855;0.0399372;0.0875538
344;calc iter;100;1.28504;1.17473;1.41184
344;total;1;134.811;134.811;134.811
409;calc total;1;129.561;129.561;129.561
409;calc update async;100;0.000131067;1.6274e-05;0.00939885
409;calc inner;100;1.05098;0.971552;1.14985
409;calc wait;100;0.162226;0.063393;0.283855
409;calc bound;100;0.0678161;0.0402435;0.162619
409;calc iter;100;1.28283;1.16398;1.43084
409;total;1;134.845;134.845;134.845
385;calc total;1;129.561;129.561;129.561
385;calc update async;100;0.000122863;1.7858e-05;0.00813317
385;calc inner;100;0.932675;0.767666;1.13973
385;calc wait;100;0.278093;0.0647832;0.648448
385;calc bound;100;0.0783334;0.0392374;0.0884689
385;calc iter;100;1.28938;1.01504;1.6202
385;total;1;134.77;134.77;134.77
373;calc total;1;129.561;129.561;129.561
373;calc update async;100;9.44242e-05;1.1366e-05;0.00713721
373;calc inner;100;0.937693;0.766525;1.14012
373;calc wait;100;0.299398;0.0602469;0.942704
373;calc bound;100;0.0474775;0.03912;0.0779406
373;calc iter;100;1.28668;0.99186;1.75461
373;total;1;134.77;134.77;134.77
433;calc total;1;129.561;129.561;129.561
433;calc update async;100;0.000117446;1.4523e-05;0.00852152
433;calc inner;100;0.975791;0.858701;1.13943
433;calc wait;100;0.246541;0.0673871;0.652152
433;calc bound;100;0.0609606;0.0394267;0.0852073
433;calc iter;100;1.28378;1.0049;1.68256
433;total;1;134.8;134.8;134.8
345;calc total;1;129.561;129.561;129.561
345;calc update async;100;9.48555e-05;1.4283e-05;0.00646251
345;calc inner;100;1.03128;0.945458;1.14395
345;calc wait;100;0.191031;0.0677538;0.468448
345;calc bound;100;0.0578476;0.0398316;0.0871027
345;calc iter;100;1.28436;1.11428;1.52602
345;total;1;134.811;134.811;134.811
410;calc total;1;129.561;129.561;129.561
410;calc update async;100;0.000113513;1.4472e-05;0.00774204
410;calc inner;100;1.05625;0.993878;1.15149
410;calc wait;100;0.156162;0.0673086;0.377993
410;calc bound;100;0.0679539;0.0400693;0.0883982
410;calc iter;100;1.2833;1.14244;1.55811
410;total;1;134.849;134.849;134.849
386;calc total;1;129.561;129.561;129.561
386;calc update async;100;0.000114059;1.2903e-05;0.00795296
386;calc inner;100;0.966367;0.821548;1.13982
386;calc wait;100;0.251873;0.0637203;0.687475
386;calc bound;100;0.06801;0.0386965;0.0860275
386;calc iter;100;1.28786;0.996697;1.68891
386;total;1;134.782;134.782;134.782
374;calc total;1;129.561;129.561;129.561
374;calc update async;100;9.20516e-05;1.3599e-05;0.00698746
374;calc inner;100;0.91677;0.750545;1.13973
374;calc wait;100;0.321073;0.0671737;0.88464
374;calc bound;100;0.0482792;0.0385039;0.0651314
374;calc iter;100;1.2869;1.1027;1.69416
374;total;1;134.77;134.77;134.77
434;calc total;1;129.561;129.561;129.561
434;calc update async;100;0.000115534;1.2114e-05;0.00886827
434;calc inner;100;0.980268;0.87983;1.13833
434;calc wait;100;0.247409;0.0654784;0.707406
434;calc bound;100;0.0564991;0.0385771;0.0846235
434;calc iter;100;1.28485;1.02065;1.69801
434;total;1;134.804;134.804;134.804
346;calc total;1;129.561;129.561;129.561
346;calc update async;100;9.4047e-05;1.2667e-05;0.00647534
346;calc inner;100;1.03467;0.960185;1.14659
346;calc wait;100;0.189964;0.0607927;0.529212
346;calc bound;100;0.0569177;0.0398459;0.104596
346;calc iter;100;1.28365;1.09761;1.59258
346;total;1;134.81;134.81;134.81
411;calc total;1;129.56;129.56;129.56
411;calc update async;100;0.000110288;1.4764e-05;0.00787739
411;calc inner;100;1.06024;1.00213;1.15056
411;calc wait;100;0.159566;0.071563;0.339827
411;calc bound;100;0.0612858;0.0397004;0.0875924
411;calc iter;100;1.2837;1.15794;1.48154
411;total;1;134.848;134.848;134.848
387;calc total;1;129.561;129.561;129.561
387;calc update async;100;0.000110782;1.1502e-05;0.00810792
387;calc inner;100;0.981979;0.809563;1.14053
387;calc wait;100;0.246899;0.0612028;0.683375
387;calc bound;100;0.0578694;0.0390505;0.0872387
387;calc iter;100;1.2879;0.989324;1.73212
387;total;1;134.783;134.783;134.783
375;calc total;1;129.561;129.561;129.561
375;calc update async;100;9.00352e-05;1.1374e-05;0.00687574
375;calc inner;100;0.952847;0.802908;1.14186
375;calc wait;100;0.283856;0.064222;0.735385
375;calc bound;100;0.0470359;0.0388135;0.0671726
375;calc iter;100;1.28666;1.15196;1.58626
375;total;1;134.77;134.77;134.77
435;calc total;1;129.561;129.561;129.561
435;calc update async;100;0.000115126;1.1302e-05;0.0088574
435;calc inner;100;0.983378;0.87133;1.13932
435;calc wait;100;0.248111;0.0655145;0.736415
435;calc bound;100;0.0521187;0.0383093;0.0816363
435;calc iter;100;1.28435;1.03077;1.66758
435;total;1;134.794;134.794;134.794
347;calc total;1;129.561;129.561;129.561
347;calc update async;100;9.06514e-05;1.3395e-05;0.00654836
347;calc inner;100;1.02526;0.91591;1.14335
347;calc wait;100;0.202405;0.0666716;0.581543
347;calc bound;100;0.0521941;0.0399962;0.0853865
347;calc iter;100;1.28438;1.13151;1.55853
347;total;1;134.807;134.807;134.807
412;calc total;1;129.561;129.561;129.561
412;calc update async;100;0.000113887;1.4226e-05;0.00791876
412;calc inner;100;1.05608;0.978258;1.14798
412;calc wait;100;0.162649;0.0695135;0.397208
412;calc bound;100;0.0612722;0.0392193;0.0881712
412;calc iter;100;1.28198;1.15995;1.48199
412;total;1;134.839;134.839;134.839
388;calc total;1;129.561;129.561;129.561
388;calc update async;100;0.000104549;1.3627e-05;0.00792601
388;calc inner;100;0.976531;0.864373;1.1356
388;calc wait;100;0.261553;0.0580461;0.616889
388;calc bound;100;0.0495844;0.038233;0.085753
388;calc iter;100;1.28813;1.04012;1.65093
388;total;1;134.782;134.782;134.782
376;calc total;1;129.561;129.561;129.561
376;calc update async;100;0.000120067;1.6992e-05;0.00820842
376;calc inner;100;0.926472;0.805556;1.13448
376;calc wait;100;0.288109;0.0597888;0.564255
376;calc bound;100;0.0741793;0.0390742;0.0869362
376;calc iter;100;1.29023;1.1349;1.46123
376;total;1;134.757;134.757;134.757
436;calc total;1;129.561;129.561;129.561
436;calc update async;100;0.000110197;1.3234e-05;0.00856725
436;calc inner;100;0.971204;0.843515;1.13481
436;calc wait;100;0.264208;0.0737113;0.678702
436;calc bound;100;0.0497658;0.0391691;0.0808244
436;calc iter;100;1.28559;1.0567;1.58762
436;total;1;134.806;134.806;134.806
348;calc total;1;129.561;129.561;129.561
348;calc update async;100;0.000101328;1.2876e-05;0.00678747
348;calc inner;100;1.06311;0.996012;1.15323
348;calc wait;100;0.155165;0.0652901;0.417702
348;calc bound;100;0.0628986;0.0371705;0.0880329
348;calc iter;100;1.28357;1.16661;1.50335
348;total;1;134.819;134.819;134.819
413;calc total;1;129.561;129.561;129.561
413;calc update async;100;0.000106625;1.2246e-05;0.00784819
413;calc inner;100;1.05459;0.972593;1.23344
413;calc wait;100;0.17014;0.0656217;0.376971
413;calc bound;100;0.0569386;0.0389052;0.0878104
413;calc iter;100;1.28251;1.1519;1.44943
413;total;1;134.839;134.839;134.839
456;calc total;1;129.561;129.561;129.561
456;calc update async;100;9.04647e-05;1.2971e-05;0.00640746
456;calc inner;100;1.04623;0.939952;1.14724
456;calc wait;100;0.179824;0.0631717;0.416961
456;calc bound;100;0.0534198;0.0393725;0.0867918
456;calc iter;100;1.28635;1.14857;1.55879
456;total;1;134.78;134.78;134.78
389;calc total;1;129.561;129.561;129.561
389;calc update async;100;0.000102576;1.23e-05;0.00797151
389;calc inner;100;0.945791;0.790644;1.13674
389;calc wait;100;0.289117;0.0631926;0.716497
389;calc bound;100;0.0511415;0.0386586;0.0769325
389;calc iter;100;1.28679;1.07981;1.67572
389;total;1;134.77;134.77;134.77
377;calc total;1;129.561;129.561;129.561
377;calc update async;100;0.000123796;1.1338e-05;0.00862205
377;calc inner;100;0.909251;0.762321;1.13823
377;calc wait;100;0.305911;0.0653762;0.683676
377;calc bound;100;0.0737753;0.038365;0.0882008
377;calc iter;100;1.28955;0.980529;1.6188
377;total;1;134.767;134.767;134.767
437;calc total;1;129.561;129.561;129.561
437;calc update async;100;0.000111085;1.3562e-05;0.00882828
437;calc inner;100;0.966868;0.847057;1.13738
437;calc wait;100;0.267092;0.0643284;0.650202
437;calc bound;100;0.0486873;0.0388007;0.079176
437;calc iter;100;1.28363;1.0652;1.60046
437;total;1;134.81;134.81;134.81
349;calc total;1;129.561;129.561;129.561
349;calc update async;100;9.76272e-05;1.2847e-05;0.00676091
349;calc inner;100;1.06367;0.997918;1.15202
349;calc wait;100;0.156108;0.0599068;0.359083
349;calc bound;100;0.0603414;0.0381676;0.0876393
349;calc iter;100;1.28185;1.15825;1.51414
349;total;1;134.821;134.821;134.821
414;calc total;1;129.561;129.561;129.561
414;calc update async;100;0.000103266;1.2495e-05;0.00788657
414;calc inner;100;1.05637;0.920012;1.14869
414;calc wait;100;0.17106;0.0670046;0.538811
414;calc bound;100;0.0525509;0.0393863;0.0835712
414;calc iter;100;1.28192;1.1578;1.49939
414;total;1;134.844;134.844;134.844
457;calc total;1;129.561;129.561;129.561
457;calc update async;100;0.000114864;1.3143e-05;0.00771467
457;calc inner;100;1.02351;0.916882;1.14388
457;calc wait;100;0.192091;0.0653467;0.436327
457;calc bound;100;0.0679841;0.0386528;0.0889845
457;calc iter;100;1.28486;1.11462;1.59005
457;total;1;134.777;134.777;134.777
390;calc total;1;129.561;129.561;129.561
390;calc update async;100;0.000105196;1.3783e-05;0.00818802
390;calc inner;100;0.965088;0.83689;1.13557
390;calc wait;100;0.27462;0.0683307;0.591071
390;calc bound;100;0.0462434;0.0382123;0.0728446
390;calc iter;100;1.28643;1.17186;1.47471
390;total;1;134.778;134.778;134.778
378;calc total;1;129.561;129.561;129.561
378;calc update async;100;0.000121903;1.41e-05;0.00869821
378;calc inner;100;0.935167;0.809419;1.13681
378;calc wait;100;0.283988;0.0676565;0.647207
378;calc bound;100;0.0688991;0.0389526;0.0880747
378;calc iter;100;1.28955;0.968392;1.62113
378;total;1;134.764;134.764;134.764
438;calc total;1;129.561;129.561;129.561
438;calc update async;100;0.000111845;1.2431e-05;0.00887179
438;calc inner;100;0.949521;0.815707;1.1383
438;calc wait;100;0.283457;0.063312;0.719413
438;calc bound;100;0.0511683;0.038424;0.0843138
438;calc iter;100;1.28503;1.08506;1.60148
438;total;1;134.803;134.803;134.803
350;calc total;1;129.561;129.561;129.561
350;calc update async;100;9.38092e-05;1.2909e-05;0.0067824
350;calc inner;100;1.06956;1.01862;1.15198
350;calc wait;100;0.155009;0.0628608;0.303468
350;calc bound;100;0.0548235;0.0381238;0.0868769
350;calc iter;100;1.28229;1.17984;1.44909
350;total;1;134.822;134.822;134.822
415;calc total;1;129.56;129.56;129.56
415;calc update async;100;0.000107096;1.4317e-05;0.00788095
415;calc inner;100;1.05822;1.00013;1.14471
415;calc wait;100;0.168413;0.064593;0.447743
415;calc bound;100;0.0527686;0.0389013;0.0866237
415;calc iter;100;1.28205;1.15942;1.55544
415;total;1;134.841;134.841;134.841
458;calc total;1;129.561;129.561;129.561
458;calc update async;100;0.00012333;1.2019e-05;0.00917335
458;calc inner;100;1.03362;0.920324;1.14578
458;calc wait;100;0.186085;0.0698284;0.424548
458;calc bound;100;0.0633616;0.0389121;0.0888235
458;calc iter;100;1.28444;1.12359;1.56128
458;total;1;134.783;134.783;134.783
391;calc total;1;129.561;129.561;129.561
391;calc update async;100;0.000108535;1.3145e-05;0.0082207
391;calc inner;100;0.984234;0.873166;1.13483
391;calc wait;100;0.251117;0.0660414;0.48859
391;calc bound;100;0.0518213;0.0387189;0.081546
391;calc iter;100;1.28839;1.16336;1.47693
391;total;1;134.781;134.781;134.781
379;calc total;1;129.561;129.561;129.561
379;calc update async;100;0.000117908;1.7776e-05;0.00856122
379;calc inner;100;0.950278;0.829165;1.13517
379;calc wait;100;0.27659;0.0643247;0.625917
439;calc total;1;129.56;129.56;129.56
439;calc update async;100;0.000139084;1.2363e-05;0.0119724
439;calc inner;100;0.962447;0.857884;1.13588
439;calc wait;100;0.272943;0.0677561;0.610553
439;calc bound;100;0.0465351;0.0392472;0.0639628
439;calc iter;100;1.28373;1.12841;1.56315
439;total;1;134.803;134.803;134.803
351;calc total;1;129.561;129.561;129.561
351;calc update async;100;9.92263e-05;1.2888e-05;0.00691132
351;calc inner;100;1.06404;1.00329;1.15213
351;calc wait;100;0.155176;0.065811;0.31378
351;calc bound;100;0.0615368;0.0378477;0.0882022
351;calc iter;100;1.28293;1.17723;1.45193
351;total;1;134.819;134.819;134.819
416;calc total;1;129.561;129.561;129.561
416;calc update async;100;8.33859e-05;1.266e-05;0.00624437
416;calc inner;100;1.05697;0.98826;1.14575
416;calc wait;100;0.174924;0.0649549;0.340202
416;calc bound;100;0.04717;0.0398423;0.0776291
416;calc iter;100;1.28159;1.16626;1.42691
416;total;1;134.847;134.847;134.847
392;calc total;1;129.561;129.561;129.561
392;calc update async;100;9.51042e-05;1.5981e-05;0.00672699
392;calc inner;100;0.989623;0.878996;1.14014
392;calc wait;100;0.246376;0.0637677;0.514766
392;calc bound;100;0.0497753;0.0392609;0.0881862
392;calc iter;100;1.28822;1.16253;1.4739
392;total;1;134.784;134.784;134.784
379;calc bound;100;0.0628669;0.0392585;0.0842051
379;calc iter;100;1.28998;1.01518;1.62092
379;total;1;134.766;134.766;134.766
440;calc total;1;129.561;129.561;129.561
440;calc update async;100;0.000125661;1.5465e-05;0.00893337
440;calc inner;100;0.966736;0.826659;1.13871
440;calc wait;100;0.250606;0.0598206;0.519955
440;calc bound;100;0.0678699;0.0390053;0.0892441
440;calc iter;100;1.28843;1.08754;1.50048
440;total;1;134.8;134.8;134.8
352;calc total;1;129.561;129.561;129.561
352;calc update async;100;9.00279e-05;1.3119e-05;0.00671788
352;calc inner;100;1.06481;0.981893;1.1462
352;calc wait;100;0.16124;0.0702569;0.391244
352;calc bound;100;0.0516857;0.0381674;0.0878274
352;calc iter;100;1.28264;1.18103;1.53437
352;total;1;134.808;134.808;134.808
417;calc total;1;129.561;129.561;129.561
417;calc update async;100;8.39025e-05;1.0606e-05;0.00622812
417;calc inner;100;1.06216;1.02201;1.1438
417;calc wait;100;0.166386;0.0721786;0.310631
417;calc bound;100;0.0495402;0.0397184;0.0745678
417;calc iter;100;1.28122;1.18743;1.42084
417;total;1;134.845;134.845;134.845
393;calc total;1;129.561;129.561;129.561
393;calc update async;100;9.6867e-05;1.2545e-05;0.00668499
393;calc inner;100;0.982318;0.866067;1.13676
393;calc wait;100;0.246354;0.0664284;0.66603
393;calc bound;100;0.0574268;0.0388905;0.108822
393;calc iter;100;1.28708;1.04894;1.65316
393;total;1;134.783;134.783;134.783
380;calc total;1;129.561;129.561;129.561
380;calc update async;100;0.000114044;1.2719e-05;0.00868839
380;calc inner;100;0.957985;0.832031;1.13782
380;calc wait;100;0.277016;0.0630384;0.727884
380;calc bound;100;0.0531499;0.0394468;0.0767703
380;calc iter;100;1.28918;1.00389;1.661
380;total;1;134.77;134.77;134.77
441;calc total;1;129.561;129.561;129.561
441;calc update async;100;0.00012822;1.1528e-05;0.00893215
441;calc inner;100;0.939894;0.799863;1.13392
441;calc wait;100;0.271388;0.0611162;0.672008
441;calc bound;100;0.0751521;0.0388386;0.0886352
441;calc iter;100;1.28712;0.992092;1.68022
441;total;1;134.801;134.801;134.801
353;calc total;1;129.561;129.561;129.561
353;calc update async;100;9.53785e-05;1.1366e-05;0.00675094
353;calc inner;100;1.05883;0.979882;1.14751
353;calc wait;100;0.162766;0.0659506;0.314073
353;calc bound;100;0.0579249;0.0378991;0.0874093
353;calc iter;100;1.28145;1.14457;1.47377
353;total;1;134.818;134.818;134.818
418;calc total;1;129.561;129.561;129.561
418;calc update async;100;8.99418e-05;1.2744e-05;0.00657322
418;calc inner;100;1.06161;0.997298;1.14441
418;calc wait;100;0.16853;0.0660029;0.42292
418;calc bound;100;0.049451;0.0396849;0.0794039
418;calc iter;100;1.28243;1.14907;1.52001
418;total;1;134.849;134.849;134.849
394;calc total;1;129.561;129.561;129.561
394;calc update async;100;0.000115745;1.4071e-05;0.00910496
394;calc inner;100;0.98181;0.859756;1.13645
394;calc wait;100;0.253995;0.0701392;0.688394
394;calc bound;100;0.0481738;0.0384058;0.0824829
394;calc iter;100;1.28563;1.03661;1.59519
394;total;1;134.783;134.783;134.783
381;calc total;1;129.56;129.56;129.56
381;calc update async;100;0.000113877;1.3886e-05;0.00876498
381;calc inner;100;0.957507;0.812464;1.13744
381;calc wait;100;0.273374;0.0661217;0.799787
381;calc bound;100;0.0547073;0.0398001;0.0855109
381;calc iter;100;1.28699;1.00145;1.7767
381;total;1;134.773;134.773;134.773
442;calc total;1;129.56;129.56;129.56
442;calc update async;100;0.000129093;1.1823e-05;0.00944975
442;calc inner;100;0.963607;0.821656;1.13686
442;calc wait;100;0.252769;0.0673868;0.650417
442;calc bound;100;0.0680365;0.0391443;0.0887007
442;calc iter;100;1.28554;0.983703;1.68365
442;total;1;134.805;134.805;134.805
354;calc total;1;129.561;129.561;129.561
354;calc update async;100;9.39459e-05;1.2101e-05;0.00673488
354;calc inner;100;1.06423;0.997177;1.14926
354;calc wait;100;0.15624;0.0613887;0.381317
354;calc bound;100;0.0578184;0.037722;0.0847647
354;calc iter;100;1.28197;1.14347;1.52861
354;total;1;134.807;134.807;134.807
419;calc total;1;129.561;129.561;129.561
419;calc update async;100;9.18066e-05;1.252e-05;0.00656503
419;calc inner;100;1.06162;1.0123;1.14416
419;calc wait;100;0.164902;0.0604842;0.482077
419;calc bound;100;0.0517073;0.0394228;0.0868355
419;calc iter;100;1.28173;1.14706;1.58038
419;total;1;134.848;134.848;134.848
382;calc total;1;129.56;129.56;129.56
382;calc update async;100;0.000116565;1.4952e-05;0.00908266
382;calc inner;100;0.956708;0.817692;1.13814
382;calc wait;100;0.27999;0.0649439;0.819141
382;calc bound;100;0.0525712;0.0396714;0.0843589
382;calc iter;100;1.28968;1.06288;1.71167
382;total;1;134.769;134.769;134.769
443;calc total;1;129.56;129.56;129.56
443;calc update async;100;0.000123106;1.2636e-05;0.00936362
443;calc inner;100;0.978092;0.846176;1.13509
443;calc wait;100;0.248187;0.0690483;0.577352
443;calc bound;100;0.0603917;0.0393265;0.084603
443;calc iter;100;1.28798;0.984858;1.59995
443;total;1;134.797;134.797;134.797
355;calc total;1;129.561;129.561;129.561
355;calc update async;100;9.89843e-05;1.1629e-05;0.00688773
355;calc inner;100;1.06507;1.01322;1.14756
355;calc wait;100;0.152612;0.0625099;0.356084
355;calc bound;100;0.0604253;0.0382167;0.0860161
355;calc iter;100;1.28271;1.1474;1.49508
355;total;1;134.818;134.818;134.818
420;calc total;1;129.56;129.56;129.56
420;calc update async;100;0.000110275;1.5807e-05;0.00747882
420;calc inner;100;1.05342;0.970976;1.14818
420;calc wait;100;0.164592;0.0648599;0.475268
420;calc bound;100;0.0614449;0.0396645;0.0867568
420;calc iter;100;1.28278;1.12951;1.53029
420;total;1;134.847;134.847;134.847
383;calc total;1;129.56;129.56;129.56
383;calc update async;100;0.000120534;1.4551e-05;0.00905064
383;calc inner;100;0.957387;0.782855;1.1357
383;calc wait;100;0.273503;0.0662622;0.736519
383;calc bound;100;0.0577037;0.0396857;0.0883449
383;calc iter;100;1.28919;1.13456;1.68134
383;total;1;134.771;134.771;134.771
444;calc total;1;129.56;129.56;129.56
444;calc update async;100;0.00012173;1.1026e-05;0.00947808
444;calc inner;100;1.01183;0.91877;1.14164
444;calc wait;100;0.221316;0.0664935;0.548425
444;calc bound;100;0.0509588;0.0394926;0.0816758
444;calc iter;100;1.28586;1.07327;1.57871
444;total;1;134.815;134.815;134.815
356;calc total;1;129.561;129.561;129.561
356;calc update async;100;0.000100795;1.2931e-05;0.00720974
356;calc inner;100;1.06534;1.00906;1.14683
356;calc wait;100;0.155151;0.0675117;0.393894
356;calc bound;100;0.0583072;0.0381383;0.0889646
356;calc iter;100;1.28166;1.17338;1.54717
356;total;1;134.821;134.821;134.821
421;calc total;1;129.56;129.56;129.56
421;calc update async;100;9.75222e-05;1.4094e-05;0.00682164
421;calc inner;100;1.05323;0.974628;1.14664
421;calc wait;100;0.169034;0.0616548;0.426902
421;calc bound;100;0.0568994;0.0389572;0.0886485
421;calc iter;100;1.2812;1.15404;1.50515
421;total;1;134.846;134.846;134.846
445;calc total;1;129.56;129.56;129.56
445;calc update async;100;0.000120387;1.3577e-05;0.00944906
445;calc inner;100;1.00846;0.905125;1.13985
445;calc wait;100;0.225017;0.0616884;0.756666
445;calc bound;100;0.0522729;0.0396086;0.0871816
445;calc iter;100;1.28651;1.05488;1.72716
445;total;1;134.809;134.809;134.809
357;calc total;1;129.561;129.561;129.561
357;calc update async;100;9.88452e-05;1.21e-05;0.00739188
357;calc inner;100;1.06594;1.00323;1.14711
357;calc wait;100;0.161695;0.0652427;0.378494
357;calc bound;100;0.0513691;0.0382583;0.0883556
357;calc iter;100;1.28259;1.17589;1.52221
357;total;1;134.816;134.816;134.816
422;calc total;1;129.56;129.56;129.56
422;calc update async;100;9.51855e-05;1.292e-05;0.00717709
422;calc inner;100;1.05548;0.970548;1.14734
422;calc wait;100;0.172266;0.0678146;0.462354
446;calc total;1;129.56;129.56;129.56
446;calc update async;100;0.000116803;1.3003e-05;0.00944286
446;calc inner;100;0.993103;0.860327;1.13991
446;calc wait;100;0.244275;0.0680558;0.61932
446;calc bound;100;0.048849;0.0386003;0.0870849
446;calc iter;100;1.28705;1.11198;1.60842
446;total;1;134.815;134.815;134.815
358;calc total;1;129.56;129.56;129.56
358;calc update async;100;9.76189e-05;1.23e-05;0.00773709
358;calc inner;100;1.06177;0.988618;1.14708
358;calc wait;100;0.171171;0.0661327;0.390525
358;calc bound;100;0.0459467;0.0394139;0.0751878
358;calc iter;100;1.28053;1.18118;1.4914
358;total;1;134.821;134.821;134.821
422;calc bound;100;0.0514025;0.0387922;0.0815349
422;calc iter;100;1.28054;1.14571;1.51338
422;total;1;134.846;134.846;134.846
447;calc total;1;129.56;129.56;129.56
447;calc update async;100;0.000116244;1.3334e-05;0.00928347
447;calc inner;100;1.01291;0.935571;1.13996
447;calc wait;100;0.222128;0.0646963;0.61311
447;calc bound;100;0.0500671;0.0390946;0.077103
447;calc iter;100;1.2868;1.11701;1.60859
447;total;1;134.813;134.813;134.813
359;calc total;1;129.56;129.56;129.56
359;calc update async;100;9.61422e-05;1.1743e-05;0.00774864
359;calc inner;100;1.06333;1.01295;1.14639
359;calc wait;100;0.170483;0.0667315;0.362761
359;calc bound;100;0.0439927;0.0385883;0.0634976
359;calc iter;100;1.28116;1.18461;1.46631
359;total;1;134.82;134.82;134.82
423;calc total;1;129.56;129.56;129.56
423;calc update async;100;9.32113e-05;1.1969e-05;0.00715326
423;calc inner;100;1.05829;0.971152;1.14772
423;calc wait;100;0.171504;0.0666862;0.384209
423;calc bound;100;0.0478066;0.0395218;0.0713349
423;calc iter;100;1.28072;1.15503;1.47288
423;total;1;134.845;134.845;134.845
448;calc total;1;129.56;129.56;129.56
448;calc update async;100;0.00010187;1.3388e-05;0.00686003
448;calc inner;100;0.992784;0.890641;1.13368
448;calc wait;100;0.224779;0.0687234;0.425426
448;calc bound;100;0.0663499;0.0392907;0.0872807
448;calc iter;100;1.28844;1.10467;1.52818
448;total;1;134.809;134.809;134.809
424;calc total;1;129.56;129.56;129.56
424;calc update async;100;9.56418e-05;1.2952e-05;0.00715969
424;calc inner;100;1.0487;0.962543;1.14059
424;calc wait;100;0.175746;0.0646703;0.407138
424;calc bound;100;0.0520132;0.0398096;0.0845977
424;calc iter;100;1.28277;1.13195;1.48594
424;total;1;134.842;134.842;134.842
449;calc total;1;129.56;129.56;129.56
449;calc update async;100;0.000132122;1.3651e-05;0.00931876
449;calc inner;100;0.969015;0.846769;1.13479
449;calc wait;100;0.243218;0.0585426;0.53249
449;calc bound;100;0.0744625;0.039141;0.0886123
449;calc iter;100;1.28716;1.06586;1.6011
449;total;1;134.814;134.814;134.814
425;calc total;1;129.56;129.56;129.56
425;calc update async;100;0.000101502;1.2416e-05;0.0071257
425;calc inner;100;1.04118;0.942595;1.14411
425;calc wait;100;0.175265;0.0673345;0.409381
425;calc bound;100;0.0641422;0.0399027;0.0884741
425;calc iter;100;1.28206;1.12391;1.54714
425;total;1;134.841;134.841;134.841
450;calc total;1;129.56;129.56;129.56
450;calc update async;100;0.000130363;1.4e-05;0.00934901
450;calc inner;100;0.983992;0.824061;1.13643
450;calc wait;100;0.232011;0.0651357;0.600458
450;calc bound;100;0.0691971;0.0394529;0.0980959
450;calc iter;100;1.28642;0.940992;1.65642
450;total;1;134.812;134.812;134.812
426;calc total;1;129.56;129.56;129.56
426;calc update async;100;0.00010426;1.2522e-05;0.007214
426;calc inner;100;1.04358;0.964356;1.1436
426;calc wait;100;0.16995;0.0562808;0.430972
426;calc bound;100;0.0657419;0.0395653;0.0884972
426;calc iter;100;1.28191;1.12892;1.57237
426;total;1;134.834;134.834;134.834
451;calc total;1;129.56;129.56;129.56
451;calc update async;100;0.000124987;1.3705e-05;0.00928528
451;calc inner;100;0.99944;0.886879;1.13509
451;calc wait;100;0.22447;0.0643032;0.576263
451;calc bound;100;0.063454;0.0394274;0.0851995
451;calc iter;100;1.28828;1.05297;1.63359
451;total;1;134.813;134.813;134.813
427;calc total;1;129.56;129.56;129.56
427;calc update async;100;0.000107763;1.2841e-05;0.00742551
427;calc inner;100;1.04286;0.927043;1.1411
427;calc wait;100;0.171523;0.0614991;0.441635
427;calc bound;100;0.067321;0.0392323;0.0886076
427;calc iter;100;1.28329;1.11163;1.55972
427;total;1;134.847;134.847;134.847
452;calc total;1;129.56;129.56;129.56
452;calc update async;100;0.000126385;1.244e-05;0.00968145
452;calc inner;100;1.00727;0.918124;1.13748
452;calc wait;100;0.220074;0.0661488;0.633854
452;calc bound;100;0.0581508;0.0393657;0.0880039
452;calc iter;100;1.28627;1.06112;1.66634
452;total;1;134.814;134.814;134.814
428;calc total;1;129.56;129.56;129.56
428;calc update async;100;0.000101504;1.1818e-05;0.0072314
428;calc inner;100;1.05068;0.954399;1.14225
428;calc wait;100;0.16949;0.0595884;0.439766
428;calc bound;100;0.0594747;0.0387852;0.0889462
428;calc iter;100;1.28175;1.12414;1.56853
428;total;1;134.849;134.849;134.849
453;calc total;1;129.56;129.56;129.56
453;calc update async;100;0.000122068;1.2059e-05;0.00961332
453;calc inner;100;1.00521;0.893169;1.1374
453;calc wait;100;0.227397;0.0652743;0.675523
453;calc bound;100;0.052344;0.0385782;0.084563
453;calc iter;100;1.28593;1.06023;1.64521
453;total;1;134.799;134.799;134.799
429;calc total;1;129.56;129.56;129.56
429;calc update async;100;0.000100935;1.3502e-05;0.00754
429;calc inner;100;1.0546;0.983545;1.14376
429;calc wait;100;0.173953;0.067501;0.470893
429;calc bound;100;0.0516223;0.0391348;0.0844451
429;calc iter;100;1.28305;1.11226;1.56709
429;total;1;134.848;134.848;134.848
454;calc total;1;129.56;129.56;129.56
454;calc update async;100;0.000118844;1.2396e-05;0.00972717
454;calc inner;100;1.00161;0.893863;1.1356
454;calc wait;100;0.235418;0.0647266;0.732448
454;calc bound;100;0.0469337;0.0394311;0.0707744
454;calc iter;100;1.28443;1.09804;1.69801
454;total;1;134.814;134.814;134.814
430;calc total;1;129.56;129.56;129.56
430;calc update async;100;0.000100869;1.3072e-05;0.00788484
430;calc inner;100;1.04896;0.967596;1.1443
430;calc wait;100;0.183672;0.0636445;0.483357
430;calc bound;100;0.0464534;0.0389767;0.0663943
430;calc iter;100;1.28032;1.13081;1.5033
430;total;1;134.848;134.848;134.848
455;calc total;1;129.56;129.56;129.56
455;calc update async;100;0.000121654;1.2272e-05;0.00990373
455;calc inner;100;1.0119;0.939581;1.13508
455;calc wait;100;0.222788;0.0665504;0.436621
455;calc bound;100;0.0491971;0.0388923;0.0790597
455;calc iter;100;1.28671;1.12442;1.49232
455;total;1;134.813;134.813;134.813
431;calc total;1;129.56;129.56;129.56
431;calc update async;100;0.000100184;1.2273e-05;0.00795703
431;calc inner;100;1.04456;0.949705;1.14117
431;calc wait;100;0.19034;0.0666671;0.45972
431;calc bound;100;0.0457217;0.0389988;0.0802017
431;calc iter;100;1.28205;1.13333;1.56377
431;total;1;134.843;134.843;134.843
395;calc total;1;129.561;129.561;129.561
395;calc update async;100;9.18557e-05;1.1775e-05;0.00698679
395;calc inner;100;0.971743;0.848392;1.13559
395;calc wait;100;0.266537;0.0694947;0.703786
395;calc bound;100;0.0462336;0.0382326;0.0668173
395;calc iter;100;1.28733;1.0925;1.61856
395;total;1;134.783;134.783;134.783
396;calc total;1;129.561;129.561;129.561
396;calc update async;100;0.000101599;1.6305e-05;0.0072892
396;calc inner;100;1.05111;0.893472;1.15421
396;calc wait;100;0.179264;0.0676503;0.638139
396;calc bound;100;0.0544759;0.0380431;0.0874511
396;calc iter;100;1.28577;1.11494;1.76203
396;total;1;134.806;134.806;134.806
397;calc total;1;129.561;129.561;129.561
397;calc update async;100;9.2747e-05;1.39e-05;0.00703191
397;calc inner;100;1.04878;0.953674;1.15266
397;calc wait;100;0.186205;0.0696118;0.586145
397;calc bound;100;0.047822;0.0379272;0.0792924
397;calc iter;100;1.28465;1.13135;1.62158
397;total;1;134.799;134.799;134.799
398;calc total;1;129.561;129.561;129.561
398;calc update async;100;9.06621e-05;1.2925e-05;0.00703012
398;calc inner;100;1.04712;0.962235;1.15381
398;calc wait;100;0.188953;0.0578234;0.358187
398;calc bound;100;0.0460098;0.038476;0.06919
398;calc iter;100;1.28407;1.16968;1.3933
398;total;1;134.799;134.799;134.799
399;calc total;1;129.561;129.561;129.561
399;calc update async;100;9.5445e-05;1.3957e-05;0.00702568
399;calc inner;100;1.04916;0.972932;1.15462
399;calc wait;100;0.179285;0.0673843;0.340974
399;calc bound;100;0.0563375;0.0383172;0.0852865
399;calc iter;100;1.28635;1.18641;1.45764
399;total;1;134.8;134.8;134.8
400;calc total;1;129.56;129.56;129.56
400;calc update async;100;0.000101354;1.5962e-05;0.00701721
400;calc inner;100;1.04087;0.958974;1.14769
400;calc wait;100;0.175388;0.0568105;0.34158
400;calc bound;100;0.0639242;0.0379613;0.0860546
400;calc iter;100;1.28594;1.15606;1.43078
400;total;1;134.801;134.801;134.801
401;calc total;1;129.561;129.561;129.561
401;calc update async;100;0.00010667;1.6127e-05;0.00696842
401;calc inner;100;1.02078;0.910709;1.14688
401;calc wait;100;0.189781;0.0674601;0.459148
401;calc bound;100;0.0727809;0.0376961;0.0888347
401;calc iter;100;1.28465;1.11638;1.56732
401;total;1;134.798;134.798;134.798
402;calc total;1;129.561;129.561;129.561
402;calc update async;100;0.000107127;1.0907e-05;0.00726371
402;calc inner;100;1.02775;0.937959;1.14985
402;calc wait;100;0.183478;0.0632383;0.515716
402;calc bound;100;0.0712524;0.0385778;0.08782
402;calc iter;100;1.28413;1.12036;1.60698
402;total;1;134.797;134.797;134.797
403;calc total;1;129.561;129.561;129.561
403;calc update async;100;0.000100598;1.423e-05;0.00721041
403;calc inner;100;1.04498;0.98919;1.14778
403;calc wait;100;0.178509;0.0715286;0.542545
403;calc bound;100;0.0597613;0.0372805;0.0870388
403;calc iter;100;1.28517;1.12465;1.61661
403;total;1;134.802;134.802;134.802
404;calc total;1;129.561;129.561;129.561
404;calc update async;100;0.000103998;1.5028e-05;0.00743233
404;calc inner;100;1.04784;0.983029;1.14958
404;calc wait;100;0.179541;0.0707486;0.474658
404;calc bound;100;0.0557313;0.0379696;0.0843162
404;calc iter;100;1.28432;1.12011;1.54279
404;total;1;134.798;134.798;134.798
405;calc total;1;129.56;129.56;129.56
405;calc update async;100;0.000104568;1.2185e-05;0.00788099
405;calc inner;100;1.04582;0.913156;1.14902
405;calc wait;100;0.183757;0.0657501;0.565442
405;calc bound;100;0.0512607;0.0396454;0.083671
405;calc iter;100;1.28272;1.13824;1.52041
405;total;1;134.8;134.8;134.8
406;calc total;1;129.56;129.56;129.56
406;calc update async;100;0.000105166;1.4198e-05;0.00804678
406;calc inner;100;1.04496;0.940934;1.15082
406;calc wait;100;0.187595;0.0642536;0.448087
406;calc bound;100;0.0490715;0.0399771;0.0827065
406;calc iter;100;1.28316;1.14927;1.4442
406;total;1;134.799;134.799;134.799
407;calc total;1;129.56;129.56;129.56
407;calc update async;100;0.000104956;1.2995e-05;0.00800465
407;calc inner;100;1.04807;0.985023;1.14762
407;calc wait;100;0.181596;0.0698961;0.358061
407;calc bound;100;0.052442;0.0390613;0.0851907
407;calc iter;100;1.28376;1.16033;1.46462
407;total;1;134.803;134.803;134.803
459;calc total;1;129.56;129.56;129.56
459;calc update async;100;0.000104201;1.1277e-05;0.0074927
459;calc inner;100;1.04063;0.922209;1.14648
459;calc wait;100;0.18646;0.065803;0.457722
459;calc bound;100;0.0564713;0.0389186;0.084773
459;calc iter;100;1.28559;1.08322;1.5751
459;total;1;134.781;134.781;134.781
460;calc total;1;129.561;129.561;129.561
460;calc update async;100;0.00010441;1.3327e-05;0.00759255
460;calc inner;100;1.03824;0.891551;1.23593
460;calc wait;100;0.188695;0.0666846;0.619257
460;calc bound;100;0.0572923;0.0394813;0.164299
460;calc iter;100;1.28504;1.10183;1.63251
460;total;1;134.776;134.776;134.776
461;calc total;1;129.561;129.561;129.561
461;calc update async;100;0.000103783;1.2911e-05;0.00771969
461;calc inner;100;1.03626;0.90953;1.13944
461;calc wait;100;0.196526;0.0662281;0.867647
461;calc bound;100;0.0500164;0.0387873;0.080741
461;calc iter;100;1.28362;1.06955;1.8814
461;total;1;134.775;134.775;134.775
462;calc total;1;129.561;129.561;129.561
462;calc update async;100;9.66787e-05;1.2319e-05;0.0078359
462;calc inner;100;1.02599;0.879327;1.13791
462;calc wait;100;0.212693;0.0657341;0.594286
462;calc bound;100;0.0449017;0.0380184;0.075999
462;calc iter;100;1.28435;1.15215;1.52637
462;total;1;134.783;134.783;134.783
463;calc total;1;129.56;129.56;129.56
463;calc update async;100;9.6102e-05;1.2228e-05;0.00763458
463;calc inner;100;1.03498;0.953259;1.13876
463;calc wait;100;0.201785;0.063326;0.477527
463;calc bound;100;0.0458773;0.0395403;0.0722787
463;calc iter;100;1.28444;1.13735;1.47662
463;total;1;134.776;134.776;134.776
464;calc total;1;129.56;129.56;129.56
464;calc update async;100;8.87647e-05;1.2665e-05;0.00659687
464;calc inner;100;1.03513;0.909482;1.14823
464;calc wait;100;0.19418;0.0660932;0.404935
464;calc bound;100;0.050534;0.0395545;0.0885033
464;calc iter;100;1.28402;1.15212;1.47005
464;total;1;134.783;134.783;134.783
465;calc total;1;129.561;129.561;129.561
465;calc update async;100;9.52318e-05;1.2488e-05;0.00644467
465;calc inner;100;1.035;0.974232;1.13911
465;calc wait;100;0.185418;0.0651892;0.432292
465;calc bound;100;0.06064;0.0391863;0.0884526
465;calc iter;100;1.28325;1.12744;1.5119
465;total;1;134.783;134.783;134.783
466;calc total;1;129.561;129.561;129.561
466;calc update async;100;0.000102203;1.4053e-05;0.00678889
466;calc inner;100;1.03095;0.91587;1.13883
466;calc wait;100;0.186108;0.0634701;0.493783
466;calc bound;100;0.0644252;0.0400485;0.0893284
466;calc iter;100;1.2833;1.0992;1.58515
466;total;1;134.782;134.782;134.782
467;calc total;1;129.561;129.561;129.561
467;calc update async;100;9.76978e-05;1.3627e-05;0.00677551
467;calc inner;100;1.0368;0.922392;1.13783
467;calc wait;100;0.190669;0.0632329;0.482339
467;calc bound;100;0.0545763;0.0395671;0.087821
467;calc iter;100;1.28413;1.11852;1.53938
467;total;1;134.782;134.782;134.782
468;calc total;1;129.561;129.561;129.561
468;calc update async;100;9.96297e-05;1.4575e-05;0.00679968
468;calc inner;100;1.05929;0.918326;1.15405
468;calc wait;100;0.163078;0.0507427;0.535823
468;calc bound;100;0.0588589;0.0382482;0.0883995
468;calc iter;100;1.2831;1.11342;1.69839
468;total;1;134.793;134.793;134.793
469;calc total;1;129.561;129.561;129.561
469;calc update async;100;9.2594e-05;1.2801e-05;0.00677853
469;calc inner;100;1.06668;0.966593;1.15415
469;calc wait;100;0.163853;0.0640528;0.545941
469;calc bound;100;0.0514301;0.0384304;0.0843005
469;calc iter;100;1.28327;1.15242;1.6733
469;total;1;134.79;134.79;134.79
470;calc total;1;129.56;129.56;129.56
470;calc update async;100;9.20411e-05;1.2569e-05;0.00709171
470;calc inner;100;1.06112;0.997517;1.15206
470;calc wait;100;0.172292;0.0605797;0.4688
470;calc bound;100;0.0469387;0.0388406;0.0719767
470;calc iter;100;1.28211;1.14875;1.53735
470;total;1;134.793;134.793;134.793
471;calc total;1;129.56;129.56;129.56
471;calc update async;100;8.87653e-05;1.0644e-05;0.0068619
471;calc inner;100;1.05968;0.972683;1.15311
471;calc wait;100;0.172047;0.0658043;0.376661
471;calc bound;100;0.0482205;0.0379085;0.0754641
471;calc iter;100;1.28257;1.17732;1.4735
471;total;1;134.792;134.792;134.792
472;calc total;1;129.56;129.56;129.56
472;calc update async;100;9.45364e-05;1.5176e-05;0.00681128
472;calc inner;100;1.05478;0.984257;1.14696
472;calc wait;100;0.171473;0.0674606;0.394114
472;calc bound;100;0.0537206;0.039516;0.087643
472;calc iter;100;1.28208;1.16272;1.55044
472;total;1;134.781;134.781;134.781
473;calc total;1;129.56;129.56;129.56
473;calc update async;100;9.61144e-05;1.1248e-05;0.00681535
473;calc inner;100;1.05405;0.987858;1.14789
473;calc wait;100;0.165603;0.0660763;0.481579
473;calc bound;100;0.0596899;0.0399992;0.088062
473;calc iter;100;1.282;1.16937;1.59655
473;total;1;134.785;134.785;134.785
474;calc total;1;129.56;129.56;129.56
474;calc update async;100;9.93778e-05;1.1566e-05;0.00683889
474;calc inner;100;1.05182;0.986602;1.1481
474;calc wait;100;0.165707;0.0632714;0.414641
474;calc bound;100;0.0643595;0.0389071;0.0879548
474;calc iter;100;1.28364;1.16077;1.56859
474;total;1;134.788;134.788;134.788
475;calc total;1;129.56;129.56;129.56
475;calc update async;100;9.70628e-05;1.0805e-05;0.00685023
475;calc inner;100;1.05494;0.985286;1.14907
475;calc wait;100;0.16135;0.063394;0.340718
475;calc bound;100;0.0618207;0.0398417;0.088232
475;calc iter;100;1.28186;1.11932;1.50558
475;total;1;134.786;134.786;134.786
528;calc total;1;129.563;129.563;129.563
528;calc update async;100;0.000106347;1.3807e-05;0.0081603
528;calc inner;100;1.04938;0.970441;1.20699
528;calc wait;100;0.18057;0.0584928;0.449443
528;calc bound;100;0.0510687;0.0390281;0.0868175
528;calc iter;100;1.28359;1.15965;1.46392
528;total;1;134.781;134.781;134.781
504;calc total;1;129.561;129.561;129.561
504;calc update async;100;9.43996e-05;1.2623e-05;0.00721679
504;calc inner;100;1.01297;0.923105;1.15248
504;calc wait;100;0.22033;0.0674303;0.515314
504;calc bound;100;0.0499554;0.0398069;0.0735812
504;calc iter;100;1.28676;1.13175;1.51121
504;total;1;134.805;134.805;134.805
476;calc total;1;129.56;129.56;129.56
476;calc update async;100;0.000101536;1.4049e-05;0.0068485
476;calc inner;100;1.04704;0.979821;1.1493
476;calc wait;100;0.170224;0.062214;0.443335
476;calc bound;100;0.0644012;0.0381845;0.088342
476;calc iter;100;1.28305;1.12849;1.55346
476;total;1;134.793;134.793;134.793
480;calc total;1;129.56;129.56;129.56
480;calc update async;100;9.931e-05;1.1728e-05;0.00768144
480;calc inner;100;1.06766;0.973911;1.22109
480;calc wait;100;0.16414;0.0582209;0.495241
480;calc bound;100;0.0489474;0.0385147;0.0848622
480;calc iter;100;1.28145;1.13683;1.57599
480;total;1;134.371;134.371;134.371
529;calc total;1;129.563;129.563;129.563
529;calc update async;100;0.000112619;1.3649e-05;0.00797805
529;calc inner;100;1.04385;0.955995;1.14317
529;calc wait;100;0.175803;0.0651938;0.361302
529;calc bound;100;0.0626351;0.0394175;0.108446
529;calc iter;100;1.28432;1.13207;1.48197
529;total;1;134.777;134.777;134.777
505;calc total;1;129.562;129.562;129.562
505;calc update async;100;0.000111807;1.2324e-05;0.00843355
505;calc inner;100;1.01246;0.920671;1.14826
505;calc wait;100;0.215412;0.0670024;0.528759
505;calc bound;100;0.0570954;0.0406091;0.0801486
505;calc iter;100;1.28555;1.08967;1.58354
505;total;1;134.806;134.806;134.806
477;calc total;1;129.56;129.56;129.56
477;calc update async;100;0.000103519;1.1364e-05;0.00750061
477;calc inner;100;1.056;0.971729;1.15191
477;calc wait;100;0.163928;0.0627944;0.369531
477;calc bound;100;0.0603211;0.0391983;0.0869911
477;calc iter;100;1.28196;1.16982;1.49304
477;total;1;134.793;134.793;134.793
481;calc total;1;129.561;129.561;129.561
481;calc update async;100;0.000100817;1.2852e-05;0.00777099
481;calc inner;100;1.06916;0.98648;1.14307
481;calc wait;100;0.161449;0.0581452;0.408209
481;calc bound;100;0.0493795;0.0391202;0.0806822
481;calc iter;100;1.28153;1.1401;1.53176
481;total;1;134.365;134.365;134.365
530;calc total;1;129.563;129.563;129.563
530;calc update async;100;0.000119177;1.5005e-05;0.00830596
530;calc inner;100;1.04139;0.9478;1.14265
530;calc wait;100;0.176178;0.0601579;0.464072
530;calc bound;100;0.0656501;0.0395025;0.121124
530;calc iter;100;1.28406;1.14388;1.60421
530;total;1;134.777;134.777;134.777
506;calc total;1;129.562;129.562;129.562
506;calc update async;100;0.000111616;1.4151e-05;0.00835584
506;calc inner;100;1.01389;0.906629;1.14818
506;calc wait;100;0.213107;0.068193;0.611202
506;calc bound;100;0.0571417;0.0403133;0.0843282
506;calc iter;100;1.28603;1.04459;1.68044
506;total;1;134.8;134.8;134.8
478;calc total;1;129.56;129.56;129.56
478;calc update async;100;0.000100156;1.3699e-05;0.00758336
478;calc inner;100;1.05903;0.995711;1.14937
478;calc wait;100;0.168411;0.0629048;0.374342
478;calc bound;100;0.0524328;0.0386521;0.0849058
478;calc iter;100;1.2816;1.13098;1.49941
478;total;1;134.793;134.793;134.793
482;calc total;1;129.561;129.561;129.561
482;calc update async;100;0.000106735;1.061e-05;0.00797573
482;calc inner;100;1.06914;0.979754;1.1549
482;calc wait;100;0.157839;0.0632574;0.379939
482;calc bound;100;0.05407;0.038843;0.0888942
482;calc iter;100;1.28209;1.13254;1.52666
482;total;1;134.366;134.366;134.366
531;calc total;1;129.563;129.563;129.563
531;calc update async;100;0.000115437;1.4844e-05;0.00826902
531;calc inner;100;1.04909;0.97536;1.14389
531;calc wait;100;0.171893;0.0697992;0.525985
531;calc bound;100;0.0615217;0.0396637;0.0859863
531;calc iter;100;1.28398;1.11788;1.66133
531;total;1;134.779;134.779;134.779
507;calc total;1;129.562;129.562;129.562
507;calc update async;100;0.000114062;1.3724e-05;0.00843934
507;calc inner;100;1.01477;0.908336;1.14994
507;calc wait;100;0.214169;0.0659125;0.793539
507;calc bound;100;0.0568023;0.0406834;0.0844773
507;calc iter;100;1.28623;1.07474;1.77241
507;total;1;134.806;134.806;134.806
479;calc total;1;129.56;129.56;129.56
479;calc update async;100;0.000101678;1.3161e-05;0.00756883
479;calc inner;100;1.05592;0.996064;1.14723
479;calc wait;100;0.172518;0.0646345;0.387504
479;calc bound;100;0.052847;0.0387842;0.0879021
479;calc iter;100;1.28207;1.17835;1.50146
479;total;1;134.793;134.793;134.793
483;calc total;1;129.561;129.561;129.561
483;calc update async;100;0.000122251;1.1539e-05;0.00944101
483;calc inner;100;1.06809;0.961468;1.14229
483;calc wait;100;0.157215;0.0655126;0.458968
483;calc bound;100;0.0568674;0.0389079;0.0890398
483;calc iter;100;1.28361;1.11958;1.55686
483;total;1;134.372;134.372;134.372
532;calc total;1;129.563;129.563;129.563
532;calc update async;100;0.000115131;1.3053e-05;0.0083055
532;calc inner;100;1.04434;0.987197;1.13986
532;calc wait;100;0.180101;0.0629179;0.467405
532;calc bound;100;0.0592538;0.0396153;0.0847839
532;calc iter;100;1.2843;1.11517;1.5471
532;total;1;134.777;134.777;134.777
508;calc total;1;129.562;129.562;129.562
508;calc update async;100;0.000111754;1.4353e-05;0.00844681
508;calc inner;100;1.00742;0.894554;1.14305
508;calc wait;100;0.223846;0.0677134;0.655367
508;calc bound;100;0.0538901;0.0391077;0.0830049
508;calc iter;100;1.28691;1.09453;1.61867
508;total;1;134.808;134.808;134.808
484;calc total;1;129.561;129.561;129.561
484;calc update async;100;0.000110948;1.2525e-05;0.00800312
484;calc inner;100;1.05979;0.978294;1.1389
484;calc wait;100;0.16192;0.0657154;0.484658
484;calc bound;100;0.0595539;0.0387203;0.0880514
484;calc iter;100;1.28238;1.11743;1.58313
484;total;1;134.364;134.364;134.364
533;calc total;1;129.563;129.563;129.563
533;calc update async;100;0.000104736;1.4685e-05;0.00773253
533;calc inner;100;1.04693;0.959775;1.13798
533;calc wait;100;0.184708;0.067182;0.442302
533;calc bound;100;0.0505197;0.0390466;0.0826999
533;calc iter;100;1.28291;1.10297;1.52435
533;total;1;134.764;134.764;134.764
509;calc total;1;129.562;129.562;129.562
509;calc update async;100;0.000109901;1.2416e-05;0.00844746
509;calc inner;100;0.996846;0.898274;1.14229
509;calc wait;100;0.234543;0.0646672;0.624666
509;calc bound;100;0.0532611;0.0395385;0.0875132
509;calc iter;100;1.2854;1.10205;1.59313
509;total;1;134.808;134.808;134.808
552;calc total;1;129.563;129.563;129.563
552;calc update async;100;9.11572e-05;1.2134e-05;0.00693728
552;calc inner;100;1.05313;0.946369;1.14988
552;calc wait;100;0.179398;0.0607775;0.603668
552;calc bound;100;0.047112;0.0396884;0.0801647
552;calc iter;100;1.2818;1.14145;1.61638
552;total;1;134.81;134.81;134.81
485;calc total;1;129.561;129.561;129.561
485;calc update async;100;0.000112593;1.3648e-05;0.0081231
485;calc inner;100;1.06334;0.959792;1.14367
485;calc wait;100;0.160867;0.0649905;0.460085
485;calc bound;100;0.0572533;0.038651;0.0879258
485;calc iter;100;1.28243;1.13899;1.49018
485;total;1;134.372;134.372;134.372
534;calc total;1;129.563;129.563;129.563
534;calc update async;100;9.9884e-05;1.2221e-05;0.00788382
534;calc inner;100;1.04663;0.987016;1.13948
534;calc wait;100;0.191154;0.0731923;0.457365
534;calc bound;100;0.045195;0.039127;0.0629968
534;calc iter;100;1.28381;1.13845;1.54902
534;total;1;134.778;134.778;134.778
510;calc total;1;129.561;129.561;129.561
510;calc update async;100;0.000107673;1.2632e-05;0.00855851
510;calc inner;100;0.990465;0.86074;1.14369
510;calc wait;100;0.240876;0.0669841;0.706481
510;calc bound;100;0.0525782;0.039393;0.0867218
510;calc iter;100;1.28562;1.0869;1.64047
510;total;1;134.808;134.808;134.808
553;calc total;1;129.563;129.563;129.563
553;calc update async;100;0.000108074;1.2156e-05;0.00834574
553;calc inner;100;1.05711;0.9701;1.14911
553;calc wait;100;0.170127;0.0673555;0.455704
553;calc bound;100;0.0532335;0.0399298;0.0822412
553;calc iter;100;1.28317;1.12363;1.51319
553;total;1;134.809;134.809;134.809
486;calc total;1;129.561;129.561;129.561
486;calc update async;100;0.000103017;1.1293e-05;0.00784648
486;calc inner;100;1.05735;0.946998;1.13891
486;calc wait;100;0.171246;0.0621389;0.463364
486;calc bound;100;0.0517375;0.0386841;0.0876096
486;calc iter;100;1.28137;1.13033;1.51031
486;total;1;134.362;134.362;134.362
535;calc total;1;129.563;129.563;129.563
535;calc update async;100;0.000117228;1.1677e-05;0.00958692
535;calc inner;100;1.04205;0.912875;1.1407
535;calc wait;100;0.192003;0.0709382;0.518734
535;calc bound;100;0.0460276;0.0389139;0.07554
535;calc iter;100;1.28192;1.14419;1.4816
535;total;1;134.776;134.776;134.776
511;calc total;1;129.561;129.561;129.561
511;calc update async;100;0.000108602;1.4642e-05;0.00855453
511;calc inner;100;0.993167;0.904956;1.1453
511;calc wait;100;0.239964;0.0690465;0.544528
511;calc bound;100;0.0507799;0.0395604;0.0747858
511;calc iter;100;1.2851;1.11315;1.52822
511;total;1;134.801;134.801;134.801
554;calc total;1;129.563;129.563;129.563
554;calc update async;100;0.000116585;1.2424e-05;0.00867869
554;calc inner;100;1.05587;0.967555;1.14985
554;calc wait;100;0.16636;0.067811;0.426501
554;calc bound;100;0.0580515;0.0387831;0.0847894
554;calc iter;100;1.28381;1.11736;1.52962
554;total;1;134.811;134.811;134.811
487;calc total;1;129.561;129.561;129.561
487;calc update async;100;0.000103958;1.1536e-05;0.00815023
487;calc inner;100;1.05926;0.973015;1.13973
487;calc wait;100;0.173874;0.0643258;0.458056
487;calc bound;100;0.0475196;0.0389063;0.0798216
487;calc iter;100;1.2822;1.1612;1.53223
487;total;1;134.365;134.365;134.365
536;calc total;1;129.563;129.563;129.563
536;calc update async;100;9.01646e-05;1.4862e-05;0.00649695
536;calc inner;100;1.04118;0.962678;1.13983
536;calc wait;100;0.1872;0.0641442;0.406614
536;calc bound;100;0.0512804;0.0391933;0.089297
536;calc iter;100;1.28229;1.15942;1.49213
536;total;1;134.779;134.779;134.779
512;calc total;1;129.563;129.563;129.563
512;calc update async;100;0.000110731;1.6406e-05;0.00801659
512;calc inner;100;1.01088;0.922145;1.14458
512;calc wait;100;0.216619;0.0673807;0.431365
512;calc bound;100;0.0577351;0.0395972;0.087921
512;calc iter;100;1.28711;1.10809;1.4697
512;total;1;134.807;134.807;134.807
555;calc total;1;129.563;129.563;129.563
555;calc update async;100;0.000117809;1.4881e-05;0.0083829
555;calc inner;100;1.05461;0.98027;1.30237
555;calc wait;100;0.166745;0.063544;0.46759
555;calc bound;100;0.0612793;0.0398305;0.086719
555;calc iter;100;1.28478;1.12411;1.55029
555;total;1;134.806;134.806;134.806
488;calc total;1;129.561;129.561;129.561
488;calc update async;100;8.724e-05;1.2854e-05;0.00650875
488;calc inner;100;1.06052;0.985729;1.14077
488;calc wait;100;0.172193;0.0662636;0.519201
488;calc bound;100;0.0470432;0.0383013;0.082438
488;calc iter;100;1.28256;1.14386;1.62612
488;total;1;134.365;134.365;134.365
537;calc total;1;129.563;129.563;129.563
537;calc update async;100;9.66023e-05;1.5006e-05;0.00682583
537;calc inner;100;1.04494;0.90863;1.13721
537;calc wait;100;0.183355;0.065495;0.644469
537;calc bound;100;0.0541199;0.0392648;0.0888657
537;calc iter;100;1.28363;1.11051;1.76023
537;total;1;134.78;134.78;134.78
513;calc total;1;129.563;129.563;129.563
513;calc update async;100;0.000118428;1.3968e-05;0.00799801
513;calc inner;100;0.98667;0.858079;1.14231
513;calc wait;100;0.224252;0.0612732;0.560723
513;calc bound;100;0.0725651;0.0401391;0.0878578
513;calc iter;100;1.28636;1.07219;1.66304
513;total;1;134.808;134.808;134.808
556;calc total;1;129.563;129.563;129.563
556;calc update async;100;0.00011334;1.2172e-05;0.00844023
556;calc inner;100;1.04954;0.955608;1.14406
556;calc wait;100;0.175183;0.0657888;0.541964
556;calc bound;100;0.0578437;0.038519;0.146909
556;calc iter;100;1.28383;1.12073;1.74486
556;total;1;134.801;134.801;134.801
489;calc total;1;129.561;129.561;129.561
489;calc update async;100;9.46943e-05;1.3492e-05;0.00651539
489;calc inner;100;1.06254;0.977923;1.14143
489;calc wait;100;0.158786;0.0666521;0.432019
489;calc bound;100;0.057073;0.0384784;0.0877619
489;calc iter;100;1.28151;1.12973;1.53299
489;total;1;134.374;134.374;134.374
538;calc total;1;129.563;129.563;129.563
538;calc update async;100;0.000108233;1.4078e-05;0.00757299
538;calc inner;100;1.04425;0.955301;1.13664
538;calc wait;100;0.176412;0.0642604;0.636544
538;calc bound;100;0.060924;0.040036;0.0886996
538;calc iter;100;1.28328;1.11587;1.70886
538;total;1;134.777;134.777;134.777
514;calc total;1;129.563;129.563;129.563
514;calc update async;100;0.000118794;1.5909e-05;0.00779752
514;calc inner;100;0.978734;0.84667;1.14489
514;calc wait;100;0.233294;0.0661198;0.752356
514;calc bound;100;0.0741967;0.0392882;0.0884013
514;calc iter;100;1.28774;1.02417;1.83431
514;total;1;134.808;134.808;134.808
557;calc total;1;129.563;129.563;129.563
557;calc update async;100;0.000143479;1.1928e-05;0.0119643
557;calc inner;100;1.04851;0.969674;1.14277
557;calc wait;100;0.183482;0.0668357;0.482232
557;calc bound;100;0.0512989;0.0382977;0.0847147
557;calc iter;100;1.28384;1.11614;1.51895
557;total;1;134.801;134.801;134.801
490;calc total;1;129.561;129.561;129.561
490;calc update async;100;0.000100153;1.2523e-05;0.00678251
490;calc inner;100;1.05959;0.983726;1.1947
490;calc wait;100;0.155981;0.0606267;0.365594
490;calc bound;100;0.0635894;0.0397159;0.0888718
490;calc iter;100;1.2832;1.12655;1.52162
490;total;1;134.372;134.372;134.372
539;calc total;1;129.563;129.563;129.563
539;calc update async;100;0.000105993;1.359e-05;0.00722495
539;calc inner;100;1.0362;0.955549;1.13931
539;calc wait;100;0.178117;0.0671916;0.529178
539;calc bound;100;0.061705;0.0400435;0.0886813
539;calc iter;100;1.2834;1.1281;1.60203
539;total;1;134.777;134.777;134.777
515;calc total;1;129.563;129.563;129.563
515;calc update async;100;0.000149405;1.5838e-05;0.0114528
515;calc inner;100;0.999663;0.882329;1.1459
515;calc wait;100;0.216014;0.0690028;0.656507
515;calc bound;100;0.066884;0.0401463;0.0896422
515;calc iter;100;1.28651;1.05834;1.74754
515;total;1;134.806;134.806;134.806
558;calc total;1;129.563;129.563;129.563
558;calc update async;100;0.000109267;1.2086e-05;0.00865296
558;calc inner;100;1.04794;0.938621;1.14602
558;calc wait;100;0.185407;0.0680998;0.52496
558;calc bound;100;0.0477753;0.0387261;0.0714846
558;calc iter;100;1.28286;1.16541;1.51425
558;total;1;134.803;134.803;134.803
491;calc total;1;129.561;129.561;129.561
491;calc update async;100;0.000105301;1.4707e-05;0.00684105
491;calc inner;100;1.0545;0.94266;1.13672
491;calc wait;100;0.16168;0.0644516;0.4546
491;calc bound;100;0.0662702;0.039806;0.0887715
491;calc iter;100;1.2838;1.10756;1.61611
491;total;1;134.372;134.372;134.372
540;calc total;1;129.563;129.563;129.563
540;calc update async;100;0.000112883;1.4899e-05;0.00760147
540;calc inner;100;1.05016;0.960213;1.15346
540;calc wait;100;0.164937;0.0608663;0.36138
540;calc bound;100;0.0673798;0.0396222;0.0895019
540;calc iter;100;1.28323;1.16348;1.52086
540;total;1;134.787;134.787;134.787
516;calc total;1;129.563;129.563;129.563
516;calc update async;100;0.000123635;1.368e-05;0.00880115
516;calc inner;100;1.03922;0.944315;1.15207
516;calc wait;100;0.176019;0.0575507;0.516137
516;calc bound;100;0.0688538;0.0403174;0.0883588
516;calc iter;100;1.28647;1.11277;1.62498
516;total;1;134.819;134.819;134.819
559;calc total;1;129.563;129.563;129.563
559;calc update async;100;0.000106728;1.2378e-05;0.00869979
559;calc inner;100;1.04187;0.921112;1.14447
559;calc wait;100;0.194374;0.0667228;0.496598
559;calc bound;100;0.0459461;0.0388787;0.0830654
559;calc iter;100;1.28325;1.14463;1.50688
559;total;1;134.812;134.812;134.812
492;calc total;1;129.561;129.561;129.561
492;calc update async;100;0.000106367;1.4284e-05;0.00714098
492;calc inner;100;1.0307;0.958656;1.14451
492;calc wait;100;0.188749;0.0628803;0.529316
492;calc bound;100;0.0617843;0.0396696;0.0888377
492;calc iter;100;1.28343;1.12132;1.65083
492;total;1;134.388;134.388;134.388
541;calc total;1;129.563;129.563;129.563
541;calc update async;100;0.000103891;1.1201e-05;0.00727354
541;calc inner;100;1.057;0.969755;1.15093
541;calc wait;100;0.161719;0.0653913;0.349577
541;calc bound;100;0.0626781;0.0393678;0.0877362
541;calc iter;100;1.28331;1.15376;1.50578
541;total;1;134.783;134.783;134.783
517;calc total;1;129.563;129.563;129.563
517;calc update async;100;0.000114078;1.3995e-05;0.00831378
517;calc inner;100;1.04813;0.960982;1.1522
517;calc wait;100;0.173669;0.0629713;0.562931
517;calc bound;100;0.0629158;0.0401497;0.0878584
517;calc iter;100;1.28652;1.11112;1.67681
517;total;1;134.815;134.815;134.815
560;calc total;1;129.563;129.563;129.563
560;calc update async;100;0.000100517;1.4451e-05;0.00742436
560;calc inner;100;1.05835;0.961062;1.14975
560;calc wait;100;0.16957;0.0640698;0.569235
560;calc bound;100;0.0515772;0.0383034;0.0839383
560;calc iter;100;1.28414;1.12383;1.59875
560;total;1;134.812;134.812;134.812
493;calc total;1;129.561;129.561;129.561
493;calc update async;100;9.38981e-05;1.1608e-05;0.00683714
493;calc inner;100;1.03348;0.951359;1.14308
493;calc wait;100;0.191766;0.0547178;0.503808
493;calc bound;100;0.0542175;0.0387115;0.0879708
493;calc iter;100;1.28164;1.11263;1.53588
493;total;1;134.388;134.388;134.388
542;calc total;1;129.563;129.563;129.563
542;calc update async;100;9.56006e-05;1.3438e-05;0.0066486
542;calc inner;100;1.06384;0.995734;1.15127
542;calc wait;100;0.157433;0.0614399;0.37188
542;calc bound;100;0.0568255;0.0391231;0.0864845
542;calc iter;100;1.28194;1.15965;1.49287
542;total;1;134.79;134.79;134.79
518;calc total;1;129.563;129.563;129.563
518;calc update async;100;0.000116319;1.3772e-05;0.00895337
518;calc inner;100;1.05722;0.992652;1.2538
518;calc wait;100;0.174434;0.0640071;0.426102
518;calc bound;100;0.0541155;0.0394992;0.0863088
518;calc iter;100;1.28649;1.12613;1.51253
518;total;1;134.815;134.815;134.815
561;calc total;1;129.563;129.563;129.563
561;calc update async;100;0.000107605;1.3723e-05;0.00750191
561;calc inner;100;1.04474;0.914789;1.1451
561;calc wait;100;0.171857;0.0660646;0.554067
561;calc bound;100;0.0651283;0.0381583;0.0880614
561;calc iter;100;1.28413;1.10679;1.65209
561;total;1;134.814;134.814;134.814
494;calc total;1;129.561;129.561;129.561
494;calc update async;100;9.11144e-05;1.2798e-05;0.00690021
494;calc inner;100;1.03513;0.897606;1.14454
494;calc wait;100;0.196459;0.0679044;0.634013
494;calc bound;100;0.0485391;0.0393409;0.0797554
494;calc iter;100;1.28266;1.13653;1.57929
494;total;1;134.387;134.387;134.387
543;calc total;1;129.563;129.563;129.563
543;calc update async;100;0.000102495;1.1853e-05;0.00756085
543;calc inner;100;1.06208;1.00952;1.15227
543;calc wait;100;0.163607;0.0622317;0.356022
543;calc bound;100;0.0561167;0.0398742;0.0883093
543;calc iter;100;1.28254;1.17378;1.5266
543;total;1;134.786;134.786;134.786
519;calc total;1;129.563;129.563;129.563
519;calc update async;100;0.000108304;1.346e-05;0.00837568
519;calc inner;100;1.05819;0.994644;1.15313
519;calc wait;100;0.175835;0.0635811;0.529923
519;calc bound;100;0.0505761;0.0395971;0.0769867
519;calc iter;100;1.28572;1.14419;1.62198
519;total;1;134.816;134.816;134.816
495;calc total;1;129.561;129.561;129.561
495;calc update async;100;9.15238e-05;1.2849e-05;0.00689072
495;calc inner;100;1.03419;0.951316;1.14511
495;calc wait;100;0.199649;0.0634772;0.495121
495;calc bound;100;0.0463249;0.0394158;0.073938
495;calc iter;100;1.28165;1.11138;1.51779
495;total;1;134.388;134.388;134.388
544;calc total;1;129.563;129.563;129.563
544;calc update async;100;9.72325e-05;1.1481e-05;0.0075147
544;calc inner;100;1.06123;0.99758;1.14705
544;calc wait;100;0.171361;0.065835;0.377409
544;calc bound;100;0.0477544;0.0386444;0.0808023
544;calc iter;100;1.28244;1.15689;1.50204
544;total;1;134.779;134.779;134.779
520;calc total;1;129.563;129.563;129.563
520;calc update async;100;9.10067e-05;1.177e-05;0.00672769
520;calc inner;100;1.05098;0.994983;1.14629
520;calc wait;100;0.180651;0.0728668;0.348432
520;calc bound;100;0.050413;0.0390789;0.0787009
520;calc iter;100;1.28533;1.15906;1.44271
520;total;1;134.817;134.817;134.817
496;calc total;1;129.561;129.561;129.561
496;calc update async;100;9.40962e-05;1.3143e-05;0.0068418
545;calc total;1;129.563;129.563;129.563
545;calc update async;100;0.000100418;1.1908e-05;0.00759481
545;calc inner;100;1.06124;1.00735;1.14726
545;calc wait;100;0.165446;0.0637297;0.343682
545;calc bound;100;0.0532983;0.0397107;0.0878107
545;calc iter;100;1.28205;1.15351;1.49972
545;total;1;134.78;134.78;134.78
521;calc total;1;129.563;129.563;129.563
521;calc update async;100;9.9805e-05;1.4179e-05;0.0067247
521;calc inner;100;1.04386;0.965929;1.14561
521;calc wait;100;0.178266;0.0659724;0.500989
521;calc bound;100;0.0610434;0.0395735;0.0874191
521;calc iter;100;1.28616;1.14059;1.63677
521;total;1;134.814;134.814;134.814
496;calc inner;100;1.03271;0.955418;1.1382
496;calc wait;100;0.197931;0.0681132;0.480191
496;calc bound;100;0.0515994;0.0389763;0.085218
496;calc iter;100;1.28529;1.08281;1.5621
496;total;1;134.385;134.385;134.385
546;calc total;1;129.563;129.563;129.563
546;calc update async;100;9.92923e-05;1.257e-05;0.00733226
546;calc inner;100;1.0603;0.986823;1.14872
546;calc wait;100;0.166649;0.0731793;0.371341
546;calc bound;100;0.05497;0.0392738;0.0864896
546;calc iter;100;1.28359;1.16636;1.49971
546;total;1;134.778;134.778;134.778
522;calc total;1;129.563;129.563;129.563
522;calc update async;100;9.9845e-05;1.4233e-05;0.00675248
522;calc inner;100;1.03696;0.956533;1.14765
522;calc wait;100;0.181045;0.0696376;0.469283
522;calc bound;100;0.0647604;0.0388548;0.0889358
522;calc iter;100;1.2859;1.11201;1.57805
522;total;1;134.801;134.801;134.801
497;calc total;1;129.561;129.561;129.561
497;calc update async;100;0.000107941;1.7021e-05;0.00705489
497;calc inner;100;1.01987;0.913787;1.13832
497;calc wait;100;0.195418;0.0646665;0.442172
497;calc bound;100;0.0673081;0.0401391;0.0879979
497;calc iter;100;1.28331;1.09319;1.50923
497;total;1;134.382;134.382;134.382
547;calc total;1;129.563;129.563;129.563
547;calc update async;100;0.000104324;1.2772e-05;0.0075984
547;calc inner;100;1.06138;0.977899;1.14744
547;calc wait;100;0.162063;0.0628776;0.393862
547;calc bound;100;0.0571758;0.0391802;0.0868437
547;calc iter;100;1.28405;1.13184;1.52821
547;total;1;134.778;134.778;134.778
523;calc total;1;129.563;129.563;129.563
523;calc update async;100;9.70854e-05;1.3086e-05;0.00674274
523;calc inner;100;1.04902;0.984054;1.14664
523;calc wait;100;0.17126;0.0661304;0.584938
523;calc bound;100;0.0595139;0.0382578;0.0865199
523;calc iter;100;1.28488;1.11735;1.66689
523;total;1;134.815;134.815;134.815
498;calc total;1;129.561;129.561;129.561
498;calc update async;100;0.000107743;1.2557e-05;0.00710242
498;calc inner;100;1.01782;0.910125;1.13918
498;calc wait;100;0.198372;0.060664;0.577504
498;calc bound;100;0.0674836;0.0398029;0.0890737
498;calc iter;100;1.28513;1.06078;1.74553
498;total;1;134.375;134.375;134.375
548;calc total;1;129.563;129.563;129.563
548;calc update async;100;0.000109036;1.2568e-05;0.00778812
548;calc inner;100;1.06654;0.968527;1.14993
548;calc wait;100;0.152246;0.068724;0.493675
548;calc bound;100;0.0600024;0.039735;0.0873575
548;calc iter;100;1.28384;1.1531;1.64041
548;total;1;134.787;134.787;134.787
524;calc total;1;129.563;129.563;129.563
524;calc update async;100;9.85843e-05;1.2241e-05;0.00708043
524;calc inner;100;1.05005;0.96952;1.14862
524;calc wait;100;0.174455;0.0683673;0.578526
524;calc bound;100;0.0573199;0.0386244;0.0865867
524;calc iter;100;1.28468;1.12666;1.62321
524;total;1;134.815;134.815;134.815
499;calc total;1;129.56;129.56;129.56
499;calc update async;100;0.000106572;1.5375e-05;0.0070272
499;calc inner;100;1.01941;0.929472;1.14051
499;calc wait;100;0.195119;0.0682877;0.560656
499;calc bound;100;0.069858;0.0393573;0.088423
499;calc iter;100;1.28553;1.05817;1.65779
499;total;1;134.383;134.383;134.383
549;calc total;1;129.563;129.563;129.563
549;calc update async;100;0.000106834;1.202e-05;0.00799898
549;calc inner;100;1.06453;1.01098;1.14621
549;calc wait;100;0.159762;0.0637868;0.417421
549;calc bound;100;0.0556636;0.0393121;0.0862922
549;calc iter;100;1.2822;1.14484;1.53322
549;total;1;134.783;134.783;134.783
525;calc total;1;129.563;129.563;129.563
525;calc update async;100;0.000101437;1.3893e-05;0.00737171
525;calc inner;100;1.05198;0.965439;1.14687
525;calc wait;100;0.178501;0.0635258;0.554241
525;calc bound;100;0.0532925;0.0384485;0.082434
525;calc iter;100;1.28539;1.15055;1.59215
525;total;1;134.815;134.815;134.815
500;calc total;1;129.561;129.561;129.561
500;calc update async;100;0.000104624;1.5355e-05;0.00753014
500;calc inner;100;1.03394;0.958314;1.14057
500;calc wait;100;0.192761;0.0655106;0.497845
500;calc bound;100;0.0567535;0.0389237;0.0868104
500;calc iter;100;1.28534;1.08947;1.5949
500;total;1;134.382;134.382;134.382
550;calc total;1;129.563;129.563;129.563
550;calc update async;100;0.000102692;1.3224e-05;0.0078317
550;calc inner;100;1.06364;0.990586;1.1482
550;calc wait;100;0.166775;0.064337;0.411044
550;calc bound;100;0.0506922;0.0391992;0.0796154
550;calc iter;100;1.28293;1.13637;1.51439
550;total;1;134.787;134.787;134.787
526;calc total;1;129.563;129.563;129.563
526;calc update async;100;0.000105946;1.5122e-05;0.00829878
526;calc inner;100;1.04386;0.939903;1.14572
526;calc wait;100;0.19128;0.0655694;0.484289
526;calc bound;100;0.0471821;0.0395126;0.0749749
526;calc iter;100;1.28411;1.15116;1.57942
526;total;1;134.819;134.819;134.819
501;calc total;1;129.56;129.56;129.56
501;calc update async;100;0.000104399;1.2068e-05;0.00791571
501;calc inner;100;1.03209;0.948275;1.13939
501;calc wait;100;0.199001;0.0590208;0.556246
501;calc bound;100;0.0520687;0.0386174;0.0854236
501;calc iter;100;1.28493;1.10745;1.58829
501;total;1;134.382;134.382;134.382
551;calc total;1;129.563;129.563;129.563
551;calc update async;100;0.00010583;1.064e-05;0.00844807
551;calc inner;100;1.06104;0.984957;1.14596
551;calc wait;100;0.17083;0.0679032;0.369578
551;calc bound;100;0.0475849;0.0388558;0.0806401
551;calc iter;100;1.28183;1.15923;1.49459
551;total;1;134.788;134.788;134.788
527;calc total;1;129.563;129.563;129.563
527;calc update async;100;0.000103475;1.1648e-05;0.00849326
527;calc inner;100;1.03917;0.893414;1.14637
527;calc wait;100;0.198638;0.0634985;0.539519
527;calc bound;100;0.0453247;0.0388426;0.0647741
527;calc iter;100;1.28456;1.15833;1.48025
527;total;1;134.816;134.816;134.816
502;calc total;1;129.56;129.56;129.56
502;calc update async;100;0.000101311;1.0699e-05;0.00797417
502;calc inner;100;1.02661;0.934239;1.13772
502;calc wait;100;0.20651;0.0643526;0.642462
502;calc bound;100;0.0485899;0.03823;0.081028
502;calc iter;100;1.28329;1.09717;1.65861
502;total;1;134.388;134.388;134.388
503;calc total;1;129.56;129.56;129.56
503;calc update async;100;9.92984e-05;1.1825e-05;0.00797051
503;calc inner;100;1.02385;0.937388;1.13772
503;calc wait;100;0.213864;0.0648668;0.573327
503;calc bound;100;0.0457075;0.0389103;0.0699277
503;calc iter;100;1.28452;1.09139;1.5872
503;total;1;134.388;134.388;134.388
562;calc total;1;129.563;129.563;129.563
562;calc update async;100;0.000106404;1.5829e-05;0.00706632
562;calc inner;100;1.04167;0.936939;1.14752
562;calc wait;100;0.168177;0.0703189;0.501625
562;calc bound;100;0.069056;0.0392328;0.088418
562;calc iter;100;1.28608;1.12181;1.63505
562;total;1;134.811;134.811;134.811
563;calc total;1;129.563;129.563;129.563
563;calc update async;100;0.000114794;1.4628e-05;0.00780528
563;calc inner;100;1.03797;0.931751;1.14545
563;calc wait;100;0.17633;0.0638761;0.488738
563;calc bound;100;0.0691077;0.0391388;0.0886405
563;calc iter;100;1.28463;1.05951;1.5806
563;total;1;134.812;134.812;134.812
564;calc total;1;129.563;129.563;129.563
564;calc update async;100;0.000103553;1.4941e-05;0.00756686
564;calc inner;100;1.01163;0.919467;1.14055
564;calc wait;100;0.218513;0.0681459;0.549766
564;calc bound;100;0.0526163;0.0399937;0.0854132
564;calc iter;100;1.28645;1.08176;1.57085
564;total;1;134.819;134.819;134.819
624;calc total;1;129.563;129.563;129.563
624;calc update async;100;0.000114262;1.4836e-05;0.00912651
624;calc inner;100;1.01889;0.940432;1.1513
624;calc wait;100;0.215117;0.0644531;0.537166
624;calc bound;100;0.0480407;0.039815;0.0766648
624;calc iter;100;1.28465;1.12486;1.56655
624;total;1;134.787;134.787;134.787
576;calc total;1;129.563;129.563;129.563
576;calc update async;100;9.91153e-05;1.4428e-05;0.00687423
576;calc inner;100;1.02754;0.921584;1.14997
576;calc wait;100;0.19435;0.0666843;0.440333
576;calc bound;100;0.0600739;0.0393972;0.0881966
576;calc iter;100;1.28878;1.10749;1.51569
576;total;1;134.817;134.817;134.817
565;calc total;1;129.563;129.563;129.563
565;calc update async;100;9.82331e-05;1.2031e-05;0.00776077
565;calc inner;100;1.00861;0.893317;1.14146
565;calc wait;100;0.22758;0.0699001;0.596637
565;calc bound;100;0.0465897;0.0385862;0.0725963
565;calc iter;100;1.28449;1.07432;1.57076
565;total;1;134.817;134.817;134.817
648;calc total;1;129.563;129.563;129.563
648;calc update async;100;0.000104319;1.3375e-05;0.00704825
648;calc inner;100;1.0257;0.939533;1.14296
648;calc wait;100;0.197487;0.0728596;0.370539
648;calc bound;100;0.0617556;0.0387388;0.0891838
648;calc iter;100;1.28875;1.15757;1.42464
648;total;1;134.81;134.81;134.81
600;calc total;1;129.563;129.563;129.563
600;calc update async;100;9.97628e-05;1.1883e-05;0.0072345
600;calc inner;100;1.05819;0.925416;1.14921
600;calc wait;100;0.168898;0.0636268;0.581883
600;calc bound;100;0.0534461;0.038883;0.0863939
600;calc iter;100;1.28356;1.11069;1.72482
600;total;1;134.818;134.818;134.818
625;calc total;1;129.563;129.563;129.563
625;calc update async;100;0.000126215;1.6483e-05;0.00964455
625;calc inner;100;1.02893;0.930046;1.15324
625;calc wait;100;0.200661;0.0661428;0.525603
625;calc bound;100;0.0547027;0.0393256;0.0881316
625;calc iter;100;1.28606;1.09379;1.59677
625;total;1;134.784;134.784;134.784
577;calc total;1;129.563;129.563;129.563
577;calc update async;100;0.000124162;1.4608e-05;0.00826595
566;calc total;1;129.563;129.563;129.563
566;calc update async;100;9.63302e-05;1.2533e-05;0.00760786
566;calc inner;100;0.99715;0.878073;1.14149
566;calc wait;100;0.239891;0.068586;0.624024
566;calc bound;100;0.0460157;0.0387539;0.0731442
566;calc iter;100;1.28497;1.11394;1.59604
566;total;1;134.82;134.82;134.82
649;calc total;1;129.563;129.563;129.563
649;calc update async;100;0.00011476;1.3282e-05;0.00770567
649;calc inner;100;0.992307;0.90263;1.1375
649;calc wait;100;0.220093;0.069501;0.526843
649;calc bound;100;0.0744989;0.0386601;0.0887916
649;calc iter;100;1.28739;1.106;1.63598
649;total;1;134.809;134.809;134.809
601;calc total;1;129.563;129.563;129.563
601;calc update async;100;0.00011597;1.2825e-05;0.00842332
601;calc inner;100;1.06063;0.898304;1.42062
601;calc wait;100;0.158957;0.0598822;0.346226
601;calc bound;100;0.0600524;0.0393059;0.0884409
601;calc iter;100;1.28322;1.11433;1.65254
601;total;1;134.816;134.816;134.816
626;calc total;1;129.563;129.563;129.563
626;calc update async;100;0.000123383;1.4726e-05;0.00944449
626;calc inner;100;1.02235;0.927675;1.15036
626;calc wait;100;0.206253;0.06869;0.625233
626;calc bound;100;0.0562743;0.0387098;0.0808536
626;calc iter;100;1.28619;1.07073;1.6867
626;total;1;134.78;134.78;134.78
567;calc total;1;129.563;129.563;129.563
567;calc update async;100;9.56552e-05;1.1531e-05;0.00760433
567;calc inner;100;0.995234;0.848966;1.14149
567;calc wait;100;0.240444;0.0664152;0.703641
567;calc bound;100;0.0456063;0.0389602;0.0590985
567;calc iter;100;1.28405;1.11548;1.65964
567;total;1;134.819;134.819;134.819
650;calc total;1;129.563;129.563;129.563
650;calc update async;100;0.000109334;1.1274e-05;0.00729002
650;calc inner;100;1.01132;0.916571;1.13871
650;calc wait;100;0.20804;0.0680564;0.523501
650;calc bound;100;0.0673487;0.0387592;0.088959
650;calc iter;100;1.28808;1.08495;1.61842
650;total;1;134.808;134.808;134.808
602;calc total;1;129.563;129.563;129.563
602;calc update async;100;0.000116658;1.3438e-05;0.00855034
602;calc inner;100;1.05978;0.905425;1.14917
602;calc wait;100;0.160575;0.0554493;0.633446
602;calc bound;100;0.0613454;0.0402974;0.0873611
602;calc iter;100;1.28404;1.09349;1.77016
602;total;1;134.818;134.818;134.818
627;calc total;1;129.563;129.563;129.563
627;calc update async;100;0.000127783;1.42e-05;0.00970016
627;calc inner;100;1.0272;0.931956;1.15395
627;calc wait;100;0.202069;0.0643077;0.58663
627;calc bound;100;0.0575886;0.0382002;0.0821683
627;calc iter;100;1.28748;1.12128;1.62345
627;total;1;134.786;134.786;134.786
568;calc total;1;129.563;129.563;129.563
568;calc update async;100;0.000113426;1.1749e-05;0.00893753
568;calc inner;100;1.01091;0.904691;1.13887
568;calc wait;100;0.221582;0.0618061;0.61597
568;calc bound;100;0.0512136;0.0397596;0.0852012
568;calc iter;100;1.28575;1.06918;1.63714
568;total;1;134.819;134.819;134.819
651;calc total;1;129.563;129.563;129.563
651;calc update async;100;0.000108391;1.1199e-05;0.00804948
651;calc inner;100;1.02607;0.934131;1.14023
651;calc wait;100;0.202951;0.0626326;0.656825
651;calc bound;100;0.0586552;0.0393526;0.0851854
651;calc iter;100;1.28881;1.06165;1.70379
651;total;1;134.809;134.809;134.809
603;calc total;1;129.563;129.563;129.563
603;calc update async;100;0.000115487;1.1674e-05;0.00853843
603;calc inner;100;1.06146;0.984496;1.14944
603;calc wait;100;0.156852;0.0645413;0.478948
603;calc bound;100;0.0608519;0.0399318;0.0855794
603;calc iter;100;1.28359;1.15291;1.56269
603;total;1;134.817;134.817;134.817
628;calc total;1;129.563;129.563;129.563
628;calc update async;100;0.000119025;1.5139e-05;0.00920241
628;calc inner;100;1.01933;0.91735;1.1445
628;calc wait;100;0.212896;0.0580682;0.628237
628;calc bound;100;0.0526719;0.0391978;0.0779094
628;calc iter;100;1.28605;1.09887;1.60053
628;total;1;134.785;134.785;134.785
569;calc total;1;129.563;129.563;129.563
569;calc update async;100;0.000121553;1.3052e-05;0.00897106
569;calc inner;100;0.995507;0.793509;1.13801
569;calc wait;100;0.223431;0.0634011;0.67382
569;calc bound;100;0.0650295;0.0385048;0.0883841
569;calc iter;100;1.28612;1.0545;1.72842
569;total;1;134.814;134.814;134.814
652;calc total;1;129.563;129.563;129.563
652;calc update async;100;0.000108668;1.4786e-05;0.00810892
652;calc inner;100;1.02736;0.927376;1.13589
652;calc wait;100;0.205655;0.0648543;0.59789
652;calc bound;100;0.0520661;0.0396147;0.0887581
652;calc iter;100;1.28632;1.0705;1.60988
652;total;1;134.81;134.81;134.81
604;calc total;1;129.563;129.563;129.563
604;calc update async;100;0.000113154;1.3967e-05;0.00807565
604;calc inner;100;1.05081;0.944731;1.14508
604;calc wait;100;0.166977;0.0617811;0.429762
604;calc bound;100;0.0650348;0.0392387;0.0907687
604;calc iter;100;1.28387;1.12696;1.54506
604;total;1;134.817;134.817;134.817
629;calc total;1;129.563;129.563;129.563
629;calc update async;100;0.000121374;1.3594e-05;0.00956528
629;calc inner;100;1.01228;0.931786;1.14561
629;calc wait;100;0.222308;0.0690936;0.630676
629;calc bound;100;0.0503001;0.0390561;0.107615
629;calc iter;100;1.28606;1.10845;1.62834
629;total;1;134.774;134.774;134.774
570;calc total;1;129.563;129.563;129.563
570;calc update async;100;0.000123205;1.3627e-05;0.00908604
570;calc inner;100;0.985206;0.873071;1.13536
570;calc wait;100;0.229715;0.0684808;0.651517
570;calc bound;100;0.0698987;0.0400038;0.0892419
570;calc iter;100;1.28656;1.01919;1.73141
570;total;1;134.806;134.806;134.806
653;calc total;1;129.563;129.563;129.563
653;calc update async;100;0.000107268;1.2388e-05;0.00824671
653;calc inner;100;1.01935;0.931893;1.13435
653;calc wait;100;0.214527;0.0593613;0.625474
653;calc bound;100;0.0510022;0.038906;0.0887918
653;calc iter;100;1.28569;1.10224;1.66552
653;total;1;134.803;134.803;134.803
605;calc total;1;129.563;129.563;129.563
605;calc update async;100;0.00010397;1.1269e-05;0.00764551
605;calc inner;100;1.05298;0.967433;1.14535
605;calc wait;100;0.171897;0.0653545;0.409817
605;calc bound;100;0.0561995;0.038768;0.088329
605;calc iter;100;1.28291;1.13814;1.48409
605;total;1;134.814;134.814;134.814
630;calc total;1;129.563;129.563;129.563
630;calc update async;100;0.000114427;1.303e-05;0.00920779
630;calc inner;100;1.0026;0.875399;1.14783
630;calc wait;100;0.233498;0.0730433;0.640441
630;calc bound;100;0.0492435;0.0377373;0.0738961
630;calc iter;100;1.28673;1.13255;1.55929
630;total;1;134.779;134.779;134.779
571;calc total;1;129.563;129.563;129.563
571;calc update async;100;0.000124039;1.4355e-05;0.00887716
571;calc inner;100;0.992406;0.88378;1.1362
571;calc wait;100;0.222798;0.0675508;0.588938
571;calc bound;100;0.0697703;0.0389554;0.0884702
571;calc iter;100;1.28763;1.04402;1.6963
571;total;1;134.813;134.813;134.813
654;calc total;1;129.563;129.563;129.563
654;calc update async;100;0.000106208;1.2243e-05;0.00833983
654;calc inner;100;1.00482;0.896381;1.13601
654;calc wait;100;0.235637;0.066404;0.519777
654;calc bound;100;0.0464281;0.0387563;0.0767913
654;calc iter;100;1.28758;1.09519;1.48574
654;total;1;134.808;134.808;134.808
606;calc total;1;129.563;129.563;129.563
606;calc update async;100;0.000107598;1.1624e-05;0.00831362
606;calc inner;100;1.05761;0.981621;1.14356
606;calc wait;100;0.174692;0.0644012;0.414463
606;calc bound;100;0.0495159;0.0386536;0.0800942
606;calc iter;100;1.28334;1.16018;1.46882
606;total;1;134.804;134.804;134.804
631;calc total;1;129.563;129.563;129.563
631;calc update async;100;0.00011591;1.4031e-05;0.00945344
631;calc inner;100;0.994833;0.880873;1.14394
631;calc wait;100;0.24117;0.0696518;0.732111
631;calc bound;100;0.0476961;0.0391833;0.0666802
631;calc iter;100;1.28494;1.11733;1.67267
631;total;1;134.786;134.786;134.786
572;calc total;1;129.563;129.563;129.563
572;calc update async;100;0.000126284;1.5582e-05;0.00912241
572;calc inner;100;0.9988;0.919474;1.13696
572;calc wait;100;0.219851;0.0653439;0.579952
572;calc bound;100;0.0672102;0.0395156;0.0893504
572;calc iter;100;1.28652;1.06105;1.64612
572;total;1;134.819;134.819;134.819
655;calc total;1;129.563;129.563;129.563
655;calc update async;100;0.000104637;1.1393e-05;0.00828695
655;calc inner;100;1.02682;0.950851;1.13425
655;calc wait;100;0.213274;0.0680287;0.426875
655;calc bound;100;0.045326;0.0388592;0.0696762
655;calc iter;100;1.28682;1.17447;1.42129
655;total;1;134.808;134.808;134.808
607;calc total;1;129.563;129.563;129.563
607;calc update async;100;0.00011015;1.4458e-05;0.00851669
607;calc inner;100;1.05423;0.954999;1.14308
607;calc wait;100;0.17637;0.0673205;0.412729
607;calc bound;100;0.0499826;0.0393957;0.0880706
607;calc iter;100;1.28214;1.156;1.46229
607;total;1;134.811;134.811;134.811
632;calc total;1;129.563;129.563;129.563
632;calc update async;100;0.000126297;1.299e-05;0.00980979
632;calc inner;100;1.01954;0.910637;1.14668
632;calc wait;100;0.207155;0.0635867;0.578698
632;calc bound;100;0.057481;0.0375155;0.0853193
632;calc iter;100;1.28706;1.11196;1.62298
632;total;1;134.785;134.785;134.785
573;calc total;1;129.563;129.563;129.563
573;calc update async;100;0.000126157;1.3976e-05;0.00937004
573;calc inner;100;1.00741;0.91891;1.13659
573;calc wait;100;0.219769;0.0612658;0.557611
573;calc bound;100;0.0583672;0.0390582;0.0869054
573;calc iter;100;1.28656;1.05616;1.60946
573;total;1;134.819;134.819;134.819
656;calc total;1;129.563;129.563;129.563
656;calc update async;100;9.08337e-05;1.2348e-05;0.0068271
656;calc inner;100;1.02623;0.93322;1.13493
656;calc wait;100;0.209438;0.0698234;0.437509
656;calc bound;100;0.0481399;0.0394582;0.110239
656;calc iter;100;1.28642;1.14719;1.45549
656;total;1;134.809;134.809;134.809
608;calc total;1;129.563;129.563;129.563
608;calc update async;100;9.6267e-05;1.1857e-05;0.00748762
608;calc inner;100;1.05788;0.991511;1.14511
608;calc wait;100;0.174489;0.0657855;0.397967
608;calc bound;100;0.0476757;0.038601;0.078413
608;calc iter;100;1.28204;1.17155;1.48055
608;total;1;134.818;134.818;134.818
633;calc total;1;129.563;129.563;129.563
633;calc update async;100;0.000134765;1.3544e-05;0.00982693
633;calc inner;100;1.00019;0.897086;1.20069
633;calc wait;100;0.214873;0.0703276;0.51791
633;calc bound;100;0.0709256;0.0380694;0.0880908
633;calc iter;100;1.2876;1.06536;1.63217
633;total;1;134.785;134.785;134.785
574;calc total;1;129.563;129.563;129.563
574;calc update async;100;0.000122374;1.2166e-05;0.00962921
657;calc total;1;129.563;129.563;129.563
657;calc update async;100;0.000119157;1.318e-05;0.00882208
657;calc inner;100;1.02071;0.932538;1.13293
657;calc wait;100;0.202576;0.0701633;0.484471
657;calc bound;100;0.0607265;0.039086;0.106051
657;calc iter;100;1.28515;1.08572;1.56864
657;total;1;134.812;134.812;134.812
609;calc total;1;129.563;129.563;129.563
609;calc update async;100;9.59901e-05;1.3932e-05;0.00708677
609;calc inner;100;1.05943;0.932532;1.14295
609;calc wait;100;0.169169;0.058228;0.404918
609;calc bound;100;0.0519217;0.0390923;0.086638
609;calc iter;100;1.28283;1.13866;1.51725
609;total;1;134.817;134.817;134.817
634;calc total;1;129.563;129.563;129.563
634;calc update async;100;0.000137802;1.8185e-05;0.00982385
634;calc inner;100;0.991706;0.867656;1.14505
634;calc wait;100;0.22043;0.0699694;0.585673
634;calc bound;100;0.0753796;0.0394021;0.127033
634;calc iter;100;1.28891;1.07579;1.70384
634;total;1;134.784;134.784;134.784
574;calc inner;100;1.00764;0.913829;1.13419
574;calc wait;100;0.224922;0.0673946;0.726715
574;calc bound;100;0.0538181;0.0387965;0.0853634
574;calc iter;100;1.28723;1.05209;1.71536
574;total;1;134.819;134.819;134.819
658;calc total;1;129.563;129.563;129.563
658;calc update async;100;9.74789e-05;1.1808e-05;0.00716464
658;calc inner;100;1.02446;0.905587;1.13418
658;calc wait;100;0.206464;0.0660345;0.570129
658;calc bound;100;0.0539785;0.0388624;0.0833815
658;calc iter;100;1.28687;1.08063;1.58029
658;total;1;134.814;134.814;134.814
610;calc total;1;129.563;129.563;129.563
610;calc update async;100;0.000104988;1.3313e-05;0.00774943
610;calc inner;100;1.05982;0.99736;1.14374
610;calc wait;100;0.164999;0.0688424;0.436625
610;calc bound;100;0.0555384;0.0400364;0.0878176
610;calc iter;100;1.28357;1.14226;1.56745
610;total;1;134.815;134.815;134.815
635;calc total;1;129.563;129.563;129.563
635;calc update async;100;0.000134451;1.6401e-05;0.0097228
635;calc inner;100;0.998462;0.883884;1.14475
575;calc total;1;129.563;129.563;129.563
575;calc update async;100;0.000120783;1.3835e-05;0.00983081
575;calc inner;100;1.00807;0.919001;1.13585
575;calc wait;100;0.22801;0.0617224;0.579062
575;calc bound;100;0.0487034;0.0390364;0.0818324
575;calc iter;100;1.28568;1.06318;1.62715
575;total;1;134.819;134.819;134.819
659;calc total;1;129.563;129.563;129.563
659;calc update async;100;7.7646e-05;1.1477e-05;0.00552075
659;calc inner;100;1.02204;0.91772;1.13149
659;calc wait;100;0.213352;0.0623313;0.705131
659;calc bound;100;0.04739;0.0386427;0.0864302
659;calc iter;100;1.28553;1.09032;1.67808
659;total;1;134.81;134.81;134.81
611;calc total;1;129.563;129.563;129.563
611;calc update async;100;0.000108024;1.4327e-05;0.00775136
611;calc inner;100;1.05709;0.997055;1.14203
611;calc wait;100;0.165483;0.0659274;0.419248
611;calc bound;100;0.05918;0.0391173;0.160658
611;calc iter;100;1.28422;1.12848;1.53841
611;total;1;134.818;134.818;134.818
635;calc wait;100;0.213572;0.0728357;0.5629
635;calc bound;100;0.0733472;0.0395651;0.0877951
635;calc iter;100;1.28979;1.06498;1.66408
635;total;1;134.785;134.785;134.785
660;calc total;1;129.563;129.563;129.563
660;calc update async;100;0.000104587;1.3389e-05;0.0075555
660;calc inner;100;1.05482;0.947876;1.14721
660;calc wait;100;0.170825;0.0646877;0.479372
660;calc bound;100;0.0587295;0.0381218;0.0883502
660;calc iter;100;1.28521;1.11719;1.60807
660;total;1;134.806;134.806;134.806
612;calc total;1;129.563;129.563;129.563
612;calc update async;100;0.000109557;1.2276e-05;0.00783731
612;calc inner;100;1.05468;0.968516;1.14901
612;calc wait;100;0.168361;0.0654126;0.447687
612;calc bound;100;0.0566225;0.0401157;0.0883159
612;calc iter;100;1.28361;1.13618;1.55372
612;total;1;134.829;134.829;134.829
636;calc total;1;129.563;129.563;129.563
636;calc update async;100;0.000120971;1.4615e-05;0.00910046
636;calc inner;100;1.00759;0.912095;1.1527
636;calc wait;100;0.222671;0.0640263;0.638273
636;calc bound;100;0.0571803;0.0391788;0.0879584
636;calc iter;100;1.28795;1.07593;1.60708
636;total;1;134.792;134.792;134.792
661;calc total;1;129.563;129.563;129.563
661;calc update async;100;9.81103e-05;1.3483e-05;0.00723992
661;calc inner;100;1.06194;0.991969;1.147
661;calc wait;100;0.170372;0.060977;0.417886
661;calc bound;100;0.0508765;0.0381646;0.0824314
661;calc iter;100;1.28542;1.13047;1.55493
661;total;1;134.803;134.803;134.803
613;calc total;1;129.563;129.563;129.563
613;calc update async;100;8.33443e-05;1.2126e-05;0.00569174
613;calc inner;100;1.05125;0.962618;1.14694
613;calc wait;100;0.17451;0.0641277;0.489931
613;calc bound;100;0.0558484;0.0392256;0.0879467
613;calc iter;100;1.2835;1.12077;1.57722
613;total;1;134.826;134.826;134.826
637;calc total;1;129.563;129.563;129.563
637;calc update async;100;0.000144248;1.257e-05;0.0119812
637;calc inner;100;1.00486;0.905291;1.14999
637;calc wait;100;0.228691;0.0678045;0.624912
637;calc bound;100;0.0519803;0.0394447;0.0835214
637;calc iter;100;1.28722;1.08007;1.61023
637;total;1;134.794;134.794;134.794
662;calc total;1;129.563;129.563;129.563
662;calc update async;100;9.32378e-05;1.2595e-05;0.00724409
614;calc total;1;129.563;129.563;129.563
614;calc update async;100;0.000120236;1.5369e-05;0.00931473
614;calc inner;100;1.0511;0.950665;1.14656
614;calc wait;100;0.175915;0.0666136;0.557679
614;calc bound;100;0.0537533;0.0402517;0.0865114
614;calc iter;100;1.28252;1.16408;1.56096
614;total;1;134.828;134.828;134.828
638;calc total;1;129.563;129.563;129.563
638;calc update async;100;0.000116404;1.2756e-05;0.00939526
638;calc inner;100;1.00087;0.838066;1.15352
638;calc wait;100;0.235352;0.0633178;0.792725
638;calc bound;100;0.0504285;0.0394847;0.0766779
638;calc iter;100;1.2877;1.11963;1.68026
638;total;1;134.791;134.791;134.791
662;calc inner;100;1.05617;0.947174;1.14843
662;calc wait;100;0.181099;0.0677945;0.416729
662;calc bound;100;0.0469785;0.0380893;0.0859263
662;calc iter;100;1.28504;1.13737;1.53928
662;total;1;134.804;134.804;134.804
615;calc total;1;129.563;129.563;129.563
615;calc update async;100;9.48686e-05;1.429e-05;0.007156
615;calc inner;100;1.05212;0.964851;1.14829
615;calc wait;100;0.180449;0.060021;0.4312
615;calc bound;100;0.0480727;0.0391432;0.080181
615;calc iter;100;1.28275;1.15268;1.47869
615;total;1;134.828;134.828;134.828
639;calc total;1;129.563;129.563;129.563
639;calc update async;100;0.000109763;1.0843e-05;0.00877885
639;calc inner;100;0.993842;0.880544;1.15208
639;calc wait;100;0.243188;0.0639064;0.592574
639;calc bound;100;0.0493975;0.039948;0.0789589
639;calc iter;100;1.28747;1.09917;1.61999
639;total;1;134.789;134.789;134.789
577;calc inner;100;0.996011;0.857592;1.14586
577;calc wait;100;0.213145;0.0673597;0.494989
577;calc bound;100;0.0769114;0.039781;0.088961
577;calc iter;100;1.28769;1.05589;1.619
577;total;1;134.818;134.818;134.818
616;calc total;1;129.563;129.563;129.563
616;calc update async;100;0.000100528;1.3251e-05;0.00748683
616;calc inner;100;1.05102;0.974484;1.14741
616;calc wait;100;0.177304;0.0631377;0.499928
616;calc bound;100;0.0530315;0.0393594;0.0846824
616;calc iter;100;1.28413;1.11262;1.59087
616;total;1;134.826;134.826;134.826
640;calc total;1;129.563;129.563;129.563
640;calc update async;100;0.000128052;1.7711e-05;0.00936392
640;calc inner;100;0.992403;0.897269;1.1462
640;calc wait;100;0.22466;0.0628636;0.40659
640;calc bound;100;0.0686507;0.0395761;0.0877177
640;calc iter;100;1.29015;1.14418;1.45802
640;total;1;134.788;134.788;134.788
578;calc total;1;129.563;129.563;129.563
578;calc update async;100;0.000122521;1.2222e-05;0.00837972
578;calc inner;100;0.99919;0.884896;1.14602
578;calc wait;100;0.213428;0.068035;0.602184
578;calc bound;100;0.0737695;0.0397059;0.088597
578;calc iter;100;1.28836;1.08883;1.74824
578;total;1;134.818;134.818;134.818
617;calc total;1;129.563;129.563;129.563
617;calc update async;100;0.00010829;1.3279e-05;0.00753261
617;calc inner;100;1.04308;0.931748;1.14095
617;calc wait;100;0.175464;0.0673399;0.476101
617;calc bound;100;0.0620043;0.0398885;0.0880826
617;calc iter;100;1.28367;1.08985;1.59309
617;total;1;134.813;134.813;134.813
641;calc total;1;129.563;129.563;129.563
641;calc update async;100;0.000116405;1.3316e-05;0.0078053
641;calc inner;100;0.958941;0.833707;1.14391
641;calc wait;100;0.252688;0.0618977;0.522778
641;calc bound;100;0.0765754;0.0395433;0.0894018
641;calc iter;100;1.28895;1.06739;1.59787
641;total;1;134.788;134.788;134.788
579;calc total;1;129.563;129.563;129.563
579;calc update async;100;0.000117089;1.4259e-05;0.00813909
579;calc inner;100;1.02108;0.85688;1.20693
579;calc wait;100;0.199855;0.0677746;0.711362
579;calc bound;100;0.066357;0.0393908;0.0849635
579;calc iter;100;1.28909;1.04215;1.78618
579;total;1;134.819;134.819;134.819
618;calc total;1;129.563;129.563;129.563
618;calc update async;100;0.000108545;1.3243e-05;0.00757458
618;calc inner;100;1.04203;0.937382;1.14942
618;calc wait;100;0.176461;0.0631162;0.482108
618;calc bound;100;0.0647278;0.0390603;0.0882729
618;calc iter;100;1.28603;1.09778;1.61383
618;total;1;134.813;134.813;134.813
642;calc total;1;129.563;129.563;129.563
642;calc update async;100;0.000131755;1.16e-05;0.00963743
642;calc inner;100;0.97715;0.85157;1.14635
642;calc wait;100;0.238185;0.0682173;0.519603
642;calc bound;100;0.0730165;0.0392169;0.0877626
642;calc iter;100;1.2896;1.03602;1.6459
642;total;1;134.788;134.788;134.788
580;calc total;1;129.563;129.563;129.563
580;calc update async;100;0.000115835;1.4973e-05;0.00836319
580;calc inner;100;1.02486;0.874432;1.14008
580;calc wait;100;0.201855;0.0631369;0.594944
580;calc bound;100;0.0594425;0.0402821;0.0858218
580;calc iter;100;1.28667;1.05125;1.64287
580;total;1;134.807;134.807;134.807
619;calc total;1;129.563;129.563;129.563
619;calc update async;100;0.000111417;1.5218e-05;0.00752805
619;calc inner;100;1.04036;0.944495;1.14458
619;calc wait;100;0.174845;0.0648366;0.481542
619;calc bound;100;0.0672659;0.0391993;0.0880744
619;calc iter;100;1.28441;1.08097;1.58888
619;total;1;134.826;134.826;134.826
643;calc total;1;129.563;129.563;129.563
643;calc update async;100;0.000131326;1.3159e-05;0.00992751
643;calc inner;100;0.997352;0.905703;1.14641
643;calc wait;100;0.226606;0.0643719;0.66455
643;calc bound;100;0.0651841;0.0397153;0.0847957
643;calc iter;100;1.29006;1.0538;1.76018
581;calc total;1;129.563;129.563;129.563
581;calc update async;100;0.000105142;1.3657e-05;0.00800873
581;calc inner;100;1.02218;0.90359;1.14148
581;calc wait;100;0.211563;0.0648327;0.548692
581;calc bound;100;0.0517551;0.0397169;0.0831328
581;calc iter;100;1.28652;1.11107;1.60842
581;total;1;134.807;134.807;134.807
620;calc total;1;129.563;129.563;129.563
620;calc update async;100;9.84972e-05;1.3276e-05;0.00685647
620;calc inner;100;1.04761;0.964308;1.14328
620;calc wait;100;0.175387;0.0642653;0.515715
620;calc bound;100;0.0608332;0.0397221;0.0894847
620;calc iter;100;1.28602;1.10878;1.60292
620;total;1;134.828;134.828;134.828
643;total;1;134.79;134.79;134.79
582;calc total;1;129.563;129.563;129.563
582;calc update async;100;0.000107534;1.3106e-05;0.00842912
582;calc inner;100;1.00864;0.825656;1.14312
582;calc wait;100;0.229982;0.0634147;0.666654
582;calc bound;100;0.0485738;0.0394096;0.08227
582;calc iter;100;1.28809;1.11743;1.53875
582;total;1;134.817;134.817;134.817
621;calc total;1;129.563;129.563;129.563
621;calc update async;100;0.000106004;1.1486e-05;0.00795856
621;calc inner;100;1.05115;0.995777;1.14227
621;calc wait;100;0.177061;0.0640312;0.43448
621;calc bound;100;0.0541209;0.0392678;0.0866212
621;calc iter;100;1.28386;1.10161;1.56283
621;total;1;134.825;134.825;134.825
644;calc total;1;129.563;129.563;129.563
644;calc update async;100;0.000129758;1.4903e-05;0.0100261
644;calc inner;100;1.01186;0.924935;1.14711
644;calc wait;100;0.219454;0.075775;0.617649
644;calc bound;100;0.0569494;0.0390773;0.0864513
644;calc iter;100;1.28922;1.08536;1.64949
644;total;1;134.79;134.79;134.79
583;calc total;1;129.563;129.563;129.563
583;calc update async;100;0.000100364;1.2788e-05;0.00766952
583;calc inner;100;1.02864;0.872512;1.14522
583;calc wait;100;0.210048;0.067997;0.440806
583;calc bound;100;0.0468441;0.0394977;0.0769517
583;calc iter;100;1.28718;1.12958;1.43964
583;total;1;134.815;134.815;134.815
622;calc total;1;129.563;129.563;129.563
622;calc update async;100;0.000109226;1.2234e-05;0.00858984
622;calc inner;100;1.05132;0.9681;1.14244
622;calc wait;100;0.182606;0.0624262;0.501203
622;calc bound;100;0.0483188;0.0388766;0.0826323
622;calc iter;100;1.28486;1.13106;1.5792
622;total;1;134.829;134.829;134.829
645;calc total;1;129.563;129.563;129.563
645;calc update async;100;0.000128653;1.3167e-05;0.0101626
645;calc inner;100;1.01077;0.93253;1.14842
645;calc wait;100;0.223433;0.0659701;0.590954
645;calc bound;100;0.0528455;0.0399935;0.0788373
645;calc iter;100;1.288;1.06677;1.6468
645;total;1;134.79;134.79;134.79
584;calc total;1;129.563;129.563;129.563
584;calc update async;100;0.000112428;1.224e-05;0.00897988
584;calc inner;100;1.02358;0.946605;1.17955
584;calc wait;100;0.213631;0.0731419;0.418826
584;calc bound;100;0.0468687;0.0393597;0.0731876
584;calc iter;100;1.28685;1.15103;1.43675
584;total;1;134.819;134.819;134.819
623;calc total;1;129.563;129.563;129.563
623;calc update async;100;0.000107114;1.2922e-05;0.00862422
623;calc inner;100;1.04619;0.95939;1.14107
623;calc wait;100;0.189102;0.0671963;0.547666
623;calc bound;100;0.0462035;0.0386806;0.0810193
623;calc iter;100;1.28326;1.13433;1.5757
623;total;1;134.826;134.826;134.826
646;calc total;1;129.563;129.563;129.563
646;calc update async;100;0.00011993;1.0725e-05;0.00978648
646;calc inner;100;1.0041;0.898423;1.14657
646;calc wait;100;0.235485;0.0610487;0.551514
646;calc bound;100;0.0481757;0.0392309;0.0725483
646;calc iter;100;1.28843;1.10978;1.52202
646;total;1;134.79;134.79;134.79
585;calc total;1;129.563;129.563;129.563
585;calc update async;100;0.000101989;1.3709e-05;0.00739268
585;calc inner;100;1.03118;0.918508;1.14451
585;calc wait;100;0.200145;0.0653163;0.511977
585;calc bound;100;0.0527864;0.0388264;0.0834601
585;calc iter;100;1.28576;1.10326;1.57515
585;total;1;134.82;134.82;134.82
647;calc total;1;129.563;129.563;129.563
647;calc update async;100;0.000127507;1.35e-05;0.0102115
647;calc inner;100;1.01138;0.942502;1.14453
647;calc wait;100;0.222168;0.0684373;0.359855
647;calc bound;100;0.0544625;0.0398806;0.0781905
647;calc iter;100;1.28866;1.14741;1.44991
647;total;1;134.793;134.793;134.793
586;calc total;1;129.563;129.563;129.563
586;calc update async;100;9.88485e-05;1.3484e-05;0.00706483
586;calc inner;100;1.02713;0.935249;1.14385
586;calc wait;100;0.204356;0.0666987;0.561461
586;calc bound;100;0.0518519;0.0391448;0.0778521
586;calc iter;100;1.28731;1.09602;1.62646
586;total;1;134.818;134.818;134.818
587;calc total;1;129.563;129.563;129.563
587;calc update async;100;7.941e-05;1.2533e-05;0.00561679
587;calc inner;100;1.02582;0.899721;1.14014
587;calc wait;100;0.208241;0.0615452;0.703519
587;calc bound;100;0.0474972;0.0397543;0.082005
587;calc iter;100;1.28585;1.108;1.7256
587;total;1;134.819;134.819;134.819
588;calc total;1;129.563;129.563;129.563
588;calc update async;100;0.000106294;1.2631e-05;0.00750293
588;calc inner;100;1.05231;0.943832;1.15087
588;calc wait;100;0.165773;0.0678714;0.472225
588;calc bound;100;0.0644832;0.0381879;0.088309
588;calc iter;100;1.28596;1.11714;1.60941
588;total;1;134.823;134.823;134.823
589;calc total;1;129.563;129.563;129.563
589;calc update async;100;0.000104115;1.4968e-05;0.00744772
589;calc inner;100;1.0616;0.99254;1.1537
589;calc wait;100;0.162062;0.0648055;0.444367
589;calc bound;100;0.0610807;0.0383589;0.088774
589;calc iter;100;1.28586;1.11998;1.59486
589;total;1;134.825;134.825;134.825
590;calc total;1;129.563;129.563;129.563
590;calc update async;100;0.000102338;1.2517e-05;0.00783022
590;calc inner;100;1.06186;0.99104;1.15143
590;calc wait;100;0.171841;0.0630078;0.399327
590;calc bound;100;0.0495637;0.0383511;0.0813835
590;calc iter;100;1.28584;1.15201;1.47575
590;total;1;134.824;134.824;134.824
591;calc total;1;129.563;129.563;129.563
591;calc update async;100;0.000100798;1.1281e-05;0.00784596
591;calc inner;100;1.06263;1.00923;1.15191
591;calc wait;100;0.170296;0.0637815;0.348786
591;calc bound;100;0.048834;0.038737;0.0808462
591;calc iter;100;1.28481;1.13723;1.43228
591;total;1;134.822;134.822;134.822
592;calc total;1;129.563;129.563;129.563
592;calc update async;100;9.98615e-05;1.269e-05;0.00753061
592;calc inner;100;1.05686;1.00365;1.14662
592;calc wait;100;0.168537;0.0681018;0.323765
592;calc bound;100;0.0531902;0.0383545;0.0875758
592;calc iter;100;1.28466;1.16134;1.48426
592;total;1;134.822;134.822;134.822
593;calc total;1;129.563;129.563;129.563
593;calc update async;100;0.000106552;1.0675e-05;0.00746465
593;calc inner;100;1.04439;0.964263;1.14662
593;calc wait;100;0.169744;0.061784;0.3928
593;calc bound;100;0.0674131;0.0391626;0.0878127
593;calc iter;100;1.28378;1.12197;1.49535
593;total;1;134.823;134.823;134.823
594;calc total;1;129.563;129.563;129.563
594;calc update async;100;0.000105378;1.2027e-05;0.0075061
594;calc inner;100;1.04837;0.973405;1.14658
594;calc wait;100;0.169433;0.0669411;0.419986
594;calc bound;100;0.0648024;0.0374611;0.0878351
594;calc iter;100;1.28515;1.09158;1.52715
594;total;1;134.809;134.809;134.809
595;calc total;1;129.563;129.563;129.563
595;calc update async;100;0.000104322;1.167e-05;0.00776065
595;calc inner;100;1.05455;0.97605;1.14432
595;calc wait;100;0.167992;0.0631303;0.597425
595;calc bound;100;0.0593032;0.0381757;0.0837383
595;calc iter;100;1.28432;1.09793;1.68599
595;total;1;134.82;134.82;134.82
596;calc total;1;129.563;129.563;129.563
596;calc update async;100;0.000108395;1.3296e-05;0.00784959
596;calc inner;100;1.05661;0.981948;1.14834
596;calc wait;100;0.170561;0.0635432;0.564234
596;calc bound;100;0.0569697;0.0381198;0.0861162
596;calc iter;100;1.28474;1.10951;1.6505
596;total;1;134.824;134.824;134.824
597;calc total;1;129.563;129.563;129.563
597;calc update async;100;0.000108587;1.241e-05;0.0083434
597;calc inner;100;1.05785;0.961672;1.1468
597;calc wait;100;0.175749;0.0656998;0.533462
597;calc bound;100;0.0493541;0.0382847;0.0846519
597;calc iter;100;1.28478;1.16333;1.60535
597;total;1;134.819;134.819;134.819
598;calc total;1;129.563;129.563;129.563
598;calc update async;100;0.000106091;1.0531e-05;0.00857655
598;calc inner;100;1.04721;0.935797;1.1464
598;calc wait;100;0.188685;0.0689059;0.511001
598;calc bound;100;0.0467179;0.0391198;0.0658937
598;calc iter;100;1.28351;1.17603;1.53317
598;total;1;134.823;134.823;134.823
599;calc total;1;129.563;129.563;129.563
599;calc update async;100;0.000108055;1.3202e-05;0.00865492
599;calc inner;100;1.05206;0.962678;1.14616
599;calc wait;100;0.184124;0.068558;0.451902
599;calc bound;100;0.0459437;0.0391519;0.0739465
599;calc iter;100;1.28396;1.17408;1.45915
599;total;1;134.823;134.823;134.823
663;calc total;1;129.563;129.563;129.563
663;calc update async;100;0.000101846;1.2032e-05;0.0075224
663;calc inner;100;1.05695;0.973335;1.1468
663;calc wait;100;0.174163;0.0660114;0.340122
663;calc bound;100;0.0519497;0.0383908;0.085556
663;calc iter;100;1.28418;1.17925;1.45253
663;total;1;134.806;134.806;134.806
664;calc total;1;129.563;129.563;129.563
664;calc update async;100;0.000102711;1.4739e-05;0.00749463
664;calc inner;100;1.05682;0.978445;1.14273
664;calc wait;100;0.170286;0.064439;0.508692
664;calc bound;100;0.0538558;0.0380053;0.0878072
664;calc iter;100;1.28433;1.15718;1.62351
664;total;1;134.802;134.802;134.802
665;calc total;1;129.563;129.563;129.563
665;calc update async;100;0.000106009;1.4391e-05;0.00721663
665;calc inner;100;1.04724;0.95781;1.14173
665;calc wait;100;0.169418;0.0651752;0.427963
665;calc bound;100;0.0644645;0.038517;0.0871035
665;calc iter;100;1.28361;1.09694;1.54463
665;total;1;134.801;134.801;134.801
672;calc total;1;129.563;129.563;129.563
672;calc update async;100;9.97752e-05;1.1666e-05;0.0078403
672;calc inner;100;1.06081;0.986908;1.14962
672;calc wait;100;0.174042;0.0669192;0.406776
672;calc bound;100;0.046348;0.0391702;0.0671841
672;calc iter;100;1.28325;1.15479;1.48822
672;total;1;134.816;134.816;134.816
666;calc total;1;129.563;129.563;129.563
666;calc update async;100;0.000105779;1.4018e-05;0.00751619
666;calc inner;100;1.05516;0.981155;1.14532
666;calc wait;100;0.165817;0.0618512;0.424848
666;calc bound;100;0.0622337;0.0378947;0.0884483
666;calc iter;100;1.28491;1.09177;1.56652
666;total;1;134.802;134.802;134.802
673;calc total;1;129.563;129.563;129.563
673;calc update async;100;0.000106221;1.3427e-05;0.00806716
673;calc inner;100;1.06456;0.988725;1.21584
673;calc wait;100;0.166642;0.0648809;0.467137
673;calc bound;100;0.0506834;0.039261;0.0832109
673;calc iter;100;1.28334;1.14626;1.59045
673;total;1;134.814;134.814;134.814
667;calc total;1;129.563;129.563;129.563
667;calc update async;100;0.000104171;1.452e-05;0.00746434
667;calc inner;100;1.05356;0.967249;1.1413
667;calc wait;100;0.166853;0.0637973;0.45702
667;calc bound;100;0.0616212;0.0381262;0.0865328
667;calc iter;100;1.28418;1.14225;1.55681
667;total;1;134.799;134.799;134.799
674;calc total;1;129.563;129.563;129.563
674;calc update async;100;0.000107272;1.3601e-05;0.00810835
674;calc inner;100;1.06146;0.981821;1.14985
674;calc wait;100;0.169362;0.0675145;0.488059
674;calc bound;100;0.0526287;0.0379564;0.0880027
674;calc iter;100;1.28523;1.10698;1.59693
674;total;1;134.815;134.815;134.815
668;calc total;1;129.563;129.563;129.563
668;calc update async;100;0.000111412;1.4177e-05;0.00815088
668;calc inner;100;1.05318;0.980222;1.14317
668;calc wait;100;0.168026;0.0669383;0.442232
668;calc bound;100;0.0601072;0.0379991;0.0880178
668;calc iter;100;1.28394;1.16033;1.48133
668;total;1;134.804;134.804;134.804
669;calc total;1;129.563;129.563;129.563
669;calc update async;100;0.000112455;1.0786e-05;0.00844002
669;calc inner;100;1.05292;0.972945;1.14351
669;calc wait;100;0.172833;0.0647326;0.500561
669;calc bound;100;0.0570539;0.0382115;0.0885232
669;calc iter;100;1.28427;1.15415;1.59662
669;total;1;134.807;134.807;134.807
670;calc total;1;129.563;129.563;129.563
670;calc update async;100;0.000108408;1.2912e-05;0.0084941
670;calc inner;100;1.05162;0.958414;1.1397
670;calc wait;100;0.180764;0.0649956;0.454128
670;calc bound;100;0.0490287;0.0387684;0.0816202
670;calc iter;100;1.28289;1.1524;1.48547
670;total;1;134.806;134.806;134.806
671;calc total;1;129.563;129.563;129.563
671;calc update async;100;0.000107237;1.3285e-05;0.00852942
671;calc inner;100;1.05461;0.95839;1.14178
671;calc wait;100;0.17918;0.0607806;0.502859
671;calc bound;100;0.0478582;0.0391185;0.0804542
671;calc iter;100;1.28335;1.16548;1.50818
671;total;1;134.806;134.806;134.806
696;calc total;1;129.563;129.563;129.563
696;calc update async;100;0.0001079;1.4294e-05;0.00841822
696;calc inner;100;1.00216;0.940472;1.15359
696;calc wait;100;0.233231;0.0535211;0.472513
696;calc bound;100;0.0503364;0.0395759;0.0703208
696;calc iter;100;1.28877;1.10704;1.52208
696;total;1;134.816;134.816;134.816
697;calc total;1;129.563;129.563;129.563
697;calc update async;100;0.000122928;1.2673e-05;0.00956378
697;calc inner;100;1.00006;0.935122;1.14939
697;calc wait;100;0.232097;0.0671439;0.629359
697;calc bound;100;0.055873;0.0388353;0.0811374
697;calc iter;100;1.2889;1.11907;1.64446
697;total;1;134.816;134.816;134.816
698;calc total;1;129.563;129.563;129.563
698;calc update async;100;0.000128045;1.3577e-05;0.00969867
698;calc inner;100;1.00095;0.902007;1.14913
698;calc wait;100;0.229786;0.0669383;0.624644
698;calc bound;100;0.0579264;0.0407038;0.081771
698;calc iter;100;1.28996;1.05508;1.68552
698;total;1;134.805;134.805;134.805
675;calc total;1;129.563;129.563;129.563
675;calc update async;100;0.00010739;1.2253e-05;0.00799881
675;calc inner;100;1.06219;0.984114;1.14958
675;calc wait;100;0.163863;0.0633715;0.44968
675;calc bound;100;0.0570047;0.0382273;0.0844069
675;calc iter;100;1.28427;1.13077;1.49736
675;total;1;134.816;134.816;134.816
720;calc total;1;129.563;129.563;129.563
720;calc update async;100;0.000116471;1.2107e-05;0.00852556
720;calc inner;100;1.0393;0.950584;1.15148
720;calc wait;100;0.178196;0.0668466;0.326064
720;calc bound;100;0.064889;0.0393531;0.08793
720;calc iter;100;1.28811;1.18848;1.41798
720;total;1;134.807;134.807;134.807
744;calc total;1;129.563;129.563;129.563
744;calc update async;100;8.97958e-05;1.2489e-05;0.00684591
744;calc inner;100;1.03563;0.932607;1.15149
744;calc wait;100;0.201469;0.0687402;0.441869
744;calc bound;100;0.0476305;0.0390622;0.0765653
744;calc iter;100;1.28639;1.14987;1.44033
744;total;1;134.817;134.817;134.817
676;calc total;1;129.563;129.563;129.563
676;calc update async;100;0.000101772;1.1117e-05;0.00713148
676;calc inner;100;1.05626;0.983086;1.14431
676;calc wait;100;0.167507;0.0612029;0.477718
676;calc bound;100;0.0571587;0.0376982;0.0844611
676;calc iter;100;1.28445;1.15491;1.57618
676;total;1;134.805;134.805;134.805
721;calc total;1;129.563;129.563;129.563
721;calc update async;100;0.000128349;1.1981e-05;0.00849622
721;calc inner;100;1.02287;0.916039;1.15375
721;calc wait;100;0.188167;0.0723943;0.463679
721;calc bound;100;0.074448;0.0397139;0.0891206
721;calc iter;100;1.28682;1.13864;1.58119
721;total;1;134.805;134.805;134.805
745;calc total;1;129.563;129.563;129.563
745;calc update async;100;0.000115234;1.4841e-05;0.00859789
745;calc inner;100;1.0387;0.938276;1.14906
745;calc wait;100;0.190182;0.0622106;0.592488
745;calc bound;100;0.0554364;0.0387082;0.0805967
745;calc iter;100;1.28651;1.09663;1.62941
745;total;1;134.814;134.814;134.814
677;calc total;1;129.563;129.563;129.563
677;calc update async;100;0.000109296;1.282e-05;0.00801737
677;calc inner;100;1.05724;0.976539;1.14638
677;calc wait;100;0.169723;0.0586521;0.471228
677;calc bound;100;0.0551519;0.0386754;0.111525
677;calc iter;100;1.2836;1.13863;1.60318
677;total;1;134.818;134.818;134.818
722;calc total;1;129.563;129.563;129.563
722;calc update async;100;0.000119658;1.4017e-05;0.00812667
722;calc inner;100;1.03538;0.948653;1.15034
722;calc wait;100;0.179924;0.0570026;0.523159
722;calc bound;100;0.0685431;0.0397614;0.0880028
722;calc iter;100;1.28729;1.09679;1.64102
722;total;1;134.806;134.806;134.806
746;calc total;1;129.563;129.563;129.563
746;calc update async;100;0.000106918;1.0825e-05;0.00792108
746;calc inner;100;1.03329;0.930766;1.14959
746;calc wait;100;0.193039;0.0701662;0.62052
746;calc bound;100;0.0578809;0.0386114;0.0884628
746;calc iter;100;1.28722;1.11965;1.60249
746;total;1;134.813;134.813;134.813
678;calc total;1;129.563;129.563;129.563
678;calc update async;100;0.000109792;1.2689e-05;0.00814901
678;calc inner;100;1.05051;0.965199;1.1444
678;calc wait;100;0.178812;0.0632945;0.529684
678;calc bound;100;0.0524187;0.0382488;0.0825461
678;calc iter;100;1.28399;1.13457;1.55422
678;total;1;134.815;134.815;134.815
699;calc total;1;129.563;129.563;129.563
699;calc update async;100;0.000129443;1.3922e-05;0.00989147
699;calc inner;100;1.00535;0.928114;1.15271
699;calc wait;100;0.228781;0.0693766;0.637316
699;calc bound;100;0.0553703;0.0396096;0.0833248
699;calc iter;100;1.29062;1.09711;1.6323
699;total;1;134.814;134.814;134.814
723;calc total;1;129.563;129.563;129.563
723;calc update async;100;0.000114965;1.5021e-05;0.00842169
723;calc inner;100;1.05115;0.951157;1.15011
723;calc wait;100;0.176488;0.063672;0.594955
723;calc bound;100;0.059587;0.0399777;0.114081
723;calc iter;100;1.28819;1.10873;1.67909
723;total;1;134.805;134.805;134.805
747;calc total;1;129.563;129.563;129.563
747;calc update async;100;0.000139214;1.3375e-05;0.011152
747;calc inner;100;1.03401;0.935769;1.14782
747;calc wait;100;0.194649;0.0666827;0.463441
747;calc bound;100;0.0579036;0.0376334;0.0880071
747;calc iter;100;1.28811;1.13556;1.51465
747;total;1;134.816;134.816;134.816
679;calc total;1;129.563;129.563;129.563
679;calc update async;100;0.000121158;1.2662e-05;0.00984478
679;calc inner;100;1.05066;0.949017;1.14203
679;calc wait;100;0.183254;0.0689269;0.454938
679;calc bound;100;0.0477774;0.0387738;0.0805766
679;calc iter;100;1.28283;1.15035;1.48319
679;total;1;134.817;134.817;134.817
700;calc total;1;129.563;129.563;129.563
700;calc update async;100;0.000124438;1.3115e-05;0.00984296
700;calc inner;100;0.994573;0.895947;1.14667
700;calc wait;100;0.24124;0.0654529;0.688686
700;calc bound;100;0.0533037;0.0404515;0.0863658
700;calc iter;100;1.28983;1.08489;1.63799
700;total;1;134.801;134.801;134.801
724;calc total;1;129.563;129.563;129.563
724;calc update async;100;0.000108255;1.3974e-05;0.00815832
724;calc inner;100;1.04986;0.992688;1.14588
724;calc wait;100;0.183982;0.0627206;0.457426
724;calc bound;100;0.0513798;0.0400617;0.0797537
724;calc iter;100;1.28584;1.12317;1.52763
724;total;1;134.801;134.801;134.801
748;calc total;1;129.563;129.563;129.563
748;calc update async;100;0.000113452;1.3231e-05;0.0088162
748;calc inner;100;1.03203;0.950905;1.14448
748;calc wait;100;0.200826;0.0697539;0.480449
748;calc bound;100;0.0529458;0.0384742;0.088466
748;calc iter;100;1.28712;1.11814;1.51566
748;total;1;134.808;134.808;134.808
680;calc total;1;129.563;129.563;129.563
680;calc update async;100;9.96249e-05;1.2761e-05;0.00738071
680;calc inner;100;1.05264;0.977415;1.14363
680;calc wait;100;0.173739;0.0591071;0.415759
680;calc bound;100;0.0540419;0.0386993;0.0859858
680;calc iter;100;1.28364;1.12235;1.55085
680;total;1;134.816;134.816;134.816
701;calc total;1;129.563;129.563;129.563
701;calc update async;100;0.000120012;1.1722e-05;0.00932208
701;calc inner;100;0.984731;0.90133;1.14524
701;calc wait;100;0.251078;0.0719901;0.627031
701;calc bound;100;0.0540769;0.0394601;0.0867573
701;calc iter;100;1.29037;1.09584;1.6063
701;total;1;134.803;134.803;134.803
725;calc total;1;129.563;129.563;129.563
725;calc update async;100;9.18439e-05;1.2461e-05;0.00701815
725;calc inner;100;1.0437;0.967148;1.14808
725;calc wait;100;0.193353;0.0614409;0.512374
725;calc bound;100;0.046906;0.0393214;0.0766969
725;calc iter;100;1.28583;1.14571;1.53875
725;total;1;134.794;134.794;134.794
749;calc total;1;129.563;129.563;129.563
749;calc update async;100;0.000112685;1.4019e-05;0.00882916
749;calc inner;100;1.03442;0.936998;1.17158
749;calc wait;100;0.200377;0.064298;0.570461
749;calc bound;100;0.0499708;0.0395791;0.0781812
749;calc iter;100;1.28595;1.09789;1.56379
749;total;1;134.818;134.818;134.818
681;calc total;1;129.563;129.563;129.563
681;calc update async;100;0.000106674;1.8914e-05;0.00738192
681;calc inner;100;1.05351;0.950303;1.14916
681;calc wait;100;0.166495;0.0652741;0.47873
681;calc bound;100;0.0637144;0.0390732;0.0882214
681;calc iter;100;1.28574;1.14185;1.62835
681;total;1;134.819;134.819;134.819
702;calc total;1;129.563;129.563;129.563
702;calc update async;100;0.000119037;1.3343e-05;0.00934737
702;calc inner;100;0.974496;0.859633;1.15596
702;calc wait;100;0.258919;0.0635453;0.731178
702;calc bound;100;0.0531821;0.0390305;0.0782037
702;calc iter;100;1.28808;1.08849;1.63704
702;total;1;134.81;134.81;134.81
726;calc total;1;129.563;129.563;129.563
726;calc update async;100;0.00010672;1.3587e-05;0.00857359
726;calc inner;100;1.0362;0.931487;1.14858
726;calc wait;100;0.204602;0.0607778;0.435263
726;calc bound;100;0.0457701;0.039642;0.0822693
726;calc iter;100;1.28694;1.15682;1.42065
726;total;1;134.798;134.798;134.798
750;calc total;1;129.563;129.563;129.563
750;calc update async;100;0.000105873;1.2406e-05;0.0084721
750;calc inner;100;1.01842;0.887969;1.14553
750;calc wait;100;0.216635;0.0635781;0.655965
750;calc bound;100;0.0495943;0.0397557;0.137073
750;calc iter;100;1.28588;1.10022;1.73508
750;total;1;134.811;134.811;134.811
682;calc total;1;129.563;129.563;129.563
682;calc update async;100;0.00010039;1.4936e-05;0.00666478
682;calc inner;100;1.04945;0.954471;1.14491
682;calc wait;100;0.162649;0.0685126;0.448154
682;calc bound;100;0.0675001;0.038722;0.0890834
682;calc iter;100;1.28557;1.11775;1.59707
682;total;1;134.818;134.818;134.818
703;calc total;1;129.563;129.563;129.563
703;calc update async;100;0.000120082;1.3768e-05;0.00979367
703;calc inner;100;0.979857;0.877597;1.14742
703;calc wait;100;0.256644;0.0682593;0.566758
703;calc bound;100;0.0500007;0.0397223;0.0742083
703;calc iter;100;1.28742;1.12571;1.52452
703;total;1;134.809;134.809;134.809
727;calc total;1;129.563;129.563;129.563
727;calc update async;100;0.000106917;1.3346e-05;0.00820403
727;calc inner;100;1.04921;1.00191;1.14908
727;calc wait;100;0.186005;0.0697914;0.371959
727;calc bound;100;0.0497101;0.0398802;0.0696942
727;calc iter;100;1.28627;1.18845;1.43375
727;total;1;134.801;134.801;134.801
751;calc total;1;129.563;129.563;129.563
751;calc update async;100;0.000102085;1.2525e-05;0.00820908
751;calc inner;100;1.01298;0.890324;1.14318
751;calc wait;100;0.223167;0.06678;0.633175
751;calc bound;100;0.0481096;0.039597;0.0706053
751;calc iter;100;1.28589;1.14463;1.61324
751;total;1;134.815;134.815;134.815
683;calc total;1;129.563;129.563;129.563
683;calc update async;100;0.000103306;1.3753e-05;0.00694404
683;calc inner;100;1.0458;0.953474;1.17772
683;calc wait;100;0.171674;0.0681446;0.461607
683;calc bound;100;0.0680078;0.0394188;0.0879272
683;calc iter;100;1.28694;1.11357;1.54765
683;total;1;134.819;134.819;134.819
704;calc total;1;129.563;129.563;129.563
704;calc update async;100;0.000103048;1.8261e-05;0.00632979
704;calc inner;100;0.977345;0.902943;1.14439
704;calc wait;100;0.237444;0.0644169;0.38213
704;calc bound;100;0.0728484;0.0393357;0.0882707
704;calc iter;100;1.29176;1.15948;1.41166
704;total;1;134.816;134.816;134.816
728;calc total;1;129.563;129.563;129.563
728;calc update async;100;9.72343e-05;1.4206e-05;0.00720735
728;calc inner;100;1.04936;0.976949;1.14677
728;calc wait;100;0.18325;0.0665998;0.445461
728;calc bound;100;0.0503638;0.039945;0.0867258
728;calc iter;100;1.28581;1.19953;1.49682
728;total;1;134.807;134.807;134.807
752;calc total;1;129.563;129.563;129.563
752;calc update async;100;0.000102233;1.5274e-05;0.00701575
752;calc inner;100;1.0322;0.934994;1.14939
752;calc wait;100;0.192697;0.0717581;0.431976
752;calc bound;100;0.0614331;0.0375215;0.0852507
752;calc iter;100;1.28839;1.08399;1.51526
752;total;1;134.818;134.818;134.818
684;calc total;1;129.563;129.563;129.563
684;calc update async;100;0.000102883;1.1904e-05;0.00740669
684;calc inner;100;1.00927;0.920731;1.14274
684;calc wait;100;0.217923;0.0690586;0.535488
684;calc bound;100;0.0548523;0.0391228;0.0867359
684;calc iter;100;1.28487;1.06534;1.54418
684;total;1;134.825;134.825;134.825
705;calc total;1;129.563;129.563;129.563
705;calc update async;100;0.000130256;1.665e-05;0.00890529
705;calc inner;100;0.947599;0.824976;1.14434
705;calc wait;100;0.268666;0.0763892;0.582037
705;calc bound;100;0.0771441;0.0389395;0.0886608
705;calc iter;100;1.29378;1.04835;1.62752
705;total;1;134.816;134.816;134.816
729;calc total;1;129.563;129.563;129.563
729;calc update async;100;0.000125007;1.4862e-05;0.00951878
729;calc inner;100;1.04595;0.959048;1.146
729;calc wait;100;0.174651;0.0682921;0.429055
729;calc bound;100;0.0576541;0.0393755;0.0890683
729;calc iter;100;1.28496;1.16712;1.51848
729;total;1;134.807;134.807;134.807
753;calc total;1;129.563;129.563;129.563
753;calc update async;100;0.000105619;1.2554e-05;0.0069626
753;calc inner;100;1.00868;0.901112;1.14295
753;calc wait;100;0.206835;0.0651299;0.564286
753;calc bound;100;0.0722974;0.0386926;0.0884101
753;calc iter;100;1.28912;1.0718;1.65303
753;total;1;134.818;134.818;134.818
685;calc total;1;129.563;129.563;129.563
685;calc update async;100;9.8526e-05;1.1031e-05;0.00763101
685;calc inner;100;1.00702;0.894756;1.14088
685;calc wait;100;0.225883;0.0654103;0.623437
685;calc bound;100;0.0506067;0.0387048;0.0823419
685;calc iter;100;1.28531;1.08956;1.57062
685;total;1;134.825;134.825;134.825
706;calc total;1;129.563;129.563;129.563
706;calc update async;100;0.000127082;1.3596e-05;0.00915306
706;calc inner;100;0.977921;0.8838;1.14654
706;calc wait;100;0.240091;0.0686353;0.564859
706;calc bound;100;0.0701647;0.039893;0.0873348
706;calc iter;100;1.29013;1.04454;1.6767
706;total;1;134.816;134.816;134.816
730;calc total;1;129.563;129.563;129.563
730;calc update async;100;0.000104131;1.2496e-05;0.00766573
730;calc inner;100;1.04935;0.950908;1.14695
730;calc wait;100;0.177377;0.0642952;0.556845
730;calc bound;100;0.0549217;0.039907;0.0940853
730;calc iter;100;1.28645;1.14219;1.56211
730;total;1;134.809;134.809;134.809
754;calc total;1;129.563;129.563;129.563
754;calc update async;100;0.000106488;1.2886e-05;0.00717825
754;calc inner;100;1.01729;0.862495;1.14322
754;calc wait;100;0.202367;0.0585912;0.563152
754;calc bound;100;0.0686728;0.0391597;0.087716
754;calc iter;100;1.2896;1.12145;1.6443
686;calc total;1;129.563;129.563;129.563
686;calc update async;100;9.82118e-05;1.3086e-05;0.00765954
686;calc inner;100;1.00205;0.839333;1.14254
686;calc wait;100;0.23458;0.0646131;0.822661
686;calc bound;100;0.0480617;0.040058;0.0734554
686;calc iter;100;1.28628;1.07688;1.82275
686;total;1;134.825;134.825;134.825
707;calc total;1;129.563;129.563;129.563
707;calc update async;100;0.000144392;1.6323e-05;0.0111107
707;calc inner;100;1.00284;0.910182;1.14955
707;calc wait;100;0.226991;0.0639648;0.584029
707;calc bound;100;0.0606488;0.0393403;0.0870552
707;calc iter;100;1.29204;1.09392;1.6544
707;total;1;134.817;134.817;134.817
731;calc total;1;129.563;129.563;129.563
731;calc update async;100;0.000104254;1.3728e-05;0.00767307
731;calc inner;100;1.03582;0.948524;1.14486
731;calc wait;100;0.190485;0.0687439;0.526373
731;calc bound;100;0.0557614;0.0399916;0.0883076
731;calc iter;100;1.28523;1.16089;1.53916
731;total;1;134.805;134.805;134.805
754;total;1;134.808;134.808;134.808
687;calc total;1;129.563;129.563;129.563
687;calc update async;100;7.39558e-05;1.193e-05;0.0054581
687;calc inner;100;1.00069;0.867164;1.14124
687;calc wait;100;0.233983;0.0665646;0.66879
687;calc bound;100;0.0467695;0.0395706;0.0717983
687;calc iter;100;1.28443;1.10988;1.57938
687;total;1;134.821;134.821;134.821
708;calc total;1;129.563;129.563;129.563
708;calc update async;100;0.000127473;1.5598e-05;0.0093129
708;calc inner;100;1.02978;0.935244;1.15149
708;calc wait;100;0.194903;0.0669642;0.524942
708;calc bound;100;0.0643976;0.0393447;0.0878423
708;calc iter;100;1.29031;1.08419;1.61249
708;total;1;134.822;134.822;134.822
732;calc total;1;129.563;129.563;129.563
732;calc update async;100;9.88058e-05;1.5077e-05;0.00689294
732;calc inner;100;1.07102;1.01244;1.15247
732;calc wait;100;0.156261;0.0661122;0.442375
732;calc bound;100;0.0553033;0.0385285;0.0873479
732;calc iter;100;1.28423;1.1534;1.5315
732;total;1;134.82;134.82;134.82
755;calc total;1;129.563;129.563;129.563
755;calc update async;100;0.000106204;1.3234e-05;0.00718876
755;calc inner;100;1.02485;0.891747;1.14389
755;calc wait;100;0.198312;0.0702606;0.515976
755;calc bound;100;0.0643718;0.0392218;0.0877259
755;calc iter;100;1.2902;1.11919;1.63708
755;total;1;134.818;134.818;134.818
688;calc total;1;129.563;129.563;129.563
688;calc update async;100;0.000102687;1.3523e-05;0.00744717
688;calc inner;100;1.00998;0.890796;1.13751
688;calc wait;100;0.21712;0.0650679;0.549041
688;calc bound;100;0.0573711;0.0395051;0.0839307
688;calc iter;100;1.28698;1.09348;1.62777
688;total;1;134.817;134.817;134.817
709;calc total;1;129.563;129.563;129.563
709;calc update async;100;0.000118813;1.1194e-05;0.00926071
709;calc inner;100;1.03686;0.952172;1.15253
709;calc wait;100;0.197808;0.0666643;0.534556
709;calc bound;100;0.0553348;0.039599;0.0878876
709;calc iter;100;1.29101;1.10151;1.62364
709;total;1;134.822;134.822;134.822
733;calc total;1;129.563;129.563;129.563
733;calc update async;100;9.92045e-05;1.2794e-05;0.00752785
733;calc inner;100;1.06772;0.976207;1.15311
733;calc wait;100;0.164255;0.0621749;0.436959
733;calc bound;100;0.0512591;0.0381899;0.0854008
733;calc iter;100;1.28467;1.15852;1.50805
733;total;1;134.82;134.82;134.82
756;calc total;1;129.563;129.563;129.563
756;calc update async;100;8.7918e-05;1.2583e-05;0.00648178
756;calc inner;100;0.993566;0.906571;1.15124
756;calc wait;100;0.24605;0.0635098;0.620425
756;calc bound;100;0.0477318;0.0397856;0.0682942
756;calc iter;100;1.28885;1.1189;1.56994
756;total;1;134.822;134.822;134.822
689;calc total;1;129.563;129.563;129.563
689;calc update async;100;0.000111292;1.3843e-05;0.00759384
689;calc inner;100;0.991203;0.873917;1.13955
689;calc wait;100;0.224165;0.0614769;0.618851
689;calc bound;100;0.0710578;0.0391822;0.0884489
689;calc iter;100;1.28758;1.03781;1.68101
689;total;1;134.818;134.818;134.818
710;calc total;1;129.563;129.563;129.563
710;calc update async;100;0.000120319;1.3019e-05;0.00975997
710;calc inner;100;1.04028;0.978417;1.15028
710;calc wait;100;0.198497;0.0693896;0.444353
710;calc bound;100;0.0493736;0.0395096;0.0826384
710;calc iter;100;1.28856;1.1127;1.53368
710;total;1;134.821;134.821;134.821
734;calc total;1;129.563;129.563;129.563
734;calc update async;100;9.4117e-05;1.1818e-05;0.00731123
734;calc inner;100;1.06434;0.955425;1.15232
734;calc wait;100;0.173051;0.0629588;0.551883
734;calc bound;100;0.0456853;0.0383222;0.0720483
734;calc iter;100;1.28448;1.17464;1.55061
734;total;1;134.821;134.821;134.821
757;calc total;1;129.563;129.563;129.563
757;calc update async;100;8.65616e-05;1.5607e-05;0.0064583
757;calc inner;100;0.980507;0.86954;1.15125
757;calc wait;100;0.259438;0.0651712;0.642448
757;calc bound;100;0.0482837;0.0398497;0.06877
757;calc iter;100;1.29018;1.11148;1.56571
757;total;1;134.82;134.82;134.82
690;calc total;1;129.563;129.563;129.563
690;calc update async;100;0.000110141;1.3333e-05;0.00745327
690;calc inner;100;0.992752;0.881178;1.13805
690;calc wait;100;0.225022;0.0660901;0.601422
690;calc bound;100;0.0695563;0.038807;0.0886527
690;calc iter;100;1.28886;1.05354;1.671
690;total;1;134.814;134.814;134.814
711;calc total;1;129.563;129.563;129.563
711;calc update async;100;0.000134215;1.5018e-05;0.00985685
711;calc inner;100;1.02525;0.948475;1.15054
711;calc wait;100;0.192084;0.0697384;0.318933
711;calc bound;100;0.0699807;0.0404929;0.0845537
711;calc iter;100;1.29005;1.17814;1.39824
711;total;1;134.822;134.822;134.822
735;calc total;1;129.563;129.563;129.563
735;calc update async;100;9.64878e-05;1.0863e-05;0.00754639
735;calc inner;100;1.07026;1.00723;1.15319
735;calc wait;100;0.164023;0.0639204;0.474131
735;calc bound;100;0.0466655;0.0392358;0.0713473
735;calc iter;100;1.28387;1.18965;1.55998
735;total;1;134.82;134.82;134.82
758;calc total;1;129.563;129.563;129.563
758;calc update async;100;9.81419e-05;1.3579e-05;0.00725621
758;calc inner;100;0.963374;0.825509;1.15212
758;calc wait;100;0.271524;0.0798439;0.782048
758;calc bound;100;0.0511091;0.0397627;0.0710319
758;calc iter;100;1.2877;1.12412;1.6628
758;total;1;134.826;134.826;134.826
691;calc total;1;129.563;129.563;129.563
691;calc update async;100;0.000108877;1.5013e-05;0.00744676
691;calc inner;100;1.00186;0.90045;1.13809
691;calc wait;100;0.220414;0.0628886;0.563072
691;calc bound;100;0.0659757;0.0389054;0.0881798
691;calc iter;100;1.28976;1.06966;1.59859
691;total;1;134.82;134.82;134.82
712;calc total;1;129.563;129.563;129.563
712;calc update async;100;0.000106907;1.2969e-05;0.00769364
712;calc inner;100;1.03009;0.952745;1.14768
712;calc wait;100;0.192547;0.0699314;0.355798
712;calc bound;100;0.0632207;0.0398906;0.0830525
712;calc iter;100;1.29004;1.19344;1.42171
712;total;1;134.819;134.819;134.819
736;calc total;1;129.563;129.563;129.563
736;calc update async;100;9.76058e-05;1.1499e-05;0.0075374
736;calc inner;100;1.06645;0.97888;1.14741
736;calc wait;100;0.162602;0.0692924;0.339038
736;calc bound;100;0.0510591;0.0393613;0.0836378
736;calc iter;100;1.28354;1.13606;1.45766
736;total;1;134.818;134.818;134.818
759;calc total;1;129.563;129.563;129.563
759;calc update async;100;8.9901e-05;1.2081e-05;0.00677193
759;calc inner;100;0.975099;0.85233;1.15143
759;calc wait;100;0.261137;0.0626951;0.582785
759;calc bound;100;0.0491866;0.0397586;0.0685319
759;calc iter;100;1.28713;1.11358;1.48058
759;total;1;134.823;134.823;134.823
692;calc total;1;129.563;129.563;129.563
692;calc update async;100;0.000105455;1.2211e-05;0.00779826
692;calc inner;100;1.01091;0.897016;1.13894
692;calc wait;100;0.217227;0.0666033;0.587535
692;calc bound;100;0.0579297;0.0388748;0.0883313
692;calc iter;100;1.28788;1.01538;1.62292
692;total;1;134.825;134.825;134.825
713;calc total;1;129.563;129.563;129.563
713;calc update async;100;0.000109873;1.4416e-05;0.00748966
713;calc inner;100;1.00182;0.916997;1.14639
713;calc wait;100;0.211005;0.072218;0.461417
713;calc bound;100;0.0724569;0.038588;0.0885196
713;calc iter;100;1.28872;1.11146;1.58237
713;total;1;134.81;134.81;134.81
737;calc total;1;129.563;129.563;129.563
737;calc update async;100;0.000100939;1.1589e-05;0.00731015
760;calc total;1;129.563;129.563;129.563
760;calc update async;100;0.000121408;1.4026e-05;0.00870819
760;calc inner;100;0.992296;0.922595;1.14611
760;calc wait;100;0.232833;0.0696777;0.46751
760;calc bound;100;0.0642604;0.0398233;0.0823042
760;calc iter;100;1.29127;1.06456;1.54371
760;total;1;134.823;134.823;134.823
693;calc total;1;129.563;129.563;129.563
693;calc update async;100;0.000108205;1.3227e-05;0.00806669
693;calc inner;100;1.0104;0.906144;1.13789
693;calc wait;100;0.221695;0.066961;0.612798
693;calc bound;100;0.0531905;0.0386713;0.0880501
693;calc iter;100;1.28692;1.02716;1.67003
693;total;1;134.823;134.823;134.823
714;calc total;1;129.563;129.563;129.563
714;calc update async;100;0.000103233;1.1663e-05;0.00751362
714;calc inner;100;1.02526;0.954708;1.14595
714;calc wait;100;0.199894;0.0645418;0.486501
714;calc bound;100;0.0616414;0.038931;0.0858279
714;calc iter;100;1.29035;1.08548;1.55624
714;total;1;134.808;134.808;134.808
737;calc inner;100;1.05829;0.973556;1.14594
737;calc wait;100;0.164223;0.0660288;0.415672
737;calc bound;100;0.0595772;0.0389391;0.0883329
737;calc iter;100;1.28572;1.14107;1.58383
737;total;1;134.809;134.809;134.809
761;calc total;1;129.563;129.563;129.563
761;calc update async;100;0.000123616;1.4677e-05;0.00850175
761;calc inner;100;0.965135;0.882238;1.14443
761;calc wait;100;0.250427;0.0695199;0.586648
761;calc bound;100;0.0747997;0.0396108;0.089596
761;calc iter;100;1.29059;1.02234;1.66325
761;total;1;134.817;134.817;134.817
694;calc total;1;129.563;129.563;129.563
694;calc update async;100;0.000107824;1.0471e-05;0.0083873
694;calc inner;100;1.00451;0.920631;1.13667
694;calc wait;100;0.22937;0.0693683;0.684105
694;calc bound;100;0.0512242;0.0385011;0.0835779
694;calc iter;100;1.28661;1.08587;1.6817
694;total;1;134.824;134.824;134.824
715;calc total;1;129.563;129.563;129.563
715;calc update async;100;9.83799e-05;1.3274e-05;0.00747884
715;calc inner;100;1.03619;0.976136;1.14374
715;calc wait;100;0.200139;0.0678293;0.522714
715;calc bound;100;0.0519492;0.0386598;0.0811885
715;calc iter;100;1.29003;1.10284;1.62866
715;total;1;134.821;134.821;134.821
738;calc total;1;129.563;129.563;129.563
738;calc update async;100;0.00010707;1.4674e-05;0.00731616
738;calc inner;100;1.05682;0.985073;1.1475
738;calc wait;100;0.16006;0.0603236;0.417545
738;calc bound;100;0.0645076;0.0379417;0.0880546
738;calc iter;100;1.28486;1.12646;1.56272
738;total;1;134.807;134.807;134.807
762;calc total;1;129.563;129.563;129.563
762;calc update async;100;0.000122016;1.7276e-05;0.0085561
762;calc inner;100;0.975674;0.863743;1.14702
762;calc wait;100;0.244495;0.0716279;0.582916
762;calc bound;100;0.0714333;0.0396182;0.0880911
695;calc total;1;129.563;129.563;129.563
695;calc update async;100;0.000106024;1.1769e-05;0.00833866
695;calc inner;100;1.00983;0.889492;1.13546
695;calc wait;100;0.227651;0.0671797;0.56455
695;calc bound;100;0.0479522;0.0390936;0.0823082
695;calc iter;100;1.28637;1.06399;1.58621
695;total;1;134.823;134.823;134.823
716;calc total;1;129.563;129.563;129.563
716;calc update async;100;0.000100588;1.2471e-05;0.00796527
716;calc inner;100;1.02521;0.922914;1.14451
716;calc wait;100;0.212948;0.0661717;0.530482
716;calc bound;100;0.0484524;0.0383361;0.0863456
716;calc iter;100;1.28892;1.13226;1.51863
716;total;1;134.822;134.822;134.822
739;calc total;1;129.563;129.563;129.563
739;calc update async;100;0.000110544;1.3528e-05;0.00771364
739;calc inner;100;1.05739;0.969056;1.14701
739;calc wait;100;0.158306;0.0639293;0.431144
739;calc bound;100;0.0661823;0.0385594;0.0877381
739;calc iter;100;1.28643;1.12599;1.52805
739;total;1;134.816;134.816;134.816
762;calc iter;100;1.29248;1.02678;1.59929
762;total;1;134.819;134.819;134.819
717;calc total;1;129.563;129.563;129.563
717;calc update async;100;0.000101155;1.2005e-05;0.00796752
717;calc inner;100;1.01163;0.925061;1.14592
717;calc wait;100;0.223205;0.0675457;0.576524
717;calc bound;100;0.05009;0.0396699;0.086114
717;calc iter;100;1.28754;1.16543;1.56152
717;total;1;134.816;134.816;134.816
740;calc total;1;129.563;129.563;129.563
740;calc update async;100;0.000116216;1.5329e-05;0.00839122
740;calc inner;100;1.06383;0.988094;1.15193
740;calc wait;100;0.154014;0.0620823;0.436909
740;calc bound;100;0.0637226;0.0381486;0.0882685
740;calc iter;100;1.28491;1.10946;1.5204
740;total;1;134.821;134.821;134.821
763;calc total;1;129.563;129.563;129.563
763;calc update async;100;0.000122271;1.9308e-05;0.00882399
763;calc inner;100;0.984498;0.86601;1.14531
763;calc wait;100;0.237953;0.0689079;0.546961
763;calc bound;100;0.0670826;0.0396876;0.0879451
763;calc iter;100;1.29073;1.01132;1.57512
763;total;1;134.819;134.819;134.819
718;calc total;1;129.563;129.563;129.563
718;calc update async;100;0.000111178;1.2974e-05;0.00901576
718;calc inner;100;1.00371;0.882637;1.14464
718;calc wait;100;0.234435;0.0637457;0.508915
718;calc bound;100;0.0484535;0.0387551;0.0765675
718;calc iter;100;1.28768;1.17921;1.45172
718;total;1;134.821;134.821;134.821
741;calc total;1;129.563;129.563;129.563
741;calc update async;100;0.000116847;1.2604e-05;0.00867677
741;calc inner;100;1.06531;0.973866;1.14737
741;calc wait;100;0.15757;0.0617158;0.430877
741;calc bound;100;0.0591037;0.0382598;0.0883877
741;calc iter;100;1.28449;1.14062;1.56918
741;total;1;134.822;134.822;134.822
764;calc total;1;129.563;129.563;129.563
764;calc update async;100;0.000120706;1.4924e-05;0.00893435
764;calc inner;100;0.994714;0.891854;1.14696
764;calc wait;100;0.233592;0.0675678;0.536634
764;calc bound;100;0.0608061;0.0399952;0.0872577
764;calc iter;100;1.29117;1.03169;1.58234
764;total;1;134.823;134.823;134.823
719;calc total;1;129.563;129.563;129.563
719;calc update async;100;0.000111128;1.2626e-05;0.00920121
719;calc inner;100;1.03471;0.971433;1.14411
719;calc wait;100;0.207665;0.0804095;0.354416
719;calc bound;100;0.0445551;0.039137;0.0733461
719;calc iter;100;1.28849;1.19381;1.38554
719;total;1;134.821;134.821;134.821
742;calc total;1;129.563;129.563;129.563
742;calc update async;100;0.000111016;1.3257e-05;0.00860827
742;calc inner;100;1.06526;0.921445;1.14796
742;calc wait;100;0.166335;0.0666201;0.68423
742;calc bound;100;0.052411;0.039394;0.0867894
742;calc iter;100;1.28579;1.15065;1.78679
742;total;1;134.819;134.819;134.819
765;calc total;1;129.563;129.563;129.563
765;calc update async;100;0.000121437;1.6161e-05;0.00912961
765;calc inner;100;0.99679;0.9066;1.14626
765;calc wait;100;0.235477;0.0698391;0.684544
765;calc bound;100;0.0589614;0.0396789;0.0881432
765;calc iter;100;1.29226;1.07896;1.71755
765;total;1;134.823;134.823;134.823
743;calc total;1;129.563;129.563;129.563
743;calc update async;100;0.000106293;1.0076e-05;0.00816964
743;calc inner;100;1.06771;0.991564;1.14646
743;calc wait;100;0.165001;0.0627815;0.550297
743;calc bound;100;0.0493596;0.0386601;0.0820464
743;calc iter;100;1.28386;1.16055;1.61098
743;total;1;134.821;134.821;134.821
766;calc total;1;129.563;129.563;129.563
766;calc update async;100;0.000121181;1.7219e-05;0.00930536
766;calc inner;100;0.996112;0.896647;1.14628
766;calc wait;100;0.238615;0.0685938;0.65457
766;calc bound;100;0.0547573;0.0401659;0.0801968
766;calc iter;100;1.29109;1.07216;1.63978
766;total;1;134.819;134.819;134.819
767;calc total;1;129.563;129.563;129.563
767;calc update async;100;0.000123292;1.6023e-05;0.00956393
767;calc inner;100;1.00187;0.921647;1.14784
767;calc wait;100;0.233782;0.0685754;0.525313
767;calc bound;100;0.0524167;0.0390707;0.0796094
767;calc iter;100;1.28878;1.07485;1.49329
767;total;1;134.82;134.82;134.82
MPI
Running Jacobi on 768 processors with (12, 8 8) elements.
Array Dimensions: 4752 4760 4760
Block Dimensions: 396 595 595
== Energy Conservation Check ==
initial Energy:              125.000
  final Energy:              125.000
    Difference:               -0.000
== Time Statistics ==
Completed 100 iterations.
# unit_id;function_name;num_calls;avg_runtime;min_runtime;max_runtime
0;calc total;1;129.437;129.437;129.437
0;calc update async;100;9.55237e-05;1.7448e-05;0.00523395
0;calc inner;100;0.976111;0.915094;1.15246
0;calc wait;100;0.237762;0.0678719;0.351771
0;calc bound;100;0.0779904;0.039193;0.0883867
0;calc iter;100;1.29232;1.17801;1.40595
0;total;1;134.618;134.618;134.618
1;calc total;1;129.436;129.436;129.436
1;calc update async;100;9.93453e-05;2.1818e-05;0.00561661
1;calc inner;100;0.96404;0.862648;1.15481
1;calc wait;100;0.248894;0.069602;0.565352
1;calc bound;100;0.079474;0.0396027;0.0884868
1;calc iter;100;1.29297;1.06506;1.65554
1;total;1;134.62;134.62;134.62
2;calc total;1;129.436;129.436;129.436
2;calc update async;100;9.04029e-05;1.9574e-05;0.00526704
2;calc inner;100;0.991516;0.92071;1.15179
2;calc wait;100;0.224139;0.0690298;0.482877
2;calc bound;100;0.0725011;0.0405822;0.0877192
2;calc iter;100;1.29107;1.06671;1.57688
2;total;1;134.617;134.617;134.617
3;calc total;1;129.436;129.436;129.436
3;calc update async;100;8.60307e-05;1.7957e-05;0.00528261
3;calc inner;100;1.01023;0.924183;1.15077
3;calc wait;100;0.218604;0.0622238;0.553641
3;calc bound;100;0.0617099;0.0412343;0.085125
3;calc iter;100;1.29078;1.04036;1.64171
3;total;1;134.616;134.616;134.616
4;calc total;1;129.436;129.436;129.436
4;calc update async;100;8.5835e-05;1.9027e-05;0.0056278
4;calc inner;100;1.00947;0.932101;1.14621
4;calc wait;100;0.230114;0.0673421;0.556499
4;calc bound;100;0.0509595;0.0400054;0.0760248
4;calc iter;100;1.29085;1.10182;1.54989
4;total;1;134.615;134.615;134.615
5;calc total;1;129.436;129.436;129.436
5;calc update async;100;8.2471e-05;1.5205e-05;0.00570579
5;calc inner;100;0.992992;0.891456;1.14957
5;calc wait;100;0.246771;0.0749172;0.510231
5;calc bound;100;0.0483268;0.0399295;0.0752455
5;calc iter;100;1.28856;1.13811;1.48113
5;total;1;134.616;134.616;134.616
6;calc total;1;129.436;129.436;129.436
6;calc update async;100;0.000128676;1.441e-05;0.0103724
6;calc inner;100;0.999509;0.936233;1.14502
6;calc wait;100;0.243708;0.0720974;0.415426
6;calc bound;100;0.0452052;0.0395053;0.0538436
6;calc iter;100;1.28874;1.17912;1.42537
6;total;1;134.603;134.603;134.603
7;calc total;1;129.436;129.436;129.436
7;calc update async;100;8.98494e-05;1.399e-05;0.00576683
7;calc inner;100;1.0126;0.954616;1.14706
7;calc wait;100;0.217302;0.0779557;0.290938
7;calc bound;100;0.0572835;0.0394681;0.0761268
7;calc iter;100;1.29075;1.20655;1.40207
7;total;1;134.616;134.616;134.616
8;calc total;1;129.435;129.435;129.435
8;calc update async;100;8.42868e-05;1.8177e-05;0.00548043
8;calc inner;100;1.01841;0.956789;1.14771
8;calc wait;100;0.217429;0.0705558;0.309752
8;calc bound;100;0.0522851;0.0405451;0.0780722
8;calc iter;100;1.2903;1.21537;1.3834
8;total;1;134.62;134.62;134.62
9;calc total;1;129.435;129.435;129.435
9;calc update async;100;9.68486e-05;1.6142e-05;0.00671827
9;calc inner;100;1.0103;0.954761;1.14649
9;calc wait;100;0.212908;0.0684984;0.523416
9;calc bound;100;0.0567076;0.0394423;0.0799025
9;calc iter;100;1.29067;1.12558;1.58719
9;total;1;134.617;134.617;134.617
24;calc total;1;129.435;129.435;129.435
24;calc update async;100;0.000109205;1.474e-05;0.00748156
24;calc inner;100;1.03884;0.953073;1.14748
10;calc total;1;129.435;129.435;129.435
10;calc update async;100;8.10467e-05;1.6531e-05;0.00551703
10;calc inner;100;1.01073;0.942566;1.14822
10;calc wait;100;0.229126;0.0643857;0.509168
10;calc bound;100;0.046835;0.0397253;0.0799897
10;calc iter;100;1.29017;1.106;1.52338
10;total;1;134.619;134.619;134.619
48;calc total;1;129.435;129.435;129.435
48;calc update async;100;0.000115538;1.4143e-05;0.00905942
48;calc inner;100;0.998204;0.943908;1.15268
48;calc wait;100;0.239316;0.0713929;0.482285
48;calc bound;100;0.0518539;0.038635;0.0725523
48;calc iter;100;1.28976;1.13538;1.49371
48;total;1;134.478;134.478;134.478
11;calc total;1;129.435;129.435;129.435
11;calc update async;100;8.4633e-05;1.2663e-05;0.00627108
11;calc inner;100;0.9879;0.900789;1.1472
11;calc wait;100;0.254248;0.0779803;0.556058
11;calc bound;100;0.0446608;0.039646;0.0533696
11;calc iter;100;1.29021;1.14095;1.51837
11;total;1;134.617;134.617;134.617
49;calc total;1;129.435;129.435;129.435
49;calc update async;100;0.000115189;1.2243e-05;0.00883876
49;calc inner;100;0.993135;0.891794;1.15031
49;calc wait;100;0.240631;0.0696823;0.617955
49;calc bound;100;0.0554351;0.0383018;0.0836061
49;calc iter;100;1.2902;1.07044;1.67982
49;total;1;134.478;134.478;134.478
12;calc total;1;129.435;129.435;129.435
12;calc update async;100;9.51568e-05;1.4915e-05;0.00640531
12;calc inner;100;1.03168;0.92581;1.15359
12;calc wait;100;0.195743;0.0614378;0.552053
12;calc bound;100;0.0572597;0.0384353;0.0889214
12;calc iter;100;1.2864;1.06776;1.64469
12;total;1;134.628;134.628;134.628
50;calc total;1;129.435;129.435;129.435
50;calc update async;100;0.000109231;1.4185e-05;0.00848999
50;calc inner;100;0.996573;0.943031;1.15073
50;calc wait;100;0.240766;0.0663684;0.496925
50;calc bound;100;0.0520113;0.0384697;0.0655361
50;calc iter;100;1.2906;1.10896;1.52287
50;total;1;134.472;134.472;134.472
13;calc total;1;129.435;129.435;129.435
13;calc update async;100;8.61232e-05;1.2453e-05;0.00638163
13;calc inner;100;1.03363;0.953236;1.1506
13;calc wait;100;0.200898;0.0656951;0.52574
13;calc bound;100;0.049581;0.0378721;0.10788
13;calc iter;100;1.28731;1.12397;1.57014
13;total;1;134.629;134.629;134.629
14;calc total;1;129.435;129.435;129.435
14;calc update async;100;8.9113e-05;1.3707e-05;0.00664465
14;calc inner;100;1.03707;0.96036;1.15123
14;calc wait;100;0.199297;0.0684809;0.338798
14;calc bound;100;0.0492794;0.0379706;0.0726061
14;calc iter;100;1.28716;1.19794;1.4025
14;total;1;134.628;134.628;134.628
15;calc total;1;129.435;129.435;129.435
15;calc update async;100;0.000100396;1.1075e-05;0.00662533
15;calc inner;100;1.00778;0.939417;1.15108
15;calc wait;100;0.203822;0.0618283;0.338508
15;calc bound;100;0.0755109;0.0375655;0.0880856
15;calc iter;100;1.28829;1.14255;1.49418
15;total;1;134.628;134.628;134.628
16;calc total;1;129.434;129.434;129.434
16;calc update async;100;9.05155e-05;1.1988e-05;0.00614308
16;calc inner;100;1.02013;0.902842;1.14494
16;calc wait;100;0.199061;0.0712096;0.399222
16;calc bound;100;0.0665104;0.037894;0.129267
16;calc iter;100;1.28797;1.18887;1.48754
16;total;1;134.615;134.615;134.615
17;calc total;1;129.435;129.435;129.435
17;calc update async;100;9.86541e-05;1.1513e-05;0.00659835
17;calc inner;100;1.00849;0.91951;1.14784
17;calc wait;100;0.206623;0.0701469;0.461716
17;calc bound;100;0.0710997;0.0372892;0.0878236
17;calc iter;100;1.28933;1.1309;1.55635
17;total;1;134.625;134.625;134.625
18;calc total;1;129.435;129.435;129.435
18;calc update async;100;9.39822e-05;1.1154e-05;0.00672545
18;calc inner;100;1.02433;0.950686;1.14494
18;calc wait;100;0.201807;0.0709898;0.474958
18;calc bound;100;0.0579483;0.037739;0.0848093
18;calc iter;100;1.28795;1.10697;1.54113
18;total;1;134.626;134.626;134.626
19;calc total;1;129.435;129.435;129.435
19;calc update async;100;8.99077e-05;1.1874e-05;0.00664843
19;calc inner;100;1.02917;0.94698;1.14534
19;calc wait;100;0.203773;0.0601652;0.622866
19;calc bound;100;0.0490277;0.0388543;0.0764915
19;calc iter;100;1.28581;1.05825;1.66422
19;total;1;134.622;134.622;134.622
20;calc total;1;129.435;129.435;129.435
20;calc update async;100;9.09328e-05;1.386e-05;0.00667763
20;calc inner;100;1.0195;0.916041;1.1531
20;calc wait;100;0.214943;0.065944;0.567463
20;calc bound;100;0.0495387;0.0387991;0.0838215
20;calc iter;100;1.28586;1.13133;1.54045
20;total;1;134.628;134.628;134.628
21;calc total;1;129.435;129.435;129.435
21;calc update async;100;8.92491e-05;1.2958e-05;0.00670655
21;calc inner;100;0.996652;0.895333;1.14617
21;calc wait;100;0.232372;0.0594683;0.549741
21;calc bound;100;0.052813;0.0394826;0.0829596
21;calc iter;100;1.28496;1.14977;1.50602
21;total;1;134.628;134.628;134.628
22;calc total;1;129.435;129.435;129.435
22;calc update async;100;9.44769e-05;1.4571e-05;0.00701442
22;calc inner;100;0.999255;0.896754;1.14304
22;calc wait;100;0.232236;0.0628048;0.487924
22;calc bound;100;0.053126;0.0392869;0.0875593
22;calc iter;100;1.28528;1.19714;1.43083
22;total;1;134.628;134.628;134.628
51;calc total;1;129.435;129.435;129.435
51;calc update async;100;0.000130029;1.4546e-05;0.0106127
51;calc inner;100;0.99286;0.923798;1.15108
51;calc wait;100;0.244623;0.0727508;0.459539
51;calc bound;100;0.0502246;0.0396839;0.0692519
51;calc iter;100;1.28835;1.11331;1.46036
51;total;1;134.477;134.477;134.477
23;calc total;1;129.435;129.435;129.435
23;calc update async;100;9.37777e-05;1.1701e-05;0.00698759
23;calc inner;100;1.03214;0.957327;1.14735
23;calc wait;100;0.202399;0.0647048;0.42275
23;calc bound;100;0.0501462;0.0380262;0.0816993
23;calc iter;100;1.28686;1.18767;1.44964
23;total;1;134.628;134.628;134.628
24;calc wait;100;0.185707;0.0818105;0.428201
24;calc bound;100;0.0603825;0.0391679;0.0867796
24;calc iter;100;1.28636;1.17977;1.45448
24;total;1;134.497;134.497;134.497
72;calc total;1;129.434;129.434;129.434
72;calc update async;100;0.000109568;1.9897e-05;0.00641917
72;calc inner;100;0.971464;0.924006;1.14849
72;calc wait;100;0.237826;0.0725443;0.322659
72;calc bound;100;0.0825914;0.0391614;0.0900874
72;calc iter;100;1.292;1.21225;1.36997
72;total;1;134.512;134.512;134.512
52;calc total;1;129.434;129.434;129.434
52;calc update async;100;0.000110749;1.3426e-05;0.0088277
52;calc inner;100;0.984852;0.886681;1.14924
52;calc wait;100;0.253939;0.0666239;0.527621
52;calc bound;100;0.0490119;0.0403924;0.0593176
52;calc iter;100;1.2887;1.11918;1.50737
52;total;1;134.474;134.474;134.474
96;calc total;1;129.435;129.435;129.435
96;calc update async;100;9.76514e-05;1.097e-05;0.00716011
96;calc inner;100;0.992057;0.868299;1.1473
96;calc wait;100;0.240375;0.0572426;0.428553
96;calc bound;100;0.0525306;0.0382197;0.0720969
96;calc iter;100;1.28641;1.17597;1.4242
96;total;1;134.497;134.497;134.497
25;calc total;1;129.435;129.435;129.435
25;calc update async;100;0.0001157;1.3696e-05;0.00777062
25;calc inner;100;1.03043;0.930825;1.14928
25;calc wait;100;0.187554;0.0717187;0.373882
25;calc bound;100;0.0688631;0.0394444;0.0883815
25;calc iter;100;1.28701;1.066;1.52421
25;total;1;134.496;134.496;134.496
73;calc total;1;129.434;129.434;129.434
73;calc update async;100;0.000112191;1.368e-05;0.00712939
73;calc inner;100;0.977245;0.90807;1.14865
73;calc wait;100;0.236677;0.0653583;0.442397
73;calc bound;100;0.0779571;0.0392507;0.0878094
73;calc iter;100;1.29244;1.12471;1.49054
73;total;1;134.514;134.514;134.514
53;calc total;1;129.434;129.434;129.434
53;calc update async;100;0.000111005;1.4077e-05;0.00873647
53;calc inner;100;0.972532;0.896235;1.14691
53;calc wait;100;0.26513;0.0643423;0.550421
53;calc bound;100;0.0487491;0.0388407;0.0654073
53;calc iter;100;1.28853;1.09933;1.51749
53;total;1;134.478;134.478;134.478
97;calc total;1;129.435;129.435;129.435
97;calc update async;100;9.94187e-05;1.1372e-05;0.00726086
97;calc inner;100;0.98739;0.83822;1.14614
97;calc wait;100;0.240865;0.0629045;0.572643
97;calc bound;100;0.0550259;0.0378519;0.0768832
97;calc iter;100;1.28723;1.04835;1.60631
97;total;1;134.492;134.492;134.492
26;calc total;1;129.435;129.435;129.435
26;calc update async;100;0.000116615;1.1667e-05;0.00902519
26;calc inner;100;1.04641;0.943798;1.14921
26;calc wait;100;0.182661;0.0701579;0.413068
26;calc bound;100;0.0550604;0.0382401;0.0808954
26;calc iter;100;1.28517;1.12078;1.49838
26;total;1;134.498;134.498;134.498
74;calc total;1;129.434;129.434;129.434
74;calc update async;100;0.000108998;1.5396e-05;0.00731228
74;calc inner;100;1.00269;0.921233;1.14763
74;calc wait;100;0.217965;0.0613343;0.460142
74;calc bound;100;0.0697;0.0398023;0.0879247
74;calc iter;100;1.29052;1.12423;1.53077
74;total;1;134.514;134.514;134.514
54;calc total;1;129.434;129.434;129.434
54;calc update async;100;0.000108984;1.3145e-05;0.00872093
98;calc total;1;129.435;129.435;129.435
98;calc update async;100;0.000103648;1.5531e-05;0.00765468
98;calc inner;100;0.990739;0.864115;1.14805
98;calc wait;100;0.239111;0.0697767;0.445913
98;calc bound;100;0.0548475;0.038629;0.0837852
98;calc iter;100;1.2862;1.15942;1.43878
98;total;1;134.494;134.494;134.494
27;calc total;1;129.434;129.434;129.434
27;calc update async;100;0.000103238;1.3474e-05;0.00786648
27;calc inner;100;1.04154;0.913266;1.14827
27;calc wait;100;0.190237;0.0702344;0.653925
27;calc bound;100;0.0515936;0.0385752;0.0825431
27;calc iter;100;1.285;1.12871;1.62763
27;total;1;134.498;134.498;134.498
75;calc total;1;129.434;129.434;129.434
75;calc update async;100;9.97287e-05;1.2259e-05;0.00714712
75;calc inner;100;1.01692;0.954803;1.14658
75;calc wait;100;0.21471;0.0752831;0.417985
75;calc bound;100;0.0579411;0.0393337;0.0812557
75;calc iter;100;1.28979;1.1055;1.50014
75;total;1;134.511;134.511;134.511
54;calc inner;100;0.962335;0.848623;1.14604
54;calc wait;100;0.274152;0.0680466;0.682345
54;calc bound;100;0.0502841;0.0407908;0.0738619
54;calc iter;100;1.28772;1.11628;1.58305
54;total;1;134.478;134.478;134.478
99;calc total;1;129.435;129.435;129.435
99;calc update async;100;9.90057e-05;1.2835e-05;0.00736588
99;calc inner;100;0.989536;0.85103;1.14873
99;calc wait;100;0.24454;0.0695697;0.448521
99;calc bound;100;0.0509366;0.0393468;0.0685458
99;calc iter;100;1.28581;1.13586;1.5109
99;total;1;134.491;134.491;134.491
28;calc total;1;129.434;129.434;129.434
28;calc update async;100;9.98753e-05;1.1449e-05;0.00774034
28;calc inner;100;1.02788;0.916505;1.14332
28;calc wait;100;0.204075;0.0605887;0.486672
28;calc bound;100;0.0510985;0.0394912;0.0884595
28;calc iter;100;1.28381;1.14277;1.49819
28;total;1;134.489;134.489;134.489
76;calc total;1;129.434;129.434;129.434
76;calc update async;100;9.93845e-05;1.6701e-05;0.00755364
76;calc inner;100;1.01805;0.965081;1.14537
76;calc wait;100;0.22383;0.0702729;0.477499
76;calc bound;100;0.0475424;0.0398804;0.0668878
76;calc iter;100;1.2897;1.1241;1.5319
76;total;1;134.513;134.513;134.513
55;calc total;1;129.434;129.434;129.434
55;calc update async;100;0.000107341;1.2581e-05;0.00870424
55;calc inner;100;0.97687;0.909896;1.14745
55;calc wait;100;0.262339;0.0693241;0.582859
55;calc bound;100;0.0487563;0.0392355;0.0593583
55;calc iter;100;1.28836;1.1239;1.53846
55;total;1;134.471;134.471;134.471
100;calc total;1;129.435;129.435;129.435
100;calc update async;100;9.97181e-05;1.2283e-05;0.00761345
100;calc inner;100;0.975237;0.848197;1.14172
100;calc wait;100;0.257169;0.0682915;0.597904
100;calc bound;100;0.0501786;0.0387964;0.0779756
100;calc iter;100;1.28425;1.08059;1.52621
100;total;1;134.489;134.489;134.489
29;calc total;1;129.434;129.434;129.434
29;calc update async;100;0.000101066;1.3478e-05;0.00777477
29;calc inner;100;1.01431;0.886844;1.14315
29;calc wait;100;0.216259;0.0738407;0.494885
29;calc bound;100;0.0523024;0.0389046;0.0787943
29;calc iter;100;1.28433;1.18365;1.47148
29;total;1;134.487;134.487;134.487
77;calc total;1;129.434;129.434;129.434
77;calc update async;100;9.28835e-05;1.4323e-05;0.00724553
77;calc inner;100;0.982814;0.892433;1.14218
77;calc wait;100;0.257147;0.0591758;0.511828
77;calc bound;100;0.0462677;0.0392615;0.0617987
77;calc iter;100;1.28692;1.15539;1.48559
77;total;1;134.51;134.51;134.51
56;calc total;1;129.435;129.435;129.435
56;calc update async;100;9.9142e-05;2.4218e-05;0.00626072
56;calc inner;100;0.969229;0.896522;1.1467
56;calc wait;100;0.247702;0.0725486;0.366002
56;calc bound;100;0.0747162;0.0400665;0.112544
56;calc iter;100;1.29179;1.13538;1.40321
56;total;1;134.478;134.478;134.478
120;calc total;1;129.434;129.434;129.434
120;calc update async;100;0.000141678;1.9937e-05;0.0111239
120;calc inner;100;1.07063;1.03434;1.1806
120;calc wait;100;0.152832;0.0628126;0.234826
120;calc bound;100;0.0635076;0.0407865;0.0898519
120;calc iter;100;1.29266;1.23109;1.37934
120;total;1;134.525;134.525;134.525
101;calc total;1;129.434;129.434;129.434
101;calc update async;100;9.707e-05;1.3883e-05;0.00739391
101;calc inner;100;0.961664;0.796903;1.14251
101;calc wait;100;0.270237;0.0608845;0.650848
101;calc bound;100;0.0495937;0.0393068;0.0701311
101;calc iter;100;1.28492;1.10529;1.53239
101;total;1;134.486;134.486;134.486
30;calc total;1;129.434;129.434;129.434
30;calc update async;100;0.000102001;1.2755e-05;0.00795954
30;calc inner;100;1.01686;0.889548;1.14416
30;calc wait;100;0.214554;0.0792063;0.62904
30;calc bound;100;0.0508696;0.0398438;0.0698797
30;calc iter;100;1.28279;1.12885;1.56917
30;total;1;134.491;134.491;134.491
78;calc total;1;129.434;129.434;129.434
78;calc update async;100;9.97446e-05;1.5159e-05;0.00759607
78;calc inner;100;1.01229;0.950566;1.14422
78;calc wait;100;0.229626;0.0682235;0.390507
78;calc bound;100;0.0459744;0.0388793;0.0590708
78;calc iter;100;1.28816;1.18208;1.39884
78;total;1;134.51;134.51;134.51
57;calc total;1;129.434;129.434;129.434
57;calc update async;100;0.000133351;2.9125e-05;0.00896563
57;calc inner;100;0.94379;0.879992;1.14632
57;calc wait;100;0.265963;0.0855674;0.445808
57;calc bound;100;0.0827417;0.0391801;0.171049
57;calc iter;100;1.29271;1.07661;1.50276
57;total;1;134.479;134.479;134.479
121;calc total;1;129.434;129.434;129.434
121;calc update async;100;0.000127785;2.2933e-05;0.00912456
121;calc inner;100;1.06671;1.03153;1.18001
121;calc wait;100;0.155063;0.074332;0.314616
121;calc bound;100;0.0697421;0.0412203;0.0867654
121;calc iter;100;1.29314;1.16348;1.46388
121;total;1;134.525;134.525;134.525
102;calc total;1;129.434;129.434;129.434
102;calc update async;100;9.65217e-05;1.2614e-05;0.00747987
102;calc inner;100;0.958139;0.798514;1.14531
102;calc wait;100;0.273415;0.0639615;0.670039
102;calc bound;100;0.0508037;0.0387043;0.0782969
102;calc iter;100;1.28374;1.1137;1.57279
102;total;1;134.489;134.489;134.489
31;calc total;1;129.434;129.434;129.434
31;calc update async;100;0.000100851;1.3996e-05;0.00793391
31;calc inner;100;1.03839;0.898476;1.14573
31;calc wait;100;0.1994;0.0735696;0.614175
31;calc bound;100;0.0450233;0.0385378;0.0778909
31;calc iter;100;1.28473;1.06254;1.6928
31;total;1;134.498;134.498;134.498
79;calc total;1;129.434;129.434;129.434
79;calc update async;100;0.000109556;1.4791e-05;0.00755352
79;calc inner;100;1.01329;0.9629;1.14262
79;calc wait;100;0.210514;0.0698474;0.291411
79;calc bound;100;0.0612527;0.0397025;0.0775834
79;calc iter;100;1.29036;1.20918;1.36397
79;total;1;134.512;134.512;134.512
58;calc total;1;129.435;129.435;129.435
58;calc update async;100;0.000124136;1.883e-05;0.00848614
58;calc inner;100;0.958927;0.880989;1.14533
58;calc wait;100;0.256124;0.0613819;0.45095
58;calc bound;100;0.0766786;0.039783;0.0882305
58;calc iter;100;1.292;1.06479;1.52108
58;total;1;134.473;134.473;134.473
122;calc total;1;129.434;129.434;129.434
122;calc update async;100;0.000124258;2.1034e-05;0.00905313
122;calc inner;100;1.07213;1.03878;1.17905
122;calc wait;100;0.153255;0.0675101;0.340856
122;calc bound;100;0.0635455;0.0412821;0.0833832
122;calc iter;100;1.29294;1.22143;1.46408
122;total;1;134.523;134.523;134.523
103;calc total;1;129.434;129.434;129.434
103;calc update async;100;9.88351e-05;1.1741e-05;0.00752212
103;calc inner;100;0.984711;0.86083;1.15083
103;calc wait;100;0.249164;0.0681844;0.56399
103;calc bound;100;0.0499258;0.0391595;0.0698018
103;calc iter;100;1.28522;1.05487;1.57835
103;total;1;134.497;134.497;134.497
32;calc total;1;129.434;129.434;129.434
32;calc update async;100;0.00010022;1.5161e-05;0.00713751
32;calc inner;100;1.04203;0.963595;1.14559
32;calc wait;100;0.184587;0.063508;0.474824
32;calc bound;100;0.0590718;0.04005;0.0854523
32;calc iter;100;1.28625;1.14269;1.50361
32;total;1;134.498;134.498;134.498
80;calc total;1;129.434;129.434;129.434
80;calc update async;100;0.000103768;1.7645e-05;0.00760081
80;calc inner;100;1.0195;0.934262;1.14354
80;calc wait;100;0.2102;0.0694505;0.504819
80;calc bound;100;0.052164;0.0401353;0.081996
80;calc iter;100;1.28968;1.16424;1.57954
80;total;1;134.512;134.512;134.512
59;calc total;1;129.434;129.434;129.434
59;calc update async;100;0.000125005;1.9406e-05;0.00905498
59;calc inner;100;0.982486;0.922084;1.15
59;calc wait;100;0.240542;0.0715878;0.431791
59;calc bound;100;0.0684097;0.0402072;0.0869023
59;calc iter;100;1.29168;1.10861;1.50214
59;total;1;134.481;134.481;134.481
123;calc total;1;129.434;129.434;129.434
123;calc update async;100;0.000119344;1.4931e-05;0.0092309
123;calc inner;100;1.07313;1.02534;1.17926
123;calc wait;100;0.160056;0.0699046;0.334629
123;calc bound;100;0.057852;0.0413446;0.0810872
123;calc iter;100;1.29221;1.2019;1.42003
123;total;1;134.526;134.526;134.526
104;calc total;1;129.435;129.435;129.435
104;calc update async;100;0.000124478;1.6768e-05;0.0085605
104;calc inner;100;0.957709;0.816232;1.1433
104;calc wait;100;0.256888;0.0719426;0.454047
104;calc bound;100;0.0738123;0.0384674;0.088158
104;calc iter;100;1.28914;1.14062;1.43753
33;calc total;1;129.435;129.435;129.435
33;calc update async;100;0.000109101;1.6514e-05;0.00706572
33;calc inner;100;1.03502;0.92122;1.14965
33;calc wait;100;0.177272;0.0646985;0.459869
33;calc bound;100;0.0688225;0.0379113;0.086065
33;calc iter;100;1.28567;1.09705;1.52344
33;total;1;134.5;134.5;134.5
81;calc total;1;129.435;129.435;129.435
81;calc update async;100;8.71193e-05;1.3918e-05;0.00607572
81;calc inner;100;1.01795;0.965444;1.14041
81;calc wait;100;0.213081;0.0684491;0.395201
81;calc bound;100;0.0511164;0.0396382;0.0853648
81;calc iter;100;1.2889;1.14944;1.46479
81;total;1;134.512;134.512;134.512
60;calc total;1;129.435;129.435;129.435
60;calc update async;100;0.000122272;1.6089e-05;0.00891065
60;calc inner;100;1.00308;0.954192;1.1469
124;calc total;1;129.434;129.434;129.434
124;calc update async;100;0.000118823;1.3665e-05;0.0091959
124;calc inner;100;1.06429;1.0174;1.17603
124;calc wait;100;0.170565;0.0719997;0.337486
124;calc bound;100;0.0564709;0.0418878;0.0734164
124;calc iter;100;1.29188;1.21371;1.41351
124;total;1;134.508;134.508;134.508
104;total;1;134.493;134.493;134.493
34;calc total;1;129.435;129.435;129.435
34;calc update async;100;0.000100961;1.6385e-05;0.00662264
34;calc inner;100;1.0362;0.957253;1.14513
34;calc wait;100;0.181827;0.0645646;0.452876
34;calc bound;100;0.0645198;0.0403182;0.0873103
34;calc iter;100;1.28636;1.10948;1.53341
34;total;1;134.497;134.497;134.497
82;calc total;1;129.435;129.435;129.435
82;calc update async;100;9.34278e-05;1.2452e-05;0.00724566
82;calc inner;100;1.01042;0.951821;1.13997
82;calc wait;100;0.227771;0.0674934;0.441587
82;calc bound;100;0.0465777;0.040191;0.0785512
82;calc iter;100;1.28889;1.14323;1.46599
82;total;1;134.512;134.512;134.512
60;calc wait;100;0.233541;0.0628718;0.52169
60;calc bound;100;0.0530447;0.0391817;0.0764872
60;calc iter;100;1.29012;1.10473;1.53892
60;total;1;134.484;134.484;134.484
105;calc total;1;129.435;129.435;129.435
105;calc update async;100;0.000103363;1.707e-05;0.00609787
105;calc inner;100;0.943095;0.779609;1.14049
105;calc wait;100;0.266476;0.0658163;0.727546
105;calc bound;100;0.0781835;0.03877;0.0896799
105;calc iter;100;1.28927;1.048;1.67601
105;total;1;134.492;134.492;134.492
35;calc total;1;129.435;129.435;129.435
35;calc update async;100;9.34678e-05;1.349e-05;0.0065884
35;calc inner;100;1.0391;0.931231;1.14156
35;calc wait;100;0.187688;0.0663806;0.409878
35;calc bound;100;0.0561848;0.0387867;0.0881079
35;calc iter;100;1.28489;1.09425;1.49688
35;total;1;134.498;134.498;134.498
83;calc total;1;129.435;129.435;129.435
83;calc update async;100;8.46216e-05;1.4308e-05;0.00650133
83;calc inner;100;0.995425;0.920092;1.14407
83;calc wait;100;0.245054;0.0722464;0.487441
83;calc bound;100;0.0457032;0.0398906;0.0791724
83;calc iter;100;1.28884;1.15494;1.45962
83;total;1;134.512;134.512;134.512
61;calc total;1;129.435;129.435;129.435
61;calc update async;100;0.000117987;1.9154e-05;0.0088537
61;calc inner;100;0.998564;0.933229;1.14796
61;calc wait;100;0.239304;0.0682245;0.547666
61;calc bound;100;0.0514581;0.0394243;0.0733559
61;calc iter;100;1.28955;1.11299;1.53938
61;total;1;134.485;134.485;134.485
106;calc total;1;129.435;129.435;129.435
106;calc update async;100;0.000103615;1.6067e-05;0.00639402
106;calc inner;100;0.955881;0.807642;1.14261
106;calc wait;100;0.258301;0.0660884;0.477764
106;calc bound;100;0.075169;0.039366;0.0878366
106;calc iter;100;1.2897;1.12218;1.45589
106;total;1;134.492;134.492;134.492
36;calc total;1;129.435;129.435;129.435
36;calc update async;100;9.9324e-05;1.5975e-05;0.00729859
36;calc inner;100;0.997731;0.888397;1.1546
36;calc wait;100;0.233812;0.0685379;0.579981
36;calc bound;100;0.0503998;0.0399393;0.0777203
36;calc iter;100;1.28456;1.11356;1.54011
36;total;1;134.504;134.504;134.504
84;calc total;1;129.435;129.435;129.435
84;calc update async;100;9.93906e-05;1.4612e-05;0.00687475
84;calc inner;100;1.04082;0.947851;1.154
84;calc wait;100;0.183796;0.0638652;0.459424
84;calc bound;100;0.058678;0.0389113;0.0853283
84;calc iter;100;1.28538;1.08891;1.56158
84;total;1;134.519;134.519;134.519
62;calc total;1;129.435;129.435;129.435
62;calc update async;100;0.000116169;1.422e-05;0.00893901
62;calc inner;100;0.989649;0.892336;1.14605
62;calc wait;100;0.249005;0.0655067;0.636781
62;calc bound;100;0.0500095;0.0387687;0.0756838
62;calc iter;100;1.28955;1.09034;1.59707
62;total;1;134.484;134.484;134.484
107;calc total;1;129.435;129.435;129.435
107;calc update async;100;9.73479e-05;1.7941e-05;0.00607298
107;calc inner;100;0.970276;0.840989;1.14106
107;calc wait;100;0.248769;0.0665876;0.446967
107;calc bound;100;0.0677613;0.0377343;0.0850961
107;calc iter;100;1.28732;1.11457;1.45845
107;total;1;134.493;134.493;134.493
37;calc total;1;129.435;129.435;129.435
37;calc update async;100;9.56977e-05;1.2351e-05;0.00738751
37;calc inner;100;0.990066;0.879628;1.1535
37;calc wait;100;0.241145;0.0626803;0.639506
37;calc bound;100;0.0492583;0.0400819;0.0768966
37;calc iter;100;1.2836;1.12616;1.57969
37;total;1;134.505;134.505;134.505
85;calc total;1;129.435;129.435;129.435
85;calc update async;100;9.25963e-05;1.2325e-05;0.00680452
85;calc inner;100;1.04234;0.957702;1.15339
85;calc wait;100;0.189696;0.0599547;0.423208
85;calc bound;100;0.0510995;0.0387316;0.0795212
85;calc iter;100;1.28553;1.14381;1.46103
85;total;1;134.518;134.518;134.518
63;calc total;1;129.434;129.434;129.434
63;calc update async;100;0.000117243;1.756e-05;0.00900894
63;calc inner;100;1.00172;0.921413;1.14784
63;calc wait;100;0.236236;0.0645444;0.485655
63;calc bound;100;0.0527765;0.0405154;0.0736157
63;calc iter;100;1.29105;1.13942;1.46322
63;total;1;134.484;134.484;134.484
108;calc total;1;129.435;129.435;129.435
108;calc update async;100;9.93616e-05;1.5895e-05;0.00691987
108;calc inner;100;0.958419;0.851138;1.15066
108;calc wait;100;0.276188;0.0628991;0.531856
108;calc bound;100;0.0524017;0.0398136;0.0706629
108;calc iter;100;1.28807;1.11908;1.48441
108;total;1;134.494;134.494;134.494
38;calc total;1;129.435;129.435;129.435
38;calc update async;100;9.47245e-05;1.272e-05;0.00738718
38;calc inner;100;0.981484;0.847528;1.15362
38;calc wait;100;0.251918;0.0678783;0.601009
38;calc bound;100;0.0501344;0.0398639;0.0671616
38;calc iter;100;1.28523;1.13051;1.53893
38;total;1;134.504;134.504;134.504
86;calc total;1;129.435;129.435;129.435
86;calc update async;100;9.4443e-05;1.676e-05;0.00676824
86;calc inner;100;1.04049;0.950332;1.15315
86;calc wait;100;0.186515;0.0646256;0.4663
86;calc bound;100;0.0586901;0.0372307;0.0870264
86;calc iter;100;1.28629;1.17912;1.48244
86;total;1;134.518;134.518;134.518
64;calc total;1;129.435;129.435;129.435
64;calc update async;100;0.000111772;2.2258e-05;0.00667855
64;calc inner;100;0.943235;0.880839;1.13829
64;calc wait;100;0.269094;0.0899241;0.342739
64;calc bound;100;0.0814492;0.0392837;0.0896756
64;calc iter;100;1.2939;1.12379;1.38864
64;total;1;134.481;134.481;134.481
109;calc total;1;129.434;129.434;129.434
109;calc update async;100;9.20064e-05;1.3986e-05;0.0067688
109;calc inner;100;0.940246;0.820794;1.14992
109;calc wait;100;0.290368;0.0717404;0.608495
109;calc bound;100;0.0535135;0.0398223;0.0606758
109;calc iter;100;1.28643;1.12493;1.53138
109;total;1;134.485;134.485;134.485
39;calc total;1;129.434;129.434;129.434
39;calc update async;100;9.60697e-05;1.4413e-05;0.00745667
39;calc inner;100;0.988306;0.879325;1.15228
39;calc wait;100;0.242823;0.0635648;0.523272
39;calc bound;100;0.0499199;0.0397487;0.0754803
39;calc iter;100;1.28403;1.11604;1.45403
39;total;1;134.499;134.499;134.499
87;calc total;1;129.434;129.434;129.434
87;calc update async;100;0.000102475;1.3494e-05;0.0069672
87;calc inner;100;1.00713;0.867218;1.153
87;calc wait;100;0.200791;0.0625949;0.494516
87;calc bound;100;0.0783534;0.0377338;0.0884231
87;calc iter;100;1.28778;1.18381;1.51703
87;total;1;134.519;134.519;134.519
65;calc total;1;129.435;129.435;129.435
65;calc update async;100;0.000130356;1.9673e-05;0.00895833
65;calc inner;100;0.949434;0.868974;1.1432
65;calc wait;100;0.265043;0.0753283;0.494392
65;calc bound;100;0.0782397;0.0392116;0.0890484
65;calc iter;100;1.29328;0.992568;1.54372
65;total;1;134.477;134.477;134.477
110;calc total;1;129.434;129.434;129.434
110;calc update async;100;9.01079e-05;1.4322e-05;0.00644453
110;calc inner;100;0.933568;0.810807;1.15452
110;calc wait;100;0.297654;0.068251;0.646986
110;calc bound;100;0.054771;0.0389919;0.066204
110;calc iter;100;1.28699;1.08547;1.55372
110;total;1;134.484;134.484;134.484
40;calc total;1;129.435;129.435;129.435
40;calc update async;100;0.000108815;1.3689e-05;0.00722611
40;calc inner;100;0.992104;0.892945;1.14797
40;calc wait;100;0.225943;0.0611126;0.518002
40;calc bound;100;0.068872;0.0395513;0.0881489
40;calc iter;100;1.28732;1.0746;1.54178
40;total;1;134.49;134.49;134.49
88;calc total;1;129.435;129.435;129.435
88;calc update async;100;9.68806e-05;1.5677e-05;0.00671698
88;calc inner;100;1.02464;0.884683;1.14789
88;calc wait;100;0.193819;0.0681424;0.490352
88;calc bound;100;0.0654314;0.0374262;0.0877082
88;calc iter;100;1.28729;1.17724;1.53564
88;total;1;134.516;134.516;134.516
66;calc total;1;129.435;129.435;129.435
66;calc update async;100;0.00012806;2.3955e-05;0.00886242
66;calc inner;100;0.976639;0.912159;1.14276
66;calc wait;100;0.246003;0.0695604;0.502195
66;calc bound;100;0.0701896;0.0393628;0.0853684
66;calc iter;100;1.293;1.12824;1.58852
66;total;1;134.472;134.472;134.472
111;calc total;1;129.434;129.434;129.434
111;calc update async;100;9.44949e-05;1.2703e-05;0.00680535
111;calc inner;100;0.956257;0.840543;1.15104
111;calc wait;100;0.277403;0.0657074;0.552197
111;calc bound;100;0.0533179;0.0387854;0.0664874
111;calc iter;100;1.28783;1.14345;1.49173
111;total;1;134.488;134.488;134.488
41;calc total;1;129.435;129.435;129.435
41;calc update async;100;0.0001109;1.4666e-05;0.00739501
41;calc inner;100;0.97324;0.810911;1.1481
41;calc wait;100;0.241248;0.066592;0.582432
41;calc bound;100;0.0746193;0.038906;0.0878931
41;calc iter;100;1.28942;1.07655;1.59009
41;total;1;134.505;134.505;134.505
89;calc total;1;129.434;129.434;129.434
89;calc update async;100;9.5403e-05;1.1863e-05;0.00691615
89;calc inner;100;1.02746;0.936356;1.14872
89;calc wait;100;0.193708;0.0655428;0.410563
89;calc bound;100;0.0645139;0.0373863;0.0816271
89;calc iter;100;1.28768;1.12954;1.49936
89;total;1;134.517;134.517;134.517
67;calc total;1;129.435;129.435;129.435
67;calc update async;100;0.0001239;1.7139e-05;0.00914272
67;calc inner;100;0.990914;0.91895;1.14194
67;calc wait;100;0.236927;0.0753049;0.44638
67;calc bound;100;0.0636032;0.0405871;0.0819996
67;calc iter;100;1.29163;1.09721;1.52573
67;total;1;134.481;134.481;134.481
112;calc total;1;129.435;129.435;129.435
112;calc update async;100;0.000109907;1.9338e-05;0.0068732
112;calc inner;100;0.959856;0.817812;1.14673
112;calc wait;100;0.257802;0.0618017;0.502565
112;calc bound;100;0.0729973;0.0396439;0.0877375
112;calc iter;100;1.29174;1.02816;1.56914
112;total;1;134.481;134.481;134.481
42;calc total;1;129.435;129.435;129.435
42;calc update async;100;0.00010652;1.4283e-05;0.00724517
42;calc inner;100;0.986802;0.880275;1.14717
42;calc wait;100;0.22994;0.0601565;0.577949
42;calc bound;100;0.0691813;0.0393309;0.0879786
42;calc iter;100;1.28696;1.0236;1.62795
42;total;1;134.503;134.503;134.503
90;calc total;1;129.435;129.435;129.435
90;calc update async;100;9.63338e-05;1.2747e-05;0.00709624
90;calc inner;100;1.037;0.947805;1.14808
90;calc wait;100;0.190294;0.0711208;0.434631
90;calc bound;100;0.0547072;0.0373153;0.0842354
90;calc iter;100;1.28675;1.12472;1.50765
90;total;1;134.513;134.513;134.513
68;calc total;1;129.435;129.435;129.435
68;calc update async;100;0.000117731;1.7608e-05;0.00922312
68;calc inner;100;1.00142;0.94925;1.14179
68;calc wait;100;0.238973;0.0700772;0.482217
68;calc bound;100;0.049845;0.0397213;0.0626348
68;calc iter;100;1.29042;1.08685;1.51862
68;total;1;134.485;134.485;134.485
113;calc total;1;129.435;129.435;129.435
113;calc update async;100;0.0001097;2.7739e-05;0.00661401
113;calc inner;100;0.945959;0.803556;1.35149
113;calc wait;100;0.267836;0.0928812;0.445363
113;calc bound;100;0.078756;0.0386568;0.0884186
113;calc iter;100;1.29267;1.04049;1.61666
113;total;1;134.495;134.495;134.495
43;calc total;1;129.435;129.435;129.435
43;calc update async;100;0.000113616;1.7997e-05;0.00755336
43;calc inner;100;0.996403;0.917269;1.14755
43;calc wait;100;0.225134;0.0712697;0.484511
43;calc bound;100;0.0644175;0.0393141;0.0850358
43;calc iter;100;1.28789;1.07576;1.53643
43;total;1;134.501;134.501;134.501
91;calc total;1;129.434;129.434;129.434
91;calc update async;100;9.53976e-05;1.5607e-05;0.00697157
91;calc inner;100;1.03944;0.922972;1.14662
91;calc wait;100;0.189331;0.0686351;0.413423
91;calc bound;100;0.0489442;0.0400939;0.0748699
91;calc iter;100;1.28468;1.11807;1.48373
91;total;1;134.514;134.514;134.514
69;calc total;1;129.435;129.435;129.435
69;calc update async;100;0.000112516;1.4504e-05;0.00925179
114;calc total;1;129.435;129.435;129.435
114;calc update async;100;0.000106468;2.3692e-05;0.00683916
114;calc inner;100;0.95527;0.819817;1.14716
114;calc wait;100;0.261966;0.0653171;0.469663
114;calc bound;100;0.0741122;0.0393759;0.0878936
114;calc iter;100;1.29191;1.08541;1.5285
114;total;1;134.489;134.489;134.489
44;calc total;1;129.435;129.435;129.435
44;calc update async;100;0.000107066;1.6142e-05;0.00744691
44;calc inner;100;1.00249;0.887736;1.15027
44;calc wait;100;0.220917;0.0649212;0.586031
44;calc bound;100;0.0600937;0.0394907;0.0889297
44;calc iter;100;1.28543;1.05091;1.64069
44;total;1;134.504;134.504;134.504
92;calc total;1;129.435;129.435;129.435
92;calc update async;100;9.69132e-05;1.0538e-05;0.00725451
92;calc inner;100;1.02739;0.896981;1.14762
92;calc wait;100;0.207013;0.064973;0.496673
92;calc bound;100;0.0482721;0.0401229;0.0871774
92;calc iter;100;1.28462;1.15836;1.50011
92;total;1;134.516;134.516;134.516
115;calc total;1;129.435;129.435;129.435
115;calc update async;100;0.000103797;1.6987e-05;0.00691731
115;calc inner;100;0.974587;0.908935;1.14755
115;calc wait;100;0.254148;0.0671675;0.429878
115;calc bound;100;0.0624673;0.0395618;0.087908
115;calc iter;100;1.29154;1.11063;1.47265
115;total;1;134.483;134.483;134.483
45;calc total;1;129.435;129.435;129.435
45;calc update async;100;0.000104072;1.1717e-05;0.0075619
45;calc inner;100;1.00642;0.913209;1.14984
45;calc wait;100;0.222487;0.0690119;0.608889
45;calc bound;100;0.0567376;0.0396337;0.087872
45;calc iter;100;1.28765;1.087;1.6631
45;total;1;134.503;134.503;134.503
93;calc total;1;129.434;129.434;129.434
93;calc update async;100;9.4384e-05;1.3643e-05;0.00705329
93;calc inner;100;1.00649;0.869916;1.14798
93;calc wait;100;0.223216;0.0718666;0.561375
93;calc bound;100;0.0512081;0.0394708;0.0797475
93;calc iter;100;1.28398;1.13867;1.4793
93;total;1;134.516;134.516;134.516
116;calc total;1;129.435;129.435;129.435
116;calc update async;100;9.97936e-05;1.6621e-05;0.00695883
116;calc inner;100;0.978026;0.916062;1.14826
116;calc wait;100;0.255572;0.0694506;0.517374
116;calc bound;100;0.0556252;0.0397792;0.0849412
116;calc iter;100;1.28941;1.06248;1.54297
116;total;1;134.484;134.484;134.484
46;calc total;1;129.435;129.435;129.435
46;calc update async;100;0.000101911;1.4809e-05;0.00759062
46;calc inner;100;1.00526;0.910696;1.14754
46;calc wait;100;0.226355;0.0691857;0.61305
46;calc bound;100;0.053173;0.0394507;0.0752627
46;calc iter;100;1.28586;1.07536;1.63432
46;total;1;134.504;134.504;134.504
94;calc total;1;129.434;129.434;129.434
94;calc update async;100;9.61676e-05;1.3182e-05;0.00720796
94;calc inner;100;1.01859;0.934032;1.14704
94;calc wait;100;0.214177;0.0686083;0.620901
94;calc bound;100;0.0502224;0.0396277;0.08448
94;calc iter;100;1.28476;1.08708;1.66497
94;total;1;134.516;134.516;134.516
117;calc total;1;129.435;129.435;129.435
117;calc update async;100;9.66766e-05;1.3529e-05;0.00707808
117;calc inner;100;0.974957;0.863606;1.14596
117;calc wait;100;0.261317;0.0715801;0.519446
117;calc bound;100;0.0511411;0.0392941;0.0694644
117;calc iter;100;1.28872;1.11801;1.49954
117;total;1;134.488;134.488;134.488
47;calc total;1;129.434;129.434;129.434
47;calc update async;100;0.000100076;1.1411e-05;0.00750403
47;calc inner;100;1.00624;0.919288;1.14677
47;calc wait;100;0.225969;0.0573716;0.584375
47;calc bound;100;0.05208;0.0393254;0.0787377
47;calc iter;100;1.28659;1.07451;1.62318
47;total;1;134.504;134.504;134.504
95;calc total;1;129.434;129.434;129.434
95;calc update async;100;9.43204e-05;1.2235e-05;0.00719204
95;calc inner;100;1.04681;0.918752;1.40849
95;calc wait;100;0.188535;0.06272;0.291935
95;calc bound;100;0.0480004;0.0379672;0.0817816
95;calc iter;100;1.28596;1.14144;1.61749
95;total;1;134.519;134.519;134.519
118;calc total;1;129.435;129.435;129.435
118;calc update async;100;0.000102742;1.6753e-05;0.00754646
118;calc inner;100;0.972722;0.84594;1.14613
118;calc wait;100;0.263897;0.0646227;0.550953
118;calc bound;100;0.0525897;0.0398836;0.0807529
118;calc iter;100;1.28935;1.09471;1.55324
118;total;1;134.492;134.492;134.492
119;calc total;1;129.435;129.435;129.435
119;calc update async;100;0.000105842;1.5421e-05;0.00766826
119;calc inner;100;0.976241;0.866351;1.14572
119;calc wait;100;0.259237;0.092049;0.471928
119;calc bound;100;0.05537;0.0393257;0.0780182
119;calc iter;100;1.29096;1.16392;1.47925
119;total;1;134.488;134.488;134.488
69;calc inner;100;0.97146;0.886266;1.13944
69;calc wait;100;0.274001;0.0819759;0.501391
69;calc bound;100;0.0446429;0.0387369;0.0575602
69;calc iter;100;1.29031;1.13776;1.47771
69;total;1;134.484;134.484;134.484
70;calc total;1;129.435;129.435;129.435
70;calc update async;100;0.000118126;1.4123e-05;0.00948569
70;calc inner;100;0.996874;0.939619;1.14001
70;calc wait;100;0.246109;0.102632;0.442028
70;calc bound;100;0.0474703;0.0392292;0.0721956
70;calc iter;100;1.29063;1.17886;1.42455
70;total;1;134.485;134.485;134.485
71;calc total;1;129.435;129.435;129.435
71;calc update async;100;0.000126881;1.4603e-05;0.00947294
71;calc inner;100;0.990131;0.939151;1.14021
71;calc wait;100;0.231869;0.0767001;0.289141
71;calc bound;100;0.0609898;0.039343;0.0733896
71;calc iter;100;1.29233;1.20219;1.39336
71;total;1;134.483;134.483;134.483
168;calc total;1;129.434;129.434;129.434
168;calc update async;100;0.000129092;1.4295e-05;0.0101045
168;calc inner;100;0.972323;0.89737;1.1493
168;calc wait;100;0.25704;0.0578212;0.381391
168;calc bound;100;0.0543587;0.0381032;0.0801884
168;calc iter;100;1.28824;1.14623;1.44611
168;total;1;134.496;134.496;134.496
192;calc total;1;129.434;129.434;129.434
192;calc update async;100;0.000113498;1.8869e-05;0.0071431
192;calc inner;100;0.935163;0.850161;1.15225
192;calc wait;100;0.277899;0.0670449;0.378705
192;calc bound;100;0.0805531;0.0396255;0.0882764
192;calc iter;100;1.2939;1.12461;1.44559
192;total;1;134.475;134.475;134.475
144;calc total;1;129.434;129.434;129.434
144;calc update async;100;0.000122372;1.4137e-05;0.00794463
144;calc inner;100;0.976134;0.827411;1.20654
144;calc wait;100;0.234245;0.0639856;0.35735
144;calc bound;100;0.08026;0.0396084;0.154208
144;calc iter;100;1.29085;1.08015;1.71815
144;total;1;134.483;134.483;134.483
169;calc total;1;129.434;129.434;129.434
169;calc update async;100;0.000106161;1.4495e-05;0.00791787
169;calc inner;100;0.971848;0.89218;1.14999
169;calc wait;100;0.261042;0.0634241;0.634127
169;calc bound;100;0.0543397;0.0384168;0.0774601
169;calc iter;100;1.28809;1.0751;1.60334
169;total;1;134.496;134.496;134.496
193;calc total;1;129.434;129.434;129.434
193;calc update async;100;0.000120936;2.7473e-05;0.00752308
193;calc inner;100;0.944417;0.828131;1.15617
193;calc wait;100;0.268495;0.0745582;0.516247
193;calc bound;100;0.0799657;0.039934;0.0879456
193;calc iter;100;1.29328;0.99351;1.55355
193;total;1;134.475;134.475;134.475
145;calc total;1;129.434;129.434;129.434
145;calc update async;100;0.000119238;1.4702e-05;0.00786443
145;calc inner;100;0.987456;0.794416;1.1511
145;calc wait;100;0.225235;0.0674488;0.383977
145;calc bound;100;0.0754004;0.0396168;0.084676
145;calc iter;100;1.29056;1.0308;1.56368
145;total;1;134.479;134.479;134.479
170;calc total;1;129.434;129.434;129.434
170;calc update async;100;0.000107381;1.3702e-05;0.00795746
170;calc inner;100;0.974149;0.903996;1.14967
170;calc wait;100;0.258241;0.065885;0.504294
170;calc bound;100;0.053764;0.0404217;0.0782297
170;calc iter;100;1.28656;1.08683;1.56644
170;total;1;134.498;134.498;134.498
194;calc total;1;129.434;129.434;129.434
194;calc update async;100;0.000121031;2.3174e-05;0.0082389
194;calc inner;100;0.973314;0.899162;1.15181
194;calc wait;100;0.248948;0.0797756;0.439025
194;calc bound;100;0.0705121;0.040081;0.0866452
194;calc iter;100;1.29324;1.09951;1.54048
194;total;1;134.475;134.475;134.475
146;calc total;1;129.434;129.434;129.434
146;calc update async;100;0.000114565;1.9183e-05;0.00758795
146;calc inner;100;1.0051;0.854582;1.15132
146;calc wait;100;0.213333;0.0695859;0.414589
146;calc bound;100;0.0702168;0.0393413;0.0844025
146;calc iter;100;1.28921;1.17437;1.47686
146;total;1;134.483;134.483;134.483
171;calc total;1;129.434;129.434;129.434
171;calc update async;100;0.000111592;1.5477e-05;0.00833667
171;calc inner;100;0.975818;0.89453;1.15373
171;calc wait;100;0.257936;0.0619763;0.529907
171;calc bound;100;0.0530017;0.0389467;0.10867
171;calc iter;100;1.28723;1.07487;1.482
171;total;1;134.499;134.499;134.499
147;calc total;1;129.434;129.434;129.434
147;calc update async;100;0.000107437;1.4591e-05;0.00750916
147;calc inner;100;1.02117;0.861666;1.15257
147;calc wait;100;0.209038;0.0610467;0.406529
147;calc bound;100;0.0581688;0.0402733;0.077789
147;calc iter;100;1.28853;1.16732;1.40945
147;total;1;134.484;134.484;134.484
172;calc total;1;129.434;129.434;129.434
172;calc update async;100;0.000105611;1.2542e-05;0.00814912
172;calc inner;100;0.956443;0.841039;1.1473
172;calc wait;100;0.276856;0.0636412;0.690868
172;calc bound;100;0.0508038;0.0393908;0.0757159
172;calc iter;100;1.28505;1.05301;1.62163
172;total;1;134.495;134.495;134.495
148;calc total;1;129.434;129.434;129.434
148;calc update async;100;0.000105598;1.7314e-05;0.00772796
148;calc inner;100;1.02026;0.855219;1.1538
148;calc wait;100;0.216973;0.0655051;0.409954
148;calc bound;100;0.0489299;0.0398882;0.0788965
148;calc iter;100;1.28732;1.18663;1.40304
148;total;1;134.484;134.484;134.484
173;calc total;1;129.434;129.434;129.434
173;calc update async;100;0.000104291;1.1679e-05;0.00809778
173;calc inner;100;0.937982;0.800248;1.14677
173;calc wait;100;0.294572;0.0648302;0.738681
173;calc bound;100;0.0518134;0.0389986;0.0724866
173;calc iter;100;1.28668;1.07996;1.61128
173;total;1;134.492;134.492;134.492
149;calc total;1;129.434;129.434;129.434
149;calc update async;100;0.000109375;1.6682e-05;0.00839033
149;calc inner;100;0.979722;0.816207;1.14589
149;calc wait;100;0.252774;0.0723294;0.499139
149;calc bound;100;0.052344;0.0401955;0.0864911
149;calc iter;100;1.28549;1.16123;1.53695
149;total;1;134.483;134.483;134.483
174;calc total;1;129.434;129.434;129.434
174;calc update async;100;0.000102614;1.1512e-05;0.00804907
174;calc inner;100;0.92889;0.792888;1.14656
174;calc wait;100;0.300887;0.0645788;0.754648
174;calc bound;100;0.0532619;0.0390528;0.0727696
174;calc iter;100;1.28412;1.07387;1.6368
174;total;1;134.482;134.482;134.482
150;calc total;1;129.434;129.434;129.434
150;calc update async;100;0.000107689;1.7198e-05;0.00800793
150;calc inner;100;1.01535;0.860093;1.15273
150;calc wait;100;0.220872;0.0671766;0.620865
150;calc bound;100;0.0505335;0.0404302;0.0860796
150;calc iter;100;1.28704;1.13804;1.53289
150;total;1;134.481;134.481;134.481
175;calc total;1;129.434;129.434;129.434
175;calc update async;100;0.00010422;1.1372e-05;0.008141
175;calc inner;100;0.957612;0.858269;1.14457
175;calc wait;100;0.276413;0.062761;0.466212
175;calc bound;100;0.0500479;0.0390326;0.0649124
175;calc iter;100;1.28656;1.16413;1.41433
175;total;1;134.495;134.495;134.495
151;calc total;1;129.434;129.434;129.434
151;calc update async;100;0.000112083;1.4693e-05;0.00795961
151;calc inner;100;1.01398;0.798082;1.14643
151;calc wait;100;0.200949;0.0573466;0.502889
151;calc bound;100;0.0614406;0.0397505;0.079637
151;calc iter;100;1.28876;1.05267;1.7363
151;total;1;134.482;134.482;134.482
176;calc total;1;129.435;129.435;129.435
176;calc update async;100;0.000101979;1.2261e-05;0.00627229
176;calc inner;100;0.918618;0.838768;1.14431
176;calc wait;100;0.291054;0.081261;0.430894
176;calc bound;100;0.0805914;0.0388927;0.0880021
176;calc iter;100;1.29106;1.17327;1.42245
176;total;1;134.496;134.496;134.496
152;calc total;1;129.435;129.435;129.435
152;calc update async;100;9.94687e-05;1.3245e-05;0.00695554
152;calc inner;100;1.02137;0.877666;1.14772
152;calc wait;100;0.205693;0.0758584;0.499167
152;calc bound;100;0.0530349;0.0397421;0.0750718
152;calc iter;100;1.28831;1.11827;1.59149
152;total;1;134.484;134.484;134.484
177;calc total;1;129.435;129.435;129.435
177;calc update async;100;0.000101689;1.4676e-05;0.00622961
177;calc inner;100;0.932806;0.783055;1.14526
177;calc wait;100;0.280501;0.0707224;0.651322
177;calc bound;100;0.076534;0.0392824;0.0866842
177;calc iter;100;1.29048;1.05923;1.58056
177;total;1;134.496;134.496;134.496
153;calc total;1;129.435;129.435;129.435
153;calc update async;100;9.01399e-05;1.2664e-05;0.00653597
153;calc inner;100;1.02141;0.865805;1.14712
153;calc wait;100;0.212441;0.0770397;0.50143
153;calc bound;100;0.0487574;0.0395025;0.0538024
153;calc iter;100;1.28766;1.17801;1.4189
153;total;1;134.485;134.485;134.485
178;calc total;1;129.435;129.435;129.435
178;calc update async;100;0.000102721;1.4955e-05;0.00661224
178;calc inner;100;0.948462;0.868024;1.14662
178;calc wait;100;0.269353;0.0733548;0.46618
178;calc bound;100;0.0722941;0.0388388;0.0859402
178;calc iter;100;1.29029;1.10089;1.46088
178;total;1;134.497;134.497;134.497
195;calc total;1;129.434;129.434;129.434
195;calc update async;100;0.000114119;1.8965e-05;0.00801827
195;calc inner;100;0.98358;0.881925;1.15148
195;calc wait;100;0.245218;0.0826434;0.493607
195;calc bound;100;0.0626522;0.0409129;0.0878199
195;calc iter;100;1.29161;1.08453;1.52248
195;total;1;134.472;134.472;134.472
154;calc total;1;129.435;129.435;129.435
154;calc update async;100;9.00237e-05;1.4314e-05;0.00655012
154;calc inner;100;1.01679;0.859167;1.14665
154;calc wait;100;0.220033;0.0726009;0.446676
154;calc bound;100;0.0468583;0.0398624;0.0572967
154;calc iter;100;1.28725;1.17551;1.43467
154;total;1;134.484;134.484;134.484
179;calc total;1;129.435;129.435;129.435
179;calc update async;100;9.84323e-05;1.328e-05;0.00658396
179;calc inner;100;0.960704;0.885543;1.14303
179;calc wait;100;0.26192;0.0655582;0.475761
179;calc bound;100;0.0653682;0.038371;0.0825563
179;calc iter;100;1.2882;1.04351;1.48385
179;total;1;134.496;134.496;134.496
196;calc total;1;129.434;129.434;129.434
196;calc update async;100;0.000113384;1.5884e-05;0.00882234
196;calc inner;100;0.983887;0.902953;1.14766
196;calc wait;100;0.256459;0.0748586;0.512597
196;calc bound;100;0.0492905;0.0403109;0.0720367
196;calc iter;100;1.29034;1.10411;1.50573
196;total;1;134.468;134.468;134.468
155;calc total;1;129.435;129.435;129.435
155;calc update async;100;8.81767e-05;1.5051e-05;0.00652923
155;calc inner;100;0.99942;0.822698;1.14609
155;calc wait;100;0.239366;0.0710261;0.454475
155;calc bound;100;0.0456233;0.0400575;0.05918
155;calc iter;100;1.28679;1.1819;1.41666
155;total;1;134.483;134.483;134.483
180;calc total;1;129.434;129.434;129.434
180;calc update async;100;8.96087e-05;1.5931e-05;0.00644627
180;calc inner;100;0.93309;0.842666;1.15428
180;calc wait;100;0.303448;0.0720371;0.6623
180;calc bound;100;0.051375;0.0400034;0.0662611
180;calc iter;100;1.2887;1.06714;1.57361
180;total;1;134.497;134.497;134.497
197;calc total;1;129.434;129.434;129.434
197;calc update async;100;0.000102599;1.6061e-05;0.00770123
197;calc inner;100;0.941069;0.836401;1.15087
197;calc wait;100;0.298806;0.0632918;0.594006
197;calc bound;100;0.0501922;0.0397821;0.0635027
197;calc iter;100;1.29022;1.13836;1.47488
197;total;1;134.469;134.469;134.469
156;calc total;1;129.435;129.435;129.435
156;calc update async;100;9.52482e-05;1.3696e-05;0.00716249
156;calc inner;100;1.05651;0.922514;1.14784
156;calc wait;100;0.175419;0.0657955;0.445875
156;calc bound;100;0.0498956;0.0399873;0.0784629
156;calc iter;100;1.28423;1.15257;1.47392
156;total;1;134.499;134.499;134.499
181;calc total;1;129.435;129.435;129.435
181;calc update async;100;9.26447e-05;1.2151e-05;0.00687061
181;calc inner;100;0.914023;0.797131;1.15393
181;calc wait;100;0.316981;0.0673848;0.74186
181;calc bound;100;0.0531972;0.0397719;0.0667387
181;calc iter;100;1.28751;1.06797;1.59452
181;total;1;134.499;134.499;134.499
157;calc total;1;129.435;129.435;129.435
157;calc update async;100;9.40876e-05;1.6233e-05;0.00709119
157;calc inner;100;1.04509;0.898425;1.14678
157;calc wait;100;0.192005;0.0706358;0.421264
157;calc bound;100;0.0460713;0.0391907;0.0838074
157;calc iter;100;1.28438;1.16863;1.48256
157;total;1;134.501;134.501;134.501
182;calc total;1;129.435;129.435;129.435
182;calc update async;100;9.13313e-05;1.5755e-05;0.00675726
182;calc inner;100;0.91157;0.805378;1.15234
182;calc wait;100;0.323362;0.0677455;0.719093
182;calc bound;100;0.0528592;0.0401216;0.0664249
182;calc iter;100;1.28804;1.09233;1.60527
182;total;1;134.499;134.499;134.499
158;calc total;1;129.435;129.435;129.435
158;calc update async;100;0.000100742;1.4765e-05;0.00710143
158;calc inner;100;1.05548;0.92676;1.14622
158;calc wait;100;0.174428;0.0663352;0.370019
158;calc bound;100;0.054695;0.037968;0.0832275
158;calc iter;100;1.28534;1.17817;1.43052
158;total;1;134.501;134.501;134.501
183;calc total;1;129.435;129.435;129.435
183;calc update async;100;8.8931e-05;1.263e-05;0.00672341
183;calc inner;100;0.944006;0.876194;1.15253
183;calc wait;100;0.292375;0.0698314;0.401331
183;calc bound;100;0.0502143;0.0399115;0.0673166
183;calc iter;100;1.28915;1.17818;1.36257
183;total;1;134.497;134.497;134.497
159;calc total;1;129.434;129.434;129.434
159;calc update async;100;0.000108784;1.4529e-05;0.00730127
159;calc inner;100;1.02212;0.870351;1.14713
159;calc wait;100;0.187404;0.0726916;0.454066
159;calc bound;100;0.0752779;0.0376454;0.0886757
159;calc iter;100;1.28683;1.17791;1.52175
159;total;1;134.501;134.501;134.501
184;calc total;1;129.435;129.435;129.435
184;calc update async;100;0.000120345;2.8199e-05;0.00778545
184;calc inner;100;0.89853;0.816954;1.14997
184;calc wait;100;0.312107;0.0731076;0.447156
184;calc bound;100;0.0830697;0.0390084;0.0890568
184;calc iter;100;1.29385;1.13636;1.41211
184;total;1;134.494;134.494;134.494
160;calc total;1;129.434;129.434;129.434
160;calc update async;100;0.000102405;1.1902e-05;0.00684599
160;calc inner;100;1.03141;0.894056;1.14392
160;calc wait;100;0.181319;0.0677848;0.391713
160;calc bound;100;0.0719148;0.037529;0.0855119
160;calc iter;100;1.28647;1.18366;1.49062
160;total;1;134.494;134.494;134.494
185;calc total;1;129.434;129.434;129.434
185;calc update async;100;0.000124641;2.5452e-05;0.00838088
185;calc inner;100;0.917407;0.836806;1.14784
185;calc wait;100;0.297919;0.0768557;0.472575
185;calc bound;100;0.0774889;0.0388967;0.0877288
185;calc iter;100;1.29323;1.1095;1.50229
185;total;1;134.487;134.487;134.487
161;calc total;1;129.434;129.434;129.434
161;calc update async;100;0.000100994;1.4647e-05;0.00696906
161;calc inner;100;1.0377;0.889325;1.14176
161;calc wait;100;0.179543;0.0643251;0.523719
161;calc bound;100;0.0675789;0.0376433;0.0864654
161;calc iter;100;1.28567;1.09258;1.58696
161;total;1;134.489;134.489;134.489
125;calc total;1;129.434;129.434;129.434
125;calc update async;100;0.000115212;1.3319e-05;0.00913972
125;calc inner;100;1.05154;0.984621;1.17924
125;calc wait;100;0.179712;0.0639847;0.327948
125;calc bound;100;0.0577409;0.0393229;0.0734815
125;calc iter;100;1.29079;1.22838;1.39415
125;total;1;134.524;134.524;134.524
186;calc total;1;129.435;129.435;129.435
186;calc update async;100;0.000120033;1.9362e-05;0.00824286
186;calc inner;100;0.934084;0.852346;1.1471
186;calc wait;100;0.286882;0.0649657;0.485386
186;calc bound;100;0.0717758;0.0392912;0.0880843
186;calc iter;100;1.29289;1.12275;1.5253
186;total;1;134.496;134.496;134.496
162;calc total;1;129.434;129.434;129.434
162;calc update async;100;0.000100098;1.5415e-05;0.00694765
162;calc inner;100;1.04679;0.930029;1.14468
162;calc wait;100;0.176553;0.0642894;0.409258
162;calc bound;100;0.0610016;0.0375865;0.0864551
162;calc iter;100;1.28585;1.14124;1.47634
162;total;1;134.499;134.499;134.499
126;calc total;1;129.434;129.434;129.434
126;calc update async;100;0.000118464;1.5157e-05;0.00923536
126;calc inner;100;1.04412;0.990855;1.17524
126;calc wait;100;0.18728;0.0693021;0.351476
126;calc bound;100;0.0591302;0.0411362;0.0785403
126;calc iter;100;1.29107;1.22632;1.39372
126;total;1;134.512;134.512;134.512
187;calc total;1;129.434;129.434;129.434
187;calc update async;100;0.000115898;1.9232e-05;0.00835255
187;calc inner;100;0.948686;0.884189;1.14695
187;calc wait;100;0.280822;0.0832374;0.456841
187;calc bound;100;0.0620273;0.0397277;0.0804827
187;calc iter;100;1.29167;1.08941;1.49158
187;total;1;134.496;134.496;134.496
163;calc total;1;129.434;129.434;129.434
163;calc update async;100;9.81516e-05;1.238e-05;0.00726023
163;calc inner;100;1.04933;0.929863;1.14392
163;calc wait;100;0.181525;0.0617773;0.418294
163;calc bound;100;0.0518987;0.0384059;0.0878851
163;calc iter;100;1.28491;1.06702;1.52156
163;total;1;134.495;134.495;134.495
127;calc total;1;129.434;129.434;129.434
127;calc update async;100;0.000118989;1.7907e-05;0.00923794
127;calc inner;100;1.06165;1.0245;1.17529
127;calc wait;100;0.169839;0.0725197;0.259508
127;calc bound;100;0.0566203;0.0434957;0.0782008
127;calc iter;100;1.29177;1.2334;1.36737
127;total;1;134.523;134.523;134.523
188;calc total;1;129.434;129.434;129.434
188;calc update async;100;0.000114164;1.7563e-05;0.00869355
188;calc inner;100;0.954225;0.888575;1.1489
188;calc wait;100;0.280492;0.0676303;0.520148
188;calc bound;100;0.0552606;0.0394951;0.0778977
188;calc iter;100;1.2901;1.10256;1.51602
188;total;1;134.497;134.497;134.497
164;calc total;1;129.434;129.434;129.434
164;calc update async;100;9.56584e-05;1.2405e-05;0.007354
164;calc inner;100;1.04605;0.923369;1.14351
164;calc wait;100;0.188753;0.06436;0.564398
164;calc bound;100;0.0488355;0.0384274;0.0789337
164;calc iter;100;1.28494;1.12032;1.60776
164;total;1;134.501;134.501;134.501
128;calc total;1;129.435;129.435;129.435
128;calc update async;100;0.000125259;1.4463e-05;0.00816042
128;calc inner;100;1.02368;0.964839;1.17396
128;calc wait;100;0.189615;0.0639548;0.22145
128;calc bound;100;0.0807715;0.0394503;0.090315
128;calc iter;100;1.29435;1.09206;1.35454
128;total;1;134.525;134.525;134.525
189;calc total;1;129.434;129.434;129.434
189;calc update async;100;0.000110932;1.2266e-05;0.00863554
189;calc inner;100;0.953154;0.870359;1.14803
189;calc wait;100;0.281721;0.0638145;0.594219
189;calc bound;100;0.0528091;0.0399514;0.0730338
189;calc iter;100;1.28882;1.08067;1.54026
189;total;1;134.496;134.496;134.496
165;calc total;1;129.434;129.434;129.434
165;calc update async;100;9.51874e-05;1.0671e-05;0.00735208
165;calc inner;100;1.03416;0.874749;1.14264
165;calc wait;100;0.199186;0.0644427;0.538564
165;calc bound;100;0.0485687;0.0391458;0.0835318
165;calc iter;100;1.28376;1.15403;1.49053
165;total;1;134.499;134.499;134.499
129;calc total;1;129.435;129.435;129.435
129;calc update async;100;0.000120494;1.5954e-05;0.00816278
129;calc inner;100;1.04491;1.0009;1.18072
129;calc wait;100;0.165925;0.0675719;0.271697
129;calc bound;100;0.0769272;0.0395605;0.0867283
129;calc iter;100;1.2941;1.15883;1.42287
129;total;1;134.528;134.528;134.528
190;calc total;1;129.434;129.434;129.434
190;calc update async;100;0.000116273;1.3174e-05;0.00894728
190;calc inner;100;0.956213;0.89249;1.15077
190;calc wait;100;0.278981;0.0727963;0.565853
190;calc bound;100;0.0537884;0.0394689;0.0758853
190;calc iter;100;1.28948;1.08921;1.53585
190;total;1;134.497;134.497;134.497
166;calc total;1;129.434;129.434;129.434
166;calc update async;100;9.49894e-05;1.2703e-05;0.00739199
166;calc inner;100;1.03576;0.898311;1.14108
166;calc wait;100;0.203112;0.0675665;0.461382
166;calc bound;100;0.0442411;0.0391641;0.066732
166;calc iter;100;1.28421;1.16606;1.46913
166;total;1;134.496;134.496;134.496
130;calc total;1;129.435;129.435;129.435
130;calc update async;100;0.000119046;1.8879e-05;0.00818332
130;calc inner;100;1.06079;1.01241;1.20787
130;calc wait;100;0.162843;0.066129;0.293909
130;calc bound;100;0.0692886;0.0399766;0.0821014
130;calc iter;100;1.2935;1.14511;1.40875
130;total;1;134.521;134.521;134.521
191;calc total;1;129.434;129.434;129.434
191;calc update async;100;0.000123308;2.1886e-05;0.00898796
191;calc inner;100;0.951928;0.888583;1.14716
191;calc wait;100;0.271296;0.0700575;0.35199
191;calc bound;100;0.0592669;0.0398555;0.0774916
191;calc iter;100;1.29174;1.19851;1.37565
191;total;1;134.499;134.499;134.499
167;calc total;1;129.434;129.434;129.434
167;calc update async;100;9.698e-05;1.2682e-05;0.0074342
167;calc inner;100;1.05304;0.930104;1.14139
167;calc wait;100;0.181475;0.0668706;0.366347
167;calc bound;100;0.0471606;0.0383611;0.0710292
167;calc iter;100;1.28503;1.20056;1.42569
167;total;1;134.501;134.501;134.501
131;calc total;1;129.435;129.435;129.435
131;calc update async;100;0.000115377;1.8578e-05;0.00835397
131;calc inner;100;1.06981;1.03979;1.17759
131;calc wait;100;0.160221;0.0706152;0.260476
131;calc bound;100;0.0624903;0.0411755;0.0998938
131;calc iter;100;1.29316;1.22051;1.40653
131;total;1;134.527;134.527;134.527
132;calc total;1;129.435;129.435;129.435
132;calc update async;100;0.000118609;1.9703e-05;0.00827894
132;calc inner;100;0.956292;0.892052;1.14073
132;calc wait;100;0.274052;0.0635519;0.447716
132;calc bound;100;0.0597871;0.0378465;0.0885209
132;calc iter;100;1.29149;1.12395;1.49294
132;total;1;134.531;134.531;134.531
133;calc total;1;129.435;129.435;129.435
133;calc update async;100;0.000109584;1.6655e-05;0.00865687
133;calc inner;100;0.944015;0.860443;1.14017
133;calc wait;100;0.297827;0.0668787;0.476747
133;calc bound;100;0.0478075;0.0385071;0.0741855
133;calc iter;100;1.28989;1.18015;1.42793
133;total;1;134.53;134.53;134.53
134;calc total;1;129.435;129.435;129.435
134;calc update async;100;0.000113628;1.5292e-05;0.00873165
134;calc inner;100;0.963411;0.890835;1.14008
134;calc wait;100;0.279941;0.0645156;0.383708
134;calc bound;100;0.0482341;0.0373457;0.0655294
134;calc iter;100;1.29171;1.1989;1.35085
134;total;1;134.529;134.529;134.529
135;calc total;1;129.434;129.434;129.434
135;calc update async;100;0.000126213;1.5146e-05;0.00885849
135;calc inner;100;0.906401;0.836471;1.14235
135;calc wait;100;0.284239;0.0646265;0.381332
135;calc bound;100;0.0804633;0.0388679;0.0884005
135;calc iter;100;1.29389;1.14771;1.37883
135;total;1;134.529;134.529;134.529
136;calc total;1;129.434;129.434;129.434
136;calc update async;100;0.000103171;1.4405e-05;0.00662403
136;calc inner;100;0.927561;0.858711;1.13646
136;calc wait;100;0.28192;0.0659374;0.367216
136;calc bound;100;0.0758981;0.0392804;0.0845398
136;calc iter;100;1.29348;1.19113;1.38687
136;total;1;134.525;134.525;134.525
137;calc total;1;129.434;129.434;129.434
137;calc update async;100;0.000101619;1.7639e-05;0.00656693
137;calc inner;100;0.941985;0.872539;1.13495
137;calc wait;100;0.273818;0.0620877;0.368372
137;calc bound;100;0.0708285;0.0386213;0.0782075
137;calc iter;100;1.29292;1.17688;1.45808
137;total;1;134.524;134.524;134.524
138;calc total;1;129.434;129.434;129.434
138;calc update async;100;9.4104e-05;1.6645e-05;0.00662241
138;calc inner;100;0.958479;0.893841;1.13636
138;calc wait;100;0.272624;0.087228;0.404672
138;calc bound;100;0.0591141;0.0380222;0.0760852
138;calc iter;100;1.29257;1.2149;1.48115
138;total;1;134.516;134.516;134.516
139;calc total;1;129.434;129.434;129.434
139;calc update async;100;8.97272e-05;1.5379e-05;0.00654873
139;calc inner;100;0.958849;0.896968;1.13651
139;calc wait;100;0.278558;0.0841635;0.414188
139;calc bound;100;0.0483242;0.038096;0.0818601
139;calc iter;100;1.29118;1.21275;1.40965
139;total;1;134.527;134.527;134.527
140;calc total;1;129.434;129.434;129.434
140;calc update async;100;9.72831e-05;1.6192e-05;0.00741095
140;calc inner;100;0.930069;0.852824;1.1377
140;calc wait;100;0.311718;0.0654346;0.476774
140;calc bound;100;0.0469007;0.0389242;0.0726083
140;calc iter;100;1.28935;1.19108;1.38935
140;total;1;134.53;134.53;134.53
141;calc total;1;129.434;129.434;129.434
141;calc update async;100;0.000106151;1.5928e-05;0.00770229
141;calc inner;100;0.876914;0.788701;1.13743
141;calc wait;100;0.3508;0.0670305;0.535488
141;calc bound;100;0.0602026;0.038491;0.0670981
141;calc iter;100;1.28806;1.18982;1.40456
141;total;1;134.527;134.527;134.527
142;calc total;1;129.434;129.434;129.434
142;calc update async;100;0.00010274;1.5805e-05;0.00799225
142;calc inner;100;0.918032;0.838644;1.13639
142;calc wait;100;0.321702;0.0685742;0.436649
142;calc bound;100;0.049013;0.0380665;0.05761
142;calc iter;100;1.28919;1.18427;1.4057
142;total;1;134.53;134.53;134.53
143;calc total;1;129.434;129.434;129.434
143;calc update async;100;0.000104352;1.6146e-05;0.00824249
143;calc inner;100;0.958542;0.887015;1.13612
143;calc wait;100;0.286918;0.0684257;0.3831
143;calc bound;100;0.0449324;0.0380289;0.071463
143;calc iter;100;1.29142;1.19368;1.39311
143;total;1;134.53;134.53;134.53
198;calc total;1;129.434;129.434;129.434
198;calc update async;100;9.81649e-05;1.2188e-05;0.00777313
198;calc inner;100;0.974384;0.901083;1.14711
198;calc wait;100;0.270308;0.0737379;0.387472
198;calc bound;100;0.0457677;0.0390921;0.0746782
198;calc iter;100;1.29065;1.22595;1.36613
198;total;1;134.462;134.462;134.462
199;calc total;1;129.434;129.434;129.434
199;calc update async;100;0.000106163;1.4059e-05;0.00773771
199;calc inner;100;0.984057;0.910047;1.14591
199;calc wait;100;0.239407;0.0699327;0.325338
199;calc bound;100;0.0581587;0.0397588;0.0689402
199;calc iter;100;1.29241;1.2048;1.37607
199;total;1;134.464;134.464;134.464
200;calc total;1;129.434;129.434;129.434
200;calc update async;100;0.000102259;1.3579e-05;0.00735846
200;calc inner;100;0.991727;0.916207;1.14688
200;calc wait;100;0.242905;0.0703091;0.329098
200;calc bound;100;0.052638;0.0399212;0.0751827
200;calc iter;100;1.29208;1.21531;1.40175
200;total;1;134.473;134.473;134.473
201;calc total;1;129.434;129.434;129.434
201;calc update async;100;8.81752e-05;1.4042e-05;0.00601492
201;calc inner;100;0.990533;0.91788;1.14824
201;calc wait;100;0.240695;0.0740936;0.450891
201;calc bound;100;0.0539747;0.039914;0.0753666
201;calc iter;100;1.29264;1.10797;1.49946
201;total;1;134.474;134.474;134.474
216;calc total;1;129.434;129.434;129.434
216;calc update async;100;0.000110377;1.2204e-05;0.00692076
216;calc inner;100;0.992397;0.832835;1.14055
216;calc wait;100;0.218161;0.0712814;0.485668
216;calc bound;100;0.0761175;0.038675;0.0891067
216;calc iter;100;1.28696;1.16401;1.49147
216;total;1;134.539;134.539;134.539
264;calc total;1;129.435;129.435;129.435
264;calc update async;100;0.000108272;1.8977e-05;0.0060573
264;calc inner;100;0.987517;0.908949;1.1552
264;calc wait;100;0.221732;0.0658806;0.401997
264;calc bound;100;0.0766406;0.0398544;0.0890433
264;calc iter;100;1.29042;1.18327;1.43452
264;total;1;134.514;134.514;134.514
202;calc total;1;129.434;129.434;129.434
202;calc update async;100;9.62316e-05;1.3657e-05;0.00743251
202;calc inner;100;0.986906;0.917147;1.14686
202;calc wait;100;0.251441;0.0640916;0.472699
202;calc bound;100;0.0478757;0.0400674;0.0774832
202;calc iter;100;1.29023;1.10557;1.49869
202;total;1;134.475;134.475;134.475
240;calc total;1;129.434;129.434;129.434
240;calc update async;100;0.000100386;1.4501e-05;0.00729115
240;calc inner;100;0.949417;0.874886;1.14143
240;calc wait;100;0.282554;0.0700632;0.378749
240;calc bound;100;0.0563464;0.0389726;0.0762258
240;calc iter;100;1.28923;1.18551;1.3862
240;total;1;134.51;134.51;134.51
217;calc total;1;129.434;129.434;129.434
217;calc update async;100;0.000111495;1.2777e-05;0.00739719
217;calc inner;100;1.00324;0.886217;1.14245
217;calc wait;100;0.211575;0.0613;0.399088
217;calc bound;100;0.0714763;0.0392804;0.0873285
217;calc iter;100;1.28678;1.10987;1.54777
217;total;1;134.539;134.539;134.539
265;calc total;1;129.434;129.434;129.434
265;calc update async;100;0.000124247;1.1085e-05;0.00774182
265;calc inner;100;0.969228;0.867203;1.15068
265;calc wait;100;0.238566;0.0659641;0.579795
265;calc bound;100;0.0807429;0.0392745;0.0890883
265;calc iter;100;1.28902;1.08727;1.64913
265;total;1;134.51;134.51;134.51
203;calc total;1;129.434;129.434;129.434
203;calc update async;100;9.46113e-05;1.3986e-05;0.00745388
203;calc inner;100;0.969318;0.88158;1.14546
203;calc wait;100;0.2711;0.0714011;0.516876
203;calc bound;100;0.0464475;0.0412904;0.0564699
203;calc iter;100;1.28981;1.12738;1.48265
203;total;1;134.474;134.474;134.474
241;calc total;1;129.434;129.434;129.434
241;calc update async;100;0.000101884;1.1896e-05;0.00750869
241;calc inner;100;0.951274;0.881215;1.14532
241;calc wait;100;0.280352;0.0611052;0.552116
241;calc bound;100;0.0553771;0.0386708;0.075551
241;calc iter;100;1.28857;1.05347;1.54183
241;total;1;134.507;134.507;134.507
218;calc total;1;129.434;129.434;129.434
218;calc update async;100;0.000104851;1.1633e-05;0.00728769
218;calc inner;100;1.01727;0.93547;1.13809
218;calc wait;100;0.203923;0.0590714;0.422613
218;calc bound;100;0.064229;0.0388147;0.0871876
218;calc iter;100;1.28649;1.10622;1.52358
218;total;1;134.545;134.545;134.545
266;calc total;1;129.435;129.435;129.435
266;calc update async;100;0.000116758;1.4655e-05;0.00774444
266;calc inner;100;0.997079;0.88668;1.14956
266;calc wait;100;0.21761;0.0654103;0.504012
266;calc bound;100;0.0710218;0.0401924;0.0975875
266;calc iter;100;1.28871;1.07525;1.57459
266;total;1;134.512;134.512;134.512
204;calc total;1;129.434;129.434;129.434
204;calc update async;100;0.000102297;1.2052e-05;0.00741038
204;calc inner;100;0.986467;0.853052;1.14183
204;calc wait;100;0.247516;0.0678426;0.587043
204;calc bound;100;0.0538097;0.0372138;0.082724
204;calc iter;100;1.28955;0.995197;1.62399
204;total;1;134.477;134.477;134.477
242;calc total;1;129.434;129.434;129.434
242;calc update async;100;9.84864e-05;1.2908e-05;0.00753557
242;calc inner;100;0.949329;0.875493;1.14019
242;calc wait;100;0.286556;0.0701282;0.556597
242;calc bound;100;0.050769;0.0393321;0.0681385
242;calc iter;100;1.28741;1.04872;1.49587
242;total;1;134.514;134.514;134.514
219;calc total;1;129.434;129.434;129.434
219;calc update async;100;0.00010329;1.2118e-05;0.0078048
219;calc inner;100;1.02753;0.881444;1.14072
219;calc wait;100;0.203594;0.0551966;0.555977
219;calc bound;100;0.0520987;0.0394862;0.0844121
219;calc iter;100;1.28404;1.00723;1.60926
219;total;1;134.539;134.539;134.539
267;calc total;1;129.434;129.434;129.434
267;calc update async;100;0.00010958;1.5882e-05;0.00773027
267;calc inner;100;1.01415;0.932111;1.15064
267;calc wait;100;0.215512;0.0699058;0.515099
267;calc bound;100;0.0602827;0.0398512;0.083107
267;calc iter;100;1.29021;1.07041;1.56718
267;total;1;134.512;134.512;134.512
205;calc total;1;129.434;129.434;129.434
205;calc update async;100;8.93249e-05;1.4528e-05;0.00662973
205;calc inner;100;0.979324;0.82266;1.14169
205;calc wait;100;0.25659;0.0731425;0.558026
205;calc bound;100;0.0469744;0.0387154;0.0748134
205;calc iter;100;1.28595;1.08884;1.48649
205;total;1;134.477;134.477;134.477
243;calc total;1;129.434;129.434;129.434
243;calc update async;100;9.71504e-05;1.3282e-05;0.00751353
243;calc inner;100;0.94518;0.857372;1.14169
243;calc wait;100;0.2938;0.0653803;0.599616
243;calc bound;100;0.0485889;0.0386296;0.0606335
243;calc iter;100;1.28843;1.0674;1.55287
243;total;1;134.513;134.513;134.513
220;calc total;1;129.434;129.434;129.434
220;calc update async;100;9.83713e-05;1.1832e-05;0.00771303
220;calc inner;100;1.01656;0.919958;1.13327
220;calc wait;100;0.219436;0.0591215;0.532947
220;calc bound;100;0.0470342;0.03879;0.0848221
220;calc iter;100;1.28378;1.10521;1.61837
220;total;1;134.532;134.532;134.532
268;calc total;1;129.435;129.435;129.435
268;calc update async;100;0.000104486;1.5657e-05;0.00759085
268;calc inner;100;1.01312;0.914171;1.14518
268;calc wait;100;0.22432;0.062312;0.570067
268;calc bound;100;0.0490278;0.0400796;0.0670289
268;calc iter;100;1.28669;1.1045;1.58112
268;total;1;134.512;134.512;134.512
206;calc total;1;129.434;129.434;129.434
206;calc update async;100;9.66985e-05;1.3792e-05;0.00744997
206;calc inner;100;0.989262;0.851045;1.1407
206;calc wait;100;0.245522;0.0717621;0.398235
206;calc bound;100;0.049571;0.0373677;0.0648369
206;calc iter;100;1.28789;1.21664;1.40913
206;total;1;134.477;134.477;134.477
244;calc total;1;129.434;129.434;129.434
244;calc update async;100;9.75694e-05;1.3082e-05;0.00755187
244;calc inner;100;0.928386;0.818053;1.13526
244;calc wait;100;0.307508;0.0719097;0.723724
244;calc bound;100;0.0488141;0.0401315;0.0652248
244;calc iter;100;1.28536;1.01504;1.63065
244;total;1;134.5;134.5;134.5
221;calc total;1;129.434;129.434;129.434
221;calc update async;100;9.8453e-05;1.1043e-05;0.00770892
221;calc inner;100;1.00216;0.887614;1.14003
221;calc wait;100;0.229705;0.0681644;0.504088
221;calc bound;100;0.0502966;0.0384774;0.0885242
221;calc iter;100;1.28247;1.15072;1.51118
221;total;1;134.543;134.543;134.543
269;calc total;1;129.435;129.435;129.435
269;calc update async;100;0.000121249;1.5521e-05;0.00958422
269;calc inner;100;0.98502;0.85822;1.15027
269;calc wait;100;0.251615;0.0681859;0.594299
269;calc bound;100;0.0494254;0.0400283;0.0669211
269;calc iter;100;1.28659;1.13219;1.54985
269;total;1;134.511;134.511;134.511
288;calc total;1;129.434;129.434;129.434
288;calc update async;100;0.000101914;1.2339e-05;0.00736614
288;calc inner;100;1.03966;0.90864;1.25291
288;calc wait;100;0.190584;0.0697803;0.336417
288;calc bound;100;0.0542164;0.0392312;0.083434
288;calc iter;100;1.2847;1.1463;1.48714
288;total;1;134.512;134.512;134.512
207;calc total;1;129.434;129.434;129.434
207;calc update async;100;9.91679e-05;1.3703e-05;0.00662125
207;calc inner;100;0.945742;0.82028;1.14065
207;calc wait;100;0.267967;0.0618491;0.41716
207;calc bound;100;0.0754831;0.0371516;0.0893892
207;calc iter;100;1.29033;1.21975;1.37991
207;total;1;134.476;134.476;134.476
245;calc total;1;129.434;129.434;129.434
245;calc update async;100;9.92494e-05;1.4775e-05;0.00753635
245;calc inner;100;0.91667;0.793604;1.13567
245;calc wait;100;0.319281;0.0704988;0.7832
245;calc bound;100;0.0501975;0.0391185;0.0721775
245;calc iter;100;1.28778;1.07971;1.62682
245;total;1;134.513;134.513;134.513
222;calc total;1;129.434;129.434;129.434
222;calc update async;100;0.000100111;1.3163e-05;0.00784173
222;calc inner;100;1.01539;0.889032;1.13493
222;calc wait;100;0.220414;0.0704534;0.412071
222;calc bound;100;0.047916;0.0389579;0.0867897
222;calc iter;100;1.2839;1.17354;1.46438
222;total;1;134.539;134.539;134.539
270;calc total;1;129.435;129.435;129.435
270;calc update async;100;0.000102286;1.5596e-05;0.00784011
270;calc inner;100;0.99829;0.885122;1.14709
270;calc wait;100;0.243413;0.0706281;0.420861
270;calc bound;100;0.0453199;0.0397282;0.0593723
270;calc iter;100;1.28734;1.20617;1.41649
270;total;1;134.503;134.503;134.503
289;calc total;1;129.435;129.435;129.435
289;calc update async;100;0.000107086;1.1571e-05;0.00768224
289;calc inner;100;1.02921;0.947558;1.1437
289;calc wait;100;0.194533;0.0696042;0.483158
289;calc bound;100;0.0583268;0.0387113;0.0854823
289;calc iter;100;1.28278;1.10408;1.52442
289;total;1;134.502;134.502;134.502
208;calc total;1;129.434;129.434;129.434
208;calc update async;100;0.000101807;1.573e-05;0.00682455
208;calc inner;100;0.962011;0.784865;1.13965
208;calc wait;100;0.251997;0.0599851;0.529424
246;calc total;1;129.434;129.434;129.434
246;calc update async;100;9.76312e-05;1.3711e-05;0.00754031
246;calc inner;100;0.916725;0.820661;1.14092
246;calc wait;100;0.319539;0.0563683;0.722426
246;calc bound;100;0.0497976;0.0392968;0.0928176
246;calc iter;100;1.28628;1.06166;1.62957
246;total;1;134.513;134.513;134.513
223;calc total;1;129.434;129.434;129.434
223;calc update async;100;0.000108383;1.3119e-05;0.0078616
223;calc inner;100;1.02206;0.909912;1.13506
223;calc wait;100;0.201051;0.0666042;0.461107
223;calc bound;100;0.0585188;0.0389678;0.0880509
223;calc iter;100;1.28537;1.16866;1.46881
223;total;1;134.535;134.535;134.535
271;calc total;1;129.435;129.435;129.435
271;calc update async;100;0.0001094;1.6071e-05;0.0077967
271;calc inner;100;1.01564;0.935409;1.14522
271;calc wait;100;0.212517;0.066618;0.380439
271;calc bound;100;0.0554443;0.0391735;0.071994
271;calc iter;100;1.28861;1.18296;1.4166
271;total;1;134.501;134.501;134.501
290;calc total;1;129.435;129.435;129.435
290;calc update async;100;0.000103122;1.0684e-05;0.00773249
290;calc inner;100;1.03448;0.907909;1.14282
290;calc wait;100;0.197224;0.059476;0.530525
290;calc bound;100;0.0516428;0.0382737;0.0806321
290;calc iter;100;1.28392;1.07723;1.50492
290;total;1;134.51;134.51;134.51
208;calc bound;100;0.073166;0.0373897;0.0869179
208;calc iter;100;1.28987;1.08314;1.52757
208;total;1;134.467;134.467;134.467
247;calc total;1;129.434;129.434;129.434
247;calc update async;100;9.7706e-05;1.1376e-05;0.00754143
247;calc inner;100;0.946755;0.876834;1.13684
247;calc wait;100;0.290258;0.0680799;0.435223
247;calc bound;100;0.0498205;0.0393476;0.11658
247;calc iter;100;1.28771;1.20688;1.3738
247;total;1;134.508;134.508;134.508
224;calc total;1;129.435;129.435;129.435
224;calc update async;100;0.000114969;1.2198e-05;0.00877452
224;calc inner;100;1.02956;0.903487;1.1367
224;calc wait;100;0.200825;0.0666261;0.356042
224;calc bound;100;0.0535446;0.0397241;0.0863188
224;calc iter;100;1.28484;1.19016;1.43726
224;total;1;134.542;134.542;134.542
272;calc total;1;129.434;129.434;129.434
272;calc update async;100;9.48223e-05;1.7531e-05;0.00650692
272;calc inner;100;1.02038;0.953153;1.14682
272;calc wait;100;0.212173;0.0540172;0.366557
272;calc bound;100;0.0517325;0.040352;0.129776
272;calc iter;100;1.2883;1.18661;1.46274
272;total;1;134.512;134.512;134.512
291;calc total;1;129.435;129.435;129.435
291;calc update async;100;0.000100259;1.4366e-05;0.00769286
291;calc inner;100;1.03069;0.913429;1.14371
291;calc wait;100;0.201836;0.0518627;0.587206
291;calc bound;100;0.0483051;0.0389637;0.0744156
291;calc iter;100;1.28196;1.08219;1.56091
291;total;1;134.51;134.51;134.51
209;calc total;1;129.434;129.434;129.434
209;calc update async;100;0.000100429;1.4589e-05;0.00697881
209;calc inner;100;0.964142;0.844546;1.13528
209;calc wait;100;0.252337;0.0686615;0.492936
209;calc bound;100;0.0695357;0.0371442;0.0885258
209;calc iter;100;1.2886;1.07567;1.56205
209;total;1;134.472;134.472;134.472
248;calc total;1;129.436;129.436;129.436
248;calc update async;100;0.000125595;3.1486e-05;0.00811408
248;calc inner;100;0.893267;0.800675;1.13779
248;calc wait;100;0.316588;0.0905766;0.423422
248;calc bound;100;0.08194;0.0391365;0.0888825
248;calc iter;100;1.29236;1.15119;1.3784
248;total;1;134.514;134.514;134.514
225;calc total;1;129.435;129.435;129.435
225;calc update async;100;8.72345e-05;1.2269e-05;0.00617515
225;calc inner;100;1.02532;0.893666;1.13571
225;calc wait;100;0.205576;0.0700797;0.46676
225;calc bound;100;0.0523521;0.0389781;0.0872889
225;calc iter;100;1.28606;1.10248;1.57264
225;total;1;134.544;134.544;134.544
273;calc total;1;129.435;129.435;129.435
273;calc update async;100;9.54485e-05;1.8089e-05;0.0063022
273;calc inner;100;1.01476;0.917334;1.14616
273;calc wait;100;0.208181;0.0691874;0.585021
273;calc bound;100;0.0558459;0.0402584;0.0824262
273;calc iter;100;1.28797;1.11352;1.63325
273;total;1;134.511;134.511;134.511
292;calc total;1;129.435;129.435;129.435
292;calc update async;100;0.00010255;1.418e-05;0.00775614
292;calc inner;100;1.02535;0.876332;1.14438
292;calc wait;100;0.207158;0.064978;0.578106
292;calc bound;100;0.0504578;0.0383542;0.0820684
292;calc iter;100;1.28385;1.09143;1.53496
292;total;1;134.504;134.504;134.504
210;calc total;1;129.434;129.434;129.434
210;calc update async;100;0.000100856;1.5376e-05;0.00720276
210;calc inner;100;0.979317;0.821889;1.13564
210;calc wait;100;0.245563;0.0658256;0.55683
210;calc bound;100;0.0587496;0.0374707;0.0828507
210;calc iter;100;1.28759;1.07767;1.52849
210;total;1;134.47;134.47;134.47
249;calc total;1;129.436;129.436;129.436
249;calc update async;100;0.000149268;1.797e-05;0.0110939
249;calc inner;100;0.900492;0.792169;1.13922
249;calc wait;100;0.314228;0.0658403;0.615477
249;calc bound;100;0.0780266;0.0390843;0.0892522
249;calc iter;100;1.29319;1.02278;1.62675
249;total;1;134.516;134.516;134.516
226;calc total;1;129.435;129.435;129.435
226;calc update async;100;8.73673e-05;1.1191e-05;0.00648725
226;calc inner;100;1.02378;0.945211;1.13578
226;calc wait;100;0.208548;0.0627695;0.521046
226;calc bound;100;0.0494458;0.0391392;0.0809895
226;calc iter;100;1.28354;1.10713;1.53354
226;total;1;134.543;134.543;134.543
274;calc total;1;129.434;129.434;129.434
274;calc update async;100;9.31854e-05;1.6901e-05;0.00653948
274;calc inner;100;1.0143;0.935633;1.14814
274;calc wait;100;0.219191;0.0688775;0.509576
274;calc bound;100;0.050473;0.0403743;0.109168
274;calc iter;100;1.28805;1.11421;1.52986
274;total;1;134.511;134.511;134.511
211;calc total;1;129.434;129.434;129.434
211;calc update async;100;9.34508e-05;1.1342e-05;0.00696949
211;calc inner;100;0.984256;0.831941;1.13636
211;calc wait;100;0.247383;0.067905;0.63135
211;calc bound;100;0.0498609;0.0372066;0.0825518
211;calc iter;100;1.2889;1.06582;1.5345
211;total;1;134.471;134.471;134.471
250;calc total;1;129.436;129.436;129.436
250;calc update async;100;0.000106068;1.5383e-05;0.00691809
250;calc inner;100;0.920379;0.833026;1.13519
250;calc wait;100;0.297302;0.0657284;0.549966
250;calc bound;100;0.0727008;0.0392261;0.0875532
250;calc iter;100;1.29093;1.03835;1.56661
250;total;1;134.513;134.513;134.513
227;calc total;1;129.435;129.435;129.435
227;calc update async;100;8.46694e-05;1.2259e-05;0.00646046
227;calc inner;100;1.01569;0.854758;1.13211
227;calc wait;100;0.221769;0.0659628;0.586176
227;calc bound;100;0.0467823;0.0392299;0.0750038
227;calc iter;100;1.28531;1.12934;1.48725
275;calc total;1;129.435;129.435;129.435
275;calc update async;100;9.27297e-05;1.6044e-05;0.00664795
275;calc inner;100;1.00224;0.904623;1.14533
275;calc wait;100;0.231565;0.0697987;0.563622
275;calc bound;100;0.0484507;0.0396791;0.0838604
275;calc iter;100;1.28619;1.1285;1.52245
212;calc total;1;129.434;129.434;129.434
212;calc update async;100;9.96812e-05;1.3472e-05;0.00769544
212;calc inner;100;0.967817;0.797798;1.1371
212;calc wait;100;0.268716;0.0611996;0.628632
212;calc bound;100;0.0469809;0.0388387;0.0697894
212;calc iter;100;1.28484;1.09511;1.50148
212;total;1;134.478;134.478;134.478
251;calc total;1;129.436;129.436;129.436
251;calc update async;100;0.000104544;1.3594e-05;0.00717192
251;calc inner;100;0.939154;0.841846;1.14873
251;calc wait;100;0.284638;0.0609501;0.540998
251;calc bound;100;0.0656544;0.0395507;0.0852827
251;calc iter;100;1.28967;1.03682;1.54581
251;total;1;134.513;134.513;134.513
227;total;1;134.542;134.542;134.542
275;total;1;134.512;134.512;134.512
213;calc total;1;129.434;129.434;129.434
213;calc update async;100;0.00010352;1.3701e-05;0.0077788
213;calc inner;100;0.928034;0.752278;1.13593
213;calc wait;100;0.299807;0.0635299;0.679906
213;calc bound;100;0.0560954;0.0395436;0.0837414
213;calc iter;100;1.28471;1.08932;1.50552
213;total;1;134.475;134.475;134.475
252;calc total;1;129.436;129.436;129.436
252;calc update async;100;0.000110444;1.4448e-05;0.00834749
252;calc inner;100;0.98569;0.92918;1.14437
252;calc wait;100;0.252198;0.0667907;0.548407
252;calc bound;100;0.0517556;0.0395306;0.0854838
252;calc iter;100;1.28998;1.06431;1.54656
252;total;1;134.539;134.539;134.539
228;calc total;1;129.435;129.435;129.435
228;calc update async;100;9.89295e-05;1.4154e-05;0.00738746
228;calc inner;100;1.01136;0.866704;1.14863
228;calc wait;100;0.221953;0.0637558;0.646547
228;calc bound;100;0.04942;0.0397537;0.0796741
228;calc iter;100;1.28347;1.08295;1.58434
228;total;1;134.538;134.538;134.538
276;calc total;1;129.435;129.435;129.435
276;calc update async;100;0.000101409;1.3556e-05;0.00708535
276;calc inner;100;1.04099;0.917389;1.14975
276;calc wait;100;0.186443;0.0652987;0.521887
276;calc bound;100;0.0569887;0.0374074;0.0883551
276;calc iter;100;1.2859;1.09849;1.62237
276;total;1;134.521;134.521;134.521
214;calc total;1;129.434;129.434;129.434
214;calc update async;100;0.000101198;1.3877e-05;0.0077996
214;calc inner;100;0.9561;0.80125;1.13554
214;calc wait;100;0.279481;0.0664071;0.635594
214;calc bound;100;0.0496414;0.0390563;0.0862982
214;calc iter;100;1.28561;1.16947;1.48204
214;total;1;134.477;134.477;134.477
253;calc total;1;129.436;129.436;129.436
253;calc update async;100;0.000107795;1.4555e-05;0.00832425
253;calc inner;100;0.97518;0.86914;1.14261
253;calc wait;100;0.261019;0.0662003;0.699971
253;calc bound;100;0.0507616;0.0406277;0.082129
253;calc iter;100;1.28819;1.07241;1.62371
253;total;1;134.544;134.544;134.544
229;calc total;1;129.435;129.435;129.435
229;calc update async;100;9.42106e-05;1.3776e-05;0.00713572
229;calc inner;100;1.0012;0.839079;1.14716
229;calc wait;100;0.231441;0.0651261;0.732589
229;calc bound;100;0.0499516;0.0401537;0.080964
229;calc iter;100;1.28414;1.10361;1.61998
229;total;1;134.538;134.538;134.538
277;calc total;1;129.435;129.435;129.435
277;calc update async;100;9.40935e-05;1.5521e-05;0.00693166
277;calc inner;100;1.04211;0.94015;1.14997
277;calc wait;100;0.191208;0.0618687;0.464669
277;calc bound;100;0.0486838;0.0382809;0.0725381
277;calc iter;100;1.2842;1.10418;1.50161
277;total;1;134.523;134.523;134.523
215;calc total;1;129.434;129.434;129.434
215;calc update async;100;0.000104212;1.5599e-05;0.00791502
215;calc inner;100;0.986882;0.848172;1.13535
215;calc wait;100;0.248645;0.0577284;0.559454
215;calc bound;100;0.048923;0.0378563;0.0797738
215;calc iter;100;1.28741;1.13076;1.52522
215;total;1;134.478;134.478;134.478
254;calc total;1;129.436;129.436;129.436
254;calc update async;100;0.000108736;1.4695e-05;0.00844807
254;calc inner;100;0.984934;0.91414;1.14365
254;calc wait;100;0.253896;0.0684285;0.548492
254;calc bound;100;0.0496464;0.040284;0.0812146
254;calc iter;100;1.28864;1.10769;1.563
254;total;1;134.541;134.541;134.541
230;calc total;1;129.435;129.435;129.435
230;calc update async;100;9.13884e-05;1.1638e-05;0.00699765
230;calc inner;100;0.991845;0.851267;1.14722
230;calc wait;100;0.241771;0.0611178;0.641271
230;calc bound;100;0.0483484;0.0392605;0.066255
230;calc iter;100;1.28267;1.12283;1.55367
230;total;1;134.538;134.538;134.538
278;calc total;1;129.435;129.435;129.435
278;calc update async;100;9.38373e-05;1.354e-05;0.0069201
278;calc inner;100;1.04389;0.946776;1.14886
278;calc wait;100;0.190388;0.0643674;0.425416
278;calc bound;100;0.0503933;0.0374919;0.074608
278;calc iter;100;1.2854;1.18393;1.44406
278;total;1;134.517;134.517;134.517
255;calc total;1;129.436;129.436;129.436
255;calc update async;100;0.000117204;1.9097e-05;0.00847366
255;calc inner;100;0.987064;0.929112;1.14427
231;calc total;1;129.434;129.434;129.434
231;calc update async;100;9.23805e-05;1.2031e-05;0.00724373
231;calc inner;100;1.0139;0.925222;1.14751
231;calc wait;100;0.220395;0.0667567;0.452806
231;calc bound;100;0.0471627;0.0396557;0.0728874
231;calc iter;100;1.28384;1.20886;1.46741
231;total;1;134.538;134.538;134.538
279;calc total;1;129.435;129.435;129.435
279;calc update async;100;0.000100313;1.3754e-05;0.00700641
279;calc inner;100;1.02824;0.895931;1.14967
279;calc wait;100;0.188734;0.0681776;0.426786
279;calc bound;100;0.0685141;0.0380653;0.088379
279;calc iter;100;1.28699;1.18804;1.47103
279;total;1;134.522;134.522;134.522
255;calc wait;100;0.242117;0.0700578;0.351282
255;calc bound;100;0.0589953;0.0405526;0.0795555
255;calc iter;100;1.2907;1.19633;1.40937
255;total;1;134.539;134.539;134.539
232;calc total;1;129.435;129.435;129.435
232;calc update async;100;0.00010879;1.6369e-05;0.00690869
232;calc inner;100;0.984503;0.898781;1.14197
232;calc wait;100;0.226308;0.0668424;0.40328
232;calc bound;100;0.0750929;0.0392126;0.0885908
232;calc iter;100;1.28722;1.13277;1.42448
232;total;1;134.531;134.531;134.531
280;calc total;1;129.435;129.435;129.435
280;calc update async;100;0.000100745;1.2085e-05;0.0069733
280;calc inner;100;1.02781;0.909466;1.14409
280;calc wait;100;0.186549;0.0753288;0.412687
280;calc bound;100;0.0670391;0.0375125;0.0878745
280;calc iter;100;1.28635;1.18029;1.48218
280;total;1;134.522;134.522;134.522
256;calc total;1;129.437;129.437;129.437
256;calc update async;100;0.000102022;1.4424e-05;0.00637604
256;calc inner;100;0.939421;0.868998;1.13604
256;calc wait;100;0.275341;0.082153;0.392019
256;calc bound;100;0.077313;0.0389536;0.0891536
256;calc iter;100;1.29239;1.17441;1.40514
256;total;1;134.539;134.539;134.539
233;calc total;1;129.435;129.435;129.435
233;calc update async;100;0.00010531;1.5582e-05;0.00686604
233;calc inner;100;0.982026;0.840986;1.14457
233;calc wait;100;0.228687;0.061569;0.556469
233;calc bound;100;0.073708;0.0392321;0.0885071
233;calc iter;100;1.28645;0.96857;1.6131
233;total;1;134.532;134.532;134.532
281;calc total;1;129.434;129.434;129.434
281;calc update async;100;0.000100276;1.1866e-05;0.00692885
281;calc inner;100;1.01898;0.891907;1.14352
281;calc wait;100;0.196832;0.0660464;0.522548
281;calc bound;100;0.0687346;0.0376466;0.0884338
281;calc iter;100;1.28701;1.10979;1.63204
281;total;1;134.524;134.524;134.524
257;calc total;1;129.436;129.436;129.436
257;calc update async;100;0.000121583;1.9092e-05;0.00817105
257;calc inner;100;0.934039;0.809001;1.13817
257;calc wait;100;0.280114;0.0740055;0.628922
257;calc bound;100;0.0783473;0.0387016;0.0885033
257;calc iter;100;1.29321;1.01356;1.63797
257;total;1;134.534;134.534;134.534
234;calc total;1;129.435;129.435;129.435
234;calc update async;100;0.000110183;1.5428e-05;0.00724652
234;calc inner;100;0.997778;0.884968;1.14343
234;calc wait;100;0.219299;0.0631023;0.538371
234;calc bound;100;0.0689944;0.0395133;0.0878885
234;calc iter;100;1.28705;1.04774;1.59959
234;total;1;134.531;134.531;134.531
282;calc total;1;129.434;129.434;129.434
282;calc update async;100;9.86025e-05;1.3339e-05;0.00696114
282;calc inner;100;1.03265;0.924758;1.14514
282;calc wait;100;0.187526;0.0617378;0.45142
282;calc bound;100;0.0608485;0.0382198;0.0880263
282;calc iter;100;1.28401;1.11312;1.52565
282;total;1;134.518;134.518;134.518
258;calc total;1;129.436;129.436;129.436
258;calc update async;100;0.000117659;1.4765e-05;0.00825505
258;calc inner;100;0.967242;0.880501;1.13812
258;calc wait;100;0.254878;0.0714379;0.514316
258;calc bound;100;0.0673752;0.0401046;0.0867239
258;calc iter;100;1.29062;1.04357;1.56419
258;total;1;134.529;134.529;134.529
235;calc total;1;129.434;129.434;129.434
235;calc update async;100;0.000103193;1.4512e-05;0.00717777
235;calc inner;100;1.00612;0.896305;1.14431
235;calc wait;100;0.21238;0.0671112;0.507035
235;calc bound;100;0.0642894;0.0399934;0.0871587
235;calc iter;100;1.28475;1.04184;1.54436
235;total;1;134.535;134.535;134.535
283;calc total;1;129.434;129.434;129.434
283;calc update async;100;9.43796e-05;1.3289e-05;0.00687232
283;calc inner;100;1.04086;0.94754;1.14321
283;calc wait;100;0.188846;0.0669274;0.482469
283;calc bound;100;0.0514377;0.0376825;0.0823361
283;calc iter;100;1.28503;1.08516;1.52952
283;total;1;134.523;134.523;134.523
259;calc total;1;129.436;129.436;129.436
259;calc update async;100;0.000115612;1.6591e-05;0.00820745
259;calc inner;100;0.979792;0.898602;1.13941
259;calc wait;100;0.250326;0.0540973;0.533552
259;calc bound;100;0.0599479;0.0395895;0.0844329
259;calc iter;100;1.29024;1.00289;1.58385
259;total;1;134.535;134.535;134.535
236;calc total;1;129.434;129.434;129.434
236;calc update async;100;9.97202e-05;1.3832e-05;0.00722601
236;calc inner;100;1.01219;0.88367;1.14561
236;calc wait;100;0.215055;0.0617475;0.633638
236;calc bound;100;0.057175;0.0402684;0.0885095
236;calc iter;100;1.28545;1.06184;1.67378
236;total;1;134.536;134.536;134.536
284;calc total;1;129.434;129.434;129.434
284;calc update async;100;9.91306e-05;1.3285e-05;0.00744958
284;calc inner;100;1.03604;0.915558;1.14822
284;calc wait;100;0.194957;0.0674788;0.507061
284;calc bound;100;0.0497099;0.0393053;0.0902509
284;calc iter;100;1.28354;1.13139;1.55439
284;total;1;134.518;134.518;134.518
260;calc total;1;129.436;129.436;129.436
260;calc update async;100;0.0001154;1.3351e-05;0.00885099
260;calc inner;100;0.981563;0.91689;1.14125
260;calc wait;100;0.259894;0.0635633;0.573424
260;calc bound;100;0.0490003;0.0400061;0.0760173
260;calc iter;100;1.29076;1.06457;1.56624
260;total;1;134.536;134.536;134.536
237;calc total;1;129.434;129.434;129.434
237;calc update async;100;9.86982e-05;1.0867e-05;0.00722369
237;calc inner;100;1.01655;0.907912;1.14536
237;calc wait;100;0.212301;0.0658541;0.556755
237;calc bound;100;0.0522453;0.0386383;0.0732782
237;calc iter;100;1.28343;1.08876;1.555
237;total;1;134.538;134.538;134.538
285;calc total;1;129.434;129.434;129.434
285;calc update async;100;0.000101303;1.355e-05;0.00776287
285;calc inner;100;1.01676;0.880147;1.14407
285;calc wait;100;0.211421;0.0650618;0.508336
285;calc bound;100;0.0533347;0.0385139;0.0882509
285;calc iter;100;1.28341;1.16703;1.49854
285;total;1;134.522;134.522;134.522
261;calc total;1;129.436;129.436;129.436
261;calc update async;100;0.000114689;1.5811e-05;0.0090272
261;calc inner;100;0.942343;0.846686;1.13996
261;calc wait;100;0.293724;0.0653199;0.679535
261;calc bound;100;0.0505797;0.0397285;0.0714252
261;calc iter;100;1.28708;1.09161;1.58847
261;total;1;134.54;134.54;134.54
238;calc total;1;129.434;129.434;129.434
238;calc update async;100;9.68237e-05;1.3468e-05;0.00725677
238;calc inner;100;1.01241;0.919057;1.14261
238;calc wait;100;0.22066;0.06129;0.549759
238;calc bound;100;0.0500335;0.0394951;0.0778128
238;calc iter;100;1.28393;1.07645;1.583
238;total;1;134.537;134.537;134.537
286;calc total;1;129.434;129.434;129.434
286;calc update async;100;0.00010207;1.3587e-05;0.00773049
286;calc inner;100;1.0233;0.87832;1.14375
286;calc wait;100;0.203712;0.0716177;0.458499
286;calc bound;100;0.0526195;0.0388761;0.0880109
286;calc iter;100;1.28247;1.19497;1.40927
286;total;1;134.511;134.511;134.511
262;calc total;1;129.436;129.436;129.436
262;calc update async;100;0.000120626;1.4042e-05;0.00973951
262;calc inner;100;0.973167;0.909769;1.1389
262;calc wait;100;0.268948;0.0706308;0.403983
262;calc bound;100;0.046309;0.0396744;0.0728577
262;calc iter;100;1.28857;1.21641;1.37903
262;total;1;134.543;134.543;134.543
239;calc total;1;129.434;129.434;129.434
239;calc update async;100;0.000100046;1.2895e-05;0.00720186
239;calc inner;100;1.01287;0.900167;1.14185
239;calc wait;100;0.21243;0.0618052;0.516358
239;calc bound;100;0.0563965;0.0387134;0.0852644
239;calc iter;100;1.28563;1.06591;1.56157
239;total;1;134.538;134.538;134.538
287;calc total;1;129.434;129.434;129.434
287;calc update async;100;0.000102446;1.4057e-05;0.00774475
287;calc inner;100;1.04096;0.945091;1.14873
287;calc wait;100;0.188509;0.0799137;0.414562
287;calc bound;100;0.0535218;0.0381355;0.0876218
287;calc iter;100;1.28466;1.19853;1.41316
287;total;1;134.52;134.52;134.52
263;calc total;1;129.436;129.436;129.436
263;calc update async;100;0.0001258;1.1634e-05;0.00971398
263;calc inner;100;0.982937;0.927417;1.13857
263;calc wait;100;0.247918;0.0626039;0.340688
263;calc bound;100;0.0566001;0.0395496;0.0732801
263;calc iter;100;1.29071;1.20509;1.37562
263;total;1;134.543;134.543;134.543
293;calc total;1;129.435;129.435;129.435
293;calc update async;100;0.000101925;1.28e-05;0.00769227
293;calc inner;100;1.01655;0.880251;1.14077
293;calc wait;100;0.211251;0.0644602;0.546629
293;calc bound;100;0.0517734;0.0390266;0.0846796
293;calc iter;100;1.28083;1.10912;1.50052
293;total;1;134.502;134.502;134.502
336;calc total;1;129.434;129.434;129.434
336;calc update async;100;0.000110697;1.2004e-05;0.0075129
336;calc inner;100;1.03423;0.913066;1.1522
336;calc wait;100;0.181955;0.065696;0.405498
336;calc bound;100;0.0666037;0.0396026;0.0857088
336;calc iter;100;1.28676;1.15394;1.46653
336;total;1;134.505;134.505;134.505
312;calc total;1;129.435;129.435;129.435
312;calc update async;100;0.000121298;1.8125e-05;0.00826362
312;calc inner;100;0.989772;0.902384;1.14509
312;calc wait;100;0.23179;0.0657479;0.420821
312;calc bound;100;0.0680071;0.0400221;0.088862
312;calc iter;100;1.29054;1.16542;1.45343
312;total;1;134.492;134.492;134.492
294;calc total;1;129.435;129.435;129.435
294;calc update async;100;0.000101688;1.416e-05;0.00787943
294;calc inner;100;1.00917;0.845323;1.1409
294;calc wait;100;0.224428;0.0706372;0.682901
294;calc bound;100;0.0487045;0.0383036;0.0732924
294;calc iter;100;1.28305;1.14098;1.58959
294;total;1;134.505;134.505;134.505
337;calc total;1;129.435;129.435;129.435
337;calc update async;100;0.000116414;1.6153e-05;0.00786516
337;calc inner;100;1.01497;0.893861;1.14968
337;calc wait;100;0.197802;0.0685071;0.514347
337;calc bound;100;0.0736792;0.0394411;0.0885486
337;calc iter;100;1.28794;1.11057;1.59692
337;total;1;134.499;134.499;134.499
313;calc total;1;129.434;129.434;129.434
313;calc update async;100;0.000128072;1.6455e-05;0.00919547
313;calc inner;100;0.971812;0.854059;1.13915
313;calc wait;100;0.248552;0.0702155;0.595039
313;calc bound;100;0.0687181;0.0395839;0.0885251
313;calc iter;100;1.28972;1.01439;1.67229
313;total;1;134.484;134.484;134.484
295;calc total;1;129.434;129.434;129.434
295;calc update async;100;0.000117126;1.3927e-05;0.00907547
295;calc inner;100;1.02591;0.918516;1.14337
295;calc wait;100;0.207848;0.068169;0.554643
295;calc bound;100;0.0464221;0.0394513;0.0596376
295;calc iter;100;1.28168;1.07389;1.6178
295;total;1;134.501;134.501;134.501
338;calc total;1;129.435;129.435;129.435
338;calc update async;100;0.000114817;1.1708e-05;0.00781469
338;calc inner;100;1.02674;0.927764;1.14947
338;calc wait;100;0.184725;0.0668297;0.434647
338;calc bound;100;0.0704614;0.0402035;0.0881159
338;calc iter;100;1.28487;1.03538;1.56344
338;total;1;134.499;134.499;134.499
314;calc total;1;129.435;129.435;129.435
314;calc update async;100;0.000122905;1.2885e-05;0.00934516
314;calc inner;100;0.994727;0.907412;1.14164
314;calc wait;100;0.238599;0.0620767;0.57537
314;calc bound;100;0.0545112;0.0396056;0.0871336
314;calc iter;100;1.28927;1.02097;1.59688
314;total;1;134.486;134.486;134.486
296;calc total;1;129.435;129.435;129.435
296;calc update async;100;9.91919e-05;1.5147e-05;0.00638997
296;calc inner;100;1.01753;0.90572;1.14025
296;calc wait;100;0.198373;0.0681579;0.420522
296;calc bound;100;0.0665306;0.0391378;0.0889138
296;calc iter;100;1.28568;1.16695;1.44706
296;total;1;134.509;134.509;134.509
339;calc total;1;129.435;129.435;129.435
339;calc update async;100;0.000110859;1.4715e-05;0.0077799
339;calc inner;100;1.04123;0.928744;1.15079
339;calc wait;100;0.184093;0.0667968;0.456091
339;calc bound;100;0.0602584;0.0398735;0.085725
339;calc iter;100;1.28663;1.08435;1.55272
339;total;1;134.501;134.501;134.501
315;calc total;1;129.434;129.434;129.434
315;calc update async;100;0.00011729;1.0094e-05;0.00919055
315;calc inner;100;0.994246;0.912246;1.13975
315;calc wait;100;0.245688;0.0665076;0.594857
315;calc bound;100;0.049913;0.0393326;0.0805979
315;calc iter;100;1.29019;1.06164;1.62211
315;total;1;134.492;134.492;134.492
297;calc total;1;129.435;129.435;129.435
297;calc update async;100;0.000100284;1.2885e-05;0.00641457
297;calc inner;100;0.999789;0.879236;1.13854
297;calc wait;100;0.211406;0.0649187;0.529103
297;calc bound;100;0.0732666;0.0392269;0.0893677
297;calc iter;100;1.28688;1.07702;1.57921
297;total;1;134.508;134.508;134.508
340;calc total;1;129.435;129.435;129.435
340;calc update async;100;0.000104459;1.3658e-05;0.00778891
340;calc inner;100;1.03975;0.949855;1.14648
340;calc wait;100;0.191467;0.0651763;0.480173
340;calc bound;100;0.0515398;0.0400241;0.0812493
340;calc iter;100;1.28386;1.12235;1.53791
340;total;1;134.497;134.497;134.497
316;calc total;1;129.435;129.435;129.435
316;calc update async;100;0.000115783;1.2301e-05;0.00938023
316;calc inner;100;0.973069;0.857823;1.13543
316;calc wait;100;0.261896;0.0645727;0.668851
316;calc bound;100;0.0493636;0.0383655;0.0840815
316;calc iter;100;1.28607;1.08967;1.58042
316;total;1;134.481;134.481;134.481
298;calc total;1;129.435;129.435;129.435
298;calc update async;100;0.000104;1.3825e-05;0.00688679
298;calc inner;100;1.01727;0.893269;1.14182
298;calc wait;100;0.196293;0.045062;0.566427
298;calc bound;100;0.067152;0.0382201;0.0882197
298;calc iter;100;1.28392;0.977202;1.62582
298;total;1;134.509;134.509;134.509
341;calc total;1;129.435;129.435;129.435
341;calc update async;100;0.000102911;1.5857e-05;0.00782629
341;calc inner;100;1.02388;0.890822;1.14669
341;calc wait;100;0.211293;0.0590313;0.480519
341;calc bound;100;0.0483899;0.0393;0.0728009
341;calc iter;100;1.28462;1.16277;1.50391
341;total;1;134.498;134.498;134.498
317;calc total;1;129.435;129.435;129.435
317;calc update async;100;0.000116858;1.2509e-05;0.00943195
317;calc inner;100;0.962223;0.831703;1.13618
317;calc wait;100;0.274029;0.0562709;0.794114
317;calc bound;100;0.0508531;0.0390447;0.0851234
317;calc iter;100;1.28847;1.08222;1.67896
317;total;1;134.486;134.486;134.486
299;calc total;1;129.435;129.435;129.435
299;calc update async;100;0.000102986;1.2644e-05;0.00690042
299;calc inner;100;1.02588;0.920341;1.1413
299;calc wait;100;0.194219;0.0659602;0.557656
299;calc bound;100;0.0634085;0.0389967;0.0869254
299;calc iter;100;1.28441;1.07594;1.62702
299;total;1;134.509;134.509;134.509
342;calc total;1;129.435;129.435;129.435
342;calc update async;100;0.00011779;1.3937e-05;0.00943938
342;calc inner;100;1.0257;0.927783;1.1471
342;calc wait;100;0.208469;0.0599061;0.479476
342;calc bound;100;0.0470971;0.039793;0.0746854
342;calc iter;100;1.28205;1.1684;1.4639
342;total;1;134.487;134.487;134.487
318;calc total;1;129.435;129.435;129.435
318;calc update async;100;0.000115809;1.2745e-05;0.0094793
318;calc inner;100;0.954485;0.845813;1.13545
318;calc wait;100;0.282754;0.0676708;0.568344
318;calc bound;100;0.0495273;0.0379033;0.0781304
318;calc iter;100;1.28718;1.12766;1.51641
318;total;1;134.48;134.48;134.48
300;calc total;1;129.435;129.435;129.435
300;calc update async;100;9.67997e-05;1.3162e-05;0.00684933
300;calc inner;100;0.950947;0.755392;1.14334
300;calc wait;100;0.276137;0.0646827;0.890704
300;calc bound;100;0.0541119;0.0388733;0.088677
300;calc iter;100;1.28226;1.01517;1.72625
300;total;1;134.515;134.515;134.515
343;calc total;1;129.434;129.434;129.434
343;calc update async;100;0.000107501;1.4862e-05;0.00790049
343;calc inner;100;1.04721;0.96777;1.14936
343;calc wait;100;0.18186;0.0660125;0.378747
343;calc bound;100;0.0522237;0.0392054;0.126506
343;calc iter;100;1.28524;1.15638;1.47409
343;total;1;134.505;134.505;134.505
319;calc total;1;129.434;129.434;129.434
319;calc update async;100;0.000136959;1.252e-05;0.0115311
319;calc inner;100;0.990045;0.901129;1.13461
319;calc wait;100;0.246783;0.0624824;0.355589
319;calc bound;100;0.0468205;0.0387432;0.0771232
319;calc iter;100;1.28857;1.1809;1.40055
319;total;1;134.491;134.491;134.491
301;calc total;1;129.435;129.435;129.435
301;calc update async;100;9.10012e-05;1.3468e-05;0.00686798
344;calc total;1;129.435;129.435;129.435
344;calc update async;100;9.61242e-05;1.4228e-05;0.00651316
344;calc inner;100;1.03823;0.970888;1.14745
320;calc total;1;129.435;129.435;129.435
320;calc update async;100;0.000100357;1.394e-05;0.00638187
320;calc inner;100;0.984342;0.90007;1.1362
320;calc wait;100;0.239488;0.0687048;0.441757
320;calc bound;100;0.0647509;0.0392974;0.0858206
320;calc iter;100;1.29055;1.12077;1.47105
320;total;1;134.491;134.491;134.491
301;calc inner;100;0.943065;0.780936;1.14303
301;calc wait;100;0.287575;0.0643161;0.757945
301;calc bound;100;0.0506567;0.0405469;0.0789294
301;calc iter;100;1.28384;1.0118;1.6074
301;total;1;134.511;134.511;134.511
344;calc wait;100;0.186586;0.0773528;0.404042
344;calc bound;100;0.0554813;0.0398938;0.0858362
344;calc iter;100;1.28474;1.17536;1.43218
344;total;1;134.504;134.504;134.504
321;calc total;1;129.435;129.435;129.435
321;calc update async;100;0.000126808;1.4412e-05;0.00840492
321;calc inner;100;0.963975;0.819723;1.13602
321;calc wait;100;0.25349;0.0649209;0.668471
321;calc bound;100;0.0712506;0.0397047;0.0886348
321;calc iter;100;1.28952;0.979437;1.72962
321;total;1;134.49;134.49;134.49
302;calc total;1;129.435;129.435;129.435
302;calc update async;100;9.36193e-05;1.4031e-05;0.0070634
302;calc inner;100;0.927106;0.765532;1.14297
302;calc wait;100;0.303857;0.0634286;0.756108
302;calc bound;100;0.0506968;0.0394228;0.0764544
302;calc iter;100;1.28258;1.03639;1.60119
302;total;1;134.515;134.515;134.515
345;calc total;1;129.434;129.434;129.434
345;calc update async;100;0.000102281;1.2641e-05;0.00720374
345;calc inner;100;1.04002;0.964341;1.19123
345;calc wait;100;0.182411;0.0705576;0.490347
345;calc bound;100;0.0579689;0.0398598;0.0868252
345;calc iter;100;1.28369;1.13635;1.5243
345;total;1;134.503;134.503;134.503
322;calc total;1;129.435;129.435;129.435
322;calc update async;100;0.000116887;1.33e-05;0.00849246
322;calc inner;100;0.990712;0.877602;1.17872
322;calc wait;100;0.239356;0.0563745;0.597893
322;calc bound;100;0.0579368;0.0395212;0.0859371
322;calc iter;100;1.28998;1.01233;1.6433
322;total;1;134.486;134.486;134.486
303;calc total;1;129.434;129.434;129.434
303;calc update async;100;9.1153e-05;1.023e-05;0.00699564
303;calc inner;100;0.958131;0.837943;1.1424
303;calc wait;100;0.274974;0.0627562;0.580941
303;calc bound;100;0.0484936;0.039148;0.0745785
303;calc iter;100;1.28394;1.10054;1.51527
303;total;1;134.511;134.511;134.511
346;calc total;1;129.435;129.435;129.435
346;calc update async;100;9.48061e-05;1.3189e-05;0.00687499
346;calc inner;100;1.04384;0.956475;1.14503
346;calc wait;100;0.186487;0.0679001;0.463163
346;calc bound;100;0.0516156;0.0398911;0.0854754
346;calc iter;100;1.28432;1.11051;1.48931
346;total;1;134.502;134.502;134.502
323;calc total;1;129.435;129.435;129.435
323;calc update async;100;0.000112519;1.4311e-05;0.00867333
323;calc inner;100;0.993358;0.915347;1.13739
323;calc wait;100;0.248355;0.0604104;0.562422
323;calc bound;100;0.0482618;0.0395583;0.0731157
323;calc iter;100;1.29061;1.06345;1.59227
323;total;1;134.49;134.49;134.49
304;calc total;1;129.435;129.435;129.435
304;calc update async;100;0.000106566;1.011e-05;0.00682846
304;calc inner;100;0.925164;0.801697;1.13618
304;calc wait;100;0.287972;0.0585843;0.539013
304;calc bound;100;0.0749922;0.0394446;0.0880445
304;calc iter;100;1.28863;1.10775;1.47563
304;total;1;134.509;134.509;134.509
347;calc total;1;129.434;129.434;129.434
347;calc update async;100;9.84192e-05;1.5077e-05;0.00719954
347;calc inner;100;1.03919;0.91267;1.14592
347;calc wait;100;0.190807;0.0677909;0.489652
347;calc bound;100;0.0482253;0.0400312;0.088055
347;calc iter;100;1.28282;1.11737;1.454
347;total;1;134.499;134.499;134.499
324;calc total;1;129.435;129.435;129.435
324;calc update async;100;0.00011582;1.3196e-05;0.00877141
324;calc inner;100;1.00589;0.905491;1.14546
324;calc wait;100;0.22624;0.0681012;0.644958
324;calc bound;100;0.0534097;0.0393371;0.0856788
324;calc iter;100;1.28601;1.03474;1.70677
324;total;1;134.492;134.492;134.492
305;calc total;1;129.435;129.435;129.435
305;calc update async;100;0.000104125;1.3473e-05;0.00680662
305;calc inner;100;0.917311;0.766818;1.138
305;calc wait;100;0.296925;0.0642974;0.675442
305;calc bound;100;0.0740959;0.0392986;0.0883583
305;calc iter;100;1.28893;0.997927;1.63446
305;total;1;134.51;134.51;134.51
348;calc total;1;129.435;129.435;129.435
348;calc update async;100;0.00011181;1.5564e-05;0.00743293
348;calc inner;100;1.0584;0.967194;1.15483
348;calc wait;100;0.157632;0.0669451;0.388419
348;calc bound;100;0.0650882;0.0374122;0.0886158
348;calc iter;100;1.28294;1.08207;1.52526
348;total;1;134.52;134.52;134.52
325;calc total;1;129.435;129.435;129.435
325;calc update async;100;0.000110907;1.2663e-05;0.00892113
325;calc inner;100;0.997518;0.899218;1.14471
325;calc wait;100;0.238274;0.0623028;0.707457
325;calc bound;100;0.0488156;0.0388834;0.0795455
325;calc iter;100;1.28598;1.08997;1.66766
325;total;1;134.494;134.494;134.494
306;calc total;1;129.434;129.434;129.434
306;calc update async;100;0.000103189;1.2918e-05;0.00699376
306;calc inner;100;0.942749;0.808975;1.13711
306;calc wait;100;0.277808;0.059735;0.72258
306;calc bound;100;0.0667383;0.0394818;0.0877999
306;calc iter;100;1.28883;0.967102;1.68043
306;total;1;134.511;134.511;134.511
349;calc total;1;129.434;129.434;129.434
349;calc update async;100;0.000100174;1.3145e-05;0.0072987
349;calc inner;100;1.06236;0.943924;1.15228
349;calc wait;100;0.158275;0.0633088;0.441744
349;calc bound;100;0.0587327;0.0380117;0.0876237
349;calc iter;100;1.28133;1.13248;1.45387
349;total;1;134.521;134.521;134.521
326;calc total;1;129.434;129.434;129.434
326;calc update async;100;0.000109317;1.125e-05;0.00878513
326;calc inner;100;1.00731;0.918483;1.14451
326;calc wait;100;0.231832;0.0668633;0.426312
326;calc bound;100;0.0477535;0.038492;0.0674463
326;calc iter;100;1.28728;1.15924;1.46326
326;total;1;134.492;134.492;134.492
307;calc total;1;129.434;129.434;129.434
307;calc update async;100;9.78271e-05;1.3106e-05;0.00695852
307;calc inner;100;0.956468;0.830483;1.13687
307;calc wait;100;0.268042;0.0689845;0.675745
307;calc bound;100;0.0595341;0.0402195;0.0859015
307;calc iter;100;1.28505;0.980419;1.72288
307;total;1;134.502;134.502;134.502
350;calc total;1;129.434;129.434;129.434
350;calc update async;100;0.000102855;1.293e-05;0.00727839
350;calc inner;100;1.06632;0.979336;1.15386
350;calc wait;100;0.151794;0.0687685;0.372203
350;calc bound;100;0.0589769;0.038402;0.0857069
350;calc iter;100;1.28076;1.18411;1.44479
350;total;1;134.515;134.515;134.515
327;calc total;1;129.435;129.435;129.435
327;calc update async;100;0.000122528;1.3772e-05;0.0088338
327;calc inner;100;0.989539;0.896771;1.14598
327;calc wait;100;0.230121;0.0655655;0.41986
327;calc bound;100;0.0668065;0.0387356;0.0871033
327;calc iter;100;1.28865;1.14541;1.46784
327;total;1;134.488;134.488;134.488
308;calc total;1;129.434;129.434;129.434
308;calc update async;100;9.79226e-05;1.3523e-05;0.00709356
308;calc inner;100;0.961492;0.842022;1.13889
308;calc wait;100;0.266828;0.065099;0.745768
308;calc bound;100;0.0552017;0.0391299;0.0793235
308;calc iter;100;1.28483;0.984354;1.71644
308;total;1;134.511;134.511;134.511
351;calc total;1;129.434;129.434;129.434
351;calc update async;100;0.000104314;1.4217e-05;0.00723907
351;calc inner;100;1.05143;0.950162;1.15301
351;calc wait;100;0.158319;0.0718412;0.353387
351;calc bound;100;0.0696187;0.0380189;0.0881969
351;calc iter;100;1.28187;1.18671;1.48325
351;total;1;134.52;134.52;134.52
328;calc total;1;129.434;129.434;129.434
328;calc update async;100;0.000101903;1.3427e-05;0.00690183
328;calc inner;100;0.989689;0.89976;1.14061
328;calc wait;100;0.227993;0.0592108;0.414251
328;calc bound;100;0.067859;0.0392761;0.0842307
328;calc iter;100;1.28883;1.11957;1.44982
328;total;1;134.487;134.487;134.487
309;calc total;1;129.434;129.434;129.434
309;calc update async;100;9.91219e-05;1.0388e-05;0.00742134
309;calc inner;100;0.961068;0.82269;1.13807
309;calc wait;100;0.271233;0.061169;0.813309
309;calc bound;100;0.0519559;0.0399068;0.075025
309;calc iter;100;1.28556;1.00342;1.72177
309;total;1;134.512;134.512;134.512
352;calc total;1;129.435;129.435;129.435
352;calc update async;100;9.31321e-05;1.1255e-05;0.00695002
352;calc inner;100;1.06171;0.891907;1.14741
352;calc wait;100;0.159902;0.0638843;0.634751
352;calc bound;100;0.0548003;0.0377089;0.086462
352;calc iter;100;1.28193;1.1188;1.77748
352;total;1;134.504;134.504;134.504
329;calc total;1;129.434;129.434;129.434
329;calc update async;100;0.000107288;1.7324e-05;0.00699638
329;calc inner;100;0.959803;0.836526;1.14004
329;calc wait;100;0.248871;0.0657577;0.578927
329;calc bound;100;0.0783099;0.0385687;0.088737
329;calc iter;100;1.28858;0.998149;1.63271
329;total;1;134.486;134.486;134.486
310;calc total;1;129.434;129.434;129.434
310;calc update async;100;9.97391e-05;1.1125e-05;0.0077136
310;calc inner;100;0.958813;0.842422;1.13671
310;calc wait;100;0.276002;0.0628388;0.693777
310;calc bound;100;0.0491945;0.0388796;0.0664458
310;calc iter;100;1.28445;1.00226;1.65474
310;total;1;134.511;134.511;134.511
353;calc total;1;129.435;129.435;129.435
353;calc update async;100;0.000100585;1.1601e-05;0.00695873
353;calc inner;100;1.05254;0.907537;1.14755
353;calc wait;100;0.163475;0.0673761;0.45113
353;calc bound;100;0.0631532;0.0374955;0.0880439
353;calc iter;100;1.28263;1.13755;1.54449
353;total;1;134.516;134.516;134.516
330;calc total;1;129.434;129.434;129.434
330;calc update async;100;0.000104821;1.402e-05;0.00691208
330;calc inner;100;0.98306;0.849084;1.14172
330;calc wait;100;0.234759;0.0650065;0.573903
330;calc bound;100;0.070089;0.0392384;0.0880466
330;calc iter;100;1.28911;0.988845;1.644
330;total;1;134.479;134.479;134.479
311;calc total;1;129.434;129.434;129.434
311;calc update async;100;0.000103605;1.3067e-05;0.00771375
311;calc inner;100;0.959095;0.836428;1.13578
311;calc wait;100;0.269931;0.0589785;0.528476
311;calc bound;100;0.056066;0.0384164;0.0770621
311;calc iter;100;1.28713;1.15103;1.49095
311;total;1;134.511;134.511;134.511
354;calc total;1;129.435;129.435;129.435
354;calc update async;100;9.75021e-05;1.2387e-05;0.00696821
354;calc inner;100;1.05974;0.972703;1.14795
354;calc wait;100;0.16092;0.0651559;0.413964
354;calc bound;100;0.0586344;0.0378942;0.0850333
354;calc iter;100;1.28126;1.10158;1.50552
354;total;1;134.502;134.502;134.502
331;calc total;1;129.434;129.434;129.434
331;calc update async;100;9.85944e-05;1.5547e-05;0.00686588
331;calc inner;100;1.0016;0.919835;1.13718
331;calc wait;100;0.225358;0.0602364;0.539669
331;calc bound;100;0.0587621;0.0384164;0.0824785
331;calc iter;100;1.28663;1.04115;1.60097
331;total;1;134.491;134.491;134.491
355;calc total;1;129.434;129.434;129.434
355;calc update async;100;9.30505e-05;1.2751e-05;0.00695068
355;calc inner;100;1.06813;0.976054;1.14873
355;calc wait;100;0.160585;0.0652393;0.336105
355;calc bound;100;0.0512009;0.0376406;0.0770069
355;calc iter;100;1.28233;1.15947;1.4487
355;total;1;134.516;134.516;134.516
332;calc total;1;129.434;129.434;129.434
332;calc update async;100;9.36343e-05;1.5489e-05;0.00690041
332;calc inner;100;1.00146;0.913825;1.14716
332;calc wait;100;0.235818;0.0616489;0.617654
332;calc bound;100;0.0493414;0.0384775;0.0719692
332;calc iter;100;1.28707;1.09036;1.59623
332;total;1;134.49;134.49;134.49
356;calc total;1;129.434;129.434;129.434
356;calc update async;100;0.000100265;1.2156e-05;0.0074801
356;calc inner;100;1.06416;0.932797;1.14841
356;calc wait;100;0.163785;0.0651016;0.461539
356;calc bound;100;0.0500683;0.0380843;0.0828061
356;calc iter;100;1.28083;1.13656;1.49815
356;total;1;134.516;134.516;134.516
333;calc total;1;129.434;129.434;129.434
333;calc update async;100;0.000101167;1.2381e-05;0.00776976
333;calc inner;100;0.975686;0.851654;1.13942
333;calc wait;100;0.258987;0.0644344;0.72204
333;calc bound;100;0.0498597;0.0387492;0.071601
333;calc iter;100;1.28565;1.11392;1.62729
333;total;1;134.492;134.492;134.492
357;calc total;1;129.434;129.434;129.434
357;calc update async;100;9.37642e-05;1.2986e-05;0.00726793
357;calc inner;100;1.05499;0.974167;1.14822
357;calc wait;100;0.175804;0.0696782;0.443108
357;calc bound;100;0.0481249;0.0380965;0.0758788
357;calc iter;100;1.28121;1.18986;1.46587
357;total;1;134.517;134.517;134.517
334;calc total;1;129.434;129.434;129.434
334;calc update async;100;0.000105706;1.325e-05;0.00824845
334;calc inner;100;0.979702;0.840796;1.14237
334;calc wait;100;0.257771;0.0746797;0.517304
334;calc bound;100;0.048505;0.0396852;0.0666722
334;calc iter;100;1.28613;1.17954;1.45047
334;total;1;134.492;134.492;134.492
358;calc total;1;129.434;129.434;129.434
358;calc update async;100;9.55929e-05;1.1783e-05;0.00775022
358;calc inner;100;1.05148;0.887245;1.14995
358;calc wait;100;0.181057;0.0665499;0.587756
358;calc bound;100;0.0461566;0.0390769;0.0719711
358;calc iter;100;1.28043;1.1878;1.52263
358;total;1;134.519;134.519;134.519
335;calc total;1;129.434;129.434;129.434
335;calc update async;100;0.000107201;1.23e-05;0.00841575
335;calc inner;100;1.00764;0.913456;1.14029
335;calc wait;100;0.229543;0.0646812;0.464159
335;calc bound;100;0.0489334;0.0382816;0.0669032
335;calc iter;100;1.28733;1.17702;1.42716
335;total;1;134.492;134.492;134.492
359;calc total;1;129.434;129.434;129.434
359;calc update async;100;9.83728e-05;1.1224e-05;0.00781949
359;calc inner;100;1.0609;0.947384;1.14827
359;calc wait;100;0.170773;0.0688452;0.549404
359;calc bound;100;0.0460372;0.0392648;0.0714732
359;calc iter;100;1.28049;1.11343;1.64429
359;total;1;134.515;134.515;134.515
360;calc total;1;129.435;129.435;129.435
360;calc update async;100;8.66847e-05;1.2538e-05;0.00625945
360;calc inner;100;0.996715;0.88079;1.14602
360;calc wait;100;0.23522;0.0638894;0.454313
360;calc bound;100;0.0508493;0.0379915;0.10065
360;calc iter;100;1.28378;1.11697;1.42512
360;total;1;134.455;134.455;134.455
384;calc total;1;129.435;129.435;129.435
384;calc update async;100;0.000113027;1.4274e-05;0.00771385
384;calc inner;100;1.00401;0.91506;1.15372
384;calc wait;100;0.210566;0.0647824;0.426539
384;calc bound;100;0.0666129;0.0393573;0.0890612
384;calc iter;100;1.28882;1.12972;1.52587
384;total;1;134.488;134.488;134.488
361;calc total;1;129.435;129.435;129.435
361;calc update async;100;0.000137447;1.3178e-05;0.0107238
361;calc inner;100;0.991847;0.865598;1.14406
361;calc wait;100;0.230578;0.0625474;0.637453
361;calc bound;100;0.0584761;0.0389506;0.0798761
361;calc iter;100;1.28221;0.995947;1.63601
361;total;1;134.467;134.467;134.467
385;calc total;1;129.435;129.435;129.435
385;calc update async;100;0.000116975;1.3696e-05;0.00790486
385;calc inner;100;0.974262;0.849372;1.14822
385;calc wait;100;0.238435;0.04813;0.626849
385;calc bound;100;0.0755975;0.0397376;0.0880684
385;calc iter;100;1.2887;0.938032;1.67061
385;total;1;134.486;134.486;134.486
362;calc total;1;129.435;129.435;129.435
362;calc update async;100;0.000107031;1.1903e-05;0.00793966
362;calc inner;100;0.993627;0.879524;1.14319
362;calc wait;100;0.232465;0.0681295;0.649961
362;calc bound;100;0.0571184;0.0380873;0.0869283
362;calc iter;100;1.2843;1.04618;1.6503
362;total;1;134.467;134.467;134.467
386;calc total;1;129.435;129.435;129.435
386;calc update async;100;0.000112075;1.4023e-05;0.00774158
386;calc inner;100;1.00295;0.899428;1.14822
386;calc wait;100;0.217109;0.0664643;0.542297
386;calc bound;100;0.0653757;0.039203;0.0879885
386;calc iter;100;1.28953;1.05938;1.62134
386;total;1;134.486;134.486;134.486
363;calc total;1;129.435;129.435;129.435
363;calc update async;100;0.000108127;1.5232e-05;0.00792855
363;calc inner;100;0.99565;0.883666;1.14764
363;calc wait;100;0.226341;0.0670414;0.699124
363;calc bound;100;0.0571454;0.0396486;0.0881164
363;calc iter;100;1.28136;1.04581;1.66552
363;total;1;134.468;134.468;134.468
387;calc total;1;129.435;129.435;129.435
387;calc update async;100;0.000108514;1.465e-05;0.00786961
387;calc inner;100;1.01688;0.929085;1.1477
387;calc wait;100;0.212452;0.0600532;0.576582
387;calc bound;100;0.0560502;0.0406555;0.0831677
387;calc iter;100;1.28644;1.07078;1.64249
387;total;1;134.485;134.485;134.485
364;calc total;1;129.435;129.435;129.435
364;calc update async;100;0.000104571;1.2893e-05;0.00794845
364;calc inner;100;0.979595;0.832512;1.13704
364;calc wait;100;0.247012;0.0573221;0.787989
364;calc bound;100;0.054717;0.0391496;0.0874311
364;calc iter;100;1.28223;1.05822;1.67436
364;total;1;134.466;134.466;134.466
365;calc total;1;129.434;129.434;129.434
365;calc update async;100;0.000104982;1.0636e-05;0.00813382
365;calc inner;100;0.973259;0.841347;1.14106
365;calc wait;100;0.25313;0.066243;0.64691
365;calc bound;100;0.0525325;0.0395454;0.0885755
365;calc iter;100;1.28051;1.05855;1.55759
365;total;1;134.463;134.463;134.463
366;calc total;1;129.434;129.434;129.434
366;calc update async;100;0.000107978;1.2172e-05;0.00832524
366;calc inner;100;0.965679;0.808891;1.14093
366;calc wait;100;0.26255;0.0651183;0.723919
366;calc bound;100;0.0540693;0.0381598;0.0905955
366;calc iter;100;1.28295;1.08793;1.61012
366;total;1;134.455;134.455;134.455
367;calc total;1;129.434;129.434;129.434
367;calc update async;100;0.000106037;1.1672e-05;0.00839385
367;calc inner;100;0.975828;0.861974;1.13944
367;calc wait;100;0.252726;0.0622207;0.523985
367;calc bound;100;0.0491036;0.0392945;0.0820268
367;calc iter;100;1.28002;1.12972;1.46281
367;total;1;134.465;134.465;134.465
368;calc total;1;129.435;129.435;129.435
368;calc update async;100;0.000101511;1.3965e-05;0.0066454
368;calc inner;100;0.974938;0.843178;1.13978
368;calc wait;100;0.237749;0.0711396;0.483873
368;calc bound;100;0.0677167;0.0391807;0.088052
368;calc iter;100;1.28599;1.06799;1.51226
368;total;1;134.467;134.467;134.467
369;calc total;1;129.435;129.435;129.435
369;calc update async;100;0.000106342;1.421e-05;0.00660841
369;calc inner;100;0.953773;0.809594;1.13865
369;calc wait;100;0.258658;0.0653114;0.654737
369;calc bound;100;0.0742107;0.0393923;0.0885747
369;calc iter;100;1.28729;1.01248;1.64628
369;total;1;134.467;134.467;134.467
370;calc total;1;129.434;129.434;129.434
370;calc update async;100;0.000102895;1.4767e-05;0.00657911
370;calc inner;100;0.979132;0.839417;1.13747
370;calc wait;100;0.236414;0.0638697;0.645262
370;calc bound;100;0.0661335;0.0380527;0.0880747
370;calc iter;100;1.28372;0.957324;1.69696
370;total;1;134.467;134.467;134.467
371;calc total;1;129.435;129.435;129.435
371;calc update async;100;0.000101243;1.2538e-05;0.0071274
371;calc inner;100;0.989961;0.859889;1.13979
371;calc wait;100;0.235045;0.0645653;0.690318
371;calc bound;100;0.0585286;0.039259;0.0852285
371;calc iter;100;1.28476;1.03491;1.7009
371;total;1;134.468;134.468;134.468
372;calc total;1;129.434;129.434;129.434
372;calc update async;100;9.54194e-05;1.3154e-05;0.00710279
372;calc inner;100;0.943787;0.763292;1.14296
372;calc wait;100;0.287636;0.0640545;0.8628
372;calc bound;100;0.0500425;0.0387414;0.0838011
372;calc iter;100;1.28331;1.01575;1.68879
372;total;1;134.472;134.472;134.472
388;calc total;1;129.435;129.435;129.435
388;calc update async;100;0.000104616;1.3014e-05;0.00806481
388;calc inner;100;1.0011;0.894723;1.14117
388;calc wait;100;0.233175;0.0673307;0.633673
388;calc bound;100;0.0510027;0.0393675;0.0857661
388;calc iter;100;1.28617;1.07492;1.63938
388;total;1;134.48;134.48;134.48
373;calc total;1;129.434;129.434;129.434
373;calc update async;100;9.53966e-05;1.4539e-05;0.00702983
373;calc inner;100;0.935813;0.77914;1.1414
373;calc wait;100;0.296144;0.063923;0.859727
373;calc bound;100;0.0502325;0.0393513;0.0829844
373;calc iter;100;1.28409;0.991235;1.6857
373;total;1;134.472;134.472;134.472
389;calc total;1;129.435;129.435;129.435
389;calc update async;100;0.000116852;1.3932e-05;0.00932183
389;calc inner;100;0.982118;0.855215;1.14275
389;calc wait;100;0.250162;0.062356;0.75226
389;calc bound;100;0.0522821;0.0393201;0.0850598
389;calc iter;100;1.28577;1.14403;1.67244
389;total;1;134.478;134.478;134.478
374;calc total;1;129.434;129.434;129.434
374;calc update async;100;9.38131e-05;1.2231e-05;0.00712285
374;calc inner;100;0.918125;0.764396;1.14137
374;calc wait;100;0.314127;0.0641958;0.901444
374;calc bound;100;0.0503636;0.0393638;0.0724073
374;calc iter;100;1.28341;1.04845;1.721
374;total;1;134.471;134.471;134.471
375;calc total;1;129.434;129.434;129.434
375;calc update async;100;9.49004e-05;1.2341e-05;0.00706618
375;calc inner;100;0.948188;0.821057;1.14242
375;calc wait;100;0.286925;0.0686873;0.578105
375;calc bound;100;0.0463159;0.0387871;0.0668652
375;calc iter;100;1.28422;1.12113;1.47349
375;total;1;134.471;134.471;134.471
376;calc total;1;129.434;129.434;129.434
376;calc update async;100;0.000121866;1.2897e-05;0.00827885
376;calc inner;100;0.922664;0.798372;1.13695
376;calc wait;100;0.291174;0.0688351;0.553368
376;calc bound;100;0.0740226;0.0390231;0.0880401
376;calc iter;100;1.28879;1.1342;1.48834
376;total;1;134.458;134.458;134.458
377;calc total;1;129.434;129.434;129.434
377;calc update async;100;0.000121337;1.4764e-05;0.00852647
377;calc inner;100;0.908212;0.768529;1.13761
377;calc wait;100;0.307557;0.0648536;0.712926
377;calc bound;100;0.0729867;0.0390493;0.0886219
377;calc iter;100;1.28933;0.998245;1.69386
377;total;1;134.458;134.458;134.458
378;calc total;1;129.434;129.434;129.434
378;calc update async;100;0.000121534;1.7008e-05;0.00868413
378;calc inner;100;0.934279;0.79501;1.13725
378;calc wait;100;0.285066;0.0650113;0.729972
378;calc bound;100;0.0687165;0.0390007;0.0882171
378;calc iter;100;1.2896;0.943863;1.70754
378;total;1;134.47;134.47;134.47
379;calc total;1;129.434;129.434;129.434
379;calc update async;100;0.000118465;1.501e-05;0.00857355
379;calc inner;100;0.946108;0.822913;1.13768
379;calc wait;100;0.275473;0.0567202;0.727912
379;calc bound;100;0.0628788;0.0395708;0.0867917
379;calc iter;100;1.28559;0.988776;1.75657
379;total;1;134.466;134.466;134.466
380;calc total;1;129.434;129.434;129.434
380;calc update async;100;0.000114099;1.377e-05;0.00851468
380;calc inner;100;0.952691;0.822416;1.13917
380;calc wait;100;0.276064;0.0646554;0.768304
380;calc bound;100;0.0562952;0.0397452;0.0882937
380;calc iter;100;1.2858;0.986936;1.73639
380;total;1;134.472;134.472;134.472
381;calc total;1;129.434;129.434;129.434
381;calc update async;100;0.00011334;1.1632e-05;0.00871133
381;calc inner;100;0.956082;0.839881;1.1384
381;calc wait;100;0.275049;0.066729;0.889728
381;calc bound;100;0.0529951;0.0398879;0.0804846
381;calc iter;100;1.28562;0.982727;1.79806
381;total;1;134.469;134.469;134.469
382;calc total;1;129.434;129.434;129.434
382;calc update async;100;0.00011278;1.277e-05;0.00898472
382;calc inner;100;0.952629;0.842678;1.13832
382;calc wait;100;0.28252;0.066023;0.714855
382;calc bound;100;0.0497394;0.0392341;0.0702777
382;calc iter;100;1.28536;0.979095;1.65301
382;total;1;134.47;134.47;134.47
383;calc total;1;129.434;129.434;129.434
383;calc update async;100;0.000118121;1.3502e-05;0.00902074
383;calc inner;100;0.95334;0.836863;1.13651
383;calc wait;100;0.275717;0.0627919;0.500415
383;calc bound;100;0.0560636;0.0395221;0.0746798
383;calc iter;100;1.28733;1.17124;1.43478
383;total;1;134.471;134.471;134.471
408;calc total;1;129.435;129.435;129.435
408;calc update async;100;9.7294e-05;1.2121e-05;0.00642657
408;calc inner;100;1.04771;0.913931;1.14966
408;calc wait;100;0.16373;0.0697268;0.452772
408;calc bound;100;0.0641194;0.0397922;0.0886473
408;calc iter;100;1.28182;1.18055;1.54133
408;total;1;134.501;134.501;134.501
390;calc total;1;129.435;129.435;129.435
390;calc update async;100;0.000102533;1.1897e-05;0.00803683
390;calc inner;100;0.984601;0.879641;1.14314
390;calc wait;100;0.251093;0.0668601;0.535038
390;calc bound;100;0.0489511;0.0398846;0.0731881
390;calc iter;100;1.28547;1.14687;1.50888
390;total;1;134.481;134.481;134.481
432;calc total;1;129.435;129.435;129.435
432;calc update async;100;0.000108618;1.3696e-05;0.00859241
432;calc inner;100;0.998392;0.897875;1.15462
432;calc wait;100;0.232534;0.0692283;0.457372
432;calc bound;100;0.0504867;0.0384911;0.067345
432;calc iter;100;1.28413;1.12874;1.44271
432;total;1;134.498;134.498;134.498
409;calc total;1;129.435;129.435;129.435
409;calc update async;100;0.000114777;1.4467e-05;0.00758832
409;calc inner;100;1.03579;0.890943;1.15147
409;calc wait;100;0.174059;0.0718555;0.423588
409;calc bound;100;0.0716636;0.0396661;0.089052
409;calc iter;100;1.28334;1.15764;1.56143
409;total;1;134.5;134.5;134.5
391;calc total;1;129.434;129.434;129.434
391;calc update async;100;0.000105678;1.4424e-05;0.00795412
391;calc inner;100;1.01123;0.934464;1.14278
391;calc wait;100;0.223172;0.0694027;0.416621
391;calc bound;100;0.0492697;0.039872;0.075773
391;calc iter;100;1.28735;1.14869;1.52779
391;total;1;134.484;134.484;134.484
433;calc total;1;129.435;129.435;129.435
433;calc update async;100;0.00011081;1.2756e-05;0.00825863
433;calc inner;100;0.989933;0.883446;1.15044
433;calc wait;100;0.234227;0.0704109;0.61016
433;calc bound;100;0.0579357;0.0392614;0.0795171
433;calc iter;100;1.28352;1.04739;1.65491
433;total;1;134.495;134.495;134.495
410;calc total;1;129.435;129.435;129.435
410;calc update async;100;0.000110389;1.5364e-05;0.00774728
410;calc inner;100;1.03958;0.898076;1.14786
410;calc wait;100;0.170487;0.0677755;0.398141
410;calc bound;100;0.0694751;0.040539;0.0877268
410;calc iter;100;1.28182;1.07297;1.50494
410;total;1;134.502;134.502;134.502
392;calc total;1;129.435;129.435;129.435
392;calc update async;100;9.28735e-05;1.5349e-05;0.00657919
392;calc inner;100;1.02113;0.939447;1.15206
392;calc wait;100;0.209903;0.0592957;0.457348
392;calc bound;100;0.0507836;0.0405904;0.08537
392;calc iter;100;1.28687;1.11546;1.50124
392;total;1;134.49;134.49;134.49
434;calc total;1;129.435;129.435;129.435
434;calc update async;100;0.000108781;1.4814e-05;0.00827408
434;calc inner;100;0.995291;0.897192;1.14923
434;calc wait;100;0.231976;0.0633747;0.658269
434;calc bound;100;0.0559843;0.0385857;0.079593
434;calc iter;100;1.28441;1.07423;1.63089
434;total;1;134.488;134.488;134.488
411;calc total;1;129.435;129.435;129.435
411;calc update async;100;0.000110717;1.4969e-05;0.00772729
411;calc inner;100;1.05155;0.94936;1.14889
411;calc wait;100;0.166851;0.069025;0.496779
411;calc bound;100;0.0633053;0.0401255;0.0877624
411;calc iter;100;1.28336;1.08801;1.60209
411;total;1;134.504;134.504;134.504
393;calc total;1;129.435;129.435;129.435
393;calc update async;100;0.000100658;1.5683e-05;0.00654525
393;calc inner;100;1.00593;0.896919;1.14088
393;calc wait;100;0.217193;0.0719227;0.541591
393;calc bound;100;0.0639974;0.039586;0.0955904
393;calc iter;100;1.28839;1.0678;1.6167
393;total;1;134.488;134.488;134.488
435;calc total;1;129.435;129.435;129.435
435;calc update async;100;0.000141832;1.6126e-05;0.011326
435;calc inner;100;0.992517;0.887928;1.14817
435;calc wait;100;0.231056;0.061537;0.717276
435;calc bound;100;0.0556113;0.0393549;0.0822226
435;calc iter;100;1.28214;1.03878;1.69996
435;total;1;134.488;134.488;134.488
412;calc total;1;129.435;129.435;129.435
412;calc update async;100;0.000112604;1.4586e-05;0.00795644
412;calc inner;100;1.05624;0.984033;1.14962
412;calc wait;100;0.166274;0.0648275;0.439294
412;calc bound;100;0.0576249;0.0401279;0.0884997
412;calc iter;100;1.28198;1.14305;1.50425
412;total;1;134.501;134.501;134.501
394;calc total;1;129.435;129.435;129.435
394;calc update async;100;9.74005e-05;1.4283e-05;0.00658966
394;calc inner;100;1.00992;0.902494;1.14438
394;calc wait;100;0.215222;0.0687886;0.647938
394;calc bound;100;0.0594028;0.0394764;0.0879959
394;calc iter;100;1.28574;1.05753;1.67983
394;total;1;134.487;134.487;134.487
436;calc total;1;129.434;129.434;129.434
436;calc update async;100;0.000113813;1.2174e-05;0.00885742
436;calc inner;100;0.981582;0.840978;1.14568
436;calc wait;100;0.246956;0.0686346;0.928168
436;calc bound;100;0.0540627;0.0393848;0.0877311
436;calc iter;100;1.28358;1.06093;1.83205
436;total;1;134.49;134.49;134.49
413;calc total;1;129.435;129.435;129.435
413;calc update async;100;0.000105227;1.4272e-05;0.00787789
413;calc inner;100;1.04661;0.960904;1.1518
413;calc wait;100;0.176662;0.0679147;0.437244
413;calc bound;100;0.0548502;0.0406285;0.0875812
413;calc iter;100;1.28066;1.16583;1.44366
413;total;1;134.493;134.493;134.493
395;calc total;1;129.435;129.435;129.435
395;calc update async;100;9.43883e-05;1.4145e-05;0.00684347
395;calc inner;100;1.01121;0.921783;1.14309
395;calc wait;100;0.222942;0.0657159;0.626196
395;calc bound;100;0.0512997;0.039838;0.0761862
395;calc iter;100;1.28704;1.09227;1.60757
395;total;1;134.486;134.486;134.486
437;calc total;1;129.435;129.435;129.435
437;calc update async;100;0.000111409;1.4875e-05;0.00858044
437;calc inner;100;0.97135;0.837954;1.14529
437;calc wait;100;0.252893;0.0582685;0.706756
437;calc bound;100;0.0546981;0.0415579;0.0817985
437;calc iter;100;1.2811;1.06862;1.60051
437;total;1;134.496;134.496;134.496
414;calc total;1;129.435;129.435;129.435
414;calc update async;100;0.000105322;1.3611e-05;0.00796945
414;calc inner;100;1.04208;0.948197;1.15035
414;calc wait;100;0.184274;0.0692876;0.426896
414;calc bound;100;0.0528888;0.0403517;0.0877748
414;calc iter;100;1.28002;1.17796;1.52652
414;total;1;134.504;134.504;134.504
396;calc total;1;129.434;129.434;129.434
396;calc update async;100;9.35415e-05;1.3546e-05;0.0068662
396;calc inner;100;1.04865;0.921504;1.15172
396;calc wait;100;0.179529;0.0549409;0.516855
396;calc bound;100;0.0549969;0.0377407;0.0841212
396;calc iter;100;1.28414;1.01626;1.59321
396;total;1;134.492;134.492;134.492
438;calc total;1;129.435;129.435;129.435
438;calc update async;100;0.000110478;1.4903e-05;0.0085529
438;calc inner;100;0.965341;0.81038;1.14835
438;calc wait;100;0.263922;0.0628737;0.698778
438;calc bound;100;0.0538498;0.0391132;0.0730691
438;calc iter;100;1.2838;1.08764;1.59827
438;total;1;134.509;134.509;134.509
415;calc total;1;129.434;129.434;129.434
415;calc update async;100;0.000108825;1.5484e-05;0.00782799
415;calc inner;100;1.0502;0.916477;1.14351
415;calc wait;100;0.175107;0.0768627;0.48182
415;calc bound;100;0.0536593;0.0395944;0.0845881
415;calc iter;100;1.28117;1.15821;1.44215
415;total;1;134.498;134.498;134.498
397;calc total;1;129.434;129.434;129.434
397;calc update async;100;9.38359e-05;1.3585e-05;0.00708081
397;calc inner;100;1.04947;0.987482;1.1506
397;calc wait;100;0.18672;0.0585081;0.527308
397;calc bound;100;0.0487327;0.0380076;0.0786553
397;calc iter;100;1.28595;1.12326;1.56841
397;total;1;134.499;134.499;134.499
439;calc total;1;129.435;129.435;129.435
439;calc update async;100;0.000107979;1.3367e-05;0.00852036
439;calc inner;100;0.976351;0.872831;1.14519
439;calc wait;100;0.252822;0.0698123;0.479815
439;calc bound;100;0.050842;0.0397999;0.074757
439;calc iter;100;1.28072;1.12278;1.42366
439;total;1;134.505;134.505;134.505
416;calc total;1;129.434;129.434;129.434
416;calc update async;100;9.08985e-05;1.3982e-05;0.00684231
416;calc inner;100;1.04932;0.895235;1.14694
416;calc wait;100;0.182136;0.0710807;0.720296
416;calc bound;100;0.0468665;0.0392935;0.0766017
416;calc iter;100;1.28085;1.17236;1.69216
416;total;1;134.505;134.505;134.505
398;calc total;1;129.434;129.434;129.434
398;calc update async;100;8.86368e-05;1.3226e-05;0.00690072
398;calc inner;100;1.04412;0.963952;1.15036
398;calc wait;100;0.191404;0.0667227;0.430895
398;calc bound;100;0.0456402;0.0390117;0.0670739
398;calc iter;100;1.28231;1.15278;1.44388
398;total;1;134.501;134.501;134.501
440;calc total;1;129.435;129.435;129.435
440;calc update async;100;0.000125393;1.2193e-05;0.0086505
440;calc inner;100;0.973698;0.849195;1.14608
440;calc wait;100;0.242546;0.0690882;0.500799
440;calc bound;100;0.0686683;0.0391942;0.0880888
440;calc iter;100;1.28714;1.0963;1.52523
440;total;1;134.506;134.506;134.506
417;calc total;1;129.435;129.435;129.435
417;calc update async;100;0.000115384;1.2249e-05;0.00906316
417;calc inner;100;1.05473;0.927694;1.14445
417;calc wait;100;0.170904;0.0787333;0.458465
417;calc bound;100;0.0497809;0.0395837;0.0724464
417;calc iter;100;1.28045;1.1251;1.52694
417;total;1;134.504;134.504;134.504
399;calc total;1;129.434;129.434;129.434
399;calc update async;100;9.70441e-05;1.4053e-05;0.00685958
399;calc inner;100;1.04711;0.961369;1.1507
399;calc wait;100;0.180691;0.0667735;0.404626
399;calc bound;100;0.0553059;0.0378115;0.079364
399;calc iter;100;1.28562;1.14623;1.48542
399;total;1;134.493;134.493;134.493
441;calc total;1;129.434;129.434;129.434
441;calc update async;100;0.000127552;1.5478e-05;0.00873249
441;calc inner;100;0.949799;0.817262;1.14533
441;calc wait;100;0.263282;0.0675684;0.641489
441;calc bound;100;0.0744575;0.0393108;0.0889305
441;calc iter;100;1.28865;1.02426;1.66419
441;total;1;134.506;134.506;134.506
418;calc total;1;129.434;129.434;129.434
418;calc update async;100;9.11234e-05;1.296e-05;0.00683431
418;calc inner;100;1.05473;0.94132;1.14274
418;calc wait;100;0.173765;0.0631007;0.427106
418;calc bound;100;0.0495541;0.039656;0.0821306
418;calc iter;100;1.2822;1.12687;1.52479
418;total;1;134.505;134.505;134.505
400;calc total;1;129.434;129.434;129.434
400;calc update async;100;0.000100075;1.378e-05;0.00679979
400;calc inner;100;1.03775;0.956527;1.14427
400;calc wait;100;0.17775;0.0634913;0.377123
400;calc bound;100;0.0646754;0.0376837;0.0864622
400;calc iter;100;1.28518;1.13369;1.48414
400;total;1;134.486;134.486;134.486
442;calc total;1;129.434;129.434;129.434
442;calc update async;100;0.000128974;1.8183e-05;0.00931296
442;calc inner;100;0.972734;0.831374;1.14652
442;calc wait;100;0.240134;0.0704756;0.585568
442;calc bound;100;0.0710445;0.0397445;0.0876832
442;calc iter;100;1.28571;1.00621;1.61684
442;total;1;134.496;134.496;134.496
419;calc total;1;129.434;129.434;129.434
419;calc update async;100;9.05819e-05;1.2464e-05;0.00679296
419;calc inner;100;1.05414;0.999973;1.14252
419;calc wait;100;0.177709;0.0681096;0.409461
419;calc bound;100;0.0477983;0.0396089;0.0683635
419;calc iter;100;1.2815;1.15165;1.46994
419;total;1;134.502;134.502;134.502
401;calc total;1;129.434;129.434;129.434
401;calc update async;100;0.000109787;1.4937e-05;0.00701395
401;calc inner;100;1.01698;0.92313;1.14962
401;calc wait;100;0.190563;0.0678694;0.47338
401;calc bound;100;0.0733506;0.0375091;0.0879982
401;calc iter;100;1.28419;1.06138;1.57467
401;total;1;134.499;134.499;134.499
443;calc total;1;129.434;129.434;129.434
443;calc update async;100;0.000128309;1.4411e-05;0.00939314
443;calc inner;100;0.982115;0.879914;1.1442
443;calc wait;100;0.236656;0.0697717;0.649662
443;calc bound;100;0.0665549;0.039677;0.0881392
443;calc iter;100;1.28594;1.06728;1.65207
443;total;1;134.498;134.498;134.498
420;calc total;1;129.434;129.434;129.434
420;calc update async;100;0.000105449;1.392e-05;0.00711146
420;calc inner;100;1.03829;0.971827;1.14095
420;calc wait;100;0.179762;0.0671396;0.546807
420;calc bound;100;0.0611709;0.0391515;0.0891443
420;calc iter;100;1.28105;1.11288;1.60609
420;total;1;134.512;134.512;134.512
402;calc total;1;129.434;129.434;129.434
402;calc update async;100;0.000102644;1.7085e-05;0.00681733
402;calc inner;100;1.02467;0.906978;1.14739
402;calc wait;100;0.187681;0.0659923;0.467643
402;calc bound;100;0.0716361;0.0375154;0.0878512
402;calc iter;100;1.28524;1.08961;1.57737
402;total;1;134.492;134.492;134.492
444;calc total;1;129.434;129.434;129.434
444;calc update async;100;0.000120027;1.5195e-05;0.00922972
444;calc inner;100;1.00367;0.900372;1.14171
444;calc wait;100;0.228537;0.0641846;0.677245
444;calc bound;100;0.0507234;0.0385372;0.0853547
444;calc iter;100;1.28418;1.06339;1.66447
444;total;1;134.495;134.495;134.495
421;calc total;1;129.434;129.434;129.434
421;calc update async;100;9.70302e-05;1.5325e-05;0.0068354
421;calc inner;100;1.04366;0.972579;1.14169
421;calc wait;100;0.178614;0.0679305;0.525461
421;calc bound;100;0.0553185;0.038713;0.0836455
421;calc iter;100;1.2795;1.14199;1.55324
421;total;1;134.512;134.512;134.512
403;calc total;1;129.434;129.434;129.434
403;calc update async;100;9.93199e-05;1.3792e-05;0.00704723
403;calc inner;100;1.0407;0.954745;1.14646
403;calc wait;100;0.179295;0.0615104;0.444471
403;calc bound;100;0.0607444;0.0378191;0.0859191
403;calc iter;100;1.28337;1.06807;1.53672
403;total;1;134.493;134.493;134.493
445;calc total;1;129.434;129.434;129.434
445;calc update async;100;0.000114077;1.1026e-05;0.00927341
445;calc inner;100;0.99637;0.889169;1.13972
445;calc wait;100;0.239816;0.0684623;0.67797
445;calc bound;100;0.0475209;0.0389446;0.0771384
445;calc iter;100;1.28517;1.06694;1.61279
445;total;1;134.502;134.502;134.502
422;calc total;1;129.434;129.434;129.434
422;calc update async;100;9.22048e-05;1.1386e-05;0.00683492
422;calc inner;100;1.04297;0.954738;1.14281
422;calc wait;100;0.185584;0.0566869;0.50136
422;calc bound;100;0.0491923;0.0386215;0.0874349
422;calc iter;100;1.28008;1.13797;1.51081
422;total;1;134.511;134.511;134.511
404;calc total;1;129.434;129.434;129.434
404;calc update async;100;9.85946e-05;1.3672e-05;0.00727469
404;calc inner;100;1.04665;0.976004;1.14873
404;calc wait;100;0.181436;0.0671169;0.458902
404;calc bound;100;0.0544948;0.0376981;0.0875402
404;calc iter;100;1.28374;1.12649;1.5085
404;total;1;134.489;134.489;134.489
423;calc total;1;129.434;129.434;129.434
423;calc update async;100;9.22681e-05;1.3727e-05;0.00684489
423;calc inner;100;1.04543;0.973145;1.14299
423;calc wait;100;0.178859;0.0639023;0.587507
423;calc bound;100;0.0512535;0.0394322;0.0786071
423;calc iter;100;1.27958;1.13357;1.67724
423;total;1;134.511;134.511;134.511
405;calc total;1;129.434;129.434;129.434
405;calc update async;100;0.000103667;1.3582e-05;0.00786513
405;calc inner;100;1.0341;0.917391;1.14611
405;calc wait;100;0.193933;0.0633535;0.452641
405;calc bound;100;0.0510691;0.0401348;0.0792767
405;calc iter;100;1.28152;1.15586;1.46852
405;total;1;134.494;134.494;134.494
424;calc total;1;129.434;129.434;129.434
424;calc update async;100;9.39097e-05;1.3943e-05;0.00701465
424;calc inner;100;1.03704;0.980769;1.13737
424;calc wait;100;0.186123;0.0622361;0.370619
424;calc bound;100;0.0517313;0.0388333;0.0842801
424;calc iter;100;1.28082;1.13683;1.46987
424;total;1;134.499;134.499;134.499
406;calc total;1;129.434;129.434;129.434
406;calc update async;100;0.000103749;1.4787e-05;0.00789962
406;calc inner;100;1.02735;0.917034;1.14649
406;calc wait;100;0.202414;0.0622891;0.445168
406;calc bound;100;0.0504818;0.0401542;0.0806003
406;calc iter;100;1.28096;1.16057;1.44095
406;total;1;134.494;134.494;134.494
425;calc total;1;129.434;129.434;129.434
407;calc total;1;129.434;129.434;129.434
407;calc update async;100;0.000105764;1.6342e-05;0.00796233
407;calc inner;100;1.04746;0.966509;1.14647
407;calc wait;100;0.180376;0.0583371;0.425018
407;calc bound;100;0.0506813;0.0397028;0.0743709
407;calc iter;100;1.28205;1.1536;1.46281
407;total;1;134.496;134.496;134.496
425;calc update async;100;0.000102356;1.1557e-05;0.0070491
425;calc inner;100;1.02256;0.929341;1.13779
425;calc wait;100;0.193108;0.0662113;0.374148
425;calc bound;100;0.0654941;0.0386364;0.0892062
425;calc iter;100;1.28303;1.11775;1.49074
425;total;1;134.499;134.499;134.499
426;calc total;1;129.434;129.434;129.434
426;calc update async;100;0.000103976;1.3489e-05;0.00706234
426;calc inner;100;1.02535;0.946983;1.13748
426;calc wait;100;0.187093;0.0567451;0.427331
426;calc bound;100;0.0668014;0.0387035;0.0892092
426;calc iter;100;1.28086;1.09868;1.53825
426;total;1;134.507;134.507;134.507
427;calc total;1;129.434;129.434;129.434
427;calc update async;100;0.000103811;1.2431e-05;0.00708915
427;calc inner;100;1.02746;0.912288;1.13536
427;calc wait;100;0.184378;0.0592879;0.5415
427;calc bound;100;0.0682367;0.0389504;0.0885727
427;calc iter;100;1.28185;1.11135;1.63722
427;total;1;134.511;134.511;134.511
428;calc total;1;129.434;129.434;129.434
428;calc update async;100;0.000102191;1.4727e-05;0.00734263
428;calc inner;100;1.0392;0.934218;1.13808
428;calc wait;100;0.182317;0.0631278;0.603154
428;calc bound;100;0.0573907;0.0383104;0.088696
428;calc iter;100;1.2802;1.08513;1.67978
428;total;1;134.513;134.513;134.513
429;calc total;1;129.434;129.434;129.434
429;calc update async;100;0.000100653;1.3677e-05;0.00759051
429;calc inner;100;1.0381;0.929943;1.13852
429;calc wait;100;0.19108;0.0564934;0.610037
429;calc bound;100;0.0506686;0.0386232;0.0854089
429;calc iter;100;1.28099;1.10168;1.60326
429;total;1;134.509;134.509;134.509
430;calc total;1;129.434;129.434;129.434
430;calc update async;100;9.87808e-05;1.2354e-05;0.00776602
430;calc inner;100;1.02985;0.919522;1.13634
430;calc wait;100;0.202634;0.0631644;0.521548
430;calc bound;100;0.0457786;0.0389394;0.0737684
430;calc iter;100;1.27929;1.14719;1.48693
430;total;1;134.512;134.512;134.512
431;calc total;1;129.434;129.434;129.434
431;calc update async;100;9.86958e-05;1.2776e-05;0.00777155
431;calc inner;100;1.03173;0.953112;1.1362
431;calc wait;100;0.202849;0.0612892;0.420053
431;calc bound;100;0.044796;0.0383165;0.0768326
431;calc iter;100;1.28039;1.12294;1.48913
431;total;1;134.511;134.511;134.511
446;calc total;1;129.434;129.434;129.434
446;calc update async;100;0.00011311;1.2189e-05;0.00924723
446;calc inner;100;0.987368;0.85284;1.24532
446;calc wait;100;0.251325;0.0641528;0.590007
446;calc bound;100;0.0445886;0.0389204;0.0531098
446;calc iter;100;1.28374;1.07048;1.56767
446;total;1;134.506;134.506;134.506
447;calc total;1;129.434;129.434;129.434
447;calc update async;100;0.000116216;1.4102e-05;0.00937345
447;calc inner;100;1.00279;0.939225;1.14046
447;calc wait;100;0.23172;0.0700832;0.457448
447;calc bound;100;0.0486534;0.0387754;0.0737054
447;calc iter;100;1.28513;1.12482;1.46969
447;total;1;134.504;134.504;134.504
448;calc total;1;129.434;129.434;129.434
448;calc update async;100;0.000106637;1.4549e-05;0.00693774
448;calc inner;100;0.982174;0.887739;1.13247
448;calc wait;100;0.235748;0.0774695;0.446839
448;calc bound;100;0.0672247;0.0387643;0.0880448
448;calc iter;100;1.28715;1.14785;1.51741
448;total;1;134.503;134.503;134.503
449;calc total;1;129.434;129.434;129.434
449;calc update async;100;0.000128801;1.2443e-05;0.00932651
449;calc inner;100;0.957765;0.823804;1.13642
449;calc wait;100;0.255795;0.0587258;0.591199
449;calc bound;100;0.0749528;0.0385567;0.0886633
449;calc iter;100;1.28908;1.03056;1.6321
449;total;1;134.503;134.503;134.503
450;calc total;1;129.434;129.434;129.434
450;calc update async;100;0.000128891;1.5035e-05;0.00916271
450;calc inner;100;0.970585;0.850125;1.13575
450;calc wait;100;0.241471;0.0557523;0.576263
450;calc bound;100;0.0731092;0.0394052;0.0884068
450;calc iter;100;1.28602;0.960428;1.60314
450;total;1;134.495;134.495;134.495
451;calc total;1;129.434;129.434;129.434
451;calc update async;100;0.000126729;1.5689e-05;0.00933835
451;calc inner;100;0.990327;0.891344;1.13466
451;calc wait;100;0.229499;0.0636134;0.543734
451;calc bound;100;0.0653391;0.0394535;0.0857901
451;calc iter;100;1.28604;1.03965;1.59571
451;total;1;134.5;134.5;134.5
452;calc total;1;129.434;129.434;129.434
452;calc update async;100;0.000123777;1.3532e-05;0.0093651
452;calc inner;100;0.997217;0.924297;1.14007
452;calc wait;100;0.226078;0.0584473;0.581604
452;calc bound;100;0.0603843;0.0392797;0.0887324
452;calc iter;100;1.28417;1.04707;1.61344
452;total;1;134.498;134.498;134.498
453;calc total;1;129.434;129.434;129.434
453;calc update async;100;0.000119774;1.1778e-05;0.00944357
453;calc inner;100;0.995807;0.898561;1.13634
453;calc wait;100;0.235716;0.0649107;0.609466
453;calc bound;100;0.0524771;0.039796;0.0880307
453;calc iter;100;1.28518;1.0519;1.58753
453;total;1;134.505;134.505;134.505
454;calc total;1;129.434;129.434;129.434
454;calc update async;100;0.00011964;1.3479e-05;0.00956824
454;calc inner;100;0.99367;0.863824;1.13738
454;calc wait;100;0.240928;0.0679563;0.63097
454;calc bound;100;0.0478343;0.0390685;0.0786492
454;calc iter;100;1.28295;1.08457;1.53984
454;total;1;134.506;134.506;134.506
455;calc total;1;129.434;129.434;129.434
455;calc update async;100;0.000121472;1.3726e-05;0.0095756
455;calc inner;100;1.00296;0.938361;1.13405
455;calc wait;100;0.230395;0.065201;0.462877
455;calc bound;100;0.0516501;0.0398684;0.0845518
455;calc iter;100;1.28539;1.12904;1.50135
455;total;1;134.5;134.5;134.5
480;calc total;1;129.435;129.435;129.435
480;calc update async;100;9.99489e-05;1.1245e-05;0.00786619
480;calc inner;100;1.06518;0.987272;1.15249
480;calc wait;100;0.16444;0.0701318;0.559251
480;calc bound;100;0.0490284;0.0392258;0.0810092
480;calc iter;100;1.2804;1.16508;1.61463
480;total;1;134.055;134.055;134.055
456;calc total;1;129.434;129.434;129.434
456;calc update async;100;9.52408e-05;1.2689e-05;0.00666821
456;calc inner;100;1.03307;0.966749;1.14849
456;calc wait;100;0.190401;0.0656381;0.47418
456;calc bound;100;0.0575129;0.0394257;0.0897371
456;calc iter;100;1.28573;1.12009;1.54567
456;total;1;134.493;134.493;134.493
504;calc total;1;129.436;129.436;129.436
504;calc update async;100;0.000100931;1.3242e-05;0.00790499
504;calc inner;100;1.01185;0.933371;1.15021
504;calc wait;100;0.21974;0.0664582;0.512666
504;calc bound;100;0.0497517;0.0395304;0.0827326
504;calc iter;100;1.28534;1.13663;1.51323
504;total;1;134.511;134.511;134.511
481;calc total;1;129.435;129.435;129.435
481;calc update async;100;0.00010534;1.3712e-05;0.00786488
481;calc inner;100;1.06685;0.998763;1.1513
481;calc wait;100;0.158669;0.0666054;0.334245
481;calc bound;100;0.0549036;0.0404794;0.0821954
481;calc iter;100;1.28197;1.14204;1.47434
481;total;1;134.046;134.046;134.046
457;calc total;1;129.434;129.434;129.434
457;calc update async;100;0.000119701;1.3904e-05;0.0079538
457;calc inner;100;1.00257;0.822177;1.14321
457;calc wait;100;0.207164;0.0657458;0.591246
457;calc bound;100;0.0727353;0.0396541;0.0884357
457;calc iter;100;1.28473;1.02074;1.67107
457;total;1;134.492;134.492;134.492
505;calc total;1;129.436;129.436;129.436
505;calc update async;100;0.000119534;1.3402e-05;0.00897236
505;calc inner;100;1.00909;0.919113;1.14917
505;calc wait;100;0.216471;0.067992;0.588353
505;calc bound;100;0.0586771;0.0395359;0.0820986
505;calc iter;100;1.2854;1.03045;1.6571
505;total;1;134.503;134.503;134.503
482;calc total;1;129.435;129.435;129.435
482;calc update async;100;0.000125185;1.2496e-05;0.00949578
482;calc inner;100;1.0601;0.979085;1.14955
482;calc wait;100;0.15841;0.0568261;0.368509
482;calc bound;100;0.0611627;0.0405098;0.0856824
482;calc iter;100;1.28181;1.12821;1.52027
482;total;1;134.052;134.052;134.052
458;calc total;1;129.434;129.434;129.434
458;calc update async;100;0.000116438;1.4014e-05;0.0078254
458;calc inner;100;1.012;0.89812;1.14301
458;calc wait;100;0.201426;0.0637793;0.543086
458;calc bound;100;0.0718596;0.0396477;0.0894567
458;calc iter;100;1.28614;1.05965;1.66985
458;total;1;134.492;134.492;134.492
506;calc total;1;129.436;129.436;129.436
506;calc update async;100;0.000122503;1.5873e-05;0.00920496
506;calc inner;100;1.00987;0.916032;1.15091
506;calc wait;100;0.213541;0.0618383;0.541344
506;calc bound;100;0.0610605;0.0399167;0.0830748
506;calc iter;100;1.286;1.06861;1.63133
506;total;1;134.513;134.513;134.513
483;calc total;1;129.435;129.435;129.435
483;calc update async;100;0.000115013;1.5942e-05;0.00794007
483;calc inner;100;1.0588;0.975554;1.15116
483;calc wait;100;0.157611;0.066704;0.440097
483;calc bound;100;0.0647066;0.0405348;0.0880792
483;calc iter;100;1.28207;1.12506;1.52984
483;total;1;134.052;134.052;134.052
459;calc total;1;129.434;129.434;129.434
459;calc update async;100;0.000109462;1.1876e-05;0.00780082
459;calc inner;100;1.02629;0.925349;1.14125
459;calc wait;100;0.195428;0.0616423;0.61471
459;calc bound;100;0.0610973;0.0394548;0.142998
459;calc iter;100;1.28389;1.04355;1.67414
459;total;1;134.488;134.488;134.488
507;calc total;1;129.436;129.436;129.436
507;calc update async;100;0.000119299;1.5683e-05;0.00902817
507;calc inner;100;1.01065;0.913404;1.14985
507;calc wait;100;0.215379;0.0613247;0.640165
507;calc bound;100;0.057275;0.0405981;0.0886576
507;calc iter;100;1.28401;1.06524;1.67123
507;total;1;134.516;134.516;134.516
484;calc total;1;129.435;129.435;129.435
484;calc update async;100;0.000108314;1.2481e-05;0.00797204
484;calc inner;100;1.05907;0.962687;1.14333
484;calc wait;100;0.160332;0.0668913;0.630889
484;calc bound;100;0.0578786;0.0396788;0.0847464
484;calc iter;100;1.28064;1.1351;1.70842
484;total;1;134.048;134.048;134.048
460;calc total;1;129.434;129.434;129.434
460;calc update async;100;0.000104949;1.2868e-05;0.00798162
460;calc inner;100;1.02647;0.909902;1.13537
460;calc wait;100;0.206958;0.0640884;0.57346
460;calc bound;100;0.0505219;0.0393129;0.0847705
460;calc iter;100;1.28454;1.08442;1.61479
460;total;1;134.489;134.489;134.489
508;calc total;1;129.436;129.436;129.436
508;calc update async;100;0.000115752;1.1251e-05;0.00910866
508;calc inner;100;1.00264;0.902428;1.14348
508;calc wait;100;0.229055;0.0654335;0.587324
508;calc bound;100;0.0520752;0.0394776;0.0788877
508;calc iter;100;1.28459;1.1058;1.55538
508;total;1;134.505;134.505;134.505
485;calc total;1;129.435;129.435;129.435
485;calc update async;100;0.000108634;1.3426e-05;0.00802724
485;calc inner;100;1.05827;0.969036;1.15118
485;calc wait;100;0.166408;0.0623881;0.578014
485;calc bound;100;0.0552563;0.0391817;0.0878248
485;calc iter;100;1.28082;1.13906;1.61939
485;total;1;134.055;134.055;134.055
461;calc total;1;129.434;129.434;129.434
461;calc update async;100;9.95768e-05;1.2269e-05;0.0077787
461;calc inner;100;1.01916;0.91932;1.13651
461;calc wait;100;0.214622;0.0660873;0.577182
461;calc bound;100;0.0464429;0.0392456;0.0779352
461;calc iter;100;1.28142;1.09837;1.5504
461;total;1;134.478;134.478;134.478
509;calc total;1;129.436;129.436;129.436
509;calc update async;100;0.000114729;1.3662e-05;0.00914593
509;calc inner;100;0.996941;0.851734;1.14434
509;calc wait;100;0.237029;0.0657788;0.603218
509;calc bound;100;0.0493495;0.039356;0.078181
509;calc iter;100;1.28395;1.10949;1.53213
509;total;1;134.506;134.506;134.506
486;calc total;1;129.435;129.435;129.435
486;calc update async;100;0.000103113;1.2458e-05;0.00808309
486;calc inner;100;1.055;0.962993;1.14903
486;calc wait;100;0.174063;0.0699577;0.455041
486;calc bound;100;0.0490172;0.0389772;0.0779894
486;calc iter;100;1.28013;1.15575;1.46036
486;total;1;134.05;134.05;134.05
462;calc total;1;129.434;129.434;129.434
462;calc update async;100;0.000113974;1.3937e-05;0.0092878
462;calc inner;100;1.00296;0.869057;1.13587
462;calc wait;100;0.231861;0.0624897;0.56359
462;calc bound;100;0.047475;0.0388091;0.0750037
462;calc iter;100;1.28283;1.13702;1.4922
462;total;1;134.49;134.49;134.49
510;calc total;1;129.436;129.436;129.436
510;calc update async;100;0.000114211;1.3433e-05;0.00919865
510;calc inner;100;0.983632;0.863873;1.14389
510;calc wait;100;0.249446;0.0670905;0.681407
510;calc bound;100;0.050385;0.0390695;0.0728755
510;calc iter;100;1.28417;1.11945;1.61055
510;total;1;134.508;134.508;134.508
487;calc total;1;129.434;129.434;129.434
487;calc update async;100;9.9972e-05;1.1659e-05;0.00804635
487;calc inner;100;1.05481;0.958538;1.1459
487;calc wait;100;0.177635;0.0602168;0.385177
487;calc bound;100;0.0463993;0.0385851;0.0812515
487;calc iter;100;1.28052;1.16011;1.41048
487;total;1;134.054;134.054;134.054
463;calc total;1;129.434;129.434;129.434
463;calc update async;100;0.000100007;1.2241e-05;0.00801787
463;calc inner;100;1.02071;0.932256;1.1354
463;calc wait;100;0.214536;0.0624606;0.495532
463;calc bound;100;0.0456349;0.039391;0.0662395
463;calc iter;100;1.28237;1.14233;1.49141
463;total;1;134.488;134.488;134.488
511;calc total;1;129.436;129.436;129.436
511;calc update async;100;0.000112838;1.3909e-05;0.00921898
511;calc inner;100;0.984583;0.877498;1.14599
488;calc total;1;129.435;129.435;129.435
488;calc update async;100;8.52448e-05;1.3337e-05;0.00650005
488;calc inner;100;1.05794;0.986377;1.14495
488;calc wait;100;0.176164;0.0640745;0.438223
488;calc bound;100;0.0457582;0.0392114;0.079385
488;calc iter;100;1.28158;1.16161;1.49533
488;total;1;134.05;134.05;134.05
464;calc total;1;129.434;129.434;129.434
464;calc update async;100;9.31326e-05;1.3811e-05;0.00681389
464;calc inner;100;1.02866;0.942847;1.13804
464;calc wait;100;0.201637;0.0651868;0.550563
464;calc bound;100;0.048898;0.039781;0.0843129
464;calc iter;100;1.28188;1.13802;1.56051
464;total;1;134.492;134.492;134.492
511;calc wait;100;0.246464;0.0661968;0.517712
511;calc bound;100;0.0501898;0.0391333;0.0661979
511;calc iter;100;1.28237;1.12438;1.49675
511;total;1;134.515;134.515;134.515
489;calc total;1;129.435;129.435;129.435
489;calc update async;100;9.09085e-05;1.329e-05;0.00647797
489;calc inner;100;1.06845;1.00169;1.1504
489;calc wait;100;0.155129;0.0674949;0.316301
489;calc bound;100;0.0542109;0.0399521;0.0843598
489;calc iter;100;1.28205;1.15463;1.43709
489;total;1;134.051;134.051;134.051
465;calc total;1;129.434;129.434;129.434
465;calc update async;100;9.70135e-05;1.3404e-05;0.00670567
465;calc inner;100;1.02624;0.959179;1.13685
465;calc wait;100;0.196861;0.0625091;0.47028
465;calc bound;100;0.0590122;0.0392213;0.0885906
465;calc iter;100;1.28418;1.11542;1.55166
465;total;1;134.492;134.492;134.492
490;calc total;1;129.435;129.435;129.435
490;calc update async;100;0.000100805;1.2452e-05;0.00678853
490;calc inner;100;1.04925;0.948482;1.14274
490;calc wait;100;0.163827;0.0630941;0.397313
490;calc bound;100;0.0673492;0.0393909;0.0879288
490;calc iter;100;1.28378;1.12074;1.53302
490;total;1;134.048;134.048;134.048
466;calc total;1;129.434;129.434;129.434
466;calc update async;100;9.86495e-05;1.3539e-05;0.00669496
466;calc inner;100;1.02388;0.935496;1.13806
466;calc wait;100;0.195021;0.0642564;0.554822
466;calc bound;100;0.0609218;0.0390312;0.0885577
466;calc iter;100;1.28309;1.07029;1.61661
466;total;1;134.492;134.492;134.492
491;calc total;1;129.434;129.434;129.434
491;calc update async;100;0.000101824;1.4692e-05;0.00669863
491;calc inner;100;1.05058;0.908815;1.14433
491;calc wait;100;0.160543;0.0617889;0.540654
491;calc bound;100;0.0668501;0.0405506;0.0881745
491;calc iter;100;1.28056;1.11767;1.65405
491;total;1;134.049;134.049;134.049
467;calc total;1;129.434;129.434;129.434
467;calc update async;100;0.000101683;1.2074e-05;0.00721189
467;calc inner;100;1.02515;0.924948;1.1356
467;calc wait;100;0.199972;0.0667234;0.548385
467;calc bound;100;0.0538616;0.0395774;0.0887321
467;calc iter;100;1.28377;1.10691;1.55426
467;total;1;134.494;134.494;134.494
492;calc total;1;129.434;129.434;129.434
492;calc update async;100;0.00010547;1.6215e-05;0.00709927
492;calc inner;100;1.0194;0.893273;1.17064
492;calc wait;100;0.201754;0.0665513;0.706595
492;calc bound;100;0.0601227;0.0401269;0.086787
492;calc iter;100;1.28194;1.09181;1.69199
492;total;1;134.063;134.063;134.063
468;calc total;1;129.434;129.434;129.434
468;calc update async;100;0.000105536;1.6378e-05;0.00716137
468;calc inner;100;1.0562;0.976311;1.1543
468;calc wait;100;0.163047;0.0591039;0.407334
468;calc bound;100;0.0610184;0.0378132;0.0823554
468;calc iter;100;1.28159;1.10654;1.51317
468;total;1;134.495;134.495;134.495
493;calc total;1;129.434;129.434;129.434
493;calc update async;100;9.64655e-05;1.0711e-05;0.00710363
493;calc inner;100;1.01949;0.876645;1.1424
493;calc wait;100;0.20391;0.0693075;0.714161
493;calc bound;100;0.0545162;0.0392455;0.0887625
493;calc iter;100;1.28;1.06129;1.63156
493;total;1;134.064;134.064;134.064
469;calc total;1;129.434;129.434;129.434
469;calc update async;100;9.43174e-05;1.2586e-05;0.00711892
469;calc inner;100;1.06235;1.00912;1.15216
469;calc wait;100;0.166536;0.066215;0.385444
469;calc bound;100;0.0508003;0.0379204;0.0791834
469;calc iter;100;1.2812;1.14092;1.48086
469;total;1;134.492;134.492;134.492
494;calc total;1;129.434;129.434;129.434
494;calc update async;100;9.34049e-05;1.1951e-05;0.00712333
494;calc inner;100;1.01324;0.848434;1.14264
494;calc wait;100;0.217346;0.0627324;0.676176
494;calc bound;100;0.0497332;0.0402168;0.0875849
494;calc iter;100;1.2816;1.11989;1.56777
494;total;1;134.063;134.063;134.063
470;calc total;1;129.434;129.434;129.434
470;calc update async;100;9.2582e-05;1.3143e-05;0.00719748
470;calc inner;100;1.05725;0.990406;1.15359
470;calc wait;100;0.174552;0.0670189;0.427743
470;calc bound;100;0.0472039;0.0393749;0.0708778
470;calc iter;100;1.28029;1.13449;1.49556
470;total;1;134.492;134.492;134.492
495;calc total;1;129.434;129.434;129.434
495;calc update async;100;9.24105e-05;1.3149e-05;0.00702992
495;calc inner;100;1.01994;0.85576;1.14344
495;calc wait;100;0.210826;0.0650581;0.487771
495;calc bound;100;0.0464426;0.0387352;0.0748233
495;calc iter;100;1.28014;1.07848;1.46066
495;total;1;134.064;134.064;134.064
471;calc total;1;129.434;129.434;129.434
471;calc update async;100;9.14502e-05;1.2478e-05;0.00711234
471;calc inner;100;1.05864;1.00504;1.1537
471;calc wait;100;0.174463;0.0590708;0.443892
471;calc bound;100;0.0478118;0.0390411;0.0720097
471;calc iter;100;1.28233;1.17241;1.52083
471;total;1;134.494;134.494;134.494
496;calc total;1;129.434;129.434;129.434
496;calc update async;100;9.60346e-05;1.4138e-05;0.00687823
496;calc inner;100;1.02108;0.887513;1.13863
496;calc wait;100;0.20286;0.0641907;0.45466
496;calc bound;100;0.0546838;0.0388136;0.116085
496;calc iter;100;1.28173;1.0833;1.56523
496;total;1;134.061;134.061;134.061
472;calc total;1;129.434;129.434;129.434
472;calc update async;100;9.58778e-05;1.1611e-05;0.00705899
472;calc inner;100;1.05328;0.982725;1.14672
472;calc wait;100;0.169532;0.0669229;0.423755
472;calc bound;100;0.0554427;0.0379511;0.0849808
472;calc iter;100;1.28188;1.15694;1.52248
472;total;1;134.49;134.49;134.49
497;calc total;1;129.434;129.434;129.434
497;calc update async;100;0.00010721;1.225e-05;0.00711085
497;calc inner;100;1.00069;0.864523;1.13768
473;calc total;1;129.434;129.434;129.434
473;calc update async;100;0.000101509;1.2803e-05;0.00704348
473;calc inner;100;1.03808;0.92254;1.14905
473;calc wait;100;0.175187;0.0547179;0.46366
473;calc bound;100;0.06647;0.0376412;0.0864138
473;calc iter;100;1.28124;1.13096;1.55916
473;total;1;134.479;134.479;134.479
497;calc wait;100;0.216272;0.0653191;0.509721
497;calc bound;100;0.0670494;0.0386918;0.0880854
497;calc iter;100;1.28529;1.08107;1.59878
497;total;1;134.056;134.056;134.056
[truncated: 324,524 more chars]
