# Supplementary material for: A Halo abstraction for distributed n-dimensional structured grids within the C++ PGAS library DASH
Source: PeerJ Comput Sci. 2023 Feb 3;9:e1203. doi: 10.7717/peerj-cs.1203 (PMC10280232; doi:10.7717/peerj-cs.1203)
Supplement: Supplemental Information 2 [file peerj-cs-09-1203-s002.gz › raw_haswell/res_3d/weak/mpi_heat3d_n4_c24_2381_21918157.out]

MPI
Running Jacobi on 96 processors with (6, 4 4) elements.
Array Dimensions: 2376 2380 2380
Block Dimensions: 396 595 595
== Energy Conservation Check ==
initial Energy:              125.000
  final Energy:              125.000
    Difference:               -0.000
== Time Statistics ==
Completed 100 iterations.
# unit_id;function_name;num_calls;avg_runtime;min_runtime;max_runtime
48;calc total;1;127.483;127.483;127.483
48;calc update async;100;6.39215e-05;1.4085e-05;0.00439103
48;calc inner;100;1.03799;0.955642;1.15244
48;calc wait;100;0.182546;0.0720669;0.392721
48;calc bound;100;0.0494179;0.0400579;0.0800163
48;calc iter;100;1.27408;1.20321;1.40585
48;total;1;132.011;132.011;132.011
49;calc total;1;127.484;127.484;127.484
49;calc update async;100;7.59274e-05;1.1619e-05;0.00539657
49;calc inner;100;1.04136;0.966695;1.15462
49;calc wait;100;0.181237;0.0699936;0.410989
49;calc bound;100;0.048741;0.0406961;0.0774166
49;calc iter;100;1.27384;1.17584;1.4184
49;total;1;132.013;132.013;132.013
50;calc total;1;127.484;127.484;127.484
50;calc update async;100;8.21896e-05;1.2305e-05;0.00626817
50;calc inner;100;1.03805;0.954972;1.15236
50;calc wait;100;0.18265;0.0721471;0.346231
50;calc bound;100;0.0477854;0.0397062;0.0723563
50;calc iter;100;1.27316;1.19636;1.37694
50;total;1;132.014;132.014;132.014
51;calc total;1;127.484;127.484;127.484
51;calc update async;100;7.22111e-05;1.1657e-05;0.00525604
51;calc inner;100;1.03627;0.968117;1.15185
51;calc wait;100;0.185227;0.0694771;0.463186
51;calc bound;100;0.0483262;0.0402305;0.0759066
51;calc iter;100;1.27364;1.19112;1.56524
51;total;1;132.014;132.014;132.014
52;calc total;1;127.484;127.484;127.484
52;calc update async;100;7.99388e-05;1.3037e-05;0.00532877
52;calc inner;100;1.04803;0.984826;1.14914
52;calc wait;100;0.168492;0.0705759;0.379631
52;calc bound;100;0.0555918;0.0403486;0.149661
52;calc iter;100;1.27344;1.1667;1.52018
52;total;1;132.017;132.017;132.017
53;calc total;1;127.484;127.484;127.484
53;calc update async;100;7.92861e-05;1.4715e-05;0.00528034
53;calc inner;100;1.04801;0.992;1.14788
53;calc wait;100;0.169503;0.0669571;0.381749
53;calc bound;100;0.0528509;0.0405844;0.0734203
53;calc iter;100;1.27326;1.16105;1.50114
53;total;1;132.008;132.008;132.008
54;calc total;1;127.484;127.484;127.484
54;calc update async;100;7.86633e-05;1.5346e-05;0.0053926
54;calc inner;100;1.04745;0.988775;1.15083
54;calc wait;100;0.173159;0.0684635;0.327248
54;calc bound;100;0.0509008;0.0399557;0.0711356
54;calc iter;100;1.27337;1.17146;1.40707
54;total;1;132.011;132.011;132.011
55;calc total;1;127.484;127.484;127.484
55;calc update async;100;7.94536e-05;1.5067e-05;0.00548802
55;calc inner;100;1.04897;0.992043;1.14864
55;calc wait;100;0.170806;0.0764661;0.366093
55;calc bound;100;0.0511239;0.0400816;0.0739568
55;calc iter;100;1.274;1.17701;1.41502
55;total;1;132.003;132.003;132.003
56;calc total;1;127.483;127.483;127.483
56;calc update async;100;9.04316e-05;1.2226e-05;0.00537529
56;calc inner;100;1.02339;0.961082;1.14722
56;calc wait;100;0.175766;0.0676299;0.360565
56;calc bound;100;0.072923;0.0405209;0.0881084
56;calc iter;100;1.27381;1.14548;1.46787
56;total;1;132.014;132.014;132.014
57;calc total;1;127.483;127.483;127.483
57;calc update async;100;8.67182e-05;1.4769e-05;0.00488298
57;calc inner;100;1.02672;0.95597;1.14603
57;calc wait;100;0.174788;0.0660384;0.347131
57;calc bound;100;0.0707514;0.0404119;0.0879235
57;calc iter;100;1.27363;1.15282;1.45429
57;total;1;132.015;132.015;132.015
58;calc total;1;127.483;127.483;127.483
58;calc update async;100;8.43394e-05;1.4972e-05;0.00496103
58;calc inner;100;1.02658;0.934031;1.14707
58;calc wait;100;0.172219;0.0652702;0.366757
58;calc bound;100;0.0707707;0.0408503;0.0883933
58;calc iter;100;1.2731;1.10999;1.46279
58;total;1;132.015;132.015;132.015
59;calc total;1;127.483;127.483;127.483
59;calc update async;100;8.79838e-05;1.4768e-05;0.00492904
59;calc inner;100;1.02113;0.918735;1.14795
59;calc wait;100;0.174796;0.0691088;0.361869
59;calc bound;100;0.0759427;0.0402993;0.0886314
59;calc iter;100;1.27337;1.15321;1.47596
59;total;1;132.015;132.015;132.015
60;calc total;1;127.483;127.483;127.483
60;calc update async;100;8.41471e-05;1.208e-05;0.00571905
60;calc inner;100;1.06152;0.951955;1.14013
60;calc wait;100;0.158476;0.065145;0.511888
60;calc bound;100;0.0520428;0.0390866;0.0886594
60;calc iter;100;1.27392;1.13306;1.6504
60;total;1;132.025;132.025;132.025
61;calc total;1;127.483;127.483;127.483
61;calc update async;100;8.36488e-05;1.4451e-05;0.00583372
61;calc inner;100;1.06675;0.970636;1.14217
61;calc wait;100;0.154682;0.0605033;0.492533
61;calc bound;100;0.0485516;0.0391276;0.0799245
61;calc iter;100;1.27391;1.12729;1.53872
61;total;1;132.021;132.021;132.021
62;calc total;1;127.483;127.483;127.483
62;calc update async;100;8.1561e-05;1.2467e-05;0.0057748
62;calc inner;100;1.06499;0.965607;1.13957
62;calc wait;100;0.156189;0.0589359;0.426511
62;calc bound;100;0.0501328;0.0388238;0.0804217
62;calc iter;100;1.27397;1.16962;1.59788
62;total;1;132.026;132.026;132.026
63;calc total;1;127.482;127.482;127.482
63;calc update async;100;8.97671e-05;1.3811e-05;0.00655184
63;calc inner;100;1.06624;0.935856;1.1387
63;calc wait;100;0.15196;0.053843;0.52032
63;calc bound;100;0.0490208;0.0390229;0.0898841
63;calc iter;100;1.27346;1.17239;1.67522
63;total;1;132.026;132.026;132.026
64;calc total;1;127.485;127.485;127.485
64;calc update async;100;7.09862e-05;1.0412e-05;0.00476359
64;calc inner;100;1.06269;1.00843;1.1383
64;calc wait;100;0.159706;0.0504177;0.348093
64;calc bound;100;0.0499895;0.0387792;0.0768355
64;calc iter;100;1.2732;1.1922;1.43808
64;total;1;132.016;132.016;132.016
24;calc total;1;127.483;127.483;127.483
24;calc update async;100;8.57384e-05;1.3694e-05;0.0056362
24;calc inner;100;1.04561;1.00433;1.14644
24;calc wait;100;0.168823;0.0721535;0.308163
24;calc bound;100;0.0572036;0.0392698;0.0891417
24;calc iter;100;1.27251;1.15788;1.47534
24;total;1;132.032;132.032;132.032
65;calc total;1;127.485;127.485;127.485
65;calc update async;100;6.95687e-05;1.1978e-05;0.00489188
65;calc inner;100;1.06449;0.946425;1.13789
65;calc wait;100;0.162336;0.0604504;0.385771
65;calc bound;100;0.0446391;0.0381236;0.0677673
65;calc iter;100;1.27311;1.18045;1.42021
65;total;1;132.012;132.012;132.012
72;calc total;1;127.485;127.485;127.485
72;calc update async;100;0.000112704;1.4505e-05;0.00768509
72;calc inner;100;1.06342;1.00484;1.14698
72;calc wait;100;0.137111;0.0678037;0.296354
72;calc bound;100;0.0689914;0.0405895;0.0897137
72;calc iter;100;1.27339;1.17197;1.4411
72;total;1;132.021;132.021;132.021
25;calc total;1;127.483;127.483;127.483
25;calc update async;100;9.20726e-05;1.5845e-05;0.0060256
25;calc inner;100;1.04473;0.991225;1.1442
25;calc wait;100;0.164425;0.0756442;0.304651
25;calc bound;100;0.0609875;0.0411601;0.128615
25;calc iter;100;1.27311;1.17016;1.42403
25;total;1;132.032;132.032;132.032
66;calc total;1;127.485;127.485;127.485
66;calc update async;100;7.29271e-05;1.2514e-05;0.00493883
66;calc inner;100;1.06309;1.00806;1.17416
66;calc wait;100;0.162895;0.0695697;0.313787
66;calc bound;100;0.0464301;0.0384551;0.0710225
66;calc iter;100;1.27293;1.17244;1.37656
66;total;1;132.019;132.019;132.019
73;calc total;1;127.485;127.485;127.485
73;calc update async;100;0.00010134;1.2228e-05;0.00651909
73;calc inner;100;1.06009;0.985558;1.14377
73;calc wait;100;0.136741;0.0582623;0.290457
73;calc bound;100;0.0676161;0.040396;0.0877836
73;calc iter;100;1.27313;1.13578;1.3947
73;total;1;132.013;132.013;132.013
26;calc total;1;127.483;127.483;127.483
26;calc update async;100;8.49925e-05;1.0875e-05;0.00573303
26;calc inner;100;1.04706;0.996419;1.14626
26;calc wait;100;0.167444;0.0611801;0.34744
26;calc bound;100;0.0587327;0.0401604;0.0866828
26;calc iter;100;1.27356;1.14111;1.46191
26;total;1;132.032;132.032;132.032
67;calc total;1;127.485;127.485;127.485
67;calc update async;100;7.35913e-05;1.2639e-05;0.00528676
67;calc inner;100;1.06484;0.989057;1.1363
67;calc wait;100;0.161729;0.0495973;0.324043
67;calc bound;100;0.0449274;0.0381686;0.0716924
67;calc iter;100;1.27366;1.17908;1.39067
67;total;1;132.022;132.022;132.022
74;calc total;1;127.485;127.485;127.485
74;calc update async;100;0.000106161;1.5835e-05;0.00672625
74;calc inner;100;1.05868;0.98557;1.14391
74;calc wait;100;0.141373;0.0628631;0.304974
74;calc bound;100;0.0691585;0.0397203;0.0884484
74;calc iter;100;1.27299;1.19071;1.44327
74;total;1;132.019;132.019;132.019
27;calc total;1;127.483;127.483;127.483
27;calc update async;100;8.31888e-05;1.3269e-05;0.00578842
27;calc inner;100;1.04766;1.00898;1.14425
27;calc wait;100;0.168101;0.0692869;0.292799
27;calc bound;100;0.0551508;0.0396555;0.0825698
27;calc iter;100;1.27325;1.17098;1.43314
27;total;1;132.031;132.031;132.031
68;calc total;1;127.485;127.485;127.485
68;calc update async;100;8.01061e-05;1.4879e-05;0.0043173
68;calc inner;100;1.04914;0.965212;1.13713
68;calc wait;100;0.154542;0.0679692;0.400992
68;calc bound;100;0.0687121;0.0387083;0.0883838
68;calc iter;100;1.27432;1.15982;1.52973
68;total;1;132.026;132.026;132.026
75;calc total;1;127.485;127.485;127.485
75;calc update async;100;0.000104595;1.4916e-05;0.00665518
75;calc inner;100;1.06076;0.987903;1.14457
75;calc wait;100;0.135233;0.0631864;0.244165
75;calc bound;100;0.0702001;0.040452;0.088314
75;calc iter;100;1.27373;1.17395;1.40363
75;total;1;132.021;132.021;132.021
28;calc total;1;127.483;127.483;127.483
28;calc update async;100;9.5288e-05;1.4836e-05;0.00583498
28;calc inner;100;1.02954;0.944957;1.13884
28;calc wait;100;0.174034;0.071718;0.393286
28;calc bound;100;0.0663159;0.0403679;0.0885657
28;calc iter;100;1.27291;1.12715;1.5121
28;total;1;132.032;132.032;132.032
69;calc total;1;127.485;127.485;127.485
69;calc update async;100;7.60261e-05;1.4227e-05;0.00423195
69;calc inner;100;1.05052;0.9624;1.13696
69;calc wait;100;0.150209;0.0623649;0.339506
69;calc bound;100;0.0687277;0.0404328;0.0877827
69;calc iter;100;1.27292;1.16005;1.44425
69;total;1;132.024;132.024;132.024
76;calc total;1;127.485;127.485;127.485
76;calc update async;100;8.89337e-05;1.1871e-05;0.00652725
76;calc inner;100;1.06784;0.950243;1.14133
76;calc wait;100;0.152689;0.0661608;0.455737
76;calc bound;100;0.0509853;0.0395651;0.0827057
76;calc iter;100;1.27378;1.15066;1.58559
76;total;1;132.019;132.019;132.019
29;calc total;1;127.483;127.483;127.483
29;calc update async;100;9.33475e-05;1.318e-05;0.00611804
29;calc inner;100;1.03398;0.92717;1.1442
29;calc wait;100;0.171161;0.0629892;0.427922
29;calc bound;100;0.0632946;0.0392072;0.088422
29;calc iter;100;1.27294;1.13569;1.55694
29;total;1;132.028;132.028;132.028
70;calc total;1;127.485;127.485;127.485
70;calc update async;100;7.55476e-05;1.6392e-05;0.00421917
70;calc inner;100;1.05387;0.962519;1.13659
70;calc wait;100;0.151523;0.0632703;0.308234
70;calc bound;100;0.06689;0.0400573;0.0926656
70;calc iter;100;1.27413;1.15892;1.43409
70;total;1;132.019;132.019;132.019
77;calc total;1;127.485;127.485;127.485
77;calc update async;100;8.88507e-05;1.2459e-05;0.00656507
77;calc inner;100;1.07314;0.972556;1.14256
77;calc wait;100;0.151166;0.0620498;0.437367
77;calc bound;100;0.0471638;0.0390372;0.0876285
77;calc iter;100;1.27432;1.18951;1.4709
77;total;1;132.019;132.019;132.019
30;calc total;1;127.483;127.483;127.483
30;calc update async;100;9.23258e-05;1.1595e-05;0.00608989
30;calc inner;100;1.03254;0.954231;1.14072
30;calc wait;100;0.173402;0.0660817;0.383456
30;calc bound;100;0.063789;0.0392027;0.0881514
30;calc iter;100;1.27296;1.12715;1.51481
30;total;1;132.025;132.025;132.025
71;calc total;1;127.485;127.485;127.485
71;calc update async;100;7.57808e-05;1.4576e-05;0.0042578
71;calc inner;100;1.05176;0.970665;1.13529
71;calc wait;100;0.150635;0.0609823;0.331931
71;calc bound;100;0.0674318;0.0393694;0.0888808
71;calc iter;100;1.27457;1.122;1.4561
71;total;1;132.025;132.025;132.025
78;calc total;1;127.485;127.485;127.485
78;calc update async;100;9.03932e-05;1.1816e-05;0.0067511
78;calc inner;100;1.06961;1.02278;1.13877
78;calc wait;100;0.149087;0.064323;0.264671
78;calc bound;100;0.0499621;0.0388934;0.0794882
78;calc iter;100;1.27369;1.16863;1.49847
78;total;1;132.019;132.019;132.019
31;calc total;1;127.482;127.482;127.482
31;calc update async;100;9.15958e-05;1.3701e-05;0.00543159
31;calc inner;100;1.03059;0.954511;1.14108
31;calc wait;100;0.16959;0.0667464;0.391922
31;calc bound;100;0.0671148;0.0392739;0.0886437
31;calc iter;100;1.27224;1.13044;1.49474
31;total;1;132.025;132.025;132.025
79;calc total;1;127.485;127.485;127.485
79;calc update async;100;8.88452e-05;8.973e-06;0.00675044
79;calc inner;100;1.07289;0.922188;1.28206
79;calc wait;100;0.149411;0.0654;0.28446
79;calc bound;100;0.0477374;0.0390789;0.111248
79;calc iter;100;1.27348;1.16535;1.63386
79;total;1;132.016;132.016;132.016
32;calc total;1;127.485;127.485;127.485
32;calc update async;100;6.32129e-05;1.2741e-05;0.00431767
32;calc inner;100;1.03217;0.963136;1.14014
32;calc wait;100;0.191932;0.0710165;0.358703
32;calc bound;100;0.0485609;0.0398447;0.100335
32;calc iter;100;1.27363;1.1791;1.38136
32;total;1;132.033;132.033;132.033
80;calc total;1;127.485;127.485;127.485
80;calc update async;100;7.63188e-05;1.024e-05;0.00551722
80;calc inner;100;1.06678;0.943846;1.14073
80;calc wait;100;0.153534;0.0657996;0.3173
80;calc bound;100;0.0490887;0.0392618;0.0683611
80;calc iter;100;1.27325;1.19519;1.38696
80;total;1;132.019;132.019;132.019
33;calc total;1;127.484;127.484;127.484
33;calc update async;100;6.8023e-05;1.4244e-05;0.00489248
33;calc inner;100;1.03667;0.973074;1.14647
33;calc wait;100;0.188388;0.0650399;0.328714
33;calc bound;100;0.0461485;0.0400506;0.0666716
33;calc iter;100;1.273;1.19874;1.38479
33;total;1;132.033;132.033;132.033
81;calc total;1;127.485;127.485;127.485
81;calc update async;100;7.70009e-05;1.0284e-05;0.0056363
81;calc inner;100;1.0718;1.01084;1.13814
81;calc wait;100;0.150229;0.0695121;0.28864
81;calc bound;100;0.0470303;0.0383359;0.0776436
81;calc iter;100;1.27249;1.20796;1.38834
81;total;1;132.021;132.021;132.021
34;calc total;1;127.484;127.484;127.484
34;calc update async;100;8.69741e-05;1.1992e-05;0.00681877
34;calc inner;100;1.03359;0.952196;1.20408
34;calc wait;100;0.191315;0.0743309;0.386177
34;calc bound;100;0.0458511;0.0391918;0.0557773
34;calc iter;100;1.27286;1.17992;1.38938
34;total;1;132.033;132.033;132.033
82;calc total;1;127.485;127.485;127.485
82;calc update async;100;8.04805e-05;1.113e-05;0.00588044
82;calc inner;100;1.06948;1.03005;1.13708
82;calc wait;100;0.151429;0.0684053;0.296159
82;calc bound;100;0.0488877;0.0392606;0.0675249
82;calc iter;100;1.27323;1.20519;1.3944
82;total;1;132.02;132.02;132.02
35;calc total;1;127.484;127.484;127.484
35;calc update async;100;6.79879e-05;1.1762e-05;0.00488746
35;calc inner;100;1.03108;0.969305;1.14146
35;calc wait;100;0.190446;0.0724826;0.365686
35;calc bound;100;0.0491732;0.0397583;0.121982
35;calc iter;100;1.27289;1.19139;1.50869
35;total;1;132.033;132.033;132.033
83;calc total;1;127.485;127.485;127.485
83;calc update async;100;7.48094e-05;1.2952e-05;0.00540538
83;calc inner;100;1.07784;0.987419;1.1441
83;calc wait;100;0.146314;0.0680802;0.271156
83;calc bound;100;0.0455222;0.039895;0.0638391
83;calc iter;100;1.27325;1.2077;1.37882
83;total;1;132.021;132.021;132.021
36;calc total;1;127.484;127.484;127.484
36;calc update async;100;7.42838e-05;1.0203e-05;0.00513969
36;calc inner;100;1.05115;0.990899;1.14088
36;calc wait;100;0.172198;0.0697298;0.452783
36;calc bound;100;0.0486125;0.0388591;0.0854835
36;calc iter;100;1.27302;1.13761;1.5406
36;total;1;132.026;132.026;132.026
84;calc total;1;127.485;127.485;127.485
84;calc update async;100;8.20732e-05;1.2243e-05;0.00533157
84;calc inner;100;1.07074;1.01751;1.15336
84;calc wait;100;0.146035;0.0666744;0.373615
84;calc bound;100;0.0547676;0.0395284;0.0859158
84;calc iter;100;1.27387;1.13425;1.52538
84;total;1;132.014;132.014;132.014
37;calc total;1;127.484;127.484;127.484
37;calc update async;100;7.63422e-05;1.3981e-05;0.00519819
37;calc inner;100;1.05401;0.987066;1.1399
37;calc wait;100;0.169742;0.061037;0.308688
37;calc bound;100;0.0464332;0.0387594;0.0760714
37;calc iter;100;1.273;1.15894;1.41946
37;total;1;132.027;132.027;132.027
85;calc total;1;127.485;127.485;127.485
85;calc update async;100;9.7168e-05;1.0373e-05;0.00696532
85;calc inner;100;1.06867;0.982856;1.15162
85;calc wait;100;0.145442;0.0668901;0.343862
85;calc bound;100;0.0553305;0.0392882;0.0886082
85;calc iter;100;1.27393;1.17169;1.45616
85;total;1;132.016;132.016;132.016
38;calc total;1;127.484;127.484;127.484
38;calc update async;100;7.73011e-05;1.3778e-05;0.00535521
38;calc inner;100;1.05164;0.984107;1.14078
38;calc wait;100;0.17375;0.0645436;0.364213
38;calc bound;100;0.0469252;0.0394427;0.0745114
38;calc iter;100;1.27346;1.16424;1.41022
38;total;1;132.027;132.027;132.027
86;calc total;1;127.485;127.485;127.485
86;calc update async;100;9.6161e-05;1.2376e-05;0.00698176
86;calc inner;100;1.06399;0.986554;1.15104
86;calc wait;100;0.151586;0.0698663;0.31659
86;calc bound;100;0.0566539;0.0394168;0.089296
86;calc iter;100;1.27434;1.19026;1.41919
86;total;1;132.011;132.011;132.011
39;calc total;1;127.484;127.484;127.484
39;calc update async;100;7.67858e-05;1.2426e-05;0.00553847
39;calc inner;100;1.05222;0.966658;1.14094
39;calc wait;100;0.172451;0.0664623;0.370322
39;calc bound;100;0.045866;0.0388331;0.0756794
39;calc iter;100;1.2733;1.14218;1.46947
39;total;1;132.026;132.026;132.026
87;calc total;1;127.485;127.485;127.485
87;calc update async;100;9.47621e-05;1.197e-05;0.00699679
87;calc inner;100;1.06774;1.01631;1.15247
87;calc wait;100;0.148858;0.0609827;0.319747
87;calc bound;100;0.0532126;0.0395061;0.104712
87;calc iter;100;1.27485;1.1715;1.42634
87;total;1;132.011;132.011;132.011
40;calc total;1;127.483;127.483;127.483
40;calc update async;100;7.97782e-05;1.2187e-05;0.00446671
40;calc inner;100;1.03361;0.968755;1.13658
40;calc wait;100;0.165465;0.0619405;0.390736
40;calc bound;100;0.0696696;0.0394672;0.0893956
40;calc iter;100;1.27337;1.14305;1.50191
40;total;1;132.016;132.016;132.016
88;calc total;1;127.485;127.485;127.485
88;calc update async;100;7.86656e-05;1.2697e-05;0.00546347
88;calc inner;100;1.06717;1.03469;1.14742
88;calc wait;100;0.153176;0.0602774;0.2602
88;calc bound;100;0.049777;0.0391218;0.086533
88;calc iter;100;1.27329;1.19226;1.41847
88;total;1;132.003;132.003;132.003
41;calc total;1;127.484;127.484;127.484
41;calc update async;100;8.02011e-05;1.2981e-05;0.00462906
41;calc inner;100;1.03171;0.947769;1.13578
41;calc wait;100;0.167993;0.0654091;0.450875
41;calc bound;100;0.06807;0.0393064;0.089096
41;calc iter;100;1.27297;1.15842;1.5527
41;total;1;132.019;132.019;132.019
89;calc total;1;127.485;127.485;127.485
89;calc update async;100;7.9444e-05;1.551e-05;0.00543292
89;calc inner;100;1.07308;1.02834;1.14802
89;calc wait;100;0.146537;0.064417;0.228126
89;calc bound;100;0.0483664;0.0393556;0.0792409
89;calc iter;100;1.27247;1.1861;1.40562
89;total;1;132.013;132.013;132.013
42;calc total;1;127.484;127.484;127.484
42;calc update async;100;8.19656e-05;1.1837e-05;0.00478826
42;calc inner;100;1.03526;0.960825;1.13679
42;calc wait;100;0.165578;0.0586768;0.395135
42;calc bound;100;0.0673527;0.0394078;0.0882947
42;calc iter;100;1.273;1.1323;1.54142
42;total;1;132.019;132.019;132.019
90;calc total;1;127.485;127.485;127.485
90;calc update async;100;7.79883e-05;1.3557e-05;0.00532871
90;calc inner;100;1.07049;1.03482;1.14804
90;calc wait;100;0.15036;0.0645612;0.258167
90;calc bound;100;0.0484782;0.0396138;0.0800896
90;calc iter;100;1.27315;1.20418;1.4215
90;total;1;132.01;132.01;132.01
0;calc total;1;127.485;127.485;127.485
0;calc update async;100;7.30739e-05;1.2871e-05;0.00481165
0;calc inner;100;1.08175;0.962876;1.1474
0;calc wait;100;0.14017;0.0657421;0.347127
0;calc bound;100;0.0492636;0.0388323;0.0713881
0;calc iter;100;1.27259;1.18926;1.39525
0;total;1;132.043;132.043;132.043
1;calc total;1;127.484;127.484;127.484
1;calc update async;100;8.21575e-05;1.3285e-05;0.0058934
1;calc inner;100;1.08804;1.03704;1.14692
1;calc wait;100;0.133609;0.062516;0.252621
1;calc bound;100;0.0453683;0.0392285;0.0605841
1;calc iter;100;1.27315;1.19837;1.3761
1;total;1;132.044;132.044;132.044
2;calc total;1;127.484;127.484;127.484
2;calc update async;100;7.8757e-05;1.432e-05;0.00508749
2;calc inner;100;1.08109;1.02961;1.14536
2;calc wait;100;0.140531;0.0693201;0.270616
2;calc bound;100;0.0513389;0.0391047;0.0859623
2;calc iter;100;1.2738;1.19239;1.38584
2;total;1;132.04;132.04;132.04
3;calc total;1;127.484;127.484;127.484
3;calc update async;100;7.3603e-05;1.3048e-05;0.00514048
3;calc inner;100;1.08553;0.999342;1.14703
3;calc wait;100;0.136505;0.0676362;0.320372
3;calc bound;100;0.0453751;0.0393683;0.0731866
3;calc iter;100;1.27379;1.20643;1.37841
3;total;1;132.043;132.043;132.043
4;calc total;1;127.484;127.484;127.484
4;calc update async;100;8.30904e-05;1.2205e-05;0.00502482
4;calc inner;100;1.06975;0.992375;1.13938
4;calc wait;100;0.137183;0.059029;0.346484
4;calc bound;100;0.0618869;0.0392349;0.0893989
4;calc iter;100;1.27439;1.17277;1.48681
4;total;1;132.041;132.041;132.041
5;calc total;1;127.484;127.484;127.484
5;calc update async;100;8.54097e-05;1.4727e-05;0.00502748
5;calc inner;100;1.06781;0.990462;1.1518
5;calc wait;100;0.135161;0.072439;0.278739
5;calc bound;100;0.0652065;0.0393374;0.088417
5;calc iter;100;1.27412;1.17266;1.4469
5;total;1;132.04;132.04;132.04
6;calc total;1;127.484;127.484;127.484
6;calc update async;100;8.44287e-05;1.1791e-05;0.00528422
6;calc inner;100;1.06978;0.989774;1.14015
6;calc wait;100;0.139318;0.0679628;0.281102
6;calc bound;100;0.0615931;0.0388655;0.0880948
6;calc iter;100;1.27456;1.12245;1.42797
6;total;1;132.036;132.036;132.036
7;calc total;1;127.484;127.484;127.484
7;calc update async;100;8.53495e-05;1.3014e-05;0.0052398
7;calc inner;100;1.07081;0.976867;1.14114
7;calc wait;100;0.136202;0.0508716;0.326755
7;calc bound;100;0.0612495;0.0390667;0.0858844
7;calc iter;100;1.27444;1.1131;1.4441
7;total;1;132.041;132.041;132.041
8;calc total;1;127.483;127.483;127.483
8;calc update async;100;8.23352e-05;1.4025e-05;0.00550768
8;calc inner;100;1.07719;1.02096;1.14264
8;calc wait;100;0.135747;0.0648852;0.285462
8;calc bound;100;0.0538437;0.0392844;0.0838766
8;calc iter;100;1.27292;1.17486;1.3775
8;total;1;132.044;132.044;132.044
9;calc total;1;127.484;127.484;127.484
9;calc update async;100;8.08676e-05;1.1507e-05;0.00524208
9;calc inner;100;1.07657;1.00874;1.14325
9;calc wait;100;0.137252;0.0599275;0.282675
9;calc bound;100;0.0554897;0.0395244;0.0891106
9;calc iter;100;1.27312;1.18699;1.4112
9;total;1;132.044;132.044;132.044
10;calc total;1;127.484;127.484;127.484
10;calc update async;100;8.01709e-05;1.2179e-05;0.00525355
10;calc inner;100;1.07426;1.02949;1.13858
10;calc wait;100;0.140975;0.0665127;0.283302
10;calc bound;100;0.0544838;0.039697;0.0808088
10;calc iter;100;1.27382;1.19285;1.39469
10;total;1;132.043;132.043;132.043
11;calc total;1;127.484;127.484;127.484
11;calc update async;100;9.16003e-05;1.2012e-05;0.00682423
11;calc inner;100;1.0795;0.974463;1.1394
11;calc wait;100;0.143111;0.0686628;0.351586
11;calc bound;100;0.0468528;0.0396267;0.0815352
11;calc iter;100;1.27383;1.19464;1.39151
11;total;1;132.044;132.044;132.044
12;calc total;1;127.484;127.484;127.484
12;calc update async;100;9.44492e-05;1.3921e-05;0.00563181
12;calc inner;100;1.02774;0.965746;1.14856
12;calc wait;100;0.172661;0.0683882;0.297503
12;calc bound;100;0.0693026;0.0394186;0.0884424
12;calc iter;100;1.2723;1.15805;1.42938
12;total;1;132.058;132.058;132.058
13;calc total;1;127.484;127.484;127.484
13;calc update async;100;8.93925e-05;1.4135e-05;0.00550536
13;calc inner;100;1.03029;0.958289;1.1478
13;calc wait;100;0.169524;0.0697354;0.349848
13;calc bound;100;0.0685258;0.0391421;0.0885664
13;calc iter;100;1.27289;1.17368;1.44298
13;total;1;132.054;132.054;132.054
14;calc total;1;127.483;127.483;127.483
14;calc update async;100;9.21049e-05;1.9255e-05;0.00567531
14;calc inner;100;1.03209;0.961561;1.14858
14;calc wait;100;0.167611;0.0664476;0.339701
14;calc bound;100;0.0690565;0.0391776;0.0885001
14;calc iter;100;1.2726;1.16286;1.43988
14;total;1;132.058;132.058;132.058
15;calc total;1;127.483;127.483;127.483
15;calc update async;100;9.25023e-05;1.5832e-05;0.00574046
15;calc inner;100;1.02872;0.95477;1.14802
15;calc wait;100;0.169396;0.0708489;0.318119
15;calc bound;100;0.0717678;0.0392978;0.0878082
15;calc iter;100;1.27264;1.16208;1.45605
15;total;1;132.054;132.054;132.054
16;calc total;1;127.483;127.483;127.483
16;calc update async;100;7.3838e-05;1.4965e-05;0.00516749
16;calc inner;100;1.04183;0.970445;1.14236
16;calc wait;100;0.181073;0.0669932;0.393249
16;calc bound;100;0.0472936;0.0388768;0.0624321
16;calc iter;100;1.27301;1.16226;1.45441
16;total;1;132.051;132.051;132.051
17;calc total;1;127.483;127.483;127.483
17;calc update async;100;7.57057e-05;1.1751e-05;0.00559
17;calc inner;100;1.04294;0.989373;1.14199
17;calc wait;100;0.182879;0.066755;0.398814
17;calc bound;100;0.0456406;0.0387963;0.0685849
17;calc iter;100;1.27338;1.15159;1.45711
17;total;1;132.055;132.055;132.055
18;calc total;1;127.483;127.483;127.483
18;calc update async;100;8.20484e-05;1.4788e-05;0.00612616
18;calc inner;100;1.03887;0.978998;1.145
18;calc wait;100;0.180987;0.0807809;0.347424
18;calc bound;100;0.0499583;0.0387463;0.078342
18;calc iter;100;1.27301;1.15839;1.40868
18;total;1;132.049;132.049;132.049
19;calc total;1;127.484;127.484;127.484
19;calc update async;100;8.24847e-05;1.4966e-05;0.00615878
19;calc inner;100;1.04261;0.988504;1.1436
19;calc wait;100;0.180196;0.0671254;0.348569
19;calc bound;100;0.047339;0.0392548;0.0694124
19;calc iter;100;1.27276;1.1621;1.38779
19;total;1;132.049;132.049;132.049
20;calc total;1;127.483;127.483;127.483
20;calc update async;100;6.73505e-05;1.3491e-05;0.00441833
20;calc inner;100;1.04683;0.982592;1.14504
20;calc wait;100;0.16878;0.0668828;0.327111
20;calc bound;100;0.0543555;0.038926;0.086298
20;calc iter;100;1.27326;1.17718;1.45468
20;total;1;132.058;132.058;132.058
21;calc total;1;127.484;127.484;127.484
21;calc update async;100;7.00278e-05;1.4038e-05;0.00446269
21;calc inner;100;1.04464;1.00485;1.14301
21;calc wait;100;0.165357;0.0671275;0.322516
21;calc bound;100;0.0574112;0.0389073;0.0811129
21;calc iter;100;1.27335;1.18242;1.42908
21;total;1;132.058;132.058;132.058
22;calc total;1;127.483;127.483;127.483
22;calc update async;100;6.92144e-05;1.4328e-05;0.00436739
22;calc inner;100;1.04181;0.988187;1.14222
22;calc wait;100;0.173607;0.0708886;0.329369
22;calc bound;100;0.0552468;0.0396599;0.0887234
22;calc iter;100;1.27384;1.152;1.40059
22;total;1;132.058;132.058;132.058
23;calc total;1;127.484;127.484;127.484
23;calc update async;100;6.86967e-05;1.3977e-05;0.00443415
23;calc inner;100;1.0453;1.00254;1.14255
23;calc wait;100;0.168965;0.0724506;0.288383
23;calc bound;100;0.0551869;0.0398134;0.0834715
23;calc iter;100;1.27384;1.19004;1.40629
23;total;1;132.049;132.049;132.049
43;calc total;1;127.484;127.484;127.484
43;calc update async;100;8.22794e-05;1.3157e-05;0.00466138
43;calc inner;100;1.03225;0.941045;1.13854
43;calc wait;100;0.166382;0.0613666;0.357514
43;calc bound;100;0.0704296;0.0389254;0.0882054
43;calc iter;100;1.27371;1.14516;1.50214
43;total;1;132.021;132.021;132.021
91;calc total;1;127.485;127.485;127.485
91;calc update async;100;7.50215e-05;1.3721e-05;0.005426
91;calc inner;100;1.072;1.03371;1.14703
91;calc wait;100;0.149991;0.0595002;0.23912
91;calc bound;100;0.0467648;0.0393735;0.0761545
91;calc iter;100;1.27325;1.18621;1.38942
91;total;1;132.006;132.006;132.006
44;calc total;1;127.484;127.484;127.484
44;calc update async;100;6.98527e-05;1.0984e-05;0.00462113
44;calc inner;100;1.04712;0.990108;1.13858
44;calc wait;100;0.173371;0.0656495;0.420583
44;calc bound;100;0.0507901;0.0388815;0.0865595
44;calc iter;100;1.27376;1.15331;1.54459
44;total;1;132.024;132.024;132.024
92;calc total;1;127.485;127.485;127.485
92;calc update async;100;7.6758e-05;1.3256e-05;0.00449422
92;calc inner;100;1.0563;0.996746;1.14649
92;calc wait;100;0.15053;0.0658904;0.31365
92;calc bound;100;0.0644372;0.0404144;0.0882844
92;calc iter;100;1.27289;1.18561;1.41313
92;total;1;132.011;132.011;132.011
45;calc total;1;127.484;127.484;127.484
45;calc update async;100;6.8804e-05;1.1757e-05;0.00471642
45;calc inner;100;1.04776;0.98691;1.13837
45;calc wait;100;0.174701;0.0660014;0.443683
45;calc bound;100;0.0471958;0.0386642;0.0871151
45;calc iter;100;1.2743;1.12376;1.48432
45;total;1;132.026;132.026;132.026
93;calc total;1;127.485;127.485;127.485
93;calc update async;100;8.57535e-05;1.3226e-05;0.00557674
93;calc inner;100;1.06051;1.01126;1.14736
93;calc wait;100;0.140508;0.0694037;0.281558
93;calc bound;100;0.0619381;0.0398436;0.0867563
93;calc iter;100;1.27317;1.17955;1.4466
93;total;1;132.013;132.013;132.013
46;calc total;1;127.483;127.483;127.483
46;calc update async;100;6.86614e-05;1.225e-05;0.00454618
46;calc inner;100;1.0487;0.972935;1.13865
46;calc wait;100;0.173774;0.0648798;0.397357
46;calc bound;100;0.0482696;0.0395806;0.0784415
46;calc iter;100;1.27359;1.16944;1.51358
46;total;1;132.027;132.027;132.027
94;calc total;1;127.485;127.485;127.485
47;calc total;1;127.483;127.483;127.483
47;calc update async;100;6.84278e-05;1.1978e-05;0.00460752
47;calc inner;100;1.05147;0.973219;1.13731
47;calc wait;100;0.16868;0.0686433;0.420311
47;calc bound;100;0.047976;0.0387526;0.0857069
47;calc iter;100;1.27346;1.16798;1.53893
47;total;1;132.024;132.024;132.024
94;calc update async;100;7.77311e-05;1.3938e-05;0.00449151
94;calc inner;100;1.05763;0.991475;1.14513
94;calc wait;100;0.14869;0.062786;0.328802
94;calc bound;100;0.0655423;0.0409888;0.0880375
94;calc iter;100;1.27299;1.1808;1.44407
94;total;1;132.013;132.013;132.013
95;calc total;1;127.485;127.485;127.485
95;calc update async;100;8.82809e-05;1.4019e-05;0.00557443
95;calc inner;100;1.05957;0.995996;1.14727
95;calc wait;100;0.135652;0.0610083;0.30311
95;calc bound;100;0.0641468;0.039959;0.0845773
95;calc iter;100;1.27243;1.17521;1.44419
95;total;1;132.013;132.013;132.013
MPI
Running Jacobi on 96 processors with (6, 4 4) elements.
Array Dimensions: 2376 2380 2380
Block Dimensions: 396 595 595
== Energy Conservation Check ==
initial Energy:              125.000
  final Energy:              125.000
    Difference:               -0.000
== Time Statistics ==
Completed 100 iterations.
# unit_id;function_name;num_calls;avg_runtime;min_runtime;max_runtime
24;calc total;1;127.466;127.466;127.466
24;calc update async;100;8.82268e-05;1.3336e-05;0.00535431
24;calc inner;100;1.04383;0.93491;1.26977
24;calc wait;100;0.157419;0.0696812;0.424415
24;calc bound;100;0.0669423;0.0394811;0.0864706
24;calc iter;100;1.27174;1.1497;1.54648
24;total;1;132.046;132.046;132.046
48;calc total;1;127.465;127.465;127.465
48;calc update async;100;6.57327e-05;1.1375e-05;0.00463503
48;calc inner;100;1.05853;0.972999;1.17427
48;calc wait;100;0.160625;0.0730173;0.363027
48;calc bound;100;0.0482429;0.0398047;0.0903182
48;calc iter;100;1.27071;1.15975;1.39704
48;total;1;132.031;132.031;132.031
25;calc total;1;127.466;127.466;127.466
25;calc update async;100;9.03396e-05;1.5529e-05;0.00550282
25;calc inner;100;1.03519;0.945694;1.14391
25;calc wait;100;0.159082;0.0653894;0.327663
25;calc bound;100;0.0711629;0.0402731;0.0885601
25;calc iter;100;1.27207;1.13862;1.46846
25;total;1;132.048;132.048;132.048
72;calc total;1;127.468;127.468;127.468
72;calc update async;100;9.87857e-05;1.3181e-05;0.00644284
72;calc inner;100;1.05515;0.959518;1.14474
72;calc wait;100;0.148344;0.0561689;0.407996
72;calc bound;100;0.0670487;0.0382222;0.0896463
72;calc iter;100;1.27302;1.10478;1.51261
72;total;1;132.042;132.042;132.042
0;calc total;1;127.468;127.468;127.468
0;calc update async;100;6.7683e-05;1.2883e-05;0.00469999
0;calc inner;100;1.04497;0.954185;1.14639
0;calc wait;100;0.177156;0.0684951;0.366937
0;calc bound;100;0.0458658;0.039795;0.0602262
0;calc iter;100;1.27052;1.20317;1.39408
0;total;1;132.039;132.039;132.039
49;calc total;1;127.466;127.466;127.466
49;calc update async;100;7.11951e-05;1.3452e-05;0.00519153
49;calc inner;100;1.05778;0.983771;1.16173
49;calc wait;100;0.163914;0.0603677;0.329304
49;calc bound;100;0.0465761;0.0398066;0.0673462
49;calc iter;100;1.27052;1.16878;1.36615
49;total;1;132.033;132.033;132.033
26;calc total;1;127.466;127.466;127.466
26;calc update async;100;9.25644e-05;1.3011e-05;0.00565925
26;calc inner;100;1.02457;0.96331;1.14402
26;calc wait;100;0.171331;0.0670012;0.329073
26;calc bound;100;0.0754279;0.0395162;0.0886316
26;calc iter;100;1.27294;1.13358;1.45284
26;total;1;132.05;132.05;132.05
73;calc total;1;127.468;127.468;127.468
73;calc update async;100;9.91731e-05;1.4217e-05;0.00628174
73;calc inner;100;1.05382;0.914328;1.26622
73;calc wait;100;0.145086;0.0680201;0.286746
73;calc bound;100;0.0704275;0.0386175;0.088217
73;calc iter;100;1.27317;1.16185;1.49125
73;total;1;132.045;132.045;132.045
1;calc total;1;127.466;127.466;127.466
1;calc update async;100;7.04285e-05;1.3855e-05;0.00498815
1;calc inner;100;1.05407;0.983365;1.14937
1;calc wait;100;0.167643;0.0726262;0.352613
1;calc bound;100;0.0467963;0.0401375;0.0607742
1;calc iter;100;1.27097;1.20729;1.3951
1;total;1;132.041;132.041;132.041
50;calc total;1;127.466;127.466;127.466
50;calc update async;100;7.04257e-05;1.1987e-05;0.00517606
50;calc inner;100;1.05484;0.984963;1.1496
50;calc wait;100;0.167002;0.071798;0.37728
50;calc bound;100;0.045522;0.039709;0.0586248
50;calc iter;100;1.27032;1.19578;1.42854
50;total;1;132.024;132.024;132.024
27;calc total;1;127.466;127.466;127.466
27;calc update async;100;9.30865e-05;1.584e-05;0.00569227
27;calc inner;100;1.03133;0.942955;1.14489
27;calc wait;100;0.165058;0.0686692;0.397446
27;calc bound;100;0.0723222;0.0395225;0.0887596
27;calc iter;100;1.27239;1.15531;1.5187
27;total;1;132.043;132.043;132.043
74;calc total;1;127.468;127.468;127.468
74;calc update async;100;0.000103828;1.512e-05;0.00656481
74;calc inner;100;1.04939;0.938784;1.14269
74;calc wait;100;0.153145;0.0650688;0.303858
74;calc bound;100;0.0689434;0.0397408;0.0886698
74;calc iter;100;1.27386;1.1711;1.45805
74;total;1;132.047;132.047;132.047
2;calc total;1;127.466;127.466;127.466
2;calc update async;100;7.97631e-05;1.3583e-05;0.00563548
2;calc inner;100;1.0561;1.00714;1.15825
2;calc wait;100;0.164715;0.0749884;0.296971
2;calc bound;100;0.0478041;0.0398285;0.0804656
2;calc iter;100;1.27169;1.17911;1.4177
2;total;1;132.04;132.04;132.04
51;calc total;1;127.466;127.466;127.466
51;calc update async;100;7.24093e-05;1.3402e-05;0.00527518
51;calc inner;100;1.0566;0.963412;1.1507
51;calc wait;100;0.16514;0.0748107;0.457232
51;calc bound;100;0.0467923;0.0399991;0.076983
51;calc iter;100;1.27053;1.19853;1.46922
51;total;1;132.033;132.033;132.033
28;calc total;1;127.466;127.466;127.466
28;calc update async;100;8.35481e-05;1.3736e-05;0.00580485
28;calc inner;100;1.04549;0.954023;1.13878
28;calc wait;100;0.170581;0.0682497;0.464566
28;calc bound;100;0.0523455;0.0402281;0.0979039
28;calc iter;100;1.27081;1.13892;1.54356
28;total;1;132.048;132.048;132.048
75;calc total;1;127.468;127.468;127.468
75;calc update async;100;0.000107348;1.3127e-05;0.00745292
75;calc inner;100;1.05895;0.939037;1.14493
75;calc wait;100;0.14292;0.0657781;0.313085
75;calc bound;100;0.0661122;0.0392744;0.0882236
75;calc iter;100;1.27352;1.17176;1.42277
75;total;1;132.048;132.048;132.048
3;calc total;1;127.466;127.466;127.466
3;calc update async;100;6.86931e-05;1.2515e-05;0.00498602
3;calc inner;100;1.04825;0.971223;1.14655
3;calc wait;100;0.173795;0.0719063;0.33893
3;calc bound;100;0.0460585;0.039421;0.0609664
3;calc iter;100;1.27109;1.19154;1.38995
3;total;1;132.039;132.039;132.039
52;calc total;1;127.466;127.466;127.466
52;calc update async;100;8.49697e-05;1.5006e-05;0.0052199
52;calc inner;100;1.05522;0.982677;1.15008
52;calc wait;100;0.152708;0.067028;0.446541
52;calc bound;100;0.0605159;0.0392872;0.088473
52;calc iter;100;1.2719;1.14358;1.4902
52;total;1;132.03;132.03;132.03
29;calc total;1;127.466;127.466;127.466
29;calc update async;100;8.23119e-05;1.3327e-05;0.00585649
29;calc inner;100;1.0505;0.98294;1.14338
29;calc wait;100;0.16541;0.0714184;0.342285
29;calc bound;100;0.0505552;0.0390401;0.0814554
29;calc iter;100;1.27135;1.17366;1.4022
29;total;1;132.05;132.05;132.05
76;calc total;1;127.468;127.468;127.468
76;calc update async;100;8.45632e-05;1.2642e-05;0.00641022
76;calc inner;100;1.05683;0.937181;1.14126
76;calc wait;100;0.167449;0.0719421;0.560167
76;calc bound;100;0.0447062;0.0384665;0.0578038
76;calc iter;100;1.27252;1.19578;1.551
76;total;1;132.044;132.044;132.044
4;calc total;1;127.465;127.465;127.465
4;calc update async;100;8.7268e-05;1.232e-05;0.00589176
4;calc inner;100;1.04994;0.996474;1.14073
4;calc wait;100;0.164242;0.0763232;0.382469
4;calc bound;100;0.0568582;0.0396382;0.0824347
4;calc iter;100;1.27296;1.16815;1.44121
4;total;1;132.039;132.039;132.039
53;calc total;1;127.466;127.466;127.466
53;calc update async;100;7.90278e-05;1.4314e-05;0.00520111
53;calc inner;100;1.057;0.978414;1.14608
53;calc wait;100;0.153318;0.0703215;0.419386
53;calc bound;100;0.0573419;0.0384638;0.0824194
53;calc iter;100;1.27165;1.1674;1.44891
53;total;1;132.026;132.026;132.026
30;calc total;1;127.465;127.465;127.465
30;calc update async;100;8.52151e-05;1.5503e-05;0.00557926
30;calc inner;100;1.04652;0.9684;1.14069
30;calc wait;100;0.164388;0.0645756;0.344043
30;calc bound;100;0.0581371;0.0397653;0.0881564
30;calc iter;100;1.27208;1.17514;1.52372
30;total;1;132.038;132.038;132.038
77;calc total;1;127.468;127.468;127.468
77;calc update async;100;8.71761e-05;1.4094e-05;0.0066619
77;calc inner;100;1.06216;1.00453;1.13734
77;calc wait;100;0.162406;0.0643473;0.404345
77;calc bound;100;0.0445146;0.0389818;0.0716839
77;calc iter;100;1.27192;1.17277;1.54095
77;total;1;132.041;132.041;132.041
5;calc total;1;127.466;127.466;127.466
5;calc update async;100;8.12621e-05;1.6721e-05;0.00490922
5;calc inner;100;1.04731;1.00314;1.14159
5;calc wait;100;0.16164;0.0692511;0.289912
5;calc bound;100;0.0609172;0.0402439;0.0880946
5;calc iter;100;1.27211;1.17884;1.40708
5;total;1;132.036;132.036;132.036
54;calc total;1;127.466;127.466;127.466
54;calc update async;100;8.04053e-05;1.3967e-05;0.00531039
54;calc inner;100;1.05998;0.980505;1.14805
54;calc wait;100;0.150769;0.0640013;0.317213
54;calc bound;100;0.0558076;0.038479;0.0841832
54;calc iter;100;1.27146;1.16358;1.47711
54;total;1;132.02;132.02;132.02
31;calc total;1;127.465;127.465;127.465
31;calc update async;100;8.27954e-05;1.2471e-05;0.00562048
31;calc inner;100;1.04802;0.974122;1.14081
31;calc wait;100;0.165388;0.0673412;0.369958
78;calc total;1;127.468;127.468;127.468
78;calc update async;100;8.87179e-05;1.0935e-05;0.00668907
78;calc inner;100;1.05938;0.95961;1.13621
78;calc wait;100;0.162404;0.060682;0.465377
78;calc bound;100;0.0478065;0.0380637;0.0695505
78;calc iter;100;1.27259;1.13386;1.49456
78;total;1;132.042;132.042;132.042
6;calc total;1;127.466;127.466;127.466
6;calc update async;100;8.1687e-05;1.2878e-05;0.00503957
6;calc inner;100;1.04696;0.978595;1.14373
6;calc wait;100;0.162727;0.0641869;0.316136
6;calc bound;100;0.0622294;0.0395051;0.0876888
6;calc iter;100;1.27324;1.18237;1.44913
6;total;1;132.038;132.038;132.038
55;calc total;1;127.466;127.466;127.466
55;calc update async;100;8.34833e-05;1.4216e-05;0.00536613
55;calc inner;100;1.05473;0.981255;1.14606
55;calc wait;100;0.151295;0.0719245;0.35092
55;calc bound;100;0.0593048;0.0388541;0.0865152
55;calc iter;100;1.27127;1.17653;1.52579
55;total;1;132.021;132.021;132.021
31;calc bound;100;0.0536768;0.0396346;0.0838431
31;calc iter;100;1.27161;1.13778;1.50879
31;total;1;132.034;132.034;132.034
79;calc total;1;127.468;127.468;127.468
79;calc update async;100;8.67375e-05;1.2437e-05;0.00670628
79;calc inner;100;1.05446;0.957311;1.1347
79;calc wait;100;0.169912;0.0671698;0.371663
79;calc bound;100;0.0439537;0.039024;0.0674045
79;calc iter;100;1.27184;1.14651;1.41355
79;total;1;132.042;132.042;132.042
7;calc total;1;127.466;127.466;127.466
7;calc update async;100;7.53565e-05;1.1907e-05;0.00508865
7;calc inner;100;1.05131;1.00487;1.19322
7;calc wait;100;0.165388;0.0630956;0.347534
7;calc bound;100;0.0540163;0.0386283;0.0829297
7;calc iter;100;1.27212;1.15942;1.46156
7;total;1;132.037;132.037;132.037
56;calc total;1;127.466;127.466;127.466
56;calc update async;100;8.85762e-05;1.5723e-05;0.00546223
56;calc inner;100;1.04807;0.945616;1.14605
56;calc wait;100;0.156027;0.0674401;0.471597
56;calc bound;100;0.0644607;0.039265;0.0880795
56;calc iter;100;1.2734;1.16267;1.52624
56;total;1;132.033;132.033;132.033
32;calc total;1;127.468;127.468;127.468
32;calc update async;100;6.16769e-05;1.063e-05;0.00443541
32;calc inner;100;1.03763;0.933343;1.13897
32;calc wait;100;0.184968;0.0664944;0.38752
32;calc bound;100;0.0469064;0.0397247;0.0704773
32;calc iter;100;1.27027;1.17504;1.40368
32;total;1;132.049;132.049;132.049
80;calc total;1;127.468;127.468;127.468
80;calc update async;100;8.13695e-05;1.2395e-05;0.00552909
80;calc inner;100;1.05488;0.905405;1.13819
80;calc wait;100;0.161653;0.0646348;0.394373
80;calc bound;100;0.052769;0.0397369;0.081532
80;calc iter;100;1.27168;1.18536;1.37746
80;total;1;132.05;132.05;132.05
8;calc total;1;127.466;127.466;127.466
8;calc update async;100;8.10968e-05;1.0819e-05;0.00523131
8;calc inner;100;1.04648;0.981095;1.14241
8;calc wait;100;0.16047;0.0660596;0.363944
8;calc bound;100;0.0587198;0.0399038;0.0883397
8;calc iter;100;1.27244;1.14552;1.46016
8;total;1;132.038;132.038;132.038
57;calc total;1;127.466;127.466;127.466
57;calc update async;100;8.33611e-05;1.2764e-05;0.00484065
57;calc inner;100;1.0477;0.901873;1.1444
57;calc wait;100;0.152902;0.0615239;0.442612
57;calc bound;100;0.0685602;0.0394562;0.108764
57;calc iter;100;1.27218;1.10039;1.56315
57;total;1;132.032;132.032;132.032
33;calc total;1;127.466;127.466;127.466
33;calc update async;100;6.95737e-05;1.427e-05;0.00492782
33;calc inner;100;1.04021;0.911088;1.14611
33;calc wait;100;0.182018;0.0646689;0.438269
33;calc bound;100;0.0466237;0.0396411;0.066599
33;calc iter;100;1.2707;1.17635;1.4381
33;total;1;132.05;132.05;132.05
81;calc total;1;127.468;127.468;127.468
81;calc update async;100;7.67676e-05;1.3071e-05;0.0051894
81;calc inner;100;1.05765;0.944936;1.13564
81;calc wait;100;0.15618;0.0700784;0.282279
81;calc bound;100;0.0550046;0.0391621;0.0876098
81;calc iter;100;1.27162;1.17075;1.40954
81;total;1;132.045;132.045;132.045
9;calc total;1;127.466;127.466;127.466
9;calc update async;100;9.28214e-05;1.4725e-05;0.00587299
9;calc inner;100;1.04339;0.965367;1.14911
9;calc wait;100;0.161104;0.0684977;0.284438
9;calc bound;100;0.0673721;0.0399465;0.0890477
9;calc iter;100;1.27348;1.19436;1.41025
9;total;1;132.038;132.038;132.038
58;calc total;1;127.466;127.466;127.466
58;calc update async;100;8.49242e-05;1.4238e-05;0.00497109
58;calc inner;100;1.05132;0.952073;1.15914
58;calc wait;100;0.153393;0.0695112;0.377075
58;calc bound;100;0.0662791;0.0393493;0.0860661
58;calc iter;100;1.27286;1.16466;1.50512
58;total;1;132.028;132.028;132.028
34;calc total;1;127.466;127.466;127.466
34;calc update async;100;8.90558e-05;1.3349e-05;0.00675331
34;calc inner;100;1.04323;0.969806;1.14223
34;calc wait;100;0.178105;0.0784345;0.374462
34;calc bound;100;0.0482667;0.0393396;0.0701821
34;calc iter;100;1.27074;1.16645;1.41159
34;total;1;132.05;132.05;132.05
82;calc total;1;127.468;127.468;127.468
82;calc update async;100;7.82497e-05;1.3486e-05;0.00518939
82;calc inner;100;1.06339;0.997784;1.13756
82;calc wait;100;0.151348;0.0730035;0.351714
82;calc bound;100;0.0543524;0.0384149;0.0849382
82;calc iter;100;1.27265;1.17531;1.46484
82;total;1;132.043;132.043;132.043
10;calc total;1;127.466;127.466;127.466
10;calc update async;100;9.94772e-05;1.2902e-05;0.00601175
10;calc inner;100;1.0329;0.955547;1.14082
10;calc wait;100;0.167705;0.0624604;0.296484
10;calc bound;100;0.0702438;0.0396347;0.088703
10;calc iter;100;1.27425;1.17501;1.40785
10;total;1;132.039;132.039;132.039
59;calc total;1;127.466;127.466;127.466
59;calc update async;100;8.00385e-05;1.3311e-05;0.00483707
59;calc inner;100;1.04776;0.915305;1.14505
59;calc wait;100;0.158973;0.0702734;0.357554
59;calc bound;100;0.0623081;0.0391387;0.0877364
59;calc iter;100;1.27185;1.09373;1.49003
59;total;1;132.032;132.032;132.032
35;calc total;1;127.466;127.466;127.466
35;calc update async;100;7.13186e-05;1.3141e-05;0.00501614
35;calc inner;100;1.04522;0.973456;1.14434
35;calc wait;100;0.1763;0.0725019;0.450597
35;calc bound;100;0.0480058;0.0402613;0.0648895
35;calc iter;100;1.27004;1.18069;1.48089
35;total;1;132.053;132.053;132.053
83;calc total;1;127.468;127.468;127.468
83;calc update async;100;8.90146e-05;1.244e-05;0.00656496
83;calc inner;100;1.06462;0.994946;1.14358
83;calc wait;100;0.155144;0.0704316;0.343181
83;calc bound;100;0.050739;0.0400454;0.0860187
83;calc iter;100;1.27185;1.16972;1.43132
83;total;1;132.049;132.049;132.049
11;calc total;1;127.466;127.466;127.466
11;calc update async;100;8.98243e-05;1.4265e-05;0.00560469
11;calc inner;100;1.04543;0.943567;1.14122
11;calc wait;100;0.161792;0.0618387;0.383156
11;calc bound;100;0.0637431;0.039787;0.0858211
11;calc iter;100;1.27375;1.14558;1.48512
11;total;1;132.037;132.037;132.037
60;calc total;1;127.466;127.466;127.466
60;calc update async;100;8.31416e-05;1.3668e-05;0.0059935
60;calc inner;100;1.05049;0.962908;1.14311
60;calc wait;100;0.171038;0.0657032;0.522321
60;calc bound;100;0.0466345;0.0391762;0.0679586
60;calc iter;100;1.27161;1.18404;1.5336
60;total;1;132.027;132.027;132.027
36;calc total;1;127.464;127.464;127.464
36;calc update async;100;9.55361e-05;1.3054e-05;0.00663965
36;calc inner;100;1.03961;0.948331;1.13939
36;calc wait;100;0.171982;0.063994;0.405344
36;calc bound;100;0.0581629;0.0396997;0.088615
36;calc iter;100;1.27175;1.12179;1.51211
36;total;1;132.036;132.036;132.036
84;calc total;1;127.468;127.468;127.468
84;calc update async;100;0.000100698;1.3498e-05;0.00719204
84;calc inner;100;1.06029;0.974761;1.15226
84;calc wait;100;0.153132;0.0536691;0.346924
84;calc bound;100;0.0555149;0.0404467;0.0881451
84;calc iter;100;1.27259;1.15967;1.46052
84;total;1;132.053;132.053;132.053
12;calc total;1;127.466;127.466;127.466
12;calc update async;100;8.66414e-05;1.2962e-05;0.00583081
12;calc inner;100;1.06536;0.994154;1.14952
12;calc wait;100;0.14938;0.0649902;0.320512
61;calc total;1;127.466;127.466;127.466
61;calc update async;100;8.03402e-05;1.2688e-05;0.00599389
61;calc inner;100;1.0499;0.976078;1.13975
61;calc wait;100;0.171505;0.0646319;0.469973
61;calc bound;100;0.0462393;0.0392187;0.0745887
61;calc iter;100;1.27164;1.11817;1.54829
61;total;1;132.036;132.036;132.036
37;calc total;1;127.466;127.466;127.466
37;calc update async;100;8.20351e-05;1.4216e-05;0.00516714
37;calc inner;100;1.03952;0.958732;1.13967
37;calc wait;100;0.172507;0.0628826;0.403926
37;calc bound;100;0.0567853;0.0395943;0.0894606
37;calc iter;100;1.27112;1.12314;1.54881
37;total;1;132.036;132.036;132.036
85;calc total;1;127.468;127.468;127.468
85;calc update async;100;8.57001e-05;1.3709e-05;0.005729
85;calc inner;100;1.0589;0.956054;1.15105
85;calc wait;100;0.15488;0.0672217;0.332284
85;calc bound;100;0.0579318;0.0395831;0.0886156
85;calc iter;100;1.27318;1.15596;1.44292
85;total;1;132.049;132.049;132.049
12;calc bound;100;0.0540038;0.0400258;0.0876616
12;calc iter;100;1.2716;1.17797;1.44212
12;total;1;132.044;132.044;132.044
62;calc total;1;127.465;127.465;127.465
62;calc update async;100;8.24952e-05;1.3449e-05;0.00598328
62;calc inner;100;1.05109;0.96477;1.13842
62;calc wait;100;0.16862;0.0597119;0.353127
62;calc bound;100;0.0489085;0.0391301;0.0840221
62;calc iter;100;1.27153;1.16833;1.43772
62;total;1;132.036;132.036;132.036
38;calc total;1;127.466;127.466;127.466
38;calc update async;100;8.42375e-05;1.523e-05;0.00532847
38;calc inner;100;1.03416;0.943906;1.14075
38;calc wait;100;0.174944;0.0636056;0.50906
38;calc bound;100;0.0610596;0.0391183;0.0884483
38;calc iter;100;1.27164;1.07516;1.61768
38;total;1;132.038;132.038;132.038
86;calc total;1;127.468;127.468;127.468
86;calc update async;100;8.36032e-05;1.3866e-05;0.00537501
86;calc inner;100;1.06317;0.961914;1.15183
86;calc wait;100;0.150725;0.0589445;0.313637
86;calc bound;100;0.0579;0.0392689;0.0877693
86;calc iter;100;1.27386;1.15579;1.40169
86;total;1;132.046;132.046;132.046
13;calc total;1;127.466;127.466;127.466
13;calc update async;100;8.77611e-05;1.2149e-05;0.00608182
13;calc inner;100;1.06832;1.01819;1.14657
13;calc wait;100;0.141424;0.0655856;0.288876
13;calc bound;100;0.0556138;0.0403671;0.0863521
13;calc iter;100;1.27204;1.18698;1.38513
13;total;1;132.051;132.051;132.051
63;calc total;1;127.465;127.465;127.465
63;calc update async;100;8.13273e-05;1.1223e-05;0.00610954
63;calc inner;100;1.04478;0.956294;1.13872
63;calc wait;100;0.175395;0.0624946;0.403438
63;calc bound;100;0.0464219;0.039262;0.0678263
63;calc iter;100;1.27111;1.17771;1.4458
63;total;1;132.029;132.029;132.029
39;calc total;1;127.466;127.466;127.466
39;calc update async;100;8.51704e-05;1.1533e-05;0.00553375
39;calc inner;100;1.03485;0.968346;1.14053
39;calc wait;100;0.171938;0.0681755;0.436593
39;calc bound;100;0.0634053;0.0388936;0.0888804
87;calc total;1;127.468;127.468;127.468
87;calc update async;100;7.96445e-05;1.238e-05;0.00537794
87;calc inner;100;1.06455;0.97477;1.15181
87;calc wait;100;0.154318;0.0647499;0.295862
87;calc bound;100;0.0523828;0.0393581;0.0836413
87;calc iter;100;1.2735;1.14992;1.39451
87;total;1;132.049;132.049;132.049
14;calc total;1;127.466;127.466;127.466
14;calc update async;100;9.84463e-05;1.3484e-05;0.00648479
14;calc inner;100;1.06531;1.01269;1.14876
14;calc wait;100;0.140713;0.0668494;0.283741
14;calc bound;100;0.0636183;0.0395888;0.0873025
14;calc iter;100;1.27321;1.18904;1.43628
14;total;1;132.053;132.053;132.053
64;calc total;1;127.468;127.468;127.468
64;calc update async;100;6.95776e-05;1.1368e-05;0.00485134
64;calc inner;100;1.04711;0.962772;1.13532
64;calc wait;100;0.175688;0.0660538;0.508296
64;calc bound;100;0.0478391;0.0385877;0.0751534
64;calc iter;100;1.27192;1.12454;1.51839
64;total;1;132.029;132.029;132.029
39;calc iter;100;1.27135;1.11635;1.52497
39;total;1;132.036;132.036;132.036
88;calc total;1;127.468;127.468;127.468
88;calc update async;100;8.99218e-05;1.3861e-05;0.0060743
88;calc inner;100;1.06336;0.985409;1.14518
88;calc wait;100;0.150044;0.0615529;0.358121
88;calc bound;100;0.0565536;0.0395807;0.0857343
88;calc iter;100;1.27403;1.18418;1.42914
88;total;1;132.042;132.042;132.042
15;calc total;1;127.466;127.466;127.466
15;calc update async;100;8.46191e-05;1.2107e-05;0.00572829
15;calc inner;100;1.06555;0.975935;1.14692
15;calc wait;100;0.143665;0.06731;0.283804
15;calc bound;100;0.0570913;0.0404181;0.0883499
15;calc iter;100;1.27199;1.18902;1.46615
15;total;1;132.05;132.05;132.05
65;calc total;1;127.468;127.468;127.468
65;calc update async;100;6.95707e-05;1.0367e-05;0.0049082
65;calc inner;100;1.04592;0.989103;1.13393
65;calc wait;100;0.176766;0.0716742;0.507649
65;calc bound;100;0.0477775;0.0383128;0.0682942
40;calc total;1;127.466;127.466;127.466
40;calc update async;100;7.28355e-05;1.2206e-05;0.0044036
40;calc inner;100;1.0328;0.967663;1.13748
40;calc wait;100;0.173015;0.0631244;0.391802
40;calc bound;100;0.0617432;0.0390667;0.0887413
40;calc iter;100;1.27261;1.12089;1.49058
40;total;1;132.024;132.024;132.024
89;calc total;1;127.468;127.468;127.468
89;calc update async;100;7.81549e-05;1.6798e-05;0.00450507
89;calc inner;100;1.05713;0.98396;1.14605
89;calc wait;100;0.139894;0.0643434;0.283347
89;calc bound;100;0.0625056;0.0402229;0.0874133
89;calc iter;100;1.27424;1.17535;1.44014
89;total;1;132.037;132.037;132.037
16;calc total;1;127.465;127.465;127.465
16;calc update async;100;7.06634e-05;1.2089e-05;0.00497733
16;calc inner;100;1.05871;1.00526;1.14213
16;calc wait;100;0.165811;0.0719089;0.385342
16;calc bound;100;0.044082;0.0392074;0.0788403
16;calc iter;100;1.27058;1.19253;1.44743
16;total;1;132.053;132.053;132.053
65;calc iter;100;1.27171;1.13558;1.55541
65;total;1;132.036;132.036;132.036
41;calc total;1;127.466;127.466;127.466
41;calc update async;100;7.38105e-05;1.3508e-05;0.00440739
41;calc inner;100;1.03531;0.979757;1.13593
41;calc wait;100;0.172927;0.0595868;0.408547
41;calc bound;100;0.0607485;0.0392812;0.0889113
41;calc iter;100;1.27257;1.12942;1.52015
41;total;1;132.03;132.03;132.03
90;calc total;1;127.468;127.468;127.468
90;calc update async;100;8.13501e-05;1.7108e-05;0.00447169
90;calc inner;100;1.04601;1.00943;1.14789
90;calc wait;100;0.157464;0.0645888;0.375391
90;calc bound;100;0.0689665;0.039103;0.0882273
90;calc iter;100;1.27468;1.15091;1.48413
90;total;1;132.037;132.037;132.037
17;calc total;1;127.466;127.466;127.466
17;calc update async;100;7.52779e-05;1.2779e-05;0.00565578
17;calc inner;100;1.05856;1.00697;1.14136
17;calc wait;100;0.165183;0.0669832;0.307174
17;calc bound;100;0.0446296;0.0391937;0.071532
17;calc iter;100;1.27075;1.19547;1.37905
17;total;1;132.044;132.044;132.044
42;calc total;1;127.466;127.466;127.466
42;calc update async;100;7.42586e-05;1.2522e-05;0.00450558
42;calc inner;100;1.03684;0.985355;1.13547
42;calc wait;100;0.168665;0.0705456;0.342841
42;calc bound;100;0.0613574;0.0393753;0.0868133
42;calc iter;100;1.27192;1.15124;1.44278
42;total;1;132.035;132.035;132.035
18;calc total;1;127.466;127.466;127.466
18;calc update async;100;7.87222e-05;1.1767e-05;0.00589677
18;calc inner;100;1.06194;1.01449;1.14192
18;calc wait;100;0.160221;0.0731881;0.333451
18;calc bound;100;0.0467406;0.0391663;0.062642
18;calc iter;100;1.27122;1.18394;1.408
18;total;1;132.045;132.045;132.045
43;calc total;1;127.466;127.466;127.466
43;calc update async;100;7.29783e-05;1.0594e-05;0.00435723
43;calc inner;100;1.0343;0.934342;1.13753
43;calc wait;100;0.17008;0.0634457;0.442554
43;calc bound;100;0.0617523;0.0396966;0.0886427
43;calc iter;100;1.27216;1.11539;1.58414
43;total;1;132.03;132.03;132.03
19;calc total;1;127.466;127.466;127.466
19;calc update async;100;7.89675e-05;1.2705e-05;0.00602081
19;calc inner;100;1.06222;0.995611;1.14171
19;calc wait;100;0.160167;0.0617455;0.354937
19;calc bound;100;0.0455505;0.0391947;0.0745847
19;calc iter;100;1.27073;1.20324;1.39149
19;total;1;132.048;132.048;132.048
44;calc total;1;127.466;127.466;127.466
44;calc update async;100;6.39456e-05;1.1847e-05;0.00435839
44;calc inner;100;1.03351;0.942022;1.13869
44;calc wait;100;0.189889;0.0682545;0.425622
44;calc bound;100;0.0443504;0.0388296;0.0605917
44;calc iter;100;1.2717;1.17375;1.40902
44;total;1;132.035;132.035;132.035
20;calc total;1;127.466;127.466;127.466
20;calc update async;100;7.26988e-05;1.3983e-05;0.00434469
45;calc total;1;127.466;127.466;127.466
45;calc update async;100;6.42971e-05;1.2936e-05;0.00451899
45;calc inner;100;1.03123;0.957276;1.13733
45;calc wait;100;0.190985;0.0665045;0.420015
45;calc bound;100;0.0443124;0.038501;0.0742762
45;calc iter;100;1.27097;1.17628;1.44206
45;total;1;132.035;132.035;132.035
20;calc inner;100;1.06335;0.984913;1.14344
20;calc wait;100;0.14327;0.0715199;0.286741
20;calc bound;100;0.0612784;0.0397765;0.0854332
20;calc iter;100;1.27136;1.17482;1.45461
20;total;1;132.054;132.054;132.054
46;calc total;1;127.466;127.466;127.466
46;calc update async;100;6.34906e-05;1.2758e-05;0.00448382
46;calc inner;100;1.03615;0.924558;1.13536
46;calc wait;100;0.184945;0.0684828;0.404915
46;calc bound;100;0.0452047;0.0390709;0.0711993
46;calc iter;100;1.27115;1.17484;1.46255
46;total;1;132.034;132.034;132.034
21;calc total;1;127.466;127.466;127.466
21;calc update async;100;7.34692e-05;1.5465e-05;0.00430808
21;calc inner;100;1.06032;1.02131;1.1431
21;calc wait;100;0.139548;0.0701977;0.280446
21;calc bound;100;0.0641792;0.0399377;0.0858177
21;calc iter;100;1.27168;1.16072;1.43697
21;total;1;132.051;132.051;132.051
47;calc total;1;127.466;127.466;127.466
47;calc update async;100;6.30931e-05;1.0811e-05;0.00445209
47;calc inner;100;1.03455;0.95268;1.13729
47;calc wait;100;0.186602;0.068894;0.421401
47;calc bound;100;0.0446435;0.0393178;0.071208
47;calc iter;100;1.27089;1.18214;1.47778
47;total;1;132.029;132.029;132.029
22;calc total;1;127.466;127.466;127.466
22;calc update async;100;7.68191e-05;1.5855e-05;0.00441087
22;calc inner;100;1.05308;0.997896;1.14164
22;calc wait;100;0.146998;0.0681757;0.372867
22;calc bound;100;0.0669922;0.0400518;0.0884321
22;calc iter;100;1.27213;1.15056;1.53354
22;total;1;132.054;132.054;132.054
23;calc total;1;127.466;127.466;127.466
23;calc update async;100;7.55237e-05;1.2237e-05;0.00453864
23;calc inner;100;1.05495;1.01228;1.14209
23;calc wait;100;0.147523;0.0718102;0.378461
23;calc bound;100;0.0651877;0.0402615;0.0859821
23;calc iter;100;1.27187;1.16888;1.50129
23;total;1;132.052;132.052;132.052
66;calc total;1;127.468;127.468;127.468
66;calc update async;100;7.19221e-05;1.2018e-05;0.00506651
66;calc inner;100;1.04937;0.971988;1.13613
66;calc wait;100;0.173915;0.0641497;0.426821
66;calc bound;100;0.0475827;0.0385008;0.0795108
66;calc iter;100;1.27167;1.11379;1.50681
66;total;1;132.027;132.027;132.027
67;calc total;1;127.468;127.468;127.468
67;calc update async;100;7.4689e-05;1.1818e-05;0.00533639
67;calc inner;100;1.04488;0.97576;1.13559
67;calc wait;100;0.17933;0.064153;0.455687
67;calc bound;100;0.0453971;0.0387974;0.0710359
67;calc iter;100;1.27124;1.13301;1.48496
67;total;1;132.02;132.02;132.02
68;calc total;1;127.468;127.468;127.468
68;calc update async;100;8.39818e-05;1.6868e-05;0.0042581
68;calc inner;100;1.02935;0.942107;1.13716
68;calc wait;100;0.168032;0.0653392;0.426485
68;calc bound;100;0.0736859;0.0391485;0.088548
68;calc iter;100;1.27298;1.14348;1.53018
68;total;1;132.036;132.036;132.036
69;calc total;1;127.468;127.468;127.468
69;calc update async;100;7.82859e-05;1.4065e-05;0.00434158
69;calc inner;100;1.02738;0.940421;1.13659
69;calc wait;100;0.16862;0.0498863;0.402683
69;calc bound;100;0.0736504;0.0391865;0.088342
69;calc iter;100;1.27237;1.10754;1.52831
69;total;1;132.038;132.038;132.038
70;calc total;1;127.468;127.468;127.468
70;calc update async;100;7.94259e-05;1.5317e-05;0.00429188
70;calc inner;100;1.02835;0.932738;1.13515
70;calc wait;100;0.170097;0.0585077;0.367967
70;calc bound;100;0.0727102;0.0391908;0.0884209
70;calc iter;100;1.27325;1.12998;1.47041
70;total;1;132.036;132.036;132.036
71;calc total;1;127.468;127.468;127.468
71;calc update async;100;7.55782e-05;1.1497e-05;0.00425007
71;calc inner;100;1.03415;0.942208;1.13462
71;calc wait;100;0.16489;0.0577108;0.419927
71;calc bound;100;0.0688317;0.039325;0.0873143
71;calc iter;100;1.27217;1.11206;1.50841
71;total;1;132.033;132.033;132.033
91;calc total;1;127.468;127.468;127.468
91;calc update async;100;7.57781e-05;1.1741e-05;0.00454197
91;calc inner;100;1.057;1.0155;1.14609
91;calc wait;100;0.1477;0.0616979;0.328459
91;calc bound;100;0.0620906;0.04004;0.0824107
91;calc iter;100;1.2742;1.15259;1.43614
91;total;1;132.046;132.046;132.046
92;calc total;1;127.468;127.468;127.468
92;calc update async;100;8.54725e-05;1.4483e-05;0.00614978
92;calc inner;100;1.05354;0.985021;1.14761
92;calc wait;100;0.167947;0.0689096;0.325752
92;calc bound;100;0.0492381;0.039707;0.0866705
92;calc iter;100;1.27252;1.19367;1.41336
92;total;1;132.046;132.046;132.046
93;calc total;1;127.468;127.468;127.468
93;calc update async;100;8.79419e-05;1.5661e-05;0.00617342
93;calc inner;100;1.06122;0.983157;1.1466
93;calc wait;100;0.156368;0.0653737;0.337692
93;calc bound;100;0.0501948;0.0391341;0.0837306
93;calc iter;100;1.27314;1.18615;1.39446
93;total;1;132.048;132.048;132.048
94;calc total;1;127.468;127.468;127.468
94;calc update async;100;7.45031e-05;1.5269e-05;0.00462828
94;calc inner;100;1.06283;0.982376;1.14695
94;calc wait;100;0.154134;0.0659932;0.349246
94;calc bound;100;0.0530763;0.0395361;0.0881749
94;calc iter;100;1.27386;1.17359;1.52823
94;total;1;132.046;132.046;132.046
95;calc total;1;127.468;127.468;127.468
95;calc update async;100;6.75384e-05;1.4057e-05;0.00449465
95;calc inner;100;1.06001;0.980307;1.14558
95;calc wait;100;0.161303;0.0752095;0.34742
95;calc bound;100;0.0478162;0.0395605;0.0808702
95;calc iter;100;1.27355;1.18472;1.50769
95;total;1;132.054;132.054;132.054
MPI
Running Jacobi on 96 processors with (6, 4 4) elements.
Array Dimensions: 2376 2380 2380
Block Dimensions: 396 595 595
== Energy Conservation Check ==
initial Energy:              125.000
  final Energy:              125.000
    Difference:               -0.000
== Time Statistics ==
Completed 100 iterations.
# unit_id;function_name;num_calls;avg_runtime;min_runtime;max_runtime
24;calc total;1;127.604;127.604;127.604
24;calc update async;100;0.000101434;1.6026e-05;0.00643189
24;calc inner;100;1.05137;0.976053;1.14546
24;calc wait;100;0.147938;0.0686343;0.311926
24;calc bound;100;0.0718466;0.0402835;0.15089
24;calc iter;100;1.2748;1.17571;1.46047
24;total;1;132.157;132.157;132.157
25;calc total;1;127.604;127.604;127.604
25;calc update async;100;9.21883e-05;1.2621e-05;0.00554132
25;calc inner;100;1.05542;0.989126;1.14759
25;calc wait;100;0.145532;0.0643893;0.266321
25;calc bound;100;0.0681134;0.0411842;0.0905719
25;calc iter;100;1.27447;1.11267;1.38245
25;total;1;132.165;132.165;132.165
26;calc total;1;127.604;127.604;127.604
26;calc update async;100;8.87531e-05;1.2695e-05;0.00576426
26;calc inner;100;1.05904;1.0082;1.14435
26;calc wait;100;0.14814;0.0683;0.279876
26;calc bound;100;0.0646933;0.0398782;0.0888601
26;calc iter;100;1.27429;1.19149;1.44204
26;total;1;132.162;132.162;132.162
27;calc total;1;127.604;127.604;127.604
27;calc update async;100;9.1085e-05;1.273e-05;0.00590669
27;calc inner;100;1.05895;1.00088;1.14478
27;calc wait;100;0.140344;0.0635114;0.287864
27;calc bound;100;0.0663134;0.0401495;0.0863943
27;calc iter;100;1.27435;1.17728;1.44743
27;total;1;132.162;132.162;132.162
28;calc total;1;127.604;127.604;127.604
28;calc update async;100;8.62394e-05;1.3221e-05;0.00594729
28;calc inner;100;1.06063;1.00079;1.14013
28;calc wait;100;0.154802;0.0730943;0.312952
28;calc bound;100;0.0522058;0.0393072;0.0867705
28;calc iter;100;1.27385;1.20159;1.40536
28;total;1;132.156;132.156;132.156
29;calc total;1;127.604;127.604;127.604
29;calc update async;100;8.45154e-05;1.2774e-05;0.00602342
29;calc inner;100;1.06257;0.980138;1.14131
29;calc wait;100;0.156084;0.0638043;0.399898
29;calc bound;100;0.0503612;0.0392691;0.0884255
29;calc iter;100;1.27319;1.21147;1.42297
29;total;1;132.154;132.154;132.154
30;calc total;1;127.604;127.604;127.604
30;calc update async;100;8.77152e-05;1.2431e-05;0.00639218
30;calc inner;100;1.06038;0.99295;1.24153
30;calc wait;100;0.160653;0.0639052;0.310259
30;calc bound;100;0.0494098;0.0393438;0.0789492
30;calc iter;100;1.27404;1.20723;1.35907
30;total;1;132.159;132.159;132.159
31;calc total;1;127.604;127.604;127.604
31;calc update async;100;8.19629e-05;1.2091e-05;0.00602392
31;calc inner;100;1.06124;1.00252;1.1741
31;calc wait;100;0.159574;0.0803476;0.288993
31;calc bound;100;0.0481306;0.0392088;0.0864964
31;calc iter;100;1.27322;1.17978;1.42725
31;total;1;132.157;132.157;132.157
32;calc total;1;127.606;127.606;127.606
32;calc update async;100;6.24957e-05;1.1688e-05;0.00441268
32;calc inner;100;1.06724;0.98801;1.13863
32;calc wait;100;0.156758;0.0664265;0.329643
32;calc bound;100;0.0450216;0.0400993;0.0664995
32;calc iter;100;1.27436;1.17535;1.39987
32;total;1;132.166;132.166;132.166
33;calc total;1;127.604;127.604;127.604
33;calc update async;100;7.98413e-05;1.3247e-05;0.00484918
33;calc inner;100;1.06856;1.01736;1.14575
33;calc wait;100;0.147016;0.0692742;0.304552
33;calc bound;100;0.0580758;0.0403817;0.0780066
33;calc iter;100;1.27475;1.1859;1.40615
33;total;1;132.167;132.167;132.167
34;calc total;1;127.604;127.604;127.604
34;calc update async;100;8.11438e-05;1.269e-05;0.00578722
34;calc inner;100;1.06586;1.00974;1.14075
34;calc wait;100;0.157264;0.0682038;0.330291
34;calc bound;100;0.0504748;0.0393053;0.0896515
34;calc iter;100;1.27549;1.18714;1.49782
34;total;1;132.167;132.167;132.167
48;calc total;1;127.604;127.604;127.604
48;calc update async;100;6.57826e-05;1.3294e-05;0.004386
48;calc inner;100;1.07334;1.00586;1.15217
48;calc wait;100;0.155221;0.0662442;0.337659
48;calc bound;100;0.045233;0.0396907;0.0671569
48;calc iter;100;1.27513;1.19561;1.4185
48;total;1;132.139;132.139;132.139
35;calc total;1;127.604;127.604;127.604
35;calc update async;100;6.96647e-05;1.4468e-05;0.00481658
35;calc inner;100;1.06471;1.0173;1.14545
35;calc wait;100;0.162707;0.0627354;0.297986
35;calc bound;100;0.0462625;0.0396615;0.078375
35;calc iter;100;1.27465;1.16577;1.44303
35;total;1;132.165;132.165;132.165
72;calc total;1;127.606;127.606;127.606
72;calc update async;100;9.98335e-05;1.3301e-05;0.00670009
72;calc inner;100;1.05945;0.919524;1.27679
72;calc wait;100;0.144751;0.0657161;0.285403
72;calc bound;100;0.0696114;0.0401712;0.0886912
72;calc iter;100;1.27479;1.17551;1.58737
72;total;1;132.15;132.15;132.15
49;calc total;1;127.604;127.604;127.604
49;calc update async;100;7.89041e-05;1.3319e-05;0.00500528
49;calc inner;100;1.07467;1.00461;1.15396
49;calc wait;100;0.142336;0.068286;0.346725
49;calc bound;100;0.0537913;0.0394836;0.0710996
49;calc iter;100;1.27563;1.19856;1.40732
49;total;1;132.145;132.145;132.145
36;calc total;1;127.604;127.604;127.604
36;calc update async;100;8.71695e-05;1.5462e-05;0.00518177
36;calc inner;100;1.02654;0.947048;1.1418
36;calc wait;100;0.179739;0.0667929;0.370196
36;calc bound;100;0.0664418;0.0395915;0.0871856
36;calc iter;100;1.27347;1.14158;1.50295
36;total;1;132.145;132.145;132.145
73;calc total;1;127.606;127.606;127.606
73;calc update async;100;0.000101566;1.6704e-05;0.00647068
73;calc inner;100;1.05999;0.948348;1.14192
73;calc wait;100;0.143132;0.0693707;0.365888
73;calc bound;100;0.0690476;0.0408427;0.0832615
73;calc iter;100;1.27431;1.16681;1.53722
73;total;1;132.148;132.148;132.148
50;calc total;1;127.604;127.604;127.604
50;calc update async;100;7.23026e-05;1.2288e-05;0.0049992
50;calc inner;100;1.07259;1.00877;1.27253
50;calc wait;100;0.153944;0.0742176;0.331348
50;calc bound;100;0.0485744;0.0394598;0.0894807
50;calc iter;100;1.27604;1.15792;1.48036
50;total;1;132.141;132.141;132.141
37;calc total;1;127.604;127.604;127.604
37;calc update async;100;9.43044e-05;1.444e-05;0.00522452
37;calc inner;100;1.00501;0.955421;1.14155
37;calc wait;100;0.193836;0.0635173;0.342816
37;calc bound;100;0.0743322;0.0395749;0.0889726
37;calc iter;100;1.27393;1.14518;1.44873
37;total;1;132.145;132.145;132.145
74;calc total;1;127.606;127.606;127.606
74;calc update async;100;0.000101933;1.573e-05;0.00682868
74;calc inner;100;1.06668;1.00736;1.14419
74;calc wait;100;0.139755;0.0677348;0.373531
74;calc bound;100;0.0648056;0.0402369;0.0852768
74;calc iter;100;1.27431;1.1607;1.4486
74;total;1;132.149;132.149;132.149
51;calc total;1;127.604;127.604;127.604
51;calc update async;100;7.11798e-05;1.1877e-05;0.00502199
51;calc inner;100;1.05743;0.990916;1.15307
51;calc wait;100;0.169793;0.06904;0.377455
51;calc bound;100;0.0461887;0.0393676;0.0817295
51;calc iter;100;1.27558;1.19032;1.52193
51;total;1;132.144;132.144;132.144
38;calc total;1;127.604;127.604;127.604
38;calc update async;100;8.84625e-05;1.4585e-05;0.00539587
38;calc inner;100;1.02281;0.932701;1.14169
38;calc wait;100;0.182104;0.064026;0.418928
38;calc bound;100;0.0687154;0.0395515;0.0890203
38;calc iter;100;1.2745;1.11189;1.55537
38;total;1;132.144;132.144;132.144
75;calc total;1;127.606;127.606;127.606
75;calc update async;100;0.000115908;1.3693e-05;0.00823044
75;calc inner;100;1.05367;0.953894;1.14325
75;calc wait;100;0.148686;0.0638212;0.336949
75;calc bound;100;0.0686555;0.0403406;0.0892144
75;calc iter;100;1.27467;1.17753;1.48687
75;total;1;132.15;132.15;132.15
52;calc total;1;127.603;127.603;127.603
52;calc update async;100;9.17604e-05;1.3805e-05;0.00556733
52;calc inner;100;1.06253;1.00056;1.15076
52;calc wait;100;0.127992;0.0795075;0.330261
52;calc bound;100;0.0665793;0.03999;0.0856672
52;calc iter;100;1.27431;1.16011;1.4728
52;total;1;132.139;132.139;132.139
39;calc total;1;127.604;127.604;127.604
39;calc update async;100;8.22178e-05;1.1885e-05;0.00537892
39;calc inner;100;1.03461;0.944635;1.14116
39;calc wait;100;0.180893;0.0609882;0.387722
39;calc bound;100;0.0571926;0.0391018;0.0887055
39;calc iter;100;1.27415;1.10034;1.50543
39;total;1;132.145;132.145;132.145
76;calc total;1;127.606;127.606;127.606
76;calc update async;100;8.72514e-05;1.3292e-05;0.00661728
76;calc inner;100;1.07273;0.979467;1.14434
76;calc wait;100;0.152654;0.0688391;0.433087
76;calc bound;100;0.0456178;0.039445;0.067156
76;calc iter;100;1.27367;1.20525;1.55319
76;total;1;132.142;132.142;132.142
53;calc total;1;127.604;127.604;127.604
53;calc update async;100;8.77327e-05;1.405e-05;0.0049974
53;calc inner;100;1.03744;1.00105;1.14741
53;calc wait;100;0.161891;0.0636442;0.359959
53;calc bound;100;0.0736505;0.0393066;0.0879357
53;calc iter;100;1.27441;1.12732;1.49415
53;total;1;132.135;132.135;132.135
40;calc total;1;127.603;127.603;127.603
40;calc update async;100;8.18695e-05;1.2721e-05;0.00548494
40;calc inner;100;1.03178;0.979321;1.13699
40;calc wait;100;0.180229;0.0649395;0.369667
40;calc bound;100;0.0561298;0.0395341;0.0877658
40;calc iter;100;1.27475;1.1727;1.49037
40;total;1;132.142;132.142;132.142
77;calc total;1;127.606;127.606;127.606
77;calc update async;100;8.56285e-05;1.321e-05;0.00676593
77;calc inner;100;1.06956;0.965234;1.18984
77;calc wait;100;0.158703;0.0680907;0.423842
77;calc bound;100;0.0426216;0.0383831;0.0565432
77;calc iter;100;1.274;1.18983;1.43986
77;total;1;132.141;132.141;132.141
54;calc total;1;127.604;127.604;127.604
54;calc update async;100;8.68744e-05;1.3582e-05;0.00520787
54;calc inner;100;1.05288;0.999388;1.14694
54;calc wait;100;0.146023;0.0714763;0.341203
54;calc bound;100;0.0684256;0.0405684;0.0846215
54;calc iter;100;1.27512;1.16887;1.47957
54;total;1;132.139;132.139;132.139
41;calc total;1;127.604;127.604;127.604
41;calc update async;100;7.80167e-05;1.2724e-05;0.00450527
41;calc inner;100;1.02932;0.990881;1.13569
41;calc wait;100;0.181407;0.0604904;0.376015
41;calc bound;100;0.0621825;0.039534;0.0873062
41;calc iter;100;1.27414;1.13845;1.4574
41;total;1;132.142;132.142;132.142
78;calc total;1;127.606;127.606;127.606
78;calc update async;100;8.73328e-05;1.1888e-05;0.00692886
78;calc inner;100;1.06358;1.00212;1.13827
78;calc wait;100;0.16506;0.0710812;0.296922
78;calc bound;100;0.0434721;0.03939;0.0660006
78;calc iter;100;1.27461;1.20519;1.38872
78;total;1;132.139;132.139;132.139
55;calc total;1;127.604;127.604;127.604
55;calc update async;100;8.30119e-05;1.6175e-05;0.00513109
55;calc inner;100;1.0676;1.00612;1.17109
55;calc wait;100;0.145538;0.0583625;0.321754
55;calc bound;100;0.0595237;0.039835;0.0820753
55;calc iter;100;1.27474;1.14271;1.45766
55;total;1;132.13;132.13;132.13
42;calc total;1;127.604;127.604;127.604
42;calc update async;100;6.84119e-05;1.3646e-05;0.00446692
42;calc inner;100;1.03546;0.998582;1.13687
42;calc wait;100;0.182046;0.0566857;0.376426
42;calc bound;100;0.0510979;0.0397284;0.0837839
42;calc iter;100;1.27429;1.16531;1.44998
42;total;1;132.133;132.133;132.133
79;calc total;1;127.606;127.606;127.606
79;calc update async;100;9.13882e-05;1.2883e-05;0.00683094
79;calc inner;100;1.06522;0.984333;1.13727
79;calc wait;100;0.158567;0.0679071;0.352921
79;calc bound;100;0.0470962;0.0389897;0.0681259
79;calc iter;100;1.27421;1.2154;1.38779
79;total;1;132.145;132.145;132.145
56;calc total;1;127.604;127.604;127.604
56;calc update async;100;8.11665e-05;1.4562e-05;0.00548595
56;calc inner;100;1.06413;0.986339;1.14736
56;calc wait;100;0.156238;0.0642563;0.366686
56;calc bound;100;0.0531989;0.040336;0.0876158
56;calc iter;100;1.27519;1.17366;1.46016
56;total;1;132.145;132.145;132.145
43;calc total;1;127.604;127.604;127.604
43;calc update async;100;6.94378e-05;1.1555e-05;0.00449441
43;calc inner;100;1.03323;0.984543;1.13815
43;calc wait;100;0.183694;0.0606277;0.443759
43;calc bound;100;0.0538668;0.0407838;0.0878875
43;calc iter;100;1.2743;1.14845;1.56363
43;total;1;132.137;132.137;132.137
80;calc total;1;127.606;127.606;127.606
80;calc update async;100;8.29539e-05;1.1328e-05;0.00584091
80;calc inner;100;1.072;0.999386;1.24817
80;calc wait;100;0.146686;0.069197;0.274554
80;calc bound;100;0.0519729;0.0393587;0.0823117
80;calc iter;100;1.27351;1.16688;1.39401
80;total;1;132.151;132.151;132.151
57;calc total;1;127.604;127.604;127.604
57;calc update async;100;8.09595e-05;1.157e-05;0.00481947
57;calc inner;100;1.06635;0.977856;1.147
57;calc wait;100;0.143173;0.0707276;0.32533
57;calc bound;100;0.0591755;0.0393631;0.0880401
57;calc iter;100;1.27482;1.18302;1.40311
57;total;1;132.145;132.145;132.145
81;calc total;1;127.606;127.606;127.606
81;calc update async;100;9.37229e-05;1.2217e-05;0.00673629
81;calc inner;100;1.06346;0.996885;1.13829
81;calc wait;100;0.152988;0.0663763;0.325592
81;calc bound;100;0.0547746;0.0395103;0.088541
81;calc iter;100;1.27391;1.19491;1.42566
81;total;1;132.15;132.15;132.15
58;calc total;1;127.604;127.604;127.604
58;calc update async;100;7.57264e-05;1.3396e-05;0.00494578
58;calc inner;100;1.06911;0.99212;1.14475
58;calc wait;100;0.151328;0.0701893;0.332997
58;calc bound;100;0.0499155;0.0397804;0.0855769
58;calc iter;100;1.27432;1.18088;1.42322
58;total;1;132.144;132.144;132.144
82;calc total;1;127.606;127.606;127.606
82;calc update async;100;8.61573e-05;1.1932e-05;0.00621967
82;calc inner;100;1.06377;1.00236;1.13554
82;calc wait;100;0.156787;0.0691714;0.336943
82;calc bound;100;0.0510727;0.0396099;0.0812568
82;calc iter;100;1.2745;1.18169;1.4448
82;total;1;132.15;132.15;132.15
59;calc total;1;127.604;127.604;127.604
59;calc update async;100;7.24105e-05;1.3619e-05;0.00497584
59;calc inner;100;1.06516;1.01951;1.15542
59;calc wait;100;0.157321;0.0693996;0.312442
59;calc bound;100;0.0491552;0.0396824;0.107708
59;calc iter;100;1.27473;1.18065;1.43964
59;total;1;132.145;132.145;132.145
83;calc total;1;127.606;127.606;127.606
83;calc update async;100;7.597e-05;1.191e-05;0.00476352
83;calc inner;100;1.07432;1.00711;1.14144
83;calc wait;100;0.142839;0.0684439;0.274011
83;calc bound;100;0.0537047;0.0397472;0.0821861
83;calc iter;100;1.27415;1.19176;1.39795
83;total;1;132.144;132.144;132.144
60;calc total;1;127.604;127.604;127.604
60;calc update async;100;8.11237e-05;1.3575e-05;0.00583765
60;calc inner;100;1.05664;0.98511;1.14058
60;calc wait;100;0.167347;0.0822812;0.419633
60;calc bound;100;0.0473792;0.0393545;0.0830261
60;calc iter;100;1.27434;1.18993;1.48779
60;total;1;132.14;132.14;132.14
84;calc total;1;127.606;127.606;127.606
84;calc update async;100;0.000105325;1.5171e-05;0.00723155
61;calc total;1;127.604;127.604;127.604
61;calc update async;100;8.84355e-05;1.4785e-05;0.00624579
61;calc inner;100;1.0604;0.95732;1.13866
61;calc wait;100;0.159416;0.0709131;0.406131
61;calc bound;100;0.0500083;0.0391151;0.0641616
61;calc iter;100;1.27447;1.18625;1.40949
61;total;1;132.143;132.143;132.143
84;calc inner;100;1.07382;0.984546;1.15376
84;calc wait;100;0.14159;0.0568957;0.271585
84;calc bound;100;0.0559448;0.0401332;0.0862252
84;calc iter;100;1.27437;1.16701;1.38789
84;total;1;132.143;132.143;132.143
62;calc total;1;127.604;127.604;127.604
62;calc update async;100;7.83168e-05;1.1696e-05;0.0057654
62;calc inner;100;1.05771;0.993607;1.14054
62;calc wait;100;0.1698;0.064525;0.370705
62;calc bound;100;0.0460964;0.039199;0.0846842
62;calc iter;100;1.2752;1.17598;1.52375
62;total;1;132.141;132.141;132.141
85;calc total;1;127.606;127.606;127.606
85;calc update async;100;0.000104309;1.6324e-05;0.00725359
85;calc inner;100;1.06615;0.977168;1.152
85;calc wait;100;0.147327;0.0627367;0.294019
85;calc bound;100;0.0599033;0.0395648;0.088101
85;calc iter;100;1.27393;1.18595;1.40729
85;total;1;132.144;132.144;132.144
63;calc total;1;127.604;127.604;127.604
63;calc update async;100;8.11013e-05;1.22e-05;0.00594578
63;calc inner;100;1.05074;0.943931;1.14004
63;calc wait;100;0.173448;0.0678782;0.426444
63;calc bound;100;0.0444972;0.0388518;0.0708521
63;calc iter;100;1.27455;1.16593;1.51359
63;total;1;132.146;132.146;132.146
86;calc total;1;127.606;127.606;127.606
86;calc update async;100;0.00010187;1.4656e-05;0.00735395
86;calc inner;100;1.06905;0.974439;1.15237
86;calc wait;100;0.149022;0.0564979;0.307384
86;calc bound;100;0.0545386;0.0396414;0.0875896
86;calc iter;100;1.27383;1.16815;1.42749
86;total;1;132.139;132.139;132.139
64;calc total;1;127.606;127.606;127.606
64;calc update async;100;6.81518e-05;1.2083e-05;0.00486209
64;calc inner;100;1.055;0.986138;1.13663
64;calc wait;100;0.170739;0.0695383;0.337389
64;calc bound;100;0.0453039;0.0379901;0.0701797
64;calc iter;100;1.27435;1.12119;1.42593
64;total;1;132.135;132.135;132.135
87;calc total;1;127.606;127.606;127.606
87;calc update async;100;0.000103584;1.2955e-05;0.00737019
87;calc inner;100;1.07318;0.986316;1.15191
87;calc wait;100;0.139451;0.0646759;0.335886
87;calc bound;100;0.0587085;0.0396279;0.0842636
87;calc iter;100;1.27373;1.16619;1.45157
87;total;1;132.135;132.135;132.135
65;calc total;1;127.606;127.606;127.606
65;calc update async;100;7.52706e-05;1.4041e-05;0.00496716
65;calc inner;100;1.05804;0.991108;1.13691
65;calc wait;100;0.160294;0.0641046;0.415164
65;calc bound;100;0.0506392;0.0390849;0.0641482
65;calc iter;100;1.27443;1.14308;1.48415
65;total;1;132.13;132.13;132.13
88;calc total;1;127.606;127.606;127.606
88;calc update async;100;9.17418e-05;1.3833e-05;0.00570853
88;calc inner;100;1.06087;1.02544;1.14775
88;calc wait;100;0.147302;0.0650295;0.274913
88;calc bound;100;0.0620862;0.0392977;0.085605
88;calc iter;100;1.27499;1.17259;1.42704
88;total;1;132.142;132.142;132.142
66;calc total;1;127.606;127.606;127.606
66;calc update async;100;7.49357e-05;1.1629e-05;0.00536158
66;calc inner;100;1.05547;0.987332;1.13626
66;calc wait;100;0.170373;0.060488;0.38123
66;calc bound;100;0.0477139;0.0393558;0.0833785
66;calc iter;100;1.27518;1.15015;1.51602
66;total;1;132.133;132.133;132.133
89;calc total;1;127.606;127.606;127.606
89;calc update async;100;9.02596e-05;1.4372e-05;0.00597224
89;calc inner;100;1.07206;1.02269;1.14821
89;calc wait;100;0.14262;0.0693838;0.280635
89;calc bound;100;0.0568324;0.0384703;0.0798175
89;calc iter;100;1.2747;1.19149;1.38308
89;total;1;132.131;132.131;132.131
67;calc total;1;127.606;127.606;127.606
67;calc update async;100;7.06036e-05;1.2308e-05;0.00500358
67;calc inner;100;1.05126;0.988018;1.1358
67;calc wait;100;0.176418;0.0706618;0.363812
67;calc bound;100;0.0454806;0.0382724;0.0771099
67;calc iter;100;1.27471;1.14761;1.43316
67;total;1;132.136;132.136;132.136
0;calc total;1;127.606;127.606;127.606
0;calc update async;100;6.63891e-05;1.2076e-05;0.00468769
0;calc inner;100;1.04833;0.975058;1.14781
0;calc wait;100;0.175562;0.0686553;0.344166
0;calc bound;100;0.0457342;0.039708;0.0770929
0;calc iter;100;1.27282;1.18753;1.39711
0;total;1;132.162;132.162;132.162
1;calc total;1;127.604;127.604;127.604
1;calc update async;100;8.1107e-05;1.3626e-05;0.00593052
1;calc inner;100;1.05544;0.971186;1.14997
1;calc wait;100;0.168365;0.0691936;0.329928
1;calc bound;100;0.0465126;0.0393169;0.0610873
1;calc iter;100;1.27295;1.19111;1.38485
1;total;1;132.162;132.162;132.162
2;calc total;1;127.604;127.604;127.604
2;calc update async;100;7.30001e-05;1.1734e-05;0.0050826
2;calc inner;100;1.04568;0.928825;1.14593
2;calc wait;100;0.179815;0.0683195;0.436721
2;calc bound;100;0.046202;0.039295;0.0639411
2;calc iter;100;1.27389;1.19335;1.4113
2;total;1;132.162;132.162;132.162
3;calc total;1;127.604;127.604;127.604
3;calc update async;100;7.01954e-05;1.2691e-05;0.00507215
3;calc inner;100;1.04879;0.978007;1.14634
3;calc wait;100;0.176098;0.06298;0.287104
3;calc bound;100;0.0462647;0.0392835;0.102755
3;calc iter;100;1.27325;1.18779;1.38518
3;total;1;132.159;132.159;132.159
4;calc total;1;127.604;127.604;127.604
4;calc update async;100;7.7853e-05;1.2908e-05;0.00503834
4;calc inner;100;1.04938;0.986768;1.14122
4;calc wait;100;0.160223;0.0596373;0.342626
4;calc bound;100;0.0564638;0.0404701;0.083483
4;calc iter;100;1.27397;1.17481;1.44415
4;total;1;132.152;132.152;132.152
5;calc total;1;127.604;127.604;127.604
5;calc update async;100;8.43094e-05;1.4666e-05;0.00506688
5;calc inner;100;1.03996;0.988874;1.14099
5;calc wait;100;0.166862;0.0614715;0.350264
5;calc bound;100;0.0642478;0.04072;0.0884398
5;calc iter;100;1.27389;1.16548;1.47012
5;total;1;132.159;132.159;132.159
6;calc total;1;127.604;127.604;127.604
6;calc update async;100;8.28736e-05;1.5022e-05;0.0052156
6;calc inner;100;1.04369;0.979773;1.14212
6;calc wait;100;0.165368;0.0657288;0.375274
6;calc bound;100;0.0597077;0.0387529;0.0874988
6;calc iter;100;1.27328;1.17968;1.42944
6;total;1;132.154;132.154;132.154
7;calc total;1;127.604;127.604;127.604
7;calc update async;100;8.13738e-05;1.2398e-05;0.0051848
7;calc inner;100;1.04813;0.991185;1.14142
7;calc wait;100;0.163509;0.0737677;0.290617
7;calc bound;100;0.0600993;0.0390106;0.0849843
7;calc iter;100;1.27324;1.17469;1.40294
7;total;1;132.152;132.152;132.152
8;calc total;1;127.603;127.603;127.603
8;calc update async;100;8.50527e-05;1.2771e-05;0.00541812
8;calc inner;100;1.03824;0.938332;1.14104
8;calc wait;100;0.172108;0.0715855;0.376594
8;calc bound;100;0.0626351;0.0395217;0.0889692
8;calc iter;100;1.27442;1.13241;1.48659
8;total;1;132.157;132.157;132.157
9;calc total;1;127.604;127.604;127.604
9;calc update async;100;8.86876e-05;1.3071e-05;0.00565705
9;calc inner;100;1.05018;0.948156;1.14533
9;calc wait;100;0.156678;0.0527021;0.40485
9;calc bound;100;0.0596668;0.0394927;0.0859566
9;calc iter;100;1.27377;1.14497;1.50739
9;total;1;132.16;132.16;132.16
10;calc total;1;127.604;127.604;127.604
10;calc update async;100;9.79416e-05;1.2447e-05;0.00661222
10;calc inner;100;1.04258;0.969869;1.14281
10;calc wait;100;0.165775;0.0625509;0.307513
10;calc bound;100;0.0633654;0.0386955;0.0872882
10;calc iter;100;1.27388;1.15489;1.3964
10;total;1;132.162;132.162;132.162
11;calc total;1;127.604;127.604;127.604
11;calc update async;100;8.77177e-05;1.3232e-05;0.00537602
11;calc inner;100;1.03496;0.964467;1.13921
11;calc wait;100;0.17189;0.0668358;0.29251
11;calc bound;100;0.0643248;0.0398326;0.088155
11;calc iter;100;1.27388;1.15453;1.37583
11;total;1;132.158;132.158;132.158
12;calc total;1;127.604;127.604;127.604
12;calc update async;100;8.70345e-05;1.4901e-05;0.00587379
12;calc inner;100;1.07228;1.02131;1.14913
12;calc wait;100;0.143507;0.067618;0.282225
12;calc bound;100;0.0521337;0.0398517;0.0884744
12;calc iter;100;1.27333;1.18948;1.42328
12;total;1;132.164;132.164;132.164
13;calc total;1;127.604;127.604;127.604
13;calc update async;100;7.93624e-05;1.2929e-05;0.00549965
13;calc inner;100;1.07084;1.00095;1.14762
13;calc wait;100;0.145994;0.0701632;0.305108
13;calc bound;100;0.0520384;0.0396092;0.0877002
13;calc iter;100;1.27331;1.19073;1.4067
13;total;1;132.167;132.167;132.167
14;calc total;1;127.604;127.604;127.604
14;calc update async;100;8.48206e-05;1.5339e-05;0.00579626
14;calc inner;100;1.07339;1.0278;1.15034
14;calc wait;100;0.141822;0.0660712;0.307667
14;calc bound;100;0.0530593;0.0398726;0.0859912
14;calc iter;100;1.27332;1.18537;1.42093
14;total;1;132.167;132.167;132.167
15;calc total;1;127.604;127.604;127.604
15;calc update async;100;8.68623e-05;1.1691e-05;0.00576533
15;calc inner;100;1.07075;1.02495;1.14833
15;calc wait;100;0.141609;0.0589267;0.251852
15;calc bound;100;0.0585931;0.0393651;0.0881652
15;calc iter;100;1.27362;1.19566;1.45318
15;total;1;132.164;132.164;132.164
16;calc total;1;127.604;127.604;127.604
16;calc update async;100;7.71463e-05;1.2408e-05;0.00562263
16;calc inner;100;1.069;1.02139;1.14401
16;calc wait;100;0.157555;0.0652558;0.294659
16;calc bound;100;0.0450207;0.0392261;0.0760845
16;calc iter;100;1.27344;1.19848;1.37008
16;total;1;132.166;132.166;132.166
17;calc total;1;127.604;127.604;127.604
17;calc update async;100;7.90377e-05;1.1412e-05;0.00569121
17;calc inner;100;1.07294;1.02667;1.14348
17;calc wait;100;0.151248;0.0673856;0.278324
17;calc bound;100;0.0468556;0.0389852;0.0665018
17;calc iter;100;1.27406;1.17659;1.38479
17;total;1;132.16;132.16;132.16
18;calc total;1;127.604;127.604;127.604
18;calc update async;100;7.83452e-05;1.1347e-05;0.0058328
18;calc inner;100;1.06605;1.03875;1.14355
18;calc wait;100;0.160783;0.0735024;0.357469
18;calc bound;100;0.0458646;0.0391004;0.0860239
18;calc iter;100;1.2747;1.18484;1.45931
18;total;1;132.158;132.158;132.158
19;calc total;1;127.604;127.604;127.604
19;calc update async;100;8.0734e-05;1.0974e-05;0.00607137
19;calc inner;100;1.06162;0.990724;1.14318
19;calc wait;100;0.164923;0.0677563;0.366548
19;calc bound;100;0.045988;0.0393852;0.0815189
19;calc iter;100;1.27413;1.20351;1.39667
19;total;1;132.16;132.16;132.16
20;calc total;1;127.603;127.603;127.603
20;calc update async;100;7.42398e-05;1.3805e-05;0.00424694
20;calc inner;100;1.06151;0.995352;1.14573
20;calc wait;100;0.141014;0.0645456;0.300014
20;calc bound;100;0.0666326;0.0395286;0.0869919
20;calc iter;100;1.27428;1.15857;1.46162
20;total;1;132.167;132.167;132.167
21;calc total;1;127.604;127.604;127.604
21;calc update async;100;7.87852e-05;1.4235e-05;0.00442394
21;calc inner;100;1.05765;0.991087;1.14414
21;calc wait;100;0.144432;0.0627061;0.26862
21;calc bound;100;0.0691989;0.0394551;0.0881511
21;calc iter;100;1.27352;1.15084;1.41928
21;total;1;132.165;132.165;132.165
22;calc total;1;127.604;127.604;127.604
22;calc update async;100;7.60335e-05;1.3938e-05;0.00438076
22;calc inner;100;1.06075;1.00621;1.14325
22;calc wait;100;0.1411;0.0646658;0.359764
22;calc bound;100;0.0655874;0.0401051;0.0873533
22;calc iter;100;1.27402;1.14503;1.51929
22;total;1;132.16;132.16;132.16
23;calc total;1;127.604;127.604;127.604
23;calc update async;100;7.46931e-05;1.3264e-05;0.00454156
23;calc inner;100;1.06446;0.999836;1.14389
23;calc wait;100;0.141886;0.0578166;0.337681
23;calc bound;100;0.0629612;0.0397662;0.0892942
23;calc iter;100;1.27306;1.1716;1.48909
23;total;1;132.169;132.169;132.169
44;calc total;1;127.604;127.604;127.604
44;calc update async;100;6.55222e-05;1.3024e-05;0.00458644
44;calc inner;100;1.02392;0.970566;1.13846
44;calc wait;100;0.198953;0.0720588;0.370866
44;calc bound;100;0.0451252;0.039291;0.0578611
44;calc iter;100;1.27344;1.18948;1.42797
44;total;1;132.145;132.145;132.145
45;calc total;1;127.604;127.604;127.604
45;calc update async;100;6.16071e-05;1.2195e-05;0.00444136
45;calc inner;100;1.03228;0.977599;1.13846
45;calc wait;100;0.194905;0.0677988;0.365946
45;calc bound;100;0.0434267;0.0383963;0.0659667
45;calc iter;100;1.27392;1.1915;1.40003
45;total;1;132.144;132.144;132.144
46;calc total;1;127.604;127.604;127.604
46;calc update async;100;6.48606e-05;1.3527e-05;0.00462092
46;calc inner;100;1.01842;0.958465;1.1375
46;calc wait;100;0.208734;0.0807857;0.407038
46;calc bound;100;0.0452301;0.0397126;0.0701126
46;calc iter;100;1.27459;1.15761;1.46318
46;total;1;132.145;132.145;132.145
47;calc total;1;127.604;127.604;127.604
47;calc update async;100;6.42292e-05;1.1999e-05;0.00452606
47;calc inner;100;1.01569;0.950025;1.13727
47;calc wait;100;0.208645;0.0696425;0.419598
47;calc bound;100;0.0454061;0.0385595;0.0569864
47;calc iter;100;1.27422;1.19449;1.44367
47;total;1;132.145;132.145;132.145
68;calc total;1;127.606;127.606;127.606
68;calc update async;100;7.85585e-05;1.5394e-05;0.00436017
68;calc inner;100;1.04005;0.960857;1.13785
68;calc wait;100;0.158504;0.0658693;0.358111
68;calc bound;100;0.071193;0.038779;0.0891908
68;calc iter;100;1.27411;1.14234;1.48794
68;total;1;132.141;132.141;132.141
69;calc total;1;127.606;127.606;127.606
69;calc update async;100;8.20808e-05;1.2357e-05;0.00428201
69;calc inner;100;1.02928;0.923846;1.13603
69;calc wait;100;0.16518;0.0669283;0.347364
69;calc bound;100;0.0774611;0.0393753;0.0895463
69;calc iter;100;1.27402;1.12699;1.46297
69;total;1;132.144;132.144;132.144
70;calc total;1;127.606;127.606;127.606
70;calc update async;100;7.74568e-05;1.2662e-05;0.00433424
70;calc inner;100;1.03859;0.949042;1.13565
70;calc wait;100;0.160713;0.064699;0.394639
70;calc bound;100;0.0706469;0.0382706;0.0869837
70;calc iter;100;1.27405;1.14351;1.49472
70;total;1;132.141;132.141;132.141
71;calc total;1;127.606;127.606;127.606
71;calc update async;100;7.64911e-05;1.4028e-05;0.00429958
71;calc inner;100;1.04631;0.941136;1.13439
71;calc wait;100;0.159764;0.0747857;0.361028
71;calc bound;100;0.065973;0.0394339;0.0872746
71;calc iter;100;1.27417;1.12878;1.48854
71;total;1;132.144;132.144;132.144
90;calc total;1;127.606;127.606;127.606
90;calc update async;100;9.03606e-05;1.288e-05;0.00586802
90;calc inner;100;1.06291;1.02501;1.14772
90;calc wait;100;0.137247;0.0704602;0.27644
90;calc bound;100;0.0614861;0.0389446;0.0874568
90;calc iter;100;1.2743;1.17743;1.3709
90;total;1;132.134;132.134;132.134
91;calc total;1;127.606;127.606;127.606
91;calc update async;100;9.15048e-05;1.2703e-05;0.00591051
91;calc inner;100;1.05116;1.00047;1.14924
91;calc wait;100;0.154482;0.0663607;0.285067
91;calc bound;100;0.0661106;0.0390506;0.0878947
91;calc iter;100;1.27454;1.16698;1.41608
91;total;1;132.135;132.135;132.135
92;calc total;1;127.606;127.606;127.606
92;calc update async;100;8.50311e-05;1.4228e-05;0.00600657
92;calc inner;100;1.06673;0.993294;1.1476
92;calc wait;100;0.153553;0.064846;0.3012
92;calc bound;100;0.0508443;0.0399543;0.0883811
92;calc iter;100;1.27406;1.19186;1.4213
92;total;1;132.139;132.139;132.139
93;calc total;1;127.606;127.606;127.606
93;calc update async;100;8.15216e-05;1.3386e-05;0.0060246
93;calc inner;100;1.06121;1.00656;1.1478
93;calc wait;100;0.163186;0.0632873;0.268065
93;calc bound;100;0.0460208;0.0395209;0.0805472
93;calc iter;100;1.2733;1.19258;1.42699
93;total;1;132.136;132.136;132.136
94;calc total;1;127.606;127.606;127.606
94;calc update async;100;8.31786e-05;1.3868e-05;0.0058295
94;calc inner;100;1.06833;1.00766;1.14652
94;calc wait;100;0.15682;0.0649609;0.270145
94;calc bound;100;0.046841;0.0394227;0.084838
94;calc iter;100;1.27356;1.19323;1.39075
94;total;1;132.144;132.144;132.144
95;calc total;1;127.606;127.606;127.606
95;calc update async;100;8.51997e-05;1.2676e-05;0.00595052
95;calc inner;100;1.0689;0.989842;1.14913
95;calc wait;100;0.146151;0.0701115;0.296264
95;calc bound;100;0.0512493;0.0398576;0.0702126
95;calc iter;100;1.27321;1.19829;1.36398
95;total;1;132.142;132.142;132.142
