# Supplementary material for: A Halo abstraction for distributed n-dimensional structured grids within the C++ PGAS library DASH
Source: PeerJ Comput Sci. 2023 Feb 3;9:e1203. doi: 10.7717/peerj-cs.1203 (PMC10280232; doi:10.7717/peerj-cs.1203)
Supplement: Supplemental Information 2 [file peerj-cs-09-1203-s002.gz › raw_haswell/res_3d/weak/mpi_heat3d_n64_c24_6000_21918161.out]

MPI
Running Jacobi on 1536 processors with (16, 12 8) elements.
Array Dimensions: 6000 6000 6000
Block Dimensions: 375 500 750
== Energy Conservation Check ==
initial Energy:              125.000
  final Energy:              125.000
    Difference:               -0.000
== Time Statistics ==
Completed 100 iterations.
# unit_id;function_name;num_calls;avg_runtime;min_runtime;max_runtime
0;calc total;1;128.171;128.171;128.171
0;calc update async;100;9.63657e-05;1.6954e-05;0.00653522
0;calc inner;100;1.01108;0.939989;1.18832
0;calc wait;100;0.207878;0.0577287;0.329055
0;calc bound;100;0.0513628;0.0337805;0.0755724
0;calc iter;100;1.27566;1.20433;1.37947
0;total;1;134.312;134.312;134.312
1;calc total;1;128.17;128.17;128.17
1;calc update async;100;0.000133275;1.6644e-05;0.0102934
1;calc inner;100;1.00849;0.904364;1.14579
1;calc wait;100;0.217046;0.0565652;0.568861
1;calc bound;100;0.0483803;0.0348059;0.0762448
1;calc iter;100;1.27503;1.14824;1.59185
1;total;1;134.311;134.311;134.311
2;calc total;1;128.17;128.17;128.17
2;calc update async;100;0.000103277;1.4691e-05;0.00765258
2;calc inner;100;1.00614;0.936653;1.14884
2;calc wait;100;0.221698;0.0627756;0.445206
2;calc bound;100;0.045658;0.0344145;0.0729399
2;calc iter;100;1.27514;1.12429;1.42939
2;total;1;134.312;134.312;134.312
3;calc total;1;128.17;128.17;128.17
3;calc update async;100;9.4597e-05;1.2873e-05;0.00698756
3;calc inner;100;1.00045;0.86674;1.14563
3;calc wait;100;0.228973;0.0498953;0.614679
3;calc bound;100;0.0435936;0.0356416;0.0689574
3;calc iter;100;1.27369;1.11958;1.52017
3;total;1;134.311;134.311;134.311
4;calc total;1;128.17;128.17;128.17
4;calc update async;100;9.58542e-05;1.4458e-05;0.00702515
4;calc inner;100;0.976997;0.870124;1.1357
4;calc wait;100;0.247778;0.0668447;0.642018
4;calc bound;100;0.0463388;0.036652;0.0753286
4;calc iter;100;1.27338;1.07902;1.60021
4;total;1;134.308;134.308;134.308
24;calc total;1;128.169;128.169;128.169
24;calc update async;100;0.000130062;2.6229e-05;0.00913473
24;calc inner;100;1.08039;1.00914;1.18485
24;calc wait;100;0.134702;0.0576585;0.268895
24;calc bound;100;0.0633346;0.0360453;0.0780888
24;calc iter;100;1.28104;1.20868;1.41013
24;total;1;134.099;134.099;134.099
5;calc total;1;128.17;128.17;128.17
5;calc update async;100;0.000137739;1.3152e-05;0.0110509
5;calc inner;100;0.968404;0.844738;1.13816
5;calc wait;100;0.254679;0.0581399;0.713837
5;calc bound;100;0.04933;0.0353401;0.0734691
5;calc iter;100;1.27434;1.09213;1.61985
5;total;1;134.312;134.312;134.312
25;calc total;1;128.169;128.169;128.169
25;calc update async;100;0.0001211;1.3321e-05;0.00873685
25;calc inner;100;1.08732;1.04304;1.18365
25;calc wait;100;0.135867;0.0566554;0.209544
25;calc bound;100;0.0565576;0.0356866;0.0667547
25;calc iter;100;1.28048;1.21402;1.34983
25;total;1;134.097;134.097;134.097
6;calc total;1;128.17;128.17;128.17
6;calc update async;100;0.000109534;1.4146e-05;0.00840689
6;calc inner;100;0.996264;0.880612;1.14332
6;calc wait;100;0.233836;0.0516836;0.528566
6;calc bound;100;0.0431421;0.0343265;0.0582876
6;calc iter;100;1.27508;1.18233;1.47162
6;total;1;134.312;134.312;134.312
26;calc total;1;128.169;128.169;128.169
26;calc update async;100;0.000116482;1.7572e-05;0.00872226
26;calc inner;100;1.08823;1.03903;1.18381
26;calc wait;100;0.141091;0.065283;0.22247
26;calc bound;100;0.0504305;0.0369529;0.0546389
26;calc iter;100;1.28006;1.23194;1.34777
26;total;1;134.096;134.096;134.096
7;calc total;1;128.17;128.17;128.17
7;calc update async;100;0.000118517;1.5225e-05;0.00916926
7;calc inner;100;1.012;0.944029;1.14307
7;calc wait;100;0.215835;0.0597244;0.401089
7;calc bound;100;0.0466776;0.0337981;0.0637813
7;calc iter;100;1.27568;1.14456;1.43652
7;total;1;134.312;134.312;134.312
27;calc total;1;128.167;128.167;128.167
27;calc update async;100;9.72235e-05;1.0208e-05;0.00738428
27;calc inner;100;1.07849;1.01651;1.1834
27;calc wait;100;0.15051;0.0645534;0.244501
27;calc bound;100;0.0500151;0.0365172;0.0570554
27;calc iter;100;1.27973;1.22548;1.35305
27;total;1;134.096;134.096;134.096
8;calc total;1;128.17;128.17;128.17
8;calc update async;100;0.000111118;1.5678e-05;0.00710551
8;calc inner;100;0.958418;0.864589;1.13903
8;calc wait;100;0.248294;0.0725832;0.388172
8;calc bound;100;0.0711934;0.0345739;0.0763849
8;calc iter;100;1.27826;1.21193;1.36429
8;total;1;134.314;134.314;134.314
9;calc total;1;128.17;128.17;128.17
9;calc update async;100;0.000113463;1.5885e-05;0.00751316
9;calc inner;100;0.974242;0.843751;1.13859
9;calc wait;100;0.237133;0.0670574;0.637044
9;calc bound;100;0.0659473;0.0346219;0.0748684
9;calc iter;100;1.27785;1.11901;1.6626
9;total;1;134.313;134.313;134.313
10;calc total;1;128.17;128.17;128.17
10;calc update async;100;0.000113897;1.3707e-05;0.00799754
10;calc inner;100;0.988652;0.874644;1.13934
10;calc wait;100;0.228107;0.0547058;0.46667
10;calc bound;100;0.0596927;0.0332937;0.0728322
10;calc iter;100;1.27686;1.10681;1.47173
10;total;1;134.313;134.313;134.313
11;calc total;1;128.17;128.17;128.17
11;calc update async;100;0.000113539;1.3076e-05;0.00823773
11;calc inner;100;0.997663;0.914749;1.1394
11;calc wait;100;0.223571;0.0529881;0.510871
11;calc bound;100;0.0545182;0.0332862;0.072752
11;calc iter;100;1.27604;1.09116;1.55839
11;total;1;134.313;134.313;134.313
12;calc total;1;128.167;128.167;128.167
12;calc update async;100;8.70856e-05;1.5877e-05;0.00631302
12;calc inner;100;0.957138;0.856688;1.15612
12;calc wait;100;0.268783;0.0611552;0.54071
12;calc bound;100;0.047747;0.0362639;0.0990865
12;calc iter;100;1.27527;1.11148;1.48191
12;total;1;134.337;134.337;134.337
13;calc total;1;128.169;128.169;128.169
13;calc update async;100;0.000114983;1.3547e-05;0.00912041
13;calc inner;100;0.945036;0.824215;1.15564
13;calc wait;100;0.282332;0.057875;0.66713
13;calc bound;100;0.0480801;0.035087;0.0585243
13;calc iter;100;1.27729;1.13986;1.55584
13;total;1;134.337;134.337;134.337
14;calc total;1;128.169;128.169;128.169
14;calc update async;100;0.000102265;1.2391e-05;0.0079303
14;calc inner;100;0.965536;0.868687;1.15639
14;calc wait;100;0.264801;0.0586577;0.569252
14;calc bound;100;0.0460179;0.0352973;0.053163
14;calc iter;100;1.27665;1.20118;1.47613
14;total;1;134.338;134.338;134.338
15;calc total;1;128.169;128.169;128.169
15;calc update async;100;0.00011808;1.2728e-05;0.00960359
15;calc inner;100;0.988163;0.904531;1.15159
15;calc wait;100;0.246129;0.0700866;0.426254
15;calc bound;100;0.0426156;0.0366537;0.0500707
15;calc iter;100;1.27761;1.2228;1.44586
15;total;1;134.336;134.336;134.336
16;calc total;1;128.169;128.169;128.169
16;calc update async;100;0.000121316;2.2053e-05;0.00792075
16;calc inner;100;0.951866;0.896673;1.15055
16;calc wait;100;0.254682;0.0896738;0.354989
16;calc bound;100;0.0735643;0.0346324;0.0765101
16;calc iter;100;1.28045;1.18822;1.42356
16;total;1;134.326;134.326;134.326
17;calc total;1;128.169;128.169;128.169
17;calc update async;100;0.000125178;1.964e-05;0.00819047
17;calc inner;100;0.977883;0.899823;1.15067
17;calc wait;100;0.235637;0.0608368;0.44161
17;calc bound;100;0.0662043;0.0344071;0.0746522
17;calc iter;100;1.27988;1.11295;1.4798
17;total;1;134.326;134.326;134.326
18;calc total;1;128.169;128.169;128.169
18;calc update async;100;0.000113587;1.4351e-05;0.00818185
18;calc inner;100;0.988383;0.870371;1.14907
18;calc wait;100;0.234028;0.0574729;0.492544
18;calc bound;100;0.0567324;0.0354717;0.0730566
18;calc iter;100;1.27947;1.08995;1.52378
18;total;1;134.326;134.326;134.326
19;calc total;1;128.169;128.169;128.169
19;calc update async;100;0.000107315;1.3707e-05;0.00792402
19;calc inner;100;0.994426;0.912893;1.14686
19;calc wait;100;0.234341;0.055529;0.475513
19;calc bound;100;0.0488236;0.0367808;0.0712967
19;calc iter;100;1.27777;1.10354;1.48548
19;total;1;134.326;134.326;134.326
20;calc total;1;128.169;128.169;128.169
20;calc update async;100;0.000109392;1.2839e-05;0.00839967
20;calc inner;100;0.996301;0.907945;1.15235
20;calc wait;100;0.236808;0.0658273;0.472492
20;calc bound;100;0.0455962;0.0350288;0.0687649
20;calc iter;100;1.27906;1.05001;1.56763
20;total;1;134.337;134.337;134.337
21;calc total;1;128.169;128.169;128.169
21;calc update async;100;0.000109215;1.6575e-05;0.00821667
21;calc inner;100;0.989966;0.934336;1.1505
21;calc wait;100;0.241302;0.06341;0.546033
21;calc bound;100;0.0464544;0.0360506;0.0636878
21;calc iter;100;1.27799;1.0937;1.55856
21;total;1;134.337;134.337;134.337
22;calc total;1;128.169;128.169;128.169
22;calc update async;100;0.000117007;1.2503e-05;0.00901851
22;calc inner;100;0.995585;0.91192;1.14904
22;calc wait;100;0.2354;0.0616099;0.505733
22;calc bound;100;0.0476717;0.0353183;0.0676565
22;calc iter;100;1.27882;1.17035;1.55205
22;total;1;134.337;134.337;134.337
48;calc total;1;128.169;128.169;128.169
48;calc update async;100;0.000147122;1.8908e-05;0.00979212
48;calc inner;100;0.959068;0.892431;1.14703
48;calc wait;100;0.245128;0.0519929;0.35988
48;calc bound;100;0.0747545;0.0344806;0.077586
48;calc iter;100;1.27912;1.19929;1.37095
48;total;1;134.118;134.118;134.118
49;calc total;1;128.169;128.169;128.169
49;calc update async;100;0.000132798;1.4935e-05;0.00915325
49;calc inner;100;0.980557;0.910873;1.14341
49;calc wait;100;0.228828;0.0643919;0.309152
49;calc bound;100;0.0687294;0.0345894;0.0748582
49;calc iter;100;1.27831;1.19318;1.36247
49;total;1;134.111;134.111;134.111
50;calc total;1;128.165;128.165;128.165
50;calc update async;100;0.000107951;1.2138e-05;0.00689884
50;calc inner;100;1.00085;0.944942;1.14648
50;calc wait;100;0.214019;0.0531686;0.316301
50;calc bound;100;0.06288;0.0350061;0.0735358
50;calc iter;100;1.278;1.14159;1.37017
50;total;1;134.114;134.114;134.114
51;calc total;1;128.169;128.169;128.169
51;calc update async;100;0.000121384;1.3802e-05;0.00894783
51;calc inner;100;1.01199;0.957014;1.14459
51;calc wait;100;0.211097;0.0560674;0.343677
51;calc bound;100;0.0536104;0.0354669;0.0679856
51;calc iter;100;1.27686;1.12798;1.44704
51;total;1;134.115;134.115;134.115
52;calc total;1;128.169;128.169;128.169
52;calc update async;100;0.000125936;1.3248e-05;0.0101928
52;calc inner;100;1.01106;0.955794;1.14666
52;calc wait;100;0.221547;0.0551469;0.39179
52;calc bound;100;0.0424231;0.0358974;0.0601177
52;calc iter;100;1.27552;1.13842;1.4298
52;total;1;134.114;134.114;134.114
53;calc total;1;128.169;128.169;128.169
53;calc update async;100;0.000120615;1.0554e-05;0.0099997
53;calc inner;100;0.960967;0.886438;1.13968
53;calc wait;100;0.26855;0.0597325;0.469191
53;calc bound;100;0.0435366;0.0354842;0.0677709
53;calc iter;100;1.27323;1.15347;1.39985
53;total;1;134.118;134.118;134.118
54;calc total;1;128.169;128.169;128.169
54;calc update async;100;0.000117493;1.2783e-05;0.00954384
54;calc inner;100;1.00721;0.954788;1.14753
54;calc wait;100;0.226826;0.0530335;0.329803
54;calc bound;100;0.0408195;0.0354567;0.0552757
54;calc iter;100;1.27504;1.19809;1.36434
54;total;1;134.118;134.118;134.118
55;calc total;1;128.169;128.169;128.169
55;calc update async;100;0.000141424;2.1758e-05;0.0107882
55;calc inner;100;1.00675;0.956561;1.13916
55;calc wait;100;0.212198;0.0569166;0.293947
55;calc bound;100;0.0551926;0.0346552;0.0682205
55;calc iter;100;1.27708;1.19444;1.37623
55;total;1;134.114;134.114;134.114
72;calc total;1;128.169;128.169;128.169
72;calc update async;100;0.000104949;1.6799e-05;0.00641108
72;calc inner;100;1.00703;0.934563;1.14796
72;calc wait;100;0.19648;0.0634686;0.317595
72;calc bound;100;0.0680982;0.0349127;0.0770075
72;calc iter;100;1.27194;1.15685;1.38677
72;total;1;134.044;134.044;134.044
28;calc total;1;128.169;128.169;128.169
28;calc update async;100;0.000132511;1.2503e-05;0.0106693
28;calc inner;100;1.06204;1.03701;1.17852
28;calc wait;100;0.162949;0.0502918;0.31073
28;calc bound;100;0.0530994;0.0363872;0.102026
28;calc iter;100;1.27871;1.22688;1.4659
28;total;1;134.093;134.093;134.093
56;calc total;1;128.169;128.169;128.169
56;calc update async;100;0.000111253;1.5954e-05;0.00838739
56;calc inner;100;1.01486;0.968532;1.1418
56;calc wait;100;0.202812;0.0585515;0.276715
56;calc bound;100;0.0478502;0.0352927;0.0705961
56;calc iter;100;1.27624;1.1718;1.37202
56;total;1;134.111;134.111;134.111
96;calc total;1;128.169;128.169;128.169
96;calc update async;100;0.000116718;1.9192e-05;0.0082158
96;calc inner;100;1.0169;0.908151;1.1593
96;calc wait;100;0.20171;0.0637039;0.381452
96;calc bound;100;0.052441;0.0337887;0.0761389
96;calc iter;100;1.27362;1.17943;1.3926
96;total;1;133.994;133.994;133.994
23;calc total;1;128.169;128.169;128.169
23;calc update async;100;0.00012507;2.204e-05;0.00867679
23;calc inner;100;0.983281;0.874896;1.14889
23;calc wait;100;0.23419;0.0601676;0.487597
23;calc bound;100;0.0617324;0.0356658;0.0765095
23;calc iter;100;1.27953;1.19107;1.5248
23;total;1;134.337;134.337;134.337
73;calc total;1;128.169;128.169;128.169
73;calc update async;100;0.000119717;1.423e-05;0.00836305
29;calc total;1;128.169;128.169;128.169
29;calc update async;100;0.000119088;1.6408e-05;0.00904101
29;calc inner;100;1.06308;1.02298;1.18264
29;calc wait;100;0.16041;0.0527534;0.273494
29;calc bound;100;0.0542653;0.0399796;0.0625163
29;calc iter;100;1.27893;1.2444;1.38364
29;total;1;134.094;134.094;134.094
57;calc total;1;128.169;128.169;128.169
57;calc update async;100;0.000106506;1.2492e-05;0.00842938
57;calc inner;100;1.01342;0.966756;1.13994
57;calc wait;100;0.215355;0.0521397;0.288952
57;calc bound;100;0.0442091;0.035988;0.0575917
57;calc iter;100;1.27586;1.19739;1.36621
57;total;1;134.115;134.115;134.115
97;calc total;1;128.169;128.169;128.169
97;calc update async;100;0.000117737;1.4947e-05;0.00902116
97;calc inner;100;1.01367;0.922551;1.15329
97;calc wait;100;0.210512;0.0573374;0.56861
97;calc bound;100;0.0477954;0.0343397;0.0753278
97;calc iter;100;1.27295;1.10156;1.63426
97;total;1;133.99;133.99;133.99
73;calc inner;100;1.03014;0.954488;1.15146
73;calc wait;100;0.178201;0.0555089;0.307606
73;calc bound;100;0.0622834;0.034954;0.0739627
30;calc total;1;128.169;128.169;128.169
30;calc update async;100;0.000118317;2.0358e-05;0.00895633
30;calc inner;100;1.07697;1.03153;1.17973
30;calc wait;100;0.149398;0.0654276;0.400227
30;calc bound;100;0.0522061;0.0427146;0.0663401
30;calc iter;100;1.27949;1.2182;1.512
30;total;1;134.094;134.094;134.094
58;calc total;1;128.169;128.169;128.169
58;calc update async;100;0.000105913;1.2837e-05;0.00844248
58;calc inner;100;1.01077;0.959395;1.14095
58;calc wait;100;0.217966;0.0615607;0.342918
58;calc bound;100;0.0415209;0.0352157;0.0499797
58;calc iter;100;1.27517;1.14537;1.36075
58;total;1;134.115;134.115;134.115
98;calc total;1;128.169;128.169;128.169
98;calc update async;100;0.000117391;1.4599e-05;0.00913885
98;calc inner;100;1.0115;0.89773;1.15071
98;calc wait;100;0.212561;0.056664;0.478589
98;calc bound;100;0.0466904;0.0357007;0.0744761
98;calc iter;100;1.27131;1.05604;1.5322
98;total;1;133.995;133.995;133.995
73;calc iter;100;1.27126;1.16399;1.3883
73;total;1;134.045;134.045;134.045
31;calc total;1;128.169;128.169;128.169
31;calc update async;100;0.000118181;2.0356e-05;0.00901101
31;calc inner;100;1.08879;1.00289;1.19476
31;calc wait;100;0.126249;0.0542596;0.385456
31;calc bound;100;0.0540965;0.0365672;0.0859721
31;calc iter;100;1.28026;1.21697;1.5539
31;total;1;134.093;134.093;134.093
59;calc total;1;128.169;128.169;128.169
59;calc update async;100;0.000105022;1.1845e-05;0.00856161
59;calc inner;100;0.995818;0.933823;1.13936
59;calc wait;100;0.235213;0.0610421;0.399318
59;calc bound;100;0.0404988;0.0355009;0.050159
59;calc iter;100;1.2747;1.159;1.41501
59;total;1;134.111;134.111;134.111
99;calc total;1;128.169;128.169;128.169
99;calc update async;100;0.000117435;1.4652e-05;0.0090663
99;calc inner;100;1.00441;0.869089;1.15183
99;calc wait;100;0.22274;0.0525948;0.642336
99;calc bound;100;0.0452483;0.0345423;0.0716337
99;calc iter;100;1.27329;1.08962;1.56052
99;total;1;133.991;133.991;133.991
74;calc total;1;128.169;128.169;128.169
74;calc update async;100;0.000124554;1.4143e-05;0.0091203
74;calc inner;100;1.03294;0.956215;1.15038
74;calc wait;100;0.178461;0.0557963;0.38161
74;calc bound;100;0.058417;0.0357067;0.0765531
74;calc iter;100;1.27047;1.09975;1.44981
74;total;1;134.049;134.049;134.049
32;calc total;1;128.169;128.169;128.169
32;calc update async;100;0.000108352;2.1793e-05;0.00638225
32;calc inner;100;1.03988;0.963242;1.17902
32;calc wait;100;0.165251;0.0599573;0.214469
32;calc bound;100;0.0764049;0.0345301;0.0789903
32;calc iter;100;1.28169;1.1238;1.41887
32;total;1;134.101;134.101;134.101
60;calc total;1;128.168;128.168;128.168
60;calc update async;100;0.000113718;1.3526e-05;0.00858461
60;calc inner;100;1.04486;0.939086;1.15535
60;calc wait;100;0.175569;0.0574541;0.470057
60;calc bound;100;0.0502631;0.033842;0.0716969
60;calc iter;100;1.27217;1.12428;1.55974
60;total;1;134.107;134.107;134.107
100;calc total;1;128.169;128.169;128.169
100;calc update async;100;0.000125712;1.2788e-05;0.00970725
100;calc inner;100;0.985767;0.854728;1.1476
100;calc wait;100;0.234652;0.0598195;0.715013
100;calc bound;100;0.0486737;0.0357224;0.101028
100;calc iter;100;1.27127;1.05188;1.64038
100;total;1;133.989;133.989;133.989
75;calc total;1;128.169;128.169;128.169
75;calc update async;100;0.000122443;1.2882e-05;0.00912975
75;calc inner;100;1.03916;0.966577;1.14841
75;calc wait;100;0.177059;0.0519927;0.466732
75;calc bound;100;0.0532934;0.0345442;0.0752848
75;calc iter;100;1.26999;1.10784;1.53502
75;total;1;134.054;134.054;134.054
120;calc total;1;128.169;128.169;128.169
120;calc update async;100;9.90777e-05;2.6492e-05;0.00616137
120;calc inner;100;1.02192;0.986907;1.15149
120;calc wait;100;0.197775;0.0735008;0.301249
120;calc bound;100;0.0606643;0.035868;0.0740196
120;calc iter;100;1.28046;1.17821;1.41197
120;total;1;134.141;134.141;134.141
33;calc total;1;128.169;128.169;128.169
33;calc update async;100;0.000115336;1.8226e-05;0.00771817
33;calc inner;100;1.05688;0.985818;1.17878
33;calc wait;100;0.145843;0.0561683;0.218308
33;calc bound;100;0.0714423;0.0349733;0.0752353
33;calc iter;100;1.28131;1.16314;1.38394
33;total;1;134.097;134.097;134.097
61;calc total;1;128.168;128.168;128.168
61;calc update async;100;0.000109485;1.4121e-05;0.00859995
61;calc inner;100;1.03981;0.940001;1.15234
61;calc wait;100;0.188249;0.0613555;0.47806
61;calc bound;100;0.0423386;0.0348468;0.0609329
61;calc iter;100;1.27098;1.16849;1.45631
61;total;1;134.107;134.107;134.107
101;calc total;1;128.169;128.169;128.169
101;calc update async;100;0.000127472;1.476e-05;0.00967954
101;calc inner;100;0.981866;0.824978;1.15251
101;calc wait;100;0.238371;0.0581613;0.763334
101;calc bound;100;0.0516188;0.034788;0.0764164
101;calc iter;100;1.2726;1.10003;1.65803
101;total;1;133.99;133.99;133.99
76;calc total;1;128.169;128.169;128.169
76;calc update async;100;0.000120921;1.4153e-05;0.0093079
76;calc inner;100;1.03599;0.978368;1.14316
76;calc wait;100;0.184192;0.05363;0.448217
76;calc bound;100;0.047412;0.0365179;0.0765202
76;calc iter;100;1.2682;1.13008;1.47973
76;total;1;134.044;134.044;134.044
121;calc total;1;128.169;128.169;128.169
121;calc update async;100;0.000117818;2.0641e-05;0.00865768
121;calc inner;100;1.03316;0.988216;1.15184
121;calc wait;100;0.196956;0.0598354;0.411152
121;calc bound;100;0.0495994;0.0354053;0.0739912
121;calc iter;100;1.27988;1.10772;1.48451
121;total;1;134.133;134.133;134.133
34;calc total;1;128.169;128.169;128.169
34;calc update async;100;0.000102174;1.9494e-05;0.00650586
34;calc inner;100;1.07818;1.04071;1.17678
34;calc wait;100;0.13988;0.0632234;0.203996
34;calc bound;100;0.0626796;0.0360608;0.0694815
34;calc iter;100;1.28092;1.20938;1.37735
34;total;1;134.101;134.101;134.101
62;calc total;1;128.167;128.167;128.167
62;calc update async;100;0.000100269;1.5509e-05;0.00740226
62;calc inner;100;1.04583;0.975274;1.1526
62;calc wait;100;0.176801;0.0531566;0.301913
62;calc bound;100;0.047761;0.0331882;0.0681024
62;calc iter;100;1.27242;1.20733;1.38724
62;total;1;134.107;134.107;134.107
102;calc total;1;128.169;128.169;128.169
102;calc update async;100;0.000122187;1.384e-05;0.00970219
102;calc inner;100;0.994458;0.854852;1.14674
102;calc wait;100;0.232705;0.0569426;0.590978
102;calc bound;100;0.045676;0.0341285;0.0672558
102;calc iter;100;1.27339;1.15167;1.49693
102;total;1;133.99;133.99;133.99
77;calc total;1;128.169;128.169;128.169
77;calc update async;100;0.000118211;1.054e-05;0.00929343
77;calc inner;100;1.01863;0.922367;1.27436
77;calc wait;100;0.199921;0.0523781;0.411369
77;calc bound;100;0.0485376;0.0363709;0.0763267
77;calc iter;100;1.26777;1.14158;1.42092
77;total;1;134.048;134.048;134.048
35;calc total;1;128.168;128.168;128.168
35;calc update async;100;0.000108226;1.7367e-05;0.00765979
35;calc inner;100;1.08979;1.05496;1.18512
35;calc wait;100;0.135261;0.0632398;0.209906
35;calc bound;100;0.0546768;0.036758;0.0609075
35;calc iter;100;1.2802;1.1878;1.3489
35;total;1;134.097;134.097;134.097
63;calc total;1;128.167;128.167;128.167
63;calc update async;100;0.000107614;1.576e-05;0.00734733
63;calc inner;100;1.00695;0.927113;1.15358
63;calc wait;100;0.198537;0.0564191;0.316232
63;calc bound;100;0.068088;0.0331581;0.0766452
63;calc iter;100;1.2745;1.2182;1.36783
63;total;1;134.107;134.107;134.107
103;calc total;1;128.169;128.169;128.169
103;calc update async;100;0.000123417;1.0854e-05;0.00976824
103;calc inner;100;1.01256;0.940888;1.14776
103;calc wait;100;0.214194;0.0609835;0.442315
103;calc bound;100;0.0468205;0.0333743;0.0623186
103;calc iter;100;1.2746;1.18742;1.4279
103;total;1;133.99;133.99;133.99
78;calc total;1;128.169;128.169;128.169
78;calc update async;100;0.000124367;1.2979e-05;0.00990083
78;calc inner;100;1.03118;0.943344;1.14221
78;calc wait;100;0.19012;0.0541249;0.330942
78;calc bound;100;0.0471254;0.0344779;0.075935
78;calc iter;100;1.26907;1.16662;1.39555
78;total;1;134.048;134.048;134.048
36;calc total;1;128.168;128.168;128.168
36;calc update async;100;0.000114119;2.3194e-05;0.00776672
36;calc inner;100;1.00989;0.976181;1.15154
36;calc wait;100;0.217319;0.0605926;0.329952
36;calc bound;100;0.051293;0.0340136;0.0742366
36;calc iter;100;1.28002;1.18759;1.40454
36;total;1;134.111;134.111;134.111
64;calc total;1;128.169;128.169;128.169
64;calc update async;100;0.000117272;1.2762e-05;0.00857602
64;calc inner;100;1.02054;0.946406;1.14775
64;calc wait;100;0.188188;0.0583394;0.317027
64;calc bound;100;0.0639859;0.0330565;0.0757628
64;calc iter;100;1.27393;1.17414;1.42772
64;total;1;134.094;134.094;134.094
104;calc total;1;128.169;128.169;128.169
104;calc update async;100;0.00013211;1.3678e-05;0.00898471
104;calc inner;100;0.967693;0.851531;1.14955
104;calc wait;100;0.238531;0.0593069;0.407281
104;calc bound;100;0.0695698;0.0348867;0.0851335
104;calc iter;100;1.27672;1.1659;1.38841
104;total;1;133.993;133.993;133.993
79;calc total;1;128.169;128.169;128.169
79;calc update async;100;0.000131254;1.3752e-05;0.0099135
37;calc total;1;128.168;128.168;128.168
37;calc update async;100;9.69096e-05;1.5377e-05;0.00759257
37;calc inner;100;0.99494;0.962878;1.15159
37;calc wait;100;0.239662;0.0641108;0.367265
37;calc bound;100;0.0416464;0.0353557;0.0614134
37;calc iter;100;1.27765;1.22027;1.39579
37;total;1;134.115;134.115;134.115
65;calc total;1;128.169;128.169;128.169
65;calc update async;100;0.000118713;1.55e-05;0.00884262
65;calc inner;100;1.03548;0.976065;1.14786
65;calc wait;100;0.18153;0.055326;0.28586
65;calc bound;100;0.0549647;0.0333716;0.0673033
65;calc iter;100;1.27307;1.17821;1.40491
65;total;1;134.103;134.103;134.103
105;calc total;1;128.169;128.169;128.169
105;calc update async;100;0.000116532;1.2522e-05;0.00831658
105;calc inner;100;0.984945;0.869086;1.14773
105;calc wait;100;0.226914;0.0639757;0.627996
105;calc bound;100;0.063012;0.0327131;0.0755531
105;calc iter;100;1.27569;1.08866;1.6541
105;total;1;133.993;133.993;133.993
79;calc inner;100;1.03255;0.988149;1.1421
79;calc wait;100;0.177241;0.0539266;0.299389
79;calc bound;100;0.0572514;0.0355073;0.0762089
79;calc iter;100;1.27045;1.16328;1.39826
79;total;1;134.048;134.048;134.048
38;calc total;1;128.167;128.167;128.167
38;calc update async;100;9.86544e-05;1.1499e-05;0.0072339
38;calc inner;100;1.01084;0.979968;1.15092
38;calc wait;100;0.22068;0.0587878;0.336141
38;calc bound;100;0.0472226;0.0338267;0.0608229
38;calc iter;100;1.27922;1.22488;1.38702
38;total;1;134.106;134.106;134.106
66;calc total;1;128.169;128.169;128.169
66;calc update async;100;0.000115485;1.3432e-05;0.00882743
66;calc inner;100;1.04151;0.975482;1.15035
66;calc wait;100;0.178168;0.0492793;0.348981
66;calc bound;100;0.0485922;0.0334179;0.0697299
66;calc iter;100;1.27302;1.09549;1.38101
66;total;1;134.096;134.096;134.096
106;calc total;1;128.169;128.169;128.169
106;calc update async;100;0.000121596;1.5582e-05;0.00857714
106;calc inner;100;0.996838;0.887727;1.14833
106;calc wait;100;0.219827;0.0554806;0.485254
106;calc bound;100;0.0585876;0.0335238;0.0736688
106;calc iter;100;1.27607;1.05758;1.50243
106;total;1;133.994;133.994;133.994
80;calc total;1;128.169;128.169;128.169
80;calc update async;100;0.000112155;1.474e-05;0.00849364
80;calc inner;100;1.04387;0.994268;1.14539
80;calc wait;100;0.172503;0.0607097;0.288675
80;calc bound;100;0.0467322;0.0352849;0.0631631
80;calc iter;100;1.2703;1.20014;1.37088
80;total;1;134.049;134.049;134.049
39;calc total;1;128.167;128.167;128.167
39;calc update async;100;0.00010926;2.7858e-05;0.00688875
39;calc inner;100;0.951968;0.908588;1.15205
39;calc wait;100;0.235645;0.0581933;0.332557
39;calc bound;100;0.0736728;0.0349811;0.0756398
39;calc iter;100;1.28125;1.1709;1.39544
39;total;1;134.115;134.115;134.115
67;calc total;1;128.169;128.169;128.169
67;calc update async;100;0.000117759;1.2973e-05;0.0091475
67;calc inner;100;1.03844;0.968653;1.14927
67;calc wait;100;0.176211;0.0595139;0.442672
67;calc bound;100;0.0449745;0.0340677;0.0739041
67;calc iter;100;1.27143;1.14441;1.53211
67;total;1;134.109;134.109;134.109
107;calc total;1;128.169;128.169;128.169
107;calc update async;100;0.000114189;1.1921e-05;0.0085691
107;calc inner;100;1.00149;0.873757;1.14733
107;calc wait;100;0.217737;0.0615751;0.600682
107;calc bound;100;0.054649;0.0338257;0.0728512
107;calc iter;100;1.27446;1.04364;1.66101
107;total;1;133.993;133.993;133.993
81;calc total;1;128.169;128.169;128.169
81;calc update async;100;0.000105589;1.4331e-05;0.00847727
81;calc inner;100;1.04113;0.962848;1.14123
81;calc wait;100;0.184767;0.0640361;0.473542
81;calc bound;100;0.0418426;0.0343454;0.0508194
81;calc iter;100;1.26978;1.16131;1.48133
81;total;1;134.053;134.053;134.053
40;calc total;1;128.169;128.169;128.169
40;calc update async;100;0.00010297;1.9328e-05;0.00655151
40;calc inner;100;0.973356;0.930001;1.14588
40;calc wait;100;0.231246;0.0671598;0.323443
40;calc bound;100;0.0696176;0.0350871;0.0733438
40;calc iter;100;1.28097;1.20224;1.39322
40;total;1;134.112;134.112;134.112
68;calc total;1;128.169;128.169;128.169
68;calc update async;100;0.000115748;1.4068e-05;0.00912087
68;calc inner;100;1.02229;0.925092;1.15134
68;calc wait;100;0.201279;0.0595419;0.506546
68;calc bound;100;0.0459031;0.0351601;0.0762908
68;calc iter;100;1.27039;1.1722;1.469
68;total;1;134.107;134.107;134.107
108;calc total;1;128.169;128.169;128.169
108;calc update async;100;0.000116285;1.4676e-05;0.00883228
108;calc inner;100;0.935933;0.803125;1.14244
108;calc wait;100;0.292149;0.0621221;0.839545
108;calc bound;100;0.0442714;0.0348062;0.0621401
108;calc iter;100;1.2741;1.04261;1.67889
108;total;1;133.98;133.98;133.98
82;calc total;1;128.169;128.169;128.169
82;calc update async;100;0.000108408;1.2256e-05;0.00886701
82;calc inner;100;1.03699;0.951437;1.14379
82;calc wait;100;0.187001;0.062414;0.550282
82;calc bound;100;0.0414076;0.0341486;0.0516799
82;calc iter;100;1.26942;1.12118;1.56654
82;total;1;134.051;134.051;134.051
41;calc total;1;128.169;128.169;128.169
41;calc update async;100;0.000111019;1.427e-05;0.00781037
41;calc inner;100;0.990485;0.957405;1.1463
41;calc wait;100;0.220504;0.0662447;0.294029
41;calc bound;100;0.0635301;0.0339595;0.0681877
41;calc iter;100;1.28047;1.21714;1.36801
41;total;1;134.111;134.111;134.111
69;calc total;1;128.169;128.169;128.169
69;calc update async;100;0.0001235;1.0485e-05;0.00960245
69;calc inner;100;0.99557;0.87068;1.1502
69;calc wait;100;0.219682;0.0564983;0.600184
69;calc bound;100;0.0528883;0.036213;0.0754438
69;calc iter;100;1.26921;1.10998;1.51472
69;total;1;134.106;134.106;134.106
109;calc total;1;128.168;128.168;128.168
109;calc update async;100;0.000112464;1.4737e-05;0.0085532
109;calc inner;100;0.91808;0.750619;1.14113
109;calc wait;100;0.307911;0.0427509;0.91486
109;calc bound;100;0.0468556;0.0347613;0.0735866
109;calc iter;100;1.27492;1.0319;1.70442
109;total;1;133.979;133.979;133.979
83;calc total;1;128.169;128.169;128.169
83;calc update async;100;0.000104889;1.2333e-05;0.00854655
83;calc inner;100;1.03419;0.961855;1.31561
83;calc wait;100;0.192258;0.0578859;0.450158
83;calc bound;100;0.0414623;0.0344067;0.0784463
83;calc iter;100;1.26993;1.12484;1.48791
83;total;1;134.046;134.046;134.046
42;calc total;1;128.169;128.169;128.169
42;calc update async;100;9.26641e-05;1.376e-05;0.00655686
42;calc inner;100;1.00632;0.971784;1.14529
42;calc wait;100;0.21918;0.0804994;0.293223
42;calc bound;100;0.0522384;0.0337974;0.0602773
42;calc iter;100;1.27989;1.21518;1.37986
42;total;1;134.105;134.105;134.105
70;calc total;1;128.169;128.169;128.169
70;calc update async;100;0.00012628;1.0713e-05;0.00985702
70;calc inner;100;1.018;0.918974;1.14785
70;calc wait;100;0.203771;0.053799;0.355139
70;calc bound;100;0.0479315;0.0362881;0.076265
70;calc iter;100;1.2705;1.19387;1.39267
70;total;1;134.104;134.104;134.104
110;calc total;1;128.167;128.167;128.167
110;calc update async;100;0.000100276;1.1997e-05;0.00754676
110;calc inner;100;0.93464;0.808065;1.14011
110;calc wait;100;0.296576;0.0819387;0.575718
110;calc bound;100;0.0438004;0.0351809;0.0730858
84;calc total;1;128.168;128.168;128.168
84;calc update async;100;0.000104607;1.4209e-05;0.00805104
84;calc inner;100;0.968368;0.827263;1.14238
84;calc wait;100;0.252826;0.0551881;0.89892
84;calc bound;100;0.0440779;0.0350197;0.0658729
84;calc iter;100;1.26732;1.05929;1.8126
84;total;1;134.057;134.057;134.057
43;calc total;1;128.169;128.169;128.169
43;calc update async;100;0.000106729;1.6383e-05;0.00835247
43;calc inner;100;1.00705;0.983179;1.14605
43;calc wait;100;0.225112;0.0617563;0.316238
43;calc bound;100;0.0412807;0.0331658;0.0511477
43;calc iter;100;1.27955;1.21328;1.3694
43;total;1;134.102;134.102;134.102
71;calc total;1;128.169;128.169;128.169
71;calc update async;100;0.00012587;1.5492e-05;0.00982969
71;calc inner;100;1.04148;0.964523;1.14992
71;calc wait;100;0.181645;0.0546444;0.304759
71;calc bound;100;0.0472853;0.0338323;0.0752417
71;calc iter;100;1.27206;1.19718;1.37898
71;total;1;134.107;134.107;134.107
110;calc iter;100;1.27559;1.12065;1.46314
110;total;1;133.986;133.986;133.986
85;calc total;1;128.165;128.165;128.165
85;calc update async;100;8.33937e-05;1.192e-05;0.00614565
85;calc inner;100;0.955128;0.75352;1.14103
44;calc total;1;128.169;128.169;128.169
44;calc update async;100;9.45272e-05;1.3707e-05;0.00734447
44;calc inner;100;0.976768;0.93648;1.14925
44;calc wait;100;0.256941;0.0575846;0.36914
44;calc bound;100;0.0426894;0.0348014;0.0514878
44;calc iter;100;1.27719;1.19084;1.35203
44;total;1;134.111;134.111;134.111
111;calc total;1;128.167;128.167;128.167
111;calc update async;100;9.87497e-05;1.1074e-05;0.00744752
111;calc inner;100;0.960288;0.860826;1.1415
111;calc wait;100;0.272657;0.056419;0.498689
111;calc bound;100;0.0408769;0.035527;0.0498583
111;calc iter;100;1.2764;1.1918;1.42696
111;total;1;133.98;133.98;133.98
85;calc wait;100;0.26717;0.05308;0.907171
85;calc bound;100;0.0451213;0.0352106;0.0602134
85;calc iter;100;1.26955;1.06176;1.69942
85;total;1;134.057;134.057;134.057
45;calc total;1;128.169;128.169;128.169
45;calc update async;100;0.000117785;1.3353e-05;0.00887366
45;calc inner;100;0.930481;0.887527;1.15077
45;calc wait;100;0.289734;0.0546351;0.462317
45;calc bound;100;0.0554788;0.036171;0.0599307
45;calc iter;100;1.27603;1.17231;1.4063
45;total;1;134.109;134.109;134.109
112;calc total;1;128.169;128.169;128.169
112;calc update async;100;0.000142627;2.3709e-05;0.00968568
112;calc inner;100;0.921731;0.831421;1.13249
112;calc wait;100;0.284648;0.07821;0.461342
112;calc bound;100;0.0726903;0.0342089;0.0766413
112;calc iter;100;1.27922;1.07085;1.41216
112;total;1;133.983;133.983;133.983
86;calc total;1;128.167;128.167;128.167
86;calc update async;100;9.45892e-05;1.1704e-05;0.00730712
86;calc inner;100;0.966647;0.792634;1.14097
86;calc wait;100;0.258602;0.0542179;0.625916
86;calc bound;100;0.0434593;0.0356099;0.0644359
86;calc iter;100;1.27032;1.16491;1.46768
86;total;1;134.061;134.061;134.061
46;calc total;1;128.169;128.169;128.169
46;calc update async;100;0.000117234;1.0787e-05;0.00953885
46;calc inner;100;0.969769;0.93474;1.14725
46;calc wait;100;0.262798;0.0516709;0.369068
46;calc bound;100;0.0439313;0.0355765;0.0526444
46;calc iter;100;1.27708;1.21448;1.35554
46;total;1;134.105;134.105;134.105
113;calc total;1;128.169;128.169;128.169
113;calc update async;100;0.000125457;1.3569e-05;0.00854062
113;calc inner;100;0.949311;0.808202;1.13541
113;calc wait;100;0.265674;0.0635225;0.702574
113;calc bound;100;0.0635018;0.0346436;0.0771112
113;calc iter;100;1.27865;1.01448;1.70609
113;total;1;133.977;133.977;133.977
87;calc total;1;128.167;128.167;128.167
87;calc update async;100;9.11428e-05;1.0921e-05;0.0071329
87;calc inner;100;0.984986;0.870337;1.14126
87;calc wait;100;0.241899;0.0508253;0.457046
87;calc bound;100;0.0420201;0.034941;0.0586003
87;calc iter;100;1.27112;1.17912;1.41236
87;total;1;134.056;134.056;134.056
47;calc total;1;128.169;128.169;128.169
47;calc update async;100;0.000113059;1.1587e-05;0.00928445
47;calc inner;100;1.0089;0.980111;1.14664
47;calc wait;100;0.226006;0.0466119;0.330083
47;calc bound;100;0.0427106;0.0338714;0.0638995
47;calc iter;100;1.27904;1.19186;1.37602
47;total;1;134.115;134.115;134.115
114;calc total;1;128.169;128.169;128.169
114;calc update async;100;8.82695e-05;1.5172e-05;0.00501877
114;calc inner;100;0.959196;0.858297;1.13249
114;calc wait;100;0.262415;0.0499705;0.523441
114;calc bound;100;0.0556156;0.0343201;0.0750353
114;calc iter;100;1.27742;1.02026;1.52344
114;total;1;133.98;133.98;133.98
88;calc total;1;128.169;128.169;128.169
88;calc update async;100;0.000127811;1.5146e-05;0.00891105
88;calc inner;100;0.961236;0.851006;1.13576
88;calc wait;100;0.243374;0.0831218;0.433565
88;calc bound;100;0.0685521;0.035168;0.0765352
88;calc iter;100;1.27355;1.18677;1.41402
88;total;1;134.054;134.054;134.054
115;calc total;1;128.169;128.169;128.169
115;calc update async;100;0.00012539;1.5367e-05;0.00946484
115;calc inner;100;0.965186;0.85904;1.13838
115;calc wait;100;0.261349;0.0569542;0.662403
115;calc bound;100;0.0496615;0.0357556;0.0728434
115;calc iter;100;1.27665;0.994057;1.625
115;total;1;133.978;133.978;133.978
89;calc total;1;128.169;128.169;128.169
89;calc update async;100;0.000135065;1.5795e-05;0.00989785
89;calc inner;100;0.976914;0.854766;1.13537
89;calc wait;100;0.236128;0.0637763;0.617914
89;calc bound;100;0.0590438;0.0346401;0.076486
89;calc iter;100;1.27296;1.05674;1.62589
89;total;1;134.055;134.055;134.055
116;calc total;1;128.169;128.169;128.169
116;calc update async;100;9.1231e-05;1.5667e-05;0.00625159
116;calc inner;100;0.967698;0.870806;1.14048
116;calc wait;100;0.259857;0.0536802;0.665298
116;calc bound;100;0.0473667;0.0363113;0.0697125
116;calc iter;100;1.27529;0.997637;1.61678
116;total;1;133.98;133.98;133.98
90;calc total;1;128.169;128.169;128.169
90;calc update async;100;0.000131918;1.352e-05;0.0100705
90;calc inner;100;0.982263;0.877694;1.13764
90;calc wait;100;0.233056;0.0540423;0.509184
90;calc bound;100;0.0551697;0.0349767;0.0765547
90;calc iter;100;1.27085;1.03921;1.49733
90;total;1;134.059;134.059;134.059
117;calc total;1;128.169;128.169;128.169
117;calc update async;100;0.000128577;1.6055e-05;0.00988671
117;calc inner;100;0.959315;0.863921;1.13662
117;calc wait;100;0.27216;0.055768;0.748077
117;calc bound;100;0.0465946;0.0350966;0.0738067
117;calc iter;100;1.27849;0.989849;1.69486
117;total;1;133.982;133.982;133.982
91;calc total;1;128.169;128.169;128.169
91;calc update async;100;0.000126911;9.132e-06;0.00980796
91;calc inner;100;0.986553;0.875245;1.13748
91;calc wait;100;0.236144;0.055718;0.689482
91;calc bound;100;0.0500679;0.0349243;0.0751713
91;calc iter;100;1.2733;0.995554;1.65806
91;total;1;134.056;134.056;134.056
118;calc total;1;128.169;128.169;128.169
118;calc update async;100;0.000132648;1.287e-05;0.0103889
118;calc inner;100;0.969113;0.887136;1.1375
118;calc wait;100;0.260659;0.0565257;0.516836
118;calc bound;100;0.0467445;0.0358379;0.0673105
118;calc iter;100;1.27666;1.10988;1.55214
118;total;1;133.983;133.983;133.983
92;calc total;1;128.166;128.166;128.166
92;calc update async;100;0.000101798;1.3468e-05;0.00741673
92;calc inner;100;0.988731;0.863226;1.14208
92;calc wait;100;0.232167;0.0492381;0.706712
92;calc bound;100;0.0485248;0.0356726;0.0768214
92;calc iter;100;1.27039;0.972048;1.67249
92;total;1;134.057;134.057;134.057
119;calc total;1;128.169;128.169;128.169
119;calc update async;100;0.00014056;1.883e-05;0.00992362
119;calc inner;100;0.958675;0.851374;1.1365
119;calc wait;100;0.259546;0.0611487;0.48142
119;calc bound;100;0.0594765;0.0346233;0.076518
119;calc iter;100;1.27819;1.19412;1.47611
119;total;1;133.983;133.983;133.983
93;calc total;1;128.169;128.169;128.169
93;calc update async;100;0.00013435;1.4158e-05;0.0108507
93;calc inner;100;0.983314;0.868218;1.1406
93;calc wait;100;0.23907;0.0562477;0.795266
93;calc bound;100;0.0498128;0.0342905;0.076778
93;calc iter;100;1.27259;1.02484;1.7281
93;total;1;134.056;134.056;134.056
94;calc total;1;128.169;128.169;128.169
94;calc update async;100;0.000135501;1.1821e-05;0.0107967
94;calc inner;100;0.989749;0.876765;1.13797
94;calc wait;100;0.235121;0.0534244;0.624731
94;calc bound;100;0.0480322;0.035665;0.0740772
94;calc iter;100;1.27341;1.0852;1.57393
94;total;1;134.056;134.056;134.056
95;calc total;1;128.169;128.169;128.169
95;calc update async;100;0.000141922;1.3553e-05;0.0109022
95;calc inner;100;0.979434;0.871821;1.13673
95;calc wait;100;0.235648;0.0570927;0.436517
95;calc bound;100;0.058609;0.0345866;0.0768877
95;calc iter;100;1.27438;1.16456;1.46036
95;total;1;134.056;134.056;134.056
122;calc total;1;128.169;128.169;128.169
122;calc update async;100;0.000111398;1.642e-05;0.00870261
122;calc inner;100;1.03145;0.992101;1.15146
122;calc wait;100;0.204834;0.0571856;0.369422
122;calc bound;100;0.0430261;0.0355669;0.066859
122;calc iter;100;1.27947;1.12315;1.4293
122;total;1;134.138;134.138;134.138
123;calc total;1;128.169;128.169;128.169
123;calc update async;100;0.00011579;1.4121e-05;0.00926777
123;calc inner;100;1.02261;0.964325;1.15099
123;calc wait;100;0.213214;0.0630606;0.454257
123;calc bound;100;0.0417169;0.035039;0.0565227
123;calc iter;100;1.27787;1.12836;1.46385
123;total;1;134.133;134.133;134.133
124;calc total;1;128.169;128.169;128.169
124;calc update async;100;0.000104239;1.464e-05;0.00808085
124;calc inner;100;1.00541;0.937025;1.1529
124;calc wait;100;0.229724;0.0565592;0.449633
124;calc bound;100;0.0424945;0.0354454;0.0567665
124;calc iter;100;1.27906;1.14079;1.46129
124;total;1;134.142;134.142;134.142
125;calc total;1;128.169;128.169;128.169
125;calc update async;100;0.00011634;1.6599e-05;0.00928157
125;calc inner;100;0.987544;0.908664;1.14809
125;calc wait;100;0.243805;0.0568984;0.545023
125;calc bound;100;0.0463857;0.0346397;0.0661615
125;calc iter;100;1.27827;1.14576;1.53048
125;total;1;134.13;134.13;134.13
126;calc total;1;128.169;128.169;128.169
126;calc update async;100;0.000116332;1.5282e-05;0.00934177
126;calc inner;100;1.01511;0.966059;1.14766
126;calc wait;100;0.22275;0.0601655;0.494248
126;calc bound;100;0.0408242;0.0347547;0.0562342
126;calc iter;100;1.27882;1.20264;1.54768
126;total;1;134.133;134.133;134.133
127;calc total;1;128.169;128.169;128.169
127;calc update async;100;0.000119551;1.6427e-05;0.00937113
127;calc inner;100;1.02857;0.957424;1.14476
127;calc wait;100;0.205316;0.0849477;0.409459
127;calc bound;100;0.0451774;0.0350147;0.0729823
127;calc iter;100;1.27953;1.18654;1.5294
127;total;1;134.133;134.133;134.133
128;calc total;1;128.168;128.168;128.168
128;calc update async;100;0.000117108;1.7971e-05;0.00754794
128;calc inner;100;0.97954;0.926566;1.14964
128;calc wait;100;0.228591;0.0665991;0.34356
128;calc bound;100;0.0730607;0.0343505;0.114441
128;calc iter;100;1.28132;1.15431;1.42508
128;total;1;134.142;134.142;134.142
129;calc total;1;128.169;128.169;128.169
129;calc update async;100;0.00010601;1.5218e-05;0.00673315
129;calc inner;100;0.993281;0.923001;1.14253
129;calc wait;100;0.218998;0.0711664;0.404606
129;calc bound;100;0.0680975;0.0352132;0.076282
129;calc iter;100;1.28075;1.08691;1.4931
129;total;1;134.139;134.139;134.139
130;calc total;1;128.169;128.169;128.169
130;calc update async;100;0.000109106;1.9197e-05;0.0072966
130;calc inner;100;1.02294;0.980775;1.14558
130;calc wait;100;0.199435;0.0607899;0.361938
130;calc bound;100;0.0575573;0.0354826;0.0719444
130;calc iter;100;1.28024;1.10733;1.44038
130;total;1;134.142;134.142;134.142
131;calc total;1;128.166;128.166;128.166
131;calc update async;100;9.64965e-05;1.9785e-05;0.00637811
131;calc inner;100;1.03487;0.980317;1.15349
131;calc wait;100;0.195238;0.066295;0.376481
131;calc bound;100;0.0498325;0.0359181;0.073106
131;calc iter;100;1.28053;1.11202;1.46724
131;total;1;134.142;134.142;134.142
132;calc total;1;128.168;128.168;128.168
132;calc update async;100;0.000111505;1.6961e-05;0.00791422
132;calc inner;100;1.0131;0.919895;1.15287
132;calc wait;100;0.210562;0.0609988;0.465491
132;calc bound;100;0.0537127;0.0335138;0.0764562
132;calc iter;100;1.27793;1.04428;1.54603
132;total;1;134.128;134.128;134.128
133;calc total;1;128.168;128.168;128.168
133;calc update async;100;0.000101136;1.3973e-05;0.00788865
133;calc inner;100;1.00861;0.941618;1.15304
133;calc wait;100;0.223808;0.0559779;0.440617
133;calc bound;100;0.0432989;0.0350243;0.0626513
133;calc iter;100;1.27744;1.12137;1.45391
133;total;1;134.131;134.131;134.131
134;calc total;1;128.167;128.167;128.167
134;calc update async;100;9.34123e-05;1.5015e-05;0.00695144
134;calc inner;100;1.01864;0.969234;1.15313
134;calc wait;100;0.211864;0.0536929;0.296223
134;calc bound;100;0.0468974;0.0341171;0.0630812
134;calc iter;100;1.27773;1.2226;1.37778
134;total;1;134.128;134.128;134.128
144;calc total;1;128.169;128.169;128.169
144;calc update async;100;0.000149149;1.9642e-05;0.01018
144;calc inner;100;0.994466;0.918295;1.15875
144;calc wait;100;0.210578;0.0565985;0.31699
144;calc bound;100;0.0721;0.0348158;0.0772359
144;calc iter;100;1.27737;1.17849;1.39307
144;total;1;134.115;134.115;134.115
192;calc total;1;128.166;128.166;128.166
192;calc update async;100;0.000105918;1.4772e-05;0.00778531
192;calc inner;100;1.01044;0.916592;1.15176
192;calc wait;100;0.20805;0.0609871;0.499638
192;calc bound;100;0.051165;0.0342165;0.0754974
192;calc iter;100;1.27196;1.17629;1.47308
192;total;1;134.114;134.114;134.114
168;calc total;1;128.165;128.165;128.165
168;calc update async;100;0.000103936;1.3799e-05;0.00672115
168;calc inner;100;1.02005;0.928729;1.14694
168;calc wait;100;0.184902;0.0585468;0.332108
168;calc bound;100;0.0656111;0.0347385;0.0766976
168;calc iter;100;1.2713;1.14824;1.40537
168;total;1;134.065;134.065;134.065
135;calc total;1;128.167;128.167;128.167
135;calc update async;100;0.000105529;2.7271e-05;0.00662438
135;calc inner;100;0.968942;0.91371;1.15503
135;calc wait;100;0.233488;0.0616404;0.31095
135;calc bound;100;0.0726748;0.0348745;0.0764141
135;calc iter;100;1.28008;1.20694;1.39177
135;total;1;134.131;134.131;134.131
145;calc total;1;128.169;128.169;128.169
145;calc update async;100;0.000135368;1.5077e-05;0.00953332
145;calc inner;100;1.00114;0.906273;1.15052
145;calc wait;100;0.208327;0.0601548;0.425572
145;calc bound;100;0.068132;0.0346717;0.0768355
145;calc iter;100;1.27807;1.08715;1.49345
145;total;1;134.117;134.117;134.117
193;calc total;1;128.169;128.169;128.169
193;calc update async;100;0.000116737;1.292e-05;0.00881141
193;calc inner;100;1.00945;0.917118;1.15361
193;calc wait;100;0.212624;0.054496;0.557449
193;calc bound;100;0.0482839;0.0350207;0.0764992
193;calc iter;100;1.27106;1.12006;1.53707
193;total;1;134.113;134.113;134.113
169;calc total;1;128.169;128.169;128.169
169;calc update async;100;0.000127974;1.5391e-05;0.00914797
169;calc inner;100;1.02709;0.898705;1.14691
169;calc wait;100;0.180839;0.0554937;0.488567
169;calc bound;100;0.0615967;0.0348611;0.0765032
169;calc iter;100;1.27053;1.06144;1.54928
169;total;1;134.062;134.062;134.062
136;calc total;1;128.169;128.169;128.169
136;calc update async;100;0.000126225;1.3678e-05;0.0091069
136;calc inner;100;0.986696;0.929215;1.15021
136;calc wait;100;0.220682;0.0575377;0.304241
136;calc bound;100;0.0681559;0.0350356;0.0727242
136;calc iter;100;1.27977;1.21281;1.38964
136;total;1;134.124;134.124;134.124
146;calc total;1;128.169;128.169;128.169
146;calc update async;100;0.000129303;1.6304e-05;0.00939542
146;calc inner;100;1.02083;0.948664;1.15076
146;calc wait;100;0.193407;0.0530027;0.46097
146;calc bound;100;0.0615021;0.0348227;0.0738928
146;calc iter;100;1.27621;1.09878;1.53825
146;total;1;134.12;134.12;134.12
194;calc total;1;128.169;128.169;128.169
194;calc update async;100;0.000113882;1.3219e-05;0.0088403
194;calc inner;100;1.00841;0.895447;1.15135
194;calc wait;100;0.213973;0.0587871;0.642145
194;calc bound;100;0.0468577;0.035076;0.0706221
194;calc iter;100;1.27028;1.05516;1.58786
194;total;1;134.109;134.109;134.109
170;calc total;1;128.169;128.169;128.169
170;calc update async;100;0.00013057;1.3505e-05;0.00942835
170;calc inner;100;1.03357;0.942376;1.14732
170;calc wait;100;0.176654;0.0486817;0.416065
170;calc bound;100;0.0591797;0.0358857;0.0754647
170;calc iter;100;1.27021;1.09452;1.48063
170;total;1;134.064;134.064;134.064
137;calc total;1;128.169;128.169;128.169
137;calc update async;100;9.03881e-05;1.25e-05;0.00602409
137;calc inner;100;0.994521;0.906289;1.14494
137;calc wait;100;0.21503;0.0713234;0.394475
137;calc bound;100;0.0625258;0.0349649;0.07187
137;calc iter;100;1.27922;1.10692;1.46292
137;total;1;134.123;134.123;134.123
147;calc total;1;128.169;128.169;128.169
147;calc update async;100;0.000122588;1.2669e-05;0.00935685
147;calc inner;100;1.031;0.962922;1.15092
147;calc wait;100;0.190871;0.0611331;0.398044
147;calc bound;100;0.0534589;0.035637;0.0726516
147;calc iter;100;1.27577;1.08608;1.48341
147;total;1;134.122;134.122;134.122
195;calc total;1;128.169;128.169;128.169
195;calc update async;100;0.000124192;1.3069e-05;0.00980725
195;calc inner;100;1.00781;0.873578;1.15642
195;calc wait;100;0.215292;0.0479181;0.633219
195;calc bound;100;0.0471078;0.0347034;0.076611
195;calc iter;100;1.2713;1.06568;1.54153
195;total;1;134.114;134.114;134.114
171;calc total;1;128.169;128.169;128.169
171;calc update async;100;0.000134119;1.4297e-05;0.0101505
171;calc inner;100;1.04165;0.949819;1.14687
171;calc wait;100;0.17279;0.0497269;0.436742
171;calc bound;100;0.0540844;0.0355477;0.0761152
171;calc iter;100;1.26902;1.07336;1.50953
171;total;1;134.064;134.064;134.064
138;calc total;1;128.169;128.169;128.169
138;calc update async;100;0.000130218;1.1788e-05;0.0103904
138;calc inner;100;1.01177;0.967721;1.14704
138;calc wait;100;0.213301;0.0587975;0.376778
138;calc bound;100;0.0512597;0.0350954;0.0674343
138;calc iter;100;1.27936;1.10491;1.44505
138;total;1;134.119;134.119;134.119
148;calc total;1;128.166;128.166;128.166
148;calc update async;100;9.96312e-05;1.3412e-05;0.00743719
148;calc inner;100;1.03228;0.961148;1.14721
148;calc wait;100;0.195903;0.0531194;0.502191
148;calc bound;100;0.0448266;0.0361425;0.0662604
148;calc iter;100;1.27341;1.0876;1.57315
148;total;1;134.109;134.109;134.109
196;calc total;1;128.169;128.169;128.169
196;calc update async;100;0.000124513;1.3778e-05;0.00963416
196;calc inner;100;0.987187;0.845806;1.14684
196;calc wait;100;0.230543;0.0541425;0.774479
196;calc bound;100;0.0485711;0.0362199;0.0752537
196;calc iter;100;1.26794;1.03505;1.67042
196;total;1;134.102;134.102;134.102
172;calc total;1;128.169;128.169;128.169
172;calc update async;100;0.000122342;1.1031e-05;0.00970138
172;calc inner;100;1.03719;0.9565;1.1409
172;calc wait;100;0.182161;0.054514;0.491181
172;calc bound;100;0.0480579;0.0353673;0.0738426
172;calc iter;100;1.26803;1.09067;1.54573
172;total;1;134.064;134.064;134.064
139;calc total;1;128.169;128.169;128.169
139;calc update async;100;0.00010326;1.3135e-05;0.00822185
139;calc inner;100;1.01441;0.965114;1.14819
139;calc wait;100;0.215675;0.0619226;0.402326
139;calc bound;100;0.0430885;0.034423;0.0603792
139;calc iter;100;1.27746;1.12833;1.4577
139;total;1;134.125;134.125;134.125
149;calc total;1;128.169;128.169;128.169
149;calc update async;100;0.000113996;1.2613e-05;0.00914128
149;calc inner;100;1.00327;0.904022;1.14772
149;calc wait;100;0.224878;0.0559612;0.619847
149;calc bound;100;0.0438259;0.036169;0.0677731
149;calc iter;100;1.27246;1.13841;1.57397
149;total;1;134.116;134.116;134.116
197;calc total;1;128.169;128.169;128.169
197;calc update async;100;0.000127992;1.4903e-05;0.00982787
197;calc inner;100;0.977081;0.816636;1.14785
197;calc wait;100;0.240851;0.0570986;0.812893
197;calc bound;100;0.051459;0.0346494;0.0764676
197;calc iter;100;1.2706;1.06234;1.69297
197;total;1;134.102;134.102;134.102
173;calc total;1;128.169;128.169;128.169
173;calc update async;100;0.000121566;1.2445e-05;0.00964889
173;calc inner;100;1.02598;0.922116;1.14444
173;calc wait;100;0.191434;0.0547379;0.615546
173;calc bound;100;0.0492416;0.0352272;0.0763206
173;calc iter;100;1.26772;1.10715;1.60111
173;total;1;134.048;134.048;134.048
140;calc total;1;128.169;128.169;128.169
140;calc update async;100;7.93112e-05;1.0607e-05;0.00604242
140;calc inner;100;0.990477;0.920538;1.14784
140;calc wait;100;0.242112;0.0575838;0.485723
140;calc bound;100;0.0417275;0.0353619;0.052415
140;calc iter;100;1.27603;1.1261;1.46144
140;total;1;134.128;134.128;134.128
150;calc total;1;128.169;128.169;128.169
150;calc update async;100;0.000112808;1.0256e-05;0.00942759
150;calc inner;100;1.02108;0.953315;1.14475
150;calc wait;100;0.211789;0.0548603;0.372364
150;calc bound;100;0.0404497;0.0349132;0.0622414
150;calc iter;100;1.27372;1.19405;1.36344
150;total;1;134.119;134.119;134.119
198;calc total;1;128.169;128.169;128.169
198;calc update async;100;0.000124585;1.4061e-05;0.00989268
198;calc inner;100;0.983903;0.833104;1.14638
198;calc wait;100;0.238716;0.0559719;0.537771
198;calc bound;100;0.0478043;0.034436;0.0733217
198;calc iter;100;1.27125;1.09401;1.42816
198;total;1;134.11;134.11;134.11
174;calc total;1;128.169;128.169;128.169
174;calc update async;100;0.000125153;1.5288e-05;0.00983209
174;calc inner;100;1.03532;0.961116;1.14741
174;calc wait;100;0.185544;0.0526311;0.365283
174;calc bound;100;0.0476541;0.0359511;0.0759903
174;calc iter;100;1.26901;1.17524;1.42376
174;total;1;134.064;134.064;134.064
141;calc total;1;128.169;128.169;128.169
141;calc update async;100;0.000117903;1.311e-05;0.00942652
141;calc inner;100;0.949157;0.876767;1.14951
141;calc wait;100;0.272017;0.0604844;0.565066
141;calc bound;100;0.0521156;0.0364338;0.0669026
141;calc iter;100;1.27407;1.12919;1.49249
141;total;1;134.127;134.127;134.127
151;calc total;1;128.169;128.169;128.169
151;calc update async;100;0.000135893;1.5793e-05;0.0105084
151;calc inner;100;1.03073;0.979638;1.14575
151;calc wait;100;0.185772;0.0471628;0.287073
151;calc bound;100;0.052904;0.035278;0.0707897
151;calc iter;100;1.27566;1.20355;1.3739
151;total;1;134.119;134.119;134.119
199;calc total;1;128.169;128.169;128.169
199;calc update async;100;0.000122397;1.2647e-05;0.0098278
199;calc inner;100;1.00671;0.90119;1.1465
199;calc wait;100;0.216896;0.0560374;0.485334
199;calc bound;100;0.04743;0.0329253;0.065188
199;calc iter;100;1.27258;1.12094;1.4476
199;total;1;134.108;134.108;134.108
175;calc total;1;128.169;128.169;128.169
175;calc update async;100;0.000133872;1.5995e-05;0.00999231
175;calc inner;100;1.04374;0.991333;1.148
175;calc wait;100;0.168185;0.0454408;0.298195
175;calc bound;100;0.0548803;0.035693;0.07614
175;calc iter;100;1.27018;1.16925;1.39311
175;total;1;134.064;134.064;134.064
142;calc total;1;128.169;128.169;128.169
142;calc update async;100;0.000119219;1.0355e-05;0.00990731
142;calc inner;100;0.976741;0.919306;1.14909
142;calc wait;100;0.254474;0.0605236;0.335406
142;calc bound;100;0.0437915;0.0348671;0.0507249
142;calc iter;100;1.27567;1.21748;1.3367
142;total;1;134.125;134.125;134.125
152;calc total;1;128.169;128.169;128.169
152;calc update async;100;0.000108808;1.7848e-05;0.00808197
152;calc inner;100;1.03448;0.981154;1.15534
152;calc wait;100;0.186021;0.0567447;0.289324
152;calc bound;100;0.0483415;0.035365;0.0724015
152;calc iter;100;1.27521;1.17398;1.40269
152;total;1;134.122;134.122;134.122
200;calc total;1;128.169;128.169;128.169
200;calc update async;100;0.000122372;1.3991e-05;0.00855428
200;calc inner;100;0.967149;0.815889;1.14642
200;calc wait;100;0.24033;0.0589695;0.471374
200;calc bound;100;0.0673262;0.0345772;0.0764281
200;calc iter;100;1.27525;1.15122;1.45182
200;total;1;134.114;134.114;134.114
176;calc total;1;128.169;128.169;128.169
176;calc update async;100;0.000111069;1.3383e-05;0.00867365
176;calc inner;100;1.04619;0.995168;1.14424
176;calc wait;100;0.1737;0.0565458;0.311105
176;calc bound;100;0.0448834;0.035217;0.0586073
176;calc iter;100;1.26961;1.17841;1.38131
176;total;1;134.063;134.063;134.063
143;calc total;1;128.169;128.169;128.169
143;calc update async;100;0.000116793;1.212e-05;0.00973356
143;calc inner;100;1.01508;0.962748;1.14893
143;calc wait;100;0.218604;0.0548554;0.286456
143;calc bound;100;0.0424622;0.0344036;0.0625604
143;calc iter;100;1.27749;1.20938;1.36636
143;total;1;134.129;134.129;134.129
153;calc total;1;128.169;128.169;128.169
153;calc update async;100;0.000104891;1.2578e-05;0.00827203
153;calc inner;100;1.03343;0.968764;1.14601
153;calc wait;100;0.189803;0.056564;0.396557
153;calc bound;100;0.044499;0.0359704;0.056978
153;calc iter;100;1.27448;1.11409;1.44005
153;total;1;134.12;134.12;134.12
201;calc total;1;128.169;128.169;128.169
201;calc update async;100;0.000122984;1.6878e-05;0.00862253
201;calc inner;100;0.982006;0.848683;1.14492
201;calc wait;100;0.22799;0.0568732;0.530299
201;calc bound;100;0.0627049;0.0330532;0.0765728
201;calc iter;100;1.27398;1.07105;1.52823
201;total;1;134.11;134.11;134.11
177;calc total;1;128.169;128.169;128.169
177;calc update async;100;0.00010947;1.3855e-05;0.00867654
177;calc inner;100;1.04221;0.972623;1.14258
177;calc wait;100;0.178069;0.0728007;0.446877
177;calc bound;100;0.0436462;0.0352809;0.0625314
177;calc iter;100;1.26879;1.11745;1.52177
177;total;1;134.065;134.065;134.065
154;calc total;1;128.169;128.169;128.169
154;calc update async;100;0.000102214;1.3588e-05;0.00811608
154;calc inner;100;1.02755;0.944809;1.14618
154;calc wait;100;0.199687;0.0572085;0.512142
154;calc bound;100;0.0420157;0.0360469;0.0792216
154;calc iter;100;1.27438;1.12083;1.52708
154;total;1;134.115;134.115;134.115
202;calc total;1;128.169;128.169;128.169
202;calc update async;100;0.000121058;1.376e-05;0.00897433
202;calc inner;100;0.990128;0.846844;1.14847
202;calc wait;100;0.222675;0.0565226;0.643737
202;calc bound;100;0.0586427;0.033722;0.0763326
202;calc iter;100;1.27219;1.0111;1.65383
202;total;1;134.11;134.11;134.11
178;calc total;1;128.169;128.169;128.169
178;calc update async;100;0.000107395;1.2655e-05;0.00873074
178;calc inner;100;1.03967;0.976247;1.14347
178;calc wait;100;0.184331;0.0615622;0.409192
178;calc bound;100;0.0412189;0.0353846;0.0523496
178;calc iter;100;1.26927;1.11912;1.44724
178;total;1;134.064;134.064;134.064
155;calc total;1;128.168;128.168;128.168
155;calc update async;100;9.84227e-05;1.2405e-05;0.007867
155;calc inner;100;1.0189;0.961241;1.1457
155;calc wait;100;0.209515;0.0581088;0.399941
155;calc bound;100;0.041053;0.035516;0.060052
155;calc iter;100;1.27297;1.13415;1.51002
155;total;1;134.122;134.122;134.122
203;calc total;1;128.168;128.168;128.168
203;calc update async;100;0.000115454;1.1767e-05;0.00853173
203;calc inner;100;0.996557;0.85571;1.14577
203;calc wait;100;0.221527;0.0657472;0.611996
203;calc bound;100;0.0560096;0.0345826;0.0743115
203;calc iter;100;1.27485;1.03207;1.67705
203;total;1;134.114;134.114;134.114
179;calc total;1;128.169;128.169;128.169
179;calc update async;100;0.000108337;1.3643e-05;0.00872005
179;calc inner;100;1.03228;0.932878;1.14402
179;calc wait;100;0.190868;0.0564461;0.697954
179;calc bound;100;0.0412047;0.035277;0.0697604
156;calc total;1;128.168;128.168;128.168
156;calc update async;100;0.000114326;1.4429e-05;0.00828304
156;calc inner;100;1.04749;0.902773;1.15484
156;calc wait;100;0.17125;0.059204;0.483254
156;calc bound;100;0.0513853;0.0333807;0.0762806
156;calc iter;100;1.27182;1.09154;1.57822
156;total;1;134.132;134.132;134.132
204;calc total;1;128.168;128.168;128.168
204;calc update async;100;0.000114318;1.4283e-05;0.00881226
204;calc inner;100;0.941542;0.757763;1.14236
204;calc wait;100;0.284895;0.0565133;0.913455
204;calc bound;100;0.0438404;0.0354713;0.0623981
204;calc iter;100;1.27228;0.98755;1.70691
204;total;1;134.102;134.102;134.102
179;calc iter;100;1.26755;1.13212;1.70062
179;total;1;134.064;134.064;134.064
157;calc total;1;128.168;128.168;128.168
157;calc update async;100;0.000107626;1.3517e-05;0.00796997
157;calc inner;100;1.04934;0.960083;1.15289
157;calc wait;100;0.173993;0.0597929;0.55239
157;calc bound;100;0.0454839;0.0342944;0.0682174
157;calc iter;100;1.27052;1.10328;1.60567
157;total;1;134.119;134.119;134.119
205;calc total;1;128.167;128.167;128.167
205;calc update async;100;0.000101254;1.3497e-05;0.00777741
205;calc inner;100;0.927145;0.734565;1.1415
205;calc wait;100;0.299485;0.0587454;0.930878
205;calc bound;100;0.0442193;0.0347001;0.0586422
205;calc iter;100;1.27338;0.962675;1.71676
205;total;1;134.103;134.103;134.103
180;calc total;1;128.169;128.169;128.169
180;calc update async;100;0.000116799;1.4647e-05;0.00908176
180;calc inner;100;1.02113;0.881106;1.15116
180;calc wait;100;0.197739;0.0622505;0.669361
180;calc bound;100;0.0447136;0.0354708;0.0733073
180;calc iter;100;1.26671;1.0797;1.66212
180;total;1;134.027;134.027;134.027
158;calc total;1;128.167;128.167;128.167
158;calc update async;100;0.000105452;1.192e-05;0.00776406
158;calc inner;100;1.05313;0.972236;1.15313
158;calc wait;100;0.170165;0.052895;0.347415
158;calc bound;100;0.0469828;0.0336913;0.062424
158;calc iter;100;1.27156;1.19021;1.37217
158;total;1;134.128;134.128;134.128
181;calc total;1;128.167;128.167;128.167
181;calc update async;100;0.000102616;1.4197e-05;0.00791368
181;calc inner;100;1.01484;0.854776;1.14996
181;calc wait;100;0.204096;0.0533524;0.670102
181;calc bound;100;0.0448887;0.0359464;0.0629904
181;calc iter;100;1.26763;1.09934;1.57771
181;total;1;134.027;134.027;134.027
159;calc total;1;128.167;128.167;128.167
159;calc update async;100;0.000107266;1.4874e-05;0.00744269
159;calc inner;100;1.02238;0.938572;1.15286
159;calc wait;100;0.184774;0.0580975;0.338903
159;calc bound;100;0.0654377;0.0332831;0.0763721
159;calc iter;100;1.27356;1.19851;1.37943
159;total;1;134.125;134.125;134.125
206;calc total;1;128.167;128.167;128.167
206;calc update async;100;9.95649e-05;1.0832e-05;0.00779495
206;calc inner;100;0.93262;0.749214;1.14179
206;calc wait;100;0.296691;0.0708733;0.705916
206;calc bound;100;0.0438203;0.034715;0.0543793
206;calc iter;100;1.27396;1.05133;1.50758
206;total;1;134.103;134.103;134.103
182;calc total;1;128.167;128.167;128.167
182;calc update async;100;9.93937e-05;1.2512e-05;0.00782679
182;calc inner;100;1.0114;0.849005;1.15048
182;calc wait;100;0.210789;0.0607716;0.454008
182;calc bound;100;0.0441011;0.0351441;0.0591812
182;calc iter;100;1.26854;1.16158;1.38337
182;total;1;134.033;134.033;134.033
160;calc total;1;128.169;128.169;128.169
160;calc update async;100;0.00011469;1.2225e-05;0.00826438
160;calc inner;100;1.03283;0.962447;1.14801
160;calc wait;100;0.177887;0.058786;0.329016
160;calc bound;100;0.0603743;0.0331326;0.0728527
160;calc iter;100;1.27303;1.18867;1.37707
160;total;1;134.129;134.129;134.129
183;calc total;1;128.167;128.167;128.167
183;calc update async;100;9.53308e-05;1.3208e-05;0.00750643
183;calc inner;100;1.02914;0.914681;1.14887
183;calc wait;100;0.195239;0.0581493;0.421298
183;calc bound;100;0.0432637;0.0359126;0.0563194
183;calc iter;100;1.26959;1.17041;1.41471
183;total;1;134.024;134.024;134.024
161;calc total;1;128.169;128.169;128.169
161;calc update async;100;0.000114255;1.5436e-05;0.00854285
161;calc inner;100;1.03998;0.958498;1.14748
161;calc wait;100;0.175669;0.0576526;0.407799
161;calc bound;100;0.0541771;0.0329822;0.0735597
161;calc iter;100;1.27219;1.08243;1.47281
161;total;1;134.126;134.126;134.126
184;calc total;1;128.169;128.169;128.169
184;calc update async;100;0.000144003;1.5378e-05;0.0108319
184;calc inner;100;1.00133;0.892404;1.1439
184;calc wait;100;0.203223;0.0622267;0.459374
184;calc bound;100;0.0662746;0.0345434;0.0764729
184;calc iter;100;1.27154;1.15265;1.5129
184;total;1;134.026;134.026;134.026
162;calc total;1;128.169;128.169;128.169
162;calc update async;100;0.000108893;1.0863e-05;0.00826387
162;calc inner;100;1.04379;0.959785;1.14837
162;calc wait;100;0.173481;0.0497646;0.456035
162;calc bound;100;0.049933;0.0340957;0.0744264
162;calc iter;100;1.27126;1.10736;1.52996
162;total;1;134.118;134.118;134.118
185;calc total;1;128.169;128.169;128.169
185;calc update async;100;0.000135606;1.5952e-05;0.0103196
185;calc inner;100;1.01486;0.892022;1.14876
185;calc wait;100;0.195896;0.0645861;0.567675
185;calc bound;100;0.0589679;0.034411;0.0764375
185;calc iter;100;1.27073;1.06209;1.6356
185;total;1;134.026;134.026;134.026
163;calc total;1;128.169;128.169;128.169
163;calc update async;100;0.000114461;1.5699e-05;0.00875311
163;calc inner;100;1.04419;0.954685;1.14765
163;calc wait;100;0.173317;0.0469051;0.413006
163;calc bound;100;0.04578;0.0343712;0.073196
163;calc iter;100;1.27129;1.10989;1.50347
163;total;1;134.119;134.119;134.119
186;calc total;1;128.169;128.169;128.169
186;calc update async;100;9.41678e-05;1.6114e-05;0.00626683
186;calc inner;100;1.02255;0.928336;1.1487
186;calc wait;100;0.189069;0.0436195;0.57547
186;calc bound;100;0.0569529;0.0356057;0.075596
186;calc iter;100;1.26959;1.04378;1.60828
186;total;1;134.023;134.023;134.023
164;calc total;1;128.169;128.169;128.169
164;calc update async;100;0.000122411;1.7832e-05;0.00941184
164;calc inner;100;1.03289;0.938767;1.14929
164;calc wait;100;0.188775;0.0567505;0.480497
164;calc bound;100;0.0455565;0.0355669;0.0762422
164;calc iter;100;1.26938;1.14611;1.47609
164;total;1;134.131;134.131;134.131
187;calc total;1;128.169;128.169;128.169
187;calc update async;100;0.000132337;1.2197e-05;0.0104384
187;calc inner;100;1.02561;0.909632;1.14513
187;calc wait;100;0.191785;0.0596575;0.547688
187;calc bound;100;0.0529843;0.0345527;0.0732188
187;calc iter;100;1.2713;1.0266;1.57356
187;total;1;134.033;134.033;134.033
165;calc total;1;128.169;128.169;128.169
165;calc update async;100;0.000124031;1.2546e-05;0.00961851
165;calc inner;100;1.01581;0.87244;1.14941
165;calc wait;100;0.199866;0.0582508;0.633215
165;calc bound;100;0.0506897;0.035732;0.0756106
165;calc iter;100;1.26907;1.12406;1.55105
165;total;1;134.132;134.132;134.132
188;calc total;1;128.169;128.169;128.169
188;calc update async;100;0.000156113;1.4684e-05;0.012721
188;calc inner;100;1.02703;0.91802;1.14709
188;calc wait;100;0.186807;0.049766;0.651294
188;calc bound;100;0.0515644;0.0368213;0.0754558
188;calc iter;100;1.26789;1.02154;1.68976
188;total;1;134.022;134.022;134.022
166;calc total;1;128.169;128.169;128.169
166;calc update async;100;0.000124816;1.5266e-05;0.00973274
166;calc inner;100;1.02035;0.877806;1.14551
166;calc wait;100;0.200179;0.0553072;0.438921
166;calc bound;100;0.0486357;0.0351337;0.0763208
166;calc iter;100;1.27027;1.18073;1.39042
166;total;1;134.132;134.132;134.132
189;calc total;1;128.169;128.169;128.169
189;calc update async;100;0.000134169;1.3595e-05;0.010621
189;calc inner;100;1.02217;0.91707;1.14696
189;calc wait;100;0.194993;0.0579147;0.716054
189;calc bound;100;0.0527002;0.0345018;0.0768526
189;calc iter;100;1.27038;1.0792;1.71724
189;total;1;134.022;134.022;134.022
167;calc total;1;128.169;128.169;128.169
167;calc update async;100;0.000124622;1.1321e-05;0.00973053
167;calc inner;100;1.04684;0.960065;1.14754
167;calc wait;100;0.175766;0.0493431;0.326781
167;calc bound;100;0.0472613;0.034028;0.074968
167;calc iter;100;1.27132;1.17844;1.38903
167;total;1;134.132;134.132;134.132
190;calc total;1;128.169;128.169;128.169
190;calc update async;100;0.000138094;1.5464e-05;0.0112203
190;calc inner;100;1.02875;0.946545;1.14569
190;calc wait;100;0.192374;0.0603698;0.402635
190;calc bound;100;0.0490711;0.0350423;0.0732598
190;calc iter;100;1.27107;1.13104;1.45534
190;total;1;134.029;134.029;134.029
191;calc total;1;128.169;128.169;128.169
191;calc update async;100;0.000142231;1.3982e-05;0.0111375
191;calc inner;100;1.0232;0.917606;1.1464
191;calc wait;100;0.190116;0.0597434;0.418463
191;calc bound;100;0.0568225;0.0343983;0.0756044
191;calc iter;100;1.27236;1.16996;1.46047
191;total;1;134.021;134.021;134.021
216;calc total;1;128.169;128.169;128.169
216;calc update async;100;0.000140676;2.1514e-05;0.0102387
216;calc inner;100;1.02388;0.987195;1.15527
216;calc wait;100;0.194701;0.0589428;0.261759
216;calc bound;100;0.0603257;0.0359574;0.0689646
216;calc iter;100;1.27923;1.18446;1.35815
216;total;1;134.094;134.094;134.094
240;calc total;1;128.169;128.169;128.169
240;calc update async;100;0.000146855;1.1873e-05;0.010411
240;calc inner;100;0.992319;0.898897;1.14734
240;calc wait;100;0.213088;0.0509155;0.364076
240;calc bound;100;0.0698953;0.0342063;0.0772687
240;calc iter;100;1.27621;1.17261;1.39094
240;total;1;134.047;134.047;134.047
207;calc total;1;128.167;128.167;128.167
207;calc update async;100;9.73692e-05;1.2405e-05;0.00773075
207;calc inner;100;0.958604;0.799164;1.14148
207;calc wait;100;0.271794;0.0672156;0.513449
207;calc bound;100;0.0424375;0.0352358;0.0589238
207;calc iter;100;1.27516;1.17618;1.44272
207;total;1;134.102;134.102;134.102
217;calc total;1;128.169;128.169;128.169
217;calc update async;100;0.000126013;1.7227e-05;0.00937283
217;calc inner;100;1.03264;0.960993;1.15438
217;calc wait;100;0.195785;0.0565485;0.44851
217;calc bound;100;0.0499884;0.0357904;0.0730217
217;calc iter;100;1.27932;1.10108;1.53365
217;total;1;134.095;134.095;134.095
241;calc total;1;128.169;128.169;128.169
241;calc update async;100;0.000121535;2.2911e-05;0.00782564
241;calc inner;100;0.989358;0.879654;1.14304
241;calc wait;100;0.217053;0.0561066;0.512925
241;calc bound;100;0.0683886;0.03461;0.0766393
241;calc iter;100;1.27532;1.06809;1.59301
241;total;1;134.053;134.053;134.053
208;calc total;1;128.166;128.166;128.166
208;calc update async;100;0.000111678;1.448e-05;0.00705175
208;calc inner;100;0.930971;0.813327;1.13892
208;calc wait;100;0.27561;0.0545662;0.544647
208;calc bound;100;0.0712656;0.0344909;0.12862
208;calc iter;100;1.27797;1.09142;1.43347
208;total;1;134.096;134.096;134.096
218;calc total;1;128.169;128.169;128.169
218;calc update async;100;0.000106021;1.1914e-05;0.00811785
218;calc inner;100;1.02868;0.976894;1.15238
218;calc wait;100;0.203049;0.0535906;0.490699
218;calc bound;100;0.0449561;0.0347979;0.0726557
218;calc iter;100;1.27745;1.10878;1.53875
218;total;1;134.1;134.1;134.1
242;calc total;1;128.169;128.169;128.169
242;calc update async;100;0.000118343;1.406e-05;0.00820936
242;calc inner;100;1.00755;0.895691;1.14203
242;calc wait;100;0.204207;0.0629616;0.602252
242;calc bound;100;0.0620683;0.035148;0.0779648
242;calc iter;100;1.27507;1.04564;1.68114
242;total;1;134.052;134.052;134.052
209;calc total;1;128.169;128.169;128.169
209;calc update async;100;0.00012983;1.1878e-05;0.00946376
209;calc inner;100;0.951441;0.786856;1.13541
209;calc wait;100;0.262722;0.056393;0.621476
209;calc bound;100;0.0617365;0.0352342;0.0761977
209;calc iter;100;1.27645;0.995548;1.71421
209;total;1;134.096;134.096;134.096
219;calc total;1;128.169;128.169;128.169
219;calc update async;100;0.000117945;1.2323e-05;0.0093544
219;calc inner;100;1.02239;0.956713;1.15293
219;calc wait;100;0.210663;0.0565091;0.518526
219;calc bound;100;0.0435476;0.0359181;0.080319
219;calc iter;100;1.27724;1.09943;1.53618
219;total;1;134.087;134.087;134.087
243;calc total;1;128.169;128.169;128.169
243;calc update async;100;0.00013926;1.3326e-05;0.0107321
243;calc inner;100;1.01815;0.93034;1.14129
243;calc wait;100;0.201131;0.0518522;0.509728
243;calc bound;100;0.053983;0.0353204;0.0749458
243;calc iter;100;1.27369;1.03693;1.57625
243;total;1;134.051;134.051;134.051
210;calc total;1;128.169;128.169;128.169
210;calc update async;100;8.22325e-05;1.3627e-05;0.00498881
210;calc inner;100;0.960361;0.812461;1.13374
210;calc wait;100;0.261534;0.0615027;0.668428
210;calc bound;100;0.0548514;0.034521;0.0761298
210;calc iter;100;1.27721;0.964234;1.65426
210;total;1;134.096;134.096;134.096
220;calc total;1;128.169;128.169;128.169
220;calc update async;100;0.000112124;1.3502e-05;0.00892313
220;calc inner;100;1.00534;0.932612;1.14676
220;calc wait;100;0.224703;0.064175;0.579552
220;calc bound;100;0.0450866;0.0355617;0.0658071
220;calc iter;100;1.27641;1.1147;1.55134
220;total;1;134.095;134.095;134.095
244;calc total;1;128.169;128.169;128.169
244;calc update async;100;0.000109707;1.2388e-05;0.00848032
244;calc inner;100;1.01571;0.940938;1.13747
244;calc wait;100;0.212018;0.0559883;0.537635
244;calc bound;100;0.0448449;0.035171;0.0734349
244;calc iter;100;1.27293;1.05989;1.58
244;total;1;134.047;134.047;134.047
211;calc total;1;128.169;128.169;128.169
211;calc update async;100;0.000123591;1.3908e-05;0.00926198
211;calc inner;100;0.963291;0.822474;1.13453
211;calc wait;100;0.261026;0.0484692;0.745809
211;calc bound;100;0.0506415;0.0347098;0.0730688
221;calc total;1;128.169;128.169;128.169
221;calc update async;100;0.000118567;1.4743e-05;0.00937932
221;calc inner;100;0.990615;0.90138;1.14805
221;calc wait;100;0.24052;0.0476539;0.65624
221;calc bound;100;0.0467993;0.035292;0.0687403
221;calc iter;100;1.27849;1.11845;1.62043
221;total;1;134.088;134.088;134.088
245;calc total;1;128.169;128.169;128.169
245;calc update async;100;0.000113852;1.3433e-05;0.00906154
245;calc inner;100;0.995977;0.874545;1.13508
245;calc wait;100;0.229313;0.0571156;0.724573
245;calc bound;100;0.044379;0.0351408;0.0697569
245;calc iter;100;1.27032;1.10689;1.65501
245;total;1;134.052;134.052;134.052
211;calc iter;100;1.27568;0.97983;1.67049
211;total;1;134.096;134.096;134.096
222;calc total;1;128.169;128.169;128.169
222;calc update async;100;0.000114741;1.488e-05;0.00893139
222;calc inner;100;1.01239;0.936454;1.14901
222;calc wait;100;0.221639;0.0608267;0.448928
222;calc bound;100;0.042446;0.0356087;0.0670605
222;calc iter;100;1.27672;1.16652;1.51068
222;total;1;134.083;134.083;134.083
246;calc total;1;128.169;128.169;128.169
246;calc update async;100;0.000114568;1.228e-05;0.00940898
246;calc inner;100;1.00979;0.921621;1.14026
246;calc wait;100;0.22109;0.0543028;0.405774
246;calc bound;100;0.0404908;0.035191;0.0589535
246;calc iter;100;1.27176;1.15772;1.45673
246;total;1;134.053;134.053;134.053
212;calc total;1;128.169;128.169;128.169
212;calc update async;100;0.000131534;1.5324e-05;0.0103485
212;calc inner;100;0.964052;0.822478;1.13943
212;calc wait;100;0.263986;0.0587894;0.808578
212;calc bound;100;0.0480029;0.0354268;0.0717876
212;calc iter;100;1.27677;0.983942;1.69918
212;total;1;134.103;134.103;134.103
223;calc total;1;128.169;128.169;128.169
223;calc update async;100;0.000119639;1.4021e-05;0.00942171
223;calc inner;100;1.02788;0.986637;1.14645
223;calc wait;100;0.204057;0.0649897;0.364182
223;calc bound;100;0.0445128;0.0348768;0.0734091
223;calc iter;100;1.2782;1.2048;1.48516
223;total;1;134.09;134.09;134.09
247;calc total;1;128.169;128.169;128.169
247;calc update async;100;0.000121776;1.3544e-05;0.00934467
247;calc inner;100;1.02466;0.957782;1.1408
247;calc wait;100;0.197847;0.0528551;0.302349
247;calc bound;100;0.0483337;0.0346268;0.0660639
247;calc iter;100;1.27417;1.17404;1.37345
247;total;1;134.046;134.046;134.046
213;calc total;1;128.169;128.169;128.169
213;calc update async;100;0.000128496;1.1621e-05;0.0104407
213;calc inner;100;0.962541;0.819232;1.13714
213;calc wait;100;0.263616;0.0589542;0.858805
213;calc bound;100;0.047984;0.035957;0.067319
213;calc iter;100;1.27497;0.966586;1.77334
213;total;1;134.096;134.096;134.096
224;calc total;1;128.169;128.169;128.169
224;calc update async;100;0.000120423;2.8715e-05;0.00751711
224;calc inner;100;0.99036;0.944915;1.15544
224;calc wait;100;0.216111;0.0519012;0.320386
224;calc bound;100;0.0731999;0.0345447;0.127293
224;calc iter;100;1.28013;1.19638;1.35893
224;total;1;134.1;134.1;134.1
248;calc total;1;128.166;128.166;128.166
248;calc update async;100;9.25971e-05;1.5766e-05;0.00653561
248;calc inner;100;1.022;0.960039;1.139
248;calc wait;100;0.203311;0.066184;0.351166
248;calc bound;100;0.0476116;0.0351586;0.0763388
248;calc iter;100;1.2735;1.17675;1.45334
248;total;1;134.051;134.051;134.051
214;calc total;1;128.169;128.169;128.169
214;calc update async;100;0.000132651;1.2745e-05;0.0104072
214;calc inner;100;0.964504;0.825667;1.13669
214;calc wait;100;0.262758;0.0530538;0.635303
214;calc bound;100;0.0488763;0.0353909;0.0765243
214;calc iter;100;1.27633;1.06634;1.52006
214;total;1;134.103;134.103;134.103
225;calc total;1;128.169;128.169;128.169
225;calc update async;100;0.000121447;1.2788e-05;0.00815991
225;calc inner;100;0.994879;0.90613;1.14864
225;calc wait;100;0.217977;0.054231;0.502269
225;calc bound;100;0.0664558;0.0348868;0.077304
225;calc iter;100;1.2798;1.01109;1.57774
225;total;1;134.095;134.095;134.095
249;calc total;1;128.169;128.169;128.169
249;calc update async;100;0.000105526;1.2459e-05;0.00808605
249;calc inner;100;1.01934;0.953263;1.13758
249;calc wait;100;0.20352;0.0544813;0.463243
249;calc bound;100;0.0455953;0.0357853;0.0705702
249;calc iter;100;1.27262;1.09044;1.51607
249;total;1;134.052;134.052;134.052
215;calc total;1;128.169;128.169;128.169
215;calc update async;100;0.000133159;1.4428e-05;0.0101484
215;calc inner;100;0.960866;0.822263;1.13878
215;calc wait;100;0.257749;0.0557039;0.511997
215;calc bound;100;0.0567112;0.0356278;0.0766134
215;calc iter;100;1.27678;1.15167;1.47334
215;total;1;134.096;134.096;134.096
226;calc total;1;128.169;128.169;128.169
226;calc update async;100;0.000114738;1.3418e-05;0.0081746
226;calc inner;100;1.02254;0.954535;1.14913
226;calc wait;100;0.200742;0.0578899;0.464343
226;calc bound;100;0.0556408;0.0351925;0.0744291
226;calc iter;100;1.27984;1.08651;1.54918
226;total;1;134.095;134.095;134.095
227;calc total;1;128.169;128.169;128.169
227;calc update async;100;0.000114071;1.5765e-05;0.00837519
227;calc inner;100;1.02731;0.966138;1.148
227;calc wait;100;0.200442;0.0548769;0.449735
227;calc bound;100;0.049101;0.0354107;0.073331
227;calc iter;100;1.27787;1.08891;1.54003
227;total;1;134.099;134.099;134.099
228;calc total;1;128.169;128.169;128.169
228;calc update async;100;0.0001179;1.5389e-05;0.00872892
228;calc inner;100;1.00426;0.885963;1.14818
228;calc wait;100;0.216695;0.0618411;0.539359
228;calc bound;100;0.0547939;0.03404;0.0769753
228;calc iter;100;1.27688;1.01721;1.60433
228;total;1;134.085;134.085;134.085
229;calc total;1;128.168;128.168;128.168
229;calc update async;100;0.000101471;1.2846e-05;0.00797244
229;calc inner;100;1.00541;0.90984;1.14763
229;calc wait;100;0.222345;0.0531861;0.578075
229;calc bound;100;0.0446378;0.0358908;0.0727001
229;calc iter;100;1.2745;1.0797;1.54669
229;total;1;134.084;134.084;134.084
230;calc total;1;128.167;128.167;128.167
230;calc update async;100;9.74625e-05;1.1756e-05;0.00732323
230;calc inner;100;1.01207;0.935865;1.14739
230;calc wait;100;0.218749;0.0579317;0.319703
230;calc bound;100;0.0452979;0.0339603;0.0633438
230;calc iter;100;1.27649;1.1949;1.35857
230;total;1;134.081;134.081;134.081
231;calc total;1;128.167;128.167;128.167
231;calc update async;100;0.00011068;2.2242e-05;0.00718231
231;calc inner;100;0.968987;0.898682;1.14792
231;calc wait;100;0.231987;0.0557875;0.330609
231;calc bound;100;0.0721121;0.0354163;0.077003
231;calc iter;100;1.27853;1.16498;1.36352
231;total;1;134.081;134.081;134.081
232;calc total;1;128.169;128.169;128.169
232;calc update async;100;0.000101557;1.2045e-05;0.00674585
232;calc inner;100;0.986796;0.916722;1.14336
232;calc wait;100;0.222329;0.0506998;0.313076
232;calc bound;100;0.0666207;0.0353278;0.0736021
232;calc iter;100;1.27833;1.18279;1.40878
232;total;1;134.088;134.088;134.088
233;calc total;1;128.169;128.169;128.169
233;calc update async;100;0.000121803;1.8528e-05;0.00891459
233;calc inner;100;0.988252;0.900634;1.14267
233;calc wait;100;0.221045;0.0502066;0.424663
233;calc bound;100;0.0631311;0.0342976;0.076512
233;calc iter;100;1.27934;1.10514;1.52808
233;total;1;134.079;134.079;134.079
234;calc total;1;128.169;128.169;128.169
234;calc update async;100;0.000120333;1.1835e-05;0.00934217
234;calc inner;100;1.00527;0.937502;1.14387
234;calc wait;100;0.217584;0.0560846;0.502853
234;calc bound;100;0.0512886;0.0338892;0.0712637
234;calc iter;100;1.27687;1.09058;1.54621
234;total;1;134.08;134.08;134.08
235;calc total;1;128.169;128.169;128.169
235;calc update async;100;0.000108485;1.199e-05;0.00868795
235;calc inner;100;1.00817;0.924587;1.14286
235;calc wait;100;0.220873;0.0550572;0.477841
235;calc bound;100;0.044037;0.0339751;0.0638361
235;calc iter;100;1.27639;1.11115;1.51574
235;total;1;134.08;134.08;134.08
236;calc total;1;128.169;128.169;128.169
236;calc update async;100;0.000107992;1.1045e-05;0.00876888
236;calc inner;100;0.989267;0.892784;1.14484
236;calc wait;100;0.241642;0.0536154;0.571741
236;calc bound;100;0.0417839;0.0351761;0.0636645
236;calc iter;100;1.27397;1.1078;1.50032
236;total;1;134.082;134.082;134.082
237;calc total;1;128.169;128.169;128.169
237;calc update async;100;0.000118896;1.2064e-05;0.00961574
237;calc inner;100;0.956789;0.837221;1.14275
237;calc wait;100;0.267986;0.0584686;0.768695
237;calc bound;100;0.0475306;0.0358611;0.0584731
237;calc iter;100;1.27341;1.12629;1.6425
237;total;1;134.085;134.085;134.085
238;calc total;1;128.169;128.169;128.169
238;calc update async;100;0.000118851;1.107e-05;0.00988423
238;calc inner;100;0.969505;0.88877;1.14402
238;calc wait;100;0.260639;0.0585213;0.371985
238;calc bound;100;0.0435896;0.0353407;0.0565654
238;calc iter;100;1.27423;1.17424;1.35053
238;total;1;134.082;134.082;134.082
239;calc total;1;128.169;128.169;128.169
239;calc update async;100;0.000117848;1.359e-05;0.0096642
239;calc inner;100;1.00961;0.932852;1.14172
239;calc wait;100;0.223124;0.054288;0.309688
239;calc bound;100;0.0422311;0.0342038;0.0638505
239;calc iter;100;1.27629;1.19973;1.35158
239;total;1;134.085;134.085;134.085
264;calc total;1;128.166;128.166;128.166
264;calc update async;100;0.00010309;1.6462e-05;0.00659117
264;calc inner;100;1.04012;0.857273;1.15618
264;calc wait;100;0.163841;0.0617807;0.448595
264;calc bound;100;0.0646055;0.0347885;0.112447
264;calc iter;100;1.27033;1.03639;1.52994
264;total;1;134.039;134.039;134.039
250;calc total;1;128.169;128.169;128.169
250;calc update async;100;0.000101772;1.1406e-05;0.00797359
250;calc inner;100;1.01797;0.938768;1.13828
250;calc wait;100;0.210575;0.059843;0.550157
250;calc bound;100;0.04096;0.0349908;0.0522684
250;calc iter;100;1.27162;1.08265;1.55541
250;total;1;134.047;134.047;134.047
312;calc total;1;128.169;128.169;128.169
312;calc update async;100;0.000122414;1.3056e-05;0.00888099
312;calc inner;100;1.02944;0.977099;1.15291
312;calc wait;100;0.191068;0.0577951;0.315312
312;calc bound;100;0.0571711;0.0348376;0.071446
312;calc iter;100;1.27801;1.15883;1.43189
312;total;1;134.074;134.074;134.074
288;calc total;1;128.165;128.165;128.165
288;calc update async;100;9.66452e-05;1.3252e-05;0.00688296
288;calc inner;100;1.01652;0.911105;1.15343
288;calc wait;100;0.200187;0.0610007;0.46533
288;calc bound;100;0.0503918;0.0339381;0.0757439
288;calc iter;100;1.27053;1.15119;1.43072
288;total;1;133.643;133.643;133.643
265;calc total;1;128.169;128.169;128.169
265;calc update async;100;0.000123813;1.6457e-05;0.00880937
265;calc inner;100;1.03408;0.909959;1.15192
265;calc wait;100;0.170331;0.0544198;0.518541
265;calc bound;100;0.0632573;0.0349695;0.0767339
265;calc iter;100;1.2696;1.09154;1.61895
265;total;1;134.041;134.041;134.041
251;calc total;1;128.169;128.169;128.169
251;calc update async;100;9.79883e-05;1.1697e-05;0.00777727
251;calc inner;100;1.00811;0.926471;1.13581
251;calc wait;100;0.221381;0.0647174;0.473089
251;calc bound;100;0.0404637;0.0355229;0.0531115
251;calc iter;100;1.27229;1.11948;1.47233
251;total;1;134.046;134.046;134.046
313;calc total;1;128.169;128.169;128.169
313;calc update async;100;0.000125461;1.4541e-05;0.00969305
313;calc inner;100;1.03343;0.966758;1.1515
313;calc wait;100;0.191748;0.0481207;0.506995
313;calc bound;100;0.0498391;0.0358022;0.0742418
313;calc iter;100;1.27706;1.09756;1.59915
313;total;1;134.075;134.075;134.075
289;calc total;1;128.169;128.169;128.169
289;calc update async;100;0.000111267;1.4468e-05;0.00834787
289;calc inner;100;1.0137;0.903768;1.1524
289;calc wait;100;0.205543;0.046362;0.543081
289;calc bound;100;0.049255;0.0344726;0.0759458
289;calc iter;100;1.26971;1.09688;1.53278
289;total;1;133.642;133.642;133.642
266;calc total;1;128.169;128.169;128.169
266;calc update async;100;0.000127175;1.6578e-05;0.00907423
266;calc inner;100;1.03953;0.902201;1.15182
266;calc wait;100;0.165592;0.0534657;0.464556
266;calc bound;100;0.0616664;0.0363042;0.0765932
266;calc iter;100;1.26879;0.999482;1.57055
266;total;1;134.038;134.038;134.038
252;calc total;1;128.169;128.169;128.169
252;calc update async;100;0.000116248;1.545e-05;0.00848141
252;calc inner;100;1.055;0.939199;1.15305
252;calc wait;100;0.160505;0.0540828;0.482248
252;calc bound;100;0.0527076;0.0351868;0.0768695
252;calc iter;100;1.26949;1.0841;1.56732
252;total;1;134.046;134.046;134.046
314;calc total;1;128.169;128.169;128.169
314;calc update async;100;0.000130599;1.1024e-05;0.0107642
314;calc inner;100;1.03123;0.971527;1.15139
314;calc wait;100;0.19837;0.0550135;0.55381
314;calc bound;100;0.046828;0.0355625;0.0732889
314;calc iter;100;1.27722;1.09744;1.59914
314;total;1;134.072;134.072;134.072
290;calc total;1;128.169;128.169;128.169
290;calc update async;100;0.000118173;1.3771e-05;0.00923382
290;calc inner;100;1.01293;0.910038;1.15238
290;calc wait;100;0.20994;0.0617937;0.57753
290;calc bound;100;0.047194;0.0336357;0.0719661
290;calc iter;100;1.2711;1.0443;1.5484
290;total;1;133.643;133.643;133.643
267;calc total;1;128.169;128.169;128.169
267;calc update async;100;0.000124732;1.3234e-05;0.00916525
267;calc inner;100;1.05024;0.932062;1.15133
267;calc wait;100;0.160138;0.0546689;0.492185
267;calc bound;100;0.0563349;0.0362925;0.0766165
267;calc iter;100;1.26805;1.08332;1.56512
267;total;1;134.039;134.039;134.039
253;calc total;1;128.168;128.168;128.168
253;calc update async;100;0.000109743;1.544e-05;0.00818648
253;calc inner;100;1.05938;0.970029;1.24499
253;calc wait;100;0.159572;0.05826;0.553709
253;calc bound;100;0.0485694;0.0348377;0.0716845
253;calc iter;100;1.26962;1.10302;1.62416
253;total;1;134.052;134.052;134.052
315;calc total;1;128.169;128.169;128.169
315;calc update async;100;0.000123059;9.613e-06;0.0101681
315;calc inner;100;1.02949;0.957152;1.15237
315;calc wait;100;0.201354;0.0484889;0.564022
315;calc bound;100;0.0447756;0.0352596;0.0649494
315;calc iter;100;1.27661;1.0653;1.60985
315;total;1;134.075;134.075;134.075
291;calc total;1;128.169;128.169;128.169
291;calc update async;100;0.000118109;1.3609e-05;0.0092745
291;calc inner;100;1.01074;0.865397;1.15221
291;calc wait;100;0.20952;0.0559629;0.601123
291;calc bound;100;0.0467958;0.0361959;0.074061
291;calc iter;100;1.26832;1.06673;1.55896
291;total;1;133.643;133.643;133.643
268;calc total;1;128.169;128.169;128.169
268;calc update async;100;0.000154497;9.745e-06;0.0127444
268;calc inner;100;1.05225;0.983264;1.17179
268;calc wait;100;0.165534;0.0546099;0.520709
268;calc bound;100;0.0490176;0.0355901;0.0755377
268;calc iter;100;1.26763;1.10967;1.56256
268;total;1;134.042;134.042;134.042
254;calc total;1;128.167;128.167;128.167
254;calc update async;100;0.000101235;1.2878e-05;0.00770336
254;calc inner;100;1.06086;0.96433;1.15142
254;calc wait;100;0.162795;0.0537043;0.485892
254;calc bound;100;0.0457475;0.0338088;0.0658147
254;calc iter;100;1.27053;1.10423;1.55017
254;total;1;134.053;134.053;134.053
316;calc total;1;128.169;128.169;128.169
316;calc update async;100;0.000119584;1.1413e-05;0.00980104
316;calc inner;100;1.01271;0.920688;1.14732
292;calc total;1;128.169;128.169;128.169
292;calc update async;100;0.000117134;1.3284e-05;0.0090684
292;calc inner;100;0.995518;0.871272;1.14752
292;calc wait;100;0.222188;0.058236;0.656124
292;calc bound;100;0.0490465;0.0356427;0.0759423
292;calc iter;100;1.26874;1.0534;1.57806
292;total;1;133.64;133.64;133.64
269;calc total;1;128.169;128.169;128.169
269;calc update async;100;0.000123062;1.3776e-05;0.00933652
269;calc inner;100;1.04355;0.874586;1.14674
269;calc wait;100;0.173983;0.0528501;0.726284
269;calc bound;100;0.0496754;0.0355035;0.0741409
269;calc iter;100;1.26803;1.11881;1.66507
269;total;1;134.038;134.038;134.038
255;calc total;1;128.167;128.167;128.167
255;calc update async;100;0.000109254;1.4528e-05;0.00749373
255;calc inner;100;1.04076;0.951307;1.15346
255;calc wait;100;0.167881;0.0539438;0.320508
255;calc bound;100;0.0618189;0.0331923;0.0764399
255;calc iter;100;1.27156;1.15903;1.41759
255;total;1;134.046;134.046;134.046
316;calc wait;100;0.218737;0.0617635;0.575665
316;calc bound;100;0.0442373;0.035116;0.0643263
316;calc iter;100;1.27678;1.11422;1.57291
316;total;1;134.072;134.072;134.072
293;calc total;1;128.169;128.169;128.169
293;calc update async;100;0.000123553;1.4254e-05;0.009509
293;calc inner;100;0.995223;0.833446;1.15246
293;calc wait;100;0.22157;0.056685;0.766624
293;calc bound;100;0.0504829;0.0353741;0.0756479
293;calc iter;100;1.26937;1.06909;1.64556
293;total;1;133.643;133.643;133.643
270;calc total;1;128.169;128.169;128.169
270;calc update async;100;0.000121355;1.4952e-05;0.00939141
270;calc inner;100;1.03956;0.903073;1.14717
270;calc wait;100;0.18133;0.0558252;0.50943
270;calc bound;100;0.0467631;0.0349129;0.0757335
270;calc iter;100;1.26837;1.15388;1.45385
270;total;1;134.035;134.035;134.035
256;calc total;1;128.169;128.169;128.169
256;calc update async;100;0.000121737;1.7307e-05;0.00859395
256;calc inner;100;1.04684;0.971918;1.14796
256;calc wait;100;0.16448;0.0577597;0.340336
256;calc bound;100;0.0586845;0.0331977;0.0755821
256;calc iter;100;1.27132;1.16153;1.41173
256;total;1;134.05;134.05;134.05
317;calc total;1;128.169;128.169;128.169
317;calc update async;100;0.000123276;1.2344e-05;0.0101643
317;calc inner;100;1.01299;0.88693;1.39142
317;calc wait;100;0.216764;0.0540278;0.658521
317;calc bound;100;0.0450538;0.0349078;0.0654703
317;calc iter;100;1.27541;1.13472;1.64985
317;total;1;134.075;134.075;134.075
294;calc total;1;128.169;128.169;128.169
294;calc update async;100;0.000120405;1.407e-05;0.00941088
294;calc inner;100;0.984152;0.839467;1.14736
294;calc wait;100;0.235846;0.0527795;0.541277
294;calc bound;100;0.0490934;0.0343212;0.0760101
294;calc iter;100;1.27023;1.1715;1.45921
294;total;1;133.642;133.642;133.642
271;calc total;1;128.168;128.168;128.168
271;calc update async;100;0.000125126;1.486e-05;0.00973913
271;calc inner;100;1.0493;0.871749;1.14381
271;calc wait;100;0.164959;0.055462;0.519458
271;calc bound;100;0.0512783;0.0351212;0.0755308
271;calc iter;100;1.26928;1.02272;1.61035
271;total;1;134.038;134.038;134.038
257;calc total;1;128.169;128.169;128.169
257;calc update async;100;0.00011683;1.4131e-05;0.00879574
257;calc inner;100;1.04675;0.937178;1.14746
257;calc wait;100;0.168008;0.0556579;0.464504
257;calc bound;100;0.054762;0.0335701;0.0760963
257;calc iter;100;1.27052;1.08209;1.55867
257;total;1;134.051;134.051;134.051
318;calc total;1;128.169;128.169;128.169
318;calc update async;100;0.000124537;1.3628e-05;0.0100593
318;calc inner;100;1.01243;0.916714;1.14647
318;calc wait;100;0.218616;0.0550537;0.43678
318;calc bound;100;0.0451213;0.035292;0.06566
318;calc iter;100;1.27634;1.15847;1.47553
318;total;1;134.072;134.072;134.072
295;calc total;1;128.169;128.169;128.169
295;calc update async;100;0.000119322;1.4345e-05;0.00933164
295;calc inner;100;1.00984;0.906601;1.14781
295;calc wait;100;0.211261;0.054986;0.407506
295;calc bound;100;0.0486325;0.033513;0.0715826
295;calc iter;100;1.27138;1.15628;1.42221
295;total;1;133.641;133.641;133.641
272;calc total;1;128.169;128.169;128.169
272;calc update async;100;0.000107293;1.6225e-05;0.00822691
272;calc inner;100;1.05438;0.959996;1.15031
272;calc wait;100;0.166894;0.0566609;0.406361
272;calc bound;100;0.0438663;0.03574;0.0614245
272;calc iter;100;1.26891;1.17336;1.42185
272;total;1;134.042;134.042;134.042
258;calc total;1;128.169;128.169;128.169
258;calc update async;100;0.00011402;1.3564e-05;0.00856274
258;calc inner;100;1.05005;0.948546;1.14912
258;calc wait;100;0.166448;0.0524486;0.540996
258;calc bound;100;0.0525367;0.0340617;0.0737873
258;calc iter;100;1.27019;1.06747;1.5611
258;total;1;134.043;134.043;134.043
319;calc total;1;128.169;128.169;128.169
319;calc update async;100;0.000126396;1.1528e-05;0.010323
319;calc inner;100;1.03511;0.976881;1.14979
319;calc wait;100;0.194479;0.0513894;0.360798
319;calc bound;100;0.0449648;0.0356533;0.0726226
319;calc iter;100;1.27689;1.17408;1.4774
319;total;1;134.072;134.072;134.072
296;calc total;1;128.169;128.169;128.169
296;calc update async;100;0.000114727;1.3136e-05;0.00792642
296;calc inner;100;0.97921;0.800749;1.15004
296;calc wait;100;0.229901;0.0593942;0.547503
296;calc bound;100;0.0644254;0.0345578;0.0765936
296;calc iter;100;1.27417;1.06323;1.50287
296;total;1;133.643;133.643;133.643
273;calc total;1;128.169;128.169;128.169
273;calc update async;100;0.000107845;1.1136e-05;0.00854257
273;calc inner;100;1.04978;0.915306;1.1463
273;calc wait;100;0.169635;0.0541102;0.487605
273;calc bound;100;0.0443173;0.0350114;0.0616137
273;calc iter;100;1.2683;1.12683;1.54752
273;total;1;134.035;134.035;134.035
259;calc total;1;128.168;128.168;128.168
259;calc update async;100;0.000113606;1.5347e-05;0.00874646
259;calc inner;100;1.05512;0.988797;1.14865
259;calc wait;100;0.166255;0.0557225;0.433612
259;calc bound;100;0.0465111;0.0359777;0.0766403
259;calc iter;100;1.26903;1.09402;1.50374
259;total;1;134.051;134.051;134.051
320;calc total;1;128.169;128.169;128.169
320;calc update async;100;0.000126887;1.8556e-05;0.00853311
320;calc inner;100;1.00198;0.932337;1.14934
320;calc wait;100;0.205668;0.0611399;0.328435
320;calc bound;100;0.0696909;0.0346563;0.0769705
320;calc iter;100;1.27861;1.17027;1.39198
320;total;1;134.072;134.072;134.072
297;calc total;1;128.169;128.169;128.169
297;calc update async;100;0.000118343;1.4001e-05;0.00793992
297;calc inner;100;0.990635;0.851721;1.15356
297;calc wait;100;0.218074;0.0545239;0.575287
297;calc bound;100;0.0616083;0.0329736;0.0766238
297;calc iter;100;1.27211;1.07467;1.57212
297;total;1;133.643;133.643;133.643
274;calc total;1;128.169;128.169;128.169
274;calc update async;100;0.000107429;1.1368e-05;0.00858123
274;calc inner;100;1.05146;0.968791;1.14569
274;calc wait;100;0.167843;0.060999;0.468191
274;calc bound;100;0.0427378;0.0350713;0.054997
274;calc iter;100;1.26733;1.12301;1.50351
274;total;1;134.041;134.041;134.041
260;calc total;1;128.169;128.169;128.169
260;calc update async;100;0.000115898;1.1085e-05;0.00921501
260;calc inner;100;1.04629;0.922504;1.15089
260;calc wait;100;0.174947;0.0592521;0.478798
260;calc bound;100;0.0448073;0.0352375;0.0760409
260;calc iter;100;1.26846;1.11208;1.50216
260;total;1;134.051;134.051;134.051
321;calc total;1;128.169;128.169;128.169
321;calc update async;100;0.000121289;1.2185e-05;0.00854932
321;calc inner;100;0.998349;0.89587;1.14808
321;calc wait;100;0.215916;0.0557292;0.553165
321;calc bound;100;0.0654244;0.0346862;0.0764506
321;calc iter;100;1.28014;1.06546;1.64849
321;total;1;134.072;134.072;134.072
298;calc total;1;128.169;128.169;128.169
298;calc update async;100;0.000115527;1.335e-05;0.00823295
298;calc inner;100;0.994449;0.841533;1.14698
298;calc wait;100;0.219444;0.0571018;0.58629
298;calc bound;100;0.0585476;0.0334299;0.0758917
298;calc iter;100;1.27358;1.0033;1.60329
298;total;1;133.642;133.642;133.642
275;calc total;1;128.169;128.169;128.169
275;calc update async;100;0.00010662;1.2485e-05;0.00863152
275;calc inner;100;1.04521;0.93405;1.14689
275;calc wait;100;0.17691;0.0591683;0.55914
275;calc bound;100;0.0422805;0.0353388;0.0640364
275;calc iter;100;1.26708;1.1122;1.59047
275;total;1;134.042;134.042;134.042
261;calc total;1;128.169;128.169;128.169
261;calc update async;100;0.000117195;1.3455e-05;0.00911065
261;calc inner;100;1.03558;0.904488;1.14898
261;calc wait;100;0.182787;0.0555273;0.716798
261;calc bound;100;0.0479313;0.0358539;0.0775357
261;calc iter;100;1.26839;1.13119;1.70776
261;total;1;134.051;134.051;134.051
322;calc total;1;128.169;128.169;128.169
322;calc update async;100;0.000119599;1.3395e-05;0.00891571
322;calc inner;100;1.02732;0.941926;1.14832
322;calc wait;100;0.192982;0.0579081;0.460227
322;calc bound;100;0.0547156;0.035589;0.0728744
322;calc iter;100;1.27718;1.07709;1.56253
322;total;1;134.074;134.074;134.074
299;calc total;1;128.169;128.169;128.169
299;calc update async;100;0.000114271;1.4984e-05;0.00823419
299;calc inner;100;1.00059;0.848198;1.14765
299;calc wait;100;0.213833;0.062547;0.601781
299;calc bound;100;0.0566673;0.0328439;0.0749189
299;calc iter;100;1.27302;1.03816;1.61718
299;total;1;133.643;133.643;133.643
276;calc total;1;128.169;128.169;128.169
276;calc update async;100;0.000112323;1.3553e-05;0.00864773
276;calc inner;100;1.03328;0.916521;1.14433
276;calc wait;100;0.186256;0.0559968;0.754871
276;calc bound;100;0.0443513;0.035039;0.0698102
276;calc iter;100;1.26702;1.09935;1.73426
276;total;1;134.05;134.05;134.05
262;calc total;1;128.169;128.169;128.169
262;calc update async;100;0.000120268;1.5683e-05;0.00952504
262;calc inner;100;1.03339;0.877815;1.14976
262;calc wait;100;0.187632;0.0546442;0.564008
262;calc bound;100;0.0474452;0.0354975;0.0745903
262;calc iter;100;1.26936;1.17573;1.4784
262;total;1;134.052;134.052;134.052
323;calc total;1;128.169;128.169;128.169
323;calc update async;100;0.000119775;1.4222e-05;0.00895725
323;calc inner;100;1.03422;0.967275;1.15346
323;calc wait;100;0.191355;0.0568703;0.534102
323;calc bound;100;0.0500213;0.0360662;0.074708
323;calc iter;100;1.27678;1.09144;1.6018
323;total;1;134.072;134.072;134.072
300;calc total;1;128.169;128.169;128.169
300;calc update async;100;0.000107094;1.3951e-05;0.00825347
300;calc inner;100;0.979282;0.801951;1.15128
300;calc wait;100;0.243148;0.0553412;0.74495
300;calc bound;100;0.0458574;0.036255;0.0651998
300;calc iter;100;1.27016;1.0667;1.58881
300;total;1;133.659;133.659;133.659
277;calc total;1;128.169;128.169;128.169
277;calc update async;100;0.000107606;1.348e-05;0.00863686
277;calc inner;100;1.02839;0.898006;1.14325
277;calc wait;100;0.191385;0.0596945;0.656176
277;calc bound;100;0.0426941;0.0345664;0.0609683
277;calc iter;100;1.26622;1.10958;1.61112
277;total;1;134.05;134.05;134.05
263;calc total;1;128.168;128.168;128.168
263;calc update async;100;0.000118494;1.2198e-05;0.00918553
263;calc inner;100;1.05414;0.951047;1.14778
263;calc wait;100;0.166826;0.0529437;0.304424
263;calc bound;100;0.0468672;0.0342801;0.0764981
263;calc iter;100;1.27027;1.17616;1.39322
263;total;1;134.045;134.045;134.045
324;calc total;1;128.169;128.169;128.169
324;calc update async;100;0.000122299;1.5099e-05;0.00895686
324;calc inner;100;0.993598;0.833091;1.14044
324;calc wait;100;0.224727;0.0555902;0.609681
324;calc bound;100;0.0547619;0.0339452;0.0771666
324;calc iter;100;1.2746;0.992573;1.62833
324;total;1;134.058;134.058;134.058
301;calc total;1;128.168;128.168;128.168
301;calc update async;100;0.000101134;1.25e-05;0.00789976
301;calc inner;100;0.975311;0.769123;1.15054
301;calc wait;100;0.250512;0.0616013;0.872402
301;calc bound;100;0.0442541;0.0350594;0.0594548
301;calc iter;100;1.27231;1.08017;1.68613
301;total;1;133.659;133.659;133.659
278;calc total;1;128.167;128.167;128.167
278;calc update async;100;9.55406e-05;1.4073e-05;0.00740818
278;calc inner;100;1.01627;0.883637;1.14274
278;calc wait;100;0.205597;0.0560142;0.531815
278;calc bound;100;0.0422082;0.0349299;0.0705632
278;calc iter;100;1.26708;1.16441;1.48148
278;total;1;134.05;134.05;134.05
325;calc total;1;128.168;128.168;128.168
325;calc update async;100;0.000107413;1.4209e-05;0.00838651
325;calc inner;100;0.997272;0.857005;1.14065
325;calc wait;100;0.231557;0.0533477;0.716742
325;calc bound;100;0.0429959;0.034738;0.0718787
325;calc iter;100;1.27433;1.02119;1.62487
325;total;1;134.07;134.07;134.07
302;calc total;1;128.167;128.167;128.167
302;calc update async;100;9.38417e-05;1.4444e-05;0.00685578
302;calc inner;100;0.967142;0.77956;1.15284
302;calc wait;100;0.257811;0.0573608;0.598054
302;calc bound;100;0.0466033;0.0350348;0.0602705
302;calc iter;100;1.27279;1.1128;1.48668
302;total;1;133.657;133.657;133.657
279;calc total;1;128.167;128.167;128.167
279;calc update async;100;9.18438e-05;1.1743e-05;0.0072323
279;calc inner;100;1.03697;0.969515;1.14397
279;calc wait;100;0.184483;0.0556835;0.434964
279;calc bound;100;0.042265;0.0346704;0.0666903
279;calc iter;100;1.26799;1.17575;1.48475
279;total;1;134.05;134.05;134.05
326;calc total;1;128.167;128.167;128.167
326;calc update async;100;0.000100076;1.3144e-05;0.00775556
326;calc inner;100;1.00287;0.879395;1.13947
326;calc wait;100;0.228352;0.0712038;0.385905
326;calc bound;100;0.0427018;0.0331483;0.0606674
326;calc iter;100;1.2749;1.16554;1.36083
326;total;1;134.071;134.071;134.071
303;calc total;1;128.166;128.166;128.166
303;calc update async;100;8.94914e-05;1.1579e-05;0.00666498
303;calc inner;100;0.993351;0.871088;1.15139
303;calc wait;100;0.23605;0.0599802;0.43563
303;calc bound;100;0.0430095;0.0351394;0.0615766
303;calc iter;100;1.27409;1.18452;1.40969
303;total;1;133.658;133.658;133.658
280;calc total;1;128.169;128.169;128.169
280;calc update async;100;9.09282e-05;1.3023e-05;0.00558607
280;calc inner;100;1.0118;0.925035;1.13811
280;calc wait;100;0.192163;0.0488421;0.422468
280;calc bound;100;0.0642609;0.0346436;0.0774709
280;calc iter;100;1.26919;1.12022;1.52788
280;total;1;134.053;134.053;134.053
327;calc total;1;128.167;128.167;128.167
327;calc update async;100;0.000113871;1.5936e-05;0.00735039
327;calc inner;100;0.969725;0.850485;1.14443
327;calc wait;100;0.234773;0.0553044;0.357216
327;calc bound;100;0.0692449;0.0351904;0.0761217
327;calc iter;100;1.27744;1.16399;1.3684
327;total;1;134.068;134.068;134.068
304;calc total;1;128.169;128.169;128.169
304;calc update async;100;0.000128392;1.8464e-05;0.008956
304;calc inner;100;0.971314;0.835853;1.1456
304;calc wait;100;0.238709;0.0568735;0.548309
304;calc bound;100;0.0664602;0.0355015;0.0763391
304;calc iter;100;1.27689;1.02;1.52103
304;total;1;133.652;133.652;133.652
281;calc total;1;128.169;128.169;128.169
281;calc update async;100;0.000133132;1.4653e-05;0.0100828
281;calc inner;100;1.01834;0.919664;1.14186
281;calc wait;100;0.191033;0.0542646;0.512216
281;calc bound;100;0.0576725;0.0344429;0.0767658
281;calc iter;100;1.26843;1.03838;1.62809
281;total;1;134.038;134.038;134.038
328;calc total;1;128.169;128.169;128.169
328;calc update async;100;0.000104564;1.6003e-05;0.00676201
328;calc inner;100;0.982072;0.868738;1.13397
328;calc wait;100;0.228767;0.0518257;0.343822
328;calc bound;100;0.0635424;0.0351771;0.0744814
328;calc iter;100;1.27713;1.17476;1.40432
328;total;1;134.065;134.065;134.065
305;calc total;1;128.169;128.169;128.169
305;calc update async;100;0.000128099;1.415e-05;0.00919145
305;calc inner;100;0.982826;0.827154;1.14694
305;calc wait;100;0.231333;0.0508278;0.642844
305;calc bound;100;0.0604247;0.0346495;0.076125
305;calc iter;100;1.27562;1.03583;1.63682
305;total;1;133.647;133.647;133.647
282;calc total;1;128.169;128.169;128.169
282;calc update async;100;0.000137546;1.3654e-05;0.010478
282;calc inner;100;1.02159;0.92876;1.13939
282;calc wait;100;0.190446;0.0549314;0.607434
282;calc bound;100;0.0570718;0.0351885;0.0763377
282;calc iter;100;1.27;1.04072;1.64706
282;total;1;134.041;134.041;134.041
329;calc total;1;128.169;128.169;128.169
329;calc update async;100;0.000122781;1.8014e-05;0.00881401
329;calc inner;100;0.977081;0.847373;1.13506
329;calc wait;100;0.230506;0.0577255;0.540114
329;calc bound;100;0.0631526;0.0335186;0.0760528
329;calc iter;100;1.27609;1.1135;1.59156
329;total;1;134.067;134.067;134.067
283;calc total;1;128.169;128.169;128.169
283;calc update async;100;0.000129471;1.3239e-05;0.009999
283;calc inner;100;1.02675;0.921348;1.13803
283;calc wait;100;0.183884;0.0459939;0.478281
283;calc bound;100;0.0542446;0.0349726;0.0747955
283;calc iter;100;1.26673;1.03669;1.59134
283;total;1;134.053;134.053;134.053
284;calc total;1;128.169;128.169;128.169
284;calc update async;100;0.000126816;1.3558e-05;0.00976178
284;calc inner;100;1.03037;0.940489;1.14226
284;calc wait;100;0.184599;0.0542277;0.65804
284;calc bound;100;0.0509251;0.0345065;0.0767706
284;calc iter;100;1.26733;1.05446;1.67149
284;total;1;134.053;134.053;134.053
285;calc total;1;128.169;128.169;128.169
285;calc update async;100;0.0001293;1.0356e-05;0.0102746
285;calc inner;100;1.02752;0.921712;1.13985
285;calc wait;100;0.188813;0.0535834;0.721622
285;calc bound;100;0.0508406;0.0346082;0.0767768
285;calc iter;100;1.2679;1.06567;1.71103
285;total;1;134.053;134.053;134.053
286;calc total;1;128.169;128.169;128.169
286;calc update async;100;0.000134494;1.5722e-05;0.0108425
286;calc inner;100;1.0306;0.942942;1.14039
286;calc wait;100;0.189289;0.0519925;0.416729
286;calc bound;100;0.0477238;0.0345007;0.0764476
286;calc iter;100;1.2688;1.10176;1.45242
286;total;1;134.05;134.05;134.05
287;calc total;1;128.169;128.169;128.169
287;calc update async;100;0.000138895;1.1054e-05;0.0106809
287;calc inner;100;1.03092;0.92927;1.14052
287;calc wait;100;0.18371;0.0522722;0.419533
287;calc bound;100;0.0531808;0.0353003;0.0766873
287;calc iter;100;1.2701;1.12888;1.4686
287;total;1;134.053;134.053;134.053
360;calc total;1;128.169;128.169;128.169
360;calc update async;100;0.000162245;1.4935e-05;0.0126444
360;calc inner;100;1.04342;0.922557;1.1474
360;calc wait;100;0.163143;0.0562193;0.331542
360;calc bound;100;0.0601624;0.0345366;0.0764148
360;calc iter;100;1.26983;1.14304;1.44901
360;total;1;134.118;134.118;134.118
384;calc total;1;128.166;128.166;128.166
384;calc update async;100;0.000101951;1.4249e-05;0.00743293
384;calc inner;100;1.02076;0.909384;1.15195
384;calc wait;100;0.194341;0.0568304;0.529924
384;calc bound;100;0.0510066;0.0348695;0.0726051
384;calc iter;100;1.26813;1.12467;1.49869
384;total;1;134.099;134.099;134.099
330;calc total;1;128.169;128.169;128.169
330;calc update async;100;0.000139885;1.3098e-05;0.0110771
330;calc inner;100;0.99559;0.884193;1.13576
330;calc wait;100;0.225288;0.055606;0.48701
330;calc bound;100;0.0520695;0.0328802;0.0712575
330;calc iter;100;1.27584;1.04798;1.526
330;total;1;134.064;134.064;134.064
336;calc total;1;128.165;128.165;128.165
336;calc update async;100;0.000102579;1.623e-05;0.00664328
336;calc inner;100;1.02563;0.941352;1.15354
336;calc wait;100;0.182032;0.0622974;0.346461
336;calc bound;100;0.064336;0.0345483;0.0766234
336;calc iter;100;1.27446;1.14963;1.40486
336;total;1;134.074;134.074;134.074
361;calc total;1;128.169;128.169;128.169
361;calc update async;100;0.000142173;1.7647e-05;0.0107062
361;calc inner;100;1.03281;0.907802;1.14943
361;calc wait;100;0.17292;0.0468848;0.505393
361;calc bound;100;0.0622086;0.0346834;0.0766526
361;calc iter;100;1.26904;1.11986;1.59311
361;total;1;134.115;134.115;134.115
385;calc total;1;128.169;128.169;128.169
385;calc update async;100;0.000109269;1.3469e-05;0.00840308
385;calc inner;100;1.01473;0.898103;1.14934
385;calc wait;100;0.203909;0.0604205;0.55624
385;calc bound;100;0.0495861;0.0338391;0.0765463
385;calc iter;100;1.26945;1.06821;1.53733
385;total;1;134.102;134.102;134.102
331;calc total;1;128.169;128.169;128.169
331;calc update async;100;0.000114217;1.4857e-05;0.00879118
331;calc inner;100;0.999568;0.867671;1.13635
331;calc wait;100;0.224849;0.0573777;0.605274
331;calc bound;100;0.0465175;0.0342385;0.0702015
331;calc iter;100;1.27434;1.09785;1.60869
331;total;1;134.067;134.067;134.067
337;calc total;1;128.169;128.169;128.169
337;calc update async;100;0.000123937;2.2699e-05;0.00848017
337;calc inner;100;1.01725;0.90859;1.15138
337;calc wait;100;0.188376;0.0521642;0.545868
337;calc bound;100;0.0672134;0.0349002;0.0765422
337;calc iter;100;1.27344;1.09276;1.65987
337;total;1;134.069;134.069;134.069
362;calc total;1;128.169;128.169;128.169
362;calc update async;100;0.000121322;1.1777e-05;0.00863416
362;calc inner;100;1.03714;0.938193;1.14768
362;calc wait;100;0.168174;0.0534569;0.49102
362;calc bound;100;0.0619245;0.0357445;0.076501
362;calc iter;100;1.26833;1.0989;1.61026
362;total;1;134.118;134.118;134.118
386;calc total;1;128.169;128.169;128.169
386;calc update async;100;0.000116798;1.3555e-05;0.009037
386;calc inner;100;1.01897;0.888441;1.15328
386;calc wait;100;0.200178;0.0565691;0.582441
386;calc bound;100;0.0476457;0.0352604;0.0703637
386;calc iter;100;1.26745;1.05107;1.533
386;total;1;134.106;134.106;134.106
332;calc total;1;128.169;128.169;128.169
332;calc update async;100;0.000115915;1.3412e-05;0.00924245
332;calc inner;100;0.984603;0.84506;1.1382
332;calc wait;100;0.246787;0.0586116;0.63484
332;calc bound;100;0.0414792;0.0339928;0.0724982
332;calc iter;100;1.27368;1.08366;1.57658
332;total;1;134.071;134.071;134.071
338;calc total;1;128.169;128.169;128.169
338;calc update async;100;0.000123421;2.0383e-05;0.00851526
338;calc inner;100;1.03299;0.920438;1.15118
338;calc wait;100;0.175231;0.0633531;0.4755
338;calc bound;100;0.0621164;0.0364179;0.0755944
338;calc iter;100;1.27188;1.0644;1.55599
338;total;1;134.065;134.065;134.065
363;calc total;1;128.169;128.169;128.169
363;calc update async;100;0.000130887;1.2198e-05;0.0097485
363;calc inner;100;1.04564;0.911148;1.14803
363;calc wait;100;0.163951;0.0550389;0.539933
363;calc bound;100;0.0574108;0.036675;0.07571
363;calc iter;100;1.2679;1.05873;1.61061
363;total;1;134.115;134.115;134.115
387;calc total;1;128.169;128.169;128.169
387;calc update async;100;0.000120376;1.4532e-05;0.00933899
387;calc inner;100;1.01316;0.873205;1.15048
387;calc wait;100;0.204649;0.0553907;0.645167
387;calc bound;100;0.0483779;0.0344024;0.0743632
387;calc iter;100;1.26865;1.05646;1.63538
387;total;1;134.101;134.101;134.101
333;calc total;1;128.169;128.169;128.169
333;calc update async;100;0.000119913;1.4252e-05;0.00941892
333;calc inner;100;0.959789;0.758386;1.13573
333;calc wait;100;0.265866;0.0549483;0.981482
333;calc bound;100;0.0443742;0.03543;0.0619869
333;calc iter;100;1.27159;1.09254;1.77697
333;total;1;134.063;134.063;134.063
339;calc total;1;128.169;128.169;128.169
339;calc update async;100;0.000126873;1.7415e-05;0.00927134
339;calc inner;100;1.04518;0.956404;1.15491
339;calc wait;100;0.169918;0.0593131;0.446206
339;calc bound;100;0.0568796;0.0353283;0.0767832
339;calc iter;100;1.27313;1.07764;1.51127
339;total;1;134.075;134.075;134.075
364;calc total;1;128.169;128.169;128.169
364;calc update async;100;0.000125689;1.4514e-05;0.00956292
364;calc inner;100;1.0481;0.917531;1.143
364;calc wait;100;0.166966;0.0553594;0.729186
364;calc bound;100;0.0517625;0.0360155;0.0759063
364;calc iter;100;1.26794;1.07875;1.71859
364;total;1;134.115;134.115;134.115
388;calc total;1;128.169;128.169;128.169
388;calc update async;100;0.000122727;1.5061e-05;0.00958803
388;calc inner;100;1.00366;0.838988;1.14792
388;calc wait;100;0.213019;0.0568977;0.735938
388;calc bound;100;0.0491223;0.0343967;0.0760847
388;calc iter;100;1.26823;1.05362;1.61998
388;total;1;134.098;134.098;134.098
334;calc total;1;128.169;128.169;128.169
334;calc update async;100;0.000130488;9.967e-06;0.0105731
334;calc inner;100;0.959793;0.828913;1.13552
334;calc wait;100;0.268378;0.0564492;0.500736
334;calc bound;100;0.0435975;0.0355009;0.0633297
334;calc iter;100;1.27221;1.1455;1.4363
340;calc total;1;128.169;128.169;128.169
340;calc update async;100;0.000120165;1.2541e-05;0.00933176
340;calc inner;100;1.04032;0.949157;1.14634
340;calc wait;100;0.181617;0.0541525;0.59107
340;calc bound;100;0.0476579;0.0364188;0.0756451
340;calc iter;100;1.27049;1.06763;1.61335
340;total;1;134.062;134.062;134.062
365;calc total;1;128.169;128.169;128.169
365;calc update async;100;0.00013688;1.3953e-05;0.0109054
365;calc inner;100;1.04464;0.920567;1.14358
365;calc wait;100;0.172144;0.050278;0.524922
365;calc bound;100;0.049018;0.0354427;0.0753835
365;calc iter;100;1.2667;1.11642;1.5908
365;total;1;134.122;134.122;134.122
389;calc total;1;128.169;128.169;128.169
389;calc update async;100;0.000122468;1.287e-05;0.00949514
389;calc inner;100;0.997338;0.841978;1.14609
389;calc wait;100;0.218775;0.0594272;0.684395
389;calc bound;100;0.049916;0.034845;0.0742411
389;calc iter;100;1.2677;1.04461;1.59611
389;total;1;134.098;134.098;134.098
334;total;1;134.067;134.067;134.067
341;calc total;1;128.169;128.169;128.169
341;calc update async;100;0.000115287;1.2538e-05;0.00906858
341;calc inner;100;1.02777;0.908393;1.14673
341;calc wait;100;0.195926;0.059465;0.645407
341;calc bound;100;0.04583;0.0357564;0.0759623
341;calc iter;100;1.27029;1.1139;1.62143
341;total;1;134.065;134.065;134.065
366;calc total;1;128.169;128.169;128.169
366;calc update async;100;0.000122457;1.3635e-05;0.00982551
366;calc inner;100;1.03715;0.912541;1.14179
366;calc wait;100;0.180744;0.0483372;0.47211
366;calc bound;100;0.0467125;0.035601;0.0753891
366;calc iter;100;1.26711;1.12535;1.61044
366;total;1;134.118;134.118;134.118
390;calc total;1;128.169;128.169;128.169
390;calc update async;100;0.000119931;1.2404e-05;0.00949839
390;calc inner;100;0.983379;0.805776;1.1441
390;calc wait;100;0.235671;0.0591785;0.602066
390;calc bound;100;0.0491315;0.03408;0.0760577
390;calc iter;100;1.26866;1.1188;1.47318
390;total;1;134.098;134.098;134.098
335;calc total;1;128.168;128.168;128.168
335;calc update async;100;0.000123323;1.3879e-05;0.0102292
335;calc inner;100;0.99873;0.875344;1.13473
335;calc wait;100;0.234643;0.0577698;0.384397
335;calc bound;100;0.0400587;0.0339964;0.0674451
335;calc iter;100;1.27445;1.18097;1.37946
335;total;1;134.063;134.063;134.063
342;calc total;1;128.169;128.169;128.169
342;calc update async;100;0.000118531;1.2086e-05;0.00949609
342;calc inner;100;1.03268;0.932301;1.15054
342;calc wait;100;0.195797;0.0567296;0.367777
342;calc bound;100;0.042263;0.0356672;0.0685763
342;calc iter;100;1.2713;1.15253;1.42959
367;calc total;1;128.169;128.169;128.169
367;calc update async;100;0.000135275;1.5881e-05;0.0105113
367;calc inner;100;1.05542;0.864117;1.34058
367;calc wait;100;0.160818;0.0555966;0.315723
367;calc bound;100;0.050382;0.0351035;0.136297
367;calc iter;100;1.26858;1.11898;1.71027
367;total;1;134.115;134.115;134.115
391;calc total;1;128.169;128.169;128.169
391;calc update async;100;0.000118735;1.2397e-05;0.00952185
391;calc inner;100;1.00945;0.894769;1.14571
391;calc wait;100;0.210865;0.0618521;0.428974
391;calc bound;100;0.0474313;0.0329993;0.0718175
391;calc iter;100;1.27023;1.16174;1.43283
391;total;1;134.098;134.098;134.098
342;total;1;134.072;134.072;134.072
368;calc total;1;128.166;128.166;128.166
368;calc update async;100;9.16527e-05;1.3811e-05;0.00690901
368;calc inner;100;1.05215;0.987677;1.1473
368;calc wait;100;0.16958;0.0536367;0.346572
368;calc bound;100;0.0437614;0.0352428;0.0661386
368;calc iter;100;1.26802;1.17292;1.40705
368;total;1;134.122;134.122;134.122
392;calc total;1;128.169;128.169;128.169
392;calc update async;100;0.000116728;1.4041e-05;0.00814985
392;calc inner;100;0.988335;0.791574;1.14746
392;calc wait;100;0.220572;0.0643869;0.61547
392;calc bound;100;0.0617059;0.0332508;0.0762705
392;calc iter;100;1.27177;1.05138;1.5603
392;total;1;134.106;134.106;134.106
343;calc total;1;128.168;128.168;128.168
343;calc update async;100;0.000120942;1.2872e-05;0.00936176
343;calc inner;100;1.04778;0.978844;1.14742
343;calc wait;100;0.17234;0.0575047;0.27629
343;calc bound;100;0.0473318;0.0351712;0.0651605
343;calc iter;100;1.27237;1.17049;1.38419
343;total;1;134.061;134.061;134.061
369;calc total;1;128.169;128.169;128.169
369;calc update async;100;0.000100958;1.1616e-05;0.00767138
369;calc inner;100;1.05092;0.93598;1.14614
369;calc wait;100;0.166655;0.0524904;0.473621
369;calc bound;100;0.0454467;0.0356161;0.0637423
369;calc iter;100;1.26734;1.11697;1.54192
369;total;1;134.122;134.122;134.122
393;calc total;1;128.169;128.169;128.169
393;calc update async;100;0.000114355;1.4248e-05;0.00814869
393;calc inner;100;0.98839;0.835263;1.14777
393;calc wait;100;0.220944;0.0598513;0.580758
393;calc bound;100;0.060667;0.0329359;0.0763923
393;calc iter;100;1.27133;1.06121;1.58071
393;total;1;134.105;134.105;134.105
344;calc total;1;128.169;128.169;128.169
344;calc update async;100;0.000107718;1.5983e-05;0.00804859
344;calc inner;100;1.04871;0.979623;1.14724
344;calc wait;100;0.175193;0.0584422;0.377499
344;calc bound;100;0.0464854;0.0358677;0.0740758
344;calc iter;100;1.27214;1.1548;1.42892
344;total;1;134.072;134.072;134.072
370;calc total;1;128.169;128.169;128.169
370;calc update async;100;0.000102171;1.1818e-05;0.00805256
394;calc total;1;128.169;128.169;128.169
394;calc update async;100;0.000117963;1.292e-05;0.00852511
394;calc inner;100;0.994634;0.828257;1.14453
394;calc wait;100;0.218091;0.0548067;0.56666
394;calc bound;100;0.0587675;0.034632;0.0761037
394;calc iter;100;1.27259;1.01771;1.57953
394;total;1;134.106;134.106;134.106
345;calc total;1;128.169;128.169;128.169
345;calc update async;100;0.00010462;1.3473e-05;0.00806071
345;calc inner;100;1.04271;0.961785;1.14632
345;calc wait;100;0.177963;0.0550054;0.485418
345;calc bound;100;0.0458767;0.0359296;0.0623894
345;calc iter;100;1.27159;1.0929;1.57052
345;total;1;134.071;134.071;134.071
370;calc inner;100;1.05024;0.921074;1.14143
370;calc wait;100;0.167411;0.059767;0.55102
370;calc bound;100;0.0429126;0.0348874;0.0553722
370;calc iter;100;1.26636;1.13933;1.51324
370;total;1;134.119;134.119;134.119
395;calc total;1;128.169;128.169;128.169
395;calc update async;100;0.000116049;1.0299e-05;0.00854311
395;calc inner;100;1.00055;0.848228;1.14697
395;calc wait;100;0.208386;0.0623197;0.635985
395;calc bound;100;0.0584203;0.0339755;0.0754205
395;calc iter;100;1.26934;1.01861;1.67575
395;total;1;134.106;134.106;134.106
346;calc total;1;128.169;128.169;128.169
346;calc update async;100;0.00010351;1.3471e-05;0.00806064
346;calc inner;100;1.04415;0.938922;1.14631
346;calc wait;100;0.180659;0.0545884;0.522019
346;calc bound;100;0.0423075;0.035611;0.0655253
346;calc iter;100;1.27092;1.09952;1.54596
346;total;1;134.075;134.075;134.075
371;calc total;1;128.168;128.168;128.168
371;calc update async;100;0.000105257;1.0721e-05;0.00856861
371;calc inner;100;1.04462;0.868849;1.1418
371;calc wait;100;0.177164;0.0566775;0.664791
371;calc bound;100;0.0420509;0.0353926;0.060519
371;calc iter;100;1.26704;1.12707;1.62725
371;total;1;134.115;134.115;134.115
396;calc total;1;128.169;128.169;128.169
396;calc update async;100;0.000112303;1.3644e-05;0.00867952
396;calc inner;100;0.995191;0.788571;1.15378
396;calc wait;100;0.226963;0.0529061;0.771506
396;calc bound;100;0.0451428;0.0353872;0.062815
396;calc iter;100;1.27028;1.06109;1.6024
396;total;1;134.116;134.116;134.116
347;calc total;1;128.168;128.168;128.168
347;calc update async;100;0.000104435;1.313e-05;0.00806478
347;calc inner;100;1.03878;0.934115;1.14755
347;calc wait;100;0.185038;0.0540911;0.571425
347;calc bound;100;0.0429491;0.0362472;0.0918026
347;calc iter;100;1.27008;1.09638;1.55407
347;total;1;134.072;134.072;134.072
372;calc total;1;128.168;128.168;128.168
372;calc update async;100;0.000110534;1.4426e-05;0.00855682
372;calc inner;100;1.05361;0.94927;1.15272
372;calc wait;100;0.163311;0.0558497;0.640703
372;calc bound;100;0.0463795;0.034609;0.0690655
372;calc iter;100;1.26652;1.11204;1.65055
372;total;1;134.12;134.12;134.12
397;calc total;1;128.169;128.169;128.169
348;calc total;1;128.169;128.169;128.169
348;calc update async;100;0.000113318;1.1853e-05;0.00861403
348;calc inner;100;1.05594;0.936403;1.15094
348;calc wait;100;0.158168;0.0554762;0.545743
348;calc bound;100;0.0531563;0.0345729;0.076599
348;calc iter;100;1.26902;1.06706;1.6397
348;total;1;134.064;134.064;134.064
373;calc total;1;128.167;128.167;128.167
373;calc update async;100;9.60228e-05;1.2716e-05;0.00748011
373;calc inner;100;1.052;0.962976;1.15157
373;calc wait;100;0.16511;0.0442948;0.504271
373;calc bound;100;0.043748;0.0352952;0.0630356
373;calc iter;100;1.26486;1.13174;1.53358
373;total;1;134.119;134.119;134.119
397;calc update async;100;0.000106867;1.1838e-05;0.00845546
397;calc inner;100;0.988864;0.759395;1.15246
397;calc wait;100;0.2357;0.0559907;0.791401
397;calc bound;100;0.0448256;0.0362292;0.0657508
397;calc iter;100;1.27104;1.04207;1.63301
349;calc total;1;128.169;128.169;128.169
349;calc update async;100;0.000112167;1.2779e-05;0.00857487
349;calc inner;100;1.05875;0.880563;1.15109
349;calc wait;100;0.158911;0.0521842;0.796335
349;calc bound;100;0.049711;0.0351218;0.0775445
349;calc iter;100;1.26897;1.00233;1.87106
349;total;1;134.062;134.062;134.062
374;calc total;1;128.167;128.167;128.167
374;calc update async;100;0.000100345;1.3709e-05;0.00778023
374;calc inner;100;1.04144;0.929976;1.15157
374;calc wait;100;0.177866;0.0614175;0.47236
374;calc bound;100;0.0435816;0.0350211;0.0633393
374;calc iter;100;1.26575;1.16334;1.50553
374;total;1;134.124;134.124;134.124
397;total;1;134.119;134.119;134.119
350;calc total;1;128.166;128.166;128.166
350;calc update async;100;9.34167e-05;1.4275e-05;0.00687042
350;calc inner;100;1.06355;0.948741;1.15129
350;calc wait;100;0.159895;0.0530864;0.505216
350;calc bound;100;0.0450927;0.0339213;0.0630598
350;calc iter;100;1.27005;1.14931;1.50466
350;total;1;134.064;134.064;134.064
375;calc total;1;128.167;128.167;128.167
375;calc update async;100;9.71885e-05;1.452e-05;0.00749664
375;calc inner;100;1.0547;0.973053;1.15298
375;calc wait;100;0.164083;0.0534031;0.515752
375;calc bound;100;0.0440752;0.0345501;0.0748247
375;calc iter;100;1.26688;1.16183;1.64172
375;total;1;134.119;134.119;134.119
398;calc total;1;128.167;128.167;128.167
398;calc update async;100;0.000100262;1.5139e-05;0.0073557
398;calc inner;100;0.970977;0.775528;1.15238
398;calc wait;100;0.251979;0.0647764;0.614687
398;calc bound;100;0.0474214;0.0349826;0.0628511
398;calc iter;100;1.27156;1.08682;1.47364
398;total;1;134.116;134.116;134.116
351;calc total;1;128.166;128.166;128.166
351;calc update async;100;9.86118e-05;1.398e-05;0.00682608
351;calc inner;100;1.05083;0.948891;1.15068
351;calc wait;100;0.160663;0.0603331;0.340516
351;calc bound;100;0.0579131;0.0331542;0.076331
351;calc iter;100;1.271;1.14462;1.43391
351;total;1;134.062;134.062;134.062
376;calc total;1;128.169;128.169;128.169
376;calc update async;100;9.93923e-05;1.6687e-05;0.00646408
376;calc inner;100;1.0336;0.951224;1.14216
376;calc wait;100;0.171346;0.0653814;0.379126
376;calc bound;100;0.0622232;0.034803;0.076493
376;calc iter;100;1.26788;1.12523;1.52112
376;total;1;134.12;134.12;134.12
399;calc total;1;128.167;128.167;128.167
399;calc update async;100;9.46814e-05;1.1759e-05;0.00723266
399;calc inner;100;0.998448;0.869084;1.15212
399;calc wait;100;0.228989;0.0543266;0.447051
399;calc bound;100;0.0438889;0.0354439;0.0623301
399;calc iter;100;1.27263;1.15508;1.41225
399;total;1;134.115;134.115;134.115
352;calc total;1;128.169;128.169;128.169
352;calc update async;100;0.000121429;9.755e-06;0.00932475
352;calc inner;100;1.05236;0.961004;1.14684
352;calc wait;100;0.161279;0.0575228;0.352198
352;calc bound;100;0.0547047;0.0328412;0.0737223
352;calc iter;100;1.27079;1.15507;1.45189
352;total;1;134.061;134.061;134.061
377;calc total;1;128.169;128.169;128.169
377;calc update async;100;0.00013688;1.5791e-05;0.0106736
377;calc inner;100;1.03848;0.938181;1.14668
377;calc wait;100;0.171824;0.0569466;0.421864
377;calc bound;100;0.0578889;0.0341552;0.0756251
377;calc iter;100;1.26938;1.08844;1.53137
377;total;1;134.12;134.12;134.12
400;calc total;1;128.169;128.169;128.169
400;calc update async;100;0.000132403;1.2531e-05;0.00937136
400;calc inner;100;0.981325;0.833087;1.1465
400;calc wait;100;0.229567;0.0535775;0.630931
400;calc bound;100;0.0641195;0.0354479;0.0762998
400;calc iter;100;1.27556;1.01875;1.58934
400;total;1;134.112;134.112;134.112
353;calc total;1;128.169;128.169;128.169
353;calc update async;100;8.57762e-05;1.1349e-05;0.00541507
353;calc inner;100;1.04512;0.942489;1.14434
353;calc wait;100;0.167213;0.0493046;0.52205
353;calc bound;100;0.0566447;0.0334399;0.0766131
353;calc iter;100;1.27013;1.08049;1.63343
353;total;1;134.065;134.065;134.065
378;calc total;1;128.169;128.169;128.169
378;calc update async;100;0.000134726;1.2068e-05;0.0105199
378;calc inner;100;1.04082;0.948508;1.14707
354;calc total;1;128.169;128.169;128.169
354;calc update async;100;8.35612e-05;1.3821e-05;0.00540037
354;calc inner;100;1.04816;0.969005;1.14402
354;calc wait;100;0.163795;0.0562089;0.491925
354;calc bound;100;0.0548624;0.0343659;0.076562
354;calc iter;100;1.26927;1.06956;1.57512
354;total;1;134.062;134.062;134.062
378;calc wait;100;0.167021;0.0495312;0.513497
378;calc bound;100;0.0569632;0.0345642;0.0760249
378;calc iter;100;1.2667;1.06478;1.62756
378;total;1;134.114;134.114;134.114
355;calc total;1;128.169;128.169;128.169
355;calc update async;100;0.000118006;1.3399e-05;0.0089904
355;calc inner;100;1.05471;0.972617;1.15091
355;calc wait;100;0.161147;0.0520457;0.495203
355;calc bound;100;0.0493524;0.0356829;0.0756502
355;calc iter;100;1.26852;1.09992;1.56404
355;total;1;134.061;134.061;134.061
356;calc total;1;128.169;128.169;128.169
356;calc update async;100;0.000125776;1.3137e-05;0.0102331
356;calc inner;100;1.05307;0.960614;1.14942
356;calc wait;100;0.168489;0.0582487;0.511998
356;calc bound;100;0.0447898;0.035322;0.0753947
356;calc iter;100;1.2682;1.13516;1.51958
356;total;1;134.065;134.065;134.065
357;calc total;1;128.169;128.169;128.169
357;calc update async;100;0.000117069;1.5089e-05;0.00898117
357;calc inner;100;1.04625;0.866991;1.14819
357;calc wait;100;0.172488;0.0514893;0.729441
357;calc bound;100;0.0471811;0.0357158;0.0739554
357;calc iter;100;1.2679;1.13593;1.64186
357;total;1;134.062;134.062;134.062
358;calc total;1;128.169;128.169;128.169
358;calc update async;100;0.000125725;1.2636e-05;0.00994037
358;calc inner;100;1.03588;0.896374;1.15038
358;calc wait;100;0.183624;0.0558826;0.548659
358;calc bound;100;0.048064;0.0354004;0.076326
358;calc iter;100;1.2687;1.1631;1.49055
358;total;1;134.064;134.064;134.064
359;calc total;1;128.169;128.169;128.169
359;calc update async;100;0.000120561;1.392e-05;0.00970492
359;calc inner;100;1.05415;0.930832;1.14879
359;calc wait;100;0.167859;0.0557561;0.525954
359;calc bound;100;0.0462075;0.0336138;0.0753612
359;calc iter;100;1.2698;1.03915;1.60655
359;total;1;134.066;134.066;134.066
408;calc total;1;128.166;128.166;128.166
408;calc update async;100;9.19908e-05;1.3895e-05;0.00600183
408;calc inner;100;1.01634;0.944367;1.14063
408;calc wait;100;0.205395;0.0661699;0.434138
408;calc bound;100;0.0548884;0.0353238;0.0754582
408;calc iter;100;1.27686;1.1067;1.5326
408;total;1;134.127;134.127;134.127
409;calc total;1;128.169;128.169;128.169
409;calc update async;100;0.000119746;1.3103e-05;0.00912934
409;calc inner;100;1.02103;0.942305;1.14342
409;calc wait;100;0.204025;0.0525553;0.516847
409;calc bound;100;0.0497812;0.0349634;0.0764281
409;calc iter;100;1.27562;1.07087;1.61681
409;total;1;134.13;134.13;134.13
410;calc total;1;128.169;128.169;128.169
410;calc update async;100;0.000123478;1.1696e-05;0.00978377
410;calc inner;100;1.01687;0.9453;1.13937
410;calc wait;100;0.210303;0.0493194;0.542807
410;calc bound;100;0.046691;0.0350416;0.0735902
410;calc iter;100;1.27492;1.04123;1.60955
410;total;1;134.123;134.123;134.123
379;calc total;1;128.169;128.169;128.169
379;calc update async;100;0.000139303;1.3285e-05;0.0108035
379;calc inner;100;1.046;0.958762;1.1469
379;calc wait;100;0.164548;0.0530122;0.515756
379;calc bound;100;0.0560469;0.035169;0.0762733
379;calc iter;100;1.26866;1.09749;1.6119
379;total;1;134.123;134.123;134.123
456;calc total;1;128.169;128.169;128.169
456;calc update async;100;0.000103343;1.8133e-05;0.00698373
456;calc inner;100;1.0519;0.895176;1.15356
456;calc wait;100;0.155852;0.0539;0.431986
456;calc bound;100;0.0578708;0.0348952;0.0765442
456;calc iter;100;1.26881;1.12443;1.49872
456;total;1;134;134;134
411;calc total;1;128.169;128.169;128.169
411;calc update async;100;0.000117075;1.4503e-05;0.00901631
411;calc inner;100;1.01482;0.925666;1.14185
411;calc wait;100;0.21648;0.0483649;0.633199
411;calc bound;100;0.0449136;0.0349213;0.0733217
411;calc iter;100;1.27696;1.04356;1.65146
411;total;1;134.125;134.125;134.125
480;calc total;1;128.166;128.166;128.166
480;calc update async;100;9.8379e-05;1.6865e-05;0.00673504
480;calc inner;100;1.0306;0.909812;1.15701
480;calc wait;100;0.181599;0.0500641;0.512818
480;calc bound;100;0.0523382;0.0344214;0.0766331
480;calc iter;100;1.26607;1.11017;1.49279
480;total;1;134.139;134.139;134.139
401;calc total;1;128.169;128.169;128.169
401;calc update async;100;9.91247e-05;1.4097e-05;0.00634146
401;calc inner;100;0.98749;0.828306;1.14351
401;calc wait;100;0.226247;0.0573616;0.653218
401;calc bound;100;0.0590951;0.0350079;0.0765996
401;calc iter;100;1.27348;1.02208;1.63573
401;total;1;134.108;134.108;134.108
432;calc total;1;128.169;128.169;128.169
432;calc update async;100;0.000128993;9.994e-06;0.00935161
432;calc inner;100;1.04161;0.9295;1.17629
432;calc wait;100;0.168663;0.0546291;0.328463
432;calc bound;100;0.060335;0.0348823;0.0764128
432;calc iter;100;1.27282;1.11653;1.39782
432;total;1;134.018;134.018;134.018
380;calc total;1;128.169;128.169;128.169
380;calc update async;100;0.000130723;1.1789e-05;0.0104399
380;calc inner;100;1.05056;0.970544;1.14837
380;calc wait;100;0.162863;0.0479997;0.528412
380;calc bound;100;0.0519381;0.0341959;0.0756663
380;calc iter;100;1.26699;1.0534;1.60127
380;total;1;134.125;134.125;134.125
457;calc total;1;128.169;128.169;128.169
457;calc update async;100;0.000136887;1.389e-05;0.0100218
457;calc inner;100;1.0416;0.94884;1.15757
457;calc wait;100;0.160492;0.0564896;0.451648
457;calc bound;100;0.0639161;0.0349161;0.0768709
457;calc iter;100;1.26795;1.11399;1.56544
457;total;1;134.003;134.003;134.003
412;calc total;1;128.169;128.169;128.169
412;calc update async;100;0.000136173;1.2825e-05;0.0110811
412;calc inner;100;1.00828;0.90922;1.13739
412;calc wait;100;0.222038;0.0575872;0.65829
412;calc bound;100;0.0429914;0.0347925;0.060233
412;calc iter;100;1.27419;1.09067;1.61708
412;total;1;134.125;134.125;134.125
481;calc total;1;128.169;128.169;128.169
481;calc update async;100;0.000112693;1.676e-05;0.00839302
481;calc inner;100;1.0265;0.888978;1.15096
481;calc wait;100;0.189216;0.0586731;0.570225
481;calc bound;100;0.0497848;0.0342928;0.0881744
481;calc iter;100;1.26668;1.09207;1.52133
481;total;1;134.134;134.134;134.134
402;calc total;1;128.169;128.169;128.169
402;calc update async;100;0.000118843;1.3673e-05;0.00884966
402;calc inner;100;0.994279;0.837739;1.14906
402;calc wait;100;0.2241;0.0550588;0.635923
402;calc bound;100;0.0557782;0.0352413;0.0759728
402;calc iter;100;1.27527;0.9613;1.63123
402;total;1;134.108;134.108;134.108
433;calc total;1;128.169;128.169;128.169
433;calc update async;100;0.000133974;1.4451e-05;0.00978695
433;calc inner;100;1.02836;0.904813;1.15061
433;calc wait;100;0.177415;0.0533452;0.52108
433;calc bound;100;0.0650032;0.0349082;0.0763065
433;calc iter;100;1.27188;1.08939;1.59281
433;total;1;134.02;134.02;134.02
381;calc total;1;128.169;128.169;128.169
381;calc update async;100;0.000135119;1.2413e-05;0.0108473
381;calc inner;100;1.05256;0.981047;1.14752
381;calc wait;100;0.162268;0.055583;0.536327
381;calc bound;100;0.0516553;0.0354881;0.0764014
381;calc iter;100;1.2677;1.11512;1.58204
381;total;1;134.124;134.124;134.124
458;calc total;1;128.169;128.169;128.169
458;calc update async;100;0.000130446;1.4719e-05;0.00924922
458;calc inner;100;1.0377;0.94021;1.15126
458;calc wait;100;0.164751;0.0552417;0.401448
458;calc bound;100;0.0635307;0.036173;0.076606
458;calc iter;100;1.26687;1.11821;1.53935
458;total;1;134.003;134.003;134.003
413;calc total;1;128.169;128.169;128.169
413;calc update async;100;0.000117406;1.3308e-05;0.00909779
413;calc inner;100;0.998844;0.843325;1.13403
482;calc total;1;128.169;128.169;128.169
482;calc update async;100;0.000118652;1.5957e-05;0.00906941
482;calc inner;100;1.02732;0.90866;1.15154
482;calc wait;100;0.191221;0.0562423;0.629759
482;calc bound;100;0.047946;0.0336882;0.0651078
482;calc iter;100;1.26719;1.04676;1.59057
482;total;1;134.127;134.127;134.127
403;calc total;1;128.169;128.169;128.169
403;calc update async;100;0.000138131;1.4911e-05;0.0106437
403;calc inner;100;0.999184;0.860649;1.14723
403;calc wait;100;0.219357;0.0510189;0.717038
403;calc bound;100;0.054046;0.0354707;0.0762098
403;calc iter;100;1.27398;0.981635;1.7096
403;total;1;134.112;134.112;134.112
434;calc total;1;128.169;128.169;128.169
434;calc update async;100;0.000131493;1.4444e-05;0.00960217
434;calc inner;100;1.03673;0.933821;1.15237
434;calc wait;100;0.170412;0.0556653;0.502598
434;calc bound;100;0.0627869;0.0361597;0.0767465
434;calc iter;100;1.27122;1.0551;1.59527
434;total;1;134.018;134.018;134.018
382;calc total;1;128.169;128.169;128.169
382;calc update async;100;0.000143267;1.5322e-05;0.011782
382;calc inner;100;1.05076;0.992284;1.14804
382;calc wait;100;0.167974;0.052219;0.369076
382;calc bound;100;0.0483793;0.0353774;0.0765316
382;calc iter;100;1.26849;1.14872;1.43537
382;total;1;134.113;134.113;134.113
459;calc total;1;128.169;128.169;128.169
459;calc update async;100;0.000133206;1.3778e-05;0.00986772
459;calc inner;100;1.05091;0.949952;1.15533
459;calc wait;100;0.155653;0.0547531;0.478015
459;calc bound;100;0.0593931;0.0351628;0.0753342
459;calc iter;100;1.26756;1.05657;1.5736
459;total;1;134.004;134.004;134.004
413;calc wait;100;0.229414;0.0572734;0.744411
413;calc bound;100;0.0456294;0.0348518;0.0737982
413;calc iter;100;1.27484;1.09753;1.62445
413;total;1;134.122;134.122;134.122
483;calc total;1;128.169;128.169;128.169
483;calc update async;100;0.000118179;1.2132e-05;0.00930924
483;calc inner;100;1.02276;0.880067;1.15049
483;calc wait;100;0.19043;0.0566483;0.834103
483;calc bound;100;0.0486713;0.0354262;0.0740371
483;calc iter;100;1.26525;1.00821;1.78356
483;total;1;134.133;134.133;134.133
404;calc total;1;128.169;128.169;128.169
404;calc update async;100;0.000113727;1.2743e-05;0.00852605
404;calc inner;100;1.0051;0.880751;1.15202
404;calc wait;100;0.212409;0.0602419;0.694576
404;calc bound;100;0.0525975;0.0355134;0.0727806
404;calc iter;100;1.27129;1.00793;1.70756
404;total;1;134.119;134.119;134.119
435;calc total;1;128.169;128.169;128.169
435;calc update async;100;0.000148376;1.5379e-05;0.0111271
435;calc inner;100;1.04972;0.96397;1.15239
435;calc wait;100;0.16049;0.0525245;0.487907
435;calc bound;100;0.0590329;0.0358334;0.0754906
435;calc iter;100;1.27021;1.08517;1.56133
435;total;1;134.018;134.018;134.018
383;calc total;1;128.169;128.169;128.169
383;calc update async;100;0.000147449;1.4287e-05;0.0119426
383;calc inner;100;1.05197;0.948123;1.14687
383;calc wait;100;0.161308;0.0566911;0.359684
383;calc bound;100;0.0523416;0.0348043;0.0761518
383;calc iter;100;1.26977;1.13865;1.47579
383;total;1;134.113;134.113;134.113
460;calc total;1;128.169;128.169;128.169
460;calc update async;100;0.000125677;1.3847e-05;0.00956326
460;calc inner;100;1.05155;0.934737;1.14718
460;calc wait;100;0.160598;0.0576387;0.691162
460;calc bound;100;0.0537096;0.0362156;0.0858069
460;calc iter;100;1.2666;1.0827;1.69914
460;total;1;134;134;134
414;calc total;1;128.169;128.169;128.169
414;calc update async;100;0.000111095;1.5258e-05;0.00835809
414;calc inner;100;0.987927;0.890759;1.13359
414;calc wait;100;0.240363;0.0523628;0.56202
414;calc bound;100;0.0466471;0.0349517;0.0752386
414;calc iter;100;1.27537;1.14276;1.50049
414;total;1;134.122;134.122;134.122
484;calc total;1;128.169;128.169;128.169
484;calc update async;100;0.000121306;1.6188e-05;0.00933872
484;calc inner;100;1.0168;0.817063;1.15312
484;calc wait;100;0.20008;0.0560578;0.806715
484;calc bound;100;0.0490371;0.0343216;0.0763565
484;calc iter;100;1.26679;1.04538;1.66285
484;total;1;134.139;134.139;134.139
405;calc total;1;128.169;128.169;128.169
405;calc update async;100;0.000116983;1.3652e-05;0.0088325
405;calc inner;100;1.00305;0.873221;1.14886
405;calc wait;100;0.215036;0.0552024;0.785718
405;calc bound;100;0.0546177;0.0358181;0.0739286
405;calc iter;100;1.27374;0.991649;1.74887
405;total;1;134.116;134.116;134.116
436;calc total;1;128.169;128.169;128.169
436;calc update async;100;0.000128312;1.379e-05;0.00987178
436;calc inner;100;1.05207;0.960666;1.14686
436;calc wait;100;0.166553;0.0555504;0.591911
436;calc bound;100;0.050088;0.0359247;0.0752005
436;calc iter;100;1.26956;1.10964;1.61512
436;total;1;134.005;134.005;134.005
461;calc total;1;128.169;128.169;128.169
461;calc update async;100;0.000124646;1.2761e-05;0.00982148
461;calc inner;100;1.05191;0.969456;1.14617
461;calc wait;100;0.164504;0.0551408;0.45279
461;calc bound;100;0.0482312;0.0353556;0.0740824
461;calc iter;100;1.26589;1.12942;1.53535
461;total;1;134;134;134
415;calc total;1;128.169;128.169;128.169
415;calc update async;100;0.000113837;1.2934e-05;0.00897212
415;calc inner;100;1.01498;0.954913;1.13188
415;calc wait;100;0.217077;0.0580933;0.383336
415;calc bound;100;0.0431105;0.0355012;0.0734039
415;calc iter;100;1.27609;1.13596;1.45527
415;total;1;134.122;134.122;134.122
485;calc total;1;128.169;128.169;128.169
485;calc update async;100;0.000118058;1.2634e-05;0.00931866
485;calc inner;100;1.00853;0.854709;1.14993
485;calc wait;100;0.205045;0.0539099;0.622065
485;calc bound;100;0.0490335;0.0368777;0.0737623
485;calc iter;100;1.26432;1.05114;1.56589
485;total;1;134.125;134.125;134.125
406;calc total;1;128.169;128.169;128.169
406;calc update async;100;0.000127405;1.2203e-05;0.0100139
406;calc inner;100;0.999201;0.893103;1.14785
406;calc wait;100;0.221968;0.0542917;0.545896
406;calc bound;100;0.0518856;0.0357934;0.0762579
406;calc iter;100;1.27375;1.07695;1.52567
406;total;1;134.108;134.108;134.108
437;calc total;1;128.169;128.169;128.169
437;calc update async;100;0.000125347;1.3682e-05;0.00979617
437;calc inner;100;1.04024;0.939009;1.1476
437;calc wait;100;0.182583;0.0580957;0.591547
437;calc bound;100;0.0460315;0.0346971;0.0743854
437;calc iter;100;1.26964;1.11825;1.57824
437;total;1;134.014;134.014;134.014
462;calc total;1;128.169;128.169;128.169
462;calc update async;100;0.000117179;1.3373e-05;0.0093106
462;calc inner;100;1.04674;0.91373;1.14767
462;calc wait;100;0.172322;0.0551854;0.529745
462;calc bound;100;0.0460736;0.0349181;0.0761524
462;calc iter;100;1.26629;1.05646;1.69298
462;total;1;133.999;133.999;133.999
416;calc total;1;128.169;128.169;128.169
416;calc update async;100;0.000108787;1.7286e-05;0.00672666
416;calc inner;100;1.00046;0.927103;1.13873
416;calc wait;100;0.209202;0.0708593;0.373244
416;calc bound;100;0.0654821;0.034215;0.0767697
416;calc iter;100;1.27749;1.14788;1.42904
416;total;1;134.127;134.127;134.127
486;calc total;1;128.169;128.169;128.169
486;calc update async;100;0.000120149;1.3774e-05;0.00937871
486;calc inner;100;0.997449;0.803335;1.14549
486;calc wait;100;0.21838;0.0577724;0.713902
486;calc bound;100;0.0492077;0.0347225;0.0759323
486;calc iter;100;1.26561;1.05782;1.59211
486;total;1;134.138;134.138;134.138
407;calc total;1;128.169;128.169;128.169
407;calc update async;100;0.000127611;1.3295e-05;0.00969463
407;calc inner;100;1.0029;0.843153;1.14911
407;calc wait;100;0.216378;0.0547897;0.451732
407;calc bound;100;0.0546553;0.0357056;0.0755282
407;calc iter;100;1.27547;1.16451;1.44919
407;total;1;134.116;134.116;134.116
438;calc total;1;128.169;128.169;128.169
438;calc update async;100;0.000123733;1.3289e-05;0.0100324
438;calc inner;100;1.03433;0.871529;1.14768
438;calc wait;100;0.192101;0.0561272;0.564943
438;calc bound;100;0.0433881;0.0347643;0.0735679
438;calc iter;100;1.27046;1.16495;1.47717
438;total;1;134.015;134.015;134.015
463;calc total;1;128.169;128.169;128.169
463;calc update async;100;0.000125514;1.368e-05;0.00989021
463;calc inner;100;1.05034;0.887289;1.14694
463;calc wait;100;0.167708;0.0575574;0.77418
463;calc bound;100;0.0478901;0.035192;0.0750302
463;calc iter;100;1.26724;1.06616;1.89091
463;total;1;134.001;134.001;134.001
417;calc total;1;128.169;128.169;128.169
417;calc update async;100;0.000106901;1.3155e-05;0.00688002
417;calc inner;100;0.986424;0.876841;1.13319
417;calc wait;100;0.226129;0.0622415;0.604023
417;calc bound;100;0.0632878;0.0346793;0.0765606
417;calc iter;100;1.27637;1.03833;1.68856
417;total;1;134.125;134.125;134.125
487;calc total;1;128.169;128.169;128.169
487;calc update async;100;0.000119706;1.3787e-05;0.00940218
487;calc inner;100;1.01234;0.885397;1.14578
487;calc wait;100;0.204259;0.0587858;0.567185
487;calc bound;100;0.0483174;0.0335413;0.0762903
487;calc iter;100;1.2675;1.13408;1.50083
487;total;1;134.137;134.137;134.137
439;calc total;1;128.169;128.169;128.169
439;calc update async;100;0.000126008;1.2272e-05;0.00988397
439;calc inner;100;1.05749;0.95004;1.1534
439;calc wait;100;0.16521;0.0544679;0.457029
439;calc bound;100;0.0456486;0.0356485;0.0618174
439;calc iter;100;1.27146;1.07608;1.55888
439;total;1;134.02;134.02;134.02
464;calc total;1;128.169;128.169;128.169
464;calc update async;100;0.000103165;1.3207e-05;0.00826282
464;calc inner;100;1.04789;0.96624;1.14879
464;calc wait;100;0.173983;0.0579933;0.391091
464;calc bound;100;0.0429925;0.0345456;0.0637573
464;calc iter;100;1.2669;1.17398;1.41728
464;total;1;134.005;134.005;134.005
418;calc total;1;128.169;128.169;128.169
418;calc update async;100;0.000108263;1.2941e-05;0.0076595
418;calc inner;100;1.0095;0.907996;1.13668
418;calc wait;100;0.211493;0.0563557;0.559409
418;calc bound;100;0.0536443;0.0347834;0.0951945
418;calc iter;100;1.27607;1.04111;1.64805
418;total;1;134.13;134.13;134.13
488;calc total;1;128.169;128.169;128.169
488;calc update async;100;0.000136719;1.4743e-05;0.0104127
488;calc inner;100;1.00313;0.813344;1.14851
488;calc wait;100;0.205124;0.0610523;0.585251
488;calc bound;100;0.059781;0.0328037;0.076415
488;calc iter;100;1.26939;1.0896;1.53993
488;total;1;134.139;134.139;134.139
440;calc total;1;128.169;128.169;128.169
440;calc update async;100;0.000112062;1.3078e-05;0.00869079
440;calc inner;100;1.0524;0.996801;1.149
440;calc wait;100;0.170575;0.0547644;0.409511
440;calc bound;100;0.0466854;0.0358402;0.0761737
440;calc iter;100;1.27132;1.15881;1.4838
440;total;1;134.021;134.021;134.021
465;calc total;1;128.169;128.169;128.169
465;calc update async;100;0.000108886;1.1847e-05;0.0082528
465;calc inner;100;1.05477;0.954514;1.14647
465;calc wait;100;0.159895;0.0590438;0.450147
465;calc bound;100;0.0465622;0.0354267;0.0619426
465;calc iter;100;1.26584;1.09764;1.51934
465;total;1;134;134;134
419;calc total;1;128.169;128.169;128.169
419;calc update async;100;0.000109879;1.4104e-05;0.00799927
419;calc inner;100;1.01471;0.923092;1.13495
419;calc wait;100;0.208238;0.060614;0.583455
419;calc bound;100;0.0497973;0.0355237;0.115828
419;calc iter;100;1.27458;1.05704;1.63445
419;total;1;134.123;134.123;134.123
489;calc total;1;128.169;128.169;128.169
489;calc update async;100;0.0001132;1.3219e-05;0.00798687
489;calc inner;100;0.999405;0.828852;1.1436
489;calc wait;100;0.211276;0.0630457;0.634893
489;calc bound;100;0.0598473;0.0345918;0.0762979
489;calc iter;100;1.27186;1.06033;1.60725
489;total;1;134.134;134.134;134.134
441;calc total;1;128.169;128.169;128.169
441;calc update async;100;0.000111397;1.2217e-05;0.00872354
441;calc inner;100;1.05;0.909629;1.14737
441;calc wait;100;0.169602;0.0585292;0.553672
441;calc bound;100;0.0461832;0.0352098;0.068366
441;calc iter;100;1.27085;1.12331;1.55916
441;total;1;134.02;134.02;134.02
466;calc total;1;128.169;128.169;128.169
466;calc update async;100;0.000113184;1.3641e-05;0.00858508
466;calc inner;100;1.05741;0.955776;1.14558
466;calc wait;100;0.155608;0.0571832;0.46079
466;calc bound;100;0.0459314;0.0346871;0.0678189
466;calc iter;100;1.2655;1.14002;1.4767
466;total;1;134;134;134
420;calc total;1;128.169;128.169;128.169
420;calc update async;100;0.000113808;1.4272e-05;0.00800122
420;calc inner;100;1.00958;0.84538;1.14605
420;calc wait;100;0.207442;0.0524595;0.605301
420;calc bound;100;0.0564864;0.0332485;0.0771045
420;calc iter;100;1.27454;0.996565;1.68094
420;total;1;134.139;134.139;134.139
490;calc total;1;128.169;128.169;128.169
490;calc update async;100;0.000113287;1.315e-05;0.00800983
490;calc inner;100;1.00239;0.839068;1.14553
490;calc wait;100;0.205151;0.0602612;0.614189
490;calc bound;100;0.0600542;0.033112;0.0762728
490;calc iter;100;1.26874;1.03041;1.66268
490;total;1;134.138;134.138;134.138
442;calc total;1;128.169;128.169;128.169
442;calc update async;100;0.000114686;1.3708e-05;0.00893326
442;calc inner;100;1.05123;0.937361;1.14795
442;calc wait;100;0.169978;0.0514963;0.561339
442;calc bound;100;0.0437323;0.0355792;0.0642937
442;calc iter;100;1.27016;1.0803;1.58522
442;total;1;134.018;134.018;134.018
467;calc total;1;128.169;128.169;128.169
467;calc update async;100;0.000108336;1.3821e-05;0.00859225
467;calc inner;100;1.05252;0.92865;1.14654
467;calc wait;100;0.167814;0.0520486;0.57951
467;calc bound;100;0.0434134;0.0353422;0.0647076
467;calc iter;100;1.2664;1.1195;1.62383
467;total;1;134.004;134.004;134.004
421;calc total;1;128.168;128.168;128.168
421;calc update async;100;9.54189e-05;1.1762e-05;0.00719096
421;calc inner;100;1.01901;0.879988;1.14256
421;calc wait;100;0.205452;0.0532248;0.586858
421;calc bound;100;0.0462116;0.0339245;0.0716514
421;calc iter;100;1.27274;1.05887;1.5856
491;calc total;1;128.169;128.169;128.169
491;calc update async;100;0.000116315;1.4363e-05;0.00861074
491;calc inner;100;1.00673;0.854667;1.14685
491;calc wait;100;0.202188;0.0582453;0.749924
491;calc bound;100;0.0589115;0.0331917;0.141011
491;calc iter;100;1.26994;1.02891;1.83564
491;total;1;134.138;134.138;134.138
443;calc total;1;128.168;128.168;128.168
443;calc update async;100;0.000115047;1.1562e-05;0.00917432
443;calc inner;100;1.04937;0.92987;1.14942
443;calc wait;100;0.174606;0.0570951;0.631395
443;calc bound;100;0.0420373;0.0353493;0.0661701
443;calc iter;100;1.26957;1.13836;1.61101
443;total;1;134.02;134.02;134.02
468;calc total;1;128.165;128.165;128.165
468;calc update async;100;9.18071e-05;1.3898e-05;0.00639279
468;calc inner;100;1.04608;0.959456;1.14398
468;calc wait;100;0.168486;0.057793;0.589325
468;calc bound;100;0.0476813;0.034886;0.0742637
468;calc iter;100;1.26463;1.07908;1.61676
468;total;1;134.039;134.039;134.039
421;total;1;134.142;134.142;134.142
444;calc total;1;128.168;128.168;128.168
444;calc update async;100;0.000113558;1.4981e-05;0.00799948
444;calc inner;100;1.04667;0.923105;1.14572
444;calc wait;100;0.1666;0.0464855;0.59295
444;calc bound;100;0.0541511;0.0326721;0.0768623
444;calc iter;100;1.26926;1.04557;1.67929
444;total;1;134.01;134.01;134.01
469;calc total;1;128.168;128.168;128.168
469;calc update async;100;0.000101148;1.3526e-05;0.00782567
469;calc inner;100;1.04371;0.969908;1.14115
469;calc wait;100;0.175303;0.05226;0.495319
469;calc bound;100;0.0429713;0.0347423;0.0697299
469;calc iter;100;1.26529;1.12355;1.53625
469;total;1;134.04;134.04;134.04
422;calc total;1;128.167;128.167;128.167
422;calc update async;100;9.26653e-05;1.2745e-05;0.00709818
422;calc inner;100;1.01987;0.889947;1.1436
422;calc wait;100;0.209474;0.0599041;0.386449
422;calc bound;100;0.0430143;0.0327508;0.0728252
422;calc iter;100;1.27329;1.15557;1.40552
422;total;1;134.142;134.142;134.142
445;calc total;1;128.166;128.166;128.166
445;calc update async;100;9.51958e-05;9.765e-06;0.00686516
445;calc inner;100;1.0525;0.904421;1.14565
445;calc wait;100;0.164418;0.0529223;0.667846
445;calc bound;100;0.0490384;0.0345667;0.0768576
445;calc iter;100;1.26776;1.09549;1.74798
470;calc total;1;128.167;128.167;128.167
470;calc update async;100;9.16637e-05;1.1092e-05;0.00719682
470;calc inner;100;1.03441;0.933403;1.14243
470;calc wait;100;0.184879;0.0663199;0.49388
470;calc bound;100;0.0411562;0.0346948;0.0590018
470;calc iter;100;1.26381;1.12134;1.5374
470;total;1;134.04;134.04;134.04
423;calc total;1;128.167;128.167;128.167
423;calc update async;100;0.000104462;1.3459e-05;0.00698839
423;calc inner;100;0.997354;0.855557;1.14246
423;calc wait;100;0.212633;0.062624;0.383276
423;calc bound;100;0.0632007;0.0351708;0.0761788
423;calc iter;100;1.27589;1.12613;1.43443
423;total;1;134.142;134.142;134.142
445;total;1;134.007;134.007;134.007
471;calc total;1;128.167;128.167;128.167
471;calc update async;100;9.00429e-05;1.16e-05;0.00709293
471;calc inner;100;1.04214;0.880149;1.14198
471;calc wait;100;0.178211;0.0542245;0.679332
471;calc bound;100;0.0415814;0.0342885;0.0767287
471;calc iter;100;1.26539;1.07166;1.79379
471;total;1;134.039;134.039;134.039
424;calc total;1;128.169;128.169;128.169
424;calc update async;100;0.000111246;1.1855e-05;0.00819484
424;calc inner;100;1.00495;0.874125;1.138
424;calc wait;100;0.210392;0.0566859;0.371281
424;calc bound;100;0.0576007;0.0344802;0.0747009
424;calc iter;100;1.27558;1.14868;1.42095
424;total;1;134.136;134.136;134.136
446;calc total;1;128.167;128.167;128.167
446;calc update async;100;9.74078e-05;1.317e-05;0.00756458
446;calc inner;100;1.05191;0.92585;1.14411
446;calc wait;100;0.172798;0.0499804;0.485898
446;calc bound;100;0.0431004;0.033589;0.0663533
446;calc iter;100;1.26895;1.15511;1.45122
446;total;1;134.013;134.013;134.013
472;calc total;1;128.169;128.169;128.169
472;calc update async;100;0.00013778;1.2762e-05;0.0105292
472;calc inner;100;1.02866;0.943938;1.1353
472;calc wait;100;0.178087;0.0565158;0.478268
472;calc bound;100;0.0580933;0.0345451;0.0762326
472;calc iter;100;1.26614;1.11392;1.61203
472;total;1;134.034;134.034;134.034
425;calc total;1;128.169;128.169;128.169
425;calc update async;100;0.000112879;1.2835e-05;0.00817151
425;calc inner;100;0.996384;0.865513;1.13575
425;calc wait;100;0.213417;0.0549631;0.608118
425;calc bound;100;0.0612802;0.0333023;0.0766214
425;calc iter;100;1.27432;1.07069;1.61523
425;total;1;134.136;134.136;134.136
447;calc total;1;128.167;128.167;128.167
447;calc update async;100;0.000104392;1.0781e-05;0.00763045
447;calc inner;100;1.04448;0.860562;1.14286
447;calc wait;100;0.16938;0.0477051;0.489145
447;calc bound;100;0.053912;0.0343545;0.0766105
447;calc iter;100;1.27059;1.13337;1.5807
447;total;1;134.01;134.01;134.01
473;calc total;1;128.169;128.169;128.169
473;calc update async;100;0.000134928;1.3191e-05;0.0104153
473;calc inner;100;1.03162;0.936089;1.14025
473;calc wait;100;0.176529;0.0566502;0.445595
473;calc bound;100;0.0567102;0.0340668;0.0767129
473;calc iter;100;1.26638;1.10096;1.57425
473;total;1;134.04;134.04;134.04
426;calc total;1;128.169;128.169;128.169
426;calc update async;100;0.000109543;1.451e-05;0.00822746
426;calc inner;100;1.01204;0.891514;1.13918
426;calc wait;100;0.20571;0.0554168;0.511339
426;calc bound;100;0.0523825;0.0337306;0.0731837
426;calc iter;100;1.27234;1.05595;1.5672
426;total;1;134.141;134.141;134.141
448;calc total;1;128.169;128.169;128.169
448;calc update async;100;9.48053e-05;1.0577e-05;0.00650753
448;calc inner;100;1.04467;0.881769;1.14029
448;calc wait;100;0.169259;0.0485931;0.474578
448;calc bound;100;0.0532172;0.0338589;0.0754592
448;calc iter;100;1.27033;1.1431;1.57465
448;total;1;134.006;134.006;134.006
474;calc total;1;128.169;128.169;128.169
474;calc update async;100;0.000123408;1.246e-05;0.00905939
474;calc inner;100;1.02708;0.932219;1.13621
474;calc wait;100;0.180646;0.0561665;0.565976
474;calc bound;100;0.0574326;0.0346142;0.0761631
474;calc iter;100;1.26705;1.06866;1.68131
474;total;1;134.039;134.039;134.039
427;calc total;1;128.169;128.169;128.169
427;calc update async;100;0.000109111;1.1961e-05;0.00844073
427;calc inner;100;1.01336;0.877188;1.13661
427;calc wait;100;0.208478;0.0574828;0.599797
427;calc bound;100;0.0490983;0.0327208;0.0763949
427;calc iter;100;1.27401;1.06836;1.617
427;total;1;134.139;134.139;134.139
449;calc total;1;128.169;128.169;128.169
449;calc update async;100;0.000120895;1.3292e-05;0.0088497
449;calc inner;100;1.03181;0.924556;1.1392
449;calc wait;100;0.178343;0.0497353;0.54772
449;calc bound;100;0.0582175;0.0332034;0.0763875
449;calc iter;100;1.26964;1.09129;1.60249
449;total;1;134.012;134.012;134.012
475;calc total;1;128.169;128.169;128.169
475;calc update async;100;0.000123429;1.4467e-05;0.00925803
475;calc inner;100;1.03241;0.932096;1.13597
475;calc wait;100;0.175637;0.0502197;0.582711
475;calc bound;100;0.0564392;0.034249;0.0763445
475;calc iter;100;1.26604;1.06387;1.66708
475;total;1;134.027;134.027;134.027
428;calc total;1;128.169;128.169;128.169
428;calc update async;100;0.000110807;1.0803e-05;0.00894844
428;calc inner;100;1.00724;0.868669;1.1387
428;calc wait;100;0.217681;0.0515588;0.668592
428;calc bound;100;0.0430118;0.0349564;0.0759481
428;calc iter;100;1.27029;1.08291;1.60268
428;total;1;134.142;134.142;134.142
450;calc total;1;128.169;128.169;128.169
450;calc update async;100;0.000130198;1.2073e-05;0.0100758
450;calc inner;100;1.03657;0.914774;1.13991
450;calc wait;100;0.174822;0.0488383;0.684369
450;calc bound;100;0.0558553;0.0343162;0.0761498
450;calc iter;100;1.26862;1.03996;1.66362
450;total;1;134.007;134.007;134.007
476;calc total;1;128.169;128.169;128.169
476;calc update async;100;0.000133326;1.2429e-05;0.0105251
476;calc inner;100;1.03936;0.967864;1.14094
476;calc wait;100;0.174691;0.054356;0.549483
476;calc bound;100;0.0522465;0.0348326;0.07662
476;calc iter;100;1.26734;1.07455;1.6269
476;total;1;134.04;134.04;134.04
429;calc total;1;128.169;128.169;128.169
429;calc update async;100;0.000117403;1.2258e-05;0.00953706
429;calc inner;100;0.989708;0.802985;1.14008
429;calc wait;100;0.234817;0.0563867;0.794813
429;calc bound;100;0.0439061;0.0349396;0.0768151
429;calc iter;100;1.27048;1.08325;1.66565
429;total;1;134.142;134.142;134.142
451;calc total;1;128.169;128.169;128.169
451;calc update async;100;0.000113586;1.2392e-05;0.00884213
451;calc inner;100;1.04397;0.932577;1.1408
451;calc wait;100;0.17138;0.0501103;0.576949
451;calc bound;100;0.0502703;0.0343977;0.0761029
451;calc iter;100;1.26869;1.067;1.62735
451;total;1;134.007;134.007;134.007
477;calc total;1;128.169;128.169;128.169
477;calc update async;100;0.000134149;1.4009e-05;0.0105829
477;calc inner;100;1.04011;0.975977;1.13715
477;calc wait;100;0.172753;0.0532247;0.529307
477;calc bound;100;0.0508845;0.0349067;0.0772966
477;calc iter;100;1.26438;1.09113;1.57894
477;total;1;134.039;134.039;134.039
430;calc total;1;128.169;128.169;128.169
430;calc update async;100;0.000116681;9.813e-06;0.00959385
430;calc inner;100;0.981677;0.810641;1.14232
430;calc wait;100;0.245044;0.0533381;0.545857
430;calc bound;100;0.0436375;0.0346192;0.0700421
430;calc iter;100;1.2711;1.15242;1.45237
430;total;1;134.142;134.142;134.142
452;calc total;1;128.169;128.169;128.169
452;calc update async;100;0.000115893;1.3266e-05;0.00920641
452;calc inner;100;1.04423;0.934726;1.14008
452;calc wait;100;0.174893;0.0490518;0.570958
452;calc bound;100;0.0460111;0.0349114;0.0768759
452;calc iter;100;1.26764;1.12031;1.56064
452;total;1;134.008;134.008;134.008
478;calc total;1;128.169;128.169;128.169
478;calc update async;100;0.000143685;1.4021e-05;0.011766
478;calc inner;100;1.03807;0.960742;1.1378
478;calc wait;100;0.179925;0.057075;0.465009
478;calc bound;100;0.047155;0.0344617;0.0762097
478;calc iter;100;1.26602;1.12762;1.50783
478;total;1;134.039;134.039;134.039
431;calc total;1;128.169;128.169;128.169
431;calc update async;100;0.000115741;1.3584e-05;0.00958677
431;calc inner;100;1.01442;0.887162;1.13961
431;calc wait;100;0.217345;0.0553329;0.377416
431;calc bound;100;0.0400206;0.0337643;0.0652413
431;calc iter;100;1.27279;1.15795;1.38302
431;total;1;134.142;134.142;134.142
453;calc total;1;128.169;128.169;128.169
453;calc update async;100;0.000117;1.2296e-05;0.00942365
453;calc inner;100;1.0408;0.861424;1.14082
453;calc wait;100;0.178445;0.0536268;0.724442
453;calc bound;100;0.0463944;0.0350988;0.0767286
453;calc iter;100;1.26689;1.11501;1.62631
453;total;1;134.007;134.007;134.007
479;calc total;1;128.169;128.169;128.169
479;calc update async;100;0.000135878;1.4086e-05;0.0109077
479;calc inner;100;1.04179;0.992092;1.13866
479;calc wait;100;0.17568;0.0593772;0.395126
479;calc bound;100;0.0480506;0.0351325;0.0763501
479;calc iter;100;1.26738;1.10776;1.46557
479;total;1;134.039;134.039;134.039
454;calc total;1;128.169;128.169;128.169
454;calc update async;100;0.000124847;1.1391e-05;0.0103043
454;calc inner;100;1.02998;0.88425;1.14309
454;calc wait;100;0.189863;0.0512593;0.590958
454;calc bound;100;0.046203;0.0352007;0.073793
454;calc iter;100;1.26723;1.12871;1.51852
454;total;1;134.008;134.008;134.008
455;calc total;1;128.169;128.169;128.169
455;calc update async;100;0.000122981;1.0861e-05;0.010012
455;calc inner;100;1.04007;0.923832;1.13943
455;calc wait;100;0.182469;0.0493581;0.425773
455;calc bound;100;0.044796;0.0339424;0.0763702
455;calc iter;100;1.26876;1.13797;1.50524
455;total;1;134.013;134.013;134.013
306;calc total;1;128.169;128.169;128.169
306;calc update async;100;0.000106897;1.3101e-05;0.00737066
306;calc inner;100;0.989093;0.81318;1.14421
306;calc wait;100;0.226987;0.0535638;0.627432
306;calc bound;100;0.057349;0.0353547;0.131661
306;calc iter;100;1.27409;0.92029;1.69222
306;total;1;133.648;133.648;133.648
307;calc total;1;128.169;128.169;128.169
307;calc update async;100;0.000131528;1.4438e-05;0.0100058
307;calc inner;100;0.996841;0.879299;1.14605
307;calc wait;100;0.226323;0.0524482;0.631903
307;calc bound;100;0.0529237;0.0352129;0.0746336
307;calc iter;100;1.27696;0.99934;1.6513
307;total;1;133.651;133.651;133.651
308;calc total;1;128.169;128.169;128.169
308;calc update async;100;0.000106615;1.1406e-05;0.00800037
308;calc inner;100;1.00137;0.871725;1.14802
308;calc wait;100;0.221151;0.0617486;0.66384
308;calc bound;100;0.0498217;0.0347276;0.0709392
308;calc iter;100;1.27343;1.01063;1.64611
308;total;1;133.659;133.659;133.659
309;calc total;1;128.165;128.165;128.165
309;calc update async;100;9.83812e-05;1.2461e-05;0.00682418
309;calc inner;100;0.997362;0.865743;1.14795
309;calc wait;100;0.222535;0.0565719;0.747407
309;calc bound;100;0.0532623;0.0345268;0.0826352
309;calc iter;100;1.2748;1.04025;1.72469
309;total;1;133.657;133.657;133.657
310;calc total;1;128.169;128.169;128.169
310;calc update async;100;0.00012625;1.4034e-05;0.0098717
310;calc inner;100;0.997165;0.898079;1.14902
310;calc wait;100;0.226454;0.053195;0.576528
310;calc bound;100;0.0514793;0.0351824;0.0766491
310;calc iter;100;1.27537;1.11968;1.53271
310;total;1;133.658;133.658;133.658
311;calc total;1;128.169;128.169;128.169
311;calc update async;100;0.000130331;1.2829e-05;0.00981826
311;calc inner;100;0.997452;0.873977;1.14876
311;calc wait;100;0.221971;0.0501332;0.444782
311;calc bound;100;0.0561424;0.0348205;0.0765264
311;calc iter;100;1.27608;1.14144;1.4542
311;total;1;133.658;133.658;133.658
492;calc total;1;128.169;128.169;128.169
492;calc update async;100;0.000110459;1.4001e-05;0.00849684
492;calc inner;100;1.00206;0.809768;1.15218
492;calc wait;100;0.220032;0.0588273;0.780205
492;calc bound;100;0.0455852;0.0365378;0.0637206
492;calc iter;100;1.26947;1.06429;1.63799
492;total;1;134.13;134.13;134.13
493;calc total;1;128.169;128.169;128.169
493;calc update async;100;0.00010883;1.5444e-05;0.00846369
493;calc inner;100;0.998843;0.77471;1.15078
493;calc wait;100;0.223406;0.0544539;0.770621
493;calc bound;100;0.0441235;0.0363587;0.0642976
493;calc iter;100;1.2686;1.0649;1.63045
493;total;1;134.126;134.126;134.126
494;calc total;1;128.167;128.167;128.167
494;calc update async;100;9.32999e-05;1.274e-05;0.00713562
494;calc inner;100;0.979042;0.803283;1.15051
494;calc wait;100;0.242421;0.0597527;0.706183
494;calc bound;100;0.0468998;0.0353056;0.0593679
494;calc iter;100;1.26968;1.07246;1.55371
494;total;1;134.125;134.125;134.125
495;calc total;1;128.167;128.167;128.167
495;calc update async;100;9.0985e-05;1.0764e-05;0.00695287
495;calc inner;100;1.00269;0.875001;1.15054
495;calc wait;100;0.223;0.0637582;0.532257
495;calc bound;100;0.0439792;0.0356683;0.0605964
495;calc iter;100;1.27099;1.16216;1.46371
495;total;1;134.126;134.126;134.126
496;calc total;1;128.169;128.169;128.169
496;calc update async;100;8.89259e-05;1.2264e-05;0.00536658
496;calc inner;100;0.994234;0.840851;1.14374
496;calc wait;100;0.216007;0.054389;0.594698
496;calc bound;100;0.0619098;0.0347064;0.0760587
496;calc iter;100;1.27298;1.08203;1.57341
496;total;1;134.123;134.123;134.123
497;calc total;1;128.169;128.169;128.169
497;calc update async;100;0.00012982;1.6099e-05;0.00950476
497;calc inner;100;0.990844;0.832017;1.14548
497;calc wait;100;0.222793;0.0537174;0.615
497;calc bound;100;0.0592676;0.0354227;0.0762485
497;calc iter;100;1.27364;0.998618;1.61536
497;total;1;134.131;134.131;134.131
498;calc total;1;128.169;128.169;128.169
498;calc update async;100;8.92603e-05;1.422e-05;0.00564142
498;calc inner;100;0.996843;0.833447;1.14431
498;calc wait;100;0.219083;0.0561301;0.639309
498;calc bound;100;0.0569551;0.0356146;0.076135
498;calc iter;100;1.27377;0.98831;1.68192
498;total;1;134.127;134.127;134.127
499;calc total;1;128.169;128.169;128.169
499;calc update async;100;9.51015e-05;1.4242e-05;0.00634717
499;calc inner;100;1.00429;0.850002;1.1453
499;calc wait;100;0.210148;0.0566772;0.672248
499;calc bound;100;0.0556349;0.0358459;0.0761662
499;calc iter;100;1.27172;0.981747;1.73112
499;total;1;134.123;134.123;134.123
500;calc total;1;128.167;128.167;128.167
500;calc update async;100;0.000101489;1.2636e-05;0.00715261
500;calc inner;100;1.00941;0.885204;1.14815
500;calc wait;100;0.206649;0.0571498;0.651574
500;calc bound;100;0.0540172;0.0354861;0.0736335
500;calc iter;100;1.27058;0.997442;1.64053
500;total;1;134.13;134.13;134.13
501;calc total;1;128.169;128.169;128.169
501;calc update async;100;0.000108372;1.511e-05;0.00777276
501;calc inner;100;1.00902;0.887997;1.14751
501;calc wait;100;0.20737;0.0513276;0.763307
501;calc bound;100;0.0540785;0.0354312;0.0750586
501;calc iter;100;1.27187;1.02496;1.75346
501;total;1;134.124;134.124;134.124
552;calc total;1;128.169;128.169;128.169
552;calc update async;100;0.000107733;1.3194e-05;0.00744027
552;calc inner;100;1.05681;0.987125;1.15153
552;calc wait;100;0.153177;0.0578647;0.372667
552;calc bound;100;0.0561224;0.0345669;0.0756851
552;calc iter;100;1.26801;1.14208;1.43927
552;total;1;134.088;134.088;134.088
502;calc total;1;128.169;128.169;128.169
502;calc update async;100;0.000126035;1.6246e-05;0.00963967
502;calc inner;100;1.00463;0.893259;1.14662
502;calc wait;100;0.214695;0.0594522;0.602991
502;calc bound;100;0.0525205;0.0347144;0.0763097
502;calc iter;100;1.27263;1.04411;1.58742
502;total;1;134.131;134.131;134.131
504;calc total;1;128.169;128.169;128.169
504;calc update async;100;0.000103629;1.3262e-05;0.0073591
504;calc inner;100;1.03487;0.941025;1.15099
504;calc wait;100;0.187058;0.054181;0.489535
504;calc bound;100;0.0531265;0.0356369;0.0758938
504;calc iter;100;1.27556;1.09807;1.60762
504;total;1;134.047;134.047;134.047
528;calc total;1;128.169;128.169;128.169
528;calc update async;100;0.000127321;1.322e-05;0.00966711
528;calc inner;100;1.04964;0.92496;1.1525
528;calc wait;100;0.162654;0.0509169;0.456197
528;calc bound;100;0.0570193;0.0348158;0.0761739
528;calc iter;100;1.27196;1.07901;1.52242
528;total;1;134.043;134.043;134.043
553;calc total;1;128.169;128.169;128.169
553;calc update async;100;0.000144841;1.6807e-05;0.0105931
553;calc inner;100;1.04797;0.953898;1.15415
553;calc wait;100;0.154567;0.0540691;0.462797
553;calc bound;100;0.0622805;0.0359189;0.0968181
553;calc iter;100;1.26655;1.11599;1.56679
553;total;1;134.092;134.092;134.092
503;calc total;1;128.169;128.169;128.169
503;calc update async;100;0.000126614;1.5342e-05;0.00966166
503;calc inner;100;1.00776;0.84435;1.14643
503;calc wait;100;0.211483;0.0533107;0.543137
503;calc bound;100;0.0533183;0.0357692;0.0756118
503;calc iter;100;1.27383;1.07274;1.53057
503;total;1;134.128;134.128;134.128
505;calc total;1;128.169;128.169;128.169
505;calc update async;100;0.000111167;1.2519e-05;0.00835607
505;calc inner;100;1.03469;0.95869;1.14536
505;calc wait;100;0.1879;0.0562728;0.482675
505;calc bound;100;0.0501553;0.0351913;0.0747573
505;calc iter;100;1.27374;1.08897;1.5874
505;total;1;134.047;134.047;134.047
529;calc total;1;128.169;128.169;128.169
529;calc update async;100;0.000131378;1.6338e-05;0.00941648
529;calc inner;100;1.03815;0.921726;1.15206
529;calc wait;100;0.168002;0.0578352;0.460725
529;calc bound;100;0.0631116;0.0354843;0.0765142
529;calc iter;100;1.27087;1.08779;1.57262
529;total;1;134.038;134.038;134.038
554;calc total;1;128.169;128.169;128.169
554;calc update async;100;0.000167288;1.4306e-05;0.0129869
554;calc inner;100;1.03932;0.968272;1.15002
554;calc wait;100;0.161452;0.0589023;0.343827
554;calc bound;100;0.0643122;0.0360252;0.0765497
554;calc iter;100;1.26651;1.10216;1.4636
554;total;1;134.087;134.087;134.087
506;calc total;1;128.169;128.169;128.169
506;calc update async;100;0.000107696;1.1981e-05;0.00810396
506;calc inner;100;1.03611;0.954202;1.15163
506;calc wait;100;0.189355;0.0545781;0.550008
506;calc bound;100;0.0482815;0.0351963;0.0729147
506;calc iter;100;1.27527;1.06616;1.5753
506;total;1;134.046;134.046;134.046
530;calc total;1;128.169;128.169;128.169
530;calc update async;100;0.000133018;1.37e-05;0.00977981
530;calc inner;100;1.03804;0.924835;1.15046
530;calc wait;100;0.16741;0.052345;0.535333
555;calc total;1;128.169;128.169;128.169
555;calc update async;100;0.000141201;1.5168e-05;0.0104304
555;calc inner;100;1.05196;0.974257;1.20402
555;calc wait;100;0.153586;0.054254;0.367657
555;calc bound;100;0.0605905;0.0347843;0.0758306
555;calc iter;100;1.26703;1.12835;1.4954
555;total;1;134.091;134.091;134.091
507;calc total;1;128.169;128.169;128.169
507;calc update async;100;0.000110142;1.253e-05;0.00841757
507;calc inner;100;1.03232;0.930946;1.14601
507;calc wait;100;0.19373;0.050078;0.692705
507;calc bound;100;0.0467677;0.0354283;0.0741611
507;calc iter;100;1.27399;1.07587;1.68676
507;total;1;134.043;134.043;134.043
530;calc bound;100;0.0635342;0.03592;0.0763823
530;calc iter;100;1.27014;1.07548;1.67377
530;total;1;134.033;134.033;134.033
556;calc total;1;128.169;128.169;128.169
556;calc update async;100;0.000128985;1.4937e-05;0.00980371
556;calc inner;100;1.05223;0.972178;1.14564
556;calc wait;100;0.158428;0.0511095;0.401965
556;calc bound;100;0.054617;0.0360467;0.0766237
556;calc iter;100;1.26573;1.11267;1.50831
556;total;1;134.09;134.09;134.09
508;calc total;1;128.169;128.169;128.169
508;calc update async;100;0.00010658;1.0737e-05;0.00817082
508;calc inner;100;1.02657;0.907347;1.13938
508;calc wait;100;0.198497;0.0522817;0.637434
508;calc bound;100;0.0459332;0.0348226;0.0718995
508;calc iter;100;1.27234;1.09049;1.61296
508;total;1;134.037;134.037;134.037
531;calc total;1;128.169;128.169;128.169
531;calc update async;100;0.000136629;1.4566e-05;0.0100148
531;calc inner;100;1.05179;0.963317;1.15774
531;calc wait;100;0.155666;0.0562951;0.50447
531;calc bound;100;0.0604501;0.0360227;0.0766757
531;calc iter;100;1.26964;1.09556;1.61257
531;total;1;134.043;134.043;134.043
557;calc total;1;128.169;128.169;128.169
557;calc update async;100;0.000125122;1.2271e-05;0.00984077
557;calc inner;100;1.05345;0.94657;1.14536
557;calc wait;100;0.162928;0.053994;0.432372
557;calc bound;100;0.0487382;0.0352481;0.076676
557;calc iter;100;1.26621;1.13173;1.51698
509;calc total;1;128.169;128.169;128.169
509;calc update async;100;0.000108887;1.1779e-05;0.00827032
509;calc inner;100;1.02181;0.888106;1.14743
509;calc wait;100;0.20253;0.0549007;0.710797
509;calc bound;100;0.0480698;0.0349609;0.0753382
509;calc iter;100;1.27375;1.11485;1.64606
509;total;1;134.043;134.043;134.043
532;calc total;1;128.169;128.169;128.169
532;calc update async;100;0.000132908;1.1857e-05;0.0101422
532;calc inner;100;1.05652;0.980745;1.3392
532;calc wait;100;0.157632;0.0531863;0.513059
532;calc bound;100;0.0545028;0.0357767;0.129806
532;calc iter;100;1.26965;1.10497;1.65378
532;total;1;134.038;134.038;134.038
557;total;1;134.09;134.09;134.09
510;calc total;1;128.169;128.169;128.169
510;calc update async;100;0.000108709;1.1295e-05;0.00838734
510;calc inner;100;1.00365;0.906216;1.14184
510;calc wait;100;0.220124;0.0567773;0.447146
510;calc bound;100;0.049109;0.0348254;0.0759341
510;calc iter;100;1.27375;1.15222;1.44331
510;total;1;134.039;134.039;134.039
533;calc total;1;128.169;128.169;128.169
533;calc update async;100;0.000125242;1.129e-05;0.00988253
533;calc inner;100;1.05481;0.959712;1.15015
533;calc wait;100;0.165182;0.0528729;0.480884
533;calc bound;100;0.0476422;0.0348502;0.0762114
533;calc iter;100;1.26881;1.11606;1.49485
533;total;1;134.038;134.038;134.038
511;calc total;1;128.169;128.169;128.169
511;calc update async;100;0.000109062;1.1941e-05;0.00859136
511;calc inner;100;1.03143;0.947095;1.24953
511;calc wait;100;0.196034;0.0511623;0.386267
511;calc bound;100;0.0455387;0.0354541;0.0741889
511;calc iter;100;1.27547;1.16499;1.47381
511;total;1;134.043;134.043;134.043
534;calc total;1;128.169;128.169;128.169
534;calc update async;100;0.000141138;1.2614e-05;0.011662
534;calc inner;100;1.04208;0.935797;1.14631
534;calc wait;100;0.182176;0.0536795;0.501555
534;calc bound;100;0.0445996;0.0363002;0.0738189
534;calc iter;100;1.26944;1.11885;1.48685
534;total;1;134.034;134.034;134.034
512;calc total;1;128.171;128.171;128.171
512;calc update async;100;9.71469e-05;1.5319e-05;0.00609184
512;calc inner;100;1.02821;0.952571;1.14415
512;calc wait;100;0.185271;0.0527694;0.370513
512;calc bound;100;0.0588622;0.0346646;0.0777129
512;calc iter;100;1.27596;1.12255;1.43511
512;total;1;134.042;134.042;134.042
535;calc total;1;128.169;128.169;128.169
535;calc update async;100;0.000124427;1.2944e-05;0.0100442
535;calc inner;100;1.05738;0.987928;1.1483
535;calc wait;100;0.166571;0.0578827;0.392807
535;calc bound;100;0.0448749;0.0354409;0.0674209
535;calc iter;100;1.27052;1.13481;1.46698
535;total;1;134.034;134.034;134.034
513;calc total;1;128.17;128.17;128.17
513;calc update async;100;0.000135669;1.0391e-05;0.0100801
513;calc inner;100;1.01091;0.873456;1.14134
513;calc wait;100;0.202773;0.0552056;0.575731
513;calc bound;100;0.0604221;0.0348412;0.0781409
513;calc iter;100;1.27463;1.0414;1.66979
513;total;1;134.043;134.043;134.043
536;calc total;1;128.169;128.169;128.169
536;calc update async;100;0.000124083;1.2171e-05;0.0101623
536;calc inner;100;1.05423;0.976022;1.14827
536;calc wait;100;0.170354;0.0600871;0.521421
536;calc bound;100;0.0439011;0.0355721;0.0701817
536;calc iter;100;1.27068;1.12667;1.57394
536;total;1;134.043;134.043;134.043
514;calc total;1;128.17;128.17;128.17
514;calc update async;100;9.27976e-05;1.3644e-05;0.00628744
514;calc inner;100;1.02753;0.928928;1.14514
514;calc wait;100;0.189846;0.0597077;0.569709
514;calc bound;100;0.0545301;0.0352848;0.0770654
514;calc iter;100;1.27338;1.06267;1.67504
514;total;1;134.045;134.045;134.045
537;calc total;1;128.169;128.169;128.169
537;calc update async;100;0.000112336;1.2009e-05;0.00892848
537;calc inner;100;1.05598;0.969609;1.14661
537;calc wait;100;0.164922;0.0590025;0.446206
537;calc bound;100;0.0446399;0.035152;0.0627109
537;calc iter;100;1.27017;1.13702;1.52594
537;total;1;134.043;134.043;134.043
515;calc total;1;128.17;128.17;128.17
515;calc update async;100;8.98054e-05;1.266e-05;0.00625604
515;calc inner;100;1.03064;0.919909;1.13956
515;calc wait;100;0.191482;0.056246;0.56718
515;calc bound;100;0.0501438;0.0347477;0.0769853
515;calc iter;100;1.27494;1.04024;1.62811
515;total;1;134.044;134.044;134.044
538;calc total;1;128.169;128.169;128.169
538;calc update async;100;0.000113557;1.1587e-05;0.00893691
538;calc inner;100;1.05549;0.970547;1.14603
538;calc wait;100;0.163278;0.0575924;0.469131
538;calc bound;100;0.0444232;0.0356495;0.0671562
538;calc iter;100;1.26931;1.11733;1.53146
538;total;1;134.039;134.039;134.039
516;calc total;1;128.17;128.17;128.17
516;calc update async;100;0.000108582;1.6621e-05;0.00721964
516;calc inner;100;1.04798;0.92015;1.15294
516;calc wait;100;0.163691;0.0592327;0.564067
516;calc bound;100;0.0577557;0.0343099;0.0767198
516;calc iter;100;1.27073;1.05477;1.66739
516;total;1;134.049;134.049;134.049
539;calc total;1;128.167;128.167;128.167
539;calc update async;100;0.000100339;1.3672e-05;0.00786781
539;calc inner;100;1.05583;0.952821;1.15111
539;calc wait;100;0.167078;0.0516479;0.515132
539;calc bound;100;0.0421729;0.0359069;0.0602734
539;calc iter;100;1.26992;1.13851;1.5152
539;total;1;134.043;134.043;134.043
517;calc total;1;128.17;128.17;128.17
517;calc update async;100;9.93036e-05;1.4806e-05;0.00709306
517;calc inner;100;1.05697;0.972457;1.15267
517;calc wait;100;0.161461;0.0580113;0.483816
517;calc bound;100;0.0506713;0.0344565;0.0756223
517;calc iter;100;1.27141;1.07914;1.51741
517;total;1;134.048;134.048;134.048
540;calc total;1;128.169;128.169;128.169
540;calc update async;100;0.000119692;1.2799e-05;0.00892572
540;calc inner;100;1.05874;0.938864;1.15544
540;calc wait;100;0.151108;0.0610433;0.441006
540;calc bound;100;0.0561292;0.0340004;0.0762562
540;calc iter;100;1.26836;1.09451;1.57413
540;total;1;134.052;134.052;134.052
518;calc total;1;128.17;128.17;128.17
518;calc update async;100;9.53247e-05;1.1557e-05;0.00709809
518;calc inner;100;1.05955;0.982972;1.15109
518;calc wait;100;0.165113;0.0575331;0.356778
518;calc bound;100;0.046246;0.0336208;0.0726853
518;calc iter;100;1.27225;1.12828;1.42524
518;total;1;134.049;134.049;134.049
541;calc total;1;128.169;128.169;128.169
541;calc update async;100;0.000117064;1.501e-05;0.0089705
541;calc inner;100;1.06609;0.97511;1.15261
541;calc wait;100;0.148771;0.0516165;0.401258
541;calc bound;100;0.0501898;0.0348028;0.0763344
541;calc iter;100;1.26771;1.11454;1.491
541;total;1;134.052;134.052;134.052
519;calc total;1;128.17;128.17;128.17
519;calc update async;100;0.000103944;1.4406e-05;0.00738288
519;calc inner;100;1.04483;0.931154;1.15171
519;calc wait;100;0.169952;0.0525693;0.342416
519;calc bound;100;0.0564702;0.0355191;0.0758976
519;calc iter;100;1.27404;1.12342;1.43842
519;total;1;134.048;134.048;134.048
542;calc total;1;128.169;128.169;128.169
542;calc update async;100;0.000111392;1.1483e-05;0.00897245
542;calc inner;100;1.06757;0.987576;1.15246
542;calc wait;100;0.154161;0.0570526;0.384408
542;calc bound;100;0.0443569;0.03381;0.0676964
542;calc iter;100;1.26822;1.14469;1.44761
542;total;1;134.052;134.052;134.052
520;calc total;1;128.17;128.17;128.17
520;calc update async;100;9.85376e-05;1.1515e-05;0.00714531
520;calc inner;100;1.04643;0.952404;1.14573
543;calc total;1;128.169;128.169;128.169
543;calc update async;100;0.000121224;1.6013e-05;0.00934114
543;calc inner;100;1.06524;0.928925;1.15702
543;calc wait;100;0.150709;0.0566723;0.481992
543;calc bound;100;0.0503827;0.0345446;0.0761178
543;calc iter;100;1.2699;1.11782;1.59871
543;total;1;134.052;134.052;134.052
520;calc wait;100;0.171504;0.0578702;0.339258
520;calc bound;100;0.0526535;0.0351474;0.0741945
520;calc iter;100;1.2737;1.1249;1.42933
520;total;1;134.048;134.048;134.048
544;calc total;1;128.169;128.169;128.169
544;calc update async;100;0.000117128;1.4739e-05;0.0088798
544;calc inner;100;1.06094;0.950097;1.14972
544;calc wait;100;0.153493;0.0528982;0.459017
544;calc bound;100;0.0516244;0.0341362;0.0760544
544;calc iter;100;1.26963;1.13173;1.56805
544;total;1;134.051;134.051;134.051
521;calc total;1;128.17;128.17;128.17
521;calc update async;100;0.000101687;1.277e-05;0.00724781
521;calc inner;100;1.03941;0.928791;1.1464
521;calc wait;100;0.17284;0.0518128;0.515943
521;calc bound;100;0.0573443;0.0330523;0.0760719
521;calc iter;100;1.27285;1.09541;1.59841
521;total;1;134.053;134.053;134.053
545;calc total;1;128.169;128.169;128.169
545;calc update async;100;0.000125093;1.4134e-05;0.00921615
545;calc inner;100;1.05199;0.98291;1.14887
545;calc wait;100;0.156791;0.0432668;0.450862
545;calc bound;100;0.0573129;0.0325813;0.0760637
545;calc iter;100;1.26875;1.11499;1.53259
545;total;1;134.042;134.042;134.042
522;calc total;1;128.17;128.17;128.17
522;calc update async;100;0.000102028;1.1163e-05;0.00738839
522;calc inner;100;1.0474;0.95267;1.14738
522;calc wait;100;0.166588;0.0586582;0.521203
522;calc bound;100;0.0543514;0.0340497;0.075387
522;calc iter;100;1.27172;1.06723;1.62083
522;total;1;134.048;134.048;134.048
546;calc total;1;128.169;128.169;128.169
546;calc update async;100;0.000128899;1.5531e-05;0.00961717
546;calc inner;100;1.05183;0.99714;1.15067
546;calc wait;100;0.155372;0.054292;0.442171
546;calc bound;100;0.0580081;0.0351424;0.0763607
546;calc iter;100;1.26694;1.09966;1.51993
546;total;1;134.05;134.05;134.05
523;calc total;1;128.17;128.17;128.17
523;calc update async;100;0.000107405;1.3385e-05;0.00794278
523;calc inner;100;1.05208;0.965082;1.14669
523;calc wait;100;0.164708;0.0563129;0.513985
523;calc bound;100;0.0507218;0.0354442;0.0748683
523;calc iter;100;1.27004;1.08726;1.59586
523;total;1;134.049;134.049;134.049
547;calc total;1;128.168;128.168;128.168
547;calc update async;100;0.000120212;1.4692e-05;0.00902288
547;calc inner;100;1.05779;0.992566;1.14973
547;calc wait;100;0.153549;0.0542778;0.433385
547;calc bound;100;0.0538409;0.0345078;0.0734475
547;calc iter;100;1.26792;1.11098;1.50874
547;total;1;134.045;134.045;134.045
524;calc total;1;128.167;128.167;128.167
524;calc update async;100;8.90966e-05;1.226e-05;0.00642203
524;calc inner;100;1.05016;0.933316;1.14779
524;calc wait;100;0.170016;0.0541692;0.557587
524;calc bound;100;0.0464985;0.0352817;0.0746231
524;calc iter;100;1.26992;1.11482;1.54384
524;total;1;134.05;134.05;134.05
548;calc total;1;128.168;128.168;128.168
548;calc update async;100;0.000121958;1.3284e-05;0.00943661
548;calc inner;100;1.06231;0.972413;1.15305
548;calc wait;100;0.154478;0.059192;0.384387
548;calc bound;100;0.0480955;0.0345394;0.0758316
548;calc iter;100;1.2673;1.13536;1.45313
548;total;1;134.051;134.051;134.051
525;calc total;1;128.169;128.169;128.169
525;calc update async;100;0.000103243;1.075e-05;0.00807317
525;calc inner;100;1.03884;0.896776;1.14774
525;calc wait;100;0.183358;0.0570869;0.58884
525;calc bound;100;0.0446509;0.0348722;0.0752926
525;calc iter;100;1.26946;1.1327;1.54783
525;total;1;134.051;134.051;134.051
549;calc total;1;128.168;128.168;128.168
549;calc update async;100;0.000113247;1.059e-05;0.00888201
549;calc inner;100;1.05688;0.949017;1.14975
549;calc wait;100;0.16056;0.0493304;0.498929
549;calc bound;100;0.0462749;0.035025;0.0756306
549;calc iter;100;1.26584;1.15012;1.48828
549;total;1;134.05;134.05;134.05
526;calc total;1;128.169;128.169;128.169
526;calc update async;100;0.000104328;1.3064e-05;0.00807883
526;calc inner;100;1.03111;0.887704;1.14979
526;calc wait;100;0.193113;0.0566695;0.460117
526;calc bound;100;0.0449937;0.0354776;0.073607
526;calc iter;100;1.27027;1.16178;1.43393
526;total;1;134.053;134.053;134.053
550;calc total;1;128.167;128.167;128.167
550;calc update async;100;0.000110853;1.3585e-05;0.00849417
550;calc inner;100;1.04473;0.924201;1.15042
550;calc wait;100;0.173724;0.0600235;0.485325
550;calc bound;100;0.0465905;0.0347998;0.0761153
550;calc iter;100;1.26615;1.15175;1.48709
550;total;1;134.052;134.052;134.052
527;calc total;1;128.169;128.169;128.169
527;calc update async;100;0.000101189;1.1522e-05;0.00804858
527;calc inner;100;1.05127;0.976675;1.14673
527;calc wait;100;0.177478;0.0556046;0.359553
527;calc bound;100;0.0414411;0.0337713;0.0577746
527;calc iter;100;1.27197;1.13092;1.39159
527;total;1;134.05;134.05;134.05
551;calc total;1;128.167;128.167;128.167
551;calc update async;100;0.000103794;1.3811e-05;0.00818419
551;calc inner;100;1.05472;0.969461;1.15003
551;calc wait;100;0.166299;0.0540592;0.408366
551;calc bound;100;0.0448821;0.034318;0.075723
551;calc iter;100;1.26795;1.16554;1.42717
551;total;1;134.052;134.052;134.052
558;calc total;1;128.169;128.169;128.169
558;calc update async;100;0.000124112;1.3011e-05;0.0098804
558;calc inner;100;1.04853;0.95991;1.19495
558;calc wait;100;0.168982;0.0541614;0.501518
558;calc bound;100;0.0465239;0.0356502;0.0753325
558;calc iter;100;1.26476;1.11206;1.54798
558;total;1;134.086;134.086;134.086
576;calc total;1;128.169;128.169;128.169
576;calc update async;100;0.00012768;1.1894e-05;0.00992585
576;calc inner;100;1.01547;0.865802;1.14035
576;calc wait;100;0.198926;0.0555947;0.576027
576;calc bound;100;0.0497432;0.0336684;0.104168
576;calc iter;100;1.26564;1.08539;1.4972
576;total;1;134.021;134.021;134.021
559;calc total;1;128.169;128.169;128.169
559;calc update async;100;0.000134658;1.4748e-05;0.0109069
559;calc inner;100;1.05364;0.896249;1.14702
559;calc wait;100;0.164079;0.0613691;0.634615
559;calc bound;100;0.0475748;0.0362231;0.0763068
559;calc iter;100;1.26626;1.10975;1.77851
559;total;1;134.086;134.086;134.086
577;calc total;1;128.169;128.169;128.169
577;calc update async;100;0.000124742;1.3631e-05;0.00988641
577;calc inner;100;1.01848;0.865844;1.14211
577;calc wait;100;0.19785;0.0629196;0.669236
577;calc bound;100;0.0479563;0.0343222;0.074275
577;calc iter;100;1.26516;1.07185;1.58844
577;total;1;134.021;134.021;134.021
560;calc total;1;128.169;128.169;128.169
560;calc update async;100;0.000110795;1.2107e-05;0.00885257
560;calc inner;100;1.04604;0.911419;1.14706
560;calc wait;100;0.173828;0.0607285;0.423954
560;calc bound;100;0.0435157;0.0351928;0.0698979
560;calc iter;100;1.26599;1.17841;1.44742
560;total;1;134.09;134.09;134.09
578;calc total;1;128.169;128.169;128.169
578;calc update async;100;0.000123114;1.2526e-05;0.00990709
578;calc inner;100;1.01894;0.869464;1.13942
578;calc wait;100;0.196619;0.0574315;0.624475
578;calc bound;100;0.0466693;0.0354377;0.0686457
578;calc iter;100;1.26344;1.05081;1.59033
578;total;1;134.021;134.021;134.021
561;calc total;1;128.169;128.169;128.169
561;calc update async;100;0.000110592;1.2969e-05;0.00875062
561;calc inner;100;1.05749;0.981972;1.1476
561;calc wait;100;0.157809;0.0560275;0.402351
561;calc bound;100;0.0454758;0.0361531;0.0600125
561;calc iter;100;1.26469;1.1607;1.4901
561;total;1;134.087;134.087;134.087
579;calc total;1;128.169;128.169;128.169
579;calc update async;100;0.000124549;1.0166e-05;0.00999712
579;calc inner;100;1.0127;0.851485;1.14001
579;calc wait;100;0.202945;0.0569667;0.773244
579;calc bound;100;0.0486289;0.0338579;0.0766064
579;calc iter;100;1.26558;1.03346;1.71542
579;total;1;134.021;134.021;134.021
562;calc total;1;128.165;128.165;128.165
562;calc update async;100;9.33033e-05;1.0389e-05;0.00665996
562;calc inner;100;1.06463;0.956778;1.15151
562;calc wait;100;0.148576;0.0577053;0.397566
562;calc bound;100;0.0460599;0.0358828;0.0609658
562;calc iter;100;1.26584;1.14494;1.43006
562;total;1;134.092;134.092;134.092
580;calc total;1;128.169;128.169;128.169
580;calc update async;100;0.000129935;1.1781e-05;0.0101247
580;calc inner;100;1.00454;0.815742;1.13559
580;calc wait;100;0.210282;0.0537438;0.77807
580;calc bound;100;0.0478755;0.0348808;0.0757605
580;calc iter;100;1.26361;1.02409;1.6441
580;total;1;134.021;134.021;134.021
563;calc total;1;128.169;128.169;128.169
563;calc update async;100;0.000117479;1.5672e-05;0.00915553
563;calc inner;100;1.05799;0.984706;1.1455
563;calc wait;100;0.159719;0.0523993;0.502328
563;calc bound;100;0.0431598;0.0356875;0.0617804
563;calc iter;100;1.26474;1.11717;1.57268
563;total;1;134.088;134.088;134.088
581;calc total;1;128.169;128.169;128.169
581;calc update async;100;0.000127791;1.2289e-05;0.0100584
581;calc inner;100;1.00945;0.820311;1.13867
581;calc wait;100;0.204017;0.0575393;0.724948
581;calc bound;100;0.0475385;0.0355061;0.0764543
581;calc iter;100;1.26255;0.993018;1.59667
581;total;1;134.021;134.021;134.021
564;calc total;1;128.169;128.169;128.169
564;calc update async;100;0.000124077;1.4015e-05;0.00956591
564;calc inner;100;1.06202;0.989293;1.14835
564;calc wait;100;0.149605;0.0481713;0.399565
564;calc bound;100;0.0504513;0.0342725;0.0742488
564;calc iter;100;1.2653;1.09623;1.50709
564;total;1;134.103;134.103;134.103
582;calc total;1;128.169;128.169;128.169
582;calc update async;100;0.000233179;1.1262e-05;0.0209179
582;calc inner;100;0.997468;0.763882;1.13238
582;calc wait;100;0.217061;0.060211;0.808222
582;calc bound;100;0.0467895;0.0357285;0.0756772
582;calc iter;100;1.26245;1.00749;1.65409
582;total;1;134.021;134.021;134.021
565;calc total;1;128.169;128.169;128.169
565;calc update async;100;0.000117115;1.1917e-05;0.00953743
565;calc inner;100;1.06355;1.00355;1.14901
565;calc wait;100;0.153205;0.0578568;0.455297
565;calc bound;100;0.043854;0.0348256;0.0700107
565;calc iter;100;1.26424;1.13418;1.52978
565;total;1;134.093;134.093;134.093
583;calc total;1;128.169;128.169;128.169
583;calc update async;100;0.000127452;1.3102e-05;0.0101974
583;calc inner;100;1.00059;0.863124;1.13521
583;calc wait;100;0.215664;0.0556505;0.545753
583;calc bound;100;0.0473621;0.0340812;0.0861144
583;calc iter;100;1.26528;1.14202;1.50099
583;total;1;134.012;134.012;134.012
566;calc total;1;128.169;128.169;128.169
566;calc update async;100;0.000114609;1.1066e-05;0.00957253
566;calc inner;100;1.05976;0.998745;1.14833
566;calc wait;100;0.159604;0.0523426;0.486238
566;calc bound;100;0.0412833;0.0347416;0.0676848
566;calc iter;100;1.26398;1.14128;1.56078
566;total;1;134.101;134.101;134.101
584;calc total;1;128.169;128.169;128.169
584;calc update async;100;0.000120549;1.4583e-05;0.00879603
584;calc inner;100;1.00074;0.776912;1.13711
584;calc wait;100;0.209273;0.0686786;0.62309
584;calc bound;100;0.0562541;0.0330231;0.0759276
584;calc iter;100;1.26722;0.998016;1.55907
584;total;1;134.022;134.022;134.022
567;calc total;1;128.169;128.169;128.169
567;calc update async;100;0.000115249;1.2548e-05;0.00956326
567;calc inner;100;1.06025;0.952725;1.14732
567;calc wait;100;0.158623;0.0452431;0.490687
567;calc bound;100;0.0420881;0.0353237;0.0760797
567;calc iter;100;1.2641;1.1512;1.64014
567;total;1;134.099;134.099;134.099
585;calc total;1;128.169;128.169;128.169
585;calc update async;100;0.000123878;1.0625e-05;0.00919601
585;calc inner;100;1.00067;0.78123;1.14105
585;calc wait;100;0.208101;0.0661753;0.677216
585;calc bound;100;0.0576967;0.034765;0.0768335
585;calc iter;100;1.26805;1.04396;1.67916
585;total;1;134.022;134.022;134.022
568;calc total;1;128.169;128.169;128.169
568;calc update async;100;0.000137579;1.1411e-05;0.0109669
568;calc inner;100;1.05335;0.967594;1.14303
568;calc wait;100;0.156001;0.0565477;0.519284
568;calc bound;100;0.0545843;0.0344832;0.0764758
568;calc iter;100;1.26547;1.05867;1.6629
568;total;1;134.093;134.093;134.093
586;calc total;1;128.169;128.169;128.169
586;calc update async;100;0.000120627;1.4559e-05;0.00876552
586;calc inner;100;0.993073;0.804154;1.13465
586;calc wait;100;0.215592;0.0586035;0.629458
586;calc bound;100;0.0589605;0.0346657;0.0763842
586;calc iter;100;1.26916;1.01235;1.68432
586;total;1;134.021;134.021;134.021
569;calc total;1;128.169;128.169;128.169
569;calc update async;100;0.000138871;1.2957e-05;0.0110079
569;calc inner;100;1.05032;0.976575;1.14312
569;calc wait;100;0.157086;0.048297;0.439502
569;calc bound;100;0.0564327;0.0350189;0.0758879
569;calc iter;100;1.26592;1.07106;1.60013
569;total;1;134.1;134.1;134.1
587;calc total;1;128.169;128.169;128.169
587;calc update async;100;0.000123419;1.257e-05;0.00914469
587;calc inner;100;0.993214;0.822812;1.13477
587;calc wait;100;0.211808;0.0700504;0.845354
587;calc bound;100;0.058797;0.0328895;0.0766378
587;calc iter;100;1.26629;0.988194;1.83296
587;total;1;134.022;134.022;134.022
570;calc total;1;128.169;128.169;128.169
570;calc update async;100;0.000139693;1.3815e-05;0.0109979
570;calc inner;100;1.04764;0.938246;1.14195
570;calc wait;100;0.157577;0.0557523;0.553804
570;calc bound;100;0.0569656;0.0351448;0.0765724
570;calc iter;100;1.26414;1.09149;1.68676
570;total;1;134.097;134.097;134.097
588;calc total;1;128.169;128.169;128.169
588;calc update async;100;0.000126199;1.4947e-05;0.00975985
588;calc inner;100;1.01336;0.794185;1.15438
588;calc wait;100;0.207531;0.0583382;0.79928
588;calc bound;100;0.0457908;0.0363944;0.0649256
588;calc iter;100;1.26837;1.05351;1.63375
588;total;1;134.03;134.03;134.03
571;calc total;1;128.169;128.169;128.169
571;calc update async;100;0.000139698;1.5688e-05;0.010926
571;calc inner;100;1.05128;0.968214;1.14078
571;calc wait;100;0.156507;0.0548895;0.554483
571;calc bound;100;0.0562172;0.0346466;0.0766167
571;calc iter;100;1.26638;1.08967;1.65338
571;total;1;134.1;134.1;134.1
589;calc total;1;128.169;128.169;128.169
589;calc update async;100;0.000121011;1.1534e-05;0.00977483
589;calc inner;100;1.01328;0.804118;1.154
589;calc wait;100;0.206113;0.0491805;0.739194
589;calc bound;100;0.0443298;0.0361558;0.0613187
589;calc iter;100;1.26507;1.05168;1.59777
589;total;1;134.03;134.03;134.03
572;calc total;1;128.168;128.168;128.168
572;calc update async;100;0.000137567;1.2724e-05;0.0106616
572;calc inner;100;1.05772;0.982798;1.14555
572;calc wait;100;0.151206;0.0488456;0.519685
572;calc bound;100;0.0537758;0.0340572;0.076162
572;calc iter;100;1.26419;1.11291;1.62814
572;total;1;134.096;134.096;134.096
590;calc total;1;128.169;128.169;128.169
590;calc update async;100;0.000119419;1.3185e-05;0.00962074
590;calc inner;100;0.994215;0.782233;1.15461
590;calc wait;100;0.22545;0.0565093;0.795553
590;calc bound;100;0.0467078;0.0355893;0.0597093
590;calc iter;100;1.26757;1.05349;1.61636
590;total;1;134.03;134.03;134.03
573;calc total;1;128.168;128.168;128.168
573;calc update async;100;0.000132267;9.871e-06;0.0106939
573;calc inner;100;1.05872;0.991469;1.14345
573;calc wait;100;0.154163;0.0553426;0.391622
573;calc bound;100;0.0509395;0.0339323;0.0765815
573;calc iter;100;1.26471;1.10561;1.52006
573;total;1;134.099;134.099;134.099
591;calc total;1;128.169;128.169;128.169
591;calc update async;100;0.000119231;1.4295e-05;0.00965117
591;calc inner;100;1.00881;0.841724;1.15294
591;calc wait;100;0.214477;0.0644683;0.603271
591;calc bound;100;0.0445095;0.0358095;0.0551504
591;calc iter;100;1.26897;1.14617;1.48355
591;total;1;134.022;134.022;134.022
574;calc total;1;128.167;128.167;128.167
574;calc update async;100;0.000126612;1.3675e-05;0.0098767
574;calc inner;100;1.05603;0.961575;1.14431
574;calc wait;100;0.157853;0.0565412;0.542921
574;calc bound;100;0.049224;0.0345216;0.0770801
574;calc iter;100;1.26428;1.14182;1.54799
574;total;1;134.101;134.101;134.101
592;calc total;1;128.169;128.169;128.169
592;calc update async;100;0.000128658;1.517e-05;0.00959043
592;calc inner;100;1.0071;0.846176;1.14982
592;calc wait;100;0.203294;0.0537213;0.606539
592;calc bound;100;0.0589751;0.035809;0.0761822
592;calc iter;100;1.27075;1.00139;1.59082
592;total;1;134.019;134.019;134.019
575;calc total;1;128.167;128.167;128.167
575;calc update async;100;0.000122104;1.2781e-05;0.00975689
575;calc inner;100;1.05781;0.996755;1.14489
575;calc wait;100;0.158581;0.0558174;0.357597
575;calc bound;100;0.0472571;0.0343987;0.0767316
575;calc iter;100;1.26573;1.13481;1.47375
575;total;1;134.099;134.099;134.099
593;calc total;1;128.169;128.169;128.169
593;calc update async;100;0.000128646;1.1081e-05;0.00963357
593;calc inner;100;1.00163;0.823418;1.14638
593;calc wait;100;0.211772;0.0577796;0.744308
593;calc bound;100;0.0587982;0.0345765;0.0763412
593;calc iter;100;1.27347;1.00714;1.70208
593;total;1;134.026;134.026;134.026
594;calc total;1;128.169;128.169;128.169
594;calc update async;100;0.000127288;1.3648e-05;0.00966369
594;calc inner;100;1.00217;0.814471;1.14677
594;calc wait;100;0.209101;0.0542929;0.673386
594;calc bound;100;0.0584272;0.035081;0.0763697
594;calc iter;100;1.27049;1.00822;1.72498
594;total;1;134.019;134.019;134.019
595;calc total;1;128.169;128.169;128.169
595;calc update async;100;0.000130897;1.664e-05;0.00998725
595;calc inner;100;1.01205;0.833924;1.1472
595;calc wait;100;0.202206;0.0542606;0.744285
595;calc bound;100;0.056134;0.0350832;0.0765045
595;calc iter;100;1.27161;0.962087;1.76394
595;total;1;134.019;134.019;134.019
596;calc total;1;128.168;128.168;128.168
596;calc update async;100;0.000122413;1.2047e-05;0.00919585
596;calc inner;100;1.01729;0.86231;1.15046
600;calc total;1;128.169;128.169;128.169
600;calc update async;100;0.000100091;1.4493e-05;0.00673419
600;calc inner;100;1.04107;0.949623;1.14627
600;calc wait;100;0.179979;0.0540804;0.476174
600;calc bound;100;0.0513382;0.0354868;0.0768011
600;calc iter;100;1.27347;1.08626;1.58934
600;total;1;134.039;134.039;134.039
601;calc total;1;128.169;128.169;128.169
601;calc update async;100;0.000122504;1.1385e-05;0.00955044
601;calc inner;100;1.03653;0.948172;1.1432
601;calc wait;100;0.185785;0.0539666;0.516963
601;calc bound;100;0.0507995;0.035231;0.0770069
601;calc iter;100;1.2739;1.05689;1.57663
601;total;1;134.037;134.037;134.037
602;calc total;1;128.169;128.169;128.169
602;calc update async;100;0.00011913;1.2819e-05;0.00921442
602;calc inner;100;1.03576;0.948278;1.14273
602;calc wait;100;0.18713;0.0500171;0.576682
602;calc bound;100;0.0495444;0.0352359;0.0754042
602;calc iter;100;1.27378;1.06214;1.5938
602;total;1;134.04;134.04;134.04
603;calc total;1;128.169;128.169;128.169
603;calc update async;100;0.000124388;1.0214e-05;0.0097141
603;calc inner;100;1.03837;0.931995;1.14409
603;calc wait;100;0.185195;0.050118;0.721647
603;calc bound;100;0.0473582;0.0351901;0.0731194
603;calc iter;100;1.27174;1.0556;1.72043
603;total;1;134.037;134.037;134.037
604;calc total;1;128.166;128.166;128.166
604;calc update async;100;9.78618e-05;1.2732e-05;0.00711316
604;calc inner;100;1.03126;0.896191;1.13883
604;calc wait;100;0.191195;0.0477889;0.677536
604;calc bound;100;0.0470002;0.0347639;0.0743192
604;calc iter;100;1.27162;1.09137;1.61727
604;total;1;134.03;134.03;134.03
605;calc total;1;128.169;128.169;128.169
605;calc update async;100;0.000140823;1.3443e-05;0.0114938
605;calc inner;100;1.02486;0.89593;1.13874
605;calc wait;100;0.197333;0.0539867;0.602963
605;calc bound;100;0.048782;0.03489;0.0759642
605;calc iter;100;1.27188;1.10885;1.59411
605;total;1;134.03;134.03;134.03
606;calc total;1;128.169;128.169;128.169
606;calc update async;100;0.000119566;1.3014e-05;0.00938613
606;calc inner;100;1.00906;0.896556;1.14185
606;calc wait;100;0.214528;0.0523349;0.466315
606;calc bound;100;0.0486558;0.0351999;0.0743403
606;calc iter;100;1.27264;1.15004;1.46912
606;total;1;134.031;134.031;134.031
607;calc total;1;128.169;128.169;128.169
607;calc update async;100;0.000121094;1.3896e-05;0.00963577
607;calc inner;100;1.02658;0.940395;1.14031
607;calc wait;100;0.199379;0.0522819;0.515021
607;calc bound;100;0.0454021;0.0351669;0.0757068
607;calc iter;100;1.27383;1.12889;1.52535
607;total;1;134.039;134.039;134.039
608;calc total;1;128.169;128.169;128.169
608;calc update async;100;0.000110288;1.4291e-05;0.00785676
608;calc inner;100;1.03044;0.931565;1.14173
608;calc wait;100;0.184811;0.0698487;0.412169
608;calc bound;100;0.0546514;0.0351217;0.0768268
608;calc iter;100;1.27405;1.12666;1.46853
608;total;1;134.041;134.041;134.041
609;calc total;1;128.169;128.169;128.169
609;calc update async;100;0.000120535;1.6022e-05;0.00855871
609;calc inner;100;1.02548;0.878526;1.14688
609;calc wait;100;0.189223;0.0551582;0.548909
609;calc bound;100;0.0573019;0.0353831;0.0771426
609;calc iter;100;1.2733;1.04861;1.65917
609;total;1;134.04;134.04;134.04
596;calc wait;100;0.197351;0.0548146;0.703815
596;calc bound;100;0.0554586;0.0353411;0.0739294
596;calc iter;100;1.27082;1.0075;1.68209
596;total;1;134.025;134.025;134.025
648;calc total;1;128.169;128.169;128.169
648;calc update async;100;0.000108457;1.2963e-05;0.00792425
648;calc inner;100;1.06086;1.00712;1.15058
648;calc wait;100;0.150916;0.057252;0.392471
648;calc bound;100;0.0533178;0.0358266;0.0732224
648;calc iter;100;1.26664;1.16146;1.50291
648;total;1;133.993;133.993;133.993
610;calc total;1;128.169;128.169;128.169
610;calc update async;100;0.000112028;1.2772e-05;0.00822158
610;calc inner;100;1.03016;0.910607;1.21279
610;calc wait;100;0.185478;0.057609;0.601661
610;calc bound;100;0.054481;0.0353471;0.101203
610;calc iter;100;1.27209;1.03935;1.71386
610;total;1;134.04;134.04;134.04
624;calc total;1;128.169;128.169;128.169
624;calc update async;100;0.000131339;1.2644e-05;0.0100182
624;calc inner;100;1.05733;0.980263;1.15132
624;calc wait;100;0.156939;0.0528242;0.384468
624;calc bound;100;0.0540298;0.0347446;0.0764541
624;calc iter;100;1.27066;1.13991;1.46717
624;total;1;134.043;134.043;134.043
672;calc total;1;128.169;128.169;128.169
672;calc update async;100;0.000132426;1.3945e-05;0.0104316
672;calc inner;100;1.0398;0.895396;1.15177
672;calc wait;100;0.173775;0.0519265;0.585647
672;calc bound;100;0.049871;0.0331589;0.0766281
672;calc iter;100;1.26465;1.12288;1.54648
672;total;1;134.037;134.037;134.037
597;calc total;1;128.165;128.165;128.165
597;calc update async;100;9.80018e-05;1.3759e-05;0.00682179
597;calc inner;100;1.01693;0.879264;1.14968
597;calc wait;100;0.196729;0.0580822;0.636034
597;calc bound;100;0.0548427;0.0354726;0.07448
597;calc iter;100;1.26943;1.02465;1.65181
597;total;1;134.03;134.03;134.03
649;calc total;1;128.169;128.169;128.169
649;calc update async;100;0.000134676;1.8518e-05;0.00961
649;calc inner;100;1.05486;0.98873;1.15614
649;calc wait;100;0.147879;0.0461299;0.377993
649;calc bound;100;0.0600623;0.0359472;0.0769868
649;calc iter;100;1.26513;1.12094;1.48388
649;total;1;133.991;133.991;133.991
611;calc total;1;128.169;128.169;128.169
611;calc update async;100;0.00011513;1.2796e-05;0.00857527
611;calc inner;100;1.03627;0.950458;1.14378
611;calc wait;100;0.180315;0.0491057;0.589417
611;calc bound;100;0.0515757;0.0353337;0.0767139
611;calc iter;100;1.27118;1.07077;1.63297
611;total;1;134.041;134.041;134.041
625;calc total;1;128.169;128.169;128.169
625;calc update async;100;0.000136658;1.7287e-05;0.00990114
625;calc inner;100;1.04659;0.957098;1.15346
625;calc wait;100;0.158713;0.0468857;0.407956
625;calc bound;100;0.0616448;0.0361606;0.0765665
625;calc iter;100;1.26997;1.07732;1.52433
625;total;1;134.04;134.04;134.04
673;calc total;1;128.169;128.169;128.169
673;calc update async;100;0.000129209;1.4833e-05;0.0102381
673;calc inner;100;1.0453;0.880719;1.15233
673;calc wait;100;0.168343;0.0561924;0.554707
673;calc bound;100;0.0488178;0.0347154;0.0729405
673;calc iter;100;1.26374;1.10243;1.54409
673;total;1;134.043;134.043;134.043
598;calc total;1;128.167;128.167;128.167
598;calc update async;100;0.000117092;1.487e-05;0.00872624
598;calc inner;100;1.0142;0.882274;1.14844
598;calc wait;100;0.203685;0.0537474;0.675758
598;calc bound;100;0.0524137;0.0352824;0.0758932
598;calc iter;100;1.27103;1.00196;1.62462
598;total;1;134.02;134.02;134.02
650;calc total;1;128.169;128.169;128.169
650;calc update async;100;0.000134822;1.2296e-05;0.0097238
650;calc inner;100;1.04107;0.977095;1.15147
650;calc wait;100;0.161536;0.053335;0.405002
650;calc bound;100;0.0633601;0.0358821;0.0762965
650;calc iter;100;1.26662;1.1476;1.50342
650;total;1;133.985;133.985;133.985
612;calc total;1;128.169;128.169;128.169
612;calc update async;100;0.00012624;1.7006e-05;0.00901079
612;calc inner;100;1.04678;0.931045;1.15285
612;calc wait;100;0.162431;0.0564448;0.552671
612;calc bound;100;0.0596995;0.0340591;0.0782826
612;calc iter;100;1.27061;1.05658;1.67462
612;total;1;134.035;134.035;134.035
626;calc total;1;128.169;128.169;128.169
626;calc update async;100;0.000133933;1.3655e-05;0.00995144
626;calc inner;100;1.03669;0.905278;1.15125
626;calc wait;100;0.165894;0.0580431;0.550056
626;calc bound;100;0.0651019;0.035801;0.0767283
626;calc iter;100;1.26907;1.06632;1.69909
626;total;1;134.04;134.04;134.04
674;calc total;1;128.169;128.169;128.169
674;calc update async;100;0.0001314;1.2228e-05;0.0104267
674;calc inner;100;1.04593;0.894904;1.15041
674;calc wait;100;0.166225;0.058657;0.518568
674;calc bound;100;0.0499994;0.0341658;0.103258
674;calc iter;100;1.26426;1.09419;1.51998
674;total;1;134.042;134.042;134.042
599;calc total;1;128.167;128.167;128.167
599;calc update async;100;0.000111841;1.4117e-05;0.00835533
599;calc inner;100;1.01672;0.82733;1.14793
599;calc wait;100;0.202466;0.0536357;0.594693
599;calc bound;100;0.051997;0.0348629;0.0762018
599;calc iter;100;1.27272;1.13362;1.59133
599;total;1;134.029;134.029;134.029
651;calc total;1;128.169;128.169;128.169
651;calc update async;100;0.000139979;1.2751e-05;0.0104123
651;calc inner;100;1.04917;0.951498;1.15254
651;calc wait;100;0.151852;0.0550042;0.334615
651;calc bound;100;0.0624303;0.0359485;0.0769264
651;calc iter;100;1.26522;1.0989;1.50406
651;total;1;133.993;133.993;133.993
613;calc total;1;128.169;128.169;128.169
613;calc update async;100;0.000118208;1.1457e-05;0.00892311
613;calc inner;100;1.05711;0.981399;1.15232
613;calc wait;100;0.157397;0.0539031;0.512234
613;calc bound;100;0.0534906;0.0345395;0.0758312
613;calc iter;100;1.26997;1.09743;1.57239
613;total;1;134.035;134.035;134.035
627;calc total;1;128.169;128.169;128.169
627;calc update async;100;0.000137906;1.6196e-05;0.00991648
627;calc inner;100;1.04649;0.958706;1.15018
627;calc wait;100;0.159154;0.0520191;0.545832
627;calc bound;100;0.0625392;0.0361647;0.076156
627;calc iter;100;1.27;1.10105;1.63621
627;total;1;134.04;134.04;134.04
675;calc total;1;128.169;128.169;128.169
675;calc update async;100;0.000131876;1.2031e-05;0.0102581
675;calc inner;100;1.0421;0.884195;1.15156
675;calc wait;100;0.167668;0.0561806;0.554254
675;calc bound;100;0.0521904;0.0350389;0.0764443
675;calc iter;100;1.26305;1.06664;1.58246
675;total;1;134.032;134.032;134.032
652;calc total;1;128.169;128.169;128.169
652;calc update async;100;0.000125749;1.2336e-05;0.00945593
652;calc inner;100;1.05456;0.982017;1.14946
652;calc wait;100;0.154528;0.0528291;0.394416
652;calc bound;100;0.056415;0.0349548;0.0754728
652;calc iter;100;1.26608;1.13496;1.51336
652;total;1;133.981;133.981;133.981
614;calc total;1;128.169;128.169;128.169
614;calc update async;100;0.000114969;1.3824e-05;0.00902439
614;calc inner;100;1.06375;0.985353;1.15317
614;calc wait;100;0.158815;0.0559204;0.354982
614;calc bound;100;0.0464882;0.0340976;0.0684399
614;calc iter;100;1.27077;1.14641;1.41922
614;total;1;134.033;134.033;134.033
628;calc total;1;128.169;128.169;128.169
628;calc update async;100;0.00015356;1.5497e-05;0.0118519
628;calc inner;100;1.0548;0.987791;1.14439
628;calc wait;100;0.157758;0.0538259;0.466548
628;calc bound;100;0.0549904;0.0360182;0.0753005
628;calc iter;100;1.26842;1.11326;1.53262
628;total;1;134.037;134.037;134.037
676;calc total;1;128.169;128.169;128.169
676;calc update async;100;0.000133608;1.7107e-05;0.0103634
676;calc inner;100;1.03917;0.828775;1.15078
676;calc wait;100;0.170472;0.058524;0.801842
676;calc bound;100;0.0507943;0.0371597;0.0765076
676;calc iter;100;1.2617;1.02055;1.68209
676;total;1;134.037;134.037;134.037
653;calc total;1;128.169;128.169;128.169
653;calc update async;100;0.000123628;1.1807e-05;0.00971137
653;calc inner;100;1.05451;1.00033;1.14531
653;calc wait;100;0.16;0.0586029;0.393661
653;calc bound;100;0.049284;0.0356538;0.074223
653;calc iter;100;1.26496;1.13745;1.49653
653;total;1;133.992;133.992;133.992
615;calc total;1;128.169;128.169;128.169
615;calc update async;100;0.000118208;1.2812e-05;0.00896245
615;calc inner;100;1.05837;0.967383;1.15502
615;calc wait;100;0.158977;0.0582015;0.301058
615;calc bound;100;0.0533097;0.0353819;0.0764981
615;calc iter;100;1.27295;1.14651;1.44042
615;total;1;134.035;134.035;134.035
629;calc total;1;128.169;128.169;128.169
629;calc update async;100;0.000131104;1.5268e-05;0.0100712
629;calc inner;100;1.0589;0.994686;1.1887
629;calc wait;100;0.159847;0.0568202;0.405236
629;calc bound;100;0.0488967;0.0354689;0.0760498
629;calc iter;100;1.26844;1.11573;1.46784
629;total;1;134.036;134.036;134.036
677;calc total;1;128.169;128.169;128.169
677;calc update async;100;0.000143966;1.2177e-05;0.0116955
677;calc inner;100;1.03435;0.848271;1.14538
677;calc wait;100;0.178856;0.0592176;0.622885
677;calc bound;100;0.0497929;0.0341607;0.0753647
677;calc iter;100;1.26391;1.0206;1.50534
677;total;1;134.029;134.029;134.029
654;calc total;1;128.169;128.169;128.169
654;calc update async;100;0.000160658;1.2445e-05;0.0134274
654;calc inner;100;1.05337;0.985014;1.14737
654;calc wait;100;0.162059;0.0548906;0.422185
654;calc bound;100;0.0479358;0.0357236;0.112706
654;calc iter;100;1.26477;1.12666;1.52589
654;total;1;133.982;133.982;133.982
616;calc total;1;128.169;128.169;128.169
616;calc update async;100;0.000116094;1.1988e-05;0.0090624
616;calc inner;100;1.05314;0.985428;1.14975
616;calc wait;100;0.166351;0.0558775;0.327545
616;calc bound;100;0.0506289;0.0352244;0.0738347
616;calc iter;100;1.27266;1.14796;1.43562
616;total;1;134.028;134.028;134.028
630;calc total;1;128.169;128.169;128.169
630;calc update async;100;0.00012709;1.445e-05;0.0101836
630;calc inner;100;1.04816;0.976638;1.14617
630;calc wait;100;0.174144;0.0558077;0.42429
630;calc bound;100;0.045501;0.0358122;0.0754862
630;calc iter;100;1.26837;1.14408;1.46264
630;total;1;134.039;134.039;134.039
678;calc total;1;128.169;128.169;128.169
678;calc update async;100;0.000131024;1.2575e-05;0.0105824
678;calc inner;100;1.02909;0.851002;1.146
678;calc wait;100;0.181833;0.0543563;0.591236
678;calc bound;100;0.0482889;0.0360157;0.0764328
678;calc iter;100;1.2605;1.0237;1.48358
678;total;1;134.029;134.029;134.029
655;calc total;1;128.169;128.169;128.169
655;calc update async;100;0.000130646;1.2437e-05;0.0104223
655;calc inner;100;1.05644;0.994344;1.16496
655;calc wait;100;0.158815;0.0577675;0.371709
655;calc bound;100;0.0489348;0.0352973;0.10765
655;calc iter;100;1.26483;1.15632;1.48109
655;total;1;133.992;133.992;133.992
617;calc total;1;128.169;128.169;128.169
617;calc update async;100;0.000119196;1.095e-05;0.00912793
617;calc inner;100;1.04546;0.947746;1.14613
617;calc wait;100;0.168223;0.049486;0.480815
617;calc bound;100;0.0556898;0.0335266;0.0791373
617;calc iter;100;1.27092;1.1038;1.58442
617;total;1;134.026;134.026;134.026
631;calc total;1;128.169;128.169;128.169
631;calc update async;100;0.000127179;1.4388e-05;0.0101309
631;calc inner;100;1.05572;0.991444;1.14574
631;calc wait;100;0.167924;0.0552933;0.384585
631;calc bound;100;0.0445752;0.0351932;0.072133
631;calc iter;100;1.2695;1.13558;1.42969
631;total;1;134.039;134.039;134.039
679;calc total;1;128.169;128.169;128.169
679;calc update async;100;0.000130081;1.1453e-05;0.0105085
679;calc inner;100;1.02756;0.827347;1.14465
679;calc wait;100;0.182969;0.0584831;0.453603
679;calc bound;100;0.0494361;0.0359203;0.0757986
679;calc iter;100;1.26159;1.13104;1.44536
679;total;1;134.04;134.04;134.04
656;calc total;1;128.169;128.169;128.169
656;calc update async;100;0.000110197;1.2241e-05;0.00900586
656;calc inner;100;1.04601;0.973301;1.14657
656;calc wait;100;0.172238;0.0509208;0.385584
656;calc bound;100;0.0438335;0.0351768;0.0701888
656;calc iter;100;1.26459;1.18801;1.43339
656;total;1;133.995;133.995;133.995
618;calc total;1;128.169;128.169;128.169
618;calc update async;100;0.000119542;1.1806e-05;0.00911736
618;calc inner;100;1.04787;0.935608;1.14899
618;calc wait;100;0.16453;0.0529298;0.516742
618;calc bound;100;0.0559121;0.0346316;0.0767542
618;calc iter;100;1.26983;1.10592;1.62563
618;total;1;134.027;134.027;134.027
632;calc total;1;128.169;128.169;128.169
632;calc update async;100;0.000113378;1.3849e-05;0.00897402
632;calc inner;100;1.05136;0.971891;1.14745
632;calc wait;100;0.174977;0.0548103;0.522204
632;calc bound;100;0.0421226;0.0355681;0.070119
632;calc iter;100;1.27;1.14494;1.57531
632;total;1;134.04;134.04;134.04
680;calc total;1;128.165;128.165;128.165
680;calc update async;100;9.9307e-05;1.4648e-05;0.00698407
680;calc inner;100;1.03513;0.788766;1.15011
680;calc wait;100;0.178005;0.0586278;0.607792
680;calc bound;100;0.0537012;0.0345445;0.0762869
680;calc iter;100;1.26788;1.09473;1.62478
680;total;1;134.04;134.04;134.04
657;calc total;1;128.169;128.169;128.169
657;calc update async;100;0.000107249;1.2483e-05;0.00860874
657;calc inner;100;1.05828;0.953826;1.14701
657;calc wait;100;0.15772;0.0540381;0.444636
657;calc bound;100;0.0444744;0.0360866;0.062855
657;calc iter;100;1.26388;1.15644;1.43805
657;total;1;133.995;133.995;133.995
619;calc total;1;128.169;128.169;128.169
619;calc update async;100;0.00011822;1.3452e-05;0.00903508
619;calc inner;100;1.05718;0.981681;1.14978
619;calc wait;100;0.160796;0.0572147;0.468601
619;calc bound;100;0.0508733;0.0341464;0.076857
619;calc iter;100;1.27026;1.09646;1.5498
619;total;1;134.027;134.027;134.027
633;calc total;1;128.169;128.169;128.169
633;calc update async;100;0.000121521;1.2551e-05;0.00959551
633;calc inner;100;1.0619;1.0137;1.15361
633;calc wait;100;0.160398;0.0535064;0.370021
633;calc bound;100;0.0433518;0.0358108;0.0626156
633;calc iter;100;1.26932;1.15234;1.48036
633;total;1;134.043;134.043;134.043
681;calc total;1;128.169;128.169;128.169
681;calc update async;100;0.000123311;1.3068e-05;0.00926604
681;calc inner;100;1.03003;0.793962;1.14526
681;calc wait;100;0.178921;0.0572155;0.618126
681;calc bound;100;0.0565803;0.0334692;0.0761821
681;calc iter;100;1.2674;1.0844;1.65834
681;total;1;134.04;134.04;134.04
658;calc total;1;128.169;128.169;128.169
658;calc update async;100;0.00011053;1.1819e-05;0.00865987
658;calc inner;100;1.05902;1.00358;1.14545
658;calc wait;100;0.15346;0.0554742;0.357072
658;calc bound;100;0.0460891;0.035851;0.0669226
658;calc iter;100;1.26466;1.15676;1.45332
658;total;1;133.994;133.994;133.994
620;calc total;1;128.169;128.169;128.169
620;calc update async;100;0.000117047;1.3005e-05;0.00911133
620;calc inner;100;1.05622;0.951557;1.15023
620;calc wait;100;0.160873;0.0567202;0.539154
620;calc bound;100;0.0481094;0.0347683;0.0764082
620;calc iter;100;1.26956;1.10834;1.54237
620;total;1;134.031;134.031;134.031
634;calc total;1;128.169;128.169;128.169
634;calc update async;100;0.000116087;1.4039e-05;0.00912771
634;calc inner;100;1.05986;0.992724;1.14505
634;calc wait;100;0.156766;0.052855;0.425627
634;calc bound;100;0.0451555;0.0354745;0.0618219
634;calc iter;100;1.26788;1.13404;1.50749
634;total;1;134.043;134.043;134.043
682;calc total;1;128.169;128.169;128.169
682;calc update async;100;0.000124968;1.3832e-05;0.00930093
682;calc inner;100;1.02345;0.812468;1.14634
682;calc wait;100;0.179952;0.0592842;0.569019
682;calc bound;100;0.0585153;0.0327465;0.0764417
682;calc iter;100;1.26618;1.04446;1.59296
682;total;1;134.041;134.041;134.041
659;calc total;1;128.169;128.169;128.169
659;calc update async;100;0.000113404;1.2775e-05;0.00900534
659;calc inner;100;1.06085;1.01712;1.14549
659;calc wait;100;0.153505;0.0600312;0.363772
659;calc bound;100;0.0441912;0.0357719;0.0595265
659;calc iter;100;1.26399;1.16269;1.44492
659;total;1;133.993;133.993;133.993
621;calc total;1;128.168;128.168;128.168
621;calc update async;100;0.000113095;1.1061e-05;0.00903156
621;calc inner;100;1.04987;0.928508;1.14969
621;calc wait;100;0.169813;0.0515997;0.600532
621;calc bound;100;0.0457549;0.0355007;0.0767451
621;calc iter;100;1.26817;1.1243;1.57033
621;total;1;134.029;134.029;134.029
635;calc total;1;128.169;128.169;128.169
635;calc update async;100;0.000113847;1.3103e-05;0.0090489
635;calc inner;100;1.05898;0.959012;1.1463
635;calc wait;100;0.162795;0.0607924;0.49864
635;calc bound;100;0.0424411;0.0358235;0.0623468
635;calc iter;100;1.26884;1.14638;1.50552
635;total;1;134.04;134.04;134.04
683;calc total;1;128.169;128.169;128.169
683;calc update async;100;0.000130303;1.6109e-05;0.00946879
683;calc inner;100;1.02308;0.841276;1.15262
683;calc wait;100;0.181036;0.0548134;0.73928
683;calc bound;100;0.0614184;0.0346881;0.0774432
683;calc iter;100;1.26768;1.04478;1.79835
683;total;1;134.043;134.043;134.043
660;calc total;1;128.166;128.166;128.166
660;calc update async;100;9.98288e-05;1.5309e-05;0.00669
660;calc inner;100;1.07307;1.00827;1.15173
660;calc wait;100;0.137008;0.0491201;0.318329
660;calc bound;100;0.0514819;0.0342075;0.0760815
660;calc iter;100;1.26444;1.11441;1.46358
660;total;1;133.998;133.998;133.998
622;calc total;1;128.167;128.167;128.167
622;calc update async;100;0.000106945;1.1781e-05;0.00841197
622;calc inner;100;1.03977;0.882724;1.1479
622;calc wait;100;0.18288;0.0536975;0.473614
622;calc bound;100;0.0446032;0.0361017;0.0740578
622;calc iter;100;1.26878;1.15592;1.46953
622;total;1;134.035;134.035;134.035
636;calc total;1;128.169;128.169;128.169
636;calc update async;100;0.000126561;1.6044e-05;0.00943408
636;calc inner;100;1.05844;0.963511;1.15289
636;calc wait;100;0.150414;0.0518493;0.402248
636;calc bound;100;0.057086;0.0333811;0.0763489
636;calc iter;100;1.26802;1.13439;1.53848
636;total;1;134.043;134.043;134.043
684;calc total;1;128.169;128.169;128.169
684;calc update async;100;0.000126117;1.2793e-05;0.0097758
661;calc total;1;128.169;128.169;128.169
661;calc update async;100;0.000113504;1.1993e-05;0.00904882
661;calc inner;100;1.07366;1.0163;1.15008
661;calc wait;100;0.141105;0.0552117;0.36498
661;calc bound;100;0.0456334;0.0340119;0.0710807
661;calc iter;100;1.26341;1.15088;1.46644
661;total;1;133.997;133.997;133.997
623;calc total;1;128.167;128.167;128.167
623;calc update async;100;0.000102501;1.2764e-05;0.00826178
623;calc inner;100;1.05296;0.966255;1.14658
623;calc wait;100;0.174402;0.0549817;0.348426
623;calc bound;100;0.0414345;0.03408;0.0648521
623;calc iter;100;1.27048;1.13715;1.39576
623;total;1;134.035;134.035;134.035
637;calc total;1;128.169;128.169;128.169
637;calc update async;100;0.000117098;1.2126e-05;0.0090864
637;calc inner;100;1.0665;0.975277;1.1526
637;calc wait;100;0.146472;0.0535929;0.391415
637;calc bound;100;0.0513089;0.0340149;0.0756001
637;calc iter;100;1.26705;1.11797;1.51405
637;total;1;134.04;134.04;134.04
684;calc inner;100;1.02837;0.790805;1.15505
684;calc wait;100;0.188235;0.0576022;0.835807
684;calc bound;100;0.0458673;0.0358444;0.07278
684;calc iter;100;1.26524;1.08643;1.66627
684;total;1;134.056;134.056;134.056
662;calc total;1;128.169;128.169;128.169
662;calc update async;100;0.00011082;1.1108e-05;0.00900998
662;calc inner;100;1.07288;1.0161;1.15034
662;calc wait;100;0.145171;0.0481284;0.436338
638;calc total;1;128.169;128.169;128.169
638;calc update async;100;0.00012075;1.3707e-05;0.00955675
638;calc inner;100;1.06893;0.997048;1.15291
638;calc wait;100;0.149667;0.0570998;0.407549
638;calc bound;100;0.0452624;0.0339316;0.0674228
685;calc total;1;128.169;128.169;128.169
685;calc update async;100;0.000120576;1.1223e-05;0.00973474
685;calc inner;100;1.02579;0.784214;1.15459
685;calc wait;100;0.194545;0.056386;0.72983
685;calc bound;100;0.0437311;0.0359666;0.059508
685;calc iter;100;1.26572;1.03278;1.57298
685;total;1;134.062;134.062;134.062
662;calc bound;100;0.0425614;0.0339459;0.0750182
662;calc iter;100;1.26409;1.13375;1.55099
662;total;1;134;134;134
638;calc iter;100;1.26694;1.13836;1.49485
638;total;1;134.041;134.041;134.041
686;calc total;1;128.169;128.169;128.169
686;calc update async;100;0.000119841;1.4015e-05;0.00976125
686;calc inner;100;1.01026;0.797734;1.15324
686;calc wait;100;0.208494;0.0587436;0.746432
686;calc bound;100;0.04485;0.0357277;0.0585108
686;calc iter;100;1.26504;1.06588;1.58416
686;total;1;134.053;134.053;134.053
663;calc total;1;128.169;128.169;128.169
663;calc update async;100;0.000111383;1.2033e-05;0.00904546
663;calc inner;100;1.07013;0.999203;1.1515
663;calc wait;100;0.145726;0.0585458;0.30678
663;calc bound;100;0.0445968;0.0345262;0.0773789
663;calc iter;100;1.26328;1.15779;1.46099
663;total;1;133.998;133.998;133.998
639;calc total;1;128.169;128.169;128.169
639;calc update async;100;0.000120612;1.3871e-05;0.00951563
639;calc inner;100;1.06466;0.941783;1.15263
639;calc wait;100;0.15316;0.050116;0.522989
639;calc bound;100;0.0482387;0.0351014;0.0759382
639;calc iter;100;1.26911;1.0988;1.63248
639;total;1;134.04;134.04;134.04
687;calc total;1;128.169;128.169;128.169
687;calc update async;100;0.000120086;1.2318e-05;0.00977544
687;calc inner;100;1.01713;0.845974;1.15488
687;calc wait;100;0.203099;0.0716029;0.560475
687;calc bound;100;0.0449815;0.0347692;0.0651699
687;calc iter;100;1.26701;1.14658;1.46932
687;total;1;134.064;134.064;134.064
664;calc total;1;128.169;128.169;128.169
664;calc update async;100;0.000133057;1.2875e-05;0.0107176
664;calc inner;100;1.06618;0.998647;1.14511
664;calc wait;100;0.147158;0.0547093;0.514106
664;calc bound;100;0.0497472;0.0344361;0.0764839
664;calc iter;100;1.26537;1.15832;1.59806
664;total;1;133.995;133.995;133.995
640;calc total;1;128.168;128.168;128.168
640;calc update async;100;0.000115133;1.3459e-05;0.0088793
640;calc inner;100;1.06159;0.963505;1.14878
640;calc wait;100;0.155026;0.0553053;0.491334
640;calc bound;100;0.0489003;0.03451;0.0760348
640;calc iter;100;1.26877;1.10794;1.59152
640;total;1;134.038;134.038;134.038
688;calc total;1;128.169;128.169;128.169
688;calc update async;100;0.000129195;1.4991e-05;0.00970658
688;calc inner;100;1.02338;0.842157;1.14835
688;calc wait;100;0.189913;0.0572623;0.684035
688;calc bound;100;0.0556086;0.0355386;0.0778467
688;calc iter;100;1.27027;1.06293;1.66508
688;total;1;134.064;134.064;134.064
665;calc total;1;128.169;128.169;128.169
665;calc update async;100;0.000133363;1.2684e-05;0.0107266
665;calc inner;100;1.06259;1.00502;1.14572
665;calc wait;100;0.145473;0.0547974;0.468382
665;calc bound;100;0.0528496;0.0342566;0.0765682
665;calc iter;100;1.26306;1.1354;1.5818
665;total;1;133.991;133.991;133.991
641;calc total;1;128.169;128.169;128.169
641;calc update async;100;0.000122905;1.4236e-05;0.009375
641;calc inner;100;1.05605;0.981138;1.1463
641;calc wait;100;0.152954;0.0536675;0.456007
641;calc bound;100;0.0551497;0.0338938;0.0762451
641;calc iter;100;1.26683;1.11838;1.55062
641;total;1;134.046;134.046;134.046
689;calc total;1;128.169;128.169;128.169
689;calc update async;100;0.000128901;1.516e-05;0.00968025
689;calc inner;100;1.01666;0.806051;1.14848
689;calc wait;100;0.192847;0.0551146;0.804197
689;calc bound;100;0.0594819;0.0343716;0.0764921
689;calc iter;100;1.26974;1.02301;1.78846
689;total;1;134.052;134.052;134.052
666;calc total;1;128.169;128.169;128.169
666;calc update async;100;0.000136526;1.3214e-05;0.0107545
666;calc inner;100;1.06275;0.987112;1.14761
666;calc wait;100;0.144084;0.0536217;0.47305
666;calc bound;100;0.0546386;0.0336208;0.0764471
666;calc iter;100;1.26362;1.13408;1.60004
666;total;1;133.993;133.993;133.993
642;calc total;1;128.169;128.169;128.169
642;calc update async;100;0.000130891;1.5694e-05;0.00975556
642;calc inner;100;1.05075;0.956804;1.14821
642;calc wait;100;0.155098;0.0518642;0.529371
642;calc bound;100;0.0581627;0.0343875;0.0762358
642;calc iter;100;1.26625;1.10312;1.66259
642;total;1;134.039;134.039;134.039
690;calc total;1;128.169;128.169;128.169
690;calc update async;100;0.000130569;1.5374e-05;0.00965586
690;calc inner;100;1.01544;0.832997;1.14968
690;calc wait;100;0.197061;0.0559544;0.639994
690;calc bound;100;0.05836;0.0345732;0.0761352
690;calc iter;100;1.27181;1.01654;1.68471
690;total;1;134.054;134.054;134.054
667;calc total;1;128.168;128.168;128.168
667;calc update async;100;0.000127876;1.5202e-05;0.00982941
667;calc inner;100;1.05989;0.98776;1.14909
667;calc wait;100;0.145283;0.0520828;0.432176
667;calc bound;100;0.0566583;0.033572;0.0763162
667;calc iter;100;1.26369;1.10496;1.5643
667;total;1;133.995;133.995;133.995
643;calc total;1;128.166;128.166;128.166
643;calc update async;100;9.87365e-05;1.2874e-05;0.00696608
643;calc inner;100;1.05691;0.997774;1.1481
643;calc wait;100;0.152668;0.0543009;0.403736
643;calc bound;100;0.0549831;0.0330549;0.07536
643;calc iter;100;1.26744;1.11951;1.4896
643;total;1;134.046;134.046;134.046
691;calc total;1;128.169;128.169;128.169
691;calc update async;100;0.000132323;1.6491e-05;0.00994917
691;calc inner;100;1.02468;0.843319;1.15175
691;calc wait;100;0.185497;0.0539858;0.834266
691;calc bound;100;0.0573121;0.034509;0.0768724
691;calc iter;100;1.26881;1.00283;1.86065
691;total;1;134.054;134.054;134.054
668;calc total;1;128.168;128.168;128.168
668;calc update async;100;0.000130579;1.6151e-05;0.010144
668;calc inner;100;1.06571;0.996969;1.14896
668;calc wait;100;0.140668;0.0511189;0.490785
668;calc bound;100;0.0548745;0.0339634;0.0765687
668;calc iter;100;1.26326;1.13518;1.60653
668;total;1;133.995;133.995;133.995
644;calc total;1;128.168;128.168;128.168
644;calc update async;100;0.000122956;1.2194e-05;0.00963845
644;calc inner;100;1.05989;0.992394;1.14973
644;calc wait;100;0.153296;0.0492736;0.394043
644;calc bound;100;0.0504832;0.034975;0.0763159
644;calc iter;100;1.266;1.15191;1.45517
644;total;1;134.043;134.043;134.043
692;calc total;1;128.169;128.169;128.169
692;calc update async;100;0.00013108;1.3738e-05;0.0100143
692;calc inner;100;1.02872;0.857212;1.15226
692;calc wait;100;0.183191;0.054419;0.739095
692;calc bound;100;0.0568501;0.0353493;0.074208
692;calc iter;100;1.27032;0.982897;1.69611
692;total;1;134.064;134.064;134.064
669;calc total;1;128.168;128.168;128.168
669;calc update async;100;0.000129112;1.321e-05;0.0101031
669;calc inner;100;1.06492;1.01266;1.14612
669;calc wait;100;0.144308;0.0532258;0.403045
669;calc bound;100;0.0536626;0.0339409;0.0765137
669;calc iter;100;1.26414;1.14355;1.47632
669;total;1;133.996;133.996;133.996
645;calc total;1;128.168;128.168;128.168
645;calc update async;100;0.000122539;1.2798e-05;0.00987655
645;calc inner;100;1.05891;0.977164;1.14837
645;calc wait;100;0.159014;0.050487;0.409547
645;calc bound;100;0.0461728;0.0345054;0.0753667
645;calc iter;100;1.26623;1.15054;1.4765
645;total;1;134.042;134.042;134.042
693;calc total;1;128.167;128.167;128.167
693;calc update async;100;0.000117045;1.2727e-05;0.00862161
693;calc inner;100;1.02931;0.871595;1.1529
693;calc wait;100;0.182443;0.054768;0.61214
693;calc bound;100;0.0550403;0.034747;0.0758078
693;calc iter;100;1.26735;0.98924;1.61045
693;total;1;134.061;134.061;134.061
670;calc total;1;128.167;128.167;128.167
670;calc update async;100;0.000126896;1.2636e-05;0.00991391
670;calc inner;100;1.06758;0.979217;1.14716
670;calc wait;100;0.141105;0.0562185;0.369642
670;calc bound;100;0.0519269;0.034912;0.0757168
670;calc iter;100;1.26224;1.16303;1.45962
670;total;1;133.991;133.991;133.991
646;calc total;1;128.167;128.167;128.167
646;calc update async;100;0.000110293;1.3213e-05;0.00851913
646;calc inner;100;1.04969;0.92544;1.15215
646;calc wait;100;0.166598;0.0581725;0.584397
646;calc bound;100;0.0471103;0.0350304;0.0758153
646;calc iter;100;1.265;1.15684;1.57128
646;total;1;134.04;134.04;134.04
694;calc total;1;128.167;128.167;128.167
694;calc update async;100;0.000117461;1.3621e-05;0.00896233
694;calc inner;100;1.02861;0.886019;1.15081
694;calc wait;100;0.188754;0.053089;0.654123
694;calc bound;100;0.0512523;0.0346238;0.0745588
694;calc iter;100;1.26929;0.996898;1.63305
694;total;1;134.064;134.064;134.064
671;calc total;1;128.167;128.167;128.167
671;calc update async;100;0.000123944;1.288e-05;0.00991693
671;calc inner;100;1.06472;1.00328;1.14678
671;calc wait;100;0.147409;0.0514023;0.36377
671;calc bound;100;0.0492978;0.0344262;0.0767736
671;calc iter;100;1.26283;1.15705;1.43338
671;total;1;133.995;133.995;133.995
647;calc total;1;128.167;128.167;128.167
647;calc update async;100;0.000106206;1.299e-05;0.00822167
647;calc inner;100;1.05331;0.950374;1.14935
647;calc wait;100;0.165923;0.0548852;0.460422
647;calc bound;100;0.0456316;0.0340172;0.0759198
647;calc iter;100;1.26652;1.17301;1.45395
647;total;1;134.042;134.042;134.042
696;calc total;1;128.169;128.169;128.169
696;calc update async;100;0.00013947;1.2662e-05;0.0111781
696;calc inner;100;1.05351;0.972357;1.14943
696;calc wait;100;0.166267;0.0531036;0.458866
696;calc bound;100;0.0503787;0.0354229;0.0765409
696;calc iter;100;1.27127;1.12478;1.57906
696;total;1;134.048;134.048;134.048
695;calc total;1;128.167;128.167;128.167
695;calc update async;100;0.000113025;1.3261e-05;0.00855461
695;calc inner;100;1.03148;0.858807;1.1492
695;calc wait;100;0.188917;0.0568733;0.554957
695;calc bound;100;0.0497591;0.0350294;0.0745535
695;calc iter;100;1.27117;1.12983;1.57138
695;total;1;134.064;134.064;134.064
697;calc total;1;128.169;128.169;128.169
697;calc update async;100;0.00013476;1.4478e-05;0.0103249
697;calc inner;100;1.05909;0.947269;1.15517
697;calc wait;100;0.161713;0.0566421;0.658586
697;calc bound;100;0.0517191;0.0349444;0.076886
697;calc iter;100;1.27347;1.08479;1.67965
697;total;1;134.055;134.055;134.055
698;calc total;1;128.169;128.169;128.169
698;calc update async;100;0.000125304;1.1401e-05;0.00962946
698;calc inner;100;1.05288;0.972168;1.14985
698;calc wait;100;0.166429;0.0552735;0.508208
698;calc bound;100;0.0511437;0.0360911;0.0744361
698;calc iter;100;1.27147;1.09371;1.5599
698;total;1;134.045;134.045;134.045
699;calc total;1;128.169;128.169;128.169
699;calc update async;100;0.000130839;1.2318e-05;0.0103864
699;calc inner;100;1.05403;0.965149;1.15051
699;calc wait;100;0.167172;0.0535446;0.713854
699;calc bound;100;0.0488981;0.0357394;0.0720756
699;calc iter;100;1.27162;1.0673;1.75418
699;total;1;134.045;134.045;134.045
700;calc total;1;128.169;128.169;128.169
700;calc update async;100;0.000124065;1.109e-05;0.00975397
700;calc inner;100;1.04836;0.945295;1.14315
700;calc wait;100;0.171334;0.0462022;0.577671
700;calc bound;100;0.0488233;0.0351684;0.0748009
700;calc iter;100;1.27085;1.1073;1.56315
700;total;1;134.039;134.039;134.039
701;calc total;1;128.169;128.169;128.169
701;calc update async;100;0.000127514;1.2502e-05;0.0101595
701;calc inner;100;1.04189;0.935632;1.14178
701;calc wait;100;0.179645;0.0516331;0.524489
701;calc bound;100;0.0482483;0.034936;0.0762784
701;calc iter;100;1.27034;1.12464;1.5573
701;total;1;134.035;134.035;134.035
702;calc total;1;128.169;128.169;128.169
702;calc update async;100;0.000122555;1.2195e-05;0.00987038
702;calc inner;100;1.02936;0.914239;1.14373
702;calc wait;100;0.192921;0.0546505;0.539508
702;calc bound;100;0.0476098;0.0350085;0.0722055
702;calc iter;100;1.27107;1.13989;1.52652
702;total;1;134.041;134.041;134.041
703;calc total;1;128.169;128.169;128.169
703;calc update async;100;0.000126301;1.3531e-05;0.0101816
703;calc inner;100;1.03693;0.963716;1.14367
703;calc wait;100;0.186664;0.0577434;0.506243
703;calc bound;100;0.0468122;0.0348353;0.0762926
703;calc iter;100;1.27273;1.14691;1.53351
703;total;1;134.044;134.044;134.044
704;calc total;1;128.166;128.166;128.166
704;calc update async;100;9.9243e-05;1.4812e-05;0.00677282
704;calc inner;100;1.0521;0.985574;1.15091
704;calc wait;100;0.165283;0.0586449;0.404962
704;calc bound;100;0.0514112;0.0347157;0.076579
704;calc iter;100;1.273;1.12041;1.4682
704;total;1;134.048;134.048;134.048
705;calc total;1;128.169;128.169;128.169
705;calc update async;100;0.000118203;1.3879e-05;0.00852333
705;calc inner;100;1.04102;0.924911;1.14412
705;calc wait;100;0.174169;0.056009;0.500883
705;calc bound;100;0.0543012;0.0358914;0.0778325
705;calc iter;100;1.27143;1.07543;1.60388
705;total;1;134.055;134.055;134.055
706;calc total;1;128.169;128.169;128.169
706;calc update async;100;0.000129057;1.5267e-05;0.00941618
706;calc inner;100;1.03947;0.916329;1.14437
706;calc wait;100;0.172561;0.0584145;0.607588
706;calc bound;100;0.0574773;0.0357096;0.140883
706;calc iter;100;1.27096;1.08688;1.7292
706;total;1;134.055;134.055;134.055
707;calc total;1;128.169;128.169;128.169
707;calc update async;100;0.000119503;1.2158e-05;0.00886257
707;calc inner;100;1.04456;0.959405;1.14412
707;calc wait;100;0.168851;0.0515078;0.555245
707;calc bound;100;0.054671;0.0363759;0.0771456
707;calc iter;100;1.27107;1.09008;1.62973
707;total;1;134.045;134.045;134.045
708;calc total;1;128.169;128.169;128.169
708;calc update async;100;0.00013397;1.5555e-05;0.00971662
708;calc inner;100;1.03371;0.94595;1.15017
708;calc wait;100;0.172372;0.0543701;0.534519
708;calc bound;100;0.0624567;0.0334255;0.0772885
708;calc iter;100;1.27;1.07817;1.64268
708;total;1;134.051;134.051;134.051
709;calc total;1;128.169;128.169;128.169
709;calc update async;100;0.000125113;1.3368e-05;0.0094595
709;calc inner;100;1.0456;0.957417;1.14889
709;calc wait;100;0.164946;0.0504968;0.497948
709;calc bound;100;0.055439;0.0346416;0.0766759
709;calc iter;100;1.26855;1.09726;1.57264
709;total;1;134.051;134.051;134.051
710;calc total;1;128.169;128.169;128.169
710;calc update async;100;0.000120317;1.2796e-05;0.00945956
710;calc inner;100;1.05545;0.99454;1.15027
710;calc wait;100;0.165164;0.0578651;0.431699
710;calc bound;100;0.0473211;0.0341208;0.068682
710;calc iter;100;1.26939;1.12745;1.53938
710;total;1;134.056;134.056;134.056
711;calc total;1;128.169;128.169;128.169
711;calc update async;100;0.000122042;1.3638e-05;0.00949338
711;calc inner;100;1.05162;0.954596;1.15008
711;calc wait;100;0.164908;0.0594891;0.31852
711;calc bound;100;0.0515715;0.035084;0.075468
711;calc iter;100;1.27122;1.1513;1.43861
711;total;1;134.049;134.049;134.049
712;calc total;1;128.169;128.169;128.169
712;calc update async;100;0.000118;1.3424e-05;0.00934475
712;calc inner;100;1.04453;0.97315;1.14235
712;calc wait;100;0.177107;0.0532136;0.338739
712;calc bound;100;0.0473197;0.0352286;0.0744644
712;calc iter;100;1.27087;1.14467;1.43449
712;total;1;134.044;134.044;134.044
713;calc total;1;128.169;128.169;128.169
713;calc update async;100;0.000122005;1.1349e-05;0.00962353
713;calc inner;100;1.04084;0.956853;1.14301
713;calc wait;100;0.174062;0.0572939;0.500657
713;calc bound;100;0.0524008;0.0339778;0.0763585
713;calc iter;100;1.26929;1.10058;1.55384
713;total;1;134.044;134.044;134.044
714;calc total;1;128.169;128.169;128.169
714;calc update async;100;0.000123885;1.0222e-05;0.00958551
714;calc inner;100;1.03929;0.948059;1.14537
714;calc wait;100;0.172079;0.0534018;0.520871
714;calc bound;100;0.0557916;0.034022;0.0765073
714;calc iter;100;1.26876;1.07776;1.62396
714;total;1;134.044;134.044;134.044
715;calc total;1;128.168;128.168;128.168
715;calc update async;100;0.000119865;1.1146e-05;0.00914279
715;calc inner;100;1.04706;0.97177;1.14652
715;calc wait;100;0.166945;0.0471305;0.460294
715;calc bound;100;0.0532417;0.0339021;0.0758392
715;calc iter;100;1.26948;1.09453;1.5514
715;total;1;134.051;134.051;134.051
716;calc total;1;128.168;128.168;128.168
716;calc update async;100;0.000120797;1.1802e-05;0.00928441
716;calc inner;100;1.04901;0.983773;1.14745
716;calc wait;100;0.163786;0.0555313;0.495676
716;calc bound;100;0.0504349;0.0349479;0.0764967
716;calc iter;100;1.26824;1.08187;1.55468
716;total;1;134.049;134.049;134.049
717;calc total;1;128.167;128.167;128.167
717;calc update async;100;0.000107951;1.1316e-05;0.00843034
717;calc inner;100;1.04569;0.949565;1.14651
717;calc wait;100;0.174684;0.0590694;0.504062
717;calc bound;100;0.0450985;0.0359866;0.0764928
717;calc iter;100;1.26815;1.13444;1.4996
717;total;1;134.057;134.057;134.057
718;calc total;1;128.167;128.167;128.167
718;calc update async;100;0.000112943;1.4329e-05;0.00901211
718;calc inner;100;1.0345;0.899423;1.14512
718;calc wait;100;0.188609;0.0569192;0.467165
718;calc bound;100;0.0438613;0.0356484;0.0753512
718;calc iter;100;1.26826;1.14821;1.46022
718;total;1;134.051;134.051;134.051
719;calc total;1;128.167;128.167;128.167
719;calc update async;100;0.000107365;1.2949e-05;0.00872636
719;calc inner;100;1.04229;0.97534;1.1436
719;calc wait;100;0.183695;0.0594779;0.429782
719;calc bound;100;0.0414628;0.0342198;0.0686117
719;calc iter;100;1.26914;1.13412;1.44766
719;total;1;134.049;134.049;134.049
744;calc total;1;128.169;128.169;128.169
744;calc update async;100;0.000101838;1.1356e-05;0.00734158
744;calc inner;100;1.06052;0.963802;1.15055
744;calc wait;100;0.151941;0.0597136;0.481476
744;calc bound;100;0.0515465;0.0352189;0.0767046
744;calc iter;100;1.26493;1.13121;1.51098
744;total;1;134.09;134.09;134.09
745;calc total;1;128.169;128.169;128.169
745;calc update async;100;0.000138881;1.8398e-05;0.0104498
745;calc inner;100;1.05362;0.951677;1.14734
745;calc wait;100;0.150136;0.0524216;0.375919
745;calc bound;100;0.0573513;0.0363463;0.076802
745;calc iter;100;1.26402;1.09535;1.49306
745;total;1;134.081;134.081;134.081
746;calc total;1;128.169;128.169;128.169
746;calc update async;100;0.000135505;1.0258e-05;0.00987232
746;calc inner;100;1.04229;0.927505;1.14894
746;calc wait;100;0.159223;0.058057;0.397635
746;calc bound;100;0.0622854;0.0355777;0.0765425
746;calc iter;100;1.26509;1.1131;1.54985
746;total;1;134.088;134.088;134.088
747;calc total;1;128.169;128.169;128.169
747;calc update async;100;0.000145722;1.1748e-05;0.0107751
747;calc inner;100;1.03949;0.938594;1.15096
747;calc wait;100;0.159381;0.0457453;0.421182
747;calc bound;100;0.0632895;0.0356083;0.0764135
747;calc iter;100;1.26399;1.10592;1.52028
747;total;1;134.084;134.084;134.084
748;calc total;1;128.169;128.169;128.169
748;calc update async;100;0.000133332;1.1493e-05;0.0100816
748;calc inner;100;1.04565;0.986443;1.14379
748;calc wait;100;0.159687;0.0582157;0.430707
748;calc bound;100;0.0580583;0.0358446;0.0763846
748;calc iter;100;1.26492;1.12347;1.53416
748;total;1;134.089;134.089;134.089
749;calc total;1;128.169;128.169;128.169
749;calc update async;100;0.000129702;1.3682e-05;0.0100799
749;calc inner;100;1.05213;0.981962;1.14581
749;calc wait;100;0.159781;0.0525203;0.408259
749;calc bound;100;0.0506866;0.0355321;0.0763253
749;calc iter;100;1.26388;1.1064;1.5095
749;total;1;134.093;134.093;134.093
750;calc total;1;128.169;128.169;128.169
750;calc update async;100;0.000162325;1.2571e-05;0.0135974
750;calc inner;100;1.05031;0.96428;1.14314
750;calc wait;100;0.164445;0.055259;0.463925
750;calc bound;100;0.0489625;0.0354738;0.0757076
750;calc iter;100;1.26483;1.12884;1.56031
750;total;1;134.078;134.078;134.078
751;calc total;1;128.169;128.169;128.169
751;calc update async;100;0.000132553;1.3009e-05;0.0107588
751;calc inner;100;1.05101;0.981509;1.14333
751;calc wait;100;0.162797;0.0510392;0.371907
751;calc bound;100;0.0485258;0.0358213;0.0754248
751;calc iter;100;1.26311;1.13834;1.48529
751;total;1;134.087;134.087;134.087
752;calc total;1;128.169;128.169;128.169
752;calc update async;100;0.000116787;1.3093e-05;0.00935668
752;calc inner;100;1.05201;0.936266;1.1551
752;calc wait;100;0.165687;0.0651228;0.426763
752;calc bound;100;0.0443396;0.0357541;0.0690653
752;calc iter;100;1.26373;1.17503;1.43986
752;total;1;134.089;134.089;134.089
753;calc total;1;128.169;128.169;128.169
753;calc update async;100;0.000110922;1.2178e-05;0.00886852
753;calc inner;100;1.05505;0.98832;1.14536
753;calc wait;100;0.161422;0.056659;0.369112
753;calc bound;100;0.0442051;0.0358152;0.0623791
753;calc iter;100;1.26282;1.16024;1.43619
753;total;1;134.086;134.086;134.086
754;calc total;1;128.169;128.169;128.169
754;calc update async;100;0.000120219;1.3693e-05;0.00941495
754;calc inner;100;1.05881;0.998702;1.16909
754;calc wait;100;0.153621;0.0509904;0.398658
754;calc bound;100;0.0468725;0.0353654;0.065367
754;calc iter;100;1.26396;1.13546;1.4903
754;total;1;134.082;134.082;134.082
755;calc total;1;128.169;128.169;128.169
755;calc update async;100;0.000113005;1.1405e-05;0.00885674
755;calc inner;100;1.0598;1.00921;1.14257
755;calc wait;100;0.1515;0.0589497;0.309006
755;calc bound;100;0.0459933;0.0355155;0.0628589
755;calc iter;100;1.26351;1.15828;1.40377
755;total;1;134.089;134.089;134.089
756;calc total;1;128.169;128.169;128.169
756;calc update async;100;0.000122503;1.3066e-05;0.00934975
756;calc inner;100;1.06691;1.00018;1.148
756;calc wait;100;0.142584;0.0560851;0.359879
756;calc bound;100;0.0496482;0.034826;0.0733638
756;calc iter;100;1.26209;1.13187;1.49398
756;total;1;134.106;134.106;134.106
720;calc total;1;128.166;128.166;128.166
720;calc update async;100;9.99697e-05;1.2198e-05;0.00722139
720;calc inner;100;1.0543;0.989204;1.14581
720;calc wait;100;0.162648;0.0509541;0.378078
720;calc bound;100;0.0508196;0.0348991;0.0758794
720;calc iter;100;1.26964;1.13102;1.46806
720;total;1;134.067;134.067;134.067
757;calc total;1;128.169;128.169;128.169
757;calc update async;100;0.000115369;1.1068e-05;0.00929524
757;calc inner;100;1.06853;1.01722;1.1467
757;calc wait;100;0.147492;0.055443;0.369845
757;calc bound;100;0.0442487;0.0350501;0.0639697
757;calc iter;100;1.26344;1.13463;1.48292
757;total;1;134.106;134.106;134.106
721;calc total;1;128.169;128.169;128.169
721;calc update async;100;0.000148954;1.5351e-05;0.011177
721;calc inner;100;1.04069;0.935696;1.14414
721;calc wait;100;0.164839;0.0585044;0.428351
721;calc bound;100;0.0600463;0.0357536;0.0769074
721;calc iter;100;1.2689;1.09083;1.51625
721;total;1;134.064;134.064;134.064
758;calc total;1;128.169;128.169;128.169
758;calc update async;100;0.000113924;1.2801e-05;0.0093475
758;calc inner;100;1.06754;1.00561;1.14737
722;calc total;1;128.169;128.169;128.169
722;calc update async;100;0.000134191;1.4621e-05;0.00916303
722;calc inner;100;1.03014;0.909567;1.14802
722;calc wait;100;0.170505;0.0555286;0.52194
722;calc bound;100;0.0660861;0.036146;0.077463
722;calc iter;100;1.26802;1.04756;1.6442
722;total;1;134.068;134.068;134.068
758;calc wait;100;0.150771;0.0532316;0.472725
758;calc bound;100;0.0421842;0.0350581;0.0740294
758;calc iter;100;1.26194;1.12902;1.5448
758;total;1;134.089;134.089;134.089
723;calc total;1;128.169;128.169;128.169
723;calc update async;100;0.000133877;1.2632e-05;0.00954722
723;calc inner;100;1.03539;0.953104;1.14438
723;calc wait;100;0.167366;0.0525245;0.540348
723;calc bound;100;0.0644681;0.0360164;0.0774843
723;calc iter;100;1.26827;1.09299;1.65868
723;total;1;134.065;134.065;134.065
759;calc total;1;128.169;128.169;128.169
759;calc update async;100;0.000113147;1.2202e-05;0.00928673
759;calc inner;100;1.06344;1.01311;1.14544
759;calc wait;100;0.152856;0.0582684;0.294694
759;calc bound;100;0.0429344;0.0351208;0.0720977
759;calc iter;100;1.26192;1.16021;1.43495
759;total;1;134.106;134.106;134.106
724;calc total;1;128.169;128.169;128.169
724;calc update async;100;0.000127415;1.3444e-05;0.00934232
724;calc inner;100;1.04387;0.988584;1.14151
724;calc wait;100;0.167239;0.0548124;0.465934
724;calc bound;100;0.0564385;0.0354823;0.0754642
724;calc iter;100;1.26877;1.10981;1.52824
724;total;1;134.067;134.067;134.067
760;calc total;1;128.166;128.166;128.166
760;calc update async;100;0.000108541;1.2637e-05;0.00813579
760;calc inner;100;1.06091;0.992412;1.14231
760;calc wait;100;0.148493;0.0555875;0.346926
760;calc bound;100;0.0495972;0.0350851;0.0757003
760;calc iter;100;1.26061;1.15349;1.41141
760;total;1;134.109;134.109;134.109
725;calc total;1;128.169;128.169;128.169
725;calc update async;100;0.000122407;1.1618e-05;0.00944494
725;calc inner;100;1.04435;0.965099;1.13897
725;calc wait;100;0.172786;0.0532605;0.415088
725;calc bound;100;0.0499376;0.0345038;0.0766808
725;calc iter;100;1.26753;1.1094;1.4551
725;total;1;134.061;134.061;134.061
761;calc total;1;128.169;128.169;128.169
761;calc update async;100;0.000135696;1.266e-05;0.0108228
761;calc inner;100;1.05832;0.987562;1.14301
761;calc wait;100;0.151316;0.0545451;0.481379
761;calc bound;100;0.0512284;0.0350414;0.0758426
761;calc iter;100;1.2634;1.12518;1.57818
761;total;1;134.091;134.091;134.091
726;calc total;1;128.169;128.169;128.169
726;calc update async;100;0.000117864;1.0618e-05;0.00940325
726;calc inner;100;1.03993;0.93132;1.13893
726;calc wait;100;0.181619;0.0575942;0.439051
726;calc bound;100;0.0449944;0.0354205;0.0757961
726;calc iter;100;1.26717;1.10465;1.47021
726;total;1;134.068;134.068;134.068
762;calc total;1;128.169;128.169;128.169
762;calc update async;100;0.000138953;1.4114e-05;0.0109374
762;calc inner;100;1.05515;0.971417;1.14244
762;calc wait;100;0.149363;0.049642;0.392726
762;calc bound;100;0.0553674;0.0341192;0.0779107
762;calc iter;100;1.26218;1.12641;1.57038
762;total;1;134.101;134.101;134.101
727;calc total;1;128.169;128.169;128.169
727;calc update async;100;0.00011914;1.1999e-05;0.00958778
727;calc inner;100;1.04633;0.95731;1.13985
727;calc wait;100;0.176851;0.0569997;0.458701
727;calc bound;100;0.0440687;0.0353196;0.0760807
727;calc iter;100;1.26842;1.13085;1.45145
727;total;1;134.064;134.064;134.064
763;calc total;1;128.169;128.169;128.169
763;calc update async;100;0.000141703;1.5904e-05;0.010985
763;calc inner;100;1.05306;0.9892;1.14224
763;calc wait;100;0.149138;0.054702;0.386835
763;calc bound;100;0.0582168;0.0344316;0.0759941
763;calc iter;100;1.26215;1.11362;1.52049
763;total;1;134.091;134.091;134.091
728;calc total;1;128.169;128.169;128.169
728;calc update async;100;0.000102274;1.2947e-05;0.00818686
728;calc inner;100;1.0431;0.963354;1.14579
728;calc wait;100;0.1829;0.0557669;0.476521
728;calc bound;100;0.0417196;0.0348124;0.066229
728;calc iter;100;1.26912;1.14436;1.49873
728;total;1;134.07;134.07;134.07
764;calc total;1;128.169;128.169;128.169
764;calc update async;100;0.000134559;1.1784e-05;0.0106049
764;calc inner;100;1.05777;0.986987;1.14241
764;calc wait;100;0.148333;0.0487876;0.424407
764;calc bound;100;0.0560762;0.0352291;0.077139
764;calc iter;100;1.26361;1.1388;1.55128
764;total;1;134.094;134.094;134.094
729;calc total;1;128.169;128.169;128.169
729;calc update async;100;0.0001133;1.2825e-05;0.00907287
729;calc inner;100;1.05461;0.976569;1.14588
729;calc wait;100;0.168498;0.0588894;0.394112
729;calc bound;100;0.0425564;0.0357052;0.0639199
729;calc iter;100;1.26736;1.14734;1.49081
729;total;1;134.068;134.068;134.068
765;calc total;1;128.168;128.168;128.168
765;calc update async;100;0.000128524;1.1438e-05;0.0100773
765;calc inner;100;1.0604;0.992056;1.14569
765;calc wait;100;0.145038;0.0571636;0.391175
765;calc bound;100;0.0550403;0.0347749;0.0769068
765;calc iter;100;1.26193;1.15222;1.49292
765;total;1;134.097;134.097;134.097
730;calc total;1;128.169;128.169;128.169
730;calc update async;100;0.000106632;1.3154e-05;0.00823222
730;calc inner;100;1.05174;0.978385;1.15738
730;calc wait;100;0.164654;0.059157;0.418922
730;calc bound;100;0.0459363;0.0356181;0.108258
730;calc iter;100;1.26748;1.12147;1.49401
730;total;1;134.067;134.067;134.067
766;calc total;1;128.167;128.167;128.167
766;calc update async;100;0.000129097;1.3076e-05;0.0098485
766;calc inner;100;1.06034;0.98882;1.14242
766;calc wait;100;0.145954;0.0575927;0.352347
766;calc bound;100;0.0533684;0.0342874;0.0768011
766;calc iter;100;1.26144;1.15694;1.42538
766;total;1;134.102;134.102;134.102
731;calc total;1;128.169;128.169;128.169
731;calc update async;100;0.000109239;1.0343e-05;0.00869343
731;calc inner;100;1.05273;0.974554;1.14024
731;calc wait;100;0.167864;0.0593489;0.419443
731;calc bound;100;0.043007;0.0359302;0.057343
731;calc iter;100;1.26791;1.13204;1.44051
731;total;1;134.07;134.07;134.07
767;calc total;1;128.167;128.167;128.167
767;calc update async;100;0.000123684;1.1154e-05;0.00987294
767;calc inner;100;1.05946;1.00533;1.14165
767;calc wait;100;0.151991;0.0554234;0.321999
767;calc bound;100;0.049372;0.0341282;0.0767253
767;calc iter;100;1.26221;1.13385;1.41772
767;total;1;134.105;134.105;134.105
732;calc total;1;128.169;128.169;128.169
732;calc update async;100;0.000124858;1.264e-05;0.00908889
732;calc inner;100;1.03262;0.942607;1.14249
732;calc wait;100;0.172738;0.0409189;0.414211
732;calc bound;100;0.0581677;0.033557;0.0767015
732;calc iter;100;1.2664;1.03822;1.52705
732;total;1;134.074;134.074;134.074
733;calc total;1;128.169;128.169;128.169
733;calc update async;100;0.000117682;1.2484e-05;0.00908586
733;calc inner;100;1.04218;0.955307;1.14101
733;calc wait;100;0.17178;0.04826;0.447084
733;calc bound;100;0.0510352;0.034124;0.0758713
733;calc iter;100;1.26674;1.08114;1.53784
733;total;1;134.074;134.074;134.074
734;calc total;1;128.169;128.169;128.169
734;calc update async;100;0.00011263;1.2363e-05;0.00902767
734;calc inner;100;1.044;0.961482;1.14143
734;calc wait;100;0.174379;0.0542459;0.535027
734;calc bound;100;0.0449131;0.0341068;0.0707295
734;calc iter;100;1.26509;1.0873;1.56209
734;total;1;134.077;134.077;134.077
735;calc total;1;128.169;128.169;128.169
735;calc update async;100;0.000114885;1.3437e-05;0.00912411
735;calc inner;100;1.04268;0.918788;1.14115
735;calc wait;100;0.175376;0.0562753;0.491013
735;calc bound;100;0.0456605;0.0335808;0.0751872
735;calc iter;100;1.26694;1.08627;1.57922
735;total;1;134.071;134.071;134.071
736;calc total;1;128.169;128.169;128.169
736;calc update async;100;0.000118637;1.298e-05;0.00931468
736;calc inner;100;1.03632;0.941028;1.13613
736;calc wait;100;0.182065;0.0550592;0.477744
736;calc bound;100;0.0466681;0.0340755;0.0747085
736;calc iter;100;1.26675;1.09745;1.53485
736;total;1;134.076;134.076;134.076
737;calc total;1;128.169;128.169;128.169
737;calc update async;100;0.000117028;1.3383e-05;0.0089845
737;calc inner;100;1.03717;0.928638;1.13612
737;calc wait;100;0.175171;0.0570582;0.479313
737;calc bound;100;0.0512964;0.0344308;0.0771016
737;calc iter;100;1.26493;1.10551;1.60612
737;total;1;134.069;134.069;134.069
738;calc total;1;128.169;128.169;128.169
738;calc update async;100;0.000124052;1.4791e-05;0.00924757
738;calc inner;100;1.02801;0.946987;1.13602
738;calc wait;100;0.180955;0.0582193;0.456846
738;calc bound;100;0.0563769;0.0339897;0.0766709
738;calc iter;100;1.26676;1.10092;1.57548
738;total;1;134.073;134.073;134.073
739;calc total;1;128.169;128.169;128.169
739;calc update async;100;0.000119107;1.3742e-05;0.00887864
739;calc inner;100;1.03198;0.946682;1.13598
739;calc wait;100;0.176779;0.0507309;0.434651
739;calc bound;100;0.054679;0.0345157;0.0761007
739;calc iter;100;1.26494;1.10185;1.49644
739;total;1;134.073;134.073;134.073
740;calc total;1;128.169;128.169;128.169
740;calc update async;100;0.00012407;1.3383e-05;0.0096276
740;calc inner;100;1.03835;0.951467;1.13947
740;calc wait;100;0.175883;0.0526774;0.537048
740;calc bound;100;0.0496791;0.0332046;0.0757626
740;calc iter;100;1.26603;1.09951;1.54844
740;total;1;134.071;134.071;134.071
741;calc total;1;128.168;128.168;128.168
741;calc update async;100;0.000111791;1.2082e-05;0.00885263
741;calc inner;100;1.03439;0.927957;1.1376
741;calc wait;100;0.182808;0.0533024;0.547076
741;calc bound;100;0.0464468;0.0347696;0.0764216
741;calc iter;100;1.26483;1.10861;1.53343
741;total;1;134.069;134.069;134.069
742;calc total;1;128.167;128.167;128.167
742;calc update async;100;0.000106879;1.3999e-05;0.00812529
742;calc inner;100;1.02916;0.885107;1.1397
742;calc wait;100;0.18718;0.0547052;0.731238
742;calc bound;100;0.0471828;0.0341136;0.076592
742;calc iter;100;1.26446;1.11691;1.6753
742;total;1;134.072;134.072;134.072
743;calc total;1;128.167;128.167;128.167
743;calc update async;100;0.000103218;1.3851e-05;0.00791619
743;calc inner;100;1.02934;0.941477;1.13637
743;calc wait;100;0.188888;0.0581735;0.466443
743;calc bound;100;0.045614;0.0342391;0.0764968
743;calc iter;100;1.26455;1.1322;1.44459
743;total;1;134.074;134.074;134.074
768;calc total;1;128.169;128.169;128.169
768;calc update async;100;0.000146083;1.4275e-05;0.0120056
768;calc inner;100;1.04848;0.927495;1.15185
768;calc wait;100;0.163281;0.0552839;0.4527
768;calc bound;100;0.0481424;0.0350733;0.0761623
768;calc iter;100;1.26134;1.05166;1.43481
768;total;1;134.061;134.061;134.061
769;calc total;1;128.169;128.169;128.169
769;calc update async;100;0.000131305;1.6297e-05;0.0101979
769;calc inner;100;1.05128;0.906328;1.15111
769;calc wait;100;0.161353;0.0596882;0.5186
769;calc bound;100;0.0502088;0.0333834;0.0766755
769;calc iter;100;1.26412;1.07373;1.49214
769;total;1;134.062;134.062;134.062
770;calc total;1;128.169;128.169;128.169
770;calc update async;100;0.00013398;1.5199e-05;0.01034
770;calc inner;100;1.05255;0.9256;1.15081
770;calc wait;100;0.154778;0.0583585;0.469946
770;calc bound;100;0.0522849;0.0344744;0.0747392
770;calc iter;100;1.26157;1.09126;1.51633
770;total;1;134.065;134.065;134.065
771;calc total;1;128.168;128.168;128.168
771;calc update async;100;0.000135476;1.8152e-05;0.0103274
771;calc inner;100;1.05235;0.93157;1.1545
771;calc wait;100;0.154752;0.0586115;0.649189
771;calc bound;100;0.0535844;0.0342227;0.0766973
771;calc iter;100;1.2626;1.10723;1.66496
771;total;1;134.06;134.06;134.06
772;calc total;1;128.169;128.169;128.169
772;calc update async;100;0.000131297;1.3037e-05;0.0103585
772;calc inner;100;1.04406;0.919296;1.14559
772;calc wait;100;0.165139;0.0627096;0.54105
772;calc bound;100;0.0515019;0.0344527;0.0794803
772;calc iter;100;1.2622;1.08321;1.55658
772;total;1;134.057;134.057;134.057
773;calc total;1;128.169;128.169;128.169
773;calc update async;100;0.000129894;1.3374e-05;0.0103136
773;calc inner;100;1.04612;0.877534;1.1504
773;calc wait;100;0.163949;0.0564719;0.588534
773;calc bound;100;0.0499865;0.0367271;0.0851843
773;calc iter;100;1.2607;1.0733;1.51176
773;total;1;134.064;134.064;134.064
774;calc total;1;128.169;128.169;128.169
774;calc update async;100;0.00013035;1.0699e-05;0.0103918
774;calc inner;100;1.03814;0.87761;1.14737
774;calc wait;100;0.173153;0.0523846;0.662759
774;calc bound;100;0.0486343;0.0362384;0.077116
774;calc iter;100;1.26088;1.07071;1.6163
774;total;1;134.065;134.065;134.065
792;calc total;1;128.169;128.169;128.169
792;calc update async;100;9.92559e-05;1.1625e-05;0.00720087
792;calc inner;100;1.0544;0.979314;1.14839
792;calc wait;100;0.1663;0.0525255;0.543761
792;calc bound;100;0.0485712;0.0350236;0.0766304
792;calc iter;100;1.2708;1.10991;1.64305
792;total;1;134.004;134.004;134.004
775;calc total;1;128.168;128.168;128.168
775;calc update async;100;0.000129786;1.4233e-05;0.0102607
775;calc inner;100;1.03542;0.844605;1.15199
775;calc wait;100;0.177255;0.0581859;0.639416
775;calc bound;100;0.0492522;0.0340468;0.0762429
775;calc iter;100;1.26372;1.13864;1.58275
775;total;1;134.054;134.054;134.054
793;calc total;1;128.169;128.169;128.169
793;calc update async;100;0.00012325;1.3473e-05;0.00936197
793;calc inner;100;1.05167;0.932782;1.14766
793;calc wait;100;0.166805;0.0569646;0.63603
793;calc bound;100;0.0517543;0.0351859;0.0763037
793;calc iter;100;1.27115;1.08964;1.63263
793;total;1;134.003;134.003;134.003
776;calc total;1;128.166;128.166;128.166
776;calc update async;100;9.97389e-05;1.579e-05;0.00709184
776;calc inner;100;1.0494;0.8911;1.15122
776;calc wait;100;0.165053;0.0577159;0.643563
776;calc bound;100;0.0516066;0.034775;0.0757909
776;calc iter;100;1.26771;1.10454;1.61372
776;total;1;134.061;134.061;134.061
777;calc total;1;128.169;128.169;128.169
777;calc update async;100;0.000117312;1.0899e-05;0.00902485
777;calc inner;100;1.03948;0.794628;1.14457
777;calc wait;100;0.170953;0.0638798;0.51281
777;calc bound;100;0.0542502;0.0330035;0.0765468
777;calc iter;100;1.26635;1.05559;1.56868
777;total;1;134.061;134.061;134.061
778;calc total;1;128.169;128.169;128.169
778;calc update async;100;0.000125893;1.2983e-05;0.00953963
778;calc inner;100;1.02953;0.863221;1.14559
778;calc wait;100;0.174688;0.0574081;0.588034
778;calc bound;100;0.0585906;0.0348972;0.0765379
778;calc iter;100;1.26742;1.06223;1.57936
778;total;1;134.065;134.065;134.065
779;calc total;1;128.169;128.169;128.169
779;calc update async;100;0.000126949;1.2836e-05;0.0094554
779;calc inner;100;1.02493;0.863569;1.14559
779;calc wait;100;0.177398;0.067166;0.668294
779;calc bound;100;0.0609712;0.033123;0.0765002
779;calc iter;100;1.26483;1.10836;1.72283
779;total;1;134.058;134.058;134.058
780;calc total;1;128.169;128.169;128.169
780;calc update async;100;0.000120987;1.2741e-05;0.00953916
780;calc inner;100;1.01614;0.795672;1.14392
780;calc wait;100;0.199816;0.0572164;0.655261
780;calc bound;100;0.0451765;0.0355626;0.0719462
780;calc iter;100;1.26357;1.03085;1.599
780;total;1;134.07;134.07;134.07
781;calc total;1;128.169;128.169;128.169
781;calc update async;100;0.000117383;1.2455e-05;0.0094749
781;calc inner;100;1.00831;0.765571;1.14211
781;calc wait;100;0.213936;0.0562997;0.719929
781;calc bound;100;0.0425722;0.0345735;0.0613658
781;calc iter;100;1.26614;1.01589;1.5572
781;total;1;134.069;134.069;134.069
782;calc total;1;128.169;128.169;128.169
782;calc update async;100;0.000117941;1.1369e-05;0.00977861
782;calc inner;100;0.995768;0.783587;1.14212
782;calc wait;100;0.224877;0.0499242;0.709539
782;calc bound;100;0.0428487;0.0345972;0.0580681
782;calc iter;100;1.26503;1.02176;1.59045
782;total;1;134.07;134.07;134.07
783;calc total;1;128.168;128.168;128.168
783;calc update async;100;0.000115633;1.1344e-05;0.00952032
783;calc inner;100;1.00078;0.763799;1.14326
783;calc wait;100;0.221285;0.0612376;0.703153
783;calc bound;100;0.0423357;0.0351282;0.0560611
783;calc iter;100;1.26597;1.07015;1.51249
783;total;1;134.061;134.061;134.061
784;calc total;1;128.169;128.169;128.169
784;calc update async;100;0.000123169;1.2681e-05;0.00947709
784;calc inner;100;1.01184;0.8061;1.13763
784;calc wait;100;0.205279;0.0553333;0.765647
784;calc bound;100;0.0529152;0.0345017;0.0756531
784;calc iter;100;1.27113;1.05969;1.71259
784;total;1;134.061;134.061;134.061
785;calc total;1;128.169;128.169;128.169
785;calc update async;100;0.000128151;1.2418e-05;0.00970409
785;calc inner;100;1.00557;0.774905;1.13836
785;calc wait;100;0.208107;0.0560119;0.786887
785;calc bound;100;0.056485;0.0343031;0.0755839
785;calc iter;100;1.2708;1.0313;1.75135
785;total;1;134.07;134.07;134.07
786;calc total;1;128.169;128.169;128.169
786;calc update async;100;0.000129328;1.4443e-05;0.00946383
786;calc inner;100;0.997817;0.801474;1.13742
786;calc wait;100;0.211642;0.0527527;0.694436
786;calc bound;100;0.0583217;0.0347782;0.0766453
786;calc iter;100;1.26897;1.02548;1.69869
786;total;1;134.07;134.07;134.07
787;calc total;1;128.169;128.169;128.169
787;calc update async;100;0.000129718;1.3682e-05;0.00973272
787;calc inner;100;1.00514;0.819677;1.13887
787;calc wait;100;0.206556;0.0470492;0.752332
787;calc bound;100;0.0574174;0.0352398;0.0756307
787;calc iter;100;1.26995;1.01117;1.75997
787;total;1;134.062;134.062;134.062
788;calc total;1;128.169;128.169;128.169
788;calc update async;100;0.000130729;1.433e-05;0.0097327
788;calc inner;100;1.01011;0.819725;1.14154
788;calc wait;100;0.201617;0.0544514;0.695918
788;calc bound;100;0.0559944;0.0346882;0.076967
788;calc iter;100;1.26838;0.987905;1.69728
788;total;1;134.07;134.07;134.07
789;calc total;1;128.169;128.169;128.169
789;calc update async;100;0.000129255;1.4464e-05;0.00991688
789;calc inner;100;1.01307;0.851599;1.13807
789;calc wait;100;0.200705;0.0546498;0.646418
789;calc bound;100;0.0527383;0.0355055;0.0762903
789;calc iter;100;1.26721;0.981283;1.5853
789;total;1;134.07;134.07;134.07
790;calc total;1;128.167;128.167;128.167
790;calc update async;100;0.000118499;1.2035e-05;0.00911101
790;calc inner;100;1.01453;0.859339;1.13834
790;calc wait;100;0.203374;0.0535119;0.667286
790;calc bound;100;0.0492529;0.0353866;0.0742056
790;calc iter;100;1.26795;0.993589;1.63417
790;total;1;134.069;134.069;134.069
791;calc total;1;128.167;128.167;128.167
791;calc update async;100;0.000114048;1.1894e-05;0.00879658
791;calc inner;100;1.01502;0.829395;1.14088
791;calc wait;100;0.205313;0.0599171;0.624716
791;calc bound;100;0.0492293;0.0355824;0.0759138
791;calc iter;100;1.2699;1.0506;1.58826
791;total;1;134.07;134.07;134.07
794;calc total;1;128.169;128.169;128.169
816;calc total;1;128.169;128.169;128.169
816;calc update async;100;0.000131288;1.2161e-05;0.0103981
816;calc inner;100;1.06617;1.01274;1.20615
816;calc wait;100;0.151587;0.045348;0.373738
816;calc bound;100;0.0491193;0.0354957;0.0720368
816;calc iter;100;1.2685;1.12982;1.48505
816;total;1;134.237;134.237;134.237
817;calc total;1;128.169;128.169;128.169
817;calc update async;100;0.000137377;1.4215e-05;0.0103098
817;calc inner;100;1.05699;0.968359;1.15563
817;calc wait;100;0.148717;0.0596165;0.342961
817;calc bound;100;0.0585974;0.035768;0.0766634
817;calc iter;100;1.26754;1.15664;1.44065
817;total;1;134.237;134.237;134.237
818;calc total;1;128.169;128.169;128.169
818;calc update async;100;0.000142002;1.3242e-05;0.0103003
818;calc inner;100;1.04001;0.9568;1.14936
818;calc wait;100;0.162224;0.0560774;0.404896
818;calc bound;100;0.0645864;0.0356124;0.0764745
818;calc iter;100;1.26837;1.08516;1.55204
818;total;1;134.228;134.228;134.228
819;calc total;1;128.169;128.169;128.169
819;calc update async;100;0.000137909;1.32e-05;0.0101023
819;calc inner;100;1.03909;0.980799;1.15088
819;calc wait;100;0.16092;0.0522785;0.575518
819;calc bound;100;0.0659746;0.0358358;0.076407
819;calc iter;100;1.26756;1.12806;1.6536
819;total;1;134.237;134.237;134.237
820;calc total;1;128.169;128.169;128.169
820;calc update async;100;0.000134855;1.3189e-05;0.0101775
820;calc inner;100;1.05097;0.989392;1.1469
820;calc wait;100;0.156664;0.0539648;0.36756
820;calc bound;100;0.0580896;0.0362271;0.076199
820;calc iter;100;1.26694;1.13381;1.46118
820;total;1;134.232;134.232;134.232
821;calc total;1;128.165;128.165;128.165
821;calc update async;100;0.000101756;1.3557e-05;0.00748432
821;calc inner;100;1.0541;0.990702;1.14556
821;calc wait;100;0.1623;0.0540282;0.388276
821;calc bound;100;0.0498722;0.0348492;0.0749255
821;calc iter;100;1.26713;1.14143;1.44766
821;total;1;134.237;134.237;134.237
822;calc total;1;128.169;128.169;128.169
822;calc update async;100;0.000142445;1.1231e-05;0.0118349
822;calc inner;100;1.05041;0.972395;1.14481
822;calc wait;100;0.166583;0.0543544;0.491493
822;calc bound;100;0.0474907;0.0356995;0.0756624
822;calc iter;100;1.26587;1.14863;1.50859
822;total;1;134.236;134.236;134.236
823;calc total;1;128.169;128.169;128.169
823;calc update async;100;0.000127638;1.156e-05;0.0103766
823;calc inner;100;1.05722;1.00024;1.23243
823;calc wait;100;0.163068;0.0575573;0.402952
823;calc bound;100;0.0455949;0.0354947;0.0904688
823;calc iter;100;1.26681;1.14198;1.55117
823;total;1;134.236;134.236;134.236
824;calc total;1;128.169;128.169;128.169
824;calc update async;100;0.000109041;1.3452e-05;0.00883126
824;calc inner;100;1.04743;0.96966;1.14845
824;calc wait;100;0.176143;0.0609054;0.502214
824;calc bound;100;0.0421192;0.0355715;0.0593013
824;calc iter;100;1.26718;1.15935;1.52184
824;total;1;134.235;134.235;134.235
825;calc total;1;128.169;128.169;128.169
825;calc update async;100;0.000111074;1.1547e-05;0.00909151
825;calc inner;100;1.05507;0.980313;1.14463
825;calc wait;100;0.166651;0.0625461;0.535558
825;calc bound;100;0.0418891;0.0356604;0.0632915
825;calc iter;100;1.26594;1.14449;1.56994
825;total;1;134.237;134.237;134.237
826;calc total;1;128.169;128.169;128.169
826;calc update async;100;0.000115091;1.2239e-05;0.00917993
826;calc inner;100;1.05951;0.992077;1.14735
826;calc wait;100;0.158175;0.0584303;0.429026
826;calc bound;100;0.0446485;0.0353957;0.0712835
826;calc iter;100;1.26719;1.11887;1.53867
826;total;1;134.237;134.237;134.237
827;calc total;1;128.169;128.169;128.169
827;calc update async;100;0.000119705;1.3908e-05;0.00949437
827;calc inner;100;1.06971;1.01932;1.15165
827;calc wait;100;0.143646;0.0580682;0.413459
827;calc bound;100;0.0452321;0.0357491;0.0650819
827;calc iter;100;1.26625;1.13584;1.51546
827;total;1;134.237;134.237;134.237
828;calc total;1;128.169;128.169;128.169
828;calc update async;100;0.000128754;1.2931e-05;0.00959865
828;calc inner;100;1.05317;0.932028;1.15264
828;calc wait;100;0.151007;0.0574767;0.474411
828;calc bound;100;0.0589977;0.0343541;0.076323
828;calc iter;100;1.26674;1.09873;1.57102
828;total;1;134.234;134.234;134.234
829;calc total;1;128.169;128.169;128.169
829;calc update async;100;0.000124087;1.561e-05;0.00954909
829;calc inner;100;1.06191;0.968261;1.15159
829;calc wait;100;0.148827;0.0564015;0.371122
829;calc bound;100;0.0530275;0.0328715;0.0761167
829;calc iter;100;1.2653;1.11084;1.50039
829;total;1;134.233;134.233;134.233
830;calc total;1;128.169;128.169;128.169
830;calc update async;100;0.000120538;1.3868e-05;0.0096177
830;calc inner;100;1.06642;0.973571;1.15111
830;calc wait;100;0.149401;0.0527387;0.461875
830;calc bound;100;0.0462549;0.0346406;0.0683755
830;calc iter;100;1.26447;1.13083;1.51079
830;total;1;134.234;134.234;134.234
831;calc total;1;128.169;128.169;128.169
831;calc update async;100;0.000121843;1.5062e-05;0.0097074
831;calc inner;100;1.0637;0.937647;1.15216
831;calc wait;100;0.150468;0.0564124;0.654684
831;calc bound;100;0.0465848;0.0347245;0.0764962
831;calc iter;100;1.26503;1.1137;1.76041
831;total;1;134.234;134.234;134.234
832;calc total;1;128.169;128.169;128.169
832;calc update async;100;0.000121172;1.3309e-05;0.00969746
832;calc inner;100;1.05659;0.95216;1.14938
832;calc wait;100;0.15776;0.0553372;0.440729
832;calc bound;100;0.0475597;0.0345248;0.0752552
832;calc iter;100;1.26471;1.11309;1.51555
832;total;1;134.23;134.23;134.23
833;calc total;1;128.169;128.169;128.169
833;calc update async;100;0.000121587;1.3314e-05;0.00953368
833;calc inner;100;1.06231;0.959552;1.14707
833;calc wait;100;0.151563;0.056781;0.484974
833;calc bound;100;0.0482065;0.0346687;0.0706581
833;calc iter;100;1.26453;1.13568;1.56763
833;total;1;134.228;134.228;134.228
834;calc total;1;128.169;128.169;128.169
834;calc update async;100;0.000123539;1.2275e-05;0.00956121
834;calc inner;100;1.05889;0.954583;1.14949
834;calc wait;100;0.151947;0.0561868;0.391278
834;calc bound;100;0.0520843;0.0341224;0.0757468
834;calc iter;100;1.26503;1.14671;1.50786
834;total;1;134.23;134.23;134.23
835;calc total;1;128.169;128.169;128.169
835;calc update async;100;0.000132403;1.3146e-05;0.0101622
835;calc inner;100;1.05573;0.928062;1.14638
835;calc wait;100;0.150069;0.0561203;0.42803
835;calc bound;100;0.0565331;0.0339321;0.0743173
835;calc iter;100;1.26512;1.07728;1.5099
835;total;1;134.228;134.228;134.228
836;calc total;1;128.169;128.169;128.169
836;calc update async;100;0.000133075;1.3425e-05;0.0101273
836;calc inner;100;1.05968;0.957734;1.15105
836;calc wait;100;0.149209;0.0561557;0.442905
836;calc bound;100;0.0535555;0.0346179;0.076244
836;calc iter;100;1.26481;1.13318;1.45387
836;total;1;134.231;134.231;134.231
837;calc total;1;128.168;128.168;128.168
837;calc update async;100;0.000123854;1.3746e-05;0.00984712
837;calc inner;100;1.06014;0.96373;1.14893
837;calc wait;100;0.153531;0.05661;0.458818
837;calc bound;100;0.0486845;0.0348053;0.0747597
837;calc iter;100;1.26423;1.14603;1.52389
837;total;1;134.23;134.23;134.23
840;calc total;1;128.169;128.169;128.169
840;calc update async;100;0.000110952;1.648e-05;0.00810098
840;calc inner;100;1.06674;0.954705;1.15797
840;calc wait;100;0.143975;0.0463397;0.43924
840;calc bound;100;0.0518628;0.0361673;0.0764241
840;calc iter;100;1.26361;1.05964;1.4623
840;total;1;134.066;134.066;134.066
838;calc total;1;128.167;128.167;128.167
838;calc update async;100;0.000117827;1.4555e-05;0.0087737
838;calc inner;100;1.05191;0.88818;1.14796
838;calc wait;100;0.162475;0.0548632;0.684681
838;calc bound;100;0.0487635;0.0347249;0.0741315
838;calc iter;100;1.2648;1.14184;1.6834
838;total;1;134.23;134.23;134.23
839;calc total;1;128.167;128.167;128.167
839;calc update async;100;0.000110806;1.4528e-05;0.00843313
839;calc inner;100;1.05142;0.96744;1.14805
839;calc wait;100;0.162251;0.0501313;0.50454
839;calc bound;100;0.0477843;0.0352386;0.0753589
839;calc iter;100;1.2635;1.15393;1.52291
839;total;1;134.23;134.23;134.23
841;calc total;1;128.169;128.169;128.169
841;calc update async;100;0.000164618;1.4257e-05;0.0134536
841;calc inner;100;1.06019;0.950205;1.14949
841;calc wait;100;0.148527;0.0531717;0.39871
841;calc bound;100;0.0539707;0.0357838;0.0760568
841;calc iter;100;1.26367;1.09034;1.46738
841;total;1;134.073;134.073;134.073
842;calc total;1;128.169;128.169;128.169
842;calc update async;100;0.000130899;1.2011e-05;0.00990316
842;calc inner;100;1.05196;0.891364;1.15139
842;calc wait;100;0.15081;0.0595148;0.388027
842;calc bound;100;0.058839;0.0355258;0.0763539
842;calc iter;100;1.26384;1.08213;1.48496
842;total;1;134.073;134.073;134.073
843;calc total;1;128.169;128.169;128.169
843;calc update async;100;0.000133599;1.0695e-05;0.00984365
843;calc inner;100;1.04263;0.836627;1.15351
843;calc wait;100;0.156926;0.0600397;0.589652
843;calc bound;100;0.0639643;0.0355676;0.0765043
843;calc iter;100;1.2644;1.06905;1.68435
843;total;1;134.067;134.067;134.067
844;calc total;1;128.169;128.169;128.169
844;calc update async;100;0.000133506;1.5833e-05;0.00991333
844;calc inner;100;1.04473;0.882585;1.14711
844;calc wait;100;0.156131;0.054652;0.549345
844;calc bound;100;0.0606288;0.035564;0.0760874
844;calc iter;100;1.26278;1.05177;1.58215
844;total;1;134.061;134.061;134.061
845;calc total;1;128.169;128.169;128.169
845;calc update async;100;0.000131004;1.3093e-05;0.0100331
845;calc inner;100;1.05469;0.933522;1.14694
845;calc wait;100;0.155248;0.0568474;0.55155
845;calc bound;100;0.0529371;0.0348476;0.0762591
845;calc iter;100;1.26459;1.0881;1.54485
845;total;1;134.061;134.061;134.061
846;calc total;1;128.169;128.169;128.169
846;calc update async;100;0.000130007;1.2663e-05;0.0101552
846;calc inner;100;1.05762;0.937566;1.15105
846;calc wait;100;0.154242;0.0480137;0.424924
846;calc bound;100;0.0500268;0.0361147;0.0762209
846;calc iter;100;1.26282;1.12637;1.49529
846;total;1;134.066;134.066;134.066
847;calc total;1;128.168;128.168;128.168
847;calc update async;100;0.000133782;1.2105e-05;0.0107632
847;calc inner;100;1.0562;0.950214;1.1462
847;calc wait;100;0.156097;0.0558871;0.352191
847;calc bound;100;0.0490134;0.0360187;0.0750371
847;calc iter;100;1.26283;1.16016;1.41694
847;total;1;134.062;134.062;134.062
848;calc total;1;128.165;128.165;128.165
848;calc update async;100;8.68827e-05;1.2488e-05;0.00645985
848;calc inner;100;1.0511;0.87132;1.14848
848;calc wait;100;0.163262;0.0609388;0.383012
848;calc bound;100;0.0449728;0.0354751;0.068849
848;calc iter;100;1.2616;1.17999;1.41819
848;total;1;134.07;134.07;134.07
888;calc total;1;128.169;128.169;128.169
888;calc update async;100;0.000104259;1.3593e-05;0.00745446
888;calc inner;100;1.05293;0.943713;1.15101
888;calc wait;100;0.166947;0.0568042;0.541254
888;calc bound;100;0.0500933;0.0360541;0.0752994
888;calc iter;100;1.27153;1.12346;1.6674
888;total;1;134.034;134.034;134.034
794;calc update async;100;0.000122576;1.2401e-05;0.00920847
794;calc inner;100;1.05276;0.949727;1.14785
794;calc wait;100;0.166456;0.0559341;0.593201
794;calc bound;100;0.051579;0.0349191;0.0749669
794;calc iter;100;1.27181;1.06703;1.64895
794;total;1;134.008;134.008;134.008
849;calc total;1;128.169;128.169;128.169
849;calc update async;100;0.000105997;1.3203e-05;0.00840425
849;calc inner;100;1.05474;0.928064;1.14856
849;calc wait;100;0.162649;0.0547848;0.376194
849;calc bound;100;0.0433684;0.0353798;0.0639239
849;calc iter;100;1.26322;1.15567;1.40645
849;total;1;134.061;134.061;134.061
912;calc total;1;128.169;128.169;128.169
912;calc update async;100;0.000119366;1.2971e-05;0.00910362
912;calc inner;100;1.03734;0.971436;1.14294
912;calc wait;100;0.17924;0.0511226;0.446161
912;calc bound;100;0.0516666;0.0346719;0.0759519
912;calc iter;100;1.26969;1.12269;1.51839
912;total;1;133.974;133.974;133.974
864;calc total;1;128.169;128.169;128.169
864;calc update async;100;0.000124045;1.0856e-05;0.00990386
864;calc inner;100;1.0393;0.903598;1.14781
864;calc wait;100;0.176109;0.0586591;0.499037
864;calc bound;100;0.04847;0.0340037;0.0744308
864;calc iter;100;1.26577;1.1162;1.50551
864;total;1;134.24;134.24;134.24
889;calc total;1;128.169;128.169;128.169
889;calc update async;100;0.000125559;1.4222e-05;0.00959148
889;calc inner;100;1.04787;0.944023;1.14981
889;calc wait;100;0.172446;0.0571422;0.629816
889;calc bound;100;0.0522955;0.0346744;0.075583
889;calc iter;100;1.27404;1.06422;1.64021
889;total;1;134.031;134.031;134.031
795;calc total;1;128.169;128.169;128.169
795;calc update async;100;0.000128099;1.3151e-05;0.00976149
795;calc inner;100;1.05474;0.925843;1.15052
795;calc wait;100;0.162554;0.0546756;0.741703
795;calc bound;100;0.0516165;0.0352631;0.0760292
795;calc iter;100;1.27006;1.09593;1.73575
795;total;1;134.004;134.004;134.004
850;calc total;1;128.169;128.169;128.169
850;calc update async;100;0.000112674;1.1707e-05;0.00906806
850;calc inner;100;1.0605;0.943865;1.147
850;calc wait;100;0.153096;0.0526128;0.313432
850;calc bound;100;0.0447683;0.0356013;0.0643698
850;calc iter;100;1.2616;1.15454;1.42346
850;total;1;134.064;134.064;134.064
913;calc total;1;128.169;128.169;128.169
913;calc update async;100;0.000124673;1.4126e-05;0.00911776
913;calc inner;100;1.02271;0.891527;1.14131
913;calc wait;100;0.184077;0.0566037;0.491238
913;calc bound;100;0.0593001;0.035678;0.0767305
913;calc iter;100;1.26842;1.01305;1.57235
913;total;1;133.976;133.976;133.976
865;calc total;1;128.169;128.169;128.169
865;calc update async;100;0.000124821;1.4783e-05;0.00983641
865;calc inner;100;1.03891;0.901696;1.14766
865;calc wait;100;0.173211;0.0521788;0.597093
865;calc bound;100;0.0502219;0.0357;0.0768328
865;calc iter;100;1.26316;1.12093;1.5514
865;total;1;134.239;134.239;134.239
890;calc total;1;128.169;128.169;128.169
890;calc update async;100;0.000147444;1.37e-05;0.0114547
890;calc inner;100;1.04936;0.96354;1.14994
890;calc wait;100;0.167338;0.0546279;0.586539
890;calc bound;100;0.0527354;0.0359134;0.0763021
890;calc iter;100;1.27161;1.08484;1.62939
890;total;1;134.032;134.032;134.032
796;calc total;1;128.169;128.169;128.169
796;calc update async;100;0.000143964;1.2071e-05;0.0115644
796;calc inner;100;1.04879;0.893446;1.14036
796;calc wait;100;0.17061;0.0596498;0.61536
796;calc bound;100;0.0497146;0.0351962;0.0751449
796;calc iter;100;1.27039;1.03914;1.70696
796;total;1;134;134;134
851;calc total;1;128.169;128.169;128.169
851;calc update async;100;0.000118523;1.7071e-05;0.00899025
851;calc inner;100;1.06178;0.903472;1.14609
851;calc wait;100;0.14662;0.0555389;0.41656
851;calc bound;100;0.0469085;0.0350915;0.126406
851;calc iter;100;1.26214;1.09321;1.53766
851;total;1;134.07;134.07;134.07
914;calc total;1;128.169;128.169;128.169
914;calc update async;100;0.000137246;1.5569e-05;0.0098174
914;calc inner;100;1.00962;0.907558;1.14001
914;calc wait;100;0.1906;0.0561813;0.506334
914;calc bound;100;0.0664523;0.0359071;0.0769752
914;calc iter;100;1.26749;1.08135;1.58523
914;total;1;133.973;133.973;133.973
866;calc total;1;128.169;128.169;128.169
866;calc update async;100;0.000126183;1.427e-05;0.00988089
866;calc inner;100;1.04018;0.90928;1.14775
866;calc wait;100;0.170396;0.061523;0.590428
866;calc bound;100;0.0510583;0.0357379;0.0730945
866;calc iter;100;1.26312;1.07997;1.57885
866;total;1;134.24;134.24;134.24
891;calc total;1;128.169;128.169;128.169
891;calc update async;100;0.000123185;1.4098e-05;0.00941029
891;calc inner;100;1.0483;0.907963;1.15063
891;calc wait;100;0.17053;0.0542249;0.870801
891;calc bound;100;0.051105;0.0355722;0.076432
891;calc iter;100;1.27127;1.09809;1.87429
891;total;1;134.042;134.042;134.042
797;calc total;1;128.169;128.169;128.169
797;calc update async;100;0.000122441;1.176e-05;0.00978677
797;calc inner;100;1.051;0.96411;1.14689
797;calc wait;100;0.17095;0.0526906;0.479366
797;calc bound;100;0.0460314;0.0350761;0.0763059
797;calc iter;100;1.26876;1.0963;1.52408
797;total;1;134.004;134.004;134.004
852;calc total;1;128.169;128.169;128.169
852;calc update async;100;0.000121582;1.457e-05;0.0093512
852;calc inner;100;1.07313;0.981192;1.15351
852;calc wait;100;0.135601;0.0540113;0.374148
852;calc bound;100;0.0496153;0.0343469;0.0770561
852;calc iter;100;1.26227;1.15717;1.5156
852;total;1;134.09;134.09;134.09
915;calc total;1;128.169;128.169;128.169
915;calc update async;100;0.00013676;1.9902e-05;0.00934936
915;calc inner;100;1.01802;0.940953;1.14172
915;calc wait;100;0.184867;0.0556872;0.44336
915;calc bound;100;0.0650975;0.0345827;0.0769508
915;calc iter;100;1.26923;1.05978;1.54546
915;total;1;133.976;133.976;133.976
867;calc total;1;128.169;128.169;128.169
867;calc update async;100;0.000131552;1.3769e-05;0.0101783
867;calc inner;100;1.03968;0.898256;1.14939
867;calc wait;100;0.170562;0.0561287;0.610721
867;calc bound;100;0.0517103;0.03441;0.117636
867;calc iter;100;1.26402;1.09841;1.68739
867;total;1;134.24;134.24;134.24
892;calc total;1;128.169;128.169;128.169
892;calc update async;100;0.000111525;9.308e-06;0.00864919
892;calc inner;100;1.04862;0.931387;1.4236
892;calc wait;100;0.174802;0.0506871;0.510414
892;calc bound;100;0.0477711;0.0354599;0.0744356
892;calc iter;100;1.2722;1.11848;1.67847
892;total;1;134.032;134.032;134.032
798;calc total;1;128.169;128.169;128.169
798;calc update async;100;0.000119485;1.1742e-05;0.00974866
798;calc inner;100;1.03874;0.916147;1.27929
798;calc wait;100;0.184684;0.0440516;0.563211
798;calc bound;100;0.0448933;0.0353431;0.0739304
798;calc iter;100;1.26986;1.15095;1.52045
798;total;1;134.006;134.006;134.006
853;calc total;1;128.169;128.169;128.169
853;calc update async;100;0.000118118;1.097e-05;0.00930883
853;calc inner;100;1.07683;1.01491;1.15326
853;calc wait;100;0.137076;0.0574049;0.360135
853;calc bound;100;0.0454236;0.033948;0.0672562
853;calc iter;100;1.26159;1.1537;1.48214
853;total;1;134.086;134.086;134.086
916;calc total;1;128.169;128.169;128.169
916;calc update async;100;0.000125503;1.5195e-05;0.00937134
916;calc inner;100;1.02782;0.955406;1.13654
916;calc wait;100;0.183193;0.0537169;0.543941
916;calc bound;100;0.0552452;0.0355176;0.0764192
916;calc iter;100;1.2673;1.06188;1.56932
916;total;1;133.977;133.977;133.977
893;calc total;1;128.169;128.169;128.169
893;calc update async;100;0.000122986;1.294e-05;0.009658
893;calc inner;100;1.04027;0.951149;1.14492
893;calc wait;100;0.18239;0.0547137;0.502387
893;calc bound;100;0.0463599;0.0349212;0.0757817
893;calc iter;100;1.27054;1.11065;1.52733
893;total;1;134.031;134.031;134.031
799;calc total;1;128.169;128.169;128.169
799;calc update async;100;0.000121875;1.1988e-05;0.00984303
799;calc inner;100;1.03785;0.950887;1.14157
799;calc wait;100;0.185041;0.0610526;0.458908
799;calc bound;100;0.0471647;0.0353976;0.0755043
799;calc iter;100;1.27149;1.16074;1.5487
799;total;1;134.004;134.004;134.004
854;calc total;1;128.169;128.169;128.169
854;calc update async;100;0.000115266;1.2184e-05;0.00933376
854;calc inner;100;1.07877;1.01431;1.15538
854;calc wait;100;0.138178;0.0607367;0.403994
854;calc bound;100;0.0424722;0.0345323;0.060338
854;calc iter;100;1.26237;1.18093;1.47637
854;total;1;134.09;134.09;134.09
917;calc total;1;128.169;128.169;128.169
917;calc update async;100;0.000120874;1.269e-05;0.0094467
917;calc inner;100;1.02964;0.949751;1.13627
917;calc wait;100;0.187871;0.0562524;0.507472
917;calc bound;100;0.0478026;0.0358035;0.0761542
917;calc iter;100;1.26611;1.0857;1.53014
917;total;1;133.969;133.969;133.969
894;calc total;1;128.169;128.169;128.169
894;calc update async;100;0.000124908;1.2921e-05;0.00984681
894;calc inner;100;1.03226;0.883781;1.15307
894;calc wait;100;0.191416;0.0547865;0.610896
894;calc bound;100;0.0475195;0.0350629;0.0756113
894;calc iter;100;1.27184;1.14204;1.59687
894;total;1;134.04;134.04;134.04
800;calc total;1;128.165;128.165;128.165
800;calc update async;100;9.13715e-05;1.3193e-05;0.00647225
800;calc inner;100;1.05525;0.970756;1.14756
800;calc wait;100;0.16608;0.0519475;0.355627
800;calc bound;100;0.047973;0.0351198;0.0767609
800;calc iter;100;1.27151;1.13172;1.44631
800;total;1;134.008;134.008;134.008
855;calc total;1;128.168;128.168;128.168
855;calc update async;100;0.000113067;1.2296e-05;0.0091703
855;calc inner;100;1.07241;1.02565;1.15353
855;calc wait;100;0.144454;0.0556155;0.311523
855;calc bound;100;0.042024;0.0346922;0.0579532
855;calc iter;100;1.26117;1.18005;1.41596
855;total;1;134.089;134.089;134.089
918;calc total;1;128.169;128.169;128.169
918;calc update async;100;0.000137817;1.1218e-05;0.0114338
918;calc inner;100;1.0269;0.92861;1.13577
918;calc wait;100;0.194819;0.0564359;0.512499
918;calc bound;100;0.04477;0.0351252;0.0753411
918;calc iter;100;1.26732;1.11493;1.48152
918;total;1;133.976;133.976;133.976
895;calc total;1;128.169;128.169;128.169
895;calc update async;100;0.000124469;1.5736e-05;0.00972128
895;calc inner;100;1.04351;0.942803;1.15449
895;calc wait;100;0.180753;0.0581996;0.537488
895;calc bound;100;0.0466171;0.0354042;0.0750902
895;calc iter;100;1.27332;1.15608;1.65012
895;total;1;134.036;134.036;134.036
801;calc total;1;128.169;128.169;128.169
801;calc update async;100;0.00010503;1.203e-05;0.00765977
801;calc inner;100;1.04252;0.937552;1.14356
801;calc wait;100;0.171727;0.0568113;0.442223
801;calc bound;100;0.0533312;0.0355311;0.0759796
801;calc iter;100;1.2704;1.08139;1.56379
801;total;1;134.007;134.007;134.007
856;calc total;1;128.169;128.169;128.169
856;calc update async;100;0.000136103;1.362e-05;0.0108306
856;calc inner;100;1.07037;1.01052;1.14898
919;calc total;1;128.169;128.169;128.169
919;calc update async;100;0.00011889;1.1539e-05;0.00980844
919;calc inner;100;1.03082;0.927703;1.13508
919;calc wait;100;0.193271;0.052838;0.54415
919;calc bound;100;0.0431478;0.0354106;0.0708491
919;calc iter;100;1.26827;1.09554;1.52123
919;total;1;133.972;133.972;133.972
896;calc total;1;128.166;128.166;128.166
896;calc update async;100;9.66533e-05;1.4961e-05;0.00637182
896;calc inner;100;1.04433;0.927523;1.14774
896;calc wait;100;0.175369;0.0628739;0.427948
896;calc bound;100;0.0517808;0.0352938;0.0762651
896;calc iter;100;1.27346;1.15026;1.5349
896;total;1;134.042;134.042;134.042
802;calc total;1;128.169;128.169;128.169
802;calc update async;100;0.000120651;1.2932e-05;0.00862759
802;calc inner;100;1.03632;0.924932;1.14441
802;calc wait;100;0.172188;0.0555611;0.672567
802;calc bound;100;0.0586246;0.0356349;0.0767351
802;calc iter;100;1.26923;1.09299;1.80413
802;total;1;134.009;134.009;134.009
856;calc wait;100;0.14194;0.0521205;0.343783
856;calc bound;100;0.0489481;0.0343267;0.0733042
856;calc iter;100;1.26279;1.17747;1.43066
856;total;1;134.085;134.085;134.085
920;calc total;1;128.166;128.166;128.166
920;calc update async;100;8.47978e-05;1.3131e-05;0.00652197
920;calc inner;100;1.02507;0.942302;1.14006
920;calc wait;100;0.201513;0.059685;0.604308
920;calc bound;100;0.0406333;0.0354634;0.0601889
920;calc iter;100;1.26864;1.12212;1.62135
920;total;1;133.981;133.981;133.981
897;calc total;1;128.169;128.169;128.169
897;calc update async;100;9.74394e-05;1.1768e-05;0.00673605
897;calc inner;100;1.03971;0.901319;1.14317
897;calc wait;100;0.174685;0.0561091;0.609637
897;calc bound;100;0.0545527;0.0359787;0.0764326
897;calc iter;100;1.27215;1.05757;1.70867
897;total;1;134.042;134.042;134.042
803;calc total;1;128.169;128.169;128.169
803;calc update async;100;0.000122024;1.2097e-05;0.00903765
803;calc inner;100;1.03896;0.945183;1.14171
803;calc wait;100;0.17214;0.0542017;0.693276
803;calc bound;100;0.0572759;0.0354494;0.0766054
803;calc iter;100;1.27038;1.09486;1.73435
803;total;1;134.007;134.007;134.007
857;calc total;1;128.169;128.169;128.169
857;calc update async;100;0.000137814;1.3332e-05;0.0108852
857;calc inner;100;1.06825;1.00771;1.14897
857;calc wait;100;0.140595;0.0560012;0.457345
857;calc bound;100;0.0507325;0.0344095;0.0761598
857;calc iter;100;1.26087;1.15951;1.55862
857;total;1;134.072;134.072;134.072
921;calc total;1;128.169;128.169;128.169
921;calc update async;100;0.000106006;1.3051e-05;0.00852841
921;calc inner;100;1.02931;0.968752;1.13552
921;calc wait;100;0.193248;0.0567893;0.489349
921;calc bound;100;0.0413892;0.0344806;0.0696746
921;calc iter;100;1.267;1.0914;1.52523
921;total;1;133.981;133.981;133.981
898;calc total;1;128.169;128.169;128.169
898;calc update async;100;0.000106767;1.4578e-05;0.00745172
898;calc inner;100;1.03588;0.93135;1.14692
898;calc wait;100;0.174235;0.0542878;0.659263
898;calc bound;100;0.0582205;0.0353755;0.0761057
898;calc iter;100;1.27086;1.09543;1.7789
898;total;1;134.042;134.042;134.042
804;calc total;1;128.169;128.169;128.169
804;calc update async;100;0.00013277;1.0976e-05;0.00937945
804;calc inner;100;1.03409;0.859545;1.15515
804;calc wait;100;0.168897;0.0601944;0.648542
804;calc bound;100;0.0641587;0.0331418;0.0766547
804;calc iter;100;1.26908;1.03594;1.78733
804;total;1;134.031;134.031;134.031
858;calc total;1;128.169;128.169;128.169
858;calc update async;100;0.000142309;1.2232e-05;0.0110182
858;calc inner;100;1.0657;0.994114;1.14779
858;calc wait;100;0.138377;0.0538499;0.323699
858;calc bound;100;0.0546437;0.0337106;0.0758908
858;calc iter;100;1.26125;1.15504;1.49456
858;total;1;134.089;134.089;134.089
922;calc total;1;128.169;128.169;128.169
922;calc update async;100;0.000103047;1.4306e-05;0.00778538
922;calc inner;100;1.04081;0.963148;1.14492
922;calc wait;100;0.178468;0.0572688;0.440992
922;calc bound;100;0.044121;0.0351966;0.0638926
922;calc iter;100;1.26884;1.10248;1.52607
922;total;1;133.977;133.977;133.977
899;calc total;1;128.169;128.169;128.169
899;calc update async;100;0.000121386;1.2596e-05;0.00893681
899;calc inner;100;1.03948;0.893783;1.14411
899;calc wait;100;0.174634;0.0546253;0.796866
899;calc bound;100;0.055943;0.0354211;0.0764246
899;calc iter;100;1.27234;1.02325;1.84329
899;total;1;134.038;134.038;134.038
805;calc total;1;128.169;128.169;128.169
805;calc update async;100;0.000125437;1.4905e-05;0.00936487
805;calc inner;100;1.04841;0.960598;1.15293
805;calc wait;100;0.161767;0.0526447;0.624789
805;calc bound;100;0.0561933;0.0342804;0.07538
805;calc iter;100;1.26799;1.05662;1.65813
805;total;1;134.027;134.027;134.027
859;calc total;1;128.168;128.168;128.168
859;calc update async;100;0.000140435;1.5178e-05;0.0107838
859;calc inner;100;1.06016;0.991827;1.14761
859;calc wait;100;0.141337;0.0568412;0.350232
859;calc bound;100;0.0588474;0.0341824;0.0759475
859;calc iter;100;1.26212;1.14275;1.47105
859;total;1;134.079;134.079;134.079
923;calc total;1;128.169;128.169;128.169
923;calc update async;100;0.000115725;1.3316e-05;0.00905049
923;calc inner;100;1.03757;0.931916;1.13738
923;calc wait;100;0.180054;0.0593775;0.523592
923;calc bound;100;0.0441663;0.0352845;0.0670436
923;calc iter;100;1.26708;1.09646;1.54977
923;total;1;133.978;133.978;133.978
900;calc total;1;128.169;128.169;128.169
900;calc update async;100;0.000130244;1.5114e-05;0.00920419
900;calc inner;100;1.01015;0.87283;1.14555
900;calc wait;100;0.193268;0.0620289;0.619938
900;calc bound;100;0.0650925;0.0328941;0.0770973
900;calc iter;100;1.27039;1.03086;1.71458
900;total;1;134.041;134.041;134.041
806;calc total;1;128.169;128.169;128.169
806;calc update async;100;0.000118806;1.4967e-05;0.00937012
806;calc inner;100;1.05953;0.966367;1.15367
806;calc wait;100;0.158993;0.0563505;0.374478
806;calc bound;100;0.0485527;0.034183;0.0723713
806;calc iter;100;1.26863;1.12689;1.43907
806;total;1;134.025;134.025;134.025
936;calc total;1;128.169;128.169;128.169
936;calc update async;100;0.000108121;1.6812e-05;0.00775206
936;calc inner;100;1.065;0.89659;1.15882
936;calc wait;100;0.144979;0.0551407;0.331634
936;calc bound;100;0.0512403;0.0361877;0.0768774
936;calc iter;100;1.26259;1.16994;1.44274
936;total;1;133.923;133.923;133.923
860;calc total;1;128.169;128.169;128.169
860;calc update async;100;0.000142786;1.2081e-05;0.0111112
860;calc inner;100;1.06628;1.00292;1.15009
860;calc wait;100;0.135875;0.0541851;0.373268
860;calc bound;100;0.0576465;0.0338598;0.0757768
860;calc iter;100;1.26192;1.09305;1.4924
860;total;1;134.089;134.089;134.089
924;calc total;1;128.169;128.169;128.169
924;calc update async;100;0.000125241;1.322e-05;0.00894439
924;calc inner;100;1.03098;0.926467;1.14607
924;calc wait;100;0.173291;0.0558149;0.597797
924;calc bound;100;0.0589328;0.0331622;0.0769824
924;calc iter;100;1.26569;1.05878;1.59713
901;calc total;1;128.169;128.169;128.169
901;calc update async;100;0.000119115;1.3276e-05;0.00907164
901;calc inner;100;1.02676;0.92094;1.14455
901;calc wait;100;0.185895;0.0530593;0.637019
901;calc bound;100;0.0546519;0.0340953;0.0767749
901;calc iter;100;1.26887;1.02868;1.6602
901;total;1;134.041;134.041;134.041
807;calc total;1;128.169;128.169;128.169
807;calc update async;100;0.000120278;1.5021e-05;0.00939328
807;calc inner;100;1.05759;0.946414;1.15345
807;calc wait;100;0.158408;0.0562181;0.328945
807;calc bound;100;0.0506449;0.0344131;0.0747954
807;calc iter;100;1.26984;1.15988;1.42162
807;total;1;134.031;134.031;134.031
861;calc total;1;128.169;128.169;128.169
861;calc update async;100;0.000145519;1.4094e-05;0.0115073
861;calc inner;100;1.06666;1.00152;1.15041
861;calc wait;100;0.137465;0.0534487;0.407687
861;calc bound;100;0.0563731;0.0338011;0.0767268
861;calc iter;100;1.26177;1.15834;1.50393
861;total;1;134.089;134.089;134.089
924;total;1;133.99;133.99;133.99
902;calc total;1;128.169;128.169;128.169
902;calc update async;100;0.000115804;1.4033e-05;0.00919583
902;calc inner;100;1.03555;0.938597;1.14611
902;calc wait;100;0.185673;0.0539896;0.443071
902;calc bound;100;0.0466167;0.0337219;0.0728894
902;calc iter;100;1.26946;1.06826;1.4684
902;total;1;134.041;134.041;134.041
808;calc total;1;128.169;128.169;128.169
808;calc update async;100;0.000113783;1.2373e-05;0.00928961
808;calc inner;100;1.04811;0.956614;1.14695
808;calc wait;100;0.172643;0.0560759;0.379473
808;calc bound;100;0.0460377;0.033813;0.0712818
808;calc iter;100;1.26954;1.1547;1.43812
808;total;1;134.028;134.028;134.028
862;calc total;1;128.166;128.166;128.166
862;calc update async;100;0.000123907;9.966e-06;0.00964076
862;calc inner;100;1.06826;1.00558;1.15046
862;calc wait;100;0.136525;0.0521976;0.410917
862;calc bound;100;0.0540792;0.0359106;0.0762264
862;calc iter;100;1.26042;1.142;1.48665
862;total;1;134.086;134.086;134.086
925;calc total;1;128.169;128.169;128.169
925;calc update async;100;0.000120663;1.3797e-05;0.00910326
925;calc inner;100;1.03729;0.943279;1.14354
925;calc wait;100;0.171587;0.0570038;0.552395
903;calc total;1;128.169;128.169;128.169
903;calc update async;100;0.000117786;1.4158e-05;0.00907553
903;calc inner;100;1.02896;0.930648;1.14444
903;calc wait;100;0.186077;0.055403;0.519168
903;calc bound;100;0.0531204;0.0354367;0.0770413
903;calc iter;100;1.27143;1.12336;1.56401
903;total;1;134.041;134.041;134.041
809;calc total;1;128.169;128.169;128.169
809;calc update async;100;0.000118306;1.1107e-05;0.00931165
809;calc inner;100;1.04757;0.96836;1.15003
809;calc wait;100;0.166915;0.0604488;0.425177
809;calc bound;100;0.050983;0.0335895;0.0762162
809;calc iter;100;1.2688;1.12098;1.49666
809;total;1;134.031;134.031;134.031
863;calc total;1;128.166;128.166;128.166
863;calc update async;100;0.000122353;1.1066e-05;0.00961686
863;calc inner;100;1.0693;1.00132;1.14898
863;calc wait;100;0.139159;0.058071;0.335375
863;calc bound;100;0.0503232;0.0352325;0.0752381
863;calc iter;100;1.26038;1.16496;1.45615
863;total;1;134.085;134.085;134.085
925;calc bound;100;0.0540642;0.0336651;0.0767113
925;calc iter;100;1.26393;1.08519;1.58767
925;total;1;133.987;133.987;133.987
904;calc total;1;128.169;128.169;128.169
904;calc update async;100;0.000115389;1.35e-05;0.00911332
904;calc inner;100;1.02735;0.946046;1.14089
810;calc total;1;128.169;128.169;128.169
810;calc update async;100;0.00012094;1.2017e-05;0.00933534
810;calc inner;100;1.04502;0.965165;1.14848
810;calc wait;100;0.165794;0.0496907;0.476133
810;calc bound;100;0.0556825;0.0344333;0.0760991
810;calc iter;100;1.26839;1.11802;1.60798
810;total;1;134.021;134.021;134.021
926;calc total;1;128.169;128.169;128.169
926;calc update async;100;0.000111963;1.1161e-05;0.00890953
926;calc inner;100;1.04717;0.943571;1.14559
926;calc wait;100;0.170462;0.0517937;0.399913
926;calc bound;100;0.0457676;0.0339393;0.0711932
926;calc iter;100;1.26481;1.11372;1.49696
926;total;1;133.987;133.987;133.987
904;calc wait;100;0.193481;0.0583072;0.498393
904;calc bound;100;0.0479411;0.0350577;0.0723464
904;calc iter;100;1.27116;1.11539;1.53558
904;total;1;134.038;134.038;134.038
811;calc total;1;128.169;128.169;128.169
811;calc update async;100;0.000120815;1.188e-05;0.00929626
811;calc inner;100;1.04899;0.912822;1.14896
811;calc wait;100;0.159787;0.0552348;0.600401
811;calc bound;100;0.0553436;0.0345247;0.0732025
811;calc iter;100;1.26848;1.10341;1.72382
811;total;1;134.018;134.018;134.018
927;calc total;1;128.169;128.169;128.169
927;calc update async;100;0.0001132;1.3085e-05;0.00919134
927;calc inner;100;1.04475;0.937079;1.14369
927;calc wait;100;0.17482;0.0575407;0.568002
927;calc bound;100;0.0453474;0.0352578;0.0745414
927;calc iter;100;1.2666;1.11957;1.63265
927;total;1;133.99;133.99;133.99
905;calc total;1;128.169;128.169;128.169
905;calc update async;100;0.000118001;1.2074e-05;0.00914216
905;calc inner;100;1.02381;0.940966;1.13969
905;calc wait;100;0.191403;0.0552993;0.565348
905;calc bound;100;0.0520305;0.0334501;0.0765928
905;calc iter;100;1.26937;1.09354;1.64918
905;total;1;134.029;134.029;134.029
812;calc total;1;128.169;128.169;128.169
812;calc update async;100;0.000122852;1.3423e-05;0.00954123
812;calc inner;100;1.0544;0.94559;1.15426
812;calc wait;100;0.157575;0.0579329;0.569693
812;calc bound;100;0.0506472;0.0341647;0.0762353
812;calc iter;100;1.26858;1.1093;1.58102
812;total;1;134.031;134.031;134.031
928;calc total;1;128.169;128.169;128.169
928;calc update async;100;0.000116011;1.1394e-05;0.00924659
928;calc inner;100;1.03754;0.940272;1.13874
928;calc wait;100;0.18048;0.055886;0.578063
928;calc bound;100;0.0470498;0.0344086;0.0751525
928;calc iter;100;1.26632;1.12192;1.62101
928;total;1;133.987;133.987;133.987
906;calc total;1;128.169;128.169;128.169
906;calc update async;100;0.000118067;1.1107e-05;0.00894746
906;calc inner;100;1.01855;0.901181;1.1386
906;calc wait;100;0.190179;0.0572039;0.677986
906;calc bound;100;0.0566749;0.0350119;0.0769723
906;calc iter;100;1.26824;1.07915;1.74273
906;total;1;134.038;134.038;134.038
813;calc total;1;128.168;128.168;128.168
813;calc update async;100;0.000116738;1.1198e-05;0.00951518
813;calc inner;100;1.05106;0.894104;1.15003
813;calc wait;100;0.167403;0.0550422;0.59964
813;calc bound;100;0.0448062;0.0348911;0.0762002
813;calc iter;100;1.26678;1.11388;1.53761
813;total;1;134.023;134.023;134.023
929;calc total;1;128.169;128.169;128.169
929;calc update async;100;0.00011575;1.1708e-05;0.0091795
929;calc inner;100;1.03968;0.918924;1.14132
929;calc wait;100;0.176178;0.0548255;0.385519
929;calc bound;100;0.047751;0.0333461;0.0762566
929;calc iter;100;1.2644;1.09326;1.47594
929;total;1;133.984;133.984;133.984
907;calc total;1;128.169;128.169;128.169
907;calc update async;100;0.000118507;1.1767e-05;0.00915547
907;calc inner;100;1.02367;0.901171;1.13979
907;calc wait;100;0.188237;0.0602137;0.603108
907;calc bound;100;0.0542296;0.0330486;0.0762809
907;calc iter;100;1.26991;1.10126;1.68207
907;total;1;134.032;134.032;134.032
814;calc total;1;128.167;128.167;128.167
814;calc update async;100;0.000101951;1.2553e-05;0.0080582
814;calc inner;100;1.03976;0.902643;1.14943
814;calc wait;100;0.181774;0.0564465;0.427047
814;calc bound;100;0.0434625;0.0354955;0.075513
814;calc iter;100;1.26715;1.13518;1.42646
814;total;1;134.029;134.029;134.029
930;calc total;1;128.169;128.169;128.169
930;calc update async;100;0.000119829;1.2734e-05;0.00928115
930;calc inner;100;1.04143;0.919312;1.14143
930;calc wait;100;0.173575;0.0543359;0.510589
930;calc bound;100;0.0498659;0.0347165;0.0761632
930;calc iter;100;1.26657;1.07257;1.58166
930;total;1;133.983;133.983;133.983
908;calc total;1;128.169;128.169;128.169
908;calc update async;100;0.00011488;1.2798e-05;0.00909904
908;calc inner;100;1.02894;0.93057;1.14138
908;calc wait;100;0.189024;0.0581102;0.648608
908;calc bound;100;0.0474792;0.0337563;0.0770959
908;calc iter;100;1.26905;1.07488;1.62752
908;total;1;134.041;134.041;134.041
815;calc total;1;128.166;128.166;128.166
815;calc update async;100;9.9165e-05;1.1717e-05;0.00793441
815;calc inner;100;1.0439;0.967627;1.1491
815;calc wait;100;0.180506;0.0514894;0.397204
815;calc bound;100;0.0422902;0.0345107;0.0687898
815;calc iter;100;1.2684;1.15352;1.44677
815;total;1;134.027;134.027;134.027
931;calc total;1;128.169;128.169;128.169
931;calc update async;100;0.000120444;1.3634e-05;0.00907817
931;calc inner;100;1.03365;0.813222;1.13943
931;calc wait;100;0.174903;0.0582328;0.881489
931;calc bound;100;0.055317;0.0335796;0.0763657
931;calc iter;100;1.26492;1.03744;1.97373
931;total;1;133.979;133.979;133.979
909;calc total;1;128.169;128.169;128.169
909;calc update async;100;0.000113216;1.1537e-05;0.00920101
909;calc inner;100;1.0251;0.862926;1.14259
909;calc wait;100;0.196912;0.0567792;0.676128
909;calc bound;100;0.0424132;0.0349112;0.0734368
909;calc iter;100;1.26723;1.0811;1.60879
909;total;1;134.041;134.041;134.041
932;calc total;1;128.169;128.169;128.169
932;calc update async;100;0.000126618;1.0777e-05;0.00961853
932;calc inner;100;1.04146;0.910935;1.14587
932;calc wait;100;0.16592;0.0547929;0.676612
932;calc bound;100;0.0544697;0.0336718;0.0769692
932;calc iter;100;1.26383;1.01619;1.71385
910;calc total;1;128.167;128.167;128.167
910;calc update async;100;0.000106253;1.3983e-05;0.00822977
910;calc inner;100;1.00985;0.836408;1.14039
910;calc wait;100;0.212841;0.0568417;0.577908
910;calc bound;100;0.0435606;0.0358349;0.0743581
910;calc iter;100;1.26758;1.11858;1.47911
910;total;1;134.041;134.041;134.041
932;total;1;133.99;133.99;133.99
911;calc total;1;128.167;128.167;128.167
911;calc update async;100;9.965e-05;1.2791e-05;0.00797667
911;calc inner;100;1.01881;0.906968;1.14219
911;calc wait;100;0.208803;0.0554704;0.521349
911;calc bound;100;0.0408249;0.0340258;0.0642337
911;calc iter;100;1.26902;1.11809;1.46493
911;total;1;134.04;134.04;134.04
933;calc total;1;128.168;128.168;128.168
933;calc update async;100;0.000107142;1.1688e-05;0.00804562
933;calc inner;100;1.03968;0.909901;1.13993
933;calc wait;100;0.173562;0.0563287;0.46523
933;calc bound;100;0.0487113;0.0337922;0.0767111
933;calc iter;100;1.26456;1.10811;1.48517
933;total;1;133.99;133.99;133.99
934;calc total;1;128.167;128.167;128.167
934;calc update async;100;0.000107999;1.3813e-05;0.00818822
934;calc inner;100;1.02977;0.87712;1.14153
934;calc wait;100;0.183298;0.0563658;0.529681
934;calc bound;100;0.048378;0.0354733;0.0761654
934;calc iter;100;1.26272;1.1211;1.51494
934;total;1;133.988;133.988;133.988
935;calc total;1;128.167;128.167;128.167
935;calc update async;100;0.000103411;1.2865e-05;0.00793551
935;calc inner;100;1.03043;0.840432;1.14061
935;calc wait;100;0.184612;0.0563442;0.595326
935;calc bound;100;0.0467667;0.0353066;0.0761032
935;calc iter;100;1.26267;1.12831;1.4751
935;total;1;133.987;133.987;133.987
868;calc total;1;128.169;128.169;128.169
868;calc update async;100;0.000128398;1.2777e-05;0.0100338
868;calc inner;100;1.0337;0.884628;1.14329
868;calc wait;100;0.178093;0.0603943;0.579377
868;calc bound;100;0.0502847;0.0360069;0.076421
868;calc iter;100;1.26306;1.09951;1.5931
868;total;1;134.234;134.234;134.234
869;calc total;1;128.169;128.169;128.169
869;calc update async;100;0.000130093;1.534e-05;0.0101607
869;calc inner;100;1.0379;0.887125;1.15032
869;calc wait;100;0.173988;0.0534858;0.577373
869;calc bound;100;0.0486921;0.0359496;0.0761913
869;calc iter;100;1.26206;1.02957;1.5105
869;total;1;134.239;134.239;134.239
870;calc total;1;128.169;128.169;128.169
870;calc update async;100;0.000146277;1.3419e-05;0.0119876
870;calc inner;100;1.02367;0.819061;1.14287
870;calc wait;100;0.190797;0.0580282;0.759316
870;calc bound;100;0.0488283;0.0341778;0.0827186
870;calc iter;100;1.26445;1.08496;1.62211
870;total;1;134.233;134.233;134.233
871;calc total;1;128.169;128.169;128.169
871;calc update async;100;0.000128295;1.258e-05;0.0101603
871;calc inner;100;1.02653;0.863348;1.14911
871;calc wait;100;0.188596;0.0558317;0.657421
871;calc bound;100;0.0485295;0.0338871;0.0766107
871;calc iter;100;1.26505;1.11168;1.64088
871;total;1;134.24;134.24;134.24
872;calc total;1;128.169;128.169;128.169
872;calc update async;100;0.000117503;1.4914e-05;0.0086082
872;calc inner;100;1.03236;0.814206;1.14526
872;calc wait;100;0.180249;0.0577285;0.561498
872;calc bound;100;0.054573;0.0352459;0.0760483
872;calc iter;100;1.26851;1.1241;1.55169
872;total;1;134.24;134.24;134.24
873;calc total;1;128.169;128.169;128.169
873;calc update async;100;0.000121201;1.4385e-05;0.00901084
873;calc inner;100;1.02669;0.87564;1.14308
873;calc wait;100;0.184047;0.0569358;0.602994
873;calc bound;100;0.0563397;0.0346727;0.0761722
873;calc iter;100;1.26873;1.10692;1.63096
873;total;1;134.24;134.24;134.24
874;calc total;1;128.169;128.169;128.169
874;calc update async;100;0.000122885;1.4707e-05;0.00903539
874;calc inner;100;1.02046;0.856633;1.14443
874;calc wait;100;0.183517;0.0576414;0.571613
874;calc bound;100;0.0589052;0.0346403;0.0769336
874;calc iter;100;1.26426;1.05567;1.65296
874;total;1;134.24;134.24;134.24
875;calc total;1;128.169;128.169;128.169
875;calc update async;100;0.00012614;1.3428e-05;0.00918868
875;calc inner;100;1.02527;0.82793;1.30367
875;calc wait;100;0.178859;0.0601966;0.522589
875;calc bound;100;0.0601874;0.0341529;0.145683
875;calc iter;100;1.26568;1.099;1.59025
875;total;1;134.238;134.238;134.238
876;calc total;1;128.169;128.169;128.169
876;calc update async;100;0.000120668;1.6427e-05;0.00944742
876;calc inner;100;1.03142;0.855076;1.15658
876;calc wait;100;0.189767;0.0535858;0.589501
876;calc bound;100;0.0442959;0.0358699;0.0642036
876;calc iter;100;1.26684;1.10825;1.56697
876;total;1;134.232;134.232;134.232
877;calc total;1;128.169;128.169;128.169
877;calc update async;100;0.000117006;1.0779e-05;0.00944153
877;calc inner;100;1.02131;0.843352;1.15458
877;calc wait;100;0.196945;0.0568722;0.591849
877;calc bound;100;0.0447793;0.0363024;0.0608106
877;calc iter;100;1.26512;1.04043;1.53397
877;total;1;134.233;134.233;134.233
878;calc total;1;128.169;128.169;128.169
878;calc update async;100;0.000116897;1.1909e-05;0.00945351
878;calc inner;100;1.01001;0.816456;1.15528
878;calc wait;100;0.207965;0.0560316;0.716326
878;calc bound;100;0.0459458;0.0360784;0.0622719
878;calc iter;100;1.26633;1.0806;1.58323
878;total;1;134.233;134.233;134.233
879;calc total;1;128.169;128.169;128.169
879;calc update async;100;0.000114223;1.3062e-05;0.00920697
879;calc inner;100;1.01624;0.814246;1.15443
879;calc wait;100;0.203907;0.0599376;0.644738
879;calc bound;100;0.0456076;0.0367475;0.0708143
879;calc iter;100;1.26798;1.1089;1.56503
879;total;1;134.233;134.233;134.233
880;calc total;1;128.166;128.166;128.166
880;calc update async;100;9.90472e-05;1.4318e-05;0.00674399
880;calc inner;100;1.02534;0.84146;1.15046
880;calc wait;100;0.188385;0.0596979;0.606997
880;calc bound;100;0.0556589;0.0341632;0.073206
880;calc iter;100;1.27066;1.11975;1.61898
880;total;1;134.23;134.23;134.23
881;calc total;1;128.169;128.169;128.169
881;calc update async;100;0.00012915;1.5183e-05;0.00963594
881;calc inner;100;1.01709;0.84688;1.1481
881;calc wait;100;0.192879;0.0618533;0.734903
881;calc bound;100;0.05825;0.0351444;0.0760538
881;calc iter;100;1.26993;1.00655;1.72204
881;total;1;134.228;134.228;134.228
882;calc total;1;128.169;128.169;128.169
882;calc update async;100;0.000127275;1.3765e-05;0.00945166
882;calc inner;100;1.0142;0.83564;1.1475
882;calc wait;100;0.19638;0.0569422;0.70627
882;calc bound;100;0.0597101;0.0350008;0.0764649
882;calc iter;100;1.27125;1.00989;1.69789
882;total;1;134.23;134.23;134.23
883;calc total;1;128.168;128.168;128.168
883;calc update async;100;0.000125851;1.4978e-05;0.00917502
883;calc inner;100;1.02033;0.836415;1.14936
883;calc wait;100;0.186622;0.0591507;0.840675
883;calc bound;100;0.0592967;0.0370311;0.0760732
883;calc iter;100;1.26725;1.032;1.84597
883;total;1;134.229;134.229;134.229
884;calc total;1;128.168;128.168;128.168
884;calc update async;100;0.00012053;1.4019e-05;0.00887631
884;calc inner;100;1.02663;0.803389;1.15087
884;calc wait;100;0.186334;0.0551971;0.678798
884;calc bound;100;0.0558638;0.0348847;0.0750514
884;calc iter;100;1.27037;1.03818;1.68886
884;total;1;134.233;134.233;134.233
885;calc total;1;128.167;128.167;128.167
885;calc update async;100;0.000107495;1.2974e-05;0.00801274
885;calc inner;100;1.02894;0.88456;1.151
885;calc wait;100;0.184449;0.0606884;0.541817
885;calc bound;100;0.0527405;0.0358377;0.0761179
885;calc iter;100;1.26742;1.01219;1.5669
885;total;1;134.229;134.229;134.229
886;calc total;1;128.167;128.167;128.167
886;calc update async;100;0.000112785;1.1481e-05;0.00856475
886;calc inner;100;1.02784;0.889442;1.15197
886;calc wait;100;0.190334;0.0539072;0.710615
886;calc bound;100;0.0501475;0.0356085;0.075365
886;calc iter;100;1.26983;1.01359;1.72733
886;total;1;134.228;134.228;134.228
887;calc total;1;128.167;128.167;128.167
887;calc update async;100;0.000109694;1.1164e-05;0.00833971
887;calc inner;100;1.02822;0.868439;1.1481
887;calc wait;100;0.191738;0.0556771;0.618658
887;calc bound;100;0.0505318;0.0346303;0.0762488
887;calc iter;100;1.27146;1.08836;1.63048
887;total;1;134.233;134.233;134.233
937;calc total;1;128.169;128.169;128.169
937;calc update async;100;0.000138088;1.3777e-05;0.0106938
937;calc inner;100;1.05753;0.879008;1.15034
937;calc wait;100;0.150563;0.0590551;0.427594
937;calc bound;100;0.0550869;0.0346083;0.0753405
937;calc iter;100;1.26501;1.13486;1.51259
937;total;1;133.926;133.926;133.926
938;calc total;1;128.169;128.169;128.169
938;calc update async;100;0.000133369;1.5827e-05;0.00963901
938;calc inner;100;1.05032;0.85813;1.15029
938;calc wait;100;0.150365;0.0646672;0.443354
938;calc bound;100;0.0591759;0.0364007;0.0766312
938;calc iter;100;1.26316;1.13363;1.53834
938;total;1;133.922;133.922;133.922
939;calc total;1;128.169;128.169;128.169
939;calc update async;100;0.000136122;1.6115e-05;0.0096145
939;calc inner;100;1.04179;0.832615;1.26804
939;calc wait;100;0.154714;0.0784328;0.34632
939;calc bound;100;0.0660464;0.0348083;0.150384
939;calc iter;100;1.26388;1.07144;1.62925
939;total;1;133.928;133.928;133.928
940;calc total;1;128.169;128.169;128.169
940;calc update async;100;0.00017183;1.5556e-05;0.0135273
940;calc inner;100;1.04103;0.839735;1.14536
940;calc wait;100;0.15969;0.0576619;0.750368
940;calc bound;100;0.0608282;0.0355252;0.0761114
940;calc iter;100;1.26339;1.12518;1.83163
940;total;1;133.919;133.919;133.919
941;calc total;1;128.169;128.169;128.169
941;calc update async;100;0.000130669;1.2084e-05;0.0100057
941;calc inner;100;1.05137;0.829616;1.14444
941;calc wait;100;0.15707;0.053262;0.774348
941;calc bound;100;0.0532699;0.0359253;0.0739979
941;calc iter;100;1.26283;1.14212;1.66159
941;total;1;133.929;133.929;133.929
942;calc total;1;128.169;128.169;128.169
942;calc update async;100;0.000129417;1.244e-05;0.0100834
942;calc inner;100;1.05303;0.87862;1.14508
942;calc wait;100;0.158848;0.0549389;0.634548
942;calc bound;100;0.050142;0.0357505;0.0749766
942;calc iter;100;1.26317;1.02976;1.56231
942;total;1;133.927;133.927;133.927
943;calc total;1;128.169;128.169;128.169
943;calc update async;100;0.000133503;1.3351e-05;0.010667
943;calc inner;100;1.05329;0.888724;1.14415
943;calc wait;100;0.158742;0.050729;0.355945
943;calc bound;100;0.0487779;0.0366387;0.10779
943;calc iter;100;1.2625;1.1049;1.42518
943;total;1;133.923;133.923;133.923
944;calc total;1;128.169;128.169;128.169
944;calc update async;100;0.00011097;1.3383e-05;0.00896915
944;calc inner;100;1.05145;0.795158;1.1503
944;calc wait;100;0.166182;0.0603934;0.580103
944;calc bound;100;0.0436429;0.0361637;0.0653939
944;calc iter;100;1.26281;1.15914;1.42242
944;total;1;133.931;133.931;133.931
945;calc total;1;128.169;128.169;128.169
945;calc update async;100;0.000109856;1.2758e-05;0.00891473
945;calc inner;100;1.0531;0.876566;1.14482
945;calc wait;100;0.1627;0.0536356;0.39556
945;calc bound;100;0.0438435;0.0354184;0.0615137
945;calc iter;100;1.26216;1.17372;1.46253
945;total;1;133.922;133.922;133.922
946;calc total;1;128.169;128.169;128.169
946;calc update async;100;0.000111753;1.3591e-05;0.00896517
946;calc inner;100;1.05935;0.960972;1.14566
946;calc wait;100;0.152453;0.0589988;0.364501
946;calc bound;100;0.045945;0.0363469;0.0795691
946;calc iter;100;1.26165;1.17555;1.4435
946;total;1;133.919;133.919;133.919
947;calc total;1;128.169;128.169;128.169
947;calc update async;100;0.000118937;1.4217e-05;0.00937666
947;calc inner;100;1.05866;0.867639;1.14512
947;calc wait;100;0.152615;0.0610106;0.644796
947;calc bound;100;0.0463268;0.0358305;0.0597578
947;calc iter;100;1.26285;1.14355;1.73986
947;total;1;133.92;133.92;133.92
984;calc total;1;128.169;128.169;128.169
984;calc update async;100;0.000105486;1.1691e-05;0.00756743
984;calc inner;100;1.03844;0.910546;1.14679
984;calc wait;100;0.184035;0.0516002;0.594683
984;calc bound;100;0.050312;0.0353286;0.0765867
984;calc iter;100;1.27398;1.09875;1.70408
984;total;1;133.99;133.99;133.99
1008;calc total;1;128.169;128.169;128.169
1008;calc update async;100;0.000130937;1.8558e-05;0.00955732
1008;calc inner;100;1.03982;0.965337;1.14891
1008;calc wait;100;0.174369;0.0585856;0.393813
1008;calc bound;100;0.0555584;0.0345731;0.0768742
1008;calc iter;100;1.27145;1.12042;1.47284
1008;total;1;134.11;134.11;134.11
960;calc total;1;128.169;128.169;128.169
960;calc update async;100;0.000120118;1.216e-05;0.00939987
960;calc inner;100;1.03825;0.919817;1.15417
960;calc wait;100;0.177706;0.0558467;0.615256
960;calc bound;100;0.0490965;0.0339806;0.0757327
960;calc iter;100;1.26619;1.03694;1.61558
960;total;1;134.064;134.064;134.064
948;calc total;1;128.169;128.169;128.169
948;calc update async;100;0.000118834;1.1787e-05;0.00935384
948;calc inner;100;1.0585;0.970623;1.14535
948;calc wait;100;0.151277;0.0529628;0.50212
948;calc bound;100;0.0473364;0.0338319;0.0733796
948;calc iter;100;1.26178;1.10331;1.62749
948;total;1;133.938;133.938;133.938
985;calc total;1;128.169;128.169;128.169
985;calc update async;100;0.000127356;1.1325e-05;0.00951786
985;calc inner;100;1.03602;0.935459;1.14868
985;calc wait;100;0.185142;0.0560287;0.613675
985;calc bound;100;0.0523349;0.0353797;0.0771376
985;calc iter;100;1.27466;1.05431;1.6706
985;total;1;133.989;133.989;133.989
1009;calc total;1;128.169;128.169;128.169
1009;calc update async;100;0.000132924;1.9592e-05;0.00954952
1009;calc inner;100;1.02655;0.921548;1.14947
1009;calc wait;100;0.177433;0.0557941;0.48709
1009;calc bound;100;0.0631546;0.0360034;0.077396
1009;calc iter;100;1.27016;1.08218;1.61309
1009;total;1;134.113;134.113;134.113
961;calc total;1;128.169;128.169;128.169
961;calc update async;100;0.000129273;1.4772e-05;0.010017
961;calc inner;100;1.04096;0.875769;1.15307
961;calc wait;100;0.174037;0.0533425;0.670499
961;calc bound;100;0.0502272;0.0337361;0.0738403
961;calc iter;100;1.2664;1.1217;1.59875
961;total;1;134.06;134.06;134.06
949;calc total;1;128.169;128.169;128.169
949;calc update async;100;0.000112458;1.0955e-05;0.00933434
949;calc inner;100;1.05873;0.991265;1.14519
949;calc wait;100;0.159281;0.0550797;0.455588
949;calc bound;100;0.0423311;0.0348663;0.0660508
949;calc iter;100;1.26226;1.09092;1.52068
949;total;1;133.945;133.945;133.945
986;calc total;1;128.169;128.169;128.169
986;calc update async;100;0.000130488;1.5254e-05;0.00984263
986;calc inner;100;1.03618;0.928863;1.1457
986;calc wait;100;0.184134;0.0537773;0.64276
986;calc bound;100;0.0518385;0.036152;0.0746372
986;calc iter;100;1.27439;1.02939;1.69299
986;total;1;133.993;133.993;133.993
1010;calc total;1;128.169;128.169;128.169
1010;calc update async;100;0.000137195;1.9093e-05;0.00958506
1010;calc inner;100;1.01804;0.905885;1.14829
1010;calc wait;100;0.182765;0.0544941;0.621264
1010;calc bound;100;0.0665182;0.0365314;0.0771205
1010;calc iter;100;1.26913;1.08691;1.73757
1010;total;1;134.113;134.113;134.113
962;calc total;1;128.169;128.169;128.169
962;calc update async;100;0.00012086;1.2745e-05;0.00938938
962;calc inner;100;1.03957;0.91893;1.15359
962;calc wait;100;0.170263;0.0575623;0.534414
962;calc bound;100;0.051174;0.0365862;0.0754605
962;calc iter;100;1.26339;1.07417;1.5574
962;total;1;134.067;134.067;134.067
950;calc total;1;128.169;128.169;128.169
950;calc update async;100;0.000112084;1.0859e-05;0.00930179
950;calc inner;100;1.05659;0.976508;1.14606
950;calc wait;100;0.160697;0.0546988;0.354774
950;calc bound;100;0.0415803;0.0348151;0.0602138
950;calc iter;100;1.26103;1.16645;1.3982
950;total;1;133.938;133.938;133.938
987;calc total;1;128.169;128.169;128.169
987;calc update async;100;0.000138741;1.2809e-05;0.011201
987;calc inner;100;1.03741;0.935266;1.14562
987;calc wait;100;0.184515;0.0582998;0.709393
987;calc bound;100;0.0496137;0.0355383;0.0764073
987;calc iter;100;1.27212;1.08829;1.7221
987;total;1;133.993;133.993;133.993
1011;calc total;1;128.169;128.169;128.169
1011;calc update async;100;0.000148719;1.4896e-05;0.0112228
1011;calc inner;100;1.02679;0.937756;1.14671
1011;calc wait;100;0.178932;0.0523142;0.498955
1011;calc bound;100;0.0637317;0.0352517;0.0767805
1011;calc iter;100;1.2712;1.08245;1.58622
1011;total;1;134.098;134.098;134.098
963;calc total;1;128.169;128.169;128.169
963;calc update async;100;0.000127029;1.2614e-05;0.0100241
963;calc inner;100;1.03716;0.848455;1.15323
963;calc wait;100;0.1738;0.0613241;0.850084
963;calc bound;100;0.0520351;0.0355654;0.076663
963;calc iter;100;1.26447;1.107;1.75824
963;total;1;134.067;134.067;134.067
951;calc total;1;128.169;128.169;128.169
951;calc update async;100;0.000111919;1.0243e-05;0.00934522
951;calc inner;100;1.05568;0.965876;1.14576
951;calc wait;100;0.161599;0.0556902;0.444973
951;calc bound;100;0.0413423;0.0353754;0.0589203
951;calc iter;100;1.26068;1.13404;1.51839
951;total;1;133.94;133.94;133.94
988;calc total;1;128.169;128.169;128.169
988;calc update async;100;0.000121752;1.2853e-05;0.00964762
988;calc inner;100;1.0325;0.95369;1.14199
988;calc wait;100;0.193273;0.0584748;0.577403
988;calc bound;100;0.0465293;0.0345743;0.0755949
988;calc iter;100;1.27316;1.08461;1.64908
988;total;1;133.987;133.987;133.987
1012;calc total;1;128.167;128.167;128.167
1012;calc update async;100;0.000106997;1.5719e-05;0.00750352
1012;calc inner;100;1.04078;0.973132;1.14596
1012;calc wait;100;0.174332;0.0481091;0.507929
1012;calc bound;100;0.0539049;0.0362418;0.0767092
1012;calc iter;100;1.26996;1.10654;1.54167
1012;total;1;134.11;134.11;134.11
964;calc total;1;128.169;128.169;128.169
964;calc update async;100;0.000145029;1.2887e-05;0.0118061
964;calc inner;100;1.03346;0.914822;1.14683
964;calc wait;100;0.180209;0.0575232;0.632514
964;calc bound;100;0.049501;0.0350428;0.0748366
964;calc iter;100;1.26471;1.03139;1.63989
964;total;1;134.067;134.067;134.067
952;calc total;1;128.169;128.169;128.169
952;calc update async;100;0.000131992;1.3294e-05;0.0105433
952;calc inner;100;1.05319;0.941506;1.13885
952;calc wait;100;0.158514;0.0513781;0.474596
952;calc bound;100;0.0495867;0.035372;0.07592
952;calc iter;100;1.26245;1.02927;1.615
952;total;1;133.945;133.945;133.945
989;calc total;1;128.169;128.169;128.169
989;calc update async;100;0.000123181;1.2796e-05;0.00976109
989;calc inner;100;1.02598;0.913956;1.14166
989;calc wait;100;0.199567;0.0512923;0.634036
989;calc bound;100;0.0458829;0.0353382;0.0761042
989;calc iter;100;1.27225;1.09331;1.61226
989;total;1;133.987;133.987;133.987
1013;calc total;1;128.169;128.169;128.169
1013;calc update async;100;0.000124269;1.4943e-05;0.00971254
1013;calc inner;100;1.03856;0.970552;1.14297
1013;calc wait;100;0.181812;0.0537227;0.492969
1013;calc bound;100;0.0466609;0.0350222;0.0758775
1013;calc iter;100;1.26771;1.1139;1.51582
1013;total;1;134.097;134.097;134.097
965;calc total;1;128.169;128.169;128.169
965;calc update async;100;0.000124038;1.0831e-05;0.00999166
965;calc inner;100;1.02662;0.872623;1.14738
965;calc wait;100;0.186928;0.0570914;0.652888
965;calc bound;100;0.0481544;0.035887;0.0760473
965;calc iter;100;1.26295;1.04966;1.58346
965;total;1;134.071;134.071;134.071
953;calc total;1;128.169;128.169;128.169
953;calc update async;100;0.000132802;1.2713e-05;0.0105475
953;calc inner;100;1.05066;0.980073;1.14057
953;calc wait;100;0.158664;0.0584672;0.435919
953;calc bound;100;0.052513;0.034557;0.0757944
953;calc iter;100;1.26323;1.14015;1.55085
953;total;1;133.937;133.937;133.937
990;calc total;1;128.169;128.169;128.169
990;calc update async;100;0.000123359;1.434e-05;0.00985746
990;calc inner;100;1.01173;0.881766;1.1419
990;calc wait;100;0.215247;0.0523969;0.588206
990;calc bound;100;0.0458954;0.0345221;0.0715137
990;calc iter;100;1.27333;1.09779;1.54474
990;total;1;133.991;133.991;133.991
1014;calc total;1;128.169;128.169;128.169
1014;calc update async;100;0.000118506;1.1725e-05;0.0094642
1014;calc inner;100;1.03063;0.951468;1.14367
1014;calc wait;100;0.193278;0.0594179;0.489212
1014;calc bound;100;0.0434583;0.035262;0.0698809
1014;calc iter;100;1.26837;1.14604;1.48193
966;calc total;1;128.169;128.169;128.169
966;calc update async;100;0.000121666;1.1051e-05;0.00962258
966;calc inner;100;1.01677;0.855677;1.15019
966;calc wait;100;0.196889;0.0595582;0.658134
966;calc bound;100;0.0490322;0.035312;0.0757172
966;calc iter;100;1.26368;1.11241;1.56323
966;total;1;134.064;134.064;134.064
954;calc total;1;128.169;128.169;128.169
954;calc update async;100;0.000137635;1.0702e-05;0.0108593
954;calc inner;100;1.04844;0.965862;1.14006
954;calc wait;100;0.154498;0.0587574;0.411018
954;calc bound;100;0.0563098;0.0344778;0.0765121
954;calc iter;100;1.26095;1.10357;1.56042
954;total;1;133.933;133.933;133.933
991;calc total;1;128.169;128.169;128.169
991;calc update async;100;0.000124882;1.3982e-05;0.00983379
991;calc inner;100;1.02845;0.941401;1.14146
991;calc wait;100;0.198624;0.0543214;0.727273
991;calc bound;100;0.0451763;0.0356191;0.0745871
991;calc iter;100;1.27434;1.14751;1.76682
991;total;1;133.992;133.992;133.992
1014;total;1;134.112;134.112;134.112
967;calc total;1;128.169;128.169;128.169
967;calc update async;100;0.000126288;1.3561e-05;0.0100385
967;calc inner;100;1.0224;0.853316;1.14566
967;calc wait;100;0.192572;0.0583778;0.653364
967;calc bound;100;0.0488698;0.0345471;0.0760954
967;calc iter;100;1.26593;1.09998;1.61199
967;total;1;134.067;134.067;134.067
955;calc total;1;128.168;128.168;128.168
955;calc update async;100;0.000128691;1.1976e-05;0.00999346
955;calc inner;100;1.04634;0.965156;1.13952
955;calc wait;100;0.157515;0.0549262;0.421278
955;calc bound;100;0.0573133;0.0354943;0.0768886
955;calc iter;100;1.26261;1.09763;1.53286
955;total;1;133.947;133.947;133.947
992;calc total;1;128.166;128.166;128.166
992;calc update async;100;0.000102004;1.5973e-05;0.00653733
992;calc inner;100;1.03378;0.959454;1.14943
992;calc wait;100;0.183747;0.0592013;0.425272
992;calc bound;100;0.0555843;0.0352649;0.0771915
992;calc iter;100;1.27463;1.14561;1.50546
992;total;1;133.99;133.99;133.99
1015;calc total;1;128.169;128.169;128.169
1015;calc update async;100;0.000120604;1.3497e-05;0.00948788
1015;calc inner;100;1.04627;0.977799;1.15152
1015;calc wait;100;0.178365;0.0470271;0.465154
1015;calc bound;100;0.0439114;0.0353574;0.0733614
1015;calc iter;100;1.26992;1.13622;1.50564
1015;total;1;134.107;134.107;134.107
968;calc total;1;128.169;128.169;128.169
968;calc update async;100;0.000112379;1.3423e-05;0.0078688
968;calc inner;100;1.0313;0.863419;1.15755
968;calc wait;100;0.17861;0.0617796;0.586394
968;calc bound;100;0.0565327;0.03327;0.0770072
968;calc iter;100;1.2685;1.1339;1.58652
968;total;1;134.065;134.065;134.065
956;calc total;1;128.168;128.168;128.168
956;calc update async;100;0.000127832;1.2007e-05;0.00974582
956;calc inner;100;1.04769;0.94991;1.14146
956;calc wait;100;0.1562;0.0541098;0.47428
956;calc bound;100;0.0583233;0.0348689;0.0770191
956;calc iter;100;1.26296;1.09301;1.591
956;total;1;133.945;133.945;133.945
993;calc total;1;128.169;128.169;128.169
993;calc update async;100;0.00012186;1.4912e-05;0.00858285
993;calc inner;100;1.0233;0.892394;1.14093
993;calc wait;100;0.190766;0.0571034;0.619519
993;calc bound;100;0.0574465;0.0354023;0.0765895
993;calc iter;100;1.27384;1.06218;1.69744
993;total;1;133.99;133.99;133.99
1016;calc total;1;128.169;128.169;128.169
1016;calc update async;100;0.000104754;1.2745e-05;0.00819042
1016;calc inner;100;1.03652;0.956898;1.19381
1016;calc wait;100;0.18966;0.0583025;0.602317
1016;calc bound;100;0.042522;0.0356786;0.0684103
1016;calc iter;100;1.27021;1.13141;1.61478
1016;total;1;134.11;134.11;134.11
969;calc total;1;128.169;128.169;128.169
969;calc update async;100;0.00012443;1.6574e-05;0.00917546
969;calc inner;100;1.02401;0.861645;1.14687
969;calc wait;100;0.184451;0.0597591;0.648993
969;calc bound;100;0.0581792;0.0328429;0.0761293
969;calc iter;100;1.2676;1.02747;1.66029
969;total;1;134.064;134.064;134.064
957;calc total;1;128.166;128.166;128.166
957;calc update async;100;0.00011036;1.2218e-05;0.00808132
957;calc inner;100;1.04915;0.96545;1.14126
957;calc wait;100;0.154266;0.0503426;0.433488
957;calc bound;100;0.0562099;0.0342385;0.0771186
957;calc iter;100;1.26128;1.09475;1.50518
957;total;1;133.94;133.94;133.94
994;calc total;1;128.169;128.169;128.169
994;calc update async;100;0.00012503;1.505e-05;0.00910059
994;calc inner;100;1.01988;0.899542;1.14108
994;calc wait;100;0.193081;0.0558951;0.6633
994;calc bound;100;0.0583502;0.0351524;0.0771017
994;calc iter;100;1.2726;1.05046;1.76201
994;total;1;133.99;133.99;133.99
1017;calc total;1;128.169;128.169;128.169
1017;calc update async;100;0.000105432;1.4121e-05;0.00822441
1017;calc inner;100;1.04063;0.979142;1.15369
1017;calc wait;100;0.182011;0.0573889;0.471392
1017;calc bound;100;0.0433249;0.0353121;0.0667236
1017;calc iter;100;1.2689;1.09536;1.53767
1017;total;1;134.113;134.113;134.113
970;calc total;1;128.169;128.169;128.169
970;calc update async;100;0.000121695;1.4439e-05;0.00894099
970;calc inner;100;1.02084;0.846468;1.14651
970;calc wait;100;0.18778;0.0584988;0.609545
970;calc bound;100;0.0585007;0.034484;0.138106
970;calc iter;100;1.26914;1.03165;1.62273
970;total;1;134.065;134.065;134.065
958;calc total;1;128.167;128.167;128.167
958;calc update async;100;0.000124111;1.2192e-05;0.00945111
958;calc inner;100;1.0512;0.985109;1.14019
958;calc wait;100;0.155503;0.0525177;0.499254
958;calc bound;100;0.0538034;0.0343348;0.0763516
958;calc iter;100;1.26125;1.1131;1.58983
958;total;1;133.931;133.931;133.931
1018;calc total;1;128.169;128.169;128.169
1018;calc update async;100;0.000108078;1.5296e-05;0.00822762
1018;calc inner;100;1.04153;0.946073;1.14359
1018;calc wait;100;0.176337;0.0620024;0.596169
1018;calc bound;100;0.0455569;0.0350077;0.0622851
1018;calc iter;100;1.27008;1.11031;1.62711
1018;total;1;134.113;134.113;134.113
971;calc total;1;128.169;128.169;128.169
971;calc update async;100;0.000124447;1.2887e-05;0.00921301
971;calc inner;100;1.02032;0.827422;1.14663
971;calc wait;100;0.18446;0.0580642;0.846116
971;calc bound;100;0.0592071;0.0347625;0.0765427
971;calc iter;100;1.26528;1.06306;1.91098
971;total;1;134.073;134.073;134.073
959;calc total;1;128.167;128.167;128.167
959;calc update async;100;0.000119544;1.2116e-05;0.0095198
959;calc inner;100;1.05428;0.972096;1.14307
959;calc wait;100;0.159749;0.0500158;0.494098
959;calc bound;100;0.0485952;0.0345015;0.07592
959;calc iter;100;1.26371;1.13181;1.54634
959;total;1;133.938;133.938;133.938
1019;calc total;1;128.169;128.169;128.169
1019;calc update async;100;0.000107405;1.3723e-05;0.00823168
1019;calc inner;100;1.04255;0.916084;1.14304
1019;calc wait;100;0.176262;0.0614318;0.507675
1019;calc bound;100;0.0444859;0.0354384;0.0661832
1019;calc iter;100;1.26917;1.13534;1.53256
1019;total;1;134.111;134.111;134.111
972;calc total;1;128.169;128.169;128.169
972;calc update async;100;0.000115437;1.3213e-05;0.00899325
972;calc inner;100;0.9916;0.780432;1.14555
972;calc wait;100;0.230736;0.0672692;0.786895
972;calc bound;100;0.0444823;0.0348428;0.0673891
972;calc iter;100;1.26843;1.04674;1.61264
972;total;1;134.047;134.047;134.047
1020;calc total;1;128.169;128.169;128.169
1020;calc update async;100;0.000124667;1.3607e-05;0.00876336
1020;calc inner;100;1.04195;0.92983;1.1499
1020;calc wait;100;0.162326;0.0574897;0.509255
1020;calc bound;100;0.06001;0.0331398;0.0766248
1020;calc iter;100;1.26714;1.09893;1.57177
1020;total;1;134.105;134.105;134.105
973;calc total;1;128.169;128.169;128.169
973;calc update async;100;0.00011438;1.0762e-05;0.00920058
973;calc inner;100;0.982803;0.760537;1.14289
973;calc wait;100;0.237735;0.0528447;0.833484
973;calc bound;100;0.0427604;0.0353879;0.0677654
973;calc iter;100;1.26529;0.992998;1.63647
973;total;1;134.047;134.047;134.047
1021;calc total;1;128.169;128.169;128.169
1021;calc update async;100;0.000116518;1.3722e-05;0.00876289
1021;calc inner;100;1.04919;0.966523;1.14644
1021;calc wait;100;0.160548;0.0540998;0.536427
1021;calc bound;100;0.0538764;0.0343796;0.0761348
1021;calc iter;100;1.26531;1.08751;1.5863
1021;total;1;134.103;134.103;134.103
974;calc total;1;128.169;128.169;128.169
974;calc update async;100;0.000111961;1.2806e-05;0.00898618
974;calc inner;100;0.967388;0.756505;1.14426
974;calc wait;100;0.253044;0.0583277;0.829419
974;calc bound;100;0.0454874;0.0356639;0.0651619
974;calc iter;100;1.26793;0.985683;1.63342
974;total;1;134.045;134.045;134.045
1022;calc total;1;128.169;128.169;128.169
1022;calc update async;100;0.00011307;1.1505e-05;0.00898743
1022;calc inner;100;1.05783;0.970609;1.14811
1022;calc wait;100;0.161408;0.05935;0.43712
975;calc total;1;128.169;128.169;128.169
975;calc update async;100;0.000114422;1.2843e-05;0.00926394
975;calc inner;100;0.983856;0.773455;1.14319
975;calc wait;100;0.23929;0.0498163;0.859615
975;calc bound;100;0.04323;0.0358451;0.0663502
975;calc iter;100;1.26934;1.08021;1.69016
975;total;1;134.045;134.045;134.045
1022;calc bound;100;0.0461333;0.0334672;0.0695297
1022;calc iter;100;1.26691;1.12781;1.47045
1022;total;1;134.104;134.104;134.104
976;calc total;1;128.169;128.169;128.169
976;calc update async;100;0.00011915;1.2533e-05;0.00888455
976;calc inner;100;0.982815;0.788727;1.13938
976;calc wait;100;0.229885;0.0546628;0.713975
976;calc bound;100;0.0572989;0.0343013;0.0754106
976;calc iter;100;1.27113;1.11887;1.63734
976;total;1;134.037;134.037;134.037
1023;calc total;1;128.169;128.169;128.169
1023;calc update async;100;0.000118368;1.292e-05;0.00939807
1023;calc inner;100;1.05338;0.922197;1.14773
1023;calc wait;100;0.166766;0.0572756;0.551327
1023;calc bound;100;0.0465802;0.0347181;0.0760727
1023;calc iter;100;1.26855;1.13495;1.64714
1023;total;1;134.107;134.107;134.107
977;calc total;1;128.169;128.169;128.169
977;calc update async;100;0.000123245;1.3503e-05;0.00887388
977;calc inner;100;0.977762;0.809201;1.13914
977;calc wait;100;0.235806;0.0643458;0.808132
977;calc bound;100;0.0590277;0.0341799;0.0765335
977;calc iter;100;1.27404;1.01142;1.72138
977;total;1;134.036;134.036;134.036
1024;calc total;1;128.171;128.171;128.171
1024;calc update async;100;0.00010089;1.1939e-05;0.00775101
1024;calc inner;100;1.04884;0.942326;1.14247
1024;calc wait;100;0.169549;0.0556405;0.558838
1024;calc bound;100;0.048239;0.0343284;0.0713658
1024;calc iter;100;1.26832;1.15025;1.63591
1024;total;1;134.104;134.104;134.104
978;calc total;1;128.169;128.169;128.169
978;calc update async;100;0.000126547;1.3794e-05;0.00948823
978;calc inner;100;0.978244;0.788746;1.13868
978;calc wait;100;0.234472;0.0577755;0.820287
978;calc bound;100;0.0583312;0.0347801;0.0764218
978;calc iter;100;1.27159;0.956683;1.77176
978;total;1;134.044;134.044;134.044
1025;calc total;1;128.171;128.171;128.171
1025;calc update async;100;0.000108504;1.1188e-05;0.00846209
1025;calc inner;100;1.04656;0.924903;1.14009
1025;calc wait;100;0.168495;0.0611112;0.43569
1025;calc bound;100;0.049586;0.032866;0.0759658
1025;calc iter;100;1.26615;1.07217;1.54935
1025;total;1;134.104;134.104;134.104
979;calc total;1;128.169;128.169;128.169
979;calc update async;100;0.000123615;1.4631e-05;0.00920631
979;calc inner;100;0.984643;0.770156;1.13913
979;calc wait;100;0.228004;0.055871;1.05688
979;calc bound;100;0.0577007;0.0346612;0.076342
979;calc iter;100;1.27083;1.00319;1.98451
979;total;1;134.037;134.037;134.037
1026;calc total;1;128.171;128.171;128.171
1026;calc update async;100;0.000104101;1.1256e-05;0.00774578
1026;calc inner;100;1.0483;0.937132;1.1421
1026;calc wait;100;0.165271;0.0570271;0.472036
1026;calc bound;100;0.0522588;0.0341913;0.0758384
1026;calc iter;100;1.26842;1.06355;1.59309
1026;total;1;134.103;134.103;134.103
980;calc total;1;128.166;128.166;128.166
980;calc update async;100;9.52809e-05;1.2728e-05;0.00653442
980;calc inner;100;0.992999;0.820825;1.14204
980;calc wait;100;0.224768;0.0560172;0.705237
980;calc bound;100;0.0535688;0.0343815;0.0757254
980;calc iter;100;1.27214;0.996038;1.64352
980;total;1;134.047;134.047;134.047
1027;calc total;1;128.171;128.171;128.171
1027;calc update async;100;0.00010822;1.3829e-05;0.00787214
1027;calc inner;100;1.04508;0.960916;1.14122
1027;calc wait;100;0.16537;0.0618461;0.554933
1027;calc bound;100;0.0547044;0.033002;0.0763402
1027;calc iter;100;1.2667;1.11315;1.57664
1027;total;1;134.104;134.104;134.104
981;calc total;1;128.168;128.168;128.168
981;calc update async;100;0.00012177;1.3655e-05;0.00933877
981;calc inner;100;0.995697;0.828038;1.14177
981;calc wait;100;0.22198;0.0556005;0.766588
981;calc bound;100;0.0513748;0.0357152;0.0760241
981;calc iter;100;1.26943;0.973416;1.68279
981;total;1;134.045;134.045;134.045
1028;calc total;1;128.171;128.171;128.171
1028;calc update async;100;0.000106777;1.1367e-05;0.00800152
1028;calc inner;100;1.04908;0.943794;1.14515
1028;calc wait;100;0.16044;0.0522386;0.482675
1028;calc bound;100;0.0525206;0.0348393;0.0758548
1028;calc iter;100;1.26486;1.12342;1.47362
1028;total;1;134.105;134.105;134.105
982;calc total;1;128.167;128.167;128.167
982;calc update async;100;0.000110043;1.3757e-05;0.00838936
982;calc inner;100;0.992155;0.815608;1.13837
982;calc wait;100;0.2314;0.0577133;0.838443
982;calc bound;100;0.0478286;0.0347771;0.0755613
982;calc iter;100;1.27182;0.97315;1.70613
982;total;1;134.04;134.04;134.04
1029;calc total;1;128.171;128.171;128.171
1029;calc update async;100;0.000105305;1.2555e-05;0.00801564
1029;calc inner;100;1.04829;0.904288;1.1442
1029;calc wait;100;0.163408;0.0550039;0.52618
1029;calc bound;100;0.0481127;0.0359993;0.0758683
1029;calc iter;100;1.26338;1.11665;1.47979
1029;total;1;134.103;134.103;134.103
983;calc total;1;128.167;128.167;128.167
983;calc update async;100;0.000109894;1.4249e-05;0.008133
983;calc inner;100;0.995196;0.800636;1.13825
983;calc wait;100;0.228225;0.0504533;0.829293
983;calc bound;100;0.0492432;0.0345013;0.0747038
983;calc iter;100;1.27328;1.09841;1.78627
983;total;1;134.046;134.046;134.046
1030;calc total;1;128.171;128.171;128.171
1030;calc update async;100;0.000145052;1.2609e-05;0.0119985
1030;calc inner;100;1.03503;0.884407;1.14455
1030;calc wait;100;0.177825;0.0567925;0.529656
1030;calc bound;100;0.0494785;0.0358565;0.0761308
1030;calc iter;100;1.2632;1.14842;1.45426
1030;total;1;134.105;134.105;134.105
995;calc total;1;128.169;128.169;128.169
995;calc update async;100;0.000123;1.5236e-05;0.00902185
995;calc inner;100;1.02969;0.899018;1.14027
995;calc wait;100;0.184983;0.0569388;0.754599
995;calc bound;100;0.0547607;0.0362755;0.076408
995;calc iter;100;1.27235;1.0546;1.81267
995;total;1;133.991;133.991;133.991
996;calc total;1;128.169;128.169;128.169
996;calc update async;100;0.000129368;1.7115e-05;0.00906554
996;calc inner;100;1.02338;0.861371;1.15109
996;calc wait;100;0.184171;0.0508225;0.631641
996;calc bound;100;0.0632405;0.0335347;0.080058
996;calc iter;100;1.27229;1.00326;1.74637
996;total;1;133.97;133.97;133.97
997;calc total;1;128.169;128.169;128.169
997;calc update async;100;0.000117424;1.3179e-05;0.00905743
997;calc inner;100;1.04041;0.942397;1.15006
997;calc wait;100;0.175451;0.0533681;0.618457
997;calc bound;100;0.0527517;0.0341233;0.0755541
997;calc iter;100;1.27045;1.06239;1.64772
997;total;1;133.967;133.967;133.967
998;calc total;1;128.169;128.169;128.169
998;calc update async;100;0.000114983;1.2501e-05;0.00909963
998;calc inner;100;1.04475;0.956969;1.15039
998;calc wait;100;0.178895;0.058045;0.424563
998;calc bound;100;0.0471468;0.0337249;0.0724331
998;calc iter;100;1.27145;1.10727;1.51856
998;total;1;133.97;133.97;133.97
999;calc total;1;128.169;128.169;128.169
999;calc update async;100;0.00012174;1.2231e-05;0.00931279
999;calc inner;100;1.03275;0.924177;1.15017
999;calc wait;100;0.181476;0.0404058;0.518033
999;calc bound;100;0.0562015;0.0353467;0.0759126
999;calc iter;100;1.27341;1.13394;1.58011
999;total;1;133.967;133.967;133.967
1000;calc total;1;128.169;128.169;128.169
1000;calc update async;100;0.000113926;1.2392e-05;0.00902513
1000;calc inner;100;1.03582;0.946405;1.1457
1000;calc wait;100;0.183539;0.0587271;0.478741
1000;calc bound;100;0.0515067;0.0352743;0.0729182
1000;calc iter;100;1.2731;1.1416;1.52688
1000;total;1;133.965;133.965;133.965
1001;calc total;1;128.169;128.169;128.169
1001;calc update async;100;0.000116486;1.2019e-05;0.00904882
1001;calc inner;100;1.03246;0.937896;1.1461
1001;calc wait;100;0.181599;0.0584279;0.497692
1001;calc bound;100;0.0553814;0.0337301;0.076229
1001;calc iter;100;1.27188;1.10563;1.60852
1001;total;1;133.968;133.968;133.968
1002;calc total;1;128.169;128.169;128.169
1002;calc update async;100;0.000121534;1.1021e-05;0.0092455
1002;calc inner;100;1.02868;0.903224;1.14582
1002;calc wait;100;0.18015;0.0550251;0.62151
1002;calc bound;100;0.0570065;0.0343187;0.0759528
1002;calc iter;100;1.27013;1.0846;1.70969
1002;total;1;133.965;133.965;133.965
1003;calc total;1;128.169;128.169;128.169
1003;calc update async;100;0.000118983;1.1897e-05;0.00927476
1003;calc inner;100;1.03465;0.916652;1.14591
1003;calc wait;100;0.181028;0.059637;0.605545
1003;calc bound;100;0.0533583;0.0337397;0.0755935
1003;calc iter;100;1.27178;1.09327;1.70616
1003;total;1;133.97;133.97;133.97
1004;calc total;1;128.169;128.169;128.169
1004;calc update async;100;0.000113242;1.0591e-05;0.00918361
1004;calc inner;100;1.03718;0.92946;1.14745
1004;calc wait;100;0.184048;0.0574459;0.590876
1004;calc bound;100;0.0454685;0.033671;0.0763012
1004;calc iter;100;1.2711;1.10993;1.57829
1004;total;1;133.965;133.965;133.965
1005;calc total;1;128.169;128.169;128.169
1005;calc update async;100;0.000118228;1.1693e-05;0.00971404
1005;calc inner;100;1.03168;0.891817;1.14945
1005;calc wait;100;0.192006;0.0612486;0.654979
1005;calc bound;100;0.0428182;0.0355257;0.0708444
1005;calc iter;100;1.26924;1.10996;1.58552
1005;total;1;133.966;133.966;133.966
1006;calc total;1;128.167;128.167;128.167
1006;calc update async;100;0.000102378;1.3062e-05;0.00827443
1006;calc inner;100;1.01282;0.858246;1.14949
1006;calc wait;100;0.211277;0.0604987;0.47042
1006;calc bound;100;0.0441864;0.0353907;0.0681612
1006;calc iter;100;1.26965;1.14337;1.44083
1006;total;1;133.966;133.966;133.966
1007;calc total;1;128.167;128.167;128.167
1007;calc update async;100;9.96497e-05;1.1499e-05;0.00811764
1007;calc inner;100;1.03135;0.913736;1.14587
1007;calc wait;100;0.196752;0.0535956;0.530312
1007;calc bound;100;0.041683;0.0338367;0.0658999
1007;calc iter;100;1.27089;1.13009;1.48225
1007;total;1;133.97;133.97;133.97
1032;calc total;1;128.171;128.171;128.171
1032;calc update async;100;0.000115091;1.3809e-05;0.00859456
1032;calc inner;100;1.05717;0.939351;1.14844
1032;calc wait;100;0.156101;0.0530405;0.402161
1032;calc bound;100;0.0510032;0.0355938;0.0718849
1032;calc iter;100;1.26564;1.14439;1.47816
1032;total;1;134.011;134.011;134.011
1033;calc total;1;128.171;128.171;128.171
1033;calc update async;100;0.000136511;1.3253e-05;0.0107679
1033;calc inner;100;1.05298;0.921105;1.24286
1033;calc wait;100;0.154735;0.0551325;0.438717
1033;calc bound;100;0.0555712;0.0347272;0.076935
1033;calc iter;100;1.26469;1.05118;1.46936
1033;total;1;134.004;134.004;134.004
1031;calc total;1;128.171;128.171;128.171
1031;calc update async;100;0.000143681;1.2734e-05;0.0121006
1031;calc inner;100;1.04044;0.899385;1.14353
1031;calc wait;100;0.177638;0.0588966;0.587455
1031;calc bound;100;0.0461553;0.033993;0.0753271
1031;calc iter;100;1.26554;1.16456;1.52135
1031;total;1;134.104;134.104;134.104
1034;calc total;1;128.171;128.171;128.171
1034;calc update async;100;0.000135853;1.3915e-05;0.0100665
1034;calc inner;100;1.0422;0.936274;1.14506
1034;calc wait;100;0.160236;0.0565786;0.421359
1034;calc bound;100;0.0610054;0.0356409;0.0768948
1034;calc iter;100;1.2657;1.11304;1.50306
1034;total;1;134.011;134.011;134.011
1035;calc total;1;128.171;128.171;128.171
1035;calc update async;100;0.000149375;1.4183e-05;0.0108015
1035;calc inner;100;1.04013;0.814465;1.15218
1035;calc wait;100;0.158275;0.059783;0.750979
1035;calc bound;100;0.0645363;0.0360584;0.077745
1035;calc iter;100;1.26437;1.04755;1.80816
1035;total;1;134.016;134.016;134.016
1036;calc total;1;128.171;128.171;128.171
1036;calc update async;100;0.000144908;1.5134e-05;0.0108752
1036;calc inner;100;1.04342;0.911442;1.14644
1036;calc wait;100;0.159518;0.0599944;0.562267
1036;calc bound;100;0.059765;0.0359644;0.0873071
1036;calc iter;100;1.26381;1.08633;1.6734
1036;total;1;134.007;134.007;134.007
1080;calc total;1;128.171;128.171;128.171
1080;calc update async;100;0.000106486;1.4254e-05;0.00761753
1080;calc inner;100;1.03708;0.936746;1.15033
1080;calc wait;100;0.186078;0.0581864;0.515031
1080;calc bound;100;0.052101;0.0358513;0.0758627
1080;calc iter;100;1.27593;1.11503;1.63641
1080;total;1;134.12;134.12;134.12
1056;calc total;1;128.171;128.171;128.171
1056;calc update async;100;0.000125163;9.532e-06;0.00986782
1056;calc inner;100;1.03136;0.889007;1.15178
1056;calc wait;100;0.184903;0.0621604;0.573379
1056;calc bound;100;0.04905;0.0341181;0.0750591
1056;calc iter;100;1.26763;1.06431;1.57863
1056;total;1;134.039;134.039;134.039
1104;calc total;1;128.171;128.171;128.171
1104;calc update async;100;0.00013935;1.4395e-05;0.010366
1104;calc inner;100;1.01446;0.901379;1.14227
1104;calc wait;100;0.199578;0.0574763;0.386599
1104;calc bound;100;0.0579994;0.0342667;0.0760243
1104;calc iter;100;1.27309;1.10929;1.45878
1104;total;1;134.014;134.014;134.014
1037;calc total;1;128.171;128.171;128.171
1037;calc update async;100;0.000135764;1.272e-05;0.0105873
1037;calc inner;100;1.05168;0.939017;1.14248
1037;calc wait;100;0.159898;0.0585981;0.467643
1037;calc bound;100;0.0506801;0.0355015;0.0761106
1037;calc iter;100;1.26345;1.13388;1.48007
1037;total;1;134.007;134.007;134.007
1081;calc total;1;128.171;128.171;128.171
1081;calc update async;100;0.000144344;1.3775e-05;0.0115665
1081;calc inner;100;1.03536;0.926545;1.14975
1081;calc wait;100;0.186828;0.0562304;0.617207
1081;calc bound;100;0.0511516;0.0356353;0.0764064
1081;calc iter;100;1.27434;1.07209;1.68774
1081;total;1;134.113;134.113;134.113
1057;calc total;1;128.171;128.171;128.171
1057;calc update async;100;0.00013206;1.4863e-05;0.0104766
1057;calc inner;100;1.03336;0.888349;1.15632
1057;calc wait;100;0.182561;0.0578918;0.602371
1057;calc bound;100;0.0497985;0.0347651;0.0737734
1057;calc iter;100;1.26717;1.10887;1.54322
1057;total;1;134.043;134.043;134.043
1105;calc total;1;128.171;128.171;128.171
1105;calc update async;100;0.000138939;1.6891e-05;0.00969886
1105;calc inner;100;0.996238;0.873491;1.13908
1105;calc wait;100;0.210279;0.0517619;0.566849
1105;calc bound;100;0.0647157;0.0355593;0.0769902
1105;calc iter;100;1.27218;1.04872;1.67006
1105;total;1;134.014;134.014;134.014
1038;calc total;1;128.171;128.171;128.171
1038;calc update async;100;0.000165348;1.195e-05;0.0139049
1038;calc inner;100;1.04784;0.952374;1.1404
1038;calc wait;100;0.165025;0.0536738;0.460658
1038;calc bound;100;0.048324;0.0355891;0.0757969
1038;calc iter;100;1.26219;1.12527;1.45091
1038;total;1;134.014;134.014;134.014
1082;calc total;1;128.171;128.171;128.171
1082;calc update async;100;0.000121948;1.3179e-05;0.00928146
1082;calc inner;100;1.03636;0.956522;1.15032
1082;calc wait;100;0.1856;0.05428;0.59057
1082;calc bound;100;0.0513598;0.0358098;0.0765523
1082;calc iter;100;1.27564;1.07553;1.62386
1082;total;1;134.111;134.111;134.111
1058;calc total;1;128.171;128.171;128.171
1058;calc update async;100;0.000129965;1.3981e-05;0.0104389
1058;calc inner;100;1.02988;0.906323;1.15095
1058;calc wait;100;0.187725;0.0590748;0.66765
1058;calc bound;100;0.0489066;0.0334054;0.0753158
1058;calc iter;100;1.26794;1.08439;1.62972
1058;total;1;134.047;134.047;134.047
1106;calc total;1;128.171;128.171;128.171
1106;calc update async;100;0.000164282;1.9145e-05;0.0121599
1106;calc inner;100;0.995338;0.870705;1.13977
1106;calc wait;100;0.209415;0.054563;0.625753
1106;calc bound;100;0.0651881;0.0360425;0.0768392
1106;calc iter;100;1.27128;1.03873;1.71306
1106;total;1;134.003;134.003;134.003
1039;calc total;1;128.171;128.171;128.171
1039;calc update async;100;0.000139695;1.2379e-05;0.0113712
1039;calc inner;100;1.05175;0.941208;1.14534
1039;calc wait;100;0.162062;0.0551082;0.52923
1039;calc bound;100;0.0475352;0.0362984;0.0763852
1039;calc iter;100;1.26215;1.1527;1.51239
1039;total;1;134.008;134.008;134.008
1083;calc total;1;128.171;128.171;128.171
1083;calc update async;100;0.000123444;1.0915e-05;0.00969827
1083;calc inner;100;1.03532;0.946777;1.15068
1083;calc wait;100;0.189077;0.0576598;0.66107
1083;calc bound;100;0.0490935;0.0352311;0.126199
1083;calc iter;100;1.2745;1.09511;1.67476
1083;total;1;134.123;134.123;134.123
1059;calc total;1;128.171;128.171;128.171
1059;calc update async;100;0.000130965;1.3705e-05;0.0102986
1059;calc inner;100;1.02755;0.811989;1.14882
1059;calc wait;100;0.186065;0.0621597;0.799453
1059;calc bound;100;0.0501478;0.0384224;0.0755327
1059;calc iter;100;1.26507;1.09761;1.65698
1059;total;1;134.046;134.046;134.046
1107;calc total;1;128.171;128.171;128.171
1107;calc update async;100;0.000144946;1.5529e-05;0.0107294
1107;calc inner;100;1.00839;0.902728;1.14575
1107;calc wait;100;0.199977;0.0516446;0.524039
1107;calc bound;100;0.0630457;0.0362613;0.0777856
1107;calc iter;100;1.272;1.0463;1.61708
1107;total;1;134.014;134.014;134.014
1040;calc total;1;128.171;128.171;128.171
1040;calc update async;100;0.000115165;1.2493e-05;0.00953241
1040;calc inner;100;1.04737;0.924313;1.14353
1040;calc wait;100;0.171536;0.0599436;0.410218
1040;calc bound;100;0.0431806;0.0360468;0.0711228
1040;calc iter;100;1.26309;1.13981;1.42969
1040;total;1;134.014;134.014;134.014
1084;calc total;1;128.171;128.171;128.171
1084;calc update async;100;0.000120287;1.0809e-05;0.00973978
1084;calc inner;100;1.03034;0.935686;1.14957
1084;calc wait;100;0.196173;0.0564483;0.604951
1084;calc bound;100;0.0453987;0.0355795;0.072858
1084;calc iter;100;1.27331;1.11374;1.58099
1084;total;1;134.11;134.11;134.11
1060;calc total;1;128.171;128.171;128.171
1060;calc update async;100;0.000133975;1.3069e-05;0.0107674
1060;calc inner;100;1.02689;0.91013;1.14869
1060;calc wait;100;0.18966;0.0564677;0.558772
1060;calc bound;100;0.0489615;0.0345046;0.0761875
1060;calc iter;100;1.26757;1.07284;1.56563
1060;total;1;134.036;134.036;134.036
1108;calc total;1;128.171;128.171;128.171
1108;calc update async;100;0.000134501;1.5673e-05;0.0101204
1108;calc inner;100;1.01305;0.922574;1.13387
1108;calc wait;100;0.204723;0.055181;0.656605
1108;calc bound;100;0.0525109;0.0356036;0.0754026
1108;calc iter;100;1.27127;1.04151;1.64169
1041;calc total;1;128.171;128.171;128.171
1041;calc update async;100;0.000117812;1.2663e-05;0.00951332
1041;calc inner;100;1.05261;0.962806;1.13985
1041;calc wait;100;0.1651;0.0595956;0.392405
1041;calc bound;100;0.0443986;0.0354693;0.0730946
1041;calc iter;100;1.26424;1.14255;1.4783
1041;total;1;134.016;134.016;134.016
1085;calc total;1;128.171;128.171;128.171
1085;calc update async;100;0.000129015;1.4814e-05;0.0102099
1085;calc inner;100;1.02755;0.902257;1.15184
1085;calc wait;100;0.200437;0.0578294;0.716159
1085;calc bound;100;0.0456289;0.0352518;0.0731551
1085;calc iter;100;1.27412;1.10674;1.66424
1085;total;1;134.123;134.123;134.123
1061;calc total;1;128.171;128.171;128.171
1061;calc update async;100;0.000147818;1.2607e-05;0.012218
1061;calc inner;100;1.01377;0.862446;1.14422
1061;calc wait;100;0.19928;0.0559333;0.640193
1061;calc bound;100;0.049262;0.0354236;0.0846311
1061;calc iter;100;1.26472;1.04988;1.5878
1061;total;1;134.033;134.033;134.033
1108;total;1;134.002;134.002;134.002
1042;calc total;1;128.171;128.171;128.171
1042;calc update async;100;0.000123918;1.2905e-05;0.00999991
1042;calc inner;100;1.05516;0.924842;1.14189
1042;calc wait;100;0.159168;0.0483855;0.396503
1042;calc bound;100;0.0452689;0.0360303;0.0676817
1042;calc iter;100;1.26263;1.14991;1.45756
1042;total;1;134.016;134.016;134.016
1086;calc total;1;128.171;128.171;128.171
1086;calc update async;100;0.0001245;1.3483e-05;0.0103312
1086;calc inner;100;1.00983;0.882568;1.14682
1086;calc wait;100;0.219364;0.0583079;0.569239
1086;calc bound;100;0.0444804;0.0357289;0.06598
1086;calc iter;100;1.27417;1.13746;1.53824
1086;total;1;134.117;134.117;134.117
1062;calc total;1;128.171;128.171;128.171
1062;calc update async;100;0.000125737;1.1977e-05;0.00998022
1062;calc inner;100;1.0017;0.814485;1.14591
1062;calc wait;100;0.214942;0.0545587;0.586232
1062;calc bound;100;0.0494922;0.035112;0.0763036
1062;calc iter;100;1.26684;1.04923;1.48244
1062;total;1;134.04;134.04;134.04
1109;calc total;1;128.171;128.171;128.171
1109;calc update async;100;0.00013039;1.5013e-05;0.0103927
1109;calc inner;100;1.01249;0.891774;1.13668
1109;calc wait;100;0.215502;0.0573854;0.571605
1109;calc bound;100;0.0437516;0.0343723;0.0685129
1109;calc iter;100;1.27248;1.0694;1.58015
1109;total;1;134.013;134.013;134.013
1043;calc total;1;128.171;128.171;128.171
1043;calc update async;100;0.00012611;1.3417e-05;0.0102062
1043;calc inner;100;1.05509;0.912678;1.14136
1043;calc wait;100;0.157116;0.0584379;0.654729
1043;calc bound;100;0.0451285;0.0351786;0.10019
1043;calc iter;100;1.26354;1.1167;1.6411
1043;total;1;134.011;134.011;134.011
1087;calc total;1;128.171;128.171;128.171
1087;calc update async;100;0.000126062;1.2686e-05;0.0103232
1087;calc inner;100;1.02646;0.941331;1.14583
1087;calc wait;100;0.201797;0.0520971;0.749014
1087;calc bound;100;0.0445904;0.0357312;0.0751863
1087;calc iter;100;1.27584;1.17485;1.77199
1087;total;1;134.123;134.123;134.123
1063;calc total;1;128.171;128.171;128.171
1063;calc update async;100;0.000130382;1.1744e-05;0.010431
1063;calc inner;100;1.01654;0.830712;1.14571
1063;calc wait;100;0.201934;0.0626731;0.645128
1063;calc bound;100;0.0482469;0.0329144;0.0755458
1063;calc iter;100;1.26852;1.10949;1.60051
1063;total;1;134.046;134.046;134.046
1110;calc total;1;128.171;128.171;128.171
1110;calc update async;100;0.000125357;1.3356e-05;0.0103118
1110;calc inner;100;1.00038;0.872937;1.26417
1110;calc wait;100;0.227331;0.0552815;0.654722
1110;calc bound;100;0.0416283;0.0348399;0.058624
1110;calc iter;100;1.26992;1.10401;1.56554
1110;total;1;134.007;134.007;134.007
1044;calc total;1;128.171;128.171;128.171
1044;calc update async;100;0.00012554;1.419e-05;0.0100198
1044;calc inner;100;1.06501;0.982194;1.15182
1044;calc wait;100;0.14979;0.0607264;0.425936
1044;calc bound;100;0.0447979;0.0354543;0.0778016
1044;calc iter;100;1.263;1.13281;1.55076
1044;total;1;134.02;134.02;134.02
1088;calc total;1;128.171;128.171;128.171
1088;calc update async;100;0.000122136;1.4386e-05;0.00884017
1088;calc inner;100;1.03048;0.962171;1.15079
1088;calc wait;100;0.183351;0.0613336;0.417667
1088;calc bound;100;0.0593474;0.0355495;0.103653
1088;calc iter;100;1.27612;1.13029;1.49067
1088;total;1;134.123;134.123;134.123
1064;calc total;1;128.171;128.171;128.171
1064;calc update async;100;0.00012595;1.423e-05;0.00936976
1064;calc inner;100;1.00994;0.825687;1.14539
1064;calc wait;100;0.200173;0.0577702;0.604492
1064;calc bound;100;0.0583929;0.0338594;0.0759549
1064;calc iter;100;1.2701;1.07635;1.60553
1064;total;1;134.047;134.047;134.047
1111;calc total;1;128.171;128.171;128.171
1111;calc update async;100;0.000127774;1.2902e-05;0.0104202
1111;calc inner;100;1.01759;0.937849;1.13456
1111;calc wait;100;0.211066;0.0563364;0.465802
1111;calc bound;100;0.0422534;0.0354581;0.067748
1111;calc iter;100;1.27193;1.13364;1.49467
1111;total;1;134.003;134.003;134.003
1045;calc total;1;128.171;128.171;128.171
1045;calc update async;100;0.00012053;1.2483e-05;0.0100151
1045;calc inner;100;1.06384;0.981703;1.15158
1045;calc wait;100;0.154349;0.0498515;0.430785
1045;calc bound;100;0.041887;0.0351725;0.0624538
1045;calc iter;100;1.26159;1.16008;1.46925
1045;total;1;134.02;134.02;134.02
1089;calc total;1;128.171;128.171;128.171
1089;calc update async;100;0.000138262;1.4312e-05;0.0100673
1089;calc inner;100;1.01595;0.880095;1.14566
1089;calc wait;100;0.196626;0.0603419;0.61726
1089;calc bound;100;0.0611129;0.0355356;0.0770911
1089;calc iter;100;1.27497;1.04518;1.70853
1089;total;1;134.123;134.123;134.123
1065;calc total;1;128.171;128.171;128.171
1065;calc update async;100;0.000123396;1.2344e-05;0.00896876
1065;calc inner;100;1.00867;0.857548;1.14477
1065;calc wait;100;0.202327;0.0556513;0.565688
1065;calc bound;100;0.0605201;0.0342986;0.0759021
1065;calc iter;100;1.27246;1.09827;1.58125
1065;total;1;134.047;134.047;134.047
1112;calc total;1;128.171;128.171;128.171
1112;calc update async;100;0.00011468;1.4046e-05;0.00933361
1112;calc inner;100;1.0213;0.937646;1.13684
1112;calc wait;100;0.207691;0.0574935;0.55069
1112;calc bound;100;0.0419053;0.0358296;0.0702235
1112;calc iter;100;1.27193;1.13231;1.58792
1112;total;1;134.014;134.014;134.014
1046;calc total;1;128.171;128.171;128.171
1046;calc update async;100;0.000113515;1.1723e-05;0.00929246
1046;calc inner;100;1.05834;0.973684;1.14906
1046;calc wait;100;0.157164;0.0551814;0.364456
1046;calc bound;100;0.0425642;0.0353267;0.0609735
1046;calc iter;100;1.26058;1.15303;1.40225
1046;total;1;134.022;134.022;134.022
1090;calc total;1;128.171;128.171;128.171
1090;calc update async;100;0.000127915;1.6159e-05;0.00916028
1090;calc inner;100;1.02187;0.893811;1.14661
1090;calc wait;100;0.192049;0.0507472;0.644317
1090;calc bound;100;0.0587446;0.0355726;0.0768119
1090;calc iter;100;1.27405;1.04257;1.74203
1090;total;1;134.123;134.123;134.123
1066;calc total;1;128.171;128.171;128.171
1066;calc update async;100;0.000128116;1.3949e-05;0.00938304
1066;calc inner;100;1.01041;0.835259;1.14388
1066;calc wait;100;0.199113;0.0572552;0.736783
1066;calc bound;100;0.0589536;0.0341489;0.0762611
1066;calc iter;100;1.27023;1.04323;1.71114
1066;total;1;134.047;134.047;134.047
1113;calc total;1;128.171;128.171;128.171
1113;calc update async;100;0.000120667;1.3096e-05;0.00934258
1113;calc inner;100;1.01571;0.921474;1.1348
1113;calc wait;100;0.208185;0.0577687;0.565837
1113;calc bound;100;0.0448911;0.0349722;0.0708751
1113;calc iter;100;1.2704;1.04777;1.5893
1113;total;1;134.013;134.013;134.013
1047;calc total;1;128.171;128.171;128.171
1047;calc update async;100;0.000119351;1.1289e-05;0.0100406
1047;calc inner;100;1.05674;0.97115;1.15065
1047;calc wait;100;0.16222;0.0578913;0.410722
1047;calc bound;100;0.0421535;0.0349031;0.0611185
1047;calc iter;100;1.26269;1.15649;1.42237
1047;total;1;134.021;134.021;134.021
1091;calc total;1;128.171;128.171;128.171
1091;calc update async;100;0.000122926;1.4087e-05;0.00916086
1091;calc inner;100;1.03275;0.910096;1.14711
1091;calc wait;100;0.186102;0.0542112;0.672061
1091;calc bound;100;0.0538733;0.0356369;0.0769302
1091;calc iter;100;1.27516;1.08008;1.75462
1091;total;1;134.123;134.123;134.123
1067;calc total;1;128.171;128.171;128.171
1067;calc update async;100;0.00012846;1.4588e-05;0.00939142
1067;calc inner;100;1.01821;0.807385;1.15159
1067;calc wait;100;0.191738;0.059372;0.770099
1067;calc bound;100;0.0581517;0.032903;0.0760658
1067;calc iter;100;1.26952;1.06009;1.80225
1067;total;1;134.047;134.047;134.047
1114;calc total;1;128.171;128.171;128.171
1114;calc update async;100;0.000106375;1.5089e-05;0.00795677
1114;calc inner;100;1.01954;0.88703;1.13713
1114;calc wait;100;0.203552;0.0606891;0.63821
1114;calc bound;100;0.0442731;0.0351509;0.0612235
1114;calc iter;100;1.27168;1.07706;1.60011
1114;total;1;134.014;134.014;134.014
1048;calc total;1;128.171;128.171;128.171
1048;calc update async;100;0.000143415;1.2416e-05;0.0114877
1048;calc inner;100;1.05934;0.925296;1.14566
1048;calc wait;100;0.153522;0.0543669;0.570201
1048;calc bound;100;0.051182;0.034592;0.0759441
1092;calc total;1;128.171;128.171;128.171
1092;calc update async;100;0.000140077;1.5086e-05;0.00999516
1092;calc inner;100;1.00614;0.841466;1.14949
1092;calc wait;100;0.203244;0.0552798;0.677752
1092;calc bound;100;0.0616072;0.0340499;0.0773614
1092;calc iter;100;1.27257;0.985011;1.73891
1092;total;1;134.119;134.119;134.119
1068;calc total;1;128.171;128.171;128.171
1068;calc update async;100;0.000124663;1.2276e-05;0.00977856
1068;calc inner;100;1.00667;0.827266;1.14998
1068;calc wait;100;0.216544;0.060072;0.792599
1068;calc bound;100;0.0453355;0.0354714;0.0608944
1068;calc iter;100;1.27123;1.06218;1.66547
1068;total;1;134.078;134.078;134.078
1115;calc total;1;128.171;128.171;128.171
1115;calc update async;100;0.000119692;1.4472e-05;0.00938954
1115;calc inner;100;1.01818;0.908792;1.13556
1115;calc wait;100;0.204079;0.0547816;0.636183
1115;calc bound;100;0.0429615;0.0347512;0.0672899
1115;calc iter;100;1.27143;1.08635;1.60409
1115;total;1;134.012;134.012;134.012
1048;calc iter;100;1.26558;1.06802;1.69251
1048;total;1;134.014;134.014;134.014
1093;calc total;1;128.171;128.171;128.171
1093;calc update async;100;0.000124417;1.167e-05;0.00966664
1093;calc inner;100;1.0206;0.90809;1.14599
1093;calc wait;100;0.200447;0.0526625;0.687806
1093;calc bound;100;0.0490334;0.0347743;0.0770678
1093;calc iter;100;1.27206;1.04105;1.7001
1093;total;1;134.116;134.116;134.116
1069;calc total;1;128.171;128.171;128.171
1069;calc update async;100;0.000124098;1.4733e-05;0.00994995
1069;calc inner;100;0.994972;0.791037;1.1778
1069;calc wait;100;0.226456;0.0528869;0.789526
1069;calc bound;100;0.0456748;0.0365252;0.0707395
1069;calc iter;100;1.26877;1.06054;1.63128
1069;total;1;134.078;134.078;134.078
1116;calc total;1;128.171;128.171;128.171
1116;calc update async;100;0.000131738;1.5508e-05;0.0096562
1116;calc inner;100;1.02738;0.885045;1.14423
1116;calc wait;100;0.181616;0.0580853;0.621895
1116;calc bound;100;0.0590381;0.0340292;0.0768388
1116;calc iter;100;1.26971;1.07613;1.66768
1116;total;1;134.011;134.011;134.011
1049;calc total;1;128.171;128.171;128.171
1049;calc update async;100;0.000145328;1.4823e-05;0.0115069
1049;calc inner;100;1.05449;0.96606;1.14641
1049;calc wait;100;0.151582;0.0415343;0.510891
1049;calc bound;100;0.0552983;0.0351796;0.0761467
1049;calc iter;100;1.26291;1.06593;1.56912
1049;total;1;134.015;134.015;134.015
1094;calc total;1;128.171;128.171;128.171
1094;calc update async;100;0.000124017;1.3253e-05;0.0100701
1094;calc inner;100;1.02227;0.910321;1.14829
1094;calc wait;100;0.206351;0.0545453;0.427759
1094;calc bound;100;0.0434127;0.0332292;0.0581212
1094;calc iter;100;1.27298;1.0815;1.43941
1094;total;1;134.117;134.117;134.117
1070;calc total;1;128.171;128.171;128.171
1070;calc update async;100;0.000122323;1.3468e-05;0.00991863
1070;calc inner;100;0.980213;0.762683;1.14992
1070;calc wait;100;0.241964;0.060249;0.733419
1070;calc bound;100;0.046957;0.0357985;0.0649198
1070;calc iter;100;1.27057;1.03557;1.57984
1070;total;1;134.078;134.078;134.078
1117;calc total;1;128.171;128.171;128.171
1117;calc update async;100;0.000122493;1.0967e-05;0.00962195
1117;calc inner;100;1.03582;0.933013;1.14147
1117;calc wait;100;0.177737;0.0559294;0.472798
1117;calc bound;100;0.0518539;0.0342449;0.0758605
1117;calc iter;100;1.26679;1.06035;1.55928
1117;total;1;134.011;134.011;134.011
1050;calc total;1;128.171;128.171;128.171
1050;calc update async;100;0.000146804;1.3898e-05;0.0115321
1050;calc inner;100;1.0487;0.959415;1.14536
1050;calc wait;100;0.153849;0.0536352;0.456964
1050;calc bound;100;0.0586429;0.0352089;0.0754089
1050;calc iter;100;1.26292;1.10887;1.59097
1050;total;1;134.014;134.014;134.014
1095;calc total;1;128.171;128.171;128.171
1095;calc update async;100;0.000127563;1.2885e-05;0.009703
1095;calc inner;100;1.00653;0.893685;1.14798
1095;calc wait;100;0.205428;0.068511;0.547167
1071;calc total;1;128.171;128.171;128.171
1071;calc update async;100;0.000122289;1.2673e-05;0.009879
1071;calc inner;100;1.00162;0.818286;1.15189
1071;calc wait;100;0.222857;0.0537795;0.855745
1071;calc bound;100;0.0451179;0.0357092;0.0678227
1071;calc iter;100;1.27183;1.11549;1.71331
1071;total;1;134.078;134.078;134.078
1118;calc total;1;128.171;128.171;128.171
1118;calc update async;100;0.000120668;1.3417e-05;0.00971438
1118;calc inner;100;1.04222;0.937682;1.14256
1118;calc wait;100;0.180725;0.0588386;0.527502
1118;calc bound;100;0.0435587;0.033114;0.0720867
1118;calc iter;100;1.26786;1.0934;1.56843
1118;total;1;134.01;134.01;134.01
1051;calc total;1;128.171;128.171;128.171
1051;calc update async;100;0.000149885;1.6297e-05;0.0116308
1051;calc inner;100;1.05063;0.954466;1.14612
1051;calc wait;100;0.151879;0.0483285;0.538515
1051;calc bound;100;0.0595426;0.035281;0.0760087
1051;calc iter;100;1.26355;1.07259;1.64743
1051;total;1;134.009;134.009;134.009
1095;calc bound;100;0.0593217;0.0354003;0.076577
1095;calc iter;100;1.27466;1.13497;1.58427
1095;total;1;134.118;134.118;134.118
1072;calc total;1;128.171;128.171;128.171
1072;calc update async;100;0.000126044;1.3893e-05;0.00911355
1072;calc inner;100;0.99411;0.803375;1.14616
1072;calc wait;100;0.21849;0.0571526;0.720859
1072;calc bound;100;0.0599202;0.0344861;0.076249
1072;calc iter;100;1.27365;1.01821;1.6751
1072;total;1;134.066;134.066;134.066
1119;calc total;1;128.171;128.171;128.171
1119;calc update async;100;0.000117004;1.2506e-05;0.00917947
1119;calc inner;100;1.03703;0.880803;1.14235
1119;calc wait;100;0.182183;0.057845;0.519522
1119;calc bound;100;0.0494402;0.0332898;0.0758709
1119;calc iter;100;1.26998;1.11579;1.60396
1119;total;1;134.011;134.011;134.011
1052;calc total;1;128.171;128.171;128.171
1052;calc update async;100;0.000148764;1.2585e-05;0.0116793
1052;calc inner;100;1.0533;0.946627;1.14914
1052;calc wait;100;0.149345;0.0399463;0.496385
1052;calc bound;100;0.0584809;0.0349399;0.0765136
1052;calc iter;100;1.26265;1.08073;1.63154
1052;total;1;134.018;134.018;134.018
1096;calc total;1;128.171;128.171;128.171
1096;calc update async;100;0.00012559;1.3991e-05;0.00960016
1096;calc inner;100;1.01291;0.91158;1.14497
1096;calc wait;100;0.204986;0.0581549;0.497505
1096;calc bound;100;0.0544465;0.0350239;0.0732386
1096;calc iter;100;1.2743;1.12612;1.51021
1096;total;1;134.115;134.115;134.115
1073;calc total;1;128.171;128.171;128.171
1073;calc update async;100;0.000131934;1.6982e-05;0.00989828
1073;calc inner;100;0.991057;0.829572;1.14293
1073;calc wait;100;0.221004;0.058774;0.701145
1073;calc bound;100;0.0612857;0.0342907;0.0764933
1073;calc iter;100;1.27467;1.01064;1.72524
1073;total;1;134.066;134.066;134.066
1053;calc total;1;128.171;128.171;128.171
1053;calc update async;100;0.000149342;1.2308e-05;0.0118139
1053;calc inner;100;1.05811;0.963759;1.14891
1053;calc wait;100;0.147152;0.0557283;0.536738
1053;calc bound;100;0.0560971;0.0349086;0.0764685
1053;calc iter;100;1.26267;1.07491;1.64171
1053;total;1;134.015;134.015;134.015
1097;calc total;1;128.171;128.171;128.171
1097;calc update async;100;0.00012872;1.281e-05;0.00986658
1097;calc inner;100;1.00583;0.864724;1.14157
1097;calc wait;100;0.206539;0.0509598;0.559073
1097;calc bound;100;0.0584141;0.0328722;0.076267
1097;calc iter;100;1.27356;1.09685;1.62626
1097;total;1;134.115;134.115;134.115
1074;calc total;1;128.171;128.171;128.171
1074;calc update async;100;0.0001314;1.3455e-05;0.0098889
1074;calc inner;100;0.99344;0.811102;1.14375
1074;calc wait;100;0.219605;0.0570248;0.772693
1074;calc bound;100;0.0603353;0.0356166;0.0762477
1074;calc iter;100;1.27441;0.991903;1.76129
1074;total;1;134.078;134.078;134.078
1054;calc total;1;128.171;128.171;128.171
1054;calc update async;100;0.000151229;1.2808e-05;0.0122064
1054;calc inner;100;1.05975;0.978161;1.14923
1054;calc wait;100;0.149957;0.055216;0.496938
1054;calc bound;100;0.0521339;0.0350976;0.0768071
1054;calc iter;100;1.26316;1.11008;1.52453
1054;total;1;134.021;134.021;134.021
1098;calc total;1;128.171;128.171;128.171
1098;calc update async;100;0.000125857;1.4016e-05;0.00965107
1098;calc inner;100;1.00676;0.87476;1.14266
1098;calc wait;100;0.204035;0.0559348;0.593046
1098;calc bound;100;0.0577961;0.0343199;0.0767089
1098;calc iter;100;1.27225;1.08156;1.68103
1098;total;1;134.111;134.111;134.111
1075;calc total;1;128.171;128.171;128.171
1075;calc update async;100;0.000128844;1.2589e-05;0.00987848
1075;calc inner;100;1.00014;0.819791;1.14306
1075;calc wait;100;0.212188;0.0562889;0.85693
1075;calc bound;100;0.0582457;0.0354764;0.0761414
1075;calc iter;100;1.2715;1.0224;1.82517
1075;total;1;134.078;134.078;134.078
1055;calc total;1;128.171;128.171;128.171
1055;calc update async;100;0.00015141;9.542e-06;0.0124888
1055;calc inner;100;1.0589;0.972095;1.14518
1055;calc wait;100;0.154115;0.053962;0.458411
1055;calc bound;100;0.0493367;0.035016;0.0765314
1055;calc iter;100;1.26372;1.11415;1.53794
1055;total;1;134.017;134.017;134.017
1099;calc total;1;128.171;128.171;128.171
1099;calc update async;100;0.000127219;1.3883e-05;0.00997157
1099;calc inner;100;1.0138;0.894397;1.14033
1099;calc wait;100;0.201264;0.0555828;0.62478
1099;calc bound;100;0.0525939;0.0364683;0.076586
1099;calc iter;100;1.27124;1.0864;1.70833
1099;total;1;134.113;134.113;134.113
1076;calc total;1;128.171;128.171;128.171
1076;calc update async;100;0.000133636;1.4775e-05;0.0102662
1076;calc inner;100;1.00706;0.849543;1.14769
1076;calc wait;100;0.210712;0.0579338;0.7488
1076;calc bound;100;0.0543527;0.0354147;0.0755211
1076;calc iter;100;1.27317;1.00545;1.73101
1076;total;1;134.078;134.078;134.078
1100;calc total;1;128.171;128.171;128.171
1100;calc update async;100;0.00012629;1.427e-05;0.0102735
1100;calc inner;100;1.01234;0.838102;1.14482
1100;calc wait;100;0.212637;0.060084;0.708871
1100;calc bound;100;0.0447564;0.0344427;0.0767019
1100;calc iter;100;1.27173;1.10486;1.63477
1100;total;1;134.112;134.112;134.112
1077;calc total;1;128.171;128.171;128.171
1077;calc update async;100;0.00013433;1.3433e-05;0.0104336
1077;calc inner;100;1.00911;0.863522;1.14334
1077;calc wait;100;0.208909;0.0598756;0.737129
1077;calc bound;100;0.0528603;0.0354353;0.0770597
1077;calc iter;100;1.27194;1.01455;1.70813
1077;total;1;134.075;134.075;134.075
1101;calc total;1;128.171;128.171;128.171
1101;calc update async;100;0.000126223;1.4339e-05;0.0102873
1101;calc inner;100;0.995039;0.845495;1.14286
1101;calc wait;100;0.230205;0.0547233;0.722534
1101;calc bound;100;0.043627;0.0353691;0.0702154
1101;calc iter;100;1.27108;1.08612;1.62114
1101;total;1;134.117;134.117;134.117
1078;calc total;1;128.171;128.171;128.171
1078;calc update async;100;0.000131674;1.2325e-05;0.0106672
1078;calc inner;100;1.00862;0.860218;1.14327
1078;calc wait;100;0.215502;0.0618762;0.675462
1078;calc bound;100;0.0485782;0.0355074;0.0741963
1078;calc iter;100;1.27335;1.0394;1.62421
1078;total;1;134.075;134.075;134.075
1102;calc total;1;128.171;128.171;128.171
1102;calc update async;100;0.000127584;1.3933e-05;0.0104783
1102;calc inner;100;0.980098;0.827884;1.14204
1102;calc wait;100;0.246186;0.0529497;0.554063
1102;calc bound;100;0.0447247;0.0354885;0.0637785
1102;calc iter;100;1.27138;1.12338;1.45813
1102;total;1;134.113;134.113;134.113
1079;calc total;1;128.171;128.171;128.171
1079;calc update async;100;0.000134984;1.1419e-05;0.0106912
1079;calc inner;100;1.01081;0.823474;1.14565
1079;calc wait;100;0.213141;0.0528087;0.843013
1079;calc bound;100;0.0496036;0.0358568;0.0747057
1079;calc iter;100;1.27436;1.15501;1.8273
1079;total;1;134.081;134.081;134.081
1103;calc total;1;128.171;128.171;128.171
1103;calc update async;100;0.000127574;1.3377e-05;0.0104843
1103;calc inner;100;1.01033;0.904372;1.14351
1103;calc wait;100;0.219865;0.0583607;0.571377
1103;calc bound;100;0.0416212;0.0342161;0.0631703
1103;calc iter;100;1.27277;1.15415;1.51796
1103;total;1;134.115;134.115;134.115
1128;calc total;1;128.171;128.171;128.171
1128;calc update async;100;0.000122091;1.6108e-05;0.00891646
1128;calc inner;100;1.06377;0.974363;1.15465
1128;calc wait;100;0.149287;0.0497931;0.417313
1128;calc bound;100;0.0527396;0.0357721;0.0755026
1128;calc iter;100;1.26714;1.11684;1.53447
1128;total;1;134.048;134.048;134.048
1120;calc total;1;128.171;128.171;128.171
1120;calc update async;100;0.000123767;1.3001e-05;0.00970289
1120;calc inner;100;1.03265;0.902529;1.13813
1120;calc wait;100;0.187377;0.0595555;0.532927
1120;calc bound;100;0.0490045;0.0338908;0.0751997
1120;calc iter;100;1.26983;1.1271;1.59589
1120;total;1;134;134;134
1129;calc total;1;128.171;128.171;128.171
1129;calc update async;100;0.000143481;2.2009e-05;0.0104938
1129;calc inner;100;1.05252;0.921593;1.15125
1129;calc wait;100;0.150784;0.0586272;0.457544
1129;calc bound;100;0.0598196;0.0355624;0.0852509
1129;calc iter;100;1.2653;1.11011;1.50701
1129;total;1;134.043;134.043;134.043
1121;calc total;1;128.171;128.171;128.171
1121;calc update async;100;0.000120227;1.1548e-05;0.0091483
1121;calc inner;100;1.03117;0.923911;1.13695
1121;calc wait;100;0.184311;0.0576863;0.557853
1121;calc bound;100;0.0512221;0.0328306;0.076534
1121;calc iter;100;1.26797;1.08249;1.64909
1121;total;1;134;134;134
1122;calc total;1;128.171;128.171;128.171
1122;calc update async;100;0.000127122;1.4212e-05;0.00970243
1122;calc inner;100;1.03148;0.899588;1.13705
1122;calc wait;100;0.182711;0.05649;0.530516
1122;calc bound;100;0.0542214;0.033599;0.0764135
1122;calc iter;100;1.26962;1.05713;1.58839
1122;total;1;134;134;134
1123;calc total;1;128.171;128.171;128.171
1123;calc update async;100;0.000122476;1.3288e-05;0.00940795
1123;calc inner;100;1.03035;0.9179;1.1382
1123;calc wait;100;0.183817;0.0550812;0.646192
1123;calc bound;100;0.0535162;0.0327782;0.076379
1123;calc iter;100;1.26876;1.09388;1.66916
1123;total;1;134;134;134
1124;calc total;1;128.171;128.171;128.171
1124;calc update async;100;0.000128666;1.6011e-05;0.0097166
1124;calc inner;100;1.03332;0.878837;1.14024
1124;calc wait;100;0.181205;0.0550063;0.627741
1124;calc bound;100;0.0493869;0.0349972;0.0760106
1124;calc iter;100;1.26609;1.09535;1.54946
1124;total;1;134.011;134.011;134.011
1125;calc total;1;128.171;128.171;128.171
1125;calc update async;100;0.000129075;1.1975e-05;0.0103536
1125;calc inner;100;1.03428;0.86589;1.14101
1125;calc wait;100;0.182543;0.0582649;0.47396
1125;calc bound;100;0.0455437;0.0348012;0.0756634
1125;calc iter;100;1.26421;1.09861;1.45836
1125;total;1;134.005;134.005;134.005
1126;calc total;1;128.171;128.171;128.171
1126;calc update async;100;0.000133133;1.384e-05;0.010541
1126;calc inner;100;1.01601;0.823608;1.13748
1126;calc wait;100;0.201107;0.0562348;0.629184
1126;calc bound;100;0.0472783;0.0350905;0.0756301
1126;calc iter;100;1.26559;1.13618;1.53968
1126;total;1;134.011;134.011;134.011
1127;calc total;1;128.171;128.171;128.171
1127;calc update async;100;0.000131051;1.3458e-05;0.0106279
1127;calc inner;100;1.02682;0.882796;1.14016
1127;calc wait;100;0.194389;0.0555935;0.578863
1127;calc bound;100;0.0448568;0.033783;0.0769314
1127;calc iter;100;1.26704;1.13859;1.49971
1127;total;1;134.01;134.01;134.01
1130;calc total;1;128.171;128.171;128.171
1130;calc update async;100;0.000142692;1.6471e-05;0.0102964
1130;calc inner;100;1.04738;0.931902;1.15204
1130;calc wait;100;0.154498;0.0565739;0.496722
1130;calc bound;100;0.062881;0.0356598;0.101383
1130;calc iter;100;1.26719;1.07723;1.56838
1130;total;1;134.043;134.043;134.043
1131;calc total;1;128.171;128.171;128.171
1131;calc update async;100;0.000149541;1.5949e-05;0.0111485
1131;calc inner;100;1.04981;0.974913;1.15241
1131;calc wait;100;0.152842;0.0595491;0.376813
1131;calc bound;100;0.0615878;0.034734;0.0766967
1131;calc iter;100;1.26572;1.118;1.48643
1131;total;1;134.048;134.048;134.048
1132;calc total;1;128.171;128.171;128.171
1132;calc update async;100;0.000140899;1.3615e-05;0.0105535
1132;calc inner;100;1.05594;0.947522;1.21193
1132;calc wait;100;0.151469;0.0562568;0.401508
1132;calc bound;100;0.0562417;0.0355663;0.100283
1132;calc iter;100;1.26432;1.07269;1.47004
1132;total;1;134.048;134.048;134.048
1133;calc total;1;128.171;128.171;128.171
1133;calc update async;100;0.0001389;1.4785e-05;0.0107525
1133;calc inner;100;1.06443;0.99124;1.15468
1133;calc wait;100;0.149578;0.0548767;0.470548
1133;calc bound;100;0.0486133;0.035662;0.0726284
1133;calc iter;100;1.26387;1.117;1.55821
1133;total;1;134.048;134.048;134.048
1134;calc total;1;128.171;128.171;128.171
1134;calc update async;100;0.000136221;1.3969e-05;0.0108521
1134;calc inner;100;1.05319;0.929276;1.14616
1134;calc wait;100;0.161281;0.0542603;0.526886
1134;calc bound;100;0.0468506;0.0355164;0.0763252
1134;calc iter;100;1.26288;1.14902;1.49725
1134;total;1;134.036;134.036;134.036
1135;calc total;1;128.171;128.171;128.171
1135;calc update async;100;0.000135639;1.4213e-05;0.0108424
1135;calc inner;100;1.05678;0.977634;1.14582
1135;calc wait;100;0.15996;0.0564913;0.48206
1135;calc bound;100;0.0470597;0.035618;0.0751108
1135;calc iter;100;1.26494;1.16572;1.52916
1135;total;1;134.036;134.036;134.036
1136;calc total;1;128.171;128.171;128.171
1136;calc update async;100;0.000108641;1.4478e-05;0.00843728
1136;calc inner;100;1.05493;0.904098;1.14567
1136;calc wait;100;0.163565;0.0502321;0.421372
1136;calc bound;100;0.0449043;0.0357894;0.0702578
1136;calc iter;100;1.26514;1.15119;1.46547
1136;total;1;134.048;134.048;134.048
1137;calc total;1;128.171;128.171;128.171
1137;calc update async;100;0.000120727;1.2195e-05;0.00938316
1137;calc inner;100;1.06155;0.987773;1.14642
1137;calc wait;100;0.152759;0.0601227;0.407538
1137;calc bound;100;0.04629;0.0356318;0.0748516
1137;calc iter;100;1.26388;1.13174;1.49663
1137;total;1;134.048;134.048;134.048
1138;calc total;1;128.171;128.171;128.171
1138;calc update async;100;0.000120193;1.3255e-05;0.00947711
1138;calc inner;100;1.06091;0.923627;1.14538
1138;calc wait;100;0.153402;0.0547435;0.534239
1138;calc bound;100;0.0457141;0.0352244;0.0662955
1138;calc iter;100;1.26486;1.13043;1.51451
1138;total;1;134.048;134.048;134.048
1139;calc total;1;128.171;128.171;128.171
1139;calc update async;100;0.000121786;1.4728e-05;0.00942705
1139;calc inner;100;1.06319;0.960857;1.14913
1139;calc wait;100;0.15077;0.0620159;0.382381
1139;calc bound;100;0.0445276;0.0354046;0.0604635
1139;calc iter;100;1.26385;1.14117;1.42829
1139;total;1;134.048;134.048;134.048
1200;calc total;1;128.171;128.171;128.171
1200;calc update async;100;0.00014033;1.9228e-05;0.0104598
1200;calc inner;100;1.03179;0.942159;1.15191
1200;calc wait;100;0.179506;0.0561204;0.378431
1200;calc bound;100;0.0600034;0.0348475;0.0770864
1200;calc iter;100;1.27376;1.12574;1.42046
1200;total;1;134.072;134.072;134.072
1152;calc total;1;128.171;128.171;128.171
1152;calc update async;100;0.000146049;1.444e-05;0.0117518
1152;calc inner;100;1.03343;0.893258;1.15707
1152;calc wait;100;0.184357;0.0537228;0.50854
1152;calc bound;100;0.04913;0.0342508;0.0670688
1152;calc iter;100;1.26891;1.05578;1.55095
1152;total;1;134.02;134.02;134.02
1176;calc total;1;128.171;128.171;128.171
1176;calc update async;100;0.000119881;1.6499e-05;0.00878324
1176;calc inner;100;1.03278;0.919175;1.15079
1176;calc wait;100;0.188969;0.057721;0.485736
1176;calc bound;100;0.0546696;0.0345361;0.0769347
1176;calc iter;100;1.27694;1.09664;1.54691
1176;total;1;133.937;133.937;133.937
1140;calc total;1;128.171;128.171;128.171
1140;calc update async;100;0.000120183;1.3635e-05;0.009504
1140;calc inner;100;1.06287;0.941643;1.15389
1140;calc wait;100;0.153473;0.0580389;0.526867
1140;calc bound;100;0.0443522;0.0347774;0.0755819
1140;calc iter;100;1.26355;1.11889;1.64348
1140;total;1;134.051;134.051;134.051
1201;calc total;1;128.171;128.171;128.171
1201;calc update async;100;0.000145332;1.4302e-05;0.0104041
1201;calc inner;100;1.01742;0.898664;1.15156
1201;calc wait;100;0.188741;0.0529591;0.552653
1201;calc bound;100;0.0655027;0.0352805;0.0764546
1201;calc iter;100;1.27346;1.08869;1.63082
1201;total;1;134.072;134.072;134.072
1153;calc total;1;128.171;128.171;128.171
1153;calc update async;100;0.000132786;1.4169e-05;0.0104525
1153;calc inner;100;1.02722;0.875557;1.15178
1153;calc wait;100;0.191536;0.060576;0.544545
1153;calc bound;100;0.0500216;0.0337715;0.0722696
1153;calc iter;100;1.27012;1.1093;1.51823
1153;total;1;134.016;134.016;134.016
1177;calc total;1;128.171;128.171;128.171
1177;calc update async;100;0.000130444;1.7431e-05;0.0101022
1177;calc inner;100;1.03355;0.941451;1.14949
1177;calc wait;100;0.190375;0.0490542;0.560149
1177;calc bound;100;0.0503816;0.0359207;0.0767712
1177;calc iter;100;1.27589;1.08963;1.64068
1177;total;1;133.942;133.942;133.942
1141;calc total;1;128.171;128.171;128.171
1141;calc update async;100;0.00011709;1.2673e-05;0.0096669
1141;calc inner;100;1.05991;0.92384;1.152
1141;calc wait;100;0.157542;0.053255;0.47518
1141;calc bound;100;0.0429895;0.0360133;0.0666739
1141;calc iter;100;1.26222;1.14037;1.55155
1141;total;1;134.052;134.052;134.052
1202;calc total;1;128.171;128.171;128.171
1202;calc update async;100;0.000161363;1.898e-05;0.0119306
1202;calc inner;100;1.02089;0.920072;1.15057
1202;calc wait;100;0.184425;0.0554021;0.541955
1202;calc bound;100;0.0652193;0.0359413;0.0765563
1202;calc iter;100;1.27238;1.0351;1.62691
1202;total;1;134.073;134.073;134.073
1154;calc total;1;128.171;128.171;128.171
1154;calc update async;100;0.000131204;1.3747e-05;0.0106723
1154;calc inner;100;1.02563;0.849308;1.15085
1154;calc wait;100;0.193055;0.0560587;0.704119
1154;calc bound;100;0.047744;0.0352134;0.0672573
1154;calc iter;100;1.26843;1.07313;1.59846
1154;total;1;134.017;134.017;134.017
1178;calc total;1;128.171;128.171;128.171
1178;calc update async;100;0.000151604;1.3446e-05;0.0123033
1178;calc inner;100;1.0379;0.964568;1.15281
1178;calc wait;100;0.186815;0.0564742;0.496282
1178;calc bound;100;0.0492059;0.0349658;0.074101
1178;calc iter;100;1.27528;1.08163;1.56405
1178;total;1;133.939;133.939;133.939
1142;calc total;1;128.171;128.171;128.171
1142;calc update async;100;0.000115274;1.2798e-05;0.00950008
1142;calc inner;100;1.05279;0.885517;1.15224
1142;calc wait;100;0.164378;0.0590364;0.492455
1203;calc total;1;128.171;128.171;128.171
1203;calc update async;100;0.000143659;1.67e-05;0.0106285
1203;calc inner;100;1.03072;0.826741;1.15159
1203;calc wait;100;0.177562;0.0502337;0.633412
1203;calc bound;100;0.0623805;0.0361488;0.0763576
1203;calc iter;100;1.27164;1.08551;1.68714
1155;calc total;1;128.171;128.171;128.171
1155;calc update async;100;0.000134092;1.2491e-05;0.0106459
1155;calc inner;100;1.02063;0.824211;1.15229
1155;calc wait;100;0.19732;0.0510446;0.875111
1155;calc bound;100;0.0492102;0.0349528;0.0760752
1155;calc iter;100;1.26854;1.073;1.74565
1155;total;1;134.015;134.015;134.015
1179;calc total;1;128.171;128.171;128.171
1179;calc update async;100;0.000128482;1.4933e-05;0.0101223
1179;calc inner;100;1.02983;0.908703;1.14951
1179;calc wait;100;0.199119;0.058261;0.597949
1179;calc bound;100;0.0475706;0.0346582;0.0775876
1179;calc iter;100;1.27729;1.09589;1.63087
1179;total;1;133.941;133.941;133.941
1142;calc bound;100;0.0435199;0.0357911;0.0582345
1142;calc iter;100;1.26293;1.14067;1.45482
1142;total;1;134.051;134.051;134.051
1203;total;1;134.073;134.073;134.073
1156;calc total;1;128.171;128.171;128.171
1156;calc update async;100;0.000130097;1.2474e-05;0.0103921
1156;calc inner;100;1.02142;0.895775;1.15081
1156;calc wait;100;0.197075;0.0556093;0.605496
1156;calc bound;100;0.0499216;0.0343036;0.0806986
1156;calc iter;100;1.26969;1.05521;1.54763
1156;total;1;134.01;134.01;134.01
1180;calc total;1;128.171;128.171;128.171
1180;calc update async;100;0.000126916;1.3058e-05;0.0102881
1180;calc inner;100;1.02228;0.931112;1.14386
1180;calc wait;100;0.205392;0.0532365;0.642551
1180;calc bound;100;0.0455879;0.0355388;0.0694443
1180;calc iter;100;1.27468;1.11059;1.64223
1180;total;1;133.937;133.937;133.937
1143;calc total;1;128.171;128.171;128.171
1143;calc update async;100;0.000116556;1.2642e-05;0.00950985
1143;calc inner;100;1.05639;0.959395;1.1519
1143;calc wait;100;0.161926;0.0573306;0.474104
1143;calc bound;100;0.0427544;0.0345597;0.0653498
1143;calc iter;100;1.26358;1.16299;1.52003
1143;total;1;134.052;134.052;134.052
1204;calc total;1;128.171;128.171;128.171
1204;calc update async;100;0.000133371;1.6651e-05;0.0101671
1204;calc inner;100;1.0449;0.928932;1.15663
1204;calc wait;100;0.173914;0.0541766;0.62198
1204;calc bound;100;0.0527729;0.035875;0.0748188
1204;calc iter;100;1.27253;1.11298;1.61964
1204;total;1;134.073;134.073;134.073
1157;calc total;1;128.171;128.171;128.171
1157;calc update async;100;0.000128608;1.4028e-05;0.0101731
1157;calc inner;100;1.01164;0.844709;1.18101
1157;calc wait;100;0.204743;0.0537871;0.792343
1157;calc bound;100;0.0490657;0.0355789;0.0753706
1157;calc iter;100;1.26759;1.08501;1.69119
1157;total;1;134.009;134.009;134.009
1181;calc total;1;128.171;128.171;128.171
1181;calc update async;100;0.000128838;1.3343e-05;0.0102778
1181;calc inner;100;1.01277;0.871595;1.14441
1181;calc wait;100;0.215347;0.0546217;0.722276
1181;calc bound;100;0.046249;0.0354938;0.0726932
1181;calc iter;100;1.27485;1.0929;1.6714
1181;total;1;133.937;133.937;133.937
1144;calc total;1;128.171;128.171;128.171
1144;calc update async;100;0.000161348;1.3736e-05;0.013061
1144;calc inner;100;1.05481;0.890648;1.14614
1144;calc wait;100;0.154487;0.0544083;0.596861
1144;calc bound;100;0.0543753;0.0354558;0.0754623
1144;calc iter;100;1.26583;1.0081;1.6761
1144;total;1;134.051;134.051;134.051
1205;calc total;1;128.171;128.171;128.171
1205;calc update async;100;0.000131358;1.3948e-05;0.0105533
1205;calc inner;100;1.03701;0.916524;1.23746
1205;calc wait;100;0.189003;0.0538033;0.572747
1205;calc bound;100;0.0454021;0.0352764;0.0655343
1205;calc iter;100;1.27216;1.1261;1.56093
1205;total;1;134.064;134.064;134.064
1158;calc total;1;128.171;128.171;128.171
1158;calc update async;100;0.000132024;1.3379e-05;0.0104089
1158;calc inner;100;0.999125;0.821495;1.14754
1158;calc wait;100;0.220864;0.0572932;0.621394
1158;calc bound;100;0.0491635;0.0339027;0.0753729
1158;calc iter;100;1.26965;1.08585;1.48046
1158;total;1;134.009;134.009;134.009
1182;calc total;1;128.171;128.171;128.171
1182;calc update async;100;0.000126624;1.0575e-05;0.0104292
1182;calc inner;100;1.00587;0.876278;1.14517
1182;calc wait;100;0.22439;0.057328;0.705409
1182;calc bound;100;0.0449056;0.0353071;0.0726222
1182;calc iter;100;1.2755;1.13899;1.65811
1182;total;1;133.941;133.941;133.941
1145;calc total;1;128.171;128.171;128.171
1145;calc update async;100;0.000141112;1.2931e-05;0.0109658
1145;calc inner;100;1.04994;0.946962;1.14696
1145;calc wait;100;0.157317;0.0577067;0.460397
1145;calc bound;100;0.0574076;0.0340259;0.0761442
1145;calc iter;100;1.26643;1.11817;1.55747
1145;total;1;134.051;134.051;134.051
1206;calc total;1;128.171;128.171;128.171
1206;calc update async;100;0.000126032;1.4788e-05;0.0102126
1206;calc inner;100;1.02513;0.863474;1.14988
1206;calc wait;100;0.204877;0.0564247;0.649103
1206;calc bound;100;0.04216;0.0352153;0.0523952
1206;calc iter;100;1.27255;1.14801;1.54917
1206;total;1;134.065;134.065;134.065
1159;calc total;1;128.171;128.171;128.171
1159;calc update async;100;0.000129954;1.4161e-05;0.0104066
1159;calc inner;100;1.01759;0.875846;1.14618
1159;calc wait;100;0.205089;0.0610775;0.580608
1159;calc bound;100;0.0469773;0.0330215;0.074006
1159;calc iter;100;1.27114;1.12489;1.56131
1159;total;1;134.014;134.014;134.014
1146;calc total;1;128.171;128.171;128.171
1146;calc update async;100;0.000146868;1.4458e-05;0.0110634
1146;calc inner;100;1.05114;0.933986;1.15113
1146;calc wait;100;0.151141;0.0478447;0.470151
1146;calc bound;100;0.058425;0.0348311;0.0766434
1146;calc iter;100;1.26352;1.05578;1.57359
1146;total;1;134.051;134.051;134.051
1207;calc total;1;128.171;128.171;128.171
1207;calc update async;100;0.000128801;1.4393e-05;0.0103193
1207;calc inner;100;1.04097;0.930628;1.14635
1207;calc wait;100;0.184694;0.0563903;0.417108
1207;calc bound;100;0.0451579;0.03543;0.0696666
1207;calc iter;100;1.27305;1.16332;1.47219
1207;total;1;134.065;134.065;134.065
1160;calc total;1;128.171;128.171;128.171
1160;calc update async;100;0.000125736;1.2158e-05;0.00915097
1160;calc inner;100;1.00041;0.805091;1.14732
1160;calc wait;100;0.208424;0.0543605;0.535752
1160;calc bound;100;0.0612404;0.0330801;0.0763352
1160;calc iter;100;1.27252;1.07811;1.54661
1160;total;1;134.02;134.02;134.02
1147;calc total;1;128.171;128.171;128.171
1147;calc update async;100;0.000145011;1.2581e-05;0.0110504
1147;calc inner;100;1.05056;0.95304;1.14775
1147;calc wait;100;0.153448;0.0537871;0.671813
1147;calc bound;100;0.0578658;0.0353264;0.0759547
1147;calc iter;100;1.2645;1.10757;1.71646
1147;total;1;134.05;134.05;134.05
1208;calc total;1;128.171;128.171;128.171
1208;calc update async;100;0.000113755;1.643e-05;0.00888127
1208;calc inner;100;1.04524;0.988368;1.15013
1208;calc wait;100;0.181595;0.0562325;0.45792
1208;calc bound;100;0.0439267;0.0358841;0.0651759
1208;calc iter;100;1.27274;1.15418;1.51288
1208;total;1;134.072;134.072;134.072
1161;calc total;1;128.171;128.171;128.171
1161;calc update async;100;0.000131483;1.2825e-05;0.00950149
1161;calc inner;100;1.00002;0.841391;1.15095
1161;calc wait;100;0.208308;0.0543751;0.578683
1161;calc bound;100;0.0628026;0.0329623;0.076585
1161;calc iter;100;1.27198;1.06898;1.60361
1161;total;1;134.017;134.017;134.017
1224;calc total;1;128.171;128.171;128.171
1224;calc update async;100;0.000108715;1.2036e-05;0.0076187
1224;calc inner;100;1.0526;0.93758;1.14885
1224;calc wait;100;0.159416;0.0553905;0.443763
1224;calc bound;100;0.0558041;0.034797;0.0764521
1224;calc iter;100;1.26919;1.15151;1.545
1224;total;1;134.046;134.046;134.046
1148;calc total;1;128.171;128.171;128.171
1148;calc update async;100;0.000146098;1.4501e-05;0.011252
1148;calc inner;100;1.05399;0.890357;1.14976
1148;calc wait;100;0.152149;0.0549135;0.548814
1148;calc bound;100;0.0572488;0.0356402;0.0770739
1148;calc iter;100;1.26482;1.04338;1.65707
1148;total;1;134.051;134.051;134.051
1209;calc total;1;128.171;128.171;128.171
1209;calc update async;100;0.000124332;1.4394e-05;0.00957907
1209;calc inner;100;1.04566;0.919287;1.42791
1209;calc wait;100;0.177124;0.0573622;0.494373
1209;calc bound;100;0.0457795;0.0350796;0.0636307
1209;calc iter;100;1.27212;1.08992;1.61053
1209;total;1;134.065;134.065;134.065
1162;calc total;1;128.171;128.171;128.171
1162;calc update async;100;0.000128365;1.2294e-05;0.00960659
1162;calc inner;100;1.00746;0.831127;1.14746
1162;calc wait;100;0.204981;0.0572674;0.677309
1162;calc bound;100;0.0591588;0.0345139;0.0760358
1162;calc iter;100;1.27317;1.04644;1.693
1162;total;1;134.017;134.017;134.017
1225;calc total;1;128.171;128.171;128.171
1225;calc update async;100;0.000139931;1.6626e-05;0.0101489
1225;calc inner;100;1.04745;0.894584;1.1531
1225;calc wait;100;0.15687;0.0594228;0.468427
1225;calc bound;100;0.0613308;0.0348814;0.07722
1225;calc iter;100;1.26729;1.07446;1.611
1225;total;1;134.046;134.046;134.046
1149;calc total;1;128.171;128.171;128.171
1149;calc update async;100;0.000144655;1.1877e-05;0.0113274
1149;calc inner;100;1.05743;0.965179;1.14841
1149;calc wait;100;0.150184;0.0554342;0.458347
1149;calc bound;100;0.0540349;0.0352841;0.0754736
1149;calc iter;100;1.26314;1.06375;1.51948
1149;total;1;134.051;134.051;134.051
1210;calc total;1;128.171;128.171;128.171
1210;calc update async;100;0.000120839;1.1092e-05;0.00962812
1210;calc inner;100;1.04341;0.936259;1.14745
1210;calc wait;100;0.177726;0.0605931;0.537487
1210;calc bound;100;0.0439861;0.0358566;0.0607782
1210;calc iter;100;1.27143;1.07949;1.53614
1210;total;1;134.065;134.065;134.065
1163;calc total;1;128.171;128.171;128.171
1163;calc update async;100;0.000123972;1.4424e-05;0.00916033
1163;calc inner;100;1.0147;0.788594;1.14487
1163;calc wait;100;0.197334;0.0579224;0.786101
1163;calc bound;100;0.0562984;0.0338751;0.0755111
1163;calc iter;100;1.27033;1.04716;1.81028
1163;total;1;134.018;134.018;134.018
1150;calc total;1;128.171;128.171;128.171
1150;calc update async;100;0.000142306;1.0351e-05;0.0115462
1150;calc inner;100;1.0579;0.961346;1.14833
1150;calc wait;100;0.154148;0.049632;0.528488
1150;calc bound;100;0.0505881;0.0345047;0.0752947
1150;calc iter;100;1.26411;1.13403;1.54079
1150;total;1;134.051;134.051;134.051
1211;calc total;1;128.171;128.171;128.171
1211;calc update async;100;0.000121177;1.5865e-05;0.00958308
1211;calc inner;100;1.03983;0.913527;1.14556
1211;calc wait;100;0.183511;0.0541702;0.602931
1211;calc bound;100;0.0432161;0.035532;0.0658307
1211;calc iter;100;1.27184;1.12501;1.57388
1211;total;1;134.072;134.072;134.072
1164;calc total;1;128.171;128.171;128.171
1164;calc update async;100;0.000117802;1.411e-05;0.00928661
1164;calc inner;100;1.00256;0.814714;1.15371
1164;calc wait;100;0.220971;0.0596324;0.666981
1164;calc bound;100;0.0447412;0.0361767;0.0691149
1164;calc iter;100;1.27089;1.0519;1.58487
1164;total;1;134.025;134.025;134.025
1151;calc total;1;128.171;128.171;128.171
1151;calc update async;100;0.000144549;1.2471e-05;0.0117335
1151;calc inner;100;1.05795;0.957008;1.14837
1151;calc wait;100;0.156008;0.057222;0.529178
1151;calc bound;100;0.0503379;0.0354706;0.0755628
1151;calc iter;100;1.26596;1.12667;1.58746
1151;total;1;134.051;134.051;134.051
1212;calc total;1;128.171;128.171;128.171
1212;calc update async;100;0.000133179;1.452e-05;0.00989367
1212;calc inner;100;1.04751;0.872029;1.15361
1212;calc wait;100;0.162492;0.0586355;0.691411
1212;calc bound;100;0.0590205;0.0341539;0.0765878
1212;calc iter;100;1.27147;1.07664;1.67681
1212;total;1;134.081;134.081;134.081
1165;calc total;1;128.171;128.171;128.171
1165;calc update async;100;0.000120911;1.4949e-05;0.00962013
1165;calc inner;100;0.989831;0.76605;1.15409
1165;calc wait;100;0.234461;0.0598112;0.960817
1165;calc bound;100;0.0454755;0.035059;0.0686602
1165;calc iter;100;1.27149;1.02792;1.76823
1165;total;1;134.028;134.028;134.028
1213;calc total;1;128.171;128.171;128.171
1213;calc update async;100;0.000118232;1.3978e-05;0.00899851
1213;calc inner;100;1.05605;0.873931;1.15225
1213;calc wait;100;0.161541;0.0592465;0.657881
1213;calc bound;100;0.0512417;0.0343152;0.0739782
1213;calc iter;100;1.27169;1.11295;1.7218
1213;total;1;134.074;134.074;134.074
1166;calc total;1;128.171;128.171;128.171
1166;calc update async;100;0.000120519;1.3863e-05;0.00980253
1166;calc inner;100;0.978773;0.752702;1.15339
1166;calc wait;100;0.244751;0.0519315;0.884558
1166;calc bound;100;0.0469518;0.0352063;0.0690329
1166;calc iter;100;1.2722;1.06951;1.68597
1166;total;1;134.03;134.03;134.03
1214;calc total;1;128.171;128.171;128.171
1214;calc update async;100;0.00011519;1.2896e-05;0.00927469
1214;calc inner;100;1.06033;0.902856;1.15367
1214;calc wait;100;0.164099;0.0470984;0.617787
1214;calc bound;100;0.0440644;0.0332681;0.0693296
1214;calc iter;100;1.26959;1.11868;1.57972
1214;total;1;134.081;134.081;134.081
1167;calc total;1;128.171;128.171;128.171
1167;calc update async;100;0.000121878;1.1372e-05;0.00989389
1167;calc inner;100;1.00292;0.839331;1.15425
1215;calc total;1;128.171;128.171;128.171
1215;calc update async;100;0.000124173;1.2218e-05;0.00968199
1215;calc inner;100;1.05381;0.838948;1.15359
1215;calc wait;100;0.163039;0.0598867;0.569785
1215;calc bound;100;0.0532062;0.0338841;0.0759512
1215;calc iter;100;1.27185;1.13437;1.65224
1215;total;1;134.076;134.076;134.076
1167;calc wait;100;0.22304;0.0447237;0.74638
1167;calc bound;100;0.0451987;0.0356508;0.0716821
1167;calc iter;100;1.27312;1.11689;1.63384
1167;total;1;134.028;134.028;134.028
1216;calc total;1;128.171;128.171;128.171
1216;calc update async;100;0.000124003;1.4532e-05;0.0096593
1216;calc inner;100;1.05206;0.858646;1.14747
1216;calc wait;100;0.164328;0.0561122;0.561975
1216;calc bound;100;0.0517939;0.0342432;0.0764816
1216;calc iter;100;1.27155;1.13636;1.64288
1216;total;1;134.07;134.07;134.07
1217;calc total;1;128.171;128.171;128.171
1217;calc update async;100;0.00012413;1.2192e-05;0.00965383
1217;calc inner;100;1.04486;0.888258;1.14757
1217;calc wait;100;0.168052;0.0548849;0.50086
1217;calc bound;100;0.0550927;0.0330217;0.0766469
1217;calc iter;100;1.26987;1.05516;1.58805
1217;total;1;134.064;134.064;134.064
1218;calc total;1;128.171;128.171;128.171
1218;calc update async;100;0.000125837;1.5011e-05;0.0097238
1218;calc inner;100;1.0487;0.893444;1.14794
1218;calc wait;100;0.164573;0.0525032;0.501388
1218;calc bound;100;0.054652;0.032749;0.0748109
1218;calc iter;100;1.27043;1.05867;1.59498
1218;total;1;134.08;134.08;134.08
1219;calc total;1;128.171;128.171;128.171
1219;calc update async;100;0.000123883;1.2814e-05;0.00968307
1219;calc inner;100;1.04971;0.907462;1.14676
1219;calc wait;100;0.166351;0.0565912;0.689423
1219;calc bound;100;0.051622;0.0328781;0.0757514
1219;calc iter;100;1.27093;1.12939;1.66901
1219;total;1;134.074;134.074;134.074
1220;calc total;1;128.171;128.171;128.171
1220;calc update async;100;0.000126454;1.4291e-05;0.0101184
1220;calc inner;100;1.04951;0.830945;1.15133
1220;calc wait;100;0.168752;0.0516896;0.764692
1220;calc bound;100;0.0474736;0.0341965;0.0753844
1220;calc iter;100;1.2689;1.04132;1.63581
1220;total;1;134.074;134.074;134.074
1221;calc total;1;128.171;128.171;128.171
1221;calc update async;100;0.000131738;1.2564e-05;0.0106776
1221;calc inner;100;1.04193;0.844807;1.14773
1221;calc wait;100;0.173304;0.060649;0.671312
1221;calc bound;100;0.0471815;0.0354399;0.0756514
1221;calc iter;100;1.26658;1.15149;1.56122
1221;total;1;134.068;134.068;134.068
1222;calc total;1;128.171;128.171;128.171
1222;calc update async;100;0.000130704;1.1336e-05;0.0107597
1222;calc inner;100;1.03145;0.823125;1.14855
1222;calc wait;100;0.1863;0.0549269;0.601249
1222;calc bound;100;0.048149;0.0360401;0.0754488
1222;calc iter;100;1.26714;1.16663;1.47149
1222;total;1;134.066;134.066;134.066
1223;calc total;1;128.171;128.171;128.171
1223;calc update async;100;0.00013079;1.1099e-05;0.0108372
1223;calc inner;100;1.04753;0.892816;1.14757
1223;calc wait;100;0.1747;0.057449;0.55074
1223;calc bound;100;0.0450428;0.033939;0.0758917
1223;calc iter;100;1.26911;1.17082;1.49251
1223;total;1;134.081;134.081;134.081
1183;calc total;1;128.171;128.171;128.171
1183;calc update async;100;0.000130976;1.582e-05;0.0104741
1183;calc inner;100;1.02572;0.927923;1.14669
1183;calc wait;100;0.204046;0.0583205;0.776154
1183;calc bound;100;0.0440486;0.0355796;0.0753958
1183;calc iter;100;1.27605;1.13453;1.7795
1183;total;1;133.94;133.94;133.94
1184;calc total;1;128.171;128.171;128.171
1184;calc update async;100;0.00013808;1.7087e-05;0.0097728
1184;calc inner;100;1.01819;0.952987;1.14667
1184;calc wait;100;0.192551;0.0558028;0.392892
1184;calc bound;100;0.0630517;0.0349057;0.0768537
1184;calc iter;100;1.2775;1.13556;1.47614
1184;total;1;133.941;133.941;133.941
1168;calc total;1;128.171;128.171;128.171
1168;calc update async;100;0.000129108;9.903e-06;0.00962571
1168;calc inner;100;0.988612;0.787617;1.15023
1168;calc wait;100;0.224319;0.0597362;0.677017
1168;calc bound;100;0.0618094;0.0351447;0.0761162
1168;calc iter;100;1.27592;1.00949;1.60793
1168;total;1;134.028;134.028;134.028
1185;calc total;1;128.171;128.171;128.171
1185;calc update async;100;0.000132195;1.3176e-05;0.00921388
1185;calc inner;100;1.0048;0.895721;1.14866
1185;calc wait;100;0.20697;0.0556914;0.602188
1185;calc bound;100;0.063853;0.034334;0.0765145
1185;calc iter;100;1.2764;1.06222;1.68919
1185;total;1;133.938;133.938;133.938
1169;calc total;1;128.171;128.171;128.171
1169;calc update async;100;0.00012567;1.4635e-05;0.00921275
1169;calc inner;100;0.99004;0.823321;1.14778
1169;calc wait;100;0.222014;0.0564832;0.718689
1169;calc bound;100;0.0617052;0.0355403;0.0759347
1169;calc iter;100;1.27423;1.02721;1.70793
1169;total;1;134.028;134.028;134.028
1186;calc total;1;128.171;128.171;128.171
1186;calc update async;100;0.000123541;1.3715e-05;0.0088824
1186;calc inner;100;1.02513;0.893881;1.15057
1186;calc wait;100;0.191523;0.0563051;0.611817
1186;calc bound;100;0.0574641;0.0353261;0.0767635
1186;calc iter;100;1.276;1.06704;1.70474
1186;total;1;133.943;133.943;133.943
1170;calc total;1;128.171;128.171;128.171
1170;calc update async;100;0.000130768;1.5556e-05;0.00981939
1170;calc inner;100;0.994536;0.840612;1.14918
1170;calc wait;100;0.219972;0.0579087;0.774726
1170;calc bound;100;0.0599596;0.0354017;0.07618
1170;calc iter;100;1.27564;1.00494;1.7291
1170;total;1;134.025;134.025;134.025
1187;calc total;1;128.171;128.171;128.171
1187;calc update async;100;0.000128683;1.4517e-05;0.00985199
1187;calc inner;100;1.02822;0.858807;1.14383
1187;calc wait;100;0.194137;0.0596001;0.768992
1187;calc bound;100;0.051162;0.0358299;0.0762737
1187;calc iter;100;1.2748;1.08453;1.84712
1187;total;1;133.942;133.942;133.942
1171;calc total;1;128.171;128.171;128.171
1171;calc update async;100;0.000126979;1.5413e-05;0.00965625
1171;calc inner;100;1.00066;0.851164;1.14963
1171;calc wait;100;0.215724;0.0558217;0.809174
1171;calc bound;100;0.0568292;0.0350111;0.0755098
1171;calc iter;100;1.27449;1.03044;1.7664
1171;total;1;134.028;134.028;134.028
1188;calc total;1;128.171;128.171;128.171
1188;calc update async;100;0.000131947;1.4945e-05;0.00974787
1188;calc inner;100;0.994623;0.816761;1.14176
1188;calc wait;100;0.221416;0.0554629;0.718629
1188;calc bound;100;0.0571684;0.032759;0.0788949
1188;calc iter;100;1.27493;0.996528;1.7446
1188;total;1;133.946;133.946;133.946
1172;calc total;1;128.171;128.171;128.171
1172;calc update async;100;0.000129331;1.4535e-05;0.00984815
1172;calc inner;100;1.00697;0.864668;1.15069
1172;calc wait;100;0.208608;0.0531452;0.649635
1172;calc bound;100;0.0545313;0.0355022;0.0763546
1172;calc iter;100;1.27174;1.00015;1.67288
1172;total;1;134.028;134.028;134.028
1189;calc total;1;128.171;128.171;128.171
1189;calc update async;100;0.000119466;1.3397e-05;0.00970149
1189;calc inner;100;1.00947;0.894285;1.1433
1189;calc wait;100;0.216278;0.0551034;0.611779
1189;calc bound;100;0.0450164;0.034239;0.139338
1189;calc iter;100;1.2731;1.06653;1.65476
1189;total;1;133.947;133.947;133.947
1173;calc total;1;128.171;128.171;128.171
1173;calc update async;100;0.000133325;1.2795e-05;0.0104298
1173;calc inner;100;1.0091;0.840895;1.14977
1173;calc wait;100;0.212924;0.0562514;0.877401
1173;calc bound;100;0.0512524;0.0357528;0.0741731
1173;calc iter;100;1.27411;0.988056;1.82154
1173;total;1;134.03;134.03;134.03
1190;calc total;1;128.171;128.171;128.171
1190;calc update async;100;0.000120502;1.2766e-05;0.00980727
1190;calc inner;100;1.00359;0.886394;1.14193
1190;calc wait;100;0.227288;0.0515346;0.597289
1190;calc bound;100;0.042618;0.0335619;0.0672894
1190;calc iter;100;1.27385;1.04677;1.56004
1190;total;1;133.948;133.948;133.948
1174;calc total;1;128.171;128.171;128.171
1174;calc update async;100;0.000133273;1.1422e-05;0.0107192
1174;calc inner;100;1.00974;0.84299;1.1494
1174;calc wait;100;0.216728;0.0558312;0.799015
1174;calc bound;100;0.0473752;0.0350477;0.0734369
1174;calc iter;100;1.27416;1.09443;1.73622
1174;total;1;134.031;134.031;134.031
1191;calc total;1;128.171;128.171;128.171
1191;calc update async;100;0.000132893;1.2761e-05;0.00974224
1191;calc inner;100;0.988492;0.883822;1.14429
1191;calc wait;100;0.223346;0.0612849;0.504212
1191;calc bound;100;0.062478;0.0349277;0.0762722
1191;calc iter;100;1.2761;1.12453;1.51965
1191;total;1;133.952;133.952;133.952
1175;calc total;1;128.171;128.171;128.171
1175;calc update async;100;0.000137402;1.1573e-05;0.0107629
1175;calc inner;100;1.00724;0.806324;1.14909
1175;calc wait;100;0.216929;0.0555476;0.766038
1175;calc bound;100;0.0504839;0.0358561;0.0742293
1175;calc iter;100;1.27584;1.15895;1.79853
1175;total;1;134.026;134.026;134.026
1192;calc total;1;128.171;128.171;128.171
1192;calc update async;100;0.000123702;1.4562e-05;0.00936629
1192;calc inner;100;0.995509;0.893464;1.13683
1192;calc wait;100;0.22217;0.0538563;0.438681
1192;calc bound;100;0.0568867;0.035092;0.0734816
1192;calc iter;100;1.27578;1.12596;1.4286
1192;total;1;133.941;133.941;133.941
1193;calc total;1;128.171;128.171;128.171
1193;calc update async;100;0.000130085;1.334e-05;0.00972932
1193;calc inner;100;0.983367;0.838645;1.13776
1193;calc wait;100;0.226708;0.055404;0.537388
1193;calc bound;100;0.061731;0.0323921;0.0769842
1193;calc iter;100;1.27465;1.05483;1.62626
1193;total;1;133.944;133.944;133.944
1194;calc total;1;128.171;128.171;128.171
1194;calc update async;100;0.000126644;1.096e-05;0.00970856
1194;calc inner;100;0.995476;0.861218;1.13815
1194;calc wait;100;0.218685;0.0545058;0.552152
1194;calc bound;100;0.056041;0.0337462;0.0761369
1194;calc iter;100;1.27321;1.03623;1.59973
1194;total;1;133.947;133.947;133.947
1195;calc total;1;128.171;128.171;128.171
1195;calc update async;100;0.000125589;1.2668e-05;0.00967803
1195;calc inner;100;0.997273;0.848333;1.13681
1195;calc wait;100;0.222084;0.0552632;0.709074
1195;calc bound;100;0.05198;0.0331514;0.0765512
1195;calc iter;100;1.27416;1.07458;1.73115
1195;total;1;133.946;133.946;133.946
1196;calc total;1;128.171;128.171;128.171
1196;calc update async;100;0.000120248;1.2893e-05;0.00974649
1196;calc inner;100;0.994654;0.817074;1.13998
1196;calc wait;100;0.232247;0.0542162;0.677354
1196;calc bound;100;0.0436527;0.0347116;0.0742303
1196;calc iter;100;1.27147;1.06546;1.60009
1196;total;1;133.949;133.949;133.949
1197;calc total;1;128.171;128.171;128.171
1197;calc update async;100;0.000123938;1.1675e-05;0.010371
1197;calc inner;100;0.975932;0.834011;1.14128
1197;calc wait;100;0.25209;0.0562802;0.739169
1197;calc bound;100;0.0424951;0.0347152;0.0579926
1197;calc iter;100;1.2725;1.06622;1.6137
1197;total;1;133.948;133.948;133.948
1198;calc total;1;128.171;128.171;128.171
1198;calc update async;100;0.000127486;1.2155e-05;0.0106391
1198;calc inner;100;0.963957;0.796169;1.13742
1198;calc wait;100;0.264301;0.0588387;0.599302
1198;calc bound;100;0.0437391;0.0350642;0.0720059
1198;calc iter;100;1.27255;1.07194;1.47951
1198;total;1;133.944;133.944;133.944
1199;calc total;1;128.171;128.171;128.171
1199;calc update async;100;0.000125427;1.2043e-05;0.0106511
1199;calc inner;100;1.00005;0.883122;1.13397
1199;calc wait;100;0.232047;0.0660449;0.558331
1199;calc bound;100;0.0408766;0.0333844;0.0682613
1199;calc iter;100;1.2736;1.13587;1.5053
1199;total;1;133.949;133.949;133.949
1226;calc total;1;128.171;128.171;128.171
1226;calc update async;100;0.000138124;1.4509e-05;0.0102116
1226;calc inner;100;1.04267;0.934216;1.147
1226;calc wait;100;0.163173;0.0571756;0.454937
1226;calc bound;100;0.0618789;0.0349606;0.0998732
1226;calc iter;100;1.26882;1.10918;1.56642
1226;total;1;134.049;134.049;134.049
1227;calc total;1;128.171;128.171;128.171
1227;calc update async;100;0.000170698;1.3646e-05;0.0138115
1227;calc inner;100;1.04689;0.948256;1.14685
1227;calc wait;100;0.16063;0.0584703;0.47909
1227;calc bound;100;0.0596268;0.0351924;0.0766559
1227;calc iter;100;1.26836;1.11705;1.54027
1227;total;1;134.047;134.047;134.047
1228;calc total;1;128.171;128.171;128.171
1228;calc update async;100;0.000131976;1.4121e-05;0.0101911
1228;calc inner;100;1.05063;0.973859;1.14306
1228;calc wait;100;0.160736;0.0595883;0.55687
1228;calc bound;100;0.0541872;0.0354549;0.0755033
1228;calc iter;100;1.2661;1.09913;1.63477
1228;total;1;134.045;134.045;134.045
1229;calc total;1;128.171;128.171;128.171
1229;calc update async;100;0.000130233;1.3173e-05;0.010337
1229;calc inner;100;1.05341;0.980722;1.14446
1229;calc wait;100;0.161923;0.0577026;0.491494
1229;calc bound;100;0.0481752;0.035639;0.0738357
1229;calc iter;100;1.26453;1.07664;1.52293
1229;total;1;134.044;134.044;134.044
1230;calc total;1;128.171;128.171;128.171
1230;calc update async;100;0.000121856;1.1937e-05;0.00979466
1230;calc inner;100;1.0452;0.92518;1.14376
1230;calc wait;100;0.174168;0.0520437;0.501188
1230;calc bound;100;0.0452722;0.0356476;0.0757231
1230;calc iter;100;1.26542;1.15843;1.49337
1230;total;1;134.045;134.045;134.045
1231;calc total;1;128.171;128.171;128.171
1231;calc update async;100;0.00012831;1.0595e-05;0.0103731
1231;calc inner;100;1.05461;0.958093;1.14329
1231;calc wait;100;0.163962;0.0592763;0.476035
1231;calc bound;100;0.0468751;0.0352039;0.0960612
1231;calc iter;100;1.26697;1.16003;1.48967
1231;total;1;134.044;134.044;134.044
1232;calc total;1;128.171;128.171;128.171
1232;calc update async;100;0.000103313;1.3003e-05;0.00810685
1232;calc inner;100;1.0578;0.966024;1.14937
1232;calc wait;100;0.160799;0.063411;0.353703
1232;calc bound;100;0.0450182;0.0354394;0.0738283
1232;calc iter;100;1.26648;1.14101;1.42062
1232;total;1;134.048;134.048;134.048
1233;calc total;1;128.171;128.171;128.171
1233;calc update async;100;0.000116119;1.3231e-05;0.00911545
1233;calc inner;100;1.05776;0.986197;1.14474
1233;calc wait;100;0.157384;0.0584733;0.434375
1233;calc bound;100;0.0464338;0.035544;0.0753163
1233;calc iter;100;1.26557;1.15128;1.53165
1233;total;1;134.048;134.048;134.048
1234;calc total;1;128.171;128.171;128.171
1234;calc update async;100;0.000118199;1.1006e-05;0.00958681
1234;calc inner;100;1.05808;0.963352;1.14495
1234;calc wait;100;0.158544;0.0620661;0.451325
1234;calc bound;100;0.0445929;0.0350877;0.07053
1234;calc iter;100;1.26654;1.12871;1.47261
1234;total;1;134.049;134.049;134.049
1235;calc total;1;128.171;128.171;128.171
1235;calc update async;100;0.000116751;1.0899e-05;0.00960132
1235;calc inner;100;1.05578;0.914601;1.14271
1235;calc wait;100;0.161907;0.0657937;0.561195
1235;calc bound;100;0.0431183;0.0351178;0.0597439
1235;calc iter;100;1.26547;1.12803;1.52337
1235;total;1;134.048;134.048;134.048
1236;calc total;1;128.171;128.171;128.171
1236;calc update async;100;0.000119595;1.2894e-05;0.00963447
1236;calc inner;100;1.05853;0.952562;1.15193
1236;calc wait;100;0.159121;0.0523668;0.512644
1236;calc bound;100;0.0436155;0.0358655;0.0647177
1236;calc iter;100;1.26452;1.09214;1.59096
1236;total;1;134.044;134.044;134.044
1237;calc total;1;128.171;128.171;128.171
1237;calc update async;100;0.000118646;1.4047e-05;0.00962596
1237;calc inner;100;1.05592;0.917035;1.15423
1237;calc wait;100;0.162496;0.0529794;0.488825
1237;calc bound;100;0.042986;0.0349952;0.0664293
1237;calc iter;100;1.26332;1.12357;1.44309
1237;total;1;134.056;134.056;134.056
1238;calc total;1;128.171;128.171;128.171
1238;calc update async;100;0.000118325;1.2786e-05;0.00967342
1238;calc inner;100;1.04448;0.875916;1.15224
1238;calc wait;100;0.173461;0.053833;0.48795
1238;calc bound;100;0.0438951;0.0351671;0.0625819
1238;calc iter;100;1.26386;1.16554;1.45668
1238;total;1;134.05;134.05;134.05
1272;calc total;1;128.171;128.171;128.171
1272;calc update async;100;0.00011395;1.4124e-05;0.00800942
1272;calc inner;100;1.0231;0.882757;1.149
1272;calc wait;100;0.197228;0.058577;0.622184
1272;calc bound;100;0.0572861;0.0346126;0.0743543
1272;calc iter;100;1.27796;1.06432;1.66325
1272;total;1;134.094;134.094;134.094
1296;calc total;1;128.171;128.171;128.171
1296;calc update async;100;0.000153721;1.8333e-05;0.0115361
1296;calc inner;100;1.01871;0.904492;1.14985
1296;calc wait;100;0.191891;0.0581613;0.34472
1296;calc bound;100;0.0633454;0.0345634;0.0762593
1296;calc iter;100;1.27523;1.15746;1.38613
1296;total;1;134.034;134.034;134.034
1248;calc total;1;128.171;128.171;128.171
1248;calc update async;100;0.000133121;1.4687e-05;0.0103797
1248;calc inner;100;1.02541;0.896298;1.15326
1248;calc wait;100;0.193205;0.0637882;0.526822
1248;calc bound;100;0.0495959;0.0341484;0.0722258
1248;calc iter;100;1.2711;1.07296;1.5563
1248;total;1;133.967;133.967;133.967
1239;calc total;1;128.171;128.171;128.171
1239;calc update async;100;0.000116736;1.1883e-05;0.0096496
1239;calc inner;100;1.05319;0.933559;1.15184
1239;calc wait;100;0.167482;0.0535221;0.47094
1239;calc bound;100;0.0425288;0.034535;0.0630876
1239;calc iter;100;1.2654;1.16855;1.49152
1239;total;1;134.058;134.058;134.058
1273;calc total;1;128.171;128.171;128.171
1273;calc update async;100;0.000126793;1.3787e-05;0.00990316
1273;calc inner;100;1.02726;0.910067;1.14776
1273;calc wait;100;0.197855;0.0582088;0.507817
1273;calc bound;100;0.0502078;0.0356576;0.0742112
1273;calc iter;100;1.27709;1.06972;1.60067
1273;total;1;134.091;134.091;134.091
1297;calc total;1;128.171;128.171;128.171
1297;calc update async;100;0.000139198;1.3692e-05;0.0100556
1297;calc inner;100;1.0076;0.875652;1.15067
1297;calc wait;100;0.198913;0.0560454;0.494242
1297;calc bound;100;0.0667236;0.0347976;0.0764252
1297;calc iter;100;1.27422;1.09116;1.59967
1297;total;1;134.038;134.038;134.038
1249;calc total;1;128.171;128.171;128.171
1249;calc update async;100;0.000131306;1.6664e-05;0.0102739
1249;calc inner;100;1.02796;0.908451;1.15669
1249;calc wait;100;0.191287;0.061927;0.484864
1249;calc bound;100;0.0494099;0.0348402;0.0736366
1249;calc iter;100;1.2706;1.04206;1.4939
1249;total;1;133.959;133.959;133.959
1240;calc total;1;128.171;128.171;128.171
1240;calc update async;100;0.000141063;1.4778e-05;0.0107994
1240;calc inner;100;1.04502;0.890803;1.14767
1240;calc wait;100;0.161876;0.0554773;0.580981
1240;calc bound;100;0.0586668;0.0356238;0.0760009
1240;calc iter;100;1.267;1.04834;1.64209
1240;total;1;134.056;134.056;134.056
1274;calc total;1;128.171;128.171;128.171
1274;calc update async;100;0.000126392;1.2353e-05;0.0101113
1274;calc inner;100;1.03013;0.890621;1.15353
1274;calc wait;100;0.199371;0.0569907;0.550939
1274;calc bound;100;0.0468385;0.0355873;0.0748322
1274;calc iter;100;1.2773;1.08871;1.57459
1274;total;1;134.098;134.098;134.098
1298;calc total;1;128.171;128.171;128.171
1298;calc update async;100;0.000138577;1.3672e-05;0.00984505
1298;calc inner;100;1.02303;0.884924;1.1583
1298;calc wait;100;0.183967;0.0468871;0.484796
1298;calc bound;100;0.0649617;0.0362307;0.0770552
1298;calc iter;100;1.2735;1.07823;1.55621
1298;total;1;134.04;134.04;134.04
1250;calc total;1;128.171;128.171;128.171
1250;calc update async;100;0.000128514;1.4276e-05;0.0102197
1250;calc inner;100;1.02169;0.88188;1.15251
1250;calc wait;100;0.20133;0.0559855;0.654328
1250;calc bound;100;0.0474753;0.0337631;0.0737767
1250;calc iter;100;1.27171;1.0661;1.57822
1250;total;1;133.97;133.97;133.97
1241;calc total;1;128.171;128.171;128.171
1241;calc update async;100;0.000139999;1.0717e-05;0.0108182
1241;calc inner;100;1.04163;0.940093;1.14679
1241;calc wait;100;0.164759;0.0492768;0.428037
1241;calc bound;100;0.0588139;0.0336627;0.0761093
1241;calc iter;100;1.26599;1.03949;1.49938
1241;total;1;134.056;134.056;134.056
1320;calc total;1;128.171;128.171;128.171
1320;calc update async;100;0.000154964;1.5088e-05;0.0121992
1320;calc inner;100;1.05149;0.935272;1.15151
1320;calc wait;100;0.157651;0.0567492;0.377688
1320;calc bound;100;0.0585619;0.0346667;0.0765601
1320;calc iter;100;1.2702;1.16758;1.46242
1320;total;1;134.09;134.09;134.09
1275;calc total;1;128.171;128.171;128.171
1275;calc update async;100;0.000125265;1.1945e-05;0.0101286
1275;calc inner;100;1.02365;0.879046;1.18402
1275;calc wait;100;0.206109;0.0568743;0.527333
1275;calc bound;100;0.046286;0.0352005;0.0680508
1275;calc iter;100;1.27693;1.03135;1.56985
1275;total;1;134.093;134.093;134.093
1251;calc total;1;128.171;128.171;128.171
1251;calc update async;100;0.000129666;1.3066e-05;0.010293
1251;calc inner;100;1.01694;0.853696;1.15306
1251;calc wait;100;0.202573;0.0566724;0.7452
1251;calc bound;100;0.0482707;0.0358941;0.0750812
1251;calc iter;100;1.26896;1.10144;1.64874
1251;total;1;133.96;133.96;133.96
1242;calc total;1;128.171;128.171;128.171
1242;calc update async;100;0.000139849;1.4778e-05;0.0109632
1242;calc inner;100;1.04433;0.919274;1.14737
1242;calc wait;100;0.163338;0.0536912;0.600319
1242;calc bound;100;0.057906;0.0344282;0.0756785
1242;calc iter;100;1.26752;1.05926;1.65778
1242;total;1;134.053;134.053;134.053
1321;calc total;1;128.171;128.171;128.171
1321;calc update async;100;0.000137455;1.773e-05;0.00983225
1321;calc inner;100;1.04569;0.932137;1.15577
1321;calc wait;100;0.159354;0.0558455;0.49955
1321;calc bound;100;0.0630013;0.035693;0.0764674
1321;calc iter;100;1.26908;1.11083;1.62432
1321;total;1;134.098;134.098;134.098
1276;calc total;1;128.171;128.171;128.171
1276;calc update async;100;0.000125155;1.4224e-05;0.0101567
1276;calc inner;100;1.01202;0.890649;1.14308
1276;calc wait;100;0.21992;0.0595616;0.580861
1276;calc bound;100;0.0442511;0.0348535;0.0593005
1276;calc iter;100;1.2771;1.10436;1.55386
1276;total;1;134.098;134.098;134.098
1252;calc total;1;128.171;128.171;128.171
1252;calc update async;100;0.000132318;1.3566e-05;0.0104632
1252;calc inner;100;1.01134;0.885809;1.151
1252;calc wait;100;0.206595;0.0490503;0.688871
1252;calc bound;100;0.0492202;0.0361535;0.07376
1252;calc iter;100;1.26937;1.05888;1.66621
1252;total;1;133.968;133.968;133.968
1243;calc total;1;128.171;128.171;128.171
1322;calc total;1;128.171;128.171;128.171
1322;calc update async;100;0.000135888;1.5556e-05;0.0101168
1322;calc inner;100;1.04521;0.930073;1.15158
1322;calc wait;100;0.159519;0.0599919;0.432086
1322;calc bound;100;0.0614516;0.0366323;0.0765767
1322;calc iter;100;1.26772;1.0804;1.54311
1322;total;1;134.097;134.097;134.097
1277;calc total;1;128.171;128.171;128.171
1277;calc update async;100;0.000125128;1.0827e-05;0.0101877
1277;calc inner;100;1.00214;0.867706;1.14301
1277;calc wait;100;0.226957;0.051623;0.724514
1277;calc bound;100;0.046043;0.0352267;0.0654393
1277;calc iter;100;1.27547;1.13665;1.66605
1277;total;1;134.095;134.095;134.095
1253;calc total;1;128.171;128.171;128.171
1253;calc update async;100;0.000129093;1.1661e-05;0.0104405
1253;calc inner;100;1.00384;0.843592;1.14753
1253;calc wait;100;0.21705;0.0533143;0.775662
1253;calc bound;100;0.0482227;0.0351375;0.0735321
1253;calc iter;100;1.27008;1.02623;1.666
1253;total;1;133.964;133.964;133.964
1243;calc update async;100;0.000141491;1.3781e-05;0.0109628
1243;calc inner;100;1.04789;0.934531;1.14642
1243;calc wait;100;0.15817;0.0557635;0.674355
1243;calc bound;100;0.0569742;0.0356513;0.0752331
1243;calc iter;100;1.26477;1.0551;1.75882
1243;total;1;134.057;134.057;134.057
1323;calc total;1;128.171;128.171;128.171
1323;calc update async;100;0.000132725;1.6065e-05;0.0098713
1323;calc inner;100;1.05145;0.958337;1.15085
[truncated: 1,065,628 more chars]
