# Supplementary material for: A Halo abstraction for distributed n-dimensional structured grids within the C++ PGAS library DASH
Source: PeerJ Comput Sci. 2023 Feb 3;9:e1203. doi: 10.7717/peerj-cs.1203 (PMC10280232; doi:10.7717/peerj-cs.1203)
Supplement: Supplemental Information 2 [file peerj-cs-09-1203-s002.gz › raw_haswell/res_3d/weak/mpi_heat3d_n8_c24_3000_21918158.out]

MPI
Running Jacobi on 192 processors with (8, 6 4) elements.
Array Dimensions: 3000 3000 3000
Block Dimensions: 375 500 750
== Energy Conservation Check ==
initial Energy:              125.000
  final Energy:              125.000
    Difference:               -0.000
== Time Statistics ==
Completed 100 iterations.
# unit_id;function_name;num_calls;avg_runtime;min_runtime;max_runtime
24;calc total;1;125.253;125.253;125.253
24;calc update async;100;9.64695e-05;1.8222e-05;0.00594454
24;calc inner;100;1.02028;0.978151;1.14892
24;calc wait;100;0.164384;0.0595833;0.286279
24;calc bound;100;0.0655272;0.0358268;0.0757917
24;calc iter;100;1.25193;1.14167;1.40494
24;total;1;129.834;129.834;129.834
25;calc total;1;125.253;125.253;125.253
25;calc update async;100;0.000124445;2.6905e-05;0.00846897
25;calc inner;100;1.01542;0.965004;1.15052
25;calc wait;100;0.16553;0.0546609;0.325324
25;calc bound;100;0.0679643;0.0358262;0.105444
25;calc iter;100;1.25136;1.111;1.43642
25;total;1;129.834;129.834;129.834
26;calc total;1;125.253;125.253;125.253
26;calc update async;100;0.000104417;2.0819e-05;0.00655028
26;calc inner;100;1.01324;0.892774;1.15101
26;calc wait;100;0.168522;0.0532915;0.367997
26;calc bound;100;0.0690877;0.0355159;0.154277
26;calc iter;100;1.25214;1.14366;1.54564
26;total;1;129.834;129.834;129.834
27;calc total;1;125.253;125.253;125.253
27;calc update async;100;0.000112937;2.6514e-05;0.00749787
27;calc inner;100;1.02003;0.907684;1.15048
27;calc wait;100;0.163616;0.0580322;0.414745
27;calc bound;100;0.0660491;0.0359491;0.0762301
27;calc iter;100;1.25188;1.07129;1.47406
27;total;1;129.826;129.826;129.826
28;calc total;1;125.252;125.252;125.252
28;calc update async;100;0.000109157;1.6055e-05;0.00834374
28;calc inner;100;1.03629;0.956017;1.14466
28;calc wait;100;0.159226;0.0562582;0.299789
28;calc bound;100;0.049181;0.0355118;0.056072
28;calc iter;100;1.25023;1.16252;1.36176
28;total;1;129.823;129.823;129.823
29;calc total;1;125.252;125.252;125.252
29;calc update async;100;9.70715e-05;1.2365e-05;0.00716676
29;calc inner;100;1.03566;0.953605;1.14492
29;calc wait;100;0.158584;0.0562501;0.338543
29;calc bound;100;0.0499725;0.0356789;0.0569913
29;calc iter;100;1.25086;1.16674;1.36087
29;total;1;129.833;129.833;129.833
30;calc total;1;125.251;125.251;125.251
30;calc update async;100;9.27766e-05;1.3165e-05;0.00675627
30;calc inner;100;1.03567;0.931422;1.14548
30;calc wait;100;0.15951;0.0578279;0.394034
30;calc bound;100;0.0497301;0.0359176;0.060441
30;calc iter;100;1.25071;1.09608;1.5055
30;total;1;129.83;129.83;129.83
31;calc total;1;125.251;125.251;125.251
31;calc update async;100;9.02336e-05;1.5362e-05;0.00647779
31;calc inner;100;1.03658;0.95366;1.14631
31;calc wait;100;0.160257;0.0597089;0.33107
31;calc bound;100;0.0499068;0.0360108;0.0591038
31;calc iter;100;1.25141;1.16004;1.37961
31;total;1;129.833;129.833;129.833
32;calc total;1;125.253;125.253;125.253
32;calc update async;100;8.5293e-05;1.3238e-05;0.00617355
32;calc inner;100;1.02688;0.911117;1.15017
32;calc wait;100;0.172833;0.061353;0.548034
32;calc bound;100;0.0475557;0.036098;0.0531479
32;calc iter;100;1.24973;1.1623;1.49928
32;total;1;129.832;129.832;129.832
48;calc total;1;125.253;125.253;125.253
48;calc update async;100;0.000100289;1.9197e-05;0.00591798
48;calc inner;100;1.0236;0.978118;1.15361
48;calc wait;100;0.160444;0.0569075;0.331307
48;calc bound;100;0.0658756;0.0358032;0.0765428
48;calc iter;100;1.2512;1.10126;1.43594
48;total;1;129.857;129.857;129.857
33;calc total;1;125.253;125.253;125.253
33;calc update async;100;8.59636e-05;1.3981e-05;0.00636041
33;calc inner;100;1.03382;0.955454;1.15327
33;calc wait;100;0.163269;0.0582251;0.299994
33;calc bound;100;0.047769;0.0368101;0.0544456
33;calc iter;100;1.24914;1.17544;1.39166
33;total;1;129.831;129.831;129.831
34;calc total;1;125.253;125.253;125.253
34;calc update async;100;0.000103252;1.5319e-05;0.00805165
34;calc inner;100;1.02523;0.902869;1.14656
34;calc wait;100;0.173439;0.060127;0.527651
34;calc bound;100;0.0475185;0.037003;0.0630125
34;calc iter;100;1.24995;1.1563;1.47733
34;total;1;129.828;129.828;129.828
35;calc total;1;125.253;125.253;125.253
35;calc update async;100;0.000104427;1.4552e-05;0.00804113
35;calc inner;100;1.02456;0.97355;1.18764
35;calc wait;100;0.173333;0.0588796;0.364063
35;calc bound;100;0.048546;0.0364833;0.0963783
35;calc iter;100;1.24975;1.16643;1.43401
35;total;1;129.834;129.834;129.834
36;calc total;1;125.25;125.25;125.25
36;calc update async;100;8.04574e-05;1.5615e-05;0.00558822
36;calc inner;100;1.03851;0.997702;1.1524
36;calc wait;100;0.160088;0.0517579;0.304202
36;calc bound;100;0.0479794;0.0375901;0.0615389
36;calc iter;100;1.24874;1.1636;1.36956
36;total;1;129.839;129.839;129.839
37;calc total;1;125.253;125.253;125.253
37;calc update async;100;0.000102941;1.2777e-05;0.00801952
37;calc inner;100;1.03671;0.987817;1.15229
37;calc wait;100;0.16218;0.0549573;0.323906
37;calc bound;100;0.0474727;0.0353548;0.0659229
37;calc iter;100;1.24861;1.17291;1.3994
37;total;1;129.844;129.844;129.844
38;calc total;1;125.253;125.253;125.253
38;calc update async;100;9.47102e-05;1.36e-05;0.0071531
38;calc inner;100;1.03288;0.985934;1.15073
38;calc wait;100;0.166401;0.0548944;0.33458
38;calc bound;100;0.0475635;0.0370176;0.0623199
38;calc iter;100;1.24856;1.15963;1.36261
38;total;1;129.842;129.842;129.842
39;calc total;1;125.253;125.253;125.253
39;calc update async;100;0.000103966;1.2251e-05;0.00802547
39;calc inner;100;1.03677;0.990966;1.15269
39;calc wait;100;0.162143;0.0536872;0.386738
39;calc bound;100;0.0484357;0.0380236;0.0674414
39;calc iter;100;1.24879;1.18148;1.45597
39;total;1;129.839;129.839;129.839
40;calc total;1;125.253;125.253;125.253
40;calc update async;100;9.76855e-05;1.1482e-05;0.00710351
40;calc inner;100;1.04459;1.01054;1.14607
40;calc wait;100;0.154732;0.0576149;0.267212
40;calc bound;100;0.0488753;0.0343065;0.0569537
40;calc iter;100;1.24999;1.16635;1.35633
40;total;1;129.839;129.839;129.839
41;calc total;1;125.253;125.253;125.253
41;calc update async;100;9.87396e-05;1.2121e-05;0.00730716
41;calc inner;100;1.04411;1.00321;1.14761
41;calc wait;100;0.153587;0.0566871;0.302614
41;calc bound;100;0.0484493;0.033872;0.0567164
41;calc iter;100;1.25011;1.15039;1.39872
41;total;1;129.843;129.843;129.843
42;calc total;1;125.253;125.253;125.253
42;calc update async;100;0.000104921;1.5322e-05;0.00778186
42;calc inner;100;1.04522;1.01062;1.14777
42;calc wait;100;0.154199;0.0561791;0.279418
42;calc bound;100;0.0484218;0.0347609;0.0580827
42;calc iter;100;1.24981;1.16515;1.37092
42;total;1;129.843;129.843;129.843
43;calc total;1;125.253;125.253;125.253
43;calc update async;100;0.000104164;1.3815e-05;0.00770171
43;calc inner;100;1.04468;1.00631;1.14692
43;calc wait;100;0.153476;0.0561279;0.272471
43;calc bound;100;0.0485435;0.0350588;0.066653
43;calc iter;100;1.24949;1.16034;1.37009
43;total;1;129.844;129.844;129.844
49;calc total;1;125.253;125.253;125.253
49;calc update async;100;0.000118581;1.5085e-05;0.00816306
49;calc inner;100;1.01953;0.951749;1.15087
49;calc wait;100;0.163929;0.0584695;0.299449
49;calc bound;100;0.0663266;0.0355497;0.0759564
49;calc iter;100;1.25171;1.09167;1.39854
49;total;1;129.858;129.858;129.858
50;calc total;1;125.253;125.253;125.253
50;calc update async;100;0.000100868;1.3715e-05;0.0060594
50;calc inner;100;1.01692;0.976237;1.15048
50;calc wait;100;0.164543;0.0528044;0.297051
50;calc bound;100;0.0682584;0.0355906;0.0829224
50;calc iter;100;1.25165;1.07534;1.41772
50;total;1;129.853;129.853;129.853
51;calc total;1;125.253;125.253;125.253
51;calc update async;100;9.93164e-05;2.0381e-05;0.00616577
51;calc inner;100;1.02192;0.968697;1.15121
51;calc wait;100;0.162399;0.0565914;0.280674
51;calc bound;100;0.0660838;0.0348969;0.0763394
51;calc iter;100;1.25222;1.15293;1.38811
51;total;1;129.858;129.858;129.858
52;calc total;1;125.253;125.253;125.253
52;calc update async;100;8.34287e-05;1.1237e-05;0.00588929
52;calc inner;100;1.03833;1.00541;1.1473
52;calc wait;100;0.156876;0.0569875;0.315463
52;calc bound;100;0.0490827;0.0352946;0.0559133
52;calc iter;100;1.25069;1.16597;1.40289
52;total;1;129.845;129.845;129.845
53;calc total;1;125.252;125.252;125.252
53;calc update async;100;8.4471e-05;1.5533e-05;0.00574303
53;calc inner;100;1.03886;1.00268;1.14671
53;calc wait;100;0.155521;0.05889;0.280661
53;calc bound;100;0.04965;0.0354832;0.059136
53;calc iter;100;1.25017;1.15887;1.36995
53;total;1;129.849;129.849;129.849
54;calc total;1;125.251;125.251;125.251
54;calc update async;100;8.35237e-05;1.4244e-05;0.00568753
54;calc inner;100;1.03843;1.00437;1.14689
54;calc wait;100;0.156795;0.0621179;0.277998
54;calc bound;100;0.049013;0.0356801;0.0565453
54;calc iter;100;1.25117;1.16793;1.37057
54;total;1;129.854;129.854;129.854
55;calc total;1;125.251;125.251;125.251
55;calc update async;100;8.13687e-05;1.279e-05;0.00553665
55;calc inner;100;1.0456;1.01874;1.16041
55;calc wait;100;0.149525;0.0581935;0.253769
55;calc bound;100;0.0495097;0.0354463;0.0616887
55;calc iter;100;1.25056;1.15631;1.37792
55;total;1;129.848;129.848;129.848
56;calc total;1;125.253;125.253;125.253
56;calc update async;100;8.44376e-05;1.282e-05;0.00608875
56;calc inner;100;1.02946;0.978524;1.15266
56;calc wait;100;0.166683;0.0740948;0.339753
56;calc bound;100;0.0483394;0.0364919;0.0633525
56;calc iter;100;1.24929;1.17676;1.36573
56;total;1;129.857;129.857;129.857
57;calc total;1;125.253;125.253;125.253
57;calc update async;100;9.79022e-05;1.2239e-05;0.00740152
57;calc inner;100;1.0277;0.985958;1.21918
57;calc wait;100;0.1699;0.0607027;0.284846
57;calc bound;100;0.0476696;0.0356746;0.0598097
57;calc iter;100;1.24993;1.17179;1.34349
57;total;1;129.857;129.857;129.857
58;calc total;1;125.253;125.253;125.253
58;calc update async;100;7.50578e-05;1.2936e-05;0.00517019
58;calc inner;100;1.02761;0.986284;1.14515
58;calc wait;100;0.169134;0.0587517;0.37612
58;calc bound;100;0.0480525;0.0394816;0.0604666
58;calc iter;100;1.24918;1.16432;1.40215
58;total;1;129.858;129.858;129.858
59;calc total;1;125.252;125.252;125.252
59;calc update async;100;8.25183e-05;1.5988e-05;0.00578764
59;calc inner;100;1.0237;0.985702;1.14501
59;calc wait;100;0.173214;0.0581852;0.299351
59;calc bound;100;0.0484037;0.0387411;0.0619997
59;calc iter;100;1.24989;1.17667;1.34831
59;total;1;129.857;129.857;129.857
60;calc total;1;125.253;125.253;125.253
60;calc update async;100;9.56375e-05;1.5988e-05;0.00713352
60;calc inner;100;1.03668;0.997749;1.14942
60;calc wait;100;0.162826;0.0469813;0.317637
60;calc bound;100;0.0477089;0.0370197;0.0613498
60;calc iter;100;1.24855;1.17417;1.37184
60;total;1;129.854;129.854;129.854
61;calc total;1;125.253;125.253;125.253
61;calc update async;100;9.34323e-05;1.2603e-05;0.00709405
61;calc inner;100;1.03466;0.990164;1.14756
61;calc wait;100;0.164854;0.0588218;0.297597
61;calc bound;100;0.0469228;0.0350617;0.06327
61;calc iter;100;1.24905;1.16664;1.38807
61;total;1;129.846;129.846;129.846
62;calc total;1;125.253;125.253;125.253
62;calc update async;100;9.61788e-05;1.2241e-05;0.0073526
62;calc inner;100;1.03477;0.992853;1.14874
62;calc wait;100;0.164398;0.0510152;0.292668
62;calc bound;100;0.0473803;0.0358903;0.0608916
62;calc iter;100;1.24846;1.17773;1.35904
62;total;1;129.853;129.853;129.853
63;calc total;1;125.253;125.253;125.253
63;calc update async;100;0.000101232;1.6387e-05;0.00753268
63;calc inner;100;1.0368;1.00099;1.15014
63;calc wait;100;0.161799;0.0548427;0.279903
63;calc bound;100;0.0486473;0.0385051;0.0656898
63;calc iter;100;1.24873;1.17548;1.34511
63;total;1;129.855;129.855;129.855
64;calc total;1;125.255;125.255;125.255
64;calc update async;100;8.12627e-05;1.3051e-05;0.00515262
64;calc inner;100;1.04493;1.01395;1.14626
64;calc wait;100;0.152823;0.0590031;0.250921
64;calc bound;100;0.0488873;0.03475;0.0564017
64;calc iter;100;1.24955;1.15852;1.36458
64;total;1;129.843;129.843;129.843
65;calc total;1;125.254;125.254;125.254
65;calc update async;100;7.57341e-05;1.4469e-05;0.00509868
65;calc inner;100;1.04338;1.01629;1.14518
65;calc wait;100;0.156257;0.0588288;0.292452
65;calc bound;100;0.0480769;0.0338584;0.0554452
65;calc iter;100;1.25007;1.16491;1.36337
65;total;1;129.856;129.856;129.856
72;calc total;1;125.253;125.253;125.253
72;calc update async;100;0.00010535;2.0893e-05;0.00655395
72;calc inner;100;1.02453;0.987418;1.15185
72;calc wait;100;0.160382;0.0539129;0.298817
72;calc bound;100;0.0657242;0.0357996;0.0758326
72;calc iter;100;1.25172;1.15685;1.40717
72;total;1;129.842;129.842;129.842
96;calc total;1;125.253;125.253;125.253
96;calc update async;100;0.000105294;1.6394e-05;0.00691678
96;calc inner;100;1.01981;0.97475;1.15136
96;calc wait;100;0.164132;0.046332;0.286221
96;calc bound;100;0.0659836;0.0355815;0.0764045
96;calc iter;100;1.25134;1.09881;1.43365
96;total;1;129.822;129.822;129.822
0;calc total;1;125.255;125.255;125.255
0;calc update async;100;8.98235e-05;1.4578e-05;0.00495385
0;calc inner;100;1.02002;0.983617;1.15206
0;calc wait;100;0.165409;0.0531497;0.295896
0;calc bound;100;0.0653224;0.0357583;0.076601
0;calc iter;100;1.25189;1.07907;1.45189
0;total;1;129.871;129.871;129.871
120;calc total;1;125.253;125.253;125.253
120;calc update async;100;0.000109637;1.9025e-05;0.0071455
120;calc inner;100;1.02515;0.969965;1.15306
120;calc wait;100;0.160067;0.0550569;0.283728
120;calc bound;100;0.065581;0.0358542;0.0756641
120;calc iter;100;1.25188;1.14156;1.46702
120;total;1;129.861;129.861;129.861
66;calc total;1;125.254;125.254;125.254
66;calc update async;100;7.64751e-05;1.2731e-05;0.00519903
66;calc inner;100;1.0441;1.01415;1.14651
66;calc wait;100;0.15568;0.0586034;0.278404
66;calc bound;100;0.0486399;0.0345711;0.0597777
66;calc iter;100;1.24969;1.16144;1.3692
66;total;1;129.856;129.856;129.856
73;calc total;1;125.253;125.253;125.253
73;calc update async;100;0.000129658;2.1843e-05;0.00953533
73;calc inner;100;1.02147;0.98412;1.15106
73;calc wait;100;0.162435;0.0562313;0.307571
73;calc bound;100;0.0660236;0.0355956;0.0781828
73;calc iter;100;1.2513;1.10276;1.41114
73;total;1;129.85;129.85;129.85
97;calc total;1;125.253;125.253;125.253
97;calc update async;100;0.000133423;1.4849e-05;0.00953341
97;calc inner;100;1.01896;0.976907;1.14892
97;calc wait;100;0.165173;0.052751;0.28144
97;calc bound;100;0.0660673;0.0355189;0.0757266
97;calc iter;100;1.25165;1.10216;1.37761
97;total;1;129.826;129.826;129.826
1;calc total;1;125.255;125.255;125.255
1;calc update async;100;9.97197e-05;2.41e-05;0.00572897
1;calc inner;100;1.01886;0.944603;1.15415
1;calc wait;100;0.163668;0.0603265;0.350262
1;calc bound;100;0.0677283;0.0358593;0.0764238
1;calc iter;100;1.25192;1.0812;1.44958
1;total;1;129.872;129.872;129.872
67;calc total;1;125.254;125.254;125.254
67;calc update async;100;8.15723e-05;1.3374e-05;0.00584112
67;calc inner;100;1.04383;1.01687;1.14589
67;calc wait;100;0.15492;0.0567567;0.255697
67;calc bound;100;0.0486325;0.0341435;0.0585536
67;calc iter;100;1.24996;1.16663;1.33576
67;total;1;129.853;129.853;129.853
74;calc total;1;125.253;125.253;125.253
74;calc update async;100;0.000121596;1.9439e-05;0.00824309
74;calc inner;100;1.02218;0.987359;1.15637
74;calc wait;100;0.160253;0.051958;0.271421
74;calc bound;100;0.068068;0.0356881;0.07912
74;calc iter;100;1.2519;1.14917;1.39549
74;total;1;129.852;129.852;129.852
98;calc total;1;125.253;125.253;125.253
98;calc update async;100;0.000106021;1.9782e-05;0.00677961
98;calc inner;100;1.01451;0.973373;1.14815
98;calc wait;100;0.168464;0.0491002;0.29035
98;calc bound;100;0.0673332;0.0357822;0.0764678
98;calc iter;100;1.25154;1.07975;1.40157
98;total;1;129.824;129.824;129.824
2;calc total;1;125.255;125.255;125.255
2;calc update async;100;8.89734e-05;1.8496e-05;0.00511313
2;calc inner;100;1.01461;0.956166;1.14976
2;calc wait;100;0.168217;0.0559836;0.325895
2;calc bound;100;0.067617;0.0358779;0.0764945
2;calc iter;100;1.2518;1.09096;1.42776
2;total;1;129.872;129.872;129.872
68;calc total;1;125.253;125.253;125.253
68;calc update async;100;0.000111303;2.1833e-05;0.00762051
68;calc inner;100;1.02319;0.979342;1.14877
68;calc wait;100;0.158978;0.0560206;0.283999
68;calc bound;100;0.0673555;0.0347783;0.0761397
68;calc iter;100;1.25084;1.15345;1.39019
68;total;1;129.855;129.855;129.855
75;calc total;1;125.253;125.253;125.253
75;calc update async;100;0.000122838;2.8864e-05;0.00829954
75;calc inner;100;1.02389;0.983024;1.15294
75;calc wait;100;0.159342;0.0556708;0.272017
75;calc bound;100;0.0666392;0.0359857;0.0769014
75;calc iter;100;1.25168;1.08051;1.38248
75;total;1;129.85;129.85;129.85
99;calc total;1;125.253;125.253;125.253
99;calc update async;100;0.000110589;2.7018e-05;0.00713815
99;calc inner;100;1.01704;0.946279;1.15099
99;calc wait;100;0.16607;0.0545283;0.314543
99;calc bound;100;0.0667647;0.0345403;0.0757373
3;calc total;1;125.254;125.254;125.254
3;calc update async;100;8.85441e-05;2.5604e-05;0.00514687
3;calc inner;100;1.02303;0.985036;1.15287
3;calc wait;100;0.162605;0.0600138;0.301326
3;calc bound;100;0.0649384;0.0347698;0.0761501
3;calc iter;100;1.25254;1.15906;1.4322
3;total;1;129.872;129.872;129.872
144;calc total;1;125.255;125.255;125.255
144;calc update async;100;0.000112494;1.5203e-05;0.0075116
144;calc inner;100;1.00985;0.96505;1.14642
144;calc wait;100;0.174031;0.0548825;0.302571
144;calc bound;100;0.0659008;0.0357814;0.0767274
144;calc iter;100;1.25161;1.11789;1.42858
144;total;1;129.853;129.853;129.853
69;calc total;1;125.254;125.254;125.254
69;calc update async;100;8.8035e-05;9.755e-06;0.0052255
69;calc inner;100;1.02411;0.968709;1.14633
69;calc wait;100;0.158683;0.0503156;0.305039
69;calc bound;100;0.0660777;0.0345406;0.0771644
69;calc iter;100;1.25056;1.08688;1.40467
69;total;1;129.856;129.856;129.856
76;calc total;1;125.253;125.253;125.253
76;calc update async;100;8.79945e-05;1.2452e-05;0.00648233
76;calc inner;100;1.03849;1.00836;1.14839
76;calc wait;100;0.156362;0.0460065;0.296125
76;calc bound;100;0.0494689;0.0354006;0.061459
76;calc iter;100;1.25024;1.16013;1.36724
76;total;1;129.842;129.842;129.842
99;calc iter;100;1.25202;1.15204;1.41323
99;total;1;129.823;129.823;129.823
4;calc total;1;125.253;125.253;125.253
4;calc update async;100;0.000108347;1.3759e-05;0.00805972
70;calc total;1;125.254;125.254;125.254
70;calc update async;100;8.85421e-05;1.2221e-05;0.00533479
70;calc inner;100;1.02685;0.991715;1.14627
70;calc wait;100;0.158288;0.0543204;0.27933
70;calc bound;100;0.0645199;0.0348858;0.0757744
70;calc iter;100;1.25114;1.15751;1.40517
70;total;1;129.856;129.856;129.856
77;calc total;1;125.253;125.253;125.253
77;calc update async;100;0.000108675;1.1481e-05;0.00830336
77;calc inner;100;1.03896;1.00799;1.14675
77;calc wait;100;0.156213;0.0572051;0.293302
77;calc bound;100;0.0496895;0.0351562;0.0693041
77;calc iter;100;1.25082;1.15214;1.38049
77;total;1;129.852;129.852;129.852
100;calc total;1;125.25;125.25;125.25
100;calc update async;100;8.35842e-05;1.0131e-05;0.00595039
100;calc inner;100;1.03711;1.00376;1.147
100;calc wait;100;0.157707;0.0561355;0.26758
100;calc bound;100;0.0491095;0.035463;0.0567114
100;calc iter;100;1.25078;1.16778;1.38394
100;total;1;129.823;129.823;129.823
4;calc inner;100;1.03556;0.996424;1.14602
4;calc wait;100;0.160447;0.0586133;0.392889
4;calc bound;100;0.0498572;0.0354543;0.0669244
4;calc iter;100;1.25142;1.12996;1.46076
4;total;1;129.866;129.866;129.866
71;calc total;1;125.254;125.254;125.254
71;calc update async;100;8.76585e-05;1.6551e-05;0.00535548
71;calc inner;100;1.02575;0.986404;1.14749
71;calc wait;100;0.157823;0.0520291;0.255908
71;calc bound;100;0.0657227;0.0348179;0.0762936
71;calc iter;100;1.25059;1.11554;1.39805
71;total;1;129.854;129.854;129.854
78;calc total;1;125.253;125.253;125.253
78;calc update async;100;9.44235e-05;1.4096e-05;0.006961
78;calc inner;100;1.04062;1.00131;1.14911
78;calc wait;100;0.153704;0.0619601;0.260225
78;calc bound;100;0.0491181;0.0355948;0.057068
78;calc iter;100;1.25063;1.16143;1.35341
78;total;1;129.852;129.852;129.852
101;calc total;1;125.253;125.253;125.253
101;calc update async;100;0.000111384;1.3375e-05;0.00845576
101;calc inner;100;1.03942;1.01439;1.24777
101;calc wait;100;0.156021;0.0563826;0.266686
101;calc bound;100;0.0502877;0.0352283;0.118459
101;calc iter;100;1.25084;1.14625;1.51354
101;total;1;129.824;129.824;129.824
5;calc total;1;125.254;125.254;125.254
5;calc update async;100;8.01181e-05;1.4357e-05;0.00524669
5;calc inner;100;1.0347;0.997164;1.14385
5;calc wait;100;0.157458;0.0547425;0.319997
5;calc bound;100;0.0501049;0.0357083;0.0589552
5;calc iter;100;1.25022;1.16391;1.37835
5;total;1;129.872;129.872;129.872
79;calc total;1;125.253;125.253;125.253
79;calc update async;100;0.000109065;1.2615e-05;0.0083507
79;calc inner;100;1.03963;1.01557;1.1447
79;calc wait;100;0.154432;0.0773093;0.272301
79;calc bound;100;0.0501921;0.0355911;0.0678947
79;calc iter;100;1.25122;1.16518;1.39298
79;total;1;129.842;129.842;129.842
102;calc total;1;125.253;125.253;125.253
102;calc update async;100;9.82198e-05;1.3594e-05;0.00713424
102;calc inner;100;1.03938;0.982701;1.15052
102;calc wait;100;0.155255;0.0562208;0.334516
102;calc bound;100;0.0496489;0.0353843;0.0590041
102;calc iter;100;1.25108;1.16015;1.36675
102;total;1;129.817;129.817;129.817
6;calc total;1;125.254;125.254;125.254
6;calc update async;100;8.67817e-05;1.3635e-05;0.00608783
6;calc inner;100;1.03583;1.01069;1.1452
6;calc wait;100;0.160417;0.0577099;0.27154
6;calc bound;100;0.048798;0.0352117;0.0559643
6;calc iter;100;1.2513;1.1623;1.36917
6;total;1;129.865;129.865;129.865
80;calc total;1;125.25;125.25;125.25
80;calc update async;100;8.28874e-05;1.52e-05;0.00595525
80;calc inner;100;1.02822;0.970008;1.15001
80;calc wait;100;0.169995;0.0591577;0.301582
80;calc bound;100;0.048353;0.0386714;0.0597843
80;calc iter;100;1.24984;1.1759;1.34296
80;total;1;129.851;129.851;129.851
103;calc total;1;125.253;125.253;125.253
103;calc update async;100;0.000106587;1.3087e-05;0.00814653
103;calc inner;100;1.03579;1.00622;1.14508
103;calc wait;100;0.160018;0.0573981;0.303547
103;calc bound;100;0.0493629;0.0357708;0.0554079
103;calc iter;100;1.25052;1.13979;1.38716
103;total;1;129.815;129.815;129.815
7;calc total;1;125.254;125.254;125.254
7;calc update async;100;8.31801e-05;1.5954e-05;0.0053948
7;calc inner;100;1.0356;1.00946;1.14456
7;calc wait;100;0.158769;0.0538649;0.295178
7;calc bound;100;0.0508551;0.0353368;0.0706461
7;calc iter;100;1.25095;1.1629;1.39153
7;total;1;129.864;129.864;129.864
81;calc total;1;125.253;125.253;125.253
81;calc update async;100;9.21683e-05;1.2926e-05;0.00694402
81;calc inner;100;1.02844;0.982285;1.14847
81;calc wait;100;0.16852;0.0567857;0.354073
81;calc bound;100;0.0477155;0.037645;0.0544531
81;calc iter;100;1.24954;1.17127;1.37829
81;total;1;129.85;129.85;129.85
104;calc total;1;125.253;125.253;125.253
104;calc update async;100;9.98197e-05;1.5922e-05;0.00767031
104;calc inner;100;1.02609;0.965639;1.14923
104;calc wait;100;0.171437;0.0584158;0.289758
104;calc bound;100;0.0478245;0.0376863;0.0543597
104;calc iter;100;1.24937;1.16885;1.34572
104;total;1;129.822;129.822;129.822
8;calc total;1;125.253;125.253;125.253
8;calc update async;100;8.5407e-05;1.3857e-05;0.00617829
8;calc inner;100;1.02119;0.977424;1.14609
8;calc wait;100;0.17804;0.0570626;0.363704
8;calc bound;100;0.0469966;0.0361303;0.0564013
8;calc iter;100;1.2498;1.1624;1.38175
8;total;1;129.872;129.872;129.872
82;calc total;1;125.253;125.253;125.253
82;calc update async;100;0.000104569;1.3489e-05;0.00814466
82;calc inner;100;1.02805;0.983368;1.1473
82;calc wait;100;0.168408;0.0570744;0.341424
82;calc bound;100;0.0482448;0.038771;0.0606508
82;calc iter;100;1.24999;1.17118;1.38145
82;total;1;129.848;129.848;129.848
105;calc total;1;125.253;125.253;125.253
105;calc update async;100;0.000107142;1.1744e-05;0.00852966
105;calc inner;100;1.02233;0.975796;1.14641
105;calc wait;100;0.17708;0.0578868;0.325946
105;calc bound;100;0.0473823;0.037289;0.0559849
105;calc iter;100;1.24993;1.1596;1.38172
105;total;1;129.822;129.822;129.822
9;calc total;1;125.253;125.253;125.253
9;calc update async;100;0.000109696;1.736e-05;0.00838237
9;calc inner;100;1.02479;0.983826;1.14595
9;calc wait;100;0.172635;0.08011;0.302438
9;calc bound;100;0.0480719;0.036973;0.0582145
9;calc iter;100;1.24962;1.16334;1.35713
9;total;1;129.872;129.872;129.872
83;calc total;1;125.253;125.253;125.253
83;calc update async;100;0.000100132;1.3066e-05;0.00777789
83;calc inner;100;1.02662;0.981203;1.14736
83;calc wait;100;0.169765;0.0539653;0.379585
83;calc bound;100;0.0477581;0.0360515;0.0544461
83;calc iter;100;1.24943;1.16837;1.41667
83;total;1;129.851;129.851;129.851
106;calc total;1;125.253;125.253;125.253
106;calc update async;100;0.000104197;1.2347e-05;0.0080067
106;calc inner;100;1.02356;0.968133;1.14643
106;calc wait;100;0.174151;0.0555867;0.340963
106;calc bound;100;0.0480079;0.0354979;0.0572652
106;calc iter;100;1.24931;1.16514;1.36053
106;total;1;129.824;129.824;129.824
10;calc total;1;125.253;125.253;125.253
10;calc update async;100;0.000101028;1.4158e-05;0.00758588
10;calc inner;100;1.02379;0.976947;1.14648
10;calc wait;100;0.175406;0.0549375;0.41332
84;calc total;1;125.253;125.253;125.253
84;calc update async;100;0.000111108;1.2805e-05;0.0085268
84;calc inner;100;1.04098;1.00716;1.15305
84;calc wait;100;0.156223;0.0554213;0.280203
84;calc bound;100;0.0479247;0.0369464;0.0639622
84;calc iter;100;1.24855;1.17407;1.33987
84;total;1;129.85;129.85;129.85
107;calc total;1;125.253;125.253;125.253
107;calc update async;100;0.000101973;1.3743e-05;0.0079705
107;calc inner;100;1.02073;0.907561;1.1466
107;calc wait;100;0.178573;0.0611607;0.4315
107;calc bound;100;0.0476723;0.0369857;0.0547203
107;calc iter;100;1.24981;1.15907;1.38604
107;total;1;129.823;129.823;129.823
10;calc bound;100;0.0473758;0.0361997;0.0614836
10;calc iter;100;1.24962;1.16452;1.44015
10;total;1;129.872;129.872;129.872
85;calc total;1;125.253;125.253;125.253
85;calc update async;100;0.000107575;1.442e-05;0.00817798
85;calc inner;100;1.04015;0.997128;1.15343
85;calc wait;100;0.157844;0.0504864;0.283352
85;calc bound;100;0.047683;0.0351585;0.0626224
85;calc iter;100;1.24902;1.17791;1.38975
85;total;1;129.85;129.85;129.85
108;calc total;1;125.253;125.253;125.253
108;calc update async;100;0.000108202;1.4518e-05;0.00830281
108;calc inner;100;1.0349;0.991715;1.15119
108;calc wait;100;0.163875;0.0576346;0.305737
11;calc total;1;125.253;125.253;125.253
11;calc update async;100;9.9403e-05;1.528e-05;0.00762251
11;calc inner;100;1.02136;0.97127;1.14577
11;calc wait;100;0.177135;0.0550131;0.356262
11;calc bound;100;0.0485484;0.0362306;0.0752405
11;calc iter;100;1.25019;1.16539;1.36564
11;total;1;129.872;129.872;129.872
86;calc total;1;125.253;125.253;125.253
86;calc update async;100;0.000109531;1.381e-05;0.00849028
86;calc inner;100;1.03678;1.00266;1.15167
86;calc wait;100;0.161206;0.0552584;0.274971
86;calc bound;100;0.0480246;0.03719;0.063851
86;calc iter;100;1.2486;1.17754;1.34958
86;total;1;129.845;129.845;129.845
108;calc bound;100;0.0478576;0.0370781;0.0595949
108;calc iter;100;1.24844;1.16864;1.34986
108;total;1;129.837;129.837;129.837
12;calc total;1;125.253;125.253;125.253
12;calc update async;100;8.82964e-05;1.4263e-05;0.00639689
12;calc inner;100;1.03687;0.992546;1.15438
12;calc wait;100;0.161371;0.0526256;0.282711
12;calc bound;100;0.0480823;0.0389517;0.0669856
12;calc iter;100;1.24878;1.16458;1.34005
12;total;1;129.889;129.889;129.889
87;calc total;1;125.253;125.253;125.253
87;calc update async;100;0.000107993;1.0828e-05;0.00843542
87;calc inner;100;1.03968;0.995629;1.15323
87;calc wait;100;0.158125;0.0506651;0.295072
87;calc bound;100;0.0480831;0.0361868;0.0623597
87;calc iter;100;1.24857;1.18257;1.38426
87;total;1;129.85;129.85;129.85
109;calc total;1;125.253;125.253;125.253
109;calc update async;100;0.000106048;1.3208e-05;0.00830688
109;calc inner;100;1.03447;0.986276;1.1505
109;calc wait;100;0.16463;0.0581628;0.31289
109;calc bound;100;0.0468453;0.0363396;0.0604788
109;calc iter;100;1.24858;1.16837;1.36741
109;total;1;129.833;129.833;129.833
13;calc total;1;125.253;125.253;125.253
13;calc update async;100;9.39086e-05;1.2636e-05;0.00715565
13;calc inner;100;1.03466;0.982398;1.15348
13;calc wait;100;0.164422;0.0511885;0.335278
13;calc bound;100;0.0474684;0.0351954;0.0643964
13;calc iter;100;1.24893;1.1713;1.39083
13;total;1;129.889;129.889;129.889
88;calc total;1;125.253;125.253;125.253
88;calc update async;100;0.000106018;1.2322e-05;0.00819911
88;calc inner;100;1.04738;1.02419;1.1482
88;calc wait;100;0.151137;0.0601429;0.260575
88;calc bound;100;0.0485301;0.0341074;0.0557348
88;calc iter;100;1.24986;1.17063;1.35534
88;total;1;129.844;129.844;129.844
110;calc total;1;125.253;125.253;125.253
110;calc update async;100;0.000107943;1.3401e-05;0.00833264
110;calc inner;100;1.03282;0.99427;1.15086
110;calc wait;100;0.165069;0.0531341;0.277766
110;calc bound;100;0.0481968;0.0363324;0.0723231
110;calc iter;100;1.24846;1.17055;1.36759
110;total;1;129.837;129.837;129.837
14;calc total;1;125.253;125.253;125.253
14;calc update async;100;8.96957e-05;1.4054e-05;0.00652911
14;calc inner;100;1.03371;0.979652;1.15366
14;calc wait;100;0.166117;0.0544557;0.324433
14;calc bound;100;0.0474292;0.0353979;0.0648748
14;calc iter;100;1.24867;1.17515;1.36941
14;total;1;129.889;129.889;129.889
89;calc total;1;125.253;125.253;125.253
89;calc update async;100;0.000110552;1.5242e-05;0.00839325
89;calc inner;100;1.04641;1.02158;1.14792
89;calc wait;100;0.152043;0.0575253;0.27792
89;calc bound;100;0.0483475;0.0344425;0.0606604
89;calc iter;100;1.2497;1.16289;1.36425
89;total;1;129.844;129.844;129.844
111;calc total;1;125.253;125.253;125.253
111;calc update async;100;0.00010673;1.3599e-05;0.00838105
111;calc inner;100;1.033;0.986533;1.15097
111;calc wait;100;0.166577;0.0582537;0.333936
111;calc bound;100;0.0473791;0.0365764;0.0590912
111;calc iter;100;1.24842;1.16983;1.36878
111;total;1;129.837;129.837;129.837
15;calc total;1;125.253;125.253;125.253
15;calc update async;100;9.25442e-05;1.547e-05;0.00703402
15;calc inner;100;1.03599;0.976883;1.15354
15;calc wait;100;0.162705;0.0572587;0.308353
15;calc bound;100;0.048354;0.0390455;0.0638556
15;calc iter;100;1.24898;1.17189;1.36505
15;total;1;129.889;129.889;129.889
90;calc total;1;125.253;125.253;125.253
90;calc update async;100;0.000110923;1.2671e-05;0.00838268
90;calc inner;100;1.04905;1.02559;1.15102
90;calc wait;100;0.150323;0.0578675;0.258627
90;calc bound;100;0.0485331;0.0343307;0.066402
90;calc iter;100;1.24987;1.16716;1.37048
90;total;1;129.848;129.848;129.848
112;calc total;1;125.253;125.253;125.253
112;calc update async;100;0.000110657;1.3534e-05;0.00854248
112;calc inner;100;1.04197;1.01585;1.14586
112;calc wait;100;0.155234;0.0520814;0.279678
112;calc bound;100;0.0496655;0.0346825;0.0598311
112;calc iter;100;1.24918;1.15755;1.37402
112;total;1;129.832;129.832;129.832
16;calc total;1;125.25;125.25;125.25
16;calc update async;100;8.98468e-05;1.4726e-05;0.00644308
16;calc inner;100;1.04432;1.01711;1.14823
16;calc wait;100;0.153355;0.052808;0.264211
16;calc bound;100;0.0492123;0.0345218;0.0584134
16;calc iter;100;1.24954;1.16434;1.37792
16;total;1;129.882;129.882;129.882
91;calc total;1;125.253;125.253;125.253
91;calc update async;100;0.000112758;1.1976e-05;0.00850048
91;calc inner;100;1.0483;1.02436;1.14685
91;calc wait;100;0.149939;0.0539531;0.268994
91;calc bound;100;0.0488937;0.0349149;0.0607617
91;calc iter;100;1.24931;1.17257;1.35786
91;total;1;129.85;129.85;129.85
113;calc total;1;125.253;125.253;125.253
113;calc update async;100;0.000111262;1.2729e-05;0.00860492
113;calc inner;100;1.04208;1.01766;1.1467
113;calc wait;100;0.156788;0.0597237;0.289119
113;calc bound;100;0.04859;0.0337458;0.0568037
113;calc iter;100;1.24988;1.16662;1.37255
113;total;1;129.831;129.831;129.831
17;calc total;1;125.253;125.253;125.253
17;calc update async;100;9.28002e-05;1.256e-05;0.00669099
17;calc inner;100;1.04254;1.01112;1.14676
17;calc wait;100;0.155705;0.058644;0.349206
17;calc bound;100;0.0489807;0.0343874;0.058972
17;calc iter;100;1.24963;1.16392;1.42842
17;total;1;129.882;129.882;129.882
92;calc total;1;125.252;125.252;125.252
92;calc update async;100;0.000119905;2.7401e-05;0.0080136
92;calc inner;100;1.02733;0.987457;1.15105
92;calc wait;100;0.15416;0.053656;0.263124
92;calc bound;100;0.0670061;0.0337442;0.0767161
92;calc iter;100;1.25034;1.11041;1.37543
92;total;1;129.85;129.85;129.85
114;calc total;1;125.253;125.253;125.253
114;calc update async;100;0.000112062;1.236e-05;0.00872218
114;calc inner;100;1.04216;1.01547;1.14663
114;calc wait;100;0.156562;0.0516285;0.302338
114;calc bound;100;0.048681;0.034494;0.0607683
114;calc iter;100;1.24921;1.15812;1.39012
114;total;1;129.837;129.837;129.837
18;calc total;1;125.253;125.253;125.253
18;calc update async;100;9.32696e-05;1.4641e-05;0.00671753
18;calc inner;100;1.04379;1.01561;1.14921
18;calc wait;100;0.155956;0.0511515;0.290028
18;calc bound;100;0.0479809;0.0346166;0.0543039
18;calc iter;100;1.2495;1.16272;1.36151
18;total;1;129.882;129.882;129.882
93;calc total;1;125.252;125.252;125.252
93;calc update async;100;0.00011477;9.189e-06;0.00775077
93;calc inner;100;1.02621;0.987025;1.14855
93;calc wait;100;0.156982;0.0530254;0.268017
93;calc bound;100;0.0663802;0.0346738;0.10128
93;calc iter;100;1.2508;1.16191;1.39931
93;total;1;129.85;129.85;129.85
19;calc total;1;125.253;125.253;125.253
19;calc update async;100;9.63343e-05;1.5337e-05;0.00705233
19;calc inner;100;1.04441;1.01666;1.15189
19;calc wait;100;0.15424;0.0647271;0.288667
19;calc bound;100;0.0493079;0.0337347;0.0631794
19;calc iter;100;1.25003;1.15585;1.38797
19;total;1;129.886;129.886;129.886
94;calc total;1;125.251;125.251;125.251
94;calc update async;100;0.000106849;1.746e-05;0.00719492
94;calc inner;100;1.03105;0.993583;1.14948
94;calc wait;100;0.153059;0.0564944;0.291253
94;calc bound;100;0.0646747;0.0346047;0.0756064
94;calc iter;100;1.25059;1.1336;1.40811
94;total;1;129.85;129.85;129.85
20;calc total;1;125.253;125.253;125.253
20;calc update async;100;0.000108812;2.1125e-05;0.0072618
20;calc inner;100;1.02132;0.966705;1.15052
20;calc wait;100;0.160765;0.0519232;0.277356
20;calc bound;100;0.0675177;0.0349809;0.0762941
20;calc iter;100;1.25136;1.15536;1.39778
20;total;1;129.883;129.883;129.883
95;calc total;1;125.251;125.251;125.251
95;calc update async;100;0.000108651;1.8278e-05;0.00696285
95;calc inner;100;1.02889;0.991939;1.14924
95;calc wait;100;0.155242;0.0580695;0.257222
95;calc bound;100;0.0657724;0.0348688;0.0761236
95;calc iter;100;1.25118;1.16073;1.39173
95;total;1;129.85;129.85;129.85
21;calc total;1;125.253;125.253;125.253
21;calc update async;100;0.000108351;1.4557e-05;0.00725039
21;calc inner;100;1.02241;0.96967;1.1505
21;calc wait;100;0.160066;0.0540348;0.381787
21;calc bound;100;0.0658563;0.0333232;0.0773179
21;calc iter;100;1.25053;1.14308;1.48162
21;total;1;129.884;129.884;129.884
22;calc total;1;125.253;125.253;125.253
22;calc update async;100;0.000113092;1.173e-05;0.00789238
22;calc inner;100;1.02492;0.976338;1.15107
22;calc wait;100;0.16018;0.0526566;0.301911
22;calc bound;100;0.0648459;0.0351761;0.0752979
22;calc iter;100;1.25132;1.14761;1.41335
22;total;1;129.883;129.883;129.883
23;calc total;1;125.253;125.253;125.253
23;calc update async;100;0.000112894;1.2902e-05;0.00771661
23;calc inner;100;1.02508;0.98184;1.1507
23;calc wait;100;0.159081;0.0574029;0.306056
23;calc bound;100;0.0652068;0.0337411;0.0767042
23;calc iter;100;1.25087;1.1401;1.42236
23;total;1;129.887;129.887;129.887
121;calc total;1;125.253;125.253;125.253
121;calc update async;100;0.00010889;2.1369e-05;0.00717663
121;calc inner;100;1.02163;0.981634;1.15069
121;calc wait;100;0.161575;0.0558706;0.288412
121;calc bound;100;0.0660874;0.0359368;0.0762674
121;calc iter;100;1.25128;1.15045;1.39494
121;total;1;129.862;129.862;129.862
122;calc total;1;125.253;125.253;125.253
122;calc update async;100;0.000111014;1.8763e-05;0.00726577
122;calc inner;100;1.02189;0.985222;1.1511
122;calc wait;100;0.162104;0.0565579;0.286266
122;calc bound;100;0.0667669;0.035973;0.0757489
122;calc iter;100;1.25194;1.14337;1.42281
122;total;1;129.861;129.861;129.861
123;calc total;1;125.252;125.252;125.252
123;calc update async;100;9.63182e-05;1.3411e-05;0.00601805
123;calc inner;100;1.02489;0.989897;1.15288
123;calc wait;100;0.157963;0.0588152;0.28206
123;calc bound;100;0.0664051;0.0357195;0.0769352
123;calc iter;100;1.25166;1.09967;1.41187
123;total;1;129.862;129.862;129.862
124;calc total;1;125.253;125.253;125.253
124;calc update async;100;9.84864e-05;1.1773e-05;0.00716146
124;calc inner;100;1.03943;1.01461;1.14505
124;calc wait;100;0.153731;0.0559962;0.289443
124;calc bound;100;0.0506723;0.0351803;0.0961688
124;calc iter;100;1.25041;1.16085;1.40088
124;total;1;129.86;129.86;129.86
125;calc total;1;125.253;125.253;125.253
125;calc update async;100;9.52304e-05;1.3051e-05;0.00689306
125;calc inner;100;1.03798;0.975274;1.14622
125;calc wait;100;0.156887;0.052831;0.326276
125;calc bound;100;0.0495185;0.0350545;0.0637497
125;calc iter;100;1.25042;1.15783;1.36749
125;total;1;129.862;129.862;129.862
126;calc total;1;125.253;125.253;125.253
126;calc update async;100;9.72538e-05;1.2795e-05;0.00713054
126;calc inner;100;1.04183;0.977419;1.15067
126;calc wait;100;0.152967;0.0512674;0.315601
126;calc bound;100;0.0495252;0.0358121;0.0591249
126;calc iter;100;1.251;1.16445;1.41885
126;total;1;129.861;129.861;129.861
127;calc total;1;125.253;125.253;125.253
127;calc update async;100;9.68167e-05;1.5476e-05;0.00715827
127;calc inner;100;1.04204;0.980609;1.15077
127;calc wait;100;0.153292;0.0498605;0.286195
127;calc bound;100;0.0495411;0.0360099;0.0584236
127;calc iter;100;1.25118;1.16593;1.36237
127;total;1;129.862;129.862;129.862
128;calc total;1;125.255;125.255;125.255
128;calc update async;100;0.000101085;1.2204e-05;0.00774324
128;calc inner;100;1.02694;0.933926;1.14838
128;calc wait;100;0.169046;0.0541818;0.509942
128;calc bound;100;0.0482114;0.0357706;0.0612801
128;calc iter;100;1.24968;1.15976;1.4857
128;total;1;129.862;129.862;129.862
129;calc total;1;125.255;125.255;125.255
129;calc update async;100;0.0001009;1.5456e-05;0.00772534
129;calc inner;100;1.02507;0.954516;1.14579
129;calc wait;100;0.172341;0.0572281;0.332611
129;calc bound;100;0.0479954;0.0366721;0.0570222
129;calc iter;100;1.24951;1.1697;1.36611
129;total;1;129.862;129.862;129.862
130;calc total;1;125.255;125.255;125.255
130;calc update async;100;0.000126916;1.3871e-05;0.0101731
130;calc inner;100;1.02876;0.970348;1.15586
130;calc wait;100;0.16767;0.0589239;0.28701
130;calc bound;100;0.0481366;0.0353559;0.0600185
130;calc iter;100;1.2499;1.16938;1.37145
130;total;1;129.862;129.862;129.862
131;calc total;1;125.255;125.255;125.255
131;calc update async;100;0.000106327;1.4751e-05;0.00828409
131;calc inner;100;1.02591;0.963828;1.14655
131;calc wait;100;0.171135;0.0580417;0.377974
131;calc bound;100;0.047561;0.0362006;0.0549756
131;calc iter;100;1.24969;1.16057;1.3899
131;total;1;129.862;129.862;129.862
132;calc total;1;125.255;125.255;125.255
132;calc update async;100;0.000110091;1.3702e-05;0.008659
132;calc inner;100;1.02573;0.982293;1.14924
132;calc wait;100;0.17471;0.0526;0.340078
132;calc bound;100;0.0465507;0.037443;0.0632597
132;calc iter;100;1.24835;1.14842;1.37299
132;total;1;129.851;129.851;129.851
133;calc total;1;125.255;125.255;125.255
133;calc update async;100;0.000108794;1.3043e-05;0.00863125
133;calc inner;100;1.02251;0.976839;1.14741
133;calc wait;100;0.177505;0.0576879;0.360066
133;calc bound;100;0.0464278;0.0363314;0.0592809
133;calc iter;100;1.24869;1.15118;1.40158
133;total;1;129.851;129.851;129.851
134;calc total;1;125.255;125.255;125.255
134;calc update async;100;0.000110272;1.6654e-05;0.00867734
134;calc inner;100;1.02164;0.974347;1.14763
134;calc wait;100;0.177782;0.0547678;0.348404
134;calc bound;100;0.0464617;0.0364679;0.0576833
134;calc iter;100;1.24805;1.15598;1.39624
134;total;1;129.856;129.856;129.856
135;calc total;1;125.255;125.255;125.255
135;calc update async;100;0.000110672;1.386e-05;0.00869047
135;calc inner;100;1.02418;0.982008;1.14914
135;calc wait;100;0.176632;0.0591154;0.346914
135;calc bound;100;0.0460476;0.0349938;0.0521673
135;calc iter;100;1.24848;1.15648;1.38295
135;total;1;129.855;129.855;129.855
136;calc total;1;125.255;125.255;125.255
136;calc update async;100;0.000113357;1.3646e-05;0.00869373
136;calc inner;100;1.03207;1.00664;1.14429
136;calc wait;100;0.166866;0.0559529;0.291651
136;calc bound;100;0.0493715;0.0342453;0.0628408
136;calc iter;100;1.24954;1.15034;1.37713
136;total;1;129.851;129.851;129.851
137;calc total;1;125.255;125.255;125.255
137;calc update async;100;0.000115021;1.2323e-05;0.00893008
137;calc inner;100;1.03131;1.0046;1.14461
137;calc wait;100;0.166901;0.0637729;0.341938
137;calc bound;100;0.048455;0.0344606;0.0558508
137;calc iter;100;1.24937;1.14745;1.41777
137;total;1;129.851;129.851;129.851
138;calc total;1;125.255;125.255;125.255
138;calc update async;100;0.000115914;1.5433e-05;0.00899308
138;calc inner;100;1.03146;1.00777;1.14473
138;calc wait;100;0.168271;0.0584506;0.333321
138;calc bound;100;0.0486598;0.033838;0.0629051
138;calc iter;100;1.2496;1.14094;1.40186
138;total;1;129.851;129.851;129.851
168;calc total;1;125.255;125.255;125.255
168;calc update async;100;8.36978e-05;1.5207e-05;0.0042965
168;calc inner;100;1.02283;0.964468;1.15138
168;calc wait;100;0.163329;0.0627233;0.281154
168;calc bound;100;0.0642035;0.0351873;0.0757333
168;calc iter;100;1.25224;1.15152;1.41749
168;total;1;129.871;129.871;129.871
169;calc total;1;125.255;125.255;125.255
169;calc update async;100;0.00013339;1.6146e-05;0.00931946
169;calc inner;100;1.0165;0.960115;1.15083
169;calc wait;100;0.167473;0.0476083;0.315529
169;calc bound;100;0.0662776;0.0357859;0.0763449
169;calc iter;100;1.25166;1.07499;1.46354
169;total;1;129.863;129.863;129.863
170;calc total;1;125.255;125.255;125.255
170;calc update async;100;0.00012236;1.3688e-05;0.00841057
170;calc inner;100;1.01821;0.955468;1.15042
170;calc wait;100;0.166337;0.0517294;0.407127
170;calc bound;100;0.0662875;0.0360733;0.075666
170;calc iter;100;1.25217;1.08069;1.42218
170;total;1;129.863;129.863;129.863
171;calc total;1;125.255;125.255;125.255
171;calc update async;100;0.000130518;1.7763e-05;0.0091707
171;calc inner;100;1.02293;0.979698;1.15021
171;calc wait;100;0.162904;0.0561464;0.31631
171;calc bound;100;0.0648224;0.035953;0.0761694
171;calc iter;100;1.2522;1.10787;1.47907
171;total;1;129.873;129.873;129.873
172;calc total;1;125.255;125.255;125.255
172;calc update async;100;0.000101158;1.4541e-05;0.00741084
172;calc inner;100;1.04573;0.913202;1.39121
172;calc wait;100;0.147784;0.0521615;0.263519
172;calc bound;100;0.0504701;0.0359157;0.0737404
172;calc iter;100;1.25113;1.07969;1.63525
172;total;1;129.87;129.87;129.87
173;calc total;1;125.255;125.255;125.255
173;calc update async;100;0.000107665;1.3912e-05;0.00803822
173;calc inner;100;1.03972;0.954347;1.15134
173;calc wait;100;0.154303;0.0540759;0.364558
173;calc bound;100;0.0508221;0.0357764;0.0686907
173;calc iter;100;1.25112;1.15701;1.47114
173;total;1;129.873;129.873;129.873
174;calc total;1;125.255;125.255;125.255
174;calc update async;100;9.86728e-05;1.616e-05;0.00719763
174;calc inner;100;1.03637;0.947688;1.14422
174;calc wait;100;0.158668;0.0563655;0.397032
174;calc bound;100;0.0494503;0.0357496;0.0598145
174;calc iter;100;1.25091;1.15691;1.42373
174;total;1;129.863;129.863;129.863
175;calc total;1;125.255;125.255;125.255
175;calc update async;100;0.000106379;1.804e-05;0.0077346
175;calc inner;100;1.0363;1.01509;1.14494
175;calc wait;100;0.158545;0.0557978;0.352919
175;calc bound;100;0.0514143;0.0355106;0.106838
175;calc iter;100;1.25177;1.16197;1.45143
175;total;1;129.863;129.863;129.863
176;calc total;1;125.255;125.255;125.255
176;calc update async;100;0.000106596;1.1762e-05;0.00844514
176;calc inner;100;1.02399;0.985397;1.14676
176;calc wait;100;0.174733;0.047368;0.481873
176;calc bound;100;0.0474548;0.0350855;0.0606831
176;calc iter;100;1.25045;1.14561;1.53636
176;total;1;129.872;129.872;129.872
177;calc total;1;125.255;125.255;125.255
177;calc update async;100;0.000103401;1.2979e-05;0.00808045
177;calc inner;100;1.02471;0.913877;1.14993
177;calc wait;100;0.172436;0.0609492;0.432126
177;calc bound;100;0.0476297;0.0365646;0.0595487
177;calc iter;100;1.25018;1.16639;1.38387
177;total;1;129.873;129.873;129.873
178;calc total;1;125.255;125.255;125.255
178;calc update async;100;0.000113768;1.4686e-05;0.00886987
178;calc inner;100;1.02538;0.919731;1.14838
178;calc wait;100;0.173439;0.0567091;0.383478
178;calc bound;100;0.0483684;0.036349;0.0700364
178;calc iter;100;1.25019;1.16407;1.37768
178;total;1;129.869;129.869;129.869
179;calc total;1;125.255;125.255;125.255
179;calc update async;100;0.000108221;1.4662e-05;0.0084502
179;calc inner;100;1.02548;0.972569;1.1472
179;calc wait;100;0.17297;0.0553478;0.381942
179;calc bound;100;0.0477072;0.0357574;0.056722
179;calc iter;100;1.25064;1.16743;1.40084
179;total;1;129.872;129.872;129.872
180;calc total;1;125.255;125.255;125.255
180;calc update async;100;0.000112966;1.4416e-05;0.00897564
180;calc inner;100;1.01327;0.961407;1.14422
180;calc wait;100;0.189817;0.0545393;0.387891
180;calc bound;100;0.044502;0.0351034;0.0696032
180;calc iter;100;1.2493;1.12593;1.39659
180;total;1;129.87;129.87;129.87
181;calc total;1;125.255;125.255;125.255
181;calc update async;100;0.000109227;1.3207e-05;0.00876208
181;calc inner;100;1.0121;0.938621;1.14323
181;calc wait;100;0.189783;0.0557576;0.411303
181;calc bound;100;0.0448842;0.0368319;0.062862
181;calc iter;100;1.24862;1.13899;1.41486
181;total;1;129.869;129.869;129.869
182;calc total;1;125.255;125.255;125.255
182;calc update async;100;0.000108698;1.279e-05;0.00874633
182;calc inner;100;1.00891;0.945548;1.14356
182;calc wait;100;0.192802;0.0601149;0.415583
182;calc bound;100;0.0447355;0.0347803;0.0689841
182;calc iter;100;1.24887;1.13216;1.41838
182;total;1;129.87;129.87;129.87
145;calc total;1;125.255;125.255;125.255
145;calc update async;100;0.000120585;1.9127e-05;0.00818389
145;calc inner;100;1.00544;0.951089;1.14454
145;calc wait;100;0.178249;0.0574334;0.362876
145;calc bound;100;0.0661913;0.034728;0.0760755
145;calc iter;100;1.25201;1.12629;1.46305
145;total;1;129.846;129.846;129.846
183;calc total;1;125.255;125.255;125.255
183;calc update async;100;0.000110016;1.1654e-05;0.00879613
183;calc inner;100;1.01197;0.952693;1.14214
183;calc wait;100;0.189942;0.0557038;0.399341
183;calc bound;100;0.0453708;0.034787;0.0658175
183;calc iter;100;1.24964;1.12997;1.39759
183;total;1;129.869;129.869;129.869
146;calc total;1;125.255;125.255;125.255
146;calc update async;100;0.000107149;1.4057e-05;0.00701012
146;calc inner;100;1.00496;0.962057;1.14502
146;calc wait;100;0.177272;0.0519573;0.322979
146;calc bound;100;0.0679344;0.0357175;0.137655
146;calc iter;100;1.25166;1.1027;1.47688
146;total;1;129.853;129.853;129.853
184;calc total;1;125.255;125.255;125.255
184;calc update async;100;0.000113414;1.1406e-05;0.00895193
184;calc inner;100;1.02213;0.985475;1.13892
184;calc wait;100;0.178194;0.056271;0.355122
184;calc bound;100;0.0474523;0.035056;0.0589255
184;calc iter;100;1.24942;1.12708;1.40714
184;total;1;129.86;129.86;129.86
147;calc total;1;125.255;125.255;125.255
147;calc update async;100;0.000129476;1.631e-05;0.00890802
147;calc inner;100;1.00872;0.944885;1.14634
147;calc wait;100;0.175951;0.0527485;0.343359
147;calc bound;100;0.0655216;0.0347858;0.0765451
147;calc iter;100;1.25255;1.12686;1.43752
147;total;1;129.853;129.853;129.853
185;calc total;1;125.255;125.255;125.255
185;calc update async;100;0.000111305;1.0486e-05;0.00880059
185;calc inner;100;1.02039;0.983436;1.13877
185;calc wait;100;0.180443;0.0536186;0.390522
185;calc bound;100;0.0474386;0.0328707;0.0593623
185;calc iter;100;1.25002;1.11735;1.43983
185;total;1;129.867;129.867;129.867
148;calc total;1;125.255;125.255;125.255
148;calc update async;100;0.000112172;1.3946e-05;0.00851467
148;calc inner;100;1.02774;0.987798;1.14199
148;calc wait;100;0.169296;0.052792;0.310756
148;calc bound;100;0.0498494;0.0357281;0.0676748
148;calc iter;100;1.25107;1.10455;1.42187
148;total;1;129.842;129.842;129.842
149;calc total;1;125.255;125.255;125.255
149;calc update async;100;0.000110094;1.3734e-05;0.00821525
149;calc inner;100;1.02658;0.984189;1.14278
149;calc wait;100;0.170686;0.0545383;0.358006
149;calc bound;100;0.0493055;0.0351189;0.06284
149;calc iter;100;1.25035;1.13793;1.38647
149;total;1;129.852;129.852;129.852
150;calc total;1;125.255;125.255;125.255
150;calc update async;100;0.000122441;1.5149e-05;0.00969368
150;calc inner;100;1.02882;0.987816;1.14362
150;calc wait;100;0.168222;0.0563904;0.349573
150;calc bound;100;0.0492495;0.0358872;0.0611224
150;calc iter;100;1.25113;1.14741;1.38363
150;total;1;129.842;129.842;129.842
151;calc total;1;125.255;125.255;125.255
151;calc update async;100;0.000110327;1.1958e-05;0.00852031
151;calc inner;100;1.02604;0.980686;1.14192
151;calc wait;100;0.170611;0.0555135;0.331065
151;calc bound;100;0.0500595;0.0361082;0.0666294
151;calc iter;100;1.25098;1.14288;1.4041
151;total;1;129.847;129.847;129.847
152;calc total;1;125.255;125.255;125.255
152;calc update async;100;9.7105e-05;1.3168e-05;0.00760249
152;calc inner;100;1.01331;0.973531;1.14346
152;calc wait;100;0.186618;0.0504115;0.353188
152;calc bound;100;0.0466508;0.0357724;0.062131
152;calc iter;100;1.24999;1.1586;1.39651
152;total;1;129.853;129.853;129.853
153;calc total;1;125.255;125.255;125.255
153;calc update async;100;0.000107619;1.4122e-05;0.00854966
153;calc inner;100;1.01299;0.943121;1.1422
153;calc wait;100;0.18767;0.0584465;0.395811
153;calc bound;100;0.0468512;0.0371531;0.0598876
153;calc iter;100;1.24989;1.14291;1.37963
153;total;1;129.847;129.847;129.847
154;calc total;1;125.255;125.255;125.255
154;calc update async;100;0.000115958;1.4743e-05;0.00924056
154;calc inner;100;1.01655;0.937526;1.14735
154;calc wait;100;0.183434;0.0558258;0.348323
154;calc bound;100;0.0472902;0.0361859;0.0651673
154;calc iter;100;1.24966;1.15191;1.37092
154;total;1;129.853;129.853;129.853
155;calc total;1;125.255;125.255;125.255
155;calc update async;100;0.000113627;1.3789e-05;0.00903231
155;calc inner;100;1.01803;0.946708;1.14688
155;calc wait;100;0.183633;0.0560213;0.462004
155;calc bound;100;0.0464409;0.0357635;0.0630777
155;calc iter;100;1.25021;1.15598;1.44717
155;total;1;129.853;129.853;129.853
156;calc total;1;125.255;125.255;125.255
156;calc update async;100;0.000113877;1.392e-05;0.0088483
156;calc inner;100;1.02948;0.987974;1.15227
156;calc wait;100;0.170164;0.0495197;0.300761
156;calc bound;100;0.0472754;0.0362366;0.0556934
156;calc iter;100;1.24865;1.16299;1.34796
156;total;1;129.847;129.847;129.847
157;calc total;1;125.255;125.255;125.255
157;calc update async;100;0.000112835;1.3575e-05;0.00902637
157;calc inner;100;1.02748;0.97632;1.15051
157;calc wait;100;0.171282;0.0615832;0.340178
157;calc bound;100;0.0467109;0.0356501;0.0565632
157;calc iter;100;1.24824;1.16305;1.37937
157;total;1;129.848;129.848;129.848
158;calc total;1;125.255;125.255;125.255
158;calc update async;100;0.000113983;1.2407e-05;0.00906868
158;calc inner;100;1.02628;0.984778;1.15204
158;calc wait;100;0.171233;0.0562485;0.328655
158;calc bound;100;0.0480196;0.0359107;0.0694995
158;calc iter;100;1.24844;1.1697;1.4379
158;total;1;129.85;129.85;129.85
159;calc total;1;125.255;125.255;125.255
159;calc update async;100;0.000113953;1.241e-05;0.00911324
159;calc inner;100;1.02859;0.98206;1.15007
159;calc wait;100;0.169621;0.059984;0.363243
159;calc bound;100;0.0482787;0.0355607;0.0683123
159;calc iter;100;1.24907;1.16317;1.39393
159;total;1;129.847;129.847;129.847
160;calc total;1;125.255;125.255;125.255
160;calc update async;100;0.000110501;1.6746e-05;0.00844453
160;calc inner;100;1.03698;1.0083;1.14516
160;calc wait;100;0.159816;0.0534466;0.285389
160;calc bound;100;0.0499235;0.0345443;0.0655099
160;calc iter;100;1.24922;1.15825;1.37112
160;total;1;129.849;129.849;129.849
161;calc total;1;125.255;125.255;125.255
161;calc update async;100;0.000113717;1.303e-05;0.00890585
161;calc inner;100;1.03711;1.01429;1.14844
161;calc wait;100;0.160661;0.0555547;0.307515
161;calc bound;100;0.0487412;0.0337662;0.0563007
161;calc iter;100;1.24992;1.16022;1.41566
161;total;1;129.846;129.846;129.846
162;calc total;1;125.255;125.255;125.255
162;calc update async;100;0.000110842;1.5545e-05;0.00845873
162;calc inner;100;1.03689;1.01161;1.14561
162;calc wait;100;0.16207;0.0495928;0.323575
162;calc bound;100;0.0483757;0.0351502;0.0660924
162;calc iter;100;1.24899;1.1519;1.39823
162;total;1;129.847;129.847;129.847
163;calc total;1;125.255;125.255;125.255
163;calc update async;100;0.000115793;1.4427e-05;0.00893833
163;calc inner;100;1.03761;1.01511;1.1467
163;calc wait;100;0.160374;0.0465407;0.304039
163;calc bound;100;0.0494371;0.0341868;0.0715575
163;calc iter;100;1.24938;1.15504;1.37963
163;total;1;129.847;129.847;129.847
164;calc total;1;125.255;125.255;125.255
164;calc update async;100;0.000125328;1.7577e-05;0.00909418
164;calc inner;100;1.01547;0.967663;1.1486
164;calc wait;100;0.166982;0.0589629;0.306648
164;calc bound;100;0.0667801;0.035482;0.0761186
164;calc iter;100;1.25104;1.13646;1.43299
164;total;1;129.849;129.849;129.849
165;calc total;1;125.255;125.255;125.255
165;calc update async;100;0.000126144;1.2593e-05;0.00918318
165;calc inner;100;1.01629;0.973018;1.14773
165;calc wait;100;0.166128;0.056722;0.340131
165;calc bound;100;0.0659261;0.0332654;0.077403
165;calc iter;100;1.25043;1.0855;1.4621
165;total;1;129.849;129.849;129.849
44;calc total;1;125.253;125.253;125.253
44;calc update async;100;0.000120875;2.0972e-05;0.00825144
44;calc inner;100;1.02422;0.980245;1.14951
44;calc wait;100;0.157694;0.052205;0.267343
44;calc bound;100;0.0673131;0.0343109;0.0762154
44;calc iter;100;1.25049;1.10506;1.38029
44;total;1;129.838;129.838;129.838
45;calc total;1;125.253;125.253;125.253
45;calc update async;100;0.000121426;2.5086e-05;0.00821681
45;calc inner;100;1.02449;0.971946;1.14837
45;calc wait;100;0.158872;0.0605553;0.274177
45;calc bound;100;0.0664311;0.0353801;0.0762635
45;calc iter;100;1.25084;1.12326;1.39666
45;total;1;129.839;129.839;129.839
46;calc total;1;125.253;125.253;125.253
46;calc update async;100;0.000123934;1.8497e-05;0.0086281
46;calc inner;100;1.02822;0.985735;1.1483
46;calc wait;100;0.156541;0.0552994;0.307774
46;calc bound;100;0.0640939;0.0353063;0.0761981
46;calc iter;100;1.25072;1.12663;1.41609
46;total;1;129.839;129.839;129.839
47;calc total;1;125.253;125.253;125.253
47;calc update async;100;0.00012079;1.4916e-05;0.00849002
47;calc inner;100;1.02475;0.985557;1.14595
47;calc wait;100;0.159305;0.0559619;0.280852
47;calc bound;100;0.0655228;0.0346088;0.0761812
47;calc iter;100;1.25144;1.1577;1.41008
47;total;1;129.844;129.844;129.844
115;calc total;1;125.253;125.253;125.253
115;calc update async;100;0.00010897;1.2754e-05;0.00854882
115;calc inner;100;1.04259;1.01804;1.14547
115;calc wait;100;0.15665;0.0581037;0.26203
115;calc bound;100;0.0485982;0.0339073;0.0594235
115;calc iter;100;1.24979;1.15528;1.35812
115;total;1;129.836;129.836;129.836
116;calc total;1;125.253;125.253;125.253
116;calc update async;100;0.000120855;1.8733e-05;0.00852707
116;calc inner;100;1.02073;0.981312;1.14751
116;calc wait;100;0.160769;0.0534727;0.299848
116;calc bound;100;0.0672021;0.0348295;0.0759698
116;calc iter;100;1.25081;1.1551;1.39676
116;total;1;129.837;129.837;129.837
117;calc total;1;125.252;125.252;125.252
117;calc update async;100;0.000111471;1.3266e-05;0.00769459
117;calc inner;100;1.01994;0.97856;1.14697
117;calc wait;100;0.162758;0.0505871;0.299299
117;calc bound;100;0.0661267;0.0347897;0.0773469
117;calc iter;100;1.25081;1.12865;1.41267
117;total;1;129.835;129.835;129.835
118;calc total;1;125.252;125.252;125.252
118;calc update async;100;0.000110752;1.8954e-05;0.00757437
118;calc inner;100;1.02306;0.983953;1.14622
118;calc wait;100;0.160537;0.0534182;0.322638
118;calc bound;100;0.065363;0.0349096;0.0756916
118;calc iter;100;1.25102;1.15443;1.45638
118;total;1;129.836;129.836;129.836
119;calc total;1;125.251;125.251;125.251
119;calc update async;100;0.000107864;1.3742e-05;0.00728454
119;calc inner;100;1.02323;0.980703;1.14814
119;calc wait;100;0.159675;0.0576881;0.26357
119;calc bound;100;0.0657954;0.0334818;0.0765759
119;calc iter;100;1.25044;1.11023;1.38219
119;total;1;129.837;129.837;129.837
139;calc total;1;125.255;125.255;125.255
139;calc update async;100;0.000114733;1.2869e-05;0.00897152
139;calc inner;100;1.03173;1.00674;1.14443
139;calc wait;100;0.16638;0.0565413;0.303585
139;calc bound;100;0.0488875;0.034726;0.0617365
139;calc iter;100;1.24863;1.14309;1.37393
139;total;1;129.851;129.851;129.851
140;calc total;1;125.255;125.255;125.255
140;calc update async;100;0.000132014;2.327e-05;0.00964613
140;calc inner;100;1.00807;0.960217;1.14577
140;calc wait;100;0.173322;0.0543361;0.317977
140;calc bound;100;0.0673423;0.033912;0.0768157
140;calc iter;100;1.25041;1.12942;1.42168
140;total;1;129.852;129.852;129.852
141;calc total;1;125.255;125.255;125.255
141;calc update async;100;0.000137423;1.6343e-05;0.00971443
141;calc inner;100;1.0096;0.964801;1.14565
141;calc wait;100;0.172895;0.0538363;0.338469
141;calc bound;100;0.0663333;0.0339457;0.0767727
141;calc iter;100;1.25046;1.14078;1.4945
141;total;1;129.855;129.855;129.855
142;calc total;1;125.255;125.255;125.255
142;calc update async;100;0.000135158;2.0589e-05;0.00982363
142;calc inner;100;1.0107;0.969688;1.14353
142;calc wait;100;0.171817;0.0540869;0.305601
142;calc bound;100;0.0658438;0.0352866;0.0766108
142;calc iter;100;1.251;1.12462;1.40815
142;total;1;129.853;129.853;129.853
143;calc total;1;125.255;125.255;125.255
143;calc update async;100;0.000133621;1.8942e-05;0.00982213
143;calc inner;100;1.01021;0.971365;1.14627
143;calc wait;100;0.172581;0.0539781;0.314541
143;calc bound;100;0.0664657;0.0356809;0.0765528
143;calc iter;100;1.25114;1.13635;1.41015
143;total;1;129.856;129.856;129.856
186;calc total;1;125.255;125.255;125.255
186;calc update async;100;0.000112321;1.2121e-05;0.00892705
186;calc inner;100;1.01997;0.984945;1.13953
186;calc wait;100;0.18229;0.0598974;0.377852
186;calc bound;100;0.0460621;0.0339276;0.0551423
186;calc iter;100;1.24968;1.11865;1.42534
186;total;1;129.865;129.865;129.865
187;calc total;1;125.255;125.255;125.255
187;calc update async;100;0.000114282;1.3393e-05;0.00897114
187;calc inner;100;1.01985;0.98446;1.13688
187;calc wait;100;0.180017;0.052892;0.354569
187;calc bound;100;0.047557;0.0342526;0.0637682
187;calc iter;100;1.2489;1.11219;1.4
187;total;1;129.869;129.869;129.869
188;calc total;1;125.255;125.255;125.255
188;calc update async;100;0.000125188;1.2929e-05;0.00900555
188;calc inner;100;0.994005;0.930853;1.14016
188;calc wait;100;0.187996;0.0522624;0.366849
188;calc bound;100;0.0667818;0.0333019;0.0772118
188;calc iter;100;1.25051;1.11321;1.45668
188;total;1;129.87;129.87;129.87
189;calc total;1;125.255;125.255;125.255
189;calc update async;100;0.000126665;1.2923e-05;0.00907806
189;calc inner;100;0.994301;0.929097;1.1382
189;calc wait;100;0.189622;0.0561845;0.414374
189;calc bound;100;0.0652952;0.034301;0.0760106
189;calc iter;100;1.25112;1.10138;1.47958
189;total;1;129.869;129.869;129.869
190;calc total;1;125.255;125.255;125.255
190;calc update async;100;0.000125594;1.6653e-05;0.0092598
190;calc inner;100;0.997905;0.947;1.13811
190;calc wait;100;0.185355;0.0540204;0.35423
190;calc bound;100;0.0648984;0.0339765;0.0765238
190;calc iter;100;1.25076;1.1108;1.44474
190;total;1;129.869;129.869;129.869
191;calc total;1;125.255;125.255;125.255
191;calc update async;100;0.000131388;1.8013e-05;0.00923213
191;calc inner;100;0.996957;0.941319;1.13961
191;calc wait;100;0.187231;0.0563919;0.349038
191;calc bound;100;0.0657537;0.0346752;0.0758835
191;calc iter;100;1.2517;1.10543;1.429
191;total;1;129.869;129.869;129.869
166;calc total;1;125.255;125.255;125.255
166;calc update async;100;0.000128941;1.7335e-05;0.00935267
166;calc inner;100;1.01812;0.974243;1.14678
166;calc wait;100;0.165955;0.0565289;0.321473
166;calc bound;100;0.0652696;0.0356715;0.0760884
166;calc iter;100;1.25107;1.14858;1.42184
166;total;1;129.849;129.849;129.849
167;calc total;1;125.255;125.255;125.255
167;calc update async;100;0.000128039;2.1528e-05;0.00927467
167;calc inner;100;1.01574;0.972969;1.14693
167;calc wait;100;0.166522;0.0470818;0.308965
167;calc bound;100;0.0665538;0.0340511;0.0770885
167;calc iter;100;1.25004;1.13537;1.41013
167;total;1;129.848;129.848;129.848
MPI
Running Jacobi on 192 processors with (8, 6 4) elements.
Array Dimensions: 3000 3000 3000
Block Dimensions: 375 500 750
== Energy Conservation Check ==
initial Energy:              125.000
  final Energy:              125.000
    Difference:               -0.000
== Time Statistics ==
Completed 100 iterations.
# unit_id;function_name;num_calls;avg_runtime;min_runtime;max_runtime
24;calc total;1;126.584;126.584;126.584
24;calc update async;100;9.94485e-05;2.0384e-05;0.00644611
24;calc inner;100;1.05229;0.981103;1.15194
24;calc wait;100;0.146067;0.0545443;0.290742
24;calc bound;100;0.0656384;0.0348307;0.0765181
24;calc iter;100;1.26579;1.10058;1.4341
24;total;1;131.204;131.204;131.204
25;calc total;1;126.584;126.584;126.584
25;calc update async;100;0.000121921;1.8544e-05;0.00826229
25;calc inner;100;1.05428;1.00624;1.15202
25;calc wait;100;0.144011;0.0556986;0.255472
25;calc bound;100;0.0644823;0.0355851;0.0762132
25;calc iter;100;1.26556;1.1382;1.40466
25;total;1;131.208;131.208;131.208
26;calc total;1;126.584;126.584;126.584
26;calc update async;100;0.000117013;1.7378e-05;0.00795837
26;calc inner;100;1.05335;1.00949;1.15143
26;calc wait;100;0.144491;0.054272;0.250612
26;calc bound;100;0.0650532;0.0358251;0.0765011
26;calc iter;100;1.26499;1.10063;1.38339
26;total;1;131.206;131.206;131.206
27;calc total;1;126.584;126.584;126.584
27;calc update async;100;0.000123786;1.8728e-05;0.00880673
27;calc inner;100;1.05059;1.00134;1.15257
27;calc wait;100;0.146241;0.0540232;0.270716
27;calc bound;100;0.0665134;0.0356339;0.0765427
27;calc iter;100;1.26538;1.16152;1.4043
27;total;1;131.198;131.198;131.198
28;calc total;1;126.584;126.584;126.584
28;calc update async;100;0.000105909;1.1574e-05;0.00822475
28;calc inner;100;1.07125;1.0348;1.14998
28;calc wait;100;0.143844;0.0583931;0.317172
28;calc bound;100;0.0432075;0.0356065;0.0613572
28;calc iter;100;1.26502;1.17946;1.45108
28;total;1;131.21;131.21;131.21
29;calc total;1;126.584;126.584;126.584
29;calc update async;100;0.000103325;1.279e-05;0.00820865
29;calc inner;100;1.06965;1.03504;1.1474
29;calc wait;100;0.146566;0.0560798;0.270763
29;calc bound;100;0.0419136;0.0349357;0.0598276
29;calc iter;100;1.26401;1.16981;1.3687
29;total;1;131.192;131.192;131.192
30;calc total;1;126.583;126.583;126.583
30;calc update async;100;9.6487e-05;1.1841e-05;0.00740361
30;calc inner;100;1.07138;1.03201;1.20397
30;calc wait;100;0.143293;0.0527056;0.262433
30;calc bound;100;0.0428805;0.0351481;0.0575321
30;calc iter;100;1.26452;1.18205;1.5105
30;total;1;131.194;131.194;131.194
31;calc total;1;126.583;126.583;126.583
31;calc update async;100;9.53156e-05;1.1923e-05;0.00720275
31;calc inner;100;1.07077;1.02354;1.27726
31;calc wait;100;0.141899;0.0575117;0.285343
31;calc bound;100;0.0444242;0.0350798;0.0795004
31;calc iter;100;1.26394;1.15026;1.47126
31;total;1;131.205;131.205;131.205
32;calc total;1;126.584;126.584;126.584
32;calc update async;100;8.57162e-05;1.0565e-05;0.00653207
32;calc inner;100;1.07349;0.987662;1.15211
32;calc wait;100;0.143755;0.0568848;0.319874
32;calc bound;100;0.0439654;0.0359245;0.0632432
32;calc iter;100;1.26354;1.1839;1.37006
32;total;1;131.204;131.204;131.204
33;calc total;1;126.584;126.584;126.584
33;calc update async;100;8.96694e-05;1.2907e-05;0.00680256
33;calc inner;100;1.06993;1.00655;1.15358
33;calc wait;100;0.148178;0.0563155;0.337304
33;calc bound;100;0.0436459;0.0369767;0.0596486
33;calc iter;100;1.26329;1.18389;1.38772
33;total;1;131.21;131.21;131.21
34;calc total;1;126.584;126.584;126.584
34;calc update async;100;0.00010123;1.1238e-05;0.00799695
34;calc inner;100;1.06634;1.00949;1.14549
34;calc wait;100;0.152216;0.0580994;0.348106
34;calc bound;100;0.0430237;0.0356363;0.0598014
34;calc iter;100;1.26362;1.18019;1.43212
34;total;1;131.202;131.202;131.202
48;calc total;1;126.584;126.584;126.584
48;calc update async;100;9.8983e-05;1.2506e-05;0.00595096
48;calc inner;100;1.05098;0.998582;1.15245
48;calc wait;100;0.146364;0.0551096;0.255412
48;calc bound;100;0.066305;0.0356264;0.076446
48;calc iter;100;1.26551;1.14878;1.39597
48;total;1;131.2;131.2;131.2
35;calc total;1;126.584;126.584;126.584
35;calc update async;100;0.000114921;1.1674e-05;0.0095275
35;calc inner;100;1.06918;1.00746;1.20456
35;calc wait;100;0.149966;0.0600874;0.364208
35;calc bound;100;0.042301;0.0357773;0.0524945
35;calc iter;100;1.26355;1.18516;1.4779
35;total;1;131.207;131.207;131.207
0;calc total;1;126.587;126.587;126.587
0;calc update async;100;9.15711e-05;1.8026e-05;0.00494578
0;calc inner;100;1.04862;0.97652;1.15105
0;calc wait;100;0.148363;0.0552637;0.271004
0;calc bound;100;0.066555;0.035638;0.127283
0;calc iter;100;1.26543;1.1689;1.42993
0;total;1;131.231;131.231;131.231
96;calc total;1;126.584;126.584;126.584
96;calc update async;100;0.000131771;1.9145e-05;0.00943248
96;calc inner;100;1.04972;0.99182;1.15209
96;calc wait;100;0.147558;0.0580498;0.291138
96;calc bound;100;0.0650628;0.0353901;0.0765362
96;calc iter;100;1.26552;1.14408;1.38713
96;total;1;131.19;131.19;131.19
72;calc total;1;126.581;126.581;126.581
72;calc update async;100;0.000101462;2.3254e-05;0.00623395
72;calc inner;100;1.04932;0.95551;1.15163
72;calc wait;100;0.14717;0.0580591;0.370016
72;calc bound;100;0.0666914;0.0353994;0.146054
72;calc iter;100;1.26581;1.10101;1.50639
72;total;1;131.197;131.197;131.197
49;calc total;1;126.584;126.584;126.584
49;calc update async;100;9.73256e-05;1.8497e-05;0.00601772
49;calc inner;100;1.05173;0.99698;1.15194
49;calc wait;100;0.146698;0.0536048;0.29396
49;calc bound;100;0.0654995;0.0356742;0.0764069
49;calc iter;100;1.26503;1.1002;1.42989
49;total;1;131.2;131.2;131.2
36;calc total;1;126.582;126.582;126.582
36;calc update async;100;0.00010758;1.3461e-05;0.00678684
36;calc inner;100;1.06771;1.00842;1.15543
36;calc wait;100;0.130748;0.0595657;0.239668
36;calc bound;100;0.0640468;0.0352684;0.0762684
36;calc iter;100;1.26444;1.17311;1.38587
36;total;1;131.209;131.209;131.209
1;calc total;1;126.586;126.586;126.586
1;calc update async;100;9.89653e-05;2.2473e-05;0.00563122
1;calc inner;100;1.0558;1.01079;1.15757
1;calc wait;100;0.140949;0.0552613;0.275873
1;calc bound;100;0.0663344;0.0359422;0.0771675
1;calc iter;100;1.26522;1.10538;1.41223
1;total;1;131.231;131.231;131.231
97;calc total;1;126.584;126.584;126.584
97;calc update async;100;0.00010848;1.5863e-05;0.00692346
97;calc inner;100;1.05118;0.980312;1.15305
97;calc wait;100;0.147379;0.0507884;0.27307
97;calc bound;100;0.0649315;0.035623;0.0795033
97;calc iter;100;1.26511;1.09166;1.43466
97;total;1;131.194;131.194;131.194
73;calc total;1;126.584;126.584;126.584
73;calc update async;100;0.000102349;2.105e-05;0.00652515
73;calc inner;100;1.05347;0.990275;1.15427
73;calc wait;100;0.144865;0.048472;0.394257
73;calc bound;100;0.0651353;0.0355373;0.0766865
73;calc iter;100;1.26567;1.16726;1.45377
73;total;1;131.19;131.19;131.19
50;calc total;1;126.584;126.584;126.584
50;calc update async;100;9.85886e-05;1.8479e-05;0.00618964
50;calc inner;100;1.05265;1.00324;1.15088
50;calc wait;100;0.145035;0.0692495;0.262981
50;calc bound;100;0.0658877;0.0359143;0.0760861
50;calc iter;100;1.26548;1.16749;1.41581
50;total;1;131.202;131.202;131.202
37;calc total;1;126.584;126.584;126.584
37;calc update async;100;0.000106372;1.2338e-05;0.00716192
37;calc inner;100;1.06585;1.00748;1.15132
37;calc wait;100;0.133192;0.0560687;0.279676
37;calc bound;100;0.0628214;0.0363728;0.0763457
37;calc iter;100;1.26381;1.17118;1.44449
37;total;1;131.212;131.212;131.212
2;calc total;1;126.586;126.586;126.586
2;calc update async;100;9.84055e-05;2.4499e-05;0.00590609
2;calc inner;100;1.05084;0.988855;1.14952
2;calc wait;100;0.147295;0.060858;0.319065
2;calc bound;100;0.0652063;0.0359657;0.0759705
2;calc iter;100;1.26537;1.16562;1.43597
2;total;1;131.231;131.231;131.231
98;calc total;1;126.584;126.584;126.584
98;calc update async;100;0.000106506;1.8515e-05;0.00686385
98;calc inner;100;1.05036;0.999419;1.15124
98;calc wait;100;0.14757;0.0587088;0.262277
98;calc bound;100;0.065616;0.0356986;0.0944407
98;calc iter;100;1.26549;1.13956;1.43924
98;total;1;131.19;131.19;131.19
74;calc total;1;126.584;126.584;126.584
74;calc update async;100;0.000106284;2.0674e-05;0.00672034
74;calc inner;100;1.05218;0.973711;1.15677
74;calc wait;100;0.143812;0.0568011;0.256971
74;calc bound;100;0.0662558;0.0361735;0.0770761
74;calc iter;100;1.26513;1.11724;1.40296
74;total;1;131.196;131.196;131.196
51;calc total;1;126.584;126.584;126.584
51;calc update async;100;0.000102619;2.0045e-05;0.00630755
51;calc inner;100;1.05301;0.981926;1.15162
51;calc wait;100;0.145366;0.0551741;0.335341
51;calc bound;100;0.0656427;0.0358672;0.076347
51;calc iter;100;1.26516;1.0953;1.47387
51;total;1;131.2;131.2;131.2
38;calc total;1;126.584;126.584;126.584
38;calc update async;100;0.000107636;1.4036e-05;0.00722541
38;calc inner;100;1.06981;1.01601;1.15275
38;calc wait;100;0.130889;0.0509052;0.303006
38;calc bound;100;0.0617658;0.0351554;0.0764741
38;calc iter;100;1.26436;1.18075;1.48305
38;total;1;131.207;131.207;131.207
3;calc total;1;126.586;126.586;126.586
3;calc update async;100;8.92982e-05;2.2369e-05;0.00502822
3;calc inner;100;1.05183;0.954235;1.24588
3;calc wait;100;0.144874;0.0545234;0.270293
3;calc bound;100;0.0661721;0.035817;0.0766932
3;calc iter;100;1.26488;1.11813;1.47736
3;total;1;131.23;131.23;131.23
99;calc total;1;126.584;126.584;126.584
99;calc update async;100;0.000135043;1.5038e-05;0.00976722
99;calc inner;100;1.04481;0.934389;1.1505
99;calc wait;100;0.15241;0.0544951;0.415227
99;calc bound;100;0.0666645;0.0357003;0.0765751
99;calc iter;100;1.26502;1.1038;1.54009
99;total;1;131.192;131.192;131.192
75;calc total;1;126.584;126.584;126.584
75;calc update async;100;0.000137173;2.3618e-05;0.00980788
75;calc inner;100;1.05118;0.991751;1.15162
75;calc wait;100;0.146266;0.0603819;0.258125
75;calc bound;100;0.0662268;0.0363591;0.0766565
75;calc iter;100;1.26542;1.1745;1.40405
75;total;1;131.197;131.197;131.197
52;calc total;1;126.584;126.584;126.584
52;calc update async;100;0.00010443;1.1627e-05;0.00806502
52;calc inner;100;1.06928;1.02836;1.14706
52;calc wait;100;0.145465;0.0573879;0.262952
52;calc bound;100;0.0435969;0.0354802;0.124669
52;calc iter;100;1.26455;1.15369;1.40562
52;total;1;131.197;131.197;131.197
39;calc total;1;126.584;126.584;126.584
39;calc update async;100;0.000117387;1.5921e-05;0.0082766
39;calc inner;100;1.06939;1.02564;1.15327
39;calc wait;100;0.129703;0.0394035;0.316223
39;calc bound;100;0.0631209;0.0352323;0.0764951
39;calc iter;100;1.26406;1.17641;1.4596
39;total;1;131.199;131.199;131.199
4;calc total;1;126.584;126.584;126.584
4;calc update async;100;7.7082e-05;1.2081e-05;0.00533824
4;calc inner;100;1.06673;1.01054;1.1454
4;calc wait;100;0.148024;0.0623784;0.276681
4;calc bound;100;0.0427647;0.0351874;0.0565591
4;calc iter;100;1.26414;1.17427;1.37636
4;total;1;131.231;131.231;131.231
100;calc total;1;126.582;126.582;126.582
100;calc update async;100;9.30282e-05;1.0009e-05;0.00716121
100;calc inner;100;1.0636;0.989279;1.14563
100;calc wait;100;0.151404;0.0595701;0.430284
100;calc bound;100;0.0430866;0.0351589;0.0581423
100;calc iter;100;1.26457;1.15509;1.47553
100;total;1;131.19;131.19;131.19
76;calc total;1;126.584;126.584;126.584
76;calc update async;100;8.93515e-05;1.1523e-05;0.00679506
76;calc inner;100;1.06527;0.981126;1.14635
76;calc wait;100;0.150376;0.0641645;0.311309
76;calc bound;100;0.0431462;0.0357571;0.0571541
76;calc iter;100;1.26512;1.17801;1.38761
76;total;1;131.189;131.189;131.189
53;calc total;1;126.583;126.583;126.583
53;calc update async;100;8.3762e-05;1.3267e-05;0.0059612
53;calc inner;100;1.06942;1.02627;1.14885
53;calc wait;100;0.145963;0.0581211;0.301739
53;calc bound;100;0.0428918;0.0354355;0.0575506
53;calc iter;100;1.2645;1.16564;1.41252
53;total;1;131.197;131.197;131.197
40;calc total;1;126.584;126.584;126.584
40;calc update async;100;0.000102193;1.3303e-05;0.00797483
40;calc inner;100;1.08126;1.03915;1.14964
40;calc wait;100;0.135039;0.0527878;0.259385
40;calc bound;100;0.0412466;0.0354428;0.060302
40;calc iter;100;1.264;1.19182;1.36336
40;total;1;131.206;131.206;131.206
5;calc total;1;126.586;126.586;126.586
5;calc update async;100;7.31597e-05;1.1951e-05;0.00499563
5;calc inner;100;1.06811;0.991662;1.15999
5;calc wait;100;0.146653;0.0569672;0.301676
5;calc bound;100;0.0434199;0.0355311;0.0945366
5;calc iter;100;1.26474;1.14217;1.39145
5;total;1;131.23;131.23;131.23
101;calc total;1;126.584;126.584;126.584
101;calc update async;100;9.12169e-05;1.1515e-05;0.00687042
101;calc inner;100;1.06562;1.0187;1.14664
101;calc wait;100;0.150529;0.0591101;0.284554
101;calc bound;100;0.0426985;0.0349007;0.0600418
101;calc iter;100;1.26465;1.1801;1.39114
101;total;1;131.193;131.193;131.193
77;calc total;1;126.584;126.584;126.584
77;calc update async;100;8.98441e-05;1.3373e-05;0.00676
77;calc inner;100;1.06614;0.99821;1.14607
77;calc wait;100;0.149611;0.0566342;0.331264
77;calc bound;100;0.0427526;0.0350092;0.0561879
77;calc iter;100;1.26422;1.16393;1.37661
77;total;1;131.185;131.185;131.185
54;calc total;1;126.583;126.583;126.583
54;calc update async;100;8.19409e-05;1.2462e-05;0.00592807
54;calc inner;100;1.06885;1.00641;1.14589
54;calc wait;100;0.145606;0.0571418;0.399282
54;calc bound;100;0.0427458;0.0352473;0.0545989
54;calc iter;100;1.26398;1.16332;1.45376
54;total;1;131.204;131.204;131.204
41;calc total;1;126.584;126.584;126.584
41;calc update async;100;0.00010825;1.0098e-05;0.0086374
41;calc inner;100;1.07806;1.04418;1.14897
41;calc wait;100;0.138818;0.0504819;0.259856
41;calc bound;100;0.0416168;0.0350962;0.0614658
41;calc iter;100;1.26399;1.18808;1.36377
41;total;1;131.207;131.207;131.207
6;calc total;1;126.586;126.586;126.586
6;calc update async;100;7.42384e-05;1.2488e-05;0.00518831
6;calc inner;100;1.06604;1.0108;1.14411
6;calc wait;100;0.149937;0.0598365;0.28874
6;calc bound;100;0.0423307;0.035075;0.064932
6;calc iter;100;1.26407;1.17495;1.38824
6;total;1;131.23;131.23;131.23
102;calc total;1;126.584;126.584;126.584
102;calc update async;100;9.89037e-05;1.2817e-05;0.00747376
102;calc inner;100;1.07233;1.00828;1.18246
102;calc wait;100;0.142942;0.052765;0.341457
102;calc bound;100;0.0429357;0.0355453;0.0637741
102;calc iter;100;1.26412;1.16893;1.41787
102;total;1;131.195;131.195;131.195
78;calc total;1;126.584;126.584;126.584
78;calc update async;100;9.62638e-05;1.1187e-05;0.00731168
78;calc inner;100;1.06995;0.990021;1.1493
78;calc wait;100;0.145417;0.0597517;0.41785
78;calc bound;100;0.0428919;0.0348003;0.055342
78;calc iter;100;1.26465;1.15168;1.47719
78;total;1;131.197;131.197;131.197
55;calc total;1;126.582;126.582;126.582
55;calc update async;100;8.05008e-05;1.193e-05;0.00563294
55;calc inner;100;1.07056;1.00163;1.14997
55;calc wait;100;0.143638;0.0545757;0.395494
55;calc bound;100;0.0439233;0.0353483;0.109583
55;calc iter;100;1.26466;1.17965;1.54067
55;total;1;131.196;131.196;131.196
42;calc total;1;126.584;126.584;126.584
42;calc update async;100;0.000105828;1.18e-05;0.00849273
42;calc inner;100;1.07785;1.03821;1.14887
42;calc wait;100;0.139835;0.0456144;0.273389
42;calc bound;100;0.0407903;0.035267;0.0599334
42;calc iter;100;1.2636;1.1738;1.37606
42;total;1;131.211;131.211;131.211
7;calc total;1;126.586;126.586;126.586
7;calc update async;100;7.66146e-05;1.1153e-05;0.00530092
7;calc inner;100;1.06695;0.988148;1.17833
7;calc wait;100;0.147785;0.070402;0.303508
7;calc bound;100;0.0433924;0.0352094;0.0649801
7;calc iter;100;1.2644;1.15275;1.49415
7;total;1;131.23;131.23;131.23
103;calc total;1;126.584;126.584;126.584
103;calc update async;100;9.62811e-05;1.129e-05;0.00723051
103;calc inner;100;1.06717;1.00866;1.14623
103;calc wait;100;0.145906;0.0535676;0.422774
103;calc bound;100;0.0442239;0.0350632;0.0682465
103;calc iter;100;1.26453;1.18021;1.48789
103;total;1;131.19;131.19;131.19
79;calc total;1;126.584;126.584;126.584
79;calc update async;100;9.29486e-05;1.2453e-05;0.0070587
79;calc inner;100;1.06839;0.972981;1.20709
79;calc wait;100;0.144598;0.0586057;0.263505
79;calc bound;100;0.0441933;0.034905;0.0633449
79;calc iter;100;1.26405;1.17026;1.40558
79;total;1;131.186;131.186;131.186
56;calc total;1;126.583;126.583;126.583
56;calc update async;100;7.91336e-05;1.168e-05;0.00571295
56;calc inner;100;1.07176;1.00858;1.15386
56;calc wait;100;0.14573;0.0546086;0.283401
56;calc bound;100;0.0438072;0.0363527;0.0588616
56;calc iter;100;1.26378;1.19332;1.3701
56;total;1;131.204;131.204;131.204
43;calc total;1;126.584;126.584;126.584
43;calc update async;100;0.000107126;1.2243e-05;0.00848217
43;calc inner;100;1.07985;1.03808;1.14753
43;calc wait;100;0.138882;0.0516913;0.25562
43;calc bound;100;0.0402774;0.0351005;0.0617936
43;calc iter;100;1.26402;1.18652;1.34717
43;total;1;131.207;131.207;131.207
8;calc total;1;126.581;126.581;126.581
8;calc update async;100;0.000104086;1.3341e-05;0.00799488
8;calc inner;100;1.06493;0.987145;1.14442
8;calc wait;100;0.15389;0.0558785;0.310579
8;calc bound;100;0.043353;0.0361425;0.064218
8;calc iter;100;1.26349;1.18402;1.39338
8;total;1;131.231;131.231;131.231
104;calc total;1;126.584;126.584;126.584
104;calc update async;100;0.000101953;1.1567e-05;0.00803211
104;calc inner;100;1.06737;1.00342;1.15193
104;calc wait;100;0.151178;0.0580593;0.320638
104;calc bound;100;0.0432662;0.0364023;0.060997
104;calc iter;100;1.26387;1.18102;1.366
104;total;1;131.195;131.195;131.195
80;calc total;1;126.584;126.584;126.584
80;calc update async;100;0.000100752;1.137e-05;0.00801364
80;calc inner;100;1.06728;0.927775;1.14845
80;calc wait;100;0.150218;0.0546513;0.369475
80;calc bound;100;0.0428199;0.036397;0.0646394
80;calc iter;100;1.26331;1.195;1.36973
80;total;1;131.196;131.196;131.196
57;calc total;1;126.584;126.584;126.584
57;calc update async;100;7.91132e-05;1.1103e-05;0.00575405
57;calc inner;100;1.0706;1.00735;1.14942
57;calc wait;100;0.146261;0.0574425;0.297386
57;calc bound;100;0.04412;0.0364033;0.0813171
57;calc iter;100;1.26283;1.19065;1.36124
57;total;1;131.203;131.203;131.203
9;calc total;1;126.584;126.584;126.584
9;calc update async;100;0.000104487;1.202e-05;0.00829841
9;calc inner;100;1.06477;0.997268;1.14609
9;calc wait;100;0.153285;0.0585349;0.317235
9;calc bound;100;0.0431407;0.0355218;0.0574731
9;calc iter;100;1.26303;1.18961;1.38498
9;total;1;131.23;131.23;131.23
105;calc total;1;126.584;126.584;126.584
105;calc update async;100;0.000104949;1.0583e-05;0.0083009
105;calc inner;100;1.06592;1.01042;1.14634
105;calc wait;100;0.151688;0.0561662;0.31046
105;calc bound;100;0.0440701;0.0360752;0.0627968
105;calc iter;100;1.26355;1.18626;1.36462
105;total;1;131.191;131.191;131.191
81;calc total;1;126.584;126.584;126.584
81;calc update async;100;0.00010211;1.3075e-05;0.00801359
81;calc inner;100;1.06638;0.971388;1.14817
81;calc wait;100;0.150741;0.0570819;0.276212
81;calc bound;100;0.0440147;0.0375632;0.0571484
81;calc iter;100;1.26335;1.19063;1.37076
81;total;1;131.197;131.197;131.197
58;calc total;1;126.584;126.584;126.584
58;calc update async;100;8.30669e-05;1.0371e-05;0.00627282
58;calc inner;100;1.06323;0.990411;1.14543
58;calc wait;100;0.15614;0.0579607;0.326765
58;calc bound;100;0.042408;0.0358009;0.0574007
58;calc iter;100;1.26353;1.17256;1.4194
58;total;1;131.201;131.201;131.201
10;calc total;1;126.584;126.584;126.584
10;calc update async;100;0.000100478;1.2466e-05;0.00779233
10;calc inner;100;1.06576;0.999674;1.14595
10;calc wait;100;0.152975;0.0600818;0.320164
10;calc bound;100;0.0435436;0.0361699;0.081689
10;calc iter;100;1.26353;1.1773;1.40707
10;total;1;131.231;131.231;131.231
106;calc total;1;126.584;126.584;126.584
106;calc update async;100;0.000108544;1.2518e-05;0.00880764
106;calc inner;100;1.06232;1.00008;1.14575
106;calc wait;100;0.156842;0.0544866;0.360477
106;calc bound;100;0.0431416;0.0354365;0.0617508
106;calc iter;100;1.26416;1.183;1.40416
106;total;1;131.192;131.192;131.192
82;calc total;1;126.584;126.584;126.584
82;calc update async;100;0.000101339;1.1103e-05;0.0080983
82;calc inner;100;1.06291;0.965695;1.14551
82;calc wait;100;0.156209;0.0569598;0.307479
82;calc bound;100;0.0428271;0.0359506;0.0639644
82;calc iter;100;1.26364;1.18573;1.42173
82;total;1;131.197;131.197;131.197
59;calc total;1;126.584;126.584;126.584
59;calc update async;100;7.83156e-05;1.0543e-05;0.00574851
59;calc inner;100;1.06564;0.975601;1.14547
59;calc wait;100;0.153567;0.0609951;0.316063
59;calc bound;100;0.042463;0.0362689;0.0551163
59;calc iter;100;1.26363;1.18563;1.37747
59;total;1;131.2;131.2;131.2
11;calc total;1;126.584;126.584;126.584
11;calc update async;100;9.91912e-05;1.1015e-05;0.0078492
11;calc inner;100;1.06518;1.00663;1.14498
11;calc wait;100;0.15433;0.0607142;0.311258
11;calc bound;100;0.0423093;0.0361832;0.0585092
11;calc iter;100;1.26317;1.18931;1.37447
11;total;1;131.23;131.23;131.23
107;calc total;1;126.584;126.584;126.584
107;calc update async;100;0.000102986;1.1656e-05;0.0082904
107;calc inner;100;1.06401;1.01896;1.18074
107;calc wait;100;0.155288;0.0598376;0.30316
107;calc bound;100;0.042121;0.0361647;0.0821231
107;calc iter;100;1.26388;1.17745;1.40756
107;total;1;131.195;131.195;131.195
83;calc total;1;126.584;126.584;126.584
83;calc update async;100;0.000102159;1.1526e-05;0.00833246
83;calc inner;100;1.06415;0.988139;1.14676
83;calc wait;100;0.155282;0.0587764;0.365181
83;calc bound;100;0.0424409;0.0369478;0.0522005
83;calc iter;100;1.26381;1.1226;1.43249
83;total;1;131.196;131.196;131.196
60;calc total;1;126.584;126.584;126.584
60;calc update async;100;0.000107294;1.4506e-05;0.00730113
60;calc inner;100;1.06434;1.01539;1.15275
60;calc wait;100;0.132997;0.0569807;0.237887
60;calc bound;100;0.064279;0.0373652;0.0765559
60;calc iter;100;1.2641;1.16903;1.38865
60;total;1;131.212;131.212;131.212
12;calc total;1;126.584;126.584;126.584
12;calc update async;100;0.000104912;1.589e-05;0.00689489
12;calc inner;100;1.06856;1.01422;1.1544
12;calc wait;100;0.129179;0.05652;0.273002
12;calc bound;100;0.0633728;0.0353872;0.0776516
12;calc iter;100;1.26405;1.17671;1.40302
12;total;1;131.24;131.24;131.24
108;calc total;1;126.584;126.584;126.584
108;calc update async;100;0.000126134;1.873e-05;0.00888628
108;calc inner;100;1.06487;1.02038;1.15144
108;calc wait;100;0.134445;0.056453;0.255514
108;calc bound;100;0.0629676;0.0359445;0.0766702
108;calc iter;100;1.26426;1.1735;1.40107
108;total;1;131.191;131.191;131.191
84;calc total;1;126.584;126.584;126.584
84;calc update async;100;0.000125547;1.8276e-05;0.0087503
84;calc inner;100;1.06675;1.02093;1.15448
84;calc wait;100;0.131278;0.0560584;0.240507
84;calc bound;100;0.0634914;0.0356953;0.0766116
84;calc iter;100;1.26446;1.16347;1.39994
84;total;1;131.234;131.234;131.234
61;calc total;1;126.584;126.584;126.584
61;calc update async;100;0.00010695;1.3268e-05;0.00723518
61;calc inner;100;1.06461;1.01027;1.14979
61;calc wait;100;0.133688;0.0611939;0.243737
61;calc bound;100;0.0631633;0.0355362;0.0768049
61;calc iter;100;1.26447;1.17531;1.40093
61;total;1;131.213;131.213;131.213
13;calc total;1;126.584;126.584;126.584
13;calc update async;100;0.00010346;1.6372e-05;0.00691368
13;calc inner;100;1.06684;1.01416;1.15361
109;calc total;1;126.584;126.584;126.584
109;calc update async;100;0.000121442;1.2962e-05;0.00864029
109;calc inner;100;1.06058;1.00653;1.15173
109;calc wait;100;0.136805;0.0561806;0.250909
109;calc bound;100;0.0644606;0.0357335;0.0816535
85;calc total;1;126.584;126.584;126.584
85;calc update async;100;0.000122474;1.3282e-05;0.0085319
85;calc inner;100;1.0632;1.01862;1.15465
85;calc wait;100;0.135367;0.0454253;0.251154
85;calc bound;100;0.0641483;0.0361489;0.0766631
85;calc iter;100;1.26396;1.16153;1.39556
85;total;1;131.235;131.235;131.235
62;calc total;1;126.584;126.584;126.584
62;calc update async;100;0.00010776;1.4044e-05;0.00742825
62;calc inner;100;1.06826;1.00603;1.14875
62;calc wait;100;0.132327;0.0488679;0.295949
62;calc bound;100;0.0613997;0.0359023;0.0762729
62;calc iter;100;1.26417;1.16608;1.44991
62;total;1;131.213;131.213;131.213
13;calc wait;100;0.13244;0.0533729;0.240733
13;calc bound;100;0.0623038;0.0354315;0.0760903
13;calc iter;100;1.26436;1.17275;1.41526
13;total;1;131.24;131.24;131.24
109;calc iter;100;1.26438;1.16722;1.39918
109;total;1;131.191;131.191;131.191
86;calc total;1;126.584;126.584;126.584
86;calc update async;100;0.000122672;1.6703e-05;0.00859896
86;calc inner;100;1.07024;1.01233;1.15424
86;calc wait;100;0.12956;0.0447777;0.308484
86;calc bound;100;0.0616927;0.0356911;0.0767582
86;calc iter;100;1.26449;1.17021;1.47279
86;total;1;131.224;131.224;131.224
63;calc total;1;126.584;126.584;126.584
63;calc update async;100;0.000110337;2.0063e-05;0.00738216
14;calc total;1;126.584;126.584;126.584
14;calc update async;100;0.00010378;1.2212e-05;0.00691058
14;calc inner;100;1.06855;1.0139;1.15442
14;calc wait;100;0.130629;0.0511246;0.299192
14;calc bound;100;0.0625602;0.0354194;0.0770486
14;calc iter;100;1.26401;1.17898;1.47677
14;total;1;131.237;131.237;131.237
110;calc total;1;126.584;126.584;126.584
110;calc update async;100;0.000125343;1.6206e-05;0.00890615
110;calc inner;100;1.06713;1.003;1.15602
110;calc wait;100;0.132679;0.0557347;0.322237
110;calc bound;100;0.0634195;0.035167;0.0766572
110;calc iter;100;1.26478;1.17491;1.46867
110;total;1;131.189;131.189;131.189
87;calc total;1;126.584;126.584;126.584
87;calc update async;100;0.000120241;1.589e-05;0.00854172
87;calc inner;100;1.06964;1.01753;1.15412
87;calc wait;100;0.13076;0.0487182;0.289982
87;calc bound;100;0.0625387;0.0357981;0.0762165
87;calc iter;100;1.26441;1.17787;1.46994
87;total;1;131.235;131.235;131.235
63;calc inner;100;1.06877;1.01928;1.15019
63;calc wait;100;0.129985;0.0585102;0.256643
63;calc bound;100;0.063097;0.0354694;0.0761753
63;calc iter;100;1.26442;1.16923;1.42034
63;total;1;131.214;131.214;131.214
15;calc total;1;126.584;126.584;126.584
15;calc update async;100;0.000104942;1.3368e-05;0.00713563
15;calc inner;100;1.07071;1.01963;1.15433
15;calc wait;100;0.128754;0.0503391;0.262154
15;calc bound;100;0.0629444;0.0356037;0.075511
15;calc iter;100;1.26442;1.16392;1.43125
15;total;1;131.239;131.239;131.239
111;calc total;1;126.584;126.584;126.584
111;calc update async;100;0.000118167;1.8643e-05;0.00855062
111;calc inner;100;1.06917;1.00831;1.15306
111;calc wait;100;0.130504;0.0478529;0.297247
111;calc bound;100;0.0622044;0.0353452;0.0765963
111;calc iter;100;1.26441;1.16782;1.43567
111;total;1;131.189;131.189;131.189
88;calc total;1;126.584;126.584;126.584
88;calc update async;100;0.000106057;1.1744e-05;0.00854655
88;calc inner;100;1.07997;1.03235;1.15223
88;calc wait;100;0.138314;0.0589178;0.283985
88;calc bound;100;0.0410691;0.035136;0.0554743
88;calc iter;100;1.26468;1.19517;1.37858
88;total;1;131.234;131.234;131.234
64;calc total;1;126.586;126.586;126.586
64;calc update async;100;7.56591e-05;1.2692e-05;0.00533902
64;calc inner;100;1.07856;1.03607;1.14605
64;calc wait;100;0.138847;0.0519474;0.240906
64;calc bound;100;0.0414406;0.0353364;0.057709
64;calc iter;100;1.26431;1.19291;1.37218
64;total;1;131.205;131.205;131.205
16;calc total;1;126.584;126.584;126.584
16;calc update async;100;9.79603e-05;1.0693e-05;0.00784156
16;calc inner;100;1.0794;1.02438;1.14988
16;calc wait;100;0.138404;0.0528356;0.321827
16;calc bound;100;0.0410637;0.0352937;0.0661435
16;calc iter;100;1.26383;1.18238;1.40043
16;total;1;131.23;131.23;131.23
112;calc total;1;126.584;126.584;126.584
112;calc update async;100;0.000107465;1.1688e-05;0.00866839
112;calc inner;100;1.07536;1.03862;1.14781
112;calc wait;100;0.142956;0.0485089;0.234887
112;calc bound;100;0.0407204;0.0353981;0.0565707
112;calc iter;100;1.2643;1.18152;1.36492
112;total;1;131.188;131.188;131.188
89;calc total;1;126.584;126.584;126.584
89;calc update async;100;0.000105089;1.1704e-05;0.00855008
89;calc inner;100;1.07863;1.05091;1.14841
89;calc wait;100;0.138048;0.0547639;0.233618
89;calc bound;100;0.0417068;0.0352611;0.0549502
89;calc iter;100;1.26459;1.18283;1.38391
89;total;1;131.209;131.209;131.209
65;calc total;1;126.586;126.586;126.586
65;calc update async;100;7.07216e-05;1.0037e-05;0.00500194
65;calc inner;100;1.07704;1.03755;1.14546
65;calc wait;100;0.140496;0.0558815;0.2694
65;calc bound;100;0.0410288;0.0345896;0.0553749
65;calc iter;100;1.26439;1.1858;1.36308
65;total;1;131.205;131.205;131.205
17;calc total;1;126.584;126.584;126.584
17;calc update async;100;9.27803e-05;8.22e-06;0.00725225
17;calc inner;100;1.07764;1.0469;1.14859
17;calc wait;100;0.139844;0.0558534;0.245409
17;calc bound;100;0.041092;0.035269;0.0558995
17;calc iter;100;1.2635;1.19026;1.3792
17;total;1;131.231;131.231;131.231
113;calc total;1;126.584;126.584;126.584
113;calc update async;100;0.000107443;1.2629e-05;0.00861002
113;calc inner;100;1.07674;1.04232;1.14574
113;calc wait;100;0.139566;0.0562849;0.248878
113;calc bound;100;0.0413519;0.0351078;0.0553067
113;calc iter;100;1.26417;1.19026;1.36235
113;total;1;131.184;131.184;131.184
66;calc total;1;126.586;126.586;126.586
66;calc update async;100;7.76159e-05;1.1423e-05;0.00590021
66;calc inner;100;1.07555;1.03455;1.1464
66;calc wait;100;0.143041;0.0495088;0.314926
66;calc bound;100;0.0402159;0.0351479;0.0656306
66;calc iter;100;1.26402;1.18256;1.41933
66;total;1;131.202;131.202;131.202
18;calc total;1;126.584;126.584;126.584
18;calc update async;100;9.20064e-05;1.0661e-05;0.00732786
18;calc inner;100;1.07908;1.03401;1.1506
18;calc wait;100;0.139473;0.0535703;0.302192
18;calc bound;100;0.0406405;0.0351307;0.0577106
18;calc iter;100;1.2639;1.18257;1.40936
18;total;1;131.229;131.229;131.229
114;calc total;1;126.584;126.584;126.584
114;calc update async;100;0.000109541;1.2076e-05;0.00886619
114;calc inner;100;1.07459;1.02135;1.14918
114;calc wait;100;0.14273;0.0539826;0.341673
114;calc bound;100;0.0411206;0.035568;0.0693159
114;calc iter;100;1.26419;1.18501;1.42435
114;total;1;131.186;131.186;131.186
67;calc total;1;126.586;126.586;126.586
67;calc update async;100;7.2346e-05;1.05e-05;0.00525766
67;calc inner;100;1.07744;1.02818;1.14698
67;calc wait;100;0.140502;0.0544434;0.273822
67;calc bound;100;0.0403994;0.0348147;0.0632036
67;calc iter;100;1.26388;1.19152;1.38595
67;total;1;131.201;131.201;131.201
19;calc total;1;126.584;126.584;126.584
19;calc update async;100;0.00010076;1.1411e-05;0.00807028
19;calc inner;100;1.07971;1.03165;1.14949
19;calc wait;100;0.138348;0.0549172;0.273501
19;calc bound;100;0.040418;0.0351226;0.0582581
19;calc iter;100;1.26433;1.19174;1.37146
19;total;1;131.23;131.23;131.23
68;calc total;1;126.584;126.584;126.584
68;calc update async;100;0.000105397;1.1562e-05;0.00819675
68;calc inner;100;1.08121;1.04184;1.14844
68;calc wait;100;0.136397;0.0537983;0.250348
68;calc bound;100;0.045533;0.0353964;0.0718715
68;calc iter;100;1.26511;1.17349;1.36567
68;total;1;131.209;131.209;131.209
20;calc total;1;126.584;126.584;126.584
20;calc update async;100;9.93111e-05;1.2549e-05;0.00745501
20;calc inner;100;1.08146;1.02327;1.15073
20;calc wait;100;0.135738;0.054891;0.30499
20;calc bound;100;0.045144;0.0354341;0.0689939
20;calc iter;100;1.26485;1.17379;1.37179
20;total;1;131.24;131.24;131.24
69;calc total;1;126.586;126.586;126.586
69;calc update async;100;7.66936e-05;1.3167e-05;0.00527922
69;calc inner;100;1.07995;1.03463;1.1477
21;calc total;1;126.584;126.584;126.584
21;calc update async;100;9.95663e-05;1.209e-05;0.00763826
21;calc inner;100;1.08218;1.03257;1.1515
21;calc wait;100;0.135276;0.0436468;0.29241
21;calc bound;100;0.0453339;0.0355716;0.0634166
69;calc wait;100;0.138488;0.0555953;0.262731
69;calc bound;100;0.0452183;0.0347401;0.0736131
69;calc iter;100;1.2654;1.17813;1.39387
69;total;1;131.213;131.213;131.213
21;calc iter;100;1.26474;1.18053;1.37655
21;total;1;131.239;131.239;131.239
70;calc total;1;126.585;126.585;126.585
70;calc update async;100;7.6552e-05;1.0613e-05;0.00541893
70;calc inner;100;1.08067;1.04067;1.14677
70;calc wait;100;0.137471;0.0566596;0.277755
70;calc bound;100;0.0445822;0.0351174;0.0679857
70;calc iter;100;1.26461;1.17673;1.41409
70;total;1;131.21;131.21;131.21
22;calc total;1;126.584;126.584;126.584
22;calc update async;100;0.000100233;1.1768e-05;0.0079213
22;calc inner;100;1.08061;1.04075;1.14879
22;calc wait;100;0.137448;0.0554215;0.287097
22;calc bound;100;0.044432;0.0356629;0.0693897
22;calc iter;100;1.26469;1.1786;1.38043
22;total;1;131.24;131.24;131.24
71;calc total;1;126.585;126.585;126.585
71;calc update async;100;7.67575e-05;1.1993e-05;0.00543908
71;calc inner;100;1.07856;1.03234;1.14718
71;calc wait;100;0.139023;0.0543546;0.38109
71;calc bound;100;0.0455709;0.0355358;0.076989
71;calc iter;100;1.26496;1.18172;1.52835
71;total;1;131.214;131.214;131.214
23;calc total;1;126.584;126.584;126.584
23;calc update async;100;0.000102146;1.2908e-05;0.00790787
23;calc inner;100;1.07849;1.00192;1.14866
23;calc wait;100;0.138738;0.0503024;0.306648
23;calc bound;100;0.0465651;0.0350265;0.0759684
23;calc iter;100;1.2651;1.17471;1.48298
23;total;1;131.235;131.235;131.235
120;calc total;1;126.583;126.583;126.583
120;calc update async;100;0.000100265;1.8015e-05;0.00617307
120;calc inner;100;1.04674;0.979446;1.15435
120;calc wait;100;0.151978;0.0522052;0.291163
120;calc bound;100;0.0652576;0.0347759;0.0766476
120;calc iter;100;1.26581;1.10016;1.39662
120;total;1;131.2;131.2;131.2
121;calc total;1;126.585;126.585;126.585
121;calc update async;100;0.000109056;1.3102e-05;0.00722944
121;calc inner;100;1.04918;0.990514;1.15215
121;calc wait;100;0.150948;0.0549833;0.305149
121;calc bound;100;0.0638617;0.0349566;0.075873
121;calc iter;100;1.26562;1.16257;1.4497
121;total;1;131.205;131.205;131.205
122;calc total;1;126.584;126.584;126.584
122;calc update async;100;0.000111689;2.4588e-05;0.00725672
122;calc inner;100;1.04501;0.999106;1.15118
122;calc wait;100;0.150844;0.0554842;0.307803
122;calc bound;100;0.0658335;0.0361133;0.0758897
122;calc iter;100;1.26488;1.10883;1.44494
122;total;1;131.205;131.205;131.205
123;calc total;1;126.584;126.584;126.584
123;calc update async;100;0.000110599;2.0791e-05;0.0074153
123;calc inner;100;1.04556;0.999136;1.15438
123;calc wait;100;0.150909;0.0630506;0.279497
123;calc bound;100;0.0674412;0.0356191;0.0766907
123;calc iter;100;1.26542;1.16312;1.40697
123;total;1;131.207;131.207;131.207
124;calc total;1;126.584;126.584;126.584
124;calc update async;100;9.85744e-05;1.2641e-05;0.00750839
124;calc inner;100;1.06206;1.01701;1.14507
124;calc wait;100;0.153349;0.0555516;0.386435
124;calc bound;100;0.0438115;0.0355766;0.0640175
124;calc iter;100;1.26506;1.15275;1.47857
124;total;1;131.2;131.2;131.2
125;calc total;1;126.584;126.584;126.584
125;calc update async;100;9.56255e-05;1.2892e-05;0.00727164
125;calc inner;100;1.06346;1.01806;1.16199
125;calc wait;100;0.152814;0.0589467;0.294859
125;calc bound;100;0.042268;0.0350737;0.0590071
125;calc iter;100;1.26413;1.17299;1.40893
125;total;1;131.199;131.199;131.199
126;calc total;1;126.584;126.584;126.584
126;calc update async;100;9.4972e-05;1.1674e-05;0.00717598
126;calc inner;100;1.06729;1.02541;1.15053
126;calc wait;100;0.146406;0.0602934;0.318512
126;calc bound;100;0.0440445;0.0353399;0.0663284
126;calc iter;100;1.26438;1.1699;1.41106
126;total;1;131.2;131.2;131.2
127;calc total;1;126.584;126.584;126.584
127;calc update async;100;9.89716e-05;1.2514e-05;0.00714125
127;calc inner;100;1.06898;1.03362;1.15356
127;calc wait;100;0.140681;0.0590136;0.274689
127;calc bound;100;0.0465307;0.0353119;0.0797169
127;calc iter;100;1.26392;1.17078;1.39287
127;total;1;131.2;131.2;131.2
128;calc total;1;126.587;126.587;126.587
128;calc update async;100;9.81229e-05;1.2089e-05;0.00775473
128;calc inner;100;1.06046;0.958584;1.14786
128;calc wait;100;0.15701;0.0592228;0.419538
128;calc bound;100;0.0437838;0.036697;0.0624411
128;calc iter;100;1.26335;1.17209;1.41716
128;total;1;131.208;131.208;131.208
129;calc total;1;126.587;126.587;126.587
129;calc update async;100;0.000122936;1.261e-05;0.0101934
129;calc inner;100;1.06114;0.99934;1.14683
129;calc wait;100;0.156497;0.056314;0.324657
129;calc bound;100;0.0435471;0.0361103;0.0566954
129;calc iter;100;1.26337;1.1806;1.37975
129;total;1;131.207;131.207;131.207
130;calc total;1;126.587;126.587;126.587
130;calc update async;100;0.000109559;1.2081e-05;0.00873259
130;calc inner;100;1.06064;0.989058;1.14565
130;calc wait;100;0.158059;0.0606618;0.395271
130;calc bound;100;0.0434313;0.0356649;0.0689998
130;calc iter;100;1.2636;1.17327;1.43673
130;total;1;131.208;131.208;131.208
131;calc total;1;126.587;126.587;126.587
131;calc update async;100;0.000100611;1.0853e-05;0.008087
131;calc inner;100;1.05868;1.00024;1.14462
131;calc wait;100;0.160948;0.0602175;0.389887
131;calc bound;100;0.0425773;0.0363107;0.0573783
131;calc iter;100;1.26376;1.17648;1.44403
131;total;1;131.208;131.208;131.208
132;calc total;1;126.587;126.587;126.587
132;calc update async;100;0.000121946;1.0854e-05;0.00869122
132;calc inner;100;1.05624;1.00642;1.15037
132;calc wait;100;0.143127;0.0548042;0.290289
132;calc bound;100;0.0631606;0.0355868;0.0768228
132;calc iter;100;1.26445;1.15571;1.45141
132;total;1;131.212;131.212;131.212
133;calc total;1;126.587;126.587;126.587
133;calc update async;100;0.000116113;1.6733e-05;0.00811371
133;calc inner;100;1.05552;0.996016;1.14995
133;calc wait;100;0.142145;0.0533412;0.302898
133;calc bound;100;0.0631588;0.0354719;0.0770996
133;calc iter;100;1.26386;1.15137;1.44765
133;total;1;131.213;131.213;131.213
134;calc total;1;126.587;126.587;126.587
134;calc update async;100;0.00012188;1.303e-05;0.00873005
134;calc inner;100;1.05778;0.998995;1.1505
134;calc wait;100;0.141715;0.0572637;0.40331
134;calc bound;100;0.063198;0.0356121;0.077549
134;calc iter;100;1.26451;1.15419;1.51105
134;total;1;131.21;131.21;131.21
135;calc total;1;126.587;126.587;126.587
135;calc update async;100;0.000124118;1.645e-05;0.00898623
135;calc inner;100;1.06093;1.00069;1.14916
135;calc wait;100;0.139056;0.0558719;0.312367
135;calc bound;100;0.0619256;0.0355549;0.0760966
135;calc iter;100;1.26427;1.15692;1.45855
135;total;1;131.213;131.213;131.213
136;calc total;1;126.587;126.587;126.587
136;calc update async;100;0.000110701;1.1846e-05;0.00904035
136;calc inner;100;1.06705;1.03413;1.14308
136;calc wait;100;0.150432;0.0585849;0.284081
136;calc bound;100;0.0404043;0.0352344;0.0564254
136;calc iter;100;1.26377;1.17565;1.3888
136;total;1;131.212;131.212;131.212
168;calc total;1;126.586;126.586;126.586
168;calc update async;100;8.57454e-05;1.8364e-05;0.00445418
168;calc inner;100;1.0426;0.958991;1.22422
168;calc wait;100;0.155194;0.0596514;0.30318
168;calc bound;100;0.0658776;0.0356598;0.0763491
168;calc iter;100;1.26502;1.07772;1.45982
168;total;1;131.217;131.217;131.217
144;calc total;1;126.587;126.587;126.587
144;calc update async;100;0.00013485;2.0543e-05;0.00966444
144;calc inner;100;1.03579;0.959242;1.14699
144;calc wait;100;0.162233;0.0580989;0.291854
144;calc bound;100;0.0662205;0.0355718;0.0767263
144;calc iter;100;1.26546;1.15362;1.41459
144;total;1;131.2;131.2;131.2
137;calc total;1;126.587;126.587;126.587
137;calc update async;100;0.000107752;1.1419e-05;0.00875512
137;calc inner;100;1.06797;1.0335;1.14438
137;calc wait;100;0.149531;0.0623601;0.279044
137;calc bound;100;0.0408138;0.0344116;0.0586989
137;calc iter;100;1.26449;1.17372;1.37524
137;total;1;131.21;131.21;131.21
169;calc total;1;126.587;126.587;126.587
169;calc update async;100;0.000111211;2.4499e-05;0.00702963
169;calc inner;100;1.04258;0.965753;1.15049
169;calc wait;100;0.155965;0.0457581;0.304598
169;calc bound;100;0.0644967;0.0342656;0.0776787
169;calc iter;100;1.26557;1.12717;1.46858
169;total;1;131.219;131.219;131.219
138;calc total;1;126.587;126.587;126.587
138;calc update async;100;0.000110629;1.227e-05;0.00901477
138;calc inner;100;1.06735;1.0255;1.14603
138;calc wait;100;0.151696;0.055507;0.279118
138;calc bound;100;0.0402781;0.0352184;0.0622743
138;calc iter;100;1.26378;1.16675;1.3863
138;total;1;131.212;131.212;131.212
170;calc total;1;126.587;126.587;126.587
170;calc update async;100;0.000135766;2.267e-05;0.0096572
170;calc inner;100;1.03935;0.980595;1.15041
170;calc wait;100;0.156945;0.0569968;0.361937
170;calc bound;100;0.0661649;0.0357747;0.0767347
170;calc iter;100;1.26487;1.08326;1.45871
170;total;1;131.219;131.219;131.219
139;calc total;1;126.587;126.587;126.587
139;calc update async;100;0.000112626;1.1258e-05;0.00937631
139;calc inner;100;1.06449;1.01095;1.14467
139;calc wait;100;0.156238;0.056821;0.326681
139;calc bound;100;0.0392625;0.0350474;0.0527588
139;calc iter;100;1.26376;1.17735;1.40501
139;total;1;131.212;131.212;131.212
171;calc total;1;126.587;126.587;126.587
171;calc update async;100;0.000112399;2.0037e-05;0.0072889
171;calc inner;100;1.03663;0.958619;1.15075
171;calc wait;100;0.15991;0.0533025;0.296824
171;calc bound;100;0.0670943;0.0353916;0.0766375
171;calc iter;100;1.26526;1.15276;1.42973
171;total;1;131.217;131.217;131.217
140;calc total;1;126.587;126.587;126.587
140;calc update async;100;0.000120499;1.0851e-05;0.00972385
140;calc inner;100;1.0709;1.02309;1.1461
140;calc wait;100;0.147045;0.0561628;0.297843
140;calc bound;100;0.0452963;0.0354712;0.0728146
140;calc iter;100;1.26509;1.15708;1.39341
140;total;1;131.21;131.21;131.21
172;calc total;1;126.587;126.587;126.587
172;calc update async;100;9.69313e-05;1.045e-05;0.00731303
172;calc inner;100;1.06067;0.988515;1.14844
172;calc wait;100;0.153517;0.060303;0.363379
172;calc bound;100;0.0443983;0.0356423;0.0636617
172;calc iter;100;1.26449;1.15732;1.49428
172;total;1;131.213;131.213;131.213
141;calc total;1;126.587;126.587;126.587
141;calc update async;100;0.000125452;1.5457e-05;0.00979593
141;calc inner;100;1.06963;1.03073;1.14639
141;calc wait;100;0.148728;0.0554874;0.309707
141;calc bound;100;0.0447898;0.0349736;0.0760904
141;calc iter;100;1.26495;1.12759;1.43364
141;total;1;131.212;131.212;131.212
173;calc total;1;126.587;126.587;126.587
173;calc update async;100;9.68335e-05;1.1325e-05;0.00731959
173;calc inner;100;1.06223;0.994541;1.15251
173;calc wait;100;0.152446;0.0578176;0.305897
173;calc bound;100;0.0436315;0.0349891;0.064313
173;calc iter;100;1.26386;1.14306;1.41913
173;total;1;131.209;131.209;131.209
145;calc total;1;126.587;126.587;126.587
145;calc update async;100;0.000141147;1.8798e-05;0.0104647
145;calc inner;100;1.03992;0.969945;1.14725
145;calc wait;100;0.157948;0.0550479;0.382835
145;calc bound;100;0.0644723;0.0359409;0.0769169
145;calc iter;100;1.26517;1.09136;1.49533
145;total;1;131.204;131.204;131.204
142;calc total;1;126.587;126.587;126.587
142;calc update async;100;0.000125588;1.0656e-05;0.00993253
142;calc inner;100;1.0716;1.03133;1.14567
142;calc wait;100;0.146013;0.0545055;0.322659
142;calc bound;100;0.0452674;0.0359391;0.0733754
142;calc iter;100;1.26502;1.17296;1.4127
142;total;1;131.212;131.212;131.212
174;calc total;1;126.587;126.587;126.587
174;calc update async;100;9.60581e-05;1.342e-05;0.00720779
174;calc inner;100;1.0603;0.97428;1.21801
174;calc wait;100;0.152722;0.0567167;0.405083
174;calc bound;100;0.0449098;0.0354304;0.0702221
174;calc iter;100;1.26437;1.16404;1.42147
174;total;1;131.208;131.208;131.208
146;calc total;1;126.587;126.587;126.587
146;calc update async;100;0.000122851;1.6597e-05;0.00848878
146;calc inner;100;1.03736;0.984299;1.14751
143;calc total;1;126.587;126.587;126.587
143;calc update async;100;0.000125647;1.2905e-05;0.00990349
143;calc inner;100;1.07067;1.02649;1.14562
143;calc wait;100;0.143233;0.0460394;0.278658
143;calc bound;100;0.0481374;0.0351786;0.0742991
143;calc iter;100;1.26416;1.16553;1.4
143;total;1;131.212;131.212;131.212
175;calc total;1;126.587;126.587;126.587
175;calc update async;100;0.000106514;1.0517e-05;0.00826512
175;calc inner;100;1.05923;0.989739;1.14473
175;calc wait;100;0.152912;0.059011;0.310558
175;calc bound;100;0.0451821;0.0352187;0.113983
175;calc iter;100;1.26395;1.14885;1.39506
175;total;1;131.207;131.207;131.207
146;calc wait;100;0.160898;0.0552544;0.334892
146;calc bound;100;0.0651072;0.035923;0.0770399
146;calc iter;100;1.26525;1.13455;1.44914
146;total;1;131.205;131.205;131.205
176;calc total;1;126.586;126.586;126.586
176;calc update async;100;0.000101336;1.2361e-05;0.00804956
176;calc inner;100;1.05772;0.987316;1.21985
176;calc wait;100;0.159818;0.0582076;0.361983
176;calc bound;100;0.0438686;0.0353366;0.068456
176;calc iter;100;1.26302;1.16904;1.42747
176;total;1;131.219;131.219;131.219
147;calc total;1;126.587;126.587;126.587
147;calc update async;100;0.000127893;2.3527e-05;0.00852182
147;calc inner;100;1.03698;0.986814;1.14997
147;calc wait;100;0.159446;0.0548935;0.300659
147;calc bound;100;0.0665324;0.0361242;0.0768569
147;calc iter;100;1.26485;1.11224;1.43926
147;total;1;131.203;131.203;131.203
177;calc total;1;126.587;126.587;126.587
177;calc update async;100;0.000100582;1.2891e-05;0.0080662
177;calc inner;100;1.05482;0.976344;1.14702
177;calc wait;100;0.164112;0.0592782;0.330186
177;calc bound;100;0.043041;0.0362205;0.0559032
177;calc iter;100;1.26358;1.16772;1.38736
177;total;1;131.212;131.212;131.212
148;calc total;1;126.587;126.587;126.587
148;calc update async;100;0.00011128;1.1431e-05;0.00880106
148;calc inner;100;1.05638;0.998493;1.24807
148;calc wait;100;0.157007;0.0528043;0.280455
148;calc bound;100;0.0444495;0.0341186;0.106953
148;calc iter;100;1.26417;1.15689;1.4219
148;total;1;131.197;131.197;131.197
178;calc total;1;126.587;126.587;126.587
178;calc update async;100;0.000112635;1.4127e-05;0.00902123
178;calc inner;100;1.05471;0.97719;1.14694
178;calc wait;100;0.164287;0.0604677;0.385855
178;calc bound;100;0.0431412;0.0354255;0.0598052
178;calc iter;100;1.26352;1.16191;1.44695
178;total;1;131.219;131.219;131.219
149;calc total;1;126.587;126.587;126.587
149;calc update async;100;0.000111905;1.3159e-05;0.00889011
149;calc inner;100;1.05361;0.999976;1.14321
149;calc wait;100;0.162404;0.0616815;0.453927
149;calc bound;100;0.0430859;0.0351725;0.0638792
149;calc iter;100;1.26468;1.12136;1.53387
149;total;1;131.202;131.202;131.202
179;calc total;1;126.587;126.587;126.587
179;calc update async;100;0.000112107;1.2033e-05;0.00903136
179;calc inner;100;1.05499;0.976214;1.14744
179;calc wait;100;0.164222;0.0482316;0.337304
179;calc bound;100;0.0425529;0.0355558;0.0543898
179;calc iter;100;1.26329;1.1745;1.38281
179;total;1;131.219;131.219;131.219
150;calc total;1;126.587;126.587;126.587
150;calc update async;100;9.90366e-05;1.2299e-05;0.00760919
150;calc inner;100;1.05951;0.956956;1.14852
150;calc wait;100;0.154796;0.0557399;0.409324
150;calc bound;100;0.0436181;0.0361595;0.0710122
150;calc iter;100;1.26385;1.15174;1.4188
150;total;1;131.199;131.199;131.199
180;calc total;1;126.587;126.587;126.587
180;calc update async;100;0.00012993;1.0206e-05;0.00904205
180;calc inner;100;1.04476;0.975365;1.14226
180;calc wait;100;0.155514;0.0533153;0.360975
180;calc bound;100;0.0631894;0.0347767;0.0766931
180;calc iter;100;1.26445;1.1434;1.50687
180;total;1;131.202;131.202;131.202
151;calc total;1;126.587;126.587;126.587
151;calc update async;100;0.000114223;1.2155e-05;0.00897505
151;calc inner;100;1.0559;1.00017;1.14181
151;calc wait;100;0.157864;0.0602828;0.488811
151;calc bound;100;0.0442171;0.0353404;0.0664506
151;calc iter;100;1.26433;1.14436;1.55705
151;total;1;131.192;131.192;131.192
181;calc total;1;126.587;126.587;126.587
181;calc update async;100;0.000124946;1.3693e-05;0.00906677
181;calc inner;100;1.0448;0.978259;1.14143
181;calc wait;100;0.155636;0.0528595;0.317384
181;calc bound;100;0.0617302;0.0349559;0.0768122
181;calc iter;100;1.26403;1.12866;1.46736
181;total;1;131.203;131.203;131.203
152;calc total;1;126.587;126.587;126.587
152;calc update async;100;0.00011149;1.0508e-05;0.00897006
152;calc inner;100;1.05386;0.985996;1.14318
152;calc wait;100;0.164675;0.0591313;0.471296
152;calc bound;100;0.0430902;0.0358491;0.0559162
152;calc iter;100;1.26357;1.16867;1.51814
152;total;1;131.206;131.206;131.206
182;calc total;1;126.587;126.587;126.587
182;calc update async;100;0.000126487;1.6646e-05;0.0091035
182;calc inner;100;1.04793;0.984657;1.14153
182;calc wait;100;0.153395;0.0436909;0.348532
182;calc bound;100;0.0618425;0.0353073;0.0768523
182;calc iter;100;1.26451;1.13712;1.49764
182;total;1;131.205;131.205;131.205
153;calc total;1;126.587;126.587;126.587
153;calc update async;100;0.000113214;1.0561e-05;0.0093439
153;calc inner;100;1.05297;0.955606;1.1419
153;calc wait;100;0.164916;0.0556735;0.365998
153;calc bound;100;0.0435597;0.0358086;0.0582908
153;calc iter;100;1.26351;1.17613;1.41818
153;total;1;131.206;131.206;131.206
183;calc total;1;126.587;126.587;126.587
183;calc update async;100;0.000125304;1.7606e-05;0.00917116
183;calc inner;100;1.04889;0.984546;1.14018
183;calc wait;100;0.150851;0.0509613;0.313381
183;calc bound;100;0.0616936;0.0353509;0.0759875
183;calc iter;100;1.26377;1.12791;1.44102
183;total;1;131.203;131.203;131.203
154;calc total;1;126.587;126.587;126.587
154;calc update async;100;0.00010143;1.2697e-05;0.00797724
154;calc inner;100;1.05356;0.968254;1.1415
154;calc wait;100;0.166615;0.0585584;0.343851
154;calc bound;100;0.0428934;0.0356957;0.0606175
154;calc iter;100;1.26412;1.16483;1.40136
154;total;1;131.205;131.205;131.205
184;calc total;1;126.586;126.586;126.586
184;calc update async;100;0.000109528;9.579e-06;0.00913757
184;calc inner;100;1.05412;1.00193;1.13542
184;calc wait;100;0.164373;0.0515505;0.351719
184;calc bound;100;0.0398641;0.0346429;0.0618214
184;calc iter;100;1.26355;1.15724;1.42246
184;total;1;131.203;131.203;131.203
155;calc total;1;126.587;126.587;126.587
155;calc update async;100;0.000101731;1.2088e-05;0.00795374
155;calc inner;100;1.05455;0.938755;1.14717
155;calc wait;100;0.164949;0.0596744;0.468786
155;calc bound;100;0.0425052;0.0360498;0.0626164
155;calc iter;100;1.26356;1.17223;1.44851
155;total;1;131.206;131.206;131.206
185;calc total;1;126.586;126.586;126.586
156;calc total;1;126.587;126.587;126.587
156;calc update async;100;0.000134249;1.7021e-05;0.0094284
156;calc inner;100;1.05695;0.993834;1.15342
156;calc wait;100;0.141999;0.0512152;0.321359
156;calc bound;100;0.0628921;0.0352688;0.0763044
156;calc iter;100;1.26409;1.14731;1.49475
156;total;1;131.213;131.213;131.213
185;calc update async;100;0.000107855;1.1035e-05;0.00895709
185;calc inner;100;1.05529;0.996024;1.13714
185;calc wait;100;0.165166;0.0561432;0.339428
185;calc bound;100;0.039302;0.034831;0.049892
185;calc iter;100;1.26397;1.16293;1.38853
185;total;1;131.202;131.202;131.202
157;calc total;1;126.587;126.587;126.587
157;calc update async;100;0.000127738;1.5908e-05;0.00911213
157;calc inner;100;1.05477;1.00118;1.15255
157;calc wait;100;0.142608;0.0584259;0.334521
157;calc bound;100;0.0639086;0.0352135;0.0766634
157;calc iter;100;1.2644;1.16027;1.46082
157;total;1;131.213;131.213;131.213
158;calc total;1;126.587;126.587;126.587
158;calc update async;100;0.000128837;1.6347e-05;0.00942343
158;calc inner;100;1.05692;0.998302;1.15285
158;calc wait;100;0.142121;0.0467914;0.460057
158;calc bound;100;0.0636216;0.0357871;0.0766538
158;calc iter;100;1.26482;1.16451;1.56222
158;total;1;131.213;131.213;131.213
159;calc total;1;126.587;126.587;126.587
159;calc update async;100;0.000119169;1.7104e-05;0.00837726
159;calc inner;100;1.06216;1.00316;1.15302
159;calc wait;100;0.139112;0.056978;0.329214
159;calc bound;100;0.0613866;0.0357276;0.0764688
159;calc iter;100;1.26461;1.15352;1.45479
159;total;1;131.212;131.212;131.212
160;calc total;1;126.587;126.587;126.587
160;calc update async;100;0.000111286;1.213e-05;0.00901246
160;calc inner;100;1.06773;1.03005;1.14775
160;calc wait;100;0.148969;0.0543772;0.317737
160;calc bound;100;0.0409167;0.0349546;0.0660359
160;calc iter;100;1.26389;1.16878;1.4073
160;total;1;131.207;131.207;131.207
161;calc total;1;126.587;126.587;126.587
161;calc update async;100;0.000106823;1.0825e-05;0.00867896
161;calc inner;100;1.06977;1.02539;1.14894
161;calc wait;100;0.146006;0.0550988;0.30307
161;calc bound;100;0.0417276;0.0350918;0.0633419
161;calc iter;100;1.26362;1.17324;1.3917
161;total;1;131.207;131.207;131.207
162;calc total;1;126.587;126.587;126.587
162;calc update async;100;0.000113007;1.1768e-05;0.00922557
162;calc inner;100;1.06735;1.00941;1.14742
162;calc wait;100;0.150264;0.0572463;0.328627
162;calc bound;100;0.0412607;0.0350091;0.0626939
162;calc iter;100;1.26413;1.15956;1.39335
162;total;1;131.207;131.207;131.207
163;calc total;1;126.587;126.587;126.587
163;calc update async;100;0.000112842;1.0015e-05;0.00942512
163;calc inner;100;1.06586;1.01791;1.14765
163;calc wait;100;0.15309;0.0547421;0.303185
163;calc bound;100;0.0400027;0.0352353;0.0616438
163;calc iter;100;1.26373;1.16869;1.41165
163;total;1;131.205;131.205;131.205
164;calc total;1;126.587;126.587;126.587
164;calc update async;100;0.00011792;1.083e-05;0.00939759
164;calc inner;100;1.07187;1.02561;1.15106
164;calc wait;100;0.144522;0.0511205;0.283899
164;calc bound;100;0.0462329;0.0352665;0.0687468
164;calc iter;100;1.26439;1.15692;1.38154
164;total;1;131.214;131.214;131.214
44;calc total;1;126.584;126.584;126.584
44;calc update async;100;0.000113393;1.22e-05;0.00877222
44;calc inner;100;1.08134;1.03274;1.15087
44;calc wait;100;0.136545;0.0563477;0.285322
44;calc bound;100;0.0451764;0.0351966;0.0715287
44;calc iter;100;1.26501;1.16867;1.4104
44;total;1;131.21;131.21;131.21
45;calc total;1;126.584;126.584;126.584
45;calc update async;100;0.000112343;1.3736e-05;0.00885419
45;calc inner;100;1.08212;1.03826;1.14996
45;calc wait;100;0.13642;0.0540274;0.270553
45;calc bound;100;0.0438718;0.0354893;0.0700188
45;calc iter;100;1.26484;1.18092;1.40688
45;total;1;131.211;131.211;131.211
46;calc total;1;126.584;126.584;126.584
46;calc update async;100;0.000113174;1.0697e-05;0.00894113
46;calc inner;100;1.08087;1.03404;1.14922
46;calc wait;100;0.136908;0.0541791;0.266919
46;calc bound;100;0.0446978;0.0358684;0.0684213
46;calc iter;100;1.26467;1.18223;1.3602
46;total;1;131.21;131.21;131.21
47;calc total;1;126.584;126.584;126.584
47;calc update async;100;0.000115809;1.2849e-05;0.00891733
47;calc inner;100;1.08006;1.03344;1.14889
47;calc wait;100;0.136362;0.0507775;0.269754
47;calc bound;100;0.0465751;0.0356421;0.0759639
47;calc iter;100;1.2647;1.17594;1.41935
47;total;1;131.212;131.212;131.212
90;calc total;1;126.584;126.584;126.584
90;calc update async;100;0.00010682;1.1731e-05;0.00855068
90;calc inner;100;1.0753;1.03646;1.1504
90;calc wait;100;0.143649;0.0540561;0.300253
90;calc bound;100;0.0405149;0.0356602;0.0676428
90;calc iter;100;1.26379;1.19015;1.4107
90;total;1;131.228;131.228;131.228
91;calc total;1;126.584;126.584;126.584
91;calc update async;100;0.000106965;9.436e-06;0.00872806
91;calc inner;100;1.0767;1.01229;1.15237
91;calc wait;100;0.141789;0.0556429;0.312804
91;calc bound;100;0.0398855;0.0353637;0.0501537
91;calc iter;100;1.26413;1.18633;1.39529
91;total;1;131.223;131.223;131.223
92;calc total;1;126.584;126.584;126.584
92;calc update async;100;0.000112432;1.1952e-05;0.00872342
92;calc inner;100;1.07799;1.03081;1.15119
92;calc wait;100;0.139839;0.0553227;0.343913
92;calc bound;100;0.0455985;0.0345502;0.0762783
92;calc iter;100;1.26539;1.16293;1.50569
92;total;1;131.235;131.235;131.235
93;calc total;1;126.584;126.584;126.584
93;calc update async;100;0.00011231;1.258e-05;0.00875752
93;calc inner;100;1.07936;1.04769;1.15093
93;calc wait;100;0.139152;0.0501024;0.329533
93;calc bound;100;0.0443438;0.0356011;0.0722111
93;calc iter;100;1.26504;1.14237;1.45736
93;total;1;131.235;131.235;131.235
94;calc total;1;126.583;126.583;126.583
94;calc update async;100;0.000104006;1.3295e-05;0.00803283
94;calc inner;100;1.08167;1.03311;1.1522
94;calc wait;100;0.136188;0.054081;0.268808
94;calc bound;100;0.0446313;0.0354938;0.0629834
94;calc iter;100;1.26504;1.18094;1.35698
94;total;1;131.235;131.235;131.235
95;calc total;1;126.583;126.583;126.583
95;calc update async;100;0.000101447;1.2303e-05;0.00765468
95;calc inner;100;1.07867;1.02674;1.14943
95;calc wait;100;0.136519;0.0527845;0.25422
95;calc bound;100;0.0464506;0.0357664;0.0736241
95;calc iter;100;1.26489;1.17723;1.40503
95;total;1;131.234;131.234;131.234
115;calc total;1;126.584;126.584;126.584
115;calc update async;100;0.000107367;1.1313e-05;0.0089522
115;calc inner;100;1.0739;1.02285;1.1474
115;calc wait;100;0.145368;0.0499107;0.311368
115;calc bound;100;0.0394164;0.035254;0.0536868
115;calc iter;100;1.26388;1.1839;1.40938
115;total;1;131.187;131.187;131.187
116;calc total;1;126.584;126.584;126.584
116;calc update async;100;0.000110678;1.0962e-05;0.00879263
116;calc inner;100;1.07667;1.02217;1.15003
116;calc wait;100;0.140191;0.0563446;0.272069
116;calc bound;100;0.0464122;0.0354945;0.0712156
116;calc iter;100;1.2651;1.17848;1.37687
116;total;1;131.192;131.192;131.192
117;calc total;1;126.584;126.584;126.584
117;calc update async;100;0.000107243;1.1385e-05;0.00848475
117;calc inner;100;1.07719;1.03056;1.14814
117;calc wait;100;0.141513;0.0557602;0.306317
117;calc bound;100;0.0448492;0.0345525;0.0735347
117;calc iter;100;1.26538;1.18235;1.40231
117;total;1;131.188;131.188;131.188
118;calc total;1;126.583;126.583;126.583
118;calc update async;100;0.000100151;9.783e-06;0.00799813
118;calc inner;100;1.07857;1.0414;1.14818
118;calc wait;100;0.140461;0.0532145;0.260591
118;calc bound;100;0.0434311;0.0348094;0.0710909
118;calc iter;100;1.26465;1.17698;1.37795
118;total;1;131.189;131.189;131.189
119;calc total;1;126.583;126.583;126.583
119;calc update async;100;0.000101071;1.3225e-05;0.00771836
119;calc inner;100;1.07658;1.01743;1.1479
119;calc wait;100;0.139419;0.0549969;0.305783
119;calc bound;100;0.0464709;0.0356186;0.0691623
119;calc iter;100;1.26506;1.18222;1.45657
119;total;1;131.19;131.19;131.19
186;calc total;1;126.587;126.587;126.587
186;calc update async;100;0.000108595;1.1496e-05;0.00900506
186;calc inner;100;1.05571;0.993622;1.13709
186;calc wait;100;0.164541;0.0546988;0.365601
186;calc bound;100;0.0398162;0.0349647;0.0613124
186;calc iter;100;1.2637;1.16188;1.41142
186;total;1;131.202;131.202;131.202
187;calc total;1;126.586;126.586;126.586
187;calc update async;100;0.000106745;9.218e-06;0.00897215
187;calc inner;100;1.05484;1.00548;1.13617
187;calc wait;100;0.166742;0.05528;0.331531
187;calc bound;100;0.0392733;0.0350392;0.0570536
187;calc iter;100;1.26391;1.15974;1.40529
187;total;1;131.205;131.205;131.205
188;calc total;1;126.586;126.586;126.586
188;calc update async;100;0.000116052;1.1178e-05;0.00922717
188;calc inner;100;1.05927;0.996751;1.13888
188;calc wait;100;0.158023;0.0538099;0.397242
188;calc bound;100;0.0450655;0.0354015;0.0768169
188;calc iter;100;1.26474;1.12252;1.5412
188;total;1;131.199;131.199;131.199
189;calc total;1;126.587;126.587;126.587
189;calc update async;100;0.000116438;1.1709e-05;0.00933762
189;calc inner;100;1.05913;1.01254;1.13742
189;calc wait;100;0.159217;0.0473647;0.357072
189;calc bound;100;0.0447181;0.0347941;0.0709821
189;calc iter;100;1.26417;1.15481;1.48851
189;total;1;131.202;131.202;131.202
190;calc total;1;126.587;126.587;126.587
190;calc update async;100;0.000116881;1.2469e-05;0.00943207
190;calc inner;100;1.05765;1.00557;1.134
190;calc wait;100;0.159317;0.0532631;0.344606
190;calc bound;100;0.0462444;0.0355115;0.0737671
190;calc iter;100;1.26472;1.15861;1.40447
190;total;1;131.205;131.205;131.205
191;calc total;1;126.586;126.586;126.586
191;calc update async;100;0.000120732;1.3617e-05;0.00939447
191;calc inner;100;1.06112;1.00322;1.1399
191;calc wait;100;0.153731;0.0548232;0.332226
191;calc bound;100;0.0479979;0.0358748;0.0761762
191;calc iter;100;1.26472;1.15514;1.40994
191;total;1;131.2;131.2;131.2
165;calc total;1;126.587;126.587;126.587
165;calc update async;100;0.000118309;1.3197e-05;0.00953111
165;calc inner;100;1.07021;1.00837;1.14953
165;calc wait;100;0.148033;0.0548802;0.335659
165;calc bound;100;0.0449671;0.0346295;0.070427
165;calc iter;100;1.26529;1.152;1.42468
165;total;1;131.208;131.208;131.208
166;calc total;1;126.587;126.587;126.587
166;calc update async;100;0.000118648;1.2453e-05;0.00960693
166;calc inner;100;1.06959;1.033;1.14792
166;calc wait;100;0.147584;0.0522569;0.30034
166;calc bound;100;0.0453476;0.0353644;0.0761933
166;calc iter;100;1.26439;1.15909;1.39526
166;total;1;131.214;131.214;131.214
167;calc total;1;126.587;126.587;126.587
167;calc update async;100;0.000121607;1.1665e-05;0.00968255
167;calc inner;100;1.07068;1.02475;1.14857
167;calc wait;100;0.145433;0.0534732;0.31112
167;calc bound;100;0.0466911;0.0358248;0.0749961
167;calc iter;100;1.2648;1.16113;1.40754
167;total;1;131.215;131.215;131.215
MPI
Running Jacobi on 192 processors with (8, 6 4) elements.
Array Dimensions: 3000 3000 3000
Block Dimensions: 375 500 750
== Energy Conservation Check ==
initial Energy:              125.000
  final Energy:              125.000
    Difference:               -0.000
== Time Statistics ==
Completed 100 iterations.
# unit_id;function_name;num_calls;avg_runtime;min_runtime;max_runtime
24;calc total;1;126.156;126.156;126.156
24;calc update async;100;0.00010426;1.456e-05;0.00677265
24;calc inner;100;1.04168;0.991562;1.15317
24;calc wait;100;0.152264;0.0556062;0.279704
24;calc bound;100;0.0654329;0.0361193;0.0767111
24;calc iter;100;1.26087;1.15047;1.43077
24;total;1;130.763;130.763;130.763
96;calc total;1;126.156;126.156;126.156
96;calc update async;100;0.000137118;2.4959e-05;0.00985732
96;calc inner;100;1.03765;0.978406;1.15094
96;calc wait;100;0.154815;0.0704777;0.285984
96;calc bound;100;0.0650129;0.035788;0.0765932
96;calc iter;100;1.26053;1.13778;1.4199
96;total;1;130.771;130.771;130.771
0;calc total;1;126.159;126.159;126.159
0;calc update async;100;8.91204e-05;1.9486e-05;0.00495242
0;calc inner;100;1.03765;0.977639;1.15183
0;calc wait;100;0.155763;0.0527936;0.297566
0;calc bound;100;0.0653941;0.0349742;0.076751
0;calc iter;100;1.26115;1.14619;1.45923
0;total;1;130.797;130.797;130.797
25;calc total;1;126.156;126.156;126.156
25;calc update async;100;0.000127042;1.5765e-05;0.00891095
25;calc inner;100;1.04237;0.992447;1.15239
25;calc wait;100;0.152007;0.0533246;0.333429
25;calc bound;100;0.0653348;0.0361771;0.0759935
25;calc iter;100;1.26115;1.15276;1.49377
25;total;1;130.763;130.763;130.763
48;calc total;1;126.153;126.153;126.153
48;calc update async;100;0.000104568;1.3988e-05;0.00673734
48;calc inner;100;1.04063;0.972702;1.1499
48;calc wait;100;0.152766;0.0522305;0.382851
48;calc bound;100;0.0648244;0.0353453;0.0766803
48;calc iter;100;1.26114;1.094;1.49948
48;total;1;130.751;130.751;130.751
72;calc total;1;126.156;126.156;126.156
72;calc update async;100;0.000106032;1.5232e-05;0.00676831
72;calc inner;100;1.04323;0.991906;1.152
72;calc wait;100;0.151691;0.0498926;0.356589
72;calc bound;100;0.0644412;0.0358991;0.0765078
72;calc iter;100;1.26086;1.12118;1.45901
72;total;1;130.764;130.764;130.764
97;calc total;1;126.156;126.156;126.156
97;calc update async;100;0.000109226;1.8304e-05;0.00701661
97;calc inner;100;1.03559;0.852315;1.14969
97;calc wait;100;0.156884;0.0456385;0.359227
97;calc bound;100;0.0645477;0.0362442;0.0763319
97;calc iter;100;1.26014;1.10112;1.53232
97;total;1;130.771;130.771;130.771
1;calc total;1;126.158;126.158;126.158
1;calc update async;100;9.64134e-05;1.9371e-05;0.00566347
1;calc inner;100;1.03896;0.961217;1.15508
1;calc wait;100;0.153588;0.0569074;0.323622
1;calc bound;100;0.0667215;0.0357554;0.0769755
1;calc iter;100;1.26086;1.12078;1.43529
1;total;1;130.798;130.798;130.798
26;calc total;1;126.156;126.156;126.156
26;calc update async;100;0.000129771;1.4224e-05;0.00927402
26;calc inner;100;1.0421;0.991694;1.15154
26;calc wait;100;0.152429;0.0549367;0.295769
26;calc bound;100;0.0653209;0.0362852;0.0761281
26;calc iter;100;1.26113;1.10087;1.45038
26;total;1;130.762;130.762;130.762
49;calc total;1;126.156;126.156;126.156
49;calc update async;100;9.46244e-05;1.401e-05;0.00577057
49;calc inner;100;1.04305;0.968364;1.14941
49;calc wait;100;0.151851;0.04833;0.310242
49;calc bound;100;0.0645438;0.035674;0.0766755
49;calc iter;100;1.26077;1.10272;1.46593
49;total;1;130.751;130.751;130.751
73;calc total;1;126.156;126.156;126.156
73;calc update async;100;0.000103126;1.6918e-05;0.00672228
73;calc inner;100;1.04296;0.980695;1.15239
73;calc wait;100;0.151692;0.051881;0.316024
73;calc bound;100;0.0642474;0.0360017;0.0854683
73;calc iter;100;1.26113;1.14565;1.4378
73;total;1;130.764;130.764;130.764
98;calc total;1;126.156;126.156;126.156
98;calc update async;100;0.000110472;1.3497e-05;0.0071759
98;calc inner;100;1.0354;0.888058;1.33347
98;calc wait;100;0.158397;0.0559864;0.271845
98;calc bound;100;0.0663516;0.0349087;0.0765928
98;calc iter;100;1.26156;1.12465;1.60528
98;total;1;130.767;130.767;130.767
2;calc total;1;126.157;126.157;126.157
2;calc update async;100;0.000127581;1.8619e-05;0.00848512
2;calc inner;100;1.03551;0.979916;1.14865
2;calc wait;100;0.158407;0.056554;0.293967
2;calc bound;100;0.0659228;0.034605;0.076591
2;calc iter;100;1.26147;1.12512;1.42481
2;total;1;130.796;130.796;130.796
27;calc total;1;126.156;126.156;126.156
27;calc update async;100;0.000120076;1.2451e-05;0.0082756
27;calc inner;100;1.0432;0.990611;1.15134
27;calc wait;100;0.150809;0.0528185;0.304608
27;calc bound;100;0.0650012;0.0358335;0.0755617
27;calc iter;100;1.26132;1.15876;1.44695
27;total;1;130.762;130.762;130.762
50;calc total;1;126.156;126.156;126.156
50;calc update async;100;9.65944e-05;1.7979e-05;0.00568978
50;calc inner;100;1.04225;0.968387;1.15053
50;calc wait;100;0.151954;0.0509775;0.247456
50;calc bound;100;0.0661306;0.0346046;0.0760746
50;calc iter;100;1.26156;1.14509;1.38021
50;total;1;130.756;130.756;130.756
74;calc total;1;126.156;126.156;126.156
74;calc update async;100;0.000107071;1.6427e-05;0.00684372
74;calc inner;100;1.0405;0.907705;1.15542
74;calc wait;100;0.152698;0.0575017;0.452671
74;calc bound;100;0.0666908;0.0359638;0.0768134
74;calc iter;100;1.26122;1.10816;1.57199
74;total;1;130.764;130.764;130.764
99;calc total;1;126.156;126.156;126.156
99;calc update async;100;0.000111637;2.0119e-05;0.00751617
99;calc inner;100;1.03325;0.887529;1.15
99;calc wait;100;0.158404;0.0479762;0.442757
99;calc bound;100;0.0664931;0.0350119;0.0764941
99;calc iter;100;1.26091;1.10438;1.568
99;total;1;130.774;130.774;130.774
3;calc total;1;126.158;126.158;126.158
3;calc update async;100;8.96957e-05;2.2961e-05;0.00499861
3;calc inner;100;1.03965;0.989142;1.15237
3;calc wait;100;0.153736;0.0535672;0.303756
3;calc bound;100;0.0656149;0.0358791;0.0786864
3;calc iter;100;1.26072;1.11673;1.46493
3;total;1;130.796;130.796;130.796
28;calc total;1;126.156;126.156;126.156
28;calc update async;100;0.000108482;1.2257e-05;0.00848832
28;calc inner;100;1.05741;1.01075;1.14757
28;calc wait;100;0.149444;0.0587336;0.339746
28;calc bound;100;0.0463502;0.0356232;0.069053
28;calc iter;100;1.26018;1.12476;1.41276
28;total;1;130.763;130.763;130.763
51;calc total;1;126.156;126.156;126.156
51;calc update async;100;0.000103843;1.3338e-05;0.00649019
51;calc inner;100;1.043;0.976993;1.15106
51;calc wait;100;0.151484;0.0545856;0.328489
51;calc bound;100;0.0647797;0.0360114;0.0761141
51;calc iter;100;1.26096;1.11493;1.49039
51;total;1;130.756;130.756;130.756
75;calc total;1;126.156;126.156;126.156
75;calc update async;100;0.000104189;2.1952e-05;0.00670509
75;calc inner;100;1.03793;0.961846;1.15173
75;calc wait;100;0.154538;0.0574376;0.306825
75;calc bound;100;0.0666622;0.0358024;0.0761229
75;calc iter;100;1.26132;1.15161;1.43053
75;total;1;130.763;130.763;130.763
100;calc total;1;126.156;126.156;126.156
100;calc update async;100;9.80992e-05;1.1371e-05;0.00753651
100;calc inner;100;1.05049;0.901728;1.14235
100;calc wait;100;0.157394;0.060429;0.327728
100;calc bound;100;0.0455606;0.0357368;0.0562298
100;calc iter;100;1.25958;1.14567;1.40215
100;total;1;130.769;130.769;130.769
4;calc total;1;126.158;126.158;126.158
4;calc update async;100;7.52801e-05;1.2132e-05;0.00506603
4;calc inner;100;1.05339;1.00952;1.14543
4;calc wait;100;0.153354;0.0560863;0.320938
4;calc bound;100;0.0465965;0.0353099;0.0633189
4;calc iter;100;1.25985;1.14196;1.39708
4;total;1;130.795;130.795;130.795
29;calc total;1;126.156;126.156;126.156
29;calc update async;100;0.000106985;1.1952e-05;0.00851568
29;calc inner;100;1.05885;1.00614;1.1464
29;calc wait;100;0.150603;0.0595809;0.385365
29;calc bound;100;0.0450714;0.0353955;0.0614525
29;calc iter;100;1.25978;1.13753;1.47842
29;total;1;130.758;130.758;130.758
52;calc total;1;126.156;126.156;126.156
52;calc update async;100;8.36218e-05;1.3016e-05;0.00585794
52;calc inner;100;1.05766;0.961217;1.14449
52;calc wait;100;0.150499;0.0592703;0.43887
52;calc bound;100;0.0459762;0.0352641;0.0598261
52;calc iter;100;1.26043;1.17093;1.45994
52;total;1;130.757;130.757;130.757
76;calc total;1;126.156;126.156;126.156
76;calc update async;100;0.00011948;1.3153e-05;0.00960565
76;calc inner;100;1.05564;0.992989;1.14955
76;calc wait;100;0.153174;0.0526522;0.314863
76;calc bound;100;0.0454234;0.0355008;0.0585909
76;calc iter;100;1.26014;1.1397;1.39111
76;total;1;130.764;130.764;130.764
101;calc total;1;126.156;126.156;126.156
101;calc update async;100;9.95072e-05;1.0991e-05;0.00774739
101;calc inner;100;1.05179;0.978311;1.14406
101;calc wait;100;0.157693;0.0703793;0.365356
101;calc bound;100;0.0451023;0.0356843;0.0616912
101;calc iter;100;1.26015;1.15536;1.41769
101;total;1;130.764;130.764;130.764
5;calc total;1;126.158;126.158;126.158
5;calc update async;100;8.45712e-05;1.0856e-05;0.00589591
5;calc inner;100;1.05542;1.01114;1.14362
5;calc wait;100;0.153022;0.0523209;0.294856
5;calc bound;100;0.045496;0.0356125;0.0606775
5;calc iter;100;1.2603;1.15443;1.41662
5;total;1;130.796;130.796;130.796
30;calc total;1;126.155;126.155;126.155
30;calc update async;100;0.00010102;9.202e-06;0.00778156
30;calc inner;100;1.05601;0.966718;1.14605
30;calc wait;100;0.151588;0.0542135;0.504708
30;calc bound;100;0.0460749;0.035565;0.0761694
30;calc iter;100;1.26064;1.16542;1.59139
30;total;1;130.758;130.758;130.758
53;calc total;1;126.156;126.156;126.156
53;calc update async;100;8.30893e-05;1.2249e-05;0.00596446
53;calc inner;100;1.05812;0.950683;1.14578
53;calc wait;100;0.150669;0.0599918;0.470627
53;calc bound;100;0.0448138;0.0355849;0.0634799
53;calc iter;100;1.26027;1.10944;1.54423
53;total;1;130.751;130.751;130.751
77;calc total;1;126.156;126.156;126.156
77;calc update async;100;9.57116e-05;1.048e-05;0.00736562
77;calc inner;100;1.05628;0.995954;1.14583
77;calc wait;100;0.153936;0.060159;0.328264
77;calc bound;100;0.0441694;0.0348795;0.0570076
77;calc iter;100;1.2598;1.16867;1.39768
77;total;1;130.761;130.761;130.761
102;calc total;1;126.156;126.156;126.156
102;calc update async;100;0.000102387;1.2068e-05;0.00752992
102;calc inner;100;1.05561;0.869801;1.15227
102;calc wait;100;0.150679;0.0611528;0.544128
102;calc bound;100;0.0464384;0.0354683;0.0600562
102;calc iter;100;1.25965;1.142;1.65251
102;total;1;130.764;130.764;130.764
6;calc total;1;126.158;126.158;126.158
6;calc update async;100;7.76786e-05;1.4256e-05;0.00512088
6;calc inner;100;1.05535;1.01304;1.14629
6;calc wait;100;0.151247;0.0572325;0.313496
6;calc bound;100;0.0458699;0.0357413;0.0693656
6;calc iter;100;1.2597;1.16684;1.42259
6;total;1;130.795;130.795;130.795
31;calc total;1;126.155;126.155;126.155
31;calc update async;100;0.000100312;1.1588e-05;0.00779639
31;calc inner;100;1.05985;1.01217;1.14591
31;calc wait;100;0.148513;0.054964;0.288567
31;calc bound;100;0.046114;0.0357778;0.105219
31;calc iter;100;1.26009;1.1497;1.38819
31;total;1;130.763;130.763;130.763
54;calc total;1;126.155;126.155;126.155
54;calc update async;100;8.76931e-05;1.2331e-05;0.00635734
54;calc inner;100;1.06011;0.92191;1.30181
54;calc wait;100;0.147084;0.0535089;0.280318
54;calc bound;100;0.0458734;0.0355959;0.0743662
54;calc iter;100;1.26009;1.10818;1.51941
54;total;1;130.756;130.756;130.756
78;calc total;1;126.156;126.156;126.156
78;calc update async;100;0.00010416;1.0984e-05;0.00789713
78;calc inner;100;1.05867;0.961476;1.15163
78;calc wait;100;0.1495;0.0591445;0.574948
78;calc bound;100;0.045911;0.035559;0.0743567
78;calc iter;100;1.26074;1.12695;1.62144
78;total;1;130.764;130.764;130.764
103;calc total;1;126.156;126.156;126.156
103;calc update async;100;0.000105822;1.3301e-05;0.00814709
103;calc inner;100;1.05295;0.902463;1.14581
103;calc wait;100;0.15601;0.0622757;0.424452
103;calc bound;100;0.0460393;0.034966;0.0722709
103;calc iter;100;1.26047;1.14532;1.40455
103;total;1;130.765;130.765;130.765
7;calc total;1;126.158;126.158;126.158
7;calc update async;100;7.74201e-05;1.1792e-05;0.0053152
7;calc inner;100;1.05296;1.00589;1.14432
7;calc wait;100;0.155973;0.0613425;0.402874
7;calc bound;100;0.0463036;0.0356334;0.0738497
32;calc total;1;126.156;126.156;126.156
32;calc update async;100;0.000114906;1.2054e-05;0.00931301
32;calc inner;100;1.05919;0.979768;1.15179
32;calc wait;100;0.152852;0.0604633;0.348874
32;calc bound;100;0.0449415;0.0372796;0.0736721
32;calc iter;100;1.2592;1.18106;1.36701
32;total;1;130.762;130.762;130.762
55;calc total;1;126.154;126.154;126.154
55;calc update async;100;8.41106e-05;1.3853e-05;0.00583006
55;calc inner;100;1.05976;0.937502;1.14931
55;calc wait;100;0.14983;0.0526833;0.55454
55;calc bound;100;0.0456403;0.0354951;0.0726751
55;calc iter;100;1.26045;1.08944;1.64461
55;total;1;130.757;130.757;130.757
79;calc total;1;126.156;126.156;126.156
79;calc update async;100;0.00010142;1.2162e-05;0.00773623
79;calc inner;100;1.05622;0.974062;1.1472
79;calc wait;100;0.152169;0.0560447;0.511444
79;calc bound;100;0.0458751;0.0351943;0.0717607
79;calc iter;100;1.26011;1.12591;1.57138
79;total;1;130.763;130.763;130.763
104;calc total;1;126.156;126.156;126.156
104;calc update async;100;0.000104283;1.3096e-05;0.00812238
104;calc inner;100;1.05221;0.882567;1.14954
104;calc wait;100;0.159272;0.0599249;0.417777
104;calc bound;100;0.045823;0.0367285;0.0707609
104;calc iter;100;1.25902;1.16223;1.42058
104;total;1;130.766;130.766;130.766
7;calc iter;100;1.26025;1.12032;1.49163
7;total;1;130.795;130.795;130.795
33;calc total;1;126.156;126.156;126.156
33;calc update async;100;9.15255e-05;1.3372e-05;0.00696804
33;calc inner;100;1.0552;0.979882;1.15245
33;calc wait;100;0.157243;0.0572487;0.308441
33;calc bound;100;0.0445249;0.0370169;0.068753
33;calc iter;100;1.25924;1.1765;1.36145
33;total;1;130.762;130.762;130.762
56;calc total;1;126.155;126.155;126.155
56;calc update async;100;8.19362e-05;1.4043e-05;0.00573369
56;calc inner;100;1.05705;0.953127;1.15087
56;calc wait;100;0.15467;0.054767;0.359847
56;calc bound;100;0.0458509;0.0374134;0.0727199
56;calc iter;100;1.25962;1.17772;1.40171
56;total;1;130.757;130.757;130.757
80;calc total;1;126.153;126.153;126.153
80;calc update async;100;8.20302e-05;1.242e-05;0.00608414
80;calc inner;100;1.05907;0.999957;1.15459
80;calc wait;100;0.151339;0.0600331;0.328024
80;calc bound;100;0.0461125;0.0364206;0.0988669
80;calc iter;100;1.25899;1.18209;1.40082
80;total;1;130.765;130.765;130.765
8;calc total;1;126.156;126.156;126.156
8;calc update async;100;0.000112264;1.4701e-05;0.00882792
8;calc inner;100;1.04776;0.989067;1.1452
8;calc wait;100;0.164678;0.0555914;0.33387
8;calc bound;100;0.0452748;0.0362799;0.0973725
8;calc iter;100;1.25956;1.17042;1.37904
8;total;1;130.799;130.799;130.799
34;calc total;1;126.156;126.156;126.156
34;calc update async;100;0.000116528;1.3277e-05;0.00940452
34;calc inner;100;1.05513;0.993902;1.14886
34;calc wait;100;0.157327;0.0591851;0.380534
34;calc bound;100;0.0442178;0.0353903;0.0706384
34;calc iter;100;1.25919;1.17249;1.43802
34;total;1;130.763;130.763;130.763
57;calc total;1;126.157;126.157;126.157
57;calc update async;100;7.30786e-05;1.0389e-05;0.00522067
57;calc inner;100;1.0504;0.947367;1.14327
57;calc wait;100;0.161308;0.0579089;0.396849
57;calc bound;100;0.0443277;0.0360642;0.0675698
57;calc iter;100;1.25912;1.16963;1.4054
57;total;1;130.752;130.752;130.752
81;calc total;1;126.156;126.156;126.156
81;calc update async;100;0.000101805;1.2264e-05;0.00795319
81;calc inner;100;1.04918;0.976031;1.14571
81;calc wait;100;0.163078;0.0563415;0.318031
81;calc bound;100;0.0450218;0.0365205;0.0677435
81;calc iter;100;1.25927;1.17091;1.38086
81;total;1;130.765;130.765;130.765
9;calc total;1;126.156;126.156;126.156
9;calc update async;100;0.000103228;1.2312e-05;0.00820365
9;calc inner;100;1.04351;0.984596;1.14554
9;calc wait;100;0.169416;0.0579853;0.328782
9;calc bound;100;0.0436547;0.0363535;0.0677255
9;calc iter;100;1.2588;1.17055;1.36287
9;total;1;130.796;130.796;130.796
35;calc total;1;126.156;126.156;126.156
35;calc update async;100;0.000121044;1.2025e-05;0.00982787
35;calc inner;100;1.0543;1.00461;1.14565
35;calc wait;100;0.1572;0.0584499;0.291629
35;calc bound;100;0.0449551;0.035791;0.0602824
35;calc iter;100;1.2596;1.15337;1.39581
35;total;1;130.761;130.761;130.761
58;calc total;1;126.157;126.157;126.157
58;calc update async;100;7.75261e-05;1.2497e-05;0.00555272
58;calc inner;100;1.05239;0.964604;1.15326
58;calc wait;100;0.160272;0.0607243;0.360167
58;calc bound;100;0.0442265;0.0356619;0.0588307
58;calc iter;100;1.2595;1.12343;1.57018
58;total;1;130.756;130.756;130.756
82;calc total;1;126.156;126.156;126.156
82;calc update async;100;0.000103608;1.1235e-05;0.00832247
82;calc inner;100;1.05014;0.979505;1.14828
82;calc wait;100;0.161422;0.0562372;0.405362
82;calc bound;100;0.0440373;0.0351384;0.0604658
82;calc iter;100;1.25918;1.1724;1.43182
82;total;1;130.764;130.764;130.764
10;calc total;1;126.156;126.156;126.156
10;calc update async;100;0.000102262;1.3674e-05;0.00790129
10;calc inner;100;1.04944;0.989157;1.14606
10;calc wait;100;0.163436;0.0655312;0.314162
10;calc bound;100;0.0445399;0.035595;0.0671574
10;calc iter;100;1.25924;1.17091;1.38429
10;total;1;130.799;130.799;130.799
36;calc total;1;126.156;126.156;126.156
36;calc update async;100;0.00010581;1.5949e-05;0.00710603
36;calc inner;100;1.05618;1.00113;1.15229
36;calc wait;100;0.141536;0.0576323;0.280292
36;calc bound;100;0.0582094;0.03837;0.0761769
36;calc iter;100;1.25846;1.17304;1.38887
36;total;1;130.761;130.761;130.761
59;calc total;1;126.157;126.157;126.157
59;calc update async;100;7.64617e-05;1.1301e-05;0.00543255
59;calc inner;100;1.05707;0.9554;1.14755
59;calc wait;100;0.153534;0.0599318;0.415531
59;calc bound;100;0.0449607;0.0368331;0.0622295
59;calc iter;100;1.25925;1.17661;1.42535
59;total;1;130.757;130.757;130.757
83;calc total;1;126.156;126.156;126.156
83;calc update async;100;0.00010655;1.1031e-05;0.00839964
83;calc inner;100;1.05192;0.948381;1.14549
83;calc wait;100;0.157797;0.0612181;0.418484
83;calc bound;100;0.0453488;0.0361996;0.0679129
83;calc iter;100;1.2597;1.16897;1.45224
83;total;1;130.765;130.765;130.765
11;calc total;1;126.156;126.156;126.156
11;calc update async;100;0.000103301;1.0362e-05;0.0080928
11;calc inner;100;1.04881;0.98081;1.14413
11;calc wait;100;0.163528;0.0574012;0.360728
11;calc bound;100;0.0446693;0.036161;0.0588331
11;calc iter;100;1.25911;1.17091;1.39714
11;total;1;130.798;130.798;130.798
37;calc total;1;126.156;126.156;126.156
37;calc update async;100;0.000104243;2.0239e-05;0.00713712
37;calc inner;100;1.06192;1.0087;1.15424
37;calc wait;100;0.13869;0.0544609;0.260186
37;calc bound;100;0.0554401;0.0400398;0.0755158
37;calc iter;100;1.25794;1.16128;1.39099
37;total;1;130.759;130.759;130.759
60;calc total;1;126.157;126.157;126.157
60;calc update async;100;8.97205e-05;1.7253e-05;0.00593064
60;calc inner;100;1.05595;0.995871;1.15046
60;calc wait;100;0.142883;0.0513529;0.272861
60;calc bound;100;0.0574299;0.0375283;0.0758385
60;calc iter;100;1.25825;1.17002;1.41083
60;total;1;130.751;130.751;130.751
84;calc total;1;126.156;126.156;126.156
84;calc update async;100;0.000117853;1.5693e-05;0.0084291
84;calc inner;100;1.056;1.00403;1.16425
84;calc wait;100;0.140548;0.0518039;0.285576
84;calc bound;100;0.058562;0.0363033;0.0764504
84;calc iter;100;1.25824;1.16787;1.40892
84;total;1;130.795;130.795;130.795
12;calc total;1;126.156;126.156;126.156
12;calc update async;100;0.000107713;1.3066e-05;0.00739194
12;calc inner;100;1.06052;1.00691;1.15423
12;calc wait;100;0.139429;0.0575805;0.271395
12;calc bound;100;0.0559395;0.0369205;0.0764917
12;calc iter;100;1.25785;1.16994;1.40295
12;total;1;130.83;130.83;130.83
38;calc total;1;126.156;126.156;126.156
38;calc update async;100;0.000106783;1.3081e-05;0.00762215
38;calc inner;100;1.05749;1.0069;1.15248
38;calc wait;100;0.140941;0.0533549;0.307396
38;calc bound;100;0.0561119;0.0355263;0.0767396
38;calc iter;100;1.25829;1.16175;1.40729
38;total;1;130.759;130.759;130.759
61;calc total;1;126.156;126.156;126.156
61;calc update async;100;9.52393e-05;1.5346e-05;0.00637229
61;calc inner;100;1.0596;1.00867;1.1522
61;calc wait;100;0.139036;0.0541408;0.273847
61;calc bound;100;0.0570398;0.0409486;0.076303
61;calc iter;100;1.25832;1.17723;1.45065
61;total;1;130.755;130.755;130.755
85;calc total;1;126.156;126.156;126.156
85;calc update async;100;0.000117701;2.0365e-05;0.0083404
85;calc inner;100;1.05801;1.00512;1.15481
85;calc wait;100;0.140027;0.0568694;0.271963
85;calc bound;100;0.0573439;0.0398148;0.0760561
85;calc iter;100;1.25817;1.16404;1.3991
85;total;1;130.795;130.795;130.795
13;calc total;1;126.156;126.156;126.156
13;calc update async;100;0.000107004;1.5654e-05;0.00765518
13;calc inner;100;1.06348;1.00506;1.15371
13;calc wait;100;0.136828;0.0479469;0.284444
13;calc bound;100;0.0543196;0.0375051;0.0766735
13;calc iter;100;1.25806;1.16978;1.39193
13;total;1;130.831;130.831;130.831
39;calc total;1;126.156;126.156;126.156
39;calc update async;100;0.000113374;1.3393e-05;0.00820595
39;calc inner;100;1.05202;0.999931;1.15126
39;calc wait;100;0.145219;0.0595561;0.309645
39;calc bound;100;0.0581534;0.0373493;0.0763914
39;calc iter;100;1.25817;1.16169;1.41531
39;total;1;130.763;130.763;130.763
62;calc total;1;126.156;126.156;126.156
62;calc update async;100;9.95876e-05;1.4551e-05;0.00703703
62;calc inner;100;1.05775;0.990553;1.14953
62;calc wait;100;0.141637;0.0503746;0.311198
62;calc bound;100;0.0568437;0.0368696;0.0760259
62;calc iter;100;1.25831;1.17408;1.38671
62;total;1;130.759;130.759;130.759
86;calc total;1;126.156;126.156;126.156
86;calc update async;100;0.000115793;1.7215e-05;0.00832657
86;calc inner;100;1.05726;0.993941;1.15578
86;calc wait;100;0.141245;0.0584406;0.319291
14;calc total;1;126.156;126.156;126.156
14;calc update async;100;0.000103545;1.6221e-05;0.00726079
14;calc inner;100;1.05561;0.989448;1.15331
14;calc wait;100;0.143128;0.0552071;0.286983
14;calc bound;100;0.0575794;0.0370854;0.0765547
14;calc iter;100;1.25841;1.1705;1.40925
14;total;1;130.83;130.83;130.83
40;calc total;1;126.156;126.156;126.156
40;calc update async;100;0.000104513;1.2925e-05;0.00816193
40;calc inner;100;1.06812;1.02206;1.14638
40;calc wait;100;0.143374;0.0549675;0.26007
40;calc bound;100;0.043778;0.0347147;0.058786
40;calc iter;100;1.25889;1.15658;1.35245
40;total;1;130.757;130.757;130.757
63;calc total;1;126.156;126.156;126.156
63;calc update async;100;0.000104382;1.3192e-05;0.00731454
63;calc inner;100;1.05419;0.99671;1.14972
63;calc wait;100;0.143161;0.0544306;0.353005
63;calc bound;100;0.0580896;0.0366933;0.0763844
63;calc iter;100;1.25834;1.18329;1.44787
63;total;1;130.759;130.759;130.759
86;calc bound;100;0.0568133;0.0386876;0.0797515
86;calc iter;100;1.25816;1.17463;1.38329
86;total;1;130.796;130.796;130.796
15;calc total;1;126.156;126.156;126.156
15;calc update async;100;0.000103379;1.3412e-05;0.0073845
15;calc inner;100;1.05367;1.00165;1.1542
15;calc wait;100;0.142887;0.0558239;0.292717
15;calc bound;100;0.0583135;0.0366971;0.0763605
15;calc iter;100;1.25789;1.1739;1.46782
15;total;1;130.83;130.83;130.83
41;calc total;1;126.156;126.156;126.156
41;calc update async;100;0.000112393;1.2488e-05;0.00909355
41;calc inner;100;1.06267;1.02146;1.14821
41;calc wait;100;0.150672;0.0603021;0.291532
41;calc bound;100;0.0428169;0.0340035;0.0569789
41;calc iter;100;1.25952;1.16494;1.38106
41;total;1;130.759;130.759;130.759
64;calc total;1;126.159;126.159;126.159
64;calc update async;100;7.70828e-05;1.2116e-05;0.00529595
64;calc inner;100;1.06764;1.02183;1.14671
64;calc wait;100;0.143309;0.0566644;0.287243
64;calc bound;100;0.0437449;0.034108;0.0580598
64;calc iter;100;1.25955;1.16754;1.36856
64;total;1;130.75;130.75;130.75
87;calc total;1;126.156;126.156;126.156
87;calc update async;100;0.00011819;1.4197e-05;0.00846557
87;calc inner;100;1.05167;0.999675;1.15542
87;calc wait;100;0.145392;0.0547577;0.296992
87;calc bound;100;0.059094;0.0375151;0.0764864
87;calc iter;100;1.25817;1.1781;1.44887
87;total;1;130.796;130.796;130.796
16;calc total;1;126.153;126.153;126.153
16;calc update async;100;7.83031e-05;1.1135e-05;0.00562316
16;calc inner;100;1.06694;1.01753;1.15134
16;calc wait;100;0.144377;0.0506597;0.299275
16;calc bound;100;0.0436937;0.0344221;0.0583208
16;calc iter;100;1.25929;1.17486;1.41186
16;total;1;130.824;130.824;130.824
42;calc total;1;126.156;126.156;126.156
42;calc update async;100;0.000111541;1.042e-05;0.00908123
42;calc inner;100;1.06499;1.02094;1.14858
42;calc wait;100;0.147815;0.0548799;0.275379
42;calc bound;100;0.0428512;0.0344068;0.0539712
42;calc iter;100;1.25903;1.16139;1.36618
42;total;1;130.763;130.763;130.763
65;calc total;1;126.158;126.158;126.158
65;calc update async;100;8.06859e-05;1.0769e-05;0.00588945
65;calc inner;100;1.06462;1.01719;1.1456
65;calc wait;100;0.147766;0.0555488;0.279868
65;calc bound;100;0.0427551;0.0344195;0.0552281
65;calc iter;100;1.25911;1.17008;1.38953
65;total;1;130.75;130.75;130.75
88;calc total;1;126.156;126.156;126.156
88;calc update async;100;0.000108041;1.1946e-05;0.00840201
88;calc inner;100;1.06637;1.02554;1.15002
88;calc wait;100;0.144185;0.0529172;0.294994
88;calc bound;100;0.0437576;0.0345888;0.0587265
88;calc iter;100;1.2589;1.16083;1.38927
88;total;1;130.783;130.783;130.783
17;calc total;1;126.156;126.156;126.156
17;calc update async;100;9.66336e-05;1.1805e-05;0.0075494
17;calc inner;100;1.06251;1.02389;1.14654
17;calc wait;100;0.150121;0.0593636;0.275852
17;calc bound;100;0.0431444;0.0341857;0.0677151
17;calc iter;100;1.25886;1.15878;1.35547
17;total;1;130.83;130.83;130.83
66;calc total;1;126.157;126.157;126.157
66;calc update async;100;9.93413e-05;1.2187e-05;0.00781798
66;calc inner;100;1.06455;1.01974;1.14525
66;calc wait;100;0.148041;0.0595512;0.283171
66;calc bound;100;0.0430658;0.0337569;0.0555784
66;calc iter;100;1.2596;1.16723;1.38198
66;total;1;130.754;130.754;130.754
89;calc total;1;126.156;126.156;126.156
89;calc update async;100;0.000106217;1.1843e-05;0.00842241
89;calc inner;100;1.06302;1.02204;1.1492
89;calc wait;100;0.148323;0.0565218;0.302995
89;calc bound;100;0.0436858;0.0338681;0.0649975
89;calc iter;100;1.25931;1.15939;1.38434
89;total;1;130.783;130.783;130.783
18;calc total;1;126.156;126.156;126.156
18;calc update async;100;9.6145e-05;9.62e-06;0.00757515
18;calc inner;100;1.06593;1.0241;1.14934
18;calc wait;100;0.147408;0.0571917;0.282999
18;calc bound;100;0.0429081;0.0343999;0.0537538
18;calc iter;100;1.25938;1.16491;1.39189
18;total;1;130.816;130.816;130.816
67;calc total;1;126.158;126.158;126.158
67;calc update async;100;7.31781e-05;1.0727e-05;0.00512304
67;calc inner;100;1.06853;1.0179;1.14751
67;calc wait;100;0.141782;0.0597312;0.281192
67;calc bound;100;0.0441986;0.034779;0.0556643
67;calc iter;100;1.25895;1.16505;1.39476
19;calc total;1;126.156;126.156;126.156
19;calc update async;100;0.000100788;1.2587e-05;0.00780923
19;calc inner;100;1.06747;1.0226;1.14865
19;calc wait;100;0.142841;0.0575157;0.287305
19;calc bound;100;0.0434831;0.0351384;0.0561092
19;calc iter;100;1.25846;1.15218;1.38093
19;total;1;130.83;130.83;130.83
67;total;1;130.75;130.75;130.75
20;calc total;1;126.156;126.156;126.156
20;calc update async;100;0.000111221;1.4519e-05;0.00782911
20;calc inner;100;1.05893;0.982256;1.15131
20;calc wait;100;0.143894;0.0422673;0.306841
20;calc bound;100;0.0553155;0.0345864;0.0767795
20;calc iter;100;1.25968;1.06548;1.45154
20;total;1;130.831;130.831;130.831
68;calc total;1;126.158;126.158;126.158
68;calc update async;100;8.20514e-05;1.3024e-05;0.00547909
68;calc inner;100;1.0616;0.991224;1.14942
68;calc wait;100;0.143115;0.0559657;0.284856
68;calc bound;100;0.0540996;0.0348176;0.0757929
68;calc iter;100;1.26042;1.1375;1.40722
68;total;1;130.759;130.759;130.759
21;calc total;1;126.156;126.156;126.156
21;calc update async;100;0.00010756;1.2152e-05;0.00780931
21;calc inner;100;1.05767;0.977608;1.14945
21;calc wait;100;0.145341;0.0583502;0.279608
21;calc bound;100;0.0554131;0.0355822;0.0767751
21;calc iter;100;1.26035;1.16104;1.41602
21;total;1;130.83;130.83;130.83
69;calc total;1;126.158;126.158;126.158
69;calc update async;100;8.23324e-05;1.4332e-05;0.00540788
69;calc inner;100;1.0585;0.982586;1.14704
69;calc wait;100;0.146961;0.0549426;0.292383
69;calc bound;100;0.0534893;0.0349015;0.0762971
69;calc iter;100;1.26036;1.15859;1.38646
69;total;1;130.759;130.759;130.759
22;calc total;1;126.156;126.156;126.156
22;calc update async;100;0.000107139;1.1053e-05;0.00804536
22;calc inner;100;1.06106;0.976913;1.1497
22;calc wait;100;0.144707;0.0402453;0.300357
22;calc bound;100;0.0526533;0.0345523;0.0743322
22;calc iter;100;1.25977;1.05286;1.39648
22;total;1;130.83;130.83;130.83
70;calc total;1;126.158;126.158;126.158
70;calc update async;100;8.21375e-05;1.215e-05;0.00553825
70;calc inner;100;1.06331;0.991993;1.14728
70;calc wait;100;0.14325;0.0494467;0.273161
70;calc bound;100;0.0514456;0.0339494;0.073872
70;calc iter;100;1.26011;1.08392;1.38092
70;total;1;130.758;130.758;130.758
23;calc total;1;126.156;126.156;126.156
23;calc update async;100;0.00010735;1.1762e-05;0.00811537
23;calc inner;100;1.06111;1.00332;1.1479
23;calc wait;100;0.145227;0.0519331;0.283534
23;calc bound;100;0.0527369;0.0356762;0.0756951
23;calc iter;100;1.26039;1.16103;1.45119
23;total;1;130.831;130.831;130.831
71;calc total;1;126.158;126.158;126.158
71;calc update async;100;8.05524e-05;1.0981e-05;0.0055105
71;calc inner;100;1.06103;1.0031;1.14638
71;calc wait;100;0.14519;0.054196;0.284381
71;calc bound;100;0.0525892;0.0349832;0.0751292
71;calc iter;100;1.26046;1.15701;1.42112
71;total;1;130.759;130.759;130.759
105;calc total;1;126.156;126.156;126.156
105;calc update async;100;0.000105276;1.1659e-05;0.00841191
105;calc inner;100;1.04406;0.880123;1.14588
105;calc wait;100;0.167682;0.0551775;0.502896
105;calc bound;100;0.045369;0.0365966;0.0605211
105;calc iter;100;1.25895;1.1605;1.43433
105;total;1;130.767;130.767;130.767
120;calc total;1;126.155;126.155;126.155
120;calc update async;100;0.000101284;1.5984e-05;0.00622896
120;calc inner;100;1.03863;0.972112;1.15289
120;calc wait;100;0.154316;0.0627381;0.413379
120;calc bound;100;0.0647545;0.0358118;0.0755699
120;calc iter;100;1.26042;1.12619;1.44737
120;total;1;130.796;130.796;130.796
168;calc total;1;126.159;126.159;126.159
168;calc update async;100;8.45755e-05;1.5656e-05;0.00450637
168;calc inner;100;1.02833;0.953764;1.1529
168;calc wait;100;0.164331;0.0578723;0.326136
168;calc bound;100;0.0651361;0.0350084;0.0765933
168;calc iter;100;1.25995;1.11618;1.43533
168;total;1;130.783;130.783;130.783
144;calc total;1;126.159;126.159;126.159
144;calc update async;100;0.000136501;1.3781e-05;0.0100317
144;calc inner;100;1.02353;0.946548;1.14674
144;calc wait;100;0.168967;0.05384;0.410664
144;calc bound;100;0.0653891;0.0356905;0.0769092
144;calc iter;100;1.26037;1.10262;1.47522
144;total;1;130.786;130.786;130.786
106;calc total;1;126.156;126.156;126.156
106;calc update async;100;0.00010818;1.2593e-05;0.00875158
106;calc inner;100;1.04644;0.872481;1.14529
106;calc wait;100;0.16575;0.0644884;0.519305
106;calc bound;100;0.0435968;0.0361513;0.0561075
106;calc iter;100;1.25903;1.17034;1.44918
106;total;1;130.76;130.76;130.76
121;calc total;1;126.157;126.157;126.157
121;calc update async;100;0.000109435;1.7436e-05;0.00749704
121;calc inner;100;1.03703;0.928766;1.15118
121;calc wait;100;0.156285;0.0566795;0.463109
121;calc bound;100;0.0647138;0.0361073;0.0756845
121;calc iter;100;1.2605;1.10396;1.5492
121;total;1;130.786;130.786;130.786
169;calc total;1;126.159;126.159;126.159
169;calc update async;100;0.000106181;1.4268e-05;0.00670601
169;calc inner;100;1.02999;0.912575;1.165
169;calc wait;100;0.163253;0.0509313;0.3373
169;calc bound;100;0.0659134;0.0354333;0.0760167
169;calc iter;100;1.26116;1.13142;1.45428
169;total;1;130.779;130.779;130.779
145;calc total;1;126.159;126.159;126.159
145;calc update async;100;0.000107909;1.794e-05;0.00700942
145;calc inner;100;1.02555;0.927693;1.14627
145;calc wait;100;0.165696;0.0525902;0.350502
145;calc bound;100;0.0655015;0.0361404;0.0762167
145;calc iter;100;1.25974;1.07986;1.45857
145;total;1;130.779;130.779;130.779
107;calc total;1;126.156;126.156;126.156
107;calc update async;100;0.000109601;1.1208e-05;0.00879688
107;calc inner;100;1.04666;0.90266;1.14494
107;calc wait;100;0.16422;0.0609982;0.426869
107;calc bound;100;0.04501;0.0351731;0.0638897
107;calc iter;100;1.25899;1.10913;1.41953
107;total;1;130.769;130.769;130.769
122;calc total;1;126.157;126.157;126.157
122;calc update async;100;0.000115611;1.378e-05;0.00759141
122;calc inner;100;1.03497;0.905789;1.15099
122;calc wait;100;0.157938;0.0587717;0.442857
122;calc bound;100;0.066548;0.0355141;0.0767908
122;calc iter;100;1.26088;1.10461;1.57586
122;total;1;130.794;130.794;130.794
170;calc total;1;126.159;126.159;126.159
170;calc update async;100;0.000109222;2.022e-05;0.00684595
170;calc inner;100;1.02688;0.926004;1.15006
170;calc wait;100;0.165335;0.0578574;0.405491
170;calc bound;100;0.0664068;0.0346903;0.077395
170;calc iter;100;1.26052;1.08509;1.46852
170;total;1;130.781;130.781;130.781
146;calc total;1;126.159;126.159;126.159
146;calc update async;100;0.000114163;1.6899e-05;0.00742129
146;calc inner;100;1.02152;0.913898;1.14712
146;calc wait;100;0.171012;0.0467439;0.529139
146;calc bound;100;0.0669855;0.0346536;0.0768045
146;calc iter;100;1.26087;1.1108;1.59778
146;total;1;130.788;130.788;130.788
108;calc total;1;126.156;126.156;126.156
108;calc update async;100;0.000119834;1.8786e-05;0.00856172
108;calc inner;100;1.04973;0.992595;1.15239
108;calc wait;100;0.146092;0.0538478;0.329747
108;calc bound;100;0.0587126;0.0358246;0.0763192
108;calc iter;100;1.2574;1.17098;1.45427
108;total;1;130.781;130.781;130.781
123;calc total;1;126.157;126.157;126.157
123;calc update async;100;0.000112622;2.1018e-05;0.00769287
123;calc inner;100;1.03405;0.919686;1.1534
123;calc wait;100;0.157806;0.059952;0.542343
123;calc bound;100;0.0669151;0.03615;0.076718
123;calc iter;100;1.26071;1.09492;1.61647
123;total;1;130.794;130.794;130.794
171;calc total;1;126.159;126.159;126.159
171;calc update async;100;0.00011789;1.8596e-05;0.00767692
171;calc inner;100;1.02832;0.965987;1.15066
171;calc wait;100;0.164399;0.0554292;0.379806
171;calc bound;100;0.0664777;0.0357936;0.0760802
171;calc iter;100;1.26106;1.11717;1.42356
171;total;1;130.781;130.781;130.781
147;calc total;1;126.159;126.159;126.159
147;calc update async;100;0.000123104;2.4871e-05;0.00808311
147;calc inner;100;1.02575;0.952188;1.14944
147;calc wait;100;0.164543;0.0546034;0.35002
109;calc total;1;126.156;126.156;126.156
109;calc update async;100;0.000119611;1.3975e-05;0.00858282
109;calc inner;100;1.05441;1.00742;1.15158
109;calc wait;100;0.144174;0.0594589;0.277962
109;calc bound;100;0.0572746;0.0399474;0.0764417
109;calc iter;100;1.25802;1.16201;1.41567
109;total;1;130.777;130.777;130.777
124;calc total;1;126.157;126.157;126.157
124;calc update async;100;9.50559e-05;1.2335e-05;0.00718482
124;calc inner;100;1.05135;0.948412;1.14509
124;calc wait;100;0.156401;0.0574862;0.468893
124;calc bound;100;0.0457229;0.0357643;0.0580787
124;calc iter;100;1.25988;1.10101;1.46496
124;total;1;130.8;130.8;130.8
172;calc total;1;126.159;126.159;126.159
172;calc update async;100;0.000122954;1.4293e-05;0.00961286
172;calc inner;100;1.05159;1.00582;1.14891
172;calc wait;100;0.154995;0.0585331;0.288324
172;calc bound;100;0.0472972;0.0357787;0.0602398
172;calc iter;100;1.26021;1.15558;1.40624
172;total;1;130.78;130.78;130.78
147;calc bound;100;0.0667475;0.0358395;0.0765026
147;calc iter;100;1.26033;1.04331;1.44113
147;total;1;130.788;130.788;130.788
110;calc total;1;126.156;126.156;126.156
110;calc update async;100;0.000118238;1.4947e-05;0.00861833
110;calc inner;100;1.05415;0.978986;1.15188
110;calc wait;100;0.144984;0.0561918;0.340313
110;calc bound;100;0.0563177;0.0377836;0.0756169
110;calc iter;100;1.25782;1.16749;1.46105
110;total;1;130.778;130.778;130.778
125;calc total;1;126.156;126.156;126.156
125;calc update async;100;9.58096e-05;1.2172e-05;0.00724515
125;calc inner;100;1.05334;0.957818;1.14727
125;calc wait;100;0.15409;0.0596925;0.391881
125;calc bound;100;0.04542;0.0360862;0.0570592
125;calc iter;100;1.25901;1.16413;1.41488
125;total;1;130.788;130.788;130.788
173;calc total;1;126.159;126.159;126.159
173;calc update async;100;0.00010805;1.4857e-05;0.00823306
173;calc inner;100;1.05463;0.945488;1.19296
173;calc wait;100;0.151867;0.0543134;0.314717
173;calc bound;100;0.0464332;0.0351425;0.0615373
173;calc iter;100;1.25894;1.13085;1.5436
173;total;1;130.787;130.787;130.787
148;calc total;1;126.159;126.159;126.159
148;calc update async;100;0.000107922;1.2642e-05;0.00842192
148;calc inner;100;1.04104;0.947376;1.1411
148;calc wait;100;0.164307;0.0529873;0.443327
148;calc bound;100;0.046286;0.0359963;0.0590061
148;calc iter;100;1.25855;1.11927;1.45561
148;total;1;130.779;130.779;130.779
111;calc total;1;126.156;126.156;126.156
111;calc update async;100;0.000118223;1.4004e-05;0.00875868
111;calc inner;100;1.0465;0.988929;1.15197
111;calc wait;100;0.150234;0.0581692;0.325615
111;calc bound;100;0.0586106;0.0377239;0.0765698
111;calc iter;100;1.25788;1.15435;1.48037
111;total;1;130.781;130.781;130.781
126;calc total;1;126.156;126.156;126.156
126;calc update async;100;9.64438e-05;1.2742e-05;0.00719302
126;calc inner;100;1.05627;0.940062;1.15263
126;calc wait;100;0.150093;0.058997;0.553841
126;calc bound;100;0.0468602;0.0356356;0.0673976
126;calc iter;100;1.26019;1.13593;1.63412
126;total;1;130.799;130.799;130.799
174;calc total;1;126.159;126.159;126.159
174;calc update async;100;0.000103671;1.4713e-05;0.00771045
174;calc inner;100;1.04701;0.96177;1.14806
174;calc wait;100;0.1599;0.0563196;0.359137
174;calc bound;100;0.0466961;0.0359718;0.0641736
174;calc iter;100;1.26006;1.15014;1.42165
174;total;1;130.78;130.78;130.78
149;calc total;1;126.159;126.159;126.159
149;calc update async;100;0.000117724;1.2328e-05;0.00951517
149;calc inner;100;1.04846;0.997989;1.14608
149;calc wait;100;0.160786;0.0580451;0.349795
149;calc bound;100;0.0447892;0.0353353;0.055698
149;calc iter;100;1.25924;1.14757;1.41206
149;total;1;130.772;130.772;130.772
112;calc total;1;126.153;126.153;126.153
112;calc update async;100;8.63221e-05;1.4272e-05;0.00614207
112;calc inner;100;1.06679;1.00576;1.15035
112;calc wait;100;0.142911;0.0573326;0.347687
112;calc bound;100;0.0445697;0.0341551;0.0567493
112;calc iter;100;1.25921;1.15176;1.41193
112;total;1;130.781;130.781;130.781
127;calc total;1;126.156;126.156;126.156
127;calc update async;100;9.95501e-05;1.2884e-05;0.00727134
127;calc inner;100;1.0583;0.933398;1.15338
127;calc wait;100;0.14788;0.0525926;0.546142
127;calc bound;100;0.0469514;0.0351956;0.0704689
127;calc iter;100;1.25965;1.10336;1.52982
127;total;1;130.787;130.787;130.787
175;calc total;1;126.159;126.159;126.159
175;calc update async;100;9.82038e-05;1.3338e-05;0.00714184
175;calc inner;100;1.04829;0.965669;1.14506
175;calc wait;100;0.158489;0.0529414;0.505829
175;calc bound;100;0.0460583;0.0346899;0.0636165
175;calc iter;100;1.25944;1.12011;1.54631
175;total;1;130.779;130.779;130.779
150;calc total;1;126.159;126.159;126.159
150;calc update async;100;9.97439e-05;1.1348e-05;0.00746289
150;calc inner;100;1.04812;0.997774;1.15142
150;calc wait;100;0.158302;0.0528064;0.330856
150;calc bound;100;0.0465821;0.0354846;0.106248
150;calc iter;100;1.2593;1.13891;1.41372
150;total;1;130.782;130.782;130.782
113;calc total;1;126.156;126.156;126.156
113;calc update async;100;0.000109432;1.286e-05;0.00874806
113;calc inner;100;1.05979;1.00537;1.1492
113;calc wait;100;0.150972;0.0533822;0.296175
113;calc bound;100;0.0435126;0.0346163;0.0572386
113;calc iter;100;1.25863;1.14456;1.38461
113;total;1;130.781;130.781;130.781
128;calc total;1;126.159;126.159;126.159
128;calc update async;100;0.000104703;1.2546e-05;0.0082791
128;calc inner;100;1.04952;0.978314;1.14563
128;calc wait;100;0.160721;0.0607177;0.317555
128;calc bound;100;0.0449691;0.036838;0.0583047
128;calc iter;100;1.25851;1.16803;1.39648
128;total;1;130.8;130.8;130.8
176;calc total;1;126.159;126.159;126.159
176;calc update async;100;0.000101772;1.3461e-05;0.00800076
176;calc inner;100;1.04422;0.98564;1.17611
176;calc wait;100;0.166898;0.0566061;0.321875
176;calc bound;100;0.0450055;0.0365015;0.0668863
176;calc iter;100;1.25876;1.16928;1.39292
176;total;1;130.787;130.787;130.787
151;calc total;1;126.159;126.159;126.159
151;calc update async;100;0.0001042;1.545e-05;0.00778955
151;calc inner;100;1.04484;0.990432;1.14436
151;calc wait;100;0.163684;0.0581951;0.356348
151;calc bound;100;0.0458887;0.0355011;0.0725489
151;calc iter;100;1.25989;1.14935;1.40959
151;total;1;130.779;130.779;130.779
129;calc total;1;126.159;126.159;126.159
129;calc update async;100;0.000104382;1.2355e-05;0.00825916
129;calc inner;100;1.04947;0.965367;1.21685
129;calc wait;100;0.161332;0.0583324;0.322271
129;calc bound;100;0.0454697;0.0369208;0.0940783
129;calc iter;100;1.25896;1.11498;1.40412
129;total;1;130.798;130.798;130.798
177;calc total;1;126.159;126.159;126.159
177;calc update async;100;0.000112656;1.2224e-05;0.00913651
177;calc inner;100;1.04369;0.994731;1.14988
177;calc wait;100;0.166486;0.0532453;0.35567
177;calc bound;100;0.0451582;0.0365595;0.0671221
177;calc iter;100;1.25829;1.16721;1.39713
177;total;1;130.786;130.786;130.786
152;calc total;1;126.159;126.159;126.159
152;calc update async;100;0.000107545;1.4615e-05;0.00848028
152;calc inner;100;1.03962;0.95556;1.14425
152;calc wait;100;0.171388;0.0572903;0.438033
152;calc bound;100;0.045506;0.0361935;0.0590568
152;calc iter;100;1.25881;1.16057;1.42981
152;total;1;130.788;130.788;130.788
130;calc total;1;126.159;126.159;126.159
130;calc update async;100;0.000106226;1.4445e-05;0.00827956
130;calc inner;100;1.05073;0.972921;1.15097
130;calc wait;100;0.160079;0.0579972;0.357646
130;calc bound;100;0.0447523;0.0359585;0.0724396
130;calc iter;100;1.25877;1.16916;1.43548
130;total;1;130.795;130.795;130.795
178;calc total;1;126.159;126.159;126.159
178;calc update async;100;0.000109609;1.2198e-05;0.00873517
178;calc inner;100;1.03997;0.943716;1.14627
178;calc wait;100;0.172544;0.0562259;0.310839
178;calc bound;100;0.0444478;0.0354067;0.0543701
178;calc iter;100;1.25896;1.16627;1.39276
178;total;1;130.778;130.778;130.778
153;calc total;1;126.159;126.159;126.159
153;calc update async;100;0.000109473;1.2642e-05;0.00876917
153;calc inner;100;1.03946;0.964167;1.18593
153;calc wait;100;0.171297;0.0613461;0.363021
153;calc bound;100;0.0451048;0.036836;0.0858185
153;calc iter;100;1.25791;1.15755;1.39428
153;total;1;130.786;130.786;130.786
131;calc total;1;126.159;126.159;126.159
131;calc update async;100;0.000123942;1.3099e-05;0.0101872
131;calc inner;100;1.04627;0.904874;1.14593
131;calc wait;100;0.164025;0.053333;0.343789
131;calc bound;100;0.0452658;0.0359588;0.0645857
131;calc iter;100;1.25897;1.1574;1.40467
131;total;1;130.8;130.8;130.8
179;calc total;1;126.159;126.159;126.159
179;calc update async;100;0.000106814;1.5244e-05;0.00834822
179;calc inner;100;1.04063;0.904731;1.14663
179;calc wait;100;0.170217;0.0602093;0.364366
179;calc bound;100;0.0448425;0.0363294;0.0570404
179;calc iter;100;1.25883;1.15091;1.41249
179;total;1;130.781;130.781;130.781
154;calc total;1;126.159;126.159;126.159
154;calc update async;100;0.000110643;1.2703e-05;0.00882269
154;calc inner;100;1.0376;0.988756;1.14314
154;calc wait;100;0.17498;0.0572253;0.340915
154;calc bound;100;0.043625;0.0361136;0.0576545
154;calc iter;100;1.25853;1.14619;1.44076
154;total;1;130.788;130.788;130.788
132;calc total;1;126.159;126.159;126.159
132;calc update async;100;0.000116611;1.5364e-05;0.00858901
132;calc inner;100;1.04344;0.989217;1.14748
132;calc wait;100;0.153874;0.0528445;0.313192
132;calc bound;100;0.057425;0.03672;0.0769274
132;calc iter;100;1.25778;1.13052;1.46089
132;total;1;130.788;130.788;130.788
180;calc total;1;126.159;126.159;126.159
180;calc update async;100;0.00011756;1.5144e-05;0.00857617
180;calc inner;100;1.03835;0.962381;1.14334
180;calc wait;100;0.162145;0.0595889;0.37736
180;calc bound;100;0.0554897;0.0347641;0.0768371
180;calc iter;100;1.2572;1.14476;1.45098
180;total;1;130.781;130.781;130.781
155;calc total;1;126.159;126.159;126.159
155;calc update async;100;0.00010917;1.2256e-05;0.00883696
155;calc inner;100;1.04167;0.910077;1.14938
155;calc wait;100;0.170909;0.0587613;0.400321
155;calc bound;100;0.0442053;0.035495;0.0642588
155;calc iter;100;1.25845;1.16221;1.40353
155;total;1;130.788;130.788;130.788
133;calc total;1;126.159;126.159;126.159
133;calc update async;100;0.000120782;1.5291e-05;0.00884129
133;calc inner;100;1.04576;0.990565;1.14657
133;calc wait;100;0.153999;0.0557254;0.303006
133;calc bound;100;0.0562469;0.0378452;0.0764509
133;calc iter;100;1.25734;1.15146;1.4256
133;total;1;130.788;130.788;130.788
181;calc total;1;126.159;126.159;126.159
181;calc update async;100;0.000114307;1.2648e-05;0.00857413
181;calc inner;100;1.04191;0.970822;1.14173
181;calc wait;100;0.15941;0.0539999;0.379535
181;calc bound;100;0.0537352;0.0362399;0.0762006
181;calc iter;100;1.25688;1.13914;1.50491
181;total;1;130.784;130.784;130.784
156;calc total;1;126.159;126.159;126.159
156;calc update async;100;0.000123285;1.2857e-05;0.00908796
156;calc inner;100;1.04838;0.992054;1.15183
156;calc wait;100;0.147382;0.0575775;0.311183
134;calc total;1;126.159;126.159;126.159
134;calc update async;100;0.000117354;1.4124e-05;0.00863946
134;calc inner;100;1.04793;0.979726;1.14755
134;calc wait;100;0.150645;0.0562351;0.362173
134;calc bound;100;0.0551043;0.0371533;0.0768086
134;calc iter;100;1.25774;1.15201;1.51192
134;total;1;130.788;130.788;130.788
182;calc total;1;126.159;126.159;126.159
182;calc update async;100;0.000118925;1.5184e-05;0.00879342
182;calc inner;100;1.03645;0.972131;1.14226
182;calc wait;100;0.163977;0.0544493;0.374818
182;calc bound;100;0.0555348;0.0377246;0.0768544
182;calc iter;100;1.25728;1.13762;1.51251
182;total;1;130.78;130.78;130.78
156;calc bound;100;0.0586979;0.0370597;0.076839
156;calc iter;100;1.25714;1.15997;1.46035
156;total;1;130.766;130.766;130.766
135;calc total;1;126.159;126.159;126.159
135;calc update async;100;0.000115728;1.376e-05;0.00861455
135;calc inner;100;1.04008;0.974694;1.14759
135;calc wait;100;0.156401;0.0416619;0.337998
135;calc bound;100;0.0584815;0.0359793;0.0769114
135;calc iter;100;1.2571;1.15375;1.45669
135;total;1;130.788;130.788;130.788
183;calc total;1;126.159;126.159;126.159
183;calc update async;100;0.000119467;1.4892e-05;0.00881518
183;calc inner;100;1.03629;0.956468;1.14367
183;calc wait;100;0.164098;0.0568156;0.353234
157;calc total;1;126.159;126.159;126.159
157;calc update async;100;0.000122259;1.5717e-05;0.00910428
157;calc inner;100;1.05251;0.977588;1.15168
157;calc wait;100;0.145885;0.058384;0.33677
157;calc bound;100;0.0575637;0.0383877;0.0769673
157;calc iter;100;1.25772;1.14702;1.42677
157;total;1;130.772;130.772;130.772
136;calc total;1;126.159;126.159;126.159
136;calc update async;100;0.000108047;1.2227e-05;0.00863544
136;calc inner;100;1.05492;1.01279;1.14364
136;calc wait;100;0.156634;0.057286;0.315257
136;calc bound;100;0.0435363;0.0344096;0.058557
136;calc iter;100;1.2585;1.14703;1.40253
136;total;1;130.784;130.784;130.784
183;calc bound;100;0.0558374;0.0356098;0.0762279
183;calc iter;100;1.2577;1.12361;1.45338
183;total;1;130.784;130.784;130.784
158;calc total;1;126.159;126.159;126.159
158;calc update async;100;0.000120393;1.3741e-05;0.00908446
158;calc inner;100;1.05359;0.982188;1.15231
158;calc wait;100;0.145359;0.0617015;0.355294
158;calc bound;100;0.0557826;0.0369134;0.0761336
158;calc iter;100;1.25695;1.16815;1.49107
158;total;1;130.769;130.769;130.769
137;calc total;1;126.159;126.159;126.159
137;calc update async;100;0.000110573;1.4303e-05;0.00883763
137;calc inner;100;1.05225;1.00921;1.1412
137;calc wait;100;0.159322;0.0537719;0.297483
184;calc total;1;126.159;126.159;126.159
184;calc update async;100;0.000108992;1.1749e-05;0.00886798
184;calc inner;100;1.04593;0.997121;1.13927
184;calc wait;100;0.166378;0.0561578;0.346027
184;calc bound;100;0.0424122;0.0346196;0.0559366
184;calc iter;100;1.25791;1.13486;1.39666
184;total;1;130.776;130.776;130.776
159;calc total;1;126.159;126.159;126.159
159;calc update async;100;0.000122334;1.6119e-05;0.0090677
159;calc inner;100;1.04837;0.988677;1.15148
159;calc wait;100;0.148842;0.0562333;0.323102
159;calc bound;100;0.0572612;0.0373531;0.0768612
159;calc iter;100;1.25749;1.14431;1.4674
159;total;1;130.767;130.767;130.767
137;calc bound;100;0.04347;0.0339728;0.0573036
137;calc iter;100;1.25902;1.15132;1.39934
137;total;1;130.788;130.788;130.788
185;calc total;1;126.159;126.159;126.159
185;calc update async;100;0.000107947;1.161e-05;0.00884694
185;calc inner;100;1.04383;0.993478;1.13718
185;calc wait;100;0.170503;0.0566746;0.354756
185;calc bound;100;0.0416381;0.033345;0.0559301
185;calc iter;100;1.25902;1.11893;1.42582
185;total;1;130.774;130.774;130.774
160;calc total;1;126.159;126.159;126.159
160;calc update async;100;0.000114188;1.04e-05;0.00909185
160;calc inner;100;1.06014;1.00881;1.14351
160;calc wait;100;0.14937;0.0511619;0.298219
160;calc bound;100;0.0445724;0.0341949;0.0596192
160;calc iter;100;1.25885;1.16132;1.40773
160;total;1;130.769;130.769;130.769
186;calc total;1;126.159;126.159;126.159
186;calc update async;100;0.0001097;1.0897e-05;0.00888803
186;calc inner;100;1.04618;0.999251;1.1392
186;calc wait;100;0.167366;0.0579287;0.349885
186;calc bound;100;0.0418429;0.0348872;0.0549344
186;calc iter;100;1.25784;1.12239;1.42926
186;total;1;130.778;130.778;130.778
161;calc total;1;126.159;126.159;126.159
161;calc update async;100;0.000111831;1.1871e-05;0.00911023
161;calc inner;100;1.05832;1.00457;1.14375
161;calc wait;100;0.15262;0.0480796;0.295401
161;calc bound;100;0.0432178;0.0344509;0.0573649
161;calc iter;100;1.25813;1.13243;1.39515
161;total;1;130.772;130.772;130.772
187;calc total;1;126.159;126.159;126.159
187;calc update async;100;0.000108408;1.1057e-05;0.00884914
187;calc inner;100;1.04653;1.00118;1.13858
187;calc wait;100;0.167484;0.0530046;0.352985
187;calc bound;100;0.0420935;0.0338297;0.0592703
187;calc iter;100;1.25867;1.1156;1.421
187;total;1;130.78;130.78;130.78
162;calc total;1;126.159;126.159;126.159
162;calc update async;100;0.000112588;1.1695e-05;0.00916349
162;calc inner;100;1.05808;1.00822;1.15487
162;calc wait;100;0.154581;0.0568065;0.362502
162;calc bound;100;0.0429082;0.0342816;0.0610872
162;calc iter;100;1.25876;1.16177;1.44636
162;total;1;130.775;130.775;130.775
188;calc total;1;126.159;126.159;126.159
188;calc update async;100;0.00011923;1.1e-05;0.00899863
188;calc inner;100;1.03634;0.953859;1.14206
188;calc wait;100;0.165716;0.0531069;0.336474
188;calc bound;100;0.0559951;0.0355346;0.0772786
188;calc iter;100;1.26006;1.12548;1.43962
188;total;1;130.778;130.778;130.778
163;calc total;1;126.159;126.159;126.159
163;calc update async;100;0.000112948;1.2025e-05;0.00916393
163;calc inner;100;1.05866;1.00511;1.1461
163;calc wait;100;0.152278;0.0569683;0.314408
163;calc bound;100;0.0435669;0.0344974;0.0600882
163;calc iter;100;1.25817;1.13194;1.41563
163;total;1;130.767;130.767;130.767
189;calc total;1;126.159;126.159;126.159
189;calc update async;100;0.000118616;1.2066e-05;0.00901195
189;calc inner;100;1.03689;0.939316;1.13901
189;calc wait;100;0.166478;0.0471226;0.3313
189;calc bound;100;0.0547956;0.0343846;0.0768799
189;calc iter;100;1.25943;1.02145;1.42534
189;total;1;130.78;130.78;130.78
190;calc total;1;126.159;126.159;126.159
190;calc update async;100;0.000118406;9.86e-06;0.00921413
190;calc inner;100;1.03987;0.958513;1.13982
190;calc wait;100;0.165529;0.0516265;0.339086
190;calc bound;100;0.0524167;0.0355654;0.0736071
190;calc iter;100;1.26015;1.12389;1.42509
190;total;1;130.78;130.78;130.78
191;calc total;1;126.159;126.159;126.159
191;calc update async;100;0.000123345;1.3177e-05;0.00920874
191;calc inner;100;1.03912;0.960085;1.13726
191;calc wait;100;0.165056;0.0461762;0.358413
191;calc bound;100;0.0534658;0.0345567;0.0764353
191;calc iter;100;1.25944;1.077;1.5062
191;total;1;130.782;130.782;130.782
43;calc total;1;126.156;126.156;126.156
43;calc update async;100;0.000115973;1.3156e-05;0.0090829
43;calc inner;100;1.06773;1.02166;1.14825
43;calc wait;100;0.142567;0.0612667;0.281126
43;calc bound;100;0.0447369;0.0339916;0.0561208
43;calc iter;100;1.25958;1.15915;1.37477
43;total;1;130.762;130.762;130.762
44;calc total;1;126.156;126.156;126.156
44;calc update async;100;0.00012243;1.1616e-05;0.00916859
44;calc inner;100;1.05849;0.989639;1.14922
44;calc wait;100;0.145078;0.0562359;0.321659
44;calc bound;100;0.0549336;0.0350528;0.0765153
44;calc iter;100;1.26039;1.16177;1.40499
44;total;1;130.765;130.765;130.765
45;calc total;1;126.156;126.156;126.156
45;calc update async;100;0.000122488;1.2227e-05;0.00913204
45;calc inner;100;1.05881;0.977447;1.14929
45;calc wait;100;0.145818;0.0520341;0.276588
45;calc bound;100;0.0540232;0.0346044;0.0765719
45;calc iter;100;1.25999;1.08191;1.40243
45;total;1;130.758;130.758;130.758
46;calc total;1;126.156;126.156;126.156
46;calc update async;100;0.000121464;1.2549e-05;0.0093458
46;calc inner;100;1.06148;0.989913;1.14981
46;calc wait;100;0.145409;0.0526475;0.288131
46;calc bound;100;0.0516567;0.0348951;0.0743918
46;calc iter;100;1.26065;1.15835;1.38972
46;total;1;130.764;130.764;130.764
47;calc total;1;126.156;126.156;126.156
47;calc update async;100;0.000121462;1.3067e-05;0.00928166
47;calc inner;100;1.05986;0.986347;1.14821
47;calc wait;100;0.146077;0.0470511;0.299607
47;calc bound;100;0.0526903;0.0346722;0.0761912
47;calc iter;100;1.26004;1.06888;1.40014
47;total;1;130.765;130.765;130.765
90;calc total;1;126.156;126.156;126.156
90;calc update async;100;0.000106216;1.1004e-05;0.00850134
90;calc inner;100;1.06395;1.02248;1.14838
90;calc wait;100;0.149443;0.0578196;0.261762
90;calc bound;100;0.0427104;0.0345332;0.0559451
90;calc iter;100;1.2589;1.16363;1.38912
90;total;1;130.784;130.784;130.784
91;calc total;1;126.156;126.156;126.156
91;calc update async;100;0.000110017;1.1679e-05;0.00855781
91;calc inner;100;1.06665;1.02304;1.14962
91;calc wait;100;0.142744;0.0564316;0.309984
91;calc bound;100;0.0448621;0.0338463;0.0569458
91;calc iter;100;1.2594;1.16861;1.41272
91;total;1;130.794;130.794;130.794
92;calc total;1;126.156;126.156;126.156
92;calc update async;100;0.0001152;1.1596e-05;0.00868266
92;calc inner;100;1.05835;0.986308;1.15066
92;calc wait;100;0.146405;0.0530461;0.312381
92;calc bound;100;0.0536251;0.0343917;0.0761889
92;calc iter;100;1.26006;1.15281;1.40145
92;total;1;130.795;130.795;130.795
93;calc total;1;126.156;126.156;126.156
93;calc update async;100;0.000116083;1.2522e-05;0.00869105
93;calc inner;100;1.05724;0.990201;1.15108
93;calc wait;100;0.148098;0.0490218;0.342735
93;calc bound;100;0.0527588;0.0339513;0.075549
93;calc iter;100;1.25975;1.0851;1.4053
93;total;1;130.795;130.795;130.795
94;calc total;1;126.155;126.155;126.155
94;calc update async;100;0.000106153;1.3982e-05;0.00788839
94;calc inner;100;1.06133;0.981583;1.15018
94;calc wait;100;0.145623;0.0553492;0.269205
94;calc bound;100;0.0519196;0.03464;0.0737413
94;calc iter;100;1.26069;1.14624;1.37852
94;total;1;130.794;130.794;130.794
95;calc total;1;126.155;126.155;126.155
95;calc update async;100;0.0001035;1.0729e-05;0.00752803
95;calc inner;100;1.05926;0.992764;1.14944
95;calc wait;100;0.146293;0.0568924;0.288147
95;calc bound;100;0.0521917;0.0344609;0.0764703
95;calc iter;100;1.25994;1.08416;1.43763
95;total;1;130.796;130.796;130.796
114;calc total;1;126.156;126.156;126.156
114;calc update async;100;0.000109334;1.0445e-05;0.00883509
114;calc inner;100;1.05861;0.996548;1.1466
114;calc wait;100;0.15484;0.0451535;0.35483
114;calc bound;100;0.042882;0.0340522;0.0572716
114;calc iter;100;1.25915;1.16577;1.43901
114;total;1;130.781;130.781;130.781
115;calc total;1;126.156;126.156;126.156
115;calc update async;100;0.000110836;1.0869e-05;0.00886372
115;calc inner;100;1.06137;1.00668;1.1462
115;calc wait;100;0.146735;0.0545714;0.322625
115;calc bound;100;0.0449289;0.0348635;0.0571492
115;calc iter;100;1.25861;1.14796;1.413
115;total;1;130.767;130.767;130.767
116;calc total;1;126.156;126.156;126.156
116;calc update async;100;0.000117832;1.2527e-05;0.00888504
116;calc inner;100;1.05452;0.980497;1.1494
116;calc wait;100;0.149629;0.0518552;0.314187
116;calc bound;100;0.0534647;0.0346887;0.0758938
116;calc iter;100;1.25972;1.06915;1.44167
116;total;1;130.78;130.78;130.78
117;calc total;1;126.156;126.156;126.156
117;calc update async;100;0.00011653;1.0641e-05;0.00890377
117;calc inner;100;1.0519;0.976107;1.14936
117;calc wait;100;0.153257;0.0570202;0.378492
117;calc bound;100;0.0538819;0.0354887;0.0768368
117;calc iter;100;1.26014;1.1343;1.45363
117;total;1;130.777;130.777;130.777
118;calc total;1;126.155;126.155;126.155
118;calc update async;100;0.000104571;1.1638e-05;0.00785516
118;calc inner;100;1.05728;0.967789;1.14683
118;calc wait;100;0.148462;0.0549056;0.379892
118;calc bound;100;0.0518674;0.0347873;0.0775269
118;calc iter;100;1.25965;1.07481;1.4826
118;total;1;130.768;130.768;130.768
119;calc total;1;126.155;126.155;126.155
119;calc update async;100;0.000101236;1.1675e-05;0.00749051
119;calc inner;100;1.05702;0.978488;1.14557
119;calc wait;100;0.14949;0.057629;0.303192
119;calc bound;100;0.0518898;0.0357839;0.0741692
119;calc iter;100;1.26025;1.1393;1.4301
119;total;1;130.781;130.781;130.781
138;calc total;1;126.159;126.159;126.159
138;calc update async;100;0.000109129;1.1513e-05;0.00887292
138;calc inner;100;1.05085;0.998103;1.1443
138;calc wait;100;0.162915;0.0481054;0.389793
138;calc bound;100;0.041975;0.0346379;0.0602464
138;calc iter;100;1.2583;1.13109;1.46117
138;total;1;130.785;130.785;130.785
139;calc total;1;126.159;126.159;126.159
139;calc update async;100;0.000119053;1.2287e-05;0.00969257
139;calc inner;100;1.05241;1.00777;1.14135
139;calc wait;100;0.159225;0.0554022;0.343135
139;calc bound;100;0.0437712;0.0339902;0.057259
139;calc iter;100;1.25904;1.14478;1.40281
139;total;1;130.787;130.787;130.787
140;calc total;1;126.159;126.159;126.159
140;calc update async;100;0.000126253;1.2848e-05;0.00980204
140;calc inner;100;1.04567;0.974657;1.14325
140;calc wait;100;0.158953;0.0581777;0.319611
140;calc bound;100;0.0541372;0.0354871;0.0764744
140;calc iter;100;1.2601;1.14752;1.46716
140;total;1;130.788;130.788;130.788
141;calc total;1;126.159;126.159;126.159
141;calc update async;100;0.000131205;1.3499e-05;0.00982765
141;calc inner;100;1.04564;0.964563;1.14419
141;calc wait;100;0.158624;0.0473755;0.33413
141;calc bound;100;0.0538671;0.0343722;0.0773498
141;calc iter;100;1.25949;1.05091;1.48428
141;total;1;130.787;130.787;130.787
142;calc total;1;126.159;126.159;126.159
142;calc update async;100;0.000131092;1.2458e-05;0.00995756
142;calc inner;100;1.04914;0.936412;1.14172
142;calc wait;100;0.156736;0.0543444;0.417912
142;calc bound;100;0.0520333;0.0355226;0.0766103
142;calc iter;100;1.2602;1.13676;1.51605
142;total;1;130.783;130.783;130.783
143;calc total;1;126.159;126.159;126.159
143;calc update async;100;0.000128602;1.3074e-05;0.00999857
143;calc inner;100;1.04878;0.969786;1.14333
143;calc wait;100;0.156823;0.0567188;0.312372
143;calc bound;100;0.0522093;0.0343781;0.0750456
143;calc iter;100;1.25968;1.07534;1.47128
143;total;1;130.784;130.784;130.784
164;calc total;1;126.159;126.159;126.159
164;calc update async;100;0.00012288;1.3511e-05;0.00924852
164;calc inner;100;1.05035;0.952513;1.14823
164;calc wait;100;0.151119;0.0446274;0.349891
164;calc bound;100;0.0561957;0.0352556;0.077381
164;calc iter;100;1.25942;1.04876;1.41539
164;total;1;130.776;130.776;130.776
165;calc total;1;126.159;126.159;126.159
165;calc update async;100;0.000119705;1.3236e-05;0.00927241
165;calc inner;100;1.05484;0.975746;1.15006
165;calc wait;100;0.150653;0.0552311;0.316517
165;calc bound;100;0.0528886;0.03558;0.0765833
165;calc iter;100;1.25984;1.15303;1.44444
165;total;1;130.77;130.77;130.77
166;calc total;1;126.159;126.159;126.159
166;calc update async;100;0.000121865;1.3762e-05;0.00944302
166;calc inner;100;1.05571;0.960315;1.14568
166;calc wait;100;0.149973;0.0518308;0.306711
166;calc bound;100;0.0516814;0.0351442;0.0757999
166;calc iter;100;1.25927;1.05163;1.40633
166;total;1;130.773;130.773;130.773
167;calc total;1;126.159;126.159;126.159
167;calc update async;100;0.000122626;1.1874e-05;0.00951071
167;calc inner;100;1.05561;0.977474;1.14657
167;calc wait;100;0.149772;0.0566422;0.388336
167;calc bound;100;0.0528472;0.0359108;0.0757107
167;calc iter;100;1.2599;1.14709;1.52289
167;total;1;130.777;130.777;130.777
