# Supplementary material for: A Halo abstraction for distributed n-dimensional structured grids within the C++ PGAS library DASH
Source: PeerJ Comput Sci. 2023 Feb 3;9:e1203. doi: 10.7717/peerj-cs.1203 (PMC10280232; doi:10.7717/peerj-cs.1203)
Supplement: Supplemental Information 2 [file peerj-cs-09-1203-s002.gz › raw_haswell/res_3d/weak/weak_all.txt]

type	nodes	cores_node	elems	core_id	func	count	avg	min	max
dash	16	24	3780	24	initialize	1	4.74411	4.74411	4.74411
dash	16	24	3780	24	async	100	0.0465692	0.02235	0.137843
dash	16	24	3780	24	inner	100	1.13593	1.07197	1.15583
dash	16	24	3780	24	wait	100	4.88602e-05	1.8206e-05	0.000194802
dash	16	24	3780	24	bound	100	0.0736931	0.0689835	0.106404
dash	16	24	3780	24	calc iter	100	1.25625	1.2121	1.31778
dash	16	24	3780	24	calc total	1	125.765	125.765	125.765
dash	16	24	3780	24	total	1	144.351	144.351	144.351
dash	16	24	3780	25	initialize	1	4.74424	4.74424	4.74424
dash	16	24	3780	25	async	100	0.0473851	0.0219466	0.149372
dash	16	24	3780	25	inner	100	1.13196	1.04053	1.15372
dash	16	24	3780	25	wait	100	5.47569e-05	2.5856e-05	0.00022235
dash	16	24	3780	25	bound	100	0.0768107	0.0677384	0.142021
dash	16	24	3780	25	calc iter	100	1.25621	1.23177	1.32271
dash	16	24	3780	25	calc total	1	125.765	125.765	125.765
dash	16	24	3780	25	total	1	144.351	144.351	144.351
dash	16	24	3780	26	initialize	1	4.74409	4.74409	4.74409
dash	16	24	3780	26	async	100	0.0506682	0.0223127	0.187308
dash	16	24	3780	26	inner	100	1.13245	1.06185	1.15329
dash	16	24	3780	26	wait	100	4.77226e-05	2.1414e-05	0.000286462
dash	16	24	3780	26	bound	100	0.0730766	0.0678562	0.106102
dash	16	24	3780	26	calc iter	100	1.25625	1.18145	1.35529
dash	16	24	3780	26	calc total	1	125.765	125.765	125.765
dash	16	24	3780	26	total	1	144.351	144.351	144.351
dash	16	24	3780	27	initialize	1	4.74418	4.74418	4.74418
dash	16	24	3780	27	async	100	0.0443958	0.0190273	0.132592
dash	16	24	3780	27	inner	100	1.13729	1.0826	1.23196
dash	16	24	3780	27	wait	100	5.44341e-05	2.3155e-05	0.000138753
dash	16	24	3780	27	bound	100	0.0745056	0.0684301	0.0811277
dash	16	24	3780	27	calc iter	100	1.25624	1.21913	1.35313
dash	16	24	3780	27	calc total	1	125.765	125.765	125.765
dash	16	24	3780	27	total	1	144.351	144.351	144.351
dash	16	24	3780	28	initialize	1	4.7441	4.7441	4.7441
dash	16	24	3780	28	async	100	0.046405	0.0217781	0.125465
dash	16	24	3780	28	inner	100	1.12339	1.07476	1.15029
dash	16	24	3780	28	wait	100	7.33075e-05	2.5204e-05	0.000311265
dash	16	24	3780	28	bound	100	0.0862998	0.068908	0.100185
dash	16	24	3780	28	calc iter	100	1.25617	1.23832	1.28639
dash	16	24	3780	28	calc total	1	125.765	125.765	125.765
dash	16	24	3780	28	total	1	144.351	144.351	144.351
dash	16	24	3780	0	initialize	1	4.85526	4.85526	4.85526
dash	16	24	3780	0	async	100	0.03316	0.01801	0.15811
dash	16	24	3780	0	inner	100	1.15130	1.08327	1.17417
dash	16	24	3780	0	wait	100	0.00004	0.00002	0.00015
dash	16	24	3780	0	bound	100	0.07294	0.06955	0.12661
dash	16	24	3780	0	calc iter	100	1.25746	1.22511	1.31220
dash	16	24	3780	0	calc total	1	125.76479	125.76479	125.76479
dash	16	24	3780	0	total	1	144.46286	144.46286	144.46286
dash	16	24	3780	29	initialize	1	4.74424	4.74424	4.74424
dash	16	24	3780	29	async	100	0.0424766	0.0201636	0.108185
dash	16	24	3780	29	inner	100	1.13296	1.07934	1.1584
dash	16	24	3780	29	wait	100	6.7993e-05	2.7282e-05	0.000218375
dash	16	24	3780	29	bound	100	0.0806976	0.0694675	0.129336
dash	16	24	3780	29	calc iter	100	1.25621	1.19611	1.32622
dash	16	24	3780	29	calc total	1	125.765	125.765	125.765
dash	16	24	3780	29	total	1	144.351	144.351	144.351
dash	16	24	3780	30	initialize	1	4.74417	4.74417	4.74417
dash	16	24	3780	30	async	100	0.0542932	0.0213218	0.10562
dash	16	24	3780	30	inner	100	1.13163	1.09263	1.14803
dash	16	24	3780	30	wait	100	4.34038e-05	1.9621e-05	0.000368501
dash	16	24	3780	30	bound	100	0.070386	0.0672164	0.100157
dash	16	24	3780	30	calc iter	100	1.25635	1.2232	1.29151
dash	16	24	3780	30	calc total	1	125.765	125.765	125.765
dash	16	24	3780	30	total	1	144.351	144.351	144.351
dash	16	24	3780	31	initialize	1	4.74421	4.74421	4.74421
dash	16	24	3780	31	async	100	0.0514997	0.021894	0.0748815
dash	16	24	3780	31	inner	100	1.135	1.10159	1.15428
dash	16	24	3780	31	wait	100	3.43857e-05	1.9236e-05	0.000237142
dash	16	24	3780	31	bound	100	0.0698326	0.0670218	0.094582
dash	16	24	3780	31	calc iter	100	1.25637	1.24075	1.27353
dash	16	24	3780	31	calc total	1	125.765	125.765	125.765
dash	16	24	3780	31	total	1	144.351	144.351	144.351
dash	16	24	3780	32	initialize	1	4.74416	4.74416	4.74416
dash	16	24	3780	32	async	100	0.054612	0.0220144	0.118182
dash	16	24	3780	32	inner	100	1.13186	1.0751	1.15641
dash	16	24	3780	32	wait	100	3.02872e-05	1.7639e-05	0.000132808
dash	16	24	3780	32	bound	100	0.0699037	0.067044	0.0819089
dash	16	24	3780	32	calc iter	100	1.25641	1.24632	1.27631
dash	16	24	3780	32	calc total	1	125.765	125.765	125.765
dash	16	24	3780	32	total	1	144.351	144.351	144.351
dash	16	24	3780	33	initialize	1	4.74418	4.74418	4.74418
dash	16	24	3780	33	async	100	0.0526781	0.0166596	0.0953093
dash	16	24	3780	33	inner	100	1.13303	1.09524	1.15951
dash	16	24	3780	33	wait	100	4.3399e-05	2.0493e-05	0.00027817
dash	16	24	3780	33	bound	100	0.0706195	0.0672408	0.0983927
dash	16	24	3780	33	calc iter	100	1.25637	1.21383	1.32255
dash	16	24	3780	33	calc total	1	125.765	125.765	125.765
dash	16	24	3780	33	total	1	144.351	144.351	144.351
dash	16	24	3780	34	initialize	1	4.74414	4.74414	4.74414
dash	16	24	3780	34	async	100	0.0473526	0.0154675	0.126815
dash	16	24	3780	34	inner	100	1.13819	1.06393	1.15959
dash	16	24	3780	34	wait	100	3.26426e-05	1.7563e-05	0.000170786
dash	16	24	3780	34	bound	100	0.0708092	0.0674836	0.119892
dash	16	24	3780	34	calc iter	100	1.25639	1.21365	1.31743
dash	16	24	3780	34	calc total	1	125.765	125.765	125.765
dash	16	24	3780	34	total	1	144.351	144.351	144.351
dash	16	24	3780	35	initialize	1	4.74422	4.74422	4.74422
dash	16	24	3780	35	async	100	0.0510307	0.0156836	0.107737
dash	16	24	3780	35	inner	100	1.13475	1.09253	1.16263
dash	16	24	3780	35	wait	100	4.48994e-05	2.153e-05	0.000327054
dash	16	24	3780	35	bound	100	0.0705321	0.0679083	0.102309
dash	16	24	3780	35	calc iter	100	1.25636	1.2106	1.3384
dash	16	24	3780	35	calc total	1	125.765	125.765	125.765
dash	16	24	3780	35	total	1	144.351	144.351	144.351
dash	16	24	3780	36	initialize	1	4.74416	4.74416	4.74416
dash	16	24	3780	36	async	100	0.0517763	0.020383	0.123964
dash	16	24	3780	36	inner	100	1.116	1.08735	1.15042
dash	16	24	3780	36	wait	100	5.63556e-05	2.786e-05	0.000326146
dash	16	24	3780	36	bound	100	0.088983	0.0713201	0.115164
dash	16	24	3780	36	calc iter	100	1.25682	1.23634	1.29635
dash	16	24	3780	36	calc total	1	125.765	125.765	125.765
dash	16	24	3780	36	total	1	144.351	144.351	144.351
dash	16	24	3780	37	initialize	1	4.74416	4.74416	4.74416
dash	16	24	3780	37	async	100	0.0552029	0.0204473	0.093204
dash	16	24	3780	37	inner	100	1.11091	1.06899	1.14406
dash	16	24	3780	37	wait	100	4.7355e-05	2.308e-05	0.000332858
dash	16	24	3780	37	bound	100	0.0906537	0.0742806	0.129422
dash	16	24	3780	37	calc iter	100	1.25681	1.23034	1.2788
dash	16	24	3780	37	calc total	1	125.765	125.765	125.765
dash	16	24	3780	37	total	1	144.351	144.351	144.351
dash	16	24	3780	38	initialize	1	4.74417	4.74417	4.74417
dash	16	24	3780	38	async	100	0.0555031	0.0204998	0.077756
dash	16	24	3780	38	inner	100	1.11434	1.06851	1.14622
dash	16	24	3780	38	wait	100	5.76797e-05	3.5246e-05	0.000233094
dash	16	24	3780	38	bound	100	0.0869594	0.0724352	0.134819
dash	16	24	3780	38	calc iter	100	1.25686	1.2388	1.26875
dash	16	24	3780	38	calc total	1	125.765	125.765	125.765
dash	16	24	3780	38	total	1	144.351	144.351	144.351
dash	16	24	3780	120	initialize	1	4.40801	4.40801	4.40801
dash	16	24	3780	120	async	100	0.0354188	0.0181426	0.148811
dash	16	24	3780	120	inner	100	1.14278	1.06495	1.16572
dash	16	24	3780	120	wait	100	4.97372e-05	2.2948e-05	0.000146346
dash	16	24	3780	120	bound	100	0.0779355	0.0694723	0.0906752
dash	16	24	3780	120	calc iter	100	1.25618	1.23631	1.31661
dash	16	24	3780	120	calc total	1	125.765	125.765	125.765
dash	16	24	3780	120	total	1	144.017	144.017	144.017
dash	16	24	3780	96	initialize	1	4.3515	4.3515	4.3515
dash	16	24	3780	96	async	100	0.03145	0.016694	0.236886
dash	16	24	3780	96	inner	100	1.15163	0.998132	1.17676
dash	16	24	3780	96	wait	100	3.24397e-05	2.1078e-05	0.000137193
dash	16	24	3780	96	bound	100	0.07427	0.069476	0.103961
dash	16	24	3780	96	calc iter	100	1.25738	1.19689	1.34805
dash	16	24	3780	96	calc total	1	125.765	125.765	125.765
dash	16	24	3780	96	total	1	143.96	143.96	143.96
dash	16	24	3780	39	initialize	1	4.74422	4.74422	4.74422
dash	16	24	3780	39	async	100	0.0537617	0.0205358	0.0838464
dash	16	24	3780	39	inner	100	1.11205	1.06087	1.14604
dash	16	24	3780	39	wait	100	5.41099e-05	3.1271e-05	0.000332993
dash	16	24	3780	39	bound	100	0.0909683	0.0736256	0.137512
dash	16	24	3780	39	calc iter	100	1.25684	1.24015	1.27846
dash	16	24	3780	39	calc total	1	125.765	125.765	125.765
dash	16	24	3780	39	total	1	144.351	144.351	144.351
dash	16	24	3780	72	initialize	1	4.6277	4.6277	4.6277
dash	16	24	3780	72	async	100	0.0332967	0.0177269	0.083447
dash	16	24	3780	72	inner	100	1.14273	1.10149	1.2225
dash	16	24	3780	72	wait	100	5.71506e-05	3.1251e-05	0.000163576
dash	16	24	3780	72	bound	100	0.080451	0.0694208	0.0928277
dash	16	24	3780	72	calc iter	100	1.25654	1.21413	1.34372
dash	16	24	3780	72	calc total	1	125.765	125.765	125.765
dash	16	24	3780	72	total	1	144.237	144.237	144.237
dash	16	24	3780	48	initialize	1	4.68538	4.68538	4.68538
dash	16	24	3780	48	async	100	0.0357835	0.0231242	0.101854
dash	16	24	3780	48	inner	100	1.14681	1.07038	1.2249
dash	16	24	3780	48	wait	100	4.41152e-05	1.9312e-05	0.000239506
dash	16	24	3780	48	bound	100	0.0748083	0.0693174	0.127072
dash	16	24	3780	48	calc iter	100	1.25744	1.17385	1.40536
dash	16	24	3780	48	calc total	1	125.765	125.765	125.765
dash	16	24	3780	48	total	1	144.295	144.295	144.295
dash	16	24	3780	97	initialize	1	4.35605	4.35605	4.35605
dash	16	24	3780	97	async	100	0.0376154	0.0170858	0.230419
dash	16	24	3780	97	inner	100	1.14583	0.942004	1.1687
dash	16	24	3780	97	wait	100	4.46109e-05	2.2278e-05	0.000157596
dash	16	24	3780	97	bound	100	0.073691	0.0694966	0.159362
dash	16	24	3780	97	calc iter	100	1.25719	1.17276	1.44525
dash	16	24	3780	97	calc total	1	125.765	125.765	125.765
dash	16	24	3780	97	total	1	143.964	143.964	143.964
dash	16	24	3780	40	initialize	1	4.74414	4.74414	4.74414
dash	16	24	3780	40	async	100	0.0585767	0.0203486	0.136122
dash	16	24	3780	40	inner	100	1.09431	1.06612	1.12864
dash	16	24	3780	40	wait	100	5.75551e-05	2.4744e-05	0.000373628
dash	16	24	3780	40	bound	100	0.103814	0.0731052	0.120123
dash	16	24	3780	40	calc iter	100	1.25676	1.22563	1.29102
dash	16	24	3780	40	calc total	1	125.765	125.765	125.765
dash	16	24	3780	40	total	1	144.351	144.351	144.351
dash	16	24	3780	73	initialize	1	4.62772	4.62772	4.62772
dash	16	24	3780	73	async	100	0.0370942	0.0215371	0.152322
dash	16	24	3780	73	inner	100	1.13786	1.07413	1.18124
dash	16	24	3780	73	wait	100	5.32922e-05	2.023e-05	0.0002801
dash	16	24	3780	73	bound	100	0.0815035	0.0692161	0.093063
dash	16	24	3780	73	calc iter	100	1.25651	1.23454	1.31324
dash	16	24	3780	73	calc total	1	125.765	125.765	125.765
dash	16	24	3780	73	total	1	144.237	144.237	144.237
dash	16	24	3780	49	initialize	1	4.68542	4.68542	4.68542
dash	16	24	3780	49	async	100	0.0348524	0.0220157	0.18632
dash	16	24	3780	49	inner	100	1.148	1.07164	1.19805
dash	16	24	3780	49	wait	100	5.42836e-05	2.7566e-05	0.00022247
dash	16	24	3780	49	bound	100	0.0745426	0.0694387	0.140582
dash	16	24	3780	49	calc iter	100	1.25745	1.18413	1.33186
dash	16	24	3780	49	calc total	1	125.765	125.765	125.765
dash	16	24	3780	49	total	1	144.295	144.295	144.295
dash	16	24	3780	121	initialize	1	4.40804	4.40804	4.40804
dash	16	24	3780	121	async	100	0.036877	0.0177508	0.149608
dash	16	24	3780	121	inner	100	1.14146	1.01481	1.16654
dash	16	24	3780	121	wait	100	5.09149e-05	1.9046e-05	0.000182616
dash	16	24	3780	121	bound	100	0.0777593	0.0695796	0.148761
dash	16	24	3780	121	calc iter	100	1.25615	1.1949	1.34885
dash	16	24	3780	121	calc total	1	125.765	125.765	125.765
dash	16	24	3780	121	total	1	144.017	144.017	144.017
dash	16	24	3780	98	initialize	1	4.33082	4.33082	4.33082
dash	16	24	3780	98	async	100	0.0356862	0.0178979	0.227009
dash	16	24	3780	98	inner	100	1.14613	0.935215	1.1657
dash	16	24	3780	98	wait	100	4.7148e-05	2.3518e-05	0.000185329
dash	16	24	3780	98	bound	100	0.0753428	0.0695662	0.160183
dash	16	24	3780	98	calc iter	100	1.25721	1.16159	1.44379
dash	16	24	3780	98	calc total	1	125.765	125.765	125.765
dash	16	24	3780	98	total	1	143.939	143.939	143.939
dash	16	24	3780	41	initialize	1	4.74413	4.74413	4.74413
dash	16	24	3780	41	async	100	0.0573114	0.0200701	0.107822
dash	16	24	3780	41	inner	100	1.10035	1.07102	1.14364
dash	16	24	3780	41	wait	100	5.57454e-05	2.6009e-05	0.000377033
dash	16	24	3780	41	bound	100	0.0990786	0.0738173	0.116265
dash	16	24	3780	41	calc iter	100	1.25679	1.23111	1.27912
dash	16	24	3780	41	calc total	1	125.765	125.765	125.765
dash	16	24	3780	41	total	1	144.351	144.351	144.351
dash	16	24	3780	74	initialize	1	4.62774	4.62774	4.62774
dash	16	24	3780	74	async	100	0.0372333	0.0175023	0.106331
dash	16	24	3780	74	inner	100	1.14169	1.0743	1.20654
dash	16	24	3780	74	wait	100	4.68802e-05	2.2991e-05	0.000158537
dash	16	24	3780	74	bound	100	0.0776168	0.0700385	0.106445
dash	16	24	3780	74	calc iter	100	1.25659	1.18769	1.41935
dash	16	24	3780	74	calc total	1	125.765	125.765	125.765
dash	16	24	3780	74	total	1	144.237	144.237	144.237
dash	16	24	3780	50	initialize	1	4.6854	4.6854	4.6854
dash	16	24	3780	50	async	100	0.0329747	0.0220318	0.0970959
dash	16	24	3780	50	inner	100	1.14949	1.02769	1.1849
dash	16	24	3780	50	wait	100	4.64074e-05	2.595e-05	0.00022343
dash	16	24	3780	50	bound	100	0.0749813	0.0703418	0.149625
dash	16	24	3780	50	calc iter	100	1.2575	1.18848	1.29106
dash	16	24	3780	50	calc total	1	125.765	125.765	125.765
dash	16	24	3780	50	total	1	144.295	144.295	144.295
dash	16	24	3780	122	initialize	1	4.40805	4.40805	4.40805
dash	16	24	3780	122	async	100	0.0431195	0.0202066	0.175992
dash	16	24	3780	122	inner	100	1.14	1.07791	1.16413
dash	16	24	3780	122	wait	100	3.74765e-05	1.7118e-05	0.000214056
dash	16	24	3780	122	bound	100	0.0730737	0.069597	0.0823821
dash	16	24	3780	122	calc iter	100	1.25623	1.22938	1.33252
dash	16	24	3780	122	calc total	1	125.765	125.765	125.765
dash	16	24	3780	122	total	1	144.017	144.017	144.017
dash	16	24	3780	99	initialize	1	4.34403	4.34403	4.34403
dash	16	24	3780	99	async	100	0.0371525	0.0187032	0.28925
dash	16	24	3780	99	inner	100	1.1467	0.986313	1.16682
dash	16	24	3780	99	wait	100	3.9587e-05	1.7943e-05	0.000226876
dash	16	24	3780	99	bound	100	0.0733484	0.0697449	0.0955272
dash	16	24	3780	99	calc iter	100	1.25724	1.18644	1.37953
dash	16	24	3780	99	calc total	1	125.765	125.765	125.765
dash	16	24	3780	99	total	1	143.952	143.952	143.952
dash	16	24	3780	42	initialize	1	4.74413	4.74413	4.74413
dash	16	24	3780	42	async	100	0.0642186	0.0198233	0.161117
dash	16	24	3780	42	inner	100	1.12334	1.06703	1.15983
dash	16	24	3780	42	wait	100	2.77357e-05	1.6445e-05	0.000146022
dash	16	24	3780	42	bound	100	0.0694572	0.0677085	0.0757281
dash	16	24	3780	42	calc iter	100	1.25705	1.22396	1.30102
dash	16	24	3780	42	calc total	1	125.765	125.765	125.765
dash	16	24	3780	42	total	1	144.351	144.351	144.351
dash	16	24	3780	75	initialize	1	4.6277	4.6277	4.6277
dash	16	24	3780	75	async	100	0.0364063	0.0181162	0.178375
dash	16	24	3780	75	inner	100	1.13801	1.0819	1.16557
dash	16	24	3780	75	wait	100	6.48814e-05	3.2391e-05	0.000175197
dash	16	24	3780	75	bound	100	0.082053	0.0695811	0.0914669
dash	16	24	3780	75	calc iter	100	1.25653	1.23685	1.3299
dash	16	24	3780	75	calc total	1	125.765	125.765	125.765
dash	16	24	3780	75	total	1	144.237	144.237	144.237
dash	16	24	3780	51	initialize	1	4.68539	4.68539	4.68539
dash	16	24	3780	51	async	100	0.0321151	0.0194941	0.140107
dash	16	24	3780	51	inner	100	1.14965	1.02453	1.16939
dash	16	24	3780	51	wait	100	4.34753e-05	2.3108e-05	0.000179446
dash	16	24	3780	51	bound	100	0.0757241	0.0706503	0.15181
dash	16	24	3780	51	calc iter	100	1.25754	1.21209	1.32811
dash	16	24	3780	51	calc total	1	125.765	125.765	125.765
dash	16	24	3780	51	total	1	144.295	144.295	144.295
dash	16	24	3780	123	initialize	1	4.40803	4.40803	4.40803
dash	16	24	3780	123	async	100	0.0357159	0.0187742	0.126062
dash	16	24	3780	123	inner	100	1.14111	1.03106	1.16479
dash	16	24	3780	123	wait	100	5.31913e-05	2.3155e-05	0.000188541
dash	16	24	3780	123	bound	100	0.0792854	0.0699629	0.145166
dash	16	24	3780	123	calc iter	100	1.25616	1.20494	1.32613
dash	16	24	3780	123	calc total	1	125.765	125.765	125.765
dash	16	24	3780	123	total	1	144.017	144.017	144.017
dash	16	24	3780	100	initialize	1	4.3462	4.3462	4.3462
dash	16	24	3780	100	async	100	0.0420534	0.0194681	0.294124
dash	16	24	3780	100	inner	100	1.14264	0.913223	1.22626
dash	16	24	3780	100	wait	100	4.95836e-05	2.0239e-05	0.000316882
dash	16	24	3780	100	bound	100	0.0724744	0.0697439	0.0910263
dash	16	24	3780	100	calc iter	100	1.25721	1.21307	1.33053
dash	16	24	3780	100	calc total	1	125.765	125.765	125.765
dash	16	24	3780	100	total	1	143.954	143.954	143.954
dash	16	24	3780	43	initialize	1	4.74415	4.74415	4.74415
dash	16	24	3780	43	async	100	0.0625171	0.0200997	0.13344
dash	16	24	3780	43	inner	100	1.1248	1.09788	1.15843
dash	16	24	3780	43	wait	100	2.76497e-05	1.7353e-05	0.000131839
dash	16	24	3780	43	bound	100	0.0696979	0.0680404	0.0792246
dash	16	24	3780	43	calc iter	100	1.25705	1.22524	1.30542
dash	16	24	3780	43	calc total	1	125.765	125.765	125.765
dash	16	24	3780	43	total	1	144.351	144.351	144.351
dash	16	24	3780	76	initialize	1	4.62772	4.62772	4.62772
dash	16	24	3780	76	async	100	0.0400386	0.0232681	0.122323
dash	16	24	3780	76	inner	100	1.12511	1.03917	1.15684
dash	16	24	3780	76	wait	100	6.66806e-05	3.0109e-05	0.000253978
dash	16	24	3780	76	bound	100	0.0912606	0.0696331	0.15466
dash	16	24	3780	76	calc iter	100	1.25648	1.2368	1.33176
dash	16	24	3780	76	calc total	1	125.765	125.765	125.765
dash	16	24	3780	76	total	1	144.237	144.237	144.237
dash	16	24	3780	52	initialize	1	4.68536	4.68536	4.68536
dash	16	24	3780	52	async	100	0.0400873	0.0266299	0.176788
dash	16	24	3780	52	inner	100	1.14392	1.05489	1.16607
dash	16	24	3780	52	wait	100	5.81763e-05	2.581e-05	0.000241224
dash	16	24	3780	52	bound	100	0.0734515	0.0697706	0.0888994
dash	16	24	3780	52	calc iter	100	1.25752	1.20995	1.31059
dash	16	24	3780	52	calc total	1	125.765	125.765	125.765
dash	16	24	3780	52	total	1	144.295	144.295	144.295
dash	16	24	3780	124	initialize	1	4.40804	4.40804	4.40804
dash	16	24	3780	124	async	100	0.034698	0.0195075	0.215354
dash	16	24	3780	124	inner	100	1.13153	1.04083	1.15891
dash	16	24	3780	124	wait	100	6.80801e-05	2.3538e-05	0.000345339
dash	16	24	3780	124	bound	100	0.0898062	0.0692233	0.130609
dash	16	24	3780	124	calc iter	100	1.25611	1.22434	1.3734
dash	16	24	3780	124	calc total	1	125.765	125.765	125.765
dash	16	24	3780	124	total	1	144.017	144.017	144.017
dash	16	24	3780	101	initialize	1	4.35614	4.35614	4.35614
dash	16	24	3780	101	async	100	0.0434846	0.0191441	0.214882
dash	16	24	3780	101	inner	100	1.14243	0.984524	1.16613
dash	16	24	3780	101	wait	100	3.85171e-05	2.0288e-05	0.000214716
dash	16	24	3780	101	bound	100	0.0713155	0.0687555	0.117215
dash	16	24	3780	101	calc iter	100	1.25727	1.17728	1.34053
dash	16	24	3780	101	calc total	1	125.765	125.765	125.765
dash	16	24	3780	101	total	1	143.964	143.964	143.964
dash	16	24	3780	44	initialize	1	4.74419	4.74419	4.74419
dash	16	24	3780	44	async	100	0.0620566	0.0200563	0.109464
dash	16	24	3780	44	inner	100	1.12496	1.10011	1.15997
dash	16	24	3780	44	wait	100	2.53831e-05	1.6683e-05	0.000131041
dash	16	24	3780	44	bound	100	0.0700254	0.068204	0.0887647
dash	16	24	3780	44	calc iter	100	1.25707	1.23128	1.27979
dash	16	24	3780	44	calc total	1	125.765	125.765	125.765
dash	16	24	3780	44	total	1	144.351	144.351	144.351
dash	16	24	3780	77	initialize	1	4.62775	4.62775	4.62775
dash	16	24	3780	77	async	100	0.0400727	0.0245352	0.133025
dash	16	24	3780	77	inner	100	1.12753	1.08903	1.18728
dash	16	24	3780	77	wait	100	6.23571e-05	2.8336e-05	0.000364213
dash	16	24	3780	77	bound	100	0.0888216	0.0694252	0.0995504
dash	16	24	3780	77	calc iter	100	1.25649	1.2275	1.29864
dash	16	24	3780	77	calc total	1	125.765	125.765	125.765
dash	16	24	3780	77	total	1	144.237	144.237	144.237
dash	16	24	3780	53	initialize	1	4.68538	4.68538	4.68538
dash	16	24	3780	53	async	100	0.0431161	0.0243646	0.140286
dash	16	24	3780	53	inner	100	1.14261	1.06668	1.15621
dash	16	24	3780	53	wait	100	3.80508e-05	1.993e-05	0.000373986
dash	16	24	3780	53	bound	100	0.0717901	0.0686895	0.127031
dash	16	24	3780	53	calc iter	100	1.25756	1.21241	1.30232
dash	16	24	3780	53	calc total	1	125.765	125.765	125.765
dash	16	24	3780	53	total	1	144.295	144.295	144.295
dash	16	24	3780	125	initialize	1	4.40805	4.40805	4.40805
dash	16	24	3780	125	async	100	0.0322235	0.0175226	0.190552
dash	16	24	3780	125	inner	100	1.14034	1.08348	1.18157
dash	16	24	3780	125	wait	100	6.87885e-05	2.9817e-05	0.000220231
dash	16	24	3780	125	bound	100	0.0834923	0.0690926	0.0962923
dash	16	24	3780	125	calc iter	100	1.25613	1.19771	1.36699
dash	16	24	3780	125	calc total	1	125.765	125.765	125.765
dash	16	24	3780	125	total	1	144.017	144.017	144.017
dash	16	24	3780	102	initialize	1	4.35612	4.35612	4.35612
dash	16	24	3780	102	async	100	0.0386034	0.0191318	0.244251
dash	16	24	3780	102	inner	100	1.13727	0.953886	1.16065
dash	16	24	3780	102	wait	100	5.65579e-05	2.4829e-05	0.000359046
dash	16	24	3780	102	bound	100	0.0812194	0.069789	0.132336
dash	16	24	3780	102	calc iter	100	1.25715	1.13876	1.36169
dash	16	24	3780	102	calc total	1	125.765	125.765	125.765
dash	16	24	3780	102	total	1	143.964	143.964	143.964
dash	16	24	3780	45	initialize	1	4.74421	4.74421	4.74421
dash	16	24	3780	45	async	100	0.0650215	0.0200274	0.119744
dash	16	24	3780	45	inner	100	1.12196	1.08843	1.15705
dash	16	24	3780	45	wait	100	2.80957e-05	1.8453e-05	0.000237572
dash	16	24	3780	45	bound	100	0.0700627	0.0680962	0.0787869
dash	16	24	3780	45	calc iter	100	1.25708	1.23375	1.28183
dash	16	24	3780	45	calc total	1	125.765	125.765	125.765
dash	16	24	3780	45	total	1	144.351	144.351	144.351
dash	16	24	3780	78	initialize	1	4.62769	4.62769	4.62769
dash	16	24	3780	78	async	100	0.0499391	0.0202616	0.110234
dash	16	24	3780	78	inner	100	1.13554	1.09047	1.15814
dash	16	24	3780	78	wait	100	4.1198e-05	2.0427e-05	0.000300135
dash	16	24	3780	78	bound	100	0.0712013	0.068568	0.106583
dash	16	24	3780	78	calc iter	100	1.25672	1.238	1.29972
dash	16	24	3780	78	calc total	1	125.765	125.765	125.765
dash	16	24	3780	78	total	1	144.237	144.237	144.237
dash	16	24	3780	54	initialize	1	4.68543	4.68543	4.68543
dash	16	24	3780	54	async	100	0.038136	0.0220038	0.165239
dash	16	24	3780	54	inner	100	1.14097	1.06948	1.16168
dash	16	24	3780	54	wait	100	5.66561e-05	2.433e-05	0.000293142
dash	16	24	3780	54	bound	100	0.0782848	0.0702179	0.109412
dash	16	24	3780	54	calc iter	100	1.25745	1.21057	1.31363
dash	16	24	3780	54	calc total	1	125.765	125.765	125.765
dash	16	24	3780	54	total	1	144.295	144.295	144.295
dash	16	24	3780	126	initialize	1	4.40805	4.40805	4.40805
dash	16	24	3780	126	async	100	0.0414059	0.0174977	0.12109
dash	16	24	3780	126	inner	100	1.14367	1.0336	1.20527
dash	16	24	3780	126	wait	100	3.94809e-05	1.7708e-05	0.00031146
dash	16	24	3780	126	bound	100	0.071199	0.0678033	0.0952069
dash	16	24	3780	126	calc iter	100	1.25631	1.22506	1.32342
dash	16	24	3780	126	calc total	1	125.765	125.765	125.765
dash	16	24	3780	126	total	1	144.017	144.017	144.017
dash	16	24	3780	103	initialize	1	4.35608	4.35608	4.35608
dash	16	24	3780	103	async	100	0.0336829	0.0167466	0.215553
dash	16	24	3780	103	inner	100	1.14252	0.939667	1.16852
dash	16	24	3780	103	wait	100	5.50164e-05	2.7791e-05	0.000191874
dash	16	24	3780	103	bound	100	0.080875	0.0693	0.158617
dash	16	24	3780	103	calc iter	100	1.25714	1.14405	1.4328
dash	16	24	3780	103	calc total	1	125.765	125.765	125.765
dash	16	24	3780	103	total	1	143.964	143.964	143.964
dash	16	24	3780	46	initialize	1	4.74421	4.74421	4.74421
dash	16	24	3780	46	async	100	0.0603975	0.0162212	0.154537
dash	16	24	3780	46	inner	100	1.12525	1.06708	1.16638
dash	16	24	3780	46	wait	100	3.649e-05	1.8256e-05	0.000184657
dash	16	24	3780	79	initialize	1	4.62773	4.62773	4.62773
dash	16	24	3780	79	async	100	0.0513941	0.0210423	0.0747052
dash	16	24	3780	79	inner	100	1.13425	1.08958	1.15856
dash	16	24	3780	79	wait	100	3.8966e-05	2.0786e-05	0.000295146
dash	16	24	3780	79	bound	100	0.0710513	0.0684489	0.102877
dash	16	24	3780	79	calc iter	100	1.25674	1.23986	1.28377
dash	16	24	3780	79	calc total	1	125.765	125.765	125.765
dash	16	24	3780	79	total	1	144.237	144.237	144.237
dash	16	24	3780	55	initialize	1	4.68538	4.68538	4.68538
dash	16	24	3780	55	async	100	0.0394005	0.0256513	0.0827853
dash	16	24	3780	55	inner	100	1.13701	1.02931	1.1571
dash	16	24	3780	55	wait	100	5.33461e-05	2.1696e-05	0.000353589
dash	16	24	3780	55	bound	100	0.0809398	0.0705387	0.146995
dash	16	24	3780	55	calc iter	100	1.25741	1.22528	1.2905
dash	16	24	3780	55	calc total	1	125.765	125.765	125.765
dash	16	24	3780	55	total	1	144.295	144.295	144.295
dash	16	24	3780	127	initialize	1	4.40805	4.40805	4.40805
dash	16	24	3780	127	async	100	0.0482201	0.021475	0.08585
dash	16	24	3780	127	inner	100	1.13621	1.04902	1.15944
dash	16	24	3780	127	wait	100	4.05139e-05	2.2696e-05	0.000345106
dash	16	24	3780	127	bound	100	0.0718293	0.0683505	0.122897
dash	16	24	3780	127	calc iter	100	1.2563	1.23961	1.2771
dash	16	24	3780	127	calc total	1	125.765	125.765	125.765
dash	16	24	3780	127	total	1	144.017	144.017	144.017
dash	16	24	3780	104	initialize	1	4.35612	4.35612	4.35612
dash	16	24	3780	104	async	100	0.0367565	0.0177236	0.354105
dash	16	24	3780	104	inner	100	1.14523	0.954976	1.16521
dash	16	24	3780	104	wait	100	5.76809e-05	2.4678e-05	0.000285721
dash	16	24	3780	104	bound	100	0.0751483	0.0695572	0.135225
dash	16	24	3780	104	calc iter	100	1.25719	1.12952	1.44514
dash	16	24	3780	104	calc total	1	125.765	125.765	125.765
dash	16	24	3780	104	total	1	143.964	143.964	143.964
dash	16	24	3780	80	initialize	1	4.62774	4.62774	4.62774
dash	16	24	3780	80	async	100	0.0508925	0.0230109	0.141477
dash	16	24	3780	80	inner	100	1.13536	1.08863	1.17878
dash	16	24	3780	80	wait	100	3.88729e-05	2.2874e-05	0.000174524
dash	16	24	3780	80	bound	100	0.0705082	0.0681799	0.0869294
dash	16	24	3780	80	calc iter	100	1.2568	1.20807	1.30085
dash	16	24	3780	80	calc total	1	125.765	125.765	125.765
dash	16	24	3780	80	total	1	144.237	144.237	144.237
dash	16	24	3780	56	initialize	1	4.68537	4.68537	4.68537
dash	16	24	3780	56	async	100	0.0357868	0.0224262	0.146164
dash	16	24	3780	56	inner	100	1.14454	1.01675	1.16275
dash	16	24	3780	56	wait	100	5.67846e-05	2.6203e-05	0.000271131
dash	16	24	3780	56	bound	100	0.0771055	0.0702104	0.153121
dash	16	24	3780	56	calc iter	100	1.25749	1.20741	1.3314
dash	16	24	3780	56	calc total	1	125.765	125.765	125.765
dash	16	24	3780	56	total	1	144.295	144.295	144.295
dash	16	24	3780	128	initialize	1	4.40804	4.40804	4.40804
dash	16	24	3780	128	async	100	0.0371094	0.0171756	0.0856908
dash	16	24	3780	128	inner	100	1.14603	1.06432	1.17529
dash	16	24	3780	128	wait	100	2.88595e-05	2.0124e-05	0.000155485
dash	16	24	3780	128	bound	100	0.0732774	0.0679646	0.109154
dash	16	24	3780	128	calc iter	100	1.25644	1.24277	1.29372
dash	16	24	3780	128	calc total	1	125.765	125.765	125.765
dash	16	24	3780	128	total	1	144.017	144.017	144.017
dash	16	24	3780	105	initialize	1	4.35607	4.35607	4.35607
dash	16	24	3780	105	async	100	0.0371886	0.0184268	0.375794
dash	16	24	3780	105	inner	100	1.14163	0.972045	1.1621
dash	16	24	3780	105	wait	100	5.57078e-05	2.1286e-05	0.000264119
dash	16	24	3780	105	bound	100	0.0783591	0.0692234	0.112603
dash	16	24	3780	105	calc iter	100	1.25723	1.19517	1.45196
dash	16	24	3780	105	calc total	1	125.765	125.765	125.765
dash	16	24	3780	105	total	1	143.964	143.964	143.964
dash	16	24	3780	81	initialize	1	4.62775	4.62775	4.62775
dash	16	24	3780	81	async	100	0.0506037	0.0219152	0.0754129
dash	16	24	3780	81	inner	100	1.13437	1.09168	1.15847
dash	16	24	3780	81	wait	100	3.85999e-05	2.0886e-05	0.000224807
dash	16	24	3780	81	bound	100	0.0717376	0.0684302	0.100431
dash	16	24	3780	81	calc iter	100	1.25675	1.24357	1.27304
dash	16	24	3780	81	calc total	1	125.765	125.765	125.765
dash	16	24	3780	81	total	1	144.237	144.237	144.237
dash	16	24	3780	57	initialize	1	4.68543	4.68543	4.68543
dash	16	24	3780	57	async	100	0.035158	0.0222932	0.205571
dash	16	24	3780	57	inner	100	1.14567	1.05923	1.16554
dash	16	24	3780	57	wait	100	4.74195e-05	1.9162e-05	0.000176965
dash	16	24	3780	57	bound	100	0.0766666	0.0699869	0.102819
dash	16	24	3780	57	calc iter	100	1.25755	1.20885	1.34232
dash	16	24	3780	57	calc total	1	125.765	125.765	125.765
dash	16	24	3780	57	total	1	144.295	144.295	144.295
dash	16	24	3780	106	initialize	1	4.33415	4.33415	4.33415
dash	16	24	3780	106	async	100	0.03624	0.0191008	0.0842202
dash	16	24	3780	106	inner	100	1.14087	0.969788	1.2517
dash	16	24	3780	106	wait	100	4.75505e-05	2.0539e-05	0.000293631
dash	16	24	3780	106	bound	100	0.0800911	0.0694948	0.255743
dash	16	24	3780	106	calc iter	100	1.25725	1.08385	1.54431
dash	16	24	3780	106	calc total	1	125.765	125.765	125.765
dash	16	24	3780	106	total	1	143.942	143.942	143.942
dash	16	24	3780	82	initialize	1	4.62771	4.62771	4.62771
dash	16	24	3780	82	async	100	0.0470708	0.0202383	0.0865733
dash	16	24	3780	82	inner	100	1.13715	1.09166	1.16188
dash	16	24	3780	82	wait	100	4.89353e-05	2.4465e-05	0.000331294
dash	16	24	3780	82	bound	100	0.0724874	0.0686374	0.102893
dash	16	24	3780	82	calc iter	100	1.25676	1.23744	1.28543
dash	16	24	3780	82	calc total	1	125.765	125.765	125.765
dash	16	24	3780	82	total	1	144.237	144.237	144.237
dash	16	24	3780	58	initialize	1	4.68541	4.68541	4.68541
dash	16	24	3780	58	async	100	0.0379949	0.0230498	0.332912
dash	16	24	3780	58	inner	100	1.14526	0.962869	1.16934
dash	16	24	3780	58	wait	100	3.71067e-05	1.9666e-05	0.000144462
dash	16	24	3780	58	bound	100	0.0743135	0.0703724	0.121776
dash	16	24	3780	58	calc iter	100	1.25761	1.17798	1.37721
dash	16	24	3780	58	calc total	1	125.765	125.765	125.765
dash	16	24	3780	58	total	1	144.295	144.295	144.295
dash	16	24	3780	107	initialize	1	4.34761	4.34761	4.34761
dash	16	24	3780	107	async	100	0.0392016	0.0181605	0.323805
dash	16	24	3780	107	inner	100	1.14484	0.933494	1.16597
dash	16	24	3780	107	wait	100	3.51273e-05	1.8743e-05	0.000217481
dash	16	24	3780	107	bound	100	0.073232	0.0696218	0.0969962
dash	16	24	3780	107	calc iter	100	1.25731	1.21619	1.35432
dash	16	24	3780	107	calc total	1	125.765	125.765	125.765
dash	16	24	3780	107	total	1	143.956	143.956	143.956
dash	16	24	3780	83	initialize	1	4.62769	4.62769	4.62769
dash	16	24	3780	83	async	100	0.0487689	0.0204444	0.110919
dash	16	24	3780	83	inner	100	1.13572	1.06106	1.15871
dash	16	24	3780	83	wait	100	4.47497e-05	2.1416e-05	0.000305088
dash	16	24	3780	83	bound	100	0.0722265	0.0686157	0.124585
dash	16	24	3780	83	calc iter	100	1.25676	1.22142	1.30146
dash	16	24	3780	83	calc total	1	125.765	125.765	125.765
dash	16	24	3780	83	total	1	144.237	144.237	144.237
dash	16	24	3780	59	initialize	1	4.68537	4.68537	4.68537
dash	16	24	3780	59	async	100	0.0348007	0.022314	0.160966
dash	16	24	3780	59	inner	100	1.15084	1.07017	1.16959
dash	16	24	3780	59	wait	100	3.22854e-05	2.0781e-05	0.000131684
dash	16	24	3780	59	bound	100	0.0719731	0.0703746	0.0854641
dash	16	24	3780	59	calc iter	100	1.25765	1.2103	1.31832
dash	16	24	3780	59	calc total	1	125.765	125.765	125.765
dash	16	24	3780	59	total	1	144.295	144.295	144.295
dash	16	24	3780	108	initialize	1	4.35058	4.35058	4.35058
dash	16	24	3780	108	async	100	0.0684719	0.020687	0.161915
dash	16	24	3780	108	inner	100	1.11669	1.03601	1.16309
dash	16	24	3780	108	wait	100	5.03945e-05	2.8907e-05	0.000211102
dash	16	24	3780	108	bound	100	0.0711101	0.0680689	0.125148
dash	16	24	3780	108	calc iter	100	1.25632	1.22102	1.32808
dash	16	24	3780	108	calc total	1	125.765	125.765	125.765
dash	16	24	3780	108	total	1	143.959	143.959	143.959
dash	16	24	3780	84	initialize	1	4.62774	4.62774	4.62774
dash	16	24	3780	84	async	100	0.038891	0.0217945	0.171566
dash	16	24	3780	84	inner	100	1.12503	1.07661	1.15791
dash	16	24	3780	84	wait	100	6.61244e-05	2.998e-05	0.000289523
dash	16	24	3780	84	bound	100	0.0930893	0.0738794	0.119847
dash	16	24	3780	84	calc iter	100	1.25708	1.22359	1.32292
dash	16	24	3780	84	calc total	1	125.765	125.765	125.765
dash	16	24	3780	84	total	1	144.237	144.237	144.237
dash	16	24	3780	60	initialize	1	4.68544	4.68544	4.68544
dash	16	24	3780	60	async	100	0.0618883	0.0221743	0.117707
dash	16	24	3780	60	inner	100	1.12301	1.10693	1.16577
dash	16	24	3780	60	wait	100	5.37725e-05	2.967e-05	0.000288339
dash	16	24	3780	60	bound	100	0.0718272	0.0683646	0.0958895
dash	16	24	3780	60	calc iter	100	1.25678	1.22943	1.30155
dash	16	24	3780	60	calc total	1	125.765	125.765	125.765
dash	16	24	3780	60	total	1	144.295	144.295	144.295
dash	16	24	3780	109	initialize	1	4.34946	4.34946	4.34946
dash	16	24	3780	109	async	100	0.0684799	0.0206124	0.139223
dash	16	24	3780	109	inner	100	1.11696	1.03774	1.1646
dash	16	24	3780	109	wait	100	3.49233e-05	2.0411e-05	0.000194747
dash	16	24	3780	109	bound	100	0.0708519	0.0679269	0.138261
dash	16	24	3780	109	calc iter	100	1.25633	1.22493	1.3248
dash	16	24	3780	109	calc total	1	125.765	125.765	125.765
dash	16	24	3780	109	total	1	143.958	143.958	143.958
dash	16	24	3780	85	initialize	1	4.62776	4.62776	4.62776
dash	16	24	3780	85	async	100	0.0400034	0.0219524	0.0899169
dash	16	24	3780	85	inner	100	1.12669	1.07784	1.15607
dash	16	24	3780	85	wait	100	5.34865e-05	2.4605e-05	0.000377295
dash	16	24	3780	85	bound	100	0.0903556	0.0745687	0.132606
dash	16	24	3780	85	calc iter	100	1.2571	1.22464	1.28913
dash	16	24	3780	85	calc total	1	125.765	125.765	125.765
dash	16	24	3780	85	total	1	144.237	144.237	144.237
dash	16	24	3780	61	initialize	1	4.68545	4.68545	4.68545
dash	16	24	3780	61	async	100	0.0571068	0.0221919	0.0801117
dash	16	24	3780	61	inner	100	1.12685	1.0997	1.1704
dash	16	24	3780	61	wait	100	3.83701e-05	1.9658e-05	0.000169247
dash	16	24	3780	61	bound	100	0.0727773	0.0691611	0.10967
dash	16	24	3780	61	calc iter	100	1.25677	1.22591	1.28392
dash	16	24	3780	61	calc total	1	125.765	125.765	125.765
dash	16	24	3780	61	total	1	144.295	144.295	144.295
dash	16	24	3780	129	initialize	1	4.40808	4.40808	4.40808
dash	16	24	3780	129	async	100	0.0443878	0.0211524	0.0979928
dash	16	24	3780	129	inner	100	1.13994	1.08118	1.16081
dash	16	24	3780	129	wait	100	3.51711e-05	1.8159e-05	0.000301455
dash	16	24	3780	129	bound	100	0.0719572	0.0681553	0.113466
dash	16	24	3780	129	calc iter	100	1.25633	1.23598	1.29495
dash	16	24	3780	129	calc total	1	125.765	125.765	125.765
dash	16	24	3780	129	total	1	144.017	144.017	144.017
dash	16	24	3780	110	initialize	1	4.32761	4.32761	4.32761
dash	16	24	3780	110	async	100	0.0709028	0.0210416	0.187113
dash	16	24	3780	110	inner	100	1.11492	1.04011	1.16537
dash	16	24	3780	110	wait	100	3.27097e-05	2.057e-05	0.000148451
dash	16	24	3780	110	bound	100	0.070514	0.067465	0.108183
dash	16	24	3780	110	calc iter	100	1.25638	1.21421	1.34927
dash	16	24	3780	110	calc total	1	125.765	125.765	125.765
dash	16	24	3780	110	total	1	143.936	143.936	143.936
dash	16	24	3780	86	initialize	1	4.62774	4.62774	4.62774
dash	16	24	3780	86	async	100	0.0416386	0.0219623	0.0732683
dash	16	24	3780	86	inner	100	1.12827	1.06729	1.15954
dash	16	24	3780	86	wait	100	5.03434e-05	3.1619e-05	0.00031674
dash	16	24	3780	86	bound	100	0.087196	0.0737973	0.150614
dash	16	24	3780	86	calc iter	100	1.25716	1.22533	1.27817
dash	16	24	3780	86	calc total	1	125.765	125.765	125.765
dash	16	24	3780	86	total	1	144.237	144.237	144.237
dash	16	24	3780	62	initialize	1	4.68541	4.68541	4.68541
dash	16	24	3780	62	async	100	0.0610374	0.0223337	0.097948
dash	16	24	3780	62	inner	100	1.12478	1.10661	1.16693
dash	16	24	3780	62	wait	100	4.1862e-05	2.5623e-05	0.000210034
dash	16	24	3780	62	bound	100	0.0709353	0.0682648	0.086057
dash	16	24	3780	62	calc iter	100	1.25679	1.22393	1.29318
dash	16	24	3780	62	calc total	1	125.765	125.765	125.765
dash	16	24	3780	62	total	1	144.295	144.295	144.295
dash	16	24	3780	130	initialize	1	4.40804	4.40804	4.40804
dash	16	24	3780	130	async	100	0.0394511	0.0185494	0.19709
dash	16	24	3780	130	inner	100	1.14064	1.04899	1.16351
dash	16	24	3780	130	wait	100	4.89427e-05	2.301e-05	0.000215819
dash	16	24	3780	130	bound	100	0.0761533	0.0688845	0.0973723
dash	16	24	3780	130	calc iter	100	1.2563	1.21636	1.31589
dash	16	24	3780	130	calc total	1	125.765	125.765	125.765
dash	16	24	3780	130	total	1	144.017	144.017	144.017
dash	16	24	3780	111	initialize	1	4.35612	4.35612	4.35612
dash	16	24	3780	111	async	100	0.0738699	0.0207581	0.28808
dash	16	24	3780	111	inner	100	1.11208	0.983752	1.15971
dash	16	24	3780	111	wait	100	3.21737e-05	1.8481e-05	0.000209747
dash	16	24	3780	111	bound	100	0.0703844	0.0676739	0.0755845
dash	16	24	3780	111	calc iter	100	1.25637	1.24137	1.34327
dash	16	24	3780	111	calc total	1	125.765	125.765	125.765
dash	16	24	3780	111	total	1	143.964	143.964	143.964
dash	16	24	3780	87	initialize	1	4.62771	4.62771	4.62771
dash	16	24	3780	87	async	100	0.0395255	0.0219703	0.0783953
dash	16	24	3780	87	inner	100	1.12595	1.06574	1.15723
dash	16	24	3780	87	wait	100	5.86681e-05	3.3768e-05	0.000377223
dash	16	24	3780	87	bound	100	0.0915974	0.07549	0.132793
dash	16	24	3780	87	calc iter	100	1.25713	1.2308	1.27487
dash	16	24	3780	87	calc total	1	125.765	125.765	125.765
dash	16	24	3780	87	total	1	144.237	144.237	144.237
dash	16	24	3780	63	initialize	1	4.6854	4.6854	4.6854
dash	16	24	3780	63	async	100	0.0607246	0.0211114	0.146769
dash	16	24	3780	63	inner	100	1.12358	1.07093	1.16552
dash	16	24	3780	63	wait	100	3.71271e-05	1.8908e-05	0.000203829
dash	16	24	3780	63	bound	100	0.0724928	0.0676181	0.0823363
dash	16	24	3780	63	calc iter	100	1.25684	1.23086	1.31556
dash	16	24	3780	63	calc total	1	125.765	125.765	125.765
dash	16	24	3780	63	total	1	144.295	144.295	144.295
dash	16	24	3780	131	initialize	1	4.40532	4.40532	4.40532
dash	16	24	3780	131	async	100	0.0377076	0.0188394	0.0790799
dash	16	24	3780	131	inner	100	1.14253	1.03852	1.16715
dash	16	24	3780	131	wait	100	4.75213e-05	2.3181e-05	0.000218554
dash	16	24	3780	131	bound	100	0.0760265	0.0685917	0.180102
dash	16	24	3780	131	calc iter	100	1.25631	1.17115	1.38762
dash	16	24	3780	131	calc total	1	125.765	125.765	125.765
dash	16	24	3780	131	total	1	144.014	144.014	144.014
dash	16	24	3780	112	initialize	1	4.32845	4.32845	4.32845
dash	16	24	3780	112	async	100	0.0767732	0.0199167	0.380305
dash	16	24	3780	112	inner	100	1.10556	0.929744	1.15514
dash	16	24	3780	112	wait	100	4.53056e-05	1.9904e-05	0.000357254
dash	16	24	3780	112	bound	100	0.0739557	0.0672629	0.134435
dash	16	24	3780	112	calc iter	100	1.25634	1.15996	1.47183
dash	16	24	3780	112	calc total	1	125.765	125.765	125.765
dash	16	24	3780	112	total	1	143.937	143.937	143.937
dash	16	24	3780	88	initialize	1	4.62776	4.62776	4.62776
dash	16	24	3780	88	async	100	0.0403976	0.0242587	0.131307
dash	16	24	3780	88	inner	100	1.12025	1.09185	1.15609
dash	16	24	3780	88	wait	100	6.249e-05	2.2029e-05	0.0003433
dash	16	24	3780	88	bound	100	0.0964014	0.0744138	0.108403
dash	16	24	3780	88	calc iter	100	1.25711	1.22652	1.30217
dash	16	24	3780	88	calc total	1	125.765	125.765	125.765
dash	16	24	3780	88	total	1	144.237	144.237	144.237
dash	16	24	3780	64	initialize	1	4.68545	4.68545	4.68545
dash	16	24	3780	64	async	100	0.0699964	0.0223032	0.197475
dash	16	24	3780	64	inner	100	1.11582	1.03865	1.15896
dash	16	24	3780	64	wait	100	4.71878e-05	2.4107e-05	0.000295491
dash	16	24	3780	64	bound	100	0.0709553	0.0671837	0.117382
dash	16	24	3780	64	calc iter	100	1.25682	1.18551	1.33936
dash	16	24	3780	64	calc total	1	125.765	125.765	125.765
dash	16	24	3780	64	total	1	144.295	144.295	144.295
dash	16	24	3780	132	initialize	1	4.40804	4.40804	4.40804
dash	16	24	3780	132	async	100	0.0541074	0.0213733	0.132149
dash	16	24	3780	132	inner	100	1.11395	1.06571	1.14152
dash	16	24	3780	132	wait	100	6.64582e-05	3.5779e-05	0.000402358
dash	16	24	3780	132	bound	100	0.0885045	0.0724946	0.125064
dash	16	24	3780	132	calc iter	100	1.25663	1.23645	1.30047
dash	16	24	3780	132	calc total	1	125.765	125.765	125.765
dash	16	24	3780	132	total	1	144.017	144.017	144.017
dash	16	24	3780	113	initialize	1	4.35611	4.35611	4.35611
dash	16	24	3780	113	async	100	0.0797246	0.0196629	0.247948
dash	16	24	3780	113	inner	100	1.10631	0.99772	1.15376
dash	16	24	3780	113	wait	100	4.27938e-05	2.1434e-05	0.000357299
dash	16	24	3780	113	bound	100	0.0702765	0.0667985	0.0788328
dash	16	24	3780	113	calc iter	100	1.25636	1.24191	1.31363
dash	16	24	3780	113	calc total	1	125.765	125.765	125.765
dash	16	24	3780	113	total	1	143.964	143.964	143.964
dash	16	24	3780	89	initialize	1	4.62773	4.62773	4.62773
dash	16	24	3780	89	async	100	0.0439727	0.0225848	0.127901
dash	16	24	3780	89	inner	100	1.11958	1.0861	1.15041
dash	16	24	3780	89	wait	100	5.95017e-05	2.5872e-05	0.000392853
dash	16	24	3780	89	bound	100	0.0935172	0.0752075	0.109996
dash	16	24	3780	89	calc iter	100	1.25713	1.22035	1.29511
dash	16	24	3780	89	calc total	1	125.765	125.765	125.765
dash	16	24	3780	89	total	1	144.237	144.237	144.237
dash	16	24	3780	65	initialize	1	4.68545	4.68545	4.68545
dash	16	24	3780	65	async	100	0.0615969	0.020918	0.133571
dash	16	24	3780	65	inner	100	1.12197	1.08652	1.16806
dash	16	24	3780	65	wait	100	3.89804e-05	2.6758e-05	0.000186656
dash	16	24	3780	65	bound	100	0.0732918	0.0663896	0.076848
dash	16	24	3780	65	calc iter	100	1.2569	1.22284	1.30525
dash	16	24	3780	65	calc total	1	125.765	125.765	125.765
dash	16	24	3780	65	total	1	144.295	144.295	144.295
dash	16	24	3780	133	initialize	1	4.40377	4.40377	4.40377
dash	16	24	3780	133	async	100	0.053788	0.0211243	0.0970748
dash	16	24	3780	133	inner	100	1.11426	1.05015	1.143
dash	16	24	3780	133	wait	100	5.53406e-05	3.4373e-05	0.000268128
dash	16	24	3780	133	bound	100	0.0885504	0.0725635	0.141839
dash	16	24	3780	114	initialize	1	4.35598	4.35598	4.35598
dash	16	24	3780	114	async	100	0.046507	0.0199666	0.175837
dash	16	24	3780	114	inner	100	1.10699	1.01013	1.15986
dash	16	24	3780	114	wait	100	5.56188e-05	2.56e-05	0.000308777
dash	16	24	3780	114	bound	100	0.10234	0.0700758	0.135501
dash	16	24	3780	114	calc iter	100	1.25589	1.21484	1.35927
dash	16	24	3780	114	calc total	1	125.765	125.765	125.765
dash	16	24	3780	114	total	1	143.964	143.964	143.964
dash	16	24	3780	90	initialize	1	4.62769	4.62769	4.62769
dash	16	24	3780	90	async	100	0.0468134	0.0219746	0.196565
dash	16	24	3780	90	inner	100	1.13635	1.05872	1.16746
dash	16	24	3780	90	wait	100	3.99397e-05	2.0125e-05	0.000202584
dash	16	24	3780	90	bound	100	0.0740554	0.0703533	0.102995
dash	16	24	3780	90	calc iter	100	1.25726	1.19288	1.35831
dash	16	24	3780	90	calc total	1	125.765	125.765	125.765
dash	16	24	3780	90	total	1	144.237	144.237	144.237
dash	16	24	3780	66	initialize	1	4.68544	4.68544	4.68544
dash	16	24	3780	66	async	100	0.0386565	0.0224686	0.114115
dash	16	24	3780	66	inner	100	1.11728	1.07271	1.16145
dash	16	24	3780	66	wait	100	6.30659e-05	3.2296e-05	0.000385074
dash	16	24	3780	66	bound	100	0.100373	0.0710281	0.135315
dash	16	24	3780	66	calc iter	100	1.25638	1.2316	1.29297
dash	16	24	3780	66	calc total	1	125.765	125.765	125.765
dash	16	24	3780	66	total	1	144.295	144.295	144.295
dash	16	24	3780	133	calc iter	100	1.25666	1.23147	1.28737
dash	16	24	3780	133	calc total	1	125.765	125.765	125.765
dash	16	24	3780	133	total	1	144.013	144.013	144.013
dash	16	24	3780	115	initialize	1	4.3561	4.3561	4.3561
dash	16	24	3780	115	async	100	0.0503243	0.0198146	0.133427
dash	16	24	3780	115	inner	100	1.10477	1.00775	1.15404
dash	16	24	3780	115	wait	100	5.27479e-05	2.7383e-05	0.000239259
dash	16	24	3780	115	bound	100	0.100731	0.0713432	0.150377
dash	16	24	3780	115	calc iter	100	1.25588	1.21593	1.32498
dash	16	24	3780	115	calc total	1	125.765	125.765	125.765
dash	16	24	3780	115	total	1	143.964	143.964	143.964
dash	16	24	3780	91	initialize	1	4.62774	4.62774	4.62774
dash	16	24	3780	91	async	100	0.0427522	0.0201749	0.119983
dash	16	24	3780	91	inner	100	1.14188	1.09299	1.17137
dash	16	24	3780	91	wait	100	3.71504e-05	2.3421e-05	0.000158954
dash	16	24	3780	91	bound	100	0.07262	0.0695144	0.0892513
dash	16	24	3780	91	calc iter	100	1.25729	1.22569	1.28712
dash	16	24	3780	91	calc total	1	125.765	125.765	125.765
dash	16	24	3780	91	total	1	144.237	144.237	144.237
dash	16	24	3780	67	initialize	1	4.68545	4.68545	4.68545
dash	16	24	3780	67	async	100	0.0387708	0.0205036	0.117489
dash	16	24	3780	67	inner	100	1.12151	1.10633	1.16241
dash	16	24	3780	67	wait	100	5.28517e-05	2.7115e-05	0.000248786
dash	16	24	3780	67	bound	100	0.0960591	0.0710782	0.117724
dash	16	24	3780	67	calc iter	100	1.2564	1.23879	1.30333
dash	16	24	3780	67	calc total	1	125.765	125.765	125.765
dash	16	24	3780	67	total	1	144.295	144.295	144.295
dash	16	24	3780	134	initialize	1	4.40802	4.40802	4.40802
dash	16	24	3780	134	async	100	0.0556207	0.0214243	0.0852141
dash	16	24	3780	134	inner	100	1.1161	1.04799	1.14318
dash	16	24	3780	134	wait	100	4.41687e-05	2.2863e-05	0.000225396
dash	16	24	3780	134	bound	100	0.0849211	0.0717983	0.144191
dash	16	24	3780	134	calc iter	100	1.25669	1.23148	1.27335
dash	16	24	3780	134	calc total	1	125.765	125.765	125.765
dash	16	24	3780	134	total	1	144.017	144.017	144.017
dash	16	24	3780	116	initialize	1	4.35116	4.35116	4.35116
dash	16	24	3780	116	async	100	0.05112	0.0204246	0.211093
dash	16	24	3780	116	inner	100	1.11117	1.01885	1.1615
dash	16	24	3780	116	wait	100	5.68463e-05	3.225e-05	0.000163691
dash	16	24	3780	116	bound	100	0.0935875	0.070129	0.12652
dash	16	24	3780	116	calc iter	100	1.25593	1.21985	1.37639
dash	16	24	3780	116	calc total	1	125.765	125.765	125.765
dash	16	24	3780	116	total	1	143.959	143.959	143.959
dash	16	24	3780	92	initialize	1	4.62775	4.62775	4.62775
dash	16	24	3780	92	async	100	0.0419841	0.0167551	0.088597
dash	16	24	3780	92	inner	100	1.1424	1.09203	1.17281
dash	16	24	3780	92	wait	100	2.67987e-05	1.8069e-05	0.000170517
dash	16	24	3780	92	bound	100	0.072939	0.0690805	0.117244
dash	16	24	3780	92	calc iter	100	1.25735	1.22607	1.28279
dash	16	24	3780	92	calc total	1	125.765	125.765	125.765
dash	16	24	3780	92	total	1	144.237	144.237	144.237
dash	16	24	3780	68	initialize	1	4.68541	4.68541	4.68541
dash	16	24	3780	68	async	100	0.0386404	0.0219377	0.203914
dash	16	24	3780	68	inner	100	1.1246	1.06621	1.16593
dash	16	24	3780	68	wait	100	5.73282e-05	3.5234e-05	0.000168794
dash	16	24	3780	68	bound	100	0.093124	0.0681534	0.108036
dash	16	24	3780	68	calc iter	100	1.25643	1.23332	1.33832
dash	16	24	3780	68	calc total	1	125.765	125.765	125.765
dash	16	24	3780	68	total	1	144.295	144.295	144.295
dash	16	24	3780	117	initialize	1	4.33137	4.33137	4.33137
dash	16	24	3780	117	async	100	0.0471013	0.0197956	0.164072
dash	16	24	3780	117	inner	100	1.11194	1.01835	1.16118
dash	16	24	3780	117	wait	100	5.69156e-05	2.9697e-05	0.000218137
dash	16	24	3780	117	bound	100	0.0968441	0.0704234	0.126728
dash	16	24	3780	117	calc iter	100	1.25595	1.2194	1.34874
dash	16	24	3780	117	calc total	1	125.765	125.765	125.765
dash	16	24	3780	117	total	1	143.939	143.939	143.939
dash	16	24	3780	93	initialize	1	4.62774	4.62774	4.62774
dash	16	24	3780	93	async	100	0.046387	0.0182767	0.0979072
dash	16	24	3780	93	inner	100	1.13839	1.1024	1.17023
dash	16	24	3780	93	wait	100	3.58111e-05	2.3757e-05	0.000125639
dash	16	24	3780	93	bound	100	0.0725265	0.0688427	0.0919277
dash	16	24	3780	93	calc iter	100	1.25734	1.23682	1.27827
dash	16	24	3780	93	calc total	1	125.765	125.765	125.765
dash	16	24	3780	93	total	1	144.237	144.237	144.237
dash	16	24	3780	118	initialize	1	4.35607	4.35607	4.35607
dash	16	24	3780	118	async	100	0.0479511	0.0203775	0.272341
dash	16	24	3780	118	inner	100	1.10332	1.00693	1.15613
dash	16	24	3780	118	wait	100	6.04125e-05	2.8732e-05	0.000356023
dash	16	24	3780	118	bound	100	0.104595	0.0683638	0.113193
dash	16	24	3780	118	calc iter	100	1.25592	1.21727	1.34767
dash	16	24	3780	118	calc total	1	125.765	125.765	125.765
dash	16	24	3780	118	total	1	143.964	143.964	143.964
dash	16	24	3780	94	initialize	1	4.62775	4.62775	4.62775
dash	16	24	3780	94	async	100	0.0445398	0.0208415	0.13261
dash	16	24	3780	94	inner	100	1.13848	1.08969	1.16733
dash	16	24	3780	94	wait	100	3.69984e-05	1.9148e-05	0.00020127
dash	16	24	3780	94	bound	100	0.074283	0.0691073	0.0934844
dash	16	24	3780	94	calc iter	100	1.25734	1.21774	1.31581
dash	16	24	3780	94	calc total	1	125.765	125.765	125.765
dash	16	24	3780	94	total	1	144.237	144.237	144.237
dash	16	24	3780	119	initialize	1	4.3537	4.3537	4.3537
dash	16	24	3780	119	async	100	0.0492092	0.0207215	0.202048
dash	16	24	3780	119	inner	100	1.10836	1.02224	1.15977
dash	16	24	3780	119	wait	100	6.08499e-05	4.4405e-05	0.000270686
dash	16	24	3780	119	bound	100	0.0983667	0.07077	0.121471
dash	16	24	3780	119	calc iter	100	1.25599	1.24247	1.30343
dash	16	24	3780	119	calc total	1	125.765	125.765	125.765
dash	16	24	3780	119	total	1	143.962	143.962	143.962
dash	16	24	3780	95	initialize	1	4.62775	4.62775	4.62775
dash	16	24	3780	95	async	100	0.0445995	0.0195469	0.138708
dash	16	24	3780	95	inner	100	1.13995	1.08563	1.16942
dash	16	24	3780	95	wait	100	3.11328e-05	1.841e-05	0.000174949
dash	16	24	3780	95	bound	100	0.0728034	0.0692293	0.0876984
dash	16	24	3780	95	calc iter	100	1.25739	1.21924	1.32222
dash	16	24	3780	95	calc total	1	125.765	125.765	125.765
dash	16	24	3780	95	total	1	144.237	144.237	144.237
dash	16	24	3780	192	initialize	1	4.34987	4.34987	4.34987
dash	16	24	3780	192	async	100	0.034973	0.0176823	0.163885
dash	16	24	3780	192	inner	100	1.15042	1.07633	1.1688
dash	16	24	3780	192	wait	100	3.74137e-05	2.3159e-05	0.000206814
dash	16	24	3780	192	bound	100	0.071409	0.0694957	0.106557
dash	16	24	3780	192	calc iter	100	1.25684	1.20063	1.33073
dash	16	24	3780	192	calc total	1	125.765	125.765	125.765
dash	16	24	3780	192	total	1	143.959	143.959	143.959
dash	16	24	3780	135	initialize	1	4.408	4.408	4.408
dash	16	24	3780	135	async	100	0.0540359	0.021541	0.0889947
dash	16	24	3780	135	inner	100	1.11207	1.06255	1.14251
dash	16	24	3780	135	wait	100	5.17644e-05	2.9716e-05	0.000306763
dash	16	24	3780	135	bound	100	0.0904973	0.0729327	0.12447
dash	16	24	3780	135	calc iter	100	1.25666	1.23598	1.27548
dash	16	24	3780	135	calc total	1	125.765	125.765	125.765
dash	16	24	3780	135	total	1	144.017	144.017	144.017
dash	16	24	3780	216	initialize	1	4.3306	4.3306	4.3306
dash	16	24	3780	216	async	100	0.0405172	0.0238308	0.118267
dash	16	24	3780	216	inner	100	1.1369	1.0787	1.16039
dash	16	24	3780	216	wait	100	5.21082e-05	2.6888e-05	0.00022193
dash	16	24	3780	216	bound	100	0.0778766	0.0689909	0.125997
dash	16	24	3780	216	calc iter	100	1.25534	1.24333	1.32248
dash	16	24	3780	216	calc total	1	125.765	125.765	125.765
dash	16	24	3780	216	total	1	143.936	143.936	143.936
dash	16	24	3780	144	initialize	1	4.3139	4.3139	4.3139
dash	16	24	3780	144	async	100	0.0497894	0.0199374	0.138946
dash	16	24	3780	144	inner	100	1.13628	1.02102	1.23179
dash	16	24	3780	144	wait	100	4.02031e-05	2.3061e-05	0.000222871
dash	16	24	3780	144	bound	100	0.0707629	0.0685644	0.118986
dash	16	24	3780	144	calc iter	100	1.25688	1.15517	1.35996
dash	16	24	3780	144	calc total	1	125.765	125.765	125.765
dash	16	24	3780	144	total	1	143.915	143.915	143.915
dash	16	24	3780	168	initialize	1	4.46805	4.46805	4.46805
dash	16	24	3780	168	async	100	0.0304875	0.0175217	0.233905
dash	16	24	3780	168	inner	100	1.15373	1.01934	1.16955
dash	16	24	3780	168	wait	100	4.56765e-05	2.3533e-05	0.000155793
dash	16	24	3780	168	bound	100	0.071542	0.0697091	0.0798869
dash	16	24	3780	168	calc iter	100	1.25581	1.24289	1.32301
dash	16	24	3780	168	calc total	1	125.765	125.765	125.765
dash	16	24	3780	168	total	1	144.077	144.077	144.077
dash	16	24	3780	193	initialize	1	4.34998	4.34998	4.34998
dash	16	24	3780	193	async	100	0.0367462	0.0180858	0.310044
dash	16	24	3780	193	inner	100	1.14876	1.03222	1.16936
dash	16	24	3780	193	wait	100	3.57552e-05	2.1094e-05	0.000160754
dash	16	24	3780	193	bound	100	0.0712784	0.0695726	0.131544
dash	16	24	3780	193	calc iter	100	1.25682	1.20719	1.43385
dash	16	24	3780	193	calc total	1	125.765	125.765	125.765
dash	16	24	3780	193	total	1	143.959	143.959	143.959
dash	16	24	3780	136	initialize	1	4.40805	4.40805	4.40805
dash	16	24	3780	136	async	100	0.0559982	0.02136	0.108642
dash	16	24	3780	136	inner	100	1.10311	1.07363	1.13433
dash	16	24	3780	136	wait	100	6.00021e-05	2.5206e-05	0.000272529
dash	16	24	3780	136	bound	100	0.0974441	0.0744663	0.113269
dash	16	24	3780	136	calc iter	100	1.25662	1.23316	1.27718
dash	16	24	3780	136	calc total	1	125.765	125.765	125.765
dash	16	24	3780	136	total	1	144.017	144.017	144.017
dash	16	24	3780	145	initialize	1	4.31392	4.31392	4.31392
dash	16	24	3780	145	async	100	0.0411964	0.0204536	0.245697
dash	16	24	3780	145	inner	100	1.14478	1.01039	1.16159
dash	16	24	3780	145	wait	100	3.84054e-05	2.0549e-05	0.00013288
dash	16	24	3780	145	bound	100	0.0708083	0.0665447	0.144487
dash	16	24	3780	145	calc iter	100	1.25682	1.17924	1.3715
dash	16	24	3780	145	calc total	1	125.765	125.765	125.765
dash	16	24	3780	145	total	1	143.915	143.915	143.915
dash	16	24	3780	169	initialize	1	4.47647	4.47647	4.47647
dash	16	24	3780	169	async	100	0.0366471	0.0165214	0.138465
dash	16	24	3780	169	inner	100	1.14424	1.01576	1.1711
dash	16	24	3780	169	wait	100	4.89928e-05	2.244e-05	0.000280799
dash	16	24	3780	169	bound	100	0.0748391	0.0693442	0.143433
dash	16	24	3780	169	calc iter	100	1.25578	1.17578	1.33787
dash	16	24	3780	169	calc total	1	125.765	125.765	125.765
dash	16	24	3780	169	total	1	144.085	144.085	144.085
dash	16	24	3780	194	initialize	1	4.35454	4.35454	4.35454
dash	16	24	3780	194	async	100	0.0378706	0.0203637	0.126638
dash	16	24	3780	194	inner	100	1.14752	1.05774	1.19229
dash	16	24	3780	194	wait	100	2.89744e-05	1.8106e-05	0.00014081
dash	16	24	3780	194	bound	100	0.0714433	0.0692969	0.110736
dash	16	24	3780	194	calc iter	100	1.25687	1.17063	1.42971
dash	16	24	3780	194	calc total	1	125.765	125.765	125.765
dash	16	24	3780	194	total	1	143.964	143.964	143.964
dash	16	24	3780	137	initialize	1	4.40804	4.40804	4.40804
dash	16	24	3780	137	async	100	0.0563703	0.0208277	0.111556
dash	16	24	3780	137	inner	100	1.10454	1.06177	1.13428
dash	16	24	3780	137	wait	100	5.68434e-05	2.9382e-05	0.000367982
dash	16	24	3780	137	bound	100	0.0956603	0.0712238	0.121823
dash	16	24	3780	137	calc iter	100	1.25663	1.2118	1.29413
dash	16	24	3780	137	calc total	1	125.765	125.765	125.765
dash	16	24	3780	137	total	1	144.017	144.017	144.017
dash	16	24	3780	217	initialize	1	4.32991	4.32991	4.32991
dash	16	24	3780	217	async	100	0.0383465	0.0198299	0.0884874
dash	16	24	3780	217	inner	100	1.13915	1.06566	1.16429
dash	16	24	3780	217	wait	100	5.11091e-05	2.4414e-05	0.00019383
dash	16	24	3780	217	bound	100	0.0777889	0.0688942	0.122897
dash	16	24	3780	217	calc iter	100	1.25534	1.24206	1.30508
dash	16	24	3780	217	calc total	1	125.765	125.765	125.765
dash	16	24	3780	217	total	1	143.935	143.935	143.935
dash	16	24	3780	146	initialize	1	4.31397	4.31397	4.31397
dash	16	24	3780	146	async	100	0.0490558	0.0204799	0.236002
dash	16	24	3780	146	inner	100	1.13701	1.01695	1.15429
dash	16	24	3780	146	wait	100	4.5124e-05	2.2572e-05	0.000291688
dash	16	24	3780	146	bound	100	0.0706601	0.0689358	0.0972237
dash	16	24	3780	146	calc iter	100	1.25677	1.2137	1.32784
dash	16	24	3780	146	calc total	1	125.765	125.765	125.765
dash	16	24	3780	146	total	1	143.915	143.915	143.915
dash	16	24	3780	170	initialize	1	4.47092	4.47092	4.47092
dash	16	24	3780	170	async	100	0.0325708	0.017306	0.114397
dash	16	24	3780	170	inner	100	1.1501	1.04132	1.16624
dash	16	24	3780	170	wait	100	4.30419e-05	1.78e-05	0.000149198
dash	16	24	3780	170	bound	100	0.0731194	0.0695646	0.116804
dash	16	24	3780	170	calc iter	100	1.25584	1.24263	1.31464
dash	16	24	3780	170	calc total	1	125.765	125.765	125.765
dash	16	24	3780	170	total	1	144.08	144.08	144.08
dash	16	24	3780	195	initialize	1	4.34987	4.34987	4.34987
dash	16	24	3780	195	async	100	0.0325687	0.0204976	0.137236
dash	16	24	3780	195	inner	100	1.15297	1.06386	1.23461
dash	16	24	3780	195	wait	100	3.13164e-05	1.7989e-05	0.000168404
dash	16	24	3780	195	bound	100	0.0712983	0.0699328	0.0808347
dash	16	24	3780	195	calc iter	100	1.25687	1.22106	1.34098
dash	16	24	3780	195	calc total	1	125.765	125.765	125.765
dash	16	24	3780	195	total	1	143.959	143.959	143.959
dash	16	24	3780	138	initialize	1	4.40799	4.40799	4.40799
dash	16	24	3780	138	async	100	0.0689017	0.0198161	0.160934
dash	16	24	3780	138	inner	100	1.11863	1.07247	1.15524
dash	16	24	3780	138	wait	100	2.53774e-05	1.6651e-05	0.000137356
dash	16	24	3780	138	bound	100	0.0693779	0.0673048	0.0814695
dash	16	24	3780	138	calc iter	100	1.25694	1.22896	1.30504
dash	16	24	3780	138	calc total	1	125.765	125.765	125.765
dash	16	24	3780	138	total	1	144.017	144.017	144.017
dash	16	24	3780	218	initialize	1	4.3301	4.3301	4.3301
dash	16	24	3780	218	async	100	0.0475691	0.0224945	0.185291
dash	16	24	3780	218	inner	100	1.13133	1.05409	1.15867
dash	16	24	3780	218	wait	100	4.84843e-05	2.5596e-05	0.000245587
dash	16	24	3780	218	bound	100	0.0763886	0.0690494	0.0895707
dash	16	24	3780	218	calc iter	100	1.25534	1.23392	1.31137
dash	16	24	3780	218	calc total	1	125.765	125.765	125.765
dash	16	24	3780	218	total	1	143.936	143.936	143.936
dash	16	24	3780	147	initialize	1	4.31395	4.31395	4.31395
dash	16	24	3780	147	async	100	0.0408206	0.0202914	0.15196
dash	16	24	3780	147	inner	100	1.14524	1.04294	1.16222
dash	16	24	3780	147	wait	100	3.40269e-05	1.903e-05	0.000120118
dash	16	24	3780	147	bound	100	0.0707754	0.069183	0.0891761
dash	16	24	3780	147	calc iter	100	1.25687	1.23127	1.33513
dash	16	24	3780	147	calc total	1	125.765	125.765	125.765
dash	16	24	3780	147	total	1	143.915	143.915	143.915
dash	16	24	3780	171	initialize	1	4.48816	4.48816	4.48816
dash	16	24	3780	171	async	100	0.0315779	0.0174539	0.096361
dash	16	24	3780	171	inner	100	1.14749	1.01457	1.16492
dash	16	24	3780	171	wait	100	5.85448e-05	2.3266e-05	0.00017603
dash	16	24	3780	171	bound	100	0.0766558	0.0699295	0.146231
dash	16	24	3780	171	calc iter	100	1.25578	1.19264	1.30622
dash	16	24	3780	171	calc total	1	125.765	125.765	125.765
dash	16	24	3780	171	total	1	144.097	144.097	144.097
dash	16	24	3780	196	initialize	1	4.34985	4.34985	4.34985
dash	16	24	3780	196	async	100	0.036007	0.0198875	0.131505
dash	16	24	3780	196	inner	100	1.1387	1.07489	1.16042
dash	16	24	3780	196	wait	100	5.71494e-05	2.5265e-05	0.000327001
dash	16	24	3780	196	bound	100	0.0819736	0.0691648	0.0948611
dash	16	24	3780	196	calc iter	100	1.25674	1.24152	1.30811
dash	16	24	3780	196	calc total	1	125.765	125.765	125.765
dash	16	24	3780	196	total	1	143.959	143.959	143.959
dash	16	24	3780	139	initialize	1	4.40807	4.40807	4.40807
dash	16	24	3780	139	async	100	0.0606026	0.0201191	0.114358
dash	16	24	3780	139	inner	100	1.12619	1.08765	1.15479
dash	16	24	3780	139	wait	100	3.69891e-05	2.0369e-05	0.000278523
dash	16	24	3780	139	bound	100	0.069972	0.0678465	0.0869566
dash	16	24	3780	139	calc iter	100	1.25681	1.23377	1.27992
dash	16	24	3780	139	calc total	1	125.765	125.765	125.765
dash	16	24	3780	139	total	1	144.017	144.017	144.017
dash	16	24	3780	219	initialize	1	4.33001	4.33001	4.33001
dash	16	24	3780	219	async	100	0.045608	0.0180057	0.0884871
dash	16	24	3780	219	inner	100	1.13401	1.11309	1.16404
dash	16	24	3780	219	wait	100	4.57603e-05	2.1541e-05	0.000227537
dash	16	24	3780	219	bound	100	0.075702	0.0693701	0.0866932
dash	16	24	3780	219	calc iter	100	1.25537	1.23486	1.31241
dash	16	24	3780	219	calc total	1	125.765	125.765	125.765
dash	16	24	3780	219	total	1	143.936	143.936	143.936
dash	16	24	3780	148	initialize	1	4.31394	4.31394	4.31394
dash	16	24	3780	148	async	100	0.0475395	0.0197338	0.15317
dash	16	24	3780	148	inner	100	1.13104	1.03024	1.1865
dash	16	24	3780	148	wait	100	6.17834e-05	2.6117e-05	0.00037207
dash	16	24	3780	148	bound	100	0.0781027	0.0665461	0.0935109
dash	16	24	3780	148	calc iter	100	1.25674	1.13604	1.39932
dash	16	24	3780	148	calc total	1	125.765	125.765	125.765
dash	16	24	3780	148	total	1	143.915	143.915	143.915
dash	16	24	3780	172	initialize	1	4.49087	4.49087	4.49087
dash	16	24	3780	172	async	100	0.0327975	0.0205146	0.18371
dash	16	24	3780	172	inner	100	1.13786	1.0032	1.15785
dash	16	24	3780	172	wait	100	5.89882e-05	2.7053e-05	0.000340288
dash	16	24	3780	172	bound	100	0.0849882	0.0692595	0.149602
dash	16	24	3780	172	calc iter	100	1.25571	1.18553	1.37055
dash	16	24	3780	172	calc total	1	125.765	125.765	125.765
dash	16	24	3780	172	total	1	144.1	144.1	144.1
dash	16	24	3780	197	initialize	1	4.34995	4.34995	4.34995
dash	16	24	3780	197	async	100	0.0388037	0.0197575	0.121929
dash	16	24	3780	197	inner	100	1.14182	1.06545	1.228
dash	16	24	3780	197	wait	100	5.38339e-05	2.5431e-05	0.000297469
dash	16	24	3780	197	bound	100	0.0760911	0.0694119	0.136095
dash	16	24	3780	197	calc iter	100	1.25677	1.1826	1.33942
dash	16	24	3780	197	calc total	1	125.765	125.765	125.765
dash	16	24	3780	197	total	1	143.959	143.959	143.959
dash	16	24	3780	140	initialize	1	4.40807	4.40807	4.40807
dash	16	24	3780	140	async	100	0.0598406	0.0198185	0.11575
dash	16	24	3780	140	inner	100	1.12717	1.08869	1.15533
dash	16	24	3780	140	wait	100	2.8423e-05	1.7732e-05	0.000197296
dash	16	24	3780	140	bound	100	0.0698298	0.0678465	0.0878814
dash	16	24	3780	140	calc iter	100	1.25687	1.23328	1.28162
dash	16	24	3780	140	calc total	1	125.765	125.765	125.765
dash	16	24	3780	140	total	1	144.017	144.017	144.017
dash	16	24	3780	220	initialize	1	4.32996	4.32996	4.32996
dash	16	24	3780	220	async	100	0.041533	0.0174245	0.119519
dash	16	24	3780	220	inner	100	1.12834	1.10984	1.18696
dash	16	24	3780	220	wait	100	6.36117e-05	2.5025e-05	0.000287883
dash	16	24	3780	220	bound	100	0.0853233	0.068963	0.101209
dash	16	24	3780	220	calc iter	100	1.25526	1.22239	1.37584
dash	16	24	3780	149	initialize	1	4.31391	4.31391	4.31391
dash	16	24	3780	149	async	100	0.0511802	0.0197345	0.172934
dash	16	24	3780	149	inner	100	1.13237	1.02321	1.18616
dash	16	24	3780	149	wait	100	4.68207e-05	2.0874e-05	0.000272482
dash	16	24	3780	149	bound	100	0.0731711	0.068724	0.144358
dash	16	24	3780	149	calc iter	100	1.25677	1.19576	1.37462
dash	16	24	3780	149	calc total	1	125.765	125.765	125.765
dash	16	24	3780	149	total	1	143.915	143.915	143.915
dash	16	24	3780	173	initialize	1	4.47943	4.47943	4.47943
dash	16	24	3780	173	async	100	0.0347702	0.0215257	0.154544
dash	16	24	3780	173	inner	100	1.14163	1.0857	1.15928
dash	16	24	3780	173	wait	100	6.28412e-05	3.4168e-05	0.00023804
dash	16	24	3780	173	bound	100	0.0792597	0.0689463	0.0931281
dash	16	24	3780	173	calc iter	100	1.25572	1.24345	1.31047
dash	16	24	3780	173	calc total	1	125.765	125.765	125.765
dash	16	24	3780	173	total	1	144.088	144.088	144.088
dash	16	24	3780	198	initialize	1	4.35209	4.35209	4.35209
dash	16	24	3780	198	async	100	0.0363216	0.0199967	0.128763
dash	16	24	3780	198	inner	100	1.13685	1.02731	1.16243
dash	16	24	3780	198	wait	100	6.14453e-05	3.6073e-05	0.000236579
dash	16	24	3780	198	bound	100	0.0834313	0.0713493	0.148039
dash	16	24	3780	198	calc iter	100	1.25667	1.21638	1.30924
dash	16	24	3780	198	calc total	1	125.765	125.765	125.765
dash	16	24	3780	198	total	1	143.961	143.961	143.961
dash	16	24	3780	141	initialize	1	4.40801	4.40801	4.40801
dash	16	24	3780	141	async	100	0.0581966	0.0196431	0.130811
dash	16	24	3780	141	inner	100	1.12888	1.07788	1.15712
dash	16	24	3780	141	wait	100	2.62088e-05	1.6929e-05	0.00017901
dash	16	24	3780	141	bound	100	0.0697611	0.0676016	0.0742767
dash	16	24	3780	141	calc iter	100	1.25687	1.24427	1.27632
dash	16	24	3780	141	calc total	1	125.765	125.765	125.765
dash	16	24	3780	141	total	1	144.017	144.017	144.017
dash	16	24	3780	220	calc total	1	125.765	125.765	125.765
dash	16	24	3780	220	total	1	143.936	143.936	143.936
dash	16	24	3780	150	initialize	1	4.31395	4.31395	4.31395
dash	16	24	3780	150	async	100	0.047165	0.0199742	0.178159
dash	16	24	3780	150	inner	100	1.12651	0.987714	1.14933
dash	16	24	3780	150	wait	100	6.21192e-05	4.0066e-05	0.000233623
dash	16	24	3780	150	bound	100	0.0829635	0.071725	0.152985
dash	16	24	3780	150	calc iter	100	1.2567	1.15952	1.38361
dash	16	24	3780	150	calc total	1	125.765	125.765	125.765
dash	16	24	3780	150	total	1	143.915	143.915	143.915
dash	16	24	3780	174	initialize	1	4.47292	4.47292	4.47292
dash	16	24	3780	174	async	100	0.0408525	0.0209491	0.0570912
dash	16	24	3780	174	inner	100	1.14281	1.05542	1.19131
dash	16	24	3780	174	wait	100	4.14688e-05	1.8541e-05	0.000317396
dash	16	24	3780	174	bound	100	0.0721876	0.0684173	0.203362
dash	16	24	3780	174	calc iter	100	1.25589	1.19402	1.43439
dash	16	24	3780	174	calc total	1	125.765	125.765	125.765
dash	16	24	3780	174	total	1	144.082	144.082	144.082
dash	16	24	3780	199	initialize	1	4.35684	4.35684	4.35684
dash	16	24	3780	199	async	100	0.0343775	0.0188188	0.203145
dash	16	24	3780	199	inner	100	1.14852	1.01551	1.16881
dash	16	24	3780	199	wait	100	4.99788e-05	2.1054e-05	0.000192793
dash	16	24	3780	199	bound	100	0.0738004	0.0696599	0.161895
dash	16	24	3780	199	calc iter	100	1.25675	1.1963	1.38588
dash	16	24	3780	199	calc total	1	125.765	125.765	125.765
dash	16	24	3780	199	total	1	143.966	143.966	143.966
dash	16	24	3780	221	initialize	1	4.33318	4.33318	4.33318
dash	16	24	3780	221	async	100	0.0419311	0.0253676	0.106083
dash	16	24	3780	221	inner	100	1.12315	1.1062	1.15956
dash	16	24	3780	221	wait	100	6.51862e-05	3.5959e-05	0.000289313
dash	16	24	3780	221	bound	100	0.0901425	0.0692372	0.102607
dash	16	24	3780	221	calc iter	100	1.25529	1.23706	1.29959
dash	16	24	3780	221	calc total	1	125.765	125.765	125.765
dash	16	24	3780	221	total	1	143.939	143.939	143.939
dash	16	24	3780	151	initialize	1	4.31395	4.31395	4.31395
dash	16	24	3780	151	async	100	0.0493143	0.0200516	0.236953
dash	16	24	3780	151	inner	100	1.12811	0.962636	1.14944
dash	16	24	3780	151	wait	100	5.2214e-05	2.1348e-05	0.000199911
dash	16	24	3780	151	bound	100	0.0792171	0.0689407	0.174735
dash	16	24	3780	151	calc iter	100	1.2567	1.17506	1.45208
dash	16	24	3780	151	calc total	1	125.765	125.765	125.765
dash	16	24	3780	151	total	1	143.915	143.915	143.915
dash	16	24	3780	175	initialize	1	4.49089	4.49089	4.49089
dash	16	24	3780	175	async	100	0.0328528	0.0166779	0.205472
dash	16	24	3780	175	inner	100	1.15224	1.0278	1.17301
dash	16	24	3780	175	wait	100	3.3697e-05	2.0779e-05	0.000156636
dash	16	24	3780	175	bound	100	0.0708374	0.0678055	0.0844321
dash	16	24	3780	175	calc iter	100	1.25597	1.2421	1.30291
dash	16	24	3780	175	calc total	1	125.765	125.765	125.765
dash	16	24	3780	175	total	1	144.1	144.1	144.1
dash	16	24	3780	200	initialize	1	4.35203	4.35203	4.35203
dash	16	24	3780	200	async	100	0.0432969	0.017157	0.184653
dash	16	24	3780	200	inner	100	1.14208	1.06638	1.16122
dash	16	24	3780	200	wait	100	4.28887e-05	2.191e-05	0.000282231
dash	16	24	3780	200	bound	100	0.0713723	0.0695216	0.0926035
dash	16	24	3780	200	calc iter	100	1.2568	1.23024	1.3243
dash	16	24	3780	200	calc total	1	125.765	125.765	125.765
dash	16	24	3780	200	total	1	143.961	143.961	143.961
dash	16	24	3780	222	initialize	1	4.3308	4.3308	4.3308
dash	16	24	3780	222	async	100	0.0485296	0.0179922	0.208607
dash	16	24	3780	222	inner	100	1.13619	1.0507	1.15961
dash	16	24	3780	222	wait	100	3.96187e-05	1.8798e-05	0.000252034
dash	16	24	3780	222	bound	100	0.0708295	0.0670065	0.0848984
dash	16	24	3780	222	calc iter	100	1.25559	1.23319	1.32635
dash	16	24	3780	222	calc total	1	125.765	125.765	125.765
dash	16	24	3780	222	total	1	143.936	143.936	143.936
dash	16	24	3780	152	initialize	1	4.31392	4.31392	4.31392
dash	16	24	3780	152	async	100	0.0457412	0.017872	0.191489
dash	16	24	3780	152	inner	100	1.13952	0.999358	1.16
dash	16	24	3780	152	wait	100	4.28198e-05	1.9171e-05	0.000220116
dash	16	24	3780	152	bound	100	0.0714975	0.0687709	0.148762
dash	16	24	3780	152	calc iter	100	1.2568	1.16604	1.35165
dash	16	24	3780	152	calc total	1	125.765	125.765	125.765
dash	16	24	3780	152	total	1	143.915	143.915	143.915
dash	16	24	3780	176	initialize	1	4.49088	4.49088	4.49088
dash	16	24	3780	176	async	100	0.0377193	0.0167461	0.0556338
dash	16	24	3780	176	inner	100	1.14695	1.09435	1.18944
dash	16	24	3780	176	wait	100	3.37577e-05	1.6445e-05	0.000222554
dash	16	24	3780	176	bound	100	0.0712435	0.0678322	0.109967
dash	16	24	3780	176	calc iter	100	1.25595	1.22113	1.30577
dash	16	24	3780	176	calc total	1	125.765	125.765	125.765
dash	16	24	3780	176	total	1	144.1	144.1	144.1
dash	16	24	3780	201	initialize	1	4.35684	4.35684	4.35684
dash	16	24	3780	201	async	100	0.0371214	0.0200037	0.111689
dash	16	24	3780	201	inner	100	1.1444	1.05764	1.16371
dash	16	24	3780	201	wait	100	5.66922e-05	1.9497e-05	0.000270131
dash	16	24	3780	201	bound	100	0.0751587	0.0693543	0.124604
dash	16	24	3780	201	calc iter	100	1.25674	1.23984	1.29469
dash	16	24	3780	201	calc total	1	125.765	125.765	125.765
dash	16	24	3780	201	total	1	143.966	143.966	143.966
dash	16	24	3780	223	initialize	1	4.3332	4.3332	4.3332
dash	16	24	3780	223	async	100	0.0530775	0.0261942	0.102465
dash	16	24	3780	223	inner	100	1.13125	1.05953	1.15283
dash	16	24	3780	223	wait	100	4.4259e-05	2.0945e-05	0.000358376
dash	16	24	3780	223	bound	100	0.0711675	0.0687037	0.118839
dash	16	24	3780	223	calc iter	100	1.25554	1.23874	1.30756
dash	16	24	3780	223	calc total	1	125.765	125.765	125.765
dash	16	24	3780	223	total	1	143.939	143.939	143.939
dash	16	24	3780	153	initialize	1	4.31392	4.31392	4.31392
dash	16	24	3780	153	async	100	0.0446429	0.0167109	0.285091
dash	16	24	3780	153	inner	100	1.13998	1.01727	1.1624
dash	16	24	3780	153	wait	100	5.34375e-05	2.3838e-05	0.000231263
dash	16	24	3780	153	bound	100	0.07213	0.0660778	0.14452
dash	16	24	3780	153	calc iter	100	1.25681	1.17855	1.37759
dash	16	24	3780	153	calc total	1	125.765	125.765	125.765
dash	16	24	3780	153	total	1	143.915	143.915	143.915
dash	16	24	3780	177	initialize	1	4.49093	4.49093	4.49093
dash	16	24	3780	177	async	100	0.0314887	0.017821	0.0728433
dash	16	24	3780	177	inner	100	1.14808	1.04192	1.16609
dash	16	24	3780	177	wait	100	5.2408e-05	2.2106e-05	0.000199351
dash	16	24	3780	177	bound	100	0.0763235	0.0678188	0.122107
dash	16	24	3780	177	calc iter	100	1.25595	1.23429	1.28221
dash	16	24	3780	177	calc total	1	125.765	125.765	125.765
dash	16	24	3780	177	total	1	144.1	144.1	144.1
dash	16	24	3780	202	initialize	1	4.35654	4.35654	4.35654
dash	16	24	3780	202	async	100	0.0350957	0.016133	0.181659
dash	16	24	3780	202	inner	100	1.1433	1.04771	1.1642
dash	16	24	3780	202	wait	100	6.0408e-05	3.2333e-05	0.000210541
dash	16	24	3780	202	bound	100	0.0783062	0.0696616	0.131601
dash	16	24	3780	202	calc iter	100	1.25677	1.22363	1.3421
dash	16	24	3780	202	calc total	1	125.765	125.765	125.765
dash	16	24	3780	202	total	1	143.966	143.966	143.966
dash	16	24	3780	224	initialize	1	4.3306	4.3306	4.3306
dash	16	24	3780	224	async	100	0.0499933	0.0253029	0.0962186
dash	16	24	3780	224	inner	100	1.13522	1.11053	1.15753
dash	16	24	3780	224	wait	100	3.52559e-05	2.2021e-05	0.000306925
dash	16	24	3780	224	bound	100	0.0703644	0.0679824	0.0948756
dash	16	24	3780	224	calc iter	100	1.25562	1.23846	1.2913
dash	16	24	3780	224	calc total	1	125.765	125.765	125.765
dash	16	24	3780	224	total	1	143.936	143.936	143.936
dash	16	24	3780	154	initialize	1	4.31397	4.31397	4.31397
dash	16	24	3780	154	async	100	0.0492378	0.020208	0.340904
dash	16	24	3780	154	inner	100	1.1279	0.957712	1.14903
dash	16	24	3780	154	wait	100	5.92964e-05	2.3768e-05	0.000300096
dash	16	24	3780	154	bound	100	0.0795842	0.0666855	0.109008
dash	16	24	3780	154	calc iter	100	1.25678	1.15865	1.39575
dash	16	24	3780	154	calc total	1	125.765	125.765	125.765
dash	16	24	3780	154	total	1	143.915	143.915	143.915
dash	16	24	3780	178	initialize	1	4.4736	4.4736	4.4736
dash	16	24	3780	178	async	100	0.0326981	0.0194475	0.0843164
dash	16	24	3780	178	inner	100	1.14763	1.10456	1.16445
dash	16	24	3780	178	wait	100	4.74596e-05	1.8035e-05	0.000269204
dash	16	24	3780	178	bound	100	0.0755205	0.0687897	0.0938951
dash	16	24	3780	178	calc iter	100	1.2559	1.24305	1.27474
dash	16	24	3780	178	calc total	1	125.765	125.765	125.765
dash	16	24	3780	178	total	1	144.082	144.082	144.082
dash	16	24	3780	203	initialize	1	4.35206	4.35206	4.35206
dash	16	24	3780	203	async	100	0.0354812	0.0182993	0.101328
dash	16	24	3780	203	inner	100	1.14203	1.07366	1.16215
dash	16	24	3780	203	wait	100	6.32721e-05	3.5957e-05	0.000250509
dash	16	24	3780	203	bound	100	0.0791689	0.0710998	0.130295
dash	16	24	3780	203	calc iter	100	1.25675	1.24183	1.28413
dash	16	24	3780	203	calc total	1	125.765	125.765	125.765
dash	16	24	3780	203	total	1	143.961	143.961	143.961
dash	16	24	3780	225	initialize	1	4.33319	4.33319	4.33319
dash	16	24	3780	225	async	100	0.0506528	0.0174945	0.078973
dash	16	24	3780	225	inner	100	1.13344	1.09261	1.15891
dash	16	24	3780	225	wait	100	3.80583e-05	1.8493e-05	0.000224366
dash	16	24	3780	225	bound	100	0.0714829	0.0679557	0.0986799
dash	16	24	3780	225	calc iter	100	1.25562	1.23348	1.28661
dash	16	24	3780	225	calc total	1	125.765	125.765	125.765
dash	16	24	3780	225	total	1	143.939	143.939	143.939
dash	16	24	3780	155	initialize	1	4.31392	4.31392	4.31392
dash	16	24	3780	155	async	100	0.0476492	0.0204326	0.194407
dash	16	24	3780	155	inner	100	1.13261	1.02049	1.15319
dash	16	24	3780	155	wait	100	4.96695e-05	2.2348e-05	0.00031783
dash	16	24	3780	155	bound	100	0.0765156	0.0674138	0.136701
dash	16	24	3780	155	calc iter	100	1.25683	1.20774	1.31359
dash	16	24	3780	155	calc total	1	125.765	125.765	125.765
dash	16	24	3780	155	total	1	143.915	143.915	143.915
dash	16	24	3780	179	initialize	1	4.46649	4.46649	4.46649
dash	16	24	3780	179	async	100	0.0364288	0.0222419	0.228789
dash	16	24	3780	179	inner	100	1.14689	1.01637	1.16008
dash	16	24	3780	179	wait	100	4.93661e-05	2.6993e-05	0.000336523
dash	16	24	3780	179	bound	100	0.0725137	0.0694854	0.083273
dash	16	24	3780	179	calc iter	100	1.25588	1.23996	1.3147
dash	16	24	3780	179	calc total	1	125.765	125.765	125.765
dash	16	24	3780	179	total	1	144.075	144.075	144.075
dash	16	24	3780	204	initialize	1	4.35194	4.35194	4.35194
dash	16	24	3780	204	async	100	0.0793058	0.0192416	0.116049
dash	16	24	3780	204	inner	100	1.10521	1.07355	1.15992
dash	16	24	3780	204	wait	100	4.93921e-05	2.2984e-05	0.000274745
dash	16	24	3780	204	bound	100	0.0710021	0.0678708	0.0952729
dash	16	24	3780	204	calc iter	100	1.25557	1.23563	1.29721
dash	16	24	3780	204	calc total	1	125.765	125.765	125.765
dash	16	24	3780	204	total	1	143.961	143.961	143.961
dash	16	24	3780	156	initialize	1	4.31398	4.31398	4.31398
dash	16	24	3780	156	async	100	0.063275	0.0206114	0.14081
dash	16	24	3780	156	inner	100	1.12054	1.06835	1.16434
dash	16	24	3780	156	wait	100	3.64186e-05	1.9831e-05	0.000255863
dash	16	24	3780	156	bound	100	0.0720731	0.0692354	0.117331
dash	16	24	3780	156	calc iter	100	1.25593	1.20741	1.31113
dash	16	24	3780	156	calc total	1	125.765	125.765	125.765
dash	16	24	3780	156	total	1	143.915	143.915	143.915
dash	16	24	3780	180	initialize	1	4.46998	4.46998	4.46998
dash	16	24	3780	180	async	100	0.0461206	0.0196292	0.163175
dash	16	24	3780	180	inner	100	1.12009	1.07417	1.15263
dash	16	24	3780	180	wait	100	7.10483e-05	3.5306e-05	0.000363237
dash	16	24	3780	180	bound	100	0.0898875	0.0708356	0.142774
dash	16	24	3780	180	calc iter	100	1.25617	1.21689	1.32082
dash	16	24	3780	180	calc total	1	125.765	125.765	125.765
dash	16	24	3780	180	total	1	144.079	144.079	144.079
dash	16	24	3780	205	initialize	1	4.35691	4.35691	4.35691
dash	16	24	3780	205	async	100	0.0814759	0.0206028	0.1824
dash	16	24	3780	205	inner	100	1.10483	1.07506	1.16024
dash	16	24	3780	157	initialize	1	4.31398	4.31398	4.31398
dash	16	24	3780	157	async	100	0.0607809	0.0206339	0.138294
dash	16	24	3780	157	inner	100	1.12332	1.08055	1.16931
dash	16	24	3780	157	wait	100	3.12833e-05	1.779e-05	0.00016547
dash	16	24	3780	157	bound	100	0.0718339	0.0679028	0.138752
dash	16	24	3780	157	calc iter	100	1.25597	1.22355	1.32139
dash	16	24	3780	157	calc total	1	125.765	125.765	125.765
dash	16	24	3780	157	total	1	143.915	143.915	143.915
dash	16	24	3780	181	initialize	1	4.4909	4.4909	4.4909
dash	16	24	3780	181	async	100	0.0482274	0.0204729	0.0754524
dash	16	24	3780	181	inner	100	1.11885	1.079	1.15098
dash	16	24	3780	205	wait	100	3.65613e-05	2.2491e-05	0.00017502
dash	16	24	3780	205	bound	100	0.0692827	0.0660786	0.109431
dash	16	24	3780	205	calc iter	100	1.25563	1.22823	1.3375
dash	16	24	3780	205	calc total	1	125.765	125.765	125.765
dash	16	24	3780	205	total	1	143.966	143.966	143.966
dash	16	24	3780	158	initialize	1	4.31392	4.31392	4.31392
dash	16	24	3780	158	async	100	0.0573655	0.0172956	0.130642
dash	16	24	3780	158	inner	100	1.12514	1.08561	1.17211
dash	16	24	3780	158	wait	100	3.42602e-05	2.4722e-05	0.000162674
dash	16	24	3780	158	bound	100	0.0735343	0.0669065	0.109276
dash	16	24	3780	158	calc iter	100	1.25607	1.21225	1.3187
dash	16	24	3780	158	calc total	1	125.765	125.765	125.765
dash	16	24	3780	158	total	1	143.915	143.915	143.915
dash	16	24	3780	181	wait	100	5.62872e-05	3.147e-05	0.000356225
dash	16	24	3780	181	bound	100	0.0890316	0.0734541	0.125582
dash	16	24	3780	181	calc iter	100	1.25617	1.24126	1.27018
dash	16	24	3780	181	calc total	1	125.765	125.765	125.765
dash	16	24	3780	181	total	1	144.1	144.1	144.1
dash	16	24	3780	206	initialize	1	4.35224	4.35224	4.35224
dash	16	24	3780	206	async	100	0.0843643	0.0204102	0.154503
dash	16	24	3780	206	inner	100	1.10206	1.07279	1.16135
dash	16	24	3780	206	wait	100	2.81433e-05	1.8018e-05	0.000180315
dash	16	24	3780	206	bound	100	0.069175	0.0662641	0.0708882
dash	16	24	3780	206	calc iter	100	1.25563	1.24543	1.30256
dash	16	24	3780	206	calc total	1	125.765	125.765	125.765
dash	16	24	3780	206	total	1	143.962	143.962	143.962
dash	16	24	3780	159	initialize	1	4.31392	4.31392	4.31392
dash	16	24	3780	159	async	100	0.0636049	0.0207855	0.188925
dash	16	24	3780	159	inner	100	1.12182	1.05186	1.16706
dash	16	24	3780	159	wait	100	3.12992e-05	1.852e-05	0.0002334
dash	16	24	3780	159	bound	100	0.0705684	0.0671831	0.0729278
dash	16	24	3780	159	calc iter	100	1.25603	1.2185	1.30855
dash	16	24	3780	159	calc total	1	125.765	125.765	125.765
dash	16	24	3780	159	total	1	143.915	143.915	143.915
dash	16	24	3780	182	initialize	1	4.47576	4.47576	4.47576
dash	16	24	3780	182	async	100	0.0491977	0.0205095	0.119775
dash	16	24	3780	182	inner	100	1.12018	1.07274	1.14956
dash	16	24	3780	182	wait	100	4.49832e-05	2.2711e-05	0.000250378
dash	16	24	3780	182	bound	100	0.0867672	0.071236	0.124521
dash	16	24	3780	182	calc iter	100	1.25619	1.21797	1.30674
dash	16	24	3780	182	calc total	1	125.765	125.765	125.765
dash	16	24	3780	182	total	1	144.084	144.084	144.084
dash	16	24	3780	207	initialize	1	4.34994	4.34994	4.34994
dash	16	24	3780	207	async	100	0.0776129	0.0206284	0.11322
dash	16	24	3780	207	inner	100	1.10859	1.07816	1.16417
dash	16	24	3780	207	wait	100	2.98086e-05	1.9104e-05	0.000159475
dash	16	24	3780	207	bound	100	0.0694	0.0662994	0.0739009
dash	16	24	3780	207	calc iter	100	1.25564	1.2401	1.27953
dash	16	24	3780	207	calc total	1	125.765	125.765	125.765
dash	16	24	3780	207	total	1	143.959	143.959	143.959
dash	16	24	3780	160	initialize	1	4.31398	4.31398	4.31398
dash	16	24	3780	160	async	100	0.0644687	0.0203156	0.240735
dash	16	24	3780	160	inner	100	1.11628	1.0249	1.1616
dash	16	24	3780	160	wait	100	4.00983e-05	1.9737e-05	0.00022672
dash	16	24	3780	160	bound	100	0.0751846	0.0672821	0.124682
dash	16	24	3780	160	calc iter	100	1.25598	1.16913	1.39034
dash	16	24	3780	160	calc total	1	125.765	125.765	125.765
dash	16	24	3780	160	total	1	143.915	143.915	143.915
dash	16	24	3780	183	initialize	1	4.47045	4.47045	4.47045
dash	16	24	3780	183	async	100	0.0459122	0.0205838	0.0880744
dash	16	24	3780	183	inner	100	1.12303	1.07091	1.1549
dash	16	24	3780	183	wait	100	5.00389e-05	2.4658e-05	0.000326586
dash	16	24	3780	183	bound	100	0.0872054	0.0711486	0.127542
dash	16	24	3780	183	calc iter	100	1.2562	1.22258	1.28696
dash	16	24	3780	183	calc total	1	125.765	125.765	125.765
dash	16	24	3780	183	total	1	144.079	144.079	144.079
dash	16	24	3780	208	initialize	1	4.34993	4.34993	4.34993
dash	16	24	3780	208	async	100	0.0857672	0.0204362	0.185855
dash	16	24	3780	208	inner	100	1.096	1.06293	1.1492
dash	16	24	3780	208	wait	100	4.76158e-05	2.3443e-05	0.000362279
dash	16	24	3780	208	bound	100	0.0737603	0.0666674	0.104281
dash	16	24	3780	208	calc iter	100	1.25558	1.23724	1.32522
dash	16	24	3780	208	calc total	1	125.765	125.765	125.765
dash	16	24	3780	208	total	1	143.959	143.959	143.959
dash	16	24	3780	161	initialize	1	4.31395	4.31395	4.31395
dash	16	24	3780	161	async	100	0.0673114	0.0202008	0.188895
dash	16	24	3780	161	inner	100	1.11736	1.05542	1.15867
dash	16	24	3780	161	wait	100	3.57071e-05	1.9773e-05	0.000290878
dash	16	24	3780	161	bound	100	0.0712728	0.0668353	0.0851949
dash	16	24	3780	161	calc iter	100	1.25598	1.21758	1.31191
dash	16	24	3780	161	calc total	1	125.765	125.765	125.765
dash	16	24	3780	161	total	1	143.915	143.915	143.915
dash	16	24	3780	184	initialize	1	4.47223	4.47223	4.47223
dash	16	24	3780	184	async	100	0.0465746	0.0204387	0.169295
dash	16	24	3780	184	inner	100	1.10985	1.07687	1.1491
dash	16	24	3780	184	wait	100	5.71933e-05	2.9404e-05	0.000348147
dash	16	24	3780	184	bound	100	0.0996466	0.0721949	0.123117
dash	16	24	3780	184	calc iter	100	1.25613	1.22286	1.31839
dash	16	24	3780	184	calc total	1	125.765	125.765	125.765
dash	16	24	3780	184	total	1	144.081	144.081	144.081
dash	16	24	3780	209	initialize	1	4.35222	4.35222	4.35222
dash	16	24	3780	209	async	100	0.0834889	0.0202991	0.12155
dash	16	24	3780	209	inner	100	1.10007	1.0704	1.15373
dash	16	24	3780	209	wait	100	4.26937e-05	2.3081e-05	0.000322682
dash	16	24	3780	209	bound	100	0.0719744	0.0665775	0.0936051
dash	16	24	3780	209	calc iter	100	1.25557	1.23982	1.27865
dash	16	24	3780	209	calc total	1	125.765	125.765	125.765
dash	16	24	3780	209	total	1	143.962	143.962	143.962
dash	16	24	3780	162	initialize	1	4.31394	4.31394	4.31394
dash	16	24	3780	162	async	100	0.0442209	0.0202875	0.106813
dash	16	24	3780	162	inner	100	1.11753	1.07693	1.16199
dash	16	24	3780	162	wait	100	4.7364e-05	2.6386e-05	0.000182371
dash	16	24	3780	162	bound	100	0.0937109	0.0710807	0.116365
dash	16	24	3780	162	calc iter	100	1.25551	1.24415	1.28417
dash	16	24	3780	162	calc total	1	125.765	125.765	125.765
dash	16	24	3780	162	total	1	143.915	143.915	143.915
dash	16	24	3780	185	initialize	1	4.46743	4.46743	4.46743
dash	16	24	3780	185	async	100	0.0475905	0.0203575	0.0930776
dash	16	24	3780	185	inner	100	1.10841	1.05258	1.14455
dash	16	24	3780	185	wait	100	5.71839e-05	3.0896e-05	0.000336311
dash	16	24	3780	185	bound	100	0.100059	0.0767748	0.138748
dash	16	24	3780	185	calc iter	100	1.25612	1.21894	1.29161
dash	16	24	3780	185	calc total	1	125.765	125.765	125.765
dash	16	24	3780	185	total	1	144.076	144.076	144.076
dash	16	24	3780	210	initialize	1	4.34998	4.34998	4.34998
dash	16	24	3780	210	async	100	0.0544036	0.0221728	0.102214
dash	16	24	3780	210	inner	100	1.09176	1.05889	1.15187
dash	16	24	3780	210	wait	100	6.56735e-05	3.3266e-05	0.000304817
dash	16	24	3780	210	bound	100	0.108731	0.0700384	0.141951
dash	16	24	3780	210	calc iter	100	1.25496	1.24098	1.29745
dash	16	24	3780	210	calc total	1	125.765	125.765	125.765
dash	16	24	3780	210	total	1	143.959	143.959	143.959
dash	16	24	3780	163	initialize	1	4.31394	4.31394	4.31394
dash	16	24	3780	163	async	100	0.0442311	0.0206902	0.0966857
dash	16	24	3780	163	inner	100	1.11665	1.07124	1.16086
dash	16	24	3780	163	wait	100	4.72752e-05	2.5217e-05	0.000242322
dash	16	24	3780	163	bound	100	0.094579	0.0703148	0.114923
dash	16	24	3780	163	calc iter	100	1.25551	1.23307	1.30416
dash	16	24	3780	163	calc total	1	125.765	125.765	125.765
dash	16	24	3780	163	total	1	143.915	143.915	143.915
dash	16	24	3780	186	initialize	1	4.49088	4.49088	4.49088
dash	16	24	3780	186	async	100	0.0580528	0.0170996	0.179534
dash	16	24	3780	186	inner	100	1.12889	1.0678	1.16281
dash	16	24	3780	186	wait	100	2.86816e-05	1.7207e-05	0.000131076
dash	16	24	3780	186	bound	100	0.0694909	0.068026	0.0985684
dash	16	24	3780	186	calc iter	100	1.25647	1.20804	1.32424
dash	16	24	3780	186	calc total	1	125.765	125.765	125.765
dash	16	24	3780	186	total	1	144.1	144.1	144.1
dash	16	24	3780	211	initialize	1	4.35232	4.35232	4.35232
dash	16	24	3780	211	async	100	0.0510501	0.0222599	0.0820345
dash	16	24	3780	211	inner	100	1.10399	1.07235	1.1608
dash	16	24	3780	211	wait	100	4.58894e-05	2.5609e-05	0.000173549
dash	16	24	3780	211	bound	100	0.0999882	0.0694683	0.123122
dash	16	24	3780	211	calc iter	100	1.25508	1.24261	1.28071
dash	16	24	3780	211	calc total	1	125.765	125.765	125.765
dash	16	24	3780	211	total	1	143.962	143.962	143.962
dash	16	24	3780	164	initialize	1	4.31394	4.31394	4.31394
dash	16	24	3780	164	async	100	0.0445048	0.0203615	0.140657
dash	16	24	3780	164	inner	100	1.12075	1.07421	1.16312
dash	16	24	3780	164	wait	100	4.67888e-05	2.7323e-05	0.000242517
dash	16	24	3780	164	bound	100	0.0903044	0.0701691	0.113908
dash	16	24	3780	164	calc iter	100	1.25561	1.2372	1.33278
dash	16	24	3780	164	calc total	1	125.765	125.765	125.765
dash	16	24	3780	164	total	1	143.915	143.915	143.915
dash	16	24	3780	187	initialize	1	4.46874	4.46874	4.46874
dash	16	24	3780	187	async	100	0.0587589	0.0202765	0.109577
dash	16	24	3780	187	inner	100	1.12814	1.08971	1.16227
dash	16	24	3780	187	wait	100	2.78328e-05	1.7386e-05	0.000177901
dash	16	24	3780	187	bound	100	0.0695322	0.0681762	0.0954019
dash	16	24	3780	187	calc iter	100	1.25646	1.23146	1.29582
dash	16	24	3780	187	calc total	1	125.765	125.765	125.765
dash	16	24	3780	187	total	1	144.077	144.077	144.077
dash	16	24	3780	212	initialize	1	4.35688	4.35688	4.35688
dash	16	24	3780	212	async	100	0.0555305	0.0223452	0.120777
dash	16	24	3780	212	inner	100	1.09988	1.06899	1.15613
dash	16	24	3780	212	wait	100	5.53134e-05	2.4704e-05	0.000334208
dash	16	24	3780	212	bound	100	0.0996014	0.0696149	0.123448
dash	16	24	3780	212	calc iter	100	1.25506	1.23027	1.29619
dash	16	24	3780	212	calc total	1	125.765	125.765	125.765
dash	16	24	3780	212	total	1	143.966	143.966	143.966
dash	16	24	3780	165	initialize	1	4.31393	4.31393	4.31393
dash	16	24	3780	165	async	100	0.0420228	0.0204274	0.122592
dash	16	24	3780	165	inner	100	1.11717	1.04919	1.16128
dash	16	24	3780	165	wait	100	4.8256e-05	2.4526e-05	0.000211891
dash	16	24	3780	165	bound	100	0.0963157	0.0713049	0.136697
dash	16	24	3780	165	calc iter	100	1.25556	1.20637	1.33098
dash	16	24	3780	165	calc total	1	125.765	125.765	125.765
dash	16	24	3780	165	total	1	143.915	143.915	143.915
dash	16	24	3780	188	initialize	1	4.46592	4.46592	4.46592
dash	16	24	3780	188	async	100	0.0586992	0.0199587	0.165728
dash	16	24	3780	188	inner	100	1.12786	1.0751	1.16518
dash	16	24	3780	188	wait	100	2.9106e-05	1.9064e-05	0.00014067
dash	16	24	3780	188	bound	100	0.06985	0.0684851	0.0875502
dash	16	24	3780	188	calc iter	100	1.25644	1.2223	1.31212
dash	16	24	3780	188	calc total	1	125.765	125.765	125.765
dash	16	24	3780	188	total	1	144.075	144.075	144.075
dash	16	24	3780	213	initialize	1	4.35684	4.35684	4.35684
dash	16	24	3780	213	async	100	0.0586995	0.0222825	0.0936981
dash	16	24	3780	213	inner	100	1.0976	1.06656	1.15663
dash	16	24	3780	213	wait	100	4.70777e-05	2.324e-05	0.000180715
dash	16	24	3780	213	bound	100	0.0987028	0.06932	0.124395
dash	16	24	3780	213	calc iter	100	1.25505	1.24364	1.28463
dash	16	24	3780	213	calc total	1	125.765	125.765	125.765
dash	16	24	3780	213	total	1	143.966	143.966	143.966
dash	16	24	3780	166	initialize	1	4.31392	4.31392	4.31392
dash	16	24	3780	166	async	100	0.0402342	0.0204942	0.186145
dash	16	24	3780	166	inner	100	1.11052	1.0626	1.16034
dash	16	24	3780	166	wait	100	6.29332e-05	2.924e-05	0.000288185
dash	16	24	3780	166	bound	100	0.104703	0.0708928	0.118273
dash	16	24	3780	166	calc iter	100	1.25552	1.23048	1.31967
dash	16	24	3780	166	calc total	1	125.765	125.765	125.765
dash	16	24	3780	166	total	1	143.915	143.915	143.915
dash	16	24	3780	189	initialize	1	4.46949	4.46949	4.46949
dash	16	24	3780	189	async	100	0.0588526	0.020398	0.128007
dash	16	24	3780	189	inner	100	1.12807	1.08708	1.16336
dash	16	24	3780	189	wait	100	2.82567e-05	1.7768e-05	0.000137048
dash	16	24	3780	189	bound	100	0.0695278	0.0683036	0.0753987
dash	16	24	3780	189	calc iter	100	1.25648	1.2265	1.28455
dash	16	24	3780	189	calc total	1	125.765	125.765	125.765
dash	16	24	3780	189	total	1	144.078	144.078	144.078
dash	16	24	3780	214	initialize	1	4.35686	4.35686	4.35686
dash	16	24	3780	214	async	100	0.0525454	0.0222324	0.17418
dash	16	24	3780	214	inner	100	1.09241	1.06068	1.15302
dash	16	24	3780	214	wait	100	6.14427e-05	3.0043e-05	0.000334278
dash	16	24	3780	214	bound	100	0.10997	0.0680224	0.129425
dash	16	24	3780	214	calc iter	100	1.25499	1.24015	1.32888
dash	16	24	3780	214	calc total	1	125.765	125.765	125.765
dash	16	24	3780	214	total	1	143.966	143.966	143.966
dash	16	24	3780	167	initialize	1	4.31398	4.31398	4.31398
dash	16	24	3780	167	async	100	0.0405296	0.0205248	0.11793
dash	16	24	3780	167	inner	100	1.11367	1.07679	1.16149
dash	16	24	3780	167	wait	100	6.45702e-05	4.2546e-05	0.000204001
dash	16	24	3780	167	bound	100	0.101259	0.0719841	0.119669
dash	16	24	3780	167	calc iter	100	1.25552	1.24404	1.28175
dash	16	24	3780	167	calc total	1	125.765	125.765	125.765
dash	16	24	3780	167	total	1	143.915	143.915	143.915
dash	16	24	3780	190	initialize	1	4.47165	4.47165	4.47165
dash	16	24	3780	190	async	100	0.0539064	0.0200394	0.209248
dash	16	24	3780	190	inner	100	1.13031	1.05718	1.16301
dash	16	24	3780	190	wait	100	3.68342e-05	1.8919e-05	0.000128128
dash	16	24	3780	190	bound	100	0.0721523	0.0690119	0.100298
dash	16	24	3780	190	calc iter	100	1.2564	1.19044	1.36675
dash	16	24	3780	190	calc total	1	125.765	125.765	125.765
dash	16	24	3780	190	total	1	144.08	144.08	144.08
dash	16	24	3780	226	initialize	1	4.3332	4.3332	4.3332
dash	16	24	3780	226	async	100	0.0446662	0.019251	0.0902127
dash	16	24	3780	226	inner	100	1.13273	1.07771	1.15874
dash	16	24	3780	226	wait	100	6.08639e-05	3.1348e-05	0.000193578
dash	16	24	3780	226	bound	100	0.0780593	0.0692557	0.116418
dash	16	24	3780	226	calc iter	100	1.25552	1.1931	1.32617
dash	16	24	3780	226	calc total	1	125.765	125.765	125.765
dash	16	24	3780	226	total	1	143.939	143.939	143.939
dash	16	24	3780	227	initialize	1	4.33064	4.33064	4.33064
dash	16	24	3780	227	async	100	0.0443399	0.0186441	0.0905835
dash	16	24	3780	227	inner	100	1.1363	1.07746	1.16171
dash	16	24	3780	227	wait	100	4.58766e-05	2.1529e-05	0.000162664
dash	16	24	3780	227	bound	100	0.0748932	0.0689079	0.0971934
dash	16	24	3780	227	calc iter	100	1.25558	1.23745	1.2968
dash	16	24	3780	227	calc total	1	125.765	125.765	125.765
dash	16	24	3780	227	total	1	143.936	143.936	143.936
dash	16	24	3780	228	initialize	1	4.33003	4.33003	4.33003
dash	16	24	3780	228	async	100	0.0419552	0.0222649	0.127983
dash	16	24	3780	228	inner	100	1.11952	1.04372	1.16032
dash	16	24	3780	228	wait	100	6.9202e-05	4.8156e-05	0.000335273
dash	16	24	3780	228	bound	100	0.0945056	0.0723761	0.148538
dash	16	24	3780	228	calc iter	100	1.25605	1.22895	1.31747
dash	16	24	3780	228	calc total	1	125.765	125.765	125.765
dash	16	24	3780	228	total	1	143.936	143.936	143.936
dash	16	24	3780	240	initialize	1	4.49608	4.49608	4.49608
dash	16	24	3780	240	async	100	0.0357503	0.0209832	0.22047
dash	16	24	3780	240	inner	100	1.14949	1.01715	1.19961
dash	16	24	3780	240	wait	100	3.60589e-05	1.8501e-05	0.000211536
dash	16	24	3780	240	bound	100	0.0716721	0.0689375	0.103436
dash	16	24	3780	240	calc iter	100	1.25695	1.20888	1.32831
dash	16	24	3780	240	calc total	1	125.765	125.765	125.765
dash	16	24	3780	240	total	1	144.105	144.105	144.105
dash	16	24	3780	229	initialize	1	4.32996	4.32996	4.32996
dash	16	24	3780	229	async	100	0.0474747	0.022543	0.194419
dash	16	24	3780	229	inner	100	1.11574	1.02411	1.15443
dash	16	24	3780	229	wait	100	4.95178e-05	2.8102e-05	0.000265757
dash	16	24	3780	229	bound	100	0.0927757	0.0739543	0.149822
dash	16	24	3780	229	calc iter	100	1.25604	1.21616	1.35585
dash	16	24	3780	241	initialize	1	4.49611	4.49611	4.49611
dash	16	24	3780	241	async	100	0.036979	0.0217764	0.100713
dash	16	24	3780	241	inner	100	1.14788	1.01359	1.24253
dash	16	24	3780	241	wait	100	3.76672e-05	1.9265e-05	0.000250833
dash	16	24	3780	241	bound	100	0.0719924	0.0690764	0.13055
dash	16	24	3780	241	calc iter	100	1.25689	1.1296	1.47385
dash	16	24	3780	241	calc total	1	125.765	125.765	125.765
dash	16	24	3780	241	total	1	144.105	144.105	144.105
dash	16	24	3780	229	calc total	1	125.765	125.765	125.765
dash	16	24	3780	229	total	1	143.936	143.936	143.936
dash	16	24	3780	242	initialize	1	4.4961	4.4961	4.4961
dash	16	24	3780	242	async	100	0.0339757	0.0205678	0.274135
dash	16	24	3780	242	inner	100	1.15163	1.03075	1.17314
dash	16	24	3780	242	wait	100	3.10201e-05	2.0106e-05	0.000132236
dash	16	24	3780	242	bound	100	0.0713528	0.0690921	0.12281
dash	16	24	3780	242	calc iter	100	1.25699	1.21132	1.3782
dash	16	24	3780	242	calc total	1	125.765	125.765	125.765
dash	16	24	3780	242	total	1	144.105	144.105	144.105
dash	16	24	3780	230	initialize	1	4.33316	4.33316	4.33316
dash	16	24	3780	230	async	100	0.0511057	0.0226751	0.214012
dash	16	24	3780	230	inner	100	1.11687	1.04922	1.15321
dash	16	24	3780	230	wait	100	4.7482e-05	2.3756e-05	0.000372028
dash	16	24	3780	230	bound	100	0.0880656	0.0734853	0.124004
dash	16	24	3780	230	calc iter	100	1.25609	1.20675	1.33802
dash	16	24	3780	230	calc total	1	125.765	125.765	125.765
dash	16	24	3780	230	total	1	143.939	143.939	143.939
dash	16	24	3780	243	initialize	1	4.49605	4.49605	4.49605
dash	16	24	3780	243	async	100	0.0328873	0.0216165	0.144989
dash	16	24	3780	243	inner	100	1.15226	1.03938	1.17075
dash	16	24	3780	243	wait	100	3.74488e-05	2.0605e-05	0.000211902
dash	16	24	3780	243	bound	100	0.0717609	0.0690733	0.119674
dash	16	24	3780	243	calc iter	100	1.25695	1.21267	1.33784
dash	16	24	3780	243	calc total	1	125.765	125.765	125.765
dash	16	24	3780	243	total	1	144.105	144.105	144.105
dash	16	24	3780	231	initialize	1	4.32999	4.32999	4.32999
dash	16	24	3780	231	async	100	0.0462545	0.0227127	0.130572
dash	16	24	3780	231	inner	100	1.1208	1.0632	1.15811
dash	16	24	3780	231	wait	100	4.38192e-05	2.1232e-05	0.000301289
dash	16	24	3780	231	bound	100	0.0890149	0.0731296	0.128381
dash	16	24	3780	231	calc iter	100	1.25612	1.20868	1.28668
dash	16	24	3780	231	calc total	1	125.765	125.765	125.765
dash	16	24	3780	231	total	1	143.936	143.936	143.936
dash	16	24	3780	244	initialize	1	4.49607	4.49607	4.49607
dash	16	24	3780	244	async	100	0.034508	0.0198002	0.12437
dash	16	24	3780	244	inner	100	1.13964	1.02058	1.18433
dash	16	24	3780	244	wait	100	6.38426e-05	2.8392e-05	0.000333601
dash	16	24	3780	244	bound	100	0.0826325	0.069486	0.13444
dash	16	24	3780	244	calc iter	100	1.25685	1.2063	1.31763
dash	16	24	3780	244	calc total	1	125.765	125.765	125.765
dash	16	24	3780	244	total	1	144.105	144.105	144.105
dash	16	24	3780	232	initialize	1	4.33013	4.33013	4.33013
dash	16	24	3780	232	async	100	0.0465108	0.0226299	0.0958382
dash	16	24	3780	232	inner	100	1.09985	1.04341	1.14597
dash	16	24	3780	232	wait	100	5.97009e-05	2.7547e-05	0.000362589
dash	16	24	3780	232	bound	100	0.109547	0.0796506	0.141251
dash	16	24	3780	232	calc iter	100	1.25597	1.23316	1.27732
dash	16	24	3780	232	calc total	1	125.765	125.765	125.765
dash	16	24	3780	232	total	1	143.936	143.936	143.936
dash	16	24	3780	245	initialize	1	4.49613	4.49613	4.49613
dash	16	24	3780	245	async	100	0.0329189	0.0187522	0.141997
dash	16	24	3780	245	inner	100	1.15077	1.05111	1.17238
dash	16	24	3780	245	wait	100	4.56143e-05	2.0746e-05	0.000202219
dash	16	24	3780	245	bound	100	0.073237	0.0684986	0.105178
dash	16	24	3780	245	calc iter	100	1.25697	1.22919	1.3199
dash	16	24	3780	245	calc total	1	125.765	125.765	125.765
dash	16	24	3780	245	total	1	144.105	144.105	144.105
dash	16	24	3780	233	initialize	1	4.32988	4.32988	4.32988
dash	16	24	3780	233	async	100	0.0453364	0.0224738	0.115538
dash	16	24	3780	233	inner	100	1.10562	1.03131	1.14913
dash	16	24	3780	233	wait	100	5.83547e-05	2.9585e-05	0.000375083
dash	16	24	3780	233	bound	100	0.104971	0.0774643	0.153375
dash	16	24	3780	233	calc iter	100	1.25599	1.19961	1.31148
dash	16	24	3780	233	calc total	1	125.765	125.765	125.765
dash	16	24	3780	233	total	1	143.935	143.935	143.935
dash	16	24	3780	246	initialize	1	4.49614	4.49614	4.49614
dash	16	24	3780	246	async	100	0.0337847	0.0211671	0.198551
dash	16	24	3780	246	inner	100	1.14229	1.04026	1.16542
dash	16	24	3780	246	wait	100	5.5762e-05	2.6741e-05	0.000300863
dash	16	24	3780	246	bound	100	0.0806739	0.0708686	0.117838
dash	16	24	3780	246	calc iter	100	1.25681	1.23273	1.31183
dash	16	24	3780	246	calc total	1	125.765	125.765	125.765
dash	16	24	3780	246	total	1	144.105	144.105	144.105
dash	16	24	3780	234	initialize	1	4.33314	4.33314	4.33314
dash	16	24	3780	234	async	100	0.0572411	0.0214085	0.183271
dash	16	24	3780	234	inner	100	1.127	1.06362	1.16357
dash	16	24	3780	234	wait	100	3.18126e-05	1.9303e-05	0.000247557
dash	16	24	3780	234	bound	100	0.0720341	0.068275	0.0962746
dash	16	24	3780	234	calc iter	100	1.25631	1.21829	1.31857
dash	16	24	3780	234	calc total	1	125.765	125.765	125.765
dash	16	24	3780	234	total	1	143.939	143.939	143.939
dash	16	24	3780	247	initialize	1	4.49606	4.49606	4.49606
dash	16	24	3780	247	async	100	0.0384487	0.0211821	0.232558
dash	16	24	3780	247	inner	100	1.14308	1.03069	1.20512
dash	16	24	3780	247	wait	100	4.6881e-05	1.8183e-05	0.000310282
dash	16	24	3780	247	bound	100	0.0752367	0.0692195	0.1127
dash	16	24	3780	247	calc iter	100	1.25682	1.19655	1.33516
dash	16	24	3780	247	calc total	1	125.765	125.765	125.765
dash	16	24	3780	247	total	1	144.105	144.105	144.105
dash	16	24	3780	235	initialize	1	4.33003	4.33003	4.33003
dash	16	24	3780	235	async	100	0.0557255	0.0223265	0.257952
dash	16	24	3780	235	inner	100	1.12819	1.03291	1.16751
dash	16	24	3780	235	wait	100	3.15018e-05	2.0018e-05	0.000146203
dash	16	24	3780	235	bound	100	0.0723742	0.0683974	0.116054
dash	16	24	3780	235	calc iter	100	1.25632	1.21506	1.37066
dash	16	24	3780	235	calc total	1	125.765	125.765	125.765
dash	16	24	3780	235	total	1	143.936	143.936	143.936
dash	16	24	3780	248	initialize	1	4.49607	4.49607	4.49607
dash	16	24	3780	248	async	100	0.0303019	0.0162134	0.156455
dash	16	24	3780	248	inner	100	1.15497	1.02959	1.17568
dash	16	24	3780	248	wait	100	3.06202e-05	1.7851e-05	0.000167131
dash	16	24	3780	248	bound	100	0.0716399	0.0689529	0.133856
dash	16	24	3780	248	calc iter	100	1.25695	1.17972	1.35871
dash	16	24	3780	248	calc total	1	125.765	125.765	125.765
dash	16	24	3780	248	total	1	144.105	144.105	144.105
dash	16	24	3780	236	initialize	1	4.33	4.33	4.33
dash	16	24	3780	236	async	100	0.0564404	0.0209899	0.253622
dash	16	24	3780	236	inner	100	1.12705	1.01636	1.17128
dash	16	24	3780	236	wait	100	2.46085e-05	1.6666e-05	0.000123386
dash	16	24	3780	236	bound	100	0.0728799	0.0684585	0.109978
dash	16	24	3780	236	calc iter	100	1.25639	1.16957	1.37999
dash	16	24	3780	236	calc total	1	125.765	125.765	125.765
dash	16	24	3780	236	total	1	143.936	143.936	143.936
dash	16	24	3780	237	initialize	1	4.33002	4.33002	4.33002
dash	16	24	3780	237	async	100	0.0539345	0.0225078	0.16529
dash	16	24	3780	237	inner	100	1.13056	1.06566	1.16931
dash	16	24	3780	237	wait	100	2.77246e-05	1.7647e-05	0.000153963
dash	16	24	3780	237	bound	100	0.0718792	0.0683881	0.0834042
dash	16	24	3780	237	calc iter	100	1.2564	1.20275	1.32475
dash	16	24	3780	237	calc total	1	125.765	125.765	125.765
dash	16	24	3780	237	total	1	143.936	143.936	143.936
dash	16	24	3780	238	initialize	1	4.33001	4.33001	4.33001
dash	16	24	3780	238	async	100	0.0487809	0.0213426	0.1047
dash	16	24	3780	238	inner	100	1.13165	1.07401	1.16724
dash	16	24	3780	238	wait	100	4.03976e-05	2.294e-05	0.000197594
dash	16	24	3780	238	bound	100	0.0757907	0.0706673	0.0858271
dash	16	24	3780	238	calc iter	100	1.25627	1.24427	1.27817
dash	16	24	3780	238	calc total	1	125.765	125.765	125.765
dash	16	24	3780	238	total	1	143.936	143.936	143.936
dash	16	24	3780	239	initialize	1	4.32994	4.32994	4.32994
dash	16	24	3780	239	async	100	0.0510245	0.0204088	0.152782
dash	16	24	3780	239	inner	100	1.13048	1.07653	1.16519
dash	16	24	3780	239	wait	100	3.75896e-05	2.3422e-05	0.000212064
dash	16	24	3780	239	bound	100	0.0747635	0.0691087	0.0979135
dash	16	24	3780	239	calc iter	100	1.25631	1.19634	1.31371
dash	16	24	3780	239	calc total	1	125.765	125.765	125.765
dash	16	24	3780	239	total	1	143.936	143.936	143.936
dash	16	24	3780	1	initialize	1	4.86515	4.86515	4.86515
dash	16	24	3780	1	async	100	0.0324141	0.0198487	0.0704773
dash	16	24	3780	1	inner	100	1.15226	1.08111	1.22056
dash	16	24	3780	1	wait	100	3.9429e-05	1.7475e-05	0.000136521
dash	16	24	3780	1	bound	100	0.0727119	0.0690452	0.136534
dash	16	24	3780	1	calc iter	100	1.25743	1.22227	1.32001
dash	16	24	3780	1	calc total	1	125.765	125.765	125.765
dash	16	24	3780	1	total	1	144.473	144.473	144.473
dash	16	24	3780	288	initialize	1	4.5887	4.5887	4.5887
dash	16	24	3780	288	async	100	0.0429298	0.0194415	0.0962731
dash	16	24	3780	288	inner	100	1.14403	1.05433	1.18209
dash	16	24	3780	288	wait	100	3.84133e-05	2.5356e-05	0.000142495
dash	16	24	3780	288	bound	100	0.0700268	0.0659417	0.0920812
dash	16	24	3780	288	calc iter	100	1.25702	1.21268	1.34879
dash	16	24	3780	288	calc total	1	125.765	125.765	125.765
dash	16	24	3780	288	total	1	144.187	144.187	144.187
dash	16	24	3780	46	bound	100	0.0713604	0.0684081	0.0833349
dash	16	24	3780	46	calc iter	100	1.25705	1.2164	1.30498
dash	16	24	3780	46	calc total	1	125.765	125.765	125.765
dash	16	24	3780	46	total	1	144.351	144.351	144.351
dash	16	24	3780	249	initialize	1	4.49607	4.49607	4.49607
dash	16	24	3780	249	async	100	0.0349927	0.0210462	0.119069
dash	16	24	3780	249	inner	100	1.14671	1.00895	1.16609
dash	16	24	3780	249	wait	100	5.47187e-05	2.3894e-05	0.000223044
dash	16	24	3780	249	bound	100	0.0751155	0.0687225	0.153353
dash	16	24	3780	249	calc iter	100	1.25688	1.19652	1.3175
dash	16	24	3780	249	calc total	1	125.765	125.765	125.765
dash	16	24	3780	249	total	1	144.105	144.105	144.105
dash	16	24	3780	264	initialize	1	4.27654	4.27654	4.27654
dash	16	24	3780	264	async	100	0.0357101	0.0186354	0.087653
dash	16	24	3780	264	inner	100	1.14744	1.05749	1.16683
dash	16	24	3780	264	wait	100	4.34366e-05	2.1385e-05	0.000203487
dash	16	24	3780	264	bound	100	0.0724189	0.068437	0.131418
dash	16	24	3780	264	calc iter	100	1.25562	1.24065	1.30074
dash	16	24	3780	264	calc total	1	125.765	125.765	125.765
dash	16	24	3780	264	total	1	143.885	143.885	143.885
dash	16	24	3780	69	initialize	1	4.68543	4.68543	4.68543
dash	16	24	3780	69	async	100	0.0379954	0.0203083	0.114481
dash	16	24	3780	69	inner	100	1.12173	1.09711	1.16322
dash	16	24	3780	69	wait	100	5.8447e-05	2.8716e-05	0.000301869
dash	16	24	3780	69	bound	100	0.0966673	0.0710339	0.105772
dash	16	24	3780	69	calc iter	100	1.25645	1.23802	1.30934
dash	16	24	3780	69	calc total	1	125.765	125.765	125.765
dash	16	24	3780	69	total	1	144.295	144.295	144.295
dash	16	24	3780	2	initialize	1	4.82627	4.82627	4.82627
dash	16	24	3780	2	async	100	0.0341663	0.0161767	0.0833386
dash	16	24	3780	2	inner	100	1.14968	1.07743	1.16733
dash	16	24	3780	2	wait	100	4.29894e-05	2.2149e-05	0.000270746
dash	16	24	3780	2	bound	100	0.0735694	0.06949	0.143929
dash	16	24	3780	2	calc iter	100	1.25746	1.21512	1.30183
dash	16	24	3780	2	calc total	1	125.765	125.765	125.765
dash	16	24	3780	2	total	1	144.434	144.434	144.434
dash	16	24	3780	289	initialize	1	4.58873	4.58873	4.58873
dash	16	24	3780	289	async	100	0.047506	0.0206381	0.278957
dash	16	24	3780	289	inner	100	1.13801	1.01333	1.15538
dash	16	24	3780	289	wait	100	4.43021e-05	1.966e-05	0.00027537
dash	16	24	3780	289	bound	100	0.071383	0.0657519	0.125695
dash	16	24	3780	289	calc iter	100	1.25695	1.18939	1.38235
dash	16	24	3780	289	calc total	1	125.765	125.765	125.765
dash	16	24	3780	289	total	1	144.187	144.187	144.187
dash	16	24	3780	47	initialize	1	4.74419	4.74419	4.74419
dash	16	24	3780	47	async	100	0.0611714	0.0202115	0.133085
dash	16	24	3780	47	inner	100	1.12571	1.08483	1.1579
dash	16	24	3780	47	wait	100	2.84831e-05	1.666e-05	0.000167508
dash	16	24	3780	47	bound	100	0.0701553	0.0682885	0.0737407
dash	16	24	3780	47	calc iter	100	1.25707	1.22605	1.28762
dash	16	24	3780	47	calc total	1	125.765	125.765	125.765
dash	16	24	3780	47	total	1	144.351	144.351	144.351
dash	16	24	3780	250	initialize	1	4.49612	4.49612	4.49612
dash	16	24	3780	250	async	100	0.0353208	0.0179988	0.139861
dash	16	24	3780	250	inner	100	1.14215	1.04832	1.16375
dash	16	24	3780	250	wait	100	4.89518e-05	2.0733e-05	0.000296121
dash	16	24	3780	250	bound	100	0.0793943	0.0693933	0.130378
dash	16	24	3780	250	calc iter	100	1.25692	1.20651	1.32167
dash	16	24	3780	250	calc total	1	125.765	125.765	125.765
dash	16	24	3780	250	total	1	144.105	144.105	144.105
dash	16	24	3780	70	initialize	1	4.68542	4.68542	4.68542
dash	16	24	3780	70	async	100	0.0370475	0.0188794	0.141868
dash	16	24	3780	70	inner	100	1.12033	1.08573	1.16354
dash	16	24	3780	70	wait	100	6.29644e-05	3.4293e-05	0.000289662
dash	16	24	3780	70	bound	100	0.0989926	0.0712332	0.107688
dash	16	24	3780	70	calc iter	100	1.25644	1.23531	1.30502
dash	16	24	3780	70	calc total	1	125.765	125.765	125.765
dash	16	24	3780	70	total	1	144.295	144.295	144.295
dash	16	24	3780	3	initialize	1	4.83557	4.83557	4.83557
dash	16	24	3780	3	async	100	0.0328869	0.0177111	0.110367
dash	16	24	3780	3	inner	100	1.15179	1.08186	1.1695
dash	16	24	3780	3	wait	100	3.79155e-05	2.2444e-05	0.000146765
dash	16	24	3780	3	bound	100	0.0727979	0.0698333	0.118342
dash	16	24	3780	3	calc iter	100	1.25751	1.21798	1.30647
dash	16	24	3780	3	calc total	1	125.765	125.765	125.765
dash	16	24	3780	3	total	1	144.443	144.443	144.443
dash	16	24	3780	290	initialize	1	4.58871	4.58871	4.58871
dash	16	24	3780	290	async	100	0.0479279	0.0205561	0.122041
dash	16	24	3780	290	inner	100	1.13766	1.01981	1.15613
dash	16	24	3780	290	wait	100	3.00661e-05	1.6746e-05	0.000189708
dash	16	24	3780	290	bound	100	0.0713832	0.0682344	0.123996
dash	16	24	3780	290	calc iter	100	1.257	1.19454	1.29919
dash	16	24	3780	290	calc total	1	125.765	125.765	125.765
dash	16	24	3780	290	total	1	144.187	144.187	144.187
dash	16	24	3780	251	initialize	1	4.49605	4.49605	4.49605
dash	16	24	3780	251	async	100	0.0358271	0.020207	0.212475
dash	16	24	3780	251	inner	100	1.1433	1.03523	1.16254
dash	16	24	3780	251	wait	100	5.27846e-05	2.6652e-05	0.000275079
dash	16	24	3780	251	bound	100	0.0777133	0.0705811	0.105698
dash	16	24	3780	251	calc iter	100	1.25689	1.17843	1.32517
dash	16	24	3780	251	calc total	1	125.765	125.765	125.765
dash	16	24	3780	251	total	1	144.105	144.105	144.105
dash	16	24	3780	71	initialize	1	4.68542	4.68542	4.68542
dash	16	24	3780	71	async	100	0.0400051	0.0197929	0.0869105
dash	16	24	3780	71	inner	100	1.12627	1.09007	1.16674
dash	16	24	3780	71	wait	100	5.67139e-05	4.1227e-05	0.000163511
dash	16	24	3780	71	bound	100	0.0902158	0.0710909	0.117199
dash	16	24	3780	71	calc iter	100	1.25655	1.23755	1.30093
dash	16	24	3780	71	calc total	1	125.765	125.765	125.765
dash	16	24	3780	71	total	1	144.295	144.295	144.295
dash	16	24	3780	4	initialize	1	4.83786	4.83786	4.83786
dash	16	24	3780	4	async	100	0.0391052	0.0220346	0.197186
dash	16	24	3780	4	inner	100	1.14456	1.06678	1.16164
dash	16	24	3780	4	wait	100	5.51562e-05	2.2727e-05	0.00027615
dash	16	24	3780	4	bound	100	0.0737327	0.0691122	0.132954
dash	16	24	3780	4	calc iter	100	1.25746	1.21093	1.34236
dash	16	24	3780	4	calc total	1	125.765	125.765	125.765
dash	16	24	3780	4	total	1	144.445	144.445	144.445
dash	16	24	3780	291	initialize	1	4.58872	4.58872	4.58872
dash	16	24	3780	291	async	100	0.0461941	0.0196318	0.143725
dash	16	24	3780	291	inner	100	1.13951	1.05412	1.15698
dash	16	24	3780	291	wait	100	3.97954e-05	1.8371e-05	0.000213221
dash	16	24	3780	291	bound	100	0.0712363	0.0683015	0.117341
dash	16	24	3780	291	calc iter	100	1.25699	1.21061	1.30079
dash	16	24	3780	291	calc total	1	125.765	125.765	125.765
dash	16	24	3780	291	total	1	144.187	144.187	144.187
dash	16	24	3780	252	initialize	1	4.49607	4.49607	4.49607
dash	16	24	3780	252	async	100	0.0840513	0.0209003	0.185722
dash	16	24	3780	252	inner	100	1.10113	1.05978	1.15631
dash	16	24	3780	252	wait	100	5.04771e-05	2.8109e-05	0.000197429
dash	16	24	3780	252	bound	100	0.0704052	0.0659655	0.0858843
dash	16	24	3780	252	calc iter	100	1.25563	1.2279	1.31411
dash	16	24	3780	252	calc total	1	125.765	125.765	125.765
dash	16	24	3780	252	total	1	144.105	144.105	144.105
dash	16	24	3780	5	initialize	1	4.83452	4.83452	4.83452
dash	16	24	3780	5	async	100	0.041442	0.0213588	0.136585
dash	16	24	3780	5	inner	100	1.14468	1.08183	1.16185
dash	16	24	3780	5	wait	100	4.00209e-05	1.8637e-05	0.000288797
dash	16	24	3780	5	bound	100	0.0713357	0.0690036	0.114109
dash	16	24	3780	5	calc iter	100	1.2575	1.2198	1.29766
dash	16	24	3780	5	calc total	1	125.765	125.765	125.765
dash	16	24	3780	5	total	1	144.442	144.442	144.442
dash	16	24	3780	292	initialize	1	4.58871	4.58871	4.58871
dash	16	24	3780	292	async	100	0.0475276	0.0203303	0.166543
dash	16	24	3780	292	inner	100	1.13153	1.01834	1.15094
dash	16	24	3780	292	wait	100	7.54216e-05	4.1405e-05	0.000277764
dash	16	24	3780	292	bound	100	0.0777772	0.0654882	0.124847
dash	16	24	3780	292	calc iter	100	1.25691	1.21247	1.30412
dash	16	24	3780	292	calc total	1	125.765	125.765	125.765
dash	16	24	3780	292	total	1	144.187	144.187	144.187
dash	16	24	3780	253	initialize	1	4.49607	4.49607	4.49607
dash	16	24	3780	253	async	100	0.0894673	0.0210528	0.165662
dash	16	24	3780	253	inner	100	1.09632	1.06547	1.15138
dash	16	24	3780	253	wait	100	3.97388e-05	1.7928e-05	0.000337918
dash	16	24	3780	253	bound	100	0.0698019	0.065988	0.0803144
dash	16	24	3780	253	calc iter	100	1.25564	1.22635	1.3047
dash	16	24	3780	253	calc total	1	125.765	125.765	125.765
dash	16	24	3780	253	total	1	144.105	144.105	144.105
dash	16	24	3780	6	initialize	1	4.84251	4.84251	4.84251
dash	16	24	3780	6	async	100	0.0360468	0.0148774	0.104166
dash	16	24	3780	6	inner	100	1.13889	1.06232	1.19265
dash	16	24	3780	6	wait	100	5.68776e-05	2.6791e-05	0.000232122
dash	16	24	3780	6	bound	100	0.082413	0.0709468	0.135359
dash	16	24	3780	6	calc iter	100	1.25741	1.21263	1.29739
dash	16	24	3780	6	calc total	1	125.765	125.765	125.765
dash	16	24	3780	6	total	1	144.45	144.45	144.45
dash	16	24	3780	293	initialize	1	4.58872	4.58872	4.58872
dash	16	24	3780	293	async	100	0.0442405	0.0208915	0.171846
dash	16	24	3780	293	inner	100	1.14291	1.01609	1.16713
dash	16	24	3780	293	wait	100	4.19533e-05	2.1391e-05	0.000149912
dash	16	24	3780	293	bound	100	0.0697969	0.0677722	0.0934356
dash	16	24	3780	293	calc iter	100	1.25699	1.21449	1.29347
dash	16	24	3780	293	calc total	1	125.765	125.765	125.765
dash	16	24	3780	293	total	1	144.187	144.187	144.187
dash	16	24	3780	254	initialize	1	4.4961	4.4961	4.4961
dash	16	24	3780	254	async	100	0.0765511	0.0161068	0.144458
dash	16	24	3780	254	inner	100	1.10802	1.07528	1.16575
dash	16	24	3780	254	wait	100	3.10767e-05	2.0902e-05	0.000170572
dash	16	24	3780	254	bound	100	0.0712386	0.0647452	0.0869809
dash	16	24	3780	254	calc iter	100	1.25585	1.22089	1.32186
dash	16	24	3780	254	calc total	1	125.765	125.765	125.765
dash	16	24	3780	254	total	1	144.105	144.105	144.105
dash	16	24	3780	7	initialize	1	4.86694	4.86694	4.86694
dash	16	24	3780	7	async	100	0.0328329	0.0161914	0.0820244
dash	16	24	3780	7	inner	100	1.14467	1.07884	1.17384
dash	16	24	3780	7	wait	100	5.49053e-05	1.921e-05	0.000257379
dash	16	24	3780	7	bound	100	0.0798191	0.0697739	0.138119
dash	16	24	3780	7	calc iter	100	1.25738	1.21622	1.32518
dash	16	24	3780	7	calc total	1	125.765	125.765	125.765
dash	16	24	3780	7	total	1	144.474	144.474	144.474
dash	16	24	3780	294	initialize	1	4.58876	4.58876	4.58876
dash	16	24	3780	294	async	100	0.0466493	0.0197692	0.195394
dash	16	24	3780	294	inner	100	1.12852	1.04535	1.14963
dash	16	24	3780	294	wait	100	7.21063e-05	3.2134e-05	0.000347623
dash	16	24	3780	294	bound	100	0.0816324	0.0657698	0.108931
dash	16	24	3780	294	calc iter	100	1.25687	1.14525	1.42657
dash	16	24	3780	294	calc total	1	125.765	125.765	125.765
dash	16	24	3780	294	total	1	144.187	144.187	144.187
dash	16	24	3780	255	initialize	1	4.49604	4.49604	4.49604
dash	16	24	3780	255	async	100	0.0849986	0.0216775	0.124261
dash	16	24	3780	255	inner	100	1.10103	1.06916	1.15623
dash	16	24	3780	255	wait	100	3.70645e-05	1.8365e-05	0.000229434
dash	16	24	3780	255	bound	100	0.069623	0.065633	0.104183
dash	16	24	3780	255	calc iter	100	1.25569	1.23766	1.28776
dash	16	24	3780	255	calc total	1	125.765	125.765	125.765
dash	16	24	3780	255	total	1	144.105	144.105	144.105
dash	16	24	3780	336	initialize	1	4.43551	4.43551	4.43551
dash	16	24	3780	336	async	100	0.0476424	0.0200942	0.088579
dash	16	24	3780	336	inner	100	1.13862	1.08816	1.20601
dash	16	24	3780	336	wait	100	3.41675e-05	1.9992e-05	0.000126636
dash	16	24	3780	336	bound	100	0.0709237	0.0688804	0.104459
dash	16	24	3780	336	calc iter	100	1.25722	1.19621	1.37819
dash	16	24	3780	336	calc total	1	125.765	125.765	125.765
dash	16	24	3780	336	total	1	144.041	144.041	144.041
dash	16	24	3780	8	initialize	1	4.84875	4.84875	4.84875
dash	16	24	3780	8	async	100	0.0323643	0.0177488	0.118715
dash	16	24	3780	8	inner	100	1.15062	1.09196	1.16975
dash	16	24	3780	8	wait	100	5.47125e-05	3.1329e-05	0.000156644
dash	16	24	3780	8	bound	100	0.0744278	0.0692063	0.109743
dash	16	24	3780	8	calc iter	100	1.25747	1.2209	1.29712
dash	16	24	3780	8	calc total	1	125.765	125.765	125.765
dash	16	24	3780	8	total	1	144.456	144.456	144.456
dash	16	24	3780	295	initialize	1	4.58871	4.58871	4.58871
dash	16	24	3780	295	async	100	0.0468134	0.0196721	0.252617
dash	16	24	3780	295	inner	100	1.1341	1.00657	1.15798
dash	16	24	3780	295	wait	100	5.57081e-05	2.1499e-05	0.00031361
dash	16	24	3780	295	bound	100	0.0758981	0.0685231	0.128678
dash	16	24	3780	295	calc iter	100	1.25687	1.16082	1.37435
dash	16	24	3780	295	calc total	1	125.765	125.765	125.765
dash	16	24	3780	295	total	1	144.187	144.187	144.187
dash	16	24	3780	256	initialize	1	4.49614	4.49614	4.49614
dash	16	24	3780	256	async	100	0.0900862	0.0203392	0.176697
dash	16	24	3780	256	inner	100	1.09125	1.0505	1.14796
dash	16	24	3780	256	wait	100	4.16556e-05	2.0564e-05	0.000260588
dash	16	24	3780	256	bound	100	0.0742626	0.0655245	0.107078
dash	16	24	3780	256	calc iter	100	1.25565	1.23538	1.29546
dash	16	24	3780	256	calc total	1	125.765	125.765	125.765
dash	16	24	3780	256	total	1	144.105	144.105	144.105
dash	16	24	3780	9	initialize	1	4.86695	4.86695	4.86695
dash	16	24	3780	9	async	100	0.0360292	0.0195508	0.156988
dash	16	24	3780	9	inner	100	1.14416	1.07039	1.17397
dash	16	24	3780	9	wait	100	6.4229e-05	3.5954e-05	0.000272621
dash	16	24	3780	9	bound	100	0.0772243	0.0690607	0.124765
dash	16	24	3780	9	calc iter	100	1.25748	1.20536	1.33581
dash	16	24	3780	9	calc total	1	125.765	125.765	125.765
dash	16	24	3780	9	total	1	144.474	144.474	144.474
dash	16	24	3780	296	initialize	1	4.58876	4.58876	4.58876
dash	16	24	3780	296	async	100	0.0476232	0.0203586	0.14243
dash	16	24	3780	296	inner	100	1.13624	1.00924	1.15444
dash	16	24	3780	296	wait	100	5.77561e-05	2.4325e-05	0.000232065
dash	16	24	3780	296	bound	100	0.073017	0.0684725	0.154665
dash	16	24	3780	296	calc iter	100	1.25694	1.19037	1.33984
dash	16	24	3780	296	calc total	1	125.765	125.765	125.765
[truncated: 135,161 more rows]
