# Supplementary material for: A Halo abstraction for distributed n-dimensional structured grids within the C++ PGAS library DASH
Source: PeerJ Comput Sci. 2023 Feb 3;9:e1203. doi: 10.7717/peerj-cs.1203 (PMC10280232; doi:10.7717/peerj-cs.1203)
Supplement: Supplemental Information 3 [file peerj-cs-09-1203-s003.gz]

Archive with 75 entries (64 files):
- raw_romeo
- raw_romeo/res_2d_romeo
- raw_romeo/res_2d_romeo/strong
- raw_romeo/res_2d_romeo/strong/plain
- raw_romeo/res_2d_romeo/strong/plain/heat2d_n1_c128_170000_21918184.out
- raw_romeo/res_2d_romeo/strong/plain/heat2d_n1_c128_170000_21918184.err
- raw_romeo/res_2d_romeo/strong/dash_heat2d_n1_c128_170000_21918184.out
- raw_romeo/res_2d_romeo/strong/mpi_heat2d_n1_c128_170000_21918184.out
- raw_romeo/res_2d_romeo/strong/strong_all.txt
- raw_romeo/res_2d_romeo/weak
- raw_romeo/res_2d_romeo/weak/plain
- raw_romeo/res_2d_romeo/weak/plain/heat2d_n4_c128_340000_21918186.err
- raw_romeo/res_2d_romeo/weak/plain/heat2d_n2_c128_240416_21918185.out
- raw_romeo/res_2d_romeo/weak/plain/heat2d_n8_c128_480832_21918187.out
- raw_romeo/res_2d_romeo/weak/plain/heat2d_n12_c128_588897_21918188.out
- raw_romeo/res_2d_romeo/weak/plain/heat2d_n4_c128_340000_21918186.out
- raw_romeo/res_2d_romeo/weak/plain/heat2d_n2_c128_240416_21918185.err
- raw_romeo/res_2d_romeo/weak/plain/heat2d_n16_c128_680000_19727929.out
- raw_romeo/res_2d_romeo/weak/plain/heat2d_n16_c128_680000_21918189.out
- raw_romeo/res_2d_romeo/weak/plain/heat2d_n16_c128_680000_19727929.err
- raw_romeo/res_2d_romeo/weak/plain/heat2d_n8_c128_480832_21918187.err
- raw_romeo/res_2d_romeo/weak/plain/heat2d_n16_c128_680000_21918189.err
- raw_romeo/res_2d_romeo/weak/plain/heat2d_n12_c128_588897_21918188.err
- raw_romeo/res_2d_romeo/weak/plain/heat2d_n1_c128_170000_21918184.err
- raw_romeo/res_2d_romeo/weak/plain/heat2d_n1_c128_170000_21918184.out
- raw_romeo/res_2d_romeo/weak/dash_heat2d_n12_c128_588897_21918188.out
- raw_romeo/res_2d_romeo/weak/dash_heat2d_n16_c128_680000_19727929.out
- raw_romeo/res_2d_romeo/weak/dash_heat2d_n16_c128_680000_21918189.out
- raw_romeo/res_2d_romeo/weak/dash_heat2d_n2_c128_240416_21918185.out
- raw_romeo/res_2d_romeo/weak/dash_heat2d_n4_c128_340000_21918186.out
- raw_romeo/res_2d_romeo/weak/dash_heat2d_n8_c128_480832_21918187.out
- raw_romeo/res_2d_romeo/weak/dash_heat2d_n1_c128_170000_21918184.out
- raw_romeo/res_2d_romeo/weak/mpi_heat2d_n12_c128_588897_21918188.out
- raw_romeo/res_2d_romeo/weak/mpi_heat2d_n16_c128_680000_19727929.out
- raw_romeo/res_2d_romeo/weak/mpi_heat2d_n16_c128_680000_21918189.out
- raw_romeo/res_2d_romeo/weak/mpi_heat2d_n2_c128_240416_21918185.out
- raw_romeo/res_2d_romeo/weak/mpi_heat2d_n4_c128_340000_21918186.out
- raw_romeo/res_2d_romeo/weak/mpi_heat2d_n8_c128_480832_21918187.out
- raw_romeo/res_2d_romeo/weak/mpi_heat2d_n1_c128_170000_21918184.out
- raw_romeo/res_2d_romeo/weak/weak_all.txt
- raw_romeo/res_3d_romeo
- raw_romeo/res_3d_romeo/strong
- raw_romeo/res_3d_romeo/strong/plain
- raw_romeo/res_3d_romeo/strong/plain/heat3d_n1_c128_3000_21918191.err
- raw_romeo/res_3d_romeo/strong/plain/heat3d_n1_c128_3000_21918191.out
- raw_romeo/res_3d_romeo/strong/dash_heat3d_n1_c128_3000_21918191.out
- raw_romeo/res_3d_romeo/strong/mpi_heat3d_n1_c128_3000_21918191.out
- raw_romeo/res_3d_romeo/strong/strong_all.txt
- raw_romeo/res_3d_romeo/weak
- raw_romeo/res_3d_romeo/weak/plain
- raw_romeo/res_3d_romeo/weak/plain/heat3d_n2_c128_3800_21918192.err
- raw_romeo/res_3d_romeo/weak/plain/heat3d_n16_c128_7560_21918196.out
- raw_romeo/res_3d_romeo/weak/plain/heat3d_n8_c128_6000_21918194.err
- raw_romeo/res_3d_romeo/weak/plain/heat3d_n16_c128_7560_21918196.err
- raw_romeo/res_3d_romeo/weak/plain/heat3d_n4_c128_4762_21918193.err
- raw_romeo/res_3d_romeo/weak/plain/heat3d_n12_c128_6868_21918195.out
- raw_romeo/res_3d_romeo/weak/plain/heat3d_n12_c128_6868_21918195.err
- raw_romeo/res_3d_romeo/weak/plain/heat3d_n4_c128_4762_21918193.out
- raw_romeo/res_3d_romeo/weak/plain/heat3d_n2_c128_3800_21918192.out
- raw_romeo/res_3d_romeo/weak/plain/heat3d_n8_c128_6000_21918194.out
- raw_romeo/res_3d_romeo/weak/plain/heat3d_n1_c128_3000_21918191.err
- raw_romeo/res_3d_romeo/weak/plain/heat3d_n1_c128_3000_21918191.out
- raw_romeo/res_3d_romeo/weak/dash_heat3d_n12_c128_6868_21918195.out
- raw_romeo/res_3d_romeo/weak/dash_heat3d_n16_c128_7560_21918196.out
- raw_romeo/res_3d_romeo/weak/dash_heat3d_n2_c128_3800_21918192.out
- raw_romeo/res_3d_romeo/weak/dash_heat3d_n4_c128_4762_21918193.out
- raw_romeo/res_3d_romeo/weak/dash_heat3d_n8_c128_6000_21918194.out
- raw_romeo/res_3d_romeo/weak/dash_heat3d_n1_c128_3000_21918191.out
- raw_romeo/res_3d_romeo/weak/mpi_heat3d_n12_c128_6868_21918195.out
- raw_romeo/res_3d_romeo/weak/mpi_heat3d_n16_c128_7560_21918196.out
- raw_romeo/res_3d_romeo/weak/mpi_heat3d_n2_c128_3800_21918192.out
- raw_romeo/res_3d_romeo/weak/mpi_heat3d_n4_c128_4762_21918193.out
- raw_romeo/res_3d_romeo/weak/mpi_heat3d_n8_c128_6000_21918194.out
- raw_romeo/res_3d_romeo/weak/mpi_heat3d_n1_c128_3000_21918191.out
- raw_romeo/res_3d_romeo/weak/weak_all.txt
