# Supplementary material for: A Halo abstraction for distributed n-dimensional structured grids within the C++ PGAS library DASH
Source: PeerJ Comput Sci. 2023 Feb 3;9:e1203. doi: 10.7717/peerj-cs.1203 (PMC10280232; doi:10.7717/peerj-cs.1203)
Supplement: Supplemental Information 3 [file peerj-cs-09-1203-s003.gz › raw_romeo/res_2d_romeo/strong/plain/heat2d_n1_c128_170000_21918184.out]

DASH
InitEnergy=25.00000
EndEnergy=25.00000
DiffEnergy=-0.00000
Matrixspec: 170000 x 170000
Iterations: 100
# unit_id;function_name;num_calls;avg_runtime;min_runtime;max_runtime
0;initialize;1;22.02438;22.02438;22.02438
0;async;100;0.02857;0.00415;0.05117
0;inner;100;2.30797;2.29321;2.33981
0;wait;100;0.00004;0.00003;0.00020
0;boundary;100;0.00456;0.00290;0.00612
0;calc iter;100;2.34114;2.30953;2.37659
0;calc total;1;234.19285;234.19285;234.19285
0;total;1;266.28736;266.28736;266.28736
1;initialize;1;22.4797;22.4797;22.4797
1;async;100;0.0446974;0.00578051;0.0789466
1;inner;100;2.28799;2.26232;2.32093
1;wait;100;6.02999e-05;3.445e-05;0.000242718
1;boundary;100;0.00826068;0.00646921;0.00902047
1;calc iter;100;2.34101;2.29594;2.38871
1;calc total;1;234.193;234.193;234.193
1;total;1;266.743;266.743;266.743
2;initialize;1;22.4798;22.4798;22.4798
2;async;100;0.0371939;0.00496343;0.0520388
2;inner;100;2.29858;2.2825;2.33223
2;wait;100;3.53288e-05;2.6699e-05;0.000196458
2;boundary;100;0.00527284;0.00423292;0.00676957
2;calc iter;100;2.34108;2.30451;2.37479
2;calc total;1;234.193;234.193;234.193
2;total;1;266.743;266.743;266.743
3;initialize;1;22.4798;22.4798;22.4798
3;async;100;0.0373766;0.0057543;0.0586062
3;inner;100;2.29718;2.27831;2.3308
3;wait;100;4.22039e-05;2.754e-05;0.000192158
3;boundary;100;0.00647184;0.00527216;0.00841181
3;calc iter;100;2.34107;2.30349;2.37653
3;calc total;1;234.193;234.193;234.193
3;total;1;266.744;266.744;266.744
4;initialize;1;22.4803;22.4803;22.4803
4;async;100;0.044815;0.00509265;0.0594432
4;inner;100;2.28829;2.27438;2.32425
4;wait;100;4.93108e-05;2.652e-05;0.000276897
4;boundary;100;0.0078097;0.00424675;0.00894268
4;calc iter;100;2.34096;2.30275;2.3816
4;calc total;1;234.193;234.193;234.193
4;total;1;266.743;266.743;266.743
5;initialize;1;22.4786;22.4786;22.4786
5;async;100;0.0452961;0.00416429;0.0575423
5;inner;100;2.28739;2.27842;2.32377
5;wait;100;6.11491e-05;3.479e-05;0.000353796
5;boundary;100;0.00819555;0.0070346;0.00881176
5;calc iter;100;2.34095;2.30752;2.37931
5;calc total;1;234.193;234.193;234.193
5;total;1;266.742;266.742;266.742
6;initialize;1;22.479;22.479;22.479
6;async;100;0.0412008;0.00477127;0.0546242
6;inner;100;2.29493;2.28566;2.33033
6;wait;100;3.40645e-05;2.386e-05;0.000264297
6;boundary;100;0.00486082;0.00421702;0.00685917
6;calc iter;100;2.34103;2.30498;2.37719
6;calc total;1;234.193;234.193;234.193
6;total;1;266.742;266.742;266.742
7;initialize;1;21.9896;21.9896;21.9896
7;async;100;0.0418243;0.00580645;0.0546698
7;inner;100;2.2942;2.28509;2.32978
7;wait;100;4.49723e-05;2.763e-05;0.000170269
7;boundary;100;0.00495429;0.00430001;0.00709093
7;calc iter;100;2.34102;2.30506;2.37715
7;calc total;1;234.193;234.193;234.193
7;total;1;266.253;266.253;266.253
8;initialize;1;22.3165;22.3165;22.3165
8;async;100;0.0308319;0.00144988;0.0481497
8;inner;100;2.3033;2.2954;2.3402
8;wait;100;5.99726e-05;3.1389e-05;0.000228267
8;boundary;100;0.00714727;0.00465924;0.00927501
8;calc iter;100;2.34134;2.31968;2.38391
8;calc total;1;234.193;234.193;234.193
8;total;1;266.58;266.58;266.58
9;initialize;1;22.3165;22.3165;22.3165
9;async;100;0.0309902;0.00199385;0.0474939
9;inner;100;2.30308;2.2954;2.34003
9;wait;100;6.09341e-05;3.126e-05;0.000332477
9;boundary;100;0.00719875;0.00499855;0.00915221
9;calc iter;100;2.34133;2.32112;2.38274
9;calc total;1;234.193;234.193;234.193
9;total;1;266.58;266.58;266.58
10;initialize;1;22.3165;22.3165;22.3165
10;async;100;0.0349767;0.00103145;0.0455953
10;inner;100;2.30262;2.29235;2.34069
10;wait;100;2.78976e-05;1.8629e-05;0.000114119
10;boundary;100;0.00381053;0.00300004;0.004716
10;calc iter;100;2.34143;2.33353;2.37598
10;calc total;1;234.193;234.193;234.193
10;total;1;266.58;266.58;266.58
11;initialize;1;22.4801;22.4801;22.4801
11;async;100;0.0308356;0.000740632;0.0433651
11;inner;100;2.30566;2.29786;2.3415
11;wait;100;3.95236e-05;2.843e-05;0.000136209
11;boundary;100;0.00484785;0.00360556;0.00670281
11;calc iter;100;2.34138;2.32865;2.37936
11;calc total;1;234.193;234.193;234.193
11;total;1;266.744;266.744;266.744
12;initialize;1;22.4805;22.4805;22.4805
12;async;100;0.0294642;0.000636823;0.0427662
12;inner;100;2.30584;2.29676;2.34009
12;wait;100;5.10611e-05;2.226e-05;0.000244367
12;boundary;100;0.00606267;0.00426602;0.00756757
12;calc iter;100;2.34142;2.33417;2.3776
12;calc total;1;234.193;234.193;234.193
12;total;1;266.743;266.743;266.743
13;initialize;1;22.0265;22.0265;22.0265
13;async;100;0.0295874;0.00237633;0.0411657
13;inner;100;2.30514;2.2962;2.33883
13;wait;100;6.29468e-05;2.421e-05;0.000464835
13;boundary;100;0.00662728;0.00444815;0.00791891
13;calc iter;100;2.34142;2.3343;2.37659
13;calc total;1;234.193;234.193;234.193
13;total;1;266.289;266.289;266.289
14;initialize;1;22.2932;22.2932;22.2932
14;async;100;0.03038;0.000835961;0.0433282
14;inner;100;2.30727;2.29823;2.341
14;wait;100;2.42748e-05;1.88e-05;0.000108019
14;boundary;100;0.00377437;0.00287922;0.00473597
14;calc iter;100;2.34145;2.33451;2.3786
14;calc total;1;234.193;234.193;234.193
14;total;1;266.556;266.556;266.556
15;initialize;1;22.2934;22.2934;22.2934
15;async;100;0.030173;0.000747202;0.0429388
15;inner;100;2.30738;2.29819;2.34108
15;wait;100;3.563e-05;2.6009e-05;0.000170158
15;boundary;100;0.00384558;0.00308265;0.00426217
15;calc iter;100;2.34144;2.33464;2.37741
15;calc total;1;234.193;234.193;234.193
15;total;1;266.556;266.556;266.556
16;initialize;1;22.2914;22.2914;22.2914
16;async;100;0.0191705;0.00459804;0.0269569
16;inner;100;2.31447;2.30497;2.36284
16;wait;100;5.26704e-05;3.183e-05;0.000308326
16;boundary;100;0.008078;0.0076112;0.00845509
16;calc iter;100;2.34178;2.32179;2.39407
16;calc total;1;234.193;234.193;234.193
16;total;1;266.555;266.555;266.555
17;initialize;1;22.2922;22.2922;22.2922
17;async;100;0.0194743;0.00545902;0.0270947
17;inner;100;2.31416;2.30517;2.36176
17;wait;100;5.32123e-05;3.582e-05;0.000200968
17;boundary;100;0.00808654;0.00776047;0.0084758
17;calc iter;100;2.34177;2.32305;2.39378
17;calc total;1;234.193;234.193;234.193
17;total;1;266.555;266.555;266.555
18;initialize;1;22.4243;22.4243;22.4243
18;async;100;0.00982725;0.00524938;0.013908
18;inner;100;2.32788;2.32284;2.36989
18;wait;100;3.52577e-05;2.658e-05;0.000164208
18;boundary;100;0.00409925;0.00389814;0.00449092
18;calc iter;100;2.34184;2.3333;2.38083
18;calc total;1;234.193;234.193;234.193
18;total;1;266.688;266.688;266.688
19;initialize;1;22.2719;22.2719;22.2719
19;async;100;0.0157799;0.0045261;0.021921
19;inner;100;2.32002;2.3109;2.36692
19;wait;100;5.02618e-05;3.653e-05;0.000236247
19;boundary;100;0.00596204;0.00447956;0.007938
19;calc iter;100;2.34181;2.32589;2.39157
19;calc total;1;234.193;234.193;234.193
19;total;1;266.536;266.536;266.536
20;initialize;1;22.2706;22.2706;22.2706
20;async;100;0.0151907;0.00443698;0.0173721
20;inner;100;2.31857;2.3148;2.36412
20;wait;100;4.53569e-05;3.147e-05;0.000161168
20;boundary;100;0.00795493;0.00685027;0.00841773
20;calc iter;100;2.34176;2.3305;2.38771
20;calc total;1;234.193;234.193;234.193
20;total;1;266.534;266.534;266.534
21;initialize;1;22.4786;22.4786;22.4786
21;async;100;0.015799;0.00475329;0.0180539
21;inner;100;2.31781;2.31457;2.36233
21;wait;100;5.72561e-05;3.069e-05;0.000335896
21;boundary;100;0.00808709;0.00726537;0.00851747
21;calc iter;100;2.34176;2.33036;2.3874
21;calc total;1;234.193;234.193;234.193
21;total;1;266.741;266.741;266.741
22;initialize;1;22.0845;22.0845;22.0845
22;async;100;0.0137981;0.00496136;0.0164178
22;inner;100;2.32354;2.31991;2.36871
22;wait;100;3.13179e-05;2.4469e-05;0.000131139
22;boundary;100;0.00444639;0.00416758;0.00467491
22;calc iter;100;2.34181;2.33276;2.38859
22;calc total;1;234.193;234.193;234.193
22;total;1;266.347;266.347;266.347
23;initialize;1;22.2706;22.2706;22.2706
23;async;100;0.0135675;0.00544351;0.0157756
23;inner;100;2.32333;2.31911;2.36821
23;wait;100;4.94173e-05;3.788e-05;0.000246528
23;boundary;100;0.00485715;0.00442758;0.00521325
23;calc iter;100;2.34181;2.33265;2.38859
23;calc total;1;234.193;234.193;234.193
23;total;1;266.534;266.534;266.534
24;initialize;1;22.2712;22.2712;22.2712
24;async;100;0.00186394;0.00097902;0.00532461
24;inner;100;2.33401;2.33072;2.37956
24;wait;100;6.8179e-05;2.941e-05;0.000374816
24;boundary;100;0.00596566;0.00445464;0.00799055
24;calc iter;100;2.34191;2.3393;2.38676
24;calc total;1;234.193;234.193;234.193
24;total;1;266.534;266.534;266.534
25;initialize;1;22.0557;22.0557;22.0557
25;async;100;0.00300071;0.00197391;0.00633907
25;inner;100;2.33395;2.33119;2.37907
25;wait;100;4.70746e-05;2.775e-05;0.000241907
25;boundary;100;0.00491336;0.00448897;0.00564856
25;calc iter;100;2.34191;2.33948;2.38649
25;calc total;1;234.193;234.193;234.193
25;total;1;266.319;266.319;266.319
26;initialize;1;22.2541;22.2541;22.2541
26;async;100;0.00100115;0.000580663;0.00476664
26;inner;100;2.33678;2.33404;2.3817
26;wait;100;2.51515e-05;1.813e-05;0.000344516
26;boundary;100;0.00412339;0.00326563;0.00503167
26;calc iter;100;2.34193;2.33915;2.38655
26;calc total;1;234.193;234.193;234.193
26;total;1;266.517;266.517;266.517
27;initialize;1;22.4805;22.4805;22.4805
27;async;100;0.00128868;0.000568843;0.00494812
27;inner;100;2.33662;2.33403;2.38175
27;wait;100;3.20725e-05;2.308e-05;0.000136469
27;boundary;100;0.0039781;0.00359552;0.00412655
27;calc iter;100;2.34192;2.33955;2.38655
27;calc total;1;234.193;234.193;234.193
27;total;1;266.743;266.743;266.743
28;initialize;1;22.2511;22.2511;22.2511
28;async;100;0.00187812;0.000845301;0.00542204
28;inner;100;2.33436;2.331;2.37815
28;wait;100;6.45374e-05;3.026e-05;0.000283577
28;boundary;100;0.00561007;0.0045553;0.00755765
28;calc iter;100;2.34191;2.33938;2.38573
28;calc total;1;234.193;234.193;234.193
28;total;1;266.514;266.514;266.514
29;initialize;1;22.2511;22.2511;22.2511
29;async;100;0.00287859;0.00204262;0.00649565
29;inner;100;2.33401;2.3312;2.3782
29;wait;100;5.07102e-05;2.862e-05;0.000279007
29;boundary;100;0.00497024;0.00454028;0.00600591
29;calc iter;100;2.34191;2.33967;2.38607
29;calc total;1;234.193;234.193;234.193
29;total;1;266.514;266.514;266.514
30;initialize;1;22.2514;22.2514;22.2514
30;async;100;0.000978189;0.000636733;0.00578916
30;inner;100;2.33687;2.33407;2.38094
30;wait;100;2.47426e-05;1.9069e-05;0.000108419
30;boundary;100;0.00405739;0.00345503;0.00498454
30;calc iter;100;2.34193;2.33906;2.38612
30;calc total;1;234.193;234.193;234.193
30;total;1;266.514;266.514;266.514
31;initialize;1;22.4805;22.4805;22.4805
31;async;100;0.0011335;0.000579464;0.00497673
31;inner;100;2.33674;2.33415;2.38055
31;wait;100;3.31746e-05;2.49e-05;0.000159538
31;boundary;100;0.00402034;0.0036985;0.00417183
31;calc iter;100;2.34192;2.33951;2.38577
31;calc total;1;234.193;234.193;234.193
31;total;1;266.743;266.743;266.743
32;initialize;1;21.9861;21.9861;21.9861
32;async;100;0.0270994;0.00586443;0.0717686
32;inner;100;2.3087;2.30437;2.32268
32;wait;100;6.64514e-05;3.1879e-05;0.000331217
32;boundary;100;0.00577368;0.00509553;0.00796
32;calc iter;100;2.34164;2.32962;2.39236
32;calc total;1;234.193;234.193;234.193
32;total;1;266.249;266.249;266.249
33;initialize;1;22.2248;22.2248;22.2248
33;async;100;0.0275893;0.00492939;0.0718445
33;inner;100;2.30815;2.30367;2.32166
33;wait;100;7.36894e-05;3.847e-05;0.000343996
33;boundary;100;0.00582665;0.00512719;0.00834274
33;calc iter;100;2.34164;2.32736;2.39223
33;calc total;1;234.193;234.193;234.193
33;total;1;266.488;266.488;266.488
34;initialize;1;22.4806;22.4806;22.4806
34;async;100;0.0273015;0.00658427;0.071392
34;inner;100;2.31037;2.30538;2.32364
34;wait;100;2.58623e-05;2.0029e-05;0.000166638
34;boundary;100;0.00396246;0.00310867;0.00452914
34;calc iter;100;2.34166;2.33178;2.39238
34;calc total;1;234.193;234.193;234.193
34;total;1;266.743;266.743;266.743
35;initialize;1;22.2249;22.2249;22.2249
35;async;100;0.026976;0.00492235;0.0711394
35;inner;100;2.31056;2.3056;2.32449
35;wait;100;3.80501e-05;2.8199e-05;0.000207017
35;boundary;100;0.00408065;0.00336831;0.00644692
35;calc iter;100;2.34166;2.33049;2.3921
35;calc total;1;234.193;234.193;234.193
35;total;1;266.488;266.488;266.488
36;initialize;1;22.4796;22.4796;22.4796
36;async;100;0.0270204;0.0054243;0.0712188
36;inner;100;2.30887;2.30443;2.323
36;wait;100;6.69575e-05;2.511e-05;0.000177718
36;boundary;100;0.00567122;0.00392665;0.008592
36;calc iter;100;2.34163;2.33152;2.39185
36;calc total;1;234.193;234.193;234.193
36;total;1;266.743;266.743;266.743
37;initialize;1;22.2265;22.2265;22.2265
37;async;100;0.0273801;0.00555935;0.0718468
37;inner;100;2.30831;2.30422;2.32175
37;wait;100;6.99027e-05;3.204e-05;0.000326626
37;boundary;100;0.00586612;0.00520462;0.00832343
37;calc iter;100;2.34163;2.32925;2.39197
37;calc total;1;234.193;234.193;234.193
37;total;1;266.49;266.49;266.49
38;initialize;1;21.9885;21.9885;21.9885
38;async;100;0.0270694;0.00570147;0.0714003
38;inner;100;2.31061;2.30545;2.32423
38;wait;100;2.45094e-05;1.987e-05;0.000126769
38;boundary;100;0.00394501;0.00338898;0.0045106
38;calc iter;100;2.34165;2.3322;2.39181
38;calc total;1;234.193;234.193;234.193
38;total;1;266.251;266.251;266.251
39;initialize;1;22.0272;22.0272;22.0272
39;async;100;0.0268689;0.00476001;0.0711709
39;inner;100;2.31067;2.30629;2.32423
39;wait;100;3.94886e-05;2.5499e-05;0.000281807
39;boundary;100;0.00406672;0.00354392;0.00525037
39;calc iter;100;2.34165;2.33086;2.39195
39;calc total;1;234.193;234.193;234.193
39;total;1;266.291;266.291;266.291
40;initialize;1;22.3951;22.3951;22.3951
40;async;100;0.0198955;0.00141797;0.0628831
40;inner;100;2.31342;2.30827;2.32926
40;wait;100;4.77622e-05;3.1179e-05;0.000350106
40;boundary;100;0.00807964;0.00509827;0.00861724
40;calc iter;100;2.34145;2.32466;2.3917
40;calc total;1;234.193;234.193;234.193
40;total;1;266.658;266.658;266.658
41;initialize;1;22.1637;22.1637;22.1637
41;async;100;0.0208675;0.0034565;0.064522
41;inner;100;2.31248;2.30661;2.32885
41;wait;100;5.41228e-05;2.329e-05;0.000146809
41;boundary;100;0.00801634;0.00458914;0.00852436
41;calc iter;100;2.34142;2.33227;2.39226
41;calc total;1;234.193;234.193;234.193
41;total;1;266.427;266.427;266.427
42;initialize;1;22.4787;22.4787;22.4787
42;async;100;0.0144136;0.00095033;0.058184
42;inner;100;2.3229;2.31829;2.33663
42;wait;100;3.86615e-05;2.6669e-05;0.000255257
42;boundary;100;0.00417006;0.00381648;0.00715438
42;calc iter;100;2.34153;2.33348;2.39239
42;calc total;1;234.193;234.193;234.193
42;total;1;266.742;266.742;266.742
43;initialize;1;22.4803;22.4803;22.4803
43;async;100;0.0167279;0.00328675;0.0598089
43;inner;100;2.31907;2.3134;2.33247
43;wait;100;5.45443e-05;2.64e-05;0.000127089
43;boundary;100;0.00563697;0.00427787;0.00669907
43;calc iter;100;2.34149;2.33462;2.39182
43;calc total;1;234.193;234.193;234.193
43;total;1;266.743;266.743;266.743
44;initialize;1;22.3709;22.3709;22.3709
44;async;100;0.0193435;0.00249315;0.0631178
44;inner;100;2.31417;2.30858;2.33028
44;wait;100;5.35756e-05;2.9679e-05;0.000375256
44;boundary;100;0.00787571;0.00409355;0.00840662
44;calc iter;100;2.34145;2.33367;2.39244
44;calc total;1;234.193;234.193;234.193
44;total;1;266.634;266.634;266.634
45;initialize;1;22.4597;22.4597;22.4597
45;async;100;0.0197005;0.00192851;0.0644586
45;inner;100;2.31361;2.30773;2.3302
45;wait;100;5.62169e-05;3.262e-05;0.000236037
45;boundary;100;0.00808165;0.00394428;0.00875935
45;calc iter;100;2.34145;2.32449;2.39274
45;calc total;1;234.193;234.193;234.193
45;total;1;266.723;266.723;266.723
46;initialize;1;22.3916;22.3916;22.3916
46;async;100;0.0165764;0.000488965;0.0602409
46;inner;100;2.32046;2.31575;2.33399
46;wait;100;3.03215e-05;2.335e-05;0.000101869
46;boundary;100;0.00442335;0.0038792;0.00692239
46;calc iter;100;2.34149;2.33146;2.39239
46;calc total;1;234.193;234.193;234.193
46;total;1;266.655;266.655;266.655
47;initialize;1;22.4798;22.4798;22.4798
47;async;100;0.0166899;0.000855091;0.0600757
47;inner;100;2.31999;2.31519;2.33358
47;wait;100;5.82057e-05;3.6309e-05;0.000122189
47;boundary;100;0.00474528;0.00387013;0.00725655
47;calc iter;100;2.34149;2.33181;2.392
47;calc total;1;234.193;234.193;234.193
47;total;1;266.743;266.743;266.743
48;initialize;1;22.48;22.48;22.48
48;async;100;0.0337358;0.00722656;0.051253
48;inner;100;2.29993;2.2873;2.33615
48;wait;100;5.84813e-05;3.528e-05;0.000302907
48;boundary;100;0.00736889;0.00594515;0.00885602
48;calc iter;100;2.3411;2.33017;2.39245
48;calc total;1;234.193;234.193;234.193
48;total;1;266.743;266.743;266.743
49;initialize;1;22.1095;22.1095;22.1095
49;async;100;0.0338944;0.00570033;0.0518308
49;inner;100;2.29909;2.28637;2.33542
49;wait;100;7.09732e-05;3.2079e-05;0.000326846
49;boundary;100;0.00802355;0.00668832;0.00893615
49;calc iter;100;2.34109;2.3276;2.3924
49;calc total;1;234.193;234.193;234.193
49;total;1;266.372;266.372;266.372
50;initialize;1;22.0848;22.0848;22.0848
50;async;100;0.0365682;0.00653669;0.0547672
50;inner;100;2.30044;2.28647;2.33566
50;wait;100;3.2672e-05;2.2429e-05;0.000149169
50;boundary;100;0.0040858;0.00288997;0.00446331
50;calc iter;100;2.34113;2.33172;2.39185
50;calc total;1;234.193;234.193;234.193
50;total;1;266.348;266.348;266.348
51;initialize;1;22.0564;22.0564;22.0564
51;async;100;0.0349357;0.00721767;0.0528975
51;inner;100;2.30168;2.288;2.33631
51;wait;100;4.09928e-05;2.7109e-05;0.000246497
51;boundary;100;0.00446115;0.00324128;0.00658278
51;calc iter;100;2.34112;2.33165;2.39169
51;calc total;1;234.193;234.193;234.193
51;total;1;266.319;266.319;266.319
52;initialize;1;22.4586;22.4586;22.4586
52;async;100;0.0330037;0.00584066;0.0493266
52;inner;100;2.30092;2.288;2.33613
52;wait;100;5.45771e-05;2.6879e-05;0.000284997
52;boundary;100;0.00712187;0.00617771;0.00850068
52;calc iter;100;2.3411;2.32854;2.3893
52;calc total;1;234.193;234.193;234.193
52;total;1;266.722;266.722;266.722
53;initialize;1;22.2031;22.2031;22.2031
53;async;100;0.0331608;0.00448008;0.0507245
53;inner;100;2.30032;2.28709;2.33518
53;wait;100;6.08627e-05;3.003e-05;0.000341326
53;boundary;100;0.00753913;0.00631505;0.00925088
53;calc iter;100;2.34108;2.32709;2.39201
53;calc total;1;234.193;234.193;234.193
53;total;1;266.466;266.466;266.466
54;initialize;1;22.3689;22.3689;22.3689
54;async;100;0.0341751;0.00465839;0.0514218
54;inner;100;2.30278;2.28857;2.33679
54;wait;100;2.68655e-05;1.888e-05;0.000162989
54;boundary;100;0.00414076;0.00300079;0.00491336
54;calc iter;100;2.34112;2.33045;2.39036
54;calc total;1;234.193;234.193;234.193
54;total;1;266.632;266.632;266.632
55;initialize;1;22.2031;22.2031;22.2031
55;async;100;0.0341509;0.00538062;0.0512046
55;inner;100;2.30267;2.28874;2.33659
55;wait;100;4.2387e-05;2.899e-05;0.000250597
55;boundary;100;0.00425095;0.00311605;0.00532027
55;calc iter;100;2.34112;2.33043;2.3905
55;calc total;1;234.193;234.193;234.193
55;total;1;266.466;266.466;266.466
56;initialize;1;22.4792;22.4792;22.4792
56;async;100;0.024632;0.00097494;0.0455943
56;inner;100;2.30835;2.29466;2.34341
56;wait;100;5.68153e-05;3.666e-05;0.000248357
56;boundary;100;0.00776685;0.00406184;0.00867005
56;calc iter;100;2.34081;2.32766;2.38111
56;calc total;1;234.193;234.193;234.193
56;total;1;266.742;266.742;266.742
57;initialize;1;22.145;22.145;22.145
57;async;100;0.0275471;0.00196188;0.0463413
57;inner;100;2.30542;2.29083;2.34068
57;wait;100;5.75772e-05;3.033e-05;0.000395366
57;boundary;100;0.00776341;0.00459583;0.00883329
57;calc iter;100;2.34079;2.31899;2.38243
57;calc total;1;234.193;234.193;234.193
57;total;1;266.408;266.408;266.408
58;initialize;1;22.4563;22.4563;22.4563
58;async;100;0.0219524;0.000596604;0.0402463
58;inner;100;2.31462;2.29995;2.3502
58;wait;100;2.75402e-05;1.71e-05;0.000127279
58;boundary;100;0.00431079;0.00368303;0.00489457
58;calc iter;100;2.34091;2.32728;2.38063
58;calc total;1;234.193;234.193;234.193
58;total;1;266.719;266.719;266.719
59;initialize;1;22.1447;22.1447;22.1447
59;async;100;0.0217569;0.000527924;0.039781
59;inner;100;2.31449;2.3001;2.35001
59;wait;100;3.71132e-05;2.72e-05;0.000118039
59;boundary;100;0.00461084;0.00379164;0.00534289
59;calc iter;100;2.3409;2.32721;2.38107
59;calc total;1;234.193;234.193;234.193
59;total;1;266.408;266.408;266.408
60;initialize;1;22.4807;22.4807;22.4807
60;async;100;0.0234669;0.00092099;0.0424865
60;inner;100;2.30965;2.29371;2.34319
60;wait;100;5.88396e-05;3.326e-05;0.000259578
60;boundary;100;0.00772572;0.00497919;0.00851783
60;calc iter;100;2.3409;2.32713;2.38039
60;calc total;1;234.193;234.193;234.193
60;total;1;266.744;266.744;266.744
61;initialize;1;22.1623;22.1623;22.1623
61;async;100;0.0248372;0.00208018;0.0463936
61;inner;100;2.30811;2.28969;2.34244
61;wait;100;5.77975e-05;3.2129e-05;0.000292916
61;boundary;100;0.00783997;0.00475521;0.00883148
61;calc iter;100;2.34085;2.32335;2.38326
61;calc total;1;234.193;234.193;234.193
61;total;1;266.425;266.425;266.425
62;initialize;1;22.0282;22.0282;22.0282
62;async;100;0.021298;0.000473965;0.0388514
62;inner;100;2.31543;2.30102;2.35083
62;wait;100;2.94358e-05;1.992e-05;0.000154308
62;boundary;100;0.00417404;0.00360053;0.00528908
62;calc iter;100;2.34093;2.3265;2.38032
62;calc total;1;234.193;234.193;234.193
62;total;1;266.291;266.291;266.291
63;initialize;1;22.1126;22.1126;22.1126
63;async;100;0.0215218;0.000675263;0.0391037
63;inner;100;2.31496;2.30041;2.35041
63;wait;100;3.7536e-05;2.639e-05;0.000169638
63;boundary;100;0.00439596;0.00388267;0.00498213
63;calc iter;100;2.34092;2.32668;2.38087
63;calc total;1;234.193;234.193;234.193
63;total;1;266.375;266.375;266.375
64;initialize;1;22.1466;22.1466;22.1466
64;async;100;0.0438232;0.00464974;0.115163
64;inner;100;2.28822;2.23774;2.31227
64;wait;100;6.24773e-05;3.1059e-05;0.000192538
64;boundary;100;0.00821439;0.00499699;0.00924142
64;calc iter;100;2.34033;2.31872;2.38912
64;calc total;1;234.193;234.193;234.193
64;total;1;266.41;266.41;266.41
65;initialize;1;22.2036;22.2036;22.2036
65;async;100;0.0442565;0.000836051;0.118078
65;inner;100;2.2868;2.23853;2.34525
65;wait;100;8.15243e-05;5.1859e-05;0.000360096
65;boundary;100;0.00915416;0.00398449;0.0115018
65;calc iter;100;2.34029;2.29552;2.42967
65;calc total;1;234.193;234.193;234.193
65;total;1;266.467;266.467;266.467
66;initialize;1;22.0278;22.0278;22.0278
66;async;100;0.0445544;0.00482422;0.11751
66;inner;100;2.29097;2.24982;2.31774
66;wait;100;3.98107e-05;2.44e-05;0.000298357
66;boundary;100;0.00479107;0.00314811;0.00683059
66;calc iter;100;2.34035;2.3239;2.38986
66;calc total;1;234.193;234.193;234.193
66;total;1;266.291;266.291;266.291
67;initialize;1;22.4792;22.4792;22.4792
67;async;100;0.042761;0.00577762;0.115781
67;inner;100;2.29299;2.2516;2.31923
67;wait;100;3.25967e-05;2.225e-05;0.000157428
67;boundary;100;0.00457495;0.00294967;0.0102132
67;calc iter;100;2.34036;2.32345;2.39017
67;calc total;1;234.193;234.193;234.193
67;total;1;266.743;266.743;266.743
68;initialize;1;22.1084;22.1084;22.1084
68;async;100;0.0389339;0.00499038;0.117296
68;inner;100;2.2941;2.25108;2.31811
68;wait;100;5.26003e-05;2.623e-05;0.000248737
68;boundary;100;0.00725076;0.00405928;0.00847377
68;calc iter;100;2.34034;2.30493;2.38883
68;calc total;1;234.193;234.193;234.193
68;total;1;266.372;266.372;266.372
69;initialize;1;22.4804;22.4804;22.4804
69;async;100;0.0388235;0.004365;0.114162
69;inner;100;2.29333;2.25094;2.33309
69;wait;100;7.22428e-05;2.999e-05;0.000345326
69;boundary;100;0.00802166;0.00532844;0.0116085
69;calc iter;100;2.34025;2.29424;2.38476
69;calc total;1;234.193;234.193;234.193
69;total;1;266.743;266.743;266.743
70;initialize;1;22.1728;22.1728;22.1728
70;async;100;0.0397751;0.00378102;0.116383
70;inner;100;2.29619;2.25196;2.35278
70;wait;100;3.03865e-05;1.962e-05;0.000232157
70;boundary;100;0.00436162;0.00294821;0.0117359
70;calc iter;100;2.34036;2.29443;2.406
70;calc total;1;234.193;234.193;234.193
70;total;1;266.436;266.436;266.436
71;initialize;1;22.4196;22.4196;22.4196
71;async;100;0.0395972;0.00489202;0.116046
71;inner;100;2.29621;2.25238;2.34111
71;wait;100;4.37729e-05;2.597e-05;0.000155219
71;boundary;100;0.00449753;0.00313291;0.014285
71;calc iter;100;2.34036;2.27038;2.4068
71;calc total;1;234.193;234.193;234.193
71;total;1;266.683;266.683;266.683
72;initialize;1;22.2051;22.2051;22.2051
72;async;100;0.0385268;0.000738202;0.138973
72;inner;100;2.29404;2.22261;2.33044
72;wait;100;5.48528e-05;3.104e-05;0.000277097
72;boundary;100;0.00726909;0.00462934;0.00859466
72;calc iter;100;2.3399;2.27099;2.41555
72;calc total;1;234.193;234.193;234.193
72;total;1;266.468;266.468;266.468
73;initialize;1;22.3983;22.3983;22.3983
73;async;100;0.0457915;0.00188262;0.211376
73;inner;100;2.28664;2.19176;2.33074
73;wait;100;6.65496e-05;2.393e-05;0.000267017
73;boundary;100;0.00727782;0.00387647;0.00898719
73;calc iter;100;2.33978;2.23546;2.44358
73;calc total;1;234.193;234.193;234.193
73;total;1;266.661;266.661;266.661
74;initialize;1;22.1099;22.1099;22.1099
74;async;100;0.0344001;0.000480115;0.137897
74;inner;100;2.30087;2.23433;2.33293
74;wait;100;3.28433e-05;1.868e-05;0.000103659
74;boundary;100;0.00465801;0.00363281;0.00678261
74;calc iter;100;2.33996;2.2807;2.41764
74;calc total;1;234.193;234.193;234.193
74;total;1;266.373;266.373;266.373
75;initialize;1;22.4805;22.4805;22.4805
75;async;100;0.0345797;0.000547094;0.138844
75;inner;100;2.30072;2.23357;2.33283
75;wait;100;3.44013e-05;2.4109e-05;0.000177058
75;boundary;100;0.00462598;0.00367897;0.006589
75;calc iter;100;2.33996;2.28035;2.41651
75;calc total;1;234.193;234.193;234.193
75;total;1;266.743;266.743;266.743
76;initialize;1;22.2269;22.2269;22.2269
76;async;100;0.0336426;0.00091979;0.152875
76;inner;100;2.29939;2.22322;2.33029
76;wait;100;5.53695e-05;2.486e-05;0.000251087
76;boundary;100;0.00679415;0.00390129;0.00879546
76;calc iter;100;2.33988;2.29461;2.42211
76;calc total;1;234.193;234.193;234.193
76;total;1;266.49;266.49;266.49
77;initialize;1;22.3928;22.3928;22.3928
77;async;100;0.0355869;0.00195036;0.154997
77;inner;100;2.29714;2.22117;2.33041
77;wait;100;5.54837e-05;2.678e-05;0.000391576
77;boundary;100;0.00700729;0.00403675;0.0088258
77;calc iter;100;2.3398;2.27641;2.39391
77;calc total;1;234.193;234.193;234.193
77;total;1;266.656;266.656;266.656
78;initialize;1;22.0866;22.0866;22.0866
78;async;100;0.0333761;0.000464625;0.141992
78;inner;100;2.30226;2.21349;2.33278
78;wait;100;2.64139e-05;1.7389e-05;9.0929e-05
78;boundary;100;0.00429209;0.00367823;0.0065609
78;calc iter;100;2.33996;2.29647;2.39665
78;calc total;1;234.193;234.193;234.193
78;total;1;266.35;266.35;266.35
79;initialize;1;22.4806;22.4806;22.4806
79;async;100;0.0333592;0.000648763;0.142402
79;inner;100;2.30216;2.2166;2.33246
79;wait;100;3.9559e-05;2.1579e-05;0.000151778
79;boundary;100;0.00439365;0.00374204;0.00711278
79;calc iter;100;2.33995;2.2782;2.39619
79;calc total;1;234.193;234.193;234.193
79;total;1;266.743;266.743;266.743
80;initialize;1;22.171;22.171;22.171
80;async;100;0.0395211;0.00331083;0.125274
80;inner;100;2.29146;2.23548;2.32646
80;wait;100;4.97478e-05;2.821e-05;0.000171348
80;boundary;100;0.00779642;0.00515829;0.00909874
80;calc iter;100;2.33883;2.27731;2.41279
80;calc total;1;234.193;234.193;234.193
80;total;1;266.434;266.434;266.434
81;initialize;1;22.0553;22.0553;22.0553
81;async;100;0.0460338;0.00417997;0.178383
81;inner;100;2.2841;2.20534;2.32288
81;wait;100;6.24749e-05;2.238e-05;0.000356606
81;boundary;100;0.00834442;0.00301809;0.0110432
81;calc iter;100;2.33855;2.24937;2.46596
81;calc total;1;234.193;234.193;234.193
81;total;1;266.318;266.318;266.318
82;initialize;1;22.204;22.204;22.204
82;async;100;0.036526;0.00374496;0.0948457
82;inner;100;2.29779;2.24311;2.33229
82;wait;100;3.2182e-05;2.098e-05;0.000138789
82;boundary;100;0.00455939;0.00342741;0.00839186
82;calc iter;100;2.33891;2.29878;2.39241
82;calc total;1;234.193;234.193;234.193
82;total;1;266.467;266.467;266.467
83;initialize;1;22.4806;22.4806;22.4806
83;async;100;0.0369162;0.00250431;0.095745
83;inner;100;2.29721;2.24159;2.33193
83;wait;100;3.91298e-05;2.14e-05;0.000190998
83;boundary;100;0.0047312;0.00349286;0.00754448
83;calc iter;100;2.3389;2.30799;2.39252
83;calc total;1;234.193;234.193;234.193
83;total;1;266.743;266.743;266.743
84;initialize;1;22.3994;22.3994;22.3994
84;async;100;0.0347912;0.00218046;0.104499
84;inner;100;2.29714;2.24751;2.32594
84;wait;100;4.74803e-05;2.303e-05;0.000147889
84;boundary;100;0.00698478;0.00405032;0.0100342
84;calc iter;100;2.33897;2.29997;2.38135
84;calc total;1;234.193;234.193;234.193
84;total;1;266.662;266.662;266.662
85;initialize;1;22.4805;22.4805;22.4805
85;async;100;0.0363848;0.00437791;0.145201
85;inner;100;2.29489;2.22558;2.3211
85;wait;100;5.91371e-05;2.9819e-05;0.000212168
85;boundary;100;0.00758306;0.00445936;0.0111594
85;calc iter;100;2.33892;2.29391;2.424
85;calc total;1;234.193;234.193;234.193
85;total;1;266.744;266.744;266.744
86;initialize;1;22.4189;22.4189;22.4189
86;async;100;0.0341779;0.00452593;0.097793
86;inner;100;2.30052;2.24824;2.33169
86;wait;100;2.88034e-05;1.6389e-05;0.000135288
86;boundary;100;0.00427063;0.00280317;0.00570708
86;calc iter;100;2.339;2.30453;2.38001
86;calc total;1;234.193;234.193;234.193
86;total;1;266.682;266.682;266.682
87;initialize;1;22.4804;22.4804;22.4804
87;async;100;0.034324;0.00252116;0.0984015
87;inner;100;2.30013;2.24824;2.33129
87;wait;100;4.35747e-05;2.493e-05;0.000363196
87;boundary;100;0.00449421;0.00288099;0.00677716
87;calc iter;100;2.33899;2.30819;2.38065
87;calc total;1;234.193;234.193;234.193
87;total;1;266.743;266.743;266.743
88;initialize;1;22.4796;22.4796;22.4796
88;async;100;0.021745;0.000595644;0.122749
88;inner;100;2.30982;2.23344;2.34423
88;wait;100;5.35001e-05;2.15e-05;0.000250237
88;boundary;100;0.00613691;0.00378471;0.00889993
88;calc iter;100;2.33776;2.26115;2.43491
88;calc total;1;234.193;234.193;234.193
88;total;1;266.743;266.743;266.743
89;initialize;1;22.4806;22.4806;22.4806
89;async;100;0.0243098;0.00164808;0.148024
89;inner;100;2.30674;2.21123;2.34383
89;wait;100;5.79662e-05;2.7099e-05;0.000385776
89;boundary;100;0.00673474;0.0043219;0.0103026
89;calc iter;100;2.33785;2.24;2.48749
89;calc total;1;234.193;234.193;234.193
89;total;1;266.743;266.743;266.743
90;initialize;1;22.4582;22.4582;22.4582
90;async;100;0.0202187;0.000439376;0.0949474
90;inner;100;2.31359;2.24752;2.34618
90;wait;100;2.70666e-05;1.8019e-05;0.000100709
90;boundary;100;0.00431742;0.00325495;0.00835454
90;calc iter;100;2.33816;2.27446;2.41262
90;calc total;1;234.193;234.193;234.193
90;total;1;266.721;266.721;266.721
91;initialize;1;22.0877;22.0877;22.0877
91;async;100;0.0204802;0.000515184;0.0957059
91;inner;100;2.31338;2.24755;2.34618
91;wait;100;3.715e-05;2.1099e-05;0.000185408
91;boundary;100;0.00425235;0.00340957;0.0055677
91;calc iter;100;2.33815;2.2755;2.41236
91;calc total;1;234.193;234.193;234.193
91;total;1;266.351;266.351;266.351
92;initialize;1;22.4802;22.4802;22.4802
92;async;100;0.0220818;0.000574924;0.130327
92;inner;100;2.30952;2.22447;2.34469
92;wait;100;6.00415e-05;2.663e-05;0.000231498
92;boundary;100;0.00659862;0.00387422;0.00856465
92;calc iter;100;2.33826;2.26917;2.40076
92;calc total;1;234.193;234.193;234.193
92;total;1;266.743;266.743;266.743
93;initialize;1;22.3448;22.3448;22.3448
93;async;100;0.024735;0.00204952;0.192686
93;inner;100;2.30629;2.17995;2.34259
93;wait;100;6.00686e-05;3.121e-05;0.000400145
93;boundary;100;0.00694131;0.00435426;0.0106233
93;calc iter;100;2.33803;2.22971;2.45515
93;calc total;1;234.193;234.193;234.193
93;total;1;266.608;266.608;266.608
94;initialize;1;22.4803;22.4803;22.4803
94;async;100;0.0206165;0.000450235;0.115459
94;inner;100;2.31329;2.23506;2.34826
94;wait;100;2.61089e-05;1.813e-05;9.9279e-05
94;boundary;100;0.004339;0.00341354;0.00829904
94;calc iter;100;2.33828;2.28786;2.38613
94;calc total;1;234.193;234.193;234.193
94;total;1;266.743;266.743;266.743
95;initialize;1;22.4805;22.4805;22.4805
95;async;100;0.0209879;0.000579994;0.116927
95;inner;100;2.313;2.23437;2.34763
95;wait;100;3.66244e-05;2.203e-05;0.000138889
95;boundary;100;0.00425337;0.00358989;0.00600245
95;calc iter;100;2.33828;2.28518;2.38711
95;calc total;1;234.193;234.193;234.193
95;total;1;266.744;266.744;266.744
96;initialize;1;22.148;22.148;22.148
96;async;100;0.0487302;0.00436398;0.199084
96;inner;100;2.28304;2.14665;2.33433
96;wait;100;4.9579e-05;2.7519e-05;0.000350456
96;boundary;100;0.00718961;0.005346;0.00839276
96;calc iter;100;2.33901;2.23356;2.45684
96;calc total;1;234.193;234.193;234.193
96;total;1;266.411;266.411;266.411
97;initialize;1;22.3349;22.3349;22.3349
97;async;100;0.0569213;0.0027706;0.389215
97;inner;100;2.27413;2.0295;2.33282
97;wait;100;6.02694e-05;3.382e-05;0.000211188
97;boundary;100;0.0078868;0.00651954;0.00893588
97;calc iter;100;2.339;2.04184;2.62676
97;calc total;1;234.193;234.193;234.193
97;total;1;266.598;266.598;266.598
98;initialize;1;22.4579;22.4579;22.4579
98;async;100;0.0469014;0.00538876;0.193103
98;inner;100;2.28756;2.15365;2.33616
98;wait;100;3.01262e-05;2.2169e-05;0.000151779
98;boundary;100;0.00453445;0.00412816;0.00513477
98;calc iter;100;2.33903;2.23903;2.4499
98;calc total;1;234.193;234.193;234.193
98;total;1;266.721;266.721;266.721
99;initialize;1;22.3703;22.3703;22.3703
99;async;100;0.0470265;0.00576434;0.195931
99;inner;100;2.28713;2.15236;2.33555
99;wait;100;4.3337e-05;2.4789e-05;0.000301167
99;boundary;100;0.00482738;0.00422022;0.00582712
99;calc iter;100;2.33903;2.23708;2.45165
99;calc total;1;234.193;234.193;234.193
99;total;1;266.633;266.633;266.633
100;initialize;1;22.3555;22.3555;22.3555
100;async;100;0.0486834;0.00481125;0.140823
100;inner;100;2.28252;2.18512;2.32543
100;wait;100;5.62726e-05;2.9379e-05;0.000357726
100;boundary;100;0.00755028;0.00546268;0.00883121
100;calc iter;100;2.33881;2.29042;2.40049
100;calc total;1;234.193;234.193;234.193
100;total;1;266.619;266.619;266.619
101;initialize;1;22.3324;22.3324;22.3324
101;async;100;0.0497855;0.00586658;0.151835
101;inner;100;2.2811;2.18415;2.32349
101;wait;100;6.29872e-05;3.4939e-05;0.000207697
101;boundary;100;0.00774182;0.00576436;0.00882847
101;calc iter;100;2.33869;2.28698;2.39052
101;calc total;1;234.193;234.193;234.193
101;total;1;266.596;266.596;266.596
102;initialize;1;22.4781;22.4781;22.4781
102;async;100;0.0455122;0.00581825;0.132211
102;inner;100;2.28877;2.18752;2.33182
102;wait;100;3.38461e-05;2.4239e-05;0.000211318
102;boundary;100;0.00458851;0.00407882;0.0051417
102;calc iter;100;2.33891;2.29612;2.39622
102;calc total;1;234.193;234.193;234.193
102;total;1;266.742;266.742;266.742
103;initialize;1;22.4782;22.4782;22.4782
103;async;100;0.0457043;0.00484158;0.133614
103;inner;100;2.28824;2.18703;2.33128
103;wait;100;4.36808e-05;2.53e-05;0.000306137
103;boundary;100;0.00489775;0.00430929;0.00632403
103;calc iter;100;2.33889;2.29744;2.3962
103;calc total;1;234.193;234.193;234.193
103;total;1;266.742;266.742;266.742
104;initialize;1;22.4806;22.4806;22.4806
104;async;100;0.0358317;0.000674533;0.122061
104;inner;100;2.29793;2.22492;2.34607
104;wait;100;5.62638e-05;2.227e-05;0.000430615
104;boundary;100;0.006081;0.00388556;0.00835552
104;calc iter;100;2.3399;2.31471;2.40259
104;calc total;1;234.193;234.193;234.193
104;total;1;266.743;266.743;266.743
105;initialize;1;21.9896;21.9896;21.9896
105;async;100;0.0404933;0.00226881;0.217919
105;inner;100;2.29181;2.17776;2.34524
105;wait;100;7.37944e-05;2.798e-05;0.000195088
105;boundary;100;0.0074831;0.00428876;0.0110642
105;calc iter;100;2.33986;2.224;2.48608
105;calc total;1;234.193;234.193;234.193
105;total;1;266.253;266.253;266.253
106;initialize;1;22.4805;22.4805;22.4805
106;async;100;0.0353997;0.000552734;0.118639
106;inner;100;2.3002;2.22881;2.34706
106;wait;100;2.66651e-05;1.758e-05;9.7029e-05
106;boundary;100;0.00429382;0.00336831;0.00577403
106;calc iter;100;2.33993;2.31637;2.39972
106;calc total;1;234.193;234.193;234.193
106;total;1;266.744;266.744;266.744
107;initialize;1;22.3685;22.3685;22.3685
107;async;100;0.0354567;0.000631403;0.119711
107;inner;100;2.3001;2.22839;2.34719
107;wait;100;3.60559e-05;1.966e-05;0.000144719
107;boundary;100;0.00432021;0.00359548;0.00529413
107;calc iter;100;2.33991;2.31505;2.4014
107;calc total;1;234.193;234.193;234.193
107;total;1;266.631;266.631;266.631
108;initialize;1;22.4806;22.4806;22.4806
108;async;100;0.0348294;0.000615094;0.12624
108;inner;100;2.29812;2.23141;2.3437
108;wait;100;5.59921e-05;2.486e-05;0.000282837
108;boundary;100;0.00691987;0.00405145;0.0109091
108;calc iter;100;2.33993;2.30947;2.38048
108;calc total;1;234.193;234.193;234.193
108;total;1;266.744;266.744;266.744
109;initialize;1;22.428;22.428;22.428
109;async;100;0.0348707;0.00221978;0.13002
109;inner;100;2.29758;2.23104;2.34363
109;wait;100;6.12222e-05;2.875e-05;0.000304967
109;boundary;100;0.00740896;0.00472326;0.0107015
109;calc iter;100;2.33992;2.30735;2.38698
109;calc total;1;234.193;234.193;234.193
109;total;1;266.691;266.691;266.691
110;initialize;1;22.4791;22.4791;22.4791
110;async;100;0.0344326;0.000433035;0.121319
110;inner;100;2.30123;2.23296;2.34657
110;wait;100;2.90329e-05;1.937e-05;9.6189e-05
110;boundary;100;0.00426558;0.00281733;0.00500556
110;calc iter;100;2.33996;2.31552;2.37969
110;calc total;1;234.193;234.193;234.193
110;total;1;266.742;266.742;266.742
111;initialize;1;22.3521;22.3521;22.3521
111;async;100;0.0349595;0.000793081;0.122358
111;inner;100;2.30063;2.23289;2.34641
111;wait;100;3.73967e-05;2.033e-05;0.000170279
111;boundary;100;0.00432101;0.00303184;0.00516841
111;calc iter;100;2.33995;2.31457;2.38095
111;calc total;1;234.193;234.193;234.193
111;total;1;266.615;266.615;266.615
112;initialize;1;21.9801;21.9801;21.9801
112;async;100;0.0324673;0.00465019;0.0934548
112;inner;100;2.30189;2.25115;2.33718
112;wait;100;4.52869e-05;2.4819e-05;0.000172448
112;boundary;100;0.00625612;0.00450837;0.00821163
112;calc iter;100;2.34066;2.30206;2.40909
112;calc total;1;234.193;234.193;234.193
112;total;1;266.243;266.243;266.243
113;initialize;1;22.4805;22.4805;22.4805
113;async;100;0.0397056;0.00354107;0.153885
113;inner;100;2.29281;2.21056;2.33589
113;wait;100;6.50729e-05;3.3929e-05;0.000362746
113;boundary;100;0.00805935;0.00646373;0.00883112
113;calc iter;100;2.34064;2.22368;2.46281
113;calc total;1;234.193;234.193;234.193
113;total;1;266.743;266.743;266.743
114;initialize;1;22.0249;22.0249;22.0249
114;async;100;0.0297132;0.00499253;0.0910526
114;inner;100;2.30614;2.25431;2.34011
114;wait;100;3.21564e-05;2.171e-05;0.000148309
114;boundary;100;0.00478675;0.00413817;0.00626265
114;calc iter;100;2.34068;2.30403;2.40669
114;calc total;1;234.193;234.193;234.193
114;total;1;266.288;266.288;266.288
115;initialize;1;22.48;22.48;22.48
115;async;100;0.0300524;0.00459594;0.0917727
115;inner;100;2.30548;2.25401;2.33938
115;wait;100;4.20748e-05;2.55e-05;0.000310426
115;boundary;100;0.0050854;0.00423134;0.00817475
115;calc iter;100;2.34067;2.30285;2.40769
115;calc total;1;234.193;234.193;234.193
115;total;1;266.743;266.743;266.743
116;initialize;1;22.4806;22.4806;22.4806
116;async;100;0.0329465;0.00536887;0.113986
116;inner;100;2.30024;2.24082;2.32971
116;wait;100;4.94012e-05;2.3969e-05;0.000185358
116;boundary;100;0.00726568;0.00418662;0.00897336
116;calc iter;100;2.3405;2.30687;2.3978
116;calc total;1;234.193;234.193;234.193
116;total;1;266.743;266.743;266.743
117;initialize;1;22.0553;22.0553;22.0553
117;async;100;0.0321771;0.00506492;0.1139
117;inner;100;2.30046;2.23957;2.3277
117;wait;100;6.65033e-05;3.4589e-05;0.000321207
117;boundary;100;0.0077332;0.00555292;0.00888485
117;calc iter;100;2.34044;2.30422;2.3976
117;calc total;1;234.193;234.193;234.193
117;total;1;266.318;266.318;266.318
118;initialize;1;22.4801;22.4801;22.4801
118;async;100;0.0289953;0.00534524;0.104735
118;inner;100;2.3068;2.24984;2.33715
118;wait;100;3.74836e-05;2.324e-05;0.000266617
118;boundary;100;0.00473558;0.00404051;0.00622041
118;calc iter;100;2.34057;2.30999;2.38901
118;calc total;1;234.193;234.193;234.193
118;total;1;266.743;266.743;266.743
119;initialize;1;22.4806;22.4806;22.4806
119;async;100;0.0301034;0.00579093;0.106901
119;inner;100;2.3056;2.24866;2.33628
119;wait;100;4.33901e-05;2.4889e-05;0.000148388
119;boundary;100;0.00481948;0.00401;0.00797383
119;calc iter;100;2.34056;2.30912;2.39061
119;calc total;1;234.193;234.193;234.193
119;total;1;266.743;266.743;266.743
120;initialize;1;22.4805;22.4805;22.4805
120;async;100;0.0225813;0.000545254;0.0841072
120;inner;100;2.31316;2.25805;2.34488
120;wait;100;3.64609e-05;1.725e-05;0.000391236
120;boundary;100;0.00505568;0.00369588;0.00825402
120;calc iter;100;2.34084;2.33124;2.3771
120;calc total;1;234.193;234.193;234.193
120;total;1;266.743;266.743;266.743
121;initialize;1;22.1109;22.1109;22.1109
121;async;100;0.0209614;0.0012004;0.09326
121;inner;100;2.31213;2.25018;2.33961
121;wait;100;6.62331e-05;2.512e-05;0.000244067
121;boundary;100;0.00766437;0.00374673;0.0111339
121;calc iter;100;2.34082;2.29801;2.38338
121;calc total;1;234.193;234.193;234.193
121;total;1;266.374;266.374;266.374
122;initialize;1;22.4805;22.4805;22.4805
122;async;100;0.018222;0.000435475;0.0845878
122;inner;100;2.31815;2.26096;2.34804
122;wait;100;3.12426e-05;1.644e-05;0.000119618
122;boundary;100;0.00444457;0.00315034;0.00625752
122;calc iter;100;2.34085;2.33218;2.37912
122;calc total;1;234.193;234.193;234.193
122;total;1;266.743;266.743;266.743
123;initialize;1;22.1636;22.1636;22.1636
123;async;100;0.0183249;0.000702242;0.082889
123;inner;100;2.31751;2.26207;2.34717
123;wait;100;4.5513e-05;2.147e-05;0.000174389
123;boundary;100;0.00494971;0.00369631;0.00768388
123;calc iter;100;2.34083;2.33119;2.37825
123;calc total;1;234.193;234.193;234.193
123;total;1;266.426;266.426;266.426
124;initialize;1;22.0091;22.0091;22.0091
124;async;100;0.0167161;0.000427045;0.0938594
124;inner;100;2.31708;2.2647;2.34846
124;wait;100;6.36729e-05;2.457e-05;0.000287306
124;boundary;100;0.00697975;0.00392452;0.0104542
124;calc iter;100;2.34084;2.32725;2.39163
124;calc total;1;234.193;234.193;234.193
124;total;1;266.272;266.272;266.272
125;initialize;1;22.4268;22.4268;22.4268
125;async;100;0.0186607;0.00117823;0.0923063
125;inner;100;2.31497;2.26365;2.34734
125;wait;100;6.35697e-05;2.497e-05;0.000379356
125;boundary;100;0.00713449;0.00435456;0.010687
125;calc iter;100;2.34084;2.32608;2.39209
125;calc total;1;234.193;234.193;234.193
125;total;1;266.69;266.69;266.69
126;initialize;1;22.3189;22.3189;22.3189
126;async;100;0.0180179;0.000510685;0.0898075
126;inner;100;2.3178;2.26562;2.34952
126;wait;100;3.22773e-05;1.887e-05;0.000200498
126;boundary;100;0.00500432;0.00299366;0.00833777
126;calc iter;100;2.34086;2.32938;2.39078
126;calc total;1;234.193;234.193;234.193
126;total;1;266.582;266.582;266.582
127;initialize;1;21.9793;21.9793;21.9793
127;async;100;0.0167264;0.000583033;0.0904821
127;inner;100;2.31897;2.26625;2.34987
127;wait;100;4.317e-05;1.79e-05;0.000184898
127;boundary;100;0.00511886;0.00316724;0.00846955
127;calc iter;100;2.34086;2.32872;2.39208
127;calc total;1;234.193;234.193;234.193
127;total;1;266.242;266.242;266.242
DASH
InitEnergy=25.00000
EndEnergy=25.00000
DiffEnergy=-0.00000
Matrixspec: 170000 x 170000
Iterations: 100
# unit_id;function_name;num_calls;avg_runtime;min_runtime;max_runtime
0;initialize;1;21.18410;21.18410;21.18410
0;async;100;0.02760;0.00450;0.04243
0;inner;100;2.31133;2.30011;2.55893
0;wait;100;0.00004;0.00003;0.00021
0;boundary;100;0.00450;0.00336;0.00737
0;calc iter;100;2.34347;2.31230;2.56882
0;calc total;1;234.42513;234.42513;234.42513
0;total;1;265.37477;265.37477;265.37477
1;initialize;1;21.184;21.184;21.184
1;async;100;0.0440406;0.00499365;0.0677334
1;inner;100;2.29064;2.27073;2.54691
1;wait;100;5.94215e-05;3.406e-05;0.000266857
1;boundary;100;0.0085109;0.00679456;0.0090645
1;calc iter;100;2.34326;2.30474;2.56779
1;calc total;1;234.425;234.425;234.425
1;total;1;265.375;265.375;265.375
2;initialize;1;21.1842;21.1842;21.1842
2;async;100;0.0361182;0.00431361;0.0495292
2;inner;100;2.3021;2.29068;2.55234
2;wait;100;3.5821e-05;2.507e-05;0.000168579
2;boundary;100;0.00518996;0.00415999;0.00594938
2;calc iter;100;2.34345;2.3075;2.57039
2;calc total;1;234.425;234.425;234.425
2;total;1;265.375;265.375;265.375
3;initialize;1;21.184;21.184;21.184
3;async;100;0.0363314;0.00444411;0.0499248
3;inner;100;2.30072;2.28606;2.55192
3;wait;100;3.93032e-05;2.52e-05;0.000231357
3;boundary;100;0.0063403;0.00403968;0.00840687
3;calc iter;100;2.34343;2.30778;2.57024
3;calc total;1;234.425;234.425;234.425
3;total;1;265.375;265.375;265.375
4;initialize;1;21.1839;21.1839;21.1839
4;async;100;0.0428029;0.00468294;0.0590664
4;inner;100;2.29256;2.27814;2.54115
4;wait;100;4.81221e-05;3.113e-05;0.000182298
4;boundary;100;0.00796149;0.00502764;0.00844126
4;calc iter;100;2.34338;2.30494;2.56876
4;calc total;1;234.425;234.425;234.425
4;total;1;265.375;265.375;265.375
5;initialize;1;19.7998;19.7998;19.7998
5;async;100;0.0440656;0.00437542;0.0563645
5;inner;100;2.29089;2.27946;2.53994
5;wait;100;6.61826e-05;3.5319e-05;0.000347096
5;boundary;100;0.00833319;0.00793394;0.00869117
5;calc iter;100;2.34336;2.30921;2.56886
5;calc total;1;234.425;234.425;234.425
5;total;1;263.991;263.991;263.991
6;initialize;1;21.1839;21.1839;21.1839
6;async;100;0.0399172;0.0048659;0.0533594
6;inner;100;2.29867;2.28683;2.5473
6;wait;100;3.26829e-05;2.433e-05;0.000186898
6;boundary;100;0.00479951;0.00421111;0.00745657
6;calc iter;100;2.34342;2.30665;2.57053
6;calc total;1;234.425;234.425;234.425
6;total;1;265.375;265.375;265.375
7;initialize;1;19.7615;19.7615;19.7615
7;async;100;0.0400363;0.00553837;0.0534657
7;inner;100;2.29828;2.2866;2.54608
7;wait;100;5.0312e-05;2.663e-05;0.000240087
7;boundary;100;0.00504392;0.00424721;0.00786202
7;calc iter;100;2.34341;2.30729;2.57012
7;calc total;1;234.425;234.425;234.425
7;total;1;263.952;263.952;263.952
8;initialize;1;21.1838;21.1838;21.1838
8;async;100;0.0303391;0.00225567;0.0451606
8;inner;100;2.30572;2.29477;2.55855
8;wait;100;6.25591e-05;3.292e-05;0.000344676
8;boundary;100;0.00762282;0.00460142;0.00870783
8;calc iter;100;2.34374;2.33041;2.56717
8;calc total;1;234.425;234.425;234.425
8;total;1;265.375;265.375;265.375
9;initialize;1;19.5497;19.5497;19.5497
9;async;100;0.0305818;0.00238888;0.0446352
9;inner;100;2.30522;2.29445;2.55815
9;wait;100;6.53395e-05;3.1959e-05;0.000225447
9;boundary;100;0.00787769;0.00442951;0.00984727
9;calc iter;100;2.34374;2.33031;2.5671
9;calc total;1;234.425;234.425;234.425
9;total;1;263.741;263.741;263.741
10;initialize;1;19.6993;19.6993;19.6993
10;async;100;0.0352656;0.000560973;0.0487348
10;inner;100;2.30476;2.29338;2.5617
10;wait;100;3.04673e-05;1.922e-05;0.000112369
10;boundary;100;0.00374096;0.00292289;0.00450845
10;calc iter;100;2.3438;2.3349;2.56766
10;calc total;1;234.425;234.425;234.425
10;total;1;263.891;263.891;263.891
11;initialize;1;21.1834;21.1834;21.1834
11;async;100;0.0311539;0.00135132;0.0419458
11;inner;100;2.30791;2.298;2.5614
11;wait;100;4.09474e-05;3.162e-05;0.000164768
11;boundary;100;0.00468055;0.00351211;0.00660564
11;calc iter;100;2.34378;2.33491;2.56727
11;calc total;1;234.425;234.425;234.425
11;total;1;265.375;265.375;265.375
12;initialize;1;21.1835;21.1835;21.1835
12;async;100;0.029247;0.000737732;0.0422812
12;inner;100;2.30859;2.29826;2.55704
12;wait;100;5.00384e-05;2.488e-05;0.000274607
12;boundary;100;0.00589986;0.00466871;0.00837848
12;calc iter;100;2.34379;2.33378;2.56597
12;calc total;1;234.425;234.425;234.425
12;total;1;265.375;265.375;265.375
13;initialize;1;21.1839;21.1839;21.1839
13;async;100;0.0292263;0.00257853;0.0419112
13;inner;100;2.30799;2.29747;2.55862
13;wait;100;6.77324e-05;2.917e-05;0.000232348
13;boundary;100;0.00649566;0.00487575;0.0087129
13;calc iter;100;2.34379;2.33335;2.56759
13;calc total;1;234.425;234.425;234.425
13;total;1;265.375;265.375;265.375
14;initialize;1;21.1841;21.1841;21.1841
14;async;100;0.029967;0.00117136;0.0421617
14;inner;100;2.30998;2.2991;2.56159
14;wait;100;2.43106e-05;1.781e-05;0.000113169
14;boundary;100;0.00384014;0.00293352;0.00508558
14;calc iter;100;2.34381;2.33415;2.56687
14;calc total;1;234.425;234.425;234.425
14;total;1;265.375;265.375;265.375
15;initialize;1;21.1839;21.1839;21.1839
15;async;100;0.0297556;0.00154525;0.0419914
15;inner;100;2.31013;2.29927;2.56139
15;wait;100;3.50661e-05;2.194e-05;0.000169328
15;boundary;100;0.00388008;0.00319698;0.00418495
15;calc iter;100;2.3438;2.33409;2.56738
15;calc total;1;234.425;234.425;234.425
15;total;1;265.375;265.375;265.375
16;initialize;1;21.1833;21.1833;21.1833
16;async;100;0.0193493;0.00434231;0.025784
16;inner;100;2.31651;2.30627;2.54753
16;wait;100;4.919e-05;3.24e-05;0.000187088
16;boundary;100;0.00813861;0.00768008;0.00854099
16;calc iter;100;2.34405;2.32746;2.57414
16;calc total;1;234.425;234.425;234.425
16;total;1;265.375;265.375;265.375
17;initialize;1;21.1838;21.1838;21.1838
17;async;100;0.0198523;0.00458224;0.0259356
17;inner;100;2.31595;2.30559;2.54636
17;wait;100;6.02271e-05;3.4289e-05;0.000323867
17;boundary;100;0.00818495;0.00797391;0.00863091
17;calc iter;100;2.34405;2.32664;2.57418
17;calc total;1;234.425;234.425;234.425
17;total;1;265.375;265.375;265.375
18;initialize;1;21.1727;21.1727;21.1727
18;async;100;0.0095442;0.00485694;0.0134417
18;inner;100;2.33053;2.32288;2.55956
18;wait;100;6.97339e-05;2.4219e-05;0.00369791
18;boundary;100;0.00401991;0.00393677;0.00466671
18;calc iter;100;2.34417;2.33392;2.5745
18;calc total;1;234.425;234.425;234.425
18;total;1;265.364;265.364;265.364
19;initialize;1;21.1729;21.1729;21.1729
19;async;100;0.0152804;0.00487089;0.0202748
19;inner;100;2.32223;2.31269;2.55244
19;wait;100;4.90718e-05;3.748e-05;0.000294957
19;boundary;100;0.00654773;0.00479392;0.0072879
19;calc iter;100;2.34411;2.33173;2.57525
19;calc total;1;234.425;234.425;234.425
19;total;1;265.364;265.364;265.364
20;initialize;1;19.7811;19.7811;19.7811
20;async;100;0.0151111;0.00565972;0.0177261
20;inner;100;2.32101;2.3154;2.551
20;wait;100;4.45646e-05;3.0269e-05;0.000163178
20;boundary;100;0.00793453;0.00557361;0.00848425
20;calc iter;100;2.3441;2.33065;2.57372
20;calc total;1;234.425;234.425;234.425
20;total;1;263.972;263.972;263.972
21;initialize;1;21.1709;21.1709;21.1709
21;async;100;0.0158939;0.00432667;0.0176156
21;inner;100;2.31996;2.31436;2.54839
21;wait;100;5.98219e-05;3.3889e-05;0.000328006
21;boundary;100;0.00816991;0.00703913;0.0085258
21;calc iter;100;2.34408;2.32948;2.57245
21;calc total;1;234.425;234.425;234.425
21;total;1;265.362;265.362;265.362
22;initialize;1;21.1708;21.1708;21.1708
22;async;100;0.0137046;0.00451023;0.0162637
22;inner;100;2.32585;2.31869;2.55623
22;wait;100;3.09461e-05;2.468e-05;0.000157908
22;boundary;100;0.00454285;0.00422834;0.00483898
22;calc iter;100;2.34413;2.33249;2.57572
22;calc total;1;234.425;234.425;234.425
22;total;1;265.362;265.362;265.362
23;initialize;1;21.1442;21.1442;21.1442
23;async;100;0.0135148;0.002639;0.0164811
23;inner;100;2.32567;2.31936;2.55553
23;wait;100;4.61239e-05;3.4689e-05;0.000229268
23;boundary;100;0.00488825;0.00437574;0.00590105
23;calc iter;100;2.34412;2.33046;2.57694
23;calc total;1;234.425;234.425;234.425
23;total;1;265.335;265.335;265.335
24;initialize;1;21.1463;21.1463;21.1463
24;async;100;0.00166665;0.000579543;0.00486889
24;inner;100;2.33645;2.33066;2.56658
24;wait;100;6.53919e-05;3.267e-05;0.000242677
24;boundary;100;0.00604603;0.0045098;0.00753165
24;calc iter;100;2.34423;2.33921;2.57382
24;calc total;1;234.425;234.425;234.425
24;total;1;265.337;265.337;265.337
25;initialize;1;21.1465;21.1465;21.1465
25;async;100;0.00318996;0.00228928;0.00499786
25;inner;100;2.33608;2.32985;2.56597
25;wait;100;5.2015e-05;3.134e-05;0.000302697
25;boundary;100;0.00491632;0.0043976;0.00539107
25;calc iter;100;2.34424;2.33928;2.57402
25;calc total;1;234.425;234.425;234.425
25;total;1;265.337;265.337;265.337
26;initialize;1;21.1682;21.1682;21.1682
26;async;100;0.00106289;0.000662133;0.00522776
26;inner;100;2.33891;2.33293;2.56884
26;wait;100;2.23303e-05;1.799e-05;0.000102289
26;boundary;100;0.00425459;0.00331975;0.0052698
26;calc iter;100;2.34425;2.338;2.57424
26;calc total;1;234.425;234.425;234.425
26;total;1;265.359;265.359;265.359
27;initialize;1;21.1465;21.1465;21.1465
27;async;100;0.00137714;0.000633403;0.00517026
27;inner;100;2.33881;2.33282;2.56876
27;wait;100;3.19509e-05;2.209e-05;0.000174038
27;boundary;100;0.00402769;0.00363556;0.00418038
27;calc iter;100;2.34425;2.33922;2.57393
27;calc total;1;234.425;234.425;234.425
27;total;1;265.337;265.337;265.337
28;initialize;1;21.141;21.141;21.141
28;async;100;0.00204706;0.00090463;0.00441757
28;inner;100;2.33679;2.33045;2.56663
28;wait;100;5.73755e-05;2.94e-05;0.000264877
28;boundary;100;0.00533263;0.00412858;0.00724657
28;calc iter;100;2.34423;2.33872;2.57422
28;calc total;1;234.425;234.425;234.425
28;total;1;265.332;265.332;265.332
29;initialize;1;21.1229;21.1229;21.1229
29;async;100;0.00284263;0.00216777;0.00483475
29;inner;100;2.33632;2.33095;2.56584
29;wait;100;5.67306e-05;2.936e-05;0.000393785
29;boundary;100;0.00501149;0.00450981;0.00577029
29;calc iter;100;2.34423;2.33929;2.5741
29;calc total;1;234.425;234.425;234.425
29;total;1;265.314;265.314;265.314
30;initialize;1;19.7383;19.7383;19.7383
30;async;100;0.000912437;0.000599523;0.00532641
30;inner;100;2.33924;2.33357;2.56917
30;wait;100;2.53158e-05;2.0669e-05;0.000129659
30;boundary;100;0.00406633;0.00346842;0.00470237
30;calc iter;100;2.34425;2.33867;2.57417
30;calc total;1;234.425;234.425;234.425
30;total;1;263.929;263.929;263.929
31;initialize;1;21.1233;21.1233;21.1233
31;async;100;0.00110629;0.000536554;0.00509733
31;inner;100;2.33912;2.33355;2.56891
31;wait;100;3.30344e-05;2.473e-05;0.000203528
31;boundary;100;0.00398598;0.00375543;0.00410298
31;calc iter;100;2.34424;2.33885;2.57385
31;calc total;1;234.425;234.425;234.425
31;total;1;265.314;265.314;265.314
32;initialize;1;21.1216;21.1216;21.1216
32;async;100;0.0288684;0.00483472;0.0668155
32;inner;100;2.30921;2.3026;2.5466
32;wait;100;6.67464e-05;3.125e-05;0.000223818
32;boundary;100;0.00582214;0.00502601;0.00840691
32;calc iter;100;2.34397;2.3287;2.57198
32;calc total;1;234.425;234.425;234.425
32;total;1;265.312;265.312;265.312
33;initialize;1;21.0709;21.0709;21.0709
33;async;100;0.0292333;0.00529281;0.0675044
33;inner;100;2.30884;2.3019;2.54621
33;wait;100;7.42696e-05;3.495e-05;0.000313807
33;boundary;100;0.00582024;0.00441858;0.00839909
33;calc iter;100;2.34397;2.3287;2.57169
33;calc total;1;234.425;234.425;234.425
33;total;1;265.262;265.262;265.262
34;initialize;1;21.0773;21.0773;21.0773
34;async;100;0.0291292;0.00713582;0.066413
34;inner;100;2.31084;2.30375;2.54904
34;wait;100;2.50446e-05;1.917e-05;0.000157358
34;boundary;100;0.00399194;0.00326846;0.00453448
34;calc iter;100;2.34398;2.33168;2.57459
34;calc total;1;234.425;234.425;234.425
34;total;1;265.268;265.268;265.268
35;initialize;1;21.1215;21.1215;21.1215
35;async;100;0.028814;0.00436143;0.0669347
35;inner;100;2.31101;2.30415;2.5512
35;wait;100;3.99384e-05;2.532e-05;0.000244107
35;boundary;100;0.00411579;0.00370466;0.00572083
35;calc iter;100;2.34398;2.33038;2.5738
35;calc total;1;234.425;234.425;234.425
35;total;1;265.312;265.312;265.312
36;initialize;1;21.1183;21.1183;21.1183
36;async;100;0.0287089;0.0049711;0.068304
36;inner;100;2.30944;2.30221;2.54863
36;wait;100;6.25025e-05;2.5839e-05;0.000330166
36;boundary;100;0.0057545;0.00416666;0.0102313
36;calc iter;100;2.34397;2.32859;2.57321
36;calc total;1;234.425;234.425;234.425
36;total;1;265.309;265.309;265.309
37;initialize;1;21.0776;21.0776;21.0776
37;async;100;0.0289677;0.00563935;0.0683886
37;inner;100;2.3089;2.30187;2.54657
37;wait;100;7.79585e-05;3.8499e-05;0.000230227
37;boundary;100;0.00602028;0.00540171;0.00831155
37;calc iter;100;2.34397;2.32898;2.57105
37;calc total;1;234.425;234.425;234.425
37;total;1;265.268;265.268;265.268
38;initialize;1;21.0796;21.0796;21.0796
38;async;100;0.0285234;0.00513261;0.068263
38;inner;100;2.31145;2.30432;2.55405
38;wait;100;2.9836e-05;2.052e-05;0.000274427
38;boundary;100;0.00397509;0.00320235;0.00481923
38;calc iter;100;2.34398;2.33094;2.57441
38;calc total;1;234.425;234.425;234.425
38;total;1;265.27;265.27;265.27
39;initialize;1;19.6777;19.6777;19.6777
39;async;100;0.028428;0.00660007;0.0680835
39;inner;100;2.31146;2.30429;2.55342
39;wait;100;3.88626e-05;2.056e-05;0.000172458
39;boundary;100;0.00404694;0.00353098;0.00478832
39;calc iter;100;2.34398;2.33131;2.57354
39;calc total;1;234.425;234.425;234.425
39;total;1;263.869;263.869;263.869
40;initialize;1;21.0707;21.0707;21.0707
40;async;100;0.0222824;0.00216302;0.0593309
40;inner;100;2.31335;2.30608;2.54563
40;wait;100;5.68471e-05;3.3099e-05;0.000381165
40;boundary;100;0.00808208;0.00584857;0.00862352
40;calc iter;100;2.34377;2.32955;2.55631
40;calc total;1;234.425;234.425;234.425
40;total;1;265.261;265.261;265.261
41;initialize;1;21.0478;21.0478;21.0478
41;async;100;0.02244;0.00580287;0.0594342
41;inner;100;2.3133;2.30512;2.55428
41;wait;100;4.84791e-05;3.132e-05;0.000195938
41;boundary;100;0.00798433;0.00461231;0.00857271
41;calc iter;100;2.34377;2.32845;2.57204
41;calc total;1;234.425;234.425;234.425
41;total;1;265.239;265.239;265.239
42;initialize;1;21.0706;21.0706;21.0706
42;async;100;0.0163588;0.000973209;0.0539869
42;inner;100;2.32326;2.31611;2.56091
42;wait;100;4.10636e-05;2.532e-05;0.000182898
42;boundary;100;0.00418251;0.00374283;0.00734824
42;calc iter;100;2.34385;2.33349;2.56802
42;calc total;1;234.425;234.425;234.425
42;total;1;265.261;265.261;265.261
43;initialize;1;21.0706;21.0706;21.0706
43;async;100;0.018479;0.00423926;0.0559979
43;inner;100;2.3198;2.31284;2.5572
43;wait;100;5.8696e-05;2.85e-05;0.000297707
43;boundary;100;0.0054847;0.00428226;0.00632324
43;calc iter;100;2.34382;2.333;2.57416
43;calc total;1;234.425;234.425;234.425
43;total;1;265.261;265.261;265.261
44;initialize;1;21.0478;21.0478;21.0478
44;async;100;0.0210921;0.00148059;0.0603093
44;inner;100;2.3147;2.30664;2.56067
44;wait;100;4.81302e-05;3.4059e-05;0.000248047
44;boundary;100;0.00793342;0.00416666;0.00852591
44;calc iter;100;2.34378;2.32822;2.56847
44;calc total;1;234.425;234.425;234.425
44;total;1;265.239;265.239;265.239
45;initialize;1;21.0478;21.0478;21.0478
45;async;100;0.0221359;0.0023974;0.0611943
45;inner;100;2.31349;2.30629;2.56099
45;wait;100;6.1736e-05;3.478e-05;0.000375516
45;boundary;100;0.0080816;0.00531201;0.00852728
45;calc iter;100;2.34377;2.33098;2.56915
45;calc total;1;234.425;234.425;234.425
45;total;1;265.239;265.239;265.239
46;initialize;1;19.6538;19.6538;19.6538
46;async;100;0.0183312;0.000491915;0.056972
46;inner;100;2.32105;2.31378;2.56423
46;wait;100;3.19052e-05;2.5079e-05;0.000114768
46;boundary;100;0.0044105;0.0038809;0.00787086
46;calc iter;100;2.34383;2.32769;2.56901
46;calc total;1;234.425;234.425;234.425
46;total;1;263.845;263.845;263.845
47;initialize;1;21.0479;21.0479;21.0479
47;async;100;0.018483;0.000786551;0.0567226
47;inner;100;2.32053;2.31269;2.56334
47;wait;100;5.34289e-05;3.0589e-05;0.000145238
47;boundary;100;0.00475917;0.00396593;0.00820606
47;calc iter;100;2.34383;2.32677;2.56863
47;calc total;1;234.425;234.425;234.425
47;total;1;265.239;265.239;265.239
48;initialize;1;21.0219;21.0219;21.0219
48;async;100;0.0347948;0.00615737;0.0521812
48;inner;100;2.30104;2.28591;2.54363
48;wait;100;6.051e-05;3.166e-05;0.000182748
48;boundary;100;0.00752363;0.00556617;0.00896728
48;calc iter;100;2.34342;2.32816;2.56352
48;calc total;1;234.425;234.425;234.425
48;total;1;265.213;265.213;265.213
49;initialize;1;19.6029;19.6029;19.6029
49;async;100;0.0348808;0.00559854;0.052664
49;inner;100;2.30071;2.2849;2.54245
49;wait;100;6.23765e-05;3.0069e-05;0.000329646
49;boundary;100;0.00775721;0.00619452;0.00874981
49;calc iter;100;2.34341;2.3278;2.56325
49;calc total;1;234.425;234.425;234.425
49;total;1;263.794;263.794;263.794
50;initialize;1;21.0222;21.0222;21.0222
50;async;100;0.0377909;0.00547098;0.0540106
50;inner;100;2.30155;2.28539;2.54371
50;wait;100;3.18199e-05;2.093e-05;0.000140668
50;boundary;100;0.00406546;0.00295566;0.0047663
50;calc iter;100;2.34344;2.33012;2.57003
50;calc total;1;234.425;234.425;234.425
50;total;1;265.213;265.213;265.213
51;initialize;1;20.988;20.988;20.988
51;async;100;0.0361978;0.00460559;0.0531138
51;inner;100;2.30276;2.28669;2.54881
51;wait;100;4.18548e-05;2.727e-05;0.000175189
51;boundary;100;0.00443839;0.00330837;0.00618069
51;calc iter;100;2.34344;2.32906;2.56775
51;calc total;1;234.425;234.425;234.425
51;total;1;265.179;265.179;265.179
52;initialize;1;21.022;21.022;21.022
52;async;100;0.0339721;0.00516787;0.0521148
52;inner;100;2.30232;2.28593;2.54586
52;wait;100;5.59879e-05;2.852e-05;0.000350156
52;boundary;100;0.00707407;0.00583909;0.00844653
52;calc iter;100;2.34342;2.32733;2.56686
52;calc total;1;234.425;234.425;234.425
52;total;1;265.213;265.213;265.213
53;initialize;1;21.0217;21.0217;21.0217
53;async;100;0.0342336;0.00605631;0.0514829
53;inner;100;2.30125;2.28505;2.54346
53;wait;100;6.58001e-05;2.9519e-05;0.000192467
53;boundary;100;0.00785346;0.00657351;0.00993241
53;calc iter;100;2.34341;2.32792;2.5639
53;calc total;1;234.425;234.425;234.425
53;total;1;265.213;265.213;265.213
54;initialize;1;21.022;21.022;21.022
54;async;100;0.0358133;0.0059725;0.0532096
54;inner;100;2.30348;2.2872;2.55012
54;wait;100;2.76856e-05;1.92e-05;0.000220278
54;boundary;100;0.00412159;0.00296914;0.00478832
54;calc iter;100;2.34344;2.33007;2.56737
54;calc total;1;234.425;234.425;234.425
54;total;1;265.213;265.213;265.213
55;initialize;1;20.9877;20.9877;20.9877
55;async;100;0.0354466;0.00607349;0.0531514
55;inner;100;2.30372;2.28746;2.55047
55;wait;100;3.95788e-05;2.111e-05;0.000158218
55;boundary;100;0.00422629;0.00327291;0.00520162
55;calc iter;100;2.34344;2.33009;2.5668
55;calc total;1;234.425;234.425;234.425
55;total;1;265.179;265.179;265.179
56;initialize;1;20.9879;20.9879;20.9879
56;async;100;0.026828;0.0010924;0.0462387
56;inner;100;2.30846;2.29051;2.56097
56;wait;100;5.734e-05;3.457e-05;0.000409336
56;boundary;100;0.00778827;0.00458615;0.00848583
56;calc iter;100;2.34314;2.32622;2.56888
56;calc total;1;234.425;234.425;234.425
56;total;1;265.179;265.179;265.179
57;initialize;1;20.9879;20.9879;20.9879
57;async;100;0.0278471;0.00184404;0.0507065
57;inner;100;2.30744;2.2866;2.56091
57;wait;100;5.37528e-05;3.2209e-05;0.000165939
57;boundary;100;0.00779385;0.00444182;0.0086006
57;calc iter;100;2.34314;2.32586;2.56892
57;calc total;1;234.425;234.425;234.425
57;total;1;265.179;265.179;265.179
58;initialize;1;20.9782;20.9782;20.9782
58;async;100;0.0232025;0.000441625;0.0415324
58;inner;100;2.31563;2.29846;2.56372
58;wait;100;2.88788e-05;1.932e-05;0.000100439
58;boundary;100;0.00434323;0.00367557;0.00494146
58;calc iter;100;2.34321;2.33092;2.5687
58;calc total;1;234.425;234.425;234.425
58;total;1;265.169;265.169;265.169
59;initialize;1;20.9782;20.9782;20.9782
59;async;100;0.0231428;0.000507204;0.0411922
59;inner;100;2.31535;2.29775;2.56329
59;wait;100;3.93131e-05;2.738e-05;0.000162618
59;boundary;100;0.00466939;0.00376005;0.00548754
59;calc iter;100;2.3432;2.33091;2.56893
59;calc total;1;234.425;234.425;234.425
59;total;1;265.169;265.169;265.169
60;initialize;1;20.8573;20.8573;20.8573
60;async;100;0.0242695;0.00118128;0.0431115
60;inner;100;2.3111;2.29336;2.55974
60;wait;100;5.6094e-05;3.12e-05;0.000255337
60;boundary;100;0.00771773;0.00461539;0.00851057
60;calc iter;100;2.34314;2.32505;2.56813
60;calc total;1;234.425;234.425;234.425
60;total;1;265.048;265.048;265.048
61;initialize;1;20.9479;20.9479;20.9479
61;async;100;0.026188;0.00208019;0.0460111
61;inner;100;2.30907;2.2907;2.56023
61;wait;100;5.80153e-05;3.5189e-05;0.000385846
61;boundary;100;0.00777842;0.00461355;0.00872415
61;calc iter;100;2.3431;2.31923;2.56895
61;calc total;1;234.425;234.425;234.425
61;total;1;265.139;265.139;265.139
62;initialize;1;20.8882;20.8882;20.8882
62;async;100;0.0224636;0.000634173;0.0398105
62;inner;100;2.31651;2.29921;2.56292
62;wait;100;2.78071e-05;1.9789e-05;0.000102959
62;boundary;100;0.00419138;0.00381082;0.00459344
62;calc iter;100;2.3432;2.33054;2.56851
62;calc total;1;234.425;234.425;234.425
62;total;1;265.079;265.079;265.079
63;initialize;1;20.9479;20.9479;20.9479
63;async;100;0.0225894;0.000643533;0.0404176
63;inner;100;2.31626;2.2989;2.56288
63;wait;100;3.56165e-05;2.3949e-05;0.000146198
63;boundary;100;0.00430424;0.00372823;0.00483926
63;calc iter;100;2.34319;2.33;2.56906
63;calc total;1;234.425;234.425;234.425
63;total;1;265.139;265.139;265.139
64;initialize;1;20.7764;20.7764;20.7764
64;async;100;0.0372401;0.00089431;0.084693
64;inner;100;2.29723;2.27126;2.53248
64;wait;100;6.5166e-05;3.619e-05;0.000262567
64;boundary;100;0.00808298;0.00391184;0.00984563
64;calc iter;100;2.34262;2.29966;2.5531
64;calc total;1;234.425;234.425;234.425
64;total;1;264.967;264.967;264.967
65;initialize;1;20.7761;20.7761;20.7761
65;async;100;0.038901;0.00461962;0.0737439
65;inner;100;2.29505;2.26826;2.56028
65;wait;100;6.54265e-05;3.345e-05;0.000306467
65;boundary;100;0.00857451;0.00393967;0.0111699
65;calc iter;100;2.34259;2.31952;2.57591
65;calc total;1;234.425;234.425;234.425
65;total;1;264.967;264.967;264.967
66;initialize;1;20.6245;20.6245;20.6245
66;async;100;0.0395549;0.00438758;0.0789555
66;inner;100;2.29866;2.27274;2.53949
66;wait;100;3.00779e-05;2.189e-05;0.000154799
66;boundary;100;0.00439325;0.00298594;0.00748243
66;calc iter;100;2.34264;2.31095;2.55997
66;calc total;1;234.425;234.425;234.425
66;total;1;264.815;264.815;264.815
67;initialize;1;20.2835;20.2835;20.2835
67;async;100;0.0391429;0.00460124;0.0784535
67;inner;100;2.29881;2.27241;2.53941
67;wait;100;4.5516e-05;2.6899e-05;0.000290167
67;boundary;100;0.00463467;0.00309296;0.00751609
67;calc iter;100;2.34264;2.30789;2.55864
67;calc total;1;234.425;234.425;234.425
67;total;1;264.475;264.475;264.475
68;initialize;1;19.5783;19.5783;19.5783
68;async;100;0.0384045;0.00408824;0.0874052
68;inner;100;2.29677;2.26593;2.5472
68;wait;100;5.8701e-05;2.548e-05;0.000350136
68;boundary;100;0.00737885;0.00398276;0.00948046
68;calc iter;100;2.34261;2.30345;2.56641
68;calc total;1;234.425;234.425;234.425
68;total;1;263.769;263.769;263.769
69;initialize;1;20.8572;20.8572;20.8572
69;async;100;0.0384842;0.00458472;0.0978069
69;inner;100;2.29572;2.26547;2.54709
69;wait;100;7.34672e-05;3.335e-05;0.000223348
69;boundary;100;0.00832608;0.00438197;0.0110703
69;calc iter;100;2.3426;2.31781;2.56646
69;calc total;1;234.425;234.425;234.425
69;total;1;265.048;265.048;265.048
70;initialize;1;19.9596;19.9596;19.9596
70;async;100;0.0392813;0.00490052;0.0873812
70;inner;100;2.29912;2.26827;2.55083
70;wait;100;2.88099e-05;1.968e-05;0.000132798
70;boundary;100;0.00420621;0.00296766;0.00579574
70;calc iter;100;2.34264;2.31404;2.56686
70;calc total;1;234.425;234.425;234.425
70;total;1;264.15;264.15;264.15
71;initialize;1;20.5108;20.5108;20.5108
71;async;100;0.0393298;0.00442793;0.0879987
71;inner;100;2.29887;2.26823;2.5511
71;wait;100;4.37965e-05;2.3549e-05;0.000302116
71;boundary;100;0.00438995;0.00315197;0.00590537
71;calc iter;100;2.34263;2.31293;2.56666
71;calc total;1;234.425;234.425;234.425
71;total;1;264.702;264.702;264.702
72;initialize;1;20.7761;20.7761;20.7761
72;async;100;0.0357223;0.000823251;0.12581
72;inner;100;2.29889;2.24508;2.56027
72;wait;100;5.32588e-05;2.654e-05;0.000259527
72;boundary;100;0.00735616;0.00387726;0.00857851
72;calc iter;100;2.34202;2.2839;2.56769
72;calc total;1;234.425;234.425;234.425
72;total;1;264.967;264.967;264.967
73;initialize;1;20.4548;20.4548;20.4548
73;async;100;0.0398759;0.00268831;0.133161
73;inner;100;2.29476;2.21626;2.55976
73;wait;100;5.93205e-05;3.146e-05;0.000399556
73;boundary;100;0.00739404;0.00418776;0.0088308
73;calc iter;100;2.34209;2.26568;2.56883
73;calc total;1;234.425;234.425;234.425
73;total;1;264.646;264.646;264.646
74;initialize;1;20.5664;20.5664;20.5664
74;async;100;0.0312688;0.000817841;0.129074
74;inner;100;2.30599;2.25301;2.56249
74;wait;100;2.90575e-05;1.776e-05;9.6129e-05
74;boundary;100;0.00489375;0.00406317;0.0125199
74;calc iter;100;2.34219;2.29935;2.56967
74;calc total;1;234.425;234.425;234.425
74;total;1;264.757;264.757;264.757
75;initialize;1;20.7756;20.7756;20.7756
75;async;100;0.0319088;0.0010011;0.135732
75;inner;100;2.30541;2.25212;2.56274
75;wait;100;3.63956e-05;1.813e-05;0.000123989
75;boundary;100;0.00482108;0.00378147;0.00853083
75;calc iter;100;2.34218;2.2989;2.57004
75;calc total;1;234.425;234.425;234.425
75;total;1;264.967;264.967;264.967
76;initialize;1;19.7997;19.7997;19.7997
76;async;100;0.0296144;0.0028484;0.101955
76;inner;100;2.30625;2.25918;2.56186
76;wait;100;4.74537e-05;2.228e-05;0.000304737
76;boundary;100;0.0062436;0.00362479;0.00853542
76;calc iter;100;2.34216;2.29707;2.56908
76;calc total;1;234.425;234.425;234.425
76;total;1;263.991;263.991;263.991
77;initialize;1;20.8879;20.8879;20.8879
77;async;100;0.0344728;0.0019653;0.10616
77;inner;100;2.2994;2.25218;2.55944
77;wait;100;6.59087e-05;3.0989e-05;0.000429766
77;boundary;100;0.00810483;0.00490495;0.00893709
77;calc iter;100;2.34204;2.29598;2.56851
77;calc total;1;234.425;234.425;234.425
77;total;1;265.079;265.079;265.079
78;initialize;1;20.7761;20.7761;20.7761
78;async;100;0.0280284;0.000514575;0.0975749
78;inner;100;2.30934;2.26558;2.56366
78;wait;100;3.58233e-05;2.2329e-05;0.000120689
78;boundary;100;0.00478351;0.00389424;0.00994832
78;calc iter;100;2.34219;2.29843;2.56842
78;calc total;1;234.425;234.425;234.425
78;total;1;264.967;264.967;264.967
79;initialize;1;20.2842;20.2842;20.2842
79;async;100;0.0283376;0.000672973;0.102871
79;inner;100;2.30917;2.26355;2.56321
79;wait;100;4.10356e-05;2.498e-05;0.000161849
79;boundary;100;0.00462504;0.00378563;0.00769618
79;calc iter;100;2.34218;2.27557;2.56828
79;calc total;1;234.425;234.425;234.425
79;total;1;264.475;264.475;264.475
80;initialize;1;19.9596;19.9596;19.9596
80;async;100;0.0395295;0.00087109;0.146396
80;inner;100;2.29407;2.2338;2.54681
80;wait;100;5.53051e-05;2.502e-05;0.000319937
80;boundary;100;0.00776812;0.00339315;0.0101095
80;calc iter;100;2.34143;2.24508;2.5667
80;calc total;1;234.425;234.425;234.425
80;total;1;264.15;264.15;264.15
81;initialize;1;20.6897;20.6897;20.6897
81;async;100;0.0433592;0.00164062;0.222877
81;inner;100;2.2894;2.2157;2.54455
81;wait;100;6.40425e-05;2.614e-05;0.000370246
81;boundary;100;0.00846923;0.00429499;0.011547
81;calc iter;100;2.3413;2.24569;2.56614
81;calc total;1;234.425;234.425;234.425
81;total;1;264.881;264.881;264.881
82;initialize;1;20.1824;20.1824;20.1824
82;async;100;0.0362521;0.0061219;0.117911
82;inner;100;2.30068;2.25035;2.55126
82;wait;100;2.88429e-05;1.756e-05;0.000133858
82;boundary;100;0.0044962;0.00287869;0.00744826
82;calc iter;100;2.34146;2.26605;2.56856
82;calc total;1;234.425;234.425;234.425
82;total;1;264.373;264.373;264.373
83;initialize;1;20.072;20.072;20.072
83;async;100;0.0363547;0.00486652;0.112781
83;inner;100;2.3003;2.24965;2.55182
83;wait;100;4.10755e-05;2.109e-05;0.000194098
83;boundary;100;0.00476363;0.00290489;0.00870538
83;calc iter;100;2.34146;2.27468;2.56921
83;calc total;1;234.425;234.425;234.425
83;total;1;264.263;264.263;264.263
84;initialize;1;20.4384;20.4384;20.4384
84;async;100;0.0352677;0.00589658;0.152068
84;inner;100;2.29909;2.23919;2.54643
84;wait;100;4.56464e-05;2.309e-05;0.000348406
84;boundary;100;0.00701603;0.00405576;0.0106525
84;calc iter;100;2.34142;2.28428;2.56517
84;calc total;1;234.425;234.425;234.425
84;total;1;264.629;264.629;264.629
85;initialize;1;19.9369;19.9369;19.9369
85;async;100;0.0392029;0.00427701;0.208094
85;inner;100;2.29355;2.19541;2.54439
85;wait;100;6.67346e-05;2.8719e-05;0.000375626
85;boundary;100;0.00837135;0.00402743;0.0118523
85;calc iter;100;2.3412;2.25057;2.56591
85;calc total;1;234.425;234.425;234.425
85;total;1;264.128;264.128;264.128
86;initialize;1;19.7996;19.7996;19.7996
86;async;100;0.035677;0.00451981;0.164679
86;inner;100;2.30154;2.21961;2.55222
86;wait;100;3.0796e-05;1.709e-05;0.000182988
86;boundary;100;0.00419725;0.00273291;0.00572225
86;calc iter;100;2.34144;2.29001;2.56846
86;calc total;1;234.425;234.425;234.425
86;total;1;263.99;263.99;263.99
87;initialize;1;20.4004;20.4004;20.4004
87;async;100;0.0356658;0.00505297;0.161553
87;inner;100;2.30118;2.24075;2.55144
87;wait;100;4.12672e-05;1.895e-05;0.000201678
87;boundary;100;0.00454975;0.0030196;0.00804736
87;calc iter;100;2.34144;2.28672;2.56738
87;calc total;1;234.425;234.425;234.425
87;total;1;264.591;264.591;264.591
88;initialize;1;19.551;19.551;19.551
88;async;100;0.0227907;0.000527064;0.14464
88;inner;100;2.3115;2.23857;2.56035
88;wait;100;5.51765e-05;2.442e-05;0.000282847
88;boundary;100;0.00646851;0.0042975;0.00857242
88;calc iter;100;2.34082;2.2512;2.56818
88;calc total;1;234.425;234.425;234.425
88;total;1;263.742;263.742;263.742
89;initialize;1;19.6286;19.6286;19.6286
89;async;100;0.0277495;0.00203544;0.128768
89;inner;100;2.30609;2.21706;2.56026
89;wait;100;5.69787e-05;2.8509e-05;0.000401105
89;boundary;100;0.00683903;0.00452002;0.0105959
89;calc iter;100;2.34074;2.25189;2.56881
89;calc total;1;234.425;234.425;234.425
89;total;1;263.82;263.82;263.82
90;initialize;1;20.6142;20.6142;20.6142
90;async;100;0.0207404;0.000419556;0.112417
90;inner;100;2.31581;2.24929;2.56299
90;wait;100;2.71642e-05;1.802e-05;9.5469e-05
90;boundary;100;0.00440499;0.00295381;0.00818421
90;calc iter;100;2.34099;2.28102;2.56865
90;calc total;1;234.425;234.425;234.425
90;total;1;264.805;264.805;264.805
91;initialize;1;20.1823;20.1823;20.1823
91;async;100;0.0207711;0.000551294;0.112994
91;inner;100;2.3158;2.24847;2.56289
91;wait;100;3.67254e-05;2.073e-05;0.000144789
91;boundary;100;0.00436888;0.00307458;0.00884916
91;calc iter;100;2.34098;2.28063;2.56864
91;calc total;1;234.425;234.425;234.425
91;total;1;264.373;264.373;264.373
92;initialize;1;20.3236;20.3236;20.3236
92;async;100;0.0216698;0.000661172;0.0937362
92;inner;100;2.31267;2.25328;2.5612
92;wait;100;5.31532e-05;2.581e-05;0.000222457
92;boundary;100;0.00658805;0.00392601;0.00852757
92;calc iter;100;2.34098;2.30065;2.569
92;calc total;1;234.425;234.425;234.425
92;total;1;264.514;264.514;264.514
93;initialize;1;19.5504;19.5504;19.5504
93;async;100;0.0264874;0.00189642;0.151299
93;inner;100;2.30753;2.21721;2.56098
93;wait;100;5.72441e-05;3.07e-05;0.000399585
93;boundary;100;0.00677158;0.00456988;0.00985942
93;calc iter;100;2.34085;2.26951;2.56904
93;calc total;1;234.425;234.425;234.425
93;total;1;263.741;263.741;263.741
94;initialize;1;19.6998;19.6998;19.6998
94;async;100;0.0201227;0.000427586;0.0970335
94;inner;100;2.31654;2.2707;2.56387
94;wait;100;2.5138e-05;1.773e-05;0.000112599
94;boundary;100;0.00432867;0.00299802;0.0080395
94;calc iter;100;2.34102;2.28583;2.56896
94;calc total;1;234.425;234.425;234.425
94;total;1;263.891;263.891;263.891
95;initialize;1;20.4182;20.4182;20.4182
95;async;100;0.0203522;0.000580474;0.0769063
95;inner;100;2.31629;2.26983;2.56357
95;wait;100;3.44686e-05;1.757e-05;0.000224427
95;boundary;100;0.0043344;0.00325224;0.00597418
95;calc iter;100;2.34101;2.30631;2.56866
95;calc total;1;234.425;234.425;234.425
95;total;1;264.609;264.609;264.609
96;initialize;1;19.8407;19.8407;19.8407
96;async;100;0.0554212;0.00467443;0.1733
96;inner;100;2.27902;2.18551;2.54551
96;wait;100;4.43881e-05;2.723e-05;0.000368526
96;boundary;100;0.00708881;0.00504248;0.00840298
96;calc iter;100;2.34158;2.23453;2.56637
96;calc total;1;234.425;234.425;234.425
96;total;1;264.032;264.032;264.032
97;initialize;1;20.3048;20.3048;20.3048
97;async;100;0.0724755;0.00337352;0.277388
97;inner;100;2.2612;2.10902;2.54427
97;wait;100;6.18588e-05;3.356e-05;0.000239838
97;boundary;100;0.00784699;0.00459588;0.00893048
97;calc iter;100;2.34159;2.13776;2.5654
97;calc total;1;234.425;234.425;234.425
97;total;1;264.495;264.495;264.495
98;initialize;1;20.5107;20.5107;20.5107
98;async;100;0.0536328;0.00544816;0.169
98;inner;100;2.28334;2.19179;2.5506
98;wait;100;3.12234e-05;2.302e-05;0.000156868
98;boundary;100;0.00462543;0.00417736;0.00512877
98;calc iter;100;2.34163;2.23847;2.56756
98;calc total;1;234.425;234.425;234.425
98;total;1;264.702;264.702;264.702
99;initialize;1;20.0955;20.0955;20.0955
99;async;100;0.0537758;0.00444657;0.170378
99;inner;100;2.28297;2.19117;2.55016
99;wait;100;4.31585e-05;2.651e-05;0.000199808
99;boundary;100;0.0048299;0.00421435;0.00550305
99;calc iter;100;2.34163;2.23744;2.5681
99;calc total;1;234.425;234.425;234.425
99;total;1;264.286;264.286;264.286
100;initialize;1;20.0278;20.0278;20.0278
100;async;100;0.052798;0.00542103;0.127971
100;inner;100;2.28131;2.20728;2.54523
100;wait;100;5.73569e-05;3.342e-05;0.000175398
100;boundary;100;0.00741418;0.00580719;0.00849564
100;calc iter;100;2.34158;2.27945;2.56416
100;calc total;1;234.425;234.425;234.425
100;total;1;264.219;264.219;264.219
101;initialize;1;19.9118;19.9118;19.9118
101;async;100;0.0552295;0.00629416;0.136521
101;inner;100;2.27829;2.20636;2.54307
101;wait;100;6.39436e-05;3.294e-05;0.000329627
101;boundary;100;0.00794488;0.00671883;0.00907672
101;calc iter;100;2.34153;2.28061;2.56234
101;calc total;1;234.425;234.425;234.425
101;total;1;264.102;264.102;264.102
102;initialize;1;20.5283;20.5283;20.5283
102;async;100;0.0503315;0.00487088;0.119648
102;inner;100;2.28664;2.20957;2.55305
102;wait;100;3.56099e-05;2.377e-05;0.000152168
102;boundary;100;0.00460382;0.00406106;0.00519599
102;calc iter;100;2.34162;2.27861;2.56825
102;calc total;1;234.425;234.425;234.425
102;total;1;264.719;264.719;264.719
103;initialize;1;20.0046;20.0046;20.0046
103;async;100;0.0505388;0.00550933;0.121697
103;inner;100;2.28628;2.20951;2.55024
103;wait;100;4.19294e-05;2.537e-05;0.000213058
103;boundary;100;0.00475626;0.00426643;0.00590586
103;calc iter;100;2.34162;2.27888;2.56635
103;calc total;1;234.425;234.425;234.425
103;total;1;264.195;264.195;264.195
104;initialize;1;20.0504;20.0504;20.0504
104;async;100;0.0403444;0.000608473;0.119473
104;inner;100;2.29585;2.24119;2.56104
104;wait;100;5.14428e-05;2.411e-05;0.000266707
104;boundary;100;0.00617517;0.00427746;0.00934653
104;calc iter;100;2.34242;2.31865;2.56827
104;calc total;1;234.425;234.425;234.425
104;total;1;264.241;264.241;264.241
105;initialize;1;19.5507;19.5507;19.5507
105;async;100;0.0471109;0.0020197;0.25365
105;inner;100;2.28727;2.17086;2.56033
105;wait;100;7.43941e-05;3.591e-05;0.000283797
105;boundary;100;0.00793678;0.00439504;0.0113984
105;calc iter;100;2.3424;2.18497;2.56794
105;calc total;1;234.425;234.425;234.425
105;total;1;263.741;263.741;263.741
106;initialize;1;19.9597;19.9597;19.9597
106;async;100;0.0397145;0.000713152;0.117521
106;inner;100;2.29843;2.24415;2.56326
106;wait;100;2.54085e-05;1.689e-05;9.8239e-05
106;boundary;100;0.00427426;0.00296679;0.00567489
106;calc iter;100;2.34244;2.32024;2.5686
106;calc total;1;234.425;234.425;234.425
106;total;1;264.15;264.15;264.15
107;initialize;1;20.3635;20.3635;20.3635
107;async;100;0.0396167;0.000641912;0.118204
107;inner;100;2.29844;2.24421;2.56294
107;wait;100;3.3116e-05;1.932e-05;0.000127369
107;boundary;100;0.00434824;0.00304564;0.00501525
107;calc iter;100;2.34244;2.31947;2.56819
107;calc total;1;234.425;234.425;234.425
107;total;1;264.554;264.554;264.554
108;initialize;1;20.3819;20.3819;20.3819
108;async;100;0.0375517;0.00120757;0.104048
108;inner;100;2.2979;2.23742;2.56009
108;wait;100;5.34763e-05;3.068e-05;0.000301306
108;boundary;100;0.00689567;0.00395402;0.0108135
108;calc iter;100;2.3424;2.30869;2.56782
108;calc total;1;234.425;234.425;234.425
108;total;1;264.573;264.573;264.573
109;initialize;1;20.1172;20.1172;20.1172
109;async;100;0.0375284;0.00231925;0.104898
109;inner;100;2.29685;2.23619;2.56054
109;wait;100;6.47639e-05;3.438e-05;0.000403205
109;boundary;100;0.00793287;0.00474189;0.0103339
109;calc iter;100;2.34238;2.31067;2.56845
109;calc total;1;234.425;234.425;234.425
109;total;1;264.308;264.308;264.308
110;initialize;1;19.5507;19.5507;19.5507
110;async;100;0.0376678;0.000487575;0.100311
110;inner;100;2.30041;2.24125;2.56303
110;wait;100;2.86726e-05;1.9489e-05;0.000197437
110;boundary;100;0.00432236;0.00321989;0.00527784
110;calc iter;100;2.34243;2.31542;2.56824
110;calc total;1;234.425;234.425;234.425
110;total;1;263.741;263.741;263.741
111;initialize;1;19.5508;19.5508;19.5508
111;async;100;0.0377516;0.000622713;0.101178
111;inner;100;2.30026;2.24063;2.56242
111;wait;100;3.91686e-05;2.421e-05;0.000133258
111;boundary;100;0.00437093;0.00340168;0.00511849
111;calc iter;100;2.34242;2.31556;2.56778
111;calc total;1;234.425;234.425;234.425
111;total;1;263.742;263.742;263.742
112;initialize;1;20.2453;20.2453;20.2453
112;async;100;0.0314237;0.00568728;0.104041
112;inner;100;2.30539;2.24574;2.54671
112;wait;100;4.49401e-05;2.2319e-05;0.000305897
112;boundary;100;0.00614195;0.00408479;0.00860229
112;calc iter;100;2.343;2.28698;2.5665
112;calc total;1;234.425;234.425;234.425
112;total;1;264.436;264.436;264.436
113;initialize;1;20.3441;20.3441;20.3441
113;async;100;0.0388655;0.00483464;0.147747
113;inner;100;2.29589;2.21591;2.545
113;wait;100;6.14769e-05;2.741e-05;0.000332487
113;boundary;100;0.00786831;0.0055501;0.00892191
113;calc iter;100;2.34269;2.24516;2.56596
113;calc total;1;234.425;234.425;234.425
113;total;1;264.535;264.535;264.535
114;initialize;1;19.8872;19.8872;19.8872
114;async;100;0.0277189;0.00453715;0.101804
114;inner;100;2.31052;2.25061;2.55318
114;wait;100;3.05053e-05;2.191e-05;0.000146278
114;boundary;100;0.0047687;0.0041225;0.00652579
114;calc iter;100;2.34304;2.28962;2.56937
114;calc total;1;234.425;234.425;234.425
114;total;1;264.078;264.078;264.078
115;initialize;1;20.4552;20.4552;20.4552
115;async;100;0.0278728;0.00486283;0.101596
115;inner;100;2.30977;2.25084;2.55235
115;wait;100;4.51472e-05;2.552e-05;0.000221617
115;boundary;100;0.00533527;0.00421143;0.00805494
115;calc iter;100;2.34303;2.28901;2.56912
115;calc total;1;234.425;234.425;234.425
115;total;1;264.646;264.646;264.646
116;initialize;1;20.2254;20.2254;20.2254
116;async;100;0.0293152;0.00527743;0.0917103
116;inner;100;2.30604;2.25336;2.54824
116;wait;100;5.53388e-05;3.076e-05;0.000208587
116;boundary;100;0.0076315;0.00470756;0.00837923
116;calc iter;100;2.34304;2.29689;2.57049
116;calc total;1;234.425;234.425;234.425
116;total;1;264.416;264.416;264.416
117;initialize;1;20.5665;20.5665;20.5665
117;async;100;0.0306604;0.00505344;0.0907368
117;inner;100;2.30428;2.25234;2.54646
117;wait;100;7.07085e-05;4.132e-05;0.000359516
117;boundary;100;0.00800641;0.00692951;0.00865196
117;calc iter;100;2.34302;2.29529;2.56956
117;calc total;1;234.425;234.425;234.425
117;total;1;264.757;264.757;264.757
118;initialize;1;20.2845;20.2845;20.2845
118;async;100;0.0263385;0.00504498;0.089968
118;inner;100;2.31199;2.25655;2.55405
118;wait;100;3.41228e-05;2.195e-05;0.000308436
118;boundary;100;0.00469763;0.00408279;0.00601493
118;calc iter;100;2.34306;2.29986;2.57114
118;calc total;1;234.425;234.425;234.425
118;total;1;264.475;264.475;264.475
119;initialize;1;19.6026;19.6026;19.6026
119;async;100;0.0274736;0.00655227;0.0892331
119;inner;100;2.31078;2.25564;2.55275
119;wait;100;5.03499e-05;3.118e-05;0.000175548
119;boundary;100;0.00474571;0.00429108;0.00724017
119;calc iter;100;2.34306;2.30038;2.57062
119;calc total;1;234.425;234.425;234.425
119;total;1;263.793;263.793;263.793
120;initialize;1;20.072;20.072;20.072
120;async;100;0.0205676;0.0010674;0.0930283
120;inner;100;2.3174;2.25962;2.56298
120;wait;100;4.39221e-05;1.875e-05;0.000181158
120;boundary;100;0.0052343;0.00358129;0.0093714
120;calc iter;100;2.34325;2.33343;2.57102
120;calc total;1;234.425;234.425;234.425
120;total;1;264.263;264.263;264.263
121;initialize;1;20.474;20.474;20.474
121;async;100;0.0208275;0.0023275;0.106456
121;inner;100;2.31364;2.26137;2.56284
121;wait;100;6.74778e-05;2.228e-05;0.000422125
121;boundary;100;0.00857903;0.00476826;0.0111321
121;calc iter;100;2.34312;2.31006;2.57108
121;calc total;1;234.425;234.425;234.425
121;total;1;264.665;264.665;264.665
122;initialize;1;20.2046;20.2046;20.2046
122;async;100;0.0182957;0.000536725;0.0889018
122;inner;100;2.32043;2.26441;2.56594
122;wait;100;3.02153e-05;1.804e-05;0.000140608
122;boundary;100;0.00449778;0.00334305;0.0079397
122;calc iter;100;2.34326;2.33402;2.57091
122;calc total;1;234.425;234.425;234.425
122;total;1;264.396;264.396;264.396
123;initialize;1;19.5507;19.5507;19.5507
123;async;100;0.0174665;0.00091271;0.0890602
123;inner;100;2.32084;2.26436;2.56662
123;wait;100;4.517e-05;1.89e-05;0.000187488
123;boundary;100;0.00488958;0.00359157;0.00839543
123;calc iter;100;2.34325;2.33172;2.57234
123;calc total;1;234.425;234.425;234.425
123;total;1;263.742;263.742;263.742
124;initialize;1;20.2654;20.2654;20.2654
124;async;100;0.0158189;0.0017893;0.0792515
124;inner;100;2.32047;2.26182;2.56237
124;wait;100;6.30092e-05;2.287e-05;0.000306956
124;boundary;100;0.00688678;0.00382289;0.00944589
124;calc iter;100;2.34324;2.32835;2.57011
124;calc total;1;234.425;234.425;234.425
124;total;1;264.456;264.456;264.456
125;initialize;1;19.6998;19.6998;19.6998
125;async;100;0.0157677;0.00139759;0.0778783
125;inner;100;2.31948;2.25987;2.5618
125;wait;100;7.86429e-05;2.758e-05;0.000284097
125;boundary;100;0.0079001;0.00455318;0.00955341
125;calc iter;100;2.34322;2.32788;2.57004
125;calc total;1;234.425;234.425;234.425
125;total;1;263.89;263.89;263.89
126;initialize;1;19.8638;19.8638;19.8638
126;async;100;0.0167376;0.000428425;0.0816015
126;inner;100;2.3223;2.26444;2.56483
126;wait;100;3.0253e-05;1.662e-05;0.000162288
126;boundary;100;0.00419262;0.00296548;0.0063633
126;calc iter;100;2.34326;2.3309;2.57057
126;calc total;1;234.425;234.425;234.425
126;total;1;264.055;264.055;264.055
127;initialize;1;20.139;20.139;20.139
127;async;100;0.0173162;0.000586393;0.0803392
127;inner;100;2.32124;2.26417;2.56448
127;wait;100;4.12037e-05;2.005e-05;0.000305786
127;boundary;100;0.00465962;0.00304741;0.00785688
127;calc iter;100;2.34326;2.33105;2.56996
127;calc total;1;234.425;234.425;234.425
127;total;1;264.33;264.33;264.33
DASH
InitEnergy=25.00000
EndEnergy=25.00000
DiffEnergy=-0.00000
Matrixspec: 170000 x 170000
Iterations: 100
# unit_id;function_name;num_calls;avg_runtime;min_runtime;max_runtime
0;initialize;1;20.98875;20.98875;20.98875
0;async;100;0.02614;0.00417;0.04227
0;inner;100;2.31308;2.29862;2.57515
0;wait;100;0.00004;0.00003;0.00020
0;boundary;100;0.00440;0.00325;0.00555
0;calc iter;100;2.34367;2.31519;2.59563
0;calc total;1;234.44362;234.44362;234.44362
0;total;1;265.16795;265.16795;265.16795
1;initialize;1;20.9891;20.9891;20.9891
1;async;100;0.0413453;0.00456244;0.0677742
1;inner;100;2.29371;2.26977;2.56083
1;wait;100;6.05286e-05;4.063e-05;0.000308696
1;boundary;100;0.00843389;0.00720463;0.00896608
1;calc iter;100;2.34356;2.30976;2.59481
1;calc total;1;234.444;234.444;234.444
1;total;1;265.168;265.168;265.168
2;initialize;1;20.9888;20.9888;20.9888
2;async;100;0.0345382;0.00525452;0.0464808
2;inner;100;2.30389;2.28975;2.56685
2;wait;100;3.23801e-05;2.525e-05;0.000140748
2;boundary;100;0.00515301;0.00419421;0.00575643
2;calc iter;100;2.34362;2.31006;2.59453
2;calc total;1;234.444;234.444;234.444
2;total;1;265.168;265.168;265.168
3;initialize;1;20.9888;20.9888;20.9888
3;async;100;0.0342363;0.00457727;0.0480898
3;inner;100;2.30305;2.28582;2.56626
3;wait;100;3.99764e-05;2.6449e-05;0.000238597
3;boundary;100;0.00627943;0.00512822;0.00818367
3;calc iter;100;2.34361;2.30957;2.59456
3;calc total;1;234.444;234.444;234.444
3;total;1;265.168;265.168;265.168
4;initialize;1;20.9755;20.9755;20.9755
4;async;100;0.0416032;0.00516717;0.0553627
4;inner;100;2.29377;2.28058;2.55422
4;wait;100;4.83034e-05;3.2209e-05;0.000217477
4;boundary;100;0.00808963;0.00721365;0.00845875
4;calc iter;100;2.34351;2.30607;2.5954
4;calc total;1;234.444;234.444;234.444
4;total;1;265.154;265.154;265.154
5;initialize;1;20.9773;20.9773;20.9773
5;async;100;0.0426567;0.00491722;0.0532337
5;inner;100;2.29248;2.28148;2.55561
5;wait;100;6.58919e-05;3.991e-05;0.000367736
5;boundary;100;0.00827475;0.00775412;0.0086002
5;calc iter;100;2.34348;2.31029;2.59542
5;calc total;1;234.444;234.444;234.444
5;total;1;265.156;265.156;265.156
6;initialize;1;20.9769;20.9769;20.9769
6;async;100;0.0385363;0.00602968;0.0507557
6;inner;100;2.30019;2.28861;2.56225
6;wait;100;3.35238e-05;2.5439e-05;0.000153109
6;boundary;100;0.00480127;0.00422106;0.0053051
6;calc iter;100;2.34357;2.3086;2.59484
6;calc total;1;234.444;234.444;234.444
6;total;1;265.156;265.156;265.156
7;initialize;1;20.9758;20.9758;20.9758
7;async;100;0.0389349;0.00542681;0.0504599
7;inner;100;2.29943;2.28762;2.56176
7;wait;100;5.41398e-05;3.342e-05;0.000264828
7;boundary;100;0.00513654;0.00438736;0.00572617
7;calc iter;100;2.34356;2.30876;2.59538
7;calc total;1;234.444;234.444;234.444
7;total;1;265.155;265.155;265.155
8;initialize;1;19.5192;19.5192;19.5192
8;async;100;0.0285404;0.00287352;0.0418649
8;inner;100;2.30768;2.2967;2.57078
8;wait;100;6.22073e-05;3.336e-05;0.000257688
8;boundary;100;0.00760552;0.00396323;0.00915988
8;calc iter;100;2.34389;2.32845;2.60619
8;calc total;1;234.444;234.444;234.444
8;total;1;263.698;263.698;263.698
9;initialize;1;19.5001;19.5001;19.5001
9;async;100;0.0288329;0.00244935;0.0412995
9;inner;100;2.30724;2.29694;2.5703
9;wait;100;6.3993e-05;3.0489e-05;0.000431315
9;boundary;100;0.00775322;0.00542726;0.00917172
9;calc iter;100;2.3439;2.32887;2.60384
9;calc total;1;234.444;234.444;234.444
9;total;1;263.679;263.679;263.679
10;initialize;1;20.9542;20.9542;20.9542
10;async;100;0.0332476;0.000669653;0.0432152
10;inner;100;2.30692;2.29561;2.57197
10;wait;100;3.12528e-05;1.925e-05;0.000112099
10;boundary;100;0.00377063;0.00307858;0.00439479
10;calc iter;100;2.34397;2.33453;2.60154
10;calc total;1;234.444;234.444;234.444
10;total;1;265.133;265.133;265.133
11;initialize;1;19.4587;19.4587;19.4587
11;async;100;0.0290253;0.00111847;0.0413394
11;inner;100;2.31008;2.2997;2.57242
11;wait;100;3.99864e-05;2.3989e-05;0.000145019
11;boundary;100;0.0047893;0.0037761;0.00667403
11;calc iter;100;2.34394;2.3335;2.6023
11;calc total;1;234.444;234.444;234.444
11;total;1;263.638;263.638;263.638
12;initialize;1;20.9543;20.9543;20.9543
12;async;100;0.027176;0.000695022;0.0376201
12;inner;100;2.31102;2.29958;2.57233
12;wait;100;5.79943e-05;1.906e-05;0.000367156
12;boundary;100;0.00570823;0.00388867;0.00781069
12;calc iter;100;2.34396;2.33411;2.59906
12;calc total;1;234.444;234.444;234.444
12;total;1;265.133;265.133;265.133
13;initialize;1;20.9543;20.9543;20.9543
13;async;100;0.0274609;0.00223035;0.0367893
13;inner;100;2.31003;2.29859;2.5722
13;wait;100;6.36369e-05;3.4739e-05;0.000219397
13;boundary;100;0.0064089;0.00452351;0.00801124
13;calc iter;100;2.34396;2.33495;2.59964
13;calc total;1;234.444;234.444;234.444
13;total;1;265.133;265.133;265.133
14;initialize;1;20.9542;20.9542;20.9542
14;async;100;0.0280739;0.00113711;0.0386223
14;inner;100;2.31205;2.30121;2.57343
14;wait;100;2.54834e-05;1.889e-05;9.9659e-05
14;boundary;100;0.00383023;0.0029246;0.00535965
14;calc iter;100;2.34398;2.33461;2.5992
14;calc total;1;234.444;234.444;234.444
14;total;1;265.133;265.133;265.133
15;initialize;1;20.9544;20.9544;20.9544
15;async;100;0.0277986;0.00142512;0.0377643
15;inner;100;2.31222;2.30145;2.57397
15;wait;100;3.59329e-05;2.154e-05;0.000178988
15;boundary;100;0.00392465;0.00324826;0.00573192
15;calc iter;100;2.34398;2.33342;2.59933
15;calc total;1;234.444;234.444;234.444
15;total;1;265.133;265.133;265.133
16;initialize;1;20.9176;20.9176;20.9176
16;async;100;0.0194419;0.004035;0.0258508
16;inner;100;2.31669;2.30693;2.57106
16;wait;100;5.08887e-05;3.139e-05;0.000202198
16;boundary;100;0.00807925;0.00730676;0.00847342
16;calc iter;100;2.34426;2.32827;2.5963
16;calc total;1;234.444;234.444;234.444
16;total;1;265.096;265.096;265.096
17;initialize;1;20.9164;20.9164;20.9164
17;async;100;0.0196118;0.00441704;0.0247547
17;inner;100;2.31651;2.30708;2.56978
17;wait;100;5.5811e-05;3.5679e-05;0.000324787
17;boundary;100;0.0080805;0.0076022;0.0084902
17;calc iter;100;2.34426;2.3281;2.59619
17;calc total;1;234.444;234.444;234.444
17;total;1;265.095;265.095;265.095
18;initialize;1;20.8629;20.8629;20.8629
18;async;100;0.00955682;0.0040132;0.0124999
18;inner;100;2.33072;2.32388;2.58872
18;wait;100;3.70362e-05;2.6519e-05;0.000208907
18;boundary;100;0.00402709;0.00393573;0.00558522
18;calc iter;100;2.34434;2.33583;2.60213
18;calc total;1;234.444;234.444;234.444
18;total;1;265.042;265.042;265.042
19;initialize;1;20.9088;20.9088;20.9088
19;async;100;0.0153776;0.00437654;0.0201396
19;inner;100;2.32236;2.31316;2.57605
19;wait;100;4.94462e-05;3.3459e-05;0.000282777
19;boundary;100;0.00651166;0.00560626;0.0072406
19;calc iter;100;2.3443;2.33208;2.59639
19;calc total;1;234.444;234.444;234.444
19;total;1;265.088;265.088;265.088
20;initialize;1;20.9147;20.9147;20.9147
20;async;100;0.0152446;0.00457772;0.0177735
20;inner;100;2.32091;2.31431;2.57841
20;wait;100;4.63355e-05;3.166e-05;0.000349706
20;boundary;100;0.00806487;0.00750441;0.0084549
20;calc iter;100;2.34427;2.33238;2.60166
20;calc total;1;234.444;234.444;234.444
20;total;1;265.093;265.093;265.093
21;initialize;1;19.4786;19.4786;19.4786
21;async;100;0.0158;0.00483999;0.0177085
21;inner;100;2.32024;2.31473;2.57747
21;wait;100;5.69242e-05;3.4379e-05;0.000299237
21;boundary;100;0.00815516;0.00547618;0.00852596
21;calc iter;100;2.34426;2.33386;2.6015
21;calc total;1;234.444;234.444;234.444
21;total;1;263.657;263.657;263.657
22;initialize;1;20.9196;20.9196;20.9196
22;async;100;0.013924;0.00485807;0.0162599
22;inner;100;2.32578;2.31976;2.5818
22;wait;100;3.17013e-05;2.476e-05;0.000142548
22;boundary;100;0.00457539;0.00438066;0.0047241
22;calc iter;100;2.34431;2.33516;2.60062
22;calc total;1;234.444;234.444;234.444
22;total;1;265.098;265.098;265.098
23;initialize;1;20.9147;20.9147;20.9147
23;async;100;0.0137464;0.00525961;0.0155797
23;inner;100;2.32561;2.31963;2.58198
23;wait;100;4.6679e-05;3.422e-05;0.000208378
23;boundary;100;0.00489947;0.00460358;0.00527596
23;calc iter;100;2.34431;2.33489;2.60116
23;calc total;1;234.444;234.444;234.444
23;total;1;265.093;265.093;265.093
24;initialize;1;20.9015;20.9015;20.9015
24;async;100;0.00183429;0.000618284;0.00490199
24;inner;100;2.33643;2.3305;2.59429
24;wait;100;6.74281e-05;3.433e-05;0.000265927
24;boundary;100;0.00607398;0.00442802;0.00858108
24;calc iter;100;2.34441;2.33905;2.60193
24;calc total;1;234.444;234.444;234.444
24;total;1;265.081;265.081;265.081
25;initialize;1;20.9019;20.9019;20.9019
25;async;100;0.00320176;0.00225182;0.0052462
25;inner;100;2.3362;2.33056;2.5942
25;wait;100;5.35273e-05;2.9899e-05;0.000383996
25;boundary;100;0.00496559;0.00434534;0.00533916
25;calc iter;100;2.34442;2.33908;2.60156
25;calc total;1;234.444;234.444;234.444
25;total;1;265.081;265.081;265.081
26;initialize;1;20.9019;20.9019;20.9019
26;async;100;0.00107182;0.000656773;0.00484053
26;inner;100;2.33908;2.33352;2.59683
26;wait;100;2.17078e-05;1.731e-05;0.000122629
26;boundary;100;0.00425992;0.00321166;0.00526481
26;calc iter;100;2.34444;2.33863;2.60191
26;calc total;1;234.444;234.444;234.444
26;total;1;265.081;265.081;265.081
27;initialize;1;20.9019;20.9019;20.9019
27;async;100;0.00143486;0.000619673;0.00489399
27;inner;100;2.33897;2.33365;2.59651
27;wait;100;3.38736e-05;2.503e-05;0.000209668
27;boundary;100;0.0039893;0.00340112;0.00419612
27;calc iter;100;2.34443;2.33906;2.60171
27;calc total;1;234.444;234.444;234.444
27;total;1;265.081;265.081;265.081
28;initialize;1;20.8688;20.8688;20.8688
28;async;100;0.00196571;0.000795781;0.00517967
28;inner;100;2.33678;2.33074;2.5921
28;wait;100;7.22438e-05;3.3779e-05;0.000379256
28;boundary;100;0.00560176;0.00447152;0.0077217
28;calc iter;100;2.34442;2.33897;2.60065
28;calc total;1;234.444;234.444;234.444
28;total;1;265.048;265.048;265.048
29;initialize;1;20.8685;20.8685;20.8685
29;async;100;0.0029032;0.00215503;0.00470006
29;inner;100;2.33642;2.33115;2.59275
29;wait;100;5.18317e-05;2.936e-05;0.000393676
29;boundary;100;0.00503612;0.00461309;0.00576585
29;calc iter;100;2.34442;2.33956;2.60153
29;calc total;1;234.444;234.444;234.444
29;total;1;265.048;265.048;265.048
30;initialize;1;20.8629;20.8629;20.8629
30;async;100;0.000971875;0.000620323;0.00545573
30;inner;100;2.33933;2.33396;2.59571
30;wait;100;2.15769e-05;1.67e-05;9.8479e-05
30;boundary;100;0.00410007;0.00361217;0.0050188
30;calc iter;100;2.34443;2.33898;2.60109
30;calc total;1;234.444;234.444;234.444
30;total;1;265.042;265.042;265.042
31;initialize;1;20.8664;20.8664;20.8664
31;async;100;0.00113798;0.000592303;0.0051025
31;inner;100;2.33923;2.33409;2.59559
31;wait;100;3.24173e-05;2.399e-05;0.000174248
31;boundary;100;0.00402673;0.00373445;0.00416476
31;calc iter;100;2.34443;2.33949;2.60099
31;calc total;1;234.444;234.444;234.444
31;total;1;265.045;265.045;265.045
32;initialize;1;19.3894;19.3894;19.3894
32;async;100;0.0278538;0.00596609;0.0717764
32;inner;100;2.31048;2.30393;2.567
32;wait;100;6.0816e-05;3.345e-05;0.000187038
32;boundary;100;0.00572828;0.0048454;0.00804821
32;calc iter;100;2.34413;2.32981;2.60023
32;calc total;1;234.444;234.444;234.444
32;total;1;263.568;263.568;263.568
33;initialize;1;20.8482;20.8482;20.8482
33;async;100;0.0282855;0.00598236;0.0726522
33;inner;100;2.30997;2.30366;2.56657
33;wait;100;7.75939e-05;3.8649e-05;0.000352486
33;boundary;100;0.0057863;0.00510891;0.00808414
33;calc iter;100;2.34413;2.32934;2.60032
33;calc total;1;234.444;234.444;234.444
33;total;1;265.027;265.027;265.027
34;initialize;1;20.8628;20.8628;20.8628
34;async;100;0.0282623;0.00677096;0.0729321
34;inner;100;2.31191;2.30494;2.56855
34;wait;100;2.50253e-05;1.914e-05;0.000134988
34;boundary;100;0.00394717;0.00314106;0.00454702
34;calc iter;100;2.34415;2.33179;2.60017
34;calc total;1;234.444;234.444;234.444
34;total;1;265.042;265.042;265.042
35;initialize;1;20.841;20.841;20.841
35;async;100;0.0278722;0.005267;0.0723515
35;inner;100;2.31213;2.30568;2.56873
35;wait;100;3.87323e-05;2.962e-05;0.000148378
35;boundary;100;0.00409198;0.00374578;0.0056794
35;calc iter;100;2.34414;2.33076;2.60014
35;calc total;1;234.444;234.444;234.444
35;total;1;265.02;265.02;265.02
36;initialize;1;20.8412;20.8412;20.8412
36;async;100;0.027373;0.00474194;0.0724132
36;inner;100;2.3112;2.30399;2.56718
36;wait;100;6.32648e-05;2.495e-05;0.000359946
36;boundary;100;0.00549083;0.00390407;0.00828133
36;calc iter;100;2.34413;2.32694;2.60138
36;calc total;1;234.444;234.444;234.444
36;total;1;265.02;265.02;265.02
37;initialize;1;19.4098;19.4098;19.4098
37;async;100;0.0278552;0.00614981;0.0723861
37;inner;100;2.31031;2.30375;2.56658
37;wait;100;7.28901e-05;3.0449e-05;0.000275427
37;boundary;100;0.0058832;0.00505739;0.00790186
37;calc iter;100;2.34413;2.32815;2.60151
37;calc total;1;234.444;234.444;234.444
37;total;1;263.588;263.588;263.588
38;initialize;1;19.3684;19.3684;19.3684
38;async;100;0.0275468;0.00606909;0.0715853
38;inner;100;2.31258;2.30588;2.56868
38;wait;100;2.61521e-05;1.8959e-05;0.000149948
38;boundary;100;0.00398855;0.00323087;0.00484942
38;calc iter;100;2.34414;2.33015;2.60218
38;calc total;1;234.444;234.444;234.444
38;total;1;263.547;263.547;263.547
39;initialize;1;20.8412;20.8412;20.8412
39;async;100;0.0274773;0.00472771;0.0723351
39;inner;100;2.31253;2.30621;2.56847
39;wait;100;4.06269e-05;2.236e-05;0.000163239
39;boundary;100;0.00408752;0.00346682;0.00551834
39;calc iter;100;2.34414;2.32871;2.60161
39;calc total;1;234.444;234.444;234.444
39;total;1;265.02;265.02;265.02
40;initialize;1;20.8175;20.8175;20.8175
40;async;100;0.0203318;0.00247496;0.0632863
40;inner;100;2.31553;2.30707;2.57117
40;wait;100;5.28517e-05;3.3689e-05;0.000325436
40;boundary;100;0.00799908;0.00548995;0.00863029
40;calc iter;100;2.34391;2.32212;2.60247
40;calc total;1;234.444;234.444;234.444
40;total;1;264.996;264.996;264.996
41;initialize;1;20.8175;20.8175;20.8175
41;async;100;0.0216442;0.0030871;0.0654353
41;inner;100;2.31416;2.30579;2.56943
41;wait;100;5.47587e-05;3.5739e-05;0.000210948
41;boundary;100;0.00803931;0.00478729;0.00888984
41;calc iter;100;2.3439;2.32915;2.59967
41;calc total;1;234.444;234.444;234.444
41;total;1;264.996;264.996;264.996
42;initialize;1;20.8174;20.8174;20.8174
42;async;100;0.0149158;0.00102174;0.0586899
42;inner;100;2.32486;2.31734;2.58052
42;wait;100;3.92999e-05;2.631e-05;0.000209158
42;boundary;100;0.00418862;0.00395725;0.00769133
42;calc iter;100;2.34401;2.33196;2.60102
42;calc total;1;234.444;234.444;234.444
42;total;1;264.996;264.996;264.996
43;initialize;1;20.8176;20.8176;20.8176
43;async;100;0.0170043;0.00329225;0.0605715
43;inner;100;2.32145;2.31451;2.57698
43;wait;100;5.33968e-05;2.789e-05;0.000175948
43;boundary;100;0.00545557;0.00429865;0.00640033
43;calc iter;100;2.34397;2.33361;2.60111
43;calc total;1;234.444;234.444;234.444
43;total;1;264.996;264.996;264.996
44;initialize;1;20.791;20.791;20.791
44;async;100;0.0198524;0.00181337;0.0656532
44;inner;100;2.31618;2.30825;2.5719
44;wait;100;5.22784e-05;3.403e-05;0.000361236
44;boundary;100;0.00783652;0.00470327;0.0085291
44;calc iter;100;2.34392;2.33109;2.59971
44;calc total;1;234.444;234.444;234.444
44;total;1;264.97;264.97;264.97
45;initialize;1;20.796;20.796;20.796
45;async;100;0.0206404;0.00184293;0.0657933
45;inner;100;2.3151;2.30844;2.57139
45;wait;100;5.83488e-05;3.4069e-05;0.000160858
45;boundary;100;0.00810645;0.00443366;0.00879216
45;calc iter;100;2.34391;2.32756;2.59962
45;calc total;1;234.444;234.444;234.444
45;total;1;264.975;264.975;264.975
46;initialize;1;20.791;20.791;20.791
46;async;100;0.0172895;0.000510254;0.0626705
46;inner;100;2.32221;2.31531;2.57895
46;wait;100;3.01839e-05;2.3199e-05;0.000124249
46;boundary;100;0.00443743;0.00409739;0.00685557
46;calc iter;100;2.34397;2.3303;2.60047
46;calc total;1;234.444;234.444;234.444
46;total;1;264.97;264.97;264.97
47;initialize;1;20.796;20.796;20.796
47;async;100;0.0172484;0.000522715;0.0623409
47;inner;100;2.32192;2.31499;2.57871
47;wait;100;5.43731e-05;3.419e-05;0.000145949
47;boundary;100;0.00473349;0.00406735;0.00731491
47;calc iter;100;2.34396;2.33034;2.60053
47;calc total;1;234.444;234.444;234.444
47;total;1;264.975;264.975;264.975
48;initialize;1;20.7466;20.7466;20.7466
48;async;100;0.0340425;0.00511261;0.0528629
48;inner;100;2.30204;2.28354;2.56878
48;wait;100;5.86653e-05;3.229e-05;0.000275917
48;boundary;100;0.00743044;0.00535993;0.00871743
48;calc iter;100;2.34357;2.32702;2.59565
48;calc total;1;234.444;234.444;234.444
48;total;1;264.925;264.925;264.925
49;initialize;1;20.7465;20.7465;20.7465
49;async;100;0.034224;0.00510494;0.0532729
49;inner;100;2.30105;2.28182;2.56975
49;wait;100;6.84568e-05;3.3899e-05;0.000311337
49;boundary;100;0.00821877;0.0068306;0.0107305
49;calc iter;100;2.34356;2.32701;2.60165
49;calc total;1;234.444;234.444;234.444
49;total;1;264.925;264.925;264.925
50;initialize;1;20.7903;20.7903;20.7903
50;async;100;0.0366907;0.00492052;0.0562465
50;inner;100;2.3028;2.28363;2.57625
50;wait;100;3.21574e-05;2.191e-05;0.000136859
50;boundary;100;0.00408397;0.00291484;0.00453014
50;calc iter;100;2.34361;2.32927;2.60008
50;calc total;1;234.444;234.444;234.444
50;total;1;264.97;264.97;264.97
51;initialize;1;20.6976;20.6976;20.6976
51;async;100;0.035305;0.00491739;0.0555507
51;inner;100;2.30377;2.28472;2.57694
51;wait;100;4.19856e-05;2.743e-05;0.000232038
51;boundary;100;0.00447347;0.00341581;0.00675902
51;calc iter;100;2.3436;2.32873;2.60048
51;calc total;1;234.444;234.444;234.444
51;total;1;264.877;264.877;264.877
52;initialize;1;20.7467;20.7467;20.7467
52;async;100;0.0332833;0.00401639;0.0540923
52;inner;100;2.30319;2.28423;2.57476
52;wait;100;5.38451e-05;2.952e-05;0.000188088
52;boundary;100;0.00705099;0.00537467;0.0083475
52;calc iter;100;2.34358;2.32533;2.6027
52;calc total;1;234.444;234.444;234.444
52;total;1;264.925;264.925;264.925
53;initialize;1;20.6318;20.6318;20.6318
53;async;100;0.0334342;0.00401669;0.0544023
53;inner;100;2.30219;2.28382;2.57291
53;wait;100;6.39966e-05;2.972e-05;0.000304526
53;boundary;100;0.0078935;0.00660779;0.00971308
53;calc iter;100;2.34358;2.3251;2.6012
53;calc total;1;234.444;234.444;234.444
53;total;1;264.81;264.81;264.81
54;initialize;1;20.6317;20.6317;20.6317
54;async;100;0.0346185;0.00432314;0.0553458
54;inner;100;2.30483;2.28538;2.57832
54;wait;100;2.79684e-05;1.798e-05;0.000269087
54;boundary;100;0.00413281;0.00299579;0.00496561
54;calc iter;100;2.34361;2.32743;2.60028
54;calc total;1;234.444;234.444;234.444
54;total;1;264.81;264.81;264.81
55;initialize;1;20.7467;20.7467;20.7467
55;async;100;0.0345003;0.00486032;0.0551479
55;inner;100;2.30485;2.28541;2.57838
55;wait;100;3.84735e-05;2.001e-05;0.000138498
55;boundary;100;0.00421614;0.00311811;0.00531649
55;calc iter;100;2.3436;2.32792;2.60046
55;calc total;1;234.444;234.444;234.444
55;total;1;264.925;264.925;264.925
56;initialize;1;20.5985;20.5985;20.5985
56;async;100;0.0253981;0.00142417;0.0461334
56;inner;100;2.31028;2.28962;2.59012
56;wait;100;5.59075e-05;2.9309e-05;0.000218718
56;boundary;100;0.00759097;0.00457703;0.0084499
56;calc iter;100;2.34333;2.3268;2.59811
56;calc total;1;234.444;234.444;234.444
56;total;1;264.777;264.777;264.777
57;initialize;1;20.4808;20.4808;20.4808
57;async;100;0.0286022;0.00197903;0.0508526
57;inner;100;2.30685;2.28545;2.58597
57;wait;100;5.73541e-05;2.984e-05;0.000323397
57;boundary;100;0.0078071;0.00482799;0.00866821
57;calc iter;100;2.34332;2.32239;2.59606
57;calc total;1;234.444;234.444;234.444
57;total;1;264.66;264.66;264.66
58;initialize;1;20.4815;20.4815;20.4815
58;async;100;0.022352;0.000485975;0.0427104
58;inner;100;2.3167;2.29696;2.59282
58;wait;100;2.83206e-05;1.921e-05;0.000159029
58;boundary;100;0.00432369;0.0038118;0.00503137
58;calc iter;100;2.3434;2.32901;2.59769
58;calc total;1;234.444;234.444;234.444
58;total;1;264.66;264.66;264.66
59;initialize;1;20.6314;20.6314;20.6314
59;async;100;0.0220985;0.000463885;0.0424975
59;inner;100;2.31665;2.29749;2.59252
59;wait;100;3.74475e-05;2.779e-05;0.000131099
59;boundary;100;0.00460736;0.0038025;0.00536111
59;calc iter;100;2.34339;2.32871;2.59758
59;calc total;1;234.444;234.444;234.444
59;total;1;264.81;264.81;264.81
60;initialize;1;20.4367;20.4367;20.4367
60;async;100;0.0234496;0.00106662;0.047663
60;inner;100;2.31214;2.28935;2.58364
60;wait;100;5.41011e-05;3.177e-05;0.000177548
60;boundary;100;0.00769452;0.00464963;0.00848671
60;calc iter;100;2.34334;2.32416;2.59557
60;calc total;1;234.444;234.444;234.444
60;total;1;264.615;264.615;264.615
61;initialize;1;20.4813;20.4813;20.4813
61;async;100;0.0256259;0.00251238;0.0488716
61;inner;100;2.30978;2.2883;2.58845
61;wait;100;5.79055e-05;3.489e-05;0.000393156
61;boundary;100;0.00778469;0.00445731;0.00876144
61;calc iter;100;2.34325;2.32511;2.59766
61;calc total;1;234.444;234.444;234.444
61;total;1;264.66;264.66;264.66
62;initialize;1;20.2905;20.2905;20.2905
62;async;100;0.0215354;0.000684702;0.0434239
62;inner;100;2.31756;2.29717;2.59226
62;wait;100;2.77523e-05;1.797e-05;0.000116288
62;boundary;100;0.00426136;0.00367522;0.0064687
62;calc iter;100;2.34339;2.32789;2.59784
62;calc total;1;234.444;234.444;234.444
62;total;1;264.469;264.469;264.469
63;initialize;1;20.6318;20.6318;20.6318
63;async;100;0.0216542;0.000707482;0.0432874
63;inner;100;2.31736;2.29698;2.59198
63;wait;100;3.48689e-05;2.325e-05;0.000193338
63;boundary;100;0.00433403;0.00361465;0.00580978
63;calc iter;100;2.34338;2.32752;2.59737
63;calc total;1;234.444;234.444;234.444
63;total;1;264.81;264.81;264.81
64;initialize;1;20.2903;20.2903;20.2903
64;async;100;0.0418231;0.00507833;0.0999064
64;inner;100;2.29278;2.24399;2.56086
64;wait;100;6.37282e-05;3.583e-05;0.000204047
64;boundary;100;0.00807387;0.00383208;0.0090775
64;calc iter;100;2.34274;2.31537;2.58425
64;calc total;1;234.444;234.444;234.444
64;total;1;264.469;264.469;264.469
65;initialize;1;20.2899;20.2899;20.2899
65;async;100;0.0437551;0.00413658;0.10639
65;inner;100;2.28964;2.24141;2.58837
65;wait;100;6.7895e-05;3.144e-05;0.000355446
65;boundary;100;0.00920724;0.00352886;0.011666
65;calc iter;100;2.34268;2.31317;2.60639
65;calc total;1;234.444;234.444;234.444
65;total;1;264.469;264.469;264.469
66;initialize;1;19.6626;19.6626;19.6626
66;async;100;0.0428264;0.00472057;0.101853
66;inner;100;2.2955;2.24763;2.5682
66;wait;100;3.14578e-05;2.275e-05;0.000263767
66;boundary;100;0.00442919;0.00334521;0.00760594
66;calc iter;100;2.34278;2.32037;2.58796
66;calc total;1;234.444;234.444;234.444
66;total;1;263.841;263.841;263.841
67;initialize;1;19.7528;19.7528;19.7528
67;async;100;0.042661;0.00530049;0.0983288
67;inner;100;2.29548;2.23997;2.56816
67;wait;100;3.81181e-05;2.4589e-05;0.000170628
67;boundary;100;0.00459501;0.00348653;0.00761602
67;calc iter;100;2.34278;2.32015;2.58806
67;calc total;1;234.444;234.444;234.444
67;total;1;263.932;263.932;263.932
68;initialize;1;20.6973;20.6973;20.6973
68;async;100;0.0387451;0.00114272;0.0933567
68;inner;100;2.29651;2.26035;2.5684
68;wait;100;5.71379e-05;3.6279e-05;0.000190078
68;boundary;100;0.0074639;0.00411981;0.013692
68;calc iter;100;2.34278;2.3123;2.59098
68;calc total;1;234.444;234.444;234.444
68;total;1;264.876;264.876;264.876
69;initialize;1;20.1108;20.1108;20.1108
69;async;100;0.040399;0.00517076;0.0950253
69;inner;100;2.29363;2.25886;2.57169
69;wait;100;7.38552e-05;3.2859e-05;0.000354436
69;boundary;100;0.00866828;0.00485765;0.0114379
69;calc iter;100;2.34277;2.32596;2.59619
69;calc total;1;234.444;234.444;234.444
69;total;1;264.289;264.289;264.289
70;initialize;1;20.1108;20.1108;20.1108
70;async;100;0.0408475;0.00517264;0.0945593
70;inner;100;2.29769;2.26215;2.57564
70;wait;100;2.95106e-05;1.997e-05;0.000133719
70;boundary;100;0.00424457;0.00281799;0.00671161
70;calc iter;100;2.34282;2.3278;2.59497
70;calc total;1;234.444;234.444;234.444
70;total;1;264.289;264.289;264.289
71;initialize;1;19.2588;19.2588;19.2588
71;async;100;0.0406992;0.00602091;0.0944127
71;inner;100;2.29766;2.26202;2.57608
71;wait;100;4.09248e-05;2.1319e-05;0.000243207
71;boundary;100;0.004412;0.00288509;0.00718532
71;calc iter;100;2.34281;2.32812;2.5954
71;calc total;1;234.444;234.444;234.444
71;total;1;263.437;263.437;263.437
72;initialize;1;20.022;20.022;20.022
72;async;100;0.036052;0.00123403;0.104419
72;inner;100;2.29896;2.23077;2.59086
72;wait;100;4.94732e-05;3.043e-05;0.000250217
72;boundary;100;0.0070964;0.00396187;0.00849872
72;calc iter;100;2.34216;2.27415;2.59795
72;calc total;1;234.444;234.444;234.444
72;total;1;264.201;264.201;264.201
73;initialize;1;20.5986;20.5986;20.5986
73;async;100;0.0449653;0.00203526;0.161229
73;inner;100;2.28935;2.20182;2.59031
73;wait;100;6.41268e-05;3.503e-05;0.000407496
73;boundary;100;0.00751106;0.00461658;0.00888745
73;calc iter;100;2.3419;2.25968;2.5979
73;calc total;1;234.444;234.444;234.444
73;total;1;264.777;264.777;264.777
74;initialize;1;19.9441;19.9441;19.9441
74;async;100;0.0324544;0.000470375;0.11149
74;inner;100;2.30517;2.23791;2.5935
74;wait;100;2.8706e-05;1.8689e-05;9.8809e-05
74;boundary;100;0.00462512;0.00374884;0.00745362
74;calc iter;100;2.34229;2.29665;2.59783
74;calc total;1;234.444;234.444;234.444
74;total;1;264.123;264.123;264.123
75;initialize;1;19.8822;19.8822;19.8822
75;async;100;0.0328103;0.000467314;0.113002
75;inner;100;2.30468;2.23718;2.593
75;wait;100;3.69957e-05;2.545e-05;0.000168268
75;boundary;100;0.00473882;0.00380851;0.00755804
75;calc iter;100;2.34227;2.29259;2.59775
75;calc total;1;234.444;234.444;234.444
75;total;1;264.061;264.061;264.061
76;initialize;1;19.54;19.54;19.54
76;async;100;0.0311791;0.000848181;0.126579
76;inner;100;2.30424;2.21997;2.58801
76;wait;100;5.5627e-05;2.335e-05;0.000190848
76;boundary;100;0.00685062;0.00384365;0.00852934
76;calc iter;100;2.34233;2.30723;2.59723
76;calc total;1;234.444;234.444;234.444
76;total;1;263.719;263.719;263.719
77;initialize;1;20.3218;20.3218;20.3218
77;async;100;0.0342913;0.00221338;0.117412
77;inner;100;2.30072;2.23464;2.58953
77;wait;100;5.96401e-05;2.59e-05;0.000416176
77;boundary;100;0.00723414;0.00447573;0.0118101
77;calc iter;100;2.3423;2.30321;2.59756
77;calc total;1;234.444;234.444;234.444
77;total;1;264.5;264.5;264.5
78;initialize;1;20.3921;20.3921;20.3921
78;async;100;0.0302421;0.000594464;0.104058
78;inner;100;2.30773;2.23888;2.59195
78;wait;100;2.61753e-05;1.76e-05;0.000108139
78;boundary;100;0.0043653;0.00365089;0.00751795
78;calc iter;100;2.34236;2.2897;2.59683
78;calc total;1;234.444;234.444;234.444
78;total;1;264.571;264.571;264.571
79;initialize;1;20.3921;20.3921;20.3921
79;async;100;0.0298534;0.000603584;0.1041
79;inner;100;2.30797;2.23681;2.59193
79;wait;100;3.74662e-05;2.507e-05;0.000197638
79;boundary;100;0.00449304;0.00360241;0.0125887
79;calc iter;100;2.34236;2.2737;2.59725
79;calc total;1;234.444;234.444;234.444
79;total;1;264.571;264.571;264.571
80;initialize;1;20.4813;20.4813;20.4813
80;async;100;0.0386236;0.00415467;0.136018
80;inner;100;2.29495;2.21835;2.57661
80;wait;100;4.71176e-05;1.988e-05;0.000182168
80;boundary;100;0.00779886;0.00344894;0.0108381
80;calc iter;100;2.34142;2.24867;2.59986
80;calc total;1;234.444;234.444;234.444
80;total;1;264.66;264.66;264.66
81;initialize;1;19.4346;19.4346;19.4346
81;async;100;0.0501433;0.00433007;0.166737
81;inner;100;2.28248;2.18688;2.57474
81;wait;100;6.37336e-05;3.544e-05;0.000361426
81;boundary;100;0.00841417;0.00482829;0.0107718
81;calc iter;100;2.3411;2.23246;2.599
81;calc total;1;234.444;234.444;234.444
81;total;1;263.613;263.613;263.613
82;initialize;1;19.3684;19.3684;19.3684
82;async;100;0.0361158;0.00532904;0.114896
82;inner;100;2.30097;2.23321;2.5814
82;wait;100;3.17715e-05;1.715e-05;0.000251727
82;boundary;100;0.00446463;0.00288704;0.0071431
82;calc iter;100;2.34159;2.26912;2.59919
82;calc total;1;234.444;234.444;234.444
82;total;1;263.547;263.547;263.547
83;initialize;1;19.2587;19.2587;19.2587
83;async;100;0.0360541;0.00702581;0.114788
83;inner;100;2.30076;2.23234;2.581
83;wait;100;4.02444e-05;1.9349e-05;0.000148069
83;boundary;100;0.00471592;0.00309585;0.00773271
83;calc iter;100;2.34157;2.26916;2.59896
83;calc total;1;234.444;234.444;234.444
83;total;1;263.437;263.437;263.437
84;initialize;1;20.3064;20.3064;20.3064
84;async;100;0.0339869;0.00501464;0.1037
84;inner;100;2.30083;2.2383;2.57725
84;wait;100;4.573e-05;2.416e-05;0.000217588
84;boundary;100;0.00681683;0.00401971;0.0105724
84;calc iter;100;2.34169;2.31337;2.59734
84;calc total;1;234.444;234.444;234.444
84;total;1;264.485;264.485;264.485
85;initialize;1;19.2585;19.2585;19.2585
85;async;100;0.03756;0.00397234;0.129769
85;inner;100;2.29602;2.22859;2.57574
85;wait;100;6.11362e-05;3.4929e-05;0.000373986
85;boundary;100;0.00799078;0.00453197;0.0115369
85;calc iter;100;2.34164;2.25603;2.59768
85;calc total;1;234.444;234.444;234.444
85;total;1;263.437;263.437;263.437
86;initialize;1;19.2586;19.2586;19.2586
86;async;100;0.0336202;0.0036404;0.0899024
86;inner;100;2.30381;2.24544;2.58057
86;wait;100;2.96882e-05;1.8e-05;0.000144848
86;boundary;100;0.00424494;0.00283917;0.00689792
86;calc iter;100;2.34171;2.3149;2.5978
86;calc total;1;234.444;234.444;234.444
86;total;1;263.437;263.437;263.437
87;initialize;1;19.343;19.343;19.343
87;async;100;0.0339684;0.00214641;0.138662
87;inner;100;2.30327;2.22916;2.58053
87;wait;100;4.07771e-05;1.974e-05;0.000197748
87;boundary;100;0.00442406;0.0029206;0.00681968
87;calc iter;100;2.3417;2.31088;2.59787
87;calc total;1;234.444;234.444;234.444
87;total;1;263.522;263.522;263.522
88;initialize;1;20.2255;20.2255;20.2255
88;async;100;0.0186295;0.000602334;0.10084
88;inner;100;2.31622;2.26137;2.59064
88;wait;100;5.30931e-05;2.359e-05;0.000251847
88;boundary;100;0.00625488;0.00370127;0.00853607
88;calc iter;100;2.34116;2.2819;2.59738
88;calc total;1;234.444;234.444;234.444
88;total;1;264.404;264.404;264.404
89;initialize;1;19.2586;19.2586;19.2586
89;async;100;0.021706;0.00163721;0.120253
89;inner;100;2.31204;2.24755;2.58833
89;wait;100;6.47616e-05;3.3289e-05;0.000384576
89;boundary;100;0.00745727;0.00426688;0.0107678
89;calc iter;100;2.34127;2.27337;2.59711
89;calc total;1;234.444;234.444;234.444
89;total;1;263.437;263.437;263.437
90;initialize;1;20.1867;20.1867;20.1867
90;async;100;0.0175475;0.000411505;0.100515
90;inner;100;2.31935;2.27363;2.59303
90;wait;100;2.77997e-05;1.7529e-05;0.000101829
90;boundary;100;0.00444771;0.00324509;0.0085973
90;calc iter;100;2.34137;2.28535;2.59743
90;calc total;1;234.444;234.444;234.444
90;total;1;264.365;264.365;264.365
91;initialize;1;19.2584;19.2584;19.2584
91;async;100;0.0176479;0.000493085;0.0942704
91;inner;100;2.31941;2.27243;2.59236
91;wait;100;3.82202e-05;1.972e-05;0.000168139
91;boundary;100;0.00426386;0.0034455;0.0066701
91;calc iter;100;2.34137;2.29527;2.5973
91;calc total;1;234.444;234.444;234.444
91;total;1;263.437;263.437;263.437
92;initialize;1;19.3154;19.3154;19.3154
92;async;100;0.0182427;0.000655702;0.0822806
92;inner;100;2.31659;2.26602;2.58977
92;wait;100;4.9657e-05;2.071e-05;0.000165668
92;boundary;100;0.00637255;0.00385238;0.0086407
92;calc iter;100;2.34126;2.29287;2.59808
92;calc total;1;234.444;234.444;234.444
92;total;1;263.494;263.494;263.494
93;initialize;1;19.2876;19.2876;19.2876
93;async;100;0.0203915;0.00216885;0.0972436
93;inner;100;2.3132;2.24899;2.58999
93;wait;100;6.1737e-05;3.3169e-05;0.000400666
93;boundary;100;0.00702814;0.00397838;0.0105913
93;calc iter;100;2.34068;2.2755;2.59742
93;calc total;1;234.444;234.444;234.444
93;total;1;263.466;263.466;263.466
94;initialize;1;20.1487;20.1487;20.1487
94;async;100;0.0170084;0.000406966;0.094186
94;inner;100;2.31981;2.28021;2.59236
94;wait;100;3.04755e-05;2.0659e-05;0.000105519
94;boundary;100;0.00447762;0.00315609;0.00828366
94;calc iter;100;2.34133;2.29508;2.59781
94;calc total;1;234.444;234.444;234.444
94;total;1;264.327;264.327;264.327
95;initialize;1;19.2582;19.2582;19.2582
95;async;100;0.0171349;0.000760572;0.0855114
95;inner;100;2.31989;2.28409;2.59218
95;wait;100;3.54396e-05;2.208e-05;0.000197078
95;boundary;100;0.00426481;0.00336706;0.00785365
95;calc iter;100;2.34132;2.29618;2.5973
95;calc total;1;234.444;234.444;234.444
95;total;1;263.437;263.437;263.437
96;initialize;1;20.1109;20.1109;20.1109
96;async;100;0.0455911;0.00436555;0.120499
96;inner;100;2.28867;2.22495;2.5643
96;wait;100;4.95889e-05;2.913e-05;0.000334376
96;boundary;100;0.00752474;0.00568389;0.00831138
96;calc iter;100;2.34184;2.25506;2.59471
96;calc total;1;234.444;234.444;234.444
96;total;1;264.29;264.29;264.29
97;initialize;1;19.2581;19.2581;19.2581
97;async;100;0.05561;0.00332366;0.21508
97;inner;100;2.27798;2.16353;2.56162
97;wait;100;6.14397e-05;4.2389e-05;0.000193108
97;boundary;100;0.00810091;0.00507252;0.00897387
97;calc iter;100;2.34175;2.18302;2.59518
97;calc total;1;234.444;234.444;234.444
97;total;1;263.437;263.437;263.437
98;initialize;1;20.0742;20.0742;20.0742
98;async;100;0.0436608;0.00402727;0.116588
98;inner;100;2.2936;2.22491;2.57065
98;wait;100;3.23928e-05;2.43e-05;0.000278447
98;boundary;100;0.00459213;0.00403202;0.00514316
98;calc iter;100;2.34189;2.25861;2.59597
98;calc total;1;234.444;234.444;234.444
98;total;1;264.253;264.253;264.253
99;initialize;1;19.2579;19.2579;19.2579
99;async;100;0.0437785;0.00473399;0.117471
99;inner;100;2.29308;2.22675;2.56932
99;wait;100;4.27853e-05;2.449e-05;0.000164408
99;boundary;100;0.00497393;0.00426939;0.00604394
99;calc iter;100;2.34187;2.25751;2.59496
99;calc total;1;234.444;234.444;234.444
99;total;1;263.436;263.436;263.436
100;initialize;1;20.0221;20.0221;20.0221
100;async;100;0.0436709;0.00526184;0.138001
100;inner;100;2.29063;2.21222;2.56876
100;wait;100;4.7941e-05;2.534e-05;0.000245497
100;boundary;100;0.00752002;0.00437559;0.0084599
100;calc iter;100;2.34187;2.24978;2.6002
100;calc total;1;234.444;234.444;234.444
100;total;1;264.201;264.201;264.201
101;initialize;1;19.8626;19.8626;19.8626
101;async;100;0.0462169;0.00418358;0.166249
101;inner;100;2.28753;2.18556;2.56763
101;wait;100;7.82491e-05;3.9789e-05;0.000340786
101;boundary;100;0.00800675;0.00645196;0.00887942
101;calc iter;100;2.34184;2.20654;2.60131
101;calc total;1;234.444;234.444;234.444
101;total;1;264.041;264.041;264.041
102;initialize;1;19.9028;19.9028;19.9028
102;async;100;0.0418375;0.00428153;0.133712
102;inner;100;2.29563;2.2198;2.57198
102;wait;100;3.17703e-05;2.291e-05;0.000133399
102;boundary;100;0.0044194;0.00406699;0.00507414
102;calc iter;100;2.34192;2.24673;2.59901
102;calc total;1;234.444;234.444;234.444
102;total;1;264.082;264.082;264.082
103;initialize;1;19.8627;19.8627;19.8627
103;async;100;0.0419334;0.00426559;0.133634
103;inner;100;2.29525;2.21999;2.57199
103;wait;100;4.5295e-05;2.816e-05;0.000251458
103;boundary;100;0.00466586;0.00419896;0.00613069
103;calc iter;100;2.3419;2.24663;2.59908
103;calc total;1;234.444;234.444;234.444
103;total;1;264.041;264.041;264.041
104;initialize;1;20.039;20.039;20.039
104;async;100;0.0339832;0.000544224;0.0961682
104;inner;100;2.30304;2.23784;2.58061
104;wait;100;5.99965e-05;2.729e-05;0.000379126
104;boundary;100;0.00548422;0.00320289;0.00767852
104;calc iter;100;2.34257;2.31695;2.60068
104;calc total;1;234.444;234.444;234.444
104;total;1;264.218;264.218;264.218
105;initialize;1;19.9824;19.9824;19.9824
105;async;100;0.0399106;0.00105746;0.154206
105;inner;100;2.2945;2.22411;2.57671
105;wait;100;6.99316e-05;2.655e-05;0.000101469
105;boundary;100;0.00806917;0.00396558;0.0109393
105;calc iter;100;2.34255;2.23672;2.59963
105;calc total;1;234.444;234.444;234.444
105;total;1;264.161;264.161;264.161
106;initialize;1;19.8411;19.8411;19.8411
106;async;100;0.0350525;0.00106111;0.106153
106;inner;100;2.30337;2.22808;2.58035
106;wait;100;2.47584e-05;1.8389e-05;0.000113829
106;boundary;100;0.00412627;0.00308161;0.00504915
106;calc iter;100;2.34258;2.31852;2.5998
106;calc total;1;234.444;234.444;234.444
106;total;1;264.02;264.02;264.02
107;initialize;1;19.2577;19.2577;19.2577
107;async;100;0.0347544;0.000960029;0.0972406
107;inner;100;2.30353;2.23768;2.58056
107;wait;100;3.81121e-05;1.995e-05;0.000294357
107;boundary;100;0.00425216;0.00311067;0.00614984
107;calc iter;100;2.34258;2.31773;2.60029
107;calc total;1;234.444;234.444;234.444
107;total;1;263.436;263.436;263.436
108;initialize;1;19.9643;19.9643;19.9643
108;async;100;0.0313267;0.00087095;0.110228
108;inner;100;2.30465;2.23874;2.58104
108;wait;100;5.38987e-05;2.6519e-05;0.000279457
108;boundary;100;0.00643592;0.00462238;0.00918526
108;calc iter;100;2.34247;2.3098;2.59883
108;calc total;1;234.444;234.444;234.444
108;total;1;264.143;264.143;264.143
109;initialize;1;20.0029;20.0029;20.0029
109;async;100;0.0315569;0.00260884;0.114287
109;inner;100;2.30345;2.23793;2.58069
109;wait;100;7.06084e-05;3.568e-05;0.000405286
109;boundary;100;0.00732744;0.0043691;0.0107422
109;calc iter;100;2.34241;2.30334;2.59961
109;calc total;1;234.444;234.444;234.444
109;total;1;264.181;264.181;264.181
110;initialize;1;19.9441;19.9441;19.9441
110;async;100;0.0317613;0.000504705;0.110618
110;inner;100;2.30663;2.2422;2.58195
110;wait;100;2.53465e-05;1.864e-05;0.000100948
110;boundary;100;0.00409798;0.00360993;0.00509008
110;calc iter;100;2.34252;2.31482;2.5988
110;calc total;1;234.444;234.444;234.444
110;total;1;264.123;264.123;264.123
111;initialize;1;19.9238;19.9238;19.9238
111;async;100;0.0317018;0.000662203;0.110512
111;inner;100;2.30657;2.24175;2.58233
111;wait;100;3.9349e-05;2.6729e-05;0.000172698
111;boundary;100;0.00419116;0.0036549;0.00527146
111;calc iter;100;2.3425;2.31318;2.5992
111;calc total;1;234.444;234.444;234.444
111;total;1;264.102;264.102;264.102
112;initialize;1;19.8822;19.8822;19.8822
112;async;100;0.028299;0.00527608;0.107962
112;inner;100;2.30774;2.23925;2.57682
112;wait;100;4.7703e-05;3.069e-05;0.000200458
112;boundary;100;0.00705285;0.00480228;0.00838896
112;calc iter;100;2.34314;2.30831;2.60094
112;calc total;1;234.444;234.444;234.444
112;total;1;264.061;264.061;264.061
113;initialize;1;19.7748;19.7748;19.7748
113;async;100;0.035883;0.0046805;0.146913
113;inner;100;2.29876;2.21241;2.57593
113;wait;100;6.31063e-05;3.0159e-05;0.000386685
113;boundary;100;0.00824816;0.00560983;0.00891336
113;calc iter;100;2.34296;2.25203;2.60269
113;calc total;1;234.444;234.444;234.444
113;total;1;263.953;263.953;263.953
114;initialize;1;19.2573;19.2573;19.2573
114;async;100;0.0260931;0.000989399;0.103809
114;inner;100;2.31254;2.2463;2.58244
114;wait;100;2.93177e-05;2.1429e-05;0.000152568
114;boundary;100;0.00451365;0.00415744;0.00786698
114;calc iter;100;2.34317;2.30915;2.60057
114;calc total;1;234.444;234.444;234.444
114;total;1;263.436;263.436;263.436
115;initialize;1;20.3384;20.3384;20.3384
115;async;100;0.0265146;0.00444128;0.105242
115;inner;100;2.31181;2.24473;2.58181
115;wait;100;4.63782e-05;2.598e-05;0.000208098
115;boundary;100;0.00480003;0.00427545;0.00610276
115;calc iter;100;2.34317;2.30934;2.60071
115;calc total;1;234.444;234.444;234.444
115;total;1;264.517;264.517;264.517
116;initialize;1;19.8193;19.8193;19.8193
116;async;100;0.0281758;0.00475569;0.0937383
116;inner;100;2.30712;2.25048;2.57506
116;wait;100;5.57027e-05;2.8929e-05;0.000386616
116;boundary;100;0.0077838;0.00622556;0.00844857
116;calc iter;100;2.34314;2.3011;2.59957
116;calc total;1;234.444;234.444;234.444
116;total;1;263.998;263.998;263.998
117;initialize;1;19.7535;19.7535;19.7535
117;async;100;0.0296093;0.00534603;0.0935282
117;inner;100;2.30541;2.24948;2.57558
117;wait;100;6.26381e-05;3.5049e-05;0.000242927
117;boundary;100;0.00802711;0.00666704;0.00865066
117;calc iter;100;2.34311;2.29536;2.59917
117;calc total;1;234.444;234.444;234.444
117;total;1;263.932;263.932;263.932
118;initialize;1;20.4368;20.4368;20.4368
118;async;100;0.0261418;0.00517078;0.0930911
118;inner;100;2.31249;2.25266;2.58151
118;wait;100;3.26638e-05;2.339e-05;0.000250577
118;boundary;100;0.00450614;0.00415842;0.00508317
118;calc iter;100;2.34318;2.30714;2.59987
118;calc total;1;234.444;234.444;234.444
118;total;1;264.615;264.615;264.615
119;initialize;1;19.707;19.707;19.707
119;async;100;0.0261562;0.00531125;0.0933792
119;inner;100;2.31213;2.25263;2.58171
119;wait;100;4.89385e-05;3.0379e-05;0.000176488
119;boundary;100;0.00482775;0.0043033;0.00547129
119;calc iter;100;2.34317;2.3057;2.60029
119;calc total;1;234.444;234.444;234.444
119;total;1;263.886;263.886;263.886
120;initialize;1;19.2569;19.2569;19.2569
120;async;100;0.0199921;0.000647333;0.0926998
120;inner;100;2.31869;2.25856;2.59203
120;wait;100;5.22122e-05;1.9019e-05;0.000475935
120;boundary;100;0.00465438;0.00336621;0.00755226
120;calc iter;100;2.34339;2.33348;2.59868
120;calc total;1;234.444;234.444;234.444
120;total;1;263.435;263.435;263.435
121;initialize;1;19.6628;19.6628;19.6628
121;async;100;0.0188395;0.00217551;0.101159
121;inner;100;2.31669;2.25676;2.59111
121;wait;100;6.99696e-05;3.772e-05;0.000394426
121;boundary;100;0.00772109;0.00454858;0.0111603
121;calc iter;100;2.34333;2.30504;2.59888
121;calc total;1;234.444;234.444;234.444
121;total;1;263.841;263.841;263.841
122;initialize;1;19.613;19.613;19.613
122;async;100;0.016856;0.000680913;0.0887235
122;inner;100;2.32245;2.26262;2.59419
122;wait;100;2.37073e-05;1.751e-05;0.000130639
122;boundary;100;0.00406826;0.00307383;0.00572876
122;calc iter;100;2.3434;2.33468;2.59909
122;calc total;1;234.444;234.444;234.444
122;total;1;263.792;263.792;263.792
123;initialize;1;19.563;19.563;19.563
123;async;100;0.0165756;0.000591184;0.0888637
123;inner;100;2.32266;2.26298;2.594
123;wait;100;3.65311e-05;1.981e-05;0.000206368
123;boundary;100;0.0041173;0.00343329;0.00611236
123;calc iter;100;2.34339;2.33344;2.59884
123;calc total;1;234.444;234.444;234.444
123;total;1;263.742;263.742;263.742
124;initialize;1;19.2571;19.2571;19.2571
124;async;100;0.0148238;0.000755762;0.0814643
124;inner;100;2.32211;2.26269;2.59148
124;wait;100;6.964e-05;2.443e-05;0.000265547
124;boundary;100;0.00636332;0.00375566;0.00859817
124;calc iter;100;2.34337;2.32872;2.59936
124;calc total;1;234.444;234.444;234.444
124;total;1;263.436;263.436;263.436
125;initialize;1;19.5898;19.5898;19.5898
125;async;100;0.0152592;0.00213641;0.0804675
125;inner;100;2.32109;2.26009;2.59132
125;wait;100;7.51548e-05;3.292e-05;0.000469985
125;boundary;100;0.00690954;0.00454969;0.00999162
125;calc iter;100;2.34334;2.32642;2.59882
125;calc total;1;234.444;234.444;234.444
125;total;1;263.769;263.769;263.769
126;initialize;1;19.6393;19.6393;19.6393
126;async;100;0.0150751;0.000560344;0.0816735
126;inner;100;2.32417;2.26458;2.59409
126;wait;100;2.59334e-05;1.925e-05;0.000110228
126;boundary;100;0.00410827;0.00316324;0.00522052
126;calc iter;100;2.34338;2.33065;2.59918
126;calc total;1;234.444;234.444;234.444
126;total;1;263.818;263.818;263.818
127;initialize;1;19.5402;19.5402;19.5402
127;async;100;0.0151477;0.000683162;0.0816479
127;inner;100;2.3241;2.26503;2.59385
127;wait;100;4.15302e-05;2.354e-05;0.000162788
127;boundary;100;0.00408244;0.00354949;0.00496337
127;calc iter;100;2.34338;2.33;2.59898
127;calc total;1;234.444;234.444;234.444
127;total;1;263.719;263.719;263.719
MPI
Running Jacobi on 128 processors with (16, 8) elements.
Array Dimensions: 170000 170000
Block Dimensions: 10625 21250
== Energy Conservation Check ==
initial Energy:               25.000
  final Energy:               25.000
    Difference:               -0.000
== Time Statistics ==
Completed 100 iterations.
# unit_id;function_name;num_calls;avg_runtime;min_runtime;max_runtime
0;calc total;1;235.677;235.677;235.677
0;calc update async;100;0.000138474;1.876e-05;0.0112748
0;calc inner;100;2.23644;1.96798;2.51409
0;calc wait;100;0.0847555;0.00173508;0.355494
0;calc bound;100;0.00254953;0.00149956;0.00666061
0;calc iter;100;2.35451;2.32511;2.54047
0;total;1;261.419;261.419;261.419
1;calc total;1;235.676;235.676;235.676
1;calc update async;100;0.00016057;1.537e-05;0.0125395
1;calc inner;100;2.26808;2.1488;2.50825
1;calc wait;100;0.0267277;0.00526034;0.0654944
1;calc bound;100;0.00250678;0.00167672;0.00285227
1;calc iter;100;2.355;2.32566;2.5438
1;total;1;261.411;261.411;261.411
2;calc total;1;235.676;235.676;235.676
2;calc update async;100;0.000168323;2.2549e-05;0.0126945
2;calc inner;100;2.2779;2.17362;2.5108
2;calc wait;100;0.00237114;0.00160204;0.0141781
2;calc bound;100;0.00243977;0.00172553;0.00773535
2;calc iter;100;2.35518;2.32516;2.54305
2;total;1;261.886;261.886;261.886
3;calc total;1;235.676;235.676;235.676
3;calc update async;100;0.000169364;2.5309e-05;0.0130463
3;calc inner;100;2.27799;2.17261;2.51067
3;calc wait;100;0.0101022;0.001833;0.0510789
3;calc bound;100;0.00236339;0.00174998;0.00785969
3;calc iter;100;2.35515;2.32157;2.54317
3;total;1;261.599;261.599;261.599
4;calc total;1;235.677;235.677;235.677
4;calc update async;100;0.00014621;1.313e-05;0.0111305
4;calc inner;100;2.27207;2.19997;2.49659
4;calc wait;100;0.011485;0.00288003;0.0341965
4;calc bound;100;0.00267216;0.00162752;0.00500285
4;calc iter;100;2.35527;2.32584;2.54528
4;total;1;261.587;261.587;261.587
5;calc total;1;235.676;235.676;235.676
5;calc update async;100;0.000156779;1.286e-05;0.012857
5;calc inner;100;2.24844;2.13523;2.49252
5;calc wait;100;0.0516723;0.00836679;0.145782
5;calc bound;100;0.00247532;0.00209065;0.00552484
5;calc iter;100;2.35517;2.32117;2.54345
5;total;1;261.264;261.264;261.264
6;calc total;1;235.677;235.677;235.677
6;calc update async;100;0.000148413;1.943e-05;0.0112538
6;calc inner;100;2.27611;2.20132;2.5039
6;calc wait;100;0.00246798;0.00198113;0.0225146
6;calc bound;100;0.00237681;0.00199488;0.00772856
6;calc iter;100;2.35529;2.32601;2.54402
6;total;1;261.721;261.721;261.721
7;calc total;1;235.676;235.676;235.676
7;calc update async;100;0.000168726;2.525e-05;0.0128
7;calc inner;100;2.27597;2.20092;2.50385
7;calc wait;100;0.00394007;0.00196974;0.0221965
7;calc bound;100;0.00228352;0.00166964;0.0077808
7;calc iter;100;2.35528;2.32503;2.54422
7;total;1;261.243;261.243;261.243
8;calc total;1;235.677;235.677;235.677
8;calc update async;100;0.00014749;1.456e-05;0.0120869
8;calc inner;100;2.2408;2.18547;2.40575
8;calc wait;100;0.0878767;0.00347055;0.132059
8;calc bound;100;0.00207501;0.00148345;0.00445352
8;calc iter;100;2.35619;2.33185;2.55139
8;total;1;261.836;261.836;261.836
9;calc total;1;235.676;235.676;235.676
9;calc update async;100;0.000168971;1.724e-05;0.0131111
9;calc inner;100;2.2761;2.21918;2.48687
9;calc wait;100;0.0224307;0.00336845;0.0426813
9;calc bound;100;0.00254914;0.00190441;0.00287263
9;calc iter;100;2.35641;2.34176;2.54976
9;total;1;261.114;261.114;261.114
10;calc total;1;235.676;235.676;235.676
10;calc update async;100;0.000159502;2.298e-05;0.0111714
10;calc inner;100;2.28031;2.21498;2.47884
10;calc wait;100;0.00236939;0.00191327;0.00339275
10;calc bound;100;0.00251794;0.00182152;0.00442346
10;calc iter;100;2.35655;2.34693;2.54271
10;total;1;261.63;261.63;261.63
11;calc total;1;235.676;235.676;235.676
11;calc update async;100;0.000169045;2.607e-05;0.0126706
11;calc inner;100;2.28325;2.22215;2.48638
11;calc wait;100;0.0110101;0.00181447;0.0266812
11;calc bound;100;0.00247272;0.00157933;0.00598062
11;calc iter;100;2.35653;2.34279;2.54944
11;total;1;261.713;261.713;261.713
12;calc total;1;235.677;235.677;235.677
12;calc update async;100;0.000157237;2.107e-05;0.0112803
12;calc inner;100;2.29181;2.23049;2.49115
12;calc wait;100;0.00428518;0.00212992;0.0133683
12;calc bound;100;0.0024627;0.00157048;0.00555105
12;calc iter;100;2.3565;2.34682;2.5462
12;total;1;261.686;261.686;261.686
13;calc total;1;235.676;235.676;235.676
13;calc update async;100;0.000160428;1.818e-05;0.0129991
13;calc inner;100;2.27628;2.23016;2.48099
13;calc wait;100;0.036492;0.00361712;0.0902449
13;calc bound;100;0.0021874;0.00170351;0.0029749
13;calc iter;100;2.35636;2.34534;2.55167
13;total;1;261.52;261.52;261.52
14;calc total;1;235.677;235.677;235.677
14;calc update async;100;0.000158841;2.409e-05;0.0120952
14;calc inner;100;2.29257;2.22906;2.49093
14;calc wait;100;0.00196496;0.0015218;0.00271583
14;calc bound;100;0.00226455;0.00159593;0.00638852
14;calc iter;100;2.35654;2.34817;2.54784
14;total;1;261.337;261.337;261.337
15;calc total;1;235.676;235.676;235.676
15;calc update async;100;0.000160313;2.1409e-05;0.0126229
15;calc inner;100;2.29217;2.22861;2.49027
15;calc wait;100;0.00205342;0.00151756;0.00324996
15;calc bound;100;0.00223611;0.00158702;0.00530602
15;calc iter;100;2.35654;2.34757;2.54787
15;total;1;261.472;261.472;261.472
16;calc total;1;235.677;235.677;235.677
16;calc update async;100;0.000147171;2.204e-05;0.0120261
16;calc inner;100;2.30575;2.29107;2.4921
16;calc wait;100;0.0396532;0.0146953;0.0505684
16;calc bound;100;0.00287129;0.00223851;0.0043919
16;calc iter;100;2.35666;2.34927;2.54553
16;total;1;261.819;261.819;261.819
17;calc total;1;235.676;235.676;235.676
17;calc update async;100;0.000167407;2.8589e-05;0.01264
17;calc inner;100;2.32174;2.31068;2.5116
17;calc wait;100;0.0190663;0.0113531;0.0263718
17;calc bound;100;0.00238006;0.00201816;0.00607881
17;calc iter;100;2.3567;2.35017;2.5443
17;total;1;261.546;261.546;261.546
18;calc total;1;235.676;235.676;235.676
18;calc update async;100;0.000169623;2.437e-05;0.0132839
18;calc inner;100;2.33356;2.32584;2.52092
18;calc wait;100;0.00224276;0.00192422;0.0112344
18;calc bound;100;0.00224066;0.00198882;0.00768642
18;calc iter;100;2.35674;2.34908;2.54614
18;total;1;261.244;261.244;261.244
19;calc total;1;235.676;235.676;235.676
19;calc update async;100;0.000173691;2.6649e-05;0.0130856
19;calc inner;100;2.32668;2.31664;2.5166
19;calc wait;100;0.0101073;0.0035512;0.0196457
19;calc bound;100;0.00222585;0.00198915;0.00772212
19;calc iter;100;2.35674;2.34953;2.54699
19;total;1;261.545;261.545;261.545
20;calc total;1;235.677;235.677;235.677
20;calc update async;100;0.000159105;2.3539e-05;0.0121391
20;calc inner;100;2.32936;2.31214;2.51901
20;calc wait;100;0.00474838;0.00271149;0.0281087
20;calc bound;100;0.00322162;0.00240347;0.00531961
20;calc iter;100;2.35672;2.34818;2.5463
20;total;1;261.661;261.661;261.661
21;calc total;1;235.676;235.676;235.676
21;calc update async;100;0.00016352;2.473e-05;0.0131145
21;calc inner;100;2.31938;2.31074;2.50952
21;calc wait;100;0.0229693;0.00561418;0.0307135
21;calc bound;100;0.00265734;0.00233548;0.00765632
21;calc iter;100;2.35668;2.34192;2.54482
21;total;1;261.388;261.388;261.388
22;calc total;1;235.677;235.677;235.677
22;calc update async;100;0.000158807;2.567e-05;0.0121554
22;calc inner;100;2.33237;2.32572;2.52192
22;calc wait;100;0.00242287;0.00211702;0.0138259
22;calc bound;100;0.00244902;0.00216309;0.00762771
22;calc iter;100;2.35674;2.34962;2.54538
22;total;1;261.454;261.454;261.454
23;calc total;1;235.676;235.676;235.676
23;calc update async;100;0.000166946;2.3969e-05;0.0131659
23;calc inner;100;2.33273;2.32569;2.52214
23;calc wait;100;0.00372858;0.00232184;0.0147649
23;calc bound;100;0.00246669;0.00217362;0.00737073
23;calc iter;100;2.35673;2.34941;2.54496
23;total;1;261.432;261.432;261.432
24;calc total;1;235.677;235.677;235.677
24;calc update async;100;0.000129565;2.312e-05;0.00976
24;calc inner;100;2.34343;2.33661;2.53189
24;calc wait;100;0.0103393;0.0060962;0.0189286
24;calc bound;100;0.00285055;0.00194511;0.00372112
24;calc iter;100;2.35676;2.34981;2.5455
24;total;1;261.575;261.575;261.575
25;calc total;1;235.676;235.676;235.676
25;calc update async;100;0.00017372;2.867e-05;0.0132215
25;calc inner;100;2.34568;2.34012;2.53415
25;calc wait;100;0.00578669;0.00362369;0.0075592
25;calc bound;100;0.0051156;0.00195815;0.00569643
25;calc iter;100;2.35676;2.34574;2.54602
25;total;1;261.503;261.503;261.503
26;calc total;1;235.676;235.676;235.676
26;calc update async;100;0.000170302;2.761e-05;0.0131694
26;calc inner;100;2.34972;2.34271;2.53881
26;calc wait;100;0.00222848;0.00171989;0.00256854
26;calc bound;100;0.00463897;0.00177515;0.00532708
26;calc iter;100;2.35676;2.34625;2.54569
26;total;1;261.91;261.91;261.91
27;calc total;1;235.676;235.676;235.676
27;calc update async;100;0.000168584;2.75e-05;0.0127104
27;calc inner;100;2.34966;2.34278;2.5385
27;calc wait;100;0.00227612;0.00172826;0.00284779
27;calc bound;100;0.0046525;0.00178559;0.00522708
27;calc iter;100;2.35676;2.34633;2.54541
27;total;1;261.309;261.309;261.309
28;calc total;1;235.677;235.677;235.677
28;calc update async;100;0.000149423;2.618e-05;0.011173
28;calc inner;100;2.34832;2.34307;2.53713
28;calc wait;100;0.00400437;0.00233795;0.0111853
28;calc bound;100;0.00428411;0.0019711;0.0058033
28;calc iter;100;2.35676;2.34774;2.54555
28;total;1;261.848;261.848;261.848
29;calc total;1;235.676;235.676;235.676
29;calc update async;100;0.00016957;2.901e-05;0.0132477
29;calc inner;100;2.3454;2.33991;2.53386
29;calc wait;100;0.00848602;0.00407408;0.0102375
29;calc bound;100;0.00268515;0.00198551;0.00312429
29;calc iter;100;2.35675;2.34887;2.54541
29;total;1;261.241;261.241;261.241
30;calc total;1;235.677;235.677;235.677
30;calc update async;100;0.000147565;2.757e-05;0.0111729
30;calc inner;100;2.35105;2.34452;2.53988
30;calc wait;100;0.00238563;0.00178788;0.00483137
30;calc bound;100;0.00317907;0.00186682;0.00418157
30;calc iter;100;2.35676;2.34821;2.54549
30;total;1;261.726;261.726;261.726
31;calc total;1;235.676;235.676;235.676
31;calc update async;100;0.000157518;2.2999e-05;0.0126817
31;calc inner;100;2.3508;2.34492;2.53914
31;calc wait;100;0.00305826;0.00202697;0.00443736
31;calc bound;100;0.00273486;0.00193862;0.00376222
31;calc iter;100;2.35675;2.34891;2.54536
31;total;1;261.489;261.489;261.489
32;calc total;1;235.677;235.677;235.677
32;calc update async;100;0.000140755;2.2099e-05;0.0112801
32;calc inner;100;2.29333;2.27947;2.47573
32;calc wait;100;0.030119;0.0126478;0.0477756
32;calc bound;100;0.00226748;0.00155693;0.00288866
32;calc iter;100;2.35666;2.34929;2.54554
32;total;1;261.707;261.707;261.707
33;calc total;1;235.676;235.676;235.676
33;calc update async;100;0.00017743;2.7499e-05;0.0132279
33;calc inner;100;2.30379;2.29155;2.48863
33;calc wait;100;0.010681;0.00672626;0.0195156
33;calc bound;100;0.00259907;0.00183605;0.00690639
33;calc iter;100;2.3567;2.34939;2.54428
33;total;1;261.826;261.826;261.826
34;calc total;1;235.676;235.676;235.676
34;calc update async;100;0.0001619;2.516e-05;0.0125641
34;calc inner;100;2.30845;2.29653;2.49308
34;calc wait;100;0.00256584;0.00189014;0.0195403
34;calc bound;100;0.00249555;0.00173808;0.0075993
34;calc iter;100;2.35672;2.34952;2.54593
34;total;1;261.701;261.701;261.701
35;calc total;1;235.676;235.676;235.676
35;calc update async;100;0.000170043;2.6689e-05;0.0126461
35;calc inner;100;2.30811;2.29541;2.49243
35;calc wait;100;0.00334531;0.00232029;0.0197432
35;calc bound;100;0.00248688;0.00173771;0.00754346
35;calc iter;100;2.35672;2.3492;2.54549
35;total;1;261.546;261.546;261.546
36;calc total;1;235.677;235.677;235.677
36;calc update async;100;0.000162466;2.7619e-05;0.0117808
36;calc inner;100;2.30944;2.29834;2.49575
36;calc wait;100;0.00454888;0.00237357;0.0280016
36;calc bound;100;0.00250985;0.00192505;0.00363547
36;calc iter;100;2.35672;2.34992;2.54633
36;total;1;261.25;261.25;261.25
37;calc total;1;235.676;235.676;235.676
37;calc update async;100;0.00016444;2.4139e-05;0.0131116
37;calc inner;100;2.30059;2.28975;2.4862
37;calc wait;100;0.0197264;0.00568233;0.0325475
37;calc bound;100;0.00248079;0.00183624;0.00725228
37;calc iter;100;2.35668;2.34241;2.54481
37;total;1;261.188;261.188;261.188
38;calc total;1;235.677;235.677;235.677
38;calc update async;100;0.000153198;2.29e-05;0.0119329
38;calc inner;100;2.31172;2.29872;2.49662
38;calc wait;100;0.00234684;0.00168321;0.0172032
38;calc bound;100;0.0023772;0.00168959;0.007245
38;calc iter;100;2.35673;2.34956;2.5453
38;total;1;261.188;261.188;261.188
39;calc total;1;235.676;235.676;235.676
39;calc update async;100;0.000166795;2.428e-05;0.0131996
39;calc inner;100;2.31147;2.29763;2.49584
39;calc wait;100;0.00286997;0.00172894;0.0181198
39;calc bound;100;0.00240825;0.00181658;0.00761339
39;calc iter;100;2.35671;2.34872;2.54495
39;total;1;261.715;261.715;261.715
40;calc total;1;235.677;235.677;235.677
40;calc update async;100;0.000147518;2.1279e-05;0.0118214
40;calc inner;100;2.25562;2.21608;2.42356
40;calc wait;100;0.0823032;0.00413678;0.117126
40;calc bound;100;0.00217005;0.00179084;0.00569896
40;calc iter;100;2.35607;2.34526;2.54386
40;total;1;261.177;261.177;261.177
41;calc total;1;235.676;235.676;235.676
41;calc update async;100;0.000169399;2.801e-05;0.013158
41;calc inner;100;2.29717;2.27938;2.47474
41;calc wait;100;0.0212418;0.00432292;0.0288042
41;calc bound;100;0.00290399;0.00226231;0.00637013
41;calc iter;100;2.35618;2.34473;2.54397
41;total;1;261.484;261.484;261.484
42;calc total;1;235.676;235.676;235.676
42;calc update async;100;0.00016297;2.945e-05;0.0111797
42;calc inner;100;2.30767;2.29136;2.48582
42;calc wait;100;0.00240595;0.00179933;0.0025967
42;calc bound;100;0.00284944;0.00227303;0.00580218
42;calc iter;100;2.35623;2.34407;2.54265
42;total;1;261.316;261.316;261.316
43;calc total;1;235.676;235.676;235.676
43;calc update async;100;0.000166693;2.3649e-05;0.01321
43;calc inner;100;2.30382;2.28695;2.48246
43;calc wait;100;0.00708058;0.00248287;0.0134735
43;calc bound;100;0.00276043;0.00215619;0.0061749
43;calc iter;100;2.35624;2.34373;2.54095
43;total;1;261.84;261.84;261.84
44;calc total;1;235.677;235.677;235.677
44;calc update async;100;0.000157743;2.611e-05;0.0116756
44;calc inner;100;2.30748;2.29339;2.48804
44;calc wait;100;0.00407562;0.0020654;0.0101514
44;calc bound;100;0.00301886;0.00213897;0.00791309
44;calc iter;100;2.35625;2.34595;2.54438
44;total;1;261.776;261.776;261.776
45;calc total;1;235.676;235.676;235.676
45;calc update async;100;0.00016372;2.532e-05;0.0132839
45;calc inner;100;2.28797;2.26573;2.45998
45;calc wait;100;0.0389566;0.00435288;0.0610866
45;calc bound;100;0.00231693;0.00192752;0.00277732
45;calc iter;100;2.35618;2.34617;2.54869
45;total;1;261.389;261.389;261.389
46;calc total;1;235.677;235.677;235.677
46;calc update async;100;0.00014594;2.0579e-05;0.0112533
46;calc inner;100;2.31042;2.29576;2.4907
46;calc wait;100;0.0022415;0.00199049;0.00649082
46;calc bound;100;0.00229384;0.00210238;0.00387296
46;calc iter;100;2.35626;2.34473;2.544
46;total;1;261.418;261.418;261.418
47;calc total;1;235.676;235.676;235.676
47;calc update async;100;0.000168136;2.3329e-05;0.0131312
47;calc inner;100;2.30998;2.29588;2.49017
47;calc wait;100;0.00227123;0.0018492;0.00316928
47;calc bound;100;0.00238378;0.00210366;0.00613297
47;calc iter;100;2.35625;2.34359;2.54274
47;total;1;261.89;261.89;261.89
48;calc total;1;235.677;235.677;235.677
48;calc update async;100;0.000139414;1.719e-05;0.0113033
48;calc inner;100;2.12297;1.95756;2.32542
48;calc wait;100;0.180104;0.00926549;0.351346
48;calc bound;100;0.00213604;0.00150819;0.00288778
48;calc iter;100;2.35495;2.30806;2.53771
48;total;1;261.388;261.388;261.388
49;calc total;1;235.676;235.676;235.676
49;calc update async;100;0.000166006;1.733e-05;0.0129115
49;calc inner;100;2.21237;2.06495;2.45885
49;calc wait;100;0.0248887;0.00884653;0.0381344
49;calc bound;100;0.00266929;0.00208377;0.00594394
49;calc iter;100;2.35566;2.34371;2.53829
49;total;1;261.803;261.803;261.803
50;calc total;1;235.676;235.676;235.676
50;calc update async;100;0.000172366;1.9889e-05;0.0132583
50;calc inner;100;2.21883;2.07204;2.46751
50;calc wait;100;0.00250854;0.00202696;0.0124045
50;calc bound;100;0.00255289;0.00201787;0.00753099
50;calc iter;100;2.35584;2.34513;2.54053
50;total;1;261.533;261.533;261.533
51;calc total;1;235.676;235.676;235.676
51;calc update async;100;0.000169071;2.422e-05;0.012827
51;calc inner;100;2.21986;2.07238;2.46768
51;calc wait;100;0.02105;0.00225116;0.0541453
51;calc bound;100;0.0024767;0.00179429;0.00764215
51;calc iter;100;2.35582;2.34499;2.53935
51;total;1;261.802;261.802;261.802
52;calc total;1;235.677;235.677;235.677
52;calc update async;100;0.000159513;1.613e-05;0.0121404
52;calc inner;100;2.23358;2.08984;2.47247
52;calc wait;100;0.00480035;0.00230479;0.0294167
52;calc bound;100;0.0028618;0.00196068;0.00514917
52;calc iter;100;2.35587;2.34497;2.54354
52;total;1;261.576;261.576;261.576
53;calc total;1;235.676;235.676;235.676
53;calc update async;100;0.000160279;1.501e-05;0.0131811
53;calc inner;100;2.2062;2.08344;2.32797
53;calc wait;100;0.0617933;0.00764819;0.311526
53;calc bound;100;0.00234483;0.00175925;0.0072016
53;calc iter;100;2.35557;2.33092;2.54168
53;total;1;261.186;261.186;261.186
54;calc total;1;235.677;235.677;235.677
54;calc update async;100;0.000155656;2.077e-05;0.0116869
54;calc inner;100;2.23543;2.09056;2.47312
54;calc wait;100;0.00220371;0.00154426;0.0144841
54;calc bound;100;0.0022432;0.00162987;0.00779469
54;calc iter;100;2.3559;2.34548;2.54249
54;total;1;261.348;261.348;261.348
55;calc total;1;235.676;235.676;235.676
55;calc update async;100;0.000161391;2.083e-05;0.0125172
55;calc inner;100;2.23506;2.09029;2.47227
55;calc wait;100;0.00231334;0.00153225;0.012032
55;calc bound;100;0.00225048;0.0016377;0.00782898
55;calc iter;100;2.35589;2.34443;2.54197
55;total;1;261.234;261.234;261.234
56;calc total;1;235.677;235.677;235.677
56;calc update async;100;0.00014882;1.682e-05;0.0122904
56;calc inner;100;1.9964;1.2471;2.52896
56;calc wait;100;0.325151;0.00228383;1.05925
56;calc bound;100;0.00232277;0.001898;0.00567178
56;calc iter;100;2.35144;2.29008;2.53909
56;total;1;261.243;261.243;261.243
57;calc total;1;235.676;235.676;235.676
57;calc update async;100;0.000164348;1.544e-05;0.0130997
57;calc inner;100;2.18647;1.88154;2.52977
57;calc wait;100;0.0324743;0.00515797;0.0856987
57;calc bound;100;0.00300331;0.00203943;0.00512568
57;calc iter;100;2.35279;2.30115;2.53802
57;total;1;261.346;261.346;261.346
58;calc total;1;235.676;235.676;235.676
58;calc update async;100;0.000166518;2.0089e-05;0.0130082
58;calc inner;100;2.19998;1.92182;2.53123
58;calc wait;100;0.00247279;0.00186108;0.0102444
58;calc bound;100;0.00328686;0.00208029;0.0059891
58;calc iter;100;2.35304;2.30018;2.53771
58;total;1;261.448;261.448;261.448
59;calc total;1;235.676;235.676;235.676
59;calc update async;100;0.000169301;2.094e-05;0.0132327
59;calc inner;100;2.19986;1.92131;2.53255
59;calc wait;100;0.0366175;0.00201345;0.142806
59;calc bound;100;0.00296896;0.00210845;0.00489949
59;calc iter;100;2.35305;2.3002;2.53734
59;total;1;261.862;261.862;261.862
60;calc total;1;235.677;235.677;235.677
60;calc update async;100;0.000147506;1.5109e-05;0.0112399
60;calc inner;100;2.21688;2.02351;2.52884
60;calc wait;100;0.00610206;0.00279838;0.0538378
60;calc bound;100;0.0034524;0.00202591;0.00549662
60;calc iter;100;2.35325;2.31537;2.53844
60;total;1;261.248;261.248;261.248
61;calc total;1;235.676;235.676;235.676
61;calc update async;100;0.000165128;1.768e-05;0.0132625
61;calc inner;100;2.17873;1.95296;2.52967
61;calc wait;100;0.0826223;0.0047478;0.299601
61;calc bound;100;0.00261545;0.0021092;0.0052184
61;calc iter;100;2.35301;2.27269;2.54087
61;total;1;261.527;261.527;261.527
62;calc total;1;235.677;235.677;235.677
62;calc update async;100;0.000173649;2.214e-05;0.0138175
62;calc inner;100;2.21953;2.02517;2.53206
62;calc wait;100;0.00215204;0.00185663;0.00315284
62;calc bound;100;0.0028126;0.00209493;0.0058154
62;calc iter;100;2.35329;2.31419;2.53933
62;total;1;261.528;261.528;261.528
63;calc total;1;235.676;235.676;235.676
63;calc update async;100;0.00016396;2.092e-05;0.0130565
63;calc inner;100;2.21941;2.02414;2.53238
63;calc wait;100;0.00274169;0.00190508;0.0357655
63;calc bound;100;0.00258561;0.00205215;0.00536473
63;calc iter;100;2.35328;2.31414;2.53928
63;total;1;261.356;261.356;261.356
64;calc total;1;235.677;235.677;235.677
64;calc update async;100;0.000157207;1.9019e-05;0.0123125
64;calc inner;100;2.30835;2.16432;2.48824
64;calc wait;100;0.0184396;0.00262643;0.0494902
64;calc bound;100;0.00322121;0.00189984;0.00848697
64;calc iter;100;2.35081;2.29384;2.5423
64;total;1;261.928;261.928;261.928
65;calc total;1;235.676;235.676;235.676
65;calc update async;100;0.000161409;1.688e-05;0.0128419
65;calc inner;100;2.31242;2.17623;2.52549
65;calc wait;100;0.0124469;0.00209888;0.0439627
65;calc bound;100;0.00275171;0.0019836;0.00703857
65;calc iter;100;2.35081;2.28613;2.5396
65;total;1;261.711;261.711;261.711
66;calc total;1;235.676;235.676;235.676
66;calc update async;100;0.000160418;1.791e-05;0.0126629
66;calc inner;100;2.31601;2.17861;2.50576
66;calc wait;100;0.00329295;0.00196557;0.04122
66;calc bound;100;0.00260779;0.00177024;0.00756239
66;calc iter;100;2.35082;2.28632;2.54073
66;total;1;261.925;261.925;261.925
67;calc total;1;235.676;235.676;235.676
67;calc update async;100;0.000172257;1.8889e-05;0.0132082
67;calc inner;100;2.31643;2.17925;2.5055
67;calc wait;100;0.00340414;0.00202786;0.0391788
67;calc bound;100;0.00264131;0.00184585;0.00769092
67;calc iter;100;2.35082;2.287;2.53898
67;total;1;261.472;261.472;261.472
68;calc total;1;235.677;235.677;235.677
68;calc update async;100;0.000148783;1.712e-05;0.0119379
68;calc inner;100;2.29807;2.11498;2.51415
68;calc wait;100;0.0375863;0.00222062;0.242644
68;calc bound;100;0.00301426;0.00192498;0.00766307
68;calc iter;100;2.35105;2.3004;2.53845
68;total;1;261.435;261.435;261.435
69;calc total;1;235.676;235.676;235.676
69;calc update async;100;0.000156895;1.587e-05;0.0129123
69;calc inner;100;2.28428;1.96426;2.51377
69;calc wait;100;0.0431044;0.00463677;0.339433
69;calc bound;100;0.00268022;0.00228398;0.00390584
69;calc iter;100;2.35048;2.28841;2.53972
69;total;1;261.919;261.919;261.919
70;calc total;1;235.677;235.677;235.677
70;calc update async;100;0.000153885;1.832e-05;0.0118391
70;calc inner;100;2.30273;2.12588;2.51667
70;calc wait;100;0.0124312;0.00204786;0.110463
70;calc bound;100;0.0026712;0.0021044;0.00794742
70;calc iter;100;2.35111;2.29762;2.54023
70;total;1;261.201;261.201;261.201
71;calc total;1;235.676;235.676;235.676
71;calc update async;100;0.000168957;1.89e-05;0.0132147
71;calc inner;100;2.30526;2.12922;2.51771
71;calc wait;100;0.0238709;0.00204955;0.228204
71;calc bound;100;0.00294806;0.00207902;0.00811139
71;calc iter;100;2.3511;2.31327;2.5405
71;total;1;261.735;261.735;261.735
72;calc total;1;235.677;235.677;235.677
72;calc update async;100;0.000149332;2.503e-05;0.0111474
72;calc inner;100;2.33791;2.29537;2.53083
72;calc wait;100;0.00912691;0.00255842;0.0329823
72;calc bound;100;0.00332711;0.00251799;0.00689927
72;calc iter;100;2.35083;2.31377;2.54046
72;total;1;261.885;261.885;261.885
73;calc total;1;235.676;235.676;235.676
73;calc update async;100;0.000148517;2.5659e-05;0.0106475
73;calc inner;100;2.33854;2.29738;2.53038
73;calc wait;100;0.00816198;0.00269882;0.0398897
73;calc bound;100;0.00397675;0.00162218;0.00801072
73;calc iter;100;2.35084;2.30753;2.54111
73;total;1;261.269;261.269;261.269
74;calc total;1;235.676;235.676;235.676
74;calc update async;100;0.000149859;2.652e-05;0.0111527
74;calc inner;100;2.34265;2.29299;2.53438
74;calc wait;100;0.00335904;0.00163208;0.0342974
74;calc bound;100;0.00436425;0.00155286;0.00808883
74;calc iter;100;2.35084;2.29622;2.54097
74;total;1;261.399;261.399;261.399
75;calc total;1;235.676;235.676;235.676
75;calc update async;100;0.000170403;2.5899e-05;0.0132825
75;calc inner;100;2.34285;2.29187;2.53508
75;calc wait;100;0.0029665;0.00162494;0.0235956
75;calc bound;100;0.00404897;0.00156565;0.00747142
75;calc iter;100;2.35083;2.29509;2.5413
75;total;1;261.242;261.242;261.242
76;calc total;1;235.677;235.677;235.677
76;calc update async;100;0.000164734;2.8109e-05;0.0119183
76;calc inner;100;2.32549;2.19291;2.52928
76;calc wait;100;0.021659;0.00355248;0.153626
76;calc bound;100;0.00352055;0.00149468;0.00655891
76;calc iter;100;2.35084;2.30087;2.54058
76;total;1;261.569;261.569;261.569
77;calc total;1;235.676;235.676;235.676
77;calc update async;100;0.000153078;1.979e-05;0.0114766
77;calc inner;100;2.32797;2.20501;2.52929
77;calc wait;100;0.0189701;0.00326767;0.142282
77;calc bound;100;0.00349836;0.00259614;0.00601222
77;calc iter;100;2.3506;2.32856;2.5398
77;total;1;261.213;261.213;261.213
78;calc total;1;235.677;235.677;235.677
78;calc update async;100;0.000161833;2.139e-05;0.0123907
78;calc inner;100;2.33159;2.20264;2.53355
78;calc wait;100;0.0145632;0.00219359;0.127048
78;calc bound;100;0.00393674;0.00260632;0.00668358
78;calc iter;100;2.35038;2.32751;2.53993
78;total;1;261.822;261.822;261.822
79;calc total;1;235.676;235.676;235.676
79;calc update async;100;0.000162866;2.2659e-05;0.0125626
79;calc inner;100;2.33172;2.20941;2.53384
79;calc wait;100;0.0150015;0.00218553;0.119649
79;calc bound;100;0.00385265;0.00259161;0.00682359
79;calc iter;100;2.35074;2.32468;2.53958
79;total;1;261.192;261.192;261.192
80;calc total;1;235.677;235.677;235.677
80;calc update async;100;0.000148271;1.381e-05;0.0118058
80;calc inner;100;2.29707;2.19073;2.50567
80;calc wait;100;0.0176872;0.0020054;0.0697448
80;calc bound;100;0.00323547;0.00199492;0.00747494
80;calc iter;100;2.35069;2.27216;2.54225
80;total;1;261.843;261.843;261.843
81;calc total;1;235.676;235.676;235.676
81;calc update async;100;0.00015709;1.427e-05;0.0126198
81;calc inner;100;2.29891;2.18531;2.51274
81;calc wait;100;0.0154378;0.00195471;0.0870112
81;calc bound;100;0.00254469;0.00200737;0.00380574
81;calc iter;100;2.35074;2.31898;2.53962
81;total;1;261.783;261.783;261.783
82;calc total;1;235.676;235.676;235.676
82;calc update async;100;0.000170138;1.9929e-05;0.0132984
82;calc inner;100;2.30397;2.19;2.51852
82;calc wait;100;0.00274662;0.00195313;0.0141189
82;calc bound;100;0.00242018;0.00204215;0.00637708
82;calc iter;100;2.35081;2.31258;2.54072
82;total;1;261.777;261.777;261.777
83;calc total;1;235.676;235.676;235.676
83;calc update async;100;0.00017248;2.464e-05;0.0132641
83;calc inner;100;2.30333;2.18884;2.51893
83;calc wait;100;0.00344975;0.00187516;0.0207874
83;calc bound;100;0.00243724;0.00204259;0.00668866
83;calc iter;100;2.3508;2.30796;2.54056
83;total;1;261.841;261.841;261.841
84;calc total;1;235.677;235.677;235.677
84;calc update async;100;0.000149896;1.447e-05;0.0123347
84;calc inner;100;2.29429;2.15514;2.518
84;calc wait;100;0.0329238;0.00313553;0.140414
84;calc bound;100;0.00274659;0.00194388;0.00720646
84;calc iter;100;2.35056;2.32184;2.53847
84;total;1;261.366;261.366;261.366
85;calc total;1;235.676;235.676;235.676
85;calc update async;100;0.000159895;1.604e-05;0.0131189
85;calc inner;100;2.28809;2.00338;2.51592
85;calc wait;100;0.02804;0.00513993;0.252217
85;calc bound;100;0.00265721;0.00213263;0.00374969
85;calc iter;100;2.35031;2.30146;2.53978
85;total;1;261.837;261.837;261.837
86;calc total;1;235.677;235.677;235.677
86;calc update async;100;0.000160125;1.865e-05;0.0123617
86;calc inner;100;2.30261;2.13229;2.51977
86;calc wait;100;0.00449272;0.00196113;0.0523291
86;calc bound;100;0.00256431;0.00207332;0.0078558
86;calc iter;100;2.34995;2.28381;2.54027
86;total;1;261.361;261.361;261.361
87;calc total;1;235.676;235.676;235.676
87;calc update async;100;0.000166956;1.528e-05;0.0130522
87;calc inner;100;2.30314;2.15946;2.52014
87;calc wait;100;0.0130517;0.00195886;0.142867
87;calc bound;100;0.00254253;0.00203922;0.0079528
87;calc iter;100;2.35017;2.30684;2.5405
87;total;1;261.811;261.811;261.811
88;calc total;1;235.677;235.677;235.677
88;calc update async;100;0.000175558;2.0539e-05;0.0137974
88;calc inner;100;2.2903;1.97768;2.53091
88;calc wait;100;0.0329472;0.00223485;0.348217
88;calc bound;100;0.00334387;0.00164188;0.00790589
88;calc iter;100;2.35253;2.25492;2.54232
88;total;1;261.65;261.65;261.65
89;calc total;1;235.676;235.676;235.676
89;calc update async;100;0.000165527;1.916e-05;0.0133332
89;calc inner;100;2.29656;2.15023;2.53217
89;calc wait;100;0.02108;0.00398781;0.14204
89;calc bound;100;0.00299074;0.00173478;0.0066402
89;calc iter;100;2.35251;2.28026;2.53879
89;total;1;261.893;261.893;261.893
90;calc total;1;235.676;235.676;235.676
90;calc update async;100;0.000162127;1.5009e-05;0.013011
90;calc inner;100;2.30471;2.18137;2.53323
90;calc wait;100;0.00271001;0.00153336;0.0175296
90;calc bound;100;0.00358053;0.00159666;0.00606411
90;calc iter;100;2.35257;2.27045;2.53861
90;total;1;261.66;261.66;261.66
91;calc total;1;235.676;235.676;235.676
91;calc update async;100;0.000161966;1.902e-05;0.0125157
91;calc inner;100;2.30501;2.18113;2.53371
91;calc wait;100;0.00760592;0.00154711;0.0635834
91;calc bound;100;0.00322251;0.00158773;0.00542806
91;calc iter;100;2.35257;2.27025;2.5379
91;total;1;261.412;261.412;261.412
92;calc total;1;235.677;235.677;235.677
92;calc update async;100;0.000159679;1.757e-05;0.0123632
92;calc inner;100;2.27206;1.92541;2.5347
92;calc wait;100;0.061543;0.0023157;0.419619
92;calc bound;100;0.00309777;0.00148458;0.00786589
92;calc iter;100;2.35065;2.22885;2.54059
92;total;1;261.653;261.653;261.653
93;calc total;1;235.676;235.676;235.676
93;calc update async;100;0.000167957;2.2609e-05;0.0132699
93;calc inner;100;2.28878;1.97553;2.53443
93;calc wait;100;0.0296125;0.00382459;0.417036
93;calc bound;100;0.003056;0.00184995;0.006851
93;calc iter;100;2.35144;2.2507;2.54375
93;total;1;261.768;261.768;261.768
94;calc total;1;235.677;235.677;235.677
94;calc update async;100;0.000146062;1.935e-05;0.0111176
94;calc inner;100;2.30198;2.17725;2.53474
94;calc wait;100;0.00240666;0.00158295;0.0245491
94;calc bound;100;0.00349217;0.00172903;0.0053323
94;calc iter;100;2.35205;2.29281;2.54102
94;total;1;261.652;261.652;261.652
95;calc total;1;235.676;235.676;235.676
95;calc update async;100;0.000163829;1.561e-05;0.0131514
95;calc inner;100;2.30188;2.17676;2.53628
95;calc wait;100;0.0128723;0.00171298;0.133787
95;calc bound;100;0.00319728;0.00172745;0.00534341
95;calc iter;100;2.35205;2.29332;2.5424
95;total;1;261.255;261.255;261.255
96;calc total;1;235.677;235.677;235.677
96;calc update async;100;0.000154523;1.658e-05;0.0123767
96;calc inner;100;2.23576;1.98546;2.32633
96;calc wait;100;0.0738501;0.00287881;0.341847
96;calc bound;100;0.00273505;0.00201853;0.00694593
96;calc iter;100;2.35266;2.26728;2.53632
96;total;1;261.635;261.635;261.635
97;calc total;1;235.676;235.676;235.676
97;calc update async;100;0.000162514;1.351e-05;0.0131212
97;calc inner;100;2.26449;2.16458;2.32713
97;calc wait;100;0.0275319;0.00822132;0.234109
97;calc bound;100;0.00254712;0.00209265;0.00293884
97;calc iter;100;2.35301;2.3058;2.54126
97;total;1;261.204;261.204;261.204
98;calc total;1;235.676;235.676;235.676
98;calc update async;100;0.00017167;2.2679e-05;0.0131804
98;calc inner;100;2.27691;2.19124;2.48252
98;calc wait;100;0.00238432;0.00193498;0.0125011
98;calc bound;100;0.00249946;0.00208604;0.00663431
98;calc iter;100;2.35313;2.31159;2.54112
98;total;1;261.659;261.659;261.659
99;calc total;1;235.676;235.676;235.676
99;calc update async;100;0.000166967;1.792e-05;0.0132238
99;calc inner;100;2.27646;2.19069;2.48184
99;calc wait;100;0.00967722;0.0019596;0.0562664
99;calc bound;100;0.00246334;0.00209008;0.00601226
99;calc iter;100;2.35313;2.31174;2.54068
99;total;1;261.742;261.742;261.742
100;calc total;1;235.677;235.677;235.677
100;calc update async;100;0.000150009;1.849e-05;0.0112546
100;calc inner;100;2.23749;1.97662;2.4873
100;calc wait;100;0.0693232;0.00282137;0.356686
100;calc bound;100;0.00311244;0.00191491;0.00696581
100;calc iter;100;2.35319;2.26479;2.54482
100;total;1;261.695;261.695;261.695
101;calc total;1;235.676;235.676;235.676
101;calc update async;100;0.000159221;1.6659e-05;0.012583
101;calc inner;100;2.26375;2.0863;2.48526
101;calc wait;100;0.0284505;0.00791589;0.221523
101;calc bound;100;0.00249931;0.00204059;0.00543425
101;calc iter;100;2.35313;2.3093;2.53664
101;total;1;261.336;261.336;261.336
102;calc total;1;235.677;235.677;235.677
102;calc update async;100;0.000153936;1.993e-05;0.0111511
102;calc inner;100;2.27593;2.19998;2.48691
102;calc wait;100;0.00234579;0.00194849;0.0153148
102;calc bound;100;0.00240397;0.00207014;0.00680635
102;calc iter;100;2.35321;2.32906;2.5429
102;total;1;261.69;261.69;261.69
103;calc total;1;235.676;235.676;235.676
103;calc update async;100;0.000166519;2.163e-05;0.0130511
103;calc inner;100;2.27561;2.19992;2.48658
103;calc wait;100;0.0101939;0.00189804;0.0590895
103;calc bound;100;0.00241023;0.00208143;0.00712207
103;calc iter;100;2.35321;2.32893;2.54258
103;total;1;261.426;261.426;261.426
104;calc total;1;235.677;235.677;235.677
104;calc update async;100;0.000160251;2.336e-05;0.0124847
104;calc inner;100;2.28885;2.22235;2.44994
104;calc wait;100;0.0373856;0.00312605;0.120944
104;calc bound;100;0.00253624;0.00151786;0.0062147
104;calc iter;100;2.3539;2.32439;2.55415
104;total;1;261.634;261.634;261.634
105;calc total;1;235.676;235.676;235.676
105;calc update async;100;0.000150713;2.379e-05;0.0112239
105;calc inner;100;2.3001;2.26757;2.48203
105;calc wait;100;0.0166705;0.00693968;0.0390822
105;calc bound;100;0.00264603;0.00206853;0.00595253
105;calc iter;100;2.35415;2.34589;2.54442
105;total;1;261.863;261.863;261.863
106;calc total;1;235.676;235.676;235.676
106;calc update async;100;0.000175736;2.66e-05;0.0132804
106;calc inner;100;2.30503;2.27358;2.48893
106;calc wait;100;0.00232344;0.00193971;0.00309779
106;calc bound;100;0.00259594;0.00207614;0.00541028
106;calc iter;100;2.35424;2.34631;2.5451
106;total;1;261.637;261.637;261.637
107;calc total;1;235.676;235.676;235.676
107;calc update async;100;0.000159804;2.42e-05;0.0125513
107;calc inner;100;2.30436;2.27284;2.48856
107;calc wait;100;0.00403158;0.00194653;0.0183001
107;calc bound;100;0.00258966;0.00179871;0.00546569
107;calc iter;100;2.35424;2.34573;2.54609
107;total;1;261.863;261.863;261.863
108;calc total;1;235.677;235.677;235.677
108;calc update async;100;0.000153086;2.1549e-05;0.0118218
108;calc inner;100;2.29589;2.21979;2.50054
108;calc wait;100;0.0259963;0.00299944;0.104263
108;calc bound;100;0.00285926;0.00160663;0.00655506
108;calc iter;100;2.35424;2.32643;2.54184
108;total;1;261.617;261.617;261.617
109;calc total;1;235.676;235.676;235.676
109;calc update async;100;0.000163684;2.326e-05;0.0129421
109;calc inner;100;2.30099;2.24523;2.49426
109;calc wait;100;0.0178811;0.00474802;0.0797129
109;calc bound;100;0.00252289;0.00183997;0.00469553
109;calc iter;100;2.35417;2.32979;2.54318
109;total;1;261.326;261.326;261.326
110;calc total;1;235.677;235.677;235.677
110;calc update async;100;0.000162273;2.8849e-05;0.0118219
110;calc inner;100;2.30657;2.26812;2.4998
110;calc wait;100;0.0022109;0.00153401;0.00353828
110;calc bound;100;0.00251221;0.00168001;0.00468592
110;calc iter;100;2.35428;2.34482;2.54349
110;total;1;261.615;261.615;261.615
111;calc total;1;235.676;235.676;235.676
111;calc update async;100;0.000166111;2.4159e-05;0.0132084
111;calc inner;100;2.30584;2.26724;2.49825
111;calc wait;100;0.00345261;0.00153828;0.018184
111;calc bound;100;0.0024541;0.00169371;0.00455321
111;calc iter;100;2.35428;2.34639;2.54178
111;total;1;261.302;261.302;261.302
112;calc total;1;235.677;235.677;235.677
112;calc update async;100;0.00016954;2.27e-05;0.0138347
112;calc inner;100;2.32053;2.30043;2.50914
112;calc wait;100;0.0212101;0.00327523;0.0418164
112;calc bound;100;0.00251107;0.00196563;0.00315299
112;calc iter;100;2.3544;2.345;2.5405
112;total;1;261.612;261.612;261.612
113;calc total;1;235.676;235.676;235.676
113;calc update async;100;0.000168261;1.996e-05;0.013149
113;calc inner;100;2.32597;2.31648;2.51581
113;calc wait;100;0.01261;0.00924875;0.0213257
113;calc bound;100;0.00265736;0.00229532;0.00471179
113;calc iter;100;2.35443;2.34857;2.54377
113;total;1;261.89;261.89;261.89
114;calc total;1;235.676;235.676;235.676
114;calc update async;100;0.000165056;2.2339e-05;0.0130109
114;calc inner;100;2.33115;2.32244;2.51961
114;calc wait;100;0.00240825;0.00209328;0.0134153
114;calc bound;100;0.00252061;0.00212088;0.00795287
114;calc iter;100;2.35446;2.34891;2.54306
114;total;1;261.555;261.555;261.555
115;calc total;1;235.676;235.676;235.676
115;calc update async;100;0.00017885;2.908e-05;0.0132247
115;calc inner;100;2.33129;2.32197;2.51996
115;calc wait;100;0.00289877;0.00214272;0.0137073
115;calc bound;100;0.00254187;0.00211738;0.00772313
115;calc iter;100;2.35447;2.34816;2.5431
115;total;1;261.235;261.235;261.235
116;calc total;1;235.677;235.677;235.677
116;calc update async;100;0.0001427;1.953e-05;0.011098
116;calc inner;100;2.32456;2.30173;2.51681
116;calc wait;100;0.0162913;0.00318263;0.0411665
116;calc bound;100;0.00255691;0.0020376;0.00489524
116;calc iter;100;2.35444;2.34463;2.54529
116;total;1;261.491;261.491;261.491
117;calc total;1;235.676;235.676;235.676
117;calc update async;100;0.000167087;2.0029e-05;0.0132048
117;calc inner;100;2.32607;2.30286;2.51345
117;calc wait;100;0.0136487;0.00834844;0.0353219
117;calc bound;100;0.00267018;0.00217519;0.00578488
117;calc iter;100;2.35443;2.34349;2.54346
117;total;1;261.24;261.24;261.24
118;calc total;1;235.677;235.677;235.677
118;calc update async;100;0.000148171;2.2919e-05;0.0110979
118;calc inner;100;2.33163;2.32262;2.5204
118;calc wait;100;0.00244528;0.00204571;0.0198425
118;calc bound;100;0.00250157;0.00210901;0.00765727
118;calc iter;100;2.35447;2.34837;2.54401
118;total;1;261.644;261.644;261.644
119;calc total;1;235.676;235.676;235.676
119;calc update async;100;0.000182521;3.4529e-05;0.0131033
119;calc inner;100;2.3319;2.32229;2.52105
119;calc wait;100;0.0030719;0.00230271;0.0160074
119;calc bound;100;0.00251337;0.00209784;0.0074228
119;calc iter;100;2.35445;2.34793;2.54574
119;total;1;261.569;261.569;261.569
120;calc total;1;235.677;235.677;235.677
120;calc update async;100;0.000159615;2.504e-05;0.0123619
120;calc inner;100;2.34337;2.33666;2.52991
120;calc wait;100;0.00819842;0.00301372;0.0152389
120;calc bound;100;0.002761;0.00203872;0.00555425
120;calc iter;100;2.3545;2.34513;2.54392
120;total;1;261.41;261.41;261.41
121;calc total;1;235.676;235.676;235.676
121;calc update async;100;0.000174529;2.459e-05;0.0133091
121;calc inner;100;2.34383;2.33857;2.53193
121;calc wait;100;0.00671761;0.0038952;0.008605
121;calc bound;100;0.00376829;0.00210905;0.00535076
121;calc iter;100;2.35449;2.34749;2.542
121;total;1;261.309;261.309;261.309
122;calc total;1;235.676;235.676;235.676
122;calc update async;100;0.000165724;2.7079e-05;0.012968
122;calc inner;100;2.34776;2.34235;2.53603
122;calc wait;100;0.00228105;0.00179915;0.00300019
122;calc bound;100;0.00429252;0.00188739;0.00526927
122;calc iter;100;2.3545;2.34808;2.54296
122;total;1;261.599;261.599;261.599
123;calc total;1;235.676;235.676;235.676
123;calc update async;100;0.000168853;2.501e-05;0.0132387
123;calc inner;100;2.34792;2.34266;2.53582
123;calc wait;100;0.00248624;0.00175598;0.00324547
123;calc bound;100;0.00391365;0.00188512;0.00514949
123;calc iter;100;2.3545;2.34804;2.54248
123;total;1;261.391;261.391;261.391
124;calc total;1;235.677;235.677;235.677
124;calc update async;100;0.000156207;2.473e-05;0.011917
124;calc inner;100;2.34374;2.3356;2.53375
124;calc wait;100;0.00765315;0.00354223;0.0119484
124;calc bound;100;0.00288748;0.00197603;0.00509714
124;calc iter;100;2.3545;2.34677;2.5421
124;total;1;261.411;261.411;261.411
125;calc total;1;235.676;235.676;235.676
125;calc update async;100;0.000171802;2.822e-05;0.0131407
125;calc inner;100;2.34362;2.33338;2.53253
125;calc wait;100;0.00752005;0.00452156;0.0195601
125;calc bound;100;0.00317035;0.0019856;0.00657038
125;calc iter;100;2.35449;2.34585;2.54411
125;total;1;261.505;261.505;261.505
126;calc total;1;235.677;235.677;235.677
126;calc update async;100;0.000164293;2.6639e-05;0.012339
126;calc inner;100;2.34802;2.3412;2.53844
126;calc wait;100;0.00229868;0.00174612;0.00452078
126;calc bound;100;0.00394614;0.00184379;0.00502438
126;calc iter;100;2.3545;2.34698;2.54468
126;total;1;261.314;261.314;261.314
127;calc total;1;235.676;235.676;235.676
127;calc update async;100;0.000162935;2.17e-05;0.0132172
127;calc inner;100;2.34823;2.34125;2.53844
127;calc wait;100;0.00270015;0.00211496;0.00334482
127;calc bound;100;0.00331345;0.00195692;0.00505989
127;calc iter;100;2.35449;2.347;2.54407
127;total;1;261.896;261.896;261.896
MPI
Running Jacobi on 128 processors with (16, 8) elements.
Array Dimensions: 170000 170000
Block Dimensions: 10625 21250
== Energy Conservation Check ==
initial Energy:               25.000
  final Energy:               25.000
    Difference:               -0.000
== Time Statistics ==
Completed 100 iterations.
# unit_id;function_name;num_calls;avg_runtime;min_runtime;max_runtime
0;calc total;1;235.842;235.842;235.842
0;calc update async;100;0.000112591;1.979e-05;0.00790907
0;calc inner;100;2.26053;2.04723;2.50578
0;calc wait;100;0.0491322;0.00209136;0.287799
0;calc bound;100;0.00252085;0.00148522;0.0072034
0;calc iter;100;2.35718;2.29761;2.7017
0;total;1;262.015;262.015;262.015
1;calc total;1;235.841;235.841;235.841
1;calc update async;100;0.000163546;1.569e-05;0.0132142
1;calc inner;100;2.26606;2.16126;2.54041
1;calc wait;100;0.0303998;0.0066916;0.073267
1;calc bound;100;0.00248202;0.00166455;0.00690083
1;calc iter;100;2.35719;2.31705;2.69236
1;total;1;261.983;261.983;261.983
2;calc total;1;235.841;235.841;235.841
2;calc update async;100;0.00016818;2.129e-05;0.0126349
2;calc inner;100;2.27864;2.19952;2.56904
2;calc wait;100;0.00243134;0.00162156;0.0205456
2;calc bound;100;0.0024402;0.00176082;0.00760571
2;calc iter;100;2.3573;2.33356;2.68495
2;total;1;261.987;261.987;261.987
3;calc total;1;235.841;235.841;235.841
3;calc update async;100;0.00017164;2.037e-05;0.01324
3;calc inner;100;2.27858;2.19868;2.57
3;calc wait;100;0.0076677;0.00162878;0.0521338
3;calc bound;100;0.00245152;0.00175739;0.00766591
3;calc iter;100;2.35729;2.3303;2.6897
3;total;1;261.974;261.974;261.974
4;calc total;1;235.842;235.842;235.842
4;calc update async;100;9.55986e-05;1.704e-05;0.00658514
4;calc inner;100;2.23832;1.94605;2.58072
4;calc wait;100;0.0663729;0.00292697;0.382178
4;calc bound;100;0.00320631;0.00160963;0.00681985
4;calc iter;100;2.35702;2.28646;2.65666
4;total;1;262.012;262.012;262.012
5;calc total;1;235.841;235.841;235.841
5;calc update async;100;0.000165594;1.701e-05;0.0131861
5;calc inner;100;2.26501;2.14591;2.58248
5;calc wait;100;0.0221625;0.00572867;0.0572426
5;calc bound;100;0.00256023;0.00187034;0.00734214
5;calc iter;100;2.35716;2.31923;2.66649
5;total;1;262.014;262.014;262.014
6;calc total;1;235.841;235.841;235.841
6;calc update async;100;0.000171704;2.0509e-05;0.0132243
6;calc inner;100;2.27364;2.17162;2.5811
6;calc wait;100;0.00260457;0.00195092;0.0273498
6;calc bound;100;0.00245138;0.00184525;0.00761628
6;calc iter;100;2.35726;2.33174;2.67363
6;total;1;261.983;261.983;261.983
7;calc total;1;235.841;235.841;235.841
7;calc update async;100;0.000167849;2.102e-05;0.012867
7;calc inner;100;2.27339;2.17129;2.58075
7;calc wait;100;0.0115635;0.00194512;0.0714296
7;calc bound;100;0.00229922;0.00168834;0.00750249
7;calc iter;100;2.35726;2.33123;2.67321
7;total;1;262.013;262.013;262.013
8;calc total;1;235.842;235.842;235.842
8;calc update async;100;8.90119e-05;1.5649e-05;0.0059719
8;calc inner;100;2.28326;2.20795;2.5967
8;calc wait;100;0.0366647;0.003183;0.125547
8;calc bound;100;0.00267345;0.00150456;0.00666281
8;calc iter;100;2.3581;2.31898;2.66988
8;total;1;261.992;261.992;261.992
9;calc total;1;235.841;235.841;235.841
9;calc update async;100;0.000166073;1.826e-05;0.0132945
9;calc inner;100;2.29078;2.24696;2.60379
9;calc wait;100;0.021002;0.00448053;0.0483595
9;calc bound;100;0.0024987;0.00155943;0.00530503
9;calc iter;100;2.35808;2.34069;2.67039
9;total;1;261.958;261.958;261.958
10;calc total;1;235.841;235.841;235.841
10;calc update async;100;0.000176571;2.6469e-05;0.0131322
10;calc inner;100;2.29331;2.25486;2.60722
10;calc wait;100;0.00222953;0.00153311;0.00256286
10;calc bound;100;0.00248217;0.00150415;0.00625742
10;calc iter;100;2.35819;2.34798;2.68155
10;total;1;261.964;261.964;261.964
11;calc total;1;235.841;235.841;235.841
11;calc update async;100;0.000156683;2.8439e-05;0.0116246
11;calc inner;100;2.29643;2.26031;2.6073
11;calc wait;100;0.00615182;0.00186923;0.0293742
11;calc bound;100;0.00244836;0.00150515;0.00720734
11;calc iter;100;2.35819;2.34209;2.66937
11;total;1;261.965;261.965;261.965
12;calc total;1;235.842;235.842;235.842
12;calc update async;100;9.62706e-05;1.67e-05;0.00649537
12;calc inner;100;2.28692;2.21185;2.59377
12;calc wait;100;0.029045;0.00303058;0.129325
12;calc bound;100;0.00369765;0.0015087;0.00718696
12;calc iter;100;2.35806;2.32624;2.67815
12;total;1;261.969;261.969;261.969
13;calc total;1;235.841;235.841;235.841
13;calc update async;100;0.000151003;2.002e-05;0.0115665
13;calc inner;100;2.2961;2.25427;2.60272
13;calc wait;100;0.0157126;0.00487615;0.0350709
13;calc bound;100;0.00238657;0.00165626;0.00516052
13;calc iter;100;2.35809;2.34748;2.68016
13;total;1;261.962;261.962;261.962
14;calc total;1;235.841;235.841;235.841
14;calc update async;100;0.000157582;2.647e-05;0.0115811
14;calc inner;100;2.29871;2.26329;2.60793
14;calc wait;100;0.00214573;0.00156355;0.00275223
14;calc bound;100;0.0023913;0.0016018;0.0058871
14;calc iter;100;2.35819;2.34685;2.67867
14;total;1;261.97;261.97;261.97
15;calc total;1;235.841;235.841;235.841
15;calc update async;100;0.000164203;2.4229e-05;0.0131406
15;calc inner;100;2.29815;2.2639;2.60734
15;calc wait;100;0.00276267;0.0015397;0.0163198
15;calc bound;100;0.0023912;0.00158711;0.00621736
15;calc iter;100;2.3582;2.34691;2.67904
15;total;1;261.961;261.961;261.961
16;calc total;1;235.842;235.842;235.842
16;calc update async;100;0.000105639;2.28e-05;0.00746638
16;calc inner;100;2.32172;2.2819;2.64007
16;calc wait;100;0.0223854;0.00588724;0.0645828
16;calc bound;100;0.00306582;0.00204734;0.00440856
16;calc iter;100;2.35835;2.34955;2.67743
16;total;1;261.988;261.988;261.988
17;calc total;1;235.841;235.841;235.841
17;calc update async;100;0.000168473;2.199e-05;0.0132477
17;calc inner;100;2.32561;2.31028;2.64352
17;calc wait;100;0.0195189;0.0103944;0.02983
17;calc bound;100;0.00240006;0.00209328;0.00742208
17;calc iter;100;2.35834;2.34524;2.68025
17;total;1;261.988;261.988;261.988
18;calc total;1;235.841;235.841;235.841
18;calc update async;100;0.000175438;2.6429e-05;0.0132361
18;calc inner;100;2.33684;2.32699;2.65988
18;calc wait;100;0.00226367;0.00193519;0.0173886
18;calc bound;100;0.00222796;0.00202377;0.0074014
18;calc iter;100;2.35838;2.34773;2.67991
18;total;1;261.968;261.968;261.968
19;calc total;1;235.841;235.841;235.841
19;calc update async;100;0.000176809;2.963e-05;0.0132648
19;calc inner;100;2.33083;2.31447;2.64812
19;calc wait;100;0.0101651;0.00305327;0.0192647
19;calc bound;100;0.00221786;0.00198617;0.00750928
19;calc iter;100;2.35837;2.34759;2.68205
19;total;1;261.968;261.968;261.968
20;calc total;1;235.842;235.842;235.842
20;calc update async;100;0.000110273;2.1339e-05;0.00819845
20;calc inner;100;2.32461;2.28765;2.64714
20;calc wait;100;0.0168753;0.00290646;0.0538746
20;calc bound;100;0.00333199;0.00209129;0.00683953
20;calc iter;100;2.35833;2.34936;2.68143
20;total;1;261.962;261.962;261.962
21;calc total;1;235.841;235.841;235.841
21;calc update async;100;0.000167629;2.039e-05;0.0131845
21;calc inner;100;2.3287;2.31937;2.65224
21;calc wait;100;0.0133658;0.00638196;0.0184478
21;calc bound;100;0.00277973;0.00231383;0.00761289
21;calc iter;100;2.35835;2.34464;2.68031
21;total;1;261.912;261.912;261.912
22;calc total;1;235.841;235.841;235.841
22;calc update async;100;0.000154994;2.3379e-05;0.0116493
22;calc inner;100;2.33331;2.32229;2.65485
22;calc wait;100;0.0024967;0.00209708;0.0178591
22;calc bound;100;0.00254848;0.00213277;0.0077372
22;calc iter;100;2.35838;2.35024;2.68061
22;total;1;261.933;261.933;261.933
23;calc total;1;235.841;235.841;235.841
23;calc update async;100;0.000173165;2.272e-05;0.0129538
23;calc inner;100;2.33345;2.3219;2.65526
23;calc wait;100;0.0032397;0.0022605;0.0179458
23;calc bound;100;0.00256048;0.00212546;0.00776635
23;calc iter;100;2.35837;2.34892;2.68081
23;total;1;261.931;261.931;261.931
24;calc total;1;235.842;235.842;235.842
24;calc update async;100;0.000131685;2.676e-05;0.00966576
24;calc inner;100;2.3476;2.33776;2.66763
24;calc wait;100;0.00792986;0.00460324;0.0165289
24;calc bound;100;0.00274365;0.0019731;0.00413313
24;calc iter;100;2.35841;2.35102;2.68085
24;total;1;261.951;261.951;261.951
25;calc total;1;235.841;235.841;235.841
25;calc update async;100;0.000171715;2.6189e-05;0.0132727
25;calc inner;100;2.34804;2.34082;2.66811
25;calc wait;100;0.00685187;0.00423679;0.00853783
25;calc bound;100;0.0033312;0.00197884;0.00520996
25;calc iter;100;2.3584;2.35068;2.67806
25;total;1;261.956;261.956;261.956
26;calc total;1;235.841;235.841;235.841
26;calc update async;100;0.000171582;2.981e-05;0.0132155
26;calc inner;100;2.3518;2.34477;2.6731
26;calc wait;100;0.00225984;0.00168534;0.00267915
26;calc bound;100;0.00417342;0.00182557;0.00505816
26;calc iter;100;2.35841;2.34911;2.67966
26;total;1;261.957;261.957;261.957
27;calc total;1;235.841;235.841;235.841
27;calc update async;100;0.000165976;2.2859e-05;0.0132525
27;calc inner;100;2.35217;2.34522;2.67276
27;calc wait;100;0.00257847;0.0018827;0.00323961
27;calc bound;100;0.00348478;0.00187137;0.00509029
27;calc iter;100;2.3584;2.3501;2.67848
27;total;1;261.928;261.928;261.928
28;calc total;1;235.842;235.842;235.842
28;calc update async;100;9.59135e-05;2.419e-05;0.00636294
28;calc inner;100;2.34736;2.32154;2.6703
28;calc wait;100;0.00820505;0.00485068;0.0374006
28;calc bound;100;0.0027403;0.00187653;0.00352039
28;calc iter;100;2.35841;2.35097;2.68039
28;total;1;261.938;261.938;261.938
29;calc total;1;235.841;235.841;235.841
29;calc update async;100;0.000168426;2.429e-05;0.0131251
29;calc inner;100;2.34796;2.34059;2.67074
29;calc wait;100;0.00703788;0.0037373;0.00811534
29;calc bound;100;0.00322465;0.00189927;0.00532203
29;calc iter;100;2.3584;2.34939;2.68067
29;total;1;261.94;261.94;261.94
30;calc total;1;235.841;235.841;235.841
30;calc update async;100;0.000170209;3.0589e-05;0.0131516
30;calc inner;100;2.35196;2.34449;2.67418
30;calc wait;100;0.00228581;0.00170676;0.00282504
30;calc bound;100;0.00398535;0.00176448;0.00497944
30;calc iter;100;2.35841;2.34901;2.68038
30;total;1;261.921;261.921;261.921
31;calc total;1;235.841;235.841;235.841
31;calc update async;100;0.000165842;2.443e-05;0.0129882
31;calc inner;100;2.35222;2.34427;2.67496
31;calc wait;100;0.00248299;0.00172618;0.00371983
31;calc bound;100;0.0035348;0.00186227;0.00518526
31;calc iter;100;2.3584;2.3496;2.68078
31;total;1;261.939;261.939;261.939
32;calc total;1;235.842;235.842;235.842
32;calc update async;100;0.000103772;2.259e-05;0.00742355
32;calc inner;100;2.30758;2.28789;2.63616
32;calc wait;100;0.016255;0.00393725;0.050672
32;calc bound;100;0.00248898;0.00188219;0.00308625
32;calc iter;100;2.35835;2.34958;2.67746
32;total;1;261.741;261.741;261.741
33;calc total;1;235.841;235.841;235.841
33;calc update async;100;0.00017257;2.3409e-05;0.0132328
33;calc inner;100;2.31013;2.3001;2.63822
33;calc wait;100;0.0110469;0.00616048;0.0231729
33;calc bound;100;0.00267385;0.00194123;0.00721738
33;calc iter;100;2.35834;2.34739;2.68025
33;total;1;261.882;261.882;261.882
34;calc total;1;235.841;235.841;235.841
34;calc update async;100;0.000167721;2.574e-05;0.0132111
34;calc inner;100;2.31424;2.30447;2.64164
34;calc wait;100;0.00247067;0.00170319;0.0228128
34;calc bound;100;0.00251561;0.00176456;0.00768172
34;calc iter;100;2.35837;2.34949;2.67992
34;total;1;261.88;261.88;261.88
35;calc total;1;235.841;235.841;235.841
35;calc update async;100;0.000171044;3.0229e-05;0.012856
35;calc inner;100;2.31425;2.30396;2.6415
35;calc wait;100;0.00313644;0.0021483;0.0231689
35;calc bound;100;0.00252621;0.00176996;0.00774468
35;calc iter;100;2.35837;2.34887;2.68053
35;total;1;261.874;261.874;261.874
36;calc total;1;235.842;235.842;235.842
36;calc update async;100;0.00012878;2.281e-05;0.009705
36;calc inner;100;2.30796;2.27499;2.6355
36;calc wait;100;0.0157014;0.0036295;0.0712387
36;calc bound;100;0.00257025;0.00181162;0.00475748
36;calc iter;100;2.35833;2.3458;2.6814
36;total;1;261.878;261.878;261.878
37;calc total;1;235.841;235.841;235.841
37;calc update async;100;0.000159077;1.9549e-05;0.0125006
37;calc inner;100;2.31011;2.29763;2.63799
37;calc wait;100;0.0115646;0.00731722;0.0188178
37;calc bound;100;0.0026689;0.00191123;0.00740917
37;calc iter;100;2.35834;2.34695;2.68034
37;total;1;261.739;261.739;261.739
38;calc total;1;235.841;235.841;235.841
38;calc update async;100;0.000168806;2.6899e-05;0.0132132
38;calc inner;100;2.3145;2.30409;2.64239
38;calc wait;100;0.00244496;0.00173029;0.0199324
38;calc bound;100;0.00249236;0.00192666;0.00749826
38;calc iter;100;2.35837;2.34884;2.68059
38;total;1;261.729;261.729;261.729
39;calc total;1;235.841;235.841;235.841
39;calc update async;100;0.00017723;3.004e-05;0.0131231
39;calc inner;100;2.31448;2.30452;2.6428
39;calc wait;100;0.00288574;0.00206255;0.0193118
39;calc bound;100;0.00250503;0.00194673;0.0075165
39;calc iter;100;2.35837;2.34944;2.68094
39;total;1;261.909;261.909;261.909
40;calc total;1;235.842;235.842;235.842
40;calc update async;100;9.77917e-05;2.2019e-05;0.00658213
40;calc inner;100;2.29961;2.23281;2.63225
40;calc wait;100;0.0324845;0.00306563;0.103797
40;calc bound;100;0.00309056;0.00202031;0.00675843
40;calc iter;100;2.35791;2.3352;2.68029
40;total;1;261.882;261.882;261.882
41;calc total;1;235.841;235.841;235.841
41;calc update async;100;0.000168308;2.326e-05;0.0132729
41;calc inner;100;2.30968;2.28459;2.63844
41;calc wait;100;0.0199839;0.0066512;0.0350968
41;calc bound;100;0.00260106;0.00203483;0.006453
41;calc iter;100;2.35789;2.34311;2.68076
41;total;1;261.88;261.88;261.88
42;calc total;1;235.841;235.841;235.841
42;calc update async;100;0.000182496;2.989e-05;0.0131951
42;calc inner;100;2.31879;2.29903;2.64665
42;calc wait;100;0.00222213;0.00195374;0.00317263
42;calc bound;100;0.00259377;0.00204291;0.00768207
42;calc iter;100;2.35794;2.34545;2.67963
42;total;1;261.884;261.884;261.884
43;calc total;1;235.841;235.841;235.841
43;calc update async;100;0.000165341;2.379e-05;0.0131214
43;calc inner;100;2.31567;2.29434;2.64457
43;calc wait;100;0.00418623;0.00212052;0.0099544
43;calc bound;100;0.00269745;0.00209974;0.00650285
43;calc iter;100;2.35795;2.3467;2.67934
43;total;1;261.883;261.883;261.883
44;calc total;1;235.842;235.842;235.842
44;calc update async;100;0.000108957;1.924e-05;0.00772471
44;calc inner;100;2.30024;2.22673;2.63411
44;calc wait;100;0.0317206;0.00283757;0.11446
44;calc bound;100;0.00302013;0.0019887;0.00938188
44;calc iter;100;2.35787;2.33654;2.6787
44;total;1;261.863;261.863;261.863
45;calc total;1;235.841;235.841;235.841
45;calc update async;100;0.000166324;2.059e-05;0.0131668
45;calc inner;100;2.30993;2.28483;2.64067
45;calc wait;100;0.018361;0.00448837;0.0322563
45;calc bound;100;0.00259103;0.00192786;0.00621236
45;calc iter;100;2.35787;2.34399;2.679
45;total;1;261.863;261.863;261.863
46;calc total;1;235.841;235.841;235.841
46;calc update async;100;0.000172232;2.411e-05;0.0129528
46;calc inner;100;2.31675;2.29579;2.64503
46;calc wait;100;0.00240065;0.00185451;0.00423494
46;calc bound;100;0.00257919;0.00209232;0.00535139
46;calc iter;100;2.35793;2.34563;2.67915
46;total;1;261.863;261.863;261.863
47;calc total;1;235.841;235.841;235.841
47;calc update async;100;0.000167639;1.941e-05;0.0131378
47;calc inner;100;2.31609;2.29407;2.64428
47;calc wait;100;0.00276244;0.00192683;0.0107844
47;calc bound;100;0.00251672;0.00202714;0.00546734
47;calc iter;100;2.35794;2.34736;2.67905
47;total;1;261.862;261.862;261.862
48;calc total;1;235.842;235.842;235.842
48;calc update async;100;8.16594e-05;1.9639e-05;0.00489844
48;calc inner;100;2.22238;1.98906;2.5082
48;calc wait;100;0.0720919;0.00236782;0.350382
48;calc bound;100;0.00292867;0.00203088;0.00669125
48;calc iter;100;2.35754;2.26969;2.68954
48;total;1;261.814;261.814;261.814
49;calc total;1;235.841;235.841;235.841
49;calc update async;100;0.000167826;1.8699e-05;0.0132667
49;calc inner;100;2.25143;2.16588;2.52966
49;calc wait;100;0.0229514;0.00806789;0.0622604
49;calc bound;100;0.00259474;0.00169089;0.00757469
49;calc iter;100;2.35753;2.33373;2.67918
49;total;1;261.785;261.785;261.785
50;calc total;1;235.841;235.841;235.841
50;calc update async;100;0.000170145;2.139e-05;0.0130332
50;calc inner;100;2.25676;2.17825;2.53906
50;calc wait;100;0.00245968;0.00156352;0.0223098
50;calc bound;100;0.00244191;0.00155385;0.00755364
50;calc iter;100;2.35765;2.33984;2.6807
50;total;1;261.808;261.808;261.808
51;calc total;1;235.841;235.841;235.841
51;calc update async;100;0.000172342;2.408e-05;0.0131233
51;calc inner;100;2.25789;2.18102;2.53998
51;calc wait;100;0.0102439;0.00200385;0.0613766
51;calc bound;100;0.00245468;0.0015691;0.00769463
51;calc iter;100;2.35764;2.34039;2.68115
51;total;1;261.807;261.807;261.807
52;calc total;1;235.842;235.842;235.842
52;calc update async;100;0.000125831;1.4589e-05;0.00967794
52;calc inner;100;2.2281;1.95418;2.56017
52;calc wait;100;0.0652422;0.00298984;0.403222
52;calc bound;100;0.00321036;0.00149115;0.00690205
52;calc iter;100;2.35722;2.2865;2.6695
52;total;1;261.825;261.825;261.825
53;calc total;1;235.841;235.841;235.841
53;calc update async;100;0.000160784;1.517e-05;0.0129331
53;calc inner;100;2.25247;2.15056;2.56045
53;calc wait;100;0.023706;0.00836539;0.0628635
53;calc bound;100;0.00251945;0.00207525;0.00711052
53;calc iter;100;2.35736;2.33153;2.67991
53;total;1;261.827;261.827;261.827
54;calc total;1;235.841;235.841;235.841
54;calc update async;100;0.000168282;2.015e-05;0.0130368
54;calc inner;100;2.25951;2.17103;2.55613
54;calc wait;100;0.00237267;0.00192374;0.0184246
54;calc bound;100;0.00245839;0.00208999;0.00780194
54;calc iter;100;2.35757;2.33528;2.67928
54;total;1;261.802;261.802;261.802
55;calc total;1;235.834;235.834;235.834
55;calc update async;100;0.000106157;2.398e-05;0.00706873
55;calc inner;100;2.25892;2.17056;2.55558
55;calc wait;100;0.00922437;0.0019423;0.0654368
55;calc bound;100;0.00245609;0.0018237;0.0078137
55;calc iter;100;2.35751;2.33478;2.67929
55;total;1;261.802;261.802;261.802
56;calc total;1;235.842;235.842;235.842
56;calc update async;100;0.000130513;1.749e-05;0.00986392
56;calc inner;100;2.18949;1.75848;2.51639
56;calc wait;100;0.104618;0.00220366;0.565325
56;calc bound;100;0.00324807;0.00180995;0.0070854
56;calc iter;100;2.35595;2.22934;2.61998
56;total;1;261.826;261.826;261.826
57;calc total;1;235.841;235.841;235.841
57;calc update async;100;0.000165474;1.632e-05;0.0132366
57;calc inner;100;2.22763;2.04272;2.51298
57;calc wait;100;0.0372144;0.0041411;0.138626
57;calc bound;100;0.00294544;0.00210062;0.0067795
57;calc iter;100;2.35591;2.28068;2.63202
57;total;1;261.801;261.801;261.801
58;calc total;1;235.841;235.841;235.841
58;calc update async;100;0.000169065;2.0889e-05;0.0128281
58;calc inner;100;2.24465;2.09396;2.51666
58;calc wait;100;0.00233663;0.00171622;0.00862057
58;calc bound;100;0.00307343;0.00210669;0.00631994
58;calc iter;100;2.35598;2.308;2.64703
58;total;1;261.746;261.746;261.746
59;calc total;1;235.841;235.841;235.841
59;calc update async;100;0.000168259;2.289e-05;0.0129117
59;calc inner;100;2.2442;2.09314;2.51578
59;calc wait;100;0.0182617;0.00178921;0.100523
59;calc bound;100;0.00289813;0.0020921;0.00604785
59;calc iter;100;2.35598;2.30693;2.65428
59;total;1;261.769;261.769;261.769
60;calc total;1;235.842;235.842;235.842
60;calc update async;100;0.000105453;1.814e-05;0.00738761
60;calc inner;100;2.18136;1.65719;2.34165
60;calc wait;100;0.112969;0.00285381;0.656624
60;calc bound;100;0.00360612;0.00190042;0.00711509
60;calc iter;100;2.35489;2.21205;2.78267
60;total;1;261.777;261.777;261.777
61;calc total;1;235.841;235.841;235.841
61;calc update async;100;0.000165893;1.91e-05;0.0131361
61;calc inner;100;2.22965;1.99862;2.41754
61;calc wait;100;0.0324201;0.00417251;0.217623
61;calc bound;100;0.00271649;0.0019154;0.00625254
61;calc iter;100;2.3554;2.27138;2.72953
61;total;1;261.787;261.787;261.787
62;calc total;1;235.841;235.841;235.841
62;calc update async;100;0.000165814;1.6649e-05;0.0131446
62;calc inner;100;2.24445;2.05265;2.46845
62;calc wait;100;0.00226843;0.0017489;0.00292368
62;calc bound;100;0.00283038;0.00208262;0.00544335
62;calc iter;100;2.35574;2.30286;2.69917
62;total;1;261.727;261.727;261.727
63;calc total;1;235.841;235.841;235.841
63;calc update async;100;0.000167591;2.343e-05;0.0129292
63;calc inner;100;2.24432;2.05192;2.46805
63;calc wait;100;0.017753;0.00173826;0.111824
63;calc bound;100;0.00285327;0.00207451;0.00533458
63;calc iter;100;2.35574;2.3022;2.69936
63;total;1;261.758;261.758;261.758
64;calc total;1;235.842;235.842;235.842
64;calc update async;100;0.000136362;2.054e-05;0.0101037
64;calc inner;100;2.26273;1.86115;2.69795
64;calc wait;100;0.0493183;0.0022069;0.518283
64;calc bound;100;0.00324669;0.00201673;0.00807448
64;calc iter;100;2.35465;2.26117;2.70798
64;total;1;261.699;261.699;261.699
65;calc total;1;235.841;235.841;235.841
65;calc update async;100;0.000161525;1.639e-05;0.0127808
65;calc inner;100;2.27217;2.00709;2.68842
65;calc wait;100;0.0279899;0.00469337;0.258749
65;calc bound;100;0.00279952;0.00167917;0.00713294
65;calc iter;100;2.35454;2.19741;2.72705
65;total;1;261.698;261.698;261.698
66;calc total;1;235.841;235.841;235.841
66;calc update async;100;0.000168025;1.981e-05;0.013157
66;calc inner;100;2.28288;1.99641;2.70059
66;calc wait;100;0.002784;0.00151875;0.0198625
66;calc bound;100;0.00267049;0.00163053;0.00771774
66;calc iter;100;2.35471;2.23598;2.72821
66;total;1;261.699;261.699;261.699
67;calc total;1;235.841;235.841;235.841
67;calc update async;100;0.000165919;2.3419e-05;0.0125856
67;calc inner;100;2.28281;1.99601;2.69902
67;calc wait;100;0.01228;0.00155799;0.118802
67;calc bound;100;0.00270742;0.00162346;0.00762692
67;calc iter;100;2.35472;2.23674;2.70678
67;total;1;261.7;261.7;261.7
68;calc total;1;235.842;235.842;235.842
68;calc update async;100;0.000127968;1.6529e-05;0.00956637
68;calc inner;100;2.23904;1.60888;2.60048
68;calc wait;100;0.0854828;0.00213361;0.761804
68;calc bound;100;0.00345449;0.00152023;0.00983494
68;calc iter;100;2.35428;2.19192;2.7922
68;total;1;261.714;261.714;261.714
69;calc total;1;235.841;235.841;235.841
69;calc update async;100;0.000164594;1.5899e-05;0.0131163
69;calc inner;100;2.26208;1.95147;2.60169
69;calc wait;100;0.0353706;0.00275925;0.268866
69;calc bound;100;0.002911;0.00212324;0.00765124
69;calc iter;100;2.35234;2.1983;2.6558
69;total;1;261.711;261.711;261.711
70;calc total;1;235.841;235.841;235.841
70;calc update async;100;0.000166948;1.8769e-05;0.012858
70;calc inner;100;2.2747;1.97743;2.61083
70;calc wait;100;0.007165;0.00198291;0.169773
70;calc bound;100;0.00279829;0.00210081;0.00762509
70;calc iter;100;2.35447;2.19193;2.64052
70;total;1;261.714;261.714;261.714
71;calc total;1;235.841;235.841;235.841
71;calc update async;100;0.000167904;2.1419e-05;0.0127843
71;calc inner;100;2.27452;1.97665;2.60746
71;calc wait;100;0.0261649;0.0019459;0.17193
71;calc bound;100;0.00286634;0.00183263;0.00759285
71;calc iter;100;2.35447;2.19114;2.76287
71;total;1;261.78;261.78;261.78
72;calc total;1;235.842;235.842;235.842
72;calc update async;100;0.000110215;2.0919e-05;0.00744079
72;calc inner;100;2.30233;1.93959;2.65104
72;calc wait;100;0.0196209;0.00202154;0.434283
72;calc bound;100;0.0032462;0.00193179;0.00771286
72;calc iter;100;2.35058;2.22475;2.68551
72;total;1;261.716;261.716;261.716
73;calc total;1;235.841;235.841;235.841
73;calc update async;100;0.000172158;2.361e-05;0.0132052
73;calc inner;100;2.30159;1.67838;2.65339
73;calc wait;100;0.0202342;0.00332623;0.641864
73;calc bound;100;0.00355628;0.00196012;0.00711884
73;calc iter;100;2.35042;2.14674;2.68031
73;total;1;261.786;261.786;261.786
74;calc total;1;235.841;235.841;235.841
74;calc update async;100;0.000165094;2.258e-05;0.0126777
74;calc inner;100;2.31163;2;2.65493
74;calc wait;100;0.00274291;0.00168554;0.0195919
74;calc bound;100;0.00410385;0.00210689;0.00685599
74;calc iter;100;2.35061;2.22383;2.67997
74;total;1;261.698;261.698;261.698
75;calc total;1;235.841;235.841;235.841
75;calc update async;100;0.000163551;2.108e-05;0.0125522
75;calc inner;100;2.31203;1.99926;2.65418
75;calc wait;100;0.00550434;0.00183389;0.0996081
75;calc bound;100;0.00361475;0.00207804;0.00712563
75;calc iter;100;2.35061;2.22376;2.69438
75;total;1;261.699;261.699;261.699
76;calc total;1;235.842;235.842;235.842
76;calc update async;100;9.90022e-05;2.14e-05;0.00588112
76;calc inner;100;2.28703;1.72332;2.61043
76;calc wait;100;0.0518788;0.00307242;0.58409
76;calc bound;100;0.00347949;0.00189509;0.00790898
76;calc iter;100;2.34905;2.21449;2.66181
76;total;1;261.673;261.673;261.673
77;calc total;1;235.841;235.841;235.841
77;calc update async;100;0.00016364;1.702e-05;0.0126788
77;calc inner;100;2.29275;1.74483;2.62071
77;calc wait;100;0.0298236;0.00410283;0.356076
77;calc bound;100;0.00343566;0.00212996;0.00624761
77;calc iter;100;2.34868;2.22327;2.70411
77;total;1;261.653;261.653;261.653
78;calc total;1;235.841;235.841;235.841
78;calc update async;100;0.000160319;1.89e-05;0.0124895
78;calc inner;100;2.30541;1.90013;2.61651
78;calc wait;100;0.00838378;0.00171151;0.164529
78;calc bound;100;0.00380982;0.00213947;0.00593115
78;calc iter;100;2.34965;2.22601;2.69063
78;total;1;261.646;261.646;261.646
79;calc total;1;235.841;235.841;235.841
79;calc update async;100;0.000161406;1.764e-05;0.0126128
79;calc inner;100;2.30586;1.89928;2.62609
79;calc wait;100;0.0224311;0.0016946;0.266416
79;calc bound;100;0.00377858;0.00220725;0.00739332
79;calc iter;100;2.34966;2.22563;2.66819
79;total;1;261.676;261.676;261.676
80;calc total;1;235.842;235.842;235.842
80;calc update async;100;0.000122684;1.608e-05;0.00944772
80;calc inner;100;2.28883;2.06733;2.59802
80;calc wait;100;0.0329393;0.00298718;0.236601
80;calc bound;100;0.00316798;0.00202756;0.00765641
80;calc iter;100;2.35058;2.22332;2.67025
80;total;1;261.7;261.7;261.7
81;calc total;1;235.841;235.841;235.841
81;calc update async;100;0.000156371;1.542e-05;0.0125573
81;calc inner;100;2.27289;1.81648;2.59917
81;calc wait;100;0.0527875;0.00554837;0.512193
81;calc bound;100;0.00268047;0.00206743;0.00773436
81;calc iter;100;2.34953;2.20949;2.67772
81;total;1;261.656;261.656;261.656
82;calc total;1;235.841;235.841;235.841
82;calc update async;100;0.00016663;2.021e-05;0.0130493
82;calc inner;100;2.30111;2.14123;2.59335
82;calc wait;100;0.00424594;0.00199092;0.151315
82;calc bound;100;0.0025484;0.00206997;0.00748601
82;calc iter;100;2.35065;2.22729;2.68182
82;total;1;261.658;261.658;261.658
83;calc total;1;235.841;235.841;235.841
83;calc update async;100;0.000168535;2.028e-05;0.0129974
83;calc inner;100;2.30106;2.14015;2.5788
83;calc wait;100;0.00756923;0.00192434;0.197761
83;calc bound;100;0.00258549;0.002064;0.00758802
83;calc iter;100;2.35065;2.25677;2.66175
83;total;1;261.631;261.631;261.631
84;calc total;1;235.842;235.842;235.842
84;calc update async;100;0.000128561;1.624e-05;0.0100482
84;calc inner;100;2.28556;1.94924;2.60472
84;calc wait;100;0.0419187;0.0025158;0.379474
84;calc bound;100;0.00280599;0.0020276;0.00712025
84;calc iter;100;2.35053;2.23894;2.69644
84;total;1;261.623;261.623;261.623
85;calc total;1;235.841;235.841;235.841
85;calc update async;100;0.000164554;1.594e-05;0.0130914
85;calc inner;100;2.28145;1.89979;2.58229
85;calc wait;100;0.0423893;0.00378526;0.440346
85;calc bound;100;0.00280348;0.00215378;0.00691806
85;calc iter;100;2.3495;2.21823;2.67086
85;total;1;261.595;261.595;261.595
86;calc total;1;235.841;235.841;235.841
86;calc update async;100;0.000170214;2.317e-05;0.0128424
86;calc inner;100;2.30403;2.15216;2.60933
86;calc wait;100;0.00332231;0.0019255;0.0258103
86;calc bound;100;0.00267319;0.00211729;0.00782584
86;calc iter;100;2.3505;2.25883;2.67231
86;total;1;261.675;261.675;261.675
87;calc total;1;235.841;235.841;235.841
87;calc update async;100;0.00016647;1.6989e-05;0.0125064
87;calc inner;100;2.30387;2.15032;2.60871
87;calc wait;100;0.00581863;0.00189714;0.112311
87;calc bound;100;0.00264829;0.00210156;0.0079465
87;calc iter;100;2.35059;2.26444;2.67106
87;total;1;261.562;261.562;261.562
88;calc total;1;235.842;235.842;235.842
88;calc update async;100;0.000142231;2.096e-05;0.0105215
88;calc inner;100;2.31563;2.13157;2.65913
88;calc wait;100;0.0208755;0.00220039;0.221283
88;calc bound;100;0.00344861;0.00190337;0.00788619
88;calc iter;100;2.35283;2.25419;2.6724
88;total;1;261.528;261.528;261.528
89;calc total;1;235.841;235.841;235.841
89;calc update async;100;0.000168857;2.175e-05;0.0132499
89;calc inner;100;2.30402;1.99538;2.66008
89;calc wait;100;0.0357039;0.00287367;0.32261
89;calc bound;100;0.00409757;0.00164964;0.00666588
89;calc iter;100;2.35265;2.25742;2.67118
89;total;1;261.497;261.497;261.497
90;calc total;1;235.841;235.841;235.841
90;calc update async;100;0.000158769;2.036e-05;0.0125757
90;calc inner;100;2.32275;2.13497;2.66434
90;calc wait;100;0.00390363;0.00150784;0.136919
90;calc bound;100;0.00400372;0.00158223;0.00540304
90;calc iter;100;2.35286;2.24861;2.67137
90;total;1;261.48;261.48;261.48
91;calc total;1;235.841;235.841;235.841
91;calc update async;100;0.000162881;2.063e-05;0.0126383
91;calc inner;100;2.32254;2.13419;2.66394
91;calc wait;100;0.00603165;0.00148005;0.125259
91;calc bound;100;0.0042519;0.00158372;0.00691939
91;calc iter;100;2.35286;2.26957;2.67131
91;total;1;261.479;261.479;261.479
92;calc total;1;235.842;235.842;235.842
92;calc update async;100;0.000146637;1.787e-05;0.0100401
92;calc inner;100;2.31144;2.11438;2.65758
92;calc wait;100;0.0257378;0.00282393;0.213016
92;calc bound;100;0.00479751;0.00149201;0.00736791
92;calc iter;100;2.35253;2.24438;2.67439
92;total;1;261.452;261.452;261.452
93;calc total;1;235.841;235.841;235.841
93;calc update async;100;0.000156734;1.6829e-05;0.0124455
93;calc inner;100;2.30555;2.0104;2.65561
93;calc wait;100;0.0327787;0.00550591;0.247379
93;calc bound;100;0.00277167;0.00182986;0.00694827
93;calc iter;100;2.35148;2.25436;2.67216
93;total;1;261.531;261.531;261.531
94;calc total;1;235.841;235.841;235.841
94;calc update async;100;0.000169015;1.9929e-05;0.0130887
94;calc inner;100;2.3226;2.14654;2.6635
94;calc wait;100;0.00373238;0.00213839;0.0144669
94;calc bound;100;0.00359864;0.00189965;0.00592202
94;calc iter;100;2.35192;2.28815;2.66983
94;total;1;261.458;261.458;261.458
95;calc total;1;235.841;235.841;235.841
95;calc update async;100;0.000167119;2.252e-05;0.0131275
95;calc inner;100;2.32323;2.13884;2.66431
95;calc wait;100;0.00496974;0.00184064;0.08729
95;calc bound;100;0.00415708;0.00190762;0.00567704
95;calc iter;100;2.35252;2.30197;2.67068
95;total;1;261.55;261.55;261.55
96;calc total;1;235.842;235.842;235.842
96;calc update async;100;0.000124526;1.472e-05;0.00943844
96;calc inner;100;2.23417;1.97415;2.59076
96;calc wait;100;0.0670676;0.0029274;0.357205
96;calc bound;100;0.00286237;0.00201255;0.00672924
96;calc iter;100;2.35327;2.2643;2.63115
96;total;1;261.484;261.484;261.484
97;calc total;1;235.841;235.841;235.841
97;calc update async;100;0.000159597;1.8589e-05;0.0125601
97;calc inner;100;2.21381;1.94629;2.58913
97;calc wait;100;0.0809824;0.00750551;0.397139
97;calc bound;100;0.00270019;0.00212202;0.00750589
97;calc iter;100;2.3529;2.25205;2.65245
97;total;1;261.563;261.563;261.563
98;calc total;1;235.841;235.841;235.841
98;calc update async;100;0.000166341;1.9649e-05;0.0125071
98;calc inner;100;2.26275;2.1053;2.59159
98;calc wait;100;0.00433906;0.00195801;0.0850223
98;calc bound;100;0.00257203;0.00208398;0.00758329
98;calc iter;100;2.3533;2.29846;2.66419
98;total;1;261.534;261.534;261.534
99;calc total;1;235.841;235.841;235.841
99;calc update async;100;0.000164588;2.051e-05;0.0128711
99;calc inner;100;2.26316;2.14918;2.5914
99;calc wait;100;0.0157525;0.0019599;0.0814483
99;calc bound;100;0.00254587;0.0020986;0.00759146
99;calc iter;100;2.3533;2.29925;2.66378
99;total;1;261.562;261.562;261.562
100;calc total;1;235.842;235.842;235.842
100;calc update async;100;0.00013154;2.121e-05;0.00939044
100;calc inner;100;2.24839;1.94449;2.44761
100;calc wait;100;0.0472357;0.00207221;0.374926
100;calc bound;100;0.00317827;0.00200752;0.007473
100;calc iter;100;2.35291;2.23229;2.69998
100;total;1;261.592;261.592;261.592
101;calc total;1;235.841;235.841;235.841
101;calc update async;100;0.000161167;1.571e-05;0.0126644
101;calc inner;100;2.24786;1.94195;2.53586
101;calc wait;100;0.0426279;0.00646901;0.381072
101;calc bound;100;0.00258389;0.00209685;0.00750058
101;calc iter;100;2.35275;2.25251;2.66457
101;total;1;261.59;261.59;261.59
102;calc total;1;235.841;235.841;235.841
102;calc update async;100;0.000168735;2.215e-05;0.0126297
102;calc inner;100;2.27024;2.17491;2.5639
102;calc wait;100;0.00321687;0.00196566;0.0632115
102;calc bound;100;0.00245048;0.00208494;0.00744193
102;calc iter;100;2.35322;2.28571;2.67851
102;total;1;261.557;261.557;261.557
103;calc total;1;235.841;235.841;235.841
103;calc update async;100;0.000167903;2.299e-05;0.0129709
103;calc inner;100;2.27045;2.17505;2.56372
103;calc wait;100;0.00693519;0.00184675;0.0572865
103;calc bound;100;0.00245457;0.00209826;0.00739314
103;calc iter;100;2.35322;2.28593;2.68005
103;total;1;261.439;261.439;261.439
104;calc total;1;235.842;235.842;235.842
104;calc update async;100;0.000115958;1.705e-05;0.00820542
104;calc inner;100;2.28551;2.19066;2.61001
104;calc wait;100;0.0333939;0.00241516;0.152008
104;calc bound;100;0.00271544;0.00202911;0.00644815
104;calc iter;100;2.35406;2.27529;2.70062
104;total;1;261.466;261.466;261.466
105;calc total;1;235.841;235.841;235.841
105;calc update async;100;0.000166347;2.407e-05;0.0127201
105;calc inner;100;2.27625;2.11384;2.61997
105;calc wait;100;0.0417669;0.00678558;0.194231
105;calc bound;100;0.00271838;0.00166327;0.00523253
105;calc iter;100;2.35368;2.29108;2.66936
105;total;1;261.451;261.451;261.451
106;calc total;1;235.841;235.841;235.841
106;calc update async;100;0.000172689;2.4669e-05;0.012979
106;calc inner;100;2.29698;2.23394;2.62262
106;calc wait;100;0.00350362;0.00152137;0.0411053
106;calc bound;100;0.0026775;0.00163889;0.0050231
106;calc iter;100;2.35407;2.3114;2.68215
106;total;1;261.52;261.52;261.52
107;calc total;1;235.841;235.841;235.841
107;calc update async;100;0.000161481;2.233e-05;0.0125185
107;calc inner;100;2.29626;2.23352;2.62157
107;calc wait;100;0.00687777;0.00154536;0.0373937
107;calc bound;100;0.00260318;0.00162622;0.00512928
107;calc iter;100;2.35409;2.31301;2.68246
107;total;1;261.429;261.429;261.429
108;calc total;1;235.842;235.842;235.842
108;calc update async;100;0.000135214;2.111e-05;0.0100285
108;calc inner;100;2.29066;2.18668;2.61187
108;calc wait;100;0.0278084;0.00292136;0.160949
108;calc bound;100;0.00309454;0.00152387;0.00762075
108;calc iter;100;2.35334;2.29747;2.7034
108;total;1;261.57;261.57;261.57
109;calc total;1;235.841;235.841;235.841
109;calc update async;100;0.000162556;2.112e-05;0.0125966
109;calc inner;100;2.29342;2.16342;2.61085
109;calc wait;100;0.0218187;0.00433329;0.182902
109;calc bound;100;0.0026406;0.00200461;0.00580786
109;calc iter;100;2.35326;2.30125;2.70836
109;total;1;261.424;261.424;261.424
110;calc total;1;235.841;235.841;235.841
110;calc update async;100;0.000165855;2.598e-05;0.0125926
110;calc inner;100;2.3013;2.23889;2.61984
110;calc wait;100;0.00267716;0.00194451;0.0314395
110;calc bound;100;0.00264357;0.00205022;0.00536075
110;calc iter;100;2.35326;2.24302;2.68737
110;total;1;261.621;261.621;261.621
111;calc total;1;235.841;235.841;235.841
111;calc update async;100;0.000164329;2.122e-05;0.0127098
111;calc inner;100;2.30087;2.23779;2.61997
111;calc wait;100;0.0046414;0.00194495;0.0404086
111;calc bound;100;0.00267879;0.00184105;0.00707555
111;calc iter;100;2.35329;2.24525;2.6877
111;total;1;261.418;261.418;261.418
112;calc total;1;235.842;235.842;235.842
112;calc update async;100;0.000133747;2.198e-05;0.010074
112;calc inner;100;2.31117;2.18722;2.64797
112;calc wait;100;0.0209413;0.00296892;0.0840756
112;calc bound;100;0.00252621;0.00197093;0.00680683
112;calc iter;100;2.35514;2.29531;2.67589
112;total;1;261.665;261.665;261.665
113;calc total;1;235.841;235.841;235.841
113;calc update async;100;0.000160887;1.8319e-05;0.0126422
113;calc inner;100;2.30475;2.02911;2.63082
113;calc wait;100;0.0298885;0.00710106;0.29183
113;calc bound;100;0.00266934;0.0021417;0.00751211
113;calc iter;100;2.35491;2.26166;2.67976
113;total;1;261.439;261.439;261.439
114;calc total;1;235.841;235.841;235.841
114;calc update async;100;0.000159776;2.216e-05;0.0125287
114;calc inner;100;2.32022;2.18909;2.65243
114;calc wait;100;0.00353613;0.00200428;0.0239849
114;calc bound;100;0.00247689;0.00207676;0.00756063
114;calc iter;100;2.35519;2.30114;2.67558
114;total;1;261.475;261.475;261.475
115;calc total;1;235.841;235.841;235.841
115;calc update async;100;0.000173682;2.1839e-05;0.0128997
115;calc inner;100;2.32125;2.18997;2.65372
115;calc wait;100;0.00376165;0.0019757;0.0180874
115;calc bound;100;0.00240136;0.00192058;0.00756615
115;calc iter;100;2.35519;2.30138;2.67645
115;total;1;261.625;261.625;261.625
116;calc total;1;235.842;235.842;235.842
116;calc update async;100;0.00012898;1.951e-05;0.00961251
116;calc inner;100;2.30756;2.04092;2.65132
116;calc wait;100;0.0307926;0.00263266;0.307694
116;calc bound;100;0.00250577;0.00191429;0.00649883
116;calc iter;100;2.35471;2.25816;2.67375
116;total;1;261.485;261.485;261.485
117;calc total;1;235.841;235.841;235.841
117;calc update async;100;0.00016535;2.315e-05;0.0125492
117;calc inner;100;2.31107;1.99623;2.6544
117;calc wait;100;0.021037;0.00246317;0.302572
117;calc bound;100;0.00262694;0.00209306;0.00762378
117;calc iter;100;2.35496;2.28149;2.67388
117;total;1;261.649;261.649;261.649
118;calc total;1;235.841;235.841;235.841
118;calc update async;100;0.000165019;2.2449e-05;0.0126667
118;calc inner;100;2.32122;2.16594;2.65755
118;calc wait;100;0.00277389;0.00201108;0.0168276
118;calc bound;100;0.00244687;0.0019133;0.00762027
118;calc iter;100;2.35514;2.31547;2.67727
118;total;1;261.619;261.619;261.619
119;calc total;1;235.841;235.841;235.841
119;calc update async;100;0.000168208;2.557e-05;0.0124624
119;calc inner;100;2.32152;2.16557;2.65623
119;calc wait;100;0.00639314;0.00193152;0.0862244
119;calc bound;100;0.00246338;0.00202057;0.00768888
119;calc iter;100;2.35514;2.31717;2.67554
119;total;1;261.533;261.533;261.533
120;calc total;1;235.842;235.842;235.842
120;calc update async;100;0.00013668;2.3829e-05;0.0100353
120;calc inner;100;2.33515;2.23594;2.66926
120;calc wait;100;0.0095085;0.00230668;0.0775913
120;calc bound;100;0.00326184;0.00223492;0.00752244
120;calc iter;100;2.35649;2.30534;2.67724
120;total;1;261.537;261.537;261.537
121;calc total;1;235.841;235.841;235.841
121;calc update async;100;0.000172947;2.682e-05;0.0131598
121;calc inner;100;2.33315;2.20341;2.66762
121;calc wait;100;0.0145019;0.00484853;0.121986
121;calc bound;100;0.00343515;0.00171948;0.00559929
121;calc iter;100;2.35636;2.30485;2.67728
121;total;1;261.584;261.584;261.584
122;calc total;1;235.841;235.841;235.841
122;calc update async;100;0.000162547;2.301e-05;0.0126416
122;calc inner;100;2.33985;2.2301;2.67178
122;calc wait;100;0.00286115;0.00152949;0.0127725
122;calc bound;100;0.00386333;0.00165179;0.00559599
122;calc iter;100;2.35646;2.30443;2.67767
122;total;1;261.578;261.578;261.578
123;calc total;1;235.841;235.841;235.841
123;calc update async;100;0.000163174;2.0419e-05;0.0126013
123;calc inner;100;2.33959;2.22978;2.67147
123;calc wait;100;0.003023;0.00149411;0.0128484
123;calc bound;100;0.00398431;0.00165585;0.00747012
123;calc iter;100;2.35646;2.30565;2.67706
123;total;1;261.635;261.635;261.635
124;calc total;1;235.842;235.842;235.842
124;calc update async;100;0.000139359;2.5099e-05;0.0100284
124;calc inner;100;2.33001;2.08645;2.66645
124;calc wait;100;0.0212022;0.00337196;0.270543
124;calc bound;100;0.00327729;0.00154067;0.0074973
124;calc iter;100;2.35524;2.27346;2.67658
124;total;1;261.547;261.547;261.547
125;calc total;1;235.841;235.841;235.841
125;calc update async;100;0.000167918;2.55e-05;0.0127823
125;calc inner;100;2.33454;2.20204;2.66695
125;calc wait;100;0.0115803;0.00224267;0.0894141
125;calc bound;100;0.00338554;0.00203483;0.00678416
125;calc iter;100;2.35549;2.28068;2.67921
125;total;1;261.655;261.655;261.655
126;calc total;1;235.841;235.841;235.841
126;calc update async;100;0.000160847;2.1949e-05;0.0124394
126;calc inner;100;2.33968;2.22665;2.67073
126;calc wait;100;0.00258404;0.00194159;0.0132947
126;calc bound;100;0.00380729;0.00205597;0.00563368
126;calc iter;100;2.35603;2.29125;2.6783
126;total;1;261.477;261.477;261.477
127;calc total;1;235.841;235.841;235.841
127;calc update async;100;0.00016243;2.0939e-05;0.0127805
127;calc inner;100;2.33964;2.22614;2.67096
127;calc wait;100;0.00615483;0.00191161;0.0644314
127;calc bound;100;0.00328574;0.00203747;0.00728035
127;calc iter;100;2.35604;2.29973;2.67815
127;total;1;261.463;261.463;261.463
MPI
Running Jacobi on 128 processors with (16, 8) elements.
Array Dimensions: 170000 170000
Block Dimensions: 10625 21250
== Energy Conservation Check ==
initial Energy:               25.000
  final Energy:               25.000
    Difference:               -0.000
== Time Statistics ==
Completed 100 iterations.
# unit_id;function_name;num_calls;avg_runtime;min_runtime;max_runtime
0;calc total;1;235.716;235.716;235.716
0;calc update async;100;0.000152365;1.256e-05;0.0122388
0;calc inner;100;2.21039;1.9469;2.33742
0;calc wait;100;0.106251;0.00214192;0.375423
0;calc bound;100;0.00284127;0.00152743;0.0071985
0;calc iter;100;2.35599;2.27308;2.5534
0;total;1;261.818;261.818;261.818
1;calc total;1;235.715;235.715;235.715
1;calc update async;100;0.000154434;1.671e-05;0.0121471
1;calc inner;100;2.24875;2.11533;2.42144
1;calc wait;100;0.0328875;0.00768564;0.0687951
1;calc bound;100;0.00268487;0.00173597;0.00622401
1;calc iter;100;2.35597;2.32902;2.55273
1;total;1;261.798;261.798;261.798
2;calc total;1;235.716;235.716;235.716
2;calc update async;100;0.000158802;2.14e-05;0.0118329
2;calc inner;100;2.26452;2.15003;2.44523
2;calc wait;100;0.00259272;0.00175213;0.0158507
2;calc bound;100;0.002578;0.00181974;0.00750024
2;calc iter;100;2.35603;2.32893;2.55526
2;total;1;261.818;261.818;261.818
3;calc total;1;235.715;235.715;235.715
3;calc update async;100;0.000163358;2.284e-05;0.0122166
3;calc inner;100;2.26436;2.15024;2.44515
3;calc wait;100;0.0148946;0.00192229;0.0696709
3;calc bound;100;0.00255542;0.00180943;0.00762405
3;calc iter;100;2.35602;2.32948;2.55481
3;total;1;261.212;261.212;261.212
4;calc total;1;235.716;235.716;235.716
4;calc update async;100;0.000143819;1.942e-05;0.0109339
4;calc inner;100;2.25443;2.02808;2.46249
4;calc wait;100;0.0316015;0.00206518;0.282055
4;calc bound;100;0.00327745;0.00156017;0.00637916
4;calc iter;100;2.35534;2.28243;2.54821
4;total;1;261.197;261.197;261.197
5;calc total;1;235.715;235.715;235.715
5;calc update async;100;0.000154634;1.8719e-05;0.0121401
5;calc inner;100;2.26258;2.1619;2.4609
5;calc wait;100;0.0204855;0.00386284;0.127892
5;calc bound;100;0.002477;0.00203704;0.00676205
5;calc iter;100;2.35573;2.31648;2.5604
5;total;1;261.206;261.206;261.206
6;calc total;1;235.716;235.716;235.716
6;calc update async;100;0.000148457;1.5569e-05;0.01108
6;calc inner;100;2.27012;2.19348;2.4632
6;calc wait;100;0.00243475;0.00195886;0.0232838
6;calc bound;100;0.00239683;0.00198347;0.0076922
6;calc iter;100;2.3559;2.32744;2.55573
6;total;1;261.814;261.814;261.814
7;calc total;1;235.715;235.715;235.715
7;calc update async;100;0.000159917;1.873e-05;0.0123004
7;calc inner;100;2.26952;2.19333;2.46286
7;calc wait;100;0.00630298;0.00198194;0.0489678
7;calc bound;100;0.00234618;0.00161466;0.00764262
7;calc iter;100;2.35589;2.32761;2.55542
7;total;1;261.206;261.206;261.206
8;calc total;1;235.716;235.716;235.716
8;calc update async;100;0.000136907;1.421e-05;0.0109191
8;calc inner;100;2.26144;2.1832;2.45594
8;calc wait;100;0.0590778;0.00327491;0.153439
8;calc bound;100;0.00261496;0.0015034;0.00656254
8;calc iter;100;2.35675;2.32367;2.56528
8;total;1;261.146;261.146;261.146
9;calc total;1;235.715;235.715;235.715
9;calc update async;100;0.000157882;1.892e-05;0.0123476
9;calc inner;100;2.28342;2.23265;2.4813
9;calc wait;100;0.0191552;0.0037781;0.0366488
9;calc bound;100;0.00255848;0.00164453;0.00491217
9;calc iter;100;2.35678;2.34149;2.55952
9;total;1;261.164;261.164;261.164
10;calc total;1;235.716;235.716;235.716
10;calc update async;100;0.000167562;2.108e-05;0.0118327
10;calc inner;100;2.28551;2.23955;2.48253
10;calc wait;100;0.00229371;0.00153659;0.0056712
10;calc bound;100;0.00255251;0.00155083;0.00706035
10;calc iter;100;2.35698;2.34581;2.56036
10;total;1;261.143;261.143;261.143
11;calc total;1;235.715;235.715;235.715
11;calc update async;100;0.000164726;3.082e-05;0.0124684
11;calc inner;100;2.28835;2.24075;2.48685
11;calc wait;100;0.00806629;0.0017482;0.0273853
11;calc bound;100;0.00253614;0.00154866;0.00576035
11;calc iter;100;2.35688;2.3442;2.56031
11;total;1;261.149;261.149;261.149
12;calc total;1;235.716;235.716;235.716
12;calc update async;100;0.000137025;1.8019e-05;0.0103759
12;calc inner;100;2.28767;2.22291;2.49739
12;calc wait;100;0.019691;0.00284886;0.0953433
12;calc bound;100;0.00329042;0.00148976;0.00695726
12;calc iter;100;2.35682;2.32964;2.55558
12;total;1;261.177;261.177;261.177
13;calc total;1;235.715;235.715;235.715
13;calc update async;100;0.000158835;1.999e-05;0.0123893
13;calc inner;100;2.29067;2.24476;2.49959
13;calc wait;100;0.0171829;0.00451435;0.053784
13;calc bound;100;0.00229057;0.00167188;0.00438124
13;calc iter;100;2.35683;2.34345;2.55878
13;total;1;261.177;261.177;261.177
14;calc total;1;235.715;235.715;235.715
14;calc update async;100;0.00016773;3.202e-05;0.0124279
14;calc inner;100;2.29396;2.25373;2.49719
14;calc wait;100;0.00206079;0.00151814;0.00269655
14;calc bound;100;0.00231727;0.00159067;0.00503556
14;calc iter;100;2.35693;2.34689;2.55861
14;total;1;261.182;261.182;261.182
15;calc total;1;235.715;235.715;235.715
15;calc update async;100;0.000154948;2.454e-05;0.0122542
15;calc inner;100;2.29339;2.25271;2.49675
15;calc wait;100;0.00242242;0.00150577;0.0151046
15;calc bound;100;0.00227615;0.00158347;0.0046749
15;calc iter;100;2.35694;2.34634;2.55948
15;total;1;261.147;261.147;261.147
16;calc total;1;235.716;235.716;235.716
16;calc update async;100;0.000142797;1.898e-05;0.0116247
16;calc inner;100;2.31609;2.28974;2.52035
16;calc wait;100;0.0276588;0.00958414;0.0534733
16;calc bound;100;0.00292524;0.00224581;0.00461857
16;calc iter;100;2.35709;2.34838;2.55841
16;total;1;261.177;261.177;261.177
17;calc total;1;235.715;235.715;235.715
17;calc update async;100;0.000163072;2.396e-05;0.0123863
17;calc inner;100;2.32455;2.31112;2.52567
17;calc wait;100;0.0179818;0.0108304;0.0247963
17;calc bound;100;0.00232486;0.00204075;0.00741147
17;calc iter;100;2.35709;2.34582;2.55821
17;total;1;261.174;261.174;261.174
18;calc total;1;235.716;235.716;235.716
18;calc update async;100;0.000154342;2.42e-05;0.0112259
18;calc inner;100;2.33533;2.3277;2.53847
18;calc wait;100;0.00227935;0.00194065;0.0124913
18;calc bound;100;0.00224557;0.00201575;0.00773585
18;calc iter;100;2.35714;2.34977;2.55828
18;total;1;261.182;261.182;261.182
19;calc total;1;235.715;235.715;235.715
19;calc update async;100;0.00016575;2.495e-05;0.0125047
19;calc inner;100;2.32943;2.31663;2.53122
19;calc wait;100;0.00993102;0.0031497;0.0173872
19;calc bound;100;0.00216269;0.00197972;0.00776541
19;calc iter;100;2.35711;2.34894;2.5593
19;total;1;261.171;261.171;261.171
20;calc total;1;235.716;235.716;235.716
20;calc update async;100;0.000138883;1.934e-05;0.0110452
20;calc inner;100;2.32561;2.29748;2.5269
20;calc wait;100;0.0139478;0.00270623;0.0433186
20;calc bound;100;0.00338506;0.00203004;0.00563369
20;calc iter;100;2.35708;2.34892;2.56127
20;total;1;261.178;261.178;261.178
21;calc total;1;235.715;235.715;235.715
21;calc update async;100;0.000155735;1.947e-05;0.0124466
21;calc inner;100;2.32675;2.31297;2.53113
21;calc wait;100;0.0146051;0.00788825;0.0268442
21;calc bound;100;0.00277059;0.00234617;0.00767122
21;calc iter;100;2.35709;2.34542;2.55773
21;total;1;261.176;261.176;261.176
22;calc total;1;235.715;235.715;235.715
22;calc update async;100;0.000163377;2.487e-05;0.0124603
22;calc inner;100;2.33233;2.32421;2.53417
22;calc wait;100;0.00249718;0.00212894;0.0169786
22;calc bound;100;0.00253677;0.00215339;0.00741488
22;calc iter;100;2.35713;2.34728;2.55848
22;total;1;261.175;261.175;261.175
23;calc total;1;235.715;235.715;235.715
23;calc update async;100;0.000162702;2.572e-05;0.0119626
23;calc inner;100;2.33271;2.32413;2.53431
23;calc wait;100;0.00343119;0.00245686;0.0174276
23;calc bound;100;0.00255047;0.00216401;0.00742998
23;calc iter;100;2.35711;2.34737;2.55643
23;total;1;261.847;261.847;261.847
24;calc total;1;235.716;235.716;235.716
24;calc update async;100;0.000136701;2.3899e-05;0.0103734
24;calc inner;100;2.34568;2.33947;2.54712
24;calc wait;100;0.00863522;0.00421667;0.0163691
24;calc bound;100;0.00269438;0.00195695;0.00417958
24;calc iter;100;2.35715;2.35068;2.558
24;total;1;261.831;261.831;261.831
25;calc total;1;235.715;235.715;235.715
25;calc update async;100;0.000163503;2.69e-05;0.0124077
25;calc inner;100;2.34777;2.34114;2.54858
25;calc wait;100;0.00566861;0.00363828;0.00680124
25;calc bound;100;0.00354302;0.0019244;0.00513035
25;calc iter;100;2.35715;2.35069;2.55873
25;total;1;261.752;261.752;261.752
26;calc total;1;235.716;235.716;235.716
26;calc update async;100;0.000156306;3.016e-05;0.0118423
26;calc inner;100;2.3505;2.34431;2.55161
26;calc wait;100;0.00225636;0.00170902;0.00304818
26;calc bound;100;0.00424427;0.00173872;0.00507737
26;calc iter;100;2.35716;2.34943;2.5582
26;total;1;261.83;261.83;261.83
27;calc total;1;235.715;235.715;235.715
27;calc update async;100;0.000154068;2.3499e-05;0.0119742
27;calc inner;100;2.35066;2.34425;2.55141
27;calc wait;100;0.00247621;0.00195649;0.00322478
27;calc bound;100;0.00385221;0.0018693;0.00542383
27;calc iter;100;2.35715;2.34988;2.55821
27;total;1;261.816;261.816;261.816
28;calc total;1;235.716;235.716;235.716
28;calc update async;100;0.000137516;2.5849e-05;0.010263
28;calc inner;100;2.34663;2.34033;2.54903
28;calc wait;100;0.00746759;0.00439996;0.015166
28;calc bound;100;0.00291988;0.00199675;0.0056104
28;calc iter;100;2.35715;2.35014;2.55734
28;total;1;261.837;261.837;261.837
29;calc total;1;235.715;235.715;235.715
29;calc update async;100;0.000160075;2.664e-05;0.0123141
29;calc inner;100;2.34655;2.34095;2.54802
29;calc wait;100;0.00734557;0.00416214;0.00932168
29;calc bound;100;0.00308216;0.001893;0.00501757
29;calc iter;100;2.35714;2.3491;2.55882
29;total;1;261.813;261.813;261.813
30;calc total;1;235.715;235.715;235.715
30;calc update async;100;0.000163496;3.098e-05;0.0124657
30;calc inner;100;2.35073;2.34458;2.5523
30;calc wait;100;0.00227677;0.00170968;0.00258842
30;calc bound;100;0.00397895;0.00183217;0.0051849
30;calc iter;100;2.35715;2.34832;2.55882
30;total;1;261.306;261.306;261.306
31;calc total;1;235.715;235.715;235.715
31;calc update async;100;0.000156675;2.397e-05;0.0121958
31;calc inner;100;2.35105;2.34488;2.55273
31;calc wait;100;0.00255973;0.00180772;0.00330241
31;calc bound;100;0.00337391;0.0018781;0.00529755
31;calc iter;100;2.35715;2.34891;2.55941
31;total;1;261.399;261.399;261.399
32;calc total;1;235.716;235.716;235.716
32;calc update async;100;0.000142642;2.3909e-05;0.0110929
32;calc inner;100;2.3042;2.28852;2.50693
32;calc wait;100;0.0194468;0.00368181;0.0504248
32;calc bound;100;0.00237946;0.00196153;0.00384234
32;calc iter;100;2.35709;2.34845;2.55841
32;total;1;261.118;261.118;261.118
33;calc total;1;235.715;235.715;235.715
33;calc update async;100;0.00016403;2.662e-05;0.0120789
33;calc inner;100;2.30959;2.29932;2.51048
33;calc wait;100;0.00939894;0.00622904;0.021698
33;calc bound;100;0.00258582;0.00198107;0.00740755
33;calc iter;100;2.35709;2.34575;2.55821
33;total;1;261.462;261.462;261.462
34;calc total;1;235.716;235.716;235.716
34;calc update async;100;0.00015504;2.707e-05;0.0118311
34;calc inner;100;2.31315;2.30352;2.51419
34;calc wait;100;0.00242372;0.00160779;0.0206929
34;calc bound;100;0.00245161;0.0019384;0.00739123
34;calc iter;100;2.35712;2.34846;2.55828
34;total;1;261.631;261.631;261.631
35;calc total;1;235.716;235.716;235.716
35;calc update async;100;0.000156266;2.7089e-05;0.0116906
35;calc inner;100;2.31314;2.30242;2.51415
35;calc wait;100;0.0028545;0.00191435;0.0218536
35;calc bound;100;0.00245556;0.00191444;0.00750075
35;calc iter;100;2.35712;2.3477;2.55769
35;total;1;261.787;261.787;261.787
36;calc total;1;235.716;235.716;235.716
36;calc update async;100;0.000143341;1.8869e-05;0.0111295
36;calc inner;100;2.30561;2.28797;2.50588
36;calc wait;100;0.0164275;0.00712236;0.0541898
36;calc bound;100;0.00237163;0.00197523;0.00284396
36;calc iter;100;2.35708;2.34894;2.56125
36;total;1;261.65;261.65;261.65
37;calc total;1;235.715;235.715;235.715
37;calc update async;100;0.00015386;2.04e-05;0.0121212
37;calc inner;100;2.30646;2.29506;2.50815
37;calc wait;100;0.0133824;0.00705028;0.0228762
37;calc bound;100;0.00262378;0.00194162;0.00695451
37;calc iter;100;2.35708;2.34621;2.55773
37;total;1;261.803;261.803;261.803
38;calc total;1;235.716;235.716;235.716
38;calc update async;100;0.000157525;2.341e-05;0.0122912
38;calc inner;100;2.31228;2.30244;2.51379
38;calc wait;100;0.00262884;0.00169118;0.0224919
38;calc bound;100;0.00244364;0.00192534;0.00768358
38;calc iter;100;2.35713;2.34713;2.55845
38;total;1;261.712;261.712;261.712
39;calc total;1;235.715;235.715;235.715
39;calc update async;100;0.000160717;2.815e-05;0.0119384
39;calc inner;100;2.31367;2.3039;2.51501
39;calc wait;100;0.00382753;0.00161666;0.0212529
39;calc bound;100;0.00219462;0.00189591;0.00772581
39;calc iter;100;2.35711;2.34846;2.55794
39;total;1;261.767;261.767;261.767
40;calc total;1;235.716;235.716;235.716
40;calc update async;100;0.00011739;1.851e-05;0.0087433
40;calc inner;100;2.28567;2.21936;2.48162
40;calc wait;100;0.0484706;0.00298404;0.123053
40;calc bound;100;0.00287835;0.00174787;0.0061886
40;calc iter;100;2.35661;2.33683;2.56225
40;total;1;261.676;261.676;261.676
41;calc total;1;235.715;235.715;235.715
41;calc update async;100;0.000160297;2.186e-05;0.0122767
41;calc inner;100;2.30819;2.28537;2.5085
41;calc wait;100;0.0168108;0.00476056;0.0239134
41;calc bound;100;0.00266709;0.00204064;0.00590357
41;calc iter;100;2.35662;2.34083;2.55731
41;total;1;261.775;261.775;261.775
42;calc total;1;235.716;235.716;235.716
42;calc update async;100;0.000164931;3.254e-05;0.0115406
42;calc inner;100;2.31552;2.29619;2.51622
42;calc wait;100;0.00228143;0.00190201;0.00317172
42;calc bound;100;0.00262489;0.00202632;0.00619562
42;calc iter;100;2.35668;2.34272;2.55754
42;total;1;261.649;261.649;261.649
43;calc total;1;235.715;235.715;235.715
43;calc update async;100;0.000161277;2.3679e-05;0.0124542
43;calc inner;100;2.3122;2.29283;2.51322
43;calc wait;100;0.00448306;0.00246855;0.0107533
43;calc bound;100;0.00275482;0.00207173;0.00613537
43;calc iter;100;2.35668;2.3433;2.55783
43;total;1;261.653;261.653;261.653
44;calc total;1;235.716;235.716;235.716
44;calc update async;100;0.000145631;2.04e-05;0.0111648
44;calc inner;100;2.30262;2.23123;2.50387
44;calc wait;100;0.0256206;0.00224518;0.107841
44;calc bound;100;0.00342684;0.00202793;0.00783642
44;calc iter;100;2.35661;2.33785;2.55675
44;total;1;261.377;261.377;261.377
45;calc total;1;235.715;235.715;235.715
45;calc update async;100;0.000155607;2.2179e-05;0.0122845
45;calc inner;100;2.3063;2.27714;2.51393
45;calc wait;100;0.0215304;0.00404482;0.0536601
45;calc bound;100;0.00256644;0.00190537;0.00540189
45;calc iter;100;2.35661;2.34628;2.55694
45;total;1;261.36;261.36;261.36
46;calc total;1;235.715;235.715;235.715
46;calc update async;100;0.000166728;1.902e-05;0.0122263
46;calc inner;100;2.31512;2.29452;2.51747
46;calc wait;100;0.00295438;0.00187264;0.00799028
46;calc bound;100;0.00249658;0.0020161;0.00579318
46;calc iter;100;2.35667;2.3472;2.55779
46;total;1;261.259;261.259;261.259
47;calc total;1;235.715;235.715;235.715
47;calc update async;100;0.000171346;2.745e-05;0.012389
47;calc inner;100;2.31394;2.29373;2.51595
47;calc wait;100;0.00261987;0.00188914;0.0143808
47;calc bound;100;0.00249445;0.00208789;0.00581869
47;calc iter;100;2.35668;2.34758;2.55748
47;total;1;261.325;261.325;261.325
48;calc total;1;235.716;235.716;235.716
48;calc update async;100;0.000134839;1.5699e-05;0.0107006
48;calc inner;100;2.19047;1.89931;2.352
48;calc wait;100;0.102339;0.00287063;0.416976
48;calc bound;100;0.00284237;0.00203256;0.00676964
48;calc iter;100;2.35632;2.27038;2.55932
48;total;1;261.501;261.501;261.501
49;calc total;1;235.715;235.715;235.715
49;calc update async;100;0.000155393;1.542e-05;0.0120602
49;calc inner;100;2.23705;2.10554;2.4308
49;calc wait;100;0.0194309;0.00559805;0.0445202
49;calc bound;100;0.00261747;0.00160315;0.00558109
49;calc iter;100;2.35631;2.32985;2.5591
49;total;1;261.469;261.469;261.469
50;calc total;1;235.716;235.716;235.716
50;calc update async;100;0.000158406;2.4699e-05;0.0118097
50;calc inner;100;2.24158;2.1281;2.43549
50;calc wait;100;0.00244071;0.00155747;0.0161603
50;calc bound;100;0.00252493;0.00154059;0.0081048
50;calc iter;100;2.35638;2.34019;2.55813
50;total;1;261.297;261.297;261.297
51;calc total;1;235.715;235.715;235.715
51;calc update async;100;0.000162505;2.2819e-05;0.0120431
51;calc inner;100;2.24264;2.12787;2.43641
51;calc wait;100;0.0133803;0.00218208;0.074616
51;calc bound;100;0.00253376;0.0015261;0.0080648
51;calc iter;100;2.35635;2.33941;2.55893
51;total;1;261.281;261.281;261.281
52;calc total;1;235.716;235.716;235.716
52;calc update async;100;0.000154275;1.678e-05;0.0122757
52;calc inner;100;2.22552;1.97602;2.46202
52;calc wait;100;0.0502021;0.00281036;0.377104
52;calc bound;100;0.00334785;0.00148681;0.00694941
52;calc iter;100;2.35536;2.27916;2.5384
52;total;1;261.43;261.43;261.43
53;calc total;1;235.715;235.715;235.715
53;calc update async;100;0.000155707;2.066e-05;0.0123118
53;calc inner;100;2.23903;2.12698;2.4597
53;calc wait;100;0.0287465;0.00764321;0.127463
53;calc bound;100;0.00250477;0.00209616;0.0076239
53;calc iter;100;2.35591;2.32598;2.55918
53;total;1;261.375;261.375;261.375
54;calc total;1;235.715;235.715;235.715
54;calc update async;100;0.000165268;2.019e-05;0.0124032
54;calc inner;100;2.24865;2.13747;2.46003
54;calc wait;100;0.0024043;0.0019269;0.0128031
54;calc bound;100;0.00243408;0.00210241;0.00772696
54;calc iter;100;2.35616;2.33657;2.55684
54;total;1;261.518;261.518;261.518
55;calc total;1;235.715;235.715;235.715
55;calc update async;100;0.000155358;1.867e-05;0.0121801
55;calc inner;100;2.248;2.13673;2.45967
55;calc wait;100;0.00650107;0.00192532;0.0678179
55;calc bound;100;0.00242875;0.00182288;0.00772653
55;calc iter;100;2.35618;2.33689;2.55706
55;total;1;261.314;261.314;261.314
56;calc total;1;235.716;235.716;235.716
56;calc update async;100;0.000158714;1.578e-05;0.013072
56;calc inner;100;2.08829;1.5133;2.42114
56;calc wait;100;0.216499;0.00279924;0.80486
56;calc bound;100;0.0029778;0.00191957;0.00669959
56;calc iter;100;2.3544;2.16605;2.5231
56;total;1;261.579;261.579;261.579
57;calc total;1;235.715;235.715;235.715
57;calc update async;100;0.00015443;1.697e-05;0.0121973
57;calc inner;100;2.20433;1.9075;2.44755
57;calc wait;100;0.0296596;0.0049197;0.103949
57;calc bound;100;0.00287691;0.00196624;0.00635334
57;calc iter;100;2.35439;2.27434;2.55653
57;total;1;261.25;261.25;261.25
58;calc total;1;235.716;235.716;235.716
58;calc update async;100;0.000170399;2.236e-05;0.0130453
58;calc inner;100;2.21803;1.96556;2.44782
58;calc wait;100;0.00231473;0.00174503;0.00286685
58;calc bound;100;0.00310264;0.00213319;0.0061689
58;calc iter;100;2.35445;2.29177;2.56136
58;total;1;261.46;261.46;261.46
59;calc total;1;235.715;235.715;235.715
59;calc update async;100;0.000155556;2.044e-05;0.0119449
59;calc inner;100;2.2179;1.96511;2.44706
59;calc wait;100;0.0289385;0.0018476;0.148806
59;calc bound;100;0.0028449;0.00211321;0.00530846
59;calc iter;100;2.35444;2.29182;2.56028
59;total;1;261.464;261.464;261.464
60;calc total;1;235.716;235.716;235.716
60;calc update async;100;0.000138885;1.488e-05;0.0108446
60;calc inner;100;2.18846;1.50426;2.37155
60;calc wait;100;0.0771756;0.00298038;0.798438
60;calc bound;100;0.00362431;0.00182826;0.00705046
60;calc iter;100;2.3531;2.18157;2.63054
60;total;1;261.53;261.53;261.53
61;calc total;1;235.715;235.715;235.715
61;calc update async;100;0.000160412;2.0939e-05;0.0124006
61;calc inner;100;2.2155;1.91726;2.43144
61;calc wait;100;0.0345805;0.00456354;0.346397
61;calc bound;100;0.00279191;0.00206515;0.00607669
61;calc iter;100;2.35375;2.25778;2.59913
61;total;1;261.535;261.535;261.535
62;calc total;1;235.709;235.709;235.709
62;calc update async;100;9.63048e-05;1.994e-05;0.00593296
62;calc inner;100;2.22981;1.97458;2.44225
62;calc wait;100;0.00218927;0.00171338;0.00292473
62;calc bound;100;0.00299053;0.00203643;0.00615393
62;calc iter;100;2.35403;2.28091;2.59033
62;total;1;261.327;261.327;261.327
63;calc total;1;235.715;235.715;235.715
63;calc update async;100;0.000158552;1.964e-05;0.0123861
63;calc inner;100;2.22967;1.97364;2.44148
63;calc wait;100;0.011213;0.00173116;0.135244
63;calc bound;100;0.00285305;0.00197128;0.00539788
63;calc iter;100;2.3541;2.28158;2.58992
63;total;1;261.387;261.387;261.387
64;calc total;1;235.716;235.716;235.716
64;calc update async;100;0.000136901;1.665e-05;0.010937
64;calc inner;100;2.31095;2.10546;2.51335
64;calc wait;100;0.0276031;0.00820883;0.257055
64;calc bound;100;0.00253345;0.00201723;0.00438845
64;calc iter;100;2.3517;2.28166;2.55263
64;total;1;261.419;261.419;261.419
65;calc total;1;235.715;235.715;235.715
65;calc update async;100;0.000147259;1.4359e-05;0.0118972
65;calc inner;100;2.31652;2.20119;2.54066
65;calc wait;100;0.0160096;0.00187521;0.07501
65;calc bound;100;0.00265999;0.00200617;0.00301136
65;calc iter;100;2.35181;2.28288;2.56227
65;total;1;261.42;261.42;261.42
66;calc total;1;235.716;235.716;235.716
66;calc update async;100;0.000153535;2.221e-05;0.0117812
66;calc inner;100;2.32252;2.23999;2.52103
66;calc wait;100;0.00253351;0.00198634;0.014589
66;calc bound;100;0.00253406;0.00208785;0.00836265
66;calc iter;100;2.3524;2.28282;2.57156
66;total;1;261.323;261.323;261.323
67;calc total;1;235.715;235.715;235.715
67;calc update async;100;0.000160007;2.091e-05;0.0120111
67;calc inner;100;2.32264;2.23971;2.52177
67;calc wait;100;0.00513068;0.00200192;0.0531585
67;calc bound;100;0.00255055;0.00213504;0.00823197
67;calc iter;100;2.35239;2.28211;2.57409
67;total;1;261.292;261.292;261.292
68;calc total;1;235.716;235.716;235.716
68;calc update async;100;0.000134318;1.5389e-05;0.0108081
68;calc inner;100;2.3159;2.24074;2.51773
68;calc wait;100;0.0178031;0.00299815;0.0849709
68;calc bound;100;0.00280089;0.00189028;0.00657998
68;calc iter;100;2.35302;2.27451;2.55419
68;total;1;261.091;261.091;261.091
69;calc total;1;235.715;235.715;235.715
69;calc update async;100;0.000152712;1.906e-05;0.0121818
69;calc inner;100;2.31449;2.0966;2.52387
69;calc wait;100;0.019845;0.00833069;0.239688
69;calc bound;100;0.00263981;0.00214985;0.00698623
69;calc iter;100;2.35295;2.29404;2.55413
69;total;1;261.399;261.399;261.399
70;calc total;1;235.716;235.716;235.716
70;calc update async;100;0.000146508;2.224e-05;0.0107961
70;calc inner;100;2.32259;2.24017;2.52818
70;calc wait;100;0.00240219;0.00189432;0.0186885
70;calc bound;100;0.00250887;0.00210054;0.00802058
70;calc iter;100;2.35309;2.27261;2.56284
70;total;1;261.311;261.311;261.311
71;calc total;1;235.715;235.715;235.715
71;calc update async;100;0.000159623;2.068e-05;0.0122811
71;calc inner;100;2.32267;2.23995;2.52848
71;calc wait;100;0.00386663;0.00198149;0.0521541
71;calc bound;100;0.00253024;0.0021062;0.00804194
71;calc iter;100;2.35309;2.27306;2.56357
71;total;1;261.254;261.254;261.254
72;calc total;1;235.716;235.716;235.716
72;calc update async;100;0.000151371;2.5189e-05;0.0118777
72;calc inner;100;2.34113;2.33452;2.54313
72;calc wait;100;0.00768629;0.00333578;0.0121327
72;calc bound;100;0.00271182;0.0018872;0.0032462
72;calc iter;100;2.35175;2.34226;2.55331
72;total;1;261.264;261.264;261.264
73;calc total;1;235.715;235.715;235.715
73;calc update async;100;0.000159314;2.553e-05;0.0119746
73;calc inner;100;2.34146;2.33293;2.54226
73;calc wait;100;0.0067289;0.00395688;0.0142467
73;calc bound;100;0.00338923;0.00189776;0.00528196
73;calc iter;100;2.35174;2.34318;2.5526
73;total;1;261.387;261.387;261.387
74;calc total;1;235.716;235.716;235.716
74;calc update async;100;0.000151347;2.514e-05;0.0115787
74;calc inner;100;2.34507;2.33831;2.54618
74;calc wait;100;0.00225946;0.00168561;0.00352291
74;calc bound;100;0.0042038;0.00174455;0.00508381
74;calc iter;100;2.35175;2.34177;2.55204
74;total;1;261.385;261.385;261.385
75;calc total;1;235.715;235.715;235.715
75;calc update async;100;0.000156309;2.385e-05;0.012125
75;calc inner;100;2.34544;2.3364;2.54685
75;calc wait;100;0.00252163;0.00170348;0.00748296
75;calc bound;100;0.00357623;0.00181189;0.00544148
75;calc iter;100;2.35174;2.34305;2.55255
75;total;1;261.355;261.355;261.355
76;calc total;1;235.716;235.716;235.716
76;calc update async;100;0.000140182;2.463e-05;0.0103216
76;calc inner;100;2.34138;2.33499;2.5432
76;calc wait;100;0.00744235;0.00388393;0.0145265
76;calc bound;100;0.00278053;0.00198719;0.00557035
76;calc iter;100;2.35175;2.34368;2.55236
76;total;1;261.429;261.429;261.429
77;calc total;1;235.715;235.715;235.715
77;calc update async;100;0.000156959;2.4409e-05;0.0119845
77;calc inner;100;2.34138;2.33583;2.54342
77;calc wait;100;0.00700243;0.00434795;0.0100123
77;calc bound;100;0.00319291;0.00201986;0.00495986
77;calc iter;100;2.35174;2.34326;2.55395
77;total;1;261.55;261.55;261.55
78;calc total;1;235.715;235.715;235.715
78;calc update async;100;0.000158894;2.765e-05;0.0122107
78;calc inner;100;2.34532;2.33768;2.54636
78;calc wait;100;0.00226768;0.00176733;0.00317841
78;calc bound;100;0.00399943;0.00182169;0.00498259
78;calc iter;100;2.35175;2.3413;2.55348
78;total;1;261.409;261.409;261.409
79;calc total;1;235.715;235.715;235.715
79;calc update async;100;0.000154491;2.253e-05;0.0121743
79;calc inner;100;2.34554;2.33874;2.54678
79;calc wait;100;0.00260208;0.00195827;0.00366126
79;calc bound;100;0.00344097;0.00196386;0.00527167
79;calc iter;100;2.35174;2.3428;2.55393
79;total;1;261.518;261.518;261.518
80;calc total;1;235.716;235.716;235.716
80;calc update async;100;0.000147215;1.412e-05;0.0121902
80;calc inner;100;2.32065;2.26971;2.52887
80;calc wait;100;0.0176377;0.00203285;0.0655903
80;calc bound;100;0.00261269;0.0019435;0.00650509
80;calc iter;100;2.35169;2.32024;2.55265
80;total;1;261.62;261.62;261.62
81;calc total;1;235.715;235.715;235.715
81;calc update async;100;0.000149923;1.392e-05;0.0120063
81;calc inner;100;2.32381;2.28246;2.52802
81;calc wait;100;0.0118501;0.00739069;0.0292444
81;calc bound;100;0.00263087;0.00207798;0.00361622
81;calc iter;100;2.35168;2.32817;2.55233
81;total;1;261.736;261.736;261.736
82;calc total;1;235.716;235.716;235.716
82;calc update async;100;0.000146665;2.1259e-05;0.0111814
82;calc inner;100;2.32886;2.29462;2.53303
82;calc wait;100;0.00243776;0.00204295;0.0153592
82;calc bound;100;0.0025185;0.00206588;0.00729923
82;calc iter;100;2.35172;2.33546;2.55263
82;total;1;261.65;261.65;261.65
83;calc total;1;235.715;235.715;235.715
83;calc update async;100;0.000167799;2.141e-05;0.0124596
83;calc inner;100;2.32881;2.29391;2.53337
83;calc wait;100;0.00361223;0.00212453;0.0317137
83;calc bound;100;0.00252699;0.00203045;0.00806492
83;calc iter;100;2.35171;2.3363;2.55256
83;total;1;261.653;261.653;261.653
84;calc total;1;235.716;235.716;235.716
84;calc update async;100;0.000146177;1.569e-05;0.0119991
84;calc inner;100;2.32083;2.28432;2.52417
84;calc wait;100;0.0163677;0.0020049;0.0575278
84;calc bound;100;0.00254734;0.00193749;0.00726017
84;calc iter;100;2.35168;2.33023;2.55419
84;total;1;261.607;261.607;261.607
85;calc total;1;235.715;235.715;235.715
85;calc update async;100;0.000152465;1.657e-05;0.0122352
85;calc inner;100;2.32283;2.28961;2.52858
85;calc wait;100;0.0122631;0.00196445;0.0408778
85;calc bound;100;0.00263831;0.00198373;0.00640599
85;calc iter;100;2.35168;2.32673;2.55414
85;total;1;261.572;261.572;261.572
86;calc total;1;235.715;235.715;235.715
86;calc update async;100;0.000151254;1.85e-05;0.0119171
86;calc inner;100;2.32786;2.29841;2.53171
86;calc wait;100;0.00261839;0.00196139;0.0220844
86;calc bound;100;0.00251666;0.00200654;0.00758287
86;calc iter;100;2.35171;2.3403;2.55285
86;total;1;261.577;261.577;261.577
87;calc total;1;235.715;235.715;235.715
87;calc update async;100;0.000163774;2.21e-05;0.0123398
87;calc inner;100;2.32814;2.29869;2.5317
87;calc wait;100;0.00376931;0.00217481;0.0325093
87;calc bound;100;0.00255689;0.00199612;0.00757158
87;calc iter;100;2.3517;2.335;2.5532
87;total;1;261.746;261.746;261.746
88;calc total;1;235.716;235.716;235.716
88;calc update async;100;0.000158125;1.675e-05;0.0121003
88;calc inner;100;2.33612;2.27848;2.54213
88;calc wait;100;0.0107589;0.00164597;0.0620985
88;calc bound;100;0.0035382;0.00168494;0.00847505
88;calc iter;100;2.35175;2.32641;2.55322
88;total;1;261.729;261.729;261.729
89;calc total;1;235.715;235.715;235.715
89;calc update async;100;0.000154053;1.696e-05;0.0119687
89;calc inner;100;2.33461;2.24226;2.54598
89;calc wait;100;0.0125828;0.00251501;0.100055
89;calc bound;100;0.00301089;0.00189491;0.00686376
89;calc iter;100;2.3517;2.32818;2.55495
89;total;1;261.435;261.435;261.435
90;calc total;1;235.716;235.716;235.716
90;calc update async;100;0.000145783;1.47e-05;0.0113348
90;calc inner;100;2.33859;2.26516;2.54767
90;calc wait;100;0.007048;0.00160365;0.0806478
90;calc bound;100;0.003597;0.00177765;0.00612899
90;calc iter;100;2.35171;2.3253;2.55371
90;total;1;261.554;261.554;261.554
91;calc total;1;235.715;235.715;235.715
91;calc update async;100;0.000157136;1.869e-05;0.0123896
91;calc inner;100;2.34009;2.27169;2.54864
91;calc wait;100;0.00634158;0.00170154;0.0791318
91;calc bound;100;0.00376695;0.00180834;0.00904803
91;calc iter;100;2.3517;2.32731;2.55376
91;total;1;261.728;261.728;261.728
92;calc total;1;235.716;235.716;235.716
92;calc update async;100;0.000135158;1.688e-05;0.010206
92;calc inner;100;2.34099;2.30445;2.5419
92;calc wait;100;0.00686306;0.00192485;0.0603787
92;calc bound;100;0.00341998;0.00157577;0.0095408
92;calc iter;100;2.35167;2.31032;2.55272
92;total;1;261.468;261.468;261.468
93;calc total;1;235.715;235.715;235.715
93;calc update async;100;0.000157315;1.495e-05;0.0120289
93;calc inner;100;2.34097;2.30562;2.54056
93;calc wait;100;0.00629847;0.0017367;0.0275333
93;calc bound;100;0.00381348;0.00173904;0.00722107
93;calc iter;100;2.35153;2.3132;2.55165
93;total;1;261.756;261.756;261.756
94;calc total;1;235.715;235.715;235.715
94;calc update async;100;0.00015712;1.456e-05;0.0123042
94;calc inner;100;2.34379;2.3055;2.54508
94;calc wait;100;0.002701;0.00170636;0.0201201
94;calc bound;100;0.00419073;0.00195566;0.00665935
94;calc iter;100;2.35155;2.30988;2.55197
94;total;1;261.577;261.577;261.577
95;calc total;1;235.715;235.715;235.715
95;calc update async;100;0.000150269;1.587e-05;0.0120577
95;calc inner;100;2.34331;2.31809;2.54286
95;calc wait;100;0.00361233;0.00163081;0.0254196
95;calc bound;100;0.00394912;0.0016005;0.00676908
95;calc iter;100;2.35165;2.33082;2.55179
95;total;1;261.402;261.402;261.402
96;calc total;1;235.716;235.716;235.716
96;calc update async;100;0.000153426;1.563e-05;0.0120741
96;calc inner;100;2.26873;2.09518;2.46212
96;calc wait;100;0.0410684;0.0014947;0.21454
96;calc bound;100;0.00267423;0.00142959;0.00896948
96;calc iter;100;2.35177;2.29734;2.554
96;total;1;261.728;261.728;261.728
97;calc total;1;235.715;235.715;235.715
97;calc update async;100;0.000152025;1.542e-05;0.0123261
97;calc inner;100;2.24251;1.94164;2.46185
97;calc wait;100;0.0572198;0.00362846;0.352211
97;calc bound;100;0.00284045;0.0014192;0.00691663
97;calc iter;100;2.35176;2.28437;2.55305
97;total;1;261.748;261.748;261.748
98;calc total;1;235.716;235.716;235.716
98;calc update async;100;0.000154279;1.578e-05;0.0121204
98;calc inner;100;2.27554;2.11703;2.46345
98;calc wait;100;0.00918948;0.0019237;0.163223
98;calc bound;100;0.00277712;0.00208196;0.00735547
98;calc iter;100;2.35174;2.28893;2.55396
98;total;1;261.553;261.553;261.553
99;calc total;1;235.716;235.716;235.716
99;calc update async;100;0.000148872;1.483e-05;0.0112087
99;calc inner;100;2.27763;2.17194;2.46335
99;calc wait;100;0.0242053;0.00187415;0.102424
99;calc bound;100;0.00274502;0.00207816;0.00717099
99;calc iter;100;2.35174;2.30647;2.56166
99;total;1;261.492;261.492;261.492
100;calc total;1;235.716;235.716;235.716
100;calc update async;100;0.000156314;1.747e-05;0.0122086
100;calc inner;100;2.27079;1.94875;2.46338
100;calc wait;100;0.0227547;0.00222215;0.371339
100;calc bound;100;0.00313887;0.00165032;0.00786163
100;calc iter;100;2.35173;2.28319;2.57449
100;total;1;261.598;261.598;261.598
101;calc total;1;235.715;235.715;235.715
101;calc update async;100;0.000154987;1.7069e-05;0.0121325
101;calc inner;100;2.27214;2.09317;2.46297
101;calc wait;100;0.0199527;0.00236929;0.209277
101;calc bound;100;0.00241584;0.00209099;0.00655684
101;calc iter;100;2.35142;2.28099;2.57499
101;total;1;261.298;261.298;261.298
102;calc total;1;235.716;235.716;235.716
102;calc update async;100;0.00015274;2.083e-05;0.0115591
102;calc inner;100;2.28104;2.18517;2.4637
102;calc wait;100;0.00286033;0.00191016;0.0471834
102;calc bound;100;0.00236817;0.00194597;0.00777011
102;calc iter;100;2.35148;2.30748;2.57588
102;total;1;261.111;261.111;261.111
103;calc total;1;235.715;235.715;235.715
103;calc update async;100;0.000156292;1.906e-05;0.0120292
103;calc inner;100;2.27962;2.18521;2.46554
103;calc wait;100;0.00930108;0.0019182;0.0831348
103;calc bound;100;0.00238363;0.00143664;0.00756855
103;calc iter;100;2.35175;2.30168;2.56671
103;total;1;261.11;261.11;261.11
104;calc total;1;235.716;235.716;235.716
104;calc update async;100;0.000157333;2.052e-05;0.0119419
104;calc inner;100;2.27617;2.18818;2.44582
104;calc wait;100;0.0455598;0.00215523;0.164344
104;calc bound;100;0.00305445;0.00199848;0.00762094
104;calc iter;100;2.35175;2.30196;2.54769
104;total;1;261.248;261.248;261.248
105;calc total;1;235.715;235.715;235.715
105;calc update async;100;0.000162418;2.102e-05;0.0123446
105;calc inner;100;2.2591;2.02521;2.42843
105;calc wait;100;0.0581514;0.00327791;0.28767
105;calc bound;100;0.00292124;0.00208799;0.00665891
105;calc iter;100;2.35169;2.27672;2.50296
105;total;1;261.141;261.141;261.141
106;calc total;1;235.716;235.716;235.716
106;calc update async;100;0.00015046;1.809e-05;0.0113325
106;calc inner;100;2.29026;2.21745;2.4491
106;calc wait;100;0.00855163;0.0019962;0.082513
106;calc bound;100;0.0028625;0.00207459;0.00494371
106;calc iter;100;2.3517;2.30122;2.55923
106;total;1;261.146;261.146;261.146
107;calc total;1;235.715;235.715;235.715
107;calc update async;100;0.00015732;2.021e-05;0.0120553
107;calc inner;100;2.28992;2.2202;2.45012
107;calc wait;100;0.0211679;0.00200037;0.122284
107;calc bound;100;0.00321226;0.00164995;0.00761474
107;calc iter;100;2.3517;2.28219;2.5491
107;total;1;261.518;261.518;261.518
108;calc total;1;235.716;235.716;235.716
108;calc update async;100;0.000150356;2.1419e-05;0.0109773
108;calc inner;100;2.29782;2.21479;2.47282
108;calc wait;100;0.0100868;0.00193981;0.115969
108;calc bound;100;0.0030899;0.00198887;0.00671959
108;calc iter;100;2.35166;2.30965;2.55225
108;total;1;261.568;261.568;261.568
109;calc total;1;235.715;235.715;235.715
109;calc update async;100;0.000158061;2.194e-05;0.0122023
109;calc inner;100;2.29447;2.08793;2.47288
109;calc wait;100;0.0164892;0.00291724;0.244561
109;calc bound;100;0.0027725;0.00209388;0.00720657
109;calc iter;100;2.35151;2.27359;2.55228
109;total;1;261.624;261.624;261.624
110;calc total;1;235.715;235.715;235.715
110;calc update async;100;0.000155003;2.195e-05;0.0120275
110;calc inner;100;2.3029;2.24759;2.47572
110;calc wait;100;0.002349;0.00164043;0.00767722
110;calc bound;100;0.00265767;0.00206715;0.00530692
110;calc iter;100;2.35152;2.30728;2.55306
110;total;1;261.656;261.656;261.656
111;calc total;1;235.715;235.715;235.715
111;calc update async;100;0.000158109;2.2369e-05;0.0122522
111;calc inner;100;2.30208;2.24677;2.46925
111;calc wait;100;0.00593385;0.00174234;0.0498273
111;calc bound;100;0.00261432;0.00209293;0.00661003
111;calc iter;100;2.35165;2.3107;2.55358
111;total;1;261.626;261.626;261.626
112;calc total;1;235.716;235.716;235.716
112;calc update async;100;0.000126473;1.786e-05;0.00925234
112;calc inner;100;2.27925;1.73406;2.50175
112;calc wait;100;0.049861;0.00267983;0.594658
112;calc bound;100;0.00269651;0.00202762;0.00658078
112;calc iter;100;2.35161;2.16067;2.54942
112;total;1;261.534;261.534;261.534
113;calc total;1;235.715;235.715;235.715
113;calc update async;100;0.000151822;1.965e-05;0.0119334
113;calc inner;100;2.2713;1.87036;2.4503
113;calc wait;100;0.0450845;0.00540029;0.303149
113;calc bound;100;0.00282677;0.0022046;0.00735175
113;calc iter;100;2.35136;2.16157;2.5536
113;total;1;261.362;261.362;261.362
114;calc total;1;235.716;235.716;235.716
114;calc update async;100;0.000149105;2.314e-05;0.0110938
114;calc inner;100;2.29626;1.9844;2.5039
114;calc wait;100;0.00738728;0.00201249;0.122587
114;calc bound;100;0.00271023;0.00213883;0.00752533
114;calc iter;100;2.35194;2.2395;2.56242
114;total;1;261.566;261.566;261.566
115;calc total;1;235.715;235.715;235.715
115;calc update async;100;0.000160193;2.316e-05;0.0120248
115;calc inner;100;2.29773;1.98396;2.5036
115;calc wait;100;0.0183982;0.0019564;0.175078
115;calc bound;100;0.00256702;0.00207345;0.00751264
115;calc iter;100;2.35194;2.24;2.55723
115;total;1;261.598;261.598;261.598
116;calc total;1;235.716;235.716;235.716
116;calc update async;100;0.000148686;2.1849e-05;0.0104851
116;calc inner;100;2.29567;1.74298;2.5118
116;calc wait;100;0.0169044;0.00198311;0.596549
116;calc bound;100;0.00292084;0.00194409;0.00698546
116;calc iter;100;2.35267;2.15149;2.55758
116;total;1;261.301;261.301;261.301
117;calc total;1;235.715;235.715;235.715
117;calc update async;100;0.000160808;2.024e-05;0.0122499
117;calc inner;100;2.29688;1.98748;2.51195
117;calc wait;100;0.0156684;0.00185652;0.180609
117;calc bound;100;0.00248746;0.00210567;0.00627271
117;calc iter;100;2.35266;2.2073;2.55561
117;total;1;261.69;261.69;261.69
118;calc total;1;235.715;235.715;235.715
118;calc update async;100;0.000162463;2.431e-05;0.0120771
118;calc inner;100;2.30458;2.04866;2.51506
118;calc wait;100;0.00249512;0.00195823;0.0140176
118;calc bound;100;0.00241768;0.0019293;0.00765657
118;calc iter;100;2.3527;2.21686;2.55459
118;total;1;261.568;261.568;261.568
119;calc total;1;235.715;235.715;235.715
119;calc update async;100;0.000160971;2.273e-05;0.0119419
119;calc inner;100;2.30401;2.04855;2.51448
119;calc wait;100;0.00845429;0.00197122;0.162141
119;calc bound;100;0.0024343;0.00205625;0.00761833
119;calc iter;100;2.3527;2.21689;2.55648
119;total;1;261.475;261.475;261.475
120;calc total;1;235.716;235.716;235.716
120;calc update async;100;0.000156295;2.462e-05;0.0110634
120;calc inner;100;2.3081;1.76467;2.5318
120;calc wait;100;0.0351138;0.0027846;0.524894
120;calc bound;100;0.00413949;0.00152318;0.00806463
120;calc iter;100;2.35523;2.21368;2.5576
120;total;1;261.405;261.405;261.405
121;calc total;1;235.715;235.715;235.715
121;calc update async;100;0.000157516;2.368e-05;0.0118717
121;calc inner;100;2.31466;2.04775;2.52495
121;calc wait;100;0.0198897;0.00399708;0.119219
121;calc bound;100;0.00338508;0.00211285;0.00632255
121;calc iter;100;2.35511;2.27385;2.5576
121;total;1;261.639;261.639;261.639
122;calc total;1;235.716;235.716;235.716
122;calc update async;100;0.000158457;2.2539e-05;0.0117974
122;calc inner;100;2.32329;2.05898;2.5333
122;calc wait;100;0.00540884;0.00200871;0.0572955
122;calc bound;100;0.00384461;0.0021024;0.00733465
122;calc iter;100;2.35523;2.29625;2.53837
122;total;1;261.396;261.396;261.396
123;calc total;1;235.715;235.715;235.715
123;calc update async;100;0.000166086;2.262e-05;0.0123516
123;calc inner;100;2.32122;2.05844;2.5334
123;calc wait;100;0.0131538;0.00195177;0.10787
123;calc bound;100;0.00424828;0.00188759;0.00773014
123;calc iter;100;2.35523;2.30769;2.55791
123;total;1;261.443;261.443;261.443
124;calc total;1;235.716;235.716;235.716
124;calc update async;100;0.000156992;2.695e-05;0.0110674
124;calc inner;100;2.32155;1.77826;2.54817
124;calc wait;100;0.0156674;0.00222723;0.57411
124;calc bound;100;0.00400186;0.00205557;0.00582534
124;calc iter;100;2.35272;2.10581;2.56458
124;total;1;261.74;261.74;261.74
125;calc total;1;235.715;235.715;235.715
125;calc update async;100;0.000162739;2.3719e-05;0.0120207
125;calc inner;100;2.32376;2.04666;2.54793
125;calc wait;100;0.0102738;0.0024924;0.0956361
125;calc bound;100;0.00447585;0.00169173;0.00670432
125;calc iter;100;2.35434;2.26931;2.55381
125;total;1;261.76;261.76;261.76
126;calc total;1;235.715;235.715;235.715
126;calc update async;100;0.000157876;2.168e-05;0.0119593
126;calc inner;100;2.32819;2.07211;2.54621
126;calc wait;100;0.00315864;0.00160425;0.00629543
126;calc bound;100;0.0035183;0.00160673;0.00547064
126;calc iter;100;2.35474;2.30317;2.55607
126;total;1;261.709;261.709;261.709
127;calc total;1;235.715;235.715;235.715
127;calc update async;100;0.000155547;2.414e-05;0.0118787
127;calc inner;100;2.32711;2.07148;2.54258
127;calc wait;100;0.00645673;0.00171639;0.132607
127;calc bound;100;0.00333075;0.00162274;0.00550879
127;calc iter;100;2.35473;2.30319;2.55883
127;total;1;261.656;261.656;261.656
