# Supplementary material for: A Halo abstraction for distributed n-dimensional structured grids within the C++ PGAS library DASH
Source: PeerJ Comput Sci. 2023 Feb 3;9:e1203. doi: 10.7717/peerj-cs.1203 (PMC10280232; doi:10.7717/peerj-cs.1203)
Supplement: Supplemental Information 3 [file peerj-cs-09-1203-s003.gz › raw_romeo/res_2d_romeo/strong/mpi_heat2d_n1_c128_170000_21918184.out]

MPI
Running Jacobi on 128 processors with (16, 8) elements.
Array Dimensions: 170000 170000
Block Dimensions: 10625 21250
== Energy Conservation Check ==
initial Energy:               25.000
  final Energy:               25.000
    Difference:               -0.000
== Time Statistics ==
Completed 100 iterations.
# unit_id;function_name;num_calls;avg_runtime;min_runtime;max_runtime
0;calc total;1;235.677;235.677;235.677
0;calc update async;100;0.000138474;1.876e-05;0.0112748
0;calc inner;100;2.23644;1.96798;2.51409
0;calc wait;100;0.0847555;0.00173508;0.355494
0;calc bound;100;0.00254953;0.00149956;0.00666061
0;calc iter;100;2.35451;2.32511;2.54047
0;total;1;261.419;261.419;261.419
1;calc total;1;235.676;235.676;235.676
1;calc update async;100;0.00016057;1.537e-05;0.0125395
1;calc inner;100;2.26808;2.1488;2.50825
1;calc wait;100;0.0267277;0.00526034;0.0654944
1;calc bound;100;0.00250678;0.00167672;0.00285227
1;calc iter;100;2.355;2.32566;2.5438
1;total;1;261.411;261.411;261.411
2;calc total;1;235.676;235.676;235.676
2;calc update async;100;0.000168323;2.2549e-05;0.0126945
2;calc inner;100;2.2779;2.17362;2.5108
2;calc wait;100;0.00237114;0.00160204;0.0141781
2;calc bound;100;0.00243977;0.00172553;0.00773535
2;calc iter;100;2.35518;2.32516;2.54305
2;total;1;261.886;261.886;261.886
3;calc total;1;235.676;235.676;235.676
3;calc update async;100;0.000169364;2.5309e-05;0.0130463
3;calc inner;100;2.27799;2.17261;2.51067
3;calc wait;100;0.0101022;0.001833;0.0510789
3;calc bound;100;0.00236339;0.00174998;0.00785969
3;calc iter;100;2.35515;2.32157;2.54317
3;total;1;261.599;261.599;261.599
4;calc total;1;235.677;235.677;235.677
4;calc update async;100;0.00014621;1.313e-05;0.0111305
4;calc inner;100;2.27207;2.19997;2.49659
4;calc wait;100;0.011485;0.00288003;0.0341965
4;calc bound;100;0.00267216;0.00162752;0.00500285
4;calc iter;100;2.35527;2.32584;2.54528
4;total;1;261.587;261.587;261.587
5;calc total;1;235.676;235.676;235.676
5;calc update async;100;0.000156779;1.286e-05;0.012857
5;calc inner;100;2.24844;2.13523;2.49252
5;calc wait;100;0.0516723;0.00836679;0.145782
5;calc bound;100;0.00247532;0.00209065;0.00552484
5;calc iter;100;2.35517;2.32117;2.54345
5;total;1;261.264;261.264;261.264
6;calc total;1;235.677;235.677;235.677
6;calc update async;100;0.000148413;1.943e-05;0.0112538
6;calc inner;100;2.27611;2.20132;2.5039
6;calc wait;100;0.00246798;0.00198113;0.0225146
6;calc bound;100;0.00237681;0.00199488;0.00772856
6;calc iter;100;2.35529;2.32601;2.54402
6;total;1;261.721;261.721;261.721
7;calc total;1;235.676;235.676;235.676
7;calc update async;100;0.000168726;2.525e-05;0.0128
7;calc inner;100;2.27597;2.20092;2.50385
7;calc wait;100;0.00394007;0.00196974;0.0221965
7;calc bound;100;0.00228352;0.00166964;0.0077808
7;calc iter;100;2.35528;2.32503;2.54422
7;total;1;261.243;261.243;261.243
8;calc total;1;235.677;235.677;235.677
8;calc update async;100;0.00014749;1.456e-05;0.0120869
8;calc inner;100;2.2408;2.18547;2.40575
8;calc wait;100;0.0878767;0.00347055;0.132059
8;calc bound;100;0.00207501;0.00148345;0.00445352
8;calc iter;100;2.35619;2.33185;2.55139
8;total;1;261.836;261.836;261.836
9;calc total;1;235.676;235.676;235.676
9;calc update async;100;0.000168971;1.724e-05;0.0131111
9;calc inner;100;2.2761;2.21918;2.48687
9;calc wait;100;0.0224307;0.00336845;0.0426813
9;calc bound;100;0.00254914;0.00190441;0.00287263
9;calc iter;100;2.35641;2.34176;2.54976
9;total;1;261.114;261.114;261.114
10;calc total;1;235.676;235.676;235.676
10;calc update async;100;0.000159502;2.298e-05;0.0111714
10;calc inner;100;2.28031;2.21498;2.47884
10;calc wait;100;0.00236939;0.00191327;0.00339275
10;calc bound;100;0.00251794;0.00182152;0.00442346
10;calc iter;100;2.35655;2.34693;2.54271
10;total;1;261.63;261.63;261.63
11;calc total;1;235.676;235.676;235.676
11;calc update async;100;0.000169045;2.607e-05;0.0126706
11;calc inner;100;2.28325;2.22215;2.48638
11;calc wait;100;0.0110101;0.00181447;0.0266812
11;calc bound;100;0.00247272;0.00157933;0.00598062
11;calc iter;100;2.35653;2.34279;2.54944
11;total;1;261.713;261.713;261.713
12;calc total;1;235.677;235.677;235.677
12;calc update async;100;0.000157237;2.107e-05;0.0112803
12;calc inner;100;2.29181;2.23049;2.49115
12;calc wait;100;0.00428518;0.00212992;0.0133683
12;calc bound;100;0.0024627;0.00157048;0.00555105
12;calc iter;100;2.3565;2.34682;2.5462
12;total;1;261.686;261.686;261.686
13;calc total;1;235.676;235.676;235.676
13;calc update async;100;0.000160428;1.818e-05;0.0129991
13;calc inner;100;2.27628;2.23016;2.48099
13;calc wait;100;0.036492;0.00361712;0.0902449
13;calc bound;100;0.0021874;0.00170351;0.0029749
13;calc iter;100;2.35636;2.34534;2.55167
13;total;1;261.52;261.52;261.52
14;calc total;1;235.677;235.677;235.677
14;calc update async;100;0.000158841;2.409e-05;0.0120952
14;calc inner;100;2.29257;2.22906;2.49093
14;calc wait;100;0.00196496;0.0015218;0.00271583
14;calc bound;100;0.00226455;0.00159593;0.00638852
14;calc iter;100;2.35654;2.34817;2.54784
14;total;1;261.337;261.337;261.337
15;calc total;1;235.676;235.676;235.676
15;calc update async;100;0.000160313;2.1409e-05;0.0126229
15;calc inner;100;2.29217;2.22861;2.49027
15;calc wait;100;0.00205342;0.00151756;0.00324996
15;calc bound;100;0.00223611;0.00158702;0.00530602
15;calc iter;100;2.35654;2.34757;2.54787
15;total;1;261.472;261.472;261.472
16;calc total;1;235.677;235.677;235.677
16;calc update async;100;0.000147171;2.204e-05;0.0120261
16;calc inner;100;2.30575;2.29107;2.4921
16;calc wait;100;0.0396532;0.0146953;0.0505684
16;calc bound;100;0.00287129;0.00223851;0.0043919
16;calc iter;100;2.35666;2.34927;2.54553
16;total;1;261.819;261.819;261.819
17;calc total;1;235.676;235.676;235.676
17;calc update async;100;0.000167407;2.8589e-05;0.01264
17;calc inner;100;2.32174;2.31068;2.5116
17;calc wait;100;0.0190663;0.0113531;0.0263718
17;calc bound;100;0.00238006;0.00201816;0.00607881
17;calc iter;100;2.3567;2.35017;2.5443
17;total;1;261.546;261.546;261.546
18;calc total;1;235.676;235.676;235.676
18;calc update async;100;0.000169623;2.437e-05;0.0132839
18;calc inner;100;2.33356;2.32584;2.52092
18;calc wait;100;0.00224276;0.00192422;0.0112344
18;calc bound;100;0.00224066;0.00198882;0.00768642
18;calc iter;100;2.35674;2.34908;2.54614
18;total;1;261.244;261.244;261.244
19;calc total;1;235.676;235.676;235.676
19;calc update async;100;0.000173691;2.6649e-05;0.0130856
19;calc inner;100;2.32668;2.31664;2.5166
19;calc wait;100;0.0101073;0.0035512;0.0196457
19;calc bound;100;0.00222585;0.00198915;0.00772212
19;calc iter;100;2.35674;2.34953;2.54699
19;total;1;261.545;261.545;261.545
20;calc total;1;235.677;235.677;235.677
20;calc update async;100;0.000159105;2.3539e-05;0.0121391
20;calc inner;100;2.32936;2.31214;2.51901
20;calc wait;100;0.00474838;0.00271149;0.0281087
20;calc bound;100;0.00322162;0.00240347;0.00531961
20;calc iter;100;2.35672;2.34818;2.5463
20;total;1;261.661;261.661;261.661
21;calc total;1;235.676;235.676;235.676
21;calc update async;100;0.00016352;2.473e-05;0.0131145
21;calc inner;100;2.31938;2.31074;2.50952
21;calc wait;100;0.0229693;0.00561418;0.0307135
21;calc bound;100;0.00265734;0.00233548;0.00765632
21;calc iter;100;2.35668;2.34192;2.54482
21;total;1;261.388;261.388;261.388
22;calc total;1;235.677;235.677;235.677
22;calc update async;100;0.000158807;2.567e-05;0.0121554
22;calc inner;100;2.33237;2.32572;2.52192
22;calc wait;100;0.00242287;0.00211702;0.0138259
22;calc bound;100;0.00244902;0.00216309;0.00762771
22;calc iter;100;2.35674;2.34962;2.54538
22;total;1;261.454;261.454;261.454
23;calc total;1;235.676;235.676;235.676
23;calc update async;100;0.000166946;2.3969e-05;0.0131659
23;calc inner;100;2.33273;2.32569;2.52214
23;calc wait;100;0.00372858;0.00232184;0.0147649
23;calc bound;100;0.00246669;0.00217362;0.00737073
23;calc iter;100;2.35673;2.34941;2.54496
23;total;1;261.432;261.432;261.432
24;calc total;1;235.677;235.677;235.677
24;calc update async;100;0.000129565;2.312e-05;0.00976
24;calc inner;100;2.34343;2.33661;2.53189
24;calc wait;100;0.0103393;0.0060962;0.0189286
24;calc bound;100;0.00285055;0.00194511;0.00372112
24;calc iter;100;2.35676;2.34981;2.5455
24;total;1;261.575;261.575;261.575
25;calc total;1;235.676;235.676;235.676
25;calc update async;100;0.00017372;2.867e-05;0.0132215
25;calc inner;100;2.34568;2.34012;2.53415
25;calc wait;100;0.00578669;0.00362369;0.0075592
25;calc bound;100;0.0051156;0.00195815;0.00569643
25;calc iter;100;2.35676;2.34574;2.54602
25;total;1;261.503;261.503;261.503
26;calc total;1;235.676;235.676;235.676
26;calc update async;100;0.000170302;2.761e-05;0.0131694
26;calc inner;100;2.34972;2.34271;2.53881
26;calc wait;100;0.00222848;0.00171989;0.00256854
26;calc bound;100;0.00463897;0.00177515;0.00532708
26;calc iter;100;2.35676;2.34625;2.54569
26;total;1;261.91;261.91;261.91
27;calc total;1;235.676;235.676;235.676
27;calc update async;100;0.000168584;2.75e-05;0.0127104
27;calc inner;100;2.34966;2.34278;2.5385
27;calc wait;100;0.00227612;0.00172826;0.00284779
27;calc bound;100;0.0046525;0.00178559;0.00522708
27;calc iter;100;2.35676;2.34633;2.54541
27;total;1;261.309;261.309;261.309
28;calc total;1;235.677;235.677;235.677
28;calc update async;100;0.000149423;2.618e-05;0.011173
28;calc inner;100;2.34832;2.34307;2.53713
28;calc wait;100;0.00400437;0.00233795;0.0111853
28;calc bound;100;0.00428411;0.0019711;0.0058033
28;calc iter;100;2.35676;2.34774;2.54555
28;total;1;261.848;261.848;261.848
29;calc total;1;235.676;235.676;235.676
29;calc update async;100;0.00016957;2.901e-05;0.0132477
29;calc inner;100;2.3454;2.33991;2.53386
29;calc wait;100;0.00848602;0.00407408;0.0102375
29;calc bound;100;0.00268515;0.00198551;0.00312429
29;calc iter;100;2.35675;2.34887;2.54541
29;total;1;261.241;261.241;261.241
30;calc total;1;235.677;235.677;235.677
30;calc update async;100;0.000147565;2.757e-05;0.0111729
30;calc inner;100;2.35105;2.34452;2.53988
30;calc wait;100;0.00238563;0.00178788;0.00483137
30;calc bound;100;0.00317907;0.00186682;0.00418157
30;calc iter;100;2.35676;2.34821;2.54549
30;total;1;261.726;261.726;261.726
31;calc total;1;235.676;235.676;235.676
31;calc update async;100;0.000157518;2.2999e-05;0.0126817
31;calc inner;100;2.3508;2.34492;2.53914
31;calc wait;100;0.00305826;0.00202697;0.00443736
31;calc bound;100;0.00273486;0.00193862;0.00376222
31;calc iter;100;2.35675;2.34891;2.54536
31;total;1;261.489;261.489;261.489
32;calc total;1;235.677;235.677;235.677
32;calc update async;100;0.000140755;2.2099e-05;0.0112801
32;calc inner;100;2.29333;2.27947;2.47573
32;calc wait;100;0.030119;0.0126478;0.0477756
32;calc bound;100;0.00226748;0.00155693;0.00288866
32;calc iter;100;2.35666;2.34929;2.54554
32;total;1;261.707;261.707;261.707
33;calc total;1;235.676;235.676;235.676
33;calc update async;100;0.00017743;2.7499e-05;0.0132279
33;calc inner;100;2.30379;2.29155;2.48863
33;calc wait;100;0.010681;0.00672626;0.0195156
33;calc bound;100;0.00259907;0.00183605;0.00690639
33;calc iter;100;2.3567;2.34939;2.54428
33;total;1;261.826;261.826;261.826
34;calc total;1;235.676;235.676;235.676
34;calc update async;100;0.0001619;2.516e-05;0.0125641
34;calc inner;100;2.30845;2.29653;2.49308
34;calc wait;100;0.00256584;0.00189014;0.0195403
34;calc bound;100;0.00249555;0.00173808;0.0075993
34;calc iter;100;2.35672;2.34952;2.54593
34;total;1;261.701;261.701;261.701
35;calc total;1;235.676;235.676;235.676
35;calc update async;100;0.000170043;2.6689e-05;0.0126461
35;calc inner;100;2.30811;2.29541;2.49243
35;calc wait;100;0.00334531;0.00232029;0.0197432
35;calc bound;100;0.00248688;0.00173771;0.00754346
35;calc iter;100;2.35672;2.3492;2.54549
35;total;1;261.546;261.546;261.546
36;calc total;1;235.677;235.677;235.677
36;calc update async;100;0.000162466;2.7619e-05;0.0117808
36;calc inner;100;2.30944;2.29834;2.49575
36;calc wait;100;0.00454888;0.00237357;0.0280016
36;calc bound;100;0.00250985;0.00192505;0.00363547
36;calc iter;100;2.35672;2.34992;2.54633
36;total;1;261.25;261.25;261.25
37;calc total;1;235.676;235.676;235.676
37;calc update async;100;0.00016444;2.4139e-05;0.0131116
37;calc inner;100;2.30059;2.28975;2.4862
37;calc wait;100;0.0197264;0.00568233;0.0325475
37;calc bound;100;0.00248079;0.00183624;0.00725228
37;calc iter;100;2.35668;2.34241;2.54481
37;total;1;261.188;261.188;261.188
38;calc total;1;235.677;235.677;235.677
38;calc update async;100;0.000153198;2.29e-05;0.0119329
38;calc inner;100;2.31172;2.29872;2.49662
38;calc wait;100;0.00234684;0.00168321;0.0172032
38;calc bound;100;0.0023772;0.00168959;0.007245
38;calc iter;100;2.35673;2.34956;2.5453
38;total;1;261.188;261.188;261.188
39;calc total;1;235.676;235.676;235.676
39;calc update async;100;0.000166795;2.428e-05;0.0131996
39;calc inner;100;2.31147;2.29763;2.49584
39;calc wait;100;0.00286997;0.00172894;0.0181198
39;calc bound;100;0.00240825;0.00181658;0.00761339
39;calc iter;100;2.35671;2.34872;2.54495
39;total;1;261.715;261.715;261.715
40;calc total;1;235.677;235.677;235.677
40;calc update async;100;0.000147518;2.1279e-05;0.0118214
40;calc inner;100;2.25562;2.21608;2.42356
40;calc wait;100;0.0823032;0.00413678;0.117126
40;calc bound;100;0.00217005;0.00179084;0.00569896
40;calc iter;100;2.35607;2.34526;2.54386
40;total;1;261.177;261.177;261.177
41;calc total;1;235.676;235.676;235.676
41;calc update async;100;0.000169399;2.801e-05;0.013158
41;calc inner;100;2.29717;2.27938;2.47474
41;calc wait;100;0.0212418;0.00432292;0.0288042
41;calc bound;100;0.00290399;0.00226231;0.00637013
41;calc iter;100;2.35618;2.34473;2.54397
41;total;1;261.484;261.484;261.484
42;calc total;1;235.676;235.676;235.676
42;calc update async;100;0.00016297;2.945e-05;0.0111797
42;calc inner;100;2.30767;2.29136;2.48582
42;calc wait;100;0.00240595;0.00179933;0.0025967
42;calc bound;100;0.00284944;0.00227303;0.00580218
42;calc iter;100;2.35623;2.34407;2.54265
42;total;1;261.316;261.316;261.316
43;calc total;1;235.676;235.676;235.676
43;calc update async;100;0.000166693;2.3649e-05;0.01321
43;calc inner;100;2.30382;2.28695;2.48246
43;calc wait;100;0.00708058;0.00248287;0.0134735
43;calc bound;100;0.00276043;0.00215619;0.0061749
43;calc iter;100;2.35624;2.34373;2.54095
43;total;1;261.84;261.84;261.84
44;calc total;1;235.677;235.677;235.677
44;calc update async;100;0.000157743;2.611e-05;0.0116756
44;calc inner;100;2.30748;2.29339;2.48804
44;calc wait;100;0.00407562;0.0020654;0.0101514
44;calc bound;100;0.00301886;0.00213897;0.00791309
44;calc iter;100;2.35625;2.34595;2.54438
44;total;1;261.776;261.776;261.776
45;calc total;1;235.676;235.676;235.676
45;calc update async;100;0.00016372;2.532e-05;0.0132839
45;calc inner;100;2.28797;2.26573;2.45998
45;calc wait;100;0.0389566;0.00435288;0.0610866
45;calc bound;100;0.00231693;0.00192752;0.00277732
45;calc iter;100;2.35618;2.34617;2.54869
45;total;1;261.389;261.389;261.389
46;calc total;1;235.677;235.677;235.677
46;calc update async;100;0.00014594;2.0579e-05;0.0112533
46;calc inner;100;2.31042;2.29576;2.4907
46;calc wait;100;0.0022415;0.00199049;0.00649082
46;calc bound;100;0.00229384;0.00210238;0.00387296
46;calc iter;100;2.35626;2.34473;2.544
46;total;1;261.418;261.418;261.418
47;calc total;1;235.676;235.676;235.676
47;calc update async;100;0.000168136;2.3329e-05;0.0131312
47;calc inner;100;2.30998;2.29588;2.49017
47;calc wait;100;0.00227123;0.0018492;0.00316928
47;calc bound;100;0.00238378;0.00210366;0.00613297
47;calc iter;100;2.35625;2.34359;2.54274
47;total;1;261.89;261.89;261.89
48;calc total;1;235.677;235.677;235.677
48;calc update async;100;0.000139414;1.719e-05;0.0113033
48;calc inner;100;2.12297;1.95756;2.32542
48;calc wait;100;0.180104;0.00926549;0.351346
48;calc bound;100;0.00213604;0.00150819;0.00288778
48;calc iter;100;2.35495;2.30806;2.53771
48;total;1;261.388;261.388;261.388
49;calc total;1;235.676;235.676;235.676
49;calc update async;100;0.000166006;1.733e-05;0.0129115
49;calc inner;100;2.21237;2.06495;2.45885
49;calc wait;100;0.0248887;0.00884653;0.0381344
49;calc bound;100;0.00266929;0.00208377;0.00594394
49;calc iter;100;2.35566;2.34371;2.53829
49;total;1;261.803;261.803;261.803
50;calc total;1;235.676;235.676;235.676
50;calc update async;100;0.000172366;1.9889e-05;0.0132583
50;calc inner;100;2.21883;2.07204;2.46751
50;calc wait;100;0.00250854;0.00202696;0.0124045
50;calc bound;100;0.00255289;0.00201787;0.00753099
50;calc iter;100;2.35584;2.34513;2.54053
50;total;1;261.533;261.533;261.533
51;calc total;1;235.676;235.676;235.676
51;calc update async;100;0.000169071;2.422e-05;0.012827
51;calc inner;100;2.21986;2.07238;2.46768
51;calc wait;100;0.02105;0.00225116;0.0541453
51;calc bound;100;0.0024767;0.00179429;0.00764215
51;calc iter;100;2.35582;2.34499;2.53935
51;total;1;261.802;261.802;261.802
52;calc total;1;235.677;235.677;235.677
52;calc update async;100;0.000159513;1.613e-05;0.0121404
52;calc inner;100;2.23358;2.08984;2.47247
52;calc wait;100;0.00480035;0.00230479;0.0294167
52;calc bound;100;0.0028618;0.00196068;0.00514917
52;calc iter;100;2.35587;2.34497;2.54354
52;total;1;261.576;261.576;261.576
53;calc total;1;235.676;235.676;235.676
53;calc update async;100;0.000160279;1.501e-05;0.0131811
53;calc inner;100;2.2062;2.08344;2.32797
53;calc wait;100;0.0617933;0.00764819;0.311526
53;calc bound;100;0.00234483;0.00175925;0.0072016
53;calc iter;100;2.35557;2.33092;2.54168
53;total;1;261.186;261.186;261.186
54;calc total;1;235.677;235.677;235.677
54;calc update async;100;0.000155656;2.077e-05;0.0116869
54;calc inner;100;2.23543;2.09056;2.47312
54;calc wait;100;0.00220371;0.00154426;0.0144841
54;calc bound;100;0.0022432;0.00162987;0.00779469
54;calc iter;100;2.3559;2.34548;2.54249
54;total;1;261.348;261.348;261.348
55;calc total;1;235.676;235.676;235.676
55;calc update async;100;0.000161391;2.083e-05;0.0125172
55;calc inner;100;2.23506;2.09029;2.47227
55;calc wait;100;0.00231334;0.00153225;0.012032
55;calc bound;100;0.00225048;0.0016377;0.00782898
55;calc iter;100;2.35589;2.34443;2.54197
55;total;1;261.234;261.234;261.234
56;calc total;1;235.677;235.677;235.677
56;calc update async;100;0.00014882;1.682e-05;0.0122904
56;calc inner;100;1.9964;1.2471;2.52896
56;calc wait;100;0.325151;0.00228383;1.05925
56;calc bound;100;0.00232277;0.001898;0.00567178
56;calc iter;100;2.35144;2.29008;2.53909
56;total;1;261.243;261.243;261.243
57;calc total;1;235.676;235.676;235.676
57;calc update async;100;0.000164348;1.544e-05;0.0130997
57;calc inner;100;2.18647;1.88154;2.52977
57;calc wait;100;0.0324743;0.00515797;0.0856987
57;calc bound;100;0.00300331;0.00203943;0.00512568
57;calc iter;100;2.35279;2.30115;2.53802
57;total;1;261.346;261.346;261.346
58;calc total;1;235.676;235.676;235.676
58;calc update async;100;0.000166518;2.0089e-05;0.0130082
58;calc inner;100;2.19998;1.92182;2.53123
58;calc wait;100;0.00247279;0.00186108;0.0102444
58;calc bound;100;0.00328686;0.00208029;0.0059891
58;calc iter;100;2.35304;2.30018;2.53771
58;total;1;261.448;261.448;261.448
59;calc total;1;235.676;235.676;235.676
59;calc update async;100;0.000169301;2.094e-05;0.0132327
59;calc inner;100;2.19986;1.92131;2.53255
59;calc wait;100;0.0366175;0.00201345;0.142806
59;calc bound;100;0.00296896;0.00210845;0.00489949
59;calc iter;100;2.35305;2.3002;2.53734
59;total;1;261.862;261.862;261.862
60;calc total;1;235.677;235.677;235.677
60;calc update async;100;0.000147506;1.5109e-05;0.0112399
60;calc inner;100;2.21688;2.02351;2.52884
60;calc wait;100;0.00610206;0.00279838;0.0538378
60;calc bound;100;0.0034524;0.00202591;0.00549662
60;calc iter;100;2.35325;2.31537;2.53844
60;total;1;261.248;261.248;261.248
61;calc total;1;235.676;235.676;235.676
61;calc update async;100;0.000165128;1.768e-05;0.0132625
61;calc inner;100;2.17873;1.95296;2.52967
61;calc wait;100;0.0826223;0.0047478;0.299601
61;calc bound;100;0.00261545;0.0021092;0.0052184
61;calc iter;100;2.35301;2.27269;2.54087
61;total;1;261.527;261.527;261.527
62;calc total;1;235.677;235.677;235.677
62;calc update async;100;0.000173649;2.214e-05;0.0138175
62;calc inner;100;2.21953;2.02517;2.53206
62;calc wait;100;0.00215204;0.00185663;0.00315284
62;calc bound;100;0.0028126;0.00209493;0.0058154
62;calc iter;100;2.35329;2.31419;2.53933
62;total;1;261.528;261.528;261.528
63;calc total;1;235.676;235.676;235.676
63;calc update async;100;0.00016396;2.092e-05;0.0130565
63;calc inner;100;2.21941;2.02414;2.53238
63;calc wait;100;0.00274169;0.00190508;0.0357655
63;calc bound;100;0.00258561;0.00205215;0.00536473
63;calc iter;100;2.35328;2.31414;2.53928
63;total;1;261.356;261.356;261.356
64;calc total;1;235.677;235.677;235.677
64;calc update async;100;0.000157207;1.9019e-05;0.0123125
64;calc inner;100;2.30835;2.16432;2.48824
64;calc wait;100;0.0184396;0.00262643;0.0494902
64;calc bound;100;0.00322121;0.00189984;0.00848697
64;calc iter;100;2.35081;2.29384;2.5423
64;total;1;261.928;261.928;261.928
65;calc total;1;235.676;235.676;235.676
65;calc update async;100;0.000161409;1.688e-05;0.0128419
65;calc inner;100;2.31242;2.17623;2.52549
65;calc wait;100;0.0124469;0.00209888;0.0439627
65;calc bound;100;0.00275171;0.0019836;0.00703857
65;calc iter;100;2.35081;2.28613;2.5396
65;total;1;261.711;261.711;261.711
66;calc total;1;235.676;235.676;235.676
66;calc update async;100;0.000160418;1.791e-05;0.0126629
66;calc inner;100;2.31601;2.17861;2.50576
66;calc wait;100;0.00329295;0.00196557;0.04122
66;calc bound;100;0.00260779;0.00177024;0.00756239
66;calc iter;100;2.35082;2.28632;2.54073
66;total;1;261.925;261.925;261.925
67;calc total;1;235.676;235.676;235.676
67;calc update async;100;0.000172257;1.8889e-05;0.0132082
67;calc inner;100;2.31643;2.17925;2.5055
67;calc wait;100;0.00340414;0.00202786;0.0391788
67;calc bound;100;0.00264131;0.00184585;0.00769092
67;calc iter;100;2.35082;2.287;2.53898
67;total;1;261.472;261.472;261.472
68;calc total;1;235.677;235.677;235.677
68;calc update async;100;0.000148783;1.712e-05;0.0119379
68;calc inner;100;2.29807;2.11498;2.51415
68;calc wait;100;0.0375863;0.00222062;0.242644
68;calc bound;100;0.00301426;0.00192498;0.00766307
68;calc iter;100;2.35105;2.3004;2.53845
68;total;1;261.435;261.435;261.435
69;calc total;1;235.676;235.676;235.676
69;calc update async;100;0.000156895;1.587e-05;0.0129123
69;calc inner;100;2.28428;1.96426;2.51377
69;calc wait;100;0.0431044;0.00463677;0.339433
69;calc bound;100;0.00268022;0.00228398;0.00390584
69;calc iter;100;2.35048;2.28841;2.53972
69;total;1;261.919;261.919;261.919
70;calc total;1;235.677;235.677;235.677
70;calc update async;100;0.000153885;1.832e-05;0.0118391
70;calc inner;100;2.30273;2.12588;2.51667
70;calc wait;100;0.0124312;0.00204786;0.110463
70;calc bound;100;0.0026712;0.0021044;0.00794742
70;calc iter;100;2.35111;2.29762;2.54023
70;total;1;261.201;261.201;261.201
71;calc total;1;235.676;235.676;235.676
71;calc update async;100;0.000168957;1.89e-05;0.0132147
71;calc inner;100;2.30526;2.12922;2.51771
71;calc wait;100;0.0238709;0.00204955;0.228204
71;calc bound;100;0.00294806;0.00207902;0.00811139
71;calc iter;100;2.3511;2.31327;2.5405
71;total;1;261.735;261.735;261.735
72;calc total;1;235.677;235.677;235.677
72;calc update async;100;0.000149332;2.503e-05;0.0111474
72;calc inner;100;2.33791;2.29537;2.53083
72;calc wait;100;0.00912691;0.00255842;0.0329823
72;calc bound;100;0.00332711;0.00251799;0.00689927
72;calc iter;100;2.35083;2.31377;2.54046
72;total;1;261.885;261.885;261.885
73;calc total;1;235.676;235.676;235.676
73;calc update async;100;0.000148517;2.5659e-05;0.0106475
73;calc inner;100;2.33854;2.29738;2.53038
73;calc wait;100;0.00816198;0.00269882;0.0398897
73;calc bound;100;0.00397675;0.00162218;0.00801072
73;calc iter;100;2.35084;2.30753;2.54111
73;total;1;261.269;261.269;261.269
74;calc total;1;235.676;235.676;235.676
74;calc update async;100;0.000149859;2.652e-05;0.0111527
74;calc inner;100;2.34265;2.29299;2.53438
74;calc wait;100;0.00335904;0.00163208;0.0342974
74;calc bound;100;0.00436425;0.00155286;0.00808883
74;calc iter;100;2.35084;2.29622;2.54097
74;total;1;261.399;261.399;261.399
75;calc total;1;235.676;235.676;235.676
75;calc update async;100;0.000170403;2.5899e-05;0.0132825
75;calc inner;100;2.34285;2.29187;2.53508
75;calc wait;100;0.0029665;0.00162494;0.0235956
75;calc bound;100;0.00404897;0.00156565;0.00747142
75;calc iter;100;2.35083;2.29509;2.5413
75;total;1;261.242;261.242;261.242
76;calc total;1;235.677;235.677;235.677
76;calc update async;100;0.000164734;2.8109e-05;0.0119183
76;calc inner;100;2.32549;2.19291;2.52928
76;calc wait;100;0.021659;0.00355248;0.153626
76;calc bound;100;0.00352055;0.00149468;0.00655891
76;calc iter;100;2.35084;2.30087;2.54058
76;total;1;261.569;261.569;261.569
77;calc total;1;235.676;235.676;235.676
77;calc update async;100;0.000153078;1.979e-05;0.0114766
77;calc inner;100;2.32797;2.20501;2.52929
77;calc wait;100;0.0189701;0.00326767;0.142282
77;calc bound;100;0.00349836;0.00259614;0.00601222
77;calc iter;100;2.3506;2.32856;2.5398
77;total;1;261.213;261.213;261.213
78;calc total;1;235.677;235.677;235.677
78;calc update async;100;0.000161833;2.139e-05;0.0123907
78;calc inner;100;2.33159;2.20264;2.53355
78;calc wait;100;0.0145632;0.00219359;0.127048
78;calc bound;100;0.00393674;0.00260632;0.00668358
78;calc iter;100;2.35038;2.32751;2.53993
78;total;1;261.822;261.822;261.822
79;calc total;1;235.676;235.676;235.676
79;calc update async;100;0.000162866;2.2659e-05;0.0125626
79;calc inner;100;2.33172;2.20941;2.53384
79;calc wait;100;0.0150015;0.00218553;0.119649
79;calc bound;100;0.00385265;0.00259161;0.00682359
79;calc iter;100;2.35074;2.32468;2.53958
79;total;1;261.192;261.192;261.192
80;calc total;1;235.677;235.677;235.677
80;calc update async;100;0.000148271;1.381e-05;0.0118058
80;calc inner;100;2.29707;2.19073;2.50567
80;calc wait;100;0.0176872;0.0020054;0.0697448
80;calc bound;100;0.00323547;0.00199492;0.00747494
80;calc iter;100;2.35069;2.27216;2.54225
80;total;1;261.843;261.843;261.843
81;calc total;1;235.676;235.676;235.676
81;calc update async;100;0.00015709;1.427e-05;0.0126198
81;calc inner;100;2.29891;2.18531;2.51274
81;calc wait;100;0.0154378;0.00195471;0.0870112
81;calc bound;100;0.00254469;0.00200737;0.00380574
81;calc iter;100;2.35074;2.31898;2.53962
81;total;1;261.783;261.783;261.783
82;calc total;1;235.676;235.676;235.676
82;calc update async;100;0.000170138;1.9929e-05;0.0132984
82;calc inner;100;2.30397;2.19;2.51852
82;calc wait;100;0.00274662;0.00195313;0.0141189
82;calc bound;100;0.00242018;0.00204215;0.00637708
82;calc iter;100;2.35081;2.31258;2.54072
82;total;1;261.777;261.777;261.777
83;calc total;1;235.676;235.676;235.676
83;calc update async;100;0.00017248;2.464e-05;0.0132641
83;calc inner;100;2.30333;2.18884;2.51893
83;calc wait;100;0.00344975;0.00187516;0.0207874
83;calc bound;100;0.00243724;0.00204259;0.00668866
83;calc iter;100;2.3508;2.30796;2.54056
83;total;1;261.841;261.841;261.841
84;calc total;1;235.677;235.677;235.677
84;calc update async;100;0.000149896;1.447e-05;0.0123347
84;calc inner;100;2.29429;2.15514;2.518
84;calc wait;100;0.0329238;0.00313553;0.140414
84;calc bound;100;0.00274659;0.00194388;0.00720646
84;calc iter;100;2.35056;2.32184;2.53847
84;total;1;261.366;261.366;261.366
85;calc total;1;235.676;235.676;235.676
85;calc update async;100;0.000159895;1.604e-05;0.0131189
85;calc inner;100;2.28809;2.00338;2.51592
85;calc wait;100;0.02804;0.00513993;0.252217
85;calc bound;100;0.00265721;0.00213263;0.00374969
85;calc iter;100;2.35031;2.30146;2.53978
85;total;1;261.837;261.837;261.837
86;calc total;1;235.677;235.677;235.677
86;calc update async;100;0.000160125;1.865e-05;0.0123617
86;calc inner;100;2.30261;2.13229;2.51977
86;calc wait;100;0.00449272;0.00196113;0.0523291
86;calc bound;100;0.00256431;0.00207332;0.0078558
86;calc iter;100;2.34995;2.28381;2.54027
86;total;1;261.361;261.361;261.361
87;calc total;1;235.676;235.676;235.676
87;calc update async;100;0.000166956;1.528e-05;0.0130522
87;calc inner;100;2.30314;2.15946;2.52014
87;calc wait;100;0.0130517;0.00195886;0.142867
87;calc bound;100;0.00254253;0.00203922;0.0079528
87;calc iter;100;2.35017;2.30684;2.5405
87;total;1;261.811;261.811;261.811
88;calc total;1;235.677;235.677;235.677
88;calc update async;100;0.000175558;2.0539e-05;0.0137974
88;calc inner;100;2.2903;1.97768;2.53091
88;calc wait;100;0.0329472;0.00223485;0.348217
88;calc bound;100;0.00334387;0.00164188;0.00790589
88;calc iter;100;2.35253;2.25492;2.54232
88;total;1;261.65;261.65;261.65
89;calc total;1;235.676;235.676;235.676
89;calc update async;100;0.000165527;1.916e-05;0.0133332
89;calc inner;100;2.29656;2.15023;2.53217
89;calc wait;100;0.02108;0.00398781;0.14204
89;calc bound;100;0.00299074;0.00173478;0.0066402
89;calc iter;100;2.35251;2.28026;2.53879
89;total;1;261.893;261.893;261.893
90;calc total;1;235.676;235.676;235.676
90;calc update async;100;0.000162127;1.5009e-05;0.013011
90;calc inner;100;2.30471;2.18137;2.53323
90;calc wait;100;0.00271001;0.00153336;0.0175296
90;calc bound;100;0.00358053;0.00159666;0.00606411
90;calc iter;100;2.35257;2.27045;2.53861
90;total;1;261.66;261.66;261.66
91;calc total;1;235.676;235.676;235.676
91;calc update async;100;0.000161966;1.902e-05;0.0125157
91;calc inner;100;2.30501;2.18113;2.53371
91;calc wait;100;0.00760592;0.00154711;0.0635834
91;calc bound;100;0.00322251;0.00158773;0.00542806
91;calc iter;100;2.35257;2.27025;2.5379
91;total;1;261.412;261.412;261.412
92;calc total;1;235.677;235.677;235.677
92;calc update async;100;0.000159679;1.757e-05;0.0123632
92;calc inner;100;2.27206;1.92541;2.5347
92;calc wait;100;0.061543;0.0023157;0.419619
92;calc bound;100;0.00309777;0.00148458;0.00786589
92;calc iter;100;2.35065;2.22885;2.54059
92;total;1;261.653;261.653;261.653
93;calc total;1;235.676;235.676;235.676
93;calc update async;100;0.000167957;2.2609e-05;0.0132699
93;calc inner;100;2.28878;1.97553;2.53443
93;calc wait;100;0.0296125;0.00382459;0.417036
93;calc bound;100;0.003056;0.00184995;0.006851
93;calc iter;100;2.35144;2.2507;2.54375
93;total;1;261.768;261.768;261.768
94;calc total;1;235.677;235.677;235.677
94;calc update async;100;0.000146062;1.935e-05;0.0111176
94;calc inner;100;2.30198;2.17725;2.53474
94;calc wait;100;0.00240666;0.00158295;0.0245491
94;calc bound;100;0.00349217;0.00172903;0.0053323
94;calc iter;100;2.35205;2.29281;2.54102
94;total;1;261.652;261.652;261.652
95;calc total;1;235.676;235.676;235.676
95;calc update async;100;0.000163829;1.561e-05;0.0131514
95;calc inner;100;2.30188;2.17676;2.53628
95;calc wait;100;0.0128723;0.00171298;0.133787
95;calc bound;100;0.00319728;0.00172745;0.00534341
95;calc iter;100;2.35205;2.29332;2.5424
95;total;1;261.255;261.255;261.255
96;calc total;1;235.677;235.677;235.677
96;calc update async;100;0.000154523;1.658e-05;0.0123767
96;calc inner;100;2.23576;1.98546;2.32633
96;calc wait;100;0.0738501;0.00287881;0.341847
96;calc bound;100;0.00273505;0.00201853;0.00694593
96;calc iter;100;2.35266;2.26728;2.53632
96;total;1;261.635;261.635;261.635
97;calc total;1;235.676;235.676;235.676
97;calc update async;100;0.000162514;1.351e-05;0.0131212
97;calc inner;100;2.26449;2.16458;2.32713
97;calc wait;100;0.0275319;0.00822132;0.234109
97;calc bound;100;0.00254712;0.00209265;0.00293884
97;calc iter;100;2.35301;2.3058;2.54126
97;total;1;261.204;261.204;261.204
98;calc total;1;235.676;235.676;235.676
98;calc update async;100;0.00017167;2.2679e-05;0.0131804
98;calc inner;100;2.27691;2.19124;2.48252
98;calc wait;100;0.00238432;0.00193498;0.0125011
98;calc bound;100;0.00249946;0.00208604;0.00663431
98;calc iter;100;2.35313;2.31159;2.54112
98;total;1;261.659;261.659;261.659
99;calc total;1;235.676;235.676;235.676
99;calc update async;100;0.000166967;1.792e-05;0.0132238
99;calc inner;100;2.27646;2.19069;2.48184
99;calc wait;100;0.00967722;0.0019596;0.0562664
99;calc bound;100;0.00246334;0.00209008;0.00601226
99;calc iter;100;2.35313;2.31174;2.54068
99;total;1;261.742;261.742;261.742
100;calc total;1;235.677;235.677;235.677
100;calc update async;100;0.000150009;1.849e-05;0.0112546
100;calc inner;100;2.23749;1.97662;2.4873
100;calc wait;100;0.0693232;0.00282137;0.356686
100;calc bound;100;0.00311244;0.00191491;0.00696581
100;calc iter;100;2.35319;2.26479;2.54482
100;total;1;261.695;261.695;261.695
101;calc total;1;235.676;235.676;235.676
101;calc update async;100;0.000159221;1.6659e-05;0.012583
101;calc inner;100;2.26375;2.0863;2.48526
101;calc wait;100;0.0284505;0.00791589;0.221523
101;calc bound;100;0.00249931;0.00204059;0.00543425
101;calc iter;100;2.35313;2.3093;2.53664
101;total;1;261.336;261.336;261.336
102;calc total;1;235.677;235.677;235.677
102;calc update async;100;0.000153936;1.993e-05;0.0111511
102;calc inner;100;2.27593;2.19998;2.48691
102;calc wait;100;0.00234579;0.00194849;0.0153148
102;calc bound;100;0.00240397;0.00207014;0.00680635
102;calc iter;100;2.35321;2.32906;2.5429
102;total;1;261.69;261.69;261.69
103;calc total;1;235.676;235.676;235.676
103;calc update async;100;0.000166519;2.163e-05;0.0130511
103;calc inner;100;2.27561;2.19992;2.48658
103;calc wait;100;0.0101939;0.00189804;0.0590895
103;calc bound;100;0.00241023;0.00208143;0.00712207
103;calc iter;100;2.35321;2.32893;2.54258
103;total;1;261.426;261.426;261.426
104;calc total;1;235.677;235.677;235.677
104;calc update async;100;0.000160251;2.336e-05;0.0124847
104;calc inner;100;2.28885;2.22235;2.44994
104;calc wait;100;0.0373856;0.00312605;0.120944
104;calc bound;100;0.00253624;0.00151786;0.0062147
104;calc iter;100;2.3539;2.32439;2.55415
104;total;1;261.634;261.634;261.634
105;calc total;1;235.676;235.676;235.676
105;calc update async;100;0.000150713;2.379e-05;0.0112239
105;calc inner;100;2.3001;2.26757;2.48203
105;calc wait;100;0.0166705;0.00693968;0.0390822
105;calc bound;100;0.00264603;0.00206853;0.00595253
105;calc iter;100;2.35415;2.34589;2.54442
105;total;1;261.863;261.863;261.863
106;calc total;1;235.676;235.676;235.676
106;calc update async;100;0.000175736;2.66e-05;0.0132804
106;calc inner;100;2.30503;2.27358;2.48893
106;calc wait;100;0.00232344;0.00193971;0.00309779
106;calc bound;100;0.00259594;0.00207614;0.00541028
106;calc iter;100;2.35424;2.34631;2.5451
106;total;1;261.637;261.637;261.637
107;calc total;1;235.676;235.676;235.676
107;calc update async;100;0.000159804;2.42e-05;0.0125513
107;calc inner;100;2.30436;2.27284;2.48856
107;calc wait;100;0.00403158;0.00194653;0.0183001
107;calc bound;100;0.00258966;0.00179871;0.00546569
107;calc iter;100;2.35424;2.34573;2.54609
107;total;1;261.863;261.863;261.863
108;calc total;1;235.677;235.677;235.677
108;calc update async;100;0.000153086;2.1549e-05;0.0118218
108;calc inner;100;2.29589;2.21979;2.50054
108;calc wait;100;0.0259963;0.00299944;0.104263
108;calc bound;100;0.00285926;0.00160663;0.00655506
108;calc iter;100;2.35424;2.32643;2.54184
108;total;1;261.617;261.617;261.617
109;calc total;1;235.676;235.676;235.676
109;calc update async;100;0.000163684;2.326e-05;0.0129421
109;calc inner;100;2.30099;2.24523;2.49426
109;calc wait;100;0.0178811;0.00474802;0.0797129
109;calc bound;100;0.00252289;0.00183997;0.00469553
109;calc iter;100;2.35417;2.32979;2.54318
109;total;1;261.326;261.326;261.326
110;calc total;1;235.677;235.677;235.677
110;calc update async;100;0.000162273;2.8849e-05;0.0118219
110;calc inner;100;2.30657;2.26812;2.4998
110;calc wait;100;0.0022109;0.00153401;0.00353828
110;calc bound;100;0.00251221;0.00168001;0.00468592
110;calc iter;100;2.35428;2.34482;2.54349
110;total;1;261.615;261.615;261.615
111;calc total;1;235.676;235.676;235.676
111;calc update async;100;0.000166111;2.4159e-05;0.0132084
111;calc inner;100;2.30584;2.26724;2.49825
111;calc wait;100;0.00345261;0.00153828;0.018184
111;calc bound;100;0.0024541;0.00169371;0.00455321
111;calc iter;100;2.35428;2.34639;2.54178
111;total;1;261.302;261.302;261.302
112;calc total;1;235.677;235.677;235.677
112;calc update async;100;0.00016954;2.27e-05;0.0138347
112;calc inner;100;2.32053;2.30043;2.50914
112;calc wait;100;0.0212101;0.00327523;0.0418164
112;calc bound;100;0.00251107;0.00196563;0.00315299
112;calc iter;100;2.3544;2.345;2.5405
112;total;1;261.612;261.612;261.612
113;calc total;1;235.676;235.676;235.676
113;calc update async;100;0.000168261;1.996e-05;0.013149
113;calc inner;100;2.32597;2.31648;2.51581
113;calc wait;100;0.01261;0.00924875;0.0213257
113;calc bound;100;0.00265736;0.00229532;0.00471179
113;calc iter;100;2.35443;2.34857;2.54377
113;total;1;261.89;261.89;261.89
114;calc total;1;235.676;235.676;235.676
114;calc update async;100;0.000165056;2.2339e-05;0.0130109
114;calc inner;100;2.33115;2.32244;2.51961
114;calc wait;100;0.00240825;0.00209328;0.0134153
114;calc bound;100;0.00252061;0.00212088;0.00795287
114;calc iter;100;2.35446;2.34891;2.54306
114;total;1;261.555;261.555;261.555
115;calc total;1;235.676;235.676;235.676
115;calc update async;100;0.00017885;2.908e-05;0.0132247
115;calc inner;100;2.33129;2.32197;2.51996
115;calc wait;100;0.00289877;0.00214272;0.0137073
115;calc bound;100;0.00254187;0.00211738;0.00772313
115;calc iter;100;2.35447;2.34816;2.5431
115;total;1;261.235;261.235;261.235
116;calc total;1;235.677;235.677;235.677
116;calc update async;100;0.0001427;1.953e-05;0.011098
116;calc inner;100;2.32456;2.30173;2.51681
116;calc wait;100;0.0162913;0.00318263;0.0411665
116;calc bound;100;0.00255691;0.0020376;0.00489524
116;calc iter;100;2.35444;2.34463;2.54529
116;total;1;261.491;261.491;261.491
117;calc total;1;235.676;235.676;235.676
117;calc update async;100;0.000167087;2.0029e-05;0.0132048
117;calc inner;100;2.32607;2.30286;2.51345
117;calc wait;100;0.0136487;0.00834844;0.0353219
117;calc bound;100;0.00267018;0.00217519;0.00578488
117;calc iter;100;2.35443;2.34349;2.54346
117;total;1;261.24;261.24;261.24
118;calc total;1;235.677;235.677;235.677
118;calc update async;100;0.000148171;2.2919e-05;0.0110979
118;calc inner;100;2.33163;2.32262;2.5204
118;calc wait;100;0.00244528;0.00204571;0.0198425
118;calc bound;100;0.00250157;0.00210901;0.00765727
118;calc iter;100;2.35447;2.34837;2.54401
118;total;1;261.644;261.644;261.644
119;calc total;1;235.676;235.676;235.676
119;calc update async;100;0.000182521;3.4529e-05;0.0131033
119;calc inner;100;2.3319;2.32229;2.52105
119;calc wait;100;0.0030719;0.00230271;0.0160074
119;calc bound;100;0.00251337;0.00209784;0.0074228
119;calc iter;100;2.35445;2.34793;2.54574
119;total;1;261.569;261.569;261.569
120;calc total;1;235.677;235.677;235.677
120;calc update async;100;0.000159615;2.504e-05;0.0123619
120;calc inner;100;2.34337;2.33666;2.52991
120;calc wait;100;0.00819842;0.00301372;0.0152389
120;calc bound;100;0.002761;0.00203872;0.00555425
120;calc iter;100;2.3545;2.34513;2.54392
120;total;1;261.41;261.41;261.41
121;calc total;1;235.676;235.676;235.676
121;calc update async;100;0.000174529;2.459e-05;0.0133091
121;calc inner;100;2.34383;2.33857;2.53193
121;calc wait;100;0.00671761;0.0038952;0.008605
121;calc bound;100;0.00376829;0.00210905;0.00535076
121;calc iter;100;2.35449;2.34749;2.542
121;total;1;261.309;261.309;261.309
122;calc total;1;235.676;235.676;235.676
122;calc update async;100;0.000165724;2.7079e-05;0.012968
122;calc inner;100;2.34776;2.34235;2.53603
122;calc wait;100;0.00228105;0.00179915;0.00300019
122;calc bound;100;0.00429252;0.00188739;0.00526927
122;calc iter;100;2.3545;2.34808;2.54296
122;total;1;261.599;261.599;261.599
123;calc total;1;235.676;235.676;235.676
123;calc update async;100;0.000168853;2.501e-05;0.0132387
123;calc inner;100;2.34792;2.34266;2.53582
123;calc wait;100;0.00248624;0.00175598;0.00324547
123;calc bound;100;0.00391365;0.00188512;0.00514949
123;calc iter;100;2.3545;2.34804;2.54248
123;total;1;261.391;261.391;261.391
124;calc total;1;235.677;235.677;235.677
124;calc update async;100;0.000156207;2.473e-05;0.011917
124;calc inner;100;2.34374;2.3356;2.53375
124;calc wait;100;0.00765315;0.00354223;0.0119484
124;calc bound;100;0.00288748;0.00197603;0.00509714
124;calc iter;100;2.3545;2.34677;2.5421
124;total;1;261.411;261.411;261.411
125;calc total;1;235.676;235.676;235.676
125;calc update async;100;0.000171802;2.822e-05;0.0131407
125;calc inner;100;2.34362;2.33338;2.53253
125;calc wait;100;0.00752005;0.00452156;0.0195601
125;calc bound;100;0.00317035;0.0019856;0.00657038
125;calc iter;100;2.35449;2.34585;2.54411
125;total;1;261.505;261.505;261.505
126;calc total;1;235.677;235.677;235.677
126;calc update async;100;0.000164293;2.6639e-05;0.012339
126;calc inner;100;2.34802;2.3412;2.53844
126;calc wait;100;0.00229868;0.00174612;0.00452078
126;calc bound;100;0.00394614;0.00184379;0.00502438
126;calc iter;100;2.3545;2.34698;2.54468
126;total;1;261.314;261.314;261.314
127;calc total;1;235.676;235.676;235.676
127;calc update async;100;0.000162935;2.17e-05;0.0132172
127;calc inner;100;2.34823;2.34125;2.53844
127;calc wait;100;0.00270015;0.00211496;0.00334482
127;calc bound;100;0.00331345;0.00195692;0.00505989
127;calc iter;100;2.35449;2.347;2.54407
127;total;1;261.896;261.896;261.896
MPI
Running Jacobi on 128 processors with (16, 8) elements.
Array Dimensions: 170000 170000
Block Dimensions: 10625 21250
== Energy Conservation Check ==
initial Energy:               25.000
  final Energy:               25.000
    Difference:               -0.000
== Time Statistics ==
Completed 100 iterations.
# unit_id;function_name;num_calls;avg_runtime;min_runtime;max_runtime
0;calc total;1;235.842;235.842;235.842
0;calc update async;100;0.000112591;1.979e-05;0.00790907
0;calc inner;100;2.26053;2.04723;2.50578
0;calc wait;100;0.0491322;0.00209136;0.287799
0;calc bound;100;0.00252085;0.00148522;0.0072034
0;calc iter;100;2.35718;2.29761;2.7017
0;total;1;262.015;262.015;262.015
1;calc total;1;235.841;235.841;235.841
1;calc update async;100;0.000163546;1.569e-05;0.0132142
1;calc inner;100;2.26606;2.16126;2.54041
1;calc wait;100;0.0303998;0.0066916;0.073267
1;calc bound;100;0.00248202;0.00166455;0.00690083
1;calc iter;100;2.35719;2.31705;2.69236
1;total;1;261.983;261.983;261.983
2;calc total;1;235.841;235.841;235.841
2;calc update async;100;0.00016818;2.129e-05;0.0126349
2;calc inner;100;2.27864;2.19952;2.56904
2;calc wait;100;0.00243134;0.00162156;0.0205456
2;calc bound;100;0.0024402;0.00176082;0.00760571
2;calc iter;100;2.3573;2.33356;2.68495
2;total;1;261.987;261.987;261.987
3;calc total;1;235.841;235.841;235.841
3;calc update async;100;0.00017164;2.037e-05;0.01324
3;calc inner;100;2.27858;2.19868;2.57
3;calc wait;100;0.0076677;0.00162878;0.0521338
3;calc bound;100;0.00245152;0.00175739;0.00766591
3;calc iter;100;2.35729;2.3303;2.6897
3;total;1;261.974;261.974;261.974
4;calc total;1;235.842;235.842;235.842
4;calc update async;100;9.55986e-05;1.704e-05;0.00658514
4;calc inner;100;2.23832;1.94605;2.58072
4;calc wait;100;0.0663729;0.00292697;0.382178
4;calc bound;100;0.00320631;0.00160963;0.00681985
4;calc iter;100;2.35702;2.28646;2.65666
4;total;1;262.012;262.012;262.012
5;calc total;1;235.841;235.841;235.841
5;calc update async;100;0.000165594;1.701e-05;0.0131861
5;calc inner;100;2.26501;2.14591;2.58248
5;calc wait;100;0.0221625;0.00572867;0.0572426
5;calc bound;100;0.00256023;0.00187034;0.00734214
5;calc iter;100;2.35716;2.31923;2.66649
5;total;1;262.014;262.014;262.014
6;calc total;1;235.841;235.841;235.841
6;calc update async;100;0.000171704;2.0509e-05;0.0132243
6;calc inner;100;2.27364;2.17162;2.5811
6;calc wait;100;0.00260457;0.00195092;0.0273498
6;calc bound;100;0.00245138;0.00184525;0.00761628
6;calc iter;100;2.35726;2.33174;2.67363
6;total;1;261.983;261.983;261.983
7;calc total;1;235.841;235.841;235.841
7;calc update async;100;0.000167849;2.102e-05;0.012867
7;calc inner;100;2.27339;2.17129;2.58075
7;calc wait;100;0.0115635;0.00194512;0.0714296
7;calc bound;100;0.00229922;0.00168834;0.00750249
7;calc iter;100;2.35726;2.33123;2.67321
7;total;1;262.013;262.013;262.013
8;calc total;1;235.842;235.842;235.842
8;calc update async;100;8.90119e-05;1.5649e-05;0.0059719
8;calc inner;100;2.28326;2.20795;2.5967
8;calc wait;100;0.0366647;0.003183;0.125547
8;calc bound;100;0.00267345;0.00150456;0.00666281
8;calc iter;100;2.3581;2.31898;2.66988
8;total;1;261.992;261.992;261.992
9;calc total;1;235.841;235.841;235.841
9;calc update async;100;0.000166073;1.826e-05;0.0132945
9;calc inner;100;2.29078;2.24696;2.60379
9;calc wait;100;0.021002;0.00448053;0.0483595
9;calc bound;100;0.0024987;0.00155943;0.00530503
9;calc iter;100;2.35808;2.34069;2.67039
9;total;1;261.958;261.958;261.958
10;calc total;1;235.841;235.841;235.841
10;calc update async;100;0.000176571;2.6469e-05;0.0131322
10;calc inner;100;2.29331;2.25486;2.60722
10;calc wait;100;0.00222953;0.00153311;0.00256286
10;calc bound;100;0.00248217;0.00150415;0.00625742
10;calc iter;100;2.35819;2.34798;2.68155
10;total;1;261.964;261.964;261.964
11;calc total;1;235.841;235.841;235.841
11;calc update async;100;0.000156683;2.8439e-05;0.0116246
11;calc inner;100;2.29643;2.26031;2.6073
11;calc wait;100;0.00615182;0.00186923;0.0293742
11;calc bound;100;0.00244836;0.00150515;0.00720734
11;calc iter;100;2.35819;2.34209;2.66937
11;total;1;261.965;261.965;261.965
12;calc total;1;235.842;235.842;235.842
12;calc update async;100;9.62706e-05;1.67e-05;0.00649537
12;calc inner;100;2.28692;2.21185;2.59377
12;calc wait;100;0.029045;0.00303058;0.129325
12;calc bound;100;0.00369765;0.0015087;0.00718696
12;calc iter;100;2.35806;2.32624;2.67815
12;total;1;261.969;261.969;261.969
13;calc total;1;235.841;235.841;235.841
13;calc update async;100;0.000151003;2.002e-05;0.0115665
13;calc inner;100;2.2961;2.25427;2.60272
13;calc wait;100;0.0157126;0.00487615;0.0350709
13;calc bound;100;0.00238657;0.00165626;0.00516052
13;calc iter;100;2.35809;2.34748;2.68016
13;total;1;261.962;261.962;261.962
14;calc total;1;235.841;235.841;235.841
14;calc update async;100;0.000157582;2.647e-05;0.0115811
14;calc inner;100;2.29871;2.26329;2.60793
14;calc wait;100;0.00214573;0.00156355;0.00275223
14;calc bound;100;0.0023913;0.0016018;0.0058871
14;calc iter;100;2.35819;2.34685;2.67867
14;total;1;261.97;261.97;261.97
15;calc total;1;235.841;235.841;235.841
15;calc update async;100;0.000164203;2.4229e-05;0.0131406
15;calc inner;100;2.29815;2.2639;2.60734
15;calc wait;100;0.00276267;0.0015397;0.0163198
15;calc bound;100;0.0023912;0.00158711;0.00621736
15;calc iter;100;2.3582;2.34691;2.67904
15;total;1;261.961;261.961;261.961
16;calc total;1;235.842;235.842;235.842
16;calc update async;100;0.000105639;2.28e-05;0.00746638
16;calc inner;100;2.32172;2.2819;2.64007
16;calc wait;100;0.0223854;0.00588724;0.0645828
16;calc bound;100;0.00306582;0.00204734;0.00440856
16;calc iter;100;2.35835;2.34955;2.67743
16;total;1;261.988;261.988;261.988
17;calc total;1;235.841;235.841;235.841
17;calc update async;100;0.000168473;2.199e-05;0.0132477
17;calc inner;100;2.32561;2.31028;2.64352
17;calc wait;100;0.0195189;0.0103944;0.02983
17;calc bound;100;0.00240006;0.00209328;0.00742208
17;calc iter;100;2.35834;2.34524;2.68025
17;total;1;261.988;261.988;261.988
18;calc total;1;235.841;235.841;235.841
18;calc update async;100;0.000175438;2.6429e-05;0.0132361
18;calc inner;100;2.33684;2.32699;2.65988
18;calc wait;100;0.00226367;0.00193519;0.0173886
18;calc bound;100;0.00222796;0.00202377;0.0074014
18;calc iter;100;2.35838;2.34773;2.67991
18;total;1;261.968;261.968;261.968
19;calc total;1;235.841;235.841;235.841
19;calc update async;100;0.000176809;2.963e-05;0.0132648
19;calc inner;100;2.33083;2.31447;2.64812
19;calc wait;100;0.0101651;0.00305327;0.0192647
19;calc bound;100;0.00221786;0.00198617;0.00750928
19;calc iter;100;2.35837;2.34759;2.68205
19;total;1;261.968;261.968;261.968
20;calc total;1;235.842;235.842;235.842
20;calc update async;100;0.000110273;2.1339e-05;0.00819845
20;calc inner;100;2.32461;2.28765;2.64714
20;calc wait;100;0.0168753;0.00290646;0.0538746
20;calc bound;100;0.00333199;0.00209129;0.00683953
20;calc iter;100;2.35833;2.34936;2.68143
20;total;1;261.962;261.962;261.962
21;calc total;1;235.841;235.841;235.841
21;calc update async;100;0.000167629;2.039e-05;0.0131845
21;calc inner;100;2.3287;2.31937;2.65224
21;calc wait;100;0.0133658;0.00638196;0.0184478
21;calc bound;100;0.00277973;0.00231383;0.00761289
21;calc iter;100;2.35835;2.34464;2.68031
21;total;1;261.912;261.912;261.912
22;calc total;1;235.841;235.841;235.841
22;calc update async;100;0.000154994;2.3379e-05;0.0116493
22;calc inner;100;2.33331;2.32229;2.65485
22;calc wait;100;0.0024967;0.00209708;0.0178591
22;calc bound;100;0.00254848;0.00213277;0.0077372
22;calc iter;100;2.35838;2.35024;2.68061
22;total;1;261.933;261.933;261.933
23;calc total;1;235.841;235.841;235.841
23;calc update async;100;0.000173165;2.272e-05;0.0129538
23;calc inner;100;2.33345;2.3219;2.65526
23;calc wait;100;0.0032397;0.0022605;0.0179458
23;calc bound;100;0.00256048;0.00212546;0.00776635
23;calc iter;100;2.35837;2.34892;2.68081
23;total;1;261.931;261.931;261.931
24;calc total;1;235.842;235.842;235.842
24;calc update async;100;0.000131685;2.676e-05;0.00966576
24;calc inner;100;2.3476;2.33776;2.66763
24;calc wait;100;0.00792986;0.00460324;0.0165289
24;calc bound;100;0.00274365;0.0019731;0.00413313
24;calc iter;100;2.35841;2.35102;2.68085
24;total;1;261.951;261.951;261.951
25;calc total;1;235.841;235.841;235.841
25;calc update async;100;0.000171715;2.6189e-05;0.0132727
25;calc inner;100;2.34804;2.34082;2.66811
25;calc wait;100;0.00685187;0.00423679;0.00853783
25;calc bound;100;0.0033312;0.00197884;0.00520996
25;calc iter;100;2.3584;2.35068;2.67806
25;total;1;261.956;261.956;261.956
26;calc total;1;235.841;235.841;235.841
26;calc update async;100;0.000171582;2.981e-05;0.0132155
26;calc inner;100;2.3518;2.34477;2.6731
26;calc wait;100;0.00225984;0.00168534;0.00267915
26;calc bound;100;0.00417342;0.00182557;0.00505816
26;calc iter;100;2.35841;2.34911;2.67966
26;total;1;261.957;261.957;261.957
27;calc total;1;235.841;235.841;235.841
27;calc update async;100;0.000165976;2.2859e-05;0.0132525
27;calc inner;100;2.35217;2.34522;2.67276
27;calc wait;100;0.00257847;0.0018827;0.00323961
27;calc bound;100;0.00348478;0.00187137;0.00509029
27;calc iter;100;2.3584;2.3501;2.67848
27;total;1;261.928;261.928;261.928
28;calc total;1;235.842;235.842;235.842
28;calc update async;100;9.59135e-05;2.419e-05;0.00636294
28;calc inner;100;2.34736;2.32154;2.6703
28;calc wait;100;0.00820505;0.00485068;0.0374006
28;calc bound;100;0.0027403;0.00187653;0.00352039
28;calc iter;100;2.35841;2.35097;2.68039
28;total;1;261.938;261.938;261.938
29;calc total;1;235.841;235.841;235.841
29;calc update async;100;0.000168426;2.429e-05;0.0131251
29;calc inner;100;2.34796;2.34059;2.67074
29;calc wait;100;0.00703788;0.0037373;0.00811534
29;calc bound;100;0.00322465;0.00189927;0.00532203
29;calc iter;100;2.3584;2.34939;2.68067
29;total;1;261.94;261.94;261.94
30;calc total;1;235.841;235.841;235.841
30;calc update async;100;0.000170209;3.0589e-05;0.0131516
30;calc inner;100;2.35196;2.34449;2.67418
30;calc wait;100;0.00228581;0.00170676;0.00282504
30;calc bound;100;0.00398535;0.00176448;0.00497944
30;calc iter;100;2.35841;2.34901;2.68038
30;total;1;261.921;261.921;261.921
31;calc total;1;235.841;235.841;235.841
31;calc update async;100;0.000165842;2.443e-05;0.0129882
31;calc inner;100;2.35222;2.34427;2.67496
31;calc wait;100;0.00248299;0.00172618;0.00371983
31;calc bound;100;0.0035348;0.00186227;0.00518526
31;calc iter;100;2.3584;2.3496;2.68078
31;total;1;261.939;261.939;261.939
32;calc total;1;235.842;235.842;235.842
32;calc update async;100;0.000103772;2.259e-05;0.00742355
32;calc inner;100;2.30758;2.28789;2.63616
32;calc wait;100;0.016255;0.00393725;0.050672
32;calc bound;100;0.00248898;0.00188219;0.00308625
32;calc iter;100;2.35835;2.34958;2.67746
32;total;1;261.741;261.741;261.741
33;calc total;1;235.841;235.841;235.841
33;calc update async;100;0.00017257;2.3409e-05;0.0132328
33;calc inner;100;2.31013;2.3001;2.63822
33;calc wait;100;0.0110469;0.00616048;0.0231729
33;calc bound;100;0.00267385;0.00194123;0.00721738
33;calc iter;100;2.35834;2.34739;2.68025
33;total;1;261.882;261.882;261.882
34;calc total;1;235.841;235.841;235.841
34;calc update async;100;0.000167721;2.574e-05;0.0132111
34;calc inner;100;2.31424;2.30447;2.64164
34;calc wait;100;0.00247067;0.00170319;0.0228128
34;calc bound;100;0.00251561;0.00176456;0.00768172
34;calc iter;100;2.35837;2.34949;2.67992
34;total;1;261.88;261.88;261.88
35;calc total;1;235.841;235.841;235.841
35;calc update async;100;0.000171044;3.0229e-05;0.012856
35;calc inner;100;2.31425;2.30396;2.6415
35;calc wait;100;0.00313644;0.0021483;0.0231689
35;calc bound;100;0.00252621;0.00176996;0.00774468
35;calc iter;100;2.35837;2.34887;2.68053
35;total;1;261.874;261.874;261.874
36;calc total;1;235.842;235.842;235.842
36;calc update async;100;0.00012878;2.281e-05;0.009705
36;calc inner;100;2.30796;2.27499;2.6355
36;calc wait;100;0.0157014;0.0036295;0.0712387
36;calc bound;100;0.00257025;0.00181162;0.00475748
36;calc iter;100;2.35833;2.3458;2.6814
36;total;1;261.878;261.878;261.878
37;calc total;1;235.841;235.841;235.841
37;calc update async;100;0.000159077;1.9549e-05;0.0125006
37;calc inner;100;2.31011;2.29763;2.63799
37;calc wait;100;0.0115646;0.00731722;0.0188178
37;calc bound;100;0.0026689;0.00191123;0.00740917
37;calc iter;100;2.35834;2.34695;2.68034
37;total;1;261.739;261.739;261.739
38;calc total;1;235.841;235.841;235.841
38;calc update async;100;0.000168806;2.6899e-05;0.0132132
38;calc inner;100;2.3145;2.30409;2.64239
38;calc wait;100;0.00244496;0.00173029;0.0199324
38;calc bound;100;0.00249236;0.00192666;0.00749826
38;calc iter;100;2.35837;2.34884;2.68059
38;total;1;261.729;261.729;261.729
39;calc total;1;235.841;235.841;235.841
39;calc update async;100;0.00017723;3.004e-05;0.0131231
39;calc inner;100;2.31448;2.30452;2.6428
39;calc wait;100;0.00288574;0.00206255;0.0193118
39;calc bound;100;0.00250503;0.00194673;0.0075165
39;calc iter;100;2.35837;2.34944;2.68094
39;total;1;261.909;261.909;261.909
40;calc total;1;235.842;235.842;235.842
40;calc update async;100;9.77917e-05;2.2019e-05;0.00658213
40;calc inner;100;2.29961;2.23281;2.63225
40;calc wait;100;0.0324845;0.00306563;0.103797
40;calc bound;100;0.00309056;0.00202031;0.00675843
40;calc iter;100;2.35791;2.3352;2.68029
40;total;1;261.882;261.882;261.882
41;calc total;1;235.841;235.841;235.841
41;calc update async;100;0.000168308;2.326e-05;0.0132729
41;calc inner;100;2.30968;2.28459;2.63844
41;calc wait;100;0.0199839;0.0066512;0.0350968
41;calc bound;100;0.00260106;0.00203483;0.006453
41;calc iter;100;2.35789;2.34311;2.68076
41;total;1;261.88;261.88;261.88
42;calc total;1;235.841;235.841;235.841
42;calc update async;100;0.000182496;2.989e-05;0.0131951
42;calc inner;100;2.31879;2.29903;2.64665
42;calc wait;100;0.00222213;0.00195374;0.00317263
42;calc bound;100;0.00259377;0.00204291;0.00768207
42;calc iter;100;2.35794;2.34545;2.67963
42;total;1;261.884;261.884;261.884
43;calc total;1;235.841;235.841;235.841
43;calc update async;100;0.000165341;2.379e-05;0.0131214
43;calc inner;100;2.31567;2.29434;2.64457
43;calc wait;100;0.00418623;0.00212052;0.0099544
43;calc bound;100;0.00269745;0.00209974;0.00650285
43;calc iter;100;2.35795;2.3467;2.67934
43;total;1;261.883;261.883;261.883
44;calc total;1;235.842;235.842;235.842
44;calc update async;100;0.000108957;1.924e-05;0.00772471
44;calc inner;100;2.30024;2.22673;2.63411
44;calc wait;100;0.0317206;0.00283757;0.11446
44;calc bound;100;0.00302013;0.0019887;0.00938188
44;calc iter;100;2.35787;2.33654;2.6787
44;total;1;261.863;261.863;261.863
45;calc total;1;235.841;235.841;235.841
45;calc update async;100;0.000166324;2.059e-05;0.0131668
45;calc inner;100;2.30993;2.28483;2.64067
45;calc wait;100;0.018361;0.00448837;0.0322563
45;calc bound;100;0.00259103;0.00192786;0.00621236
45;calc iter;100;2.35787;2.34399;2.679
45;total;1;261.863;261.863;261.863
46;calc total;1;235.841;235.841;235.841
46;calc update async;100;0.000172232;2.411e-05;0.0129528
46;calc inner;100;2.31675;2.29579;2.64503
46;calc wait;100;0.00240065;0.00185451;0.00423494
46;calc bound;100;0.00257919;0.00209232;0.00535139
46;calc iter;100;2.35793;2.34563;2.67915
46;total;1;261.863;261.863;261.863
47;calc total;1;235.841;235.841;235.841
47;calc update async;100;0.000167639;1.941e-05;0.0131378
47;calc inner;100;2.31609;2.29407;2.64428
47;calc wait;100;0.00276244;0.00192683;0.0107844
47;calc bound;100;0.00251672;0.00202714;0.00546734
47;calc iter;100;2.35794;2.34736;2.67905
47;total;1;261.862;261.862;261.862
48;calc total;1;235.842;235.842;235.842
48;calc update async;100;8.16594e-05;1.9639e-05;0.00489844
48;calc inner;100;2.22238;1.98906;2.5082
48;calc wait;100;0.0720919;0.00236782;0.350382
48;calc bound;100;0.00292867;0.00203088;0.00669125
48;calc iter;100;2.35754;2.26969;2.68954
48;total;1;261.814;261.814;261.814
49;calc total;1;235.841;235.841;235.841
49;calc update async;100;0.000167826;1.8699e-05;0.0132667
49;calc inner;100;2.25143;2.16588;2.52966
49;calc wait;100;0.0229514;0.00806789;0.0622604
49;calc bound;100;0.00259474;0.00169089;0.00757469
49;calc iter;100;2.35753;2.33373;2.67918
49;total;1;261.785;261.785;261.785
50;calc total;1;235.841;235.841;235.841
50;calc update async;100;0.000170145;2.139e-05;0.0130332
50;calc inner;100;2.25676;2.17825;2.53906
50;calc wait;100;0.00245968;0.00156352;0.0223098
50;calc bound;100;0.00244191;0.00155385;0.00755364
50;calc iter;100;2.35765;2.33984;2.6807
50;total;1;261.808;261.808;261.808
51;calc total;1;235.841;235.841;235.841
51;calc update async;100;0.000172342;2.408e-05;0.0131233
51;calc inner;100;2.25789;2.18102;2.53998
51;calc wait;100;0.0102439;0.00200385;0.0613766
51;calc bound;100;0.00245468;0.0015691;0.00769463
51;calc iter;100;2.35764;2.34039;2.68115
51;total;1;261.807;261.807;261.807
52;calc total;1;235.842;235.842;235.842
52;calc update async;100;0.000125831;1.4589e-05;0.00967794
52;calc inner;100;2.2281;1.95418;2.56017
52;calc wait;100;0.0652422;0.00298984;0.403222
52;calc bound;100;0.00321036;0.00149115;0.00690205
52;calc iter;100;2.35722;2.2865;2.6695
52;total;1;261.825;261.825;261.825
53;calc total;1;235.841;235.841;235.841
53;calc update async;100;0.000160784;1.517e-05;0.0129331
53;calc inner;100;2.25247;2.15056;2.56045
53;calc wait;100;0.023706;0.00836539;0.0628635
53;calc bound;100;0.00251945;0.00207525;0.00711052
53;calc iter;100;2.35736;2.33153;2.67991
53;total;1;261.827;261.827;261.827
54;calc total;1;235.841;235.841;235.841
54;calc update async;100;0.000168282;2.015e-05;0.0130368
54;calc inner;100;2.25951;2.17103;2.55613
54;calc wait;100;0.00237267;0.00192374;0.0184246
54;calc bound;100;0.00245839;0.00208999;0.00780194
54;calc iter;100;2.35757;2.33528;2.67928
54;total;1;261.802;261.802;261.802
55;calc total;1;235.834;235.834;235.834
55;calc update async;100;0.000106157;2.398e-05;0.00706873
55;calc inner;100;2.25892;2.17056;2.55558
55;calc wait;100;0.00922437;0.0019423;0.0654368
55;calc bound;100;0.00245609;0.0018237;0.0078137
55;calc iter;100;2.35751;2.33478;2.67929
55;total;1;261.802;261.802;261.802
56;calc total;1;235.842;235.842;235.842
56;calc update async;100;0.000130513;1.749e-05;0.00986392
56;calc inner;100;2.18949;1.75848;2.51639
56;calc wait;100;0.104618;0.00220366;0.565325
56;calc bound;100;0.00324807;0.00180995;0.0070854
56;calc iter;100;2.35595;2.22934;2.61998
56;total;1;261.826;261.826;261.826
57;calc total;1;235.841;235.841;235.841
57;calc update async;100;0.000165474;1.632e-05;0.0132366
57;calc inner;100;2.22763;2.04272;2.51298
57;calc wait;100;0.0372144;0.0041411;0.138626
57;calc bound;100;0.00294544;0.00210062;0.0067795
57;calc iter;100;2.35591;2.28068;2.63202
57;total;1;261.801;261.801;261.801
58;calc total;1;235.841;235.841;235.841
58;calc update async;100;0.000169065;2.0889e-05;0.0128281
58;calc inner;100;2.24465;2.09396;2.51666
58;calc wait;100;0.00233663;0.00171622;0.00862057
58;calc bound;100;0.00307343;0.00210669;0.00631994
58;calc iter;100;2.35598;2.308;2.64703
58;total;1;261.746;261.746;261.746
59;calc total;1;235.841;235.841;235.841
59;calc update async;100;0.000168259;2.289e-05;0.0129117
59;calc inner;100;2.2442;2.09314;2.51578
59;calc wait;100;0.0182617;0.00178921;0.100523
59;calc bound;100;0.00289813;0.0020921;0.00604785
59;calc iter;100;2.35598;2.30693;2.65428
59;total;1;261.769;261.769;261.769
60;calc total;1;235.842;235.842;235.842
60;calc update async;100;0.000105453;1.814e-05;0.00738761
60;calc inner;100;2.18136;1.65719;2.34165
60;calc wait;100;0.112969;0.00285381;0.656624
60;calc bound;100;0.00360612;0.00190042;0.00711509
60;calc iter;100;2.35489;2.21205;2.78267
60;total;1;261.777;261.777;261.777
61;calc total;1;235.841;235.841;235.841
61;calc update async;100;0.000165893;1.91e-05;0.0131361
61;calc inner;100;2.22965;1.99862;2.41754
61;calc wait;100;0.0324201;0.00417251;0.217623
61;calc bound;100;0.00271649;0.0019154;0.00625254
61;calc iter;100;2.3554;2.27138;2.72953
61;total;1;261.787;261.787;261.787
62;calc total;1;235.841;235.841;235.841
62;calc update async;100;0.000165814;1.6649e-05;0.0131446
62;calc inner;100;2.24445;2.05265;2.46845
62;calc wait;100;0.00226843;0.0017489;0.00292368
62;calc bound;100;0.00283038;0.00208262;0.00544335
62;calc iter;100;2.35574;2.30286;2.69917
62;total;1;261.727;261.727;261.727
63;calc total;1;235.841;235.841;235.841
63;calc update async;100;0.000167591;2.343e-05;0.0129292
63;calc inner;100;2.24432;2.05192;2.46805
63;calc wait;100;0.017753;0.00173826;0.111824
63;calc bound;100;0.00285327;0.00207451;0.00533458
63;calc iter;100;2.35574;2.3022;2.69936
63;total;1;261.758;261.758;261.758
64;calc total;1;235.842;235.842;235.842
64;calc update async;100;0.000136362;2.054e-05;0.0101037
64;calc inner;100;2.26273;1.86115;2.69795
64;calc wait;100;0.0493183;0.0022069;0.518283
64;calc bound;100;0.00324669;0.00201673;0.00807448
64;calc iter;100;2.35465;2.26117;2.70798
64;total;1;261.699;261.699;261.699
65;calc total;1;235.841;235.841;235.841
65;calc update async;100;0.000161525;1.639e-05;0.0127808
65;calc inner;100;2.27217;2.00709;2.68842
65;calc wait;100;0.0279899;0.00469337;0.258749
65;calc bound;100;0.00279952;0.00167917;0.00713294
65;calc iter;100;2.35454;2.19741;2.72705
65;total;1;261.698;261.698;261.698
66;calc total;1;235.841;235.841;235.841
66;calc update async;100;0.000168025;1.981e-05;0.013157
66;calc inner;100;2.28288;1.99641;2.70059
66;calc wait;100;0.002784;0.00151875;0.0198625
66;calc bound;100;0.00267049;0.00163053;0.00771774
66;calc iter;100;2.35471;2.23598;2.72821
66;total;1;261.699;261.699;261.699
67;calc total;1;235.841;235.841;235.841
67;calc update async;100;0.000165919;2.3419e-05;0.0125856
67;calc inner;100;2.28281;1.99601;2.69902
67;calc wait;100;0.01228;0.00155799;0.118802
67;calc bound;100;0.00270742;0.00162346;0.00762692
67;calc iter;100;2.35472;2.23674;2.70678
67;total;1;261.7;261.7;261.7
68;calc total;1;235.842;235.842;235.842
68;calc update async;100;0.000127968;1.6529e-05;0.00956637
68;calc inner;100;2.23904;1.60888;2.60048
68;calc wait;100;0.0854828;0.00213361;0.761804
68;calc bound;100;0.00345449;0.00152023;0.00983494
68;calc iter;100;2.35428;2.19192;2.7922
68;total;1;261.714;261.714;261.714
69;calc total;1;235.841;235.841;235.841
69;calc update async;100;0.000164594;1.5899e-05;0.0131163
69;calc inner;100;2.26208;1.95147;2.60169
69;calc wait;100;0.0353706;0.00275925;0.268866
69;calc bound;100;0.002911;0.00212324;0.00765124
69;calc iter;100;2.35234;2.1983;2.6558
69;total;1;261.711;261.711;261.711
70;calc total;1;235.841;235.841;235.841
70;calc update async;100;0.000166948;1.8769e-05;0.012858
70;calc inner;100;2.2747;1.97743;2.61083
70;calc wait;100;0.007165;0.00198291;0.169773
70;calc bound;100;0.00279829;0.00210081;0.00762509
70;calc iter;100;2.35447;2.19193;2.64052
70;total;1;261.714;261.714;261.714
71;calc total;1;235.841;235.841;235.841
71;calc update async;100;0.000167904;2.1419e-05;0.0127843
71;calc inner;100;2.27452;1.97665;2.60746
71;calc wait;100;0.0261649;0.0019459;0.17193
71;calc bound;100;0.00286634;0.00183263;0.00759285
71;calc iter;100;2.35447;2.19114;2.76287
71;total;1;261.78;261.78;261.78
72;calc total;1;235.842;235.842;235.842
72;calc update async;100;0.000110215;2.0919e-05;0.00744079
72;calc inner;100;2.30233;1.93959;2.65104
72;calc wait;100;0.0196209;0.00202154;0.434283
72;calc bound;100;0.0032462;0.00193179;0.00771286
72;calc iter;100;2.35058;2.22475;2.68551
72;total;1;261.716;261.716;261.716
73;calc total;1;235.841;235.841;235.841
73;calc update async;100;0.000172158;2.361e-05;0.0132052
73;calc inner;100;2.30159;1.67838;2.65339
73;calc wait;100;0.0202342;0.00332623;0.641864
73;calc bound;100;0.00355628;0.00196012;0.00711884
73;calc iter;100;2.35042;2.14674;2.68031
73;total;1;261.786;261.786;261.786
74;calc total;1;235.841;235.841;235.841
74;calc update async;100;0.000165094;2.258e-05;0.0126777
74;calc inner;100;2.31163;2;2.65493
74;calc wait;100;0.00274291;0.00168554;0.0195919
74;calc bound;100;0.00410385;0.00210689;0.00685599
74;calc iter;100;2.35061;2.22383;2.67997
74;total;1;261.698;261.698;261.698
75;calc total;1;235.841;235.841;235.841
75;calc update async;100;0.000163551;2.108e-05;0.0125522
75;calc inner;100;2.31203;1.99926;2.65418
75;calc wait;100;0.00550434;0.00183389;0.0996081
75;calc bound;100;0.00361475;0.00207804;0.00712563
75;calc iter;100;2.35061;2.22376;2.69438
75;total;1;261.699;261.699;261.699
76;calc total;1;235.842;235.842;235.842
76;calc update async;100;9.90022e-05;2.14e-05;0.00588112
76;calc inner;100;2.28703;1.72332;2.61043
76;calc wait;100;0.0518788;0.00307242;0.58409
76;calc bound;100;0.00347949;0.00189509;0.00790898
76;calc iter;100;2.34905;2.21449;2.66181
76;total;1;261.673;261.673;261.673
77;calc total;1;235.841;235.841;235.841
77;calc update async;100;0.00016364;1.702e-05;0.0126788
77;calc inner;100;2.29275;1.74483;2.62071
77;calc wait;100;0.0298236;0.00410283;0.356076
77;calc bound;100;0.00343566;0.00212996;0.00624761
77;calc iter;100;2.34868;2.22327;2.70411
77;total;1;261.653;261.653;261.653
78;calc total;1;235.841;235.841;235.841
78;calc update async;100;0.000160319;1.89e-05;0.0124895
78;calc inner;100;2.30541;1.90013;2.61651
78;calc wait;100;0.00838378;0.00171151;0.164529
78;calc bound;100;0.00380982;0.00213947;0.00593115
78;calc iter;100;2.34965;2.22601;2.69063
78;total;1;261.646;261.646;261.646
79;calc total;1;235.841;235.841;235.841
79;calc update async;100;0.000161406;1.764e-05;0.0126128
79;calc inner;100;2.30586;1.89928;2.62609
79;calc wait;100;0.0224311;0.0016946;0.266416
79;calc bound;100;0.00377858;0.00220725;0.00739332
79;calc iter;100;2.34966;2.22563;2.66819
79;total;1;261.676;261.676;261.676
80;calc total;1;235.842;235.842;235.842
80;calc update async;100;0.000122684;1.608e-05;0.00944772
80;calc inner;100;2.28883;2.06733;2.59802
80;calc wait;100;0.0329393;0.00298718;0.236601
80;calc bound;100;0.00316798;0.00202756;0.00765641
80;calc iter;100;2.35058;2.22332;2.67025
80;total;1;261.7;261.7;261.7
81;calc total;1;235.841;235.841;235.841
81;calc update async;100;0.000156371;1.542e-05;0.0125573
81;calc inner;100;2.27289;1.81648;2.59917
81;calc wait;100;0.0527875;0.00554837;0.512193
81;calc bound;100;0.00268047;0.00206743;0.00773436
81;calc iter;100;2.34953;2.20949;2.67772
81;total;1;261.656;261.656;261.656
82;calc total;1;235.841;235.841;235.841
82;calc update async;100;0.00016663;2.021e-05;0.0130493
82;calc inner;100;2.30111;2.14123;2.59335
82;calc wait;100;0.00424594;0.00199092;0.151315
82;calc bound;100;0.0025484;0.00206997;0.00748601
82;calc iter;100;2.35065;2.22729;2.68182
82;total;1;261.658;261.658;261.658
83;calc total;1;235.841;235.841;235.841
83;calc update async;100;0.000168535;2.028e-05;0.0129974
83;calc inner;100;2.30106;2.14015;2.5788
83;calc wait;100;0.00756923;0.00192434;0.197761
83;calc bound;100;0.00258549;0.002064;0.00758802
83;calc iter;100;2.35065;2.25677;2.66175
83;total;1;261.631;261.631;261.631
84;calc total;1;235.842;235.842;235.842
84;calc update async;100;0.000128561;1.624e-05;0.0100482
84;calc inner;100;2.28556;1.94924;2.60472
84;calc wait;100;0.0419187;0.0025158;0.379474
84;calc bound;100;0.00280599;0.0020276;0.00712025
84;calc iter;100;2.35053;2.23894;2.69644
84;total;1;261.623;261.623;261.623
85;calc total;1;235.841;235.841;235.841
85;calc update async;100;0.000164554;1.594e-05;0.0130914
85;calc inner;100;2.28145;1.89979;2.58229
85;calc wait;100;0.0423893;0.00378526;0.440346
85;calc bound;100;0.00280348;0.00215378;0.00691806
85;calc iter;100;2.3495;2.21823;2.67086
85;total;1;261.595;261.595;261.595
86;calc total;1;235.841;235.841;235.841
86;calc update async;100;0.000170214;2.317e-05;0.0128424
86;calc inner;100;2.30403;2.15216;2.60933
86;calc wait;100;0.00332231;0.0019255;0.0258103
86;calc bound;100;0.00267319;0.00211729;0.00782584
86;calc iter;100;2.3505;2.25883;2.67231
86;total;1;261.675;261.675;261.675
87;calc total;1;235.841;235.841;235.841
87;calc update async;100;0.00016647;1.6989e-05;0.0125064
87;calc inner;100;2.30387;2.15032;2.60871
87;calc wait;100;0.00581863;0.00189714;0.112311
87;calc bound;100;0.00264829;0.00210156;0.0079465
87;calc iter;100;2.35059;2.26444;2.67106
87;total;1;261.562;261.562;261.562
88;calc total;1;235.842;235.842;235.842
88;calc update async;100;0.000142231;2.096e-05;0.0105215
88;calc inner;100;2.31563;2.13157;2.65913
88;calc wait;100;0.0208755;0.00220039;0.221283
88;calc bound;100;0.00344861;0.00190337;0.00788619
88;calc iter;100;2.35283;2.25419;2.6724
88;total;1;261.528;261.528;261.528
89;calc total;1;235.841;235.841;235.841
89;calc update async;100;0.000168857;2.175e-05;0.0132499
89;calc inner;100;2.30402;1.99538;2.66008
89;calc wait;100;0.0357039;0.00287367;0.32261
89;calc bound;100;0.00409757;0.00164964;0.00666588
89;calc iter;100;2.35265;2.25742;2.67118
89;total;1;261.497;261.497;261.497
90;calc total;1;235.841;235.841;235.841
90;calc update async;100;0.000158769;2.036e-05;0.0125757
90;calc inner;100;2.32275;2.13497;2.66434
90;calc wait;100;0.00390363;0.00150784;0.136919
90;calc bound;100;0.00400372;0.00158223;0.00540304
90;calc iter;100;2.35286;2.24861;2.67137
90;total;1;261.48;261.48;261.48
91;calc total;1;235.841;235.841;235.841
91;calc update async;100;0.000162881;2.063e-05;0.0126383
91;calc inner;100;2.32254;2.13419;2.66394
91;calc wait;100;0.00603165;0.00148005;0.125259
91;calc bound;100;0.0042519;0.00158372;0.00691939
91;calc iter;100;2.35286;2.26957;2.67131
91;total;1;261.479;261.479;261.479
92;calc total;1;235.842;235.842;235.842
92;calc update async;100;0.000146637;1.787e-05;0.0100401
92;calc inner;100;2.31144;2.11438;2.65758
92;calc wait;100;0.0257378;0.00282393;0.213016
92;calc bound;100;0.00479751;0.00149201;0.00736791
92;calc iter;100;2.35253;2.24438;2.67439
92;total;1;261.452;261.452;261.452
93;calc total;1;235.841;235.841;235.841
93;calc update async;100;0.000156734;1.6829e-05;0.0124455
93;calc inner;100;2.30555;2.0104;2.65561
93;calc wait;100;0.0327787;0.00550591;0.247379
93;calc bound;100;0.00277167;0.00182986;0.00694827
93;calc iter;100;2.35148;2.25436;2.67216
93;total;1;261.531;261.531;261.531
94;calc total;1;235.841;235.841;235.841
94;calc update async;100;0.000169015;1.9929e-05;0.0130887
94;calc inner;100;2.3226;2.14654;2.6635
94;calc wait;100;0.00373238;0.00213839;0.0144669
94;calc bound;100;0.00359864;0.00189965;0.00592202
94;calc iter;100;2.35192;2.28815;2.66983
94;total;1;261.458;261.458;261.458
95;calc total;1;235.841;235.841;235.841
95;calc update async;100;0.000167119;2.252e-05;0.0131275
95;calc inner;100;2.32323;2.13884;2.66431
95;calc wait;100;0.00496974;0.00184064;0.08729
95;calc bound;100;0.00415708;0.00190762;0.00567704
95;calc iter;100;2.35252;2.30197;2.67068
95;total;1;261.55;261.55;261.55
96;calc total;1;235.842;235.842;235.842
96;calc update async;100;0.000124526;1.472e-05;0.00943844
96;calc inner;100;2.23417;1.97415;2.59076
96;calc wait;100;0.0670676;0.0029274;0.357205
96;calc bound;100;0.00286237;0.00201255;0.00672924
96;calc iter;100;2.35327;2.2643;2.63115
96;total;1;261.484;261.484;261.484
97;calc total;1;235.841;235.841;235.841
97;calc update async;100;0.000159597;1.8589e-05;0.0125601
97;calc inner;100;2.21381;1.94629;2.58913
97;calc wait;100;0.0809824;0.00750551;0.397139
97;calc bound;100;0.00270019;0.00212202;0.00750589
97;calc iter;100;2.3529;2.25205;2.65245
97;total;1;261.563;261.563;261.563
98;calc total;1;235.841;235.841;235.841
98;calc update async;100;0.000166341;1.9649e-05;0.0125071
98;calc inner;100;2.26275;2.1053;2.59159
98;calc wait;100;0.00433906;0.00195801;0.0850223
98;calc bound;100;0.00257203;0.00208398;0.00758329
98;calc iter;100;2.3533;2.29846;2.66419
98;total;1;261.534;261.534;261.534
99;calc total;1;235.841;235.841;235.841
99;calc update async;100;0.000164588;2.051e-05;0.0128711
99;calc inner;100;2.26316;2.14918;2.5914
99;calc wait;100;0.0157525;0.0019599;0.0814483
99;calc bound;100;0.00254587;0.0020986;0.00759146
99;calc iter;100;2.3533;2.29925;2.66378
99;total;1;261.562;261.562;261.562
100;calc total;1;235.842;235.842;235.842
100;calc update async;100;0.00013154;2.121e-05;0.00939044
100;calc inner;100;2.24839;1.94449;2.44761
100;calc wait;100;0.0472357;0.00207221;0.374926
100;calc bound;100;0.00317827;0.00200752;0.007473
100;calc iter;100;2.35291;2.23229;2.69998
100;total;1;261.592;261.592;261.592
101;calc total;1;235.841;235.841;235.841
101;calc update async;100;0.000161167;1.571e-05;0.0126644
101;calc inner;100;2.24786;1.94195;2.53586
101;calc wait;100;0.0426279;0.00646901;0.381072
101;calc bound;100;0.00258389;0.00209685;0.00750058
101;calc iter;100;2.35275;2.25251;2.66457
101;total;1;261.59;261.59;261.59
102;calc total;1;235.841;235.841;235.841
102;calc update async;100;0.000168735;2.215e-05;0.0126297
102;calc inner;100;2.27024;2.17491;2.5639
102;calc wait;100;0.00321687;0.00196566;0.0632115
102;calc bound;100;0.00245048;0.00208494;0.00744193
102;calc iter;100;2.35322;2.28571;2.67851
102;total;1;261.557;261.557;261.557
103;calc total;1;235.841;235.841;235.841
103;calc update async;100;0.000167903;2.299e-05;0.0129709
103;calc inner;100;2.27045;2.17505;2.56372
103;calc wait;100;0.00693519;0.00184675;0.0572865
103;calc bound;100;0.00245457;0.00209826;0.00739314
103;calc iter;100;2.35322;2.28593;2.68005
103;total;1;261.439;261.439;261.439
104;calc total;1;235.842;235.842;235.842
104;calc update async;100;0.000115958;1.705e-05;0.00820542
104;calc inner;100;2.28551;2.19066;2.61001
104;calc wait;100;0.0333939;0.00241516;0.152008
104;calc bound;100;0.00271544;0.00202911;0.00644815
104;calc iter;100;2.35406;2.27529;2.70062
104;total;1;261.466;261.466;261.466
105;calc total;1;235.841;235.841;235.841
105;calc update async;100;0.000166347;2.407e-05;0.0127201
105;calc inner;100;2.27625;2.11384;2.61997
105;calc wait;100;0.0417669;0.00678558;0.194231
105;calc bound;100;0.00271838;0.00166327;0.00523253
105;calc iter;100;2.35368;2.29108;2.66936
105;total;1;261.451;261.451;261.451
106;calc total;1;235.841;235.841;235.841
106;calc update async;100;0.000172689;2.4669e-05;0.012979
106;calc inner;100;2.29698;2.23394;2.62262
106;calc wait;100;0.00350362;0.00152137;0.0411053
106;calc bound;100;0.0026775;0.00163889;0.0050231
106;calc iter;100;2.35407;2.3114;2.68215
106;total;1;261.52;261.52;261.52
107;calc total;1;235.841;235.841;235.841
107;calc update async;100;0.000161481;2.233e-05;0.0125185
107;calc inner;100;2.29626;2.23352;2.62157
107;calc wait;100;0.00687777;0.00154536;0.0373937
107;calc bound;100;0.00260318;0.00162622;0.00512928
107;calc iter;100;2.35409;2.31301;2.68246
107;total;1;261.429;261.429;261.429
108;calc total;1;235.842;235.842;235.842
108;calc update async;100;0.000135214;2.111e-05;0.0100285
108;calc inner;100;2.29066;2.18668;2.61187
108;calc wait;100;0.0278084;0.00292136;0.160949
108;calc bound;100;0.00309454;0.00152387;0.00762075
108;calc iter;100;2.35334;2.29747;2.7034
108;total;1;261.57;261.57;261.57
109;calc total;1;235.841;235.841;235.841
109;calc update async;100;0.000162556;2.112e-05;0.0125966
109;calc inner;100;2.29342;2.16342;2.61085
109;calc wait;100;0.0218187;0.00433329;0.182902
109;calc bound;100;0.0026406;0.00200461;0.00580786
109;calc iter;100;2.35326;2.30125;2.70836
109;total;1;261.424;261.424;261.424
110;calc total;1;235.841;235.841;235.841
110;calc update async;100;0.000165855;2.598e-05;0.0125926
110;calc inner;100;2.3013;2.23889;2.61984
110;calc wait;100;0.00267716;0.00194451;0.0314395
110;calc bound;100;0.00264357;0.00205022;0.00536075
110;calc iter;100;2.35326;2.24302;2.68737
110;total;1;261.621;261.621;261.621
111;calc total;1;235.841;235.841;235.841
111;calc update async;100;0.000164329;2.122e-05;0.0127098
111;calc inner;100;2.30087;2.23779;2.61997
111;calc wait;100;0.0046414;0.00194495;0.0404086
111;calc bound;100;0.00267879;0.00184105;0.00707555
111;calc iter;100;2.35329;2.24525;2.6877
111;total;1;261.418;261.418;261.418
112;calc total;1;235.842;235.842;235.842
112;calc update async;100;0.000133747;2.198e-05;0.010074
112;calc inner;100;2.31117;2.18722;2.64797
112;calc wait;100;0.0209413;0.00296892;0.0840756
112;calc bound;100;0.00252621;0.00197093;0.00680683
112;calc iter;100;2.35514;2.29531;2.67589
112;total;1;261.665;261.665;261.665
113;calc total;1;235.841;235.841;235.841
113;calc update async;100;0.000160887;1.8319e-05;0.0126422
113;calc inner;100;2.30475;2.02911;2.63082
113;calc wait;100;0.0298885;0.00710106;0.29183
113;calc bound;100;0.00266934;0.0021417;0.00751211
113;calc iter;100;2.35491;2.26166;2.67976
113;total;1;261.439;261.439;261.439
114;calc total;1;235.841;235.841;235.841
114;calc update async;100;0.000159776;2.216e-05;0.0125287
114;calc inner;100;2.32022;2.18909;2.65243
114;calc wait;100;0.00353613;0.00200428;0.0239849
114;calc bound;100;0.00247689;0.00207676;0.00756063
114;calc iter;100;2.35519;2.30114;2.67558
114;total;1;261.475;261.475;261.475
115;calc total;1;235.841;235.841;235.841
115;calc update async;100;0.000173682;2.1839e-05;0.0128997
115;calc inner;100;2.32125;2.18997;2.65372
115;calc wait;100;0.00376165;0.0019757;0.0180874
115;calc bound;100;0.00240136;0.00192058;0.00756615
115;calc iter;100;2.35519;2.30138;2.67645
115;total;1;261.625;261.625;261.625
116;calc total;1;235.842;235.842;235.842
116;calc update async;100;0.00012898;1.951e-05;0.00961251
116;calc inner;100;2.30756;2.04092;2.65132
116;calc wait;100;0.0307926;0.00263266;0.307694
116;calc bound;100;0.00250577;0.00191429;0.00649883
116;calc iter;100;2.35471;2.25816;2.67375
116;total;1;261.485;261.485;261.485
117;calc total;1;235.841;235.841;235.841
117;calc update async;100;0.00016535;2.315e-05;0.0125492
117;calc inner;100;2.31107;1.99623;2.6544
117;calc wait;100;0.021037;0.00246317;0.302572
117;calc bound;100;0.00262694;0.00209306;0.00762378
117;calc iter;100;2.35496;2.28149;2.67388
117;total;1;261.649;261.649;261.649
118;calc total;1;235.841;235.841;235.841
118;calc update async;100;0.000165019;2.2449e-05;0.0126667
118;calc inner;100;2.32122;2.16594;2.65755
118;calc wait;100;0.00277389;0.00201108;0.0168276
118;calc bound;100;0.00244687;0.0019133;0.00762027
118;calc iter;100;2.35514;2.31547;2.67727
118;total;1;261.619;261.619;261.619
119;calc total;1;235.841;235.841;235.841
119;calc update async;100;0.000168208;2.557e-05;0.0124624
119;calc inner;100;2.32152;2.16557;2.65623
119;calc wait;100;0.00639314;0.00193152;0.0862244
119;calc bound;100;0.00246338;0.00202057;0.00768888
119;calc iter;100;2.35514;2.31717;2.67554
119;total;1;261.533;261.533;261.533
120;calc total;1;235.842;235.842;235.842
120;calc update async;100;0.00013668;2.3829e-05;0.0100353
120;calc inner;100;2.33515;2.23594;2.66926
120;calc wait;100;0.0095085;0.00230668;0.0775913
120;calc bound;100;0.00326184;0.00223492;0.00752244
120;calc iter;100;2.35649;2.30534;2.67724
120;total;1;261.537;261.537;261.537
121;calc total;1;235.841;235.841;235.841
121;calc update async;100;0.000172947;2.682e-05;0.0131598
121;calc inner;100;2.33315;2.20341;2.66762
121;calc wait;100;0.0145019;0.00484853;0.121986
121;calc bound;100;0.00343515;0.00171948;0.00559929
121;calc iter;100;2.35636;2.30485;2.67728
121;total;1;261.584;261.584;261.584
122;calc total;1;235.841;235.841;235.841
122;calc update async;100;0.000162547;2.301e-05;0.0126416
122;calc inner;100;2.33985;2.2301;2.67178
122;calc wait;100;0.00286115;0.00152949;0.0127725
122;calc bound;100;0.00386333;0.00165179;0.00559599
122;calc iter;100;2.35646;2.30443;2.67767
122;total;1;261.578;261.578;261.578
123;calc total;1;235.841;235.841;235.841
123;calc update async;100;0.000163174;2.0419e-05;0.0126013
123;calc inner;100;2.33959;2.22978;2.67147
123;calc wait;100;0.003023;0.00149411;0.0128484
123;calc bound;100;0.00398431;0.00165585;0.00747012
123;calc iter;100;2.35646;2.30565;2.67706
123;total;1;261.635;261.635;261.635
124;calc total;1;235.842;235.842;235.842
124;calc update async;100;0.000139359;2.5099e-05;0.0100284
124;calc inner;100;2.33001;2.08645;2.66645
124;calc wait;100;0.0212022;0.00337196;0.270543
124;calc bound;100;0.00327729;0.00154067;0.0074973
124;calc iter;100;2.35524;2.27346;2.67658
124;total;1;261.547;261.547;261.547
125;calc total;1;235.841;235.841;235.841
125;calc update async;100;0.000167918;2.55e-05;0.0127823
125;calc inner;100;2.33454;2.20204;2.66695
125;calc wait;100;0.0115803;0.00224267;0.0894141
125;calc bound;100;0.00338554;0.00203483;0.00678416
125;calc iter;100;2.35549;2.28068;2.67921
125;total;1;261.655;261.655;261.655
126;calc total;1;235.841;235.841;235.841
126;calc update async;100;0.000160847;2.1949e-05;0.0124394
126;calc inner;100;2.33968;2.22665;2.67073
126;calc wait;100;0.00258404;0.00194159;0.0132947
126;calc bound;100;0.00380729;0.00205597;0.00563368
126;calc iter;100;2.35603;2.29125;2.6783
126;total;1;261.477;261.477;261.477
127;calc total;1;235.841;235.841;235.841
127;calc update async;100;0.00016243;2.0939e-05;0.0127805
127;calc inner;100;2.33964;2.22614;2.67096
127;calc wait;100;0.00615483;0.00191161;0.0644314
127;calc bound;100;0.00328574;0.00203747;0.00728035
127;calc iter;100;2.35604;2.29973;2.67815
127;total;1;261.463;261.463;261.463
MPI
Running Jacobi on 128 processors with (16, 8) elements.
Array Dimensions: 170000 170000
Block Dimensions: 10625 21250
== Energy Conservation Check ==
initial Energy:               25.000
  final Energy:               25.000
    Difference:               -0.000
== Time Statistics ==
Completed 100 iterations.
# unit_id;function_name;num_calls;avg_runtime;min_runtime;max_runtime
0;calc total;1;235.716;235.716;235.716
0;calc update async;100;0.000152365;1.256e-05;0.0122388
0;calc inner;100;2.21039;1.9469;2.33742
0;calc wait;100;0.106251;0.00214192;0.375423
0;calc bound;100;0.00284127;0.00152743;0.0071985
0;calc iter;100;2.35599;2.27308;2.5534
0;total;1;261.818;261.818;261.818
1;calc total;1;235.715;235.715;235.715
1;calc update async;100;0.000154434;1.671e-05;0.0121471
1;calc inner;100;2.24875;2.11533;2.42144
1;calc wait;100;0.0328875;0.00768564;0.0687951
1;calc bound;100;0.00268487;0.00173597;0.00622401
1;calc iter;100;2.35597;2.32902;2.55273
1;total;1;261.798;261.798;261.798
2;calc total;1;235.716;235.716;235.716
2;calc update async;100;0.000158802;2.14e-05;0.0118329
2;calc inner;100;2.26452;2.15003;2.44523
2;calc wait;100;0.00259272;0.00175213;0.0158507
2;calc bound;100;0.002578;0.00181974;0.00750024
2;calc iter;100;2.35603;2.32893;2.55526
2;total;1;261.818;261.818;261.818
3;calc total;1;235.715;235.715;235.715
3;calc update async;100;0.000163358;2.284e-05;0.0122166
3;calc inner;100;2.26436;2.15024;2.44515
3;calc wait;100;0.0148946;0.00192229;0.0696709
3;calc bound;100;0.00255542;0.00180943;0.00762405
3;calc iter;100;2.35602;2.32948;2.55481
3;total;1;261.212;261.212;261.212
4;calc total;1;235.716;235.716;235.716
4;calc update async;100;0.000143819;1.942e-05;0.0109339
4;calc inner;100;2.25443;2.02808;2.46249
4;calc wait;100;0.0316015;0.00206518;0.282055
4;calc bound;100;0.00327745;0.00156017;0.00637916
4;calc iter;100;2.35534;2.28243;2.54821
4;total;1;261.197;261.197;261.197
5;calc total;1;235.715;235.715;235.715
5;calc update async;100;0.000154634;1.8719e-05;0.0121401
5;calc inner;100;2.26258;2.1619;2.4609
5;calc wait;100;0.0204855;0.00386284;0.127892
5;calc bound;100;0.002477;0.00203704;0.00676205
5;calc iter;100;2.35573;2.31648;2.5604
5;total;1;261.206;261.206;261.206
6;calc total;1;235.716;235.716;235.716
6;calc update async;100;0.000148457;1.5569e-05;0.01108
6;calc inner;100;2.27012;2.19348;2.4632
6;calc wait;100;0.00243475;0.00195886;0.0232838
6;calc bound;100;0.00239683;0.00198347;0.0076922
6;calc iter;100;2.3559;2.32744;2.55573
6;total;1;261.814;261.814;261.814
7;calc total;1;235.715;235.715;235.715
7;calc update async;100;0.000159917;1.873e-05;0.0123004
7;calc inner;100;2.26952;2.19333;2.46286
7;calc wait;100;0.00630298;0.00198194;0.0489678
7;calc bound;100;0.00234618;0.00161466;0.00764262
7;calc iter;100;2.35589;2.32761;2.55542
7;total;1;261.206;261.206;261.206
8;calc total;1;235.716;235.716;235.716
8;calc update async;100;0.000136907;1.421e-05;0.0109191
8;calc inner;100;2.26144;2.1832;2.45594
8;calc wait;100;0.0590778;0.00327491;0.153439
8;calc bound;100;0.00261496;0.0015034;0.00656254
8;calc iter;100;2.35675;2.32367;2.56528
8;total;1;261.146;261.146;261.146
9;calc total;1;235.715;235.715;235.715
9;calc update async;100;0.000157882;1.892e-05;0.0123476
9;calc inner;100;2.28342;2.23265;2.4813
9;calc wait;100;0.0191552;0.0037781;0.0366488
9;calc bound;100;0.00255848;0.00164453;0.00491217
9;calc iter;100;2.35678;2.34149;2.55952
9;total;1;261.164;261.164;261.164
10;calc total;1;235.716;235.716;235.716
10;calc update async;100;0.000167562;2.108e-05;0.0118327
10;calc inner;100;2.28551;2.23955;2.48253
10;calc wait;100;0.00229371;0.00153659;0.0056712
10;calc bound;100;0.00255251;0.00155083;0.00706035
10;calc iter;100;2.35698;2.34581;2.56036
10;total;1;261.143;261.143;261.143
11;calc total;1;235.715;235.715;235.715
11;calc update async;100;0.000164726;3.082e-05;0.0124684
11;calc inner;100;2.28835;2.24075;2.48685
11;calc wait;100;0.00806629;0.0017482;0.0273853
11;calc bound;100;0.00253614;0.00154866;0.00576035
11;calc iter;100;2.35688;2.3442;2.56031
11;total;1;261.149;261.149;261.149
12;calc total;1;235.716;235.716;235.716
12;calc update async;100;0.000137025;1.8019e-05;0.0103759
12;calc inner;100;2.28767;2.22291;2.49739
12;calc wait;100;0.019691;0.00284886;0.0953433
12;calc bound;100;0.00329042;0.00148976;0.00695726
12;calc iter;100;2.35682;2.32964;2.55558
12;total;1;261.177;261.177;261.177
13;calc total;1;235.715;235.715;235.715
13;calc update async;100;0.000158835;1.999e-05;0.0123893
13;calc inner;100;2.29067;2.24476;2.49959
13;calc wait;100;0.0171829;0.00451435;0.053784
13;calc bound;100;0.00229057;0.00167188;0.00438124
13;calc iter;100;2.35683;2.34345;2.55878
13;total;1;261.177;261.177;261.177
14;calc total;1;235.715;235.715;235.715
14;calc update async;100;0.00016773;3.202e-05;0.0124279
14;calc inner;100;2.29396;2.25373;2.49719
14;calc wait;100;0.00206079;0.00151814;0.00269655
14;calc bound;100;0.00231727;0.00159067;0.00503556
14;calc iter;100;2.35693;2.34689;2.55861
14;total;1;261.182;261.182;261.182
15;calc total;1;235.715;235.715;235.715
15;calc update async;100;0.000154948;2.454e-05;0.0122542
15;calc inner;100;2.29339;2.25271;2.49675
15;calc wait;100;0.00242242;0.00150577;0.0151046
15;calc bound;100;0.00227615;0.00158347;0.0046749
15;calc iter;100;2.35694;2.34634;2.55948
15;total;1;261.147;261.147;261.147
16;calc total;1;235.716;235.716;235.716
16;calc update async;100;0.000142797;1.898e-05;0.0116247
16;calc inner;100;2.31609;2.28974;2.52035
16;calc wait;100;0.0276588;0.00958414;0.0534733
16;calc bound;100;0.00292524;0.00224581;0.00461857
16;calc iter;100;2.35709;2.34838;2.55841
16;total;1;261.177;261.177;261.177
17;calc total;1;235.715;235.715;235.715
17;calc update async;100;0.000163072;2.396e-05;0.0123863
17;calc inner;100;2.32455;2.31112;2.52567
17;calc wait;100;0.0179818;0.0108304;0.0247963
17;calc bound;100;0.00232486;0.00204075;0.00741147
17;calc iter;100;2.35709;2.34582;2.55821
17;total;1;261.174;261.174;261.174
18;calc total;1;235.716;235.716;235.716
18;calc update async;100;0.000154342;2.42e-05;0.0112259
18;calc inner;100;2.33533;2.3277;2.53847
18;calc wait;100;0.00227935;0.00194065;0.0124913
18;calc bound;100;0.00224557;0.00201575;0.00773585
18;calc iter;100;2.35714;2.34977;2.55828
18;total;1;261.182;261.182;261.182
19;calc total;1;235.715;235.715;235.715
19;calc update async;100;0.00016575;2.495e-05;0.0125047
19;calc inner;100;2.32943;2.31663;2.53122
19;calc wait;100;0.00993102;0.0031497;0.0173872
19;calc bound;100;0.00216269;0.00197972;0.00776541
19;calc iter;100;2.35711;2.34894;2.5593
19;total;1;261.171;261.171;261.171
20;calc total;1;235.716;235.716;235.716
20;calc update async;100;0.000138883;1.934e-05;0.0110452
20;calc inner;100;2.32561;2.29748;2.5269
20;calc wait;100;0.0139478;0.00270623;0.0433186
20;calc bound;100;0.00338506;0.00203004;0.00563369
20;calc iter;100;2.35708;2.34892;2.56127
20;total;1;261.178;261.178;261.178
21;calc total;1;235.715;235.715;235.715
21;calc update async;100;0.000155735;1.947e-05;0.0124466
21;calc inner;100;2.32675;2.31297;2.53113
21;calc wait;100;0.0146051;0.00788825;0.0268442
21;calc bound;100;0.00277059;0.00234617;0.00767122
21;calc iter;100;2.35709;2.34542;2.55773
21;total;1;261.176;261.176;261.176
22;calc total;1;235.715;235.715;235.715
22;calc update async;100;0.000163377;2.487e-05;0.0124603
22;calc inner;100;2.33233;2.32421;2.53417
22;calc wait;100;0.00249718;0.00212894;0.0169786
22;calc bound;100;0.00253677;0.00215339;0.00741488
22;calc iter;100;2.35713;2.34728;2.55848
22;total;1;261.175;261.175;261.175
23;calc total;1;235.715;235.715;235.715
23;calc update async;100;0.000162702;2.572e-05;0.0119626
23;calc inner;100;2.33271;2.32413;2.53431
23;calc wait;100;0.00343119;0.00245686;0.0174276
23;calc bound;100;0.00255047;0.00216401;0.00742998
23;calc iter;100;2.35711;2.34737;2.55643
23;total;1;261.847;261.847;261.847
24;calc total;1;235.716;235.716;235.716
24;calc update async;100;0.000136701;2.3899e-05;0.0103734
24;calc inner;100;2.34568;2.33947;2.54712
24;calc wait;100;0.00863522;0.00421667;0.0163691
24;calc bound;100;0.00269438;0.00195695;0.00417958
24;calc iter;100;2.35715;2.35068;2.558
24;total;1;261.831;261.831;261.831
25;calc total;1;235.715;235.715;235.715
25;calc update async;100;0.000163503;2.69e-05;0.0124077
25;calc inner;100;2.34777;2.34114;2.54858
25;calc wait;100;0.00566861;0.00363828;0.00680124
25;calc bound;100;0.00354302;0.0019244;0.00513035
25;calc iter;100;2.35715;2.35069;2.55873
25;total;1;261.752;261.752;261.752
26;calc total;1;235.716;235.716;235.716
26;calc update async;100;0.000156306;3.016e-05;0.0118423
26;calc inner;100;2.3505;2.34431;2.55161
26;calc wait;100;0.00225636;0.00170902;0.00304818
26;calc bound;100;0.00424427;0.00173872;0.00507737
26;calc iter;100;2.35716;2.34943;2.5582
26;total;1;261.83;261.83;261.83
27;calc total;1;235.715;235.715;235.715
27;calc update async;100;0.000154068;2.3499e-05;0.0119742
27;calc inner;100;2.35066;2.34425;2.55141
27;calc wait;100;0.00247621;0.00195649;0.00322478
27;calc bound;100;0.00385221;0.0018693;0.00542383
27;calc iter;100;2.35715;2.34988;2.55821
27;total;1;261.816;261.816;261.816
28;calc total;1;235.716;235.716;235.716
28;calc update async;100;0.000137516;2.5849e-05;0.010263
28;calc inner;100;2.34663;2.34033;2.54903
28;calc wait;100;0.00746759;0.00439996;0.015166
28;calc bound;100;0.00291988;0.00199675;0.0056104
28;calc iter;100;2.35715;2.35014;2.55734
28;total;1;261.837;261.837;261.837
29;calc total;1;235.715;235.715;235.715
29;calc update async;100;0.000160075;2.664e-05;0.0123141
29;calc inner;100;2.34655;2.34095;2.54802
29;calc wait;100;0.00734557;0.00416214;0.00932168
29;calc bound;100;0.00308216;0.001893;0.00501757
29;calc iter;100;2.35714;2.3491;2.55882
29;total;1;261.813;261.813;261.813
30;calc total;1;235.715;235.715;235.715
30;calc update async;100;0.000163496;3.098e-05;0.0124657
30;calc inner;100;2.35073;2.34458;2.5523
30;calc wait;100;0.00227677;0.00170968;0.00258842
30;calc bound;100;0.00397895;0.00183217;0.0051849
30;calc iter;100;2.35715;2.34832;2.55882
30;total;1;261.306;261.306;261.306
31;calc total;1;235.715;235.715;235.715
31;calc update async;100;0.000156675;2.397e-05;0.0121958
31;calc inner;100;2.35105;2.34488;2.55273
31;calc wait;100;0.00255973;0.00180772;0.00330241
31;calc bound;100;0.00337391;0.0018781;0.00529755
31;calc iter;100;2.35715;2.34891;2.55941
31;total;1;261.399;261.399;261.399
32;calc total;1;235.716;235.716;235.716
32;calc update async;100;0.000142642;2.3909e-05;0.0110929
32;calc inner;100;2.3042;2.28852;2.50693
32;calc wait;100;0.0194468;0.00368181;0.0504248
32;calc bound;100;0.00237946;0.00196153;0.00384234
32;calc iter;100;2.35709;2.34845;2.55841
32;total;1;261.118;261.118;261.118
33;calc total;1;235.715;235.715;235.715
33;calc update async;100;0.00016403;2.662e-05;0.0120789
33;calc inner;100;2.30959;2.29932;2.51048
33;calc wait;100;0.00939894;0.00622904;0.021698
33;calc bound;100;0.00258582;0.00198107;0.00740755
33;calc iter;100;2.35709;2.34575;2.55821
33;total;1;261.462;261.462;261.462
34;calc total;1;235.716;235.716;235.716
34;calc update async;100;0.00015504;2.707e-05;0.0118311
34;calc inner;100;2.31315;2.30352;2.51419
34;calc wait;100;0.00242372;0.00160779;0.0206929
34;calc bound;100;0.00245161;0.0019384;0.00739123
34;calc iter;100;2.35712;2.34846;2.55828
34;total;1;261.631;261.631;261.631
35;calc total;1;235.716;235.716;235.716
35;calc update async;100;0.000156266;2.7089e-05;0.0116906
35;calc inner;100;2.31314;2.30242;2.51415
35;calc wait;100;0.0028545;0.00191435;0.0218536
35;calc bound;100;0.00245556;0.00191444;0.00750075
35;calc iter;100;2.35712;2.3477;2.55769
35;total;1;261.787;261.787;261.787
36;calc total;1;235.716;235.716;235.716
36;calc update async;100;0.000143341;1.8869e-05;0.0111295
36;calc inner;100;2.30561;2.28797;2.50588
36;calc wait;100;0.0164275;0.00712236;0.0541898
36;calc bound;100;0.00237163;0.00197523;0.00284396
36;calc iter;100;2.35708;2.34894;2.56125
36;total;1;261.65;261.65;261.65
37;calc total;1;235.715;235.715;235.715
37;calc update async;100;0.00015386;2.04e-05;0.0121212
37;calc inner;100;2.30646;2.29506;2.50815
37;calc wait;100;0.0133824;0.00705028;0.0228762
37;calc bound;100;0.00262378;0.00194162;0.00695451
37;calc iter;100;2.35708;2.34621;2.55773
37;total;1;261.803;261.803;261.803
38;calc total;1;235.716;235.716;235.716
38;calc update async;100;0.000157525;2.341e-05;0.0122912
38;calc inner;100;2.31228;2.30244;2.51379
38;calc wait;100;0.00262884;0.00169118;0.0224919
38;calc bound;100;0.00244364;0.00192534;0.00768358
38;calc iter;100;2.35713;2.34713;2.55845
38;total;1;261.712;261.712;261.712
39;calc total;1;235.715;235.715;235.715
39;calc update async;100;0.000160717;2.815e-05;0.0119384
39;calc inner;100;2.31367;2.3039;2.51501
39;calc wait;100;0.00382753;0.00161666;0.0212529
39;calc bound;100;0.00219462;0.00189591;0.00772581
39;calc iter;100;2.35711;2.34846;2.55794
39;total;1;261.767;261.767;261.767
40;calc total;1;235.716;235.716;235.716
40;calc update async;100;0.00011739;1.851e-05;0.0087433
40;calc inner;100;2.28567;2.21936;2.48162
40;calc wait;100;0.0484706;0.00298404;0.123053
40;calc bound;100;0.00287835;0.00174787;0.0061886
40;calc iter;100;2.35661;2.33683;2.56225
40;total;1;261.676;261.676;261.676
41;calc total;1;235.715;235.715;235.715
41;calc update async;100;0.000160297;2.186e-05;0.0122767
41;calc inner;100;2.30819;2.28537;2.5085
41;calc wait;100;0.0168108;0.00476056;0.0239134
41;calc bound;100;0.00266709;0.00204064;0.00590357
41;calc iter;100;2.35662;2.34083;2.55731
41;total;1;261.775;261.775;261.775
42;calc total;1;235.716;235.716;235.716
42;calc update async;100;0.000164931;3.254e-05;0.0115406
42;calc inner;100;2.31552;2.29619;2.51622
42;calc wait;100;0.00228143;0.00190201;0.00317172
42;calc bound;100;0.00262489;0.00202632;0.00619562
42;calc iter;100;2.35668;2.34272;2.55754
42;total;1;261.649;261.649;261.649
43;calc total;1;235.715;235.715;235.715
43;calc update async;100;0.000161277;2.3679e-05;0.0124542
43;calc inner;100;2.3122;2.29283;2.51322
43;calc wait;100;0.00448306;0.00246855;0.0107533
43;calc bound;100;0.00275482;0.00207173;0.00613537
43;calc iter;100;2.35668;2.3433;2.55783
43;total;1;261.653;261.653;261.653
44;calc total;1;235.716;235.716;235.716
44;calc update async;100;0.000145631;2.04e-05;0.0111648
44;calc inner;100;2.30262;2.23123;2.50387
44;calc wait;100;0.0256206;0.00224518;0.107841
44;calc bound;100;0.00342684;0.00202793;0.00783642
44;calc iter;100;2.35661;2.33785;2.55675
44;total;1;261.377;261.377;261.377
45;calc total;1;235.715;235.715;235.715
45;calc update async;100;0.000155607;2.2179e-05;0.0122845
45;calc inner;100;2.3063;2.27714;2.51393
45;calc wait;100;0.0215304;0.00404482;0.0536601
45;calc bound;100;0.00256644;0.00190537;0.00540189
45;calc iter;100;2.35661;2.34628;2.55694
45;total;1;261.36;261.36;261.36
46;calc total;1;235.715;235.715;235.715
46;calc update async;100;0.000166728;1.902e-05;0.0122263
46;calc inner;100;2.31512;2.29452;2.51747
46;calc wait;100;0.00295438;0.00187264;0.00799028
46;calc bound;100;0.00249658;0.0020161;0.00579318
46;calc iter;100;2.35667;2.3472;2.55779
46;total;1;261.259;261.259;261.259
47;calc total;1;235.715;235.715;235.715
47;calc update async;100;0.000171346;2.745e-05;0.012389
47;calc inner;100;2.31394;2.29373;2.51595
47;calc wait;100;0.00261987;0.00188914;0.0143808
47;calc bound;100;0.00249445;0.00208789;0.00581869
47;calc iter;100;2.35668;2.34758;2.55748
47;total;1;261.325;261.325;261.325
48;calc total;1;235.716;235.716;235.716
48;calc update async;100;0.000134839;1.5699e-05;0.0107006
48;calc inner;100;2.19047;1.89931;2.352
48;calc wait;100;0.102339;0.00287063;0.416976
48;calc bound;100;0.00284237;0.00203256;0.00676964
48;calc iter;100;2.35632;2.27038;2.55932
48;total;1;261.501;261.501;261.501
49;calc total;1;235.715;235.715;235.715
49;calc update async;100;0.000155393;1.542e-05;0.0120602
49;calc inner;100;2.23705;2.10554;2.4308
49;calc wait;100;0.0194309;0.00559805;0.0445202
49;calc bound;100;0.00261747;0.00160315;0.00558109
49;calc iter;100;2.35631;2.32985;2.5591
49;total;1;261.469;261.469;261.469
50;calc total;1;235.716;235.716;235.716
50;calc update async;100;0.000158406;2.4699e-05;0.0118097
50;calc inner;100;2.24158;2.1281;2.43549
50;calc wait;100;0.00244071;0.00155747;0.0161603
50;calc bound;100;0.00252493;0.00154059;0.0081048
50;calc iter;100;2.35638;2.34019;2.55813
50;total;1;261.297;261.297;261.297
51;calc total;1;235.715;235.715;235.715
51;calc update async;100;0.000162505;2.2819e-05;0.0120431
51;calc inner;100;2.24264;2.12787;2.43641
51;calc wait;100;0.0133803;0.00218208;0.074616
51;calc bound;100;0.00253376;0.0015261;0.0080648
51;calc iter;100;2.35635;2.33941;2.55893
51;total;1;261.281;261.281;261.281
52;calc total;1;235.716;235.716;235.716
52;calc update async;100;0.000154275;1.678e-05;0.0122757
52;calc inner;100;2.22552;1.97602;2.46202
52;calc wait;100;0.0502021;0.00281036;0.377104
52;calc bound;100;0.00334785;0.00148681;0.00694941
52;calc iter;100;2.35536;2.27916;2.5384
52;total;1;261.43;261.43;261.43
53;calc total;1;235.715;235.715;235.715
53;calc update async;100;0.000155707;2.066e-05;0.0123118
53;calc inner;100;2.23903;2.12698;2.4597
53;calc wait;100;0.0287465;0.00764321;0.127463
53;calc bound;100;0.00250477;0.00209616;0.0076239
53;calc iter;100;2.35591;2.32598;2.55918
53;total;1;261.375;261.375;261.375
54;calc total;1;235.715;235.715;235.715
54;calc update async;100;0.000165268;2.019e-05;0.0124032
54;calc inner;100;2.24865;2.13747;2.46003
54;calc wait;100;0.0024043;0.0019269;0.0128031
54;calc bound;100;0.00243408;0.00210241;0.00772696
54;calc iter;100;2.35616;2.33657;2.55684
54;total;1;261.518;261.518;261.518
55;calc total;1;235.715;235.715;235.715
55;calc update async;100;0.000155358;1.867e-05;0.0121801
55;calc inner;100;2.248;2.13673;2.45967
55;calc wait;100;0.00650107;0.00192532;0.0678179
55;calc bound;100;0.00242875;0.00182288;0.00772653
55;calc iter;100;2.35618;2.33689;2.55706
55;total;1;261.314;261.314;261.314
56;calc total;1;235.716;235.716;235.716
56;calc update async;100;0.000158714;1.578e-05;0.013072
56;calc inner;100;2.08829;1.5133;2.42114
56;calc wait;100;0.216499;0.00279924;0.80486
56;calc bound;100;0.0029778;0.00191957;0.00669959
56;calc iter;100;2.3544;2.16605;2.5231
56;total;1;261.579;261.579;261.579
57;calc total;1;235.715;235.715;235.715
57;calc update async;100;0.00015443;1.697e-05;0.0121973
57;calc inner;100;2.20433;1.9075;2.44755
57;calc wait;100;0.0296596;0.0049197;0.103949
57;calc bound;100;0.00287691;0.00196624;0.00635334
57;calc iter;100;2.35439;2.27434;2.55653
57;total;1;261.25;261.25;261.25
58;calc total;1;235.716;235.716;235.716
58;calc update async;100;0.000170399;2.236e-05;0.0130453
58;calc inner;100;2.21803;1.96556;2.44782
58;calc wait;100;0.00231473;0.00174503;0.00286685
58;calc bound;100;0.00310264;0.00213319;0.0061689
58;calc iter;100;2.35445;2.29177;2.56136
58;total;1;261.46;261.46;261.46
59;calc total;1;235.715;235.715;235.715
59;calc update async;100;0.000155556;2.044e-05;0.0119449
59;calc inner;100;2.2179;1.96511;2.44706
59;calc wait;100;0.0289385;0.0018476;0.148806
59;calc bound;100;0.0028449;0.00211321;0.00530846
59;calc iter;100;2.35444;2.29182;2.56028
59;total;1;261.464;261.464;261.464
60;calc total;1;235.716;235.716;235.716
60;calc update async;100;0.000138885;1.488e-05;0.0108446
60;calc inner;100;2.18846;1.50426;2.37155
60;calc wait;100;0.0771756;0.00298038;0.798438
60;calc bound;100;0.00362431;0.00182826;0.00705046
60;calc iter;100;2.3531;2.18157;2.63054
60;total;1;261.53;261.53;261.53
61;calc total;1;235.715;235.715;235.715
61;calc update async;100;0.000160412;2.0939e-05;0.0124006
61;calc inner;100;2.2155;1.91726;2.43144
61;calc wait;100;0.0345805;0.00456354;0.346397
61;calc bound;100;0.00279191;0.00206515;0.00607669
61;calc iter;100;2.35375;2.25778;2.59913
61;total;1;261.535;261.535;261.535
62;calc total;1;235.709;235.709;235.709
62;calc update async;100;9.63048e-05;1.994e-05;0.00593296
62;calc inner;100;2.22981;1.97458;2.44225
62;calc wait;100;0.00218927;0.00171338;0.00292473
62;calc bound;100;0.00299053;0.00203643;0.00615393
62;calc iter;100;2.35403;2.28091;2.59033
62;total;1;261.327;261.327;261.327
63;calc total;1;235.715;235.715;235.715
63;calc update async;100;0.000158552;1.964e-05;0.0123861
63;calc inner;100;2.22967;1.97364;2.44148
63;calc wait;100;0.011213;0.00173116;0.135244
63;calc bound;100;0.00285305;0.00197128;0.00539788
63;calc iter;100;2.3541;2.28158;2.58992
63;total;1;261.387;261.387;261.387
64;calc total;1;235.716;235.716;235.716
64;calc update async;100;0.000136901;1.665e-05;0.010937
64;calc inner;100;2.31095;2.10546;2.51335
64;calc wait;100;0.0276031;0.00820883;0.257055
64;calc bound;100;0.00253345;0.00201723;0.00438845
64;calc iter;100;2.3517;2.28166;2.55263
64;total;1;261.419;261.419;261.419
65;calc total;1;235.715;235.715;235.715
65;calc update async;100;0.000147259;1.4359e-05;0.0118972
65;calc inner;100;2.31652;2.20119;2.54066
65;calc wait;100;0.0160096;0.00187521;0.07501
65;calc bound;100;0.00265999;0.00200617;0.00301136
65;calc iter;100;2.35181;2.28288;2.56227
65;total;1;261.42;261.42;261.42
66;calc total;1;235.716;235.716;235.716
66;calc update async;100;0.000153535;2.221e-05;0.0117812
66;calc inner;100;2.32252;2.23999;2.52103
66;calc wait;100;0.00253351;0.00198634;0.014589
66;calc bound;100;0.00253406;0.00208785;0.00836265
66;calc iter;100;2.3524;2.28282;2.57156
66;total;1;261.323;261.323;261.323
67;calc total;1;235.715;235.715;235.715
67;calc update async;100;0.000160007;2.091e-05;0.0120111
67;calc inner;100;2.32264;2.23971;2.52177
67;calc wait;100;0.00513068;0.00200192;0.0531585
67;calc bound;100;0.00255055;0.00213504;0.00823197
67;calc iter;100;2.35239;2.28211;2.57409
67;total;1;261.292;261.292;261.292
68;calc total;1;235.716;235.716;235.716
68;calc update async;100;0.000134318;1.5389e-05;0.0108081
68;calc inner;100;2.3159;2.24074;2.51773
68;calc wait;100;0.0178031;0.00299815;0.0849709
68;calc bound;100;0.00280089;0.00189028;0.00657998
68;calc iter;100;2.35302;2.27451;2.55419
68;total;1;261.091;261.091;261.091
69;calc total;1;235.715;235.715;235.715
69;calc update async;100;0.000152712;1.906e-05;0.0121818
69;calc inner;100;2.31449;2.0966;2.52387
69;calc wait;100;0.019845;0.00833069;0.239688
69;calc bound;100;0.00263981;0.00214985;0.00698623
69;calc iter;100;2.35295;2.29404;2.55413
69;total;1;261.399;261.399;261.399
70;calc total;1;235.716;235.716;235.716
70;calc update async;100;0.000146508;2.224e-05;0.0107961
70;calc inner;100;2.32259;2.24017;2.52818
70;calc wait;100;0.00240219;0.00189432;0.0186885
70;calc bound;100;0.00250887;0.00210054;0.00802058
70;calc iter;100;2.35309;2.27261;2.56284
70;total;1;261.311;261.311;261.311
71;calc total;1;235.715;235.715;235.715
71;calc update async;100;0.000159623;2.068e-05;0.0122811
71;calc inner;100;2.32267;2.23995;2.52848
71;calc wait;100;0.00386663;0.00198149;0.0521541
71;calc bound;100;0.00253024;0.0021062;0.00804194
71;calc iter;100;2.35309;2.27306;2.56357
71;total;1;261.254;261.254;261.254
72;calc total;1;235.716;235.716;235.716
72;calc update async;100;0.000151371;2.5189e-05;0.0118777
72;calc inner;100;2.34113;2.33452;2.54313
72;calc wait;100;0.00768629;0.00333578;0.0121327
72;calc bound;100;0.00271182;0.0018872;0.0032462
72;calc iter;100;2.35175;2.34226;2.55331
72;total;1;261.264;261.264;261.264
73;calc total;1;235.715;235.715;235.715
73;calc update async;100;0.000159314;2.553e-05;0.0119746
73;calc inner;100;2.34146;2.33293;2.54226
73;calc wait;100;0.0067289;0.00395688;0.0142467
73;calc bound;100;0.00338923;0.00189776;0.00528196
73;calc iter;100;2.35174;2.34318;2.5526
73;total;1;261.387;261.387;261.387
74;calc total;1;235.716;235.716;235.716
74;calc update async;100;0.000151347;2.514e-05;0.0115787
74;calc inner;100;2.34507;2.33831;2.54618
74;calc wait;100;0.00225946;0.00168561;0.00352291
74;calc bound;100;0.0042038;0.00174455;0.00508381
74;calc iter;100;2.35175;2.34177;2.55204
74;total;1;261.385;261.385;261.385
75;calc total;1;235.715;235.715;235.715
75;calc update async;100;0.000156309;2.385e-05;0.012125
75;calc inner;100;2.34544;2.3364;2.54685
75;calc wait;100;0.00252163;0.00170348;0.00748296
75;calc bound;100;0.00357623;0.00181189;0.00544148
75;calc iter;100;2.35174;2.34305;2.55255
75;total;1;261.355;261.355;261.355
76;calc total;1;235.716;235.716;235.716
76;calc update async;100;0.000140182;2.463e-05;0.0103216
76;calc inner;100;2.34138;2.33499;2.5432
76;calc wait;100;0.00744235;0.00388393;0.0145265
76;calc bound;100;0.00278053;0.00198719;0.00557035
76;calc iter;100;2.35175;2.34368;2.55236
76;total;1;261.429;261.429;261.429
77;calc total;1;235.715;235.715;235.715
77;calc update async;100;0.000156959;2.4409e-05;0.0119845
77;calc inner;100;2.34138;2.33583;2.54342
77;calc wait;100;0.00700243;0.00434795;0.0100123
77;calc bound;100;0.00319291;0.00201986;0.00495986
77;calc iter;100;2.35174;2.34326;2.55395
77;total;1;261.55;261.55;261.55
78;calc total;1;235.715;235.715;235.715
78;calc update async;100;0.000158894;2.765e-05;0.0122107
78;calc inner;100;2.34532;2.33768;2.54636
78;calc wait;100;0.00226768;0.00176733;0.00317841
78;calc bound;100;0.00399943;0.00182169;0.00498259
78;calc iter;100;2.35175;2.3413;2.55348
78;total;1;261.409;261.409;261.409
79;calc total;1;235.715;235.715;235.715
79;calc update async;100;0.000154491;2.253e-05;0.0121743
79;calc inner;100;2.34554;2.33874;2.54678
79;calc wait;100;0.00260208;0.00195827;0.00366126
79;calc bound;100;0.00344097;0.00196386;0.00527167
79;calc iter;100;2.35174;2.3428;2.55393
79;total;1;261.518;261.518;261.518
80;calc total;1;235.716;235.716;235.716
80;calc update async;100;0.000147215;1.412e-05;0.0121902
80;calc inner;100;2.32065;2.26971;2.52887
80;calc wait;100;0.0176377;0.00203285;0.0655903
80;calc bound;100;0.00261269;0.0019435;0.00650509
80;calc iter;100;2.35169;2.32024;2.55265
80;total;1;261.62;261.62;261.62
81;calc total;1;235.715;235.715;235.715
81;calc update async;100;0.000149923;1.392e-05;0.0120063
81;calc inner;100;2.32381;2.28246;2.52802
81;calc wait;100;0.0118501;0.00739069;0.0292444
81;calc bound;100;0.00263087;0.00207798;0.00361622
81;calc iter;100;2.35168;2.32817;2.55233
81;total;1;261.736;261.736;261.736
82;calc total;1;235.716;235.716;235.716
82;calc update async;100;0.000146665;2.1259e-05;0.0111814
82;calc inner;100;2.32886;2.29462;2.53303
82;calc wait;100;0.00243776;0.00204295;0.0153592
82;calc bound;100;0.0025185;0.00206588;0.00729923
82;calc iter;100;2.35172;2.33546;2.55263
82;total;1;261.65;261.65;261.65
83;calc total;1;235.715;235.715;235.715
83;calc update async;100;0.000167799;2.141e-05;0.0124596
83;calc inner;100;2.32881;2.29391;2.53337
83;calc wait;100;0.00361223;0.00212453;0.0317137
83;calc bound;100;0.00252699;0.00203045;0.00806492
83;calc iter;100;2.35171;2.3363;2.55256
83;total;1;261.653;261.653;261.653
84;calc total;1;235.716;235.716;235.716
84;calc update async;100;0.000146177;1.569e-05;0.0119991
84;calc inner;100;2.32083;2.28432;2.52417
84;calc wait;100;0.0163677;0.0020049;0.0575278
84;calc bound;100;0.00254734;0.00193749;0.00726017
84;calc iter;100;2.35168;2.33023;2.55419
84;total;1;261.607;261.607;261.607
85;calc total;1;235.715;235.715;235.715
85;calc update async;100;0.000152465;1.657e-05;0.0122352
85;calc inner;100;2.32283;2.28961;2.52858
85;calc wait;100;0.0122631;0.00196445;0.0408778
85;calc bound;100;0.00263831;0.00198373;0.00640599
85;calc iter;100;2.35168;2.32673;2.55414
85;total;1;261.572;261.572;261.572
86;calc total;1;235.715;235.715;235.715
86;calc update async;100;0.000151254;1.85e-05;0.0119171
86;calc inner;100;2.32786;2.29841;2.53171
86;calc wait;100;0.00261839;0.00196139;0.0220844
86;calc bound;100;0.00251666;0.00200654;0.00758287
86;calc iter;100;2.35171;2.3403;2.55285
86;total;1;261.577;261.577;261.577
87;calc total;1;235.715;235.715;235.715
87;calc update async;100;0.000163774;2.21e-05;0.0123398
87;calc inner;100;2.32814;2.29869;2.5317
87;calc wait;100;0.00376931;0.00217481;0.0325093
87;calc bound;100;0.00255689;0.00199612;0.00757158
87;calc iter;100;2.3517;2.335;2.5532
87;total;1;261.746;261.746;261.746
88;calc total;1;235.716;235.716;235.716
88;calc update async;100;0.000158125;1.675e-05;0.0121003
88;calc inner;100;2.33612;2.27848;2.54213
88;calc wait;100;0.0107589;0.00164597;0.0620985
88;calc bound;100;0.0035382;0.00168494;0.00847505
88;calc iter;100;2.35175;2.32641;2.55322
88;total;1;261.729;261.729;261.729
89;calc total;1;235.715;235.715;235.715
89;calc update async;100;0.000154053;1.696e-05;0.0119687
89;calc inner;100;2.33461;2.24226;2.54598
89;calc wait;100;0.0125828;0.00251501;0.100055
89;calc bound;100;0.00301089;0.00189491;0.00686376
89;calc iter;100;2.3517;2.32818;2.55495
89;total;1;261.435;261.435;261.435
90;calc total;1;235.716;235.716;235.716
90;calc update async;100;0.000145783;1.47e-05;0.0113348
90;calc inner;100;2.33859;2.26516;2.54767
90;calc wait;100;0.007048;0.00160365;0.0806478
90;calc bound;100;0.003597;0.00177765;0.00612899
90;calc iter;100;2.35171;2.3253;2.55371
90;total;1;261.554;261.554;261.554
91;calc total;1;235.715;235.715;235.715
91;calc update async;100;0.000157136;1.869e-05;0.0123896
91;calc inner;100;2.34009;2.27169;2.54864
91;calc wait;100;0.00634158;0.00170154;0.0791318
91;calc bound;100;0.00376695;0.00180834;0.00904803
91;calc iter;100;2.3517;2.32731;2.55376
91;total;1;261.728;261.728;261.728
92;calc total;1;235.716;235.716;235.716
92;calc update async;100;0.000135158;1.688e-05;0.010206
92;calc inner;100;2.34099;2.30445;2.5419
92;calc wait;100;0.00686306;0.00192485;0.0603787
92;calc bound;100;0.00341998;0.00157577;0.0095408
92;calc iter;100;2.35167;2.31032;2.55272
92;total;1;261.468;261.468;261.468
93;calc total;1;235.715;235.715;235.715
93;calc update async;100;0.000157315;1.495e-05;0.0120289
93;calc inner;100;2.34097;2.30562;2.54056
93;calc wait;100;0.00629847;0.0017367;0.0275333
93;calc bound;100;0.00381348;0.00173904;0.00722107
93;calc iter;100;2.35153;2.3132;2.55165
93;total;1;261.756;261.756;261.756
94;calc total;1;235.715;235.715;235.715
94;calc update async;100;0.00015712;1.456e-05;0.0123042
94;calc inner;100;2.34379;2.3055;2.54508
94;calc wait;100;0.002701;0.00170636;0.0201201
94;calc bound;100;0.00419073;0.00195566;0.00665935
94;calc iter;100;2.35155;2.30988;2.55197
94;total;1;261.577;261.577;261.577
95;calc total;1;235.715;235.715;235.715
95;calc update async;100;0.000150269;1.587e-05;0.0120577
95;calc inner;100;2.34331;2.31809;2.54286
95;calc wait;100;0.00361233;0.00163081;0.0254196
95;calc bound;100;0.00394912;0.0016005;0.00676908
95;calc iter;100;2.35165;2.33082;2.55179
95;total;1;261.402;261.402;261.402
96;calc total;1;235.716;235.716;235.716
96;calc update async;100;0.000153426;1.563e-05;0.0120741
96;calc inner;100;2.26873;2.09518;2.46212
96;calc wait;100;0.0410684;0.0014947;0.21454
96;calc bound;100;0.00267423;0.00142959;0.00896948
96;calc iter;100;2.35177;2.29734;2.554
96;total;1;261.728;261.728;261.728
97;calc total;1;235.715;235.715;235.715
97;calc update async;100;0.000152025;1.542e-05;0.0123261
97;calc inner;100;2.24251;1.94164;2.46185
97;calc wait;100;0.0572198;0.00362846;0.352211
97;calc bound;100;0.00284045;0.0014192;0.00691663
97;calc iter;100;2.35176;2.28437;2.55305
97;total;1;261.748;261.748;261.748
98;calc total;1;235.716;235.716;235.716
98;calc update async;100;0.000154279;1.578e-05;0.0121204
98;calc inner;100;2.27554;2.11703;2.46345
98;calc wait;100;0.00918948;0.0019237;0.163223
98;calc bound;100;0.00277712;0.00208196;0.00735547
98;calc iter;100;2.35174;2.28893;2.55396
98;total;1;261.553;261.553;261.553
99;calc total;1;235.716;235.716;235.716
99;calc update async;100;0.000148872;1.483e-05;0.0112087
99;calc inner;100;2.27763;2.17194;2.46335
99;calc wait;100;0.0242053;0.00187415;0.102424
99;calc bound;100;0.00274502;0.00207816;0.00717099
99;calc iter;100;2.35174;2.30647;2.56166
99;total;1;261.492;261.492;261.492
100;calc total;1;235.716;235.716;235.716
100;calc update async;100;0.000156314;1.747e-05;0.0122086
100;calc inner;100;2.27079;1.94875;2.46338
100;calc wait;100;0.0227547;0.00222215;0.371339
100;calc bound;100;0.00313887;0.00165032;0.00786163
100;calc iter;100;2.35173;2.28319;2.57449
100;total;1;261.598;261.598;261.598
101;calc total;1;235.715;235.715;235.715
101;calc update async;100;0.000154987;1.7069e-05;0.0121325
101;calc inner;100;2.27214;2.09317;2.46297
101;calc wait;100;0.0199527;0.00236929;0.209277
101;calc bound;100;0.00241584;0.00209099;0.00655684
101;calc iter;100;2.35142;2.28099;2.57499
101;total;1;261.298;261.298;261.298
102;calc total;1;235.716;235.716;235.716
102;calc update async;100;0.00015274;2.083e-05;0.0115591
102;calc inner;100;2.28104;2.18517;2.4637
102;calc wait;100;0.00286033;0.00191016;0.0471834
102;calc bound;100;0.00236817;0.00194597;0.00777011
102;calc iter;100;2.35148;2.30748;2.57588
102;total;1;261.111;261.111;261.111
103;calc total;1;235.715;235.715;235.715
103;calc update async;100;0.000156292;1.906e-05;0.0120292
103;calc inner;100;2.27962;2.18521;2.46554
103;calc wait;100;0.00930108;0.0019182;0.0831348
103;calc bound;100;0.00238363;0.00143664;0.00756855
103;calc iter;100;2.35175;2.30168;2.56671
103;total;1;261.11;261.11;261.11
104;calc total;1;235.716;235.716;235.716
104;calc update async;100;0.000157333;2.052e-05;0.0119419
104;calc inner;100;2.27617;2.18818;2.44582
104;calc wait;100;0.0455598;0.00215523;0.164344
104;calc bound;100;0.00305445;0.00199848;0.00762094
104;calc iter;100;2.35175;2.30196;2.54769
104;total;1;261.248;261.248;261.248
105;calc total;1;235.715;235.715;235.715
105;calc update async;100;0.000162418;2.102e-05;0.0123446
105;calc inner;100;2.2591;2.02521;2.42843
105;calc wait;100;0.0581514;0.00327791;0.28767
105;calc bound;100;0.00292124;0.00208799;0.00665891
105;calc iter;100;2.35169;2.27672;2.50296
105;total;1;261.141;261.141;261.141
106;calc total;1;235.716;235.716;235.716
106;calc update async;100;0.00015046;1.809e-05;0.0113325
106;calc inner;100;2.29026;2.21745;2.4491
106;calc wait;100;0.00855163;0.0019962;0.082513
106;calc bound;100;0.0028625;0.00207459;0.00494371
106;calc iter;100;2.3517;2.30122;2.55923
106;total;1;261.146;261.146;261.146
107;calc total;1;235.715;235.715;235.715
107;calc update async;100;0.00015732;2.021e-05;0.0120553
107;calc inner;100;2.28992;2.2202;2.45012
107;calc wait;100;0.0211679;0.00200037;0.122284
107;calc bound;100;0.00321226;0.00164995;0.00761474
107;calc iter;100;2.3517;2.28219;2.5491
107;total;1;261.518;261.518;261.518
108;calc total;1;235.716;235.716;235.716
108;calc update async;100;0.000150356;2.1419e-05;0.0109773
108;calc inner;100;2.29782;2.21479;2.47282
108;calc wait;100;0.0100868;0.00193981;0.115969
108;calc bound;100;0.0030899;0.00198887;0.00671959
108;calc iter;100;2.35166;2.30965;2.55225
108;total;1;261.568;261.568;261.568
109;calc total;1;235.715;235.715;235.715
109;calc update async;100;0.000158061;2.194e-05;0.0122023
109;calc inner;100;2.29447;2.08793;2.47288
109;calc wait;100;0.0164892;0.00291724;0.244561
109;calc bound;100;0.0027725;0.00209388;0.00720657
109;calc iter;100;2.35151;2.27359;2.55228
109;total;1;261.624;261.624;261.624
110;calc total;1;235.715;235.715;235.715
110;calc update async;100;0.000155003;2.195e-05;0.0120275
110;calc inner;100;2.3029;2.24759;2.47572
110;calc wait;100;0.002349;0.00164043;0.00767722
110;calc bound;100;0.00265767;0.00206715;0.00530692
110;calc iter;100;2.35152;2.30728;2.55306
110;total;1;261.656;261.656;261.656
111;calc total;1;235.715;235.715;235.715
111;calc update async;100;0.000158109;2.2369e-05;0.0122522
111;calc inner;100;2.30208;2.24677;2.46925
111;calc wait;100;0.00593385;0.00174234;0.0498273
111;calc bound;100;0.00261432;0.00209293;0.00661003
111;calc iter;100;2.35165;2.3107;2.55358
111;total;1;261.626;261.626;261.626
112;calc total;1;235.716;235.716;235.716
112;calc update async;100;0.000126473;1.786e-05;0.00925234
112;calc inner;100;2.27925;1.73406;2.50175
112;calc wait;100;0.049861;0.00267983;0.594658
112;calc bound;100;0.00269651;0.00202762;0.00658078
112;calc iter;100;2.35161;2.16067;2.54942
112;total;1;261.534;261.534;261.534
113;calc total;1;235.715;235.715;235.715
113;calc update async;100;0.000151822;1.965e-05;0.0119334
113;calc inner;100;2.2713;1.87036;2.4503
113;calc wait;100;0.0450845;0.00540029;0.303149
113;calc bound;100;0.00282677;0.0022046;0.00735175
113;calc iter;100;2.35136;2.16157;2.5536
113;total;1;261.362;261.362;261.362
114;calc total;1;235.716;235.716;235.716
114;calc update async;100;0.000149105;2.314e-05;0.0110938
114;calc inner;100;2.29626;1.9844;2.5039
114;calc wait;100;0.00738728;0.00201249;0.122587
114;calc bound;100;0.00271023;0.00213883;0.00752533
114;calc iter;100;2.35194;2.2395;2.56242
114;total;1;261.566;261.566;261.566
115;calc total;1;235.715;235.715;235.715
115;calc update async;100;0.000160193;2.316e-05;0.0120248
115;calc inner;100;2.29773;1.98396;2.5036
115;calc wait;100;0.0183982;0.0019564;0.175078
115;calc bound;100;0.00256702;0.00207345;0.00751264
115;calc iter;100;2.35194;2.24;2.55723
115;total;1;261.598;261.598;261.598
116;calc total;1;235.716;235.716;235.716
116;calc update async;100;0.000148686;2.1849e-05;0.0104851
116;calc inner;100;2.29567;1.74298;2.5118
116;calc wait;100;0.0169044;0.00198311;0.596549
116;calc bound;100;0.00292084;0.00194409;0.00698546
116;calc iter;100;2.35267;2.15149;2.55758
116;total;1;261.301;261.301;261.301
117;calc total;1;235.715;235.715;235.715
117;calc update async;100;0.000160808;2.024e-05;0.0122499
117;calc inner;100;2.29688;1.98748;2.51195
117;calc wait;100;0.0156684;0.00185652;0.180609
117;calc bound;100;0.00248746;0.00210567;0.00627271
117;calc iter;100;2.35266;2.2073;2.55561
117;total;1;261.69;261.69;261.69
118;calc total;1;235.715;235.715;235.715
118;calc update async;100;0.000162463;2.431e-05;0.0120771
118;calc inner;100;2.30458;2.04866;2.51506
118;calc wait;100;0.00249512;0.00195823;0.0140176
118;calc bound;100;0.00241768;0.0019293;0.00765657
118;calc iter;100;2.3527;2.21686;2.55459
118;total;1;261.568;261.568;261.568
119;calc total;1;235.715;235.715;235.715
119;calc update async;100;0.000160971;2.273e-05;0.0119419
119;calc inner;100;2.30401;2.04855;2.51448
119;calc wait;100;0.00845429;0.00197122;0.162141
119;calc bound;100;0.0024343;0.00205625;0.00761833
119;calc iter;100;2.3527;2.21689;2.55648
119;total;1;261.475;261.475;261.475
120;calc total;1;235.716;235.716;235.716
120;calc update async;100;0.000156295;2.462e-05;0.0110634
120;calc inner;100;2.3081;1.76467;2.5318
120;calc wait;100;0.0351138;0.0027846;0.524894
120;calc bound;100;0.00413949;0.00152318;0.00806463
120;calc iter;100;2.35523;2.21368;2.5576
120;total;1;261.405;261.405;261.405
121;calc total;1;235.715;235.715;235.715
121;calc update async;100;0.000157516;2.368e-05;0.0118717
121;calc inner;100;2.31466;2.04775;2.52495
121;calc wait;100;0.0198897;0.00399708;0.119219
121;calc bound;100;0.00338508;0.00211285;0.00632255
121;calc iter;100;2.35511;2.27385;2.5576
121;total;1;261.639;261.639;261.639
122;calc total;1;235.716;235.716;235.716
122;calc update async;100;0.000158457;2.2539e-05;0.0117974
122;calc inner;100;2.32329;2.05898;2.5333
122;calc wait;100;0.00540884;0.00200871;0.0572955
122;calc bound;100;0.00384461;0.0021024;0.00733465
122;calc iter;100;2.35523;2.29625;2.53837
122;total;1;261.396;261.396;261.396
123;calc total;1;235.715;235.715;235.715
123;calc update async;100;0.000166086;2.262e-05;0.0123516
123;calc inner;100;2.32122;2.05844;2.5334
123;calc wait;100;0.0131538;0.00195177;0.10787
123;calc bound;100;0.00424828;0.00188759;0.00773014
123;calc iter;100;2.35523;2.30769;2.55791
123;total;1;261.443;261.443;261.443
124;calc total;1;235.716;235.716;235.716
124;calc update async;100;0.000156992;2.695e-05;0.0110674
124;calc inner;100;2.32155;1.77826;2.54817
124;calc wait;100;0.0156674;0.00222723;0.57411
124;calc bound;100;0.00400186;0.00205557;0.00582534
124;calc iter;100;2.35272;2.10581;2.56458
124;total;1;261.74;261.74;261.74
125;calc total;1;235.715;235.715;235.715
125;calc update async;100;0.000162739;2.3719e-05;0.0120207
125;calc inner;100;2.32376;2.04666;2.54793
125;calc wait;100;0.0102738;0.0024924;0.0956361
125;calc bound;100;0.00447585;0.00169173;0.00670432
125;calc iter;100;2.35434;2.26931;2.55381
125;total;1;261.76;261.76;261.76
126;calc total;1;235.715;235.715;235.715
126;calc update async;100;0.000157876;2.168e-05;0.0119593
126;calc inner;100;2.32819;2.07211;2.54621
126;calc wait;100;0.00315864;0.00160425;0.00629543
126;calc bound;100;0.0035183;0.00160673;0.00547064
126;calc iter;100;2.35474;2.30317;2.55607
126;total;1;261.709;261.709;261.709
127;calc total;1;235.715;235.715;235.715
127;calc update async;100;0.000155547;2.414e-05;0.0118787
127;calc inner;100;2.32711;2.07148;2.54258
127;calc wait;100;0.00645673;0.00171639;0.132607
127;calc bound;100;0.00333075;0.00162274;0.00550879
127;calc iter;100;2.35473;2.30319;2.55883
127;total;1;261.656;261.656;261.656
