# Supplementary material for: A Halo abstraction for distributed n-dimensional structured grids within the C++ PGAS library DASH
Source: PeerJ Comput Sci. 2023 Feb 3;9:e1203. doi: 10.7717/peerj-cs.1203 (PMC10280232; doi:10.7717/peerj-cs.1203)
Supplement: Supplemental Information 3 [file peerj-cs-09-1203-s003.gz › raw_romeo/res_2d_romeo/strong/strong_all.txt]

dash	1	128	170000	0	initialize	1	22.02438	22.02438	22.02438
dash	1	128	170000	0	async	100	0.02857	0.00415	0.05117
dash	1	128	170000	0	inner	100	2.30797	2.29321	2.33981
dash	1	128	170000	0	wait	100	0.00004	0.00003	0.00020
dash	1	128	170000	0	bound	100	0.00456	0.00290	0.00612
dash	1	128	170000	0	calc iter	100	2.34114	2.30953	2.37659
dash	1	128	170000	0	calc total	1	234.19285	234.19285	234.19285
dash	1	128	170000	0	total	1	266.28736	266.28736	266.28736
dash	1	128	170000	1	initialize	1	22.4797	22.4797	22.4797
dash	1	128	170000	1	async	100	0.0446974	0.00578051	0.0789466
dash	1	128	170000	1	inner	100	2.28799	2.26232	2.32093
dash	1	128	170000	1	wait	100	6.02999e-05	3.445e-05	0.000242718
dash	1	128	170000	1	bound	100	0.00826068	0.00646921	0.00902047
dash	1	128	170000	1	calc iter	100	2.34101	2.29594	2.38871
dash	1	128	170000	1	calc total	1	234.193	234.193	234.193
dash	1	128	170000	1	total	1	266.743	266.743	266.743
dash	1	128	170000	2	initialize	1	22.4798	22.4798	22.4798
dash	1	128	170000	2	async	100	0.0371939	0.00496343	0.0520388
dash	1	128	170000	2	inner	100	2.29858	2.2825	2.33223
dash	1	128	170000	2	wait	100	3.53288e-05	2.6699e-05	0.000196458
dash	1	128	170000	2	bound	100	0.00527284	0.00423292	0.00676957
dash	1	128	170000	2	calc iter	100	2.34108	2.30451	2.37479
dash	1	128	170000	2	calc total	1	234.193	234.193	234.193
dash	1	128	170000	2	total	1	266.743	266.743	266.743
dash	1	128	170000	3	initialize	1	22.4798	22.4798	22.4798
dash	1	128	170000	3	async	100	0.0373766	0.0057543	0.0586062
dash	1	128	170000	3	inner	100	2.29718	2.27831	2.3308
dash	1	128	170000	3	wait	100	4.22039e-05	2.754e-05	0.000192158
dash	1	128	170000	3	bound	100	0.00647184	0.00527216	0.00841181
dash	1	128	170000	3	calc iter	100	2.34107	2.30349	2.37653
dash	1	128	170000	3	calc total	1	234.193	234.193	234.193
dash	1	128	170000	3	total	1	266.744	266.744	266.744
dash	1	128	170000	4	initialize	1	22.4803	22.4803	22.4803
dash	1	128	170000	4	async	100	0.044815	0.00509265	0.0594432
dash	1	128	170000	4	inner	100	2.28829	2.27438	2.32425
dash	1	128	170000	4	wait	100	4.93108e-05	2.652e-05	0.000276897
dash	1	128	170000	4	bound	100	0.0078097	0.00424675	0.00894268
dash	1	128	170000	4	calc iter	100	2.34096	2.30275	2.3816
dash	1	128	170000	4	calc total	1	234.193	234.193	234.193
dash	1	128	170000	4	total	1	266.743	266.743	266.743
dash	1	128	170000	5	initialize	1	22.4786	22.4786	22.4786
dash	1	128	170000	5	async	100	0.0452961	0.00416429	0.0575423
dash	1	128	170000	5	inner	100	2.28739	2.27842	2.32377
dash	1	128	170000	5	wait	100	6.11491e-05	3.479e-05	0.000353796
dash	1	128	170000	5	bound	100	0.00819555	0.0070346	0.00881176
dash	1	128	170000	5	calc iter	100	2.34095	2.30752	2.37931
dash	1	128	170000	5	calc total	1	234.193	234.193	234.193
dash	1	128	170000	5	total	1	266.742	266.742	266.742
dash	1	128	170000	6	initialize	1	22.479	22.479	22.479
dash	1	128	170000	6	async	100	0.0412008	0.00477127	0.0546242
dash	1	128	170000	6	inner	100	2.29493	2.28566	2.33033
dash	1	128	170000	6	wait	100	3.40645e-05	2.386e-05	0.000264297
dash	1	128	170000	6	bound	100	0.00486082	0.00421702	0.00685917
dash	1	128	170000	6	calc iter	100	2.34103	2.30498	2.37719
dash	1	128	170000	6	calc total	1	234.193	234.193	234.193
dash	1	128	170000	6	total	1	266.742	266.742	266.742
dash	1	128	170000	7	initialize	1	21.9896	21.9896	21.9896
dash	1	128	170000	7	async	100	0.0418243	0.00580645	0.0546698
dash	1	128	170000	7	inner	100	2.2942	2.28509	2.32978
dash	1	128	170000	7	wait	100	4.49723e-05	2.763e-05	0.000170269
dash	1	128	170000	7	bound	100	0.00495429	0.00430001	0.00709093
dash	1	128	170000	7	calc iter	100	2.34102	2.30506	2.37715
dash	1	128	170000	7	calc total	1	234.193	234.193	234.193
dash	1	128	170000	7	total	1	266.253	266.253	266.253
dash	1	128	170000	8	initialize	1	22.3165	22.3165	22.3165
dash	1	128	170000	8	async	100	0.0308319	0.00144988	0.0481497
dash	1	128	170000	8	inner	100	2.3033	2.2954	2.3402
dash	1	128	170000	8	wait	100	5.99726e-05	3.1389e-05	0.000228267
dash	1	128	170000	8	bound	100	0.00714727	0.00465924	0.00927501
dash	1	128	170000	8	calc iter	100	2.34134	2.31968	2.38391
dash	1	128	170000	8	calc total	1	234.193	234.193	234.193
dash	1	128	170000	8	total	1	266.58	266.58	266.58
dash	1	128	170000	9	initialize	1	22.3165	22.3165	22.3165
dash	1	128	170000	9	async	100	0.0309902	0.00199385	0.0474939
dash	1	128	170000	9	inner	100	2.30308	2.2954	2.34003
dash	1	128	170000	9	wait	100	6.09341e-05	3.126e-05	0.000332477
dash	1	128	170000	9	bound	100	0.00719875	0.00499855	0.00915221
dash	1	128	170000	9	calc iter	100	2.34133	2.32112	2.38274
dash	1	128	170000	9	calc total	1	234.193	234.193	234.193
dash	1	128	170000	9	total	1	266.58	266.58	266.58
dash	1	128	170000	10	initialize	1	22.3165	22.3165	22.3165
dash	1	128	170000	10	async	100	0.0349767	0.00103145	0.0455953
dash	1	128	170000	10	inner	100	2.30262	2.29235	2.34069
dash	1	128	170000	10	wait	100	2.78976e-05	1.8629e-05	0.000114119
dash	1	128	170000	10	bound	100	0.00381053	0.00300004	0.004716
dash	1	128	170000	10	calc iter	100	2.34143	2.33353	2.37598
dash	1	128	170000	10	calc total	1	234.193	234.193	234.193
dash	1	128	170000	10	total	1	266.58	266.58	266.58
dash	1	128	170000	11	initialize	1	22.4801	22.4801	22.4801
dash	1	128	170000	11	async	100	0.0308356	0.000740632	0.0433651
dash	1	128	170000	11	inner	100	2.30566	2.29786	2.3415
dash	1	128	170000	11	wait	100	3.95236e-05	2.843e-05	0.000136209
dash	1	128	170000	11	bound	100	0.00484785	0.00360556	0.00670281
dash	1	128	170000	11	calc iter	100	2.34138	2.32865	2.37936
dash	1	128	170000	11	calc total	1	234.193	234.193	234.193
dash	1	128	170000	11	total	1	266.744	266.744	266.744
dash	1	128	170000	12	initialize	1	22.4805	22.4805	22.4805
dash	1	128	170000	12	async	100	0.0294642	0.000636823	0.0427662
dash	1	128	170000	12	inner	100	2.30584	2.29676	2.34009
dash	1	128	170000	12	wait	100	5.10611e-05	2.226e-05	0.000244367
dash	1	128	170000	12	bound	100	0.00606267	0.00426602	0.00756757
dash	1	128	170000	12	calc iter	100	2.34142	2.33417	2.3776
dash	1	128	170000	12	calc total	1	234.193	234.193	234.193
dash	1	128	170000	12	total	1	266.743	266.743	266.743
dash	1	128	170000	13	initialize	1	22.0265	22.0265	22.0265
dash	1	128	170000	13	async	100	0.0295874	0.00237633	0.0411657
dash	1	128	170000	13	inner	100	2.30514	2.2962	2.33883
dash	1	128	170000	13	wait	100	6.29468e-05	2.421e-05	0.000464835
dash	1	128	170000	13	bound	100	0.00662728	0.00444815	0.00791891
dash	1	128	170000	13	calc iter	100	2.34142	2.3343	2.37659
dash	1	128	170000	13	calc total	1	234.193	234.193	234.193
dash	1	128	170000	13	total	1	266.289	266.289	266.289
dash	1	128	170000	14	initialize	1	22.2932	22.2932	22.2932
dash	1	128	170000	14	async	100	0.03038	0.000835961	0.0433282
dash	1	128	170000	14	inner	100	2.30727	2.29823	2.341
dash	1	128	170000	14	wait	100	2.42748e-05	1.88e-05	0.000108019
dash	1	128	170000	14	bound	100	0.00377437	0.00287922	0.00473597
dash	1	128	170000	14	calc iter	100	2.34145	2.33451	2.3786
dash	1	128	170000	14	calc total	1	234.193	234.193	234.193
dash	1	128	170000	14	total	1	266.556	266.556	266.556
dash	1	128	170000	15	initialize	1	22.2934	22.2934	22.2934
dash	1	128	170000	15	async	100	0.030173	0.000747202	0.0429388
dash	1	128	170000	15	inner	100	2.30738	2.29819	2.34108
dash	1	128	170000	15	wait	100	3.563e-05	2.6009e-05	0.000170158
dash	1	128	170000	15	bound	100	0.00384558	0.00308265	0.00426217
dash	1	128	170000	15	calc iter	100	2.34144	2.33464	2.37741
dash	1	128	170000	15	calc total	1	234.193	234.193	234.193
dash	1	128	170000	15	total	1	266.556	266.556	266.556
dash	1	128	170000	16	initialize	1	22.2914	22.2914	22.2914
dash	1	128	170000	16	async	100	0.0191705	0.00459804	0.0269569
dash	1	128	170000	16	inner	100	2.31447	2.30497	2.36284
dash	1	128	170000	16	wait	100	5.26704e-05	3.183e-05	0.000308326
dash	1	128	170000	16	bound	100	0.008078	0.0076112	0.00845509
dash	1	128	170000	16	calc iter	100	2.34178	2.32179	2.39407
dash	1	128	170000	16	calc total	1	234.193	234.193	234.193
dash	1	128	170000	16	total	1	266.555	266.555	266.555
dash	1	128	170000	17	initialize	1	22.2922	22.2922	22.2922
dash	1	128	170000	17	async	100	0.0194743	0.00545902	0.0270947
dash	1	128	170000	17	inner	100	2.31416	2.30517	2.36176
dash	1	128	170000	17	wait	100	5.32123e-05	3.582e-05	0.000200968
dash	1	128	170000	17	bound	100	0.00808654	0.00776047	0.0084758
dash	1	128	170000	17	calc iter	100	2.34177	2.32305	2.39378
dash	1	128	170000	17	calc total	1	234.193	234.193	234.193
dash	1	128	170000	17	total	1	266.555	266.555	266.555
dash	1	128	170000	18	initialize	1	22.4243	22.4243	22.4243
dash	1	128	170000	18	async	100	0.00982725	0.00524938	0.013908
dash	1	128	170000	18	inner	100	2.32788	2.32284	2.36989
dash	1	128	170000	18	wait	100	3.52577e-05	2.658e-05	0.000164208
dash	1	128	170000	18	bound	100	0.00409925	0.00389814	0.00449092
dash	1	128	170000	18	calc iter	100	2.34184	2.3333	2.38083
dash	1	128	170000	18	calc total	1	234.193	234.193	234.193
dash	1	128	170000	18	total	1	266.688	266.688	266.688
dash	1	128	170000	19	initialize	1	22.2719	22.2719	22.2719
dash	1	128	170000	19	async	100	0.0157799	0.0045261	0.021921
dash	1	128	170000	19	inner	100	2.32002	2.3109	2.36692
dash	1	128	170000	19	wait	100	5.02618e-05	3.653e-05	0.000236247
dash	1	128	170000	19	bound	100	0.00596204	0.00447956	0.007938
dash	1	128	170000	19	calc iter	100	2.34181	2.32589	2.39157
dash	1	128	170000	19	calc total	1	234.193	234.193	234.193
dash	1	128	170000	19	total	1	266.536	266.536	266.536
dash	1	128	170000	20	initialize	1	22.2706	22.2706	22.2706
dash	1	128	170000	20	async	100	0.0151907	0.00443698	0.0173721
dash	1	128	170000	20	inner	100	2.31857	2.3148	2.36412
dash	1	128	170000	20	wait	100	4.53569e-05	3.147e-05	0.000161168
dash	1	128	170000	20	bound	100	0.00795493	0.00685027	0.00841773
dash	1	128	170000	20	calc iter	100	2.34176	2.3305	2.38771
dash	1	128	170000	20	calc total	1	234.193	234.193	234.193
dash	1	128	170000	20	total	1	266.534	266.534	266.534
dash	1	128	170000	21	initialize	1	22.4786	22.4786	22.4786
dash	1	128	170000	21	async	100	0.015799	0.00475329	0.0180539
dash	1	128	170000	21	inner	100	2.31781	2.31457	2.36233
dash	1	128	170000	21	wait	100	5.72561e-05	3.069e-05	0.000335896
dash	1	128	170000	21	bound	100	0.00808709	0.00726537	0.00851747
dash	1	128	170000	21	calc iter	100	2.34176	2.33036	2.3874
dash	1	128	170000	21	calc total	1	234.193	234.193	234.193
dash	1	128	170000	21	total	1	266.741	266.741	266.741
dash	1	128	170000	22	initialize	1	22.0845	22.0845	22.0845
dash	1	128	170000	22	async	100	0.0137981	0.00496136	0.0164178
dash	1	128	170000	22	inner	100	2.32354	2.31991	2.36871
dash	1	128	170000	22	wait	100	3.13179e-05	2.4469e-05	0.000131139
dash	1	128	170000	22	bound	100	0.00444639	0.00416758	0.00467491
dash	1	128	170000	22	calc iter	100	2.34181	2.33276	2.38859
dash	1	128	170000	22	calc total	1	234.193	234.193	234.193
dash	1	128	170000	22	total	1	266.347	266.347	266.347
dash	1	128	170000	23	initialize	1	22.2706	22.2706	22.2706
dash	1	128	170000	23	async	100	0.0135675	0.00544351	0.0157756
dash	1	128	170000	23	inner	100	2.32333	2.31911	2.36821
dash	1	128	170000	23	wait	100	4.94173e-05	3.788e-05	0.000246528
dash	1	128	170000	23	bound	100	0.00485715	0.00442758	0.00521325
dash	1	128	170000	23	calc iter	100	2.34181	2.33265	2.38859
dash	1	128	170000	23	calc total	1	234.193	234.193	234.193
dash	1	128	170000	23	total	1	266.534	266.534	266.534
dash	1	128	170000	24	initialize	1	22.2712	22.2712	22.2712
dash	1	128	170000	24	async	100	0.00186394	0.00097902	0.00532461
dash	1	128	170000	24	inner	100	2.33401	2.33072	2.37956
dash	1	128	170000	24	wait	100	6.8179e-05	2.941e-05	0.000374816
dash	1	128	170000	24	bound	100	0.00596566	0.00445464	0.00799055
dash	1	128	170000	24	calc iter	100	2.34191	2.3393	2.38676
dash	1	128	170000	24	calc total	1	234.193	234.193	234.193
dash	1	128	170000	24	total	1	266.534	266.534	266.534
dash	1	128	170000	25	initialize	1	22.0557	22.0557	22.0557
dash	1	128	170000	25	async	100	0.00300071	0.00197391	0.00633907
dash	1	128	170000	25	inner	100	2.33395	2.33119	2.37907
dash	1	128	170000	25	wait	100	4.70746e-05	2.775e-05	0.000241907
dash	1	128	170000	25	bound	100	0.00491336	0.00448897	0.00564856
dash	1	128	170000	25	calc iter	100	2.34191	2.33948	2.38649
dash	1	128	170000	25	calc total	1	234.193	234.193	234.193
dash	1	128	170000	25	total	1	266.319	266.319	266.319
dash	1	128	170000	26	initialize	1	22.2541	22.2541	22.2541
dash	1	128	170000	26	async	100	0.00100115	0.000580663	0.00476664
dash	1	128	170000	26	inner	100	2.33678	2.33404	2.3817
dash	1	128	170000	26	wait	100	2.51515e-05	1.813e-05	0.000344516
dash	1	128	170000	26	bound	100	0.00412339	0.00326563	0.00503167
dash	1	128	170000	26	calc iter	100	2.34193	2.33915	2.38655
dash	1	128	170000	26	calc total	1	234.193	234.193	234.193
dash	1	128	170000	26	total	1	266.517	266.517	266.517
dash	1	128	170000	27	initialize	1	22.4805	22.4805	22.4805
dash	1	128	170000	27	async	100	0.00128868	0.000568843	0.00494812
dash	1	128	170000	27	inner	100	2.33662	2.33403	2.38175
dash	1	128	170000	27	wait	100	3.20725e-05	2.308e-05	0.000136469
dash	1	128	170000	27	bound	100	0.0039781	0.00359552	0.00412655
dash	1	128	170000	27	calc iter	100	2.34192	2.33955	2.38655
dash	1	128	170000	27	calc total	1	234.193	234.193	234.193
dash	1	128	170000	27	total	1	266.743	266.743	266.743
dash	1	128	170000	28	initialize	1	22.2511	22.2511	22.2511
dash	1	128	170000	28	async	100	0.00187812	0.000845301	0.00542204
dash	1	128	170000	28	inner	100	2.33436	2.331	2.37815
dash	1	128	170000	28	wait	100	6.45374e-05	3.026e-05	0.000283577
dash	1	128	170000	28	bound	100	0.00561007	0.0045553	0.00755765
dash	1	128	170000	28	calc iter	100	2.34191	2.33938	2.38573
dash	1	128	170000	28	calc total	1	234.193	234.193	234.193
dash	1	128	170000	28	total	1	266.514	266.514	266.514
dash	1	128	170000	29	initialize	1	22.2511	22.2511	22.2511
dash	1	128	170000	29	async	100	0.00287859	0.00204262	0.00649565
dash	1	128	170000	29	inner	100	2.33401	2.3312	2.3782
dash	1	128	170000	29	wait	100	5.07102e-05	2.862e-05	0.000279007
dash	1	128	170000	29	bound	100	0.00497024	0.00454028	0.00600591
dash	1	128	170000	29	calc iter	100	2.34191	2.33967	2.38607
dash	1	128	170000	29	calc total	1	234.193	234.193	234.193
dash	1	128	170000	29	total	1	266.514	266.514	266.514
dash	1	128	170000	30	initialize	1	22.2514	22.2514	22.2514
dash	1	128	170000	30	async	100	0.000978189	0.000636733	0.00578916
dash	1	128	170000	30	inner	100	2.33687	2.33407	2.38094
dash	1	128	170000	30	wait	100	2.47426e-05	1.9069e-05	0.000108419
dash	1	128	170000	30	bound	100	0.00405739	0.00345503	0.00498454
dash	1	128	170000	30	calc iter	100	2.34193	2.33906	2.38612
dash	1	128	170000	30	calc total	1	234.193	234.193	234.193
dash	1	128	170000	30	total	1	266.514	266.514	266.514
dash	1	128	170000	31	initialize	1	22.4805	22.4805	22.4805
dash	1	128	170000	31	async	100	0.0011335	0.000579464	0.00497673
dash	1	128	170000	31	inner	100	2.33674	2.33415	2.38055
dash	1	128	170000	31	wait	100	3.31746e-05	2.49e-05	0.000159538
dash	1	128	170000	31	bound	100	0.00402034	0.0036985	0.00417183
dash	1	128	170000	31	calc iter	100	2.34192	2.33951	2.38577
dash	1	128	170000	31	calc total	1	234.193	234.193	234.193
dash	1	128	170000	31	total	1	266.743	266.743	266.743
dash	1	128	170000	32	initialize	1	21.9861	21.9861	21.9861
dash	1	128	170000	32	async	100	0.0270994	0.00586443	0.0717686
dash	1	128	170000	32	inner	100	2.3087	2.30437	2.32268
dash	1	128	170000	32	wait	100	6.64514e-05	3.1879e-05	0.000331217
dash	1	128	170000	32	bound	100	0.00577368	0.00509553	0.00796
dash	1	128	170000	32	calc iter	100	2.34164	2.32962	2.39236
dash	1	128	170000	32	calc total	1	234.193	234.193	234.193
dash	1	128	170000	32	total	1	266.249	266.249	266.249
dash	1	128	170000	33	initialize	1	22.2248	22.2248	22.2248
dash	1	128	170000	33	async	100	0.0275893	0.00492939	0.0718445
dash	1	128	170000	33	inner	100	2.30815	2.30367	2.32166
dash	1	128	170000	33	wait	100	7.36894e-05	3.847e-05	0.000343996
dash	1	128	170000	33	bound	100	0.00582665	0.00512719	0.00834274
dash	1	128	170000	33	calc iter	100	2.34164	2.32736	2.39223
dash	1	128	170000	33	calc total	1	234.193	234.193	234.193
dash	1	128	170000	33	total	1	266.488	266.488	266.488
dash	1	128	170000	34	initialize	1	22.4806	22.4806	22.4806
dash	1	128	170000	34	async	100	0.0273015	0.00658427	0.071392
dash	1	128	170000	34	inner	100	2.31037	2.30538	2.32364
dash	1	128	170000	34	wait	100	2.58623e-05	2.0029e-05	0.000166638
dash	1	128	170000	34	bound	100	0.00396246	0.00310867	0.00452914
dash	1	128	170000	34	calc iter	100	2.34166	2.33178	2.39238
dash	1	128	170000	34	calc total	1	234.193	234.193	234.193
dash	1	128	170000	34	total	1	266.743	266.743	266.743
dash	1	128	170000	35	initialize	1	22.2249	22.2249	22.2249
dash	1	128	170000	35	async	100	0.026976	0.00492235	0.0711394
dash	1	128	170000	35	inner	100	2.31056	2.3056	2.32449
dash	1	128	170000	35	wait	100	3.80501e-05	2.8199e-05	0.000207017
dash	1	128	170000	35	bound	100	0.00408065	0.00336831	0.00644692
dash	1	128	170000	35	calc iter	100	2.34166	2.33049	2.3921
dash	1	128	170000	35	calc total	1	234.193	234.193	234.193
dash	1	128	170000	35	total	1	266.488	266.488	266.488
dash	1	128	170000	36	initialize	1	22.4796	22.4796	22.4796
dash	1	128	170000	36	async	100	0.0270204	0.0054243	0.0712188
dash	1	128	170000	36	inner	100	2.30887	2.30443	2.323
dash	1	128	170000	36	wait	100	6.69575e-05	2.511e-05	0.000177718
dash	1	128	170000	36	bound	100	0.00567122	0.00392665	0.008592
dash	1	128	170000	36	calc iter	100	2.34163	2.33152	2.39185
dash	1	128	170000	36	calc total	1	234.193	234.193	234.193
dash	1	128	170000	36	total	1	266.743	266.743	266.743
dash	1	128	170000	37	initialize	1	22.2265	22.2265	22.2265
dash	1	128	170000	37	async	100	0.0273801	0.00555935	0.0718468
dash	1	128	170000	37	inner	100	2.30831	2.30422	2.32175
dash	1	128	170000	37	wait	100	6.99027e-05	3.204e-05	0.000326626
dash	1	128	170000	37	bound	100	0.00586612	0.00520462	0.00832343
dash	1	128	170000	37	calc iter	100	2.34163	2.32925	2.39197
dash	1	128	170000	37	calc total	1	234.193	234.193	234.193
dash	1	128	170000	37	total	1	266.49	266.49	266.49
dash	1	128	170000	38	initialize	1	21.9885	21.9885	21.9885
dash	1	128	170000	38	async	100	0.0270694	0.00570147	0.0714003
dash	1	128	170000	38	inner	100	2.31061	2.30545	2.32423
dash	1	128	170000	38	wait	100	2.45094e-05	1.987e-05	0.000126769
dash	1	128	170000	38	bound	100	0.00394501	0.00338898	0.0045106
dash	1	128	170000	38	calc iter	100	2.34165	2.3322	2.39181
dash	1	128	170000	38	calc total	1	234.193	234.193	234.193
dash	1	128	170000	38	total	1	266.251	266.251	266.251
dash	1	128	170000	39	initialize	1	22.0272	22.0272	22.0272
dash	1	128	170000	39	async	100	0.0268689	0.00476001	0.0711709
dash	1	128	170000	39	inner	100	2.31067	2.30629	2.32423
dash	1	128	170000	39	wait	100	3.94886e-05	2.5499e-05	0.000281807
dash	1	128	170000	39	bound	100	0.00406672	0.00354392	0.00525037
dash	1	128	170000	39	calc iter	100	2.34165	2.33086	2.39195
dash	1	128	170000	39	calc total	1	234.193	234.193	234.193
dash	1	128	170000	39	total	1	266.291	266.291	266.291
dash	1	128	170000	40	initialize	1	22.3951	22.3951	22.3951
dash	1	128	170000	40	async	100	0.0198955	0.00141797	0.0628831
dash	1	128	170000	40	inner	100	2.31342	2.30827	2.32926
dash	1	128	170000	40	wait	100	4.77622e-05	3.1179e-05	0.000350106
dash	1	128	170000	40	bound	100	0.00807964	0.00509827	0.00861724
dash	1	128	170000	40	calc iter	100	2.34145	2.32466	2.3917
dash	1	128	170000	40	calc total	1	234.193	234.193	234.193
dash	1	128	170000	40	total	1	266.658	266.658	266.658
dash	1	128	170000	41	initialize	1	22.1637	22.1637	22.1637
dash	1	128	170000	41	async	100	0.0208675	0.0034565	0.064522
dash	1	128	170000	41	inner	100	2.31248	2.30661	2.32885
dash	1	128	170000	41	wait	100	5.41228e-05	2.329e-05	0.000146809
dash	1	128	170000	41	bound	100	0.00801634	0.00458914	0.00852436
dash	1	128	170000	41	calc iter	100	2.34142	2.33227	2.39226
dash	1	128	170000	41	calc total	1	234.193	234.193	234.193
dash	1	128	170000	41	total	1	266.427	266.427	266.427
dash	1	128	170000	42	initialize	1	22.4787	22.4787	22.4787
dash	1	128	170000	42	async	100	0.0144136	0.00095033	0.058184
dash	1	128	170000	42	inner	100	2.3229	2.31829	2.33663
dash	1	128	170000	42	wait	100	3.86615e-05	2.6669e-05	0.000255257
dash	1	128	170000	42	bound	100	0.00417006	0.00381648	0.00715438
dash	1	128	170000	42	calc iter	100	2.34153	2.33348	2.39239
dash	1	128	170000	42	calc total	1	234.193	234.193	234.193
dash	1	128	170000	42	total	1	266.742	266.742	266.742
dash	1	128	170000	43	initialize	1	22.4803	22.4803	22.4803
dash	1	128	170000	43	async	100	0.0167279	0.00328675	0.0598089
dash	1	128	170000	43	inner	100	2.31907	2.3134	2.33247
dash	1	128	170000	43	wait	100	5.45443e-05	2.64e-05	0.000127089
dash	1	128	170000	43	bound	100	0.00563697	0.00427787	0.00669907
dash	1	128	170000	43	calc iter	100	2.34149	2.33462	2.39182
dash	1	128	170000	43	calc total	1	234.193	234.193	234.193
dash	1	128	170000	43	total	1	266.743	266.743	266.743
dash	1	128	170000	44	initialize	1	22.3709	22.3709	22.3709
dash	1	128	170000	44	async	100	0.0193435	0.00249315	0.0631178
dash	1	128	170000	44	inner	100	2.31417	2.30858	2.33028
dash	1	128	170000	44	wait	100	5.35756e-05	2.9679e-05	0.000375256
dash	1	128	170000	44	bound	100	0.00787571	0.00409355	0.00840662
dash	1	128	170000	44	calc iter	100	2.34145	2.33367	2.39244
dash	1	128	170000	44	calc total	1	234.193	234.193	234.193
dash	1	128	170000	44	total	1	266.634	266.634	266.634
dash	1	128	170000	45	initialize	1	22.4597	22.4597	22.4597
dash	1	128	170000	45	async	100	0.0197005	0.00192851	0.0644586
dash	1	128	170000	45	inner	100	2.31361	2.30773	2.3302
dash	1	128	170000	45	wait	100	5.62169e-05	3.262e-05	0.000236037
dash	1	128	170000	45	bound	100	0.00808165	0.00394428	0.00875935
dash	1	128	170000	45	calc iter	100	2.34145	2.32449	2.39274
dash	1	128	170000	45	calc total	1	234.193	234.193	234.193
dash	1	128	170000	45	total	1	266.723	266.723	266.723
dash	1	128	170000	46	initialize	1	22.3916	22.3916	22.3916
dash	1	128	170000	46	async	100	0.0165764	0.000488965	0.0602409
dash	1	128	170000	46	inner	100	2.32046	2.31575	2.33399
dash	1	128	170000	46	wait	100	3.03215e-05	2.335e-05	0.000101869
dash	1	128	170000	46	bound	100	0.00442335	0.0038792	0.00692239
dash	1	128	170000	46	calc iter	100	2.34149	2.33146	2.39239
dash	1	128	170000	46	calc total	1	234.193	234.193	234.193
dash	1	128	170000	46	total	1	266.655	266.655	266.655
dash	1	128	170000	47	initialize	1	22.4798	22.4798	22.4798
dash	1	128	170000	47	async	100	0.0166899	0.000855091	0.0600757
dash	1	128	170000	47	inner	100	2.31999	2.31519	2.33358
dash	1	128	170000	47	wait	100	5.82057e-05	3.6309e-05	0.000122189
dash	1	128	170000	47	bound	100	0.00474528	0.00387013	0.00725655
dash	1	128	170000	47	calc iter	100	2.34149	2.33181	2.392
dash	1	128	170000	47	calc total	1	234.193	234.193	234.193
dash	1	128	170000	47	total	1	266.743	266.743	266.743
dash	1	128	170000	48	initialize	1	22.48	22.48	22.48
dash	1	128	170000	48	async	100	0.0337358	0.00722656	0.051253
dash	1	128	170000	48	inner	100	2.29993	2.2873	2.33615
dash	1	128	170000	48	wait	100	5.84813e-05	3.528e-05	0.000302907
dash	1	128	170000	48	bound	100	0.00736889	0.00594515	0.00885602
dash	1	128	170000	48	calc iter	100	2.3411	2.33017	2.39245
dash	1	128	170000	48	calc total	1	234.193	234.193	234.193
dash	1	128	170000	48	total	1	266.743	266.743	266.743
dash	1	128	170000	49	initialize	1	22.1095	22.1095	22.1095
dash	1	128	170000	49	async	100	0.0338944	0.00570033	0.0518308
dash	1	128	170000	49	inner	100	2.29909	2.28637	2.33542
dash	1	128	170000	49	wait	100	7.09732e-05	3.2079e-05	0.000326846
dash	1	128	170000	49	bound	100	0.00802355	0.00668832	0.00893615
dash	1	128	170000	49	calc iter	100	2.34109	2.3276	2.3924
dash	1	128	170000	49	calc total	1	234.193	234.193	234.193
dash	1	128	170000	49	total	1	266.372	266.372	266.372
dash	1	128	170000	50	initialize	1	22.0848	22.0848	22.0848
dash	1	128	170000	50	async	100	0.0365682	0.00653669	0.0547672
dash	1	128	170000	50	inner	100	2.30044	2.28647	2.33566
dash	1	128	170000	50	wait	100	3.2672e-05	2.2429e-05	0.000149169
dash	1	128	170000	50	bound	100	0.0040858	0.00288997	0.00446331
dash	1	128	170000	50	calc iter	100	2.34113	2.33172	2.39185
dash	1	128	170000	50	calc total	1	234.193	234.193	234.193
dash	1	128	170000	50	total	1	266.348	266.348	266.348
dash	1	128	170000	51	initialize	1	22.0564	22.0564	22.0564
dash	1	128	170000	51	async	100	0.0349357	0.00721767	0.0528975
dash	1	128	170000	51	inner	100	2.30168	2.288	2.33631
dash	1	128	170000	51	wait	100	4.09928e-05	2.7109e-05	0.000246497
dash	1	128	170000	51	bound	100	0.00446115	0.00324128	0.00658278
dash	1	128	170000	51	calc iter	100	2.34112	2.33165	2.39169
dash	1	128	170000	51	calc total	1	234.193	234.193	234.193
dash	1	128	170000	51	total	1	266.319	266.319	266.319
dash	1	128	170000	52	initialize	1	22.4586	22.4586	22.4586
dash	1	128	170000	52	async	100	0.0330037	0.00584066	0.0493266
dash	1	128	170000	52	inner	100	2.30092	2.288	2.33613
dash	1	128	170000	52	wait	100	5.45771e-05	2.6879e-05	0.000284997
dash	1	128	170000	52	bound	100	0.00712187	0.00617771	0.00850068
dash	1	128	170000	52	calc iter	100	2.3411	2.32854	2.3893
dash	1	128	170000	52	calc total	1	234.193	234.193	234.193
dash	1	128	170000	52	total	1	266.722	266.722	266.722
dash	1	128	170000	53	initialize	1	22.2031	22.2031	22.2031
dash	1	128	170000	53	async	100	0.0331608	0.00448008	0.0507245
dash	1	128	170000	53	inner	100	2.30032	2.28709	2.33518
dash	1	128	170000	53	wait	100	6.08627e-05	3.003e-05	0.000341326
dash	1	128	170000	53	bound	100	0.00753913	0.00631505	0.00925088
dash	1	128	170000	53	calc iter	100	2.34108	2.32709	2.39201
dash	1	128	170000	53	calc total	1	234.193	234.193	234.193
dash	1	128	170000	53	total	1	266.466	266.466	266.466
dash	1	128	170000	54	initialize	1	22.3689	22.3689	22.3689
dash	1	128	170000	54	async	100	0.0341751	0.00465839	0.0514218
dash	1	128	170000	54	inner	100	2.30278	2.28857	2.33679
dash	1	128	170000	54	wait	100	2.68655e-05	1.888e-05	0.000162989
dash	1	128	170000	54	bound	100	0.00414076	0.00300079	0.00491336
dash	1	128	170000	54	calc iter	100	2.34112	2.33045	2.39036
dash	1	128	170000	54	calc total	1	234.193	234.193	234.193
dash	1	128	170000	54	total	1	266.632	266.632	266.632
dash	1	128	170000	55	initialize	1	22.2031	22.2031	22.2031
dash	1	128	170000	55	async	100	0.0341509	0.00538062	0.0512046
dash	1	128	170000	55	inner	100	2.30267	2.28874	2.33659
dash	1	128	170000	55	wait	100	4.2387e-05	2.899e-05	0.000250597
dash	1	128	170000	55	bound	100	0.00425095	0.00311605	0.00532027
dash	1	128	170000	55	calc iter	100	2.34112	2.33043	2.3905
dash	1	128	170000	55	calc total	1	234.193	234.193	234.193
dash	1	128	170000	55	total	1	266.466	266.466	266.466
dash	1	128	170000	56	initialize	1	22.4792	22.4792	22.4792
dash	1	128	170000	56	async	100	0.024632	0.00097494	0.0455943
dash	1	128	170000	56	inner	100	2.30835	2.29466	2.34341
dash	1	128	170000	56	wait	100	5.68153e-05	3.666e-05	0.000248357
dash	1	128	170000	56	bound	100	0.00776685	0.00406184	0.00867005
dash	1	128	170000	56	calc iter	100	2.34081	2.32766	2.38111
dash	1	128	170000	56	calc total	1	234.193	234.193	234.193
dash	1	128	170000	56	total	1	266.742	266.742	266.742
dash	1	128	170000	57	initialize	1	22.145	22.145	22.145
dash	1	128	170000	57	async	100	0.0275471	0.00196188	0.0463413
dash	1	128	170000	57	inner	100	2.30542	2.29083	2.34068
dash	1	128	170000	57	wait	100	5.75772e-05	3.033e-05	0.000395366
dash	1	128	170000	57	bound	100	0.00776341	0.00459583	0.00883329
dash	1	128	170000	57	calc iter	100	2.34079	2.31899	2.38243
dash	1	128	170000	57	calc total	1	234.193	234.193	234.193
dash	1	128	170000	57	total	1	266.408	266.408	266.408
dash	1	128	170000	58	initialize	1	22.4563	22.4563	22.4563
dash	1	128	170000	58	async	100	0.0219524	0.000596604	0.0402463
dash	1	128	170000	58	inner	100	2.31462	2.29995	2.3502
dash	1	128	170000	58	wait	100	2.75402e-05	1.71e-05	0.000127279
dash	1	128	170000	58	bound	100	0.00431079	0.00368303	0.00489457
dash	1	128	170000	58	calc iter	100	2.34091	2.32728	2.38063
dash	1	128	170000	58	calc total	1	234.193	234.193	234.193
dash	1	128	170000	58	total	1	266.719	266.719	266.719
dash	1	128	170000	59	initialize	1	22.1447	22.1447	22.1447
dash	1	128	170000	59	async	100	0.0217569	0.000527924	0.039781
dash	1	128	170000	59	inner	100	2.31449	2.3001	2.35001
dash	1	128	170000	59	wait	100	3.71132e-05	2.72e-05	0.000118039
dash	1	128	170000	59	bound	100	0.00461084	0.00379164	0.00534289
dash	1	128	170000	59	calc iter	100	2.3409	2.32721	2.38107
dash	1	128	170000	59	calc total	1	234.193	234.193	234.193
dash	1	128	170000	59	total	1	266.408	266.408	266.408
dash	1	128	170000	60	initialize	1	22.4807	22.4807	22.4807
dash	1	128	170000	60	async	100	0.0234669	0.00092099	0.0424865
dash	1	128	170000	60	inner	100	2.30965	2.29371	2.34319
dash	1	128	170000	60	wait	100	5.88396e-05	3.326e-05	0.000259578
dash	1	128	170000	60	bound	100	0.00772572	0.00497919	0.00851783
dash	1	128	170000	60	calc iter	100	2.3409	2.32713	2.38039
dash	1	128	170000	60	calc total	1	234.193	234.193	234.193
dash	1	128	170000	60	total	1	266.744	266.744	266.744
dash	1	128	170000	61	initialize	1	22.1623	22.1623	22.1623
dash	1	128	170000	61	async	100	0.0248372	0.00208018	0.0463936
dash	1	128	170000	61	inner	100	2.30811	2.28969	2.34244
dash	1	128	170000	61	wait	100	5.77975e-05	3.2129e-05	0.000292916
dash	1	128	170000	61	bound	100	0.00783997	0.00475521	0.00883148
dash	1	128	170000	61	calc iter	100	2.34085	2.32335	2.38326
dash	1	128	170000	61	calc total	1	234.193	234.193	234.193
dash	1	128	170000	61	total	1	266.425	266.425	266.425
dash	1	128	170000	62	initialize	1	22.0282	22.0282	22.0282
dash	1	128	170000	62	async	100	0.021298	0.000473965	0.0388514
dash	1	128	170000	62	inner	100	2.31543	2.30102	2.35083
dash	1	128	170000	62	wait	100	2.94358e-05	1.992e-05	0.000154308
dash	1	128	170000	62	bound	100	0.00417404	0.00360053	0.00528908
dash	1	128	170000	62	calc iter	100	2.34093	2.3265	2.38032
dash	1	128	170000	62	calc total	1	234.193	234.193	234.193
dash	1	128	170000	62	total	1	266.291	266.291	266.291
dash	1	128	170000	63	initialize	1	22.1126	22.1126	22.1126
dash	1	128	170000	63	async	100	0.0215218	0.000675263	0.0391037
dash	1	128	170000	63	inner	100	2.31496	2.30041	2.35041
dash	1	128	170000	63	wait	100	3.7536e-05	2.639e-05	0.000169638
dash	1	128	170000	63	bound	100	0.00439596	0.00388267	0.00498213
dash	1	128	170000	63	calc iter	100	2.34092	2.32668	2.38087
dash	1	128	170000	63	calc total	1	234.193	234.193	234.193
dash	1	128	170000	63	total	1	266.375	266.375	266.375
dash	1	128	170000	64	initialize	1	22.1466	22.1466	22.1466
dash	1	128	170000	64	async	100	0.0438232	0.00464974	0.115163
dash	1	128	170000	64	inner	100	2.28822	2.23774	2.31227
dash	1	128	170000	64	wait	100	6.24773e-05	3.1059e-05	0.000192538
dash	1	128	170000	64	bound	100	0.00821439	0.00499699	0.00924142
dash	1	128	170000	64	calc iter	100	2.34033	2.31872	2.38912
dash	1	128	170000	64	calc total	1	234.193	234.193	234.193
dash	1	128	170000	64	total	1	266.41	266.41	266.41
dash	1	128	170000	65	initialize	1	22.2036	22.2036	22.2036
dash	1	128	170000	65	async	100	0.0442565	0.000836051	0.118078
dash	1	128	170000	65	inner	100	2.2868	2.23853	2.34525
dash	1	128	170000	65	wait	100	8.15243e-05	5.1859e-05	0.000360096
dash	1	128	170000	65	bound	100	0.00915416	0.00398449	0.0115018
dash	1	128	170000	65	calc iter	100	2.34029	2.29552	2.42967
dash	1	128	170000	65	calc total	1	234.193	234.193	234.193
dash	1	128	170000	65	total	1	266.467	266.467	266.467
dash	1	128	170000	66	initialize	1	22.0278	22.0278	22.0278
dash	1	128	170000	66	async	100	0.0445544	0.00482422	0.11751
dash	1	128	170000	66	inner	100	2.29097	2.24982	2.31774
dash	1	128	170000	66	wait	100	3.98107e-05	2.44e-05	0.000298357
dash	1	128	170000	66	bound	100	0.00479107	0.00314811	0.00683059
dash	1	128	170000	66	calc iter	100	2.34035	2.3239	2.38986
dash	1	128	170000	66	calc total	1	234.193	234.193	234.193
dash	1	128	170000	66	total	1	266.291	266.291	266.291
dash	1	128	170000	67	initialize	1	22.4792	22.4792	22.4792
dash	1	128	170000	67	async	100	0.042761	0.00577762	0.115781
dash	1	128	170000	67	inner	100	2.29299	2.2516	2.31923
dash	1	128	170000	67	wait	100	3.25967e-05	2.225e-05	0.000157428
dash	1	128	170000	67	bound	100	0.00457495	0.00294967	0.0102132
dash	1	128	170000	67	calc iter	100	2.34036	2.32345	2.39017
dash	1	128	170000	67	calc total	1	234.193	234.193	234.193
dash	1	128	170000	67	total	1	266.743	266.743	266.743
dash	1	128	170000	68	initialize	1	22.1084	22.1084	22.1084
dash	1	128	170000	68	async	100	0.0389339	0.00499038	0.117296
dash	1	128	170000	68	inner	100	2.2941	2.25108	2.31811
dash	1	128	170000	68	wait	100	5.26003e-05	2.623e-05	0.000248737
dash	1	128	170000	68	bound	100	0.00725076	0.00405928	0.00847377
dash	1	128	170000	68	calc iter	100	2.34034	2.30493	2.38883
dash	1	128	170000	68	calc total	1	234.193	234.193	234.193
dash	1	128	170000	68	total	1	266.372	266.372	266.372
dash	1	128	170000	69	initialize	1	22.4804	22.4804	22.4804
dash	1	128	170000	69	async	100	0.0388235	0.004365	0.114162
dash	1	128	170000	69	inner	100	2.29333	2.25094	2.33309
dash	1	128	170000	69	wait	100	7.22428e-05	2.999e-05	0.000345326
dash	1	128	170000	69	bound	100	0.00802166	0.00532844	0.0116085
dash	1	128	170000	69	calc iter	100	2.34025	2.29424	2.38476
dash	1	128	170000	69	calc total	1	234.193	234.193	234.193
dash	1	128	170000	69	total	1	266.743	266.743	266.743
dash	1	128	170000	70	initialize	1	22.1728	22.1728	22.1728
dash	1	128	170000	70	async	100	0.0397751	0.00378102	0.116383
dash	1	128	170000	70	inner	100	2.29619	2.25196	2.35278
dash	1	128	170000	70	wait	100	3.03865e-05	1.962e-05	0.000232157
dash	1	128	170000	70	bound	100	0.00436162	0.00294821	0.0117359
dash	1	128	170000	70	calc iter	100	2.34036	2.29443	2.406
dash	1	128	170000	70	calc total	1	234.193	234.193	234.193
dash	1	128	170000	70	total	1	266.436	266.436	266.436
dash	1	128	170000	71	initialize	1	22.4196	22.4196	22.4196
dash	1	128	170000	71	async	100	0.0395972	0.00489202	0.116046
dash	1	128	170000	71	inner	100	2.29621	2.25238	2.34111
dash	1	128	170000	71	wait	100	4.37729e-05	2.597e-05	0.000155219
dash	1	128	170000	71	bound	100	0.00449753	0.00313291	0.014285
dash	1	128	170000	71	calc iter	100	2.34036	2.27038	2.4068
dash	1	128	170000	71	calc total	1	234.193	234.193	234.193
dash	1	128	170000	71	total	1	266.683	266.683	266.683
dash	1	128	170000	72	initialize	1	22.2051	22.2051	22.2051
dash	1	128	170000	72	async	100	0.0385268	0.000738202	0.138973
dash	1	128	170000	72	inner	100	2.29404	2.22261	2.33044
dash	1	128	170000	72	wait	100	5.48528e-05	3.104e-05	0.000277097
dash	1	128	170000	72	bound	100	0.00726909	0.00462934	0.00859466
dash	1	128	170000	72	calc iter	100	2.3399	2.27099	2.41555
dash	1	128	170000	72	calc total	1	234.193	234.193	234.193
dash	1	128	170000	72	total	1	266.468	266.468	266.468
dash	1	128	170000	73	initialize	1	22.3983	22.3983	22.3983
dash	1	128	170000	73	async	100	0.0457915	0.00188262	0.211376
dash	1	128	170000	73	inner	100	2.28664	2.19176	2.33074
dash	1	128	170000	73	wait	100	6.65496e-05	2.393e-05	0.000267017
dash	1	128	170000	73	bound	100	0.00727782	0.00387647	0.00898719
dash	1	128	170000	73	calc iter	100	2.33978	2.23546	2.44358
dash	1	128	170000	73	calc total	1	234.193	234.193	234.193
dash	1	128	170000	73	total	1	266.661	266.661	266.661
dash	1	128	170000	74	initialize	1	22.1099	22.1099	22.1099
dash	1	128	170000	74	async	100	0.0344001	0.000480115	0.137897
dash	1	128	170000	74	inner	100	2.30087	2.23433	2.33293
dash	1	128	170000	74	wait	100	3.28433e-05	1.868e-05	0.000103659
dash	1	128	170000	74	bound	100	0.00465801	0.00363281	0.00678261
dash	1	128	170000	74	calc iter	100	2.33996	2.2807	2.41764
dash	1	128	170000	74	calc total	1	234.193	234.193	234.193
dash	1	128	170000	74	total	1	266.373	266.373	266.373
dash	1	128	170000	75	initialize	1	22.4805	22.4805	22.4805
dash	1	128	170000	75	async	100	0.0345797	0.000547094	0.138844
dash	1	128	170000	75	inner	100	2.30072	2.23357	2.33283
dash	1	128	170000	75	wait	100	3.44013e-05	2.4109e-05	0.000177058
dash	1	128	170000	75	bound	100	0.00462598	0.00367897	0.006589
dash	1	128	170000	75	calc iter	100	2.33996	2.28035	2.41651
dash	1	128	170000	75	calc total	1	234.193	234.193	234.193
dash	1	128	170000	75	total	1	266.743	266.743	266.743
dash	1	128	170000	76	initialize	1	22.2269	22.2269	22.2269
dash	1	128	170000	76	async	100	0.0336426	0.00091979	0.152875
dash	1	128	170000	76	inner	100	2.29939	2.22322	2.33029
dash	1	128	170000	76	wait	100	5.53695e-05	2.486e-05	0.000251087
dash	1	128	170000	76	bound	100	0.00679415	0.00390129	0.00879546
dash	1	128	170000	76	calc iter	100	2.33988	2.29461	2.42211
dash	1	128	170000	76	calc total	1	234.193	234.193	234.193
dash	1	128	170000	76	total	1	266.49	266.49	266.49
dash	1	128	170000	77	initialize	1	22.3928	22.3928	22.3928
dash	1	128	170000	77	async	100	0.0355869	0.00195036	0.154997
dash	1	128	170000	77	inner	100	2.29714	2.22117	2.33041
dash	1	128	170000	77	wait	100	5.54837e-05	2.678e-05	0.000391576
dash	1	128	170000	77	bound	100	0.00700729	0.00403675	0.0088258
dash	1	128	170000	77	calc iter	100	2.3398	2.27641	2.39391
dash	1	128	170000	77	calc total	1	234.193	234.193	234.193
dash	1	128	170000	77	total	1	266.656	266.656	266.656
dash	1	128	170000	78	initialize	1	22.0866	22.0866	22.0866
dash	1	128	170000	78	async	100	0.0333761	0.000464625	0.141992
dash	1	128	170000	78	inner	100	2.30226	2.21349	2.33278
dash	1	128	170000	78	wait	100	2.64139e-05	1.7389e-05	9.0929e-05
dash	1	128	170000	78	bound	100	0.00429209	0.00367823	0.0065609
dash	1	128	170000	78	calc iter	100	2.33996	2.29647	2.39665
dash	1	128	170000	78	calc total	1	234.193	234.193	234.193
dash	1	128	170000	78	total	1	266.35	266.35	266.35
dash	1	128	170000	79	initialize	1	22.4806	22.4806	22.4806
dash	1	128	170000	79	async	100	0.0333592	0.000648763	0.142402
dash	1	128	170000	79	inner	100	2.30216	2.2166	2.33246
dash	1	128	170000	79	wait	100	3.9559e-05	2.1579e-05	0.000151778
dash	1	128	170000	79	bound	100	0.00439365	0.00374204	0.00711278
dash	1	128	170000	79	calc iter	100	2.33995	2.2782	2.39619
dash	1	128	170000	79	calc total	1	234.193	234.193	234.193
dash	1	128	170000	79	total	1	266.743	266.743	266.743
dash	1	128	170000	80	initialize	1	22.171	22.171	22.171
dash	1	128	170000	80	async	100	0.0395211	0.00331083	0.125274
dash	1	128	170000	80	inner	100	2.29146	2.23548	2.32646
dash	1	128	170000	80	wait	100	4.97478e-05	2.821e-05	0.000171348
dash	1	128	170000	80	bound	100	0.00779642	0.00515829	0.00909874
dash	1	128	170000	80	calc iter	100	2.33883	2.27731	2.41279
dash	1	128	170000	80	calc total	1	234.193	234.193	234.193
dash	1	128	170000	80	total	1	266.434	266.434	266.434
dash	1	128	170000	81	initialize	1	22.0553	22.0553	22.0553
dash	1	128	170000	81	async	100	0.0460338	0.00417997	0.178383
dash	1	128	170000	81	inner	100	2.2841	2.20534	2.32288
dash	1	128	170000	81	wait	100	6.24749e-05	2.238e-05	0.000356606
dash	1	128	170000	81	bound	100	0.00834442	0.00301809	0.0110432
dash	1	128	170000	81	calc iter	100	2.33855	2.24937	2.46596
dash	1	128	170000	81	calc total	1	234.193	234.193	234.193
dash	1	128	170000	81	total	1	266.318	266.318	266.318
dash	1	128	170000	82	initialize	1	22.204	22.204	22.204
dash	1	128	170000	82	async	100	0.036526	0.00374496	0.0948457
dash	1	128	170000	82	inner	100	2.29779	2.24311	2.33229
dash	1	128	170000	82	wait	100	3.2182e-05	2.098e-05	0.000138789
dash	1	128	170000	82	bound	100	0.00455939	0.00342741	0.00839186
dash	1	128	170000	82	calc iter	100	2.33891	2.29878	2.39241
dash	1	128	170000	82	calc total	1	234.193	234.193	234.193
dash	1	128	170000	82	total	1	266.467	266.467	266.467
dash	1	128	170000	83	initialize	1	22.4806	22.4806	22.4806
dash	1	128	170000	83	async	100	0.0369162	0.00250431	0.095745
dash	1	128	170000	83	inner	100	2.29721	2.24159	2.33193
dash	1	128	170000	83	wait	100	3.91298e-05	2.14e-05	0.000190998
dash	1	128	170000	83	bound	100	0.0047312	0.00349286	0.00754448
dash	1	128	170000	83	calc iter	100	2.3389	2.30799	2.39252
dash	1	128	170000	83	calc total	1	234.193	234.193	234.193
dash	1	128	170000	83	total	1	266.743	266.743	266.743
dash	1	128	170000	84	initialize	1	22.3994	22.3994	22.3994
dash	1	128	170000	84	async	100	0.0347912	0.00218046	0.104499
dash	1	128	170000	84	inner	100	2.29714	2.24751	2.32594
dash	1	128	170000	84	wait	100	4.74803e-05	2.303e-05	0.000147889
dash	1	128	170000	84	bound	100	0.00698478	0.00405032	0.0100342
dash	1	128	170000	84	calc iter	100	2.33897	2.29997	2.38135
dash	1	128	170000	84	calc total	1	234.193	234.193	234.193
dash	1	128	170000	84	total	1	266.662	266.662	266.662
dash	1	128	170000	85	initialize	1	22.4805	22.4805	22.4805
dash	1	128	170000	85	async	100	0.0363848	0.00437791	0.145201
dash	1	128	170000	85	inner	100	2.29489	2.22558	2.3211
dash	1	128	170000	85	wait	100	5.91371e-05	2.9819e-05	0.000212168
dash	1	128	170000	85	bound	100	0.00758306	0.00445936	0.0111594
dash	1	128	170000	85	calc iter	100	2.33892	2.29391	2.424
dash	1	128	170000	85	calc total	1	234.193	234.193	234.193
dash	1	128	170000	85	total	1	266.744	266.744	266.744
dash	1	128	170000	86	initialize	1	22.4189	22.4189	22.4189
dash	1	128	170000	86	async	100	0.0341779	0.00452593	0.097793
dash	1	128	170000	86	inner	100	2.30052	2.24824	2.33169
dash	1	128	170000	86	wait	100	2.88034e-05	1.6389e-05	0.000135288
dash	1	128	170000	86	bound	100	0.00427063	0.00280317	0.00570708
dash	1	128	170000	86	calc iter	100	2.339	2.30453	2.38001
dash	1	128	170000	86	calc total	1	234.193	234.193	234.193
dash	1	128	170000	86	total	1	266.682	266.682	266.682
dash	1	128	170000	87	initialize	1	22.4804	22.4804	22.4804
dash	1	128	170000	87	async	100	0.034324	0.00252116	0.0984015
dash	1	128	170000	87	inner	100	2.30013	2.24824	2.33129
dash	1	128	170000	87	wait	100	4.35747e-05	2.493e-05	0.000363196
dash	1	128	170000	87	bound	100	0.00449421	0.00288099	0.00677716
dash	1	128	170000	87	calc iter	100	2.33899	2.30819	2.38065
dash	1	128	170000	87	calc total	1	234.193	234.193	234.193
dash	1	128	170000	87	total	1	266.743	266.743	266.743
dash	1	128	170000	88	initialize	1	22.4796	22.4796	22.4796
dash	1	128	170000	88	async	100	0.021745	0.000595644	0.122749
dash	1	128	170000	88	inner	100	2.30982	2.23344	2.34423
dash	1	128	170000	88	wait	100	5.35001e-05	2.15e-05	0.000250237
dash	1	128	170000	88	bound	100	0.00613691	0.00378471	0.00889993
dash	1	128	170000	88	calc iter	100	2.33776	2.26115	2.43491
dash	1	128	170000	88	calc total	1	234.193	234.193	234.193
dash	1	128	170000	88	total	1	266.743	266.743	266.743
dash	1	128	170000	89	initialize	1	22.4806	22.4806	22.4806
dash	1	128	170000	89	async	100	0.0243098	0.00164808	0.148024
dash	1	128	170000	89	inner	100	2.30674	2.21123	2.34383
dash	1	128	170000	89	wait	100	5.79662e-05	2.7099e-05	0.000385776
dash	1	128	170000	89	bound	100	0.00673474	0.0043219	0.0103026
dash	1	128	170000	89	calc iter	100	2.33785	2.24	2.48749
dash	1	128	170000	89	calc total	1	234.193	234.193	234.193
dash	1	128	170000	89	total	1	266.743	266.743	266.743
dash	1	128	170000	90	initialize	1	22.4582	22.4582	22.4582
dash	1	128	170000	90	async	100	0.0202187	0.000439376	0.0949474
dash	1	128	170000	90	inner	100	2.31359	2.24752	2.34618
dash	1	128	170000	90	wait	100	2.70666e-05	1.8019e-05	0.000100709
dash	1	128	170000	90	bound	100	0.00431742	0.00325495	0.00835454
dash	1	128	170000	90	calc iter	100	2.33816	2.27446	2.41262
dash	1	128	170000	90	calc total	1	234.193	234.193	234.193
dash	1	128	170000	90	total	1	266.721	266.721	266.721
dash	1	128	170000	91	initialize	1	22.0877	22.0877	22.0877
dash	1	128	170000	91	async	100	0.0204802	0.000515184	0.0957059
dash	1	128	170000	91	inner	100	2.31338	2.24755	2.34618
dash	1	128	170000	91	wait	100	3.715e-05	2.1099e-05	0.000185408
dash	1	128	170000	91	bound	100	0.00425235	0.00340957	0.0055677
dash	1	128	170000	91	calc iter	100	2.33815	2.2755	2.41236
dash	1	128	170000	91	calc total	1	234.193	234.193	234.193
dash	1	128	170000	91	total	1	266.351	266.351	266.351
dash	1	128	170000	92	initialize	1	22.4802	22.4802	22.4802
dash	1	128	170000	92	async	100	0.0220818	0.000574924	0.130327
dash	1	128	170000	92	inner	100	2.30952	2.22447	2.34469
dash	1	128	170000	92	wait	100	6.00415e-05	2.663e-05	0.000231498
dash	1	128	170000	92	bound	100	0.00659862	0.00387422	0.00856465
dash	1	128	170000	92	calc iter	100	2.33826	2.26917	2.40076
dash	1	128	170000	92	calc total	1	234.193	234.193	234.193
dash	1	128	170000	92	total	1	266.743	266.743	266.743
dash	1	128	170000	93	initialize	1	22.3448	22.3448	22.3448
dash	1	128	170000	93	async	100	0.024735	0.00204952	0.192686
dash	1	128	170000	93	inner	100	2.30629	2.17995	2.34259
dash	1	128	170000	93	wait	100	6.00686e-05	3.121e-05	0.000400145
dash	1	128	170000	93	bound	100	0.00694131	0.00435426	0.0106233
dash	1	128	170000	93	calc iter	100	2.33803	2.22971	2.45515
dash	1	128	170000	93	calc total	1	234.193	234.193	234.193
dash	1	128	170000	93	total	1	266.608	266.608	266.608
dash	1	128	170000	94	initialize	1	22.4803	22.4803	22.4803
dash	1	128	170000	94	async	100	0.0206165	0.000450235	0.115459
dash	1	128	170000	94	inner	100	2.31329	2.23506	2.34826
dash	1	128	170000	94	wait	100	2.61089e-05	1.813e-05	9.9279e-05
dash	1	128	170000	94	bound	100	0.004339	0.00341354	0.00829904
dash	1	128	170000	94	calc iter	100	2.33828	2.28786	2.38613
dash	1	128	170000	94	calc total	1	234.193	234.193	234.193
dash	1	128	170000	94	total	1	266.743	266.743	266.743
dash	1	128	170000	95	initialize	1	22.4805	22.4805	22.4805
dash	1	128	170000	95	async	100	0.0209879	0.000579994	0.116927
dash	1	128	170000	95	inner	100	2.313	2.23437	2.34763
dash	1	128	170000	95	wait	100	3.66244e-05	2.203e-05	0.000138889
dash	1	128	170000	95	bound	100	0.00425337	0.00358989	0.00600245
dash	1	128	170000	95	calc iter	100	2.33828	2.28518	2.38711
dash	1	128	170000	95	calc total	1	234.193	234.193	234.193
dash	1	128	170000	95	total	1	266.744	266.744	266.744
dash	1	128	170000	96	initialize	1	22.148	22.148	22.148
dash	1	128	170000	96	async	100	0.0487302	0.00436398	0.199084
dash	1	128	170000	96	inner	100	2.28304	2.14665	2.33433
dash	1	128	170000	96	wait	100	4.9579e-05	2.7519e-05	0.000350456
dash	1	128	170000	96	bound	100	0.00718961	0.005346	0.00839276
dash	1	128	170000	96	calc iter	100	2.33901	2.23356	2.45684
dash	1	128	170000	96	calc total	1	234.193	234.193	234.193
dash	1	128	170000	96	total	1	266.411	266.411	266.411
dash	1	128	170000	97	initialize	1	22.3349	22.3349	22.3349
dash	1	128	170000	97	async	100	0.0569213	0.0027706	0.389215
dash	1	128	170000	97	inner	100	2.27413	2.0295	2.33282
dash	1	128	170000	97	wait	100	6.02694e-05	3.382e-05	0.000211188
dash	1	128	170000	97	bound	100	0.0078868	0.00651954	0.00893588
dash	1	128	170000	97	calc iter	100	2.339	2.04184	2.62676
dash	1	128	170000	97	calc total	1	234.193	234.193	234.193
dash	1	128	170000	97	total	1	266.598	266.598	266.598
dash	1	128	170000	98	initialize	1	22.4579	22.4579	22.4579
dash	1	128	170000	98	async	100	0.0469014	0.00538876	0.193103
dash	1	128	170000	98	inner	100	2.28756	2.15365	2.33616
dash	1	128	170000	98	wait	100	3.01262e-05	2.2169e-05	0.000151779
dash	1	128	170000	98	bound	100	0.00453445	0.00412816	0.00513477
dash	1	128	170000	98	calc iter	100	2.33903	2.23903	2.4499
dash	1	128	170000	98	calc total	1	234.193	234.193	234.193
dash	1	128	170000	98	total	1	266.721	266.721	266.721
dash	1	128	170000	99	initialize	1	22.3703	22.3703	22.3703
dash	1	128	170000	99	async	100	0.0470265	0.00576434	0.195931
dash	1	128	170000	99	inner	100	2.28713	2.15236	2.33555
dash	1	128	170000	99	wait	100	4.3337e-05	2.4789e-05	0.000301167
dash	1	128	170000	99	bound	100	0.00482738	0.00422022	0.00582712
dash	1	128	170000	99	calc iter	100	2.33903	2.23708	2.45165
dash	1	128	170000	99	calc total	1	234.193	234.193	234.193
dash	1	128	170000	99	total	1	266.633	266.633	266.633
dash	1	128	170000	100	initialize	1	22.3555	22.3555	22.3555
dash	1	128	170000	100	async	100	0.0486834	0.00481125	0.140823
dash	1	128	170000	100	inner	100	2.28252	2.18512	2.32543
dash	1	128	170000	100	wait	100	5.62726e-05	2.9379e-05	0.000357726
dash	1	128	170000	100	bound	100	0.00755028	0.00546268	0.00883121
dash	1	128	170000	100	calc iter	100	2.33881	2.29042	2.40049
dash	1	128	170000	100	calc total	1	234.193	234.193	234.193
dash	1	128	170000	100	total	1	266.619	266.619	266.619
dash	1	128	170000	101	initialize	1	22.3324	22.3324	22.3324
dash	1	128	170000	101	async	100	0.0497855	0.00586658	0.151835
dash	1	128	170000	101	inner	100	2.2811	2.18415	2.32349
dash	1	128	170000	101	wait	100	6.29872e-05	3.4939e-05	0.000207697
dash	1	128	170000	101	bound	100	0.00774182	0.00576436	0.00882847
dash	1	128	170000	101	calc iter	100	2.33869	2.28698	2.39052
dash	1	128	170000	101	calc total	1	234.193	234.193	234.193
dash	1	128	170000	101	total	1	266.596	266.596	266.596
dash	1	128	170000	102	initialize	1	22.4781	22.4781	22.4781
dash	1	128	170000	102	async	100	0.0455122	0.00581825	0.132211
dash	1	128	170000	102	inner	100	2.28877	2.18752	2.33182
dash	1	128	170000	102	wait	100	3.38461e-05	2.4239e-05	0.000211318
dash	1	128	170000	102	bound	100	0.00458851	0.00407882	0.0051417
dash	1	128	170000	102	calc iter	100	2.33891	2.29612	2.39622
dash	1	128	170000	102	calc total	1	234.193	234.193	234.193
dash	1	128	170000	102	total	1	266.742	266.742	266.742
dash	1	128	170000	103	initialize	1	22.4782	22.4782	22.4782
dash	1	128	170000	103	async	100	0.0457043	0.00484158	0.133614
dash	1	128	170000	103	inner	100	2.28824	2.18703	2.33128
dash	1	128	170000	103	wait	100	4.36808e-05	2.53e-05	0.000306137
dash	1	128	170000	103	bound	100	0.00489775	0.00430929	0.00632403
dash	1	128	170000	103	calc iter	100	2.33889	2.29744	2.3962
dash	1	128	170000	103	calc total	1	234.193	234.193	234.193
dash	1	128	170000	103	total	1	266.742	266.742	266.742
dash	1	128	170000	104	initialize	1	22.4806	22.4806	22.4806
dash	1	128	170000	104	async	100	0.0358317	0.000674533	0.122061
dash	1	128	170000	104	inner	100	2.29793	2.22492	2.34607
dash	1	128	170000	104	wait	100	5.62638e-05	2.227e-05	0.000430615
dash	1	128	170000	104	bound	100	0.006081	0.00388556	0.00835552
dash	1	128	170000	104	calc iter	100	2.3399	2.31471	2.40259
dash	1	128	170000	104	calc total	1	234.193	234.193	234.193
dash	1	128	170000	104	total	1	266.743	266.743	266.743
dash	1	128	170000	105	initialize	1	21.9896	21.9896	21.9896
dash	1	128	170000	105	async	100	0.0404933	0.00226881	0.217919
dash	1	128	170000	105	inner	100	2.29181	2.17776	2.34524
dash	1	128	170000	105	wait	100	7.37944e-05	2.798e-05	0.000195088
dash	1	128	170000	105	bound	100	0.0074831	0.00428876	0.0110642
dash	1	128	170000	105	calc iter	100	2.33986	2.224	2.48608
dash	1	128	170000	105	calc total	1	234.193	234.193	234.193
dash	1	128	170000	105	total	1	266.253	266.253	266.253
dash	1	128	170000	106	initialize	1	22.4805	22.4805	22.4805
dash	1	128	170000	106	async	100	0.0353997	0.000552734	0.118639
dash	1	128	170000	106	inner	100	2.3002	2.22881	2.34706
dash	1	128	170000	106	wait	100	2.66651e-05	1.758e-05	9.7029e-05
dash	1	128	170000	106	bound	100	0.00429382	0.00336831	0.00577403
dash	1	128	170000	106	calc iter	100	2.33993	2.31637	2.39972
dash	1	128	170000	106	calc total	1	234.193	234.193	234.193
dash	1	128	170000	106	total	1	266.744	266.744	266.744
dash	1	128	170000	107	initialize	1	22.3685	22.3685	22.3685
dash	1	128	170000	107	async	100	0.0354567	0.000631403	0.119711
dash	1	128	170000	107	inner	100	2.3001	2.22839	2.34719
dash	1	128	170000	107	wait	100	3.60559e-05	1.966e-05	0.000144719
dash	1	128	170000	107	bound	100	0.00432021	0.00359548	0.00529413
dash	1	128	170000	107	calc iter	100	2.33991	2.31505	2.4014
dash	1	128	170000	107	calc total	1	234.193	234.193	234.193
dash	1	128	170000	107	total	1	266.631	266.631	266.631
dash	1	128	170000	108	initialize	1	22.4806	22.4806	22.4806
dash	1	128	170000	108	async	100	0.0348294	0.000615094	0.12624
dash	1	128	170000	108	inner	100	2.29812	2.23141	2.3437
dash	1	128	170000	108	wait	100	5.59921e-05	2.486e-05	0.000282837
dash	1	128	170000	108	bound	100	0.00691987	0.00405145	0.0109091
dash	1	128	170000	108	calc iter	100	2.33993	2.30947	2.38048
dash	1	128	170000	108	calc total	1	234.193	234.193	234.193
dash	1	128	170000	108	total	1	266.744	266.744	266.744
dash	1	128	170000	109	initialize	1	22.428	22.428	22.428
dash	1	128	170000	109	async	100	0.0348707	0.00221978	0.13002
dash	1	128	170000	109	inner	100	2.29758	2.23104	2.34363
dash	1	128	170000	109	wait	100	6.12222e-05	2.875e-05	0.000304967
dash	1	128	170000	109	bound	100	0.00740896	0.00472326	0.0107015
dash	1	128	170000	109	calc iter	100	2.33992	2.30735	2.38698
dash	1	128	170000	109	calc total	1	234.193	234.193	234.193
dash	1	128	170000	109	total	1	266.691	266.691	266.691
dash	1	128	170000	110	initialize	1	22.4791	22.4791	22.4791
dash	1	128	170000	110	async	100	0.0344326	0.000433035	0.121319
dash	1	128	170000	110	inner	100	2.30123	2.23296	2.34657
dash	1	128	170000	110	wait	100	2.90329e-05	1.937e-05	9.6189e-05
dash	1	128	170000	110	bound	100	0.00426558	0.00281733	0.00500556
dash	1	128	170000	110	calc iter	100	2.33996	2.31552	2.37969
dash	1	128	170000	110	calc total	1	234.193	234.193	234.193
dash	1	128	170000	110	total	1	266.742	266.742	266.742
dash	1	128	170000	111	initialize	1	22.3521	22.3521	22.3521
dash	1	128	170000	111	async	100	0.0349595	0.000793081	0.122358
dash	1	128	170000	111	inner	100	2.30063	2.23289	2.34641
dash	1	128	170000	111	wait	100	3.73967e-05	2.033e-05	0.000170279
dash	1	128	170000	111	bound	100	0.00432101	0.00303184	0.00516841
dash	1	128	170000	111	calc iter	100	2.33995	2.31457	2.38095
dash	1	128	170000	111	calc total	1	234.193	234.193	234.193
dash	1	128	170000	111	total	1	266.615	266.615	266.615
dash	1	128	170000	112	initialize	1	21.9801	21.9801	21.9801
dash	1	128	170000	112	async	100	0.0324673	0.00465019	0.0934548
dash	1	128	170000	112	inner	100	2.30189	2.25115	2.33718
dash	1	128	170000	112	wait	100	4.52869e-05	2.4819e-05	0.000172448
dash	1	128	170000	112	bound	100	0.00625612	0.00450837	0.00821163
dash	1	128	170000	112	calc iter	100	2.34066	2.30206	2.40909
dash	1	128	170000	112	calc total	1	234.193	234.193	234.193
dash	1	128	170000	112	total	1	266.243	266.243	266.243
dash	1	128	170000	113	initialize	1	22.4805	22.4805	22.4805
dash	1	128	170000	113	async	100	0.0397056	0.00354107	0.153885
dash	1	128	170000	113	inner	100	2.29281	2.21056	2.33589
dash	1	128	170000	113	wait	100	6.50729e-05	3.3929e-05	0.000362746
dash	1	128	170000	113	bound	100	0.00805935	0.00646373	0.00883112
dash	1	128	170000	113	calc iter	100	2.34064	2.22368	2.46281
dash	1	128	170000	113	calc total	1	234.193	234.193	234.193
dash	1	128	170000	113	total	1	266.743	266.743	266.743
dash	1	128	170000	114	initialize	1	22.0249	22.0249	22.0249
dash	1	128	170000	114	async	100	0.0297132	0.00499253	0.0910526
dash	1	128	170000	114	inner	100	2.30614	2.25431	2.34011
dash	1	128	170000	114	wait	100	3.21564e-05	2.171e-05	0.000148309
dash	1	128	170000	114	bound	100	0.00478675	0.00413817	0.00626265
dash	1	128	170000	114	calc iter	100	2.34068	2.30403	2.40669
dash	1	128	170000	114	calc total	1	234.193	234.193	234.193
dash	1	128	170000	114	total	1	266.288	266.288	266.288
dash	1	128	170000	115	initialize	1	22.48	22.48	22.48
dash	1	128	170000	115	async	100	0.0300524	0.00459594	0.0917727
dash	1	128	170000	115	inner	100	2.30548	2.25401	2.33938
dash	1	128	170000	115	wait	100	4.20748e-05	2.55e-05	0.000310426
dash	1	128	170000	115	bound	100	0.0050854	0.00423134	0.00817475
dash	1	128	170000	115	calc iter	100	2.34067	2.30285	2.40769
dash	1	128	170000	115	calc total	1	234.193	234.193	234.193
dash	1	128	170000	115	total	1	266.743	266.743	266.743
dash	1	128	170000	116	initialize	1	22.4806	22.4806	22.4806
dash	1	128	170000	116	async	100	0.0329465	0.00536887	0.113986
dash	1	128	170000	116	inner	100	2.30024	2.24082	2.32971
dash	1	128	170000	116	wait	100	4.94012e-05	2.3969e-05	0.000185358
dash	1	128	170000	116	bound	100	0.00726568	0.00418662	0.00897336
dash	1	128	170000	116	calc iter	100	2.3405	2.30687	2.3978
dash	1	128	170000	116	calc total	1	234.193	234.193	234.193
dash	1	128	170000	116	total	1	266.743	266.743	266.743
dash	1	128	170000	117	initialize	1	22.0553	22.0553	22.0553
dash	1	128	170000	117	async	100	0.0321771	0.00506492	0.1139
dash	1	128	170000	117	inner	100	2.30046	2.23957	2.3277
dash	1	128	170000	117	wait	100	6.65033e-05	3.4589e-05	0.000321207
dash	1	128	170000	117	bound	100	0.0077332	0.00555292	0.00888485
dash	1	128	170000	117	calc iter	100	2.34044	2.30422	2.3976
dash	1	128	170000	117	calc total	1	234.193	234.193	234.193
dash	1	128	170000	117	total	1	266.318	266.318	266.318
dash	1	128	170000	118	initialize	1	22.4801	22.4801	22.4801
dash	1	128	170000	118	async	100	0.0289953	0.00534524	0.104735
dash	1	128	170000	118	inner	100	2.3068	2.24984	2.33715
dash	1	128	170000	118	wait	100	3.74836e-05	2.324e-05	0.000266617
dash	1	128	170000	118	bound	100	0.00473558	0.00404051	0.00622041
dash	1	128	170000	118	calc iter	100	2.34057	2.30999	2.38901
dash	1	128	170000	118	calc total	1	234.193	234.193	234.193
dash	1	128	170000	118	total	1	266.743	266.743	266.743
dash	1	128	170000	119	initialize	1	22.4806	22.4806	22.4806
dash	1	128	170000	119	async	100	0.0301034	0.00579093	0.106901
dash	1	128	170000	119	inner	100	2.3056	2.24866	2.33628
dash	1	128	170000	119	wait	100	4.33901e-05	2.4889e-05	0.000148388
dash	1	128	170000	119	bound	100	0.00481948	0.00401	0.00797383
dash	1	128	170000	119	calc iter	100	2.34056	2.30912	2.39061
dash	1	128	170000	119	calc total	1	234.193	234.193	234.193
dash	1	128	170000	119	total	1	266.743	266.743	266.743
dash	1	128	170000	120	initialize	1	22.4805	22.4805	22.4805
dash	1	128	170000	120	async	100	0.0225813	0.000545254	0.0841072
dash	1	128	170000	120	inner	100	2.31316	2.25805	2.34488
dash	1	128	170000	120	wait	100	3.64609e-05	1.725e-05	0.000391236
dash	1	128	170000	120	bound	100	0.00505568	0.00369588	0.00825402
dash	1	128	170000	120	calc iter	100	2.34084	2.33124	2.3771
dash	1	128	170000	120	calc total	1	234.193	234.193	234.193
dash	1	128	170000	120	total	1	266.743	266.743	266.743
dash	1	128	170000	121	initialize	1	22.1109	22.1109	22.1109
dash	1	128	170000	121	async	100	0.0209614	0.0012004	0.09326
dash	1	128	170000	121	inner	100	2.31213	2.25018	2.33961
dash	1	128	170000	121	wait	100	6.62331e-05	2.512e-05	0.000244067
dash	1	128	170000	121	bound	100	0.00766437	0.00374673	0.0111339
dash	1	128	170000	121	calc iter	100	2.34082	2.29801	2.38338
dash	1	128	170000	121	calc total	1	234.193	234.193	234.193
dash	1	128	170000	121	total	1	266.374	266.374	266.374
dash	1	128	170000	122	initialize	1	22.4805	22.4805	22.4805
dash	1	128	170000	122	async	100	0.018222	0.000435475	0.0845878
dash	1	128	170000	122	inner	100	2.31815	2.26096	2.34804
dash	1	128	170000	122	wait	100	3.12426e-05	1.644e-05	0.000119618
dash	1	128	170000	122	bound	100	0.00444457	0.00315034	0.00625752
dash	1	128	170000	122	calc iter	100	2.34085	2.33218	2.37912
dash	1	128	170000	122	calc total	1	234.193	234.193	234.193
dash	1	128	170000	122	total	1	266.743	266.743	266.743
dash	1	128	170000	123	initialize	1	22.1636	22.1636	22.1636
dash	1	128	170000	123	async	100	0.0183249	0.000702242	0.082889
dash	1	128	170000	123	inner	100	2.31751	2.26207	2.34717
dash	1	128	170000	123	wait	100	4.5513e-05	2.147e-05	0.000174389
dash	1	128	170000	123	bound	100	0.00494971	0.00369631	0.00768388
dash	1	128	170000	123	calc iter	100	2.34083	2.33119	2.37825
dash	1	128	170000	123	calc total	1	234.193	234.193	234.193
dash	1	128	170000	123	total	1	266.426	266.426	266.426
dash	1	128	170000	124	initialize	1	22.0091	22.0091	22.0091
dash	1	128	170000	124	async	100	0.0167161	0.000427045	0.0938594
dash	1	128	170000	124	inner	100	2.31708	2.2647	2.34846
dash	1	128	170000	124	wait	100	6.36729e-05	2.457e-05	0.000287306
dash	1	128	170000	124	bound	100	0.00697975	0.00392452	0.0104542
dash	1	128	170000	124	calc iter	100	2.34084	2.32725	2.39163
dash	1	128	170000	124	calc total	1	234.193	234.193	234.193
dash	1	128	170000	124	total	1	266.272	266.272	266.272
dash	1	128	170000	125	initialize	1	22.4268	22.4268	22.4268
dash	1	128	170000	125	async	100	0.0186607	0.00117823	0.0923063
dash	1	128	170000	125	inner	100	2.31497	2.26365	2.34734
dash	1	128	170000	125	wait	100	6.35697e-05	2.497e-05	0.000379356
dash	1	128	170000	125	bound	100	0.00713449	0.00435456	0.010687
dash	1	128	170000	125	calc iter	100	2.34084	2.32608	2.39209
dash	1	128	170000	125	calc total	1	234.193	234.193	234.193
dash	1	128	170000	125	total	1	266.69	266.69	266.69
dash	1	128	170000	126	initialize	1	22.3189	22.3189	22.3189
dash	1	128	170000	126	async	100	0.0180179	0.000510685	0.0898075
dash	1	128	170000	126	inner	100	2.3178	2.26562	2.34952
dash	1	128	170000	126	wait	100	3.22773e-05	1.887e-05	0.000200498
dash	1	128	170000	126	bound	100	0.00500432	0.00299366	0.00833777
dash	1	128	170000	126	calc iter	100	2.34086	2.32938	2.39078
dash	1	128	170000	126	calc total	1	234.193	234.193	234.193
dash	1	128	170000	126	total	1	266.582	266.582	266.582
dash	1	128	170000	127	initialize	1	21.9793	21.9793	21.9793
dash	1	128	170000	127	async	100	0.0167264	0.000583033	0.0904821
dash	1	128	170000	127	inner	100	2.31897	2.26625	2.34987
dash	1	128	170000	127	wait	100	4.317e-05	1.79e-05	0.000184898
dash	1	128	170000	127	bound	100	0.00511886	0.00316724	0.00846955
dash	1	128	170000	127	calc iter	100	2.34086	2.32872	2.39208
dash	1	128	170000	127	calc total	1	234.193	234.193	234.193
dash	1	128	170000	127	total	1	266.242	266.242	266.242
dash	1	128	170000	0	initialize	1	21.18410	21.18410	21.18410
dash	1	128	170000	0	async	100	0.02760	0.00450	0.04243
dash	1	128	170000	0	inner	100	2.31133	2.30011	2.55893
dash	1	128	170000	0	wait	100	0.00004	0.00003	0.00021
dash	1	128	170000	0	bound	100	0.00450	0.00336	0.00737
dash	1	128	170000	0	calc iter	100	2.34347	2.31230	2.56882
dash	1	128	170000	0	calc total	1	234.42513	234.42513	234.42513
dash	1	128	170000	0	total	1	265.37477	265.37477	265.37477
dash	1	128	170000	1	initialize	1	21.184	21.184	21.184
dash	1	128	170000	1	async	100	0.0440406	0.00499365	0.0677334
dash	1	128	170000	1	inner	100	2.29064	2.27073	2.54691
dash	1	128	170000	1	wait	100	5.94215e-05	3.406e-05	0.000266857
dash	1	128	170000	1	bound	100	0.0085109	0.00679456	0.0090645
dash	1	128	170000	1	calc iter	100	2.34326	2.30474	2.56779
dash	1	128	170000	1	calc total	1	234.425	234.425	234.425
dash	1	128	170000	1	total	1	265.375	265.375	265.375
dash	1	128	170000	2	initialize	1	21.1842	21.1842	21.1842
dash	1	128	170000	2	async	100	0.0361182	0.00431361	0.0495292
dash	1	128	170000	2	inner	100	2.3021	2.29068	2.55234
dash	1	128	170000	2	wait	100	3.5821e-05	2.507e-05	0.000168579
dash	1	128	170000	2	bound	100	0.00518996	0.00415999	0.00594938
dash	1	128	170000	2	calc iter	100	2.34345	2.3075	2.57039
dash	1	128	170000	2	calc total	1	234.425	234.425	234.425
dash	1	128	170000	2	total	1	265.375	265.375	265.375
dash	1	128	170000	3	initialize	1	21.184	21.184	21.184
dash	1	128	170000	3	async	100	0.0363314	0.00444411	0.0499248
dash	1	128	170000	3	inner	100	2.30072	2.28606	2.55192
dash	1	128	170000	3	wait	100	3.93032e-05	2.52e-05	0.000231357
dash	1	128	170000	3	bound	100	0.0063403	0.00403968	0.00840687
dash	1	128	170000	3	calc iter	100	2.34343	2.30778	2.57024
dash	1	128	170000	3	calc total	1	234.425	234.425	234.425
dash	1	128	170000	3	total	1	265.375	265.375	265.375
dash	1	128	170000	4	initialize	1	21.1839	21.1839	21.1839
dash	1	128	170000	4	async	100	0.0428029	0.00468294	0.0590664
dash	1	128	170000	4	inner	100	2.29256	2.27814	2.54115
dash	1	128	170000	4	wait	100	4.81221e-05	3.113e-05	0.000182298
dash	1	128	170000	4	bound	100	0.00796149	0.00502764	0.00844126
dash	1	128	170000	4	calc iter	100	2.34338	2.30494	2.56876
dash	1	128	170000	4	calc total	1	234.425	234.425	234.425
dash	1	128	170000	4	total	1	265.375	265.375	265.375
dash	1	128	170000	5	initialize	1	19.7998	19.7998	19.7998
dash	1	128	170000	5	async	100	0.0440656	0.00437542	0.0563645
dash	1	128	170000	5	inner	100	2.29089	2.27946	2.53994
dash	1	128	170000	5	wait	100	6.61826e-05	3.5319e-05	0.000347096
dash	1	128	170000	5	bound	100	0.00833319	0.00793394	0.00869117
dash	1	128	170000	5	calc iter	100	2.34336	2.30921	2.56886
dash	1	128	170000	5	calc total	1	234.425	234.425	234.425
dash	1	128	170000	5	total	1	263.991	263.991	263.991
dash	1	128	170000	6	initialize	1	21.1839	21.1839	21.1839
dash	1	128	170000	6	async	100	0.0399172	0.0048659	0.0533594
dash	1	128	170000	6	inner	100	2.29867	2.28683	2.5473
dash	1	128	170000	6	wait	100	3.26829e-05	2.433e-05	0.000186898
dash	1	128	170000	6	bound	100	0.00479951	0.00421111	0.00745657
dash	1	128	170000	6	calc iter	100	2.34342	2.30665	2.57053
dash	1	128	170000	6	calc total	1	234.425	234.425	234.425
dash	1	128	170000	6	total	1	265.375	265.375	265.375
dash	1	128	170000	7	initialize	1	19.7615	19.7615	19.7615
dash	1	128	170000	7	async	100	0.0400363	0.00553837	0.0534657
dash	1	128	170000	7	inner	100	2.29828	2.2866	2.54608
dash	1	128	170000	7	wait	100	5.0312e-05	2.663e-05	0.000240087
dash	1	128	170000	7	bound	100	0.00504392	0.00424721	0.00786202
dash	1	128	170000	7	calc iter	100	2.34341	2.30729	2.57012
dash	1	128	170000	7	calc total	1	234.425	234.425	234.425
dash	1	128	170000	7	total	1	263.952	263.952	263.952
dash	1	128	170000	8	initialize	1	21.1838	21.1838	21.1838
dash	1	128	170000	8	async	100	0.0303391	0.00225567	0.0451606
dash	1	128	170000	8	inner	100	2.30572	2.29477	2.55855
dash	1	128	170000	8	wait	100	6.25591e-05	3.292e-05	0.000344676
dash	1	128	170000	8	bound	100	0.00762282	0.00460142	0.00870783
dash	1	128	170000	8	calc iter	100	2.34374	2.33041	2.56717
dash	1	128	170000	8	calc total	1	234.425	234.425	234.425
dash	1	128	170000	8	total	1	265.375	265.375	265.375
dash	1	128	170000	9	initialize	1	19.5497	19.5497	19.5497
dash	1	128	170000	9	async	100	0.0305818	0.00238888	0.0446352
dash	1	128	170000	9	inner	100	2.30522	2.29445	2.55815
dash	1	128	170000	9	wait	100	6.53395e-05	3.1959e-05	0.000225447
dash	1	128	170000	9	bound	100	0.00787769	0.00442951	0.00984727
dash	1	128	170000	9	calc iter	100	2.34374	2.33031	2.5671
dash	1	128	170000	9	calc total	1	234.425	234.425	234.425
dash	1	128	170000	9	total	1	263.741	263.741	263.741
dash	1	128	170000	10	initialize	1	19.6993	19.6993	19.6993
dash	1	128	170000	10	async	100	0.0352656	0.000560973	0.0487348
dash	1	128	170000	10	inner	100	2.30476	2.29338	2.5617
dash	1	128	170000	10	wait	100	3.04673e-05	1.922e-05	0.000112369
dash	1	128	170000	10	bound	100	0.00374096	0.00292289	0.00450845
dash	1	128	170000	10	calc iter	100	2.3438	2.3349	2.56766
dash	1	128	170000	10	calc total	1	234.425	234.425	234.425
dash	1	128	170000	10	total	1	263.891	263.891	263.891
dash	1	128	170000	11	initialize	1	21.1834	21.1834	21.1834
dash	1	128	170000	11	async	100	0.0311539	0.00135132	0.0419458
dash	1	128	170000	11	inner	100	2.30791	2.298	2.5614
dash	1	128	170000	11	wait	100	4.09474e-05	3.162e-05	0.000164768
dash	1	128	170000	11	bound	100	0.00468055	0.00351211	0.00660564
dash	1	128	170000	11	calc iter	100	2.34378	2.33491	2.56727
dash	1	128	170000	11	calc total	1	234.425	234.425	234.425
dash	1	128	170000	11	total	1	265.375	265.375	265.375
dash	1	128	170000	12	initialize	1	21.1835	21.1835	21.1835
dash	1	128	170000	12	async	100	0.029247	0.000737732	0.0422812
dash	1	128	170000	12	inner	100	2.30859	2.29826	2.55704
dash	1	128	170000	12	wait	100	5.00384e-05	2.488e-05	0.000274607
dash	1	128	170000	12	bound	100	0.00589986	0.00466871	0.00837848
dash	1	128	170000	12	calc iter	100	2.34379	2.33378	2.56597
dash	1	128	170000	12	calc total	1	234.425	234.425	234.425
dash	1	128	170000	12	total	1	265.375	265.375	265.375
dash	1	128	170000	13	initialize	1	21.1839	21.1839	21.1839
dash	1	128	170000	13	async	100	0.0292263	0.00257853	0.0419112
dash	1	128	170000	13	inner	100	2.30799	2.29747	2.55862
dash	1	128	170000	13	wait	100	6.77324e-05	2.917e-05	0.000232348
dash	1	128	170000	13	bound	100	0.00649566	0.00487575	0.0087129
dash	1	128	170000	13	calc iter	100	2.34379	2.33335	2.56759
dash	1	128	170000	13	calc total	1	234.425	234.425	234.425
dash	1	128	170000	13	total	1	265.375	265.375	265.375
dash	1	128	170000	14	initialize	1	21.1841	21.1841	21.1841
dash	1	128	170000	14	async	100	0.029967	0.00117136	0.0421617
dash	1	128	170000	14	inner	100	2.30998	2.2991	2.56159
dash	1	128	170000	14	wait	100	2.43106e-05	1.781e-05	0.000113169
dash	1	128	170000	14	bound	100	0.00384014	0.00293352	0.00508558
dash	1	128	170000	14	calc iter	100	2.34381	2.33415	2.56687
dash	1	128	170000	14	calc total	1	234.425	234.425	234.425
dash	1	128	170000	14	total	1	265.375	265.375	265.375
dash	1	128	170000	15	initialize	1	21.1839	21.1839	21.1839
dash	1	128	170000	15	async	100	0.0297556	0.00154525	0.0419914
dash	1	128	170000	15	inner	100	2.31013	2.29927	2.56139
dash	1	128	170000	15	wait	100	3.50661e-05	2.194e-05	0.000169328
dash	1	128	170000	15	bound	100	0.00388008	0.00319698	0.00418495
dash	1	128	170000	15	calc iter	100	2.3438	2.33409	2.56738
dash	1	128	170000	15	calc total	1	234.425	234.425	234.425
dash	1	128	170000	15	total	1	265.375	265.375	265.375
dash	1	128	170000	16	initialize	1	21.1833	21.1833	21.1833
dash	1	128	170000	16	async	100	0.0193493	0.00434231	0.025784
dash	1	128	170000	16	inner	100	2.31651	2.30627	2.54753
dash	1	128	170000	16	wait	100	4.919e-05	3.24e-05	0.000187088
dash	1	128	170000	16	bound	100	0.00813861	0.00768008	0.00854099
dash	1	128	170000	16	calc iter	100	2.34405	2.32746	2.57414
dash	1	128	170000	16	calc total	1	234.425	234.425	234.425
dash	1	128	170000	16	total	1	265.375	265.375	265.375
dash	1	128	170000	17	initialize	1	21.1838	21.1838	21.1838
dash	1	128	170000	17	async	100	0.0198523	0.00458224	0.0259356
dash	1	128	170000	17	inner	100	2.31595	2.30559	2.54636
dash	1	128	170000	17	wait	100	6.02271e-05	3.4289e-05	0.000323867
dash	1	128	170000	17	bound	100	0.00818495	0.00797391	0.00863091
dash	1	128	170000	17	calc iter	100	2.34405	2.32664	2.57418
dash	1	128	170000	17	calc total	1	234.425	234.425	234.425
dash	1	128	170000	17	total	1	265.375	265.375	265.375
dash	1	128	170000	18	initialize	1	21.1727	21.1727	21.1727
dash	1	128	170000	18	async	100	0.0095442	0.00485694	0.0134417
dash	1	128	170000	18	inner	100	2.33053	2.32288	2.55956
dash	1	128	170000	18	wait	100	6.97339e-05	2.4219e-05	0.00369791
dash	1	128	170000	18	bound	100	0.00401991	0.00393677	0.00466671
dash	1	128	170000	18	calc iter	100	2.34417	2.33392	2.5745
dash	1	128	170000	18	calc total	1	234.425	234.425	234.425
dash	1	128	170000	18	total	1	265.364	265.364	265.364
dash	1	128	170000	19	initialize	1	21.1729	21.1729	21.1729
dash	1	128	170000	19	async	100	0.0152804	0.00487089	0.0202748
dash	1	128	170000	19	inner	100	2.32223	2.31269	2.55244
dash	1	128	170000	19	wait	100	4.90718e-05	3.748e-05	0.000294957
dash	1	128	170000	19	bound	100	0.00654773	0.00479392	0.0072879
dash	1	128	170000	19	calc iter	100	2.34411	2.33173	2.57525
dash	1	128	170000	19	calc total	1	234.425	234.425	234.425
dash	1	128	170000	19	total	1	265.364	265.364	265.364
dash	1	128	170000	20	initialize	1	19.7811	19.7811	19.7811
dash	1	128	170000	20	async	100	0.0151111	0.00565972	0.0177261
dash	1	128	170000	20	inner	100	2.32101	2.3154	2.551
dash	1	128	170000	20	wait	100	4.45646e-05	3.0269e-05	0.000163178
dash	1	128	170000	20	bound	100	0.00793453	0.00557361	0.00848425
dash	1	128	170000	20	calc iter	100	2.3441	2.33065	2.57372
dash	1	128	170000	20	calc total	1	234.425	234.425	234.425
dash	1	128	170000	20	total	1	263.972	263.972	263.972
dash	1	128	170000	21	initialize	1	21.1709	21.1709	21.1709
dash	1	128	170000	21	async	100	0.0158939	0.00432667	0.0176156
dash	1	128	170000	21	inner	100	2.31996	2.31436	2.54839
dash	1	128	170000	21	wait	100	5.98219e-05	3.3889e-05	0.000328006
dash	1	128	170000	21	bound	100	0.00816991	0.00703913	0.0085258
dash	1	128	170000	21	calc iter	100	2.34408	2.32948	2.57245
dash	1	128	170000	21	calc total	1	234.425	234.425	234.425
dash	1	128	170000	21	total	1	265.362	265.362	265.362
dash	1	128	170000	22	initialize	1	21.1708	21.1708	21.1708
dash	1	128	170000	22	async	100	0.0137046	0.00451023	0.0162637
dash	1	128	170000	22	inner	100	2.32585	2.31869	2.55623
dash	1	128	170000	22	wait	100	3.09461e-05	2.468e-05	0.000157908
dash	1	128	170000	22	bound	100	0.00454285	0.00422834	0.00483898
dash	1	128	170000	22	calc iter	100	2.34413	2.33249	2.57572
dash	1	128	170000	22	calc total	1	234.425	234.425	234.425
dash	1	128	170000	22	total	1	265.362	265.362	265.362
dash	1	128	170000	23	initialize	1	21.1442	21.1442	21.1442
dash	1	128	170000	23	async	100	0.0135148	0.002639	0.0164811
dash	1	128	170000	23	inner	100	2.32567	2.31936	2.55553
dash	1	128	170000	23	wait	100	4.61239e-05	3.4689e-05	0.000229268
dash	1	128	170000	23	bound	100	0.00488825	0.00437574	0.00590105
dash	1	128	170000	23	calc iter	100	2.34412	2.33046	2.57694
dash	1	128	170000	23	calc total	1	234.425	234.425	234.425
dash	1	128	170000	23	total	1	265.335	265.335	265.335
dash	1	128	170000	24	initialize	1	21.1463	21.1463	21.1463
dash	1	128	170000	24	async	100	0.00166665	0.000579543	0.00486889
dash	1	128	170000	24	inner	100	2.33645	2.33066	2.56658
dash	1	128	170000	24	wait	100	6.53919e-05	3.267e-05	0.000242677
dash	1	128	170000	24	bound	100	0.00604603	0.0045098	0.00753165
dash	1	128	170000	24	calc iter	100	2.34423	2.33921	2.57382
dash	1	128	170000	24	calc total	1	234.425	234.425	234.425
dash	1	128	170000	24	total	1	265.337	265.337	265.337
dash	1	128	170000	25	initialize	1	21.1465	21.1465	21.1465
dash	1	128	170000	25	async	100	0.00318996	0.00228928	0.00499786
dash	1	128	170000	25	inner	100	2.33608	2.32985	2.56597
dash	1	128	170000	25	wait	100	5.2015e-05	3.134e-05	0.000302697
dash	1	128	170000	25	bound	100	0.00491632	0.0043976	0.00539107
dash	1	128	170000	25	calc iter	100	2.34424	2.33928	2.57402
dash	1	128	170000	25	calc total	1	234.425	234.425	234.425
dash	1	128	170000	25	total	1	265.337	265.337	265.337
dash	1	128	170000	26	initialize	1	21.1682	21.1682	21.1682
dash	1	128	170000	26	async	100	0.00106289	0.000662133	0.00522776
dash	1	128	170000	26	inner	100	2.33891	2.33293	2.56884
dash	1	128	170000	26	wait	100	2.23303e-05	1.799e-05	0.000102289
dash	1	128	170000	26	bound	100	0.00425459	0.00331975	0.0052698
dash	1	128	170000	26	calc iter	100	2.34425	2.338	2.57424
dash	1	128	170000	26	calc total	1	234.425	234.425	234.425
dash	1	128	170000	26	total	1	265.359	265.359	265.359
dash	1	128	170000	27	initialize	1	21.1465	21.1465	21.1465
dash	1	128	170000	27	async	100	0.00137714	0.000633403	0.00517026
dash	1	128	170000	27	inner	100	2.33881	2.33282	2.56876
dash	1	128	170000	27	wait	100	3.19509e-05	2.209e-05	0.000174038
dash	1	128	170000	27	bound	100	0.00402769	0.00363556	0.00418038
dash	1	128	170000	27	calc iter	100	2.34425	2.33922	2.57393
dash	1	128	170000	27	calc total	1	234.425	234.425	234.425
dash	1	128	170000	27	total	1	265.337	265.337	265.337
dash	1	128	170000	28	initialize	1	21.141	21.141	21.141
dash	1	128	170000	28	async	100	0.00204706	0.00090463	0.00441757
dash	1	128	170000	28	inner	100	2.33679	2.33045	2.56663
dash	1	128	170000	28	wait	100	5.73755e-05	2.94e-05	0.000264877
dash	1	128	170000	28	bound	100	0.00533263	0.00412858	0.00724657
dash	1	128	170000	28	calc iter	100	2.34423	2.33872	2.57422
dash	1	128	170000	28	calc total	1	234.425	234.425	234.425
dash	1	128	170000	28	total	1	265.332	265.332	265.332
dash	1	128	170000	29	initialize	1	21.1229	21.1229	21.1229
dash	1	128	170000	29	async	100	0.00284263	0.00216777	0.00483475
dash	1	128	170000	29	inner	100	2.33632	2.33095	2.56584
dash	1	128	170000	29	wait	100	5.67306e-05	2.936e-05	0.000393785
dash	1	128	170000	29	bound	100	0.00501149	0.00450981	0.00577029
dash	1	128	170000	29	calc iter	100	2.34423	2.33929	2.5741
dash	1	128	170000	29	calc total	1	234.425	234.425	234.425
dash	1	128	170000	29	total	1	265.314	265.314	265.314
dash	1	128	170000	30	initialize	1	19.7383	19.7383	19.7383
dash	1	128	170000	30	async	100	0.000912437	0.000599523	0.00532641
dash	1	128	170000	30	inner	100	2.33924	2.33357	2.56917
dash	1	128	170000	30	wait	100	2.53158e-05	2.0669e-05	0.000129659
dash	1	128	170000	30	bound	100	0.00406633	0.00346842	0.00470237
dash	1	128	170000	30	calc iter	100	2.34425	2.33867	2.57417
dash	1	128	170000	30	calc total	1	234.425	234.425	234.425
dash	1	128	170000	30	total	1	263.929	263.929	263.929
dash	1	128	170000	31	initialize	1	21.1233	21.1233	21.1233
dash	1	128	170000	31	async	100	0.00110629	0.000536554	0.00509733
dash	1	128	170000	31	inner	100	2.33912	2.33355	2.56891
dash	1	128	170000	31	wait	100	3.30344e-05	2.473e-05	0.000203528
dash	1	128	170000	31	bound	100	0.00398598	0.00375543	0.00410298
dash	1	128	170000	31	calc iter	100	2.34424	2.33885	2.57385
dash	1	128	170000	31	calc total	1	234.425	234.425	234.425
dash	1	128	170000	31	total	1	265.314	265.314	265.314
dash	1	128	170000	32	initialize	1	21.1216	21.1216	21.1216
dash	1	128	170000	32	async	100	0.0288684	0.00483472	0.0668155
dash	1	128	170000	32	inner	100	2.30921	2.3026	2.5466
dash	1	128	170000	32	wait	100	6.67464e-05	3.125e-05	0.000223818
dash	1	128	170000	32	bound	100	0.00582214	0.00502601	0.00840691
dash	1	128	170000	32	calc iter	100	2.34397	2.3287	2.57198
dash	1	128	170000	32	calc total	1	234.425	234.425	234.425
dash	1	128	170000	32	total	1	265.312	265.312	265.312
dash	1	128	170000	33	initialize	1	21.0709	21.0709	21.0709
dash	1	128	170000	33	async	100	0.0292333	0.00529281	0.0675044
dash	1	128	170000	33	inner	100	2.30884	2.3019	2.54621
dash	1	128	170000	33	wait	100	7.42696e-05	3.495e-05	0.000313807
dash	1	128	170000	33	bound	100	0.00582024	0.00441858	0.00839909
dash	1	128	170000	33	calc iter	100	2.34397	2.3287	2.57169
dash	1	128	170000	33	calc total	1	234.425	234.425	234.425
dash	1	128	170000	33	total	1	265.262	265.262	265.262
dash	1	128	170000	34	initialize	1	21.0773	21.0773	21.0773
dash	1	128	170000	34	async	100	0.0291292	0.00713582	0.066413
dash	1	128	170000	34	inner	100	2.31084	2.30375	2.54904
dash	1	128	170000	34	wait	100	2.50446e-05	1.917e-05	0.000157358
dash	1	128	170000	34	bound	100	0.00399194	0.00326846	0.00453448
dash	1	128	170000	34	calc iter	100	2.34398	2.33168	2.57459
dash	1	128	170000	34	calc total	1	234.425	234.425	234.425
dash	1	128	170000	34	total	1	265.268	265.268	265.268
dash	1	128	170000	35	initialize	1	21.1215	21.1215	21.1215
dash	1	128	170000	35	async	100	0.028814	0.00436143	0.0669347
dash	1	128	170000	35	inner	100	2.31101	2.30415	2.5512
dash	1	128	170000	35	wait	100	3.99384e-05	2.532e-05	0.000244107
dash	1	128	170000	35	bound	100	0.00411579	0.00370466	0.00572083
dash	1	128	170000	35	calc iter	100	2.34398	2.33038	2.5738
dash	1	128	170000	35	calc total	1	234.425	234.425	234.425
dash	1	128	170000	35	total	1	265.312	265.312	265.312
dash	1	128	170000	36	initialize	1	21.1183	21.1183	21.1183
dash	1	128	170000	36	async	100	0.0287089	0.0049711	0.068304
dash	1	128	170000	36	inner	100	2.30944	2.30221	2.54863
dash	1	128	170000	36	wait	100	6.25025e-05	2.5839e-05	0.000330166
dash	1	128	170000	36	bound	100	0.0057545	0.00416666	0.0102313
dash	1	128	170000	36	calc iter	100	2.34397	2.32859	2.57321
dash	1	128	170000	36	calc total	1	234.425	234.425	234.425
dash	1	128	170000	36	total	1	265.309	265.309	265.309
dash	1	128	170000	37	initialize	1	21.0776	21.0776	21.0776
dash	1	128	170000	37	async	100	0.0289677	0.00563935	0.0683886
dash	1	128	170000	37	inner	100	2.3089	2.30187	2.54657
dash	1	128	170000	37	wait	100	7.79585e-05	3.8499e-05	0.000230227
dash	1	128	170000	37	bound	100	0.00602028	0.00540171	0.00831155
dash	1	128	170000	37	calc iter	100	2.34397	2.32898	2.57105
dash	1	128	170000	37	calc total	1	234.425	234.425	234.425
dash	1	128	170000	37	total	1	265.268	265.268	265.268
dash	1	128	170000	38	initialize	1	21.0796	21.0796	21.0796
dash	1	128	170000	38	async	100	0.0285234	0.00513261	0.068263
dash	1	128	170000	38	inner	100	2.31145	2.30432	2.55405
dash	1	128	170000	38	wait	100	2.9836e-05	2.052e-05	0.000274427
dash	1	128	170000	38	bound	100	0.00397509	0.00320235	0.00481923
dash	1	128	170000	38	calc iter	100	2.34398	2.33094	2.57441
dash	1	128	170000	38	calc total	1	234.425	234.425	234.425
dash	1	128	170000	38	total	1	265.27	265.27	265.27
dash	1	128	170000	39	initialize	1	19.6777	19.6777	19.6777
dash	1	128	170000	39	async	100	0.028428	0.00660007	0.0680835
dash	1	128	170000	39	inner	100	2.31146	2.30429	2.55342
dash	1	128	170000	39	wait	100	3.88626e-05	2.056e-05	0.000172458
dash	1	128	170000	39	bound	100	0.00404694	0.00353098	0.00478832
dash	1	128	170000	39	calc iter	100	2.34398	2.33131	2.57354
dash	1	128	170000	39	calc total	1	234.425	234.425	234.425
dash	1	128	170000	39	total	1	263.869	263.869	263.869
dash	1	128	170000	40	initialize	1	21.0707	21.0707	21.0707
dash	1	128	170000	40	async	100	0.0222824	0.00216302	0.0593309
dash	1	128	170000	40	inner	100	2.31335	2.30608	2.54563
dash	1	128	170000	40	wait	100	5.68471e-05	3.3099e-05	0.000381165
dash	1	128	170000	40	bound	100	0.00808208	0.00584857	0.00862352
dash	1	128	170000	40	calc iter	100	2.34377	2.32955	2.55631
dash	1	128	170000	40	calc total	1	234.425	234.425	234.425
dash	1	128	170000	40	total	1	265.261	265.261	265.261
dash	1	128	170000	41	initialize	1	21.0478	21.0478	21.0478
dash	1	128	170000	41	async	100	0.02244	0.00580287	0.0594342
dash	1	128	170000	41	inner	100	2.3133	2.30512	2.55428
dash	1	128	170000	41	wait	100	4.84791e-05	3.132e-05	0.000195938
dash	1	128	170000	41	bound	100	0.00798433	0.00461231	0.00857271
dash	1	128	170000	41	calc iter	100	2.34377	2.32845	2.57204
dash	1	128	170000	41	calc total	1	234.425	234.425	234.425
dash	1	128	170000	41	total	1	265.239	265.239	265.239
dash	1	128	170000	42	initialize	1	21.0706	21.0706	21.0706
dash	1	128	170000	42	async	100	0.0163588	0.000973209	0.0539869
dash	1	128	170000	42	inner	100	2.32326	2.31611	2.56091
dash	1	128	170000	42	wait	100	4.10636e-05	2.532e-05	0.000182898
dash	1	128	170000	42	bound	100	0.00418251	0.00374283	0.00734824
dash	1	128	170000	42	calc iter	100	2.34385	2.33349	2.56802
dash	1	128	170000	42	calc total	1	234.425	234.425	234.425
dash	1	128	170000	42	total	1	265.261	265.261	265.261
dash	1	128	170000	43	initialize	1	21.0706	21.0706	21.0706
dash	1	128	170000	43	async	100	0.018479	0.00423926	0.0559979
dash	1	128	170000	43	inner	100	2.3198	2.31284	2.5572
dash	1	128	170000	43	wait	100	5.8696e-05	2.85e-05	0.000297707
dash	1	128	170000	43	bound	100	0.0054847	0.00428226	0.00632324
dash	1	128	170000	43	calc iter	100	2.34382	2.333	2.57416
dash	1	128	170000	43	calc total	1	234.425	234.425	234.425
dash	1	128	170000	43	total	1	265.261	265.261	265.261
dash	1	128	170000	44	initialize	1	21.0478	21.0478	21.0478
dash	1	128	170000	44	async	100	0.0210921	0.00148059	0.0603093
dash	1	128	170000	44	inner	100	2.3147	2.30664	2.56067
dash	1	128	170000	44	wait	100	4.81302e-05	3.4059e-05	0.000248047
dash	1	128	170000	44	bound	100	0.00793342	0.00416666	0.00852591
dash	1	128	170000	44	calc iter	100	2.34378	2.32822	2.56847
dash	1	128	170000	44	calc total	1	234.425	234.425	234.425
dash	1	128	170000	44	total	1	265.239	265.239	265.239
dash	1	128	170000	45	initialize	1	21.0478	21.0478	21.0478
dash	1	128	170000	45	async	100	0.0221359	0.0023974	0.0611943
dash	1	128	170000	45	inner	100	2.31349	2.30629	2.56099
dash	1	128	170000	45	wait	100	6.1736e-05	3.478e-05	0.000375516
dash	1	128	170000	45	bound	100	0.0080816	0.00531201	0.00852728
dash	1	128	170000	45	calc iter	100	2.34377	2.33098	2.56915
dash	1	128	170000	45	calc total	1	234.425	234.425	234.425
dash	1	128	170000	45	total	1	265.239	265.239	265.239
dash	1	128	170000	46	initialize	1	19.6538	19.6538	19.6538
dash	1	128	170000	46	async	100	0.0183312	0.000491915	0.056972
dash	1	128	170000	46	inner	100	2.32105	2.31378	2.56423
dash	1	128	170000	46	wait	100	3.19052e-05	2.5079e-05	0.000114768
dash	1	128	170000	46	bound	100	0.0044105	0.0038809	0.00787086
dash	1	128	170000	46	calc iter	100	2.34383	2.32769	2.56901
dash	1	128	170000	46	calc total	1	234.425	234.425	234.425
dash	1	128	170000	46	total	1	263.845	263.845	263.845
dash	1	128	170000	47	initialize	1	21.0479	21.0479	21.0479
dash	1	128	170000	47	async	100	0.018483	0.000786551	0.0567226
dash	1	128	170000	47	inner	100	2.32053	2.31269	2.56334
dash	1	128	170000	47	wait	100	5.34289e-05	3.0589e-05	0.000145238
dash	1	128	170000	47	bound	100	0.00475917	0.00396593	0.00820606
dash	1	128	170000	47	calc iter	100	2.34383	2.32677	2.56863
dash	1	128	170000	47	calc total	1	234.425	234.425	234.425
dash	1	128	170000	47	total	1	265.239	265.239	265.239
dash	1	128	170000	48	initialize	1	21.0219	21.0219	21.0219
dash	1	128	170000	48	async	100	0.0347948	0.00615737	0.0521812
dash	1	128	170000	48	inner	100	2.30104	2.28591	2.54363
dash	1	128	170000	48	wait	100	6.051e-05	3.166e-05	0.000182748
dash	1	128	170000	48	bound	100	0.00752363	0.00556617	0.00896728
dash	1	128	170000	48	calc iter	100	2.34342	2.32816	2.56352
dash	1	128	170000	48	calc total	1	234.425	234.425	234.425
dash	1	128	170000	48	total	1	265.213	265.213	265.213
dash	1	128	170000	49	initialize	1	19.6029	19.6029	19.6029
dash	1	128	170000	49	async	100	0.0348808	0.00559854	0.052664
dash	1	128	170000	49	inner	100	2.30071	2.2849	2.54245
dash	1	128	170000	49	wait	100	6.23765e-05	3.0069e-05	0.000329646
dash	1	128	170000	49	bound	100	0.00775721	0.00619452	0.00874981
dash	1	128	170000	49	calc iter	100	2.34341	2.3278	2.56325
dash	1	128	170000	49	calc total	1	234.425	234.425	234.425
dash	1	128	170000	49	total	1	263.794	263.794	263.794
dash	1	128	170000	50	initialize	1	21.0222	21.0222	21.0222
dash	1	128	170000	50	async	100	0.0377909	0.00547098	0.0540106
dash	1	128	170000	50	inner	100	2.30155	2.28539	2.54371
dash	1	128	170000	50	wait	100	3.18199e-05	2.093e-05	0.000140668
dash	1	128	170000	50	bound	100	0.00406546	0.00295566	0.0047663
dash	1	128	170000	50	calc iter	100	2.34344	2.33012	2.57003
dash	1	128	170000	50	calc total	1	234.425	234.425	234.425
dash	1	128	170000	50	total	1	265.213	265.213	265.213
dash	1	128	170000	51	initialize	1	20.988	20.988	20.988
dash	1	128	170000	51	async	100	0.0361978	0.00460559	0.0531138
dash	1	128	170000	51	inner	100	2.30276	2.28669	2.54881
dash	1	128	170000	51	wait	100	4.18548e-05	2.727e-05	0.000175189
dash	1	128	170000	51	bound	100	0.00443839	0.00330837	0.00618069
dash	1	128	170000	51	calc iter	100	2.34344	2.32906	2.56775
dash	1	128	170000	51	calc total	1	234.425	234.425	234.425
dash	1	128	170000	51	total	1	265.179	265.179	265.179
dash	1	128	170000	52	initialize	1	21.022	21.022	21.022
dash	1	128	170000	52	async	100	0.0339721	0.00516787	0.0521148
dash	1	128	170000	52	inner	100	2.30232	2.28593	2.54586
dash	1	128	170000	52	wait	100	5.59879e-05	2.852e-05	0.000350156
dash	1	128	170000	52	bound	100	0.00707407	0.00583909	0.00844653
dash	1	128	170000	52	calc iter	100	2.34342	2.32733	2.56686
dash	1	128	170000	52	calc total	1	234.425	234.425	234.425
dash	1	128	170000	52	total	1	265.213	265.213	265.213
dash	1	128	170000	53	initialize	1	21.0217	21.0217	21.0217
dash	1	128	170000	53	async	100	0.0342336	0.00605631	0.0514829
dash	1	128	170000	53	inner	100	2.30125	2.28505	2.54346
dash	1	128	170000	53	wait	100	6.58001e-05	2.9519e-05	0.000192467
dash	1	128	170000	53	bound	100	0.00785346	0.00657351	0.00993241
dash	1	128	170000	53	calc iter	100	2.34341	2.32792	2.5639
dash	1	128	170000	53	calc total	1	234.425	234.425	234.425
dash	1	128	170000	53	total	1	265.213	265.213	265.213
dash	1	128	170000	54	initialize	1	21.022	21.022	21.022
dash	1	128	170000	54	async	100	0.0358133	0.0059725	0.0532096
dash	1	128	170000	54	inner	100	2.30348	2.2872	2.55012
dash	1	128	170000	54	wait	100	2.76856e-05	1.92e-05	0.000220278
dash	1	128	170000	54	bound	100	0.00412159	0.00296914	0.00478832
dash	1	128	170000	54	calc iter	100	2.34344	2.33007	2.56737
dash	1	128	170000	54	calc total	1	234.425	234.425	234.425
dash	1	128	170000	54	total	1	265.213	265.213	265.213
dash	1	128	170000	55	initialize	1	20.9877	20.9877	20.9877
dash	1	128	170000	55	async	100	0.0354466	0.00607349	0.0531514
dash	1	128	170000	55	inner	100	2.30372	2.28746	2.55047
dash	1	128	170000	55	wait	100	3.95788e-05	2.111e-05	0.000158218
dash	1	128	170000	55	bound	100	0.00422629	0.00327291	0.00520162
dash	1	128	170000	55	calc iter	100	2.34344	2.33009	2.5668
dash	1	128	170000	55	calc total	1	234.425	234.425	234.425
dash	1	128	170000	55	total	1	265.179	265.179	265.179
dash	1	128	170000	56	initialize	1	20.9879	20.9879	20.9879
dash	1	128	170000	56	async	100	0.026828	0.0010924	0.0462387
dash	1	128	170000	56	inner	100	2.30846	2.29051	2.56097
dash	1	128	170000	56	wait	100	5.734e-05	3.457e-05	0.000409336
dash	1	128	170000	56	bound	100	0.00778827	0.00458615	0.00848583
dash	1	128	170000	56	calc iter	100	2.34314	2.32622	2.56888
dash	1	128	170000	56	calc total	1	234.425	234.425	234.425
dash	1	128	170000	56	total	1	265.179	265.179	265.179
dash	1	128	170000	57	initialize	1	20.9879	20.9879	20.9879
dash	1	128	170000	57	async	100	0.0278471	0.00184404	0.0507065
dash	1	128	170000	57	inner	100	2.30744	2.2866	2.56091
dash	1	128	170000	57	wait	100	5.37528e-05	3.2209e-05	0.000165939
dash	1	128	170000	57	bound	100	0.00779385	0.00444182	0.0086006
dash	1	128	170000	57	calc iter	100	2.34314	2.32586	2.56892
dash	1	128	170000	57	calc total	1	234.425	234.425	234.425
dash	1	128	170000	57	total	1	265.179	265.179	265.179
dash	1	128	170000	58	initialize	1	20.9782	20.9782	20.9782
dash	1	128	170000	58	async	100	0.0232025	0.000441625	0.0415324
dash	1	128	170000	58	inner	100	2.31563	2.29846	2.56372
dash	1	128	170000	58	wait	100	2.88788e-05	1.932e-05	0.000100439
dash	1	128	170000	58	bound	100	0.00434323	0.00367557	0.00494146
dash	1	128	170000	58	calc iter	100	2.34321	2.33092	2.5687
dash	1	128	170000	58	calc total	1	234.425	234.425	234.425
dash	1	128	170000	58	total	1	265.169	265.169	265.169
dash	1	128	170000	59	initialize	1	20.9782	20.9782	20.9782
dash	1	128	170000	59	async	100	0.0231428	0.000507204	0.0411922
dash	1	128	170000	59	inner	100	2.31535	2.29775	2.56329
dash	1	128	170000	59	wait	100	3.93131e-05	2.738e-05	0.000162618
dash	1	128	170000	59	bound	100	0.00466939	0.00376005	0.00548754
dash	1	128	170000	59	calc iter	100	2.3432	2.33091	2.56893
dash	1	128	170000	59	calc total	1	234.425	234.425	234.425
dash	1	128	170000	59	total	1	265.169	265.169	265.169
dash	1	128	170000	60	initialize	1	20.8573	20.8573	20.8573
dash	1	128	170000	60	async	100	0.0242695	0.00118128	0.0431115
dash	1	128	170000	60	inner	100	2.3111	2.29336	2.55974
dash	1	128	170000	60	wait	100	5.6094e-05	3.12e-05	0.000255337
dash	1	128	170000	60	bound	100	0.00771773	0.00461539	0.00851057
dash	1	128	170000	60	calc iter	100	2.34314	2.32505	2.56813
dash	1	128	170000	60	calc total	1	234.425	234.425	234.425
dash	1	128	170000	60	total	1	265.048	265.048	265.048
dash	1	128	170000	61	initialize	1	20.9479	20.9479	20.9479
dash	1	128	170000	61	async	100	0.026188	0.00208019	0.0460111
dash	1	128	170000	61	inner	100	2.30907	2.2907	2.56023
dash	1	128	170000	61	wait	100	5.80153e-05	3.5189e-05	0.000385846
dash	1	128	170000	61	bound	100	0.00777842	0.00461355	0.00872415
dash	1	128	170000	61	calc iter	100	2.3431	2.31923	2.56895
dash	1	128	170000	61	calc total	1	234.425	234.425	234.425
dash	1	128	170000	61	total	1	265.139	265.139	265.139
dash	1	128	170000	62	initialize	1	20.8882	20.8882	20.8882
dash	1	128	170000	62	async	100	0.0224636	0.000634173	0.0398105
dash	1	128	170000	62	inner	100	2.31651	2.29921	2.56292
dash	1	128	170000	62	wait	100	2.78071e-05	1.9789e-05	0.000102959
dash	1	128	170000	62	bound	100	0.00419138	0.00381082	0.00459344
dash	1	128	170000	62	calc iter	100	2.3432	2.33054	2.56851
dash	1	128	170000	62	calc total	1	234.425	234.425	234.425
dash	1	128	170000	62	total	1	265.079	265.079	265.079
dash	1	128	170000	63	initialize	1	20.9479	20.9479	20.9479
dash	1	128	170000	63	async	100	0.0225894	0.000643533	0.0404176
dash	1	128	170000	63	inner	100	2.31626	2.2989	2.56288
dash	1	128	170000	63	wait	100	3.56165e-05	2.3949e-05	0.000146198
dash	1	128	170000	63	bound	100	0.00430424	0.00372823	0.00483926
dash	1	128	170000	63	calc iter	100	2.34319	2.33	2.56906
dash	1	128	170000	63	calc total	1	234.425	234.425	234.425
dash	1	128	170000	63	total	1	265.139	265.139	265.139
dash	1	128	170000	64	initialize	1	20.7764	20.7764	20.7764
dash	1	128	170000	64	async	100	0.0372401	0.00089431	0.084693
dash	1	128	170000	64	inner	100	2.29723	2.27126	2.53248
dash	1	128	170000	64	wait	100	6.5166e-05	3.619e-05	0.000262567
dash	1	128	170000	64	bound	100	0.00808298	0.00391184	0.00984563
dash	1	128	170000	64	calc iter	100	2.34262	2.29966	2.5531
dash	1	128	170000	64	calc total	1	234.425	234.425	234.425
dash	1	128	170000	64	total	1	264.967	264.967	264.967
dash	1	128	170000	65	initialize	1	20.7761	20.7761	20.7761
dash	1	128	170000	65	async	100	0.038901	0.00461962	0.0737439
dash	1	128	170000	65	inner	100	2.29505	2.26826	2.56028
dash	1	128	170000	65	wait	100	6.54265e-05	3.345e-05	0.000306467
dash	1	128	170000	65	bound	100	0.00857451	0.00393967	0.0111699
dash	1	128	170000	65	calc iter	100	2.34259	2.31952	2.57591
dash	1	128	170000	65	calc total	1	234.425	234.425	234.425
dash	1	128	170000	65	total	1	264.967	264.967	264.967
dash	1	128	170000	66	initialize	1	20.6245	20.6245	20.6245
dash	1	128	170000	66	async	100	0.0395549	0.00438758	0.0789555
dash	1	128	170000	66	inner	100	2.29866	2.27274	2.53949
dash	1	128	170000	66	wait	100	3.00779e-05	2.189e-05	0.000154799
dash	1	128	170000	66	bound	100	0.00439325	0.00298594	0.00748243
dash	1	128	170000	66	calc iter	100	2.34264	2.31095	2.55997
dash	1	128	170000	66	calc total	1	234.425	234.425	234.425
dash	1	128	170000	66	total	1	264.815	264.815	264.815
dash	1	128	170000	67	initialize	1	20.2835	20.2835	20.2835
dash	1	128	170000	67	async	100	0.0391429	0.00460124	0.0784535
dash	1	128	170000	67	inner	100	2.29881	2.27241	2.53941
dash	1	128	170000	67	wait	100	4.5516e-05	2.6899e-05	0.000290167
dash	1	128	170000	67	bound	100	0.00463467	0.00309296	0.00751609
dash	1	128	170000	67	calc iter	100	2.34264	2.30789	2.55864
dash	1	128	170000	67	calc total	1	234.425	234.425	234.425
dash	1	128	170000	67	total	1	264.475	264.475	264.475
dash	1	128	170000	68	initialize	1	19.5783	19.5783	19.5783
dash	1	128	170000	68	async	100	0.0384045	0.00408824	0.0874052
dash	1	128	170000	68	inner	100	2.29677	2.26593	2.5472
dash	1	128	170000	68	wait	100	5.8701e-05	2.548e-05	0.000350136
dash	1	128	170000	68	bound	100	0.00737885	0.00398276	0.00948046
dash	1	128	170000	68	calc iter	100	2.34261	2.30345	2.56641
dash	1	128	170000	68	calc total	1	234.425	234.425	234.425
dash	1	128	170000	68	total	1	263.769	263.769	263.769
dash	1	128	170000	69	initialize	1	20.8572	20.8572	20.8572
dash	1	128	170000	69	async	100	0.0384842	0.00458472	0.0978069
dash	1	128	170000	69	inner	100	2.29572	2.26547	2.54709
dash	1	128	170000	69	wait	100	7.34672e-05	3.335e-05	0.000223348
dash	1	128	170000	69	bound	100	0.00832608	0.00438197	0.0110703
dash	1	128	170000	69	calc iter	100	2.3426	2.31781	2.56646
dash	1	128	170000	69	calc total	1	234.425	234.425	234.425
dash	1	128	170000	69	total	1	265.048	265.048	265.048
dash	1	128	170000	70	initialize	1	19.9596	19.9596	19.9596
dash	1	128	170000	70	async	100	0.0392813	0.00490052	0.0873812
dash	1	128	170000	70	inner	100	2.29912	2.26827	2.55083
dash	1	128	170000	70	wait	100	2.88099e-05	1.968e-05	0.000132798
dash	1	128	170000	70	bound	100	0.00420621	0.00296766	0.00579574
dash	1	128	170000	70	calc iter	100	2.34264	2.31404	2.56686
dash	1	128	170000	70	calc total	1	234.425	234.425	234.425
dash	1	128	170000	70	total	1	264.15	264.15	264.15
dash	1	128	170000	71	initialize	1	20.5108	20.5108	20.5108
dash	1	128	170000	71	async	100	0.0393298	0.00442793	0.0879987
dash	1	128	170000	71	inner	100	2.29887	2.26823	2.5511
dash	1	128	170000	71	wait	100	4.37965e-05	2.3549e-05	0.000302116
dash	1	128	170000	71	bound	100	0.00438995	0.00315197	0.00590537
dash	1	128	170000	71	calc iter	100	2.34263	2.31293	2.56666
dash	1	128	170000	71	calc total	1	234.425	234.425	234.425
dash	1	128	170000	71	total	1	264.702	264.702	264.702
dash	1	128	170000	72	initialize	1	20.7761	20.7761	20.7761
dash	1	128	170000	72	async	100	0.0357223	0.000823251	0.12581
dash	1	128	170000	72	inner	100	2.29889	2.24508	2.56027
dash	1	128	170000	72	wait	100	5.32588e-05	2.654e-05	0.000259527
dash	1	128	170000	72	bound	100	0.00735616	0.00387726	0.00857851
dash	1	128	170000	72	calc iter	100	2.34202	2.2839	2.56769
dash	1	128	170000	72	calc total	1	234.425	234.425	234.425
dash	1	128	170000	72	total	1	264.967	264.967	264.967
dash	1	128	170000	73	initialize	1	20.4548	20.4548	20.4548
dash	1	128	170000	73	async	100	0.0398759	0.00268831	0.133161
dash	1	128	170000	73	inner	100	2.29476	2.21626	2.55976
dash	1	128	170000	73	wait	100	5.93205e-05	3.146e-05	0.000399556
dash	1	128	170000	73	bound	100	0.00739404	0.00418776	0.0088308
dash	1	128	170000	73	calc iter	100	2.34209	2.26568	2.56883
dash	1	128	170000	73	calc total	1	234.425	234.425	234.425
dash	1	128	170000	73	total	1	264.646	264.646	264.646
dash	1	128	170000	74	initialize	1	20.5664	20.5664	20.5664
dash	1	128	170000	74	async	100	0.0312688	0.000817841	0.129074
dash	1	128	170000	74	inner	100	2.30599	2.25301	2.56249
dash	1	128	170000	74	wait	100	2.90575e-05	1.776e-05	9.6129e-05
dash	1	128	170000	74	bound	100	0.00489375	0.00406317	0.0125199
dash	1	128	170000	74	calc iter	100	2.34219	2.29935	2.56967
dash	1	128	170000	74	calc total	1	234.425	234.425	234.425
dash	1	128	170000	74	total	1	264.757	264.757	264.757
dash	1	128	170000	75	initialize	1	20.7756	20.7756	20.7756
dash	1	128	170000	75	async	100	0.0319088	0.0010011	0.135732
dash	1	128	170000	75	inner	100	2.30541	2.25212	2.56274
dash	1	128	170000	75	wait	100	3.63956e-05	1.813e-05	0.000123989
dash	1	128	170000	75	bound	100	0.00482108	0.00378147	0.00853083
dash	1	128	170000	75	calc iter	100	2.34218	2.2989	2.57004
dash	1	128	170000	75	calc total	1	234.425	234.425	234.425
dash	1	128	170000	75	total	1	264.967	264.967	264.967
dash	1	128	170000	76	initialize	1	19.7997	19.7997	19.7997
dash	1	128	170000	76	async	100	0.0296144	0.0028484	0.101955
dash	1	128	170000	76	inner	100	2.30625	2.25918	2.56186
dash	1	128	170000	76	wait	100	4.74537e-05	2.228e-05	0.000304737
dash	1	128	170000	76	bound	100	0.0062436	0.00362479	0.00853542
dash	1	128	170000	76	calc iter	100	2.34216	2.29707	2.56908
dash	1	128	170000	76	calc total	1	234.425	234.425	234.425
dash	1	128	170000	76	total	1	263.991	263.991	263.991
dash	1	128	170000	77	initialize	1	20.8879	20.8879	20.8879
dash	1	128	170000	77	async	100	0.0344728	0.0019653	0.10616
dash	1	128	170000	77	inner	100	2.2994	2.25218	2.55944
dash	1	128	170000	77	wait	100	6.59087e-05	3.0989e-05	0.000429766
dash	1	128	170000	77	bound	100	0.00810483	0.00490495	0.00893709
dash	1	128	170000	77	calc iter	100	2.34204	2.29598	2.56851
dash	1	128	170000	77	calc total	1	234.425	234.425	234.425
dash	1	128	170000	77	total	1	265.079	265.079	265.079
dash	1	128	170000	78	initialize	1	20.7761	20.7761	20.7761
dash	1	128	170000	78	async	100	0.0280284	0.000514575	0.0975749
dash	1	128	170000	78	inner	100	2.30934	2.26558	2.56366
dash	1	128	170000	78	wait	100	3.58233e-05	2.2329e-05	0.000120689
dash	1	128	170000	78	bound	100	0.00478351	0.00389424	0.00994832
dash	1	128	170000	78	calc iter	100	2.34219	2.29843	2.56842
dash	1	128	170000	78	calc total	1	234.425	234.425	234.425
dash	1	128	170000	78	total	1	264.967	264.967	264.967
dash	1	128	170000	79	initialize	1	20.2842	20.2842	20.2842
dash	1	128	170000	79	async	100	0.0283376	0.000672973	0.102871
dash	1	128	170000	79	inner	100	2.30917	2.26355	2.56321
dash	1	128	170000	79	wait	100	4.10356e-05	2.498e-05	0.000161849
dash	1	128	170000	79	bound	100	0.00462504	0.00378563	0.00769618
dash	1	128	170000	79	calc iter	100	2.34218	2.27557	2.56828
dash	1	128	170000	79	calc total	1	234.425	234.425	234.425
dash	1	128	170000	79	total	1	264.475	264.475	264.475
dash	1	128	170000	80	initialize	1	19.9596	19.9596	19.9596
dash	1	128	170000	80	async	100	0.0395295	0.00087109	0.146396
dash	1	128	170000	80	inner	100	2.29407	2.2338	2.54681
dash	1	128	170000	80	wait	100	5.53051e-05	2.502e-05	0.000319937
dash	1	128	170000	80	bound	100	0.00776812	0.00339315	0.0101095
dash	1	128	170000	80	calc iter	100	2.34143	2.24508	2.5667
dash	1	128	170000	80	calc total	1	234.425	234.425	234.425
dash	1	128	170000	80	total	1	264.15	264.15	264.15
dash	1	128	170000	81	initialize	1	20.6897	20.6897	20.6897
dash	1	128	170000	81	async	100	0.0433592	0.00164062	0.222877
dash	1	128	170000	81	inner	100	2.2894	2.2157	2.54455
dash	1	128	170000	81	wait	100	6.40425e-05	2.614e-05	0.000370246
dash	1	128	170000	81	bound	100	0.00846923	0.00429499	0.011547
dash	1	128	170000	81	calc iter	100	2.3413	2.24569	2.56614
dash	1	128	170000	81	calc total	1	234.425	234.425	234.425
dash	1	128	170000	81	total	1	264.881	264.881	264.881
dash	1	128	170000	82	initialize	1	20.1824	20.1824	20.1824
dash	1	128	170000	82	async	100	0.0362521	0.0061219	0.117911
dash	1	128	170000	82	inner	100	2.30068	2.25035	2.55126
dash	1	128	170000	82	wait	100	2.88429e-05	1.756e-05	0.000133858
dash	1	128	170000	82	bound	100	0.0044962	0.00287869	0.00744826
dash	1	128	170000	82	calc iter	100	2.34146	2.26605	2.56856
dash	1	128	170000	82	calc total	1	234.425	234.425	234.425
dash	1	128	170000	82	total	1	264.373	264.373	264.373
dash	1	128	170000	83	initialize	1	20.072	20.072	20.072
dash	1	128	170000	83	async	100	0.0363547	0.00486652	0.112781
dash	1	128	170000	83	inner	100	2.3003	2.24965	2.55182
dash	1	128	170000	83	wait	100	4.10755e-05	2.109e-05	0.000194098
dash	1	128	170000	83	bound	100	0.00476363	0.00290489	0.00870538
dash	1	128	170000	83	calc iter	100	2.34146	2.27468	2.56921
dash	1	128	170000	83	calc total	1	234.425	234.425	234.425
dash	1	128	170000	83	total	1	264.263	264.263	264.263
dash	1	128	170000	84	initialize	1	20.4384	20.4384	20.4384
dash	1	128	170000	84	async	100	0.0352677	0.00589658	0.152068
dash	1	128	170000	84	inner	100	2.29909	2.23919	2.54643
dash	1	128	170000	84	wait	100	4.56464e-05	2.309e-05	0.000348406
dash	1	128	170000	84	bound	100	0.00701603	0.00405576	0.0106525
dash	1	128	170000	84	calc iter	100	2.34142	2.28428	2.56517
dash	1	128	170000	84	calc total	1	234.425	234.425	234.425
dash	1	128	170000	84	total	1	264.629	264.629	264.629
dash	1	128	170000	85	initialize	1	19.9369	19.9369	19.9369
dash	1	128	170000	85	async	100	0.0392029	0.00427701	0.208094
dash	1	128	170000	85	inner	100	2.29355	2.19541	2.54439
dash	1	128	170000	85	wait	100	6.67346e-05	2.8719e-05	0.000375626
dash	1	128	170000	85	bound	100	0.00837135	0.00402743	0.0118523
dash	1	128	170000	85	calc iter	100	2.3412	2.25057	2.56591
dash	1	128	170000	85	calc total	1	234.425	234.425	234.425
dash	1	128	170000	85	total	1	264.128	264.128	264.128
dash	1	128	170000	86	initialize	1	19.7996	19.7996	19.7996
dash	1	128	170000	86	async	100	0.035677	0.00451981	0.164679
dash	1	128	170000	86	inner	100	2.30154	2.21961	2.55222
dash	1	128	170000	86	wait	100	3.0796e-05	1.709e-05	0.000182988
dash	1	128	170000	86	bound	100	0.00419725	0.00273291	0.00572225
dash	1	128	170000	86	calc iter	100	2.34144	2.29001	2.56846
dash	1	128	170000	86	calc total	1	234.425	234.425	234.425
dash	1	128	170000	86	total	1	263.99	263.99	263.99
dash	1	128	170000	87	initialize	1	20.4004	20.4004	20.4004
dash	1	128	170000	87	async	100	0.0356658	0.00505297	0.161553
dash	1	128	170000	87	inner	100	2.30118	2.24075	2.55144
dash	1	128	170000	87	wait	100	4.12672e-05	1.895e-05	0.000201678
dash	1	128	170000	87	bound	100	0.00454975	0.0030196	0.00804736
dash	1	128	170000	87	calc iter	100	2.34144	2.28672	2.56738
dash	1	128	170000	87	calc total	1	234.425	234.425	234.425
dash	1	128	170000	87	total	1	264.591	264.591	264.591
dash	1	128	170000	88	initialize	1	19.551	19.551	19.551
dash	1	128	170000	88	async	100	0.0227907	0.000527064	0.14464
dash	1	128	170000	88	inner	100	2.3115	2.23857	2.56035
dash	1	128	170000	88	wait	100	5.51765e-05	2.442e-05	0.000282847
dash	1	128	170000	88	bound	100	0.00646851	0.0042975	0.00857242
dash	1	128	170000	88	calc iter	100	2.34082	2.2512	2.56818
dash	1	128	170000	88	calc total	1	234.425	234.425	234.425
dash	1	128	170000	88	total	1	263.742	263.742	263.742
dash	1	128	170000	89	initialize	1	19.6286	19.6286	19.6286
dash	1	128	170000	89	async	100	0.0277495	0.00203544	0.128768
dash	1	128	170000	89	inner	100	2.30609	2.21706	2.56026
dash	1	128	170000	89	wait	100	5.69787e-05	2.8509e-05	0.000401105
dash	1	128	170000	89	bound	100	0.00683903	0.00452002	0.0105959
dash	1	128	170000	89	calc iter	100	2.34074	2.25189	2.56881
dash	1	128	170000	89	calc total	1	234.425	234.425	234.425
dash	1	128	170000	89	total	1	263.82	263.82	263.82
dash	1	128	170000	90	initialize	1	20.6142	20.6142	20.6142
dash	1	128	170000	90	async	100	0.0207404	0.000419556	0.112417
dash	1	128	170000	90	inner	100	2.31581	2.24929	2.56299
dash	1	128	170000	90	wait	100	2.71642e-05	1.802e-05	9.5469e-05
dash	1	128	170000	90	bound	100	0.00440499	0.00295381	0.00818421
dash	1	128	170000	90	calc iter	100	2.34099	2.28102	2.56865
dash	1	128	170000	90	calc total	1	234.425	234.425	234.425
dash	1	128	170000	90	total	1	264.805	264.805	264.805
dash	1	128	170000	91	initialize	1	20.1823	20.1823	20.1823
dash	1	128	170000	91	async	100	0.0207711	0.000551294	0.112994
dash	1	128	170000	91	inner	100	2.3158	2.24847	2.56289
dash	1	128	170000	91	wait	100	3.67254e-05	2.073e-05	0.000144789
dash	1	128	170000	91	bound	100	0.00436888	0.00307458	0.00884916
dash	1	128	170000	91	calc iter	100	2.34098	2.28063	2.56864
dash	1	128	170000	91	calc total	1	234.425	234.425	234.425
dash	1	128	170000	91	total	1	264.373	264.373	264.373
dash	1	128	170000	92	initialize	1	20.3236	20.3236	20.3236
dash	1	128	170000	92	async	100	0.0216698	0.000661172	0.0937362
dash	1	128	170000	92	inner	100	2.31267	2.25328	2.5612
dash	1	128	170000	92	wait	100	5.31532e-05	2.581e-05	0.000222457
dash	1	128	170000	92	bound	100	0.00658805	0.00392601	0.00852757
dash	1	128	170000	92	calc iter	100	2.34098	2.30065	2.569
dash	1	128	170000	92	calc total	1	234.425	234.425	234.425
dash	1	128	170000	92	total	1	264.514	264.514	264.514
dash	1	128	170000	93	initialize	1	19.5504	19.5504	19.5504
dash	1	128	170000	93	async	100	0.0264874	0.00189642	0.151299
dash	1	128	170000	93	inner	100	2.30753	2.21721	2.56098
dash	1	128	170000	93	wait	100	5.72441e-05	3.07e-05	0.000399585
dash	1	128	170000	93	bound	100	0.00677158	0.00456988	0.00985942
dash	1	128	170000	93	calc iter	100	2.34085	2.26951	2.56904
dash	1	128	170000	93	calc total	1	234.425	234.425	234.425
dash	1	128	170000	93	total	1	263.741	263.741	263.741
dash	1	128	170000	94	initialize	1	19.6998	19.6998	19.6998
dash	1	128	170000	94	async	100	0.0201227	0.000427586	0.0970335
dash	1	128	170000	94	inner	100	2.31654	2.2707	2.56387
dash	1	128	170000	94	wait	100	2.5138e-05	1.773e-05	0.000112599
dash	1	128	170000	94	bound	100	0.00432867	0.00299802	0.0080395
dash	1	128	170000	94	calc iter	100	2.34102	2.28583	2.56896
dash	1	128	170000	94	calc total	1	234.425	234.425	234.425
dash	1	128	170000	94	total	1	263.891	263.891	263.891
dash	1	128	170000	95	initialize	1	20.4182	20.4182	20.4182
dash	1	128	170000	95	async	100	0.0203522	0.000580474	0.0769063
dash	1	128	170000	95	inner	100	2.31629	2.26983	2.56357
dash	1	128	170000	95	wait	100	3.44686e-05	1.757e-05	0.000224427
dash	1	128	170000	95	bound	100	0.0043344	0.00325224	0.00597418
dash	1	128	170000	95	calc iter	100	2.34101	2.30631	2.56866
dash	1	128	170000	95	calc total	1	234.425	234.425	234.425
dash	1	128	170000	95	total	1	264.609	264.609	264.609
dash	1	128	170000	96	initialize	1	19.8407	19.8407	19.8407
dash	1	128	170000	96	async	100	0.0554212	0.00467443	0.1733
dash	1	128	170000	96	inner	100	2.27902	2.18551	2.54551
dash	1	128	170000	96	wait	100	4.43881e-05	2.723e-05	0.000368526
dash	1	128	170000	96	bound	100	0.00708881	0.00504248	0.00840298
dash	1	128	170000	96	calc iter	100	2.34158	2.23453	2.56637
dash	1	128	170000	96	calc total	1	234.425	234.425	234.425
dash	1	128	170000	96	total	1	264.032	264.032	264.032
dash	1	128	170000	97	initialize	1	20.3048	20.3048	20.3048
dash	1	128	170000	97	async	100	0.0724755	0.00337352	0.277388
dash	1	128	170000	97	inner	100	2.2612	2.10902	2.54427
dash	1	128	170000	97	wait	100	6.18588e-05	3.356e-05	0.000239838
dash	1	128	170000	97	bound	100	0.00784699	0.00459588	0.00893048
dash	1	128	170000	97	calc iter	100	2.34159	2.13776	2.5654
dash	1	128	170000	97	calc total	1	234.425	234.425	234.425
dash	1	128	170000	97	total	1	264.495	264.495	264.495
dash	1	128	170000	98	initialize	1	20.5107	20.5107	20.5107
dash	1	128	170000	98	async	100	0.0536328	0.00544816	0.169
dash	1	128	170000	98	inner	100	2.28334	2.19179	2.5506
dash	1	128	170000	98	wait	100	3.12234e-05	2.302e-05	0.000156868
dash	1	128	170000	98	bound	100	0.00462543	0.00417736	0.00512877
dash	1	128	170000	98	calc iter	100	2.34163	2.23847	2.56756
dash	1	128	170000	98	calc total	1	234.425	234.425	234.425
dash	1	128	170000	98	total	1	264.702	264.702	264.702
dash	1	128	170000	99	initialize	1	20.0955	20.0955	20.0955
dash	1	128	170000	99	async	100	0.0537758	0.00444657	0.170378
dash	1	128	170000	99	inner	100	2.28297	2.19117	2.55016
dash	1	128	170000	99	wait	100	4.31585e-05	2.651e-05	0.000199808
dash	1	128	170000	99	bound	100	0.0048299	0.00421435	0.00550305
dash	1	128	170000	99	calc iter	100	2.34163	2.23744	2.5681
dash	1	128	170000	99	calc total	1	234.425	234.425	234.425
dash	1	128	170000	99	total	1	264.286	264.286	264.286
dash	1	128	170000	100	initialize	1	20.0278	20.0278	20.0278
dash	1	128	170000	100	async	100	0.052798	0.00542103	0.127971
dash	1	128	170000	100	inner	100	2.28131	2.20728	2.54523
dash	1	128	170000	100	wait	100	5.73569e-05	3.342e-05	0.000175398
dash	1	128	170000	100	bound	100	0.00741418	0.00580719	0.00849564
dash	1	128	170000	100	calc iter	100	2.34158	2.27945	2.56416
dash	1	128	170000	100	calc total	1	234.425	234.425	234.425
dash	1	128	170000	100	total	1	264.219	264.219	264.219
dash	1	128	170000	101	initialize	1	19.9118	19.9118	19.9118
dash	1	128	170000	101	async	100	0.0552295	0.00629416	0.136521
dash	1	128	170000	101	inner	100	2.27829	2.20636	2.54307
dash	1	128	170000	101	wait	100	6.39436e-05	3.294e-05	0.000329627
dash	1	128	170000	101	bound	100	0.00794488	0.00671883	0.00907672
dash	1	128	170000	101	calc iter	100	2.34153	2.28061	2.56234
dash	1	128	170000	101	calc total	1	234.425	234.425	234.425
dash	1	128	170000	101	total	1	264.102	264.102	264.102
dash	1	128	170000	102	initialize	1	20.5283	20.5283	20.5283
dash	1	128	170000	102	async	100	0.0503315	0.00487088	0.119648
dash	1	128	170000	102	inner	100	2.28664	2.20957	2.55305
dash	1	128	170000	102	wait	100	3.56099e-05	2.377e-05	0.000152168
dash	1	128	170000	102	bound	100	0.00460382	0.00406106	0.00519599
dash	1	128	170000	102	calc iter	100	2.34162	2.27861	2.56825
dash	1	128	170000	102	calc total	1	234.425	234.425	234.425
dash	1	128	170000	102	total	1	264.719	264.719	264.719
dash	1	128	170000	103	initialize	1	20.0046	20.0046	20.0046
dash	1	128	170000	103	async	100	0.0505388	0.00550933	0.121697
dash	1	128	170000	103	inner	100	2.28628	2.20951	2.55024
dash	1	128	170000	103	wait	100	4.19294e-05	2.537e-05	0.000213058
dash	1	128	170000	103	bound	100	0.00475626	0.00426643	0.00590586
dash	1	128	170000	103	calc iter	100	2.34162	2.27888	2.56635
dash	1	128	170000	103	calc total	1	234.425	234.425	234.425
dash	1	128	170000	103	total	1	264.195	264.195	264.195
dash	1	128	170000	104	initialize	1	20.0504	20.0504	20.0504
dash	1	128	170000	104	async	100	0.0403444	0.000608473	0.119473
dash	1	128	170000	104	inner	100	2.29585	2.24119	2.56104
dash	1	128	170000	104	wait	100	5.14428e-05	2.411e-05	0.000266707
dash	1	128	170000	104	bound	100	0.00617517	0.00427746	0.00934653
dash	1	128	170000	104	calc iter	100	2.34242	2.31865	2.56827
dash	1	128	170000	104	calc total	1	234.425	234.425	234.425
dash	1	128	170000	104	total	1	264.241	264.241	264.241
dash	1	128	170000	105	initialize	1	19.5507	19.5507	19.5507
dash	1	128	170000	105	async	100	0.0471109	0.0020197	0.25365
dash	1	128	170000	105	inner	100	2.28727	2.17086	2.56033
dash	1	128	170000	105	wait	100	7.43941e-05	3.591e-05	0.000283797
dash	1	128	170000	105	bound	100	0.00793678	0.00439504	0.0113984
dash	1	128	170000	105	calc iter	100	2.3424	2.18497	2.56794
dash	1	128	170000	105	calc total	1	234.425	234.425	234.425
dash	1	128	170000	105	total	1	263.741	263.741	263.741
dash	1	128	170000	106	initialize	1	19.9597	19.9597	19.9597
dash	1	128	170000	106	async	100	0.0397145	0.000713152	0.117521
dash	1	128	170000	106	inner	100	2.29843	2.24415	2.56326
dash	1	128	170000	106	wait	100	2.54085e-05	1.689e-05	9.8239e-05
dash	1	128	170000	106	bound	100	0.00427426	0.00296679	0.00567489
dash	1	128	170000	106	calc iter	100	2.34244	2.32024	2.5686
dash	1	128	170000	106	calc total	1	234.425	234.425	234.425
dash	1	128	170000	106	total	1	264.15	264.15	264.15
dash	1	128	170000	107	initialize	1	20.3635	20.3635	20.3635
dash	1	128	170000	107	async	100	0.0396167	0.000641912	0.118204
dash	1	128	170000	107	inner	100	2.29844	2.24421	2.56294
dash	1	128	170000	107	wait	100	3.3116e-05	1.932e-05	0.000127369
dash	1	128	170000	107	bound	100	0.00434824	0.00304564	0.00501525
dash	1	128	170000	107	calc iter	100	2.34244	2.31947	2.56819
dash	1	128	170000	107	calc total	1	234.425	234.425	234.425
dash	1	128	170000	107	total	1	264.554	264.554	264.554
dash	1	128	170000	108	initialize	1	20.3819	20.3819	20.3819
dash	1	128	170000	108	async	100	0.0375517	0.00120757	0.104048
dash	1	128	170000	108	inner	100	2.2979	2.23742	2.56009
dash	1	128	170000	108	wait	100	5.34763e-05	3.068e-05	0.000301306
dash	1	128	170000	108	bound	100	0.00689567	0.00395402	0.0108135
dash	1	128	170000	108	calc iter	100	2.3424	2.30869	2.56782
dash	1	128	170000	108	calc total	1	234.425	234.425	234.425
dash	1	128	170000	108	total	1	264.573	264.573	264.573
dash	1	128	170000	109	initialize	1	20.1172	20.1172	20.1172
dash	1	128	170000	109	async	100	0.0375284	0.00231925	0.104898
dash	1	128	170000	109	inner	100	2.29685	2.23619	2.56054
dash	1	128	170000	109	wait	100	6.47639e-05	3.438e-05	0.000403205
dash	1	128	170000	109	bound	100	0.00793287	0.00474189	0.0103339
dash	1	128	170000	109	calc iter	100	2.34238	2.31067	2.56845
dash	1	128	170000	109	calc total	1	234.425	234.425	234.425
dash	1	128	170000	109	total	1	264.308	264.308	264.308
dash	1	128	170000	110	initialize	1	19.5507	19.5507	19.5507
dash	1	128	170000	110	async	100	0.0376678	0.000487575	0.100311
dash	1	128	170000	110	inner	100	2.30041	2.24125	2.56303
dash	1	128	170000	110	wait	100	2.86726e-05	1.9489e-05	0.000197437
dash	1	128	170000	110	bound	100	0.00432236	0.00321989	0.00527784
dash	1	128	170000	110	calc iter	100	2.34243	2.31542	2.56824
dash	1	128	170000	110	calc total	1	234.425	234.425	234.425
dash	1	128	170000	110	total	1	263.741	263.741	263.741
dash	1	128	170000	111	initialize	1	19.5508	19.5508	19.5508
dash	1	128	170000	111	async	100	0.0377516	0.000622713	0.101178
dash	1	128	170000	111	inner	100	2.30026	2.24063	2.56242
dash	1	128	170000	111	wait	100	3.91686e-05	2.421e-05	0.000133258
dash	1	128	170000	111	bound	100	0.00437093	0.00340168	0.00511849
dash	1	128	170000	111	calc iter	100	2.34242	2.31556	2.56778
dash	1	128	170000	111	calc total	1	234.425	234.425	234.425
dash	1	128	170000	111	total	1	263.742	263.742	263.742
dash	1	128	170000	112	initialize	1	20.2453	20.2453	20.2453
dash	1	128	170000	112	async	100	0.0314237	0.00568728	0.104041
dash	1	128	170000	112	inner	100	2.30539	2.24574	2.54671
dash	1	128	170000	112	wait	100	4.49401e-05	2.2319e-05	0.000305897
dash	1	128	170000	112	bound	100	0.00614195	0.00408479	0.00860229
dash	1	128	170000	112	calc iter	100	2.343	2.28698	2.5665
dash	1	128	170000	112	calc total	1	234.425	234.425	234.425
dash	1	128	170000	112	total	1	264.436	264.436	264.436
dash	1	128	170000	113	initialize	1	20.3441	20.3441	20.3441
dash	1	128	170000	113	async	100	0.0388655	0.00483464	0.147747
dash	1	128	170000	113	inner	100	2.29589	2.21591	2.545
dash	1	128	170000	113	wait	100	6.14769e-05	2.741e-05	0.000332487
dash	1	128	170000	113	bound	100	0.00786831	0.0055501	0.00892191
dash	1	128	170000	113	calc iter	100	2.34269	2.24516	2.56596
dash	1	128	170000	113	calc total	1	234.425	234.425	234.425
dash	1	128	170000	113	total	1	264.535	264.535	264.535
dash	1	128	170000	114	initialize	1	19.8872	19.8872	19.8872
dash	1	128	170000	114	async	100	0.0277189	0.00453715	0.101804
dash	1	128	170000	114	inner	100	2.31052	2.25061	2.55318
dash	1	128	170000	114	wait	100	3.05053e-05	2.191e-05	0.000146278
dash	1	128	170000	114	bound	100	0.0047687	0.0041225	0.00652579
dash	1	128	170000	114	calc iter	100	2.34304	2.28962	2.56937
dash	1	128	170000	114	calc total	1	234.425	234.425	234.425
dash	1	128	170000	114	total	1	264.078	264.078	264.078
dash	1	128	170000	115	initialize	1	20.4552	20.4552	20.4552
dash	1	128	170000	115	async	100	0.0278728	0.00486283	0.101596
dash	1	128	170000	115	inner	100	2.30977	2.25084	2.55235
dash	1	128	170000	115	wait	100	4.51472e-05	2.552e-05	0.000221617
dash	1	128	170000	115	bound	100	0.00533527	0.00421143	0.00805494
dash	1	128	170000	115	calc iter	100	2.34303	2.28901	2.56912
dash	1	128	170000	115	calc total	1	234.425	234.425	234.425
dash	1	128	170000	115	total	1	264.646	264.646	264.646
dash	1	128	170000	116	initialize	1	20.2254	20.2254	20.2254
dash	1	128	170000	116	async	100	0.0293152	0.00527743	0.0917103
dash	1	128	170000	116	inner	100	2.30604	2.25336	2.54824
dash	1	128	170000	116	wait	100	5.53388e-05	3.076e-05	0.000208587
dash	1	128	170000	116	bound	100	0.0076315	0.00470756	0.00837923
dash	1	128	170000	116	calc iter	100	2.34304	2.29689	2.57049
dash	1	128	170000	116	calc total	1	234.425	234.425	234.425
dash	1	128	170000	116	total	1	264.416	264.416	264.416
dash	1	128	170000	117	initialize	1	20.5665	20.5665	20.5665
dash	1	128	170000	117	async	100	0.0306604	0.00505344	0.0907368
dash	1	128	170000	117	inner	100	2.30428	2.25234	2.54646
dash	1	128	170000	117	wait	100	7.07085e-05	4.132e-05	0.000359516
dash	1	128	170000	117	bound	100	0.00800641	0.00692951	0.00865196
dash	1	128	170000	117	calc iter	100	2.34302	2.29529	2.56956
dash	1	128	170000	117	calc total	1	234.425	234.425	234.425
dash	1	128	170000	117	total	1	264.757	264.757	264.757
dash	1	128	170000	118	initialize	1	20.2845	20.2845	20.2845
dash	1	128	170000	118	async	100	0.0263385	0.00504498	0.089968
dash	1	128	170000	118	inner	100	2.31199	2.25655	2.55405
dash	1	128	170000	118	wait	100	3.41228e-05	2.195e-05	0.000308436
dash	1	128	170000	118	bound	100	0.00469763	0.00408279	0.00601493
dash	1	128	170000	118	calc iter	100	2.34306	2.29986	2.57114
dash	1	128	170000	118	calc total	1	234.425	234.425	234.425
dash	1	128	170000	118	total	1	264.475	264.475	264.475
dash	1	128	170000	119	initialize	1	19.6026	19.6026	19.6026
dash	1	128	170000	119	async	100	0.0274736	0.00655227	0.0892331
dash	1	128	170000	119	inner	100	2.31078	2.25564	2.55275
dash	1	128	170000	119	wait	100	5.03499e-05	3.118e-05	0.000175548
dash	1	128	170000	119	bound	100	0.00474571	0.00429108	0.00724017
dash	1	128	170000	119	calc iter	100	2.34306	2.30038	2.57062
dash	1	128	170000	119	calc total	1	234.425	234.425	234.425
dash	1	128	170000	119	total	1	263.793	263.793	263.793
dash	1	128	170000	120	initialize	1	20.072	20.072	20.072
dash	1	128	170000	120	async	100	0.0205676	0.0010674	0.0930283
dash	1	128	170000	120	inner	100	2.3174	2.25962	2.56298
dash	1	128	170000	120	wait	100	4.39221e-05	1.875e-05	0.000181158
dash	1	128	170000	120	bound	100	0.0052343	0.00358129	0.0093714
dash	1	128	170000	120	calc iter	100	2.34325	2.33343	2.57102
dash	1	128	170000	120	calc total	1	234.425	234.425	234.425
dash	1	128	170000	120	total	1	264.263	264.263	264.263
dash	1	128	170000	121	initialize	1	20.474	20.474	20.474
dash	1	128	170000	121	async	100	0.0208275	0.0023275	0.106456
dash	1	128	170000	121	inner	100	2.31364	2.26137	2.56284
dash	1	128	170000	121	wait	100	6.74778e-05	2.228e-05	0.000422125
dash	1	128	170000	121	bound	100	0.00857903	0.00476826	0.0111321
dash	1	128	170000	121	calc iter	100	2.34312	2.31006	2.57108
dash	1	128	170000	121	calc total	1	234.425	234.425	234.425
dash	1	128	170000	121	total	1	264.665	264.665	264.665
[truncated: 3,760 more rows]
