# Supplementary material for: A Halo abstraction for distributed n-dimensional structured grids within the C++ PGAS library DASH
Source: PeerJ Comput Sci. 2023 Feb 3;9:e1203. doi: 10.7717/peerj-cs.1203 (PMC10280232; doi:10.7717/peerj-cs.1203)
Supplement: Supplemental Information 3 [file peerj-cs-09-1203-s003.gz › raw_romeo/res_2d_romeo/weak/plain/heat2d_n8_c128_480832_21918187.out]

DASH
InitEnergy=25.00000
EndEnergy=25.00000
DiffEnergy=-0.00000
Matrixspec: 480832 x 480832
Iterations: 100
# unit_id;function_name;num_calls;avg_runtime;min_runtime;max_runtime
0;initialize;1;48.98571;48.98571;48.98571
0;async;100;0.55225;0.00280;1.31375
0;inner;100;1.75080;0.81394;2.32231
0;wait;100;0.00005;0.00003;0.00007
0;boundary;100;0.01105;0.00394;0.01277
0;calc iter;100;2.31414;1.86885;2.36129
0;calc total;1;233.25929;233.25929;233.25929
0;total;1;292.26088;292.26088;292.26088
1;initialize;1;48.9543;48.9543;48.9543
1;async;100;0.678123;0.00269163;1.42269
1;inner;100;1.61324;0.682485;2.30921
1;wait;100;4.16008e-05;3.1279e-05;0.000125258
1;boundary;100;0.0109326;0.00581521;0.0113909
1;calc iter;100;2.30234;1.96389;2.39126
1;calc total;1;233.259;233.259;233.259
1;total;1;292.23;292.23;292.23
2;initialize;1;49.0261;49.0261;49.0261
2;async;100;0.631998;0.00207693;1.3451
2;inner;100;1.64895;0.893913;2.31325
2;wait;100;4.69418e-05;3.271e-05;9.7649e-05
2;boundary;100;0.0107456;0.00858614;0.0118726
2;calc iter;100;2.29174;2.21448;2.36747
2;calc total;1;233.259;233.259;233.259
2;total;1;292.301;292.301;292.301
3;initialize;1;49.0261;49.0261;49.0261
3;async;100;0.533525;0.00117168;1.31229
3;inner;100;1.73965;0.986992;2.31748
3;wait;100;5.76335e-05;3.2779e-05;0.000115078
3;boundary;100;0.0115763;0.00843976;0.0207858
3;calc iter;100;2.28481;2.1499;2.37016
3;calc total;1;233.259;233.259;233.259
3;total;1;292.301;292.301;292.301
4;initialize;1;49.0355;49.0355;49.0355
4;async;100;0.628919;0.00632482;1.41021
4;inner;100;1.6344;0.856637;2.30517
4;wait;100;5.08703e-05;2.615e-05;0.000121968
4;boundary;100;0.0111399;0.00814223;0.0119681
4;calc iter;100;2.27452;2.12612;2.39415
4;calc total;1;233.259;233.259;233.259
4;total;1;292.31;292.31;292.31
5;initialize;1;49.0265;49.0265;49.0265
5;async;100;0.624046;0.00282308;1.2748
5;inner;100;1.64969;1.00486;2.30191
5;wait;100;4.55023e-05;3.0429e-05;0.000149228
5;boundary;100;0.0106802;0.00738088;0.0115626
5;calc iter;100;2.28447;2.21743;2.35247
5;calc total;1;233.259;233.259;233.259
5;total;1;292.301;292.301;292.301
6;initialize;1;49.0356;49.0356;49.0356
6;async;100;0.762338;0.00276649;1.38856
6;inner;100;1.51912;0.775648;2.30925
6;wait;100;3.95641e-05;2.706e-05;7.9189e-05
6;boundary;100;0.010817;0.00581624;0.0120514
6;calc iter;100;2.29232;2.16101;2.41771
6;calc total;1;233.259;233.259;233.259
6;total;1;292.31;292.31;292.31
7;initialize;1;49.0237;49.0237;49.0237
7;async;100;0.635181;0.00319838;1.27427
7;inner;100;1.65758;0.685813;2.30873
7;wait;100;4.05479e-05;2.6979e-05;7.4089e-05
7;boundary;100;0.01009;0.00539757;0.0114081
7;calc iter;100;2.30289;1.8395;2.40264
7;calc total;1;233.259;233.259;233.259
7;total;1;292.298;292.298;292.298
8;initialize;1;49.0268;49.0268;49.0268
8;async;100;0.0671989;0.00134874;0.497336
8;inner;100;2.23737;1.30019;2.32505
8;wait;100;5.18463e-05;1.865e-05;0.000128758
8;boundary;100;0.00936386;0.00421358;0.0118623
8;calc iter;100;2.31399;1.80177;2.39893
8;calc total;1;233.259;233.259;233.259
8;total;1;292.301;292.301;292.301
9;initialize;1;49.0268;49.0268;49.0268
9;async;100;0.0639551;0.00558977;0.492758
9;inner;100;2.2416;1.30148;2.34115
9;wait;100;4.28143e-05;2.144e-05;9.4878e-05
9;boundary;100;0.00836317;0.00520702;0.0114042
9;calc iter;100;2.31396;1.80029;2.43338
9;calc total;1;233.259;233.259;233.259
9;total;1;292.301;292.301;292.301
10;initialize;1;49.0264;49.0264;49.0264
10;async;100;0.0616435;0.00248327;0.490535
10;inner;100;2.24531;1.30607;2.34618
10;wait;100;3.1168e-05;2.267e-05;6.2558e-05
10;boundary;100;0.00699492;0.00521073;0.0106578
10;calc iter;100;2.31398;1.80185;2.42469
10;calc total;1;233.259;233.259;233.259
10;total;1;292.301;292.301;292.301
11;initialize;1;49.027;49.027;49.027
11;async;100;0.0611895;0.0021045;0.488205
11;inner;100;2.2452;1.30547;2.34636
11;wait;100;4.12203e-05;1.9639e-05;7.6219e-05
11;boundary;100;0.00748538;0.00607543;0.0116484
11;calc iter;100;2.31392;1.80096;2.42113
11;calc total;1;233.259;233.259;233.259
11;total;1;292.301;292.301;292.301
12;initialize;1;49.0261;49.0261;49.0261
12;async;100;0.0814362;0.00117981;0.505238
12;inner;100;2.22087;1.26901;2.34906
12;wait;100;6.68733e-05;2.664e-05;0.000121678
12;boundary;100;0.0103945;0.00585347;0.0125931
12;calc iter;100;2.31277;1.78014;2.41293
12;calc total;1;233.259;233.259;233.259
12;total;1;292.301;292.301;292.301
13;initialize;1;49.0236;49.0236;49.0236
13;async;100;0.0713171;0.00329664;0.501818
13;inner;100;2.2303;1.26844;2.34944
13;wait;100;4.88923e-05;2.673e-05;0.000118628
13;boundary;100;0.0105699;0.00791359;0.0121212
13;calc iter;100;2.31223;1.77945;2.40605
13;calc total;1;233.259;233.259;233.259
13;total;1;292.299;292.299;292.299
14;initialize;1;49.0259;49.0259;49.0259
14;async;100;0.0704432;0.00224939;0.501713
14;inner;100;2.23338;1.25788;2.35234
14;wait;100;3.49623e-05;2.453e-05;7.7409e-05
14;boundary;100;0.00771929;0.00586642;0.0118025
14;calc iter;100;2.31158;1.77143;2.40562
14;calc total;1;233.259;233.259;233.259
14;total;1;292.3;292.3;292.3
15;initialize;1;49.026;49.026;49.026
15;async;100;0.0774141;0.00258874;0.546175
15;inner;100;2.22525;1.22663;2.35189
15;wait;100;4.88485e-05;3.0429e-05;9.7608e-05
15;boundary;100;0.00805461;0.00606586;0.0168422
15;calc iter;100;2.31077;1.78973;2.40633
15;calc total;1;233.259;233.259;233.259
15;total;1;292.301;292.301;292.301
16;initialize;1;49.0266;49.0266;49.0266
16;async;100;0.673423;0.00312856;1.52358
16;inner;100;1.61687;0.730499;2.31162
16;wait;100;3.82239e-05;2.5669e-05;8.4029e-05
16;boundary;100;0.0102316;0.00584603;0.0112997
16;calc iter;100;2.30057;2.09395;2.37685
16;calc total;1;233.259;233.259;233.259
16;total;1;292.301;292.301;292.301
17;initialize;1;49.0267;49.0267;49.0267
17;async;100;0.725366;0.00318385;1.54371
17;inner;100;1.55484;0.789824;2.31092
17;wait;100;3.78551e-05;2.509e-05;0.000130028
17;boundary;100;0.0101566;0.0058497;0.011436
17;calc iter;100;2.2904;2.17811;2.39726
17;calc total;1;233.259;233.259;233.259
17;total;1;292.301;292.301;292.301
18;initialize;1;49.0053;49.0053;49.0053
18;async;100;0.639744;0.00133771;1.38556
18;inner;100;1.6326;0.855522;2.31573
18;wait;100;3.8201e-05;2.8789e-05;8.4238e-05
18;boundary;100;0.0107357;0.00714673;0.0116919
18;calc iter;100;2.28312;2.10014;2.39408
18;calc total;1;233.259;233.259;233.259
18;total;1;292.28;292.28;292.28
19;initialize;1;49.0266;49.0266;49.0266
19;async;100;0.654287;0.00136032;1.58718
19;inner;100;1.62363;0.864746;2.31517
19;wait;100;5.12941e-05;2.5829e-05;7.2469e-05
19;boundary;100;0.0111105;0.00750146;0.0134438
19;calc iter;100;2.28908;2.14082;2.67294
19;calc total;1;233.259;233.259;233.259
19;total;1;292.301;292.301;292.301
20;initialize;1;49.0245;49.0245;49.0245
20;async;100;0.635934;0.00276071;1.48658
20;inner;100;1.64505;0.882406;2.30973
20;wait;100;5.50885e-05;3.469e-05;0.000142378
20;boundary;100;0.0113166;0.00928579;0.011877
20;calc iter;100;2.29236;2.07418;2.43855
20;calc total;1;233.259;233.259;233.259
20;total;1;292.299;292.299;292.299
21;initialize;1;49.0262;49.0262;49.0262
21;async;100;0.660555;0.00316712;1.32165
21;inner;100;1.6255;0.978058;2.31056
21;wait;100;4.14884e-05;2.7449e-05;9.5679e-05
21;boundary;100;0.0104056;0.00806757;0.011408
21;calc iter;100;2.29651;2.16141;2.40251
21;calc total;1;233.259;233.259;233.259
21;total;1;292.301;292.301;292.301
22;initialize;1;49.0265;49.0265;49.0265
22;async;100;0.752998;0.00125846;1.62415
22;inner;100;1.53977;0.726828;2.31549
22;wait;100;3.78888e-05;2.5429e-05;6.7859e-05
22;boundary;100;0.0100833;0.00542947;0.011498
22;calc iter;100;2.30289;2.19365;2.41092
22;calc total;1;233.259;233.259;233.259
22;total;1;292.301;292.301;292.301
23;initialize;1;48.8612;48.8612;48.8612
23;async;100;0.659791;0.00267931;1.35928
23;inner;100;1.64267;0.661835;2.31471
23;wait;100;3.60301e-05;2.552e-05;9.3948e-05
23;boundary;100;0.0100663;0.00540057;0.0114261
23;calc iter;100;2.31257;1.71994;2.40493
23;calc total;1;233.259;233.259;233.259
23;total;1;292.136;292.136;292.136
24;initialize;1;49.0269;49.0269;49.0269
24;async;100;0.0901767;0.00134925;0.475054
24;inner;100;2.22205;1.32617;2.32956
24;wait;100;6.59223e-05;4.097e-05;0.000109608
24;boundary;100;0.0116822;0.00914157;0.0128712
24;calc iter;100;2.32398;1.81057;2.38925
24;calc total;1;233.259;233.259;233.259
24;total;1;292.301;292.301;292.301
25;initialize;1;49.027;49.027;49.027
25;async;100;0.0796581;0.00316345;0.474039
25;inner;100;2.2338;1.323;2.34061
25;wait;100;4.62321e-05;2.939e-05;0.000130007
25;boundary;100;0.0104755;0.00798235;0.011306
25;calc iter;100;2.32398;1.80673;2.39391
25;calc total;1;233.259;233.259;233.259
25;total;1;292.301;292.301;292.301
26;initialize;1;48.9564;48.9564;48.9564
26;async;100;0.0777248;0.00206812;0.473816
26;inner;100;2.2392;1.3298;2.34493
26;wait;100;3.00798e-05;2.1969e-05;0.000102598
26;boundary;100;0.00706493;0.00432161;0.0107837
26;calc iter;100;2.32402;1.80797;2.39476
26;calc total;1;233.259;233.259;233.259
26;total;1;292.231;292.231;292.231
27;initialize;1;49.0269;49.0269;49.0269
27;async;100;0.0774723;0.00225708;0.472572
27;inner;100;2.23907;1.32879;2.34478
27;wait;100;3.52386e-05;2.8609e-05;6.4699e-05
27;boundary;100;0.00742403;0.00548994;0.0107059
27;calc iter;100;2.32401;1.80699;2.39451
27;calc total;1;233.259;233.259;233.259
27;total;1;292.301;292.301;292.301
28;initialize;1;48.8448;48.8448;48.8448
28;async;100;0.0766701;0.00257371;0.473209
28;inner;100;2.23723;1.32599;2.34153
28;wait;100;5.84912e-05;3.098e-05;0.000107228
28;boundary;100;0.0100397;0.00783898;0.0120582
28;calc iter;100;2.324;1.8071;2.39409
28;calc total;1;233.259;233.259;233.259
28;total;1;292.119;292.119;292.119
29;initialize;1;49.027;49.027;49.027
29;async;100;0.0769763;0.00356215;0.47319
29;inner;100;2.23703;1.32392;2.34264
29;wait;100;5.48181e-05;2.9929e-05;0.000124428
29;boundary;100;0.00992454;0.00753876;0.0116413
29;calc iter;100;2.32399;1.80624;2.39319
29;calc total;1;233.259;233.259;233.259
29;total;1;292.301;292.301;292.301
30;initialize;1;48.8112;48.8112;48.8112
30;async;100;0.0760046;0.00117839;0.472467
30;inner;100;2.2413;1.32957;2.34691
30;wait;100;2.67456e-05;2.1009e-05;5.5859e-05
30;boundary;100;0.00669059;0.00439332;0.00914881
30;calc iter;100;2.32403;1.80647;2.39376
30;calc total;1;233.259;233.259;233.259
30;total;1;292.086;292.086;292.086
31;initialize;1;49.027;49.027;49.027
31;async;100;0.076048;0.00111919;0.472182
31;inner;100;2.24103;1.33038;2.34653
31;wait;100;4.2044e-05;1.976e-05;9.2049e-05
31;boundary;100;0.0069043;0.00415039;0.00885076
31;calc iter;100;2.32403;1.80673;2.39365
31;calc total;1;233.259;233.259;233.259
31;total;1;292.301;292.301;292.301
32;initialize;1;48.8452;48.8452;48.8452
32;async;100;0.489312;0.00345599;0.972798
32;inner;100;1.81753;0.696092;2.3133
32;wait;100;4.09013e-05;2.176e-05;8.2149e-05
32;boundary;100;0.0107858;0.00362633;0.0115379
32;calc iter;100;2.31768;1.67254;2.35125
32;calc total;1;233.259;233.259;233.259
32;total;1;292.12;292.12;292.12
33;initialize;1;49.0274;49.0274;49.0274
33;async;100;0.52129;0.00309833;0.926976
33;inner;100;1.77689;0.827619;2.31172
33;wait;100;4.75016e-05;2.907e-05;0.000132238
33;boundary;100;0.0110649;0.00540256;0.0118036
33;calc iter;100;2.3093;1.68279;2.42235
33;calc total;1;233.259;233.259;233.259
33;total;1;292.302;292.302;292.302
34;initialize;1;48.8571;48.8571;48.8571
34;async;100;0.526785;0.00108528;0.996
34;inner;100;1.76646;1.15992;2.31684
34;wait;100;3.78574e-05;3.0979e-05;7.5089e-05
34;boundary;100;0.0109004;0.00742622;0.0115931
34;calc iter;100;2.30419;2.15091;2.3742
34;calc total;1;233.259;233.259;233.259
34;total;1;292.132;292.132;292.132
35;initialize;1;49.0274;49.0274;49.0274
35;async;100;0.448531;0.00121658;0.842294
35;inner;100;1.83732;1.45026;2.3166
35;wait;100;5.24627e-05;3.229e-05;7.7999e-05
35;boundary;100;0.0114057;0.00724978;0.0119328
35;calc iter;100;2.29731;2.21964;2.3656
35;calc total;1;233.259;233.259;233.259
35;total;1;292.302;292.302;292.302
36;initialize;1;48.96;48.96;48.96
36;async;100;0.444472;0.00289991;0.866283
36;inner;100;1.8327;1.41711;2.31189
36;wait;100;5.56003e-05;3.0619e-05;0.000121848
36;boundary;100;0.0113747;0.00921444;0.0119299
36;calc iter;100;2.2886;2.14813;2.3733
36;calc total;1;233.259;233.259;233.259
36;total;1;292.235;292.235;292.235
37;initialize;1;49.024;49.024;49.024
37;async;100;0.493924;0.00343994;0.906942
37;inner;100;1.79233;1.37874;2.31217
37;wait;100;3.90613e-05;2.718e-05;8.7048e-05
37;boundary;100;0.0109118;0.00900622;0.0114632
37;calc iter;100;2.29721;2.20933;2.38031
37;calc total;1;233.259;233.259;233.259
37;total;1;292.299;292.299;292.299
38;initialize;1;48.8144;48.8144;48.8144
38;async;100;0.52066;0.00122175;0.96762
38;inner;100;1.77144;1.03153;2.31678
38;wait;100;3.85657e-05;3.0219e-05;7.3919e-05
38;boundary;100;0.0111177;0.0075466;0.0116052
38;calc iter;100;2.30326;1.99751;2.37197
38;calc total;1;233.259;233.259;233.259
38;total;1;292.09;292.09;292.09
39;initialize;1;49.0261;49.0261;49.0261
39;async;100;0.464379;0.00301709;0.81342
39;inner;100;1.83388;0.821958;2.31664
39;wait;100;5.14019e-05;3.6749e-05;9.4609e-05
39;boundary;100;0.0109073;0.00590563;0.0113129
39;calc iter;100;2.30922;1.64132;2.40531
39;calc total;1;233.259;233.259;233.259
39;total;1;292.301;292.301;292.301
40;initialize;1;48.815;48.815;48.815
40;async;100;0.014603;0.00194869;0.182283
40;inner;100;2.29271;1.65103;2.32824
40;wait;100;6.5103e-05;2.315e-05;0.000108688
40;boundary;100;0.0101179;0.00389227;0.0118859
40;calc iter;100;2.31749;1.65921;2.43044
40;calc total;1;233.259;233.259;233.259
40;total;1;292.09;292.09;292.09
41;initialize;1;49.003;49.003;49.003
41;async;100;0.00772746;0.000833686;0.173415
41;inner;100;2.30115;1.62443;2.33309
41;wait;100;4.85616e-05;3.3609e-05;8.4868e-05
41;boundary;100;0.00830518;0.00561283;0.0112785
41;calc iter;100;2.31723;1.63598;2.46026
41;calc total;1;233.259;233.259;233.259
41;total;1;292.278;292.278;292.278
42;initialize;1;48.9272;48.9272;48.9272
42;async;100;0.0096699;0.00104639;0.16849
42;inner;100;2.29926;1.62509;2.33136
42;wait;100;4.76023e-05;2.584e-05;9.8048e-05
42;boundary;100;0.0082204;0.00646985;0.0110035
42;calc iter;100;2.3172;1.63399;2.45087
42;calc total;1;233.259;233.259;233.259
42;total;1;292.202;292.202;292.202
43;initialize;1;49.0356;49.0356;49.0356
43;async;100;0.011171;0.00116569;0.142
43;inner;100;2.29609;1.62637;2.32981
43;wait;100;5.69188e-05;2.635e-05;0.000142207
43;boundary;100;0.00986537;0.00655365;0.0124271
43;calc iter;100;2.31719;1.64367;2.41643
43;calc total;1;233.259;233.259;233.259
43;total;1;292.31;292.31;292.31
44;initialize;1;48.9304;48.9304;48.9304
44;async;100;0.0231821;0.00128104;0.178173
44;inner;100;2.28305;1.61348;2.3347
44;wait;100;4.88107e-05;2.58e-05;8.6239e-05
44;boundary;100;0.0106896;0.00601825;0.0119242
44;calc iter;100;2.31697;1.69899;2.47606
44;calc total;1;233.259;233.259;233.259
44;total;1;292.205;292.205;292.205
45;initialize;1;49.0269;49.0269;49.0269
45;async;100;0.0207769;0.00303526;0.134921
45;inner;100;2.28599;1.6564;2.33604
45;wait;100;4.86201e-05;2.895e-05;0.000121148
45;boundary;100;0.00984823;0.00735658;0.0120903
45;calc iter;100;2.31667;1.72469;2.38822
45;calc total;1;233.259;233.259;233.259
45;total;1;292.301;292.301;292.301
46;initialize;1;48.8618;48.8618;48.8618
46;async;100;0.0157116;0.000686228;0.17904
46;inner;100;2.29196;1.68466;2.34081
46;wait;100;3.40456e-05;2.384e-05;0.000103648
46;boundary;100;0.00870408;0.00595445;0.012087
46;calc iter;100;2.31641;1.75639;2.39374
46;calc total;1;233.259;233.259;233.259
46;total;1;292.136;292.136;292.136
47;initialize;1;49.0268;49.0268;49.0268
47;async;100;0.0160925;0.000812516;0.142311
47;inner;100;2.29088;1.70022;2.34109
47;wait;100;4.74371e-05;2.6399e-05;8.3179e-05
47;boundary;100;0.00902405;0.00641586;0.0166016
47;calc iter;100;2.31604;1.77447;2.39261
47;calc total;1;233.259;233.259;233.259
47;total;1;292.301;292.301;292.301
48;initialize;1;48.8151;48.8151;48.8151
48;async;100;1.0659;0.00334356;1.5303
48;inner;100;1.23497;0.778364;2.30893
48;wait;100;3.12202e-05;2.013e-05;8.4429e-05
48;boundary;100;0.00854975;0.0052852;0.0104922
48;calc iter;100;2.30945;2.24451;2.39341
48;calc total;1;233.259;233.259;233.259
48;total;1;292.09;292.09;292.09
49;initialize;1;49.0266;49.0266;49.0266
49;async;100;0.779306;0.00409826;1.20722
49;inner;100;1.51569;1.10393;2.30759
49;wait;100;3.47719e-05;2.2139e-05;0.000133738
49;boundary;100;0.00976228;0.00585605;0.0119845
49;calc iter;100;2.3048;2.24307;2.38934
49;calc total;1;233.259;233.259;233.259
49;total;1;292.301;292.301;292.301
50;initialize;1;48.981;48.981;48.981
50;async;100;0.789127;0.0039328;1.1597
50;inner;100;1.49753;1.15027;2.31275
50;wait;100;3.91472e-05;2.845e-05;6.7379e-05
50;boundary;100;0.0108194;0.00628213;0.0119463
50;calc iter;100;2.29752;2.14667;2.46521
50;calc total;1;233.259;233.259;233.259
50;total;1;292.256;292.256;292.256
51;initialize;1;48.985;48.985;48.985
51;async;100;0.931731;0.00303586;1.42474
51;inner;100;1.36006;0.935325;2.31229
51;wait;100;5.10799e-05;3.259e-05;8.9719e-05
51;boundary;100;0.0114272;0.00680057;0.0152111
51;calc iter;100;2.30328;2.10526;2.60865
51;calc total;1;233.259;233.259;233.259
51;total;1;292.259;292.259;292.259
52;initialize;1;48.8867;48.8867;48.8867
52;async;100;0.910289;0.0027791;1.33427
52;inner;100;1.38427;0.978995;2.30972
52;wait;100;5.06636e-05;3.2269e-05;0.000101978
52;boundary;100;0.0114544;0.00860229;0.0150661
52;calc iter;100;2.30607;2.20219;2.43231
52;calc total;1;233.259;233.259;233.259
52;total;1;292.161;292.161;292.161
53;initialize;1;49.0031;49.0031;49.0031
53;async;100;0.810976;0.00279037;1.13983
53;inner;100;1.48817;1.17334;2.3094
53;wait;100;3.93739e-05;2.6839e-05;0.000125098
53;boundary;100;0.0102911;0.00802274;0.0115977
53;calc iter;100;2.30948;2.24803;2.40757
53;calc total;1;233.259;233.259;233.259
53;total;1;292.278;292.278;292.278
54;initialize;1;48.8807;48.8807;48.8807
54;async;100;0.925243;0.00277814;1.32328
54;inner;100;1.37778;1.01317;2.31382
54;wait;100;2.86891e-05;1.769e-05;6.8969e-05
54;boundary;100;0.0088011;0.00559522;0.010689
54;calc iter;100;2.31185;2.24609;2.38944
54;calc total;1;233.259;233.259;233.259
54;total;1;292.155;292.155;292.155
55;initialize;1;49.0268;49.0268;49.0268
55;async;100;1.08152;0.0028537;1.57036
55;inner;100;1.2272;0.695068;2.31355
55;wait;100;3.44441e-05;2.4569e-05;9.7339e-05
55;boundary;100;0.00887545;0.00537416;0.0115623
55;calc iter;100;2.31763;1.85674;2.41869
55;calc total;1;233.259;233.259;233.259
55;total;1;292.301;292.301;292.301
56;initialize;1;48.9877;48.9877;48.9877
56;async;100;0.116105;0.00317063;0.228351
56;inner;100;2.19759;1.36933;2.3239
56;wait;100;6.33661e-05;5.0219e-05;8.0649e-05
56;boundary;100;0.0117864;0.00719575;0.0142852
56;calc iter;100;2.32555;1.49433;2.38827
56;calc total;1;233.259;233.259;233.259
56;total;1;292.262;292.262;292.262
57;initialize;1;48.9887;48.9887;48.9887
57;async;100;0.110176;0.00364544;0.222063
57;inner;100;2.20485;1.37168;2.32308
57;wait;100;5.54697e-05;3.2999e-05;0.000148877
57;boundary;100;0.0105207;0.0074572;0.0116112
57;calc iter;100;2.3256;1.49606;2.38445
57;calc total;1;233.259;233.259;233.259
57;total;1;292.263;292.263;292.263
58;initialize;1;48.9272;48.9272;48.9272
58;async;100;0.110915;0.00398257;0.222859
58;inner;100;2.20839;1.37642;2.32649
58;wait;100;2.849e-05;1.845e-05;5.6339e-05
58;boundary;100;0.00631166;0.00426008;0.00702165
58;calc iter;100;2.32564;1.49731;2.38533
58;calc total;1;233.259;233.259;233.259
58;total;1;292.202;292.202;292.202
59;initialize;1;49.0268;49.0268;49.0268
59;async;100;0.109521;0.00328125;0.220753
59;inner;100;2.2093;1.37763;2.3261
59;wait;100;3.85921e-05;2.65e-05;9.7848e-05
59;boundary;100;0.00677272;0.00462114;0.00765323
59;calc iter;100;2.32563;1.49791;2.38459
59;calc total;1;233.259;233.259;233.259
59;total;1;292.301;292.301;292.301
60;initialize;1;48.8417;48.8417;48.8417
60;async;100;0.108397;0.00397178;0.220546
60;inner;100;2.20673;1.37475;2.32333
60;wait;100;5.28673e-05;3.2559e-05;0.000100268
60;boundary;100;0.0104292;0.00710955;0.0119064
60;calc iter;100;2.32561;1.49587;2.39091
60;calc total;1;233.259;233.259;233.259
60;total;1;292.116;292.116;292.116
61;initialize;1;49.0268;49.0268;49.0268
61;async;100;0.108494;0.00321064;0.221857
61;inner;100;2.20688;1.37732;2.32253
61;wait;100;5.18406e-05;3.4459e-05;0.000136998
61;boundary;100;0.0101996;0.00727169;0.0112974
61;calc iter;100;2.32562;1.49733;2.3839
61;calc total;1;233.259;233.259;233.259
61;total;1;292.301;292.301;292.301
62;initialize;1;48.842;48.842;48.842
62;async;100;0.107832;0.00355752;0.220072
62;inner;100;2.21148;1.37959;2.32615
62;wait;100;2.85133e-05;1.96e-05;6.0239e-05
62;boundary;100;0.00629903;0.00454358;0.00693898
62;calc iter;100;2.32564;1.49646;2.38605
62;calc total;1;233.259;233.259;233.259
62;total;1;292.116;292.116;292.116
63;initialize;1;49.0268;49.0268;49.0268
63;async;100;0.106978;0.00361345;0.218526
63;inner;100;2.2118;1.38007;2.32678
63;wait;100;4.26474e-05;2.795e-05;6.6679e-05
63;boundary;100;0.00681839;0.00480328;0.00747441
63;calc iter;100;2.32564;1.49697;2.38584
63;calc total;1;233.259;233.259;233.259
63;total;1;292.301;292.301;292.301
64;initialize;1;49.0255;49.0255;49.0255
64;async;100;0.762666;0.00323551;1.51762
64;inner;100;1.54626;0.666314;2.30911
64;wait;100;3.53141e-05;1.9359e-05;8.5088e-05
64;boundary;100;0.00952787;0.00363485;0.0114599
64;calc iter;100;2.31849;2.14573;2.65237
64;calc total;1;233.259;233.259;233.259
64;total;1;292.3;292.3;292.3
65;initialize;1;49.024;49.024;49.024
65;async;100;0.86291;0.00358208;1.43073
65;inner;100;1.42971;0.694743;2.30762
65;wait;100;4.23e-05;2.695e-05;0.000127978
65;boundary;100;0.0109606;0.00586116;0.0196696
65;calc iter;100;2.30362;1.90881;2.77371
65;calc total;1;233.259;233.259;233.259
65;total;1;292.299;292.299;292.299
66;initialize;1;49.0246;49.0246;49.0246
66;async;100;0.724272;0.00312384;1.45071
66;inner;100;1.55799;0.817207;2.31308
66;wait;100;3.721e-05;2.096e-05;8.9329e-05
66;boundary;100;0.0103747;0.00606197;0.0118388
66;calc iter;100;2.29268;2.09077;2.56044
66;calc total;1;233.259;233.259;233.259
66;total;1;292.3;292.3;292.3
67;initialize;1;49.0264;49.0264;49.0264
67;async;100;0.665406;0.00358476;1.33261
67;inner;100;1.60757;0.954128;2.31327
67;wait;100;5.04632e-05;2.8479e-05;0.000115008
67;boundary;100;0.0112474;0.00708251;0.0172384
67;calc iter;100;2.28428;1.93588;2.54062
67;calc total;1;233.259;233.259;233.259
67;total;1;292.301;292.301;292.301
68;initialize;1;49.0232;49.0232;49.0232
68;async;100;0.703754;0.00306748;1.46492
68;inner;100;1.56015;0.806666;2.30872
68;wait;100;4.83091e-05;2.2349e-05;0.000121818
68;boundary;100;0.0113326;0.00780258;0.0237475
68;calc iter;100;2.27529;2.09881;2.49655
68;calc total;1;233.259;233.259;233.259
68;total;1;292.298;292.298;292.298
69;initialize;1;48.8144;48.8144;48.8144
69;async;100;0.657982;0.00332166;1.30274
69;inner;100;1.61567;0.977887;2.30953
69;wait;100;3.66153e-05;2.8299e-05;8.7779e-05
69;boundary;100;0.0104669;0.00608146;0.0115279
69;calc iter;100;2.28416;2.08843;2.50455
69;calc total;1;233.259;233.259;233.259
69;total;1;292.09;292.09;292.09
70;initialize;1;49.0273;49.0273;49.0273
70;async;100;0.834153;0.00324705;1.51122
70;inner;100;1.44869;0.766465;2.31343
70;wait;100;3.45914e-05;1.9219e-05;7.4719e-05
70;boundary;100;0.0102208;0.00587073;0.0115642
70;calc iter;100;2.29311;2.06876;2.49211
70;calc total;1;233.259;233.259;233.259
70;total;1;292.302;292.302;292.302
71;initialize;1;48.9273;48.9273;48.9273
71;async;100;0.720746;0.00306705;1.36477
71;inner;100;1.57303;0.694035;2.31327
71;wait;100;4.02204e-05;2.518e-05;9.7939e-05
71;boundary;100;0.0104477;0.00544709;0.0196814
71;calc iter;100;2.30426;1.88875;2.52338
71;calc total;1;233.259;233.259;233.259
71;total;1;292.202;292.202;292.202
72;initialize;1;49.0269;49.0269;49.0269
72;async;100;0.0830893;0.00299642;0.364363
72;inner;100;2.22249;1.36036;2.32665
72;wait;100;5.37986e-05;2.0229e-05;0.000154797
72;boundary;100;0.00893045;0.00524307;0.0136472
72;calc iter;100;2.31456;1.73022;2.42791
72;calc total;1;233.259;233.259;233.259
72;total;1;292.301;292.301;292.301
73;initialize;1;48.8577;48.8577;48.8577
73;async;100;0.0809052;0.00361905;0.361807
73;inner;100;2.22617;1.36283;2.32655
73;wait;100;4.53598e-05;2.07e-05;0.000112658
73;boundary;100;0.00743474;0.00530793;0.0115354
73;calc iter;100;2.31456;1.73043;2.36982
73;calc total;1;233.259;233.259;233.259
73;total;1;292.132;292.132;292.132
74;initialize;1;49.0269;49.0269;49.0269
74;async;100;0.077679;0.00199948;0.360483
74;inner;100;2.2301;1.36745;2.33057
74;wait;100;2.6986e-05;1.865e-05;7.0469e-05
74;boundary;100;0.00676979;0.00454725;0.0111621
74;calc iter;100;2.31458;1.73251;2.36485
74;calc total;1;233.259;233.259;233.259
74;total;1;292.301;292.301;292.301
75;initialize;1;49.0269;49.0269;49.0269
75;async;100;0.0773377;0.00241715;0.354815
75;inner;100;2.22921;1.36856;2.33029
75;wait;100;4.01662e-05;2.21e-05;7.2039e-05
75;boundary;100;0.00792335;0.00558476;0.0117247
75;calc iter;100;2.31451;1.73084;2.39024
75;calc total;1;233.259;233.259;233.259
75;total;1;292.301;292.301;292.301
76;initialize;1;49.0269;49.0269;49.0269
76;async;100;0.086984;0.00340419;0.57925
76;inner;100;2.21684;1.37946;2.40328
76;wait;100;4.70439e-05;2.342e-05;0.000124438
76;boundary;100;0.00997055;0.00650817;0.0124486
76;calc iter;100;2.31384;1.66858;2.72558
76;calc total;1;233.259;233.259;233.259
76;total;1;292.301;292.301;292.301
77;initialize;1;48.9547;48.9547;48.9547
77;async;100;0.0835058;0.000937164;0.338559
77;inner;100;2.22002;1.3743;2.43282
77;wait;100;4.77287e-05;2.7439e-05;7.0869e-05
77;boundary;100;0.010201;0.00677353;0.0146064
77;calc iter;100;2.31377;1.66034;2.50461
77;calc total;1;233.259;233.259;233.259
77;total;1;292.229;292.229;292.229
78;initialize;1;49.0274;49.0274;49.0274
78;async;100;0.0793338;0.00252914;0.348649
78;inner;100;2.2264;1.38196;2.48416
78;wait;100;3.37856e-05;2.2669e-05;0.000118728
78;boundary;100;0.008045;0.00606321;0.0163453
78;calc iter;100;2.31382;1.66184;2.50158
78;calc total;1;233.259;233.259;233.259
78;total;1;292.302;292.302;292.302
79;initialize;1;48.866;48.866;48.866
79;async;100;0.0831344;0.00188895;0.366843
79;inner;100;2.2222;1.38405;2.44304
79;wait;100;4.16446e-05;2.64e-05;6.6119e-05
79;boundary;100;0.00844105;0.00619078;0.0139045
79;calc iter;100;2.31382;1.66308;2.50529
79;calc total;1;233.259;233.259;233.259
79;total;1;292.14;292.14;292.14
80;initialize;1;48.8868;48.8868;48.8868
80;async;100;0.297594;0.00356829;0.507321
80;inner;100;2.00645;1.78162;2.31831
80;wait;100;3.90728e-05;2.9249e-05;8.2009e-05
80;boundary;100;0.0109928;0.00674848;0.0113405
80;calc iter;100;2.31508;2.12899;2.46713
80;calc total;1;233.259;233.259;233.259
80;total;1;292.161;292.161;292.161
81;initialize;1;49.0271;49.0271;49.0271
81;async;100;0.285058;0.00370017;0.423767
81;inner;100;2.01725;1.88874;2.3178
81;wait;100;3.973e-05;2.9449e-05;0.000151797
81;boundary;100;0.0110113;0.0095466;0.0113381
81;calc iter;100;2.31336;2.26556;2.41338
81;calc total;1;233.259;233.259;233.259
81;total;1;292.302;292.302;292.302
82;initialize;1;49.0052;49.0052;49.0052
82;async;100;0.272156;0.00118759;0.438461
82;inner;100;2.02575;1.86864;2.3235
82;wait;100;4.11079e-05;3.1219e-05;6.7929e-05
82;boundary;100;0.0111233;0.00723087;0.0118895
82;calc iter;100;2.30908;2.24299;2.42806
82;calc total;1;233.259;233.259;233.259
82;total;1;292.28;292.28;292.28
83;initialize;1;49.0317;49.0317;49.0317
83;async;100;0.278168;0.00120001;0.427393
83;inner;100;2.02223;1.88031;2.32308
83;wait;100;6.9107e-05;3.768e-05;8.9198e-05
83;boundary;100;0.0114588;0.00737936;0.0119162
83;calc iter;100;2.31193;2.23359;2.46502
83;calc total;1;233.259;233.259;233.259
83;total;1;292.306;292.306;292.306
84;initialize;1;49.0268;49.0268;49.0268
84;async;100;0.349859;0.00327219;0.549615
84;inner;100;1.95297;1.7838;2.3185
84;wait;100;6.11311e-05;3.472e-05;8.9059e-05
84;boundary;100;0.011653;0.00901528;0.0119762
84;calc iter;100;2.31455;2.2797;2.37866
84;calc total;1;233.259;233.259;233.259
84;total;1;292.301;292.301;292.301
85;initialize;1;49.0268;49.0268;49.0268
85;async;100;0.353744;0.00338818;0.551237
85;inner;100;1.95237;1.5552;2.318
85;wait;100;3.98123e-05;3.078e-05;0.000131608
85;boundary;100;0.0110976;0.00930988;0.0114337
85;calc iter;100;2.31726;2.07099;2.36403
85;calc total;1;233.259;233.259;233.259
85;total;1;292.301;292.301;292.301
86;initialize;1;49.0269;49.0269;49.0269
86;async;100;0.354022;0.00119224;0.534257
86;inner;100;1.95423;1.25955;2.3231
86;wait;100;4.24405e-05;2.9659e-05;7.8249e-05
86;boundary;100;0.0110689;0.00730498;0.0114335
86;calc iter;100;2.31936;1.77879;2.37941
86;calc total;1;233.259;233.259;233.259
86;total;1;292.301;292.301;292.301
87;initialize;1;48.8658;48.8658;48.8658
87;async;100;0.370857;0.0034116;0.545101
87;inner;100;1.93935;0.956441;2.32234
87;wait;100;3.80266e-05;2.497e-05;9.3779e-05
87;boundary;100;0.0110851;0.00542552;0.0114738
87;calc iter;100;2.32134;1.46838;2.37527
87;calc total;1;233.259;233.259;233.259
87;total;1;292.14;292.14;292.14
88;initialize;1;49.0274;49.0274;49.0274
88;async;100;0.00829528;0.00132182;0.0125086
88;inner;100;2.30825;1.61674;2.34555
88;wait;100;5.6318e-05;4.8769e-05;9.0859e-05
88;boundary;100;0.0114459;0.00912834;0.0118804
88;calc iter;100;2.32805;1.63628;2.36748
88;calc total;1;233.259;233.259;233.259
88;total;1;292.302;292.302;292.302
89;initialize;1;49.024;49.024;49.024
89;async;100;0.00580326;0.00293029;0.00742911
89;inner;100;2.31388;1.61414;2.35437
89;wait;100;5.44593e-05;4.542e-05;0.000128238
89;boundary;100;0.00832183;0.00722711;0.00981147
89;calc iter;100;2.32806;1.62769;2.36953
89;calc total;1;233.259;233.259;233.259
89;total;1;292.299;292.299;292.299
90;initialize;1;49.028;49.028;49.028
90;async;100;0.00242005;0.00213492;0.00300492
90;inner;100;2.31803;1.62064;2.35861
90;wait;100;2.89627e-05;2.425e-05;8.8448e-05
90;boundary;100;0.00760514;0.00432321;0.00830675
90;calc iter;100;2.32809;1.62732;2.36886
90;calc total;1;233.259;233.259;233.259
90;total;1;292.303;292.303;292.303
91;initialize;1;49.025;49.025;49.025
91;async;100;0.00324301;0.00180211;0.00462634
91;inner;100;2.31814;1.62073;2.35888
91;wait;100;3.82296e-05;2.6039e-05;6.5189e-05
91;boundary;100;0.00666159;0.00465434;0.00823436
91;calc iter;100;2.32808;1.62851;2.36979
91;calc total;1;233.259;233.259;233.259
91;total;1;292.299;292.299;292.299
92;initialize;1;49.0269;49.0269;49.0269
92;async;100;0.00397754;0.00146828;0.0101285
92;inner;100;2.31434;1.61896;2.34932
92;wait;100;5.24921e-05;3.0949e-05;0.000109349
92;boundary;100;0.00968779;0.00704907;0.0114962
92;calc iter;100;2.32806;1.63212;2.36714
92;calc total;1;233.259;233.259;233.259
92;total;1;292.301;292.301;292.301
93;initialize;1;49.0269;49.0269;49.0269
93;async;100;0.00419;0.00296263;0.00615324
93;inner;100;2.31465;1.61719;2.35353
93;wait;100;4.5834e-05;2.969e-05;0.000119478
93;boundary;100;0.009166;0.00826336;0.0100038
93;calc iter;100;2.32806;1.62901;2.36757
93;calc total;1;233.259;233.259;233.259
93;total;1;292.301;292.301;292.301
94;initialize;1;49.0271;49.0271;49.0271
94;async;100;0.0014362;0.00100136;0.00296712
94;inner;100;2.31915;1.62202;2.35759
94;wait;100;2.90733e-05;2.2579e-05;8.3139e-05
94;boundary;100;0.00746019;0.00548757;0.00784029
94;calc iter;100;2.32808;1.62863;2.36662
94;calc total;1;233.259;233.259;233.259
94;total;1;292.301;292.301;292.301
95;initialize;1;49.0269;49.0269;49.0269
95;async;100;0.0014899;0.000871046;0.00360347
95;inner;100;2.31879;1.62234;2.35744
95;wait;100;4.07977e-05;2.8989e-05;5.6659e-05
95;boundary;100;0.00774957;0.00563815;0.00811928
95;calc iter;100;2.32807;1.62904;2.36745
95;calc total;1;233.259;233.259;233.259
95;total;1;292.301;292.301;292.301
96;initialize;1;49.0273;49.0273;49.0273
96;async;100;0.772029;0.00370311;1.50392
96;inner;100;1.53636;0.701159;2.30959
96;wait;100;4.07718e-05;2.547e-05;8.9318e-05
96;boundary;100;0.00914524;0.00509299;0.0113367
96;calc iter;100;2.31758;2.16456;2.37266
96;calc total;1;233.259;233.259;233.259
96;total;1;292.302;292.302;292.302
97;initialize;1;49.0262;49.0262;49.0262
97;async;100;0.816131;0.0034356;1.53663
97;inner;100;1.47601;0.68357;2.30752
97;wait;100;4.13588e-05;1.961e-05;0.000136908
97;boundary;100;0.0106214;0.00381002;0.0114255
97;calc iter;100;2.30281;2.08495;2.38462
97;calc total;1;233.259;233.259;233.259
97;total;1;292.301;292.301;292.301
98;initialize;1;48.8803;48.8803;48.8803
98;async;100;0.71358;0.0013001;1.4125
98;inner;100;1.56715;0.898147;2.3135
98;wait;100;3.55316e-05;2.152e-05;6.5269e-05
98;boundary;100;0.0103281;0.0061247;0.0118852
98;calc iter;100;2.29109;2.1974;2.35561
98;calc total;1;233.259;233.259;233.259
98;total;1;292.155;292.155;292.155
99;initialize;1;49.0252;49.0252;49.0252
99;async;100;0.673285;0.00345613;1.41309
99;inner;100;1.59848;0.94971;2.31259
99;wait;100;5.08092e-05;2.987e-05;8.5949e-05
99;boundary;100;0.0111576;0.00756647;0.0121162
99;calc iter;100;2.28298;2.15857;2.41676
99;calc total;1;233.259;233.259;233.259
99;total;1;292.3;292.3;292.3
100;initialize;1;49.0273;49.0273;49.0273
100;async;100;0.689779;0.00253404;1.43916
100;inner;100;1.58269;0.940732;2.30911
100;wait;100;4.90737e-05;3.167e-05;0.000146227
100;boundary;100;0.0113176;0.00919007;0.0152611
100;calc iter;100;2.28384;2.15882;2.46077
100;calc total;1;233.259;233.259;233.259
100;total;1;292.302;292.302;292.302
101;initialize;1;49.0248;49.0248;49.0248
101;async;100;0.678738;0.0040461;1.24672
101;inner;100;1.59975;1.05942;2.31013
101;wait;100;3.82812e-05;2.673e-05;8.5448e-05
101;boundary;100;0.0107021;0.00815646;0.0115763
101;calc iter;100;2.28923;2.17164;2.37697
101;calc total;1;233.259;233.259;233.259
101;total;1;292.3;292.3;292.3
102;initialize;1;49.0256;49.0256;49.0256
102;async;100;0.805572;0.00240773;1.4935
102;inner;100;1.4786;0.845128;2.31414
102;wait;100;4.04994e-05;2.601e-05;7.6009e-05
102;boundary;100;0.00981743;0.00584147;0.0114725
102;calc iter;100;2.29403;2.18624;2.39653
102;calc total;1;233.259;233.259;233.259
102;total;1;292.3;292.3;292.3
103;initialize;1;49.0268;49.0268;49.0268
103;async;100;0.696012;0.00331775;1.37442
103;inner;100;1.59793;0.673818;2.31346
103;wait;100;3.41494e-05;2.44e-05;6.7019e-05
103;boundary;100;0.0105389;0.00511844;0.0114608
103;calc iter;100;2.30451;1.90214;2.46337
103;calc total;1;233.259;233.259;233.259
103;total;1;292.301;292.301;292.301
104;initialize;1;49.0236;49.0236;49.0236
104;async;100;0.156024;0.00155565;0.600422
104;inner;100;2.14817;1.21576;2.32638
104;wait;100;5.83204e-05;2.6919e-05;0.000110278
104;boundary;100;0.011133;0.00783795;0.0167557
104;calc iter;100;2.31538;1.77369;2.43502
104;calc total;1;233.259;233.259;233.259
104;total;1;292.298;292.298;292.298
105;initialize;1;49.0269;49.0269;49.0269
105;async;100;0.134359;0.00309648;0.510845
105;inner;100;2.1722;1.26869;2.32731
105;wait;100;4.42237e-05;2.8459e-05;0.000128208
105;boundary;100;0.00993831;0.00734082;0.011764
105;calc iter;100;2.31654;1.79134;2.37468
105;calc total;1;233.259;233.259;233.259
105;total;1;292.301;292.301;292.301
106;initialize;1;49.0236;49.0236;49.0236
106;async;100;0.127289;0.00270856;0.491921
106;inner;100;2.18119;1.28062;2.33068
106;wait;100;3.13128e-05;2.162e-05;8.4999e-05
106;boundary;100;0.00836704;0.00613053;0.0113106
106;calc iter;100;2.31688;1.7819;2.38988
106;calc total;1;233.259;233.259;233.259
106;total;1;292.298;292.298;292.298
107;initialize;1;49.0273;49.0273;49.0273
107;async;100;0.128644;0.00112247;0.496955
107;inner;100;2.18016;1.28244;2.33069
107;wait;100;3.68291e-05;2.562e-05;5.8759e-05
107;boundary;100;0.00812578;0.00604634;0.0117738
107;calc iter;100;2.31697;1.78547;2.38838
107;calc total;1;233.259;233.259;233.259
107;total;1;292.302;292.302;292.302
108;initialize;1;49.0269;49.0269;49.0269
108;async;100;0.120951;0.00149154;0.473907
108;inner;100;2.18629;1.31183;2.32748
108;wait;100;5.98107e-05;3.7149e-05;9.1879e-05
108;boundary;100;0.0104732;0.00615653;0.0121156
108;calc iter;100;2.31778;1.79194;2.43539
108;calc total;1;233.259;233.259;233.259
108;total;1;292.301;292.301;292.301
109;initialize;1;49.0269;49.0269;49.0269
109;async;100;0.11811;0.00318462;0.475777
109;inner;100;2.19048;1.31059;2.32654
109;wait;100;4.84134e-05;3.1409e-05;0.000133318
109;boundary;100;0.00915473;0.00587835;0.0111828
109;calc iter;100;2.31779;1.79229;2.39236
109;calc total;1;233.259;233.259;233.259
109;total;1;292.301;292.301;292.301
110;initialize;1;49.0268;49.0268;49.0268
110;async;100;0.11769;0.00131596;0.475439
110;inner;100;2.19318;1.31523;2.33094
110;wait;100;2.60611e-05;1.9579e-05;5.9359e-05
110;boundary;100;0.00695225;0.00375284;0.010498
110;calc iter;100;2.31785;1.79445;2.39697
110;calc total;1;233.259;233.259;233.259
110;total;1;292.301;292.301;292.301
111;initialize;1;49.0267;49.0267;49.0267
111;async;100;0.117618;0.00166219;0.475928
111;inner;100;2.19343;1.31238;2.33035
111;wait;100;3.87395e-05;2.6439e-05;0.000102328
111;boundary;100;0.0067423;0.00484916;0.0104316
111;calc iter;100;2.31783;1.79319;2.38664
111;calc total;1;233.259;233.259;233.259
111;total;1;292.301;292.301;292.301
112;initialize;1;49.024;49.024;49.024
112;async;100;1.06623;0.00341961;1.49904
112;inner;100;1.2353;0.810557;2.3109
112;wait;100;2.86438e-05;1.951e-05;7.8549e-05
112;boundary;100;0.00799633;0.00418073;0.0104005
112;calc iter;100;2.30956;2.23961;2.41905
112;calc total;1;233.259;233.259;233.259
112;total;1;292.299;292.299;292.299
113;initialize;1;49.0264;49.0264;49.0264
113;async;100;0.782692;0.00338244;1.1995
113;inner;100;1.51128;1.11065;2.30945
113;wait;100;3.05211e-05;1.792e-05;0.000124148
113;boundary;100;0.00974276;0.00588262;0.011856
113;calc iter;100;2.30375;2.23397;2.37076
113;calc total;1;233.259;233.259;233.259
113;total;1;292.301;292.301;292.301
114;initialize;1;49.0268;49.0268;49.0268
114;async;100;0.792184;0.00340372;1.16792
114;inner;100;1.49369;1.14146;2.31495
114;wait;100;3.91579e-05;3.0729e-05;6.7859e-05
114;boundary;100;0.0109504;0.00637921;0.0119774
114;calc iter;100;2.29686;2.14483;2.47135
114;calc total;1;233.259;233.259;233.259
114;total;1;292.301;292.301;292.301
115;initialize;1;49.0269;49.0269;49.0269
115;async;100;0.958334;0.00344198;1.38394
115;inner;100;1.33219;0.920095;2.3145
115;wait;100;4.55372e-05;2.7779e-05;7.8529e-05
115;boundary;100;0.0114119;0.00715759;0.0151585
115;calc iter;100;2.30199;2.16655;2.57261
115;calc total;1;233.259;233.259;233.259
115;total;1;292.301;292.301;292.301
128;initialize;1;48.8953;48.8953;48.8953
128;async;100;0.556229;0.00317016;1.09198
128;inner;100;1.74654;0.905338;2.31637
128;wait;100;5.80854e-05;3.925e-05;8.0979e-05
128;boundary;100;0.0120066;0.00583436;0.0125933
128;calc iter;100;2.31483;1.3831;2.42908
128;calc total;1;233.26;233.26;233.26
128;total;1;292.171;292.171;292.171
116;initialize;1;49.0274;49.0274;49.0274
116;async;100;0.927996;0.00297474;1.33823
116;inner;100;1.36571;0.970316;2.30921
116;wait;100;5.46872e-05;3.541e-05;9.0539e-05
116;boundary;100;0.0114792;0.00936317;0.0150929
116;calc iter;100;2.30524;2.20108;2.46553
116;calc total;1;233.259;233.259;233.259
116;total;1;292.302;292.302;292.302
129;initialize;1;48.893;48.893;48.893
129;async;100;0.740336;0.00281415;1.46786
129;inner;100;1.55869;0.818164;2.29838
129;wait;100;4.37577e-05;2.887e-05;0.000134708
129;boundary;100;0.0102208;0.00582339;0.0116341
129;calc iter;100;2.30929;2.11523;2.42219
129;calc total;1;233.26;233.26;233.26
129;total;1;292.168;292.168;292.168
117;initialize;1;49.0269;49.0269;49.0269
117;async;100;0.817497;0.00297392;1.13617
117;inner;100;1.48084;1.17405;2.30914
117;wait;100;3.91818e-05;2.6109e-05;0.000128878
117;boundary;100;0.0102761;0.00801244;0.0115089
117;calc iter;100;2.30865;2.24425;2.41442
117;calc total;1;233.259;233.259;233.259
117;total;1;292.301;292.301;292.301
130;initialize;1;48.8952;48.8952;48.8952
130;async;100;0.556497;0.00261843;0.973143
130;inner;100;1.73537;1.33231;2.30538
130;wait;100;3.99397e-05;2.2369e-05;0.000116118
130;boundary;100;0.0102697;0.00602444;0.0119831
130;calc iter;100;2.30217;2.23235;2.36096
130;calc total;1;233.26;233.26;233.26
130;total;1;292.171;292.171;292.171
118;initialize;1;49.0305;49.0305;49.0305
118;async;100;0.928776;0.00298264;1.33549
118;inner;100;1.37378;0.970813;2.31449
118;wait;100;3.0145e-05;1.941e-05;7.2599e-05
118;boundary;100;0.00874148;0.00492289;0.0109166
118;calc iter;100;2.31133;2.25659;2.39544
118;calc total;1;233.259;233.259;233.259
118;total;1;292.305;292.305;292.305
131;initialize;1;48.8908;48.8908;48.8908
131;async;100;0.543356;0.00194848;1.02525
131;inner;100;1.74144;1.28114;2.32297
131;wait;100;6.01129e-05;3.17e-05;0.000102789
131;boundary;100;0.0117669;0.00876562;0.036552
131;calc iter;100;2.29663;2.19062;2.41125
131;calc total;1;233.26;233.26;233.26
131;total;1;292.166;292.166;292.166
119;initialize;1;49.026;49.026;49.026
119;async;100;1.09246;0.0031687;1.5696
119;inner;100;1.21629;0.692006;2.31384
119;wait;100;3.62075e-05;2.386e-05;9.8758e-05
119;boundary;100;0.00862675;0.0053845;0.0115475
119;calc iter;100;2.31742;1.92676;2.47147
119;calc total;1;233.259;233.259;233.259
119;total;1;292.3;292.3;292.3
132;initialize;1;48.896;48.896;48.896
132;async;100;0.650886;0.0036796;1.20647
132;inner;100;1.63391;1.09661;2.30535
132;wait;100;5.72835e-05;3.4639e-05;8.8069e-05
132;boundary;100;0.0112966;0.00694572;0.0122236
132;calc iter;100;2.29616;2.17463;2.39726
132;calc total;1;233.26;233.26;233.26
132;total;1;292.171;292.171;292.171
120;initialize;1;49.0267;49.0267;49.0267
120;async;100;0.126656;0.00358339;0.237484
120;inner;100;2.18692;1.36416;2.32468
120;wait;100;6.37424e-05;5.1599e-05;0.000148438
120;boundary;100;0.0118312;0.00662368;0.0160452
120;calc iter;100;2.32548;1.50716;2.4061
120;calc total;1;233.259;233.259;233.259
120;total;1;292.301;292.301;292.301
133;initialize;1;48.8961;48.8961;48.8961
133;async;100;0.606;0.00389258;1.0672
133;inner;100;1.68466;1.2477;2.30412
133;wait;100;4.39334e-05;2.73e-05;0.000147828
133;boundary;100;0.0109012;0.00821892;0.0118982
133;calc iter;100;2.30161;2.24741;2.3579
133;calc total;1;233.26;233.26;233.26
133;total;1;292.171;292.171;292.171
121;initialize;1;49.0245;49.0245;49.0245
121;async;100;0.117985;0.00361274;0.22581
121;inner;100;2.19725;1.36937;2.32498
121;wait;100;4.09553e-05;3.0249e-05;7.6269e-05
121;boundary;100;0.0102786;0.00655223;0.0110598
121;calc iter;100;2.32556;1.50892;2.41206
121;calc total;1;233.259;233.259;233.259
121;total;1;292.299;292.299;292.299
134;initialize;1;48.8958;48.8958;48.8958
134;async;100;0.698043;0.00415543;1.24385
134;inner;100;1.59673;1.06876;2.30947
134;wait;100;4.05997e-05;2.299e-05;7.5989e-05
134;boundary;100;0.00979721;0.00561429;0.0115742
134;calc iter;100;2.30461;2.24119;2.36583
134;calc total;1;233.26;233.26;233.26
134;total;1;292.171;292.171;292.171
122;initialize;1;49.0268;49.0268;49.0268
122;async;100;0.117912;0.00301728;0.226166
122;inner;100;2.20137;1.37376;2.32718
122;wait;100;2.93592e-05;2.3489e-05;5.2279e-05
122;boundary;100;0.00627785;0.00412602;0.00683571
122;calc iter;100;2.32559;1.50997;2.41171
122;calc total;1;233.259;233.259;233.259
122;total;1;292.301;292.301;292.301
135;initialize;1;48.8924;48.8924;48.8924
135;async;100;0.779885;0.00403592;1.4454
135;inner;100;1.52017;0.77788;2.30913
135;wait;100;4.27848e-05;2.7699e-05;9.6269e-05
135;boundary;100;0.0107923;0.00578877;0.0115443
135;calc iter;100;2.3109;1.85363;2.42846
135;calc total;1;233.26;233.26;233.26
135;total;1;292.167;292.167;292.167
123;initialize;1;49.0269;49.0269;49.0269
123;async;100;0.11713;0.00355974;0.224742
123;inner;100;2.20176;1.37284;2.32683
123;wait;100;3.57863e-05;2.7999e-05;5.4829e-05
123;boundary;100;0.00664843;0.00539782;0.00751024
123;calc iter;100;2.32558;1.5097;2.4115
123;calc total;1;233.259;233.259;233.259
123;total;1;292.301;292.301;292.301
136;initialize;1;48.8962;48.8962;48.8962
136;async;100;0.137792;0.00334118;0.292535
136;inner;100;2.17061;1.46276;2.34579
136;wait;100;6.11199e-05;3.2779e-05;0.000133098
136;boundary;100;0.0112724;0.00795779;0.0150706
136;calc iter;100;2.31974;1.67248;2.44893
136;calc total;1;233.26;233.26;233.26
136;total;1;292.171;292.171;292.171
124;initialize;1;49.0268;49.0268;49.0268
124;async;100;0.115171;0.00289441;0.225746
124;inner;100;2.20025;1.37947;2.3243
124;wait;100;5.65866e-05;3.326e-05;9.9228e-05
124;boundary;100;0.0101055;0.00508657;0.0126639
124;calc iter;100;2.32559;1.51049;2.40856
124;calc total;1;233.259;233.259;233.259
124;total;1;292.301;292.301;292.301
137;initialize;1;48.8959;48.8959;48.8959
137;async;100;0.11288;0.00371572;0.24015
137;inner;100;2.19701;1.47757;2.34925
137;wait;100;4.54182e-05;3.374e-05;8.7159e-05
137;boundary;100;0.0101712;0.00627016;0.0119599
137;calc iter;100;2.32011;1.64083;2.39799
137;calc total;1;233.26;233.26;233.26
137;total;1;292.171;292.171;292.171
125;initialize;1;49.0267;49.0267;49.0267
125;async;100;0.115409;0.00291123;0.226315
125;inner;100;2.20009;1.3667;2.32303
125;wait;100;5.15593e-05;3.019e-05;0.000155597
125;boundary;100;0.00999742;0.00754998;0.0117761
125;calc iter;100;2.32555;1.50619;2.4115
125;calc total;1;233.259;233.259;233.259
125;total;1;292.301;292.301;292.301
138;initialize;1;48.896;48.896;48.896
138;async;100;0.102301;0.00149305;0.229128
138;inner;100;2.20853;1.48322;2.35379
138;wait;100;3.71335e-05;2.8049e-05;6.7749e-05
138;boundary;100;0.00943585;0.00623661;0.0106593
138;calc iter;100;2.3203;1.63433;2.37284
138;calc total;1;233.26;233.26;233.26
138;total;1;292.171;292.171;292.171
126;initialize;1;49.0262;49.0262;49.0262
126;async;100;0.114794;0.00324917;0.223959
126;inner;100;2.20445;1.37463;2.32676
126;wait;100;2.74214e-05;2.045e-05;5.5559e-05
126;boundary;100;0.00631374;0.00505807;0.0101987
126;calc iter;100;2.32559;1.50734;2.4114
126;calc total;1;233.259;233.259;233.259
126;total;1;292.302;292.302;292.302
139;initialize;1;48.8926;48.8926;48.8926
139;async;100;0.105223;0.0017809;0.231825
139;inner;100;2.20734;1.48022;2.35297
139;wait;100;3.82624e-05;2.62e-05;7.6269e-05
139;boundary;100;0.00781783;0.00530828;0.0117704
139;calc iter;100;2.32042;1.63323;2.37251
139;calc total;1;233.26;233.26;233.26
139;total;1;292.167;292.167;292.167
127;initialize;1;48.8658;48.8658;48.8658
127;async;100;0.114364;0.00292784;0.222574
127;inner;100;2.20458;1.37611;2.32592
127;wait;100;4.2433e-05;1.936e-05;6.9109e-05
127;boundary;100;0.00661075;0.00492853;0.00733307
127;calc iter;100;2.3256;1.5087;2.41178
127;calc total;1;233.259;233.259;233.259
127;total;1;292.14;292.14;292.14
140;initialize;1;48.8955;48.8955;48.8955
140;async;100;0.0880265;0.00251671;0.195781
140;inner;100;2.22172;1.48284;2.34406
140;wait;100;6.61754e-05;3.6419e-05;0.000102439
140;boundary;100;0.0108628;0.00650433;0.0118488
140;calc iter;100;2.32068;1.61056;2.36151
140;calc total;1;233.26;233.26;233.26
140;total;1;292.17;292.17;292.17
141;initialize;1;48.8942;48.8942;48.8942
141;async;100;0.0870491;0.00354447;0.198002
141;inner;100;2.22432;1.48361;2.34876
141;wait;100;4.96473e-05;3.088e-05;0.000128378
141;boundary;100;0.00933696;0.00580463;0.0114823
141;calc iter;100;2.32076;1.61384;2.36458
141;calc total;1;233.26;233.26;233.26
141;total;1;292.169;292.169;292.169
142;initialize;1;48.8963;48.8963;48.8963
142;async;100;0.0893457;0.00212459;0.202543
142;inner;100;2.22548;1.48325;2.35101
142;wait;100;2.68035e-05;1.954e-05;6.206e-05
142;boundary;100;0.00594659;0.00391214;0.00827814
142;calc iter;100;2.32081;1.61487;2.36288
142;calc total;1;233.26;233.26;233.26
142;total;1;292.171;292.171;292.171
143;initialize;1;48.8962;48.8962;48.8962
143;async;100;0.0874661;0.00326204;0.201033
143;inner;100;2.22692;1.48499;2.35173
143;wait;100;3.75705e-05;2.0059e-05;8.4889e-05
143;boundary;100;0.00637642;0.00397071;0.00902343
143;calc iter;100;2.3208;1.615;2.36333
143;calc total;1;233.26;233.26;233.26
143;total;1;292.171;292.171;292.171
144;initialize;1;48.8955;48.8955;48.8955
144;async;100;0.65186;0.00373525;1.40712
144;inner;100;1.64976;0.666714;2.31148
144;wait;100;3.80631e-05;2.8289e-05;0.000111008
144;boundary;100;0.00971959;0.00587458;0.011398
144;calc iter;100;2.31138;2.0539;2.4208
144;calc total;1;233.26;233.26;233.26
144;total;1;292.171;292.171;292.171
145;initialize;1;48.8889;48.8889;48.8889
145;async;100;0.744532;0.00282363;1.64168
145;inner;100;1.54383;0.764028;2.30937
145;wait;100;3.72847e-05;2.409e-05;0.000137088
145;boundary;100;0.0102376;0.0058055;0.0116917
145;calc iter;100;2.29864;2.21509;2.43398
145;calc total;1;233.26;233.26;233.26
145;total;1;292.164;292.164;292.164
146;initialize;1;48.8934;48.8934;48.8934
146;async;100;0.638627;0.00111618;1.4625
146;inner;100;1.6353;0.892516;2.31542
146;wait;100;4.31448e-05;3.0109e-05;9.0649e-05
146;boundary;100;0.0108204;0.00749049;0.012063
146;calc iter;100;2.28479;2.04768;2.41786
146;calc total;1;233.26;233.26;233.26
146;total;1;292.168;292.168;292.168
147;initialize;1;48.889;48.889;48.889
147;async;100;0.64296;0.00113094;1.66687
147;inner;100;1.63397;0.795281;2.31528
147;wait;100;5.13609e-05;2.972e-05;7.7339e-05
147;boundary;100;0.0111788;0.00749986;0.016252
147;calc iter;100;2.28817;2.16253;2.77332
147;calc total;1;233.26;233.26;233.26
147;total;1;292.164;292.164;292.164
148;initialize;1;48.8957;48.8957;48.8957
148;async;100;0.632599;0.00272248;1.58031
148;inner;100;1.64822;0.812483;2.31123
148;wait;100;5.00707e-05;2.9619e-05;9.0139e-05
148;boundary;100;0.0113623;0.00890325;0.0119652
148;calc iter;100;2.29224;2.19992;2.50433
148;calc total;1;233.26;233.26;233.26
148;total;1;292.171;292.171;292.171
149;initialize;1;48.8958;48.8958;48.8958
149;async;100;0.652143;0.00300103;1.38589
149;inner;100;1.6333;1.00493;2.31003
149;wait;100;4.25983e-05;3.0649e-05;0.000139058
149;boundary;100;0.0104731;0.00730197;0.0114783
149;calc iter;100;2.29596;2.20755;2.39997
149;calc total;1;233.26;233.26;233.26
149;total;1;292.171;292.171;292.171
150;initialize;1;48.8907;48.8907;48.8907
150;async;100;0.741859;0.00151825;1.60273
150;inner;100;1.551;0.717513;2.31588
150;wait;100;3.80289e-05;2.6559e-05;6.7599e-05
150;boundary;100;0.0100511;0.00542662;0.0114574
150;calc iter;100;2.30296;2.18194;2.4006
150;calc total;1;233.26;233.26;233.26
150;total;1;292.166;292.166;292.166
151;initialize;1;48.8928;48.8928;48.8928
151;async;100;0.652823;0.00390322;1.37501
151;inner;100;1.64927;0.66814;2.3151
151;wait;100;3.98138e-05;2.616e-05;9.1379e-05
151;boundary;100;0.0101077;0.00544112;0.0114025
151;calc iter;100;2.31224;1.65334;2.42034
151;calc total;1;233.26;233.26;233.26
151;total;1;292.168;292.168;292.168
152;initialize;1;48.896;48.896;48.896
152;async;100;0.103879;0.00237633;0.498244
152;inner;100;2.20817;1.33329;2.33429
152;wait;100;6.18921e-05;5.2519e-05;0.000122589
152;boundary;100;0.0117588;0.009927;0.016745
152;calc iter;100;2.32387;1.84453;2.42114
152;calc total;1;233.26;233.26;233.26
152;total;1;292.171;292.171;292.171
153;initialize;1;48.8919;48.8919;48.8919
153;async;100;0.0854223;0.00382815;0.484642
153;inner;100;2.22792;1.33504;2.34557
153;wait;100;4.59268e-05;3.253e-05;9.8949e-05
153;boundary;100;0.0105222;0.0080287;0.0112546
153;calc iter;100;2.32392;1.82907;2.4086
153;calc total;1;233.26;233.26;233.26
153;total;1;292.167;292.167;292.167
154;initialize;1;48.896;48.896;48.896
154;async;100;0.0828896;0.00199952;0.482762
154;inner;100;2.23335;1.34043;2.35014
154;wait;100;2.94832e-05;2.408e-05;5.7929e-05
154;boundary;100;0.00767946;0.00465964;0.0105368
154;calc iter;100;2.32395;1.82788;2.41097
154;calc total;1;233.26;233.26;233.26
154;total;1;292.171;292.171;292.171
155;initialize;1;48.896;48.896;48.896
155;async;100;0.0828962;0.00241678;0.481714
155;inner;100;2.23328;1.34163;2.34984
155;wait;100;3.73202e-05;2.8479e-05;8.6719e-05
155;boundary;100;0.00773005;0.00469431;0.0104978
155;calc iter;100;2.32395;1.82807;2.41159
155;calc total;1;233.26;233.26;233.26
155;total;1;292.171;292.171;292.171
156;initialize;1;48.8919;48.8919;48.8919
156;async;100;0.080283;0.00119332;0.479064
156;inner;100;2.234;1.33769;2.34079
156;wait;100;4.56461e-05;2.63e-05;8.5209e-05
156;boundary;100;0.009614;0.0066906;0.0117781
156;calc iter;100;2.32394;1.82458;2.40804
156;calc total;1;233.26;233.26;233.26
156;total;1;292.166;292.166;292.166
157;initialize;1;48.8961;48.8961;48.8961
157;async;100;0.0801241;0.00312791;0.480154
157;inner;100;2.23434;1.33762;2.34584
157;wait;100;5.11606e-05;2.96e-05;0.000127238
157;boundary;100;0.00942827;0.00737979;0.0116209
157;calc iter;100;2.32394;1.82519;2.40749
157;calc total;1;233.26;233.26;233.26
157;total;1;292.171;292.171;292.171
158;initialize;1;48.8955;48.8955;48.8955
158;async;100;0.0796498;0.00129025;0.479585
158;inner;100;2.23737;1.34148;2.34928
158;wait;100;3.24788e-05;2.2089e-05;8.4509e-05
158;boundary;100;0.00691835;0.00412251;0.0088406
158;calc iter;100;2.32397;1.82522;2.40787
158;calc total;1;233.26;233.26;233.26
158;total;1;292.171;292.171;292.171
159;initialize;1;48.894;48.894;48.894
159;async;100;0.0797461;0.00114053;0.479676
159;inner;100;2.23728;1.34203;2.34943
159;wait;100;4.0248e-05;2.435e-05;9.0959e-05
159;boundary;100;0.00690217;0.00412725;0.0084109
159;calc iter;100;2.32397;1.82586;2.40905
159;calc total;1;233.26;233.26;233.26
159;total;1;292.169;292.169;292.169
160;initialize;1;48.8927;48.8927;48.8927
160;async;100;0.376159;0.00312847;0.613892
160;inner;100;1.92956;1.34416;2.3109
160;wait;100;4.41417e-05;2.798e-05;0.000132938
160;boundary;100;0.0110113;0.00586747;0.0113602
160;calc iter;100;2.31678;1.68296;2.3803
160;calc total;1;233.26;233.26;233.26
160;total;1;292.168;292.168;292.168
161;initialize;1;48.8944;48.8944;48.8944
161;async;100;0.370671;0.00158822;0.641786
161;inner;100;1.93362;1.53415;2.31806
161;wait;100;5.01146e-05;3.38e-05;8.4619e-05
161;boundary;100;0.0110543;0.00701886;0.0113854
161;calc iter;100;2.3154;2.16735;2.37202
161;calc total;1;233.26;233.26;233.26
161;total;1;292.17;292.17;292.17
162;initialize;1;48.8952;48.8952;48.8952
162;async;100;0.356819;0.0013382;0.632937
162;inner;100;1.94357;1.69735;2.31793
162;wait;100;4.93342e-05;4.0509e-05;8.0869e-05
162;boundary;100;0.0111006;0.00698249;0.0114832
162;calc iter;100;2.31155;2.27335;2.41262
162;calc total;1;233.26;233.26;233.26
162;total;1;292.171;292.171;292.171
163;initialize;1;48.8954;48.8954;48.8954
163;async;100;0.355069;0.00133059;0.593654
163;inner;100;1.93859;1.7244;2.31639
163;wait;100;7.8629e-05;4.3099e-05;0.000118909
163;boundary;100;0.0115687;0.00714864;0.0120158
163;calc iter;100;2.30531;2.25995;2.35592
163;calc total;1;233.26;233.26;233.26
163;total;1;292.171;292.171;292.171
164;initialize;1;48.8922;48.8922;48.8922
164;async;100;0.355973;0.00335622;0.565802
164;inner;100;1.93729;1.7153;2.31208
164;wait;100;6.51919e-05;4.0979e-05;9.4359e-05
164;boundary;100;0.0115075;0.00924095;0.0118875
164;calc iter;100;2.30484;2.27125;2.33951
164;calc total;1;233.26;233.26;233.26
164;total;1;292.167;292.167;292.167
165;initialize;1;48.8947;48.8947;48.8947
165;async;100;0.356755;0.00283225;0.582286
165;inner;100;1.94269;1.71179;2.31117
165;wait;100;4.66811e-05;3.4829e-05;0.000125268
165;boundary;100;0.0111182;0.0100594;0.011396
165;calc iter;100;2.31061;2.28868;2.35203
165;calc total;1;233.26;233.26;233.26
165;total;1;292.169;292.169;292.169
166;initialize;1;48.8959;48.8959;48.8959
166;async;100;0.354638;0.00167701;0.573209
166;inner;100;1.9488;1.5469;2.31665
166;wait;100;4.72212e-05;3.4919e-05;9.3348e-05
166;boundary;100;0.0110926;0.0076579;0.0113787
166;calc iter;100;2.31458;2.12558;2.36656
166;calc total;1;233.26;233.26;233.26
166;total;1;292.171;292.171;292.171
167;initialize;1;48.8945;48.8945;48.8945
167;async;100;0.366201;0.00413596;0.598709
167;inner;100;1.93982;1.21019;2.3159
167;wait;100;4.17977e-05;2.8869e-05;7.8659e-05
167;boundary;100;0.0110502;0.00541506;0.0114319
167;calc iter;100;2.31712;1.81435;2.38098
167;calc total;1;233.26;233.26;233.26
167;total;1;292.169;292.169;292.169
168;initialize;1;48.8919;48.8919;48.8919
168;async;100;0.0251571;0.0043395;0.0461983
168;inner;100;2.28664;1.76641;2.34041
168;wait;100;7.01824e-05;3.742e-05;0.000117589
168;boundary;100;0.0111709;0.00844307;0.0146602
168;calc iter;100;2.32305;1.81145;2.36904
168;calc total;1;233.26;233.26;233.26
168;total;1;292.167;292.167;292.167
169;initialize;1;48.8903;48.8903;48.8903
169;async;100;0.0134959;0.000855409;0.0272476
169;inner;100;2.29932;1.76409;2.35162
169;wait;100;4.81562e-05;3.0779e-05;0.000101878
169;boundary;100;0.0102609;0.00721629;0.0115189
169;calc iter;100;2.32313;1.79281;2.37123
169;calc total;1;233.26;233.26;233.26
169;total;1;292.166;292.166;292.166
170;initialize;1;48.8949;48.8949;48.8949
170;async;100;0.0169869;0.00111049;0.0326472
170;inner;100;2.29593;1.75584;2.34973
170;wait;100;4.23138e-05;3.087e-05;0.000111789
170;boundary;100;0.0102388;0.00685874;0.0114668
170;calc iter;100;2.3232;1.78443;2.37416
170;calc total;1;233.26;233.26;233.26
170;total;1;292.17;292.17;292.17
171;initialize;1;48.8952;48.8952;48.8952
171;async;100;0.0216239;0.00145124;0.0581765
171;inner;100;2.29063;1.74437;2.3499
171;wait;100;4.8679e-05;2.706e-05;8.9289e-05
171;boundary;100;0.010974;0.00521154;0.0117142
171;calc iter;100;2.32328;1.77485;2.37354
171;calc total;1;233.26;233.26;233.26
171;total;1;292.171;292.171;292.171
172;initialize;1;48.8965;48.8965;48.8965
172;async;100;0.0110061;0.00107671;0.0395306
172;inner;100;2.30089;1.74037;2.35107
172;wait;100;5.98415e-05;2.9669e-05;0.000120439
172;boundary;100;0.0113703;0.00647339;0.0119483
172;calc iter;100;2.32333;1.75893;2.37942
172;calc total;1;233.26;233.26;233.26
172;total;1;292.171;292.171;292.171
173;initialize;1;48.8962;48.8962;48.8962
173;async;100;0.00767609;0.00274642;0.0387067
173;inner;100;2.30685;1.73941;2.35027
173;wait;100;5.62858e-05;3.3779e-05;0.000180097
173;boundary;100;0.00880233;0.00558306;0.0110056
173;calc iter;100;2.32338;1.75278;2.37051
173;calc total;1;233.26;233.26;233.26
173;total;1;292.171;292.171;292.171
174;initialize;1;48.8901;48.8901;48.8901
174;async;100;0.00335076;0.00140636;0.0324361
174;inner;100;2.31105;1.74299;2.353
174;wait;100;3.05935e-05;1.8189e-05;8.9338e-05
174;boundary;100;0.00897461;0.00418273;0.0103611
174;calc iter;100;2.32341;1.75006;2.37413
174;calc total;1;233.26;233.26;233.26
174;total;1;292.165;292.165;292.165
175;initialize;1;48.8962;48.8962;48.8962
175;async;100;0.00443322;0.00155879;0.031496
175;inner;100;2.31107;1.74359;2.35339
175;wait;100;3.48139e-05;2.782e-05;6.1389e-05
175;boundary;100;0.00786317;0.00425692;0.0107773
175;calc iter;100;2.3234;1.75122;2.37333
175;calc total;1;233.26;233.26;233.26
175;total;1;292.171;292.171;292.171
176;initialize;1;48.8925;48.8925;48.8925
176;async;100;0.744042;0.00401123;1.4737
176;inner;100;1.55979;0.712618;2.31033
176;wait;100;3.48329e-05;2.499e-05;0.000132189
176;boundary;100;0.00922074;0.00541503;0.0113968
176;calc iter;100;2.31309;2.17278;2.45243
176;calc total;1;233.26;233.26;233.26
176;total;1;292.167;292.167;292.167
177;initialize;1;48.896;48.896;48.896
177;async;100;0.835508;0.00337173;1.65265
177;inner;100;1.45298;0.73813;2.31012
177;wait;100;3.6183e-05;2.691e-05;9.6828e-05
177;boundary;100;0.0102727;0.00559366;0.0118551
177;calc iter;100;2.2988;2.20683;2.49457
177;calc total;1;233.26;233.26;233.26
177;total;1;292.171;292.171;292.171
178;initialize;1;48.8931;48.8931;48.8931
178;async;100;0.723717;0.00156894;1.44924
178;inner;100;1.55333;0.875785;2.31446
178;wait;100;3.74525e-05;2.897e-05;7.7769e-05
178;boundary;100;0.0106247;0.00713852;0.0115571
178;calc iter;100;2.28771;2.16156;2.45602
178;calc total;1;233.26;233.26;233.26
178;total;1;292.168;292.168;292.168
179;initialize;1;48.8961;48.8961;48.8961
179;async;100;0.7306;0.00155719;1.53576
179;inner;100;1.541;0.823168;2.31347
179;wait;100;4.64325e-05;2.154e-05;7.8599e-05
179;boundary;100;0.0104432;0.0059152;0.0122483
179;calc iter;100;2.28209;2.13137;2.39055
179;calc total;1;233.26;233.26;233.26
179;total;1;292.171;292.171;292.171
180;initialize;1;48.8896;48.8896;48.8896
180;async;100;0.716542;0.00243541;1.52103
180;inner;100;1.55902;0.817175;2.30913
180;wait;100;5.47535e-05;2.9669e-05;8.0239e-05
180;boundary;100;0.0113694;0.00953141;0.0122381
180;calc iter;100;2.28699;2.18154;2.45428
180;calc total;1;233.26;233.26;233.26
180;total;1;292.164;292.164;292.164
181;initialize;1;48.8663;48.8663;48.8663
181;async;100;0.705531;0.00237544;1.36194
181;inner;100;1.5765;0.954545;2.30756
181;wait;100;4.06487e-05;3.057e-05;0.000138119
181;boundary;100;0.0103293;0.00901071;0.0114673
181;calc iter;100;2.29241;2.20535;2.41919
181;calc total;1;233.26;233.26;233.26
181;total;1;292.141;292.141;292.141
182;initialize;1;48.8961;48.8961;48.8961
182;async;100;0.833269;0.00265679;1.6543
182;inner;100;1.45563;0.757228;2.31374
182;wait;100;3.983e-05;2.716e-05;7.5009e-05
182;boundary;100;0.0098721;0.00549183;0.0122131
182;calc iter;100;2.29881;2.18726;2.46028
182;calc total;1;233.26;233.26;233.26
182;total;1;292.171;292.171;292.171
183;initialize;1;48.8903;48.8903;48.8903
183;async;100;0.705165;0.00300388;1.40842
183;inner;100;1.59406;0.691448;2.31368
183;wait;100;4.06509e-05;3.179e-05;0.000112378
183;boundary;100;0.0103525;0.00585268;0.0114343
183;calc iter;100;2.30962;1.84575;2.45271
183;calc total;1;233.26;233.26;233.26
183;total;1;292.165;292.165;292.165
184;initialize;1;48.8951;48.8951;48.8951
184;async;100;0.138257;0.0015311;0.422091
184;inner;100;2.17058;1.36586;2.32712
184;wait;100;6.70264e-05;3.431e-05;9.6789e-05
184;boundary;100;0.0116208;0.00629758;0.0149196
184;calc iter;100;2.32052;1.79428;2.45935
184;calc total;1;233.26;233.26;233.26
184;total;1;292.17;292.17;292.17
185;initialize;1;48.8893;48.8893;48.8893
185;async;100;0.107033;0.00400253;0.377539
185;inner;100;2.20284;1.36419;2.33275
185;wait;100;4.21605e-05;3.1589e-05;0.000121628
185;boundary;100;0.0106399;0.00587689;0.0117601
185;calc iter;100;2.32055;1.74764;2.41934
185;calc total;1;233.26;233.26;233.26
185;total;1;292.165;292.165;292.165
186;initialize;1;48.8883;48.8883;48.8883
186;async;100;0.103054;0.00240941;0.377578
186;inner;100;2.20999;1.36725;2.33793
186;wait;100;2.82246e-05;2.019e-05;5.5289e-05
186;boundary;100;0.00752132;0.00388038;0.0110181
186;calc iter;100;2.3206;1.74873;2.41347
186;calc total;1;233.26;233.26;233.26
186;total;1;292.163;292.163;292.163
187;initialize;1;48.8659;48.8659;48.8659
187;async;100;0.103272;0.00221746;0.376737
187;inner;100;2.20973;1.36677;2.33802
187;wait;100;4.01242e-05;3.2329e-05;8.5719e-05
187;boundary;100;0.00754568;0.00417238;0.0110655
187;calc iter;100;2.32059;1.74772;2.41244
187;calc total;1;233.26;233.26;233.26
187;total;1;292.141;292.141;292.141
188;initialize;1;48.8959;48.8959;48.8959
188;async;100;0.094035;0.00263063;0.330473
188;inner;100;2.21637;1.36521;2.3298
188;wait;100;4.5035e-05;2.678e-05;8.0109e-05
188;boundary;100;0.00953737;0.00527894;0.0118143
188;calc iter;100;2.31999;1.67483;2.38427
188;calc total;1;233.26;233.26;233.26
188;total;1;292.171;292.171;292.171
189;initialize;1;48.8892;48.8892;48.8892
189;async;100;0.0936117;0.00285781;0.329969
189;inner;100;2.21676;1.36677;2.33836
189;wait;100;4.95579e-05;2.611e-05;0.000145919
189;boundary;100;0.00938295;0.00659261;0.0119343
189;calc iter;100;2.31981;1.65708;2.39935
189;calc total;1;233.26;233.26;233.26
189;total;1;292.164;292.164;292.164
190;initialize;1;48.894;48.894;48.894
190;async;100;0.0927081;0.00156664;0.330555
190;inner;100;2.21995;1.36708;2.3402
190;wait;100;2.90935e-05;1.9729e-05;0.000104579
190;boundary;100;0.00685704;0.00529027;0.0106952
190;calc iter;100;2.31954;1.62736;2.4003
190;calc total;1;233.26;233.26;233.26
190;total;1;292.169;292.169;292.169
191;initialize;1;48.8914;48.8914;48.8914
191;async;100;0.0927728;0.00111793;0.330841
191;inner;100;2.21987;1.36529;2.34044
191;wait;100;4.27024e-05;2.654e-05;8.2279e-05
191;boundary;100;0.00681381;0.00526801;0.0128203
191;calc iter;100;2.3195;1.62266;2.39832
191;calc total;1;233.26;233.26;233.26
191;total;1;292.166;292.166;292.166
192;initialize;1;48.8417;48.8417;48.8417
192;async;100;0.810665;0.00366957;1.56082
192;inner;100;1.49117;0.719831;2.3097
192;wait;100;3.96986e-05;2.495e-05;7.7079e-05
192;boundary;100;0.0104154;0.00541529;0.011474
192;calc iter;100;2.3123;1.63097;2.44116
192;calc total;1;233.26;233.26;233.26
192;total;1;292.117;292.117;292.117
193;initialize;1;48.8957;48.8957;48.8957
193;async;100;0.756363;0.00388516;1.42261
193;inner;100;1.53977;0.929143;2.30802
193;wait;100;3.34237e-05;1.813e-05;0.000143458
193;boundary;100;0.00919913;0.00420054;0.0114648
193;calc iter;100;2.30537;2.04586;2.46098
193;calc total;1;233.26;233.26;233.26
193;total;1;292.171;292.171;292.171
194;initialize;1;48.8163;48.8163;48.8163
194;async;100;0.65863;0.00395393;1.25094
194;inner;100;1.63241;1.0723;2.31282
194;wait;100;3.69532e-05;2.605e-05;6.036e-05
194;boundary;100;0.0105172;0.00727836;0.0118426
194;calc iter;100;2.3016;2.00195;2.41487
194;calc total;1;233.26;233.26;233.26
194;total;1;292.091;292.091;292.091
195;initialize;1;48.8932;48.8932;48.8932
195;async;100;0.723035;0.00367277;1.43184
195;inner;100;1.5614;0.888023;2.31281
195;wait;100;4.80514e-05;2.716e-05;0.000107018
195;boundary;100;0.0112936;0.0073493;0.0238383
195;calc iter;100;2.29578;1.96083;2.47475
195;calc total;1;233.26;233.26;233.26
195;total;1;292.168;292.168;292.168
196;initialize;1;48.8138;48.8138;48.8138
196;async;100;0.743942;0.00379082;1.42544
196;inner;100;1.54056;0.881579;2.30823
196;wait;100;5.29328e-05;2.776e-05;0.000104329
196;boundary;100;0.011157;0.00773114;0.0121459
196;calc iter;100;2.29572;2.08382;2.52672
196;calc total;1;233.26;233.26;233.26
196;total;1;292.089;292.089;292.089
197;initialize;1;48.8959;48.8959;48.8959
197;async;100;0.676874;0.00381681;1.24822
197;inner;100;1.61365;1.05335;2.30788
197;wait;100;4.10592e-05;2.8289e-05;0.000133418
197;boundary;100;0.0108428;0.00862779;0.0122129
197;calc iter;100;2.30141;2.14249;2.58211
197;calc total;1;233.26;233.26;233.26
197;total;1;292.171;292.171;292.171
198;initialize;1;48.8907;48.8907;48.8907
198;async;100;0.742845;0.00307605;1.36463
198;inner;100;1.55208;0.969698;2.31244
198;wait;100;3.50815e-05;1.843e-05;7.5799e-05
198;boundary;100;0.0094526;0.00555;0.0190983
198;calc iter;100;2.30441;2.09561;2.80243
198;calc total;1;233.26;233.26;233.26
198;total;1;292.165;292.165;292.165
199;initialize;1;48.8945;48.8945;48.8945
199;async;100;0.828023;0.00307943;1.55659
199;inner;100;1.47168;0.750877;2.31203
199;wait;100;4.17592e-05;3.011e-05;9.0249e-05
199;boundary;100;0.0107354;0.00583857;0.0117029
199;calc iter;100;2.31048;1.85444;2.83026
199;calc total;1;233.26;233.26;233.26
199;total;1;292.169;292.169;292.169
200;initialize;1;48.842;48.842;48.842
200;async;100;0.175207;0.00258903;0.395367
200;inner;100;2.13261;1.40025;2.32791
200;wait;100;6.3083e-05;3.5609e-05;0.000106778
200;boundary;100;0.0111984;0.00782318;0.0149466
200;calc iter;100;2.31908;1.62087;2.41376
200;calc total;1;233.26;233.26;233.26
200;total;1;292.117;292.117;292.117
201;initialize;1;48.8891;48.8891;48.8891
201;async;100;0.147913;0.00300314;0.348524
201;inner;100;2.16122;1.41462;2.32599
201;wait;100;3.93482e-05;2.872e-05;0.000114009
201;boundary;100;0.0102771;0.00627318;0.0120716
201;calc iter;100;2.31945;1.58677;2.40164
201;calc total;1;233.26;233.26;233.26
201;total;1;292.164;292.164;292.164
202;initialize;1;48.8417;48.8417;48.8417
202;async;100;0.137468;0.00367156;0.32765
202;inner;100;2.17271;1.4205;2.33038
202;wait;100;3.06212e-05;2.303e-05;5.714e-05
202;boundary;100;0.00942924;0.00628908;0.0109796
202;calc iter;100;2.31964;1.58156;2.40487
202;calc total;1;233.26;233.26;233.26
202;total;1;292.117;292.117;292.117
203;initialize;1;48.8957;48.8957;48.8957
203;async;100;0.140721;0.00364064;0.332362
203;inner;100;2.17123;1.41957;2.32907
203;wait;100;3.67454e-05;2.4529e-05;9.3479e-05
203;boundary;100;0.00778565;0.00525098;0.0117928
203;calc iter;100;2.31978;1.58283;2.39933
203;calc total;1;233.26;233.26;233.26
203;total;1;292.171;292.171;292.171
204;initialize;1;48.8141;48.8141;48.8141
204;async;100;0.118453;0.0024576;0.292536
204;inner;100;2.19054;1.42278;2.35704
204;wait;100;5.55978e-05;3.4509e-05;0.000111289
204;boundary;100;0.0109866;0.00590103;0.0161756
204;calc iter;100;2.32004;1.56061;2.43194
204;calc total;1;233.26;233.26;233.26
204;total;1;292.089;292.089;292.089
205;initialize;1;48.8946;48.8946;48.8946
205;async;100;0.117733;0.00264934;0.292643
205;inner;100;2.19317;1.42129;2.35929
205;wait;100;4.43011e-05;3.048e-05;9.1459e-05
205;boundary;100;0.00917889;0.00566408;0.0115615
205;calc iter;100;2.32013;1.56325;2.43864
205;calc total;1;233.26;233.26;233.26
205;total;1;292.169;292.169;292.169
206;initialize;1;48.8962;48.8962;48.8962
206;async;100;0.118388;0.00355387;0.294821
206;inner;100;2.19544;1.42137;2.35378
206;wait;100;2.63623e-05;1.871e-05;6.9279e-05
206;boundary;100;0.00630104;0.00394467;0.016013
206;calc iter;100;2.32016;1.56323;2.4306
206;calc total;1;233.26;233.26;233.26
206;total;1;292.171;292.171;292.171
207;initialize;1;48.8585;48.8585;48.8585
207;async;100;0.117734;0.000965907;0.293297
207;inner;100;2.19588;1.42146;2.35197
207;wait;100;3.39188e-05;2.0859e-05;9.5199e-05
207;boundary;100;0.00650359;0.00431582;0.0115468
207;calc iter;100;2.32015;1.56305;2.43028
207;calc total;1;233.26;233.26;233.26
207;total;1;292.133;292.133;292.133
208;initialize;1;48.8496;48.8496;48.8496
208;async;100;1.08311;0.00336007;1.56937
208;inner;100;1.22081;0.727032;2.31089
208;wait;100;3.01329e-05;2.17e-05;0.000114998
208;boundary;100;0.00790141;0.00536044;0.0112499
208;calc iter;100;2.31185;2.24113;2.40123
208;calc total;1;233.26;233.26;233.26
208;total;1;292.124;292.124;292.124
209;initialize;1;48.8951;48.8951;48.8951
209;async;100;0.840164;0.00320018;1.31485
209;inner;100;1.45429;1.05128;2.30782
209;wait;100;3.85906e-05;2.429e-05;0.000142118
209;boundary;100;0.00992807;0.00603802;0.0116815
209;calc iter;100;2.30442;2.25393;2.38855
209;calc total;1;233.26;233.26;233.26
209;total;1;292.17;292.17;292.17
210;initialize;1;48.8886;48.8886;48.8886
210;async;100;0.819252;0.00332278;1.27439
210;inner;100;1.47171;1.08899;2.3142
210;wait;100;3.66335e-05;2.767e-05;9.2358e-05
210;boundary;100;0.0107145;0.00684613;0.0117289
210;calc iter;100;2.30172;2.18691;2.41019
210;calc total;1;233.26;233.26;233.26
210;total;1;292.163;292.163;292.163
211;initialize;1;48.8957;48.8957;48.8957
211;async;100;0.985794;0.00320673;1.42916
211;inner;100;1.29976;0.901162;2.31377
211;wait;100;4.89003e-05;3.0509e-05;8.2809e-05
211;boundary;100;0.0111467;0.00717158;0.014919
211;calc iter;100;2.29675;2.14675;2.45495
211;calc total;1;233.26;233.26;233.26
211;total;1;292.171;292.171;292.171
212;initialize;1;48.8896;48.8896;48.8896
212;async;100;0.982882;0.00250438;1.36837
212;inner;100;1.3064;0.964014;2.30786
212;wait;100;5.15111e-05;2.9869e-05;0.000130018
212;boundary;100;0.011514;0.0101921;0.0147973
212;calc iter;100;2.30085;2.24021;2.38086
212;calc total;1;233.26;233.26;233.26
212;total;1;292.164;292.164;292.164
213;initialize;1;48.892;48.892;48.892
213;async;100;0.826167;0.00304375;1.22264
213;inner;100;1.46943;1.09544;2.30774
213;wait;100;3.71376e-05;2.0909e-05;9.0359e-05
213;boundary;100;0.0101853;0.00645338;0.0119203
213;calc iter;100;2.30583;2.2614;2.35557
213;calc total;1;233.26;233.26;233.26
213;total;1;292.167;292.167;292.167
214;initialize;1;48.8957;48.8957;48.8957
214;async;100;0.89714;0.00403384;1.40478
214;inner;100;1.40196;0.910404;2.31326
214;wait;100;3.31477e-05;2.638e-05;7.4659e-05
214;boundary;100;0.0094023;0.00704929;0.0115666
214;calc iter;100;2.30854;2.26433;2.34576
214;calc total;1;233.26;233.26;233.26
214;total;1;292.171;292.171;292.171
215;initialize;1;48.8909;48.8909;48.8909
215;async;100;1.07559;0.00353321;1.61248
215;inner;100;1.2308;0.711428;2.31284
215;wait;100;2.97732e-05;2.3189e-05;0.000107849
215;boundary;100;0.00754711;0.00538036;0.0113879
215;calc iter;100;2.31397;2.20949;2.43653
215;calc total;1;233.26;233.26;233.26
215;total;1;292.166;292.166;292.166
216;initialize;1;48.8657;48.8657;48.8657
216;async;100;0.201859;0.00364459;0.335284
216;inner;100;2.11086;1.36988;2.32474
216;wait;100;4.64689e-05;2.9309e-05;7.4249e-05
216;boundary;100;0.00975701;0.00651458;0.0117198
216;calc iter;100;2.32252;1.57486;2.39623
216;calc total;1;233.26;233.26;233.26
216;total;1;292.141;292.141;292.141
217;initialize;1;48.9032;48.9032;48.9032
217;async;100;0.203943;0.00388596;0.33339
217;inner;100;2.11042;1.36818;2.32502
217;wait;100;3.93546e-05;2.4549e-05;0.000179748
217;boundary;100;0.00818945;0.00579898;0.0104859
217;calc iter;100;2.32259;1.57544;2.40417
217;calc total;1;233.26;233.26;233.26
217;total;1;292.178;292.178;292.178
218;initialize;1;48.85;48.85;48.85
218;async;100;0.205436;0.00286037;0.336946
218;inner;100;2.11124;1.37025;2.32849
218;wait;100;2.68952e-05;2.028e-05;6.9169e-05
218;boundary;100;0.00595115;0.0037542;0.00741569
218;calc iter;100;2.32265;1.57732;2.40412
218;calc total;1;233.26;233.26;233.26
218;total;1;292.125;292.125;292.125
219;initialize;1;48.8896;48.8896;48.8896
219;async;100;0.203368;0.00282573;0.335231
219;inner;100;2.11263;1.37121;2.32805
219;wait;100;3.79784e-05;1.946e-05;9.4519e-05
219;boundary;100;0.00659334;0.00449378;0.00891133
219;calc iter;100;2.32264;1.5766;2.40403
219;calc total;1;233.26;233.26;233.26
219;total;1;292.165;292.165;292.165
220;initialize;1;48.857;48.857;48.857
220;async;100;0.228216;0.00254139;0.376493
220;inner;100;2.08688;1.35782;2.32597
220;wait;100;3.52416e-05;2.47e-05;0.000107069
220;boundary;100;0.00711629;0.00527504;0.0117352
220;calc iter;100;2.32225;1.59672;2.43053
220;calc total;1;233.26;233.26;233.26
220;total;1;292.132;292.132;292.132
221;initialize;1;48.8897;48.8897;48.8897
221;async;100;0.227319;0.00313141;0.378037
221;inner;100;2.08388;1.36509;2.3244
221;wait;100;4.2691e-05;2.618e-05;0.000148708
221;boundary;100;0.010765;0.00807519;0.0118652
221;calc iter;100;2.32201;1.59816;2.42724
221;calc total;1;233.26;233.26;233.26
221;total;1;292.165;292.165;292.165
222;initialize;1;48.8955;48.8955;48.8955
222;async;100;0.229778;0.0041732;0.389438
222;inner;100;2.08125;1.36496;2.32928
222;wait;100;3.84212e-05;2.734e-05;5.9259e-05
222;boundary;100;0.0107368;0.00656294;0.0119125
222;calc iter;100;2.3218;1.60752;2.4194
222;calc total;1;233.26;233.26;233.26
222;total;1;292.171;292.171;292.171
223;initialize;1;48.8954;48.8954;48.8954
223;async;100;0.253501;0.00329352;0.446809
223;inner;100;2.05661;1.35126;2.32864
223;wait;100;5.55107e-05;2.9549e-05;8.4709e-05
223;boundary;100;0.0112591;0.00675105;0.015116
223;calc iter;100;2.32143;1.64086;2.42181
223;calc total;1;233.26;233.26;233.26
223;total;1;292.171;292.171;292.171
224;initialize;1;48.8958;48.8958;48.8958
224;async;100;0.561133;0.00365139;1.43158
224;inner;100;1.74326;0.700338;2.30889
224;wait;100;4.04821e-05;2.258e-05;9.9948e-05
224;boundary;100;0.0103758;0.00539688;0.0114858
224;calc iter;100;2.31481;2.13038;2.49468
224;calc total;1;233.26;233.26;233.26
224;total;1;292.171;292.171;292.171
225;initialize;1;48.8961;48.8961;48.8961
225;async;100;0.587974;0.00315831;1.44094
225;inner;100;1.7017;0.704263;2.30711
225;wait;100;3.80229e-05;1.819e-05;0.000129608
225;boundary;100;0.0108043;0.00381895;0.0124266
225;calc iter;100;2.30052;1.93742;2.65326
225;calc total;1;233.26;233.26;233.26
225;total;1;292.171;292.171;292.171
226;initialize;1;48.8905;48.8905;48.8905
226;async;100;0.55691;0.00232034;1.327
226;inner;100;1.72084;0.946123;2.31279
226;wait;100;4.0169e-05;2.706e-05;8.6769e-05
226;boundary;100;0.0109847;0.00772114;0.0168684
226;calc iter;100;2.28878;1.92571;2.71846
226;calc total;1;233.26;233.26;233.26
226;total;1;292.165;292.165;292.165
227;initialize;1;48.9025;48.9025;48.9025
227;async;100;0.506494;0.00211994;1.38223
227;inner;100;1.76345;0.913586;2.31062
227;wait;100;5.17324e-05;3.251e-05;8.6439e-05
227;boundary;100;0.0112534;0.00606292;0.0120064
227;calc iter;100;2.28125;1.94907;2.5953
227;calc total;1;233.26;233.26;233.26
227;total;1;292.177;292.177;292.177
228;initialize;1;48.8961;48.8961;48.8961
228;async;100;0.499106;0.00390499;1.28969
228;inner;100;1.77249;1.00595;2.30848
228;wait;100;5.53967e-05;3.231e-05;0.000105349
228;boundary;100;0.0114363;0.00871178;0.0177465
228;calc iter;100;2.28309;1.53318;2.78485
228;calc total;1;233.26;233.26;233.26
228;total;1;292.171;292.171;292.171
229;initialize;1;48.8687;48.8687;48.8687
229;async;100;0.516255;0.00314989;1.19775
229;inner;100;1.76202;1.07587;2.30864
229;wait;100;3.94471e-05;2.715e-05;0.000137718
229;boundary;100;0.0109529;0.00916531;0.0115975
229;calc iter;100;2.28927;1.91726;2.482
229;calc total;1;233.26;233.26;233.26
229;total;1;292.143;292.143;292.143
230;initialize;1;48.8904;48.8904;48.8904
230;async;100;0.592188;0.00129348;1.50617
230;inner;100;1.69152;0.831201;2.31309
230;wait;100;3.94176e-05;2.652e-05;8.6779e-05
230;boundary;100;0.0106785;0.00585979;0.0118001
230;calc iter;100;2.29443;1.87505;2.97365
230;calc total;1;233.26;233.26;233.26
230;total;1;292.165;292.165;292.165
231;initialize;1;48.8962;48.8962;48.8962
231;async;100;0.52614;0.00365755;1.20067
231;inner;100;1.7672;0.673733;2.31276
231;wait;100;3.79215e-05;2.347e-05;7.0419e-05
231;boundary;100;0.0109511;0.00514712;0.0118567
231;calc iter;100;2.30433;1.83696;2.602
231;calc total;1;233.26;233.26;233.26
231;total;1;292.171;292.171;292.171
232;initialize;1;48.8952;48.8952;48.8952
232;async;100;0.116676;0.00135191;0.540557
232;inner;100;2.18728;1.24554;2.32553
232;wait;100;6.1345e-05;3.0739e-05;0.000118598
232;boundary;100;0.0114589;0.00786742;0.0169174
232;calc iter;100;2.31548;1.80127;2.44589
232;calc total;1;233.26;233.26;233.26
232;total;1;292.171;292.171;292.171
233;initialize;1;48.8955;48.8955;48.8955
233;async;100;0.0926442;0.00357817;0.514167
233;inner;100;2.21324;1.28004;2.32721
233;wait;100;3.96065e-05;2.5089e-05;0.000125948
233;boundary;100;0.0105571;0.00740362;0.019541
233;calc iter;100;2.31649;1.8045;2.41831
233;calc total;1;233.26;233.26;233.26
233;total;1;292.171;292.171;292.171
234;initialize;1;48.8952;48.8952;48.8952
234;async;100;0.0843821;0.00213708;0.496504
234;inner;100;2.22252;1.2883;2.3327
234;wait;100;3.43143e-05;2.494e-05;7.1969e-05
234;boundary;100;0.00985146;0.00663916;0.0115363
234;calc iter;100;2.31679;1.79304;2.41635
234;calc total;1;233.26;233.26;233.26
234;total;1;292.171;292.171;292.171
235;initialize;1;48.8957;48.8957;48.8957
235;async;100;0.0882362;0.00166633;0.500191
235;inner;100;2.21952;1.29133;2.33287
235;wait;100;3.88669e-05;2.5949e-05;8.0979e-05
235;boundary;100;0.00912388;0.00532521;0.0118488
235;calc iter;100;2.31692;1.79688;2.41698
235;calc total;1;233.26;233.26;233.26
235;total;1;292.171;292.171;292.171
236;initialize;1;48.8913;48.8913;48.8913
236;async;100;0.0678012;0.00206276;0.477778
236;inner;100;2.23869;1.31189;2.32788
236;wait;100;5.69486e-05;2.7309e-05;0.000112808
236;boundary;100;0.011065;0.00629035;0.0119423
236;calc iter;100;2.31762;1.79619;2.44588
236;calc total;1;233.26;233.26;233.26
236;total;1;292.166;292.166;292.166
237;initialize;1;48.8961;48.8961;48.8961
237;async;100;0.0640753;0.0028909;0.480973
237;inner;100;2.24433;1.31217;2.32843
237;wait;100;4.66628e-05;2.7139e-05;0.000121118
237;boundary;100;0.00921716;0.00574407;0.011617
237;calc iter;100;2.31767;1.79892;2.44945
237;calc total;1;233.26;233.26;233.26
237;total;1;292.171;292.171;292.171
238;initialize;1;48.896;48.896;48.896
238;async;100;0.0620102;0.00111093;0.481924
238;inner;100;2.24795;1.31382;2.33305
238;wait;100;2.8077e-05;1.92e-05;6.771e-05
238;boundary;100;0.00771909;0.00412994;0.0113814
238;calc iter;100;2.31771;1.7999;2.44781
238;calc total;1;233.26;233.26;233.26
238;total;1;292.171;292.171;292.171
239;initialize;1;48.844;48.844;48.844
239;async;100;0.0621271;0.000934708;0.481235
239;inner;100;2.24813;1.31591;2.33277
239;wait;100;3.59992e-05;2.341e-05;8.2769e-05
239;boundary;100;0.0074279;0.00396828;0.00934204
239;calc iter;100;2.31772;1.80114;2.44587
239;calc total;1;233.26;233.26;233.26
239;total;1;292.119;292.119;292.119
240;initialize;1;48.8956;48.8956;48.8956
240;async;100;0.286674;0.00305372;0.472397
240;inner;100;2.01937;1.73236;2.31514
240;wait;100;3.81434e-05;2.8459e-05;0.000132058
240;boundary;100;0.0110176;0.00673679;0.0113209
240;calc iter;100;2.3171;1.99615;2.44694
240;calc total;1;233.26;233.26;233.26
240;total;1;292.171;292.171;292.171
241;initialize;1;48.857;48.857;48.857
241;async;100;0.28102;0.00368517;0.487593
241;inner;100;2.02378;1.86621;2.31478
241;wait;100;3.9623e-05;3.0059e-05;8.8958e-05
241;boundary;100;0.011087;0.0083978;0.0112846
241;calc iter;100;2.31593;2.21493;2.42385
241;calc total;1;233.26;233.26;233.26
241;total;1;292.132;292.132;292.132
242;initialize;1;48.8933;48.8933;48.8933
242;async;100;0.270498;0.0011841;0.461682
242;inner;100;2.03131;1.87896;2.31926
242;wait;100;3.89348e-05;3.109e-05;8.2428e-05
242;boundary;100;0.0111221;0.00746787;0.0115145
242;calc iter;100;2.31297;2.23133;2.3888
242;calc total;1;233.26;233.26;233.26
242;total;1;292.168;292.168;292.168
243;initialize;1;48.857;48.857;48.857
243;async;100;0.277276;0.00107958;0.483106
243;inner;100;2.02063;1.85869;2.31915
243;wait;100;5.95333e-05;4.689e-05;7.6859e-05
243;boundary;100;0.0115597;0.00742718;0.0120566
243;calc iter;100;2.30953;2.20462;2.40722
243;calc total;1;233.26;233.26;233.26
243;total;1;292.132;292.132;292.132
244;initialize;1;48.8519;48.8519;48.8519
244;async;100;0.319496;0.00325714;0.478578
244;inner;100;1.98214;1.83406;2.31405
244;wait;100;5.79166e-05;4.8989e-05;9.9729e-05
244;boundary;100;0.0116143;0.00917689;0.0119748
244;calc iter;100;2.31332;2.29142;2.34387
244;calc total;1;233.26;233.26;233.26
244;total;1;292.127;292.127;292.127
245;initialize;1;48.819;48.819;48.819
245;async;100;0.320322;0.00367254;0.476396
245;inner;100;1.98575;1.77988;2.31301
245;wait;100;4.06482e-05;2.828e-05;0.000133228
245;boundary;100;0.011108;0.00946045;0.0114215
245;calc iter;100;2.31723;2.25443;2.33556
245;calc total;1;233.26;233.26;233.26
245;total;1;292.094;292.094;292.094
246;initialize;1;48.8955;48.8955;48.8955
246;async;100;0.319415;0.00119683;0.475757
246;inner;100;1.98868;1.50763;2.31869
246;wait;100;3.8958e-05;2.9699e-05;0.000102478
246;boundary;100;0.0110849;0.00743163;0.0114909
246;calc iter;100;2.31922;1.9917;2.34295
246;calc total;1;233.26;233.26;233.26
246;total;1;292.171;292.171;292.171
247;initialize;1;48.8884;48.8884;48.8884
247;async;100;0.334381;0.00417776;0.485698
247;inner;100;1.97552;1.22274;2.31782
247;wait;100;3.71427e-05;2.35e-05;7.4809e-05
247;boundary;100;0.0110935;0.005414;0.0115523
247;calc iter;100;2.32104;1.70093;2.35328
247;calc total;1;233.26;233.26;233.26
247;total;1;292.163;292.163;292.163
248;initialize;1;48.8114;48.8114;48.8114
248;async;100;0.00976437;0.00138634;0.014093
248;inner;100;2.30521;1.72829;2.34154
248;wait;100;5.64045e-05;2.766e-05;0.000121648
248;boundary;100;0.0111667;0.00652363;0.0119894
248;calc iter;100;2.3262;1.74786;2.36391
248;calc total;1;233.26;233.26;233.26
248;total;1;292.086;292.086;292.086
249;initialize;1;48.8952;48.8952;48.8952
249;async;100;0.00634278;0.00173404;0.00905141
249;inner;100;2.31096;1.72855;2.34653
249;wait;100;4.99153e-05;3.165e-05;9.8569e-05
249;boundary;100;0.00889408;0.00514154;0.0101742
249;calc iter;100;2.32625;1.74068;2.36345
249;calc total;1;233.26;233.26;233.26
249;total;1;292.17;292.17;292.17
250;initialize;1;48.8498;48.8498;48.8498
250;async;100;0.00276622;0.00130556;0.00604416
250;inner;100;2.31408;1.73061;2.35085
250;wait;100;3.04323e-05;1.778e-05;7.5809e-05
250;boundary;100;0.00938168;0.00452181;0.0101295
250;calc iter;100;2.32627;1.73745;2.36344
250;calc total;1;233.26;233.26;233.26
250;total;1;292.124;292.124;292.124
251;initialize;1;48.9027;48.9027;48.9027
251;async;100;0.00444697;0.0014495;0.00770383
251;inner;100;2.31319;1.73138;2.35082
251;wait;100;3.91031e-05;2.3579e-05;6.9879e-05
251;boundary;100;0.00858065;0.00446142;0.01157
251;calc iter;100;2.32626;1.73989;2.36405
251;calc total;1;233.26;233.26;233.26
251;total;1;292.178;292.178;292.178
252;initialize;1;48.8929;48.8929;48.8929
252;async;100;0.0305644;0.00275509;0.0456736
252;inner;100;2.28467;1.72285;2.33435
252;wait;100;3.88815e-05;2.464e-05;8.6799e-05
252;boundary;100;0.0108773;0.00517363;0.0113696
252;calc iter;100;2.32615;1.75646;2.37456
252;calc total;1;233.26;233.26;233.26
252;total;1;292.167;292.167;292.167
253;initialize;1;48.8956;48.8956;48.8956
253;async;100;0.030845;0.00296665;0.0485264
253;inner;100;2.28404;1.73603;2.33195
253;wait;100;3.68377e-05;2.645e-05;0.000126869
253;boundary;100;0.0111198;0.00814891;0.0114562
253;calc iter;100;2.32605;1.77995;2.36757
253;calc total;1;233.26;233.26;233.26
253;total;1;292.17;292.17;292.17
256;initialize;1;48.828;48.828;48.828
256;async;100;1.11441;0.00374903;1.47705
256;inner;100;1.18861;0.81376;2.22986
256;wait;100;4.19144e-05;3.09e-05;7.5318e-05
256;boundary;100;0.00843071;0.00550527;0.0130234
256;calc iter;100;2.3115;2.18391;2.48528
256;calc total;1;233.259;233.259;233.259
256;total;1;292.095;292.095;292.095
257;initialize;1;48.8182;48.8182;48.8182
257;async;100;1.19908;0.00347163;1.82422
257;inner;100;1.08984;0.692837;2.20939
257;wait;100;3.08354e-05;2.055e-05;0.000153747
257;boundary;100;0.00693695;0.00365232;0.012319
257;calc iter;100;2.29589;1.91747;2.58162
257;calc total;1;233.259;233.259;233.259
257;total;1;292.085;292.085;292.085
258;initialize;1;48.8301;48.8301;48.8301
258;async;100;1.11818;0.00714072;1.728
258;inner;100;1.15478;0.747157;2.21867
258;wait;100;4.36168e-05;2.9259e-05;0.000133398
258;boundary;100;0.00977545;0.0054248;0.0121577
258;calc iter;100;2.28278;1.94319;2.52457
258;calc total;1;233.259;233.259;233.259
258;total;1;292.097;292.097;292.097
259;initialize;1;48.8303;48.8303;48.8303
259;async;100;1.13312;0.00842022;1.73949
259;inner;100;1.12514;0.778058;2.23649
259;wait;100;4.67482e-05;2.2489e-05;8.0779e-05
259;boundary;100;0.0107152;0.00494503;0.0254933
259;calc iter;100;2.26902;1.82913;2.61282
259;calc total;1;233.259;233.259;233.259
259;total;1;292.097;292.097;292.097
260;initialize;1;48.8269;48.8269;48.8269
260;async;100;1.18848;0.00535517;1.90326
260;inner;100;1.07;0.800965;2.22142
260;wait;100;4.85682e-05;2.397e-05;0.000116639
260;boundary;100;0.0109827;0.00597881;0.0168628
260;calc iter;100;2.26951;1.66145;2.7143
260;calc total;1;233.259;233.259;233.259
260;total;1;292.093;292.093;292.093
261;initialize;1;48.8312;48.8312;48.8312
261;async;100;1.08993;0.00362512;1.712
261;inner;100;1.17623;0.759952;2.22077
261;wait;100;3.55968e-05;1.954e-05;0.000134018
261;boundary;100;0.00954414;0.00596299;0.0120307
261;calc iter;100;2.27574;1.91456;2.62953
261;calc total;1;233.259;233.259;233.259
261;total;1;292.098;292.098;292.098
262;initialize;1;48.8213;48.8213;48.8213
262;async;100;1.16585;0.00404527;2.13421
262;inner;100;1.10993;0.734771;2.22625
262;wait;100;3.34071e-05;2.1819e-05;7.0119e-05
262;boundary;100;0.00803841;0.00570399;0.011011
262;calc iter;100;2.28385;1.86296;2.9917
262;calc total;1;233.259;233.259;233.259
262;total;1;292.088;292.088;292.088
263;initialize;1;48.8312;48.8312;48.8312
263;async;100;1.22774;0.00402454;1.69349
263;inner;100;1.06041;0.703488;2.22577
263;wait;100;3.23806e-05;2.037e-05;9.2918e-05
263;boundary;100;0.00700199;0.00384768;0.0117256
263;calc iter;100;2.29518;1.87454;2.50624
263;calc total;1;233.259;233.259;233.259
263;total;1;292.098;292.098;292.098
264;initialize;1;48.8188;48.8188;48.8188
264;async;100;0.539428;0.00362096;0.997808
264;inner;100;1.75716;1.12434;2.23911
264;wait;100;7.2468e-05;2.9959e-05;0.000193257
264;boundary;100;0.0122182;0.00693147;0.0171202
264;calc iter;100;2.30888;2.04859;2.52243
264;calc total;1;233.259;233.259;233.259
264;total;1;292.085;292.085;292.085
265;initialize;1;48.8303;48.8303;48.8303
265;async;100;0.466718;0.00780086;0.786498
265;inner;100;1.83302;1.19055;2.23832
265;wait;100;4.35343e-05;3.2259e-05;8.8369e-05
265;boundary;100;0.0106731;0.00586331;0.0119278
265;calc iter;100;2.31046;1.92888;2.46962
265;calc total;1;233.259;233.259;233.259
265;total;1;292.097;292.097;292.097
266;initialize;1;48.8296;48.8296;48.8296
266;async;100;0.450079;0.00450596;0.759415
266;inner;100;1.85192;1.20388;2.2429
266;wait;100;3.39214e-05;2.075e-05;4.541e-05
266;boundary;100;0.00895078;0.00508788;0.010541
266;calc iter;100;2.31099;1.91551;2.46433
266;calc total;1;233.259;233.259;233.259
266;total;1;292.097;292.097;292.097
267;initialize;1;48.8304;48.8304;48.8304
267;async;100;0.451293;0.00349904;0.76474
267;inner;100;1.85293;1.20487;2.24251
267;wait;100;3.43475e-05;2.488e-05;0.000104279
267;boundary;100;0.00679467;0.00515092;0.0105613
267;calc iter;100;2.31106;1.91811;2.46545
267;calc total;1;233.259;233.259;233.259
267;total;1;292.097;292.097;292.097
268;initialize;1;48.8297;48.8297;48.8297
268;async;100;0.405938;0.00424555;0.623025
268;inner;100;1.89567;1.25043;2.24042
268;wait;100;5.82035e-05;3.057e-05;0.000104609
268;boundary;100;0.0105507;0.00607998;0.0125806
268;calc iter;100;2.31222;1.87957;2.44747
268;calc total;1;233.259;233.259;233.259
268;total;1;292.096;292.096;292.096
269;initialize;1;48.8312;48.8312;48.8312
269;async;100;0.403068;0.00378846;0.623929
269;inner;100;1.90052;1.24845;2.24053
269;wait;100;4.81626e-05;2.654e-05;0.000185767
269;boundary;100;0.0085886;0.00592419;0.0118213
269;calc iter;100;2.31223;1.87722;2.44133
269;calc total;1;233.259;233.259;233.259
269;total;1;292.097;292.097;292.097
270;initialize;1;48.8222;48.8222;48.8222
270;async;100;0.403552;0.00298644;0.62378
270;inner;100;1.90288;1.25117;2.24341
270;wait;100;2.72582e-05;1.907e-05;5.042e-05
270;boundary;100;0.00579959;0.00406337;0.00902643
270;calc iter;100;2.31226;1.87816;2.44204
270;calc total;1;233.259;233.259;233.259
270;total;1;292.089;292.089;292.089
271;initialize;1;48.8256;48.8256;48.8256
271;async;100;0.403174;0.00351193;0.622882
271;inner;100;1.9032;1.25239;2.24306
271;wait;100;3.36275e-05;1.959e-05;7.1239e-05
271;boundary;100;0.00585496;0.00388156;0.00756317
271;calc iter;100;2.31227;1.87873;2.44271
271;calc total;1;233.259;233.259;233.259
271;total;1;292.092;292.092;292.092
272;initialize;1;48.8244;48.8244;48.8244
272;async;100;1.08582;0.00412923;1.46944
272;inner;100;1.21606;0.882614;2.22885
272;wait;100;3.46436e-05;2.649e-05;0.000145477
272;boundary;100;0.00580046;0.00420894;0.0104971
272;calc iter;100;2.30771;2.24146;2.36822
272;calc total;1;233.259;233.259;233.259
272;total;1;292.091;292.091;292.091
273;initialize;1;48.8268;48.8268;48.8268
273;async;100;0.966553;0.00529594;1.3374
273;inner;100;1.32979;1.059;2.22903
273;wait;100;3.81513e-05;2.531e-05;8.4759e-05
273;boundary;100;0.00894051;0.0059252;0.0118196
273;calc iter;100;2.30533;2.1953;2.41681
273;calc total;1;233.259;233.259;233.259
273;total;1;292.093;292.093;292.093
274;initialize;1;48.8205;48.8205;48.8205
274;async;100;0.959022;0.00346847;1.29172
274;inner;100;1.33098;1.01501;2.2332
274;wait;100;3.72995e-05;2.6629e-05;5.4939e-05
274;boundary;100;0.0108245;0.00635598;0.011977
274;calc iter;100;2.30086;2.14812;2.43073
274;calc total;1;233.259;233.259;233.259
274;total;1;292.087;292.087;292.087
275;initialize;1;48.8248;48.8248;48.8248
275;async;100;1.15523;0.00341594;1.60434
275;inner;100;1.12707;0.776157;2.2326
275;wait;100;5.86971e-05;3.357e-05;0.000116609
275;boundary;100;0.0117576;0.00628288;0.0149994
275;calc iter;100;2.29412;2.13483;2.47257
275;calc total;1;233.259;233.259;233.259
275;total;1;292.091;292.091;292.091
276;initialize;1;48.8253;48.8253;48.8253
276;async;100;1.15136;0.0045423;1.41229
276;inner;100;1.13631;0.911552;2.2293
276;wait;100;7.14144e-05;4.9129e-05;0.000136198
276;boundary;100;0.0115905;0.00799471;0.0168503
276;calc iter;100;2.29933;2.1326;2.43543
276;calc total;1;233.259;233.259;233.259
276;total;1;292.092;292.092;292.092
277;initialize;1;48.8199;48.8199;48.8199
277;async;100;1.01244;0.00305393;1.26432
277;inner;100;1.28366;1.05688;2.22677
277;wait;100;3.90537e-05;2.238e-05;0.000144738
277;boundary;100;0.00966118;0.0064587;0.0120031
277;calc iter;100;2.30581;2.22733;2.37437
277;calc total;1;233.259;233.259;233.259
277;total;1;292.087;292.087;292.087
278;initialize;1;48.8306;48.8306;48.8306
278;async;100;1.07031;0.00307313;1.42696
278;inner;100;1.22935;0.887664;2.23309
278;wait;100;3.13236e-05;2.5259e-05;7.8129e-05
278;boundary;100;0.00882646;0.0062697;0.0103621
278;calc iter;100;2.30852;2.24354;2.35449
278;calc total;1;233.259;233.259;233.259
278;total;1;292.097;292.097;292.097
279;initialize;1;48.8305;48.8305;48.8305
279;async;100;1.19359;0.00401985;1.63155
279;inner;100;1.11323;0.68576;2.23238
279;wait;100;2.80204e-05;2.373e-05;6.6269e-05
279;boundary;100;0.00549778;0.00532089;0.00690568
279;calc iter;100;2.31235;2.24338;2.36285
279;calc total;1;233.259;233.259;233.259
279;total;1;292.097;292.097;292.097
280;initialize;1;48.821;48.821;48.821
280;async;100;0.452297;0.00592545;0.583382
280;inner;100;1.85922;1.26969;2.24229
280;wait;100;5.56353e-05;2.936e-05;0.000129208
280;boundary;100;0.00990496;0.00594326;0.0112509
280;calc iter;100;2.32148;1.60865;2.39858
280;calc total;1;233.259;233.259;233.259
280;total;1;292.087;292.087;292.087
281;initialize;1;48.8307;48.8307;48.8307
281;async;100;0.454497;0.00345175;0.587852
281;inner;100;1.85901;1.26695;2.24176
281;wait;100;4.52704e-05;2.3e-05;0.000153088
281;boundary;100;0.00801813;0.00584582;0.00903148
281;calc iter;100;2.32157;1.60685;2.39688
281;calc total;1;233.259;233.259;233.259
281;total;1;292.097;292.097;292.097
282;initialize;1;48.8305;48.8305;48.8305
282;async;100;0.45517;0.00411088;0.589581
282;inner;100;1.86057;1.26978;2.24506
282;wait;100;2.70133e-05;2.0459e-05;4.614e-05
282;boundary;100;0.00585472;0.00386938;0.00702033
282;calc iter;100;2.32163;1.60819;2.39611
282;calc total;1;233.259;233.259;233.259
282;total;1;292.097;292.097;292.097
283;initialize;1;48.8235;48.8235;48.8235
283;async;100;0.45342;0.00477535;0.587358
283;inner;100;1.86187;1.27059;2.24466
283;wait;100;3.46886e-05;2.338e-05;5.2339e-05
283;boundary;100;0.00627939;0.00425336;0.00843636
283;calc iter;100;2.32161;1.60792;2.39655
283;calc total;1;233.259;233.259;233.259
283;total;1;292.09;292.09;292.09
284;initialize;1;48.83;48.83;48.83
284;async;100;0.494034;0.0049901;0.641441
284;inner;100;1.82023;1.25362;2.24214
284;wait;100;3.5144e-05;2.714e-05;0.000100388
284;boundary;100;0.0068701;0.00522513;0.00860078
284;calc iter;100;2.32117;1.65253;2.396
284;calc total;1;233.259;233.259;233.259
284;total;1;292.097;292.097;292.097
285;initialize;1;48.8304;48.8304;48.8304
285;async;100;0.491451;0.00334824;0.641059
285;inner;100;1.81911;1.25462;2.24233
285;wait;100;3.87859e-05;2.767e-05;0.000156907
285;boundary;100;0.0102692;0.00729734;0.0141227
285;calc iter;100;2.32087;1.65298;2.39849
285;calc total;1;233.259;233.259;233.259
285;total;1;292.097;292.097;292.097
286;initialize;1;48.8241;48.8241;48.8241
286;async;100;0.499228;0.00350914;0.648391
286;inner;100;1.81034;1.25626;2.24546
286;wait;100;3.95688e-05;2.313e-05;5.7249e-05
286;boundary;100;0.0110755;0.00555615;0.0119646
286;calc iter;100;2.32068;1.66693;2.40211
286;calc total;1;233.259;233.259;233.259
286;total;1;292.09;292.09;292.09
287;initialize;1;48.824;48.824;48.824
287;async;100;0.535394;0.00338631;0.711494
287;inner;100;1.77304;1.24485;2.24494
287;wait;100;6.07423e-05;2.686e-05;8.3889e-05
287;boundary;100;0.0118255;0.00563043;0.0148913
287;calc iter;100;2.32033;1.70438;2.39681
287;calc total;1;233.259;233.259;233.259
287;total;1;292.09;292.09;292.09
288;initialize;1;48.8217;48.8217;48.8217
288;async;100;1.2058;0.00346368;1.69457
288;inner;100;1.09089;0.695213;2.23094
288;wait;100;3.19326e-05;1.876e-05;0.000101738
288;boundary;100;0.00759598;0.00383692;0.0114358
288;calc iter;100;2.30431;1.96749;2.4568
288;calc total;1;233.259;233.259;233.259
288;total;1;292.088;292.088;292.088
289;initialize;1;48.8193;48.8193;48.8193
289;async;100;1.17221;0.00330074;1.67529
289;inner;100;1.10923;0.692353;2.22855
289;wait;100;3.46345e-05;2.252e-05;0.000147918
289;boundary;100;0.00688431;0.003845;0.01255
289;calc iter;100;2.28836;1.86043;2.50912
289;calc total;1;233.259;233.259;233.259
289;total;1;292.086;292.086;292.086
290;initialize;1;48.8309;48.8309;48.8309
290;async;100;1.10193;0.00120357;1.74768
290;inner;100;1.16514;0.695939;2.23458
290;wait;100;3.91656e-05;2.7319e-05;0.000103919
290;boundary;100;0.00975075;0.00745229;0.0120038
290;calc iter;100;2.27686;1.8236;2.52646
290;calc total;1;233.259;233.259;233.259
290;total;1;292.097;292.097;292.097
291;initialize;1;48.8312;48.8312;48.8312
291;async;100;1.21986;0.00400815;1.60747
291;inner;100;1.03499;0.702809;2.23421
291;wait;100;4.61392e-05;2.4049e-05;7.8279e-05
291;boundary;100;0.0104833;0.00609329;0.0149556
291;calc iter;100;2.26538;1.93771;2.47085
291;calc total;1;233.259;233.259;233.259
291;total;1;292.097;292.097;292.097
292;initialize;1;48.8298;48.8298;48.8298
292;async;100;1.217;0.00180461;1.64736
292;inner;100;1.02662;0.701331;2.23104
292;wait;100;4.37572e-05;2.5569e-05;8.3679e-05
292;boundary;100;0.0104931;0.00616031;0.0154888
292;calc iter;100;2.25416;1.54216;2.76868
292;calc total;1;233.259;233.259;233.259
292;total;1;292.096;292.096;292.096
293;initialize;1;48.8231;48.8231;48.8231
293;async;100;1.07334;0.00416144;1.52372
293;inner;100;1.1804;0.792951;2.23057
293;wait;100;4.42537e-05;2.555e-05;0.000139628
293;boundary;100;0.0100469;0.00583717;0.0122745
293;calc iter;100;2.26383;2.00391;2.64275
293;calc total;1;233.259;233.259;233.259
293;total;1;292.09;292.09;292.09
294;initialize;1;48.831;48.831;48.831
294;async;100;1.18118;0.00260806;1.79023
294;inner;100;1.08303;0.691764;2.23478
294;wait;100;3.09668e-05;2.206e-05;6.1099e-05
294;boundary;100;0.00738927;0.00457771;0.0115339
294;calc iter;100;2.27163;2.05942;2.55393
294;calc total;1;233.259;233.259;233.259
294;total;1;292.097;292.097;292.097
295;initialize;1;48.8217;48.8217;48.8217
295;async;100;1.23215;0.00494213;1.80083
295;inner;100;1.0436;0.712205;2.23435
295;wait;100;3.45203e-05;2.3789e-05;8.1099e-05
295;boundary;100;0.00798573;0.00531626;0.0118026
295;calc iter;100;2.28378;1.81547;2.77626
295;calc total;1;233.259;233.259;233.259
295;total;1;292.088;292.088;292.088
296;initialize;1;48.8314;48.8314;48.8314
296;async;100;0.711008;0.00545846;1.61826
296;inner;100;1.57192;0.708079;2.24714
296;wait;100;7.42185e-05;2.8189e-05;0.000119338
296;boundary;100;0.0128825;0.00537572;0.0171051
296;calc iter;100;2.29589;1.89791;2.60314
296;calc total;1;233.259;233.259;233.259
296;total;1;292.097;292.097;292.097
297;initialize;1;48.8285;48.8285;48.8285
297;async;100;0.56537;0.00266315;1.22475
297;inner;100;1.72525;0.964244;2.24817
297;wait;100;5.40613e-05;3.1219e-05;9.1299e-05
297;boundary;100;0.0102579;0.00556436;0.0121902
297;calc iter;100;2.30093;1.82542;2.60382
297;calc total;1;233.259;233.259;233.259
297;total;1;292.095;292.095;292.095
298;initialize;1;48.8311;48.8311;48.8311
298;async;100;0.54829;0.00511731;1.18669
298;inner;100;1.74462;0.986278;2.24298
298;wait;100;3.45003e-05;2.082e-05;0.000122968
298;boundary;100;0.00882029;0.00580391;0.010558
298;calc iter;100;2.30176;1.7968;2.62492
298;calc total;1;233.259;233.259;233.259
298;total;1;292.097;292.097;292.097
299;initialize;1;48.8259;48.8259;48.8259
299;async;100;0.550299;0.00136324;1.18966
299;inner;100;1.74461;0.98526;2.25084
299;wait;100;3.75069e-05;2.7149e-05;0.000121408
299;boundary;100;0.00683583;0.00560559;0.0090939
299;calc iter;100;2.30179;1.79653;2.62348
299;calc total;1;233.259;233.259;233.259
299;total;1;292.092;292.092;292.092
300;initialize;1;48.8232;48.8232;48.8232
300;async;100;0.479599;0.00385724;0.936144
300;inner;100;1.81438;1.11136;2.24425
300;wait;100;5.44633e-05;2.6849e-05;9.8228e-05
300;boundary;100;0.010568;0.00614308;0.0132722
300;calc iter;100;2.3046;1.76095;2.63714
300;calc total;1;233.259;233.259;233.259
300;total;1;292.09;292.09;292.09
301;initialize;1;48.8309;48.8309;48.8309
301;async;100;0.470037;0.00313291;0.935926
301;inner;100;1.82564;1.11097;2.24291
301;wait;100;5.52735e-05;3.3289e-05;0.000187798
301;boundary;100;0.00889135;0.00580878;0.0118814
301;calc iter;100;2.30462;1.76173;2.63429
301;calc total;1;233.259;233.259;233.259
301;total;1;292.097;292.097;292.097
302;initialize;1;48.8264;48.8264;48.8264
302;async;100;0.46935;0.00119674;0.936677
302;inner;100;1.82939;1.11314;2.24843
302;wait;100;3.20362e-05;2.096e-05;7.1199e-05
302;boundary;100;0.00587244;0.00403092;0.00776956
302;calc iter;100;2.30465;1.76165;2.63448
302;calc total;1;233.259;233.259;233.259
302;total;1;292.093;292.093;292.093
303;initialize;1;48.8307;48.8307;48.8307
303;async;100;0.469118;0.00145911;0.936009
303;inner;100;1.82953;1.11254;2.24766
303;wait;100;4.02333e-05;2.308e-05;9.5969e-05
303;boundary;100;0.00595747;0.00412139;0.00801208
303;calc iter;100;2.30465;1.76255;2.63395
303;calc total;1;233.259;233.259;233.259
303;total;1;292.097;292.097;292.097
304;initialize;1;48.8287;48.8287;48.8287
304;async;100;1.28299;0.00356149;1.70511
304;inner;100;1.0061;0.692466;2.22573
304;wait;100;3.02136e-05;2.119e-05;0.000119648
304;boundary;100;0.00722621;0.00525078;0.0108367
304;calc iter;100;2.29635;2.06983;2.45449
304;calc total;1;233.259;233.259;233.259
304;total;1;292.095;292.095;292.095
305;initialize;1;48.8254;48.8254;48.8254
305;async;100;1.06847;0.00388042;1.43715
305;inner;100;1.21614;0.83478;2.22545
305;wait;100;3.42224e-05;2.107e-05;9.1549e-05
305;boundary;100;0.00818401;0.00535745;0.0121583
305;calc iter;100;2.29283;2.14035;2.48746
305;calc total;1;233.259;233.259;233.259
305;total;1;292.092;292.092;292.092
306;initialize;1;48.8202;48.8202;48.8202
306;async;100;1.03726;0.00340989;1.50461
306;inner;100;1.23832;0.828708;2.22955
306;wait;100;3.69404e-05;2.377e-05;6.6899e-05
306;boundary;100;0.0100684;0.00586691;0.01178
306;calc iter;100;2.28568;2.07719;2.54468
306;calc total;1;233.259;233.259;233.259
306;total;1;292.086;292.086;292.086
307;initialize;1;48.8211;48.8211;48.8211
307;async;100;1.22913;0.00272761;1.73921
307;inner;100;1.03887;0.694513;2.22874
307;wait;100;4.55248e-05;2.1479e-05;7.2689e-05
307;boundary;100;0.00996938;0.00420963;0.0148157
307;calc iter;100;2.27802;2.04075;2.57793
307;calc total;1;233.259;233.259;233.259
307;total;1;292.087;292.087;292.087
308;initialize;1;48.8206;48.8206;48.8206
308;async;100;1.18537;0.00394485;1.58904
308;inner;100;1.08768;0.792648;2.22473
308;wait;100;5.11973e-05;3.171e-05;0.000137278
308;boundary;100;0.0116148;0.0095112;0.0147855
308;calc iter;100;2.28471;1.9965;2.55939
308;calc total;1;233.259;233.259;233.259
308;total;1;292.087;292.087;292.087
309;initialize;1;48.8234;48.8234;48.8234
309;async;100;1.01781;0.00405844;1.33396
309;inner;100;1.26593;0.948818;2.22583
309;wait;100;3.47848e-05;2.4079e-05;8.4059e-05
309;boundary;100;0.00988644;0.0064685;0.0120032
309;calc iter;100;2.29367;2.14899;2.40178
309;calc total;1;233.259;233.259;233.259
309;total;1;292.09;292.09;292.09
310;initialize;1;48.8295;48.8295;48.8295
310;async;100;1.10815;0.00384768;1.47648
310;inner;100;1.18064;0.82675;2.23024
310;wait;100;2.96862e-05;2.1249e-05;5.5e-05
310;boundary;100;0.0070565;0.00561703;0.0103097
310;calc iter;100;2.29588;2.20202;2.44844
310;calc total;1;233.259;233.259;233.259
310;total;1;292.096;292.096;292.096
311;initialize;1;48.8224;48.8224;48.8224
311;async;100;1.2507;0.00405396;1.68692
311;inner;100;1.04691;0.659449;2.22951
311;wait;100;3.7396e-05;2.584e-05;8.3799e-05
311;boundary;100;0.00858654;0.00531891;0.0117676
311;calc iter;100;2.30624;1.99749;2.56147
311;calc total;1;233.259;233.259;233.259
311;total;1;292.089;292.089;292.089
312;initialize;1;48.8296;48.8296;48.8296
312;async;100;0.419931;0.00394791;0.782001
312;inner;100;1.88853;1.16726;2.2396
312;wait;100;4.72075e-05;2.941e-05;7.3089e-05
312;boundary;100;0.00862124;0.00646417;0.0111333
312;calc iter;100;2.31713;1.75741;2.42337
312;calc total;1;233.259;233.259;233.259
312;total;1;292.096;292.096;292.096
313;initialize;1;48.8195;48.8195;48.8195
313;async;100;0.42205;0.00363672;0.781496
313;inner;100;1.8878;1.1663;2.23957
313;wait;100;4.06863e-05;2.628e-05;0.000143097
313;boundary;100;0.00733426;0.0057874;0.00958399
313;calc iter;100;2.31722;1.75764;2.42241
313;calc total;1;233.259;233.259;233.259
313;total;1;292.086;292.086;292.086
314;initialize;1;48.8194;48.8194;48.8194
314;async;100;0.422048;0.00415654;0.781993
314;inner;100;1.88938;1.16987;2.24215
314;wait;100;2.51403e-05;1.694e-05;6.4479e-05
314;boundary;100;0.00583157;0.00412852;0.00702191
314;calc iter;100;2.31729;1.76062;2.42252
314;calc total;1;233.259;233.259;233.259
314;total;1;292.086;292.086;292.086
315;initialize;1;48.8267;48.8267;48.8267
315;async;100;0.421539;0.00526766;0.779958
315;inner;100;1.88986;1.17013;2.24122
315;wait;100;3.32827e-05;2.004e-05;5.1439e-05
315;boundary;100;0.00583996;0.00410261;0.00732045
315;calc iter;100;2.31728;1.76081;2.42319
315;calc total;1;233.259;233.259;233.259
315;total;1;292.093;292.093;292.093
316;initialize;1;48.8312;48.8312;48.8312
316;async;100;0.467134;0.00666206;0.8717
316;inner;100;1.84226;1.14274;2.23844
316;wait;100;3.30027e-05;2.5189e-05;6.2129e-05
316;boundary;100;0.00669932;0.00519065;0.0104745
316;calc iter;100;2.31613;1.72831;2.42017
316;calc total;1;233.259;233.259;233.259
316;total;1;292.097;292.097;292.097
317;initialize;1;48.8274;48.8274;48.8274
317;async;100;0.464505;0.00345792;0.866802
317;inner;100;1.8412;1.14256;2.2385
317;wait;100;3.72548e-05;2.59e-05;0.000165918
317;boundary;100;0.0101032;0.00780895;0.0123658
317;calc iter;100;2.31585;1.72453;2.42373
317;calc total;1;233.259;233.259;233.259
317;total;1;292.094;292.094;292.094
318;initialize;1;48.8314;48.8314;48.8314
318;async;100;0.474614;0.00316872;0.893088
318;inner;100;1.82976;1.13935;2.24171
318;wait;100;3.95426e-05;2.4969e-05;0.000116289
318;boundary;100;0.0110976;0.00570628;0.0120635
318;calc iter;100;2.31551;1.72131;2.42609
318;calc total;1;233.259;233.259;233.259
318;total;1;292.097;292.097;292.097
319;initialize;1;48.8211;48.8211;48.8211
319;async;100;0.549649;0.00318698;0.988247
319;inner;100;1.75253;1.10698;2.24207
319;wait;100;6.13091e-05;3.181e-05;9.2079e-05
319;boundary;100;0.0122563;0.00575623;0.0171586
319;calc iter;100;2.3145;1.72279;2.48295
319;calc total;1;233.259;233.259;233.259
319;total;1;292.087;292.087;292.087
320;initialize;1;48.8276;48.8276;48.8276
320;async;100;1.30845;0.00342334;1.76544
320;inner;100;0.97719;0.654973;2.22493
320;wait;100;3.32889e-05;2.003e-05;0.000123859
320;boundary;100;0.00787286;0.00417236;0.0116262
320;calc iter;100;2.29355;1.72938;2.58538
320;calc total;1;233.259;233.259;233.259
320;total;1;292.095;292.095;292.095
321;initialize;1;48.8214;48.8214;48.8214
321;async;100;1.16779;0.00341622;1.74345
321;inner;100;1.10619;0.699061;2.22533
321;wait;100;3.26531e-05;2.273e-05;9.0498e-05
321;boundary;100;0.00713418;0.00420487;0.0120303
321;calc iter;100;2.28116;1.88653;2.61367
321;calc total;1;233.259;233.259;233.259
321;total;1;292.089;292.089;292.089
322;initialize;1;48.8304;48.8304;48.8304
322;async;100;1.1692;0.00418069;1.80615
322;inner;100;1.08908;0.700098;2.23002
322;wait;100;3.13197e-05;2.005e-05;5.6929e-05
322;boundary;100;0.00826184;0.00419392;0.0117023
322;calc iter;100;2.26658;1.86116;2.63419
322;calc total;1;233.259;233.259;233.259
322;total;1;292.097;292.097;292.097
323;initialize;1;48.8304;48.8304;48.8304
323;async;100;1.15187;0.00354293;1.69807
323;inner;100;1.08878;0.686086;2.22995
323;wait;100;4.40005e-05;2.717e-05;9.8979e-05
323;boundary;100;0.0104696;0.00649424;0.0151418
323;calc iter;100;2.25117;1.49063;2.7221
323;calc total;1;233.259;233.259;233.259
323;total;1;292.097;292.097;292.097
324;initialize;1;48.8312;48.8312;48.8312
324;async;100;1.23487;0.0039739;2.53204
324;inner;100;1.01062;0.698543;2.22601
324;wait;100;4.07591e-05;2.242e-05;8.2809e-05
324;boundary;100;0.009972;0.005127;0.0168865
324;calc iter;100;2.2555;1.50011;3.89637
324;calc total;1;233.259;233.259;233.259
324;total;1;292.097;292.097;292.097
325;initialize;1;48.8303;48.8303;48.8303
325;async;100;1.10738;0.00398751;1.459
325;inner;100;1.14562;0.792442;2.22511
325;wait;100;4.12473e-05;2.296e-05;0.000130988
325;boundary;100;0.00954465;0.00559307;0.0122786
325;calc iter;100;2.26259;1.96488;2.63214
325;calc total;1;233.259;233.259;233.259
325;total;1;292.097;292.097;292.097
326;initialize;1;48.8276;48.8276;48.8276
326;async;100;1.22153;0.00426497;1.80989
326;inner;100;1.04408;0.665645;2.22979
326;wait;100;3.08643e-05;1.947e-05;5.9539e-05
326;boundary;100;0.00743254;0.00420649;0.0156038
326;calc iter;100;2.27307;2.00635;2.84843
326;calc total;1;233.259;233.259;233.259
326;total;1;292.094;292.094;292.094
327;initialize;1;48.8295;48.8295;48.8295
327;async;100;1.16898;0.00398897;1.71964
327;inner;100;1.10918;0.701887;2.22914
327;wait;100;3.26377e-05;2.244e-05;7.9329e-05
327;boundary;100;0.00807102;0.00505871;0.0115048
327;calc iter;100;2.28627;1.80351;2.61297
327;calc total;1;233.259;233.259;233.259
327;total;1;292.096;292.096;292.096
328;initialize;1;48.8309;48.8309;48.8309
328;async;100;0.945574;0.00426609;1.6734
328;inner;100;1.34214;0.746825;2.24059
328;wait;100;6.38436e-05;3.374e-05;0.000101138
328;boundary;100;0.0127232;0.00571517;0.0170871
328;calc iter;100;2.3005;1.68479;2.70756
328;calc total;1;233.259;233.259;233.259
328;total;1;292.097;292.097;292.097
329;initialize;1;48.8244;48.8244;48.8244
329;async;100;0.644836;0.00477189;1.04066
329;inner;100;1.64697;1.01884;2.24003
329;wait;100;4.38347e-05;2.733e-05;0.000134158
329;boundary;100;0.0113337;0.00564916;0.0120218
329;calc iter;100;2.30319;1.9086;2.4951
329;calc total;1;233.259;233.259;233.259
329;total;1;292.091;292.091;292.091
330;initialize;1;48.8286;48.8286;48.8286
330;async;100;0.627779;0.00332244;0.976693
330;inner;100;1.66899;1.03097;2.24393
330;wait;100;3.24352e-05;2.2239e-05;8.1709e-05
330;boundary;100;0.00697681;0.00546211;0.0113338
330;calc iter;100;2.30378;1.891;2.49007
330;calc total;1;233.259;233.259;233.259
330;total;1;292.095;292.095;292.095
331;initialize;1;48.832;48.832;48.832
331;async;100;0.628453;0.00414026;0.976883
331;inner;100;1.66843;1.03046;2.24324
331;wait;100;3.50127e-05;2.558e-05;7.8259e-05
331;boundary;100;0.00687249;0.00533146;0.00953139
331;calc iter;100;2.3038;1.89129;2.49075
331;calc total;1;233.259;233.259;233.259
331;total;1;292.099;292.099;292.099
332;initialize;1;48.8309;48.8309;48.8309
332;async;100;0.51714;0.00492254;0.831984
332;inner;100;1.78037;1.09496;2.23931
332;wait;100;4.7319e-05;2.454e-05;9.9738e-05
332;boundary;100;0.00821567;0.00548676;0.0117463
332;calc iter;100;2.30577;1.77232;2.44529
332;calc total;1;233.259;233.259;233.259
332;total;1;292.097;292.097;292.097
333;initialize;1;48.8212;48.8212;48.8212
333;async;100;0.517509;0.00387082;0.835337
333;inner;100;1.78015;1.09429;2.23897
333;wait;100;5.10736e-05;2.3029e-05;0.000145178
333;boundary;100;0.00805049;0.00559959;0.0122037
333;calc iter;100;2.30576;1.76927;2.4452
333;calc total;1;233.259;233.259;233.259
333;total;1;292.088;292.088;292.088
334;initialize;1;48.823;48.823;48.823
334;async;100;0.516309;0.00469674;0.835025
334;inner;100;1.78349;1.09705;2.24341
334;wait;100;3.63333e-05;2.217e-05;6.3309e-05
334;boundary;100;0.00596848;0.00395482;0.00804005
334;calc iter;100;2.3058;1.76978;2.44529
334;calc total;1;233.259;233.259;233.259
334;total;1;292.089;292.089;292.089
335;initialize;1;48.8196;48.8196;48.8196
335;async;100;0.517137;0.00345607;0.834623
335;inner;100;1.78233;1.09545;2.24234
335;wait;100;3.45151e-05;2.004e-05;9.2099e-05
335;boundary;100;0.00628699;0.00438201;0.0111727
335;calc iter;100;2.30579;1.76775;2.44434
335;calc total;1;233.259;233.259;233.259
335;total;1;292.086;292.086;292.086
336;initialize;1;48.8281;48.8281;48.8281
336;async;100;1.2798;0.00330955;1.6902
336;inner;100;1.00667;0.668815;2.23399
336;wait;100;3.3227e-05;1.947e-05;8.2329e-05
336;boundary;100;0.00833557;0.00385471;0.0115541
336;calc iter;100;2.29484;1.84457;2.88142
336;calc total;1;233.259;233.259;233.259
336;total;1;292.094;292.094;292.094
337;initialize;1;48.8279;48.8279;48.8279
337;async;100;1.25223;0.00355532;1.65062
337;inner;100;1.02308;0.712258;2.23321
337;wait;100;3.33488e-05;1.94e-05;0.000133528
337;boundary;100;0.00779643;0.00422304;0.0117998
337;calc iter;100;2.28315;1.9685;2.53625
337;calc total;1;233.259;233.259;233.259
337;total;1;292.094;292.094;292.094
338;initialize;1;48.8313;48.8313;48.8313
338;async;100;1.17419;0.00125258;1.70069
338;inner;100;1.08798;0.723425;2.23901
338;wait;100;3.11993e-05;2.026e-05;6.7439e-05
338;boundary;100;0.00904297;0.00598475;0.0118452
338;calc iter;100;2.27125;2.05537;2.45711
338;calc total;1;233.259;233.259;233.259
338;total;1;292.097;292.097;292.097
339;initialize;1;48.819;48.819;48.819
339;async;100;1.26749;0.00110605;1.65442
339;inner;100;0.986899;0.714053;2.23844
339;wait;100;3.74394e-05;2.416e-05;0.000100149
339;boundary;100;0.00919408;0.00533643;0.0124968
339;calc iter;100;2.26363;1.88917;2.74415
339;calc total;1;233.259;233.259;233.259
339;total;1;292.085;292.085;292.085
340;initialize;1;48.8248;48.8248;48.8248
340;async;100;1.23924;0.00162637;1.73945
340;inner;100;1.02129;0.720904;2.23512
340;wait;100;4.45905e-05;2.632e-05;0.000113088
340;boundary;100;0.00977234;0.00617685;0.0123141
340;calc iter;100;2.27036;1.04719;2.82231
340;calc total;1;233.259;233.259;233.259
340;total;1;292.091;292.091;292.091
341;initialize;1;48.8274;48.8274;48.8274
341;async;100;1.14301;0.00441919;1.64316
341;inner;100;1.12454;0.720245;2.23395
341;wait;100;3.62217e-05;2.392e-05;0.000130528
341;boundary;100;0.00961203;0.00645835;0.012348
341;calc iter;100;2.2772;1.87813;2.45416
341;calc total;1;233.259;233.259;233.259
341;total;1;292.094;292.094;292.094
342;initialize;1;48.8222;48.8222;48.8222
342;async;100;1.18372;0.00242948;1.64985
342;inner;100;1.09544;0.714433;2.23918
342;wait;100;3.09412e-05;2.244e-05;7.5789e-05
342;boundary;100;0.00726484;0.0051346;0.0102443
342;calc iter;100;2.28646;2.0313;2.46292
342;calc total;1;233.259;233.259;233.259
342;total;1;292.088;292.088;292.088
343;initialize;1;48.8293;48.8293;48.8293
343;async;100;1.2493;0.00491179;1.88233
343;inner;100;1.04105;0.649108;2.23859
343;wait;100;3.0798e-05;2.1179e-05;7.5899e-05
343;boundary;100;0.00745066;0.00386276;0.0110978
343;calc iter;100;2.29784;1.85871;2.7477
343;calc total;1;233.259;233.259;233.259
343;total;1;292.095;292.095;292.095
344;initialize;1;48.8228;48.8228;48.8228
344;async;100;0.608393;0.00152049;1.27962
344;inner;100;1.69063;1.12806;2.2526
344;wait;100;6.31018e-05;3.176e-05;0.000112808
344;boundary;100;0.0121346;0.00649574;0.0170476
344;calc iter;100;2.31123;1.92174;2.9908
344;calc total;1;233.259;233.259;233.259
344;total;1;292.089;292.089;292.089
345;initialize;1;48.8214;48.8214;48.8214
345;async;100;0.503553;0.00448506;0.885221
345;inner;100;1.79717;1.15941;2.2525
345;wait;100;4.27134e-05;3.284e-05;0.000116118
345;boundary;100;0.010528;0.0057974;0.0120866
345;calc iter;100;2.3113;1.9272;2.64082
345;calc total;1;233.259;233.259;233.259
345;total;1;292.088;292.088;292.088
346;initialize;1;48.8206;48.8206;48.8206
346;async;100;0.496295;0.00293465;0.829064
346;inner;100;1.80839;1.1617;2.25611
346;wait;100;3.18802e-05;1.921e-05;5.6859e-05
346;boundary;100;0.00661979;0.00396088;0.0104531
346;calc iter;100;2.31134;1.92751;2.57497
346;calc total;1;233.259;233.259;233.259
346;total;1;292.087;292.087;292.087
347;initialize;1;48.8289;48.8289;48.8289
347;async;100;0.495963;0.00289955;0.829166
347;inner;100;1.80853;1.16217;2.25617
347;wait;100;3.63771e-05;2.107e-05;7.6169e-05
347;boundary;100;0.00679403;0.00404013;0.00877235
347;calc iter;100;2.31133;1.92582;2.58123
347;calc total;1;233.259;233.259;233.259
347;total;1;292.095;292.095;292.095
348;initialize;1;48.8202;48.8202;48.8202
348;async;100;0.457761;0.00411579;0.89006
348;inner;100;1.84402;1.12149;2.25149
348;wait;100;4.42439e-05;2.6619e-05;0.000115768
348;boundary;100;0.008283;0.00519846;0.011518
348;calc iter;100;2.31011;1.95232;2.49727
348;calc total;1;233.259;233.259;233.259
348;total;1;292.086;292.086;292.086
349;initialize;1;48.8312;48.8312;48.8312
349;async;100;0.457381;0.00411661;0.885002
349;inner;100;1.84355;1.11981;2.25175
349;wait;100;4.36805e-05;2.7079e-05;0.000129688
349;boundary;100;0.00890341;0.00598515;0.0121635
349;calc iter;100;2.30988;1.96225;2.49487
349;calc total;1;233.259;233.259;233.259
349;total;1;292.097;292.097;292.097
350;initialize;1;48.8195;48.8195;48.8195
350;async;100;0.458575;0.00147544;0.892627
350;inner;100;1.84372;1.11863;2.25619
350;wait;100;3.19078e-05;2.029e-05;6.5849e-05
350;boundary;100;0.00724961;0.00517235;0.0120892
350;calc iter;100;2.30958;1.98837;2.4967
350;calc total;1;233.259;233.259;233.259
350;total;1;292.086;292.086;292.086
351;initialize;1;48.8297;48.8297;48.8297
351;async;100;0.473022;0.00239788;1.03632
351;inner;100;1.82759;1.06816;2.25497
351;wait;100;4.02444e-05;2.3029e-05;7.2469e-05
351;boundary;100;0.00744666;0.00518518;0.0149516
351;calc iter;100;2.3081;1.94189;2.50828
351;calc total;1;233.259;233.259;233.259
351;total;1;292.096;292.096;292.096
352;initialize;1;48.825;48.825;48.825
352;async;100;1.27214;0.00381221;1.69322
352;inner;100;1.02175;0.649448;2.22726
352;wait;100;3.44656e-05;2.4309e-05;0.000127958
352;boundary;100;0.00722078;0.00385341;0.0115569
352;calc iter;100;2.30115;1.93654;2.42203
352;calc total;1;233.259;233.259;233.259
352;total;1;292.091;292.091;292.091
353;initialize;1;48.8232;48.8232;48.8232
353;async;100;1.17326;0.00653106;1.59756
353;inner;100;1.10841;0.708116;2.22793
353;wait;100;3.22205e-05;2.2969e-05;0.000112248
353;boundary;100;0.00728729;0.00527922;0.00928074
353;calc iter;100;2.289;2.1231;2.39077
353;calc total;1;233.259;233.259;233.259
353;total;1;292.089;292.089;292.089
354;initialize;1;48.8208;48.8208;48.8208
354;async;100;1.08622;0.0046897;1.6054
354;inner;100;1.18104;0.755344;2.23264
354;wait;100;3.1709e-05;1.962e-05;6.8179e-05
354;boundary;100;0.0090321;0.00521485;0.0117488
354;calc iter;100;2.27633;2.14837;2.41648
354;calc total;1;233.259;233.259;233.259
354;total;1;292.087;292.087;292.087
355;initialize;1;48.8309;48.8309;48.8309
355;async;100;1.1493;0.00383461;1.57239
355;inner;100;1.10732;0.766428;2.23221
355;wait;100;4.68909e-05;2.893e-05;7.9659e-05
355;boundary;100;0.0107445;0.00702165;0.0148581
355;calc iter;100;2.26742;1.79342;2.58074
355;calc total;1;233.259;233.259;233.259
355;total;1;292.097;292.097;292.097
356;initialize;1;48.8306;48.8306;48.8306
356;async;100;1.20791;0.00453712;2.05683
356;inner;100;1.05269;0.753228;2.22982
356;wait;100;5.09795e-05;2.962e-05;0.000129999
356;boundary;100;0.0111527;0.00648419;0.0149572
356;calc iter;100;2.2718;1.78152;3.2651
356;calc total;1;233.259;233.259;233.259
356;total;1;292.098;292.098;292.098
357;initialize;1;48.8311;48.8311;48.8311
357;async;100;1.1001;0.00453829;1.51272
357;inner;100;1.16828;0.786239;2.23545
357;wait;100;3.92713e-05;2.3149e-05;7.3129e-05
357;boundary;100;0.00943522;0.00542885;0.0121024
357;calc iter;100;2.27786;2.15175;2.50958
357;calc total;1;233.259;233.259;233.259
357;total;1;292.098;292.098;292.098
358;initialize;1;48.8236;48.8236;48.8236
358;async;100;1.15604;0.00445125;1.67685
358;inner;100;1.12288;0.708905;2.23388
358;wait;100;3.25354e-05;2.187e-05;9.9338e-05
358;boundary;100;0.00753168;0.00575683;0.0105199
358;calc iter;100;2.28649;2.18323;2.44369
358;calc total;1;233.259;233.259;233.259
358;total;1;292.09;292.09;292.09
359;initialize;1;48.8262;48.8262;48.8262
359;async;100;1.25342;0.00460802;1.68127
359;inner;100;1.03783;0.674436;2.2338
359;wait;100;2.89718e-05;2.039e-05;7.0989e-05
359;boundary;100;0.00653559;0.00388694;0.0109698
359;calc iter;100;2.29781;1.86218;2.43233
359;calc total;1;233.259;233.259;233.259
359;total;1;292.093;292.093;292.093
360;initialize;1;48.8255;48.8255;48.8255
360;async;100;0.641807;0.00542126;1.00267
360;inner;100;1.65621;1.07046;2.2451
360;wait;100;6.27568e-05;3.873e-05;0.000104718
360;boundary;100;0.0128728;0.00589722;0.0171001
360;calc iter;100;2.31096;2.0001;2.49887
360;calc total;1;233.259;233.259;233.259
360;total;1;292.092;292.092;292.092
361;initialize;1;48.8311;48.8311;48.8311
361;async;100;0.512555;0.0054187;0.85145
361;inner;100;1.78898;1.13083;2.24452
361;wait;100;3.70892e-05;2.944e-05;9.3159e-05
361;boundary;100;0.0111966;0.00603875;0.0121048
361;calc iter;100;2.31277;1.9161;2.43782
361;calc total;1;233.259;233.259;233.259
361;total;1;292.097;292.097;292.097
362;initialize;1;48.8313;48.8313;48.8313
362;async;100;0.498651;0.00417753;0.825419
362;inner;100;1.8069;1.13874;2.24832
362;wait;100;3.00273e-05;2.514e-05;4.0699e-05
362;boundary;100;0.00754354;0.00506677;0.0114056
362;calc iter;100;2.31313;1.90735;2.43702
362;calc total;1;233.259;233.259;233.259
362;total;1;292.097;292.097;292.097
363;initialize;1;48.827;48.827;48.827
363;async;100;0.498971;0.00465861;0.828523
363;inner;100;1.80719;1.14125;2.24671
363;wait;100;3.25803e-05;2.526e-05;5.3509e-05
363;boundary;100;0.0069922;0.00522915;0.00934862
363;calc iter;100;2.31318;1.90731;2.43627
363;calc total;1;233.259;233.259;233.259
363;total;1;292.093;292.093;292.093
364;initialize;1;48.8295;48.8295;48.8295
364;async;100;0.433147;0.00333796;0.758113
364;inner;100;1.87081;1.17954;2.24427
364;wait;100;4.73249e-05;2.317e-05;9.1858e-05
364;boundary;100;0.0101873;0.00601268;0.0139833
364;calc iter;100;2.31419;1.82823;2.44753
364;calc total;1;233.259;233.259;233.259
364;total;1;292.096;292.096;292.096
365;initialize;1;48.8241;48.8241;48.8241
365;async;100;0.435072;0.00303054;0.761193
365;inner;100;1.87111;1.18165;2.24345
365;wait;100;4.17964e-05;2.575e-05;0.000154238
365;boundary;100;0.00800878;0.00571309;0.0125242
365;calc iter;100;2.31423;1.8253;2.40628
365;calc total;1;233.259;233.259;233.259
365;total;1;292.09;292.09;292.09
366;initialize;1;48.8312;48.8312;48.8312
366;async;100;0.434823;0.00316269;0.759552
366;inner;100;1.87348;1.18413;2.2468
366;wait;100;3.03975e-05;1.918e-05;5.1479e-05
366;boundary;100;0.00592283;0.00405139;0.00666369
366;calc iter;100;2.31426;1.82621;2.43882
366;calc total;1;233.259;233.259;233.259
366;total;1;292.098;292.098;292.098
367;initialize;1;48.8321;48.8321;48.8321
367;async;100;0.434185;0.00336381;0.759352
367;inner;100;1.87369;1.18467;2.24652
367;wait;100;3.78935e-05;2.117e-05;8.3429e-05
367;boundary;100;0.00634536;0.00414904;0.0116565
367;calc iter;100;2.31426;1.82687;2.43726
367;calc total;1;233.259;233.259;233.259
367;total;1;292.098;292.098;292.098
368;initialize;1;48.8289;48.8289;48.8289
368;async;100;1.25182;0.00356351;1.72839
368;inner;100;1.04239;0.67419;2.22495
368;wait;100;3.13228e-05;2.196e-05;0.000120058
368;boundary;100;0.0073363;0.00528036;0.0116203
368;calc iter;100;2.30158;1.80512;2.75248
368;calc total;1;233.259;233.259;233.259
368;total;1;292.095;292.095;292.095
369;initialize;1;48.8311;48.8311;48.8311
369;async;100;1.22777;0.00410808;1.91849
369;inner;100;1.05501;0.708444;2.22453
369;wait;100;3.05515e-05;1.865e-05;8.6969e-05
369;boundary;100;0.00786405;0.00533954;0.0120376
369;calc iter;100;2.29067;1.99723;2.66128
369;calc total;1;233.259;233.259;233.259
369;total;1;292.097;292.097;292.097
370;initialize;1;48.8282;48.8282;48.8282
370;async;100;1.19378;0.00370249;1.90899
370;inner;100;1.07328;0.715716;2.2296
370;wait;100;3.15896e-05;2.0819e-05;0.000102348
370;boundary;100;0.00822172;0.00392102;0.0117856
370;calc iter;100;2.27531;1.92883;2.73706
370;calc total;1;233.259;233.259;233.259
370;total;1;292.095;292.095;292.095
371;initialize;1;48.8261;48.8261;48.8261
371;async;100;1.18546;0.00395478;1.59436
371;inner;100;1.06405;0.749144;2.22957
371;wait;100;4.26575e-05;2.259e-05;8.5439e-05
371;boundary;100;0.00995764;0.00573914;0.0168058
371;calc iter;100;2.25951;1.8702;2.45441
371;calc total;1;233.259;233.259;233.259
371;total;1;292.092;292.092;292.092
372;initialize;1;48.8263;48.8263;48.8263
372;async;100;1.15131;0.00424448;1.74709
372;inner;100;1.09454;0.722175;2.22643
372;wait;100;4.83381e-05;2.4349e-05;0.000139378
372;boundary;100;0.0103768;0.00573283;0.0320488
372;calc iter;100;2.25628;1.5464;2.63941
372;calc total;1;233.259;233.259;233.259
372;total;1;292.092;292.092;292.092
373;initialize;1;48.8251;48.8251;48.8251
373;async;100;1.15391;0.00421104;1.78054
373;inner;100;1.10943;0.722398;2.22502
373;wait;100;3.51618e-05;2.102e-05;0.000134938
373;boundary;100;0.00890288;0.00572304;0.0119784
373;calc iter;100;2.27228;1.81035;2.56445
373;calc total;1;233.259;233.259;233.259
373;total;1;292.091;292.091;292.091
374;initialize;1;48.8306;48.8306;48.8306
374;async;100;1.16178;0.00377297;1.75783
374;inner;100;1.11699;0.722176;2.23016
374;wait;100;3.08624e-05;2.0439e-05;7.2139e-05
374;boundary;100;0.00781743;0.00572432;0.0121504
374;calc iter;100;2.28662;2.03083;2.70466
374;calc total;1;233.259;233.259;233.259
374;total;1;292.097;292.097;292.097
375;initialize;1;48.8263;48.8263;48.8263
375;async;100;1.2398;0.00425751;1.83798
375;inner;100;1.05246;0.664678;2.23001
375;wait;100;3.47129e-05;2.258e-05;6.7889e-05
375;boundary;100;0.00744315;0.00470623;0.0167561
375;calc iter;100;2.29975;1.9333;2.68283
375;calc total;1;233.259;233.259;233.259
375;total;1;292.093;292.093;292.093
376;initialize;1;48.8313;48.8313;48.8313
376;async;100;0.549834;0.00336022;0.936595
376;inner;100;1.74674;1.21071;2.23986
376;wait;100;7.20116e-05;4.1819e-05;0.000164808
376;boundary;100;0.0132034;0.00706899;0.017278
376;calc iter;100;2.30985;1.69618;2.60496
376;calc total;1;233.259;233.259;233.259
376;total;1;292.097;292.097;292.097
377;initialize;1;48.831;48.831;48.831
377;async;100;0.450532;0.00407569;0.735275
377;inner;100;1.84926;1.25408;2.2396
377;wait;100;3.99893e-05;3.0719e-05;8.7549e-05
377;boundary;100;0.0113976;0.00688189;0.012066
377;calc iter;100;2.31123;1.71103;2.44995
377;calc total;1;233.259;233.259;233.259
377;total;1;292.097;292.097;292.097
378;initialize;1;48.8278;48.8278;48.8278
378;async;100;0.445012;0.00475265;0.684032
378;inner;100;1.85939;1.26127;2.24179
378;wait;100;3.1909e-05;2.251e-05;4.925e-05
378;boundary;100;0.00686059;0.00496952;0.0103011
378;calc iter;100;2.3113;1.71217;2.42833
378;calc total;1;233.259;233.259;233.259
378;total;1;292.094;292.094;292.094
379;initialize;1;48.8277;48.8277;48.8277
379;async;100;0.445115;0.00417018;0.695774
379;inner;100;1.85893;1.26003;2.24185
379;wait;100;3.37637e-05;2.5539e-05;7.4439e-05
379;boundary;100;0.00719673;0.00540507;0.0102895
379;calc iter;100;2.31128;1.71202;2.4289
379;calc total;1;233.259;233.259;233.259
379;total;1;292.094;292.094;292.094
380;initialize;1;48.8217;48.8217;48.8217
380;async;100;0.40546;0.00499811;0.593898
380;inner;100;1.89812;1.27582;2.24023
380;wait;100;4.11974e-05;2.1999e-05;8.7489e-05
380;boundary;100;0.00815051;0.00602285;0.0144729
380;calc iter;100;2.31177;1.71927;2.43828
380;calc total;1;233.259;233.259;233.259
380;total;1;292.088;292.088;292.088
381;initialize;1;48.8313;48.8313;48.8313
381;async;100;0.405327;0.00499751;0.598741
381;inner;100;1.89824;1.27617;2.24015
381;wait;100;4.79899e-05;2.1989e-05;0.000133118
381;boundary;100;0.00816009;0.00535474;0.0112605
381;calc iter;100;2.31178;1.72092;2.43988
381;calc total;1;233.259;233.259;233.259
381;total;1;292.097;292.097;292.097
382;initialize;1;48.8226;48.8226;48.8226
382;async;100;0.405982;0.00469606;0.600428
382;inner;100;1.89967;1.27856;2.2427
382;wait;100;2.85268e-05;1.76e-05;6.0279e-05
382;boundary;100;0.00612997;0.00422962;0.00848801
382;calc iter;100;2.31181;1.72027;2.44237
382;calc total;1;233.259;233.259;233.259
382;total;1;292.089;292.089;292.089
384;initialize;1;48.4432;48.4432;48.4432
384;async;100;0.658381;0.00661298;1.22129
384;inner;100;1.63772;0.780942;2.31663
384;wait;100;4.96411e-05;3.241e-05;8.4889e-05
384;boundary;100;0.0106792;0.00465711;0.0125202
384;calc iter;100;2.30684;1.61036;2.44738
384;calc total;1;233.259;233.259;233.259
384;total;1;291.718;291.718;291.718
385;initialize;1;48.4872;48.4872;48.4872
385;async;100;0.826509;0.00273186;1.59657
385;inner;100;1.46157;0.73266;2.31964
385;wait;100;4.12136e-05;2.296e-05;6.9779e-05
385;boundary;100;0.00999463;0.00540842;0.0245863
385;calc iter;100;2.29812;2.19639;2.51668
385;calc total;1;233.259;233.259;233.259
385;total;1;291.762;291.762;291.762
386;initialize;1;48.488;48.488;48.488
386;async;100;0.655111;0.00246778;1.35478
386;inner;100;1.6235;0.988552;2.30705
386;wait;100;3.66279e-05;2.8299e-05;0.000101779
386;boundary;100;0.0106176;0.00693722;0.0117317
386;calc iter;100;2.28926;2.18531;2.41258
386;calc total;1;233.259;233.259;233.259
386;total;1;291.763;291.763;291.763
387;initialize;1;48.4881;48.4881;48.4881
387;async;100;0.717003;0.0031243;1.60574
387;inner;100;1.55303;0.773755;2.30325
387;wait;100;5.16231e-05;2.831e-05;0.000135368
387;boundary;100;0.0109746;0.00764971;0.0124476
387;calc iter;100;2.28106;2.05789;2.43354
387;calc total;1;233.259;233.259;233.259
387;total;1;291.763;291.763;291.763
388;initialize;1;48.4519;48.4519;48.4519
388;async;100;0.728996;0.00357026;1.41719
388;inner;100;1.54595;0.908502;2.30455
388;wait;100;5.89948e-05;3.5759e-05;9.0738e-05
388;boundary;100;0.0115065;0.00917368;0.01525
388;calc iter;100;2.28652;2.00896;2.81925
388;calc total;1;233.259;233.259;233.259
388;total;1;291.726;291.726;291.726
389;initialize;1;48.489;48.489;48.489
389;async;100;0.685569;0.00361641;1.28647
389;inner;100;1.59555;1.03218;2.30326
389;wait;100;3.86478e-05;2.614e-05;0.000148018
389;boundary;100;0.0103864;0.00899123;0.0116627
389;calc iter;100;2.29155;2.19348;2.41697
389;calc total;1;233.259;233.259;233.259
389;total;1;291.763;291.763;291.763
390;initialize;1;48.4877;48.4877;48.4877
390;async;100;0.811741;0.00327429;1.55039
390;inner;100;1.47575;0.785078;2.30858
390;wait;100;3.93889e-05;2.403e-05;9.9379e-05
390;boundary;100;0.00932124;0.00581251;0.0115117
390;calc iter;100;2.29686;2.18352;2.41127
390;calc total;1;233.259;233.259;233.259
390;total;1;291.762;291.762;291.762
391;initialize;1;48.489;48.489;48.489
391;async;100;0.801316;0.00378913;1.3898
391;inner;100;1.49486;0.672699;2.3081
391;wait;100;4.15162e-05;2.193e-05;9.8919e-05
391;boundary;100;0.0106488;0.0038671;0.0115157
391;calc iter;100;2.30687;1.79525;2.43679
391;calc total;1;233.259;233.259;233.259
391;total;1;291.763;291.763;291.763
392;initialize;1;48.4456;48.4456;48.4456
392;async;100;0.253768;0.00278549;0.638831
392;inner;100;2.05245;1.1667;2.32371
392;wait;100;6.33779e-05;4.731e-05;9.7009e-05
392;boundary;100;0.0119544;0.0092634;0.0169553
392;calc iter;100;2.31824;1.82069;2.38894
392;calc total;1;233.259;233.259;233.259
392;total;1;291.72;291.72;291.72
393;initialize;1;48.4889;48.4889;48.4889
393;async;100;0.192616;0.00327254;0.566759
393;inner;100;2.11565;1.19281;2.33228
393;wait;100;4.21988e-05;3.3159e-05;0.000127779
393;boundary;100;0.0107135;0.00725298;0.0121045
393;calc iter;100;2.31902;1.7699;2.3654
393;calc total;1;233.259;233.259;233.259
393;total;1;291.763;291.763;291.763
394;initialize;1;48.4366;48.4366;48.4366
394;async;100;0.180779;0.00216289;0.567389
394;inner;100;2.13014;1.20335;2.33446
394;wait;100;3.62881e-05;2.73e-05;6.9539e-05
394;boundary;100;0.00847149;0.0066724;0.0112195
394;calc iter;100;2.31942;1.77878;2.36239
394;calc total;1;233.259;233.259;233.259
394;total;1;291.711;291.711;291.711
395;initialize;1;48.4766;48.4766;48.4766
395;async;100;0.182496;0.0022062;0.56608
395;inner;100;2.12967;1.20362;2.33618
395;wait;100;3.23215e-05;2.499e-05;0.000106849
395;boundary;100;0.00726679;0.00535378;0.0109778
395;calc iter;100;2.31946;1.77508;2.36313
395;calc total;1;233.259;233.259;233.259
395;total;1;291.751;291.751;291.751
396;initialize;1;48.4881;48.4881;48.4881
396;async;100;0.152227;0.00196493;0.55123
396;inner;100;2.15766;1.22617;2.34039
396;wait;100;6.21978e-05;2.988e-05;0.000138169
396;boundary;100;0.0102125;0.00554277;0.0118024
396;calc iter;100;2.32016;1.78389;2.36765
396;calc total;1;233.259;233.259;233.259
396;total;1;291.763;291.763;291.763
397;initialize;1;48.4617;48.4617;48.4617
397;async;100;0.152639;0.00330348;0.552137
397;inner;100;2.15891;1.22737;2.34058
397;wait;100;5.00137e-05;2.72e-05;8.2779e-05
397;boundary;100;0.00860349;0.00585447;0.0115225
397;calc iter;100;2.3202;1.7854;2.364
397;calc total;1;233.259;233.259;233.259
397;total;1;291.737;291.737;291.737
398;initialize;1;48.4697;48.4697;48.4697
398;async;100;0.15304;0.00225922;0.552591
398;inner;100;2.16055;1.23044;2.34182
398;wait;100;2.91696e-05;1.995e-05;8.4269e-05
398;boundary;100;0.00661818;0.00397947;0.011566
398;calc iter;100;2.32024;1.78703;2.36648
398;calc total;1;233.259;233.259;233.259
398;total;1;291.745;291.745;291.745
399;initialize;1;48.4756;48.4756;48.4756
399;async;100;0.152645;0.00250505;0.55175
399;inner;100;2.16085;1.23147;2.34275
399;wait;100;4.17338e-05;2.326e-05;6.8319e-05
399;boundary;100;0.00670724;0.00395703;0.0115078
399;calc iter;100;2.32024;1.7872;2.39285
399;calc total;1;233.259;233.259;233.259
399;total;1;291.75;291.75;291.75
400;initialize;1;48.4657;48.4657;48.4657
400;async;100;0.672861;0.00421246;1.2708
400;inner;100;1.62607;0.710243;2.30812
400;wait;100;3.49548e-05;2.46e-05;0.000113438
400;boundary;100;0.0105624;0.00537057;0.0113918
400;calc iter;100;2.30953;1.98644;2.39922
400;calc total;1;233.259;233.259;233.259
400;total;1;291.74;291.74;291.74
401;initialize;1;48.4889;48.4889;48.4889
401;async;100;0.728886;0.00331871;1.46634
401;inner;100;1.55808;0.721325;2.30558
401;wait;100;4.01016e-05;2.457e-05;0.000148488
401;boundary;100;0.00992885;0.00484126;0.0115693
401;calc iter;100;2.29694;1.92659;2.38196
401;calc total;1;233.259;233.259;233.259
401;total;1;291.763;291.763;291.763
402;initialize;1;48.4664;48.4664;48.4664
402;async;100;0.70542;0.00249716;1.44731
402;inner;100;1.57048;0.893471;2.31168
402;wait;100;4.17013e-05;3.003e-05;7.2039e-05
402;boundary;100;0.0107514;0.00732726;0.0114577
402;calc iter;100;2.2867;2.16091;2.37823
402;calc total;1;233.259;233.259;233.259
402;total;1;291.741;291.741;291.741
403;initialize;1;48.4868;48.4868;48.4868
403;async;100;0.628483;0.00247236;1.28287
403;inner;100;1.63476;1.0445;2.31142
403;wait;100;4.64709e-05;2.375e-05;8.6169e-05
403;boundary;100;0.0109554;0.00724023;0.0118975
403;calc iter;100;2.27425;2.17487;2.37941
403;calc total;1;233.259;233.259;233.259
403;total;1;291.761;291.761;291.761
404;initialize;1;48.4889;48.4889;48.4889
404;async;100;0.601571;0.00368403;1.38587
404;inner;100;1.65929;1.12775;2.30929
404;wait;100;5.67076e-05;3.069e-05;0.000103659
404;boundary;100;0.0111642;0.00852452;0.0128469
404;calc iter;100;2.27209;2.0234;2.53161
404;calc total;1;233.259;233.259;233.259
404;total;1;291.763;291.763;291.763
405;initialize;1;48.4217;48.4217;48.4217
405;async;100;0.692753;0.00400355;1.60798
405;inner;100;1.58015;0.768471;2.30715
405;wait;100;3.7737e-05;2.944e-05;0.000128919
405;boundary;100;0.0107265;0.0081994;0.0113792
405;calc iter;100;2.28367;2.11434;2.53349
405;calc total;1;233.259;233.259;233.259
405;total;1;291.696;291.696;291.696
406;initialize;1;48.452;48.452;48.452
406;async;100;0.690327;0.00401604;1.48793
406;inner;100;1.59398;0.730474;2.31256
406;wait;100;4.2642e-05;2.8009e-05;8.1729e-05
406;boundary;100;0.0100095;0.00582453;0.0115285
406;calc iter;100;2.29436;1.91613;2.47836
406;calc total;1;233.259;233.259;233.259
406;total;1;291.726;291.726;291.726
407;initialize;1;48.4704;48.4704;48.4704
407;async;100;0.664614;0.00398881;1.46461
407;inner;100;1.62924;0.694218;2.31264
407;wait;100;4.44724e-05;3.266e-05;6.2839e-05
407;boundary;100;0.0106946;0.00585966;0.0113933
407;calc iter;100;2.3046;1.7603;2.5693
407;calc total;1;233.259;233.259;233.259
407;total;1;291.745;291.745;291.745
408;initialize;1;48.4624;48.4624;48.4624
408;async;100;0.130494;0.00128726;0.348763
408;inner;100;2.17216;1.40202;2.32613
408;wait;100;7.59033e-05;5.611e-05;0.000101409
408;boundary;100;0.0118362;0.00823874;0.0151465
408;calc iter;100;2.31457;1.70404;2.47186
408;calc total;1;233.259;233.259;233.259
408;total;1;291.737;291.737;291.737
409;initialize;1;48.4876;48.4876;48.4876
409;async;100;0.0837973;0.00418299;0.251277
409;inner;100;2.22021;1.4217;2.32742
409;wait;100;4.33983e-05;3.2419e-05;0.000130788
409;boundary;100;0.0110203;0.00805491;0.0120155
409;calc iter;100;2.31507;1.64946;2.41774
409;calc total;1;233.259;233.259;233.259
409;total;1;291.762;291.762;291.762
410;initialize;1;48.4886;48.4886;48.4886
410;async;100;0.0772952;0.00203053;0.249717
410;inner;100;2.22923;1.42583;2.33128
410;wait;100;3.40001e-05;2.756e-05;5.9549e-05
410;boundary;100;0.00854386;0.00558377;0.0112583
410;calc iter;100;2.3151;1.64809;2.41775
410;calc total;1;233.259;233.259;233.259
410;total;1;291.763;291.763;291.763
411;initialize;1;48.4861;48.4861;48.4861
411;async;100;0.0781142;0.00286496;0.249406
411;inner;100;2.22846;1.42676;2.33125
411;wait;100;3.88213e-05;2.993e-05;7.4659e-05
411;boundary;100;0.00848719;0.00555559;0.0111008
411;calc iter;100;2.3151;1.64961;2.41755
411;calc total;1;233.259;233.259;233.259
411;total;1;291.76;291.76;291.76
412;initialize;1;48.4752;48.4752;48.4752
412;async;100;0.0580376;0.00292872;0.223125
412;inner;100;2.24766;1.43172;2.33233
412;wait;100;4.5517e-05;2.553e-05;0.000111878
412;boundary;100;0.00954455;0.00613169;0.011881
412;calc iter;100;2.31529;1.63419;2.40114
412;calc total;1;233.259;233.259;233.259
412;total;1;291.749;291.749;291.749
413;initialize;1;48.4283;48.4283;48.4283
413;async;100;0.0580612;0.00277049;0.224011
413;inner;100;2.24753;1.43236;2.3352
413;wait;100;4.9382e-05;2.289e-05;0.000135628
413;boundary;100;0.00965041;0.00600994;0.0117254
413;calc iter;100;2.3153;1.63481;2.40229
413;calc total;1;233.259;233.259;233.259
413;total;1;291.703;291.703;291.703
414;initialize;1;48.487;48.487;48.487
414;async;100;0.0574136;0.00163428;0.223951
414;inner;100;2.25085;1.4362;2.34081
414;wait;100;3.02086e-05;2.012e-05;9.0749e-05
414;boundary;100;0.00703964;0.0039495;0.0107291
414;calc iter;100;2.31534;1.63634;2.40218
414;calc total;1;233.259;233.259;233.259
414;total;1;291.761;291.761;291.761
415;initialize;1;48.489;48.489;48.489
415;async;100;0.0572603;0.00192113;0.22339
415;inner;100;2.25095;1.43589;2.34061
415;wait;100;4.61937e-05;2.102e-05;7.6259e-05
415;boundary;100;0.00707181;0.00394102;0.0108409
415;calc iter;100;2.31533;1.63583;2.40187
415;calc total;1;233.259;233.259;233.259
415;total;1;291.763;291.763;291.763
416;initialize;1;48.4882;48.4882;48.4882
416;async;100;0.721123;0.0040671;1.49984
416;inner;100;1.5785;0.843073;2.31288
416;wait;100;4.1866e-05;2.8329e-05;0.000146949
416;boundary;100;0.0106365;0.00586085;0.0114071
416;calc iter;100;2.31031;2.00545;2.45711
416;calc total;1;233.259;233.259;233.259
416;total;1;291.763;291.763;291.763
417;initialize;1;48.4886;48.4886;48.4886
417;async;100;0.624453;0.00231862;1.29259
417;inner;100;1.67215;1.03596;2.31402
417;wait;100;4.31782e-05;2.354e-05;0.000103368
417;boundary;100;0.0101236;0.00601438;0.0116277
417;calc iter;100;2.30677;2.24752;2.43383
417;calc total;1;233.259;233.259;233.259
417;total;1;291.763;291.763;291.763
418;initialize;1;48.4881;48.4881;48.4881
418;async;100;0.584978;0.00329117;1.2546
418;inner;100;1.70618;1.1113;2.3172
418;wait;100;3.94362e-05;2.9329e-05;7.4609e-05
418;boundary;100;0.0109385;0.00750212;0.0115116
418;calc iter;100;2.30214;2.15641;2.4587
418;calc total;1;233.259;233.259;233.259
418;total;1;291.763;291.763;291.763
419;initialize;1;48.4856;48.4856;48.4856
419;async;100;0.641649;0.0032911;1.395
419;inner;100;1.64258;0.939129;2.31717
419;wait;100;6.09712e-05;3.803e-05;8.8509e-05
419;boundary;100;0.0114292;0.00755217;0.0123795
419;calc iter;100;2.29572;2.12134;2.58357
419;calc total;1;233.259;233.259;233.259
419;total;1;291.76;291.76;291.76
420;initialize;1;48.4887;48.4887;48.4887
420;async;100;0.639513;0.00371059;1.36836
420;inner;100;1.64844;0.947833;2.31334
420;wait;100;5.53198e-05;3.4759e-05;8.1629e-05
420;boundary;100;0.0114351;0.00889203;0.0121662
420;calc iter;100;2.29945;2.07878;2.77049
420;calc total;1;233.259;233.259;233.259
420;total;1;291.763;291.763;291.763
421;initialize;1;48.4885;48.4885;48.4885
421;async;100;0.594282;0.00328471;1.20372
421;inner;100;1.69967;1.12109;2.31246
421;wait;100;4.20641e-05;3.035e-05;0.000137279
421;boundary;100;0.0107713;0.00812628;0.0115657
421;calc iter;100;2.30477;2.15536;2.4434
421;calc total;1;233.259;233.259;233.259
421;total;1;291.763;291.763;291.763
422;initialize;1;48.4888;48.4888;48.4888
422;async;100;0.650753;0.00386783;1.3417
422;inner;100;1.6477;0.98245;2.31763
422;wait;100;3.76761e-05;2.13e-05;6.3459e-05
422;boundary;100;0.00992288;0.00558115;0.0115126
422;calc iter;100;2.30841;2.13759;2.48168
422;calc total;1;233.259;233.259;233.259
422;total;1;291.763;291.763;291.763
423;initialize;1;48.489;48.489;48.489
423;async;100;0.733654;0.00328243;1.50122
423;inner;100;1.56963;0.742975;2.31701
423;wait;100;4.59068e-05;3.146e-05;0.000100149
423;boundary;100;0.0105678;0.00543599;0.0115277
423;calc iter;100;2.3139;2.11785;2.47608
423;calc total;1;233.259;233.259;233.259
423;total;1;291.763;291.763;291.763
424;initialize;1;48.4882;48.4882;48.4882
424;async;100;0.12545;0.00354901;0.309431
424;inner;100;2.1843;1.32661;2.32235
424;wait;100;6.47761e-05;5.2739e-05;0.000165088
424;boundary;100;0.0117303;0.0103154;0.0151596
424;calc iter;100;2.32154;1.51626;2.375
424;calc total;1;233.259;233.259;233.259
424;total;1;291.763;291.763;291.763
425;initialize;1;48.4527;48.4527;48.4527
425;async;100;0.0929364;0.000767261;0.279362
425;inner;100;2.21895;1.34372;2.33902
425;wait;100;4.89862e-05;3.356e-05;9.4959e-05
425;boundary;100;0.010024;0.00635275;0.0121327
425;calc iter;100;2.32196;1.50094;2.37158
425;calc total;1;233.259;233.259;233.259
425;total;1;291.727;291.727;291.727
426;initialize;1;48.4888;48.4888;48.4888
426;async;100;0.0885634;0.00162781;0.247204
426;inner;100;2.22416;1.3448;2.33716
426;wait;100;3.47608e-05;2.722e-05;6.1229e-05
426;boundary;100;0.00937214;0.00614283;0.0113764
426;calc iter;100;2.32213;1.48401;2.36073
426;calc total;1;233.259;233.259;233.259
426;total;1;291.763;291.763;291.763
427;initialize;1;48.4485;48.4485;48.4485
427;async;100;0.0911431;0.00088496;0.244456
427;inner;100;2.22377;1.346;2.33627
427;wait;100;3.9456e-05;2.948e-05;0.000110209
427;boundary;100;0.00728447;0.00525541;0.0116716
427;calc iter;100;2.32224;1.48664;2.35831
427;calc total;1;233.259;233.259;233.259
427;total;1;291.723;291.723;291.723
428;initialize;1;48.4642;48.4642;48.4642
428;async;100;0.0759761;0.0021352;0.220335
428;inner;100;2.23566;1.3504;2.33757
428;wait;100;5.46203e-05;3.3009e-05;0.000167228
428;boundary;100;0.0107742;0.00653878;0.011846
428;calc iter;100;2.32247;1.46698;2.37217
428;calc total;1;233.259;233.259;233.259
428;total;1;291.739;291.739;291.739
429;initialize;1;48.4884;48.4884;48.4884
429;async;100;0.0759777;0.00379904;0.219336
429;inner;100;2.23709;1.35117;2.33783
429;wait;100;5.18651e-05;3.008e-05;8.2849e-05
429;boundary;100;0.00942495;0.00582315;0.0118904
429;calc iter;100;2.32255;1.46841;2.36642
429;calc total;1;233.259;233.259;233.259
429;total;1;291.763;291.763;291.763
430;initialize;1;48.4885;48.4885;48.4885
430;async;100;0.0780033;0.00207371;0.223934
430;inner;100;2.23825;1.35282;2.33968
430;wait;100;2.8038e-05;2.1779e-05;8.7219e-05
430;boundary;100;0.0063293;0.00374154;0.011375
430;calc iter;100;2.32261;1.47173;2.36901
430;calc total;1;233.259;233.259;233.259
430;total;1;291.763;291.763;291.763
431;initialize;1;48.4785;48.4785;48.4785
431;async;100;0.0766059;0.00227434;0.222204
431;inner;100;2.23925;1.35433;2.34019
431;wait;100;4.00937e-05;2.345e-05;7.1529e-05
431;boundary;100;0.00669073;0.00459476;0.0116289
431;calc iter;100;2.32259;1.47102;2.37031
431;calc total;1;233.259;233.259;233.259
431;total;1;291.753;291.753;291.753
432;initialize;1;48.4846;48.4846;48.4846
432;async;100;0.670278;0.00404633;1.45476
432;inner;100;1.63401;0.703467;2.30873
432;wait;100;4.0536e-05;2.887e-05;0.000103779
432;boundary;100;0.010637;0.00537077;0.0114409
432;calc iter;100;2.31497;2.05764;2.3745
432;calc total;1;233.259;233.259;233.259
432;total;1;291.759;291.759;291.759
433;initialize;1;48.4602;48.4602;48.4602
433;async;100;0.740799;0.00266;1.46162
433;inner;100;1.55001;0.714774;2.30743
433;wait;100;3.90449e-05;1.897e-05;0.000132498
433;boundary;100;0.00969728;0.00416541;0.0113807
433;calc iter;100;2.30054;1.8939;2.38466
433;calc total;1;233.259;233.259;233.259
433;total;1;291.734;291.734;291.734
434;initialize;1;48.4566;48.4566;48.4566
434;async;100;0.702742;0.00119329;1.35015
434;inner;100;1.57724;0.906815;2.31351
434;wait;100;3.57408e-05;2.692e-05;8.7649e-05
434;boundary;100;0.0107505;0.00750386;0.0113982
434;calc iter;100;2.29077;2.2237;2.37736
434;calc total;1;233.259;233.259;233.259
434;total;1;291.731;291.731;291.731
435;initialize;1;48.4882;48.4882;48.4882
435;async;100;0.638892;0.0012132;1.2976
435;inner;100;1.62904;1.01335;2.31351
435;wait;100;4.87038e-05;2.398e-05;8.0899e-05
435;boundary;100;0.0109352;0.00725722;0.0120151
435;calc iter;100;2.27892;2.18176;2.34625
435;calc total;1;233.259;233.259;233.259
435;total;1;291.763;291.763;291.763
436;initialize;1;48.4201;48.4201;48.4201
436;async;100;0.603896;0.00128657;1.29058
436;inner;100;1.65903;1.12476;2.31276
436;wait;100;6.42843e-05;3.245e-05;0.000131279
436;boundary;100;0.0111596;0.00784001;0.0120304
436;calc iter;100;2.27415;2.11054;2.43846
436;calc total;1;233.259;233.259;233.259
436;total;1;291.694;291.694;291.694
437;initialize;1;48.4874;48.4874;48.4874
437;async;100;0.698017;0.00374193;1.56567
437;inner;100;1.57732;0.797478;2.30981
437;wait;100;3.88806e-05;3.065e-05;0.000132329
437;boundary;100;0.0107352;0.00824283;0.0114337
437;calc iter;100;2.28612;2.10339;2.43962
437;calc total;1;233.259;233.259;233.259
437;total;1;291.762;291.762;291.762
438;initialize;1;48.4725;48.4725;48.4725
438;async;100;0.695052;0.00215234;1.40703
438;inner;100;1.59122;0.747453;2.31457
438;wait;100;4.0154e-05;2.609e-05;6.6359e-05
438;boundary;100;0.0100656;0.00589078;0.0115698
438;calc iter;100;2.29638;1.89618;2.41137
438;calc total;1;233.259;233.259;233.259
438;total;1;291.747;291.747;291.747
439;initialize;1;48.4888;48.4888;48.4888
439;async;100;0.671605;0.00415225;1.42241
439;inner;100;1.62503;0.692597;2.31444
439;wait;100;3.71512e-05;2.454e-05;7.8349e-05
439;boundary;100;0.0106964;0.00540151;0.0114422
439;calc iter;100;2.30737;1.85316;2.49304
439;calc total;1;233.259;233.259;233.259
439;total;1;291.763;291.763;291.763
440;initialize;1;48.4875;48.4875;48.4875
440;async;100;0.0830643;0.00181575;0.222487
440;inner;100;2.22156;1.451;2.32465
440;wait;100;6.44632e-05;5.1429e-05;9.9438e-05
440;boundary;100;0.0118388;0.0098174;0.0168065
440;calc iter;100;2.31653;1.6215;2.42182
440;calc total;1;233.259;233.259;233.259
440;total;1;291.762;291.762;291.762
441;initialize;1;48.4876;48.4876;48.4876
441;async;100;0.054743;0.00249586;0.214651
441;inner;100;2.25084;1.45712;2.32628
441;wait;100;4.26995e-05;3.1949e-05;0.000151818
441;boundary;100;0.0109821;0.00816256;0.0116832
441;calc iter;100;2.31661;1.58613;2.4123
441;calc total;1;233.259;233.259;233.259
441;total;1;291.762;291.762;291.762
442;initialize;1;48.4889;48.4889;48.4889
442;async;100;0.0505912;0.00218935;0.212169
442;inner;100;2.25779;1.46309;2.3329
442;wait;100;3.30987e-05;2.6669e-05;6.0629e-05
442;boundary;100;0.00822288;0.00463785;0.0110363
442;calc iter;100;2.31664;1.58604;2.41161
442;calc total;1;233.259;233.259;233.259
442;total;1;291.763;291.763;291.763
443;initialize;1;48.4184;48.4184;48.4184
443;async;100;0.0508631;0.00204214;0.211727
443;inner;100;2.2574;1.4625;2.33199
443;wait;100;3.63247e-05;2.5329e-05;0.000102409
443;boundary;100;0.00833317;0.00522386;0.0111599
443;calc iter;100;2.31663;1.58594;2.41143
443;calc total;1;233.259;233.259;233.259
443;total;1;291.693;291.693;291.693
444;initialize;1;48.4578;48.4578;48.4578
444;async;100;0.0422749;0.00123595;0.176077
444;inner;100;2.26499;1.46079;2.33441
444;wait;100;5.10011e-05;2.955e-05;0.000127998
444;boundary;100;0.00933534;0.00521903;0.0120875
444;calc iter;100;2.31665;1.57562;2.38257
444;calc total;1;233.259;233.259;233.259
444;total;1;291.732;291.732;291.732
445;initialize;1;48.4379;48.4379;48.4379
445;async;100;0.04224;0.00363893;0.180186
445;inner;100;2.26508;1.46116;2.33809
445;wait;100;4.78409e-05;2.55e-05;9.6959e-05
445;boundary;100;0.00928728;0.00618282;0.0115344
445;calc iter;100;2.31666;1.57594;2.38749
445;calc total;1;233.259;233.259;233.259
445;total;1;291.712;291.712;291.712
446;initialize;1;48.446;48.446;48.446
446;async;100;0.0415336;0.00155852;0.180045
446;inner;100;2.26812;1.46424;2.3419
446;wait;100;2.88311e-05;2.229e-05;6.0769e-05
446;boundary;100;0.00700377;0.00399933;0.0106716
446;calc iter;100;2.31669;1.57626;2.38709
446;calc total;1;233.259;233.259;233.259
446;total;1;291.72;291.72;291.72
447;initialize;1;48.4888;48.4888;48.4888
447;async;100;0.0415296;0.00162384;0.179701
447;inner;100;2.2681;1.46436;2.34232
447;wait;100;4.42834e-05;2.435e-05;8.1599e-05
447;boundary;100;0.00701805;0.00400432;0.0102226
447;calc iter;100;2.31669;1.57626;2.38676
447;calc total;1;233.259;233.259;233.259
447;total;1;291.763;291.763;291.763
448;initialize;1;48.4888;48.4888;48.4888
448;async;100;0.313699;0.00394326;0.528532
448;inner;100;1.99352;1.63646;2.31584
448;wait;100;4.32485e-05;3.1159e-05;9.0089e-05
448;boundary;100;0.0111707;0.00635183;0.0195541
448;calc iter;100;2.31843;1.83919;2.50362
448;calc total;1;233.259;233.259;233.259
448;total;1;291.763;291.763;291.763
449;initialize;1;48.4836;48.4836;48.4836
449;async;100;0.313615;0.00390352;0.529767
449;inner;100;1.99269;1.73963;2.31461
449;wait;100;4.21153e-05;3.0299e-05;0.000128629
449;boundary;100;0.0112087;0.00979977;0.0201383
449;calc iter;100;2.31756;2.13873;2.5906
449;calc total;1;233.259;233.259;233.259
449;total;1;291.758;291.758;291.758
450;initialize;1;48.4723;48.4723;48.4723
450;async;100;0.301904;0.0011498;0.520968
450;inner;100;2.00099;1.78973;2.32009
450;wait;100;3.87217e-05;2.989e-05;8.8469e-05
450;boundary;100;0.0111063;0.00740891;0.0117209
450;calc iter;100;2.31405;2.15852;2.54239
450;calc total;1;233.259;233.259;233.259
450;total;1;291.746;291.746;291.746
451;initialize;1;48.4855;48.4855;48.4855
451;async;100;0.305466;0.00107576;0.526871
451;inner;100;1.99163;1.78;2.32021
451;wait;100;6.70832e-05;5.0239e-05;8.9069e-05
451;boundary;100;0.0115584;0.00749596;0.0124518
451;calc iter;100;2.30873;2.16414;2.63889
451;calc total;1;233.259;233.259;233.259
451;total;1;291.76;291.76;291.76
452;initialize;1;48.4863;48.4863;48.4863
452;async;100;0.329653;0.00247926;0.760007
452;inner;100;1.96916;1.7701;2.31691
452;wait;100;6.25883e-05;3.854e-05;0.000127099
452;boundary;100;0.0115726;0.00886114;0.0120741
452;calc iter;100;2.31046;2.11948;2.93046
452;calc total;1;233.259;233.259;233.259
452;total;1;291.761;291.761;291.761
453;initialize;1;48.4881;48.4881;48.4881
453;async;100;0.330823;0.00399168;0.534563
453;inner;100;1.97348;1.77606;2.31532
453;wait;100;4.11271e-05;3.194e-05;0.000115059
453;boundary;100;0.0112003;0.00966283;0.0188636
453;calc iter;100;2.31555;2.11769;2.61343
453;calc total;1;233.259;233.259;233.259
453;total;1;291.763;291.763;291.763
454;initialize;1;48.4785;48.4785;48.4785
454;async;100;0.33128;0.00201169;0.541134
454;inner;100;1.97629;1.57265;2.32019
454;wait;100;3.67791e-05;2.838e-05;6.204e-05
454;boundary;100;0.0110752;0.00738849;0.012617
454;calc iter;100;2.31868;2.10428;2.59227
454;calc total;1;233.259;233.259;233.259
454;total;1;291.753;291.753;291.753
455;initialize;1;48.4881;48.4881;48.4881
455;async;100;0.349007;0.00399166;0.587407
455;inner;100;1.96057;1.25254;2.32025
455;wait;100;3.82507e-05;2.701e-05;8.8789e-05
455;boundary;100;0.0110874;0.00541887;0.015162
455;calc iter;100;2.32071;1.78607;2.71331
455;calc total;1;233.259;233.259;233.259
455;total;1;291.763;291.763;291.763
456;initialize;1;48.4603;48.4603;48.4603
456;async;100;0.0229994;0.00125439;0.0928448
456;inner;100;2.29137;1.75167;2.33292
456;wait;100;6.0189e-05;4.6279e-05;0.000124949
456;boundary;100;0.0116456;0.00839393;0.0239346
456;calc iter;100;2.32608;1.79889;2.36586
456;calc total;1;233.259;233.259;233.259
456;total;1;291.735;291.735;291.735
457;initialize;1;48.4265;48.4265;48.4265
457;async;100;0.0173773;0.00391196;0.0686811
457;inner;100;2.29842;1.7458;2.33448
457;wait;100;4.38432e-05;3.0969e-05;0.000126209
457;boundary;100;0.010315;0.00703429;0.0114709
457;calc iter;100;2.32616;1.77689;2.36796
457;calc total;1;233.259;233.259;233.259
457;total;1;291.701;291.701;291.701
458;initialize;1;48.4884;48.4884;48.4884
458;async;100;0.0124414;0.00230246;0.0591929
458;inner;100;2.30375;1.7443;2.33817
458;wait;100;3.42173e-05;2.3689e-05;6.4079e-05
458;boundary;100;0.010016;0.00659103;0.0114839
458;calc iter;100;2.32624;1.7672;2.36546
458;calc total;1;233.259;233.259;233.259
458;total;1;291.763;291.763;291.763
459;initialize;1;48.4888;48.4888;48.4888
459;async;100;0.0154433;0.00235503;0.0794668
459;inner;100;2.30096;1.73189;2.33845
459;wait;100;3.3339e-05;2.392e-05;7.7269e-05
459;boundary;100;0.00983586;0.00531471;0.0115789
459;calc iter;100;2.32627;1.75837;2.37893
459;calc total;1;233.259;233.259;233.259
459;total;1;291.763;291.763;291.763
460;initialize;1;48.4319;48.4319;48.4319
460;async;100;0.0111433;0.000944959;0.0733106
460;inner;100;2.30395;1.72878;2.36531
460;wait;100;5.55692e-05;2.8059e-05;0.000121818
460;boundary;100;0.0111809;0.00643898;0.0175102
460;calc iter;100;2.32633;1.7467;2.40672
460;calc total;1;233.259;233.259;233.259
460;total;1;291.706;291.706;291.706
461;initialize;1;48.4665;48.4665;48.4665
461;async;100;0.00863848;0.00346629;0.0612258
461;inner;100;2.30875;1.72727;2.33515
461;wait;100;4.8633e-05;2.779e-05;7.653e-05
461;boundary;100;0.00892497;0.00534142;0.011547
461;calc iter;100;2.32637;1.74025;2.36202
461;calc total;1;233.259;233.259;233.259
461;total;1;291.741;291.741;291.741
462;initialize;1;48.4889;48.4889;48.4889
462;async;100;0.00425884;0.00105888;0.0638835
462;inner;100;2.31316;1.72978;2.33969
462;wait;100;2.8834e-05;1.834e-05;7.1979e-05
462;boundary;100;0.00893873;0.00441359;0.0116397
462;calc iter;100;2.32639;1.73677;2.36584
462;calc total;1;233.259;233.259;233.259
462;total;1;291.763;291.763;291.763
463;initialize;1;48.4759;48.4759;48.4759
463;async;100;0.00534175;0.000949369;0.0637717
463;inner;100;2.31294;1.73053;2.33936
463;wait;100;3.77886e-05;2.453e-05;7.8699e-05
463;boundary;100;0.00806297;0.00445346;0.01181
463;calc iter;100;2.32638;1.73997;2.36622
463;calc total;1;233.259;233.259;233.259
463;total;1;291.75;291.75;291.75
464;initialize;1;48.4386;48.4386;48.4386
464;async;100;0.817308;0.00370019;1.45843
464;inner;100;1.48926;0.700585;2.30789
464;wait;100;3.73135e-05;2.3649e-05;7.8249e-05
464;boundary;100;0.00944021;0.00540321;0.0112919
464;calc iter;100;2.31605;2.1518;2.37594
464;calc total;1;233.259;233.259;233.259
464;total;1;291.713;291.713;291.713
465;initialize;1;48.4742;48.4742;48.4742
465;async;100;0.845209;0.00346413;1.52429
465;inner;100;1.44666;0.713949;2.30632
465;wait;100;3.78762e-05;1.931e-05;0.000123349
465;boundary;100;0.00981967;0.00416512;0.0163163
465;calc iter;100;2.30173;1.91117;2.4203
465;calc total;1;233.259;233.259;233.259
465;total;1;291.748;291.748;291.748
466;initialize;1;48.4474;48.4474;48.4474
466;async;100;0.820065;0.0019065;1.5613
466;inner;100;1.46102;0.871165;2.31305
466;wait;100;3.80481e-05;2.806e-05;0.000108468
466;boundary;100;0.010447;0.00722979;0.0115063
466;calc iter;100;2.29157;2.20475;2.50497
466;calc total;1;233.259;233.259;233.259
466;total;1;291.722;291.722;291.722
467;initialize;1;48.4542;48.4542;48.4542
467;async;100;0.762133;0.00123204;1.54121
467;inner;100;1.50697;0.791681;2.31405
467;wait;100;4.41741e-05;2.3979e-05;9.3089e-05
467;boundary;100;0.0105539;0.00698113;0.0119143
467;calc iter;100;2.2797;2.11866;2.46104
467;calc total;1;233.259;233.259;233.259
467;total;1;291.728;291.728;291.728
468;initialize;1;48.4648;48.4648;48.4648
468;async;100;0.758387;0.00324256;1.54348
468;inner;100;1.51165;0.8008;2.30969
468;wait;100;4.79592e-05;2.145e-05;0.000124898
468;boundary;100;0.0106918;0.00646154;0.0137241
468;calc iter;100;2.28078;2.1617;2.36439
468;calc total;1;233.259;233.259;233.259
468;total;1;291.739;291.739;291.739
469;initialize;1;48.4889;48.4889;48.4889
469;async;100;0.771661;0.00382617;1.4044
469;inner;100;1.5049;0.915961;2.3101
469;wait;100;3.93722e-05;2.867e-05;9.3339e-05
469;boundary;100;0.0103861;0.00597044;0.0113989
469;calc iter;100;2.28699;2.22541;2.37237
469;calc total;1;233.259;233.259;233.259
469;total;1;291.763;291.763;291.763
470;initialize;1;48.4435;48.4435;48.4435
470;async;100;0.868612;0.00207669;1.60483
470;inner;100;1.41892;0.741152;2.31451
470;wait;100;3.66303e-05;2.703e-05;7.503e-05
470;boundary;100;0.010228;0.00591985;0.011429
470;calc iter;100;2.2978;2.00976;2.40989
470;calc total;1;233.259;233.259;233.259
470;total;1;291.718;291.718;291.718
471;initialize;1;48.4889;48.4889;48.4889
471;async;100;0.793657;0.00336488;1.48273
471;inner;100;1.50564;0.674777;2.31442
471;wait;100;3.63775e-05;2.577e-05;7.8389e-05
471;boundary;100;0.00934931;0.00542666;0.0113534
471;calc iter;100;2.30868;1.83647;2.41454
471;calc total;1;233.259;233.259;233.259
471;total;1;291.763;291.763;291.763
472;initialize;1;48.4504;48.4504;48.4504
472;async;100;0.10385;0.00141437;0.333574
472;inner;100;2.20385;1.43359;2.32543
472;wait;100;7.22026e-05;5.9339e-05;0.000121648
472;boundary;100;0.0118432;0.00911796;0.015379
472;calc iter;100;2.31962;1.77891;2.41126
472;calc total;1;233.259;233.259;233.259
472;total;1;291.725;291.725;291.725
473;initialize;1;48.4742;48.4742;48.4742
473;async;100;0.0876188;0.00317217;0.326323
473;inner;100;2.22128;1.43684;2.32872
473;wait;100;4.23728e-05;3.183e-05;0.000123378
473;boundary;100;0.0106941;0.00788301;0.01141
473;calc iter;100;2.31964;1.7713;2.40519
473;calc total;1;233.259;233.259;233.259
473;total;1;291.748;291.748;291.748
474;initialize;1;48.4868;48.4868;48.4868
474;async;100;0.0856024;0.00208812;0.325404
474;inner;100;2.22682;1.44015;2.33216
474;wait;100;3.32554e-05;2.345e-05;5.9039e-05
474;boundary;100;0.00720388;0.00473547;0.0109139
474;calc iter;100;2.31966;1.77032;2.40373
474;calc total;1;233.259;233.259;233.259
474;total;1;291.761;291.761;291.761
475;initialize;1;48.4323;48.4323;48.4323
475;async;100;0.0856793;0.00181289;0.325612
475;inner;100;2.22662;1.44033;2.33222
475;wait;100;3.58472e-05;2.791e-05;9.1299e-05
475;boundary;100;0.00732187;0.00501564;0.0108604
475;calc iter;100;2.31966;1.771;2.40329
475;calc total;1;233.259;233.259;233.259
475;total;1;291.706;291.706;291.706
476;initialize;1;48.4504;48.4504;48.4504
476;async;100;0.0827895;0.00271245;0.339502
476;inner;100;2.22716;1.43557;2.32862
476;wait;100;4.72463e-05;2.351e-05;9.4109e-05
476;boundary;100;0.0096473;0.00536157;0.0118039
476;calc iter;100;2.31964;1.76766;2.3923
476;calc total;1;233.259;233.259;233.259
476;total;1;291.725;291.725;291.725
477;initialize;1;48.4888;48.4888;48.4888
477;async;100;0.0826033;0.00262548;0.322435
477;inner;100;2.22775;1.43658;2.32841
477;wait;100;4.65506e-05;2.715e-05;0.000120688
477;boundary;100;0.0092453;0.00664045;0.0112109
477;calc iter;100;2.31965;1.76716;2.39076
477;calc total;1;233.259;233.259;233.259
477;total;1;291.763;291.763;291.763
254;initialize;1;48.8073;48.8073;48.8073
254;async;100;0.0245158;0.00101455;0.041163
254;inner;100;2.29045;1.75816;2.33826
254;wait;100;3.74331e-05;2.885e-05;0.000101039
254;boundary;100;0.0109544;0.00736584;0.0114518
254;calc iter;100;2.32596;1.79374;2.3639
254;calc total;1;233.26;233.26;233.26
254;total;1;292.082;292.082;292.082
255;initialize;1;48.8897;48.8897;48.8897
255;async;100;0.0293344;0.0010593;0.0527579
255;inner;100;2.28508;1.76649;2.33794
255;wait;100;5.66877e-05;3.025e-05;8.0229e-05
255;boundary;100;0.011388;0.00744273;0.0151079
255;calc iter;100;2.32586;1.81292;2.3775
255;calc total;1;233.26;233.26;233.26
255;total;1;292.164;292.164;292.164
478;initialize;1;48.4889;48.4889;48.4889
478;async;100;0.0821498;0.00157681;0.322376
478;inner;100;2.23066;1.44051;2.33271
478;wait;100;2.67281e-05;2.012e-05;0.000106669
478;boundary;100;0.00683165;0.00441041;0.0101848
478;calc iter;100;2.31967;1.76732;2.39331
478;calc total;1;233.259;233.259;233.259
478;total;1;291.763;291.763;291.763
479;initialize;1;48.4872;48.4872;48.4872
479;async;100;0.082298;0.00116368;0.322316
479;inner;100;2.23052;1.44059;2.33276
479;wait;100;3.87954e-05;2.439e-05;6.8929e-05
479;boundary;100;0.00681562;0.00444047;0.00884976
479;calc iter;100;2.31967;1.76738;2.39274
479;calc total;1;233.259;233.259;233.259
479;total;1;291.761;291.761;291.761
480;initialize;1;48.4492;48.4492;48.4492
480;async;100;1.00516;0.00382087;1.57169
480;inner;100;1.29796;0.750304;2.30924
480;wait;100;3.56787e-05;2.311e-05;9.1268e-05
480;boundary;100;0.00962078;0.00572852;0.0115946
480;calc iter;100;2.31278;1.86965;2.47569
480;calc total;1;233.259;233.259;233.259
480;total;1;291.723;291.723;291.723
481;initialize;1;48.489;48.489;48.489
481;async;100;0.82012;0.00365634;1.27878
481;inner;100;1.47675;1.05285;2.30763
481;wait;100;3.32356e-05;1.911e-05;0.000134718
481;boundary;100;0.00929718;0.00419986;0.011818
481;calc iter;100;2.3062;2.21654;2.53988
481;calc total;1;233.259;233.259;233.259
481;total;1;291.763;291.763;291.763
482;initialize;1;48.4527;48.4527;48.4527
482;async;100;0.744462;0.00420011;1.14874
482;inner;100;1.5483;1.15475;2.31422
482;wait;100;3.60837e-05;2.3079e-05;8.6779e-05
482;boundary;100;0.0105442;0.00722125;0.0115155
482;calc iter;100;2.30334;2.11437;2.57409
482;calc total;1;233.259;233.259;233.259
482;total;1;291.727;291.727;291.727
483;initialize;1;48.489;48.489;48.489
483;async;100;0.866011;0.0072776;1.38217
483;inner;100;1.41974;0.92511;2.31248
483;wait;100;4.84408e-05;3.044e-05;7.587e-05
483;boundary;100;0.0113377;0.00605127;0.0150057
483;calc iter;100;2.29714;2.00795;2.68932
483;calc total;1;233.259;233.259;233.259
483;total;1;291.763;291.763;291.763
484;initialize;1;48.4649;48.4649;48.4649
484;async;100;0.879343;0.00403478;1.40079
484;inner;100;1.40904;0.972549;2.31071
484;wait;100;5.07079e-05;3.133e-05;8.5539e-05
484;boundary;100;0.0117289;0.00884865;0.0169251
484;calc iter;100;2.30017;1.88104;3.08107
484;calc total;1;233.259;233.259;233.259
484;total;1;291.74;291.74;291.74
485;initialize;1;48.4571;48.4571;48.4571
485;async;100;0.768349;0.00384059;1.48931
485;inner;100;1.52621;1.11236;2.30966
485;wait;100;3.55425e-05;2.1459e-05;0.000133979
485;boundary;100;0.0101959;0.00647788;0.0116711
485;calc iter;100;2.3048;1.98202;3.0286
485;calc total;1;233.259;233.259;233.259
485;total;1;291.731;291.731;291.731
486;initialize;1;48.4888;48.4888;48.4888
486;async;100;0.844373;0.00384349;1.35474
486;inner;100;1.45428;0.976397;2.31506
486;wait;100;3.36389e-05;2.13e-05;7.5629e-05
486;boundary;100;0.00939242;0.00553927;0.0114626
486;calc iter;100;2.30808;1.99589;2.57713
486;calc total;1;233.259;233.259;233.259
486;total;1;291.763;291.763;291.763
487;initialize;1;48.4868;48.4868;48.4868
487;async;100;0.995142;0.00391686;1.56366
487;inner;100;1.30984;0.74542;2.31424
487;wait;100;3.41333e-05;2.451e-05;8.7128e-05
487;boundary;100;0.00880175;0.00542871;0.0114749
487;calc iter;100;2.31382;1.85533;2.48002
487;calc total;1;233.259;233.259;233.259
487;total;1;291.761;291.761;291.761
488;initialize;1;48.489;48.489;48.489
488;async;100;0.18795;0.00272668;0.339916
488;inner;100;2.12205;1.36743;2.32472
488;wait;100;6.54315e-05;4.864e-05;0.000143109
488;boundary;100;0.0118485;0.00949657;0.0149977
488;calc iter;100;2.32192;1.56572;2.44809
488;calc total;1;233.259;233.259;233.259
488;total;1;291.763;291.763;291.763
489;initialize;1;48.489;48.489;48.489
489;async;100;0.160788;0.00383255;0.306642
489;inner;100;2.15042;1.38394;2.3246
489;wait;100;4.15514e-05;3.205e-05;8.6599e-05
489;boundary;100;0.0110809;0.00832219;0.0119403
489;calc iter;100;2.32234;1.56248;2.41388
489;calc total;1;233.259;233.259;233.259
489;total;1;291.763;291.763;291.763
490;initialize;1;48.489;48.489;48.489
490;async;100;0.150615;0.00234024;0.285822
490;inner;100;2.16278;1.38737;2.3283
490;wait;100;3.494e-05;2.6009e-05;7.2619e-05
490;boundary;100;0.00909085;0.00615134;0.0108546
490;calc iter;100;2.32252;1.54191;2.39322
490;calc total;1;233.259;233.259;233.259
490;total;1;291.763;291.763;291.763
491;initialize;1;48.4473;48.4473;48.4473
491;async;100;0.153048;0.00312927;0.289393
491;inner;100;2.16265;1.38885;2.32806
491;wait;100;3.41233e-05;2.664e-05;8.6469e-05
491;boundary;100;0.00689415;0.00530002;0.00857418
491;calc iter;100;2.32263;1.54503;2.38861
491;calc total;1;233.259;233.259;233.259
491;total;1;291.722;291.722;291.722
492;initialize;1;48.4879;48.4879;48.4879
492;async;100;0.138778;0.00297417;0.269465
492;inner;100;2.17335;1.39334;2.32621
492;wait;100;5.01239e-05;2.407e-05;0.000103499
492;boundary;100;0.0106847;0.00541547;0.011857
492;calc iter;100;2.32286;1.52497;2.40205
492;calc total;1;233.259;233.259;233.259
492;total;1;291.762;291.762;291.762
493;initialize;1;48.4881;48.4881;48.4881
493;async;100;0.139736;0.00370492;0.270815
493;inner;100;2.17447;1.39078;2.32564
493;wait;100;4.32372e-05;2.701e-05;0.000152038
493;boundary;100;0.00868579;0.00563451;0.0108117
493;calc iter;100;2.32293;1.52428;2.37488
493;calc total;1;233.259;233.259;233.259
493;total;1;291.763;291.763;291.763
494;initialize;1;48.4583;48.4583;48.4583
494;async;100;0.14104;0.00400692;0.273005
494;inner;100;2.17598;1.3916;2.32999
494;wait;100;2.53633e-05;1.857e-05;5.458e-05
494;boundary;100;0.00592958;0.00395045;0.00983532
494;calc iter;100;2.32297;1.52564;2.38199
494;calc total;1;233.259;233.259;233.259
494;total;1;291.733;291.733;291.733
495;initialize;1;48.4594;48.4594;48.4594
495;async;100;0.140052;0.00335062;0.271477
495;inner;100;2.17675;1.39503;2.32968
495;wait;100;3.38307e-05;1.902e-05;8.2649e-05
495;boundary;100;0.00613967;0.00395862;0.0113826
495;calc iter;100;2.32298;1.52681;2.38206
495;calc total;1;233.259;233.259;233.259
495;total;1;291.734;291.734;291.734
496;initialize;1;48.4788;48.4788;48.4788
496;async;100;0.935103;0.00444764;1.54385
496;inner;100;1.36982;0.720098;2.30977
496;wait;100;3.61363e-05;2.439e-05;8.7609e-05
496;boundary;100;0.0100015;0.00539343;0.0166677
496;calc iter;100;2.31497;1.70527;2.47293
496;calc total;1;233.259;233.259;233.259
496;total;1;291.753;291.753;291.753
497;initialize;1;48.484;48.484;48.484
497;async;100;0.923908;0.0037764;1.49498
497;inner;100;1.37222;0.734447;2.30813
497;wait;100;3.18549e-05;2.014e-05;0.000137118
497;boundary;100;0.00913306;0.00383434;0.0116294
497;calc iter;100;2.3053;2.11159;2.4368
497;calc total;1;233.259;233.259;233.259
497;total;1;291.758;291.758;291.758
498;initialize;1;48.4538;48.4538;48.4538
498;async;100;0.734037;0.00373868;1.17148
498;inner;100;1.55293;1.13128;2.3145
498;wait;100;3.95989e-05;3.078e-05;6.334e-05
498;boundary;100;0.0106267;0.0073623;0.0150585
498;calc iter;100;2.29763;2.20347;2.56117
498;calc total;1;233.259;233.259;233.259
498;total;1;291.728;291.728;291.728
499;initialize;1;48.4274;48.4274;48.4274
499;async;100;0.858737;0.00373844;1.37324
499;inner;100;1.42043;0.922766;2.31369
499;wait;100;4.89117e-05;3.104e-05;8.6099e-05
499;boundary;100;0.0114175;0.00760625;0.015149
499;calc iter;100;2.29064;2.16718;2.48283
499;calc total;1;233.259;233.259;233.259
499;total;1;291.702;291.702;291.702
500;initialize;1;48.4877;48.4877;48.4877
500;async;100;0.835391;0.00417028;1.33048
500;inner;100;1.44585;0.960898;2.31042
500;wait;100;5.27125e-05;3.241e-05;8.8888e-05
500;boundary;100;0.011503;0.00878362;0.0155259
500;calc iter;100;2.2928;2.14202;2.50746
500;calc total;1;233.259;233.259;233.259
500;total;1;291.762;291.762;291.762
501;initialize;1;48.4422;48.4422;48.4422
501;async;100;0.763704;0.00377094;1.16392
501;inner;100;1.52513;1.1362;2.30929
501;wait;100;3.79789e-05;2.627e-05;0.000130598
501;boundary;100;0.0101023;0.00806426;0.0115446
501;calc iter;100;2.29898;2.2237;2.44885
501;calc total;1;233.259;233.259;233.259
501;total;1;291.717;291.717;291.717
502;initialize;1;48.4887;48.4887;48.4887
502;async;100;0.930415;0.00404353;1.41477
502;inner;100;1.36495;0.802678;2.31481
502;wait;100;3.35925e-05;2.096e-05;6.1299e-05
502;boundary;100;0.00896597;0.00550775;0.0138013
502;calc iter;100;2.30437;2.2021;2.36327
502;calc total;1;233.259;233.259;233.259
502;total;1;291.763;291.763;291.763
503;initialize;1;48.4245;48.4245;48.4245
503;async;100;0.94531;0.00377454;1.56079
503;inner;100;1.35735;0.704394;2.31411
503;wait;100;3.39643e-05;2.314e-05;9.3079e-05
503;boundary;100;0.00957576;0.00566649;0.0115311
503;calc iter;100;2.31227;1.60117;2.44565
503;calc total;1;233.259;233.259;233.259
503;total;1;291.699;291.699;291.699
504;initialize;1;48.4239;48.4239;48.4239
504;async;100;0.102608;0.00396063;0.225449
504;inner;100;2.20734;1.47176;2.32395
504;wait;100;6.21127e-05;5.086e-05;0.000109618
504;boundary;100;0.0119016;0.00774095;0.0142141
504;calc iter;100;2.32192;1.67678;2.39261
504;calc total;1;233.259;233.259;233.259
504;total;1;291.698;291.698;291.698
505;initialize;1;48.4889;48.4889;48.4889
505;async;100;0.0945885;0.00297575;0.21076
505;inner;100;2.2168;1.47729;2.32377
505;wait;100;4.5096e-05;3.095e-05;0.000162108
505;boundary;100;0.010535;0.00815833;0.0113004
505;calc iter;100;2.32197;1.6788;2.39769
505;calc total;1;233.259;233.259;233.259
505;total;1;291.763;291.763;291.763
506;initialize;1;48.4225;48.4225;48.4225
506;async;100;0.0959437;0.00298678;0.212266
506;inner;100;2.21981;1.47809;2.327
506;wait;100;2.84337e-05;2.2549e-05;5.1509e-05
506;boundary;100;0.00621385;0.00444453;0.00763739
506;calc iter;100;2.322;1.67917;2.39845
506;calc total;1;233.259;233.259;233.259
506;total;1;291.697;291.697;291.697
512;initialize;1;48.8651;48.8651;48.8651
512;async;100;0.782091;0.00325804;1.33214
512;inner;100;1.52184;0.833691;2.31747
512;wait;100;4.72487e-05;3.5329e-05;8.6489e-05
512;boundary;100;0.0115336;0.00598278;0.0128043
512;calc iter;100;2.31552;1.7049;2.39423
512;calc total;1;233.259;233.259;233.259
512;total;1;292.14;292.14;292.14
507;initialize;1;48.4861;48.4861;48.4861
507;async;100;0.0938757;0.00321196;0.210212
507;inner;100;2.22101;1.48054;2.32686
507;wait;100;3.49959e-05;2.7429e-05;7.0699e-05
507;boundary;100;0.00706278;0.00516542;0.00781646
507;calc iter;100;2.32199;1.67932;2.39839
507;calc total;1;233.259;233.259;233.259
507;total;1;291.76;291.76;291.76
508;initialize;1;48.4764;48.4764;48.4764
508;async;100;0.0911952;0.00380636;0.208086
508;inner;100;2.22019;1.47707;2.32548
508;wait;100;5.30362e-05;3.329e-05;0.000103828
508;boundary;100;0.0105298;0.00560823;0.0120689
508;calc iter;100;2.32197;1.6775;2.46991
508;calc total;1;233.259;233.259;233.259
508;total;1;291.751;291.751;291.751
509;initialize;1;48.4866;48.4866;48.4866
509;async;100;0.0916384;0.0032749;0.207541
509;inner;100;2.22007;1.47863;2.3244
509;wait;100;5.2041e-05;3.2479e-05;0.000142108
509;boundary;100;0.0102081;0.00746993;0.011475
509;calc iter;100;2.32198;1.67858;2.41902
509;calc total;1;233.259;233.259;233.259
509;total;1;291.761;291.761;291.761
510;initialize;1;48.4737;48.4737;48.4737
510;async;100;0.0910979;0.00361837;0.207851
510;inner;100;2.22445;1.48303;2.32911
510;wait;100;3.0097e-05;2.145e-05;5.6909e-05
510;boundary;100;0.00642672;0.00408497;0.00749863
510;calc iter;100;2.32201;1.67923;2.41385
510;calc total;1;233.259;233.259;233.259
510;total;1;291.749;291.749;291.749
511;initialize;1;48.4402;48.4402;48.4402
511;async;100;0.0908374;0.00338223;0.2068
511;inner;100;2.22445;1.48259;2.3292
511;wait;100;4.16262e-05;2.4159e-05;7.1889e-05
511;boundary;100;0.00667445;0.00453665;0.00760178
511;calc iter;100;2.322;1.67863;2.4135
511;calc total;1;233.259;233.259;233.259
511;total;1;291.714;291.714;291.714
513;initialize;1;48.8719;48.8719;48.8719
513;async;100;0.888412;0.00339689;1.47255
513;inner;100;1.40792;0.774311;2.30244
513;wait;100;3.55847e-05;2.152e-05;0.000119149
513;boundary;100;0.00989955;0.00387957;0.0116313
513;calc iter;100;2.30627;2.19345;2.50653
513;calc total;1;233.259;233.259;233.259
513;total;1;292.147;292.147;292.147
514;initialize;1;48.8701;48.8701;48.8701
514;async;100;0.696651;0.00640457;1.09543
514;inner;100;1.59323;1.19744;2.30776
514;wait;100;3.80901e-05;2.4449e-05;0.000100228
514;boundary;100;0.0101605;0.0073295;0.0118416
514;calc iter;100;2.30008;2.25865;2.37099
514;calc total;1;233.259;233.259;233.259
514;total;1;292.145;292.145;292.145
515;initialize;1;48.8754;48.8754;48.8754
515;async;100;0.746594;0.00231888;1.19029
515;inner;100;1.53609;1.08779;2.31876
515;wait;100;4.9813e-05;2.684e-05;7.4819e-05
515;boundary;100;0.0113886;0.00840954;0.0184643
515;calc iter;100;2.29412;2.15984;2.46613
515;calc total;1;233.259;233.259;233.259
515;total;1;292.147;292.147;292.147
516;initialize;1;48.8659;48.8659;48.8659
516;async;100;0.817814;0.00617164;1.23948
516;inner;100;1.46395;1.04631;2.30373
516;wait;100;4.95075e-05;3.074e-05;9.8039e-05
516;boundary;100;0.0114361;0.00722708;0.0150044
516;calc iter;100;2.29325;2.10823;2.3902
516;calc total;1;233.259;233.259;233.259
516;total;1;292.141;292.141;292.141
517;initialize;1;48.8714;48.8714;48.8714
517;async;100;0.735335;0.00259373;1.14112
517;inner;100;1.55414;1.16551;2.30136
517;wait;100;3.78424e-05;2.229e-05;0.000138658
517;boundary;100;0.0102171;0.00647221;0.0116537
517;calc iter;100;2.29973;2.19308;2.3733
517;calc total;1;233.259;233.259;233.259
517;total;1;292.147;292.147;292.147
518;initialize;1;48.8688;48.8688;48.8688
518;async;100;0.858145;0.00294728;1.37435
518;inner;100;1.43544;0.968758;2.30883
518;wait;100;3.41895e-05;2.1989e-05;6.8159e-05
518;boundary;100;0.00941496;0.00567097;0.0114803
518;calc iter;100;2.30304;2.09958;2.41982
518;calc total;1;233.259;233.259;233.259
518;total;1;292.144;292.144;292.144
519;initialize;1;48.8728;48.8728;48.8728
519;async;100;0.954743;0.00270108;1.53962
519;inner;100;1.34544;0.713786;2.30719
519;wait;100;3.82974e-05;2.625e-05;0.000117888
519;boundary;100;0.00943625;0.00578542;0.011377
519;calc iter;100;2.30966;1.89613;2.56916
519;calc total;1;233.259;233.259;233.259
519;total;1;292.147;292.147;292.147
520;initialize;1;48.8727;48.8727;48.8727
520;async;100;0.136405;0.00273578;0.384592
520;inner;100;2.17234;1.26577;2.32337
520;wait;100;5.76054e-05;2.763e-05;0.000136888
520;boundary;100;0.0102611;0.00638068;0.0167979
520;calc iter;100;2.31907;1.66536;2.47322
520;calc total;1;233.259;233.259;233.259
520;total;1;292.147;292.147;292.147
521;initialize;1;48.8725;48.8725;48.8725
521;async;100;0.117546;0.00666257;0.269147
521;inner;100;2.1941;1.32261;2.32243
521;wait;100;4.08821e-05;2.1919e-05;0.000119498
521;boundary;100;0.00905999;0.00589939;0.0117174
521;calc iter;100;2.32075;1.60213;2.38395
521;calc total;1;233.259;233.259;233.259
521;total;1;292.147;292.147;292.147
522;initialize;1;48.8722;48.8722;48.8722
522;async;100;0.114113;0.00273524;0.267363
522;inner;100;2.1996;1.32919;2.32728
522;wait;100;3.14611e-05;2.0419e-05;6.9159e-05
522;boundary;100;0.00707145;0.00551531;0.0108328
522;calc iter;100;2.32081;1.60209;2.38431
522;calc total;1;233.259;233.259;233.259
522;total;1;292.147;292.147;292.147
523;initialize;1;48.8719;48.8719;48.8719
523;async;100;0.113261;0.00274682;0.266152
523;inner;100;2.20055;1.3314;2.32689
523;wait;100;3.39351e-05;2.108e-05;8.0639e-05
523;boundary;100;0.00697124;0.00548246;0.0115024
523;calc iter;100;2.32082;1.60306;2.38422
523;calc total;1;233.259;233.259;233.259
523;total;1;292.147;292.147;292.147
524;initialize;1;48.8724;48.8724;48.8724
524;async;100;0.111221;0.00244888;0.252642
524;inner;100;2.20069;1.34327;2.32747
524;wait;100;5.71752e-05;2.655e-05;0.000107869
524;boundary;100;0.0094475;0.00633137;0.0120962
524;calc iter;100;2.32142;1.60228;2.40623
524;calc total;1;233.259;233.259;233.259
524;total;1;292.147;292.147;292.147
525;initialize;1;48.8673;48.8673;48.8673
525;async;100;0.110433;0.00327184;0.253639
525;inner;100;2.20131;1.3461;2.32517
525;wait;100;5.03345e-05;2.829e-05;0.000163708
525;boundary;100;0.00966394;0.00590793;0.0119943
525;calc iter;100;2.32146;1.60568;2.41282
525;calc total;1;233.259;233.259;233.259
525;total;1;292.142;292.142;292.142
526;initialize;1;48.8726;48.8726;48.8726
526;async;100;0.110711;0.00343779;0.257762
526;inner;100;2.20355;1.35371;2.32904
526;wait;100;3.44628e-05;2.402e-05;6.7169e-05
526;boundary;100;0.00729708;0.00366394;0.0118583
526;calc iter;100;2.32159;1.61516;2.461
526;calc total;1;233.259;233.259;233.259
526;total;1;292.147;292.147;292.147
527;initialize;1;48.8728;48.8728;48.8728
527;async;100;0.112068;0.00322818;0.258744
527;inner;100;2.20177;1.34837;2.32872
527;wait;100;4.71932e-05;2.024e-05;7.8829e-05
527;boundary;100;0.00765317;0.00505;0.0122538
527;calc iter;100;2.32154;1.61112;2.46503
527;calc total;1;233.259;233.259;233.259
527;total;1;292.147;292.147;292.147
528;initialize;1;48.8731;48.8731;48.8731
528;async;100;0.388833;0.00269954;0.723183
528;inner;100;1.91577;1.01409;2.31434
528;wait;100;3.82459e-05;2.895e-05;0.000128149
528;boundary;100;0.0109961;0.00580766;0.0113103
528;calc iter;100;2.31564;1.59625;2.44449
528;calc total;1;233.259;233.259;233.259
528;total;1;292.147;292.147;292.147
529;initialize;1;48.8113;48.8113;48.8113
529;async;100;0.404899;0.00329947;0.816144
529;inner;100;1.89629;1.25304;2.31445
529;wait;100;3.88426e-05;3.128e-05;7.7089e-05
529;boundary;100;0.0110989;0.00935619;0.0114182
529;calc iter;100;2.31233;2.07949;2.40721
529;calc total;1;233.259;233.259;233.259
529;total;1;292.086;292.086;292.086
530;initialize;1;48.8729;48.8729;48.8729
530;async;100;0.388967;0.00119948;0.793024
530;inner;100;1.90669;1.51435;2.31846
530;wait;100;3.68379e-05;2.969e-05;6.8029e-05
530;boundary;100;0.0111126;0.00766911;0.011715
530;calc iter;100;2.30681;2.22328;2.40064
530;calc total;1;233.259;233.259;233.259
530;total;1;292.147;292.147;292.147
531;initialize;1;48.8709;48.8709;48.8709
531;async;100;0.361884;0.00173516;0.661031
531;inner;100;1.92771;1.716;2.31856
531;wait;100;5.51875e-05;3.1709e-05;8.6989e-05
531;boundary;100;0.0114741;0.00784361;0.0132893
531;calc iter;100;2.30112;2.23089;2.43276
531;calc total;1;233.259;233.259;233.259
531;total;1;292.145;292.145;292.145
532;initialize;1;48.8733;48.8733;48.8733
532;async;100;0.378689;0.00241682;0.600711
532;inner;100;1.91255;1.67684;2.31539
532;wait;100;5.51469e-05;3.269e-05;0.000130738
532;boundary;100;0.0115022;0.00996533;0.0130332
532;calc iter;100;2.3028;2.26493;2.3597
532;calc total;1;233.259;233.259;233.259
532;total;1;292.147;292.147;292.147
533;initialize;1;48.8721;48.8721;48.8721
533;async;100;0.405825;0.0043018;0.789663
533;inner;100;1.89151;1.48776;2.31661
533;wait;100;3.92692e-05;3.154e-05;9.5508e-05
533;boundary;100;0.0110798;0.00843391;0.0116239
533;calc iter;100;2.30845;2.24183;2.36934
533;calc total;1;233.259;233.259;233.259
533;total;1;292.146;292.146;292.146
534;initialize;1;48.8731;48.8731;48.8731
534;async;100;0.405688;0.00249562;0.78844
534;inner;100;1.89668;1.20879;2.31947
534;wait;100;3.70498e-05;2.846e-05;5.9629e-05
534;boundary;100;0.0110957;0.00831139;0.0114427
534;calc iter;100;2.3135;2.00651;2.36935
534;calc total;1;233.259;233.259;233.259
534;total;1;292.147;292.147;292.147
535;initialize;1;48.8734;48.8734;48.8734
535;async;100;0.39519;0.00324073;0.593038
535;inner;100;1.91043;0.962247;2.31964
535;wait;100;3.79661e-05;2.974e-05;6.654e-05
535;boundary;100;0.0110772;0.00540922;0.0113844
535;calc iter;100;2.31674;1.54543;2.39186
535;calc total;1;233.259;233.259;233.259
535;total;1;292.147;292.147;292.147
536;initialize;1;48.869;48.869;48.869
536;async;100;0.00949434;0.00222444;0.0122243
536;inner;100;2.30261;1.64615;2.34561
536;wait;100;5.94068e-05;4.9109e-05;0.000142218
536;boundary;100;0.0115142;0.00959692;0.0119559
536;calc iter;100;2.32368;1.66569;2.36737
536;calc total;1;233.259;233.259;233.259
536;total;1;292.143;292.143;292.143
537;initialize;1;48.8728;48.8728;48.8728
537;async;100;0.00640302;0.00337527;0.00736452
537;inner;100;2.30888;1.64525;2.35123
537;wait;100;5.03991e-05;3.24e-05;0.000100009
537;boundary;100;0.00835867;0.0072374;0.00945257
537;calc iter;100;2.3237;1.65934;2.36569
537;calc total;1;233.259;233.259;233.259
537;total;1;292.147;292.147;292.147
538;initialize;1;48.8726;48.8726;48.8726
538;async;100;0.00257376;0.00214602;0.00335408
538;inner;100;2.31321;1.65023;2.35484
538;wait;100;2.69029e-05;2.243e-05;6.131e-05
538;boundary;100;0.00791041;0.00457287;0.00844529
538;calc iter;100;2.32372;1.65742;2.36514
538;calc total;1;233.259;233.259;233.259
538;total;1;292.147;292.147;292.147
539;initialize;1;48.8666;48.8666;48.8666
539;async;100;0.0038483;0.00267537;0.004665
539;inner;100;2.31324;1.64978;2.35495
539;wait;100;3.45487e-05;2.4439e-05;7.8999e-05
539;boundary;100;0.00658869;0.00524412;0.00758639
539;calc iter;100;2.32371;1.65931;2.36548
539;calc total;1;233.259;233.259;233.259
539;total;1;292.141;292.141;292.141
540;initialize;1;48.8725;48.8725;48.8725
540;async;100;0.00396057;0.00198116;0.00858318
540;inner;100;2.30976;1.64734;2.35194
540;wait;100;5.21319e-05;3.171e-05;7.9189e-05
540;boundary;100;0.00991205;0.00838435;0.011537
540;calc iter;100;2.32369;1.66018;2.36585
540;calc total;1;233.259;233.259;233.259
540;total;1;292.147;292.147;292.147
541;initialize;1;48.8705;48.8705;48.8705
541;async;100;0.00419124;0.00318777;0.00585586
541;inner;100;2.31025;1.65038;2.35066
541;wait;100;4.60044e-05;3.0909e-05;0.000142798
541;boundary;100;0.00922045;0.00662399;0.010218
541;calc iter;100;2.32371;1.66106;2.36477
541;calc total;1;233.259;233.259;233.259
541;total;1;292.146;292.146;292.146
542;initialize;1;48.8677;48.8677;48.8677
542;async;100;0.00144897;0.00106809;0.00344992
542;inner;100;2.31491;1.65355;2.35599
542;wait;100;2.93165e-05;1.9619e-05;7.2709e-05
542;boundary;100;0.00732895;0.00491146;0.0078546
542;calc iter;100;2.32372;1.65989;2.36502
542;calc total;1;233.259;233.259;233.259
542;total;1;292.142;292.142;292.142
543;initialize;1;48.8675;48.8675;48.8675
543;async;100;0.0013877;0.000897168;0.00387094
543;inner;100;2.31466;1.65284;2.3557
543;wait;100;3.88262e-05;2.9679e-05;6.1909e-05
543;boundary;100;0.00762217;0.00571134;0.00817649
543;calc iter;100;2.32371;1.65981;2.36471
543;calc total;1;233.259;233.259;233.259
543;total;1;292.143;292.143;292.143
544;initialize;1;48.8709;48.8709;48.8709
544;async;100;0.37442;0.00270845;0.633937
544;inner;100;1.93118;1.14386;2.31313
544;wait;100;5.15128e-05;3.5839e-05;8.8669e-05
544;boundary;100;0.0110007;0.00581775;0.0113968
544;calc iter;100;2.31666;1.65805;2.36824
544;calc total;1;233.259;233.259;233.259
544;total;1;292.145;292.145;292.145
545;initialize;1;48.8722;48.8722;48.8722
545;async;100;0.374273;0.00259325;0.699345
545;inner;100;1.92879;1.40234;2.31205
545;wait;100;4.64118e-05;3.491e-05;0.000123619
545;boundary;100;0.0111109;0.0101079;0.0117949
545;calc iter;100;2.31423;2.11221;2.39304
545;calc total;1;233.259;233.259;233.259
545;total;1;292.147;292.147;292.147
546;initialize;1;48.873;48.873;48.873
546;async;100;0.359447;0.0012675;0.673407
546;inner;100;1.93901;1.60817;2.31817
546;wait;100;4.41371e-05;3.386e-05;9.6129e-05
546;boundary;100;0.011125;0.00722195;0.0115385
546;calc iter;100;2.30963;2.23614;2.39237
546;calc total;1;233.259;233.259;233.259
546;total;1;292.147;292.147;292.147
547;initialize;1;48.8732;48.8732;48.8732
547;async;100;0.351773;0.00148058;0.633613
547;inner;100;1.94041;1.71263;2.31689
547;wait;100;7.27027e-05;3.771e-05;8.5179e-05
547;boundary;100;0.0114388;0.00650419;0.0119322
547;calc iter;100;2.3037;2.24911;2.37834
547;calc total;1;233.259;233.259;233.259
547;total;1;292.147;292.147;292.147
548;initialize;1;48.8703;48.8703;48.8703
548;async;100;0.356896;0.00255679;0.627247
548;inner;100;1.93556;1.70782;2.31254
548;wait;100;6.49155e-05;3.4619e-05;0.000128348
548;boundary;100;0.0115581;0.00987985;0.0143562
548;calc iter;100;2.30408;2.23709;2.37171
548;calc total;1;233.259;233.259;233.259
548;total;1;292.145;292.145;292.145
549;initialize;1;48.8662;48.8662;48.8662
549;async;100;0.365843;0.00272071;0.693934
549;inner;100;1.93261;1.59469;2.31267
549;wait;100;4.79034e-05;3.803e-05;0.000108759
549;boundary;100;0.0111165;0.00973399;0.011619
549;calc iter;100;2.30962;2.23082;2.38819
549;calc total;1;233.259;233.259;233.259
549;total;1;292.141;292.141;292.141
550;initialize;1;48.8701;48.8701;48.8701
550;async;100;0.365193;0.00128645;0.702684
550;inner;100;1.938;1.40517;2.31855
550;wait;100;4.92944e-05;3.586e-05;6.7729e-05
550;boundary;100;0.0110912;0.00718875;0.011366
550;calc iter;100;2.31434;2.11716;2.38037
550;calc total;1;233.259;233.259;233.259
550;total;1;292.144;292.144;292.144
551;initialize;1;48.8693;48.8693;48.8693
551;async;100;0.371346;0.00349737;0.639728
551;inner;100;1.93471;1.10077;2.31771
551;wait;100;4.16901e-05;2.7199e-05;9.1059e-05
551;boundary;100;0.0110479;0.00540862;0.0114233
551;calc iter;100;2.31715;1.69892;2.38277
551;calc total;1;233.259;233.259;233.259
551;total;1;292.143;292.143;292.143
552;initialize;1;48.8731;48.8731;48.8731
552;async;100;0.021978;0.00318892;0.146668
552;inner;100;2.29144;1.64138;2.33362
552;wait;100;5.86219e-05;3.1369e-05;8.6539e-05
552;boundary;100;0.0106007;0.00784781;0.0150615
552;calc iter;100;2.32408;1.80319;2.40822
552;calc total;1;233.259;233.259;233.259
552;total;1;292.147;292.147;292.147
553;initialize;1;48.8722;48.8722;48.8722
553;async;100;0.00958278;0.000825909;0.0755211
553;inner;100;2.30551;1.6474;2.33812
553;wait;100;4.82821e-05;3.0159e-05;0.000102179
553;boundary;100;0.00917533;0.0067459;0.0114962
553;calc iter;100;2.32432;1.69261;2.35978
553;calc total;1;233.259;233.259;233.259
553;total;1;292.146;292.146;292.146
554;initialize;1;48.8731;48.8731;48.8731
554;async;100;0.00968558;0.00125257;0.0736893
554;inner;100;2.30586;1.64776;2.33817
554;wait;100;3.51194e-05;2.4639e-05;7.6929e-05
554;boundary;100;0.0087692;0.00678474;0.0111213
554;calc iter;100;2.32436;1.68961;2.36687
554;calc total;1;233.259;233.259;233.259
554;total;1;292.147;292.147;292.147
555;initialize;1;48.8732;48.8732;48.8732
555;async;100;0.0108575;0.00120421;0.0728587
555;inner;100;2.30402;1.64101;2.33708
555;wait;100;4.25739e-05;2.623e-05;0.000135598
555;boundary;100;0.00946349;0.00488508;0.0117925
555;calc iter;100;2.32439;1.69427;2.36855
555;calc total;1;233.259;233.259;233.259
555;total;1;292.147;292.147;292.147
556;initialize;1;48.8672;48.8672;48.8672
556;async;100;0.0149451;0.00201889;0.0625161
556;inner;100;2.29861;1.64032;2.33531
556;wait;100;6.09065e-05;3.1979e-05;0.000123229
556;boundary;100;0.0107885;0.00673479;0.0119992
556;calc iter;100;2.32441;1.65029;2.38724
556;calc total;1;233.259;233.259;233.259
556;total;1;292.141;292.141;292.141
557;initialize;1;48.8734;48.8734;48.8734
557;async;100;0.013779;0.00314194;0.0828991
557;inner;100;2.30087;1.63913;2.33826
557;wait;100;5.49236e-05;2.9559e-05;0.000101929
557;boundary;100;0.0097536;0.00536041;0.0114446
557;calc iter;100;2.32446;1.6542;2.3959
557;calc total;1;233.259;233.259;233.259
557;total;1;292.147;292.147;292.147
558;initialize;1;48.8681;48.8681;48.8681
558;async;100;0.0101049;0.0011324;0.109418
558;inner;100;2.30558;1.6422;2.34306
558;wait;100;3.8257e-05;2.138e-05;8.0319e-05
558;boundary;100;0.00876232;0.00421414;0.0113815
558;calc iter;100;2.32448;1.64942;2.42443
558;calc total;1;233.259;233.259;233.259
558;total;1;292.142;292.142;292.142
559;initialize;1;48.8733;48.8733;48.8733
559;async;100;0.0118192;0.00123957;0.138221
559;inner;100;2.30367;1.64171;2.34273
559;wait;100;5.1811e-05;2.488e-05;0.000111329
559;boundary;100;0.00893035;0.00480933;0.0118397
559;calc iter;100;2.32447;1.64957;2.45331
559;calc total;1;233.259;233.259;233.259
559;total;1;292.147;292.147;292.147
560;initialize;1;48.873;48.873;48.873
560;async;100;0.94346;0.00294962;1.53718
560;inner;100;1.36189;0.718207;2.30893
560;wait;100;3.70965e-05;2.534e-05;8.7979e-05
560;boundary;100;0.00985198;0.00539475;0.0114715
560;calc iter;100;2.31524;1.72934;2.504
560;calc total;1;233.259;233.259;233.259
560;total;1;292.147;292.147;292.147
561;initialize;1;48.8717;48.8717;48.8717
561;async;100;0.940378;0.00271751;1.52355
561;inner;100;1.35642;0.731821;2.30688
561;wait;100;3.02943e-05;1.917e-05;0.000128858
561;boundary;100;0.00847508;0.00380639;0.0117576
561;calc iter;100;2.3053;2.15911;2.42474
561;calc total;1;233.259;233.259;233.259
561;total;1;292.146;292.146;292.146
562;initialize;1;48.873;48.873;48.873
562;async;100;0.742056;0.00316541;1.12702
562;inner;100;1.54496;1.17454;2.31378
562;wait;100;3.5582e-05;2.3629e-05;6.9409e-05
562;boundary;100;0.0104539;0.00684111;0.0114966
562;calc iter;100;2.29751;2.20865;2.392
562;calc total;1;233.259;233.259;233.259
562;total;1;292.147;292.147;292.147
563;initialize;1;48.8688;48.8688;48.8688
563;async;100;0.858553;0.00314173;1.33056
563;inner;100;1.42064;0.952944;2.31244
563;wait;100;4.73669e-05;3.302e-05;9.2628e-05
563;boundary;100;0.0112285;0.00768094;0.0120281
563;calc iter;100;2.29047;2.13998;2.49835
563;calc total;1;233.259;233.259;233.259
563;total;1;292.143;292.143;292.143
564;initialize;1;48.8729;48.8729;48.8729
564;async;100;0.835574;0.00331202;1.27497
564;inner;100;1.4455;1.02018;2.30961
564;wait;100;5.02642e-05;3.128e-05;9.6289e-05
564;boundary;100;0.0115257;0.009003;0.0151074
564;calc iter;100;2.29266;2.19134;2.39169
564;calc total;1;233.259;233.259;233.259
564;total;1;292.147;292.147;292.147
565;initialize;1;48.8724;48.8724;48.8724
565;async;100;0.767976;0.00343486;1.16071
565;inner;100;1.52094;1.14361;2.30808
565;wait;100;3.54487e-05;2.281e-05;0.000127068
565;boundary;100;0.00992602;0.00647919;0.0114822
565;calc iter;100;2.29888;2.25352;2.38825
565;calc total;1;233.259;233.259;233.259
565;total;1;292.147;292.147;292.147
566;initialize;1;48.8731;48.8731;48.8731
566;async;100;0.940244;0.00330771;1.43403
566;inner;100;1.35499;0.806729;2.31377
566;wait;100;3.21634e-05;2.138e-05;8.9859e-05
566;boundary;100;0.00895288;0.0055594;0.011393
566;calc iter;100;2.30423;2.20803;2.36222
566;calc total;1;233.259;233.259;233.259
566;total;1;292.147;292.147;292.147
567;initialize;1;48.873;48.873;48.873
567;async;100;0.955495;0.00423535;1.56216
567;inner;100;1.34711;0.701306;2.31295
567;wait;100;3.43573e-05;2.451e-05;6.326e-05
567;boundary;100;0.00952223;0.00576009;0.0114032
567;calc iter;100;2.31216;1.60861;2.51189
567;calc total;1;233.259;233.259;233.259
567;total;1;292.147;292.147;292.147
568;initialize;1;48.873;48.873;48.873
568;async;100;0.106237;0.00326506;0.219874
568;inner;100;2.20361;1.46797;2.32416
568;wait;100;6.01493e-05;4.8519e-05;8.9319e-05
568;boundary;100;0.0119384;0.00739329;0.0158667
568;calc iter;100;2.32185;1.67917;2.42549
568;calc total;1;233.259;233.259;233.259
568;total;1;292.147;292.147;292.147
569;initialize;1;48.8728;48.8728;48.8728
569;async;100;0.0958571;0.00324558;0.204119
569;inner;100;2.21564;1.47231;2.32319
569;wait;100;4.15914e-05;3.1739e-05;0.000134398
569;boundary;100;0.0103771;0.00868749;0.0112497
569;calc iter;100;2.32192;1.67989;2.41813
569;calc total;1;233.259;233.259;233.259
569;total;1;292.147;292.147;292.147
570;initialize;1;48.873;48.873;48.873
570;async;100;0.096003;0.0032417;0.203236
570;inner;100;2.21943;1.47588;2.32705
570;wait;100;2.89191e-05;1.999e-05;5.6729e-05
570;boundary;100;0.00648188;0.0044622;0.00742962
570;calc iter;100;2.32195;1.68113;2.41725
570;calc total;1;233.259;233.259;233.259
570;total;1;292.147;292.147;292.147
571;initialize;1;48.8653;48.8653;48.8653
571;async;100;0.094871;0.00314958;0.202644
571;inner;100;2.22013;1.47776;2.32637
571;wait;100;3.64223e-05;2.756e-05;7.6179e-05
571;boundary;100;0.00689937;0.00464891;0.00776817
571;calc iter;100;2.32194;1.68139;2.4175
571;calc total;1;233.259;233.259;233.259
571;total;1;292.14;292.14;292.14
572;initialize;1;48.8717;48.8717;48.8717
572;async;100;0.0928023;0.00269358;0.20096
572;inner;100;2.21879;1.47547;2.3243
572;wait;100;5.16488e-05;3.191e-05;0.000160528
572;boundary;100;0.010283;0.00816325;0.0121841
572;calc iter;100;2.32193;1.67928;2.41677
572;calc total;1;233.259;233.259;233.259
572;total;1;292.147;292.147;292.147
573;initialize;1;48.8691;48.8691;48.8691
573;async;100;0.0927626;0.00350156;0.199891
573;inner;100;2.21923;1.4755;2.32416
573;wait;100;4.71818e-05;3.112e-05;9.4359e-05
573;boundary;100;0.00988985;0.00780495;0.0112437
573;calc iter;100;2.32193;1.67965;2.41544
573;calc total;1;233.259;233.259;233.259
573;total;1;292.144;292.144;292.144
574;initialize;1;48.8703;48.8703;48.8703
574;async;100;0.0923012;0.00331064;0.199411
574;inner;100;2.22331;1.47983;2.32701
574;wait;100;2.72046e-05;2.2019e-05;6.2799e-05
574;boundary;100;0.00632444;0.00403905;0.00741201
574;calc iter;100;2.32196;1.67996;2.41554
574;calc total;1;233.259;233.259;233.259
574;total;1;292.145;292.145;292.145
575;initialize;1;48.8729;48.8729;48.8729
575;async;100;0.0921598;0.00331506;0.199343
575;inner;100;2.22317;1.47861;2.32738
575;wait;100;4.15569e-05;2.8849e-05;9.2169e-05
575;boundary;100;0.00657818;0.00497052;0.00753504
575;calc iter;100;2.32195;1.6797;2.4154
575;calc total;1;233.259;233.259;233.259
575;total;1;292.147;292.147;292.147
576;initialize;1;48.873;48.873;48.873
576;async;100;0.903189;0.00319787;1.52857
576;inner;100;1.39573;0.764637;2.31105
576;wait;100;4.3496e-05;2.272e-05;0.000124469
576;boundary;100;0.0105265;0.00382081;0.0178786
576;calc iter;100;2.30949;1.54985;2.77111
576;calc total;1;233.259;233.259;233.259
576;total;1;292.147;292.147;292.147
577;initialize;1;48.8659;48.8659;48.8659
577;async;100;0.814877;0.00295067;1.3336
577;inner;100;1.48058;0.993412;2.30815
577;wait;100;3.40521e-05;1.9669e-05;0.000137169
577;boundary;100;0.00927624;0.00583483;0.0117811
577;calc iter;100;2.30477;2.12409;2.50652
577;calc total;1;233.259;233.259;233.259
577;total;1;292.14;292.14;292.14
578;initialize;1;48.8678;48.8678;48.8678
578;async;100;0.682203;0.00308047;1.1565
578;inner;100;1.60828;1.14921;2.31486
578;wait;100;3.61294e-05;2.592e-05;7.1589e-05
578;boundary;100;0.0105948;0.00734433;0.0116423
578;calc iter;100;2.30111;2.07931;2.46416
578;calc total;1;233.259;233.259;233.259
578;total;1;292.142;292.142;292.142
579;initialize;1;48.8732;48.8732;48.8732
579;async;100;0.751969;0.00329627;1.35768
579;inner;100;1.53223;0.936778;2.31419
579;wait;100;5.28181e-05;3.405e-05;9.2689e-05
579;boundary;100;0.0113895;0.00731502;0.0149762
579;calc iter;100;2.29565;1.85339;2.68572
579;calc total;1;233.259;233.259;233.259
579;total;1;292.147;292.147;292.147
580;initialize;1;48.8688;48.8688;48.8688
580;async;100;0.778529;0.00230042;1.31785
580;inner;100;1.50175;0.972793;2.31077
580;wait;100;5.03354e-05;2.796e-05;9.2828e-05
580;boundary;100;0.0115081;0.00962774;0.0187421
580;calc iter;100;2.29184;2.02098;2.78288
580;calc total;1;233.259;233.259;233.259
580;total;1;292.143;292.143;292.143
581;initialize;1;48.8685;48.8685;48.8685
581;async;100;0.700156;0.0027072;1.16078
581;inner;100;1.59037;1.13774;2.30948
581;wait;100;3.78297e-05;2.1259e-05;0.000130078
581;boundary;100;0.0102089;0.00649179;0.0116442
581;calc iter;100;2.30077;2.10142;2.68441
581;calc total;1;233.259;233.259;233.259
581;total;1;292.143;292.143;292.143
582;initialize;1;48.8733;48.8733;48.8733
582;async;100;0.843308;0.00267264;1.39935
582;inner;100;1.45307;0.895139;2.31518
582;wait;100;3.85107e-05;2.12e-05;9.4609e-05
582;boundary;100;0.00943409;0.00461634;0.011491
582;calc iter;100;2.30586;2.14768;2.58612
582;calc total;1;233.259;233.259;233.259
582;total;1;292.147;292.147;292.147
583;initialize;1;48.8731;48.8731;48.8731
583;async;100;0.887261;0.0044728;1.55478
583;inner;100;1.41691;0.689653;2.31462
583;wait;100;3.79327e-05;2.604e-05;7.188e-05
583;boundary;100;0.0102584;0.00541484;0.0115215
583;calc iter;100;2.31447;1.76792;2.61551
583;calc total;1;233.259;233.259;233.259
583;total;1;292.147;292.147;292.147
584;initialize;1;48.8729;48.8729;48.8729
584;async;100;0.10919;0.00357673;0.215419
584;inner;100;2.20349;1.34543;2.32621
584;wait;100;5.99143e-05;2.116e-05;0.000121108
584;boundary;100;0.0104332;0.00651497;0.0170458
584;calc iter;100;2.32317;1.57339;2.46149
584;calc total;1;233.259;233.259;233.259
584;total;1;292.147;292.147;292.147
585;initialize;1;48.8714;48.8714;48.8714
585;async;100;0.0992836;0.00323334;0.198548
585;inner;100;2.21485;1.34977;2.32593
585;wait;100;3.90267e-05;2.209e-05;0.000111768
585;boundary;100;0.00914127;0.00592582;0.011541
585;calc iter;100;2.32332;1.55854;2.42334
585;calc total;1;233.259;233.259;233.259
585;total;1;292.146;292.146;292.146
586;initialize;1;48.8731;48.8731;48.8731
586;async;100;0.0960295;0.00135825;0.19714
586;inner;100;2.22023;1.35658;2.33168
586;wait;100;2.7473e-05;1.926e-05;6.8229e-05
586;boundary;100;0.00709538;0.00493653;0.0109127
586;calc iter;100;2.32338;1.55868;2.40845
586;calc total;1;233.259;233.259;233.259
586;total;1;292.147;292.147;292.147
587;initialize;1;48.866;48.866;48.866
587;async;100;0.0958982;0.00141148;0.197347
587;inner;100;2.2202;1.35734;2.33047
587;wait;100;3.75327e-05;2.298e-05;9.9029e-05
587;boundary;100;0.00723666;0.00496785;0.010923
587;calc iter;100;2.32338;1.55969;2.41374
587;calc total;1;233.259;233.259;233.259
587;total;1;292.14;292.14;292.14
588;initialize;1;48.8731;48.8731;48.8731
588;async;100;0.0954189;0.00128177;0.196287
588;inner;100;2.21757;1.35763;2.3292
588;wait;100;6.08259e-05;2.8679e-05;8.7909e-05
588;boundary;100;0.0103438;0.00656189;0.0124338
588;calc iter;100;2.3234;1.55558;2.43917
588;calc total;1;233.259;233.259;233.259
588;total;1;292.147;292.147;292.147
589;initialize;1;48.8673;48.8673;48.8673
589;async;100;0.095123;0.00427602;0.209112
589;inner;100;2.21849;1.35774;2.32839
589;wait;100;5.14614e-05;3.1969e-05;0.000123468
589;boundary;100;0.00975667;0.00594144;0.0121314
589;calc iter;100;2.32343;1.5574;2.42013
589;calc total;1;233.259;233.259;233.259
589;total;1;292.142;292.142;292.142
590;initialize;1;48.8731;48.8731;48.8731
590;async;100;0.0943029;0.00412548;0.199691
590;inner;100;2.22227;1.36124;2.33218
590;wait;100;2.95721e-05;1.993e-05;7.8279e-05
590;boundary;100;0.00685672;0.00391185;0.0107517
590;calc iter;100;2.32346;1.55859;2.41715
590;calc total;1;233.259;233.259;233.259
590;total;1;292.147;292.147;292.147
591;initialize;1;48.8699;48.8699;48.8699
591;async;100;0.0938965;0.00267901;0.200491
591;inner;100;2.22233;1.36104;2.33243
591;wait;100;4.35434e-05;2.36e-05;8.9529e-05
591;boundary;100;0.00717995;0.00419666;0.0113981
591;calc iter;100;2.32346;1.55814;2.41809
591;calc total;1;233.259;233.259;233.259
591;total;1;292.144;292.144;292.144
592;initialize;1;48.8408;48.8408;48.8408
592;async;100;0.701998;0.00343422;1.49866
592;inner;100;1.60302;0.702926;2.31129
592;wait;100;4.00766e-05;2.351e-05;9.1369e-05
592;boundary;100;0.00990492;0.0054182;0.0113352
592;calc iter;100;2.31496;2.10896;2.51986
592;calc total;1;233.259;233.259;233.259
592;total;1;292.115;292.115;292.115
593;initialize;1;48.873;48.873;48.873
593;async;100;0.731248;0.00333628;1.54972
593;inner;100;1.55968;0.714809;2.30943
593;wait;100;4.20218e-05;2.5179e-05;0.000134288
593;boundary;100;0.0101074;0.0053997;0.0118861
593;calc iter;100;2.30108;1.91569;2.47595
593;calc total;1;233.259;233.259;233.259
593;total;1;292.147;292.147;292.147
594;initialize;1;48.865;48.865;48.865
594;async;100;0.685729;0.00118779;1.4643
594;inner;100;1.59461;0.887933;2.31625
594;wait;100;3.92178e-05;2.8559e-05;7.0079e-05
594;boundary;100;0.0105168;0.00711354;0.01154
594;calc iter;100;2.2909;2.16862;2.50266
594;calc total;1;233.259;233.259;233.259
594;total;1;292.14;292.14;292.14
595;initialize;1;48.8722;48.8722;48.8722
595;async;100;0.637913;0.00168703;1.58104
595;inner;100;1.62985;0.908029;2.31593
595;wait;100;5.8152e-05;2.717e-05;0.000108418
595;boundary;100;0.0110823;0.00709135;0.0124509
595;calc iter;100;2.27891;2.11111;2.65263
595;calc total;1;233.259;233.259;233.259
595;total;1;292.147;292.147;292.147
596;initialize;1;48.861;48.861;48.861
596;async;100;0.64369;0.0029801;1.46655
596;inner;100;1.62601;0.830411;2.31217
596;wait;100;4.82668e-05;2.184e-05;9.1359e-05
596;boundary;100;0.0108558;0.00646576;0.0119444
596;calc iter;100;2.28061;2.04183;2.56459
596;calc total;1;233.259;233.259;233.259
596;total;1;292.135;292.135;292.135
597;initialize;1;48.8139;48.8139;48.8139
597;async;100;0.677984;0.00314618;1.36972
597;inner;100;1.59841;0.916916;2.31013
597;wait;100;3.74555e-05;2.5229e-05;0.000140678
597;boundary;100;0.0104182;0.00642098;0.0114206
597;calc iter;100;2.28685;2.21331;2.38015
597;calc total;1;233.259;233.259;233.259
597;total;1;292.088;292.088;292.088
598;initialize;1;48.8608;48.8608;48.8608
598;async;100;0.748256;0.00314674;1.64245
598;inner;100;1.53839;0.736949;2.3158
598;wait;100;3.90964e-05;2.939e-05;7.0669e-05
598;boundary;100;0.0108369;0.00590089;0.0115512
598;calc iter;100;2.29752;1.99639;2.48731
598;calc total;1;233.259;233.259;233.259
598;total;1;292.135;292.135;292.135
599;initialize;1;48.861;48.861;48.861
599;async;100;0.694705;0.00323223;1.45531
599;inner;100;1.60411;0.674625;2.31461
599;wait;100;3.80772e-05;2.6729e-05;7.6559e-05
599;boundary;100;0.00948951;0.00561049;0.0114397
599;calc iter;100;2.30835;1.82608;2.45553
599;calc total;1;233.259;233.259;233.259
599;total;1;292.135;292.135;292.135
600;initialize;1;48.8651;48.8651;48.8651
600;async;100;0.0822677;0.00102355;0.358298
600;inner;100;2.2255;1.42948;2.33376
600;wait;100;7.05734e-05;2.543e-05;0.000121319
600;boundary;100;0.0116421;0.00677889;0.0151698
600;calc iter;100;2.31948;1.80074;2.45363
600;calc total;1;233.259;233.259;233.259
600;total;1;292.14;292.14;292.14
601;initialize;1;48.8673;48.8673;48.8673
601;async;100;0.062627;0.00178465;0.339992
601;inner;100;2.24635;1.43093;2.33718
601;wait;100;4.6214e-05;3.468e-05;0.000131738
601;boundary;100;0.0105022;0.00690559;0.0116068
601;calc iter;100;2.31953;1.78085;2.43575
601;calc total;1;233.259;233.259;233.259
601;total;1;292.142;292.142;292.142
602;initialize;1;48.8696;48.8696;48.8696
602;async;100;0.0599861;0.00148537;0.339879
602;inner;100;2.2518;1.43729;2.34656
602;wait;100;2.96607e-05;2.405e-05;6.0579e-05
602;boundary;100;0.0077475;0.00485541;0.0108226
602;calc iter;100;2.31956;1.78205;2.43444
602;calc total;1;233.259;233.259;233.259
602;total;1;292.144;292.144;292.144
603;initialize;1;48.868;48.868;48.868
603;async;100;0.0600177;0.00138544;0.338908
603;inner;100;2.25168;1.43941;2.34573
603;wait;100;4.05158e-05;2.22e-05;0.000118328
603;boundary;100;0.00782941;0.00462556;0.0109979
603;calc iter;100;2.31957;1.78296;2.43469
603;calc total;1;233.259;233.259;233.259
603;total;1;292.143;292.143;292.143
604;initialize;1;48.8656;48.8656;48.8656
604;async;100;0.0563454;0.0011796;0.337212
604;inner;100;2.25345;1.43537;2.33157
604;wait;100;5.36347e-05;2.871e-05;0.000143888
604;boundary;100;0.00970962;0.00752801;0.0119448
604;calc iter;100;2.31957;1.78025;2.43144
604;calc total;1;233.259;233.259;233.259
604;total;1;292.14;292.14;292.14
605;initialize;1;48.8471;48.8471;48.8471
605;async;100;0.0560219;0.00341858;0.335375
605;inner;100;2.25434;1.4373;2.34395
605;wait;100;4.69054e-05;2.636e-05;7.7789e-05
605;boundary;100;0.00916133;0.00650102;0.0111886
605;calc iter;100;2.31957;1.77923;2.43068
605;calc total;1;233.259;233.259;233.259
605;total;1;292.121;292.121;292.121
606;initialize;1;48.873;48.873;48.873
606;async;100;0.0555713;0.000941268;0.335428
606;inner;100;2.25713;1.43915;2.34801
606;wait;100;3.05879e-05;2.383e-05;0.000100909
606;boundary;100;0.00686041;0.00426457;0.00905758
606;calc iter;100;2.3196;1.77889;2.43093
606;calc total;1;233.259;233.259;233.259
606;total;1;292.147;292.147;292.147
607;initialize;1;48.8202;48.8202;48.8202
607;async;100;0.0556726;0.000898158;0.335423
607;inner;100;2.25704;1.44038;2.34798
607;wait;100;4.31838e-05;2.006e-05;6.9689e-05
607;boundary;100;0.00683942;0.00408711;0.00868731
607;calc iter;100;2.3196;1.77991;2.43108
607;calc total;1;233.259;233.259;233.259
607;total;1;292.095;292.095;292.095
608;initialize;1;48.8726;48.8726;48.8726
608;async;100;0.867175;0.00384097;1.29751
608;inner;100;1.44111;1.00589;2.30925
608;wait;100;3.10355e-05;2.2839e-05;0.000145598
608;boundary;100;0.00613023;0.0058074;0.0109172
608;calc iter;100;2.31445;2.24647;2.39477
608;calc total;1;233.259;233.259;233.259
608;total;1;292.147;292.147;292.147
609;initialize;1;48.8693;48.8693;48.8693
609;async;100;0.667184;0.00695902;1.06427
609;inner;100;1.63688;1.27354;2.31001
609;wait;100;3.44066e-05;2.6679e-05;0.000101769
609;boundary;100;0.00921632;0.00640652;0.0112383
609;calc iter;100;2.31332;2.22517;2.43676
609;calc total;1;233.259;233.259;233.259
609;total;1;292.143;292.143;292.143
610;initialize;1;48.8196;48.8196;48.8196
610;async;100;0.625667;0.00377587;1.04084
610;inner;100;1.67498;1.31661;2.31502
610;wait;100;3.91108e-05;2.638e-05;7.7199e-05
610;boundary;100;0.0106962;0.00730438;0.0117433
610;calc iter;100;2.31138;2.20301;2.42942
610;calc total;1;233.259;233.259;233.259
610;total;1;292.094;292.094;292.094
611;initialize;1;48.8673;48.8673;48.8673
611;async;100;0.734465;0.00323958;1.20138
611;inner;100;1.56043;1.18083;2.31426
611;wait;100;7.32955e-05;5.5069e-05;0.000112408
611;boundary;100;0.0121371;0.00724165;0.0150778
611;calc iter;100;2.3071;2.0347;2.56287
611;calc total;1;233.259;233.259;233.259
611;total;1;292.142;292.142;292.142
612;initialize;1;48.8693;48.8693;48.8693
612;async;100;1.04839;0.00332285;1.62117
612;inner;100;1.24373;0.835797;2.30898
612;wait;100;5.23286e-05;3.2289e-05;0.000101329
612;boundary;100;0.0112383;0.0091331;0.0154166
612;calc iter;100;2.30341;2.03798;2.51292
612;calc total;1;233.259;233.259;233.259
612;total;1;292.144;292.144;292.144
613;initialize;1;48.8729;48.8729;48.8729
613;async;100;0.866381;0.00346564;1.3343
613;inner;100;1.43341;1.07931;2.30711
613;wait;100;5.16389e-05;3.324e-05;0.000142928
613;boundary;100;0.0107091;0.00823113;0.0116636
613;calc iter;100;2.31056;2.18124;2.48286
613;calc total;1;233.259;233.259;233.259
613;total;1;292.147;292.147;292.147
614;initialize;1;48.87;48.87;48.87
614;async;100;0.829227;0.00333422;1.33281
614;inner;100;1.47436;1.05069;2.31316
614;wait;100;4.16436e-05;3.3079e-05;7.2129e-05
614;boundary;100;0.0102587;0.00765623;0.0109222
614;calc iter;100;2.31389;2.23605;2.4335
614;calc total;1;233.259;233.259;233.259
614;total;1;292.145;292.145;292.145
615;initialize;1;48.8727;48.8727;48.8727
615;async;100;1.05569;0.00333846;1.51504
615;inner;100;1.25404;0.789037;2.31262
615;wait;100;2.99763e-05;2.4009e-05;8.5598e-05
615;boundary;100;0.0079857;0.00543731;0.0112915
615;calc iter;100;2.31774;2.2326;2.40044
615;calc total;1;233.259;233.259;233.259
615;total;1;292.147;292.147;292.147
616;initialize;1;48.824;48.824;48.824
616;async;100;0.159222;0.00425709;0.329514
616;inner;100;2.15526;1.44044;2.32625
616;wait;100;7.41768e-05;5.69e-05;0.000111809
616;boundary;100;0.0116432;0.00882538;0.0149201
616;calc iter;100;2.32621;1.66688;2.41313
616;calc total;1;233.259;233.259;233.259
616;total;1;292.098;292.098;292.098
617;initialize;1;48.8728;48.8728;48.8728
617;async;100;0.151199;0.00442297;0.317717
617;inner;100;2.16436;1.44696;2.32595
617;wait;100;5.594e-05;3.6979e-05;0.000127929
617;boundary;100;0.010667;0.00854253;0.0114126
617;calc iter;100;2.32628;1.65798;2.40893
617;calc total;1;233.259;233.259;233.259
617;total;1;292.147;292.147;292.147
618;initialize;1;48.8719;48.8719;48.8719
618;async;100;0.151168;0.00444621;0.317335
618;inner;100;2.16885;1.44902;2.3302
618;wait;100;2.93724e-05;2.355e-05;6.7659e-05
618;boundary;100;0.00625674;0.00462861;0.00882828
618;calc iter;100;2.32631;1.65521;2.40764
618;calc total;1;233.259;233.259;233.259
618;total;1;292.146;292.146;292.146
619;initialize;1;48.8725;48.8725;48.8725
619;async;100;0.149672;0.00385244;0.314753
619;inner;100;2.16989;1.45055;2.33002
619;wait;100;4.2257e-05;2.6239e-05;8.7329e-05
619;boundary;100;0.00669339;0.00497861;0.00894673
619;calc iter;100;2.3263;1.65521;2.40779
619;calc total;1;233.259;233.259;233.259
619;total;1;292.147;292.147;292.147
620;initialize;1;48.8138;48.8138;48.8138
620;async;100;0.150133;0.00390686;0.320584
620;inner;100;2.16523;1.4481;2.32765
620;wait;100;6.35896e-05;3.5649e-05;0.000119819
620;boundary;100;0.0108663;0.00837915;0.0118046
620;calc iter;100;2.32629;1.65565;2.41578
620;calc total;1;233.259;233.259;233.259
620;total;1;292.088;292.088;292.088
621;initialize;1;48.8714;48.8714;48.8714
621;async;100;0.149359;0.00321353;0.315836
621;inner;100;2.16669;1.44779;2.32533
621;wait;100;5.3864e-05;3.5149e-05;0.000117839
621;boundary;100;0.0102003;0.00693888;0.0112695
621;calc iter;100;2.3263;1.65263;2.40963
621;calc total;1;233.259;233.259;233.259
621;total;1;292.146;292.146;292.146
622;initialize;1;48.873;48.873;48.873
622;async;100;0.148942;0.00443576;0.316735
622;inner;100;2.17091;1.44864;2.33133
622;wait;100;2.88448e-05;2.305e-05;5.8489e-05
622;boundary;100;0.00644773;0.00399251;0.00701108
622;calc iter;100;2.32634;1.65296;2.409
622;calc total;1;233.259;233.259;233.259
622;total;1;292.147;292.147;292.147
623;initialize;1;48.8732;48.8732;48.8732
623;async;100;0.148166;0.00443238;0.314758
623;inner;100;2.17128;1.45166;2.3318
623;wait;100;4.61316e-05;2.434e-05;8.7059e-05
623;boundary;100;0.00683044;0.00452432;0.00771724
623;calc iter;100;2.32633;1.65321;2.40936
623;calc total;1;233.259;233.259;233.259
623;total;1;292.147;292.147;292.147
624;initialize;1;48.8697;48.8697;48.8697
624;async;100;0.597912;0.00446663;1.50339
624;inner;100;1.70815;0.697485;2.31129
624;wait;100;3.67e-05;2.1479e-05;8.2039e-05
624;boundary;100;0.0107056;0.00362246;0.0197879
624;calc iter;100;2.31681;2.07191;2.5727
624;calc total;1;233.259;233.259;233.259
624;total;1;292.144;292.144;292.144
625;initialize;1;48.8732;48.8732;48.8732
625;async;100;0.657663;0.00411826;1.49953
625;inner;100;1.63392;0.694327;2.31023
625;wait;100;3.95376e-05;2.151e-05;0.000134029
625;boundary;100;0.0101366;0.0045771;0.01193
625;calc iter;100;2.30176;1.92791;2.57313
625;calc total;1;233.259;233.259;233.259
625;total;1;292.147;292.147;292.147
626;initialize;1;48.8665;48.8665;48.8665
626;async;100;0.618284;0.00123371;1.3609
626;inner;100;1.66175;0.829203;2.31542
626;wait;100;3.67127e-05;2.71e-05;8.7389e-05
626;boundary;100;0.0107541;0.00655282;0.0116968
626;calc iter;100;2.29082;1.97337;2.6003
626;calc total;1;233.259;233.259;233.259
626;total;1;292.141;292.141;292.141
627;initialize;1;48.8671;48.8671;48.8671
627;async;100;0.56157;0.00116269;1.34299
627;inner;100;1.70602;0.976093;2.31547
627;wait;100;5.1253e-05;2.3849e-05;8.6759e-05
627;boundary;100;0.0110741;0.0061322;0.0120496
627;calc iter;100;2.27872;1.93833;2.50467
627;calc total;1;233.259;233.259;233.259
627;total;1;292.141;292.141;292.141
628;initialize;1;48.841;48.841;48.841
628;async;100;0.557581;0.00226178;1.2476
628;inner;100;1.70266;1.08342;2.31272
628;wait;100;5.6497e-05;3.062e-05;0.000106698
628;boundary;100;0.0113892;0.00835441;0.0203027
628;calc iter;100;2.27169;2.02287;2.64253
628;calc total;1;233.259;233.259;233.259
628;total;1;292.116;292.116;292.116
629;initialize;1;48.8667;48.8667;48.8667
629;async;100;0.641746;0.00388154;1.5147
629;inner;100;1.63119;0.795784;2.31098
629;wait;100;3.91727e-05;2.782e-05;0.000142158
629;boundary;100;0.0107517;0.00916556;0.0120414
629;calc iter;100;2.28373;1.97932;2.62128
629;calc total;1;233.259;233.259;233.259
629;total;1;292.142;292.142;292.142
630;initialize;1;48.853;48.853;48.853
630;async;100;0.64987;0.00202412;1.35968
630;inner;100;1.63474;0.763915;2.31648
630;wait;100;4.18734e-05;2.979e-05;6.5279e-05
630;boundary;100;0.0102556;0.00589924;0.0115508
630;calc iter;100;2.29491;1.93929;2.52977
630;calc total;1;233.259;233.259;233.259
630;total;1;292.128;292.128;292.128
631;initialize;1;48.8664;48.8664;48.8664
631;async;100;0.634438;0.00385563;1.4544
631;inner;100;1.66075;0.695435;2.3158
631;wait;100;3.89695e-05;2.6449e-05;7.7579e-05
631;boundary;100;0.01082;0.00544432;0.0160605
631;calc iter;100;2.30606;1.88519;2.47474
631;calc total;1;233.259;233.259;233.259
631;total;1;292.141;292.141;292.141
632;initialize;1;48.8406;48.8406;48.8406
632;async;100;0.0896165;0.0010521;0.284641
632;inner;100;2.2144;1.40246;2.36157
632;wait;100;6.75294e-05;2.6909e-05;0.000126479
632;boundary;100;0.011584;0.00539983;0.016941
632;calc iter;100;2.31567;1.6701;2.51809
632;calc total;1;233.259;233.259;233.259
632;total;1;292.115;292.115;292.115
633;initialize;1;48.8727;48.8727;48.8727
633;async;100;0.0555516;0.00389523;0.201856
633;inner;100;2.24986;1.42083;2.32919
633;wait;100;4.64064e-05;3.3109e-05;0.000132659
633;boundary;100;0.0105774;0.00553172;0.0119493
633;calc iter;100;2.31604;1.60349;2.48528
633;calc total;1;233.259;233.259;233.259
633;total;1;292.147;292.147;292.147
634;initialize;1;48.8232;48.8232;48.8232
634;async;100;0.0499532;0.00125171;0.196534
634;inner;100;2.25764;1.42847;2.33478
634;wait;100;2.99629e-05;2.324e-05;5.6739e-05
634;boundary;100;0.00845946;0.00615456;0.0110351
634;calc iter;100;2.31609;1.6003;2.4874
634;calc total;1;233.259;233.259;233.259
634;total;1;292.098;292.098;292.098
635;initialize;1;48.8704;48.8704;48.8704
635;async;100;0.050388;0.0011065;0.197265
635;inner;100;2.25717;1.42778;2.33386
635;wait;100;3.73323e-05;2.7529e-05;8.4909e-05
635;boundary;100;0.00848023;0.00624319;0.0165232
635;calc iter;100;2.31608;1.60173;2.4875
635;calc total;1;233.259;233.259;233.259
635;total;1;292.145;292.145;292.145
636;initialize;1;48.8648;48.8648;48.8648
636;async;100;0.0412104;0.00122852;0.175324
636;inner;100;2.26507;1.43102;2.32882
636;wait;100;5.21183e-05;2.693e-05;9.7179e-05
636;boundary;100;0.0098097;0.0069766;0.0120225
636;calc iter;100;2.31614;1.58463;2.48219
636;calc total;1;233.259;233.259;233.259
636;total;1;292.139;292.139;292.139
637;initialize;1;48.8648;48.8648;48.8648
637;async;100;0.0405984;0.00323466;0.174738
637;inner;100;2.26603;1.43124;2.32887
637;wait;100;5.01941e-05;2.95e-05;0.000133998
637;boundary;100;0.00947654;0.00668498;0.0117724
637;calc iter;100;2.31616;1.58574;2.48094
637;calc total;1;233.259;233.259;233.259
637;total;1;292.139;292.139;292.139
640;initialize;1;48.3435;48.3435;48.3435
640;async;100;0.150063;0.00374477;0.293201
640;inner;100;2.15895;2.05973;2.32358
640;wait;100;5.59961e-05;4.049e-05;9.4238e-05
640;boundary;100;0.0121619;0.0069602;0.0125117
640;calc iter;100;2.32124;2.12034;2.40304
640;calc total;1;233.259;233.259;233.259
640;total;1;291.619;291.619;291.619
641;initialize;1;48.3806;48.3806;48.3806
641;async;100;0.165918;0.00270268;0.293636
641;inner;100;2.14395;2.02968;2.33034
641;wait;100;4.81671e-05;3.7539e-05;9.0278e-05
641;boundary;100;0.0112768;0.008191;0.0291972
641;calc iter;100;2.3212;2.21898;2.40326
641;calc total;1;233.259;233.259;233.259
641;total;1;291.656;291.656;291.656
642;initialize;1;48.307;48.307;48.307
642;async;100;0.170923;0.0022483;0.310616
642;inner;100;2.13734;2.032;2.31433
642;wait;100;4.1443e-05;3.1289e-05;9.7679e-05
642;boundary;100;0.0111845;0.0104421;0.0115861
642;calc iter;100;2.31949;2.21863;2.39975
642;calc total;1;233.259;233.259;233.259
642;total;1;291.582;291.582;291.582
643;initialize;1;48.317;48.317;48.317
643;async;100;0.173104;0.00325111;0.319992
643;inner;100;2.13256;2.02623;2.30969
643;wait;100;5.84684e-05;4.735e-05;0.000129407
643;boundary;100;0.0117947;0.0113154;0.0120916
643;calc iter;100;2.31752;2.17347;2.42883
643;calc total;1;233.259;233.259;233.259
643;total;1;291.592;291.592;291.592
644;initialize;1;48.4267;48.4267;48.4267
644;async;100;0.323092;0.0045296;0.562321
644;inner;100;1.98178;1.81287;2.31102
644;wait;100;6.9702e-05;3.6639e-05;0.000108858
644;boundary;100;0.0114954;0.00939429;0.0118328
644;calc iter;100;2.31645;2.22753;2.47199
644;calc total;1;233.259;233.259;233.259
644;total;1;291.702;291.702;291.702
645;initialize;1;48.3867;48.3867;48.3867
645;async;100;0.316782;0.00428049;0.489341
645;inner;100;1.99288;1.83591;2.30997
645;wait;100;4.81861e-05;3.5509e-05;0.000121058
645;boundary;100;0.011172;0.00932915;0.0117226
645;calc iter;100;2.32089;2.2831;2.42698
645;calc total;1;233.259;233.259;233.259
645;total;1;291.662;291.662;291.662
646;initialize;1;48.4215;48.4215;48.4215
646;async;100;0.331625;0.00156771;0.493042
646;inner;100;1.98023;1.58608;2.31517
646;wait;100;3.92613e-05;2.9749e-05;9.1708e-05
646;boundary;100;0.0110758;0.00827205;0.0114247
646;calc iter;100;2.32297;2.06799;2.39374
646;calc total;1;233.259;233.259;233.259
646;total;1;291.696;291.696;291.696
647;initialize;1;48.3775;48.3775;48.3775
647;async;100;0.350696;0.00434037;0.517947
647;inner;100;1.96295;1.30642;2.3152
647;wait;100;4.10692e-05;2.75e-05;7.1039e-05
647;boundary;100;0.011078;0.00543202;0.0114093
647;calc iter;100;2.32477;1.77748;2.41927
647;calc total;1;233.259;233.259;233.259
647;total;1;291.652;291.652;291.652
648;initialize;1;48.4098;48.4098;48.4098
648;async;100;0.0086536;0.00261766;0.0131171
648;inner;100;2.30951;1.78485;2.35693
648;wait;100;5.68658e-05;4.6799e-05;0.000118768
648;boundary;100;0.0114775;0.00960996;0.0121594
648;calc iter;100;2.3297;1.80786;2.37622
648;calc total;1;233.259;233.259;233.259
648;total;1;291.685;291.685;291.685
649;initialize;1;48.4256;48.4256;48.4256
649;async;100;0.00568064;0.00184357;0.00792878
649;inner;100;2.31553;1.78774;2.3621
649;wait;100;5.75712e-05;4.126e-05;0.000104178
649;boundary;100;0.00846191;0.00727487;0.0103041
649;calc iter;100;2.32973;1.80063;2.37507
649;calc total;1;233.259;233.259;233.259
649;total;1;291.701;291.701;291.701
383;initialize;1;48.8232;48.8232;48.8232
383;async;100;0.405543;0.00346984;0.598896
383;inner;100;1.90013;1.27978;2.2425
383;wait;100;3.14328e-05;1.8399e-05;4.913e-05
383;boundary;100;0.00611753;0.00390217;0.00845834
383;calc iter;100;2.31182;1.72084;2.44009
383;calc total;1;233.259;233.259;233.259
383;total;1;292.089;292.089;292.089
650;initialize;1;48.4379;48.4379;48.4379
650;async;100;0.00238502;0.00202304;0.00415602
650;inner;100;2.31977;1.79169;2.36551
650;wait;100;2.97896e-05;2.5179e-05;7.7479e-05
650;boundary;100;0.00755823;0.00499242;0.00849658
650;calc iter;100;2.32974;1.79891;2.37493
650;calc total;1;233.259;233.259;233.259
650;total;1;291.713;291.713;291.713
651;initialize;1;48.3712;48.3712;48.3712
651;async;100;0.0030757;0.00179867;0.00509601
651;inner;100;2.31986;1.79194;2.36551
651;wait;100;3.78355e-05;2.7149e-05;5.3919e-05
651;boundary;100;0.00676696;0.00519218;0.00814539
651;calc iter;100;2.32974;1.80036;2.37508
651;calc total;1;233.259;233.259;233.259
651;total;1;291.646;291.646;291.646
652;initialize;1;48.4306;48.4306;48.4306
652;async;100;0.00426431;0.00124692;0.00948402
652;inner;100;2.31537;1.78318;2.36337
652;wait;100;6.08693e-05;3.345e-05;0.000102288
652;boundary;100;0.0100107;0.00766226;0.0117519
652;calc iter;100;2.32971;1.8003;2.37585
652;calc total;1;233.259;233.259;233.259
652;total;1;291.706;291.706;291.706
653;initialize;1;48.3335;48.3335;48.3335
653;async;100;0.0044054;0.00323681;0.00658518
653;inner;100;2.31644;1.78677;2.36281
653;wait;100;5.12747e-05;3.4859e-05;0.000136057
653;boundary;100;0.00884602;0.00639567;0.0104024
653;calc iter;100;2.32974;1.79944;2.37578
653;calc total;1;233.259;233.259;233.259
653;total;1;291.609;291.609;291.609
654;initialize;1;48.4234;48.4234;48.4234
654;async;100;0.00173962;0.00100536;0.00626396
654;inner;100;2.32054;1.79322;2.36627
654;wait;100;2.85072e-05;2.26e-05;6.3979e-05
654;boundary;100;0.00747112;0.00367808;0.00852597
654;calc iter;100;2.32978;1.79928;2.37536
654;calc total;1;233.259;233.259;233.259
654;total;1;291.699;291.699;291.699
655;initialize;1;48.4306;48.4306;48.4306
655;async;100;0.00199304;0.00109616;0.00459257
655;inner;100;2.32019;1.78858;2.36605
655;wait;100;3.92991e-05;2.5779e-05;8.9678e-05
655;boundary;100;0.00752183;0.00598484;0.00830172
655;calc iter;100;2.32975;1.79919;2.37553
655;calc total;1;233.259;233.259;233.259
655;total;1;291.706;291.706;291.706
656;initialize;1;48.438;48.438;48.438
656;async;100;0.703133;0.00290391;1.5628
656;inner;100;1.60481;0.660896;2.30784
656;wait;100;3.66282e-05;1.992e-05;0.000129448
656;boundary;100;0.0104273;0.00361185;0.0113921
656;calc iter;100;2.31841;2.1611;2.52159
656;calc total;1;233.259;233.259;233.259
656;total;1;291.713;291.713;291.713
657;initialize;1;48.3474;48.3474;48.3474
657;async;100;0.743769;0.0035641;1.48751
657;inner;100;1.54961;0.6996;2.3091
657;wait;100;3.6316e-05;2.501e-05;0.000102298
657;boundary;100;0.00976331;0.00539687;0.0116177
657;calc iter;100;2.30319;2.04611;2.47713
657;calc total;1;233.259;233.259;233.259
657;total;1;291.622;291.622;291.622
658;initialize;1;48.438;48.438;48.438
658;async;100;0.716843;0.00204019;1.46743
658;inner;100;1.56307;0.773556;2.31329
658;wait;100;3.99714e-05;3.0559e-05;6.2589e-05
658;boundary;100;0.0105984;0.00708905;0.0113282
658;calc iter;100;2.29056;2.15924;2.46956
658;calc total;1;233.259;233.259;233.259
658;total;1;291.713;291.713;291.713
659;initialize;1;48.35;48.35;48.35
659;async;100;0.648499;0.00199814;1.38122
659;inner;100;1.61848;0.948342;2.31325
659;wait;100;5.19678e-05;2.3089e-05;0.000103228
659;boundary;100;0.010737;0.00559373;0.0119756
659;calc iter;100;2.27777;2.11532;2.61299
659;calc total;1;233.259;233.259;233.259
659;total;1;291.625;291.625;291.625
660;initialize;1;48.4084;48.4084;48.4084
660;async;100;0.62187;0.00302925;1.41006
660;inner;100;1.6317;0.870909;2.31024
660;wait;100;4.69747e-05;2.659e-05;8.7308e-05
660;boundary;100;0.0111315;0.00693011;0.0136063
660;calc iter;100;2.26475;2.04245;2.4769
660;calc total;1;233.259;233.259;233.259
660;total;1;291.683;291.683;291.683
661;initialize;1;48.408;48.408;48.408
661;async;100;0.687415;0.00348434;1.72474
661;inner;100;1.58189;0.812577;2.30842
661;wait;100;3.61473e-05;2.11e-05;0.000124928
661;boundary;100;0.0101419;0.00549462;0.0114551
661;calc iter;100;2.27949;1.98969;2.63081
661;calc total;1;233.259;233.259;233.259
661;total;1;291.683;291.683;291.683
662;initialize;1;48.4055;48.4055;48.4055
662;async;100;0.704846;0.00297693;1.56376
662;inner;100;1.57627;0.746824;2.31383
662;wait;100;3.99468e-05;2.737e-05;5.9339e-05
662;boundary;100;0.0102606;0.00588116;0.0116214
662;calc iter;100;2.29142;2.04606;2.66191
662;calc total;1;233.259;233.259;233.259
662;total;1;291.681;291.681;291.681
663;initialize;1;48.3408;48.3408;48.3408
663;async;100;0.696045;0.00345578;1.7526
663;inner;100;1.5957;0.706592;2.3138
663;wait;100;3.70228e-05;2.682e-05;8.8848e-05
663;boundary;100;0.0102259;0.0058292;0.0113785
663;calc iter;100;2.30202;1.81314;2.61661
663;calc total;1;233.259;233.259;233.259
663;total;1;291.616;291.616;291.616
664;initialize;1;48.359;48.359;48.359
664;async;100;0.155477;0.00116354;0.619167
664;inner;100;2.14444;1.2466;2.32876
664;wait;100;6.20369e-05;2.6639e-05;0.000109529
664;boundary;100;0.0116053;0.00658722;0.0168072
664;calc iter;100;2.31159;1.67783;2.66508
664;calc total;1;233.259;233.259;233.259
664;total;1;291.634;291.634;291.634
665;initialize;1;48.4382;48.4382;48.4382
665;async;100;0.0952063;0.000874615;0.422155
665;inner;100;2.20711;1.31798;2.32903
665;wait;100;4.46358e-05;3.448e-05;0.000163317
665;boundary;100;0.0109439;0.00675766;0.0121034
665;calc iter;100;2.31331;1.6007;2.48314
665;calc total;1;233.259;233.259;233.259
665;total;1;291.713;291.713;291.713
666;initialize;1;48.3631;48.3631;48.3631
666;async;100;0.0886947;0.00198112;0.418302
666;inner;100;2.21713;1.3265;2.33485
666;wait;100;3.05989e-05;2.4089e-05;0.000102839
666;boundary;100;0.00755793;0.00614461;0.0113905
666;calc iter;100;2.31341;1.59857;2.47831
666;calc total;1;233.259;233.259;233.259
666;total;1;291.638;291.638;291.638
667;initialize;1;48.4382;48.4382;48.4382
667;async;100;0.0888428;0.00144104;0.418413
667;inner;100;2.21682;1.32582;2.33265
667;wait;100;3.65162e-05;2.9049e-05;7.3638e-05
667;boundary;100;0.00768907;0.00643489;0.0111142
667;calc iter;100;2.31339;1.59765;2.47779
667;calc total;1;233.259;233.259;233.259
667;total;1;291.713;291.713;291.713
668;initialize;1;48.3727;48.3727;48.3727
668;async;100;0.0681276;0.00216349;0.363653
668;inner;100;2.23584;1.34936;2.32826
668;wait;100;4.59477e-05;2.545e-05;0.000114068
668;boundary;100;0.00984985;0.00710256;0.0120053
668;calc iter;100;2.31387;1.57856;2.46566
668;calc total;1;233.259;233.259;233.259
668;total;1;291.648;291.648;291.648
669;initialize;1;48.3687;48.3687;48.3687
669;async;100;0.0668988;0.00354421;0.362178
669;inner;100;2.23718;1.35226;2.33689
669;wait;100;4.59245e-05;2.405e-05;0.000130778
669;boundary;100;0.00977012;0.00633057;0.0118573
669;calc iter;100;2.31389;1.58076;2.46465
669;calc total;1;233.259;233.259;233.259
669;total;1;291.644;291.644;291.644
670;initialize;1;48.4188;48.4188;48.4188
670;async;100;0.0661774;0.00127159;0.368195
670;inner;100;2.24072;1.35404;2.34186
670;wait;100;2.82634e-05;2.025e-05;5.4109e-05
670;boundary;100;0.00699594;0.00431057;0.0107512
670;calc iter;100;2.31392;1.58035;2.46683
670;calc total;1;233.259;233.259;233.259
670;total;1;291.694;291.694;291.694
671;initialize;1;48.3816;48.3816;48.3816
671;async;100;0.0664397;0.00210643;0.367756
671;inner;100;2.24048;1.35372;2.34211
671;wait;100;4.05673e-05;2.7e-05;9.0358e-05
671;boundary;100;0.00694648;0.00467291;0.0107721
671;calc iter;100;2.31391;1.58041;2.46672
671;calc total;1;233.259;233.259;233.259
671;total;1;291.657;291.657;291.657
672;initialize;1;48.4345;48.4345;48.4345
672;async;100;0.721361;0.00450254;1.1195
672;inner;100;1.5858;1.18438;2.31276
672;wait;100;3.36353e-05;2.6459e-05;8.8978e-05
672;boundary;100;0.00740597;0.00581204;0.0112321
672;calc iter;100;2.3146;2.25818;2.42732
672;calc total;1;233.259;233.259;233.259
672;total;1;291.71;291.71;291.71
673;initialize;1;48.3512;48.3512;48.3512
673;async;100;0.579155;0.00439046;0.980181
673;inner;100;1.72445;1.35013;2.31099
673;wait;100;3.49937e-05;2.57e-05;0.000131398
673;boundary;100;0.00996502;0.00646049;0.0113361
673;calc iter;100;2.31361;2.25216;2.43852
673;calc total;1;233.259;233.259;233.259
673;total;1;291.626;291.626;291.626
674;initialize;1;48.3062;48.3062;48.3062
674;async;100;0.550228;0.00327849;0.965675
674;inner;100;1.75025;1.39176;2.31578
674;wait;100;3.96345e-05;2.8419e-05;7.1699e-05
674;boundary;100;0.0110125;0.0079621;0.0116121
674;calc iter;100;2.31154;2.19381;2.4477
674;calc total;1;233.259;233.259;233.259
674;total;1;291.581;291.581;291.581
675;initialize;1;48.421;48.421;48.421
675;async;100;0.654925;0.00307777;1.12834
675;inner;100;1.64017;1.25474;2.31574
675;wait;100;6.24865e-05;5.046e-05;8.1249e-05
675;boundary;100;0.0121815;0.008075;0.0148084
675;calc iter;100;2.30734;2.06867;2.57013
675;calc total;1;233.259;233.259;233.259
675;total;1;291.696;291.696;291.696
676;initialize;1;48.438;48.438;48.438
676;async;100;0.948592;0.000709528;1.60939
676;inner;100;1.34388;0.836175;2.32066
676;wait;100;5.07268e-05;3.319e-05;8.5178e-05
676;boundary;100;0.0111778;0.00609109;0.0152206
676;calc iter;100;2.30371;2.13651;2.49123
676;calc total;1;233.259;233.259;233.259
676;total;1;291.713;291.713;291.713
677;initialize;1;48.4381;48.4381;48.4381
677;async;100;0.788939;0.00330328;1.3373
677;inner;100;1.51095;1.07929;2.30965
677;wait;100;4.42603e-05;3.2149e-05;0.000132938
677;boundary;100;0.0107415;0.00988226;0.0118119
677;calc iter;100;2.31068;2.19184;2.52883
677;calc total;1;233.259;233.259;233.259
677;total;1;291.713;291.713;291.713
678;initialize;1;48.4381;48.4381;48.4381
678;async;100;0.774038;0.00114216;1.33082
678;inner;100;1.5296;1.05244;2.31693
678;wait;100;3.94691e-05;3.073e-05;9.5618e-05
678;boundary;100;0.0104362;0.00766897;0.0113362
678;calc iter;100;2.31412;2.23888;2.52632
678;calc total;1;233.259;233.259;233.259
678;total;1;291.713;291.713;291.713
679;initialize;1;48.438;48.438;48.438
679;async;100;0.978213;0.00499351;1.50074
679;inner;100;1.33036;0.800684;2.31559
679;wait;100;3.18262e-05;2.495e-05;6.8609e-05
679;boundary;100;0.00935138;0.00543656;0.0114862
679;calc iter;100;2.31796;2.16438;2.45246
679;calc total;1;233.259;233.259;233.259
679;total;1;291.713;291.713;291.713
680;initialize;1;48.4381;48.4381;48.4381
680;async;100;0.130429;0.00692417;0.29324
680;inner;100;2.18411;1.44595;2.32552
680;wait;100;6.81432e-05;5.8069e-05;9.5649e-05
680;boundary;100;0.01162;0.00959973;0.014969
680;calc iter;100;2.32623;1.65955;2.41644
680;calc total;1;233.259;233.259;233.259
680;total;1;291.713;291.713;291.713
681;initialize;1;48.4115;48.4115;48.4115
681;async;100;0.113531;0.00121279;0.268661
681;inner;100;2.2058;1.45874;2.33454
681;wait;100;4.61171e-05;3.3339e-05;8.7168e-05
681;boundary;100;0.00698215;0.00545949;0.00879262
681;calc iter;100;2.32636;1.64624;2.40835
681;calc total;1;233.259;233.259;233.259
681;total;1;291.687;291.687;291.687
682;initialize;1;48.3839;48.3839;48.3839
682;async;100;0.116413;0.00114466;0.271754
682;inner;100;2.203;1.45687;2.33232
682;wait;100;3.41296e-05;2.217e-05;9.4159e-05
682;boundary;100;0.00692665;0.00518691;0.0098552
682;calc iter;100;2.32638;1.64471;2.40891
682;calc total;1;233.259;233.259;233.259
682;total;1;291.659;291.659;291.659
683;initialize;1;48.3858;48.3858;48.3858
683;async;100;0.11618;0.00142205;0.271414
683;inner;100;2.20276;1.4581;2.33145
683;wait;100;4.05575e-05;2.934e-05;0.000163198
683;boundary;100;0.00739026;0.00524434;0.0101069
683;calc iter;100;2.32637;1.64563;2.40939
683;calc total;1;233.259;233.259;233.259
683;total;1;291.661;291.661;291.661
684;initialize;1;48.3726;48.3726;48.3726
684;async;100;0.115431;0.00132264;0.277654
684;inner;100;2.20007;1.45331;2.3296
684;wait;100;5.46645e-05;3.4879e-05;0.000104838
684;boundary;100;0.0107905;0.00874773;0.0118333
684;calc iter;100;2.32635;1.64593;2.41005
684;calc total;1;233.259;233.259;233.259
684;total;1;291.648;291.648;291.648
685;initialize;1;48.4169;48.4169;48.4169
685;async;100;0.114802;0.00341392;0.272958
685;inner;100;2.20147;1.45694;2.32747
685;wait;100;5.38923e-05;3.2399e-05;0.000170677
685;boundary;100;0.0100513;0.00627764;0.0114531
685;calc iter;100;2.32638;1.64493;2.41082
685;calc total;1;233.259;233.259;233.259
685;total;1;291.692;291.692;291.692
686;initialize;1;48.4269;48.4269;48.4269
686;async;100;0.113905;0.00153657;0.271608
686;inner;100;2.20605;1.4601;2.33334
686;wait;100;3.24087e-05;2.53e-05;6.0949e-05
686;boundary;100;0.00643971;0.00376572;0.00847384
686;calc iter;100;2.32643;1.64707;2.40917
686;calc total;1;233.259;233.259;233.259
686;total;1;291.702;291.702;291.702
687;initialize;1;48.4376;48.4376;48.4376
687;async;100;0.113579;0.00169577;0.270353
687;inner;100;2.20596;1.46038;2.33368
687;wait;100;4.49673e-05;2.19e-05;9.9408e-05
687;boundary;100;0.00682275;0.00481487;0.00777944
687;calc iter;100;2.32641;1.64572;2.40904
687;calc total;1;233.259;233.259;233.259
687;total;1;291.713;291.713;291.713
688;initialize;1;48.3187;48.3187;48.3187
688;async;100;0.639567;0.00360847;1.50246
688;inner;100;1.66738;0.693162;2.3089
688;wait;100;3.87872e-05;2.3069e-05;0.000131367
688;boundary;100;0.00993494;0.00361189;0.0112736
688;calc iter;100;2.31692;2.19926;2.43804
688;calc total;1;233.259;233.259;233.259
688;total;1;291.594;291.594;291.594
689;initialize;1;48.4382;48.4382;48.4382
689;async;100;0.761401;0.00377764;1.46845
689;inner;100;1.5294;0.674919;2.3093
689;wait;100;3.84405e-05;2.8069e-05;8.8219e-05
689;boundary;100;0.0108987;0.00584538;0.0114073
689;calc iter;100;2.30174;2.12711;2.42524
689;calc total;1;233.259;233.259;233.259
689;total;1;291.713;291.713;291.713
690;initialize;1;48.4362;48.4362;48.4362
690;async;100;0.625016;0.00124629;1.35861
690;inner;100;1.65566;0.924462;2.31385
690;wait;100;3.60507e-05;2.464e-05;5.7919e-05
690;boundary;100;0.0103758;0.00634914;0.0113988
690;calc iter;100;2.29109;2.18717;2.42369
690;calc total;1;233.259;233.259;233.259
690;total;1;291.711;291.711;291.711
691;initialize;1;48.3149;48.3149;48.3149
691;async;100;0.582235;0.00204815;1.36657
691;inner;100;1.69039;0.929629;2.31317
691;wait;100;5.11814e-05;3.225e-05;8.9958e-05
691;boundary;100;0.0113662;0.00752604;0.0118951
691;calc iter;100;2.28405;2.11162;2.52525
691;calc total;1;233.259;233.259;233.259
691;total;1;291.59;291.59;291.59
692;initialize;1;48.4015;48.4015;48.4015
692;async;100;0.618704;0.00263828;1.45037
692;inner;100;1.6479;0.825212;2.30938
692;wait;100;5.53889e-05;3.56e-05;9.1328e-05
692;boundary;100;0.0112286;0.00808844;0.0146982
692;calc iter;100;2.2779;2.11216;2.43922
692;calc total;1;233.259;233.259;233.259
692;total;1;291.677;291.677;291.677
693;initialize;1;48.4357;48.4357;48.4357
693;async;100;0.59022;0.00433442;1.29082
693;inner;100;1.68559;0.979422;2.3083
693;wait;100;3.72236e-05;2.764e-05;0.000143808
693;boundary;100;0.0106877;0.00637931;0.0114748
693;calc iter;100;2.28654;2.18059;2.4572
693;calc total;1;233.259;233.259;233.259
693;total;1;291.711;291.711;291.711
694;initialize;1;48.3541;48.3541;48.3541
694;async;100;0.741183;0.00147916;1.45719
694;inner;100;1.5425;0.766984;2.31329
694;wait;100;3.58452e-05;2.562e-05;7.7349e-05
694;boundary;100;0.0105713;0.00589001;0.0115141
694;calc iter;100;2.29429;2.16613;2.41684
694;calc total;1;233.259;233.259;233.259
694;total;1;291.629;291.629;291.629
695;initialize;1;48.438;48.438;48.438
695;async;100;0.624494;0.00299394;1.30112
695;inner;100;1.6697;0.674377;2.3125
695;wait;100;3.85726e-05;2.6829e-05;7.5759e-05
695;boundary;100;0.0107652;0.00538378;0.0113986
695;calc iter;100;2.305;1.84442;2.50923
695;calc total;1;233.259;233.259;233.259
695;total;1;291.713;291.713;291.713
696;initialize;1;48.4381;48.4381;48.4381
696;async;100;0.0646565;0.00110272;0.34419
696;inner;100;2.23949;1.41465;2.32587
696;wait;100;5.96733e-05;2.703e-05;8.9949e-05
696;boundary;100;0.0116899;0.00653767;0.0146574
696;calc iter;100;2.3159;1.77345;2.49048
696;calc total;1;233.259;233.259;233.259
696;total;1;291.713;291.713;291.713
697;initialize;1;48.4382;48.4382;48.4382
697;async;100;0.0549941;0.00154596;0.344019
697;inner;100;2.25023;1.41648;2.32567
697;wait;100;4.96974e-05;3.393e-05;0.000131828
697;boundary;100;0.0106626;0.00682875;0.0119342
697;calc iter;100;2.31594;1.77197;2.46743
697;calc total;1;233.259;233.259;233.259
697;total;1;291.713;291.713;291.713
698;initialize;1;48.4381;48.4381;48.4381
698;async;100;0.0533976;0.00194532;0.343081
698;inner;100;2.25535;1.42185;2.33092
698;wait;100;3.15985e-05;2.2929e-05;8.2689e-05
698;boundary;100;0.00719047;0.00475135;0.0111562
698;calc iter;100;2.31597;1.76971;2.39974
698;calc total;1;233.259;233.259;233.259
698;total;1;291.713;291.713;291.713
699;initialize;1;48.4212;48.4212;48.4212
699;async;100;0.0522475;0.00247717;0.341837
699;inner;100;2.25619;1.42389;2.33093
699;wait;100;3.4764e-05;2.7059e-05;6.2148e-05
699;boundary;100;0.00748601;0.00502764;0.0111606
699;calc iter;100;2.31597;1.77078;2.4126
699;calc total;1;233.259;233.259;233.259
699;total;1;291.696;291.696;291.696
700;initialize;1;48.3321;48.3321;48.3321
700;async;100;0.0511188;0.00160338;0.328263
700;inner;100;2.2545;1.41776;2.32903
700;wait;100;4.87013e-05;2.864e-05;8.3959e-05
700;boundary;100;0.0102761;0.00728804;0.0123168
700;calc iter;100;2.31595;1.7572;2.37617
700;calc total;1;233.259;233.259;233.259
700;total;1;291.607;291.607;291.607
701;initialize;1;48.4382;48.4382;48.4382
701;async;100;0.0505332;0.00261291;0.3284
701;inner;100;2.25554;1.4209;2.32612
701;wait;100;5.06163e-05;3.024e-05;0.000126288
701;boundary;100;0.00983878;0.00656367;0.0118387
701;calc iter;100;2.31596;1.75802;2.40622
701;calc total;1;233.259;233.259;233.259
701;total;1;291.713;291.713;291.713
702;initialize;1;48.4362;48.4362;48.4362
702;async;100;0.0499955;0.00236821;0.33165
702;inner;100;2.25943;1.42418;2.33229
702;wait;100;2.86372e-05;2.233e-05;8.1229e-05
702;boundary;100;0.00654506;0.0040223;0.0105981
702;calc iter;100;2.316;1.75987;2.40848
702;calc total;1;233.259;233.259;233.259
702;total;1;291.712;291.712;291.712
703;initialize;1;48.4156;48.4156;48.4156
703;async;100;0.0495432;0.00176417;0.328981
703;inner;100;2.25964;1.42377;2.33232
703;wait;100;4.07631e-05;2.462e-05;7.2718e-05
703;boundary;100;0.00676357;0.00549541;0.00988767
703;calc iter;100;2.31599;1.75828;2.40632
703;calc total;1;233.259;233.259;233.259
703;total;1;291.691;291.691;291.691
704;initialize;1;48.3225;48.3225;48.3225
704;async;100;0.840071;0.00341634;1.55636
704;inner;100;1.45783;0.707245;2.30998
704;wait;100;4.22775e-05;2.252e-05;0.000140127
704;boundary;100;0.0108475;0.00381624;0.018093
704;calc iter;100;2.3088;2.1397;2.45488
704;calc total;1;233.259;233.259;233.259
704;total;1;291.598;291.598;291.598
705;initialize;1;48.4254;48.4254;48.4254
705;async;100;0.678952;0.00407975;1.16012
705;inner;100;1.61348;1.14532;2.30939
705;wait;100;3.87198e-05;2.3089e-05;9.3748e-05
705;boundary;100;0.00977465;0.00567545;0.0114053
705;calc iter;100;2.30225;2.17531;2.44737
705;calc total;1;233.259;233.259;233.259
705;total;1;291.701;291.701;291.701
706;initialize;1;48.4381;48.4381;48.4381
706;async;100;0.604186;0.00130454;1.15226
706;inner;100;1.68576;1.24589;2.31496
706;wait;100;3.70565e-05;2.604e-05;6.9349e-05
706;boundary;100;0.0105646;0.00735819;0.0117091
706;calc iter;100;2.30055;2.21446;2.45435
706;calc total;1;233.259;233.259;233.259
706;total;1;291.713;291.713;291.713
707;initialize;1;48.401;48.401;48.401
707;async;100;0.594471;0.00385248;1.27689
707;inner;100;1.68926;1.08154;2.3147
707;wait;100;5.74588e-05;3.359e-05;9.5108e-05
707;boundary;100;0.0114957;0.00720151;0.0171767
707;calc iter;100;2.29529;1.89352;2.63752
707;calc total;1;233.259;233.259;233.259
707;total;1;291.676;291.676;291.676
708;initialize;1;48.4379;48.4379;48.4379
708;async;100;0.766904;0.00258832;1.57447
708;inner;100;1.51019;0.783374;2.30898
708;wait;100;5.65082e-05;3.6229e-05;0.000127678
708;boundary;100;0.0112981;0.00977138;0.0119009
708;calc iter;100;2.28845;2.14856;2.43697
708;calc total;1;233.259;233.259;233.259
708;total;1;291.713;291.713;291.713
709;initialize;1;48.3788;48.3788;48.3788
709;async;100;0.647279;0.0038765;1.28031
709;inner;100;1.64148;1.18604;2.30879
709;wait;100;4.15054e-05;3.048e-05;0.000100198
709;boundary;100;0.0107851;0.00963436;0.0119496
709;calc iter;100;2.29959;2.20646;2.55289
709;calc total;1;233.259;233.259;233.259
709;total;1;291.654;291.654;291.654
710;initialize;1;48.4375;48.4375;48.4375
710;async;100;0.795793;0.00305389;1.40114
710;inner;100;1.49754;0.882768;2.31444
710;wait;100;3.44235e-05;2.088e-05;9.9938e-05
710;boundary;100;0.0101566;0.00584169;0.0116562
710;calc iter;100;2.30353;2.13279;2.65828
710;calc total;1;233.259;233.259;233.259
710;total;1;291.713;291.713;291.713
711;initialize;1;48.3268;48.3268;48.3268
711;async;100;0.766501;0.00466575;1.34555
711;inner;100;1.53582;0.68169;2.31371
711;wait;100;4.13117e-05;2.98e-05;7.4169e-05
711;boundary;100;0.010805;0.00543282;0.0115374
711;calc iter;100;2.31317;1.92738;2.52683
711;calc total;1;233.259;233.259;233.259
711;total;1;291.602;291.602;291.602
712;initialize;1;48.3362;48.3362;48.3362
712;async;100;0.109844;0.00308356;0.365694
712;inner;100;2.2011;1.31373;2.32438
712;wait;100;6.94853e-05;4.9509e-05;0.000114408
712;boundary;100;0.0119109;0.00975495;0.0167039
712;calc iter;100;2.32293;1.67;2.50308
712;calc total;1;233.259;233.259;233.259
712;total;1;291.611;291.611;291.611
713;initialize;1;48.3753;48.3753;48.3753
713;async;100;0.0854668;0.00320969;0.314357
713;inner;100;2.22853;1.33041;2.33884
713;wait;100;4.38471e-05;2.9449e-05;0.000182647
713;boundary;100;0.0092597;0.00680211;0.01151
713;calc iter;100;2.3233;1.64911;2.48117
713;calc total;1;233.259;233.259;233.259
713;total;1;291.65;291.65;291.65
714;initialize;1;48.4383;48.4383;48.4383
714;async;100;0.0828377;0.00237124;0.312508
714;inner;100;2.23289;1.3355;2.34306
714;wait;100;3.11677e-05;2.478e-05;6.4099e-05
714;boundary;100;0.00757699;0.0049574;0.0108212
714;calc iter;100;2.32333;1.64915;2.48125
714;calc total;1;233.259;233.259;233.259
714;total;1;291.713;291.713;291.713
715;initialize;1;48.4067;48.4067;48.4067
715;async;100;0.08348;0.00318382;0.31325
715;inner;100;2.2325;1.33508;2.34313
715;wait;100;3.47271e-05;2.736e-05;9.8128e-05
715;boundary;100;0.00730141;0.00574027;0.00960882
715;calc iter;100;2.32332;1.64957;2.48133
715;calc total;1;233.259;233.259;233.259
715;total;1;291.682;291.682;291.682
716;initialize;1;48.4306;48.4306;48.4306
716;async;100;0.0771894;0.00142829;0.279811
716;inner;100;2.23703;1.34032;2.34209
716;wait;100;4.85653e-05;2.776e-05;0.000120538
716;boundary;100;0.00908937;0.00617231;0.0118366
716;calc iter;100;2.32336;1.62656;2.39999
716;calc total;1;233.259;233.259;233.259
716;total;1;291.706;291.706;291.706
717;initialize;1;48.3089;48.3089;48.3089
717;async;100;0.0768534;0.0034534;0.28458
717;inner;100;2.23712;1.33772;2.34013
717;wait;100;5.492e-05;3.1569e-05;9.0249e-05
717;boundary;100;0.00933756;0.00607491;0.011717
717;calc iter;100;2.32337;1.62841;2.39987
717;calc total;1;233.259;233.259;233.259
717;total;1;291.584;291.584;291.584
718;initialize;1;48.4381;48.4381;48.4381
718;async;100;0.0768896;0.00286533;0.284303
718;inner;100;2.24012;1.34239;2.34588
718;wait;100;2.76261e-05;2.1279e-05;9.1919e-05
718;boundary;100;0.00638024;0.00397549;0.00922504
718;calc iter;100;2.32342;1.6307;2.40021
718;calc total;1;233.259;233.259;233.259
718;total;1;291.713;291.713;291.713
719;initialize;1;48.4378;48.4378;48.4378
719;async;100;0.0761952;0.00285154;0.283922
719;inner;100;2.24064;1.34334;2.34618
719;wait;100;4.3358e-05;1.78e-05;5.8899e-05
719;boundary;100;0.00654199;0.0039319;0.00860669
719;calc iter;100;2.32343;1.63122;2.40032
719;calc total;1;233.259;233.259;233.259
719;total;1;291.713;291.713;291.713
720;initialize;1;48.3352;48.3352;48.3352
720;async;100;0.447818;0.0033159;0.7886
720;inner;100;1.85581;0.752288;2.30941
720;wait;100;4.22382e-05;2.925e-05;0.000128958
720;boundary;100;0.0110259;0.00541559;0.019399
720;calc iter;100;2.3147;1.46803;2.83142
720;calc total;1;233.259;233.259;233.259
720;total;1;291.61;291.61;291.61
721;initialize;1;48.326;48.326;48.326
721;async;100;0.487591;0.00330355;0.978134
721;inner;100;1.8103;0.891572;2.30957
721;wait;100;4.83474e-05;3.414e-05;9.5398e-05
721;boundary;100;0.0110956;0.00915374;0.0115215
721;calc iter;100;2.30904;1.7733;2.99361
721;calc total;1;233.259;233.259;233.259
721;total;1;291.601;291.601;291.601
722;initialize;1;48.3129;48.3129;48.3129
722;async;100;0.478445;0.00284886;0.959693
722;inner;100;1.81447;1.25755;2.31434
722;wait;100;4.32364e-05;3.319e-05;8.3719e-05
722;boundary;100;0.0110426;0.00730726;0.0119381
722;calc iter;100;2.30401;2.13622;2.73282
722;calc total;1;233.259;233.259;233.259
722;total;1;291.588;291.588;291.588
723;initialize;1;48.3782;48.3782;48.3782
723;async;100;0.416547;0.00131048;0.774854
723;inner;100;1.86948;1.57095;2.31454
723;wait;100;6.16603e-05;3.417e-05;0.000109638
723;boundary;100;0.0114993;0.00726073;0.012009
723;calc iter;100;2.29759;2.09311;2.63848
723;calc total;1;233.259;233.259;233.259
723;total;1;291.653;291.653;291.653
724;initialize;1;48.3461;48.3461;48.3461
724;async;100;0.412338;0.00324655;0.716121
724;inner;100;1.86822;1.54033;2.31073
724;wait;100;6.34738e-05;3.682e-05;0.000134438
724;boundary;100;0.011569;0.00856094;0.0194264
724;calc iter;100;2.29219;2.05115;2.54632
724;calc total;1;233.259;233.259;233.259
724;total;1;291.621;291.621;291.621
725;initialize;1;48.4139;48.4139;48.4139
725;async;100;0.466288;0.00296019;0.851414
725;inner;100;1.82218;1.41909;2.30918
725;wait;100;4.52629e-05;2.97e-05;0.000135427
725;boundary;100;0.0110459;0.00945606;0.0117558
725;calc iter;100;2.29956;2.06552;2.42422
725;calc total;1;233.259;233.259;233.259
725;total;1;291.689;291.689;291.689
726;initialize;1;48.3742;48.3742;48.3742
726;async;100;0.481763;0.0012367;0.950032
726;inner;100;1.81224;1.06083;2.31488
726;wait;100;4.41497e-05;3.26e-05;9.6349e-05
726;boundary;100;0.0111434;0.00739901;0.0114781
726;calc iter;100;2.30519;2.00593;2.49476
726;calc total;1;233.259;233.259;233.259
726;total;1;291.649;291.649;291.649
727;initialize;1;48.415;48.415;48.415
727;async;100;0.434805;0.00349688;0.713599
727;inner;100;1.86435;0.857722;2.31439
727;wait;100;4.31303e-05;2.9389e-05;8.8688e-05
727;boundary;100;0.0110372;0.0058961;0.0144369
727;calc iter;100;2.31024;1.57725;2.44787
727;calc total;1;233.259;233.259;233.259
727;total;1;291.69;291.69;291.69
728;initialize;1;48.4228;48.4228;48.4228
728;async;100;0.015634;0.00118283;0.0961705
728;inner;100;2.29125;1.67326;2.32692
728;wait;100;6.37863e-05;3.032e-05;0.000123998
728;boundary;100;0.0115502;0.00754181;0.0123066
728;calc iter;100;2.3185;1.69293;2.4022
728;calc total;1;233.259;233.259;233.259
728;total;1;291.698;291.698;291.698
729;initialize;1;48.4381;48.4381;48.4381
729;async;100;0.0100858;0.00231406;0.0757081
729;inner;100;2.2993;1.67386;2.3928
729;wait;100;5.24792e-05;3.0379e-05;0.000129007
729;boundary;100;0.00908226;0.00737563;0.0182314
729;calc iter;100;2.31852;1.68745;2.42471
729;calc total;1;233.259;233.259;233.259
729;total;1;291.713;291.713;291.713
730;initialize;1;48.3757;48.3757;48.3757
730;async;100;0.00762148;0.00220846;0.0676856
730;inner;100;2.30295;1.67909;2.33886
730;wait;100;3.2882e-05;2.333e-05;9.8988e-05
730;boundary;100;0.00793875;0.00467946;0.0117085
730;calc iter;100;2.31854;1.68617;2.38224
730;calc total;1;233.259;233.259;233.259
730;total;1;291.651;291.651;291.651
731;initialize;1;48.4381;48.4381;48.4381
731;async;100;0.00872091;0.00180733;0.0674816
731;inner;100;2.30241;1.67838;2.3391
731;wait;100;4.24889e-05;2.8369e-05;9.8508e-05
731;boundary;100;0.00735592;0.00549363;0.0119471
731;calc iter;100;2.31853;1.68716;2.37724
731;calc total;1;233.259;233.259;233.259
731;total;1;291.713;291.713;291.713
732;initialize;1;48.438;48.438;48.438
732;async;100;0.0115147;0.00167084;0.12826
732;inner;100;2.29635;1.67391;2.33218
732;wait;100;5.84382e-05;3.4769e-05;9.2199e-05
732;boundary;100;0.0105833;0.00824208;0.0121578
732;calc iter;100;2.31851;1.68659;2.41363
732;calc total;1;233.259;233.259;233.259
732;total;1;291.713;291.713;291.713
733;initialize;1;48.3993;48.3993;48.3993
733;async;100;0.0106265;0.00338425;0.0841768
733;inner;100;2.29829;1.67508;2.33565
733;wait;100;4.92211e-05;2.867e-05;0.000129608
733;boundary;100;0.00956937;0.00644531;0.011875
733;calc iter;100;2.31854;1.68803;2.35477
733;calc total;1;233.259;233.259;233.259
733;total;1;291.674;291.674;291.674
734;initialize;1;48.3372;48.3372;48.3372
734;async;100;0.00864586;0.00101768;0.0849897
734;inner;100;2.3027;1.67851;2.33974
734;wait;100;3.06387e-05;2.058e-05;5.9159e-05
734;boundary;100;0.00717295;0.00462949;0.0107327
734;calc iter;100;2.31855;1.68585;2.35716
734;calc total;1;233.259;233.259;233.259
734;total;1;291.612;291.612;291.612
735;initialize;1;48.3438;48.3438;48.3438
735;async;100;0.00846022;0.000957655;0.0838052
735;inner;100;2.30283;1.67913;2.33973
735;wait;100;4.7207e-05;2.582e-05;9.1138e-05
735;boundary;100;0.00720845;0.00475054;0.010865
735;calc iter;100;2.31855;1.68749;2.35418
735;calc total;1;233.259;233.259;233.259
735;total;1;291.619;291.619;291.619
736;initialize;1;48.3957;48.3957;48.3957
736;async;100;0.694244;0.00388211;1.54236
736;inner;100;1.60504;0.757936;2.31181
736;wait;100;3.80672e-05;2.083e-05;0.000108568
736;boundary;100;0.010491;0.00500241;0.0114101
736;calc iter;100;2.30982;2.09738;2.47112
736;calc total;1;233.259;233.259;233.259
736;total;1;291.671;291.671;291.671
737;initialize;1;48.4381;48.4381;48.4381
737;async;100;0.535955;0.00281135;1.20063
737;inner;100;1.75779;1.08019;2.3095
737;wait;100;3.71196e-05;2.633e-05;0.000130228
737;boundary;100;0.0102174;0.00629681;0.0116254
737;calc iter;100;2.304;2.17654;2.39697
737;calc total;1;233.259;233.259;233.259
737;total;1;291.713;291.713;291.713
738;initialize;1;48.4381;48.4381;48.4381
738;async;100;0.549397;0.00265078;1.64716
738;inner;100;1.73671;0.974541;2.31464
738;wait;100;4.27436e-05;3.161e-05;8.9338e-05
738;boundary;100;0.0111364;0.0081874;0.011978
738;calc iter;100;2.29729;2.03833;2.65293
738;calc total;1;233.259;233.259;233.259
738;total;1;291.713;291.713;291.713
739;initialize;1;48.3109;48.3109;48.3109
739;async;100;0.504358;0.00103728;1.21794
739;inner;100;1.78607;1.17865;2.31353
739;wait;100;5.35018e-05;2.95e-05;7.7469e-05
739;boundary;100;0.0112024;0.00749925;0.0121859
739;calc iter;100;2.30169;2.10479;2.52793
739;calc total;1;233.259;233.259;233.259
739;total;1;291.586;291.586;291.586
740;initialize;1;48.3949;48.3949;48.3949
740;async;100;0.548023;0.00254867;1.13381
740;inner;100;1.74006;1.17168;2.31118
740;wait;100;6.13813e-05;3.438e-05;0.000169537
740;boundary;100;0.0114913;0.00914271;0.0122537
740;calc iter;100;2.29964;2.16185;2.40817
740;calc total;1;233.259;233.259;233.259
740;total;1;291.67;291.67;291.67
741;initialize;1;48.3991;48.3991;48.3991
741;async;100;0.525193;0.00353607;1.13902
741;inner;100;1.76909;1.14289;2.31218
741;wait;100;4.2851e-05;2.309e-05;8.3608e-05
741;boundary;100;0.0106629;0.00649594;0.0116918
741;calc iter;100;2.305;2.19309;2.36421
741;calc total;1;233.259;233.259;233.259
741;total;1;291.674;291.674;291.674
742;initialize;1;48.4382;48.4382;48.4382
742;async;100;0.5482;0.00136326;1.24576
742;inner;100;1.74784;1.07817;2.3165
742;wait;100;4.00627e-05;2.156e-05;8.3538e-05
742;boundary;100;0.0102339;0.00563235;0.0114854
742;calc iter;100;2.30631;2.17685;2.41496
742;calc total;1;233.259;233.259;233.259
742;total;1;291.713;291.713;291.713
743;initialize;1;48.3766;48.3766;48.3766
743;async;100;0.676795;0.00311555;1.55678
743;inner;100;1.62626;0.690642;2.31575
743;wait;100;4.06557e-05;2.8e-05;7.2049e-05
743;boundary;100;0.0108733;0.005449;0.0114646
743;calc iter;100;2.31397;2.1636;2.44942
743;calc total;1;233.259;233.259;233.259
743;total;1;291.651;291.651;291.651
744;initialize;1;48.3259;48.3259;48.3259
744;async;100;0.233186;0.00141018;0.565339
744;inner;100;2.07723;1.13266;2.32779
744;wait;100;6.73785e-05;5.2729e-05;0.000135968
744;boundary;100;0.0118852;0.00899584;0.0169577
744;calc iter;100;2.32238;1.54451;2.44793
744;calc total;1;233.259;233.259;233.259
744;total;1;291.601;291.601;291.601
745;initialize;1;48.4167;48.4167;48.4167
745;async;100;0.177321;0.00388844;0.434597
745;inner;100;2.13556;1.17049;2.33101
745;wait;100;4.45256e-05;2.802e-05;8.0429e-05
745;boundary;100;0.0105108;0.00743463;0.0118294
745;calc iter;100;2.32344;1.53839;2.42171
745;calc total;1;233.259;233.259;233.259
745;total;1;291.692;291.692;291.692
746;initialize;1;48.398;48.398;48.398
746;async;100;0.157861;0.00187382;0.391528
746;inner;100;2.15651;1.18099;2.33459
746;wait;100;3.34758e-05;2.5579e-05;5.8809e-05
746;boundary;100;0.0096405;0.00705017;0.0112807
746;calc iter;100;2.32404;1.52409;2.42517
746;calc total;1;233.259;233.259;233.259
746;total;1;291.673;291.673;291.673
747;initialize;1;48.3674;48.3674;48.3674
747;async;100;0.160679;0.00241316;0.392184
747;inner;100;2.15592;1.18357;2.33446
747;wait;100;3.46223e-05;2.321e-05;7.8749e-05
747;boundary;100;0.00756961;0.00526057;0.0113376
747;calc iter;100;2.32421;1.52904;2.42409
747;calc total;1;233.259;233.259;233.259
747;total;1;291.643;291.643;291.643
748;initialize;1;48.3944;48.3944;48.3944
748;async;100;0.114424;0.00126473;0.308695
748;inner;100;2.202;1.21349;2.33128
748;wait;100;4.57716e-05;2.1679e-05;0.000143688
748;boundary;100;0.00866136;0.00573744;0.0119073
748;calc iter;100;2.32513;1.52796;2.40776
748;calc total;1;233.259;233.259;233.259
748;total;1;291.669;291.669;291.669
749;initialize;1;48.438;48.438;48.438
749;async;100;0.113649;0.00307548;0.30633
749;inner;100;2.20227;1.21503;2.33236
749;wait;100;5.47391e-05;2.769e-05;8.6789e-05
749;boundary;100;0.00913789;0.00604535;0.0117378
749;calc iter;100;2.32512;1.52744;2.40441
749;calc total;1;233.259;233.259;233.259
749;total;1;291.713;291.713;291.713
750;initialize;1;48.4381;48.4381;48.4381
750;async;100;0.111775;0.00116755;0.306608
750;inner;100;2.20611;1.21904;2.33603
750;wait;100;3.0261e-05;2.083e-05;7.5429e-05
750;boundary;100;0.00724487;0.00397435;0.0102638
750;calc iter;100;2.32516;1.52965;2.41367
750;calc total;1;233.259;233.259;233.259
750;total;1;291.713;291.713;291.713
751;initialize;1;48.4268;48.4268;48.4268
751;async;100;0.111744;0.00113713;0.305592
751;inner;100;2.20592;1.21929;2.33581
751;wait;100;4.05557e-05;1.7599e-05;9.0218e-05
751;boundary;100;0.00744216;0.00465101;0.0106539
751;calc iter;100;2.32515;1.52957;2.41206
751;calc total;1;233.259;233.259;233.259
751;total;1;291.702;291.702;291.702
752;initialize;1;48.3205;48.3205;48.3205
752;async;100;0.460797;0.00399565;0.901913
752;inner;100;1.84522;0.702208;2.30999
752;wait;100;4.11435e-05;2.7719e-05;0.000124968
752;boundary;100;0.0108735;0.00542989;0.0114289
752;calc iter;100;2.31694;1.60958;2.41675
752;calc total;1;233.259;233.259;233.259
752;total;1;291.596;291.596;291.596
753;initialize;1;48.4278;48.4278;48.4278
753;async;100;0.491617;0.00473546;0.907829
753;inner;100;1.80662;0.84233;2.30951
753;wait;100;3.971e-05;2.694e-05;8.1079e-05
753;boundary;100;0.0110593;0.00584934;0.0115286
753;calc iter;100;2.30934;1.70159;2.41087
753;calc total;1;233.259;233.259;233.259
753;total;1;291.703;291.703;291.703
754;initialize;1;48.3879;48.3879;48.3879
754;async;100;0.489284;0.00124651;0.989607
754;inner;100;1.80414;1.19915;2.31481
754;wait;100;3.92961e-05;2.9779e-05;8.5388e-05
754;boundary;100;0.010957;0.00755963;0.0115063
754;calc iter;100;2.30443;2.18327;2.36996
754;calc total;1;233.259;233.259;233.259
754;total;1;291.663;291.663;291.663
755;initialize;1;48.4381;48.4381;48.4381
755;async;100;0.424605;0.00257548;0.783205
755;inner;100;1.86155;1.49913;2.31294
755;wait;100;6.20036e-05;3.378e-05;0.000157127
755;boundary;100;0.0114991;0.00758251;0.0176714
755;calc iter;100;2.29771;2.24607;2.373
755;calc total;1;233.259;233.259;233.259
755;total;1;291.713;291.713;291.713
756;initialize;1;48.4182;48.4182;48.4182
756;async;100;0.413369;0.00223977;0.79468
756;inner;100;1.86556;1.47374;2.31131
756;wait;100;6.02221e-05;3.3039e-05;0.000114749
756;boundary;100;0.0114266;0.00770159;0.0131173
756;calc iter;100;2.29042;2.1909;2.34815
756;calc total;1;233.259;233.259;233.259
756;total;1;291.694;291.694;291.694
757;initialize;1;48.4116;48.4116;48.4116
757;async;100;0.458018;0.00326359;0.863082
757;inner;100;1.82929;1.40755;2.30882
757;wait;100;4.13603e-05;2.9599e-05;0.000139757
757;boundary;100;0.0110017;0.00934025;0.0114431
757;calc iter;100;2.29836;2.23823;2.34504
757;calc total;1;233.259;233.259;233.259
757;total;1;291.687;291.687;291.687
758;initialize;1;48.3894;48.3894;48.3894
758;async;100;0.47709;0.00137163;0.955151
758;inner;100;1.81596;1.04624;2.3143
758;wait;100;4.51424e-05;3.0389e-05;7.2099e-05
758;boundary;100;0.0111579;0.00769152;0.0114172
758;calc iter;100;2.30426;2.0117;2.36011
758;calc total;1;233.259;233.259;233.259
758;total;1;291.664;291.664;291.664
759;initialize;1;48.3807;48.3807;48.3807
759;async;100;0.436068;0.00317761;0.775345
759;inner;100;1.86261;0.826712;2.31377
759;wait;100;4.07443e-05;2.9259e-05;7.0319e-05
759;boundary;100;0.0109829;0.00542814;0.0113948
759;calc iter;100;2.3097;1.60367;2.45046
759;calc total;1;233.259;233.259;233.259
759;total;1;291.656;291.656;291.656
760;initialize;1;48.363;48.363;48.363
760;async;100;0.0179994;0.00128599;0.231424
760;inner;100;2.28861;1.65595;2.32616
760;wait;100;6.00019e-05;3.1579e-05;8.8709e-05
760;boundary;100;0.0115971;0.00737546;0.0134068
760;calc iter;100;2.31827;1.69197;2.47047
760;calc total;1;233.259;233.259;233.259
760;total;1;291.638;291.638;291.638
761;initialize;1;48.4249;48.4249;48.4249
761;async;100;0.0119649;0.00324734;0.124027
761;inner;100;2.29705;1.65694;2.32886
761;wait;100;5.12041e-05;3.1629e-05;0.000126478
761;boundary;100;0.00923568;0.00759582;0.0114932
761;calc iter;100;2.3183;1.67992;2.38244
761;calc total;1;233.259;233.259;233.259
761;total;1;291.7;291.7;291.7
762;initialize;1;48.3674;48.3674;48.3674
762;async;100;0.00805575;0.00211897;0.0840448
762;inner;100;2.30184;1.65995;2.33385
762;wait;100;2.90485e-05;2.206e-05;9.6019e-05
762;boundary;100;0.00840242;0.00473222;0.011261
762;calc iter;100;2.31833;1.67875;2.36588
762;calc total;1;233.259;233.259;233.259
762;total;1;291.643;291.643;291.643
763;initialize;1;48.3333;48.3333;48.3333
763;async;100;0.009444;0.0023198;0.099668
763;inner;100;2.30127;1.65997;2.33324
763;wait;100;3.68764e-05;2.6609e-05;6.5829e-05
763;boundary;100;0.00756103;0.0054195;0.0112467
763;calc iter;100;2.31832;1.67862;2.36382
763;calc total;1;233.259;233.259;233.259
763;total;1;291.608;291.608;291.608
764;initialize;1;48.337;48.337;48.337
764;async;100;0.00906846;0.00124139;0.0560613
764;inner;100;2.29858;1.66185;2.329
764;wait;100;6.56345e-05;4.1079e-05;0.000139278
764;boundary;100;0.0106202;0.0066681;0.0120171
764;calc iter;100;2.31833;1.68982;2.36216
764;calc total;1;233.259;233.259;233.259
764;total;1;291.612;291.612;291.612
765;initialize;1;48.3607;48.3607;48.3607
765;async;100;0.00808783;0.00339995;0.0685652
765;inner;100;2.30093;1.66195;2.33021
765;wait;100;5.67085e-05;2.853e-05;9.6139e-05
765;boundary;100;0.00925987;0.00629294;0.0121113
765;calc iter;100;2.31834;1.68101;2.36586
765;calc total;1;233.259;233.259;233.259
765;total;1;291.636;291.636;291.636
766;initialize;1;48.4226;48.4226;48.4226
766;async;100;0.00549867;0.00112233;0.0648294
766;inner;100;2.30535;1.66398;2.33387
766;wait;100;2.9591e-05;2.224e-05;6.7069e-05
766;boundary;100;0.00748849;0.00388425;0.0110019
766;calc iter;100;2.31837;1.6819;2.3685
766;calc total;1;233.259;233.259;233.259
766;total;1;291.698;291.698;291.698
768;initialize;1;48.8116;48.8116;48.8116
768;async;100;0.713104;0.00267337;1.00701
768;inner;100;1.59521;1.30135;2.31441
768;wait;100;3.68378e-05;3.008e-05;9.1478e-05
768;boundary;100;0.00710535;0.00573882;0.0103676
768;calc iter;100;2.31546;2.25973;2.39342
768;calc total;1;233.26;233.26;233.26
768;total;1;292.085;292.085;292.085
767;initialize;1;48.3557;48.3557;48.3557
767;async;100;0.00572922;0.000977263;0.0634162
767;inner;100;2.3052;1.66433;2.33409
767;wait;100;4.463e-05;2.647e-05;9.1949e-05
767;boundary;100;0.00738694;0.00437421;0.0110629
767;calc iter;100;2.31836;1.68158;2.36654
767;calc total;1;233.259;233.259;233.259
767;total;1;291.631;291.631;291.631
769;initialize;1;48.8176;48.8176;48.8176
769;async;100;0.613619;0.00241318;0.991749
769;inner;100;1.69017;1.3962;2.29724
769;wait;100;3.7362e-05;2.2689e-05;0.000143067
769;boundary;100;0.00932891;0.00659373;0.0114789
769;calc iter;100;2.31316;2.22247;2.39948
769;calc total;1;233.26;233.26;233.26
769;total;1;292.091;292.091;292.091
770;initialize;1;48.8174;48.8174;48.8174
770;async;100;0.694504;0.0070537;1.46486
770;inner;100;1.60264;0.944043;2.30491
770;wait;100;5.33989e-05;2.8819e-05;9.9048e-05
770;boundary;100;0.0112865;0.00863228;0.0143616
770;calc iter;100;2.30849;2.05037;2.63341
770;calc total;1;233.26;233.26;233.26
770;total;1;292.091;292.091;292.091
771;initialize;1;48.8145;48.8145;48.8145
771;async;100;0.728053;0.00300187;1.08849
771;inner;100;1.57166;1.23596;2.32011
771;wait;100;5.93389e-05;2.9999e-05;9.0479e-05
771;boundary;100;0.0115341;0.00498726;0.0158723
771;calc iter;100;2.31131;2.15985;2.44212
771;calc total;1;233.26;233.26;233.26
771;total;1;292.088;292.088;292.088
772;initialize;1;48.8176;48.8176;48.8176
772;async;100;0.809563;0.00560994;1.18292
772;inner;100;1.4886;1.17484;2.30251
772;wait;100;6.53878e-05;3.8849e-05;0.000111898
772;boundary;100;0.0120194;0.00775812;0.016894
772;calc iter;100;2.31025;2.2121;2.41452
772;calc total;1;233.26;233.26;233.26
772;total;1;292.091;292.091;292.091
773;initialize;1;48.818;48.818;48.818
773;async;100;0.665313;0.00273853;1.09538
773;inner;100;1.63857;1.24486;2.29926
773;wait;100;4.04533e-05;2.805e-05;0.000143197
773;boundary;100;0.0110149;0.00936521;0.011721
773;calc iter;100;2.31494;2.19429;2.44114
773;calc total;1;233.26;233.26;233.26
773;total;1;292.091;292.091;292.091
774;initialize;1;48.8176;48.8176;48.8176
774;async;100;0.736272;0.00306615;1.24025
774;inner;100;1.57231;1.08345;2.30748
774;wait;100;3.39409e-05;2.642e-05;6.2789e-05
774;boundary;100;0.0087845;0.00728344;0.0106029
774;calc iter;100;2.3174;2.23885;2.41127
774;calc total;1;233.26;233.26;233.26
774;total;1;292.091;292.091;292.091
775;initialize;1;48.8179;48.8179;48.8179
775;async;100;0.884755;0.00357822;1.50145
775;inner;100;1.42866;0.832084;2.30662
775;wait;100;3.07536e-05;2.4539e-05;9.0408e-05
775;boundary;100;0.00582441;0.00537206;0.00790639
775;calc iter;100;2.31927;2.26036;2.40612
775;calc total;1;233.26;233.26;233.26
775;total;1;292.091;292.091;292.091
776;initialize;1;48.8181;48.8181;48.8181
776;async;100;0.326049;0.00346362;0.445291
776;inner;100;1.98998;1.32663;2.32243
776;wait;100;6.94751e-05;5.4169e-05;0.000181747
776;boundary;100;0.0116658;0.00799415;0.0149811
776;calc iter;100;2.32777;1.69085;2.42786
776;calc total;1;233.26;233.26;233.26
776;total;1;292.091;292.091;292.091
777;initialize;1;48.6822;48.6822;48.6822
777;async;100;0.280467;0.00390828;0.388454
777;inner;100;2.03649;1.33628;2.32242
777;wait;100;4.30193e-05;3.286e-05;9.6708e-05
777;boundary;100;0.011118;0.00758659;0.0116079
777;calc iter;100;2.32812;1.65178;2.43002
777;calc total;1;233.26;233.26;233.26
777;total;1;291.955;291.955;291.955
778;initialize;1;48.8219;48.8219;48.8219
778;async;100;0.256124;0.00523101;0.352187
778;inner;100;2.06208;1.34195;2.32499
778;wait;100;3.63695e-05;3.0089e-05;6.5039e-05
778;boundary;100;0.0101657;0.00623102;0.0106883
778;calc iter;100;2.32841;1.62818;2.42673
778;calc total;1;233.26;233.26;233.26
778;total;1;292.095;292.095;292.095
779;initialize;1;48.8181;48.8181;48.8181
779;async;100;0.259475;0.00392955;0.357946
779;inner;100;2.06231;1.34199;2.32526
779;wait;100;3.43104e-05;2.809e-05;8.0229e-05
779;boundary;100;0.00680185;0.00531649;0.00699803
779;calc iter;100;2.32863;1.6312;2.42291
779;calc total;1;233.26;233.26;233.26
779;total;1;292.091;292.091;292.091
780;initialize;1;48.8182;48.8182;48.8182
780;async;100;0.225997;0.0063686;0.311432
780;inner;100;2.09587;1.34415;2.32413
780;wait;100;3.27411e-05;2.3019e-05;6.6449e-05
780;boundary;100;0.0069779;0.0051547;0.00727147
780;calc iter;100;2.32888;1.59554;2.42104
780;calc total;1;233.26;233.26;233.26
780;total;1;292.091;292.091;292.091
781;initialize;1;48.8184;48.8184;48.8184
781;async;100;0.222028;0.0030512;0.307167
781;inner;100;2.09905;1.34927;2.32225
781;wait;100;4.10792e-05;2.6749e-05;0.000135878
781;boundary;100;0.00775334;0.00523719;0.0128771
781;calc iter;100;2.32888;1.59796;2.4213
781;calc total;1;233.26;233.26;233.26
781;total;1;292.091;292.091;292.091
782;initialize;1;48.814;48.814;48.814
782;async;100;0.218637;0.00345154;0.303486
782;inner;100;2.10293;1.35352;2.32642
782;wait;100;3.74927e-05;2.0559e-05;9.3888e-05
782;boundary;100;0.00728097;0.00482693;0.00833304
782;calc iter;100;2.32889;1.59742;2.42091
782;calc total;1;233.26;233.26;233.26
782;total;1;292.086;292.086;292.086
783;initialize;1;48.8265;48.8265;48.8265
783;async;100;0.217849;0.00429578;0.305771
783;inner;100;2.10243;1.35178;2.32599
783;wait;100;5.46325e-05;3.1929e-05;9.3399e-05
783;boundary;100;0.00852308;0.00579576;0.0107716
783;calc iter;100;2.32886;1.59637;2.42108
783;calc total;1;233.26;233.26;233.26
783;total;1;292.099;292.099;292.099
784;initialize;1;48.8174;48.8174;48.8174
784;async;100;0.662644;0.00267799;1.5603
784;inner;100;1.64727;0.666587;2.30926
784;wait;100;3.99484e-05;2.623e-05;9.3528e-05
784;boundary;100;0.00965388;0.00362297;0.0113824
784;calc iter;100;2.31961;2.20921;2.42164
784;calc total;1;233.26;233.26;233.26
784;total;1;292.09;292.09;292.09
785;initialize;1;48.8173;48.8173;48.8173
785;async;100;0.718609;0.00252051;1.4325
785;inner;100;1.5748;0.692009;2.30843
785;wait;100;3.998e-05;2.732e-05;0.000137507
785;boundary;100;0.0108255;0.00542808;0.0116103
785;calc iter;100;2.30428;1.93747;2.47652
785;calc total;1;233.26;233.26;233.26
785;total;1;292.09;292.09;292.09
786;initialize;1;48.8144;48.8144;48.8144
786;async;100;0.647296;0.00204985;1.49808
786;inner;100;1.635;0.784509;2.31308
786;wait;100;4.59722e-05;3.071e-05;7.7619e-05
786;boundary;100;0.0104882;0.0060505;0.0114637
786;calc iter;100;2.29283;2.19949;2.39506
786;calc total;1;233.26;233.26;233.26
786;total;1;292.087;292.087;292.087
787;initialize;1;48.8128;48.8128;48.8128
787;async;100;0.574485;0.00204475;1.30981
787;inner;100;1.69896;0.964961;2.31231
787;wait;100;5.28555e-05;2.993e-05;0.000108838
787;boundary;100;0.0112838;0.00786092;0.0121144
787;calc iter;100;2.28479;2.18766;2.37014
787;calc total;1;233.26;233.26;233.26
787;total;1;292.085;292.085;292.085
788;initialize;1;48.8167;48.8167;48.8167
788;async;100;0.591165;0.00246271;1.4431
788;inner;100;1.67469;0.838746;2.30868
788;wait;100;7.05566e-05;3.0519e-05;0.000146208
788;boundary;100;0.011229;0.00801868;0.0120108
788;calc iter;100;2.27715;2.16813;2.36446
788;calc total;1;233.26;233.26;233.26
788;total;1;292.089;292.089;292.089
789;initialize;1;48.8154;48.8154;48.8154
789;async;100;0.579765;0.00322649;1.30139
789;inner;100;1.69483;0.970927;2.30878
789;wait;100;4.33145e-05;2.8e-05;8.3258e-05
789;boundary;100;0.0107034;0.00851143;0.0115402
789;calc iter;100;2.28535;2.22416;2.35675
789;calc total;1;233.26;233.26;233.26
789;total;1;292.088;292.088;292.088
790;initialize;1;48.8178;48.8178;48.8178
790;async;100;0.71361;0.00178354;1.55285
790;inner;100;1.56789;0.783765;2.31324
790;wait;100;4.13007e-05;2.419e-05;6.6699e-05
790;boundary;100;0.0104942;0.00636683;0.0115973
790;calc iter;100;2.29204;2.17409;2.3851
790;calc total;1;233.26;233.26;233.26
790;total;1;292.091;292.091;292.091
791;initialize;1;48.8139;48.8139;48.8139
791;async;100;0.594868;0.00275579;1.33537
791;inner;100;1.69813;0.698289;2.31289
791;wait;100;4.18862e-05;2.988e-05;7.7829e-05
791;boundary;100;0.0107665;0.00597635;0.0114233
791;calc iter;100;2.30381;2.0233;2.36851
791;calc total;1;233.26;233.26;233.26
791;total;1;292.087;292.087;292.087
792;initialize;1;48.7854;48.7854;48.7854
792;async;100;0.0844816;0.00267508;0.543495
792;inner;100;2.2189;1.38625;2.32387
792;wait;100;6.36386e-05;4.1609e-05;9.5118e-05
792;boundary;100;0.0119286;0.00848234;0.0170925
792;calc iter;100;2.31538;1.86911;2.41636
792;calc total;1;233.26;233.26;233.26
792;total;1;292.058;292.058;292.058
793;initialize;1;48.7853;48.7853;48.7853
793;async;100;0.0608112;0.00312176;0.357591
793;inner;100;2.24407;1.39854;2.32584
793;wait;100;4.01462e-05;3.207e-05;0.000118178
793;boundary;100;0.0106714;0.00829812;0.0116716
793;calc iter;100;2.3156;1.74309;2.37406
793;calc total;1;233.26;233.26;233.26
793;total;1;292.058;292.058;292.058
794;initialize;1;48.8133;48.8133;48.8133
794;async;100;0.057799;0.00286773;0.349622
794;inner;100;2.24994;1.4052;2.33038
794;wait;100;3.05577e-05;2.1339e-05;7.9039e-05
794;boundary;100;0.00787357;0.00483898;0.0113653
794;calc iter;100;2.31564;1.73771;2.37547
794;calc total;1;233.26;233.26;233.26
794;total;1;292.086;292.086;292.086
795;initialize;1;48.812;48.812;48.812
795;async;100;0.0578383;0.00265929;0.350448
795;inner;100;2.24981;1.40372;2.33013
795;wait;100;3.43635e-05;2.591e-05;9.5148e-05
795;boundary;100;0.00794045;0.0058206;0.0111484
795;calc iter;100;2.31563;1.73753;2.37457
795;calc total;1;233.26;233.26;233.26
795;total;1;292.084;292.084;292.084
796;initialize;1;48.824;48.824;48.824
796;async;100;0.0522879;0.00142344;0.289787
796;inner;100;2.25281;1.3994;2.33267
796;wait;100;5.96576e-05;2.7779e-05;0.000108228
796;boundary;100;0.0104224;0.00701182;0.0151474
796;calc iter;100;2.31558;1.69347;2.37451
796;calc total;1;233.26;233.26;233.26
796;total;1;292.096;292.096;292.096
797;initialize;1;48.8183;48.8183;48.8183
797;async;100;0.051343;0.00358413;0.289374
797;inner;100;2.2544;1.40354;2.33946
797;wait;100;5.86088e-05;3.799e-05;0.000134548
797;boundary;100;0.00983375;0.00729518;0.0119879
797;calc iter;100;2.31564;1.69957;2.37319
797;calc total;1;233.26;233.26;233.26
797;total;1;292.091;292.091;292.091
798;initialize;1;48.8172;48.8172;48.8172
798;async;100;0.0500356;0.00128134;0.28919
798;inner;100;2.25849;1.40826;2.34411
798;wait;100;3.13755e-05;2.3489e-05;8.7308e-05
798;boundary;100;0.00712578;0.00429308;0.0110133
798;calc iter;100;2.31568;1.7001;2.37356
798;calc total;1;233.26;233.26;233.26
798;total;1;292.09;292.09;292.09
799;initialize;1;48.8121;48.8121;48.8121
799;async;100;0.0497601;0.00112315;0.289064
799;inner;100;2.25862;1.40743;2.34417
799;wait;100;4.37976e-05;2.464e-05;6.2379e-05
799;boundary;100;0.00724343;0.00473358;0.0110086
799;calc iter;100;2.31567;1.6998;2.37358
799;calc total;1;233.26;233.26;233.26
799;total;1;292.084;292.084;292.084
800;initialize;1;48.8183;48.8183;48.8183
800;async;100;0.201335;0.0029826;0.44239
800;inner;100;2.10909;1.95233;2.32256
800;wait;100;4.33265e-05;3.2479e-05;0.000112428
800;boundary;100;0.0109197;0.00683009;0.0113022
800;calc iter;100;2.3214;2.13534;2.42138
800;calc total;1;233.26;233.26;233.26
800;total;1;292.091;292.091;292.091
801;initialize;1;48.8168;48.8168;48.8168
801;async;100;0.184207;0.00115591;0.350965
801;inner;100;2.12635;2.00721;2.32533
801;wait;100;3.94894e-05;2.9689e-05;6.2889e-05
801;boundary;100;0.0107822;0.00686489;0.0116097
801;calc iter;100;2.32139;2.24261;2.40942
801;calc total;1;233.26;233.26;233.26
801;total;1;292.089;292.089;292.089
802;initialize;1;48.813;48.813;48.813
802;async;100;0.175081;0.00296204;0.411962
802;inner;100;2.13236;1.95606;2.32379
802;wait;100;5.05873e-05;3.016e-05;8.2518e-05
802;boundary;100;0.0112267;0.00704016;0.0118912
802;calc iter;100;2.31872;2.21989;2.42067
802;calc total;1;233.26;233.26;233.26
802;total;1;292.085;292.085;292.085
803;initialize;1;48.6826;48.6826;48.6826
803;async;100;0.167193;0.000975483;0.260533
803;inner;100;2.14163;2.05182;2.32459
803;wait;100;6.38661e-05;3.5419e-05;8.9159e-05
803;boundary;100;0.0112948;0.00719968;0.0119392
803;calc iter;100;2.32019;2.26929;2.42675
803;calc total;1;233.26;233.26;233.26
803;total;1;291.955;291.955;291.955
804;initialize;1;48.8174;48.8174;48.8174
804;async;100;0.239146;0.00412108;0.408929
804;inner;100;2.07078;1.91483;2.3185
804;wait;100;7.08375e-05;3.8889e-05;0.000107728
804;boundary;100;0.0116644;0.00853596;0.0121051
804;calc iter;100;2.32166;2.2916;2.41984
804;calc total;1;233.26;233.26;233.26
804;total;1;292.091;292.091;292.091
805;initialize;1;48.818;48.818;48.818
805;async;100;0.243967;0.00316723;0.412167
805;inner;100;2.06853;1.70844;2.31623
805;wait;100;4.73538e-05;3.6119e-05;0.000133628
805;boundary;100;0.0111158;0.00939863;0.0116233
805;calc iter;100;2.32366;2.13005;2.38537
805;calc total;1;233.26;233.26;233.26
805;total;1;292.091;292.091;292.091
806;initialize;1;48.682;48.682;48.682
806;async;100;0.243854;0.00126559;0.404921
806;inner;100;2.07034;1.48153;2.32235
806;wait;100;3.91633e-05;2.9689e-05;7.8288e-05
806;boundary;100;0.0110927;0.00784729;0.0114489
806;calc iter;100;2.32533;1.88775;2.38099
806;calc total;1;233.26;233.26;233.26
806;total;1;291.955;291.955;291.955
807;initialize;1;48.8173;48.8173;48.8173
807;async;100;0.255005;0.00324368;0.410873
807;inner;100;2.06073;1.24236;2.32183
807;wait;100;4.46234e-05;2.826e-05;0.000104208
807;boundary;100;0.0110499;0.00542183;0.0114575
807;calc iter;100;2.32683;1.64317;2.41677
807;calc total;1;233.26;233.26;233.26
807;total;1;292.091;292.091;292.091
808;initialize;1;48.7698;48.7698;48.7698
808;async;100;0.0330624;0.00137485;0.0413998
808;inner;100;2.28751;1.73819;2.33531
808;wait;100;6.92088e-05;5.9349e-05;8.8759e-05
808;boundary;100;0.0115468;0.0100155;0.015027
808;calc iter;100;2.33219;1.78678;2.38301
808;calc total;1;233.26;233.26;233.26
808;total;1;292.042;292.042;292.042
809;initialize;1;48.7836;48.7836;48.7836
809;async;100;0.0308892;0.00364857;0.040321
809;inner;100;2.29022;1.72722;2.33776
809;wait;100;4.29881e-05;3.21e-05;0.000131418
809;boundary;100;0.0111358;0.0103614;0.0114899
809;calc iter;100;2.33229;1.76653;2.38541
809;calc total;1;233.26;233.26;233.26
809;total;1;292.056;292.056;292.056
810;initialize;1;48.8181;48.8181;48.8181
810;async;100;0.0248802;0.00384182;0.0334211
810;inner;100;2.29643;1.71911;2.34392
810;wait;100;3.83787e-05;2.976e-05;8.9748e-05
810;boundary;100;0.0110734;0.00805183;0.0116301
810;calc iter;100;2.33243;1.75468;2.38325
810;calc total;1;233.26;233.26;233.26
810;total;1;292.091;292.091;292.091
811;initialize;1;48.6711;48.6711;48.6711
811;async;100;0.025801;0.00616966;0.0331407
811;inner;100;2.29561;1.70746;2.34432
811;wait;100;4.32928e-05;3.056e-05;6.2879e-05
811;boundary;100;0.0110625;0.00532521;0.011471
811;calc iter;100;2.33252;1.73947;2.38178
811;calc total;1;233.26;233.26;233.26
811;total;1;291.943;291.943;291.943
812;initialize;1;48.6685;48.6685;48.6685
812;async;100;0.00332234;0.0028144;0.00801312
812;inner;100;2.31861;1.71601;2.36856
812;wait;100;5.30565e-05;3.652e-05;8.8989e-05
812;boundary;100;0.0106033;0.00434861;0.0111617
812;calc iter;100;2.33259;1.72364;2.38268
812;calc total;1;233.26;233.26;233.26
812;total;1;291.941;291.941;291.941
813;initialize;1;48.7678;48.7678;48.7678
813;async;100;0.00787102;0.00349658;0.0146624
813;inner;100;2.31474;1.71417;2.36469
813;wait;100;3.98782e-05;2.8389e-05;0.000166137
813;boundary;100;0.00992235;0.00547016;0.0113192
813;calc iter;100;2.33258;1.72691;2.38175
813;calc total;1;233.26;233.26;233.26
813;total;1;292.041;292.041;292.041
814;initialize;1;48.8084;48.8084;48.8084
814;async;100;0.00270353;0.00117224;0.00620444
814;inner;100;2.31937;1.72034;2.36875
814;wait;100;6.22968e-05;2.399e-05;9.3548e-05
814;boundary;100;0.01044;0.00539965;0.0113319
814;calc iter;100;2.33258;1.72887;2.38127
814;calc total;1;233.26;233.26;233.26
814;total;1;292.081;292.081;292.081
815;initialize;1;48.7839;48.7839;48.7839
815;async;100;0.00494872;0.0014761;0.0118002
815;inner;100;2.31625;1.72164;2.36754
815;wait;100;6.25871e-05;3.5869e-05;0.000127768
815;boundary;100;0.011304;0.00567516;0.011763
815;calc iter;100;2.33257;1.73073;2.38261
815;calc total;1;233.26;233.26;233.26
815;total;1;292.057;292.057;292.057
816;initialize;1;48.8145;48.8145;48.8145
816;async;100;0.900757;0.00330141;1.58387
816;inner;100;1.41157;0.652752;2.30827
816;wait;100;3.63214e-05;2.0429e-05;8.4268e-05
816;boundary;100;0.00947801;0.00360386;0.0113071
816;calc iter;100;2.32184;2.14378;2.44379
816;calc total;1;233.26;233.26;233.26
816;total;1;292.087;292.087;292.087
817;initialize;1;48.7658;48.7658;48.7658
817;async;100;0.995128;0.00266886;1.66412
817;inner;100;1.30177;0.69927;2.30634
817;wait;100;3.82836e-05;2.5749e-05;0.000144467
817;boundary;100;0.00954755;0.00536712;0.0115108
817;calc iter;100;2.30649;2.06588;2.42808
817;calc total;1;233.26;233.26;233.26
817;total;1;292.039;292.039;292.039
818;initialize;1;48.8183;48.8183;48.8183
818;async;100;0.868971;0.00178941;1.52889
818;inner;100;1.41443;0.76418;2.31213
818;wait;100;3.77615e-05;2.728e-05;5.7219e-05
818;boundary;100;0.0101271;0.00619945;0.0114376
818;calc iter;100;2.29357;2.20592;2.47593
818;calc total;1;233.26;233.26;233.26
818;total;1;292.091;292.091;292.091
819;initialize;1;48.8182;48.8182;48.8182
819;async;100;0.808824;0.00200001;1.44963
819;inner;100;1.46126;0.900234;2.31188
819;wait;100;4.47983e-05;2.29e-05;8.1578e-05
819;boundary;100;0.0104728;0.00555892;0.011985
819;calc iter;100;2.28061;2.20164;2.39339
819;calc total;1;233.26;233.26;233.26
819;total;1;292.091;292.091;292.091
820;initialize;1;48.8181;48.8181;48.8181
820;async;100;0.793816;0.00358307;1.41436
820;inner;100;1.46257;0.911479;2.30661
820;wait;100;4.68166e-05;2.6119e-05;0.000123448
820;boundary;100;0.0109687;0.00809117;0.0128501
820;calc iter;100;2.26741;2.14631;2.38398
820;calc total;1;233.26;233.26;233.26
820;total;1;292.091;292.091;292.091
821;initialize;1;48.8117;48.8117;48.8117
821;async;100;0.806149;0.00318132;1.72789
821;inner;100;1.465;0.761725;2.30749
821;wait;100;3.3165e-05;1.964e-05;8.4718e-05
821;boundary;100;0.0098185;0.00553865;0.0114137
821;calc iter;100;2.281;2.19241;2.49886
821;calc total;1;233.26;233.26;233.26
821;total;1;292.085;292.085;292.085
822;initialize;1;48.8181;48.8181;48.8181
822;async;100;0.927989;0.00159362;1.57917
822;inner;100;1.35654;0.74496;2.31157
822;wait;100;3.34086e-05;2.1109e-05;7.3229e-05
822;boundary;100;0.00963205;0.00548964;0.0114022
822;calc iter;100;2.2942;2.13266;2.60665
822;calc total;1;233.26;233.26;233.26
822;total;1;292.091;292.091;292.091
823;initialize;1;48.8176;48.8176;48.8176
823;async;100;0.908923;0.00320832;1.79117
823;inner;100;1.38717;0.699708;2.31135
823;wait;100;3.58248e-05;2.5979e-05;8.4779e-05
823;boundary;100;0.00956919;0.00584898;0.01139
823;calc iter;100;2.30571;1.90228;2.55643
823;calc total;1;233.26;233.26;233.26
823;total;1;292.091;292.091;292.091
824;initialize;1;48.8178;48.8178;48.8178
824;async;100;0.121391;0.00139588;0.389624
824;inner;100;2.18251;1.43055;2.32646
824;wait;100;6.10023e-05;5.1369e-05;9.0829e-05
824;boundary;100;0.0120115;0.00820473;0.0169665
824;calc iter;100;2.31598;1.74027;2.51673
824;calc total;1;233.26;233.26;233.26
824;total;1;292.091;292.091;292.091
825;initialize;1;48.8176;48.8176;48.8176
825;async;100;0.0945038;0.00395442;0.382446
825;inner;100;2.2106;1.439;2.32632
825;wait;100;4.30339e-05;3.235e-05;0.000122618
825;boundary;100;0.0109163;0.00795002;0.0115037
825;calc iter;100;2.31607;1.70235;2.51416
825;calc total;1;233.26;233.26;233.26
825;total;1;292.091;292.091;292.091
826;initialize;1;48.8182;48.8182;48.8182
826;async;100;0.0911561;0.00254226;0.379326
826;inner;100;2.21739;1.4413;2.33085
826;wait;100;3.17899e-05;2.6359e-05;5.8399e-05
826;boundary;100;0.00750141;0.00550631;0.0110108
826;calc iter;100;2.31609;1.69737;2.51284
826;calc total;1;233.26;233.26;233.26
826;total;1;292.091;292.091;292.091
827;initialize;1;48.8256;48.8256;48.8256
827;async;100;0.0914305;0.00270379;0.379832
827;inner;100;2.21714;1.44196;2.33105
827;wait;100;3.5742e-05;2.7279e-05;6.7719e-05
827;boundary;100;0.00747735;0.00536193;0.0110274
827;calc iter;100;2.31608;1.6977;2.51317
827;calc total;1;233.26;233.26;233.26
827;total;1;292.098;292.098;292.098
828;initialize;1;48.8181;48.8181;48.8181
828;async;100;0.0848573;0.00322717;0.337868
828;inner;100;2.22221;1.44129;2.3267
828;wait;100;4.90821e-05;3.1189e-05;9.2468e-05
828;boundary;100;0.00898447;0.00693533;0.0120317
828;calc iter;100;2.31611;1.68634;2.47104
828;calc total;1;233.26;233.26;233.26
828;total;1;292.091;292.091;292.091
829;initialize;1;48.8179;48.8179;48.8179
829;async;100;0.0848089;0.00329622;0.336164
829;inner;100;2.22153;1.44121;2.32742
829;wait;100;4.83961e-05;2.6729e-05;0.000125017
829;boundary;100;0.00970507;0.00771564;0.0120067
829;calc iter;100;2.3161;1.68654;2.46667
829;calc total;1;233.26;233.26;233.26
829;total;1;292.091;292.091;292.091
830;initialize;1;48.8182;48.8182;48.8182
830;async;100;0.0841208;0.00238986;0.337711
830;inner;100;2.22557;1.44555;2.33224
830;wait;100;2.74255e-05;2.005e-05;9.5328e-05
830;boundary;100;0.0064198;0.00420344;0.0106977
830;calc iter;100;2.31614;1.68673;2.47132
830;calc total;1;233.26;233.26;233.26
830;total;1;292.091;292.091;292.091
831;initialize;1;48.8183;48.8183;48.8183
831;async;100;0.084233;0.00335527;0.336338
831;inner;100;2.22523;1.44677;2.33212
831;wait;100;3.97311e-05;1.8749e-05;6.9829e-05
831;boundary;100;0.00664917;0.00424106;0.0104978
831;calc iter;100;2.31615;1.68843;2.46995
831;calc total;1;233.26;233.26;233.26
831;total;1;292.091;292.091;292.091
832;initialize;1;48.8188;48.8188;48.8188
832;async;100;0.838922;0.00383491;1.27697
832;inner;100;1.47036;1.02295;2.31041
832;wait;100;3.08265e-05;2.382e-05;8.4158e-05
832;boundary;100;0.00607246;0.00534965;0.00834218
832;calc iter;100;2.31539;2.22679;2.45838
832;calc total;1;233.26;233.26;233.26
832;total;1;292.091;292.091;292.091
833;initialize;1;48.8181;48.8181;48.8181
833;async;100;0.625743;0.00333272;1.0784
833;inner;100;1.67698;1.29374;2.30965
833;wait;100;3.71418e-05;2.349e-05;0.000126318
833;boundary;100;0.0101036;0.00720952;0.0112356
833;calc iter;100;2.31286;2.16436;2.41422
833;calc total;1;233.26;233.26;233.26
833;total;1;292.091;292.091;292.091
834;initialize;1;48.8137;48.8137;48.8137
834;async;100;0.707681;0.00359891;1.47116
834;inner;100;1.58871;0.938062;2.31429
834;wait;100;4.74217e-05;3.1179e-05;0.000140047
834;boundary;100;0.0114306;0.0074286;0.0238073
834;calc iter;100;2.30788;1.93117;2.72139
834;calc total;1;233.26;233.26;233.26
834;total;1;292.086;292.086;292.086
835;initialize;1;48.8175;48.8175;48.8175
835;async;100;0.764626;0.00275778;1.10592
835;inner;100;1.5341;1.21879;2.31422
835;wait;100;6.49159e-05;2.901e-05;0.000105779
835;boundary;100;0.01178;0.00754988;0.016779
835;calc iter;100;2.31058;2.13936;2.44693
835;calc total;1;233.26;233.26;233.26
835;total;1;292.09;292.09;292.09
836;initialize;1;48.8183;48.8183;48.8183
836;async;100;0.802389;0.00334606;1.19901
836;inner;100;1.49524;1.13798;2.31108
836;wait;100;6.42451e-05;3.7639e-05;9.2198e-05
836;boundary;100;0.0120935;0.00794924;0.0168288
836;calc iter;100;2.30979;2.21449;2.44376
836;calc total;1;233.26;233.26;233.26
836;total;1;292.091;292.091;292.091
837;initialize;1;48.8173;48.8173;48.8173
837;async;100;0.65149;0.00267169;1.12275
837;inner;100;1.65225;1.22132;2.30975
837;wait;100;3.88755e-05;2.291e-05;0.000129048
837;boundary;100;0.0110083;0.00751242;0.0117113
837;calc iter;100;2.31479;2.26027;2.4723
837;calc total;1;233.26;233.26;233.26
837;total;1;292.09;292.09;292.09
838;initialize;1;48.8151;48.8151;48.8151
838;async;100;0.724888;0.00268059;1.26001
838;inner;100;1.58356;1.07345;2.31469
838;wait;100;3.23922e-05;2.5459e-05;7.6959e-05
838;boundary;100;0.00879126;0.00742725;0.0106353
838;calc iter;100;2.31727;2.27688;2.469
838;calc total;1;233.26;233.26;233.26
838;total;1;292.087;292.087;292.087
839;initialize;1;48.8183;48.8183;48.8183
839;async;100;0.872612;0.00290423;1.50082
839;inner;100;1.4407;0.827906;2.31432
839;wait;100;2.98562e-05;2.434e-05;7.7079e-05
839;boundary;100;0.00585817;0.00538604;0.00928323
839;calc iter;100;2.3192;2.28702;2.44206
839;calc total;1;233.26;233.26;233.26
839;total;1;292.091;292.091;292.091
840;initialize;1;48.8182;48.8182;48.8182
840;async;100;0.32545;0.00357267;0.495712
840;inner;100;1.99058;1.323;2.32474
840;wait;100;6.8415e-05;4.8449e-05;0.000118628
840;boundary;100;0.0116038;0.00675189;0.0151142
840;calc iter;100;2.3277;1.68847;2.44883
840;calc total;1;233.26;233.26;233.26
840;total;1;292.091;292.091;292.091
841;initialize;1;48.8183;48.8183;48.8183
841;async;100;0.280009;0.00357394;0.439574
841;inner;100;2.03692;1.33689;2.3243
841;wait;100;4.25507e-05;3.3439e-05;0.000166047
841;boundary;100;0.0111234;0.0068133;0.0114518
841;calc iter;100;2.3281;1.65484;2.43545
841;calc total;1;233.26;233.26;233.26
841;total;1;292.091;292.091;292.091
842;initialize;1;48.6704;48.6704;48.6704
842;async;100;0.255619;0.00295305;0.413482
842;inner;100;2.06258;1.33953;2.32688
842;wait;100;3.65291e-05;2.897e-05;7.1489e-05
842;boundary;100;0.0101179;0.00644015;0.0107039
842;calc iter;100;2.32836;1.62566;2.44193
842;calc total;1;233.26;233.26;233.26
842;total;1;291.943;291.943;291.943
843;initialize;1;48.8179;48.8179;48.8179
843;async;100;0.259517;0.00391009;0.416375
843;inner;100;2.06221;1.33759;2.32636
843;wait;100;3.29194e-05;2.6459e-05;6.1569e-05
843;boundary;100;0.00679488;0.00526249;0.0069631
843;calc iter;100;2.32855;1.62844;2.43118
843;calc total;1;233.26;233.26;233.26
843;total;1;292.091;292.091;292.091
638;initialize;1;48.8726;48.8726;48.8726
638;async;100;0.0396215;0.00107835;0.174987
638;inner;100;2.26959;1.43564;2.33363
638;wait;100;2.91695e-05;2.24e-05;0.000103119
638;boundary;100;0.00696837;0.00413565;0.0105294
638;calc iter;100;2.31621;1.58739;2.487
638;calc total;1;233.259;233.259;233.259
638;total;1;292.148;292.148;292.148
844;initialize;1;48.8184;48.8184;48.8184
844;async;100;0.225128;0.00541795;0.371893
844;inner;100;2.09687;1.34428;2.32381
844;wait;100;3.62526e-05;2.6049e-05;9.6598e-05
844;boundary;100;0.00681312;0.00435789;0.00868031
844;calc iter;100;2.32885;1.59471;2.43297
844;calc total;1;233.26;233.26;233.26
844;total;1;292.091;292.091;292.091
639;initialize;1;48.8243;48.8243;48.8243
639;async;100;0.0396457;0.00114374;0.175384
639;inner;100;2.26944;1.43504;2.33328
639;wait;100;4.59689e-05;2.605e-05;7.6879e-05
639;boundary;100;0.00705754;0.0043599;0.0101511
639;calc iter;100;2.3162;1.58705;2.48637
639;calc total;1;233.259;233.259;233.259
639;total;1;292.099;292.099;292.099
845;initialize;1;48.8184;48.8184;48.8184
845;async;100;0.221489;0.00333099;0.369711
845;inner;100;2.09962;1.34409;2.32367
845;wait;100;4.80733e-05;2.8109e-05;0.000151707
845;boundary;100;0.00764808;0.00609638;0.012901
845;calc iter;100;2.32881;1.59356;2.4335
845;calc total;1;233.26;233.26;233.26
845;total;1;292.091;292.091;292.091
846;initialize;1;48.8158;48.8158;48.8158
846;async;100;0.218678;0.00329571;0.366266
846;inner;100;2.10324;1.34845;2.32736
846;wait;100;3.65376e-05;2.5639e-05;5.7949e-05
846;boundary;100;0.00687169;0.00536892;0.00882615
846;calc iter;100;2.32883;1.59386;2.43331
846;calc total;1;233.26;233.26;233.26
846;total;1;292.088;292.088;292.088
847;initialize;1;48.8183;48.8183;48.8183
847;async;100;0.216525;0.00350444;0.363012
847;inner;100;2.10386;1.35208;2.32717
847;wait;100;4.48786e-05;2.442e-05;7.6779e-05
847;boundary;100;0.0084101;0.00502305;0.0117701
847;calc iter;100;2.32884;1.59574;2.45119
847;calc total;1;233.26;233.26;233.26
847;total;1;292.091;292.091;292.091
848;initialize;1;48.8183;48.8183;48.8183
848;async;100;0.836768;0.00413914;1.55125
848;inner;100;1.47351;0.694122;2.30869
848;wait;100;3.99517e-05;2.048e-05;9.5399e-05
848;boundary;100;0.00954083;0.00361483;0.0158218
848;calc iter;100;2.31986;2.10146;2.42195
848;calc total;1;233.26;233.26;233.26
848;total;1;292.091;292.091;292.091
849;initialize;1;48.8182;48.8182;48.8182
849;async;100;0.881592;0.00336731;1.52828
849;inner;100;1.41357;0.676549;2.30707
849;wait;100;3.72774e-05;1.985e-05;0.000131917
849;boundary;100;0.00938952;0.00381181;0.011282
849;calc iter;100;2.30459;1.87178;2.40347
849;calc total;1;233.26;233.26;233.26
849;total;1;292.091;292.091;292.091
850;initialize;1;48.8161;48.8161;48.8161
850;async;100;0.840626;0.00210881;1.53818
850;inner;100;1.44328;0.800116;2.31245
850;wait;100;3.87726e-05;2.391e-05;7.8539e-05
850;boundary;100;0.0103359;0.00732087;0.0114805
850;calc iter;100;2.29428;2.20704;2.40895
850;calc total;1;233.26;233.26;233.26
850;total;1;292.089;292.089;292.089
851;initialize;1;48.8146;48.8146;48.8146
851;async;100;0.767239;0.00167264;1.51152
851;inner;100;1.5044;0.825387;2.31192
851;wait;100;4.829e-05;2.231e-05;0.000111448
851;boundary;100;0.0106262;0.00603761;0.0165555
851;calc iter;100;2.28232;2.01519;2.52036
851;calc total;1;233.26;233.26;233.26
851;total;1;292.087;292.087;292.087
852;initialize;1;48.8182;48.8182;48.8182
852;async;100;0.779382;0.0037574;1.5097
852;inner;100;1.49073;0.783334;2.30697
852;wait;100;4.81578e-05;2.341e-05;0.000107878
852;boundary;100;0.0105899;0.00645172;0.0126583
852;calc iter;100;2.28076;2.15914;2.37109
852;calc total;1;233.26;233.26;233.26
852;total;1;292.091;292.091;292.091
853;initialize;1;48.8122;48.8122;48.8122
853;async;100;0.791962;0.00335513;1.45844
853;inner;100;1.4836;0.869803;2.30493
853;wait;100;3.9065e-05;2.607e-05;0.000138667
853;boundary;100;0.0103283;0.00884127;0.0116163
853;calc iter;100;2.28594;2.22927;2.33847
853;calc total;1;233.26;233.26;233.26
853;total;1;292.085;292.085;292.085
854;initialize;1;48.8183;48.8183;48.8183
854;async;100;0.888173;0.00207345;1.59862
854;inner;100;1.39865;0.744651;2.31133
854;wait;100;3.66078e-05;2.325e-05;7.8308e-05
854;boundary;100;0.0101119;0.00585672;0.0113871
854;calc iter;100;2.29698;2.06793;2.4338
854;calc total;1;233.26;233.26;233.26
854;total;1;292.091;292.091;292.091
855;initialize;1;48.7576;48.7576;48.7576
855;async;100;0.822635;0.0034489;1.58228
855;inner;100;1.47615;0.675097;2.31087
855;wait;100;3.67872e-05;2.59e-05;9.0388e-05
855;boundary;100;0.00947531;0.00538457;0.0163841
855;calc iter;100;2.3083;1.91005;2.44062
855;calc total;1;233.26;233.26;233.26
855;total;1;292.03;292.03;292.03
856;initialize;1;48.8159;48.8159;48.8159
856;async;100;0.105774;0.00312911;0.333973
856;inner;100;2.2014;1.42069;2.32329
856;wait;100;6.65278e-05;5.4889e-05;0.000131598
856;boundary;100;0.0118804;0.00957941;0.0166842
856;calc iter;100;2.31912;1.76882;2.45992
856;calc total;1;233.26;233.26;233.26
856;total;1;292.088;292.088;292.088
857;initialize;1;48.8126;48.8126;48.8126
857;async;100;0.0925287;0.00358905;0.321532
857;inner;100;2.21584;1.42637;2.32537
857;wait;100;4.30467e-05;3.1699e-05;8.6648e-05
857;boundary;100;0.0107343;0.00816299;0.0116094
857;calc iter;100;2.31915;1.75687;2.45898
857;calc total;1;233.26;233.26;233.26
857;total;1;292.085;292.085;292.085
858;initialize;1;48.8126;48.8126;48.8126
858;async;100;0.0903579;0.00191894;0.320626
858;inner;100;2.22161;1.42969;2.33044
858;wait;100;3.03023e-05;2.2279e-05;6.2259e-05
858;boundary;100;0.00716084;0.00518311;0.0105749
858;calc iter;100;2.31917;1.75553;2.45838
858;calc total;1;233.26;233.26;233.26
858;total;1;292.085;292.085;292.085
859;initialize;1;48.8179;48.8179;48.8179
859;async;100;0.0903412;0.00250481;0.320489
859;inner;100;2.22156;1.42992;2.33007
859;wait;100;3.41257e-05;2.7069e-05;9.5338e-05
859;boundary;100;0.0072284;0.005321;0.0102563
859;calc iter;100;2.31916;1.75577;2.45867
859;calc total;1;233.26;233.26;233.26
859;total;1;292.09;292.09;292.09
860;initialize;1;48.8182;48.8182;48.8182
860;async;100;0.087282;0.00175461;0.319965
860;inner;100;2.22267;1.42549;2.32543
860;wait;100;5.2716e-05;2.9489e-05;0.000227246
860;boundary;100;0.0091457;0.00731522;0.011453
860;calc iter;100;2.31916;1.75452;2.42071
860;calc total;1;233.26;233.26;233.26
860;total;1;292.091;292.091;292.091
861;initialize;1;48.8183;48.8183;48.8183
861;async;100;0.0878199;0.0035858;0.321181
861;inner;100;2.22113;1.4268;2.32638
861;wait;100;5.52258e-05;2.4329e-05;0.000119627
861;boundary;100;0.0101485;0.00700715;0.0116332
861;calc iter;100;2.31916;1.75666;2.41779
861;calc total;1;233.26;233.26;233.26
861;total;1;292.091;292.091;292.091
862;initialize;1;48.818;48.818;48.818
862;async;100;0.0870781;0.0010805;0.319515
862;inner;100;2.22547;1.43005;2.33003
862;wait;100;2.95409e-05;2.226e-05;6.9949e-05
862;boundary;100;0.0066016;0.00489797;0.0104839
862;calc iter;100;2.31918;1.7545;2.41996
862;calc total;1;233.26;233.26;233.26
862;total;1;292.091;292.091;292.091
863;initialize;1;48.8184;48.8184;48.8184
863;async;100;0.0869506;0.000836545;0.319746
863;inner;100;2.22552;1.4312;2.33211
863;wait;100;4.06175e-05;2.11e-05;5.8659e-05
863;boundary;100;0.00667158;0.00450193;0.00967819
863;calc iter;100;2.31919;1.75547;2.41369
863;calc total;1;233.26;233.26;233.26
863;total;1;292.091;292.091;292.091
864;initialize;1;48.8167;48.8167;48.8167
864;async;100;0.737106;0.00289839;1.42671
864;inner;100;1.56374;0.692802;2.30907
864;wait;100;4.33186e-05;2.6129e-05;0.000146608
864;boundary;100;0.0109071;0.00454705;0.0116026
864;calc iter;100;2.3118;1.75502;2.49552
864;calc total;1;233.26;233.26;233.26
864;total;1;292.089;292.089;292.089
865;initialize;1;48.8161;48.8161;48.8161
865;async;100;0.694324;0.00337326;1.42108
865;inner;100;1.60079;0.943274;2.30944
865;wait;100;3.67588e-05;2.348e-05;8.2719e-05
865;boundary;100;0.00931675;0.00524648;0.0118844
865;calc iter;100;2.30447;2.14058;2.46174
865;calc total;1;233.26;233.26;233.26
865;total;1;292.089;292.089;292.089
866;initialize;1;48.8183;48.8183;48.8183
866;async;100;0.616817;0.00151127;1.58117
866;inner;100;1.66777;0.867299;2.31521
866;wait;100;4.80221e-05;3.277e-05;0.000124448
866;boundary;100;0.0110574;0.00732319;0.0120496
866;calc iter;100;2.29569;1.47908;3.01092
866;calc total;1;233.26;233.26;233.26
866;total;1;292.091;292.091;292.091
867;initialize;1;48.8156;48.8156;48.8156
867;async;100;0.575253;0.00554512;1.29622
867;inner;100;1.71337;1.09798;2.3138
867;wait;100;5.14119e-05;2.743e-05;9.1718e-05
867;boundary;100;0.0111064;0.00690085;0.0123838
867;calc iter;100;2.29978;2.07023;2.54461
867;calc total;1;233.26;233.26;233.26
867;total;1;292.088;292.088;292.088
868;initialize;1;48.8181;48.8181;48.8181
868;async;100;0.607875;0.00346204;1.26683
868;inner;100;1.67995;1.05937;2.31079
868;wait;100;5.6243e-05;3.171e-05;0.000115378
868;boundary;100;0.0114138;0.00922352;0.0119912
868;calc iter;100;2.2993;2.13316;2.43559
868;calc total;1;233.26;233.26;233.26
868;total;1;292.091;292.091;292.091
869;initialize;1;48.8147;48.8147;48.8147
869;async;100;0.562889;0.00299715;1.1748
869;inner;100;1.73049;1.15537;2.30934
869;wait;100;3.93314e-05;2.141e-05;0.000133627
869;boundary;100;0.0103189;0.00579642;0.0120373
869;calc iter;100;2.30374;2.13913;2.54397
869;calc total;1;233.26;233.26;233.26
869;total;1;292.087;292.087;292.087
870;initialize;1;48.6685;48.6685;48.6685
870;async;100;0.588895;0.00112726;1.24961
870;inner;100;1.70619;1.07093;2.3159
870;wait;100;3.69854e-05;1.995e-05;9.8619e-05
870;boundary;100;0.0100307;0.00538822;0.019974
870;calc iter;100;2.30515;2.14738;2.53206
870;calc total;1;233.26;233.26;233.26
870;total;1;291.941;291.941;291.941
871;initialize;1;48.8159;48.8159;48.8159
871;async;100;0.741113;0.00416502;1.55064
871;inner;100;1.56149;0.688197;2.31544
871;wait;100;3.72948e-05;2.406e-05;9.6139e-05
871;boundary;100;0.0105528;0.00544062;0.0118754
871;calc iter;100;2.3132;2.164;2.47307
871;calc total;1;233.26;233.26;233.26
871;total;1;292.088;292.088;292.088
872;initialize;1;48.8132;48.8132;48.8132
872;async;100;0.261297;0.00124766;0.688893
872;inner;100;2.04867;1.12463;2.32739
872;wait;100;6.78381e-05;5.5019e-05;0.000111068
872;boundary;100;0.0121839;0.00752541;0.0169576
872;calc iter;100;2.32222;1.6031;2.55778
872;calc total;1;233.26;233.26;233.26
872;total;1;292.086;292.086;292.086
873;initialize;1;48.8183;48.8183;48.8183
873;async;100;0.210438;0.00397363;0.515454
873;inner;100;2.10179;1.15599;2.32857
873;wait;100;4.60822e-05;3.1209e-05;0.000125558
873;boundary;100;0.0109283;0.00732634;0.0121519
873;calc iter;100;2.32321;1.58601;2.50424
873;calc total;1;233.26;233.26;233.26
873;total;1;292.091;292.091;292.091
874;initialize;1;48.818;48.818;48.818
874;async;100;0.189241;0.00148457;0.465045
874;inner;100;2.1253;1.16728;2.33351
874;wait;100;3.37046e-05;2.472e-05;6.9909e-05
874;boundary;100;0.00928309;0.00621471;0.0109861
874;calc iter;100;2.32386;1.57457;2.48176
874;calc total;1;233.26;233.26;233.26
874;total;1;292.091;292.091;292.091
875;initialize;1;48.8135;48.8135;48.8135
875;async;100;0.191468;0.00148832;0.469358
875;inner;100;2.12532;1.16849;2.3329
875;wait;100;3.38287e-05;2.595e-05;6.4729e-05
875;boundary;100;0.00718317;0.00529605;0.0103535
875;calc iter;100;2.32401;1.57764;2.4781
875;calc total;1;233.26;233.26;233.26
875;total;1;292.086;292.086;292.086
876;initialize;1;48.8148;48.8148;48.8148
876;async;100;0.147963;0.00153579;0.372883
876;inner;100;2.16915;1.20235;2.32978
876;wait;100;4.45796e-05;2.458e-05;0.000135818
876;boundary;100;0.00781663;0.00533757;0.01172
876;calc iter;100;2.32498;1.58044;2.48465
876;calc total;1;233.26;233.26;233.26
876;total;1;292.088;292.088;292.088
896;initialize;1;48.9314;48.9314;48.9314
896;async;100;0.49233;0.00349414;1.18203
896;inner;100;1.81144;0.809716;2.31875
896;wait;100;4.92991e-05;3.2919e-05;7.6889e-05
896;boundary;100;0.0113885;0.00586323;0.0126612
896;calc iter;100;2.31521;1.99765;2.35766
896;calc total;1;233.26;233.26;233.26
896;total;1;292.207;292.207;292.207
877;initialize;1;48.8185;48.8185;48.8185
877;async;100;0.146794;0.00274531;0.371563
877;inner;100;2.16957;1.20099;2.33044
877;wait;100;5.07296e-05;3.0099e-05;0.000133708
877;boundary;100;0.00852704;0.00624751;0.0114537
877;calc iter;100;2.32495;1.57871;2.47594
877;calc total;1;233.26;233.26;233.26
877;total;1;292.091;292.091;292.091
897;initialize;1;48.9323;48.9323;48.9323
897;async;100;0.628302;0.00308373;1.51814
897;inner;100;1.66352;0.721805;2.3006
897;wait;100;4.24974e-05;2.4189e-05;0.000145307
897;boundary;100;0.0106381;0.00570238;0.0116949
897;calc iter;100;2.30251;2.11411;2.44795
897;calc total;1;233.26;233.26;233.26
897;total;1;292.207;292.207;292.207
878;initialize;1;48.8137;48.8137;48.8137
878;async;100;0.145257;0.00121114;0.37053
878;inner;100;2.17281;1.20549;2.33443
878;wait;100;2.73014e-05;2.04e-05;7.8429e-05
878;boundary;100;0.00689116;0.00433464;0.00910286
878;calc iter;100;2.32499;1.58028;2.47818
878;calc total;1;233.26;233.26;233.26
878;total;1;292.086;292.086;292.086
879;initialize;1;48.8166;48.8166;48.8166
879;async;100;0.144783;0.00106875;0.387733
879;inner;100;2.1727;1.20562;2.33451
879;wait;100;3.71827e-05;2.175e-05;6.9329e-05
879;boundary;100;0.00745947;0.00457521;0.0109486
879;calc iter;100;2.32499;1.58159;2.48184
879;calc total;1;233.26;233.26;233.26
879;total;1;292.089;292.089;292.089
880;initialize;1;48.6685;48.6685;48.6685
880;async;100;0.921946;0.00349671;1.50372
880;inner;100;1.3846;0.71098;2.30805
880;wait;100;3.55607e-05;2.3849e-05;0.000143087
880;boundary;100;0.00976027;0.00537688;0.0115238
880;calc iter;100;2.31634;1.87698;2.45326
880;calc total;1;233.26;233.26;233.26
880;total;1;291.941;291.941;291.941
898;initialize;1;48.9265;48.9265;48.9265
898;async;100;0.576714;0.00272282;1.28928
898;inner;100;1.70693;1.00348;2.30909
898;wait;100;4.25294e-05;2.865e-05;9.6018e-05
898;boundary;100;0.0107507;0.00759579;0.0120465
898;calc iter;100;2.29445;2.07135;2.38769
898;calc total;1;233.26;233.26;233.26
898;total;1;292.202;292.202;292.202
881;initialize;1;48.8181;48.8181;48.8181
881;async;100;0.948764;0.00425981;1.56875
881;inner;100;1.34705;0.730507;2.30826
881;wait;100;3.22123e-05;1.936e-05;8.3079e-05
881;boundary;100;0.00907099;0.00379956;0.0118634
881;calc iter;100;2.30492;2.16973;2.42731
881;calc total;1;233.26;233.26;233.26
881;total;1;292.091;292.091;292.091
899;initialize;1;48.7732;48.7732;48.7732
899;async;100;0.505159;0.00245952;1.34642
899;inner;100;1.77097;0.940273;2.32386
899;wait;100;5.47761e-05;3.351e-05;8.5638e-05
899;boundary;100;0.0115379;0.00928786;0.0166135
899;calc iter;100;2.28773;2.03214;2.48541
899;calc total;1;233.26;233.26;233.26
899;total;1;292.048;292.048;292.048
882;initialize;1;48.8183;48.8183;48.8183
882;async;100;0.73719;0.00471976;1.12636
882;inner;100;1.54778;1.16635;2.31264
882;wait;100;3.47384e-05;2.4349e-05;8.4459e-05
882;boundary;100;0.010402;0.00656086;0.0114943
882;calc iter;100;2.29541;2.21664;2.3568
882;calc total;1;233.26;233.26;233.26
882;total;1;292.091;292.091;292.091
883;initialize;1;48.8182;48.8182;48.8182
883;async;100;0.84599;0.00453211;1.26363
883;inner;100;1.43005;1.0001;2.31218
883;wait;100;5.00883e-05;3.051e-05;0.000116808
883;boundary;100;0.0113366;0.00720151;0.0150095
883;calc iter;100;2.28743;2.12755;2.51671
883;calc total;1;233.26;233.26;233.26
883;total;1;292.091;292.091;292.091
884;initialize;1;48.8164;48.8164;48.8164
884;async;100;0.831925;0.00315386;1.33417
884;inner;100;1.4484;0.966386;2.30698
884;wait;100;5.21769e-05;3.321e-05;0.000132917
884;boundary;100;0.0114881;0.00990563;0.0149779
884;calc iter;100;2.29187;2.13287;2.36686
884;calc total;1;233.26;233.26;233.26
884;total;1;292.089;292.089;292.089
885;initialize;1;48.8183;48.8183;48.8183
885;async;100;0.763854;0.00334214;1.13748
885;inner;100;1.52474;1.16696;2.30752
885;wait;100;3.61632e-05;2.163e-05;9.5698e-05
885;boundary;100;0.00987177;0.00645104;0.0115204
885;calc iter;100;2.29851;2.24797;2.36548
885;calc total;1;233.26;233.26;233.26
885;total;1;292.091;292.091;292.091
900;initialize;1;48.9325;48.9325;48.9325
900;async;100;0.576507;0.0048572;1.48194
900;inner;100;1.69768;0.852057;2.30637
900;wait;100;4.70446e-05;2.81e-05;9.1088e-05
900;boundary;100;0.0111098;0.0068606;0.0122493
900;calc iter;100;2.28535;2.08229;2.42749
900;calc total;1;233.26;233.26;233.26
900;total;1;292.207;292.207;292.207
886;initialize;1;48.8131;48.8131;48.8131
886;async;100;0.937458;0.0038752;1.44633
886;inner;100;1.35692;0.799977;2.31254
886;wait;100;3.11724e-05;1.931e-05;7.0009e-05
886;boundary;100;0.00890626;0.00560201;0.0115288
886;calc iter;100;2.30331;2.2501;2.37452
886;calc total;1;233.26;233.26;233.26
886;total;1;292.086;292.086;292.086
901;initialize;1;48.8618;48.8618;48.8618
901;async;100;0.614062;0.00352645;1.469
901;inner;100;1.66403;0.801486;2.30556
901;wait;100;4.55636e-05;3.008e-05;0.000134878
901;boundary;100;0.0108217;0.0089353;0.0118326
901;calc iter;100;2.28897;2.14869;2.41774
901;calc total;1;233.26;233.26;233.26
901;total;1;292.136;292.136;292.136
887;initialize;1;48.8164;48.8164;48.8164
887;async;100;0.937495;0.00326056;1.53451
887;inner;100;1.36411;0.692215;2.3112
887;wait;100;3.72192e-05;2.5249e-05;8.8299e-05
887;boundary;100;0.0101062;0.00585619;0.0115452
887;calc iter;100;2.31175;1.65201;2.40315
887;calc total;1;233.26;233.26;233.26
887;total;1;292.089;292.089;292.089
888;initialize;1;48.8182;48.8182;48.8182
888;async;100;0.097782;0.00391547;0.221157
888;inner;100;2.21193;1.45766;2.32508
888;wait;100;6.06774e-05;4.4229e-05;8.9859e-05
888;boundary;100;0.0118919;0.00904259;0.0137628
888;calc iter;100;2.32167;1.69132;2.3791
888;calc total;1;233.26;233.26;233.26
888;total;1;292.091;292.091;292.091
889;initialize;1;48.814;48.814;48.814
889;async;100;0.0909431;0.00394024;0.223315
889;inner;100;2.22004;1.4582;2.32452
889;wait;100;5.04129e-05;3.2719e-05;0.000127318
889;boundary;100;0.0106754;0.00914734;0.0112718
889;calc iter;100;2.32171;1.69225;2.38537
889;calc total;1;233.26;233.26;233.26
889;total;1;292.086;292.086;292.086
902;initialize;1;48.79;48.79;48.79
902;async;100;0.680968;0.0049877;1.50821
902;inner;100;1.60458;0.787391;2.31009
902;wait;100;4.32984e-05;2.849e-05;9.9358e-05
902;boundary;100;0.0107156;0.00585092;0.0116736
902;calc iter;100;2.29631;2.12652;2.39423
902;calc total;1;233.26;233.26;233.26
902;total;1;292.065;292.065;292.065
890;initialize;1;48.8182;48.8182;48.8182
890;async;100;0.0919217;0.00391828;0.226943
890;inner;100;2.22371;1.46398;2.3291
890;wait;100;2.83501e-05;2.028e-05;6.4929e-05
890;boundary;100;0.00610534;0.00459949;0.00718785
890;calc iter;100;2.32177;1.69555;2.38629
890;calc total;1;233.26;233.26;233.26
890;total;1;292.091;292.091;292.091
903;initialize;1;48.9326;48.9326;48.9326
903;async;100;0.629946;0.00316051;1.49659
903;inner;100;1.6645;0.706003;2.31027
903;wait;100;3.85539e-05;2.293e-05;8.1979e-05
903;boundary;100;0.0103471;0.00364553;0.0113871
903;calc iter;100;2.30484;1.97992;2.45081
903;calc total;1;233.26;233.26;233.26
903;total;1;292.207;292.207;292.207
891;initialize;1;48.8178;48.8178;48.8178
891;async;100;0.0901694;0.00440432;0.2252
891;inner;100;2.22473;1.46635;2.32825
891;wait;100;3.52306e-05;2.558e-05;8.1549e-05
891;boundary;100;0.00682948;0.00463153;0.00775334
891;calc iter;100;2.32176;1.69621;2.38598
891;calc total;1;233.26;233.26;233.26
891;total;1;292.09;292.09;292.09
904;initialize;1;48.9297;48.9297;48.9297
904;async;100;0.182331;0.00243018;0.932775
904;inner;100;2.12372;1.09449;2.35254
904;wait;100;6.10505e-05;3.275e-05;0.000134578
904;boundary;100;0.0111747;0.007897;0.016894
904;calc iter;100;2.31729;1.84769;2.58757
904;calc total;1;233.26;233.26;233.26
904;total;1;292.204;292.204;292.204
905;initialize;1;48.9253;48.9253;48.9253
905;async;100;0.150755;0.00468225;0.682701
905;inner;100;2.15947;1.15149;2.3562
905;wait;100;4.33002e-05;2.559e-05;9.0988e-05
905;boundary;100;0.00870029;0.00629445;0.0118677
905;calc iter;100;2.31897;1.82667;2.38529
905;calc total;1;233.26;233.26;233.26
905;total;1;292.201;292.201;292.201
906;initialize;1;48.8625;48.8625;48.8625
906;async;100;0.139001;0.00201714;0.643813
906;inner;100;2.17271;1.16572;2.35997
906;wait;100;3.56871e-05;2.6009e-05;6.5798e-05
906;boundary;100;0.00810628;0.00631961;0.0107669
906;calc iter;100;2.31985;1.81779;2.36936
906;calc total;1;233.26;233.26;233.26
906;total;1;292.137;292.137;292.137
907;initialize;1;48.9249;48.9249;48.9249
907;async;100;0.140354;0.00200963;0.646733
907;inner;100;2.17112;1.16609;2.36009
907;wait;100;4.00926e-05;2.4689e-05;6.7359e-05
907;boundary;100;0.00842691;0.00527989;0.0120568
907;calc iter;100;2.31995;1.81813;2.37109
907;calc total;1;233.26;233.26;233.26
907;total;1;292.2;292.2;292.2
908;initialize;1;48.9245;48.9245;48.9245
908;async;100;0.117813;0.00190557;0.581937
908;inner;100;2.19375;1.21618;2.3502
908;wait;100;6.0145e-05;3.234e-05;0.000112938
908;boundary;100;0.00977679;0.0060328;0.011784
908;calc iter;100;2.3214;1.80419;2.4374
908;calc total;1;233.26;233.26;233.26
908;total;1;292.199;292.199;292.199
909;initialize;1;48.8911;48.8911;48.8911
909;async;100;0.115521;0.0036036;0.580879
909;inner;100;2.19608;1.21862;2.35545
909;wait;100;5.64485e-05;2.7129e-05;0.000131508
909;boundary;100;0.00974432;0.00575326;0.0118878
909;calc iter;100;2.32141;1.80528;2.43384
909;calc total;1;233.26;233.26;233.26
909;total;1;292.166;292.166;292.166
910;initialize;1;48.8459;48.8459;48.8459
910;async;100;0.1149;0.0012877;0.580343
910;inner;100;2.19984;1.21974;2.35773
910;wait;100;2.99386e-05;1.893e-05;8.0679e-05
910;boundary;100;0.00666285;0.00422813;0.00845094
910;calc iter;100;2.32143;1.80433;2.43728
910;calc total;1;233.26;233.26;233.26
910;total;1;292.121;292.121;292.121
911;initialize;1;48.8239;48.8239;48.8239
911;async;100;0.114296;0.00166995;0.578906
911;inner;100;2.20018;1.22125;2.35883
911;wait;100;3.74458e-05;2.607e-05;6.0919e-05
911;boundary;100;0.00691437;0.00444723;0.00839778
911;calc iter;100;2.32143;1.80464;2.43877
911;calc total;1;233.26;233.26;233.26
911;total;1;292.099;292.099;292.099
912;initialize;1;48.9298;48.9298;48.9298
912;async;100;0.398839;0.00375653;0.715238
912;inner;100;1.90462;1.10711;2.31544
912;wait;100;4.21275e-05;3.353e-05;9.1388e-05
912;boundary;100;0.0110164;0.00586336;0.0113878
912;calc iter;100;2.31452;1.65122;2.46191
912;calc total;1;233.26;233.26;233.26
912;total;1;292.204;292.204;292.204
913;initialize;1;48.8911;48.8911;48.8911
913;async;100;0.403743;0.00324289;0.771021
913;inner;100;1.89686;1.36054;2.31408
913;wait;100;4.13702e-05;3.2929e-05;0.000134228
913;boundary;100;0.0110905;0.00954991;0.0113113
913;calc iter;100;2.31174;2.13183;2.45168
913;calc total;1;233.26;233.26;233.26
913;total;1;292.166;292.166;292.166
914;initialize;1;48.8762;48.8762;48.8762
914;async;100;0.388039;0.00112716;0.765697
914;inner;100;1.9074;1.5658;2.31943
914;wait;100;3.98967e-05;2.9199e-05;6.2359e-05
914;boundary;100;0.0111142;0.00739502;0.0114651
914;calc iter;100;2.3066;2.22175;2.40822
914;calc total;1;233.26;233.26;233.26
914;total;1;292.151;292.151;292.151
915;initialize;1;48.9263;48.9263;48.9263
915;async;100;0.370271;0.00114552;0.671558
915;inner;100;1.9189;1.71435;2.31931
915;wait;100;5.53025e-05;3.0409e-05;8.0049e-05
915;boundary;100;0.011434;0.00723537;0.0132353
915;calc iter;100;2.30066;2.22978;2.4093
915;calc total;1;233.26;233.26;233.26
915;total;1;292.201;292.201;292.201
916;initialize;1;48.9291;48.9291;48.9291
916;async;100;0.390757;0.00301564;0.612211
916;inner;100;1.9009;1.67654;2.31451
916;wait;100;5.57821e-05;3.3759e-05;0.000122048
916;boundary;100;0.0114455;0.00864819;0.0130304
916;calc iter;100;2.30316;2.27682;2.35588
916;calc total;1;233.26;233.26;233.26
916;total;1;292.204;292.204;292.204
917;initialize;1;48.9324;48.9324;48.9324
917;async;100;0.409622;0.0031586;0.738748
917;inner;100;1.88813;1.51592;2.31334
917;wait;100;4.31342e-05;3.3279e-05;0.000133237
917;boundary;100;0.0111037;0.00978757;0.0114828
917;calc iter;100;2.3089;2.26585;2.36026
917;calc total;1;233.26;233.26;233.26
917;total;1;292.207;292.207;292.207
918;initialize;1;48.9;48.9;48.9
918;async;100;0.409498;0.00125536;0.74489
918;inner;100;1.89292;1.24252;2.31919
918;wait;100;3.91369e-05;2.891e-05;6.9028e-05
918;boundary;100;0.0111108;0.00744162;0.0113424
918;calc iter;100;2.31357;1.99678;2.36554
918;calc total;1;233.26;233.26;233.26
918;total;1;292.175;292.175;292.175
919;initialize;1;48.9326;48.9326;48.9326
919;async;100;0.405013;0.00314967;0.596204
919;inner;100;1.9005;0.960765;2.31882
919;wait;100;4.01532e-05;2.793e-05;8.8499e-05
919;boundary;100;0.0110786;0.00543306;0.0114332
919;calc iter;100;2.31663;1.5617;2.3829
919;calc total;1;233.26;233.26;233.26
919;total;1;292.207;292.207;292.207
920;initialize;1;48.7956;48.7956;48.7956
920;async;100;0.00908261;0.00161065;0.0122084
920;inner;100;2.3027;1.62521;2.3493
920;wait;100;6.17393e-05;5.2529e-05;0.000130737
920;boundary;100;0.0115608;0.00938052;0.0136266
920;calc iter;100;2.32341;1.64746;2.36873
920;calc total;1;233.26;233.26;233.26
920;total;1;292.07;292.07;292.07
921;initialize;1;48.9325;48.9325;48.9325
921;async;100;0.00639591;0.00362718;0.00752913
921;inner;100;2.30893;1.63007;2.35325
921;wait;100;5.02804e-05;4.0089e-05;8.5919e-05
921;boundary;100;0.00807209;0.00626898;0.00958495
921;calc iter;100;2.32345;1.64341;2.36723
921;calc total;1;233.26;233.26;233.26
921;total;1;292.207;292.207;292.207
922;initialize;1;48.9271;48.9271;48.9271
922;async;100;0.00257748;0.0022763;0.00365715
922;inner;100;2.31286;1.63276;2.3571
922;wait;100;2.59959e-05;2.0559e-05;8.1619e-05
922;boundary;100;0.00799876;0.0050798;0.00843284
922;calc iter;100;2.32346;1.64058;2.36751
922;calc total;1;233.26;233.26;233.26
922;total;1;292.202;292.202;292.202
923;initialize;1;48.929;48.929;48.929
923;async;100;0.00365792;0.00222477;0.00476436
923;inner;100;2.31299;1.63217;2.35742
923;wait;100;3.34006e-05;2.615e-05;5.36e-05
923;boundary;100;0.00677171;0.00569762;0.00840944
923;calc iter;100;2.32345;1.64142;2.36755
923;calc total;1;233.26;233.26;233.26
923;total;1;292.204;292.204;292.204
924;initialize;1;48.9274;48.9274;48.9274
924;async;100;0.00373274;0.00129679;0.00623746
924;inner;100;2.31079;1.6298;2.35457
924;wait;100;4.558e-05;3.1219e-05;0.000105949
924;boundary;100;0.008874;0.00781834;0.0107524
924;calc iter;100;2.32344;1.64186;2.36762
924;calc total;1;233.26;233.26;233.26
924;total;1;292.202;292.202;292.202
925;initialize;1;48.7738;48.7738;48.7738
925;async;100;0.00415895;0.00283338;0.00490093
925;inner;100;2.3095;1.63368;2.35187
925;wait;100;5.42457e-05;3.252e-05;0.000129998
925;boundary;100;0.00974097;0.0057001;0.0107445
925;calc iter;100;2.32346;1.64388;2.3664
925;calc total;1;233.26;233.26;233.26
925;total;1;292.049;292.049;292.049
926;initialize;1;48.9269;48.9269;48.9269
926;async;100;0.00124726;0.00100015;0.00300642
926;inner;100;2.31488;1.63547;2.35868
926;wait;100;2.99035e-05;1.89e-05;8.3299e-05
926;boundary;100;0.00731592;0.00487011;0.00767715
926;calc iter;100;2.32347;1.64205;2.36723
926;calc total;1;233.26;233.26;233.26
926;total;1;292.202;292.202;292.202
927;initialize;1;48.9327;48.9327;48.9327
927;async;100;0.00120234;0.000992144;0.00307524
927;inner;100;2.31459;1.63552;2.35866
927;wait;100;4.13214e-05;2.3049e-05;7.3659e-05
927;boundary;100;0.00763508;0.00528496;0.00799965
927;calc iter;100;2.32347;1.64222;2.36739
927;calc total;1;233.26;233.26;233.26
927;total;1;292.207;292.207;292.207
928;initialize;1;48.8623;48.8623;48.8623
928;async;100;0.419045;0.00369315;0.671225
928;inner;100;1.88443;1.00306;2.31211
928;wait;100;4.75407e-05;3.2949e-05;0.000133607
928;boundary;100;0.0110111;0.00540807;0.0114271
928;calc iter;100;2.31453;1.46888;2.40101
928;calc total;1;233.26;233.26;233.26
928;total;1;292.137;292.137;292.137
929;initialize;1;48.891;48.891;48.891
929;async;100;0.46138;0.0039634;0.853088
929;inner;100;1.83954;1.20766;2.31226
929;wait;100;3.94209e-05;3.0219e-05;8.4168e-05
929;boundary;100;0.0110719;0.00902327;0.0115878
929;calc iter;100;2.31204;1.9911;2.43847
929;calc total;1;233.26;233.26;233.26
929;total;1;292.166;292.166;292.166
930;initialize;1;48.8749;48.8749;48.8749
930;async;100;0.445562;0.00119865;0.842229
930;inner;100;1.8507;1.51543;2.31603
930;wait;100;3.91814e-05;2.9059e-05;6.5679e-05
930;boundary;100;0.0111081;0.00736983;0.0118152
930;calc iter;100;2.30742;2.23862;2.419
930;calc total;1;233.26;233.26;233.26
930;total;1;292.15;292.15;292.15
931;initialize;1;48.9279;48.9279;48.9279
931;async;100;0.400711;0.00176057;0.692825
931;inner;100;1.88918;1.68067;2.31634
931;wait;100;5.3177e-05;3.0879e-05;0.000110928
931;boundary;100;0.0113754;0.00755331;0.0118598
931;calc iter;100;2.30132;2.23142;2.41349
931;calc total;1;233.26;233.26;233.26
931;total;1;292.203;292.203;292.203
932;initialize;1;48.8479;48.8479;48.8479
932;async;100;0.397262;0.00214937;0.641521
932;inner;100;1.88919;1.69335;2.31214
932;wait;100;5.72855e-05;3.3029e-05;0.000112038
932;boundary;100;0.0113806;0.00882876;0.0118612
932;calc iter;100;2.2979;2.2491;2.38041
932;calc total;1;233.26;233.26;233.26
932;total;1;292.123;292.123;292.123
933;initialize;1;48.9327;48.9327;48.9327
933;async;100;0.442458;0.00318892;0.785395
933;inner;100;1.8502;1.53106;2.31165
933;wait;100;4.76077e-05;3.8609e-05;0.000134188
933;boundary;100;0.0111364;0.00982897;0.011587
933;calc iter;100;2.30385;2.25469;2.3878
933;calc total;1;233.26;233.26;233.26
933;total;1;292.207;292.207;292.207
934;initialize;1;48.8275;48.8275;48.8275
934;async;100;0.44344;0.00157936;0.776969
934;inner;100;1.85477;1.31895;2.31736
934;wait;100;4.99296e-05;3.415e-05;8.5349e-05
934;boundary;100;0.011083;0.0074397;0.0113402
934;calc iter;100;2.30934;2.10041;2.41039
934;calc total;1;233.26;233.26;233.26
934;total;1;292.102;292.102;292.102
935;initialize;1;48.9276;48.9276;48.9276
935;async;100;0.41928;0.00391901;0.665712
935;inner;100;1.88247;1.05247;2.31672
935;wait;100;4.33022e-05;2.9889e-05;8.0329e-05
935;boundary;100;0.0110379;0.00586442;0.0113881
935;calc iter;100;2.31284;1.68178;2.37803
935;calc total;1;233.26;233.26;233.26
935;total;1;292.202;292.202;292.202
936;initialize;1;48.9255;48.9255;48.9255
936;async;100;0.0177921;0.00370643;0.123006
936;inner;100;2.29189;1.6951;2.33821
936;wait;100;5.4973e-05;3.111e-05;0.000144097
936;boundary;100;0.0102019;0.00809089;0.0151796
936;calc iter;100;2.31994;1.77288;2.36905
936;calc total;1;233.26;233.26;233.26
936;total;1;292.2;292.2;292.2
937;initialize;1;48.9249;48.9249;48.9249
937;async;100;0.0122591;0.000763607;0.103223
937;inner;100;2.29962;1.68218;2.34664
937;wait;100;4.42466e-05;3.1939e-05;8.6769e-05
937;boundary;100;0.00835881;0.00631611;0.0115442
937;calc iter;100;2.32028;1.74716;2.37846
937;calc total;1;233.26;233.26;233.26
937;total;1;292.2;292.2;292.2
938;initialize;1;48.8611;48.8611;48.8611
938;async;100;0.0145851;0.00116871;0.10969
938;inner;100;2.29748;1.65282;2.34518
938;wait;100;4.37972e-05;2.605e-05;0.000101518
938;boundary;100;0.0083799;0.00634291;0.0114295
938;calc iter;100;2.3205;1.71691;2.38139
938;calc total;1;233.26;233.26;233.26
938;total;1;292.136;292.136;292.136
939;initialize;1;48.9305;48.9305;48.9305
939;async;100;0.0167026;0.00163985;0.110655
939;inner;100;2.29405;1.62058;2.34373
939;wait;100;4.97673e-05;2.4499e-05;8.4719e-05
939;boundary;100;0.00990213;0.00531767;0.0118125
939;calc iter;100;2.3207;1.68517;2.39217
939;calc total;1;233.26;233.26;233.26
939;total;1;292.205;292.205;292.205
940;initialize;1;48.911;48.911;48.911
940;async;100;0.0098008;0.00141013;0.0627653
940;inner;100;2.2997;1.6284;2.34024
940;wait;100;6.02808e-05;3.2379e-05;0.000104828
940;boundary;100;0.0113028;0.00637895;0.0118674
940;calc iter;100;2.32087;1.64625;2.38801
940;calc total;1;233.26;233.26;233.26
940;total;1;292.186;292.186;292.186
941;initialize;1;48.9324;48.9324;48.9324
941;async;100;0.00739351;0.00323047;0.0595637
941;inner;100;2.30432;1.6268;2.34314
941;wait;100;5.20728e-05;2.9449e-05;0.000121648
941;boundary;100;0.00914047;0.0055596;0.0117156
941;calc iter;100;2.32091;1.63969;2.38287
941;calc total;1;233.26;233.26;233.26
941;total;1;292.207;292.207;292.207
942;initialize;1;48.788;48.788;48.788
942;async;100;0.00413781;0.00106774;0.0623698
942;inner;100;2.30906;1.63102;2.3473
942;wait;100;3.13399e-05;2.496e-05;6.5979e-05
942;boundary;100;0.00770281;0.00396231;0.0103704
942;calc iter;100;2.32094;1.6376;2.39097
942;calc total;1;233.26;233.26;233.26
942;total;1;292.063;292.063;292.063
943;initialize;1;48.9314;48.9314;48.9314
943;async;100;0.00456226;0.00110229;0.0623096
943;inner;100;2.30898;1.63018;2.34701
943;wait;100;4.10096e-05;2.599e-05;7.0349e-05
943;boundary;100;0.00733844;0.00466291;0.0103662
943;calc iter;100;2.32093;1.63863;2.39132
943;calc total;1;233.26;233.26;233.26
943;total;1;292.206;292.206;292.206
944;initialize;1;48.8746;48.8746;48.8746
944;async;100;0.970076;0.00311966;1.49525
944;inner;100;1.3314;0.697339;2.3074
944;wait;100;3.90789e-05;2.7909e-05;8.2699e-05
944;boundary;100;0.01006;0.00542199;0.0114295
944;calc iter;100;2.31158;1.79504;2.39625
944;calc total;1;233.26;233.26;233.26
944;total;1;292.149;292.149;292.149
945;initialize;1;48.9326;48.9326;48.9326
945;async;100;0.933495;0.00293668;1.4265
945;inner;100;1.35904;0.832286;2.3058
945;wait;100;3.51064e-05;2.2079e-05;0.000133058
945;boundary;100;0.00945367;0.00583804;0.0116887
945;calc iter;100;2.30203;2.23771;2.40335
945;calc total;1;233.26;233.26;233.26
945;total;1;292.207;292.207;292.207
946;initialize;1;48.8228;48.8228;48.8228
946;async;100;0.757264;0.0038241;1.12826
946;inner;100;1.52833;1.16833;2.3114
946;wait;100;4.01465e-05;2.697e-05;7.0009e-05
946;boundary;100;0.0104567;0.0072531;0.0114345
946;calc iter;100;2.2961;2.23121;2.40073
946;calc total;1;233.26;233.26;233.26
946;total;1;292.098;292.098;292.098
947;initialize;1;48.9307;48.9307;48.9307
947;async;100;0.871733;0.00275732;1.27603
947;inner;100;1.40435;1.00138;2.31136
947;wait;100;4.67334e-05;3.167e-05;9.1539e-05
947;boundary;100;0.0112812;0.00763327;0.0118703
947;calc iter;100;2.28741;2.14597;2.4794
947;calc total;1;233.26;233.26;233.26
947;total;1;292.205;292.205;292.205
948;initialize;1;48.9325;48.9325;48.9325
948;async;100;0.854299;0.00281129;1.32862
948;inner;100;1.42626;0.972314;2.31425
948;wait;100;5.68965e-05;3.7699e-05;9.0628e-05
948;boundary;100;0.0113433;0.00737976;0.014878
948;calc iter;100;2.29197;2.21442;2.37057
948;calc total;1;233.26;233.26;233.26
948;total;1;292.207;292.207;292.207
949;initialize;1;48.9325;48.9325;48.9325
949;async;100;0.77966;0.00239913;1.13429
949;inner;100;1.50917;1.16732;2.31306
949;wait;100;3.71633e-05;2.366e-05;8.0969e-05
949;boundary;100;0.00981687;0.00647976;0.011539
949;calc iter;100;2.29869;2.25788;2.37082
949;calc total;1;233.26;233.26;233.26
949;total;1;292.207;292.207;292.207
950;initialize;1;48.7731;48.7731;48.7731
950;async;100;0.951222;0.00275805;1.45951
950;inner;100;1.3439;0.813763;2.31191
950;wait;100;3.17178e-05;2.064e-05;8.0189e-05
950;boundary;100;0.00822818;0.0054141;0.0113438
950;calc iter;100;2.30338;2.26266;2.3719
950;calc total;1;233.26;233.26;233.26
950;total;1;292.048;292.048;292.048
951;initialize;1;48.9323;48.9323;48.9323
951;async;100;0.955625;0.00281834;1.52911
951;inner;100;1.34598;0.697312;2.3114
951;wait;100;3.94579e-05;2.7499e-05;0.000137607
951;boundary;100;0.00977703;0.00582216;0.0115628
951;calc iter;100;2.31143;1.62597;2.4965
951;calc total;1;233.26;233.26;233.26
951;total;1;292.207;292.207;292.207
952;initialize;1;48.9326;48.9326;48.9326
952;async;100;0.113791;0.00322345;0.256204
952;inner;100;2.1955;1.42345;2.32352
952;wait;100;6.24141e-05;4.5649e-05;0.000170867
952;boundary;100;0.0119609;0.00916941;0.0146525
952;calc iter;100;2.32132;1.69438;2.42667
952;calc total;1;233.26;233.26;233.26
952;total;1;292.207;292.207;292.207
953;initialize;1;48.9319;48.9319;48.9319
953;async;100;0.103451;0.00390831;0.259514
953;inner;100;2.20765;1.42984;2.32404
953;wait;100;4.29539e-05;3.281e-05;8.7819e-05
953;boundary;100;0.0102619;0.00772003;0.0109986
953;calc iter;100;2.3214;1.69876;2.4256
953;calc total;1;233.26;233.26;233.26
953;total;1;292.207;292.207;292.207
954;initialize;1;48.911;48.911;48.911
954;async;100;0.103708;0.00291564;0.261492
954;inner;100;2.21135;1.43421;2.32728
954;wait;100;2.8924e-05;2.052e-05;7.8978e-05
954;boundary;100;0.00635881;0.00457222;0.00752666
954;calc iter;100;2.32144;1.7003;2.42605
954;calc total;1;233.26;233.26;233.26
954;total;1;292.186;292.186;292.186
955;initialize;1;48.9327;48.9327;48.9327
955;async;100;0.102586;0.00376643;0.26042
955;inner;100;2.21181;1.43483;2.32788
955;wait;100;3.58111e-05;2.715e-05;6.4579e-05
955;boundary;100;0.00699824;0.00486301;0.00773421
955;calc iter;100;2.32144;1.70014;2.42647
955;calc total;1;233.26;233.26;233.26
955;total;1;292.207;292.207;292.207
956;initialize;1;48.9077;48.9077;48.9077
956;async;100;0.100108;0.00409202;0.259897
956;inner;100;2.21161;1.43494;2.32429
956;wait;100;4.94903e-05;3.171e-05;0.000100838
956;boundary;100;0.00967078;0.00675936;0.0110137
956;calc iter;100;2.32144;1.70165;2.42349
956;calc total;1;233.26;233.26;233.26
956;total;1;292.183;292.183;292.183
957;initialize;1;48.9248;48.9248;48.9248
957;async;100;0.100818;0.00367109;0.260196
957;inner;100;2.20998;1.43213;2.32299
957;wait;100;5.63177e-05;3.3229e-05;0.000171137
957;boundary;100;0.0105761;0.00789166;0.0119116
957;calc iter;100;2.32143;1.70089;2.42038
957;calc total;1;233.26;233.26;233.26
957;total;1;292.199;292.199;292.199
958;initialize;1;48.9324;48.9324;48.9324
958;async;100;0.0995552;0.00339399;0.260374
958;inner;100;2.21539;1.43716;2.32797
958;wait;100;2.80448e-05;1.941e-05;5.8699e-05
958;boundary;100;0.00648929;0.00432761;0.00755304
958;calc iter;100;2.32147;1.7019;2.42371
958;calc total;1;233.26;233.26;233.26
958;total;1;292.207;292.207;292.207
959;initialize;1;48.9327;48.9327;48.9327
959;async;100;0.0997052;0.00309487;0.260062
959;inner;100;2.21515;1.4378;2.32741
959;wait;100;3.93092e-05;2.145e-05;7.1409e-05
959;boundary;100;0.0065711;0.00422994;0.00753068
959;calc iter;100;2.32146;1.70212;2.42368
959;calc total;1;233.26;233.26;233.26
959;total;1;292.207;292.207;292.207
960;initialize;1;48.9302;48.9302;48.9302
960;async;100;0.477277;0.00415041;0.991012
960;inner;100;1.82011;0.713533;2.3098
960;wait;100;4.0564e-05;2.8119e-05;0.000107599
960;boundary;100;0.0106746;0.00536831;0.0114821
960;calc iter;100;2.30811;1.22188;2.39197
960;calc total;1;233.26;233.26;233.26
960;total;1;292.205;292.205;292.205
961;initialize;1;48.9311;48.9311;48.9311
961;async;100;0.583058;0.00321317;1.39669
961;inner;100;1.70926;0.750005;2.30833
961;wait;100;4.37621e-05;3.212e-05;0.000126827
961;boundary;100;0.0111257;0.0087239;0.0119685
961;calc iter;100;2.30349;2.15546;2.46565
961;calc total;1;233.26;233.26;233.26
961;total;1;292.206;292.206;292.206
962;initialize;1;48.9268;48.9268;48.9268
962;async;100;0.538976;0.000831776;1.0579
962;inner;100;1.7472;1.25512;2.31819
962;wait;100;4.33497e-05;2.956e-05;9.2978e-05
962;boundary;100;0.0107193;0.00627994;0.0113977
962;calc iter;100;2.29694;2.22267;2.40992
962;calc total;1;233.26;233.26;233.26
962;total;1;292.201;292.201;292.201
963;initialize;1;48.9286;48.9286;48.9286
963;async;100;0.447183;0.00240633;0.952323
963;inner;100;1.83211;1.25342;2.31243
963;wait;100;6.002e-05;3.5669e-05;0.000107868
963;boundary;100;0.0114701;0.00953729;0.0137927
963;calc iter;100;2.29083;2.21719;2.44836
963;calc total;1;233.26;233.26;233.26
963;total;1;292.203;292.203;292.203
964;initialize;1;48.9327;48.9327;48.9327
964;async;100;0.446559;0.00278089;0.963738
964;inner;100;1.82938;1.21934;2.31024
964;wait;100;5.34213e-05;3.2309e-05;0.000104048
964;boundary;100;0.0113628;0.00929165;0.0118506
964;calc iter;100;2.28736;2.19336;2.38328
964;calc total;1;233.26;233.26;233.26
964;total;1;292.207;292.207;292.207
965;initialize;1;48.9258;48.9258;48.9258
965;async;100;0.519471;0.00310116;0.960953
965;inner;100;1.76361;1.30652;2.30968
965;wait;100;4.00714e-05;2.887e-05;0.000127518
965;boundary;100;0.0108666;0.00953218;0.0114694
965;calc iter;100;2.29399;2.1995;2.36807
965;calc total;1;233.26;233.26;233.26
965;total;1;292.2;292.2;292.2
966;initialize;1;48.9316;48.9316;48.9316
966;async;100;0.557465;0.00295795;1.24655
966;inner;100;1.72961;0.979925;2.31447
966;wait;100;3.84537e-05;2.9039e-05;6.2439e-05
966;boundary;100;0.0111175;0.00769339;0.011823
966;calc iter;100;2.29823;2.15277;2.34408
966;calc total;1;233.26;233.26;233.26
966;total;1;292.207;292.207;292.207
967;initialize;1;48.9327;48.9327;48.9327
967;async;100;0.469809;0.0027084;1.06843
967;inner;100;1.82441;0.724021;2.31412
967;wait;100;3.79933e-05;2.822e-05;9.0649e-05
967;boundary;100;0.0109184;0.00585623;0.0114269
967;calc iter;100;2.30518;1.79834;2.3761
967;calc total;1;233.26;233.26;233.26
967;total;1;292.207;292.207;292.207
968;initialize;1;48.9298;48.9298;48.9298
968;async;100;0.0674001;0.00132658;0.438142
968;inner;100;2.23623;1.19678;2.34738
968;wait;100;5.99213e-05;3.447e-05;0.000135328
968;boundary;100;0.0106384;0.00743141;0.0151092
968;calc iter;100;2.31434;1.65012;2.41649
968;calc total;1;233.26;233.26;233.26
968;total;1;292.205;292.205;292.205
969;initialize;1;48.9326;48.9326;48.9326
969;async;100;0.0570414;0.00386699;0.368038
969;inner;100;2.24932;1.22242;2.35469
969;wait;100;4.80435e-05;2.8059e-05;9.6188e-05
969;boundary;100;0.00872792;0.00610111;0.0118441
969;calc iter;100;2.31514;1.60082;2.40084
969;calc total;1;233.26;233.26;233.26
969;total;1;292.207;292.207;292.207
970;initialize;1;48.9308;48.9308;48.9308
970;async;100;0.0510007;0.00140625;0.35067
970;inner;100;2.25689;1.23208;2.35909
970;wait;100;2.97939e-05;2.3569e-05;8.8698e-05
970;boundary;100;0.00781149;0.00604719;0.0107518
970;calc iter;100;2.31573;1.59097;2.40123
970;calc total;1;233.26;233.26;233.26
970;total;1;292.206;292.206;292.206
971;initialize;1;48.9243;48.9243;48.9243
971;async;100;0.0531594;0.00123668;0.360277
971;inner;100;2.25504;1.22797;2.35879
971;wait;100;4.33363e-05;2.617e-05;0.000102828
971;boundary;100;0.0079412;0.00529289;0.0118865
971;calc iter;100;2.31619;1.59357;2.40032
971;calc total;1;233.26;233.26;233.26
971;total;1;292.199;292.199;292.199
972;initialize;1;48.9323;48.9323;48.9323
972;async;100;0.0428039;0.0013264;0.30098
972;inner;100;2.26293;1.24723;2.34979
972;wait;100;6.65387e-05;3.6039e-05;0.000135928
972;boundary;100;0.0111448;0.00652431;0.0122172
972;calc iter;100;2.31695;1.55477;2.44314
972;calc total;1;233.26;233.26;233.26
972;total;1;292.207;292.207;292.207
973;initialize;1;48.9285;48.9285;48.9285
973;async;100;0.0387929;0.00233824;0.304834
973;inner;100;2.26841;1.24667;2.35347
973;wait;100;5.57768e-05;3.395e-05;9.6119e-05
973;boundary;100;0.00977963;0.00583428;0.0116513
973;calc iter;100;2.31704;1.55738;2.404
973;calc total;1;233.26;233.26;233.26
973;total;1;292.203;292.203;292.203
974;initialize;1;48.9324;48.9324;48.9324
974;async;100;0.0377287;0.00102708;0.307403
974;inner;100;2.27267;1.24773;2.35777
974;wait;100;3.1332e-05;2.1249e-05;6.2139e-05
974;boundary;100;0.00665079;0.0040484;0.00817425
974;calc iter;100;2.31708;1.55921;2.40332
974;calc total;1;233.26;233.26;233.26
974;total;1;292.207;292.207;292.207
975;initialize;1;48.9296;48.9296;48.9296
975;async;100;0.0374026;0.000911286;0.306172
975;inner;100;2.27275;1.25097;2.35797
975;wait;100;4.71543e-05;1.9779e-05;6.7509e-05
975;boundary;100;0.00688759;0.00390116;0.00814163
975;calc iter;100;2.31709;1.56107;2.40297
975;calc total;1;233.26;233.26;233.26
975;total;1;292.204;292.204;292.204
976;initialize;1;48.9276;48.9276;48.9276
976;async;100;0.708901;0.00566152;1.52078
976;inner;100;1.59011;0.687707;2.31104
976;wait;100;3.96894e-05;2.484e-05;0.000110828
976;boundary;100;0.00936487;0.00539975;0.0113991
976;calc iter;100;2.30841;2.11115;2.42937
976;calc total;1;233.26;233.26;233.26
976;total;1;292.203;292.203;292.203
977;initialize;1;48.8756;48.8756;48.8756
977;async;100;0.735462;0.00249265;1.45523
977;inner;100;1.54844;0.730322;2.30871
977;wait;100;3.97051e-05;2.9039e-05;0.000127918
977;boundary;100;0.0107178;0.00585657;0.0114271
977;calc iter;100;2.29467;2.07408;2.39616
977;calc total;1;233.26;233.26;233.26
977;total;1;292.15;292.15;292.15
978;initialize;1;48.9269;48.9269;48.9269
978;async;100;0.683863;0.00170885;1.52176
978;inner;100;1.58859;0.823029;2.31525
978;wait;100;4.0317e-05;2.115e-05;8.2068e-05
978;boundary;100;0.0106252;0.00600082;0.0115067
978;calc iter;100;2.28312;2.13975;2.35394
978;calc total;1;233.26;233.26;233.26
978;total;1;292.202;292.202;292.202
979;initialize;1;48.9248;48.9248;48.9248
979;async;100;0.639;0.0015847;1.44014
979;inner;100;1.62531;0.985949;2.315
979;wait;100;5.60781e-05;3.127e-05;9.3518e-05
979;boundary;100;0.0111007;0.00763567;0.0120889
979;calc iter;100;2.27547;2.10544;2.49988
979;calc total;1;233.26;233.26;233.26
979;total;1;292.2;292.2;292.2
980;initialize;1;48.8462;48.8462;48.8462
980;async;100;0.625847;0.00272691;1.34556
980;inner;100;1.64293;0.956446;2.31149
980;wait;100;6.14184e-05;3.483e-05;0.000116978
980;boundary;100;0.0111721;0.00804017;0.0121101
980;calc iter;100;2.28002;2.10561;2.65914
980;calc total;1;233.26;233.26;233.26
980;total;1;292.121;292.121;292.121
981;initialize;1;48.9323;48.9323;48.9323
981;async;100;0.664508;0.00375704;1.48947
981;inner;100;1.60977;0.819028;2.31081
981;wait;100;3.86798e-05;2.2849e-05;0.000129607
981;boundary;100;0.0103681;0.0061216;0.0116141
981;calc iter;100;2.28468;2.12522;2.47252
981;calc total;1;233.26;233.26;233.26
981;total;1;292.207;292.207;292.207
982;initialize;1;48.9279;48.9279;48.9279
982;async;100;0.733941;0.00154371;1.50856
982;inner;100;1.55226;0.722853;2.31548
982;wait;100;4.11375e-05;2.546e-05;7.7319e-05
982;boundary;100;0.0107799;0.00542815;0.0115737
982;calc iter;100;2.29703;2.09344;2.45769
982;calc total;1;233.26;233.26;233.26
982;total;1;292.203;292.203;292.203
983;initialize;1;48.925;48.925;48.925
983;async;100;0.689255;0.00309579;1.66979
983;inner;100;1.60799;0.681288;2.31525
983;wait;100;3.60312e-05;2.282e-05;6.9099e-05
983;boundary;100;0.0094571;0.00553291;0.0113373
983;calc iter;100;2.30674;1.70022;2.47072
983;calc total;1;233.26;233.26;233.26
983;total;1;292.2;292.2;292.2
984;initialize;1;48.9327;48.9327;48.9327
984;async;100;0.111035;0.00143174;0.45704
984;inner;100;2.19567;1.41677;2.32614
984;wait;100;8.09328e-05;2.653e-05;0.000116378
984;boundary;100;0.0117937;0.00371318;0.0151394
984;calc iter;100;2.31858;1.75168;2.54859
984;calc total;1;233.26;233.26;233.26
984;total;1;292.207;292.207;292.207
985;initialize;1;48.9319;48.9319;48.9319
985;async;100;0.0800345;0.00272618;0.382584
985;inner;100;2.22721;1.3742;2.32832
985;wait;100;4.4185e-05;3.276e-05;0.000118368
985;boundary;100;0.0109827;0.00810002;0.0118566
985;calc iter;100;2.31828;1.76872;2.43831
985;calc total;1;233.26;233.26;233.26
985;total;1;292.207;292.207;292.207
986;initialize;1;48.9271;48.9271;48.9271
986;async;100;0.0751203;0.00242091;0.380339
986;inner;100;2.23491;1.38001;2.33357
986;wait;100;3.18775e-05;2.516e-05;0.000104968
986;boundary;100;0.00825646;0.00601387;0.0110576
986;calc iter;100;2.31832;1.76871;2.43753
986;calc total;1;233.26;233.26;233.26
986;total;1;292.202;292.202;292.202
987;initialize;1;48.9282;48.9282;48.9282
987;async;100;0.075473;0.00233375;0.380009
987;inner;100;2.23455;1.38041;2.33292
987;wait;100;3.82973e-05;2.955e-05;7.3779e-05
987;boundary;100;0.00825404;0.00622264;0.0111131
987;calc iter;100;2.31832;1.76881;2.43772
987;calc total;1;233.26;233.26;233.26
987;total;1;292.203;292.203;292.203
988;initialize;1;48.9323;48.9323;48.9323
988;async;100;0.0658839;0.00116452;0.352977
988;inner;100;2.24303;1.38923;2.33291
988;wait;100;5.31182e-05;2.683e-05;8.8189e-05
988;boundary;100;0.00941305;0.0062398;0.0118371
988;calc iter;100;2.31838;1.74881;2.43207
988;calc total;1;233.26;233.26;233.26
988;total;1;292.207;292.207;292.207
989;initialize;1;48.9282;48.9282;48.9282
989;async;100;0.0662043;0.00273998;0.353919
989;inner;100;2.24245;1.38937;2.3352
989;wait;100;5.21189e-05;2.766e-05;0.000141208
989;boundary;100;0.00967545;0.00663265;0.0119942
989;calc iter;100;2.31838;1.74996;2.42383
989;calc total;1;233.26;233.26;233.26
989;total;1;292.203;292.203;292.203
990;initialize;1;48.9283;48.9283;48.9283
990;async;100;0.0655465;0.00129771;0.352709
990;inner;100;2.2459;1.39153;2.33915
990;wait;100;3.1296e-05;2.081e-05;6.9819e-05
990;boundary;100;0.0069258;0.0047034;0.00883077
990;calc iter;100;2.31841;1.74899;2.43258
990;calc total;1;233.26;233.26;233.26
990;total;1;292.203;292.203;292.203
991;initialize;1;48.9327;48.9327;48.9327
991;async;100;0.0657144;0.00140738;0.352947
991;inner;100;2.24549;1.39346;2.33844
991;wait;100;4.59551e-05;2.4669e-05;9.5378e-05
991;boundary;100;0.00716592;0.00411778;0.00941413
991;calc iter;100;2.31842;1.75056;2.43252
991;calc total;1;233.26;233.26;233.26
991;total;1;292.207;292.207;292.207
992;initialize;1;48.9278;48.9278;48.9278
992;async;100;0.728892;0.00309347;1.53895
992;inner;100;1.57221;0.701567;2.3091
992;wait;100;4.29603e-05;2.57e-05;0.000115188
992;boundary;100;0.00922858;0.0053595;0.0113928
992;calc iter;100;2.31038;1.82407;2.43635
992;calc total;1;233.26;233.26;233.26
992;total;1;292.202;292.202;292.202
993;initialize;1;48.9326;48.9326;48.9326
993;async;100;0.819713;0.00289614;1.41277
993;inner;100;1.46864;0.681288;2.30641
993;wait;100;3.81364e-05;1.92e-05;0.000142767
993;boundary;100;0.0106007;0.00382441;0.0117118
993;calc iter;100;2.29899;1.92606;2.40929
993;calc total;1;233.26;233.26;233.26
993;total;1;292.207;292.207;292.207
994;initialize;1;48.9326;48.9326;48.9326
994;async;100;0.6779;0.00321478;1.5135
994;inner;100;1.59944;0.774612;2.31314
994;wait;100;4.00884e-05;2.811e-05;7.9209e-05
994;boundary;100;0.0101821;0.00745773;0.0119596
994;calc iter;100;2.28757;2.18857;2.43449
994;calc total;1;233.26;233.26;233.26
994;total;1;292.207;292.207;292.207
995;initialize;1;48.9078;48.9078;48.9078
995;async;100;0.642493;0.00290939;1.312
995;inner;100;1.62513;1.02067;2.31204
995;wait;100;5.20614e-05;3.2369e-05;9.2959e-05
995;boundary;100;0.011294;0.00753988;0.0119221
995;calc iter;100;2.27897;2.19479;2.5178
995;calc total;1;233.26;233.26;233.26
995;total;1;292.183;292.183;292.183
996;initialize;1;48.9244;48.9244;48.9244
996;async;100;0.641723;0.00126652;1.26021
996;inner;100;1.62303;1.05946;2.30973
996;wait;100;4.82271e-05;3.2229e-05;7.5998e-05
996;boundary;100;0.0113367;0.00820999;0.0155433
996;calc iter;100;2.27614;2.17792;2.42617
996;calc total;1;233.26;233.26;233.26
996;total;1;292.2;292.2;292.2
997;initialize;1;48.828;48.828;48.828
997;async;100;0.647042;0.0038103;1.19217
997;inner;100;1.62483;1.03905;2.3086
997;wait;100;3.70875e-05;2.6169e-05;0.000137897
997;boundary;100;0.010558;0.00898337;0.0117393
997;calc iter;100;2.28247;2.19466;2.45382
997;calc total;1;233.26;233.26;233.26
997;total;1;292.103;292.103;292.103
998;initialize;1;48.9301;48.9301;48.9301
998;async;100;0.817126;0.0024049;1.40899
998;inner;100;1.45818;0.868117;2.31271
998;wait;100;3.97208e-05;2.7e-05;7.2069e-05
998;boundary;100;0.0103522;0.00584695;0.0114925
998;calc iter;100;2.2857;2.14763;2.43815
998;calc total;1;233.26;233.26;233.26
998;total;1;292.205;292.205;292.205
999;initialize;1;48.9311;48.9311;48.9311
999;async;100;0.669262;0.00327545;1.22688
999;inner;100;1.61665;0.719033;2.31286
999;wait;100;3.81101e-05;2.1889e-05;7.4199e-05
999;boundary;100;0.0102434;0.00383028;0.0114084
999;calc iter;100;2.29619;1.93616;2.53268
999;calc total;1;233.26;233.26;233.26
999;total;1;292.207;292.207;292.207
1000;initialize;1;48.9259;48.9259;48.9259
1000;async;100;0.137619;0.00261244;0.894297
1000;inner;100;2.15988;1.01334;2.32416
1000;wait;100;6.26459e-05;2.547e-05;0.000150027
1000;boundary;100;0.0105667;0.00734017;0.016771
1000;calc iter;100;2.30813;1.92431;2.46959
1000;calc total;1;233.26;233.26;233.26
1000;total;1;292.201;292.201;292.201
1001;initialize;1;48.9317;48.9317;48.9317
1001;async;100;0.123264;0.00410362;0.73555
1001;inner;100;2.17772;1.10976;2.32699
1001;wait;100;4.13934e-05;2.493e-05;9.7518e-05
1001;boundary;100;0.00931983;0.00648973;0.0120219
1001;calc iter;100;2.31035;1.85731;2.43749
1001;calc total;1;233.26;233.26;233.26
1001;total;1;292.206;292.206;292.206
1002;initialize;1;48.9323;48.9323;48.9323
1002;async;100;0.115934;0.00239124;0.694828
1002;inner;100;2.18763;1.12334;2.33056
1002;wait;100;2.94682e-05;2.142e-05;6.8098e-05
1002;boundary;100;0.0075414;0.00584184;0.010667
1002;calc iter;100;2.31114;1.82635;2.44055
1002;calc total;1;233.26;233.26;233.26
1002;total;1;292.207;292.207;292.207
1003;initialize;1;48.7935;48.7935;48.7935
1003;async;100;0.116645;0.00313899;0.699784
1003;inner;100;2.1877;1.12764;2.33086
1003;wait;100;4.19476e-05;2.976e-05;8.3908e-05
1003;boundary;100;0.00718684;0.00525362;0.011975
1003;calc iter;100;2.31158;1.83271;2.43793
1003;calc total;1;233.26;233.26;233.26
1003;total;1;292.069;292.069;292.069
1004;initialize;1;48.925;48.925;48.925
1004;async;100;0.114025;0.0033945;0.60593
1004;inner;100;2.18813;1.19015;2.32684
1004;wait;100;5.94459e-05;3.3959e-05;8.8448e-05
1004;boundary;100;0.0111488;0.00652638;0.0122665
1004;calc iter;100;2.31337;1.80264;2.49666
1004;calc total;1;233.26;233.26;233.26
1004;total;1;292.201;292.201;292.201
1005;initialize;1;48.7729;48.7729;48.7729
1005;async;100;0.106808;0.00307743;0.608341
1005;inner;100;2.19661;1.18995;2.32797
1005;wait;100;4.38423e-05;2.778e-05;0.000133788
1005;boundary;100;0.00995687;0.00568994;0.0115158
1005;calc iter;100;2.31342;1.80402;2.44276
1005;calc total;1;233.26;233.26;233.26
1005;total;1;292.049;292.049;292.049
1006;initialize;1;48.9299;48.9299;48.9299
1006;async;100;0.106275;0.000997174;0.609292
1006;inner;100;2.20074;1.1924;2.33193
1006;wait;100;2.95778e-05;1.802e-05;5.8909e-05
1006;boundary;100;0.00640383;0.00396224;0.00748217
1006;calc iter;100;2.31345;1.80567;2.44159
1006;calc total;1;233.26;233.26;233.26
1006;total;1;292.205;292.205;292.205
1007;initialize;1;48.9319;48.9319;48.9319
1007;async;100;0.105955;0.00103107;0.607381
1007;inner;100;2.20074;1.19279;2.33205
1007;wait;100;3.54886e-05;2.2159e-05;6.1139e-05
1007;boundary;100;0.00671713;0.0042541;0.00777721
1007;calc iter;100;2.31345;1.80445;2.44134
1007;calc total;1;233.26;233.26;233.26
1007;total;1;292.207;292.207;292.207
1008;initialize;1;48.9327;48.9327;48.9327
1008;async;100;0.713738;0.00293559;1.41926
1008;inner;100;1.57858;0.716231;2.30951
1008;wait;100;3.9552e-05;2.207e-05;8.8999e-05
1008;boundary;100;0.0102664;0.00419394;0.0172484
1008;calc iter;100;2.30263;1.74743;2.85837
1008;calc total;1;233.26;233.26;233.26
1008;total;1;292.207;292.207;292.207
1009;initialize;1;48.9266;48.9266;48.9266
1009;async;100;0.749556;0.00286168;1.90821
1009;inner;100;1.53295;0.749791;2.30922
1009;wait;100;3.71941e-05;2.564e-05;0.000127408
1009;boundary;100;0.0101644;0.0058475;0.0117988
1009;calc iter;100;2.29271;1.90945;2.8238
1009;calc total;1;233.26;233.26;233.26
1009;total;1;292.201;292.201;292.201
1010;initialize;1;48.9326;48.9326;48.9326
1010;async;100;0.70772;0.00287205;1.86846
1010;inner;100;1.56484;0.766361;2.31388
1010;wait;100;3.81273e-05;2.252e-05;7.7479e-05
1010;boundary;100;0.0103768;0.00586355;0.0117003
1010;calc iter;100;2.28298;1.89337;2.94475
1010;calc total;1;233.26;233.26;233.26
1010;total;1;292.207;292.207;292.207
1011;initialize;1;48.9308;48.9308;48.9308
1011;async;100;0.637802;0.0030245;1.67915
1011;inner;100;1.62938;1.03635;2.31337
1011;wait;100;4.74663e-05;2.8899e-05;9.7338e-05
1011;boundary;100;0.011148;0.00759774;0.0145985
1011;calc iter;100;2.27838;1.80544;2.9171
1011;calc total;1;233.26;233.26;233.26
1011;total;1;292.206;292.206;292.206
1012;initialize;1;48.9327;48.9327;48.9327
1012;async;100;0.63277;0.00251298;1.69318
1012;inner;100;1.6376;0.949982;2.3099
1012;wait;100;5.42217e-05;3.018e-05;0.000138607
1012;boundary;100;0.0110337;0.00812975;0.0214214
1012;calc iter;100;2.28146;1.74315;2.73318
1012;calc total;1;233.26;233.26;233.26
1012;total;1;292.207;292.207;292.207
1013;initialize;1;48.9288;48.9288;48.9288
1013;async;100;0.710121;0.00356981;1.62047
1013;inner;100;1.56855;0.832767;2.30969
1013;wait;100;4.06107e-05;3.0049e-05;8.3499e-05
1013;boundary;100;0.0106687;0.00767913;0.0178379
1013;calc iter;100;2.28938;1.68017;2.70525
1013;calc total;1;233.26;233.26;233.26
1013;total;1;292.204;292.204;292.204
1014;initialize;1;48.9279;48.9279;48.9279
1014;async;100;0.714392;0.00244803;1.54229
1014;inner;100;1.57457;0.720084;2.31452
1014;wait;100;3.88103e-05;2.628e-05;8.7908e-05
1014;boundary;100;0.0102383;0.00586857;0.0193217
1014;calc iter;100;2.29924;1.82987;2.71252
1014;calc total;1;233.26;233.26;233.26
1014;total;1;292.204;292.204;292.204
1015;initialize;1;48.9264;48.9264;48.9264
1015;async;100;0.709527;0.0038076;1.65847
1015;inner;100;1.5901;0.678523;2.31392
1015;wait;100;3.61249e-05;2.499e-05;8.7348e-05
1015;boundary;100;0.0103574;0.00542626;0.0193988
1015;calc iter;100;2.31002;1.80454;2.59396
1015;calc total;1;233.26;233.26;233.26
1015;total;1;292.201;292.201;292.201
1016;initialize;1;48.9327;48.9327;48.9327
1016;async;100;0.082314;0.00188665;0.279942
1016;inner;100;2.22524;1.34908;2.32603
1016;wait;100;6.40378e-05;5.5169e-05;0.000105679
1016;boundary;100;0.0118869;0.00754207;0.0231993
1016;calc iter;100;2.31951;1.63815;2.45396
1016;calc total;1;233.26;233.26;233.26
1016;total;1;292.207;292.207;292.207
1017;initialize;1;48.9291;48.9291;48.9291
1017;async;100;0.06149;0.00292893;0.268634
1017;inner;100;2.24708;1.35155;2.32659
1017;wait;100;4.44989e-05;3.289e-05;0.000128848
1017;boundary;100;0.0109157;0.00778494;0.0116218
1017;calc iter;100;2.31954;1.62976;2.43715
1017;calc total;1;233.26;233.26;233.26
1017;total;1;292.204;292.204;292.204
1018;initialize;1;48.9315;48.9315;48.9315
1018;async;100;0.0583593;0.00305752;0.267571
1018;inner;100;2.2537;1.35726;2.33114
1018;wait;100;3.06212e-05;2.159e-05;0.000103079
1018;boundary;100;0.0074764;0.00457962;0.0108974
1018;calc iter;100;2.31957;1.62944;2.43735
1018;calc total;1;233.26;233.26;233.26
1018;total;1;292.206;292.206;292.206
1019;initialize;1;48.9303;48.9303;48.9303
1019;async;100;0.0584682;0.0037218;0.268349
1019;inner;100;2.25338;1.35755;2.33075
1019;wait;100;3.57617e-05;2.56e-05;8.0478e-05
1019;boundary;100;0.00768751;0.00471952;0.010949
1019;calc iter;100;2.31957;1.63065;2.43775
1019;calc total;1;233.26;233.26;233.26
1019;total;1;292.205;292.205;292.205
1020;initialize;1;48.9321;48.9321;48.9321
1020;async;100;0.0535807;0.00143224;0.267143
1020;inner;100;2.25655;1.352;2.32811
1020;wait;100;4.70427e-05;2.6939e-05;0.000131998
1020;boundary;100;0.00937272;0.00772152;0.0115949
1020;calc iter;100;2.31955;1.62788;2.43463
1020;calc total;1;233.26;233.26;233.26
1020;total;1;292.207;292.207;292.207
1021;initialize;1;48.8462;48.8462;48.8462
1021;async;100;0.0539248;0.00285348;0.267994
1021;inner;100;2.25592;1.35244;2.32619
1021;wait;100;5.07219e-05;2.52e-05;0.000122668
1021;boundary;100;0.00965415;0.00771481;0.0117508
1021;calc iter;100;2.31955;1.62887;2.43314
1021;calc total;1;233.26;233.26;233.26
1021;total;1;292.121;292.121;292.121
1022;initialize;1;48.9323;48.9323;48.9323
1022;async;100;0.0535318;0.00289552;0.266007
1022;inner;100;2.25928;1.35764;2.33281
1022;wait;100;2.99585e-05;2.317e-05;6.0619e-05
1022;boundary;100;0.00674506;0.00422777;0.00892782
1022;calc iter;100;2.31959;1.62791;2.43417
1022;calc total;1;233.26;233.26;233.26
1022;total;1;292.208;292.208;292.208
1023;initialize;1;48.9326;48.9326;48.9326
1023;async;100;0.0531467;0.00246828;0.266637
1023;inner;100;2.25919;1.35769;2.3325
1023;wait;100;4.27614e-05;2.145e-05;7.4079e-05
1023;boundary;100;0.00721555;0.00420276;0.00947608
1023;calc iter;100;2.31959;1.62855;2.4343
1023;calc total;1;233.26;233.26;233.26
1023;total;1;292.207;292.207;292.207
892;initialize;1;48.8181;48.8181;48.8181
892;async;100;0.0883203;0.00403943;0.223143
892;inner;100;2.22335;1.46572;2.32496
892;wait;100;5.68112e-05;3.641e-05;0.000125268
892;boundary;100;0.0100341;0.00729791;0.0112118
892;calc iter;100;2.32176;1.69624;2.38646
892;calc total;1;233.26;233.26;233.26
892;total;1;292.091;292.091;292.091
893;initialize;1;48.8182;48.8182;48.8182
893;async;100;0.0891308;0.00344371;0.223681
893;inner;100;2.2218;1.46658;2.32468
893;wait;100;5.63067e-05;3.324e-05;0.000143987
893;boundary;100;0.0107805;0.00687728;0.0116509
893;calc iter;100;2.32177;1.69717;2.38665
893;calc total;1;233.26;233.26;233.26
893;total;1;292.091;292.091;292.091
894;initialize;1;48.812;48.812;48.812
894;async;100;0.0873314;0.00424801;0.223959
894;inner;100;2.22774;1.46821;2.3299
894;wait;100;3.28542e-05;2.2549e-05;6.9428e-05
894;boundary;100;0.00668861;0.00443545;0.00768546
894;calc iter;100;2.32179;1.69664;2.38639
894;calc total;1;233.26;233.26;233.26
894;total;1;292.085;292.085;292.085
895;initialize;1;48.8269;48.8269;48.8269
895;async;100;0.0874187;0.00399734;0.223271
895;inner;100;2.22754;1.4693;2.32978
895;wait;100;5.36321e-05;2.302e-05;0.000105668
895;boundary;100;0.00677901;0.00437781;0.00769516
895;calc iter;100;2.32179;1.69697;2.3869
895;calc total;1;233.26;233.26;233.26
895;total;1;292.099;292.099;292.099
DASH
InitEnergy=25.00000
EndEnergy=25.00000
DiffEnergy=-0.00000
Matrixspec: 480832 x 480832
Iterations: 100
# unit_id;function_name;num_calls;avg_runtime;min_runtime;max_runtime
0;initialize;1;48.15317;48.15317;48.15317
0;async;100;0.49464;0.00287;1.36548
0;inner;100;1.80245;0.82714;2.31823
0;wait;100;0.00005;0.00003;0.00008
0;boundary;100;0.01190;0.00579;0.01265
0;calc iter;100;2.30904;1.67842;2.58687
0;calc total;1;232.98253;232.98253;232.98253
0;total;1;290.98116;290.98116;290.98116
1;initialize;1;47.3334;47.3334;47.3334
1;async;100;0.686395;0.00341087;1.49364
1;inner;100;1.60396;0.815223;2.29982
1;wait;100;4.32957e-05;2.418e-05;0.000150837
1;boundary;100;0.0104788;0.00420839;0.0117996
1;calc iter;100;2.30088;2.17999;2.38004
1;calc total;1;232.983;232.983;232.983
1;total;1;290.162;290.162;290.162
2;initialize;1;48.153;48.153;48.153
2;async;100;0.517184;0.00281898;1.10581
2;inner;100;1.76748;1.29836;2.30942
2;wait;100;4.37442e-05;2.8829e-05;0.000139708
2;boundary;100;0.0108004;0.00894084;0.0118731
2;calc iter;100;2.29552;2.19395;2.43518
2;calc total;1;232.983;232.983;232.983
2;total;1;290.981;290.981;290.981
3;initialize;1;47.2989;47.2989;47.2989
3;async;100;0.505483;0.00213592;1.22779
3;inner;100;1.77154;1.11349;2.324
3;wait;100;6.04831e-05;3.21e-05;9.3509e-05
3;boundary;100;0.011549;0.00959262;0.015817
3;calc iter;100;2.28864;2.0655;2.63747
3;calc total;1;232.983;232.983;232.983
3;total;1;290.127;290.127;290.127
4;initialize;1;47.2703;47.2703;47.2703
4;async;100;0.579367;0.00378418;1.22604
4;inner;100;1.70005;1.10718;2.30462
4;wait;100;5.60608e-05;3.376e-05;0.000161947
4;boundary;100;0.0113495;0.00783623;0.0130979
4;calc iter;100;2.29083;2.16271;2.43557
4;calc total;1;232.983;232.983;232.983
4;total;1;290.098;290.098;290.098
5;initialize;1;47.2848;47.2848;47.2848
5;async;100;0.589497;0.00411515;1.13167
5;inner;100;1.69625;1.19363;2.30494
5;wait;100;3.97025e-05;2.7409e-05;7.8599e-05
5;boundary;100;0.0105625;0.00755764;0.0116722
5;calc iter;100;2.29635;2.24209;2.3843
5;calc total;1;232.983;232.983;232.983
5;total;1;290.112;290.112;290.112
6;initialize;1;48.1539;48.1539;48.1539
6;async;100;0.727487;0.00438494;1.41142
6;inner;100;1.56348;0.851772;2.30949
6;wait;100;3.8378e-05;2.045e-05;8.2719e-05
6;boundary;100;0.0101103;0.00561479;0.0114565
6;calc iter;100;2.30112;2.19898;2.36691
6;calc total;1;232.983;232.983;232.983
6;total;1;290.981;290.981;290.981
7;initialize;1;48.154;48.154;48.154
7;async;100;0.688565;0.00404817;1.37014
7;inner;100;1.60881;0.702015;2.30906
7;wait;100;4.39855e-05;3.28e-05;9.4749e-05
7;boundary;100;0.0110119;0.00583164;0.0115308
7;calc iter;100;2.30844;1.59126;2.44782
7;calc total;1;232.983;232.983;232.983
7;total;1;290.981;290.981;290.981
8;initialize;1;47.2346;47.2346;47.2346
8;async;100;0.109746;0.00215013;0.34027
8;inner;100;2.19882;1.27631;2.33665
8;wait;100;5.11242e-05;2.3879e-05;0.000125888
8;boundary;100;0.00895304;0.00596968;0.0117982
8;calc iter;100;2.31757;1.62258;2.39169
8;calc total;1;232.983;232.983;232.983
8;total;1;290.062;290.062;290.062
9;initialize;1;47.0599;47.0599;47.0599
9;async;100;0.10958;0.00594614;0.341199
9;inner;100;2.20028;1.27349;2.33925
9;wait;100;4.33878e-05;2.3369e-05;8.4209e-05
9;boundary;100;0.00766361;0.0059097;0.0115557
9;calc iter;100;2.31757;1.62065;2.36263
9;calc total;1;232.983;232.983;232.983
9;total;1;289.887;289.887;289.887
10;initialize;1;47.4527;47.4527;47.4527
10;async;100;0.106185;0.00226744;0.34087
10;inner;100;2.20447;1.27696;2.34349
10;wait;100;2.85158e-05;2.12e-05;6.1469e-05
10;boundary;100;0.00691455;0.00409443;0.00826349
10;calc iter;100;2.3176;1.62196;2.36263
10;calc total;1;232.983;232.983;232.983
10;total;1;290.28;290.28;290.28
11;initialize;1;47.7143;47.7143;47.7143
11;async;100;0.105764;0.00226567;0.339162
11;inner;100;2.20454;1.27908;2.34299
11;wait;100;4.02293e-05;2.013e-05;7.3359e-05
11;boundary;100;0.00725429;0.00408925;0.0104368
11;calc iter;100;2.3176;1.62236;2.36391
11;calc total;1;232.983;232.983;232.983
11;total;1;290.542;290.542;290.542
12;initialize;1;47.8222;47.8222;47.8222
12;async;100;0.139351;0.00127406;0.388777
12;inner;100;2.16883;1.24481;2.33817
12;wait;100;4.73656e-05;2.468e-05;0.000117628
12;boundary;100;0.00835744;0.00524848;0.011767
12;calc iter;100;2.31659;1.63886;2.35671
12;calc total;1;232.982;232.982;232.982
12;total;1;290.65;290.65;290.65
13;initialize;1;47.8039;47.8039;47.8039
13;async;100;0.137326;0.00342081;0.381662
13;inner;100;2.16815;1.24831;2.33571
13;wait;100;4.55242e-05;2.737e-05;0.000124718
13;boundary;100;0.010461;0.00760269;0.0117112
13;calc iter;100;2.31599;1.63288;2.36588
13;calc total;1;232.983;232.983;232.983
13;total;1;290.631;290.631;290.631
14;initialize;1;48.1542;48.1542;48.1542
14;async;100;0.144833;0.00106738;0.405866
14;inner;100;2.16103;1.24311;2.34242
14;wait;100;3.72141e-05;2.281e-05;6.4039e-05
14;boundary;100;0.00949619;0.00600814;0.01208
14;calc iter;100;2.3154;1.65006;2.36921
14;calc total;1;232.982;232.982;232.982
14;total;1;290.981;290.981;290.981
15;initialize;1;47.9998;47.9998;47.9998
15;async;100;0.17528;0.00105938;0.501896
15;inner;100;2.1293;1.21995;2.34204
15;wait;100;5.90244e-05;2.6149e-05;0.000105188
15;boundary;100;0.00994206;0.00598881;0.0153748
15;calc iter;100;2.31458;1.69106;2.39346
15;calc total;1;232.983;232.983;232.983
15;total;1;290.827;290.827;290.827
16;initialize;1;48.1162;48.1162;48.1162
16;async;100;0.329475;0.00454865;0.564425
16;inner;100;1.97224;1.50639;2.31223
16;wait;100;3.9059e-05;3.0499e-05;9.2688e-05
16;boundary;100;0.0110687;0.00635761;0.0168839
16;calc iter;100;2.31283;1.95856;2.40296
16;calc total;1;232.983;232.983;232.983
16;total;1;290.943;290.943;290.943
17;initialize;1;47.8751;47.8751;47.8751
17;async;100;0.317837;0.00402952;0.458956
17;inner;100;1.98185;1.74317;2.31064
17;wait;100;3.9421e-05;2.919e-05;0.000136068
17;boundary;100;0.0110635;0.00962919;0.0113482
17;calc iter;100;2.3108;2.1914;2.40555
17;calc total;1;232.983;232.983;232.983
17;total;1;290.702;290.702;290.702
18;initialize;1;48.0578;48.0578;48.0578
18;async;100;0.301947;0.00130177;0.448424
18;inner;100;1.99446;1.84312;2.3159
18;wait;100;4.02803e-05;3.037e-05;6.6039e-05
18;boundary;100;0.0111468;0.00750565;0.0117968
18;calc iter;100;2.3076;2.25464;2.44873
18;calc total;1;232.983;232.983;232.983
18;total;1;290.885;290.885;290.885
19;initialize;1;47.6918;47.6918;47.6918
19;async;100;0.304506;0.00122995;0.714235
19;inner;100;1.98857;1.84717;2.31521
19;wait;100;6.61871e-05;4.294e-05;0.000111319
19;boundary;100;0.0115891;0.007738;0.0120572
19;calc iter;100;2.30473;2.04976;2.72014
19;calc total;1;232.983;232.983;232.983
19;total;1;290.519;290.519;290.519
20;initialize;1;48.0657;48.0657;48.0657
20;async;100;0.375397;0.00227747;0.599793
20;inner;100;1.91974;1.7178;2.31121
20;wait;100;6.26032e-05;3.4829e-05;0.000131978
20;boundary;100;0.0115928;0.00940098;0.0139647
20;calc iter;100;2.30679;2.23047;2.38543
20;calc total;1;232.983;232.983;232.983
20;total;1;290.893;290.893;290.893
21;initialize;1;47.9715;47.9715;47.9715
21;async;100;0.377785;0.00371068;0.600822
21;inner;100;1.92264;1.64926;2.31158
21;wait;100;4.35746e-05;3.353e-05;9.5568e-05
21;boundary;100;0.0111;0.00861531;0.0114836
21;calc iter;100;2.31157;2.21625;2.36654
21;calc total;1;232.983;232.983;232.983
21;total;1;290.799;290.799;290.799
22;initialize;1;48.0802;48.0802;48.0802
22;async;100;0.37888;0.00308669;0.609261
22;inner;100;1.92422;1.35849;2.31585
22;wait;100;3.91776e-05;2.8489e-05;8.8718e-05
22;boundary;100;0.011068;0.00748009;0.0114359
22;calc iter;100;2.31421;1.9276;2.36821
22;calc total;1;232.983;232.983;232.983
22;total;1;290.908;290.908;290.908
23;initialize;1;47.663;47.663;47.663
23;async;100;0.393317;0.00504111;0.610563
23;inner;100;1.91217;1.00365;2.31547
23;wait;100;4.01396e-05;2.8969e-05;7.3999e-05
23;boundary;100;0.0110803;0.00544258;0.0113964
23;calc iter;100;2.31661;1.60988;2.39239
23;calc total;1;232.983;232.983;232.983
23;total;1;290.491;290.491;290.491
24;initialize;1;48.1199;48.1199;48.1199
24;async;100;0.0275383;0.00114168;0.202676
24;inner;100;2.28397;1.4392;2.34312
24;wait;100;6.61122e-05;3.7919e-05;0.000109798
24;boundary;100;0.0114066;0.0062275;0.011928
24;calc iter;100;2.32298;1.64814;2.45606
24;calc total;1;232.983;232.983;232.983
24;total;1;290.947;290.947;290.947
25;initialize;1;47.6099;47.6099;47.6099
25;async;100;0.0234585;0.00351744;0.204213
25;inner;100;2.28915;1.4369;2.34828
25;wait;100;5.19937e-05;3.2999e-05;0.000131238
25;boundary;100;0.0103332;0.00586158;0.0115324
25;calc iter;100;2.323;1.64701;2.44649
25;calc total;1;232.983;232.983;232.983
25;total;1;290.437;290.437;290.437
26;initialize;1;48.117;48.117;48.117
26;async;100;0.0204899;0.00180633;0.204676
26;inner;100;2.29403;1.43859;2.35255
26;wait;100;3.26078e-05;1.811e-05;0.000101839
26;boundary;100;0.00847669;0.00400227;0.011325
26;calc iter;100;2.32303;1.64729;2.45002
26;calc total;1;232.983;232.983;232.983
26;total;1;290.944;290.944;290.944
27;initialize;1;46.9734;46.9734;46.9734
27;async;100;0.0215644;0.00222183;0.203894
27;inner;100;2.29302;1.4391;2.35245
27;wait;100;4.05465e-05;2.637e-05;7.0109e-05
27;boundary;100;0.00839924;0.00412762;0.0113613
27;calc iter;100;2.32303;1.64715;2.44924
27;calc total;1;232.983;232.983;232.983
27;total;1;289.801;289.801;289.801
28;initialize;1;48.1536;48.1536;48.1536
28;async;100;0.0420527;0.00108734;0.327724
28;inner;100;2.26953;1.43253;2.34816
28;wait;100;5.23596e-05;2.728e-05;0.000103579
28;boundary;100;0.0103666;0.00526925;0.012017
28;calc iter;100;2.32201;1.76555;2.45728
28;calc total;1;232.983;232.983;232.983
28;total;1;290.981;290.981;290.981
29;initialize;1;47.623;47.623;47.623
29;async;100;0.0400085;0.00357865;0.326596
29;inner;100;2.27199;1.44118;2.3501
29;wait;100;4.69937e-05;2.9279e-05;0.000128818
29;boundary;100;0.00968487;0.0075644;0.0115474
29;calc iter;100;2.32174;1.77588;2.44654
29;calc total;1;232.983;232.983;232.983
29;total;1;290.45;290.45;290.45
30;initialize;1;47.4659;47.4659;47.4659
30;async;100;0.0367643;0.000794887;0.376292
30;inner;100;2.27554;1.44084;2.35291
30;wait;100;3.1577e-05;2.397e-05;5.5109e-05
30;boundary;100;0.00888993;0.00624115;0.0115215
30;calc iter;100;2.32123;1.82746;2.43078
30;calc total;1;232.983;232.983;232.983
30;total;1;290.294;290.294;290.294
31;initialize;1;47.7351;47.7351;47.7351
31;async;100;0.0443344;0.000762947;0.480835
31;inner;100;2.26672;1.42733;2.35331
31;wait;100;4.71825e-05;2.622e-05;7.5859e-05
31;boundary;100;0.00881592;0.00633846;0.0149291
31;calc iter;100;2.31992;1.92317;2.4656
31;calc total;1;232.983;232.983;232.983
31;total;1;290.563;290.563;290.563
32;initialize;1;47.4114;47.4114;47.4114
32;async;100;0.38502;0.00348689;0.68416
32;inner;100;1.91851;0.899916;2.31057
32;wait;100;4.13546e-05;2.7249e-05;0.000121238
32;boundary;100;0.0109669;0.00542183;0.0113368
32;calc iter;100;2.31454;1.53826;2.39844
32;calc total;1;232.983;232.983;232.983
32;total;1;290.239;290.239;290.239
33;initialize;1;47.4816;47.4816;47.4816
33;async;100;0.395907;0.00406637;0.903657
33;inner;100;1.90331;1.10664;2.30962
33;wait;100;4.33135e-05;3.193e-05;0.000110618
33;boundary;100;0.0110818;0.0089266;0.0119054
33;calc iter;100;2.31034;2.01656;2.38637
33;calc total;1;232.983;232.983;232.983
33;total;1;290.309;290.309;290.309
34;initialize;1;48.0852;48.0852;48.0852
34;async;100;0.378846;0.00123705;0.877558
34;inner;100;1.91465;1.4356;2.3152
34;wait;100;4.12478e-05;3.0019e-05;7.0419e-05
34;boundary;100;0.0111186;0.00746043;0.0119857
34;calc iter;100;2.30466;2.19828;2.49512
34;calc total;1;232.983;232.983;232.983
34;total;1;290.913;290.913;290.913
35;initialize;1;47.4274;47.4274;47.4274
35;async;100;0.356928;0.00313671;0.680671
35;inner;100;1.93015;1.70068;2.31419
35;wait;100;5.58329e-05;3.187e-05;9.7029e-05
35;boundary;100;0.0114216;0.00640291;0.012029
35;calc iter;100;2.29856;2.16229;2.56359
35;calc total;1;232.983;232.983;232.983
35;total;1;290.255;290.255;290.255
36;initialize;1;48.153;48.153;48.153
36;async;100;0.381901;0.00242088;0.631699
36;inner;100;1.90636;1.66833;2.3115
36;wait;100;6.02367e-05;3.1889e-05;0.000131488
36;boundary;100;0.0114859;0.0082397;0.0119531
36;calc iter;100;2.29982;2.23418;2.39436
36;calc total;1;232.983;232.983;232.983
36;total;1;290.981;290.981;290.981
37;initialize;1;47.6091;47.6091;47.6091
37;async;100;0.399828;0.00347182;0.815123
37;inner;100;1.89423;1.42886;2.31277
37;wait;100;4.23697e-05;3.2729e-05;8.7348e-05
37;boundary;100;0.0110901;0.00758589;0.0116606
37;calc iter;100;2.30519;2.23007;2.41665
37;calc total;1;232.983;232.983;232.983
37;total;1;290.437;290.437;290.437
38;initialize;1;48.1492;48.1492;48.1492
38;async;100;0.400608;0.00188222;0.818706
38;inner;100;1.89889;1.15789;2.31546
38;wait;100;4.03763e-05;2.919e-05;8.2609e-05
38;boundary;100;0.0110774;0.00758574;0.0113739
38;calc iter;100;2.31062;1.98585;2.37486
38;calc total;1;232.983;232.983;232.983
38;total;1;290.977;290.977;290.977
39;initialize;1;46.9945;46.9945;46.9945
39;async;100;0.396531;0.00279229;0.590838
39;inner;100;1.90653;0.938108;2.31526
39;wait;100;5.25478e-05;3.6559e-05;8.2059e-05
39;boundary;100;0.01107;0.00585551;0.0114026
39;calc iter;100;2.31419;1.5278;2.38126
39;calc total;1;232.983;232.983;232.983
39;total;1;289.822;289.822;289.822
40;initialize;1;47.2341;47.2341;47.2341
40;async;100;0.0066319;0.00264366;0.0546548
40;inner;100;2.30468;1.62198;2.33871
40;wait;100;6.96271e-05;3.4949e-05;0.000104908
40;boundary;100;0.00968076;0.00598702;0.0122498
40;calc iter;100;2.32106;1.63238;2.36901
40;calc total;1;232.983;232.983;232.983
40;total;1;290.062;290.062;290.062
41;initialize;1;47.1593;47.1593;47.1593
41;async;100;0.00295347;0.00124169;0.0204434
41;inner;100;2.3097;1.62348;2.36012
41;wait;100;4.15891e-05;2.9519e-05;7.7939e-05
41;boundary;100;0.00838044;0.00520149;0.00947401
41;calc iter;100;2.32108;1.63133;2.38447
41;calc total;1;232.983;232.983;232.983
41;total;1;289.987;289.987;289.987
42;initialize;1;47.8747;47.8747;47.8747
42;async;100;0.0036324;0.00103383;0.0264388
42;inner;100;2.30922;1.62509;2.35929
42;wait;100;4.46126e-05;2.136e-05;8.9718e-05
42;boundary;100;0.0081867;0.00453613;0.00953097
42;calc iter;100;2.32109;1.63129;2.3867
42;calc total;1;232.983;232.983;232.983
42;total;1;290.702;290.702;290.702
43;initialize;1;48.0573;48.0573;48.0573
43;async;100;0.0042422;0.00115197;0.0242294
43;inner;100;2.30702;1.62478;2.36032
43;wait;100;5.42167e-05;2.03e-05;0.000134748
43;boundary;100;0.00976095;0.00509598;0.0118903
43;calc iter;100;2.32108;1.63234;2.3851
43;calc total;1;232.983;232.983;232.983
43;total;1;290.885;290.885;290.885
44;initialize;1;47.452;47.452;47.452
44;async;100;0.0304056;0.00159741;0.0713923
44;inner;100;2.27956;1.60529;2.35556
44;wait;100;4.53146e-05;2.727e-05;0.000124508
44;boundary;100;0.0108545;0.00527501;0.0117551
44;calc iter;100;2.32087;1.68198;2.38627
44;calc total;1;232.982;232.982;232.982
44;total;1;290.28;290.28;290.28
45;initialize;1;47.8153;47.8153;47.8153
45;async;100;0.030177;0.00370478;0.0700289
45;inner;100;2.27946;1.64239;2.35542
45;wait;100;4.5409e-05;2.924e-05;7.9039e-05
45;boundary;100;0.010896;0.00796458;0.0118051
45;calc iter;100;2.32058;1.71965;2.39318
45;calc total;1;232.983;232.983;232.983
45;total;1;290.643;290.643;290.643
46;initialize;1;48.1479;48.1479;48.1479
46;async;100;0.024078;0.000778745;0.0606252
46;inner;100;2.28653;1.68283;2.36152
46;wait;100;3.74493e-05;2.4459e-05;9.9199e-05
46;boundary;100;0.00968878;0.00628689;0.011449
46;calc iter;100;2.32034;1.75079;2.38716
46;calc total;1;232.982;232.982;232.982
46;total;1;290.976;290.976;290.976
47;initialize;1;47.0167;47.0167;47.0167
47;async;100;0.0270312;0.000916504;0.067866
47;inner;100;2.28285;1.70202;2.36144
47;wait;100;5.44011e-05;2.8179e-05;8.3779e-05
47;boundary;100;0.0100819;0.00658033;0.0149551
47;calc iter;100;2.32002;1.7833;2.38729
47;calc total;1;232.983;232.983;232.983
47;total;1;289.844;289.844;289.844
48;initialize;1;48.0274;48.0274;48.0274
48;async;100;0.984959;0.0037096;1.43613
48;inner;100;1.32132;0.874322;2.30975
48;wait;100;3.11408e-05;2.378e-05;8.2369e-05
48;boundary;100;0.00705362;0.00535601;0.011381
48;calc iter;100;2.31337;2.19876;2.44946
48;calc total;1;232.983;232.983;232.983
48;total;1;290.855;290.855;290.855
49;initialize;1;47.0394;47.0394;47.0394
49;async;100;0.712133;0.00368141;1.10864
49;inner;100;1.58641;1.27523;2.30965
49;wait;100;3.42679e-05;2.256e-05;0.000136798
49;boundary;100;0.0096655;0.00727532;0.0117162
49;calc iter;100;2.30824;2.20879;2.5662
49;calc total;1;232.983;232.983;232.983
49;total;1;289.867;289.867;289.867
50;initialize;1;48.0273;48.0273;48.0273
50;async;100;0.730531;0.00403116;1.21541
50;inner;100;1.56251;1.1246;2.31427
50;wait;100;4.08037e-05;2.824e-05;7.1519e-05
50;boundary;100;0.0110202;0.00753635;0.0148975
50;calc iter;100;2.3041;2.14724;2.63289
50;calc total;1;232.983;232.983;232.983
50;total;1;290.855;290.855;290.855
51;initialize;1;47.1418;47.1418;47.1418
51;async;100;0.820297;0.00369662;1.32407
51;inner;100;1.47718;1.09869;2.31347
51;wait;100;5.5476e-05;2.549e-05;8.6499e-05
51;boundary;100;0.0114778;0.00743985;0.01657
51;calc iter;100;2.30901;2.00521;2.9252
51;calc total;1;232.983;232.983;232.983
51;total;1;289.969;289.969;289.969
52;initialize;1;47.8224;47.8224;47.8224
52;async;100;0.961154;0.0035676;1.86286
52;inner;100;1.3354;0.728279;2.30902
52;wait;100;5.63884e-05;2.9659e-05;0.000134518
52;boundary;100;0.0119084;0.00919712;0.0151661
52;calc iter;100;2.30853;1.92902;2.87945
52;calc total;1;232.983;232.983;232.983
52;total;1;290.65;290.65;290.65
53;initialize;1;47.1996;47.1996;47.1996
53;async;100;0.83144;0.00469602;1.36532
53;inner;100;1.47001;0.946043;2.30892
53;wait;100;4.03744e-05;2.777e-05;8.3779e-05
53;boundary;100;0.0111114;0.00829637;0.0145341
53;calc iter;100;2.3126;2.05835;2.49314
53;calc total;1;232.983;232.983;232.983
53;total;1;290.027;290.027;290.027
54;initialize;1;48.0608;48.0608;48.0608
54;async;100;0.864282;0.00363463;1.38606
54;inner;100;1.44138;0.987855;2.31442
54;wait;100;3.08369e-05;2.496e-05;9.6499e-05
54;boundary;100;0.00926799;0.00729652;0.0110217
54;calc iter;100;2.31496;2.13396;2.50185
54;calc total;1;232.983;232.983;232.983
54;total;1;290.888;290.888;290.888
55;initialize;1;47.6634;47.6634;47.6634
55;async;100;1.06167;0.00466178;1.51027
55;inner;100;1.2479;0.803869;2.31414
55;wait;100;3.05951e-05;2.3e-05;5.9019e-05
55;boundary;100;0.00701962;0.00538035;0.0114465
55;calc iter;100;2.31662;2.14396;2.43255
55;calc total;1;232.983;232.983;232.983
55;total;1;290.491;290.491;290.491
128;initialize;1;47.6356;47.6356;47.6356
128;async;100;0.433131;0.00312277;1.02535
128;inner;100;1.869;0.829286;2.31826
128;wait;100;5.79194e-05;3.6789e-05;0.000110389
128;boundary;100;0.0118412;0.00570121;0.0126591
128;calc iter;100;2.31403;1.63243;2.49544
128;calc total;1;232.982;232.982;232.982
128;total;1;290.463;290.463;290.463
56;initialize;1;48.0906;48.0906;48.0906
56;async;100;0.274192;0.00503088;0.699017
56;inner;100;2.04105;1.36498;2.32416
56;wait;100;5.25088e-05;2.3929e-05;0.000118558
56;boundary;100;0.0103114;0.00528677;0.0118378
56;calc iter;100;2.32561;1.71237;2.39828
56;calc total;1;232.983;232.983;232.983
56;total;1;290.919;290.919;290.919
57;initialize;1;47.758;47.758;47.758
57;async;100;0.272045;0.00342237;0.70405
57;inner;100;2.04416;1.36494;2.32327
57;wait;100;4.84557e-05;2.695e-05;0.000145298
57;boundary;100;0.0094147;0.00548501;0.0114447
57;calc iter;100;2.32567;1.7112;2.39758
57;calc total;1;232.983;232.983;232.983
57;total;1;290.586;290.586;290.586
129;initialize;1;47.6355;47.6355;47.6355
129;async;100;0.592146;0.0040224;1.52519
129;inner;100;1.70163;0.717773;2.30297
129;wait;100;5.13972e-05;3.4059e-05;0.000126979
129;boundary;100;0.0111315;0.00586869;0.0123383
129;calc iter;100;2.30496;2.07403;2.46505
129;calc total;1;232.982;232.982;232.982
129;total;1;290.463;290.463;290.463
58;initialize;1;48.1448;48.1448;48.1448
58;async;100;0.273777;0.00455767;0.706263
58;inner;100;2.04585;1.36349;2.32746
58;wait;100;2.77667e-05;1.952e-05;8.0619e-05
58;boundary;100;0.00605241;0.00388693;0.00959489
58;calc iter;100;2.32571;1.7111;2.3972
58;calc total;1;232.983;232.983;232.983
58;total;1;290.972;290.972;290.972
130;initialize;1;48.0856;48.0856;48.0856
130;async;100;0.47642;0.00379226;0.980761
130;inner;100;1.81116;1.3385;2.31068
130;wait;100;5.3137e-05;3.0229e-05;0.000103289
130;boundary;100;0.0107457;0.0078024;0.0118486
130;calc iter;100;2.29838;2.22186;2.36681
130;calc total;1;232.982;232.982;232.982
130;total;1;290.914;290.914;290.914
59;initialize;1;47.0817;47.0817;47.0817
59;async;100;0.271963;0.00466815;0.704368
59;inner;100;2.04706;1.36535;2.32773
59;wait;100;3.92317e-05;2.167e-05;6.5089e-05
59;boundary;100;0.00663529;0.00416267;0.0109507
59;calc iter;100;2.3257;1.71133;2.3981
59;calc total;1;232.983;232.983;232.983
59;total;1;289.91;289.91;289.91
60;initialize;1;48.143;48.143;48.143
60;async;100;0.316929;0.00431551;0.871076
60;inner;100;2.00035;1.35401;2.32531
60;wait;100;3.86119e-05;2.5659e-05;9.4019e-05
60;boundary;100;0.00792213;0.005238;0.0117197
60;calc iter;100;2.32524;1.762;2.41688
60;calc total;1;232.982;232.982;232.982
60;total;1;290.97;290.97;290.97
131;initialize;1;48.0857;48.0857;48.0857
131;async;100;0.419711;0.00210469;0.932759
131;inner;100;1.86194;1.36576;2.32477
131;wait;100;6.26715e-05;3.591e-05;9.1549e-05
131;boundary;100;0.011757;0.00899939;0.0185923
131;calc iter;100;2.29348;2.21203;2.42472
131;calc total;1;232.982;232.982;232.982
131;total;1;290.914;290.914;290.914
61;initialize;1;47.06;47.06;47.06
61;async;100;0.315548;0.00456767;0.898425
61;inner;100;1.99884;1.36051;2.32434
61;wait;100;4.08916e-05;2.968e-05;0.000160768
61;boundary;100;0.0104839;0.0081118;0.0116658
61;calc iter;100;2.32492;1.76947;2.44617
61;calc total;1;232.983;232.983;232.983
61;total;1;289.887;289.887;289.887
62;initialize;1;48.0854;48.0854;48.0854
62;async;100;0.330734;0.00379851;0.979105
62;inner;100;1.98393;1.36206;2.3279
62;wait;100;3.72824e-05;2.269e-05;7.0709e-05
62;boundary;100;0.00991127;0.00629096;0.0115309
62;calc iter;100;2.32461;1.79257;2.44451
62;calc total;1;232.982;232.982;232.982
62;total;1;290.913;290.913;290.913
63;initialize;1;47.8342;47.8342;47.8342
63;async;100;0.372606;0.00295831;1.08008
63;inner;100;1.94114;1.26364;2.32785
63;wait;100;5.82549e-05;2.959e-05;8.0219e-05
63;boundary;100;0.0103199;0.00619807;0.0151019
63;calc iter;100;2.32412;1.86582;2.48015
63;calc total;1;232.983;232.983;232.983
63;total;1;290.662;290.662;290.662
132;initialize;1;48.0863;48.0863;48.0863
132;async;100;0.518129;0.00342983;0.998308
132;inner;100;1.75983;1.243;2.30362
132;wait;100;6.01934e-05;3.711e-05;9.9979e-05
132;boundary;100;0.0113551;0.00761518;0.0122581
132;calc iter;100;2.28938;2.20385;2.39084
132;calc total;1;232.982;232.982;232.982
132;total;1;290.914;290.914;290.914
64;initialize;1;47.9683;47.9683;47.9683
64;async;100;0.714922;0.00270479;1.33379
64;inner;100;1.59239;0.698675;2.30883
64;wait;100;3.61205e-05;2.371e-05;0.000129498
64;boundary;100;0.0101634;0.00511407;0.0114368
64;calc iter;100;2.31752;2.0376;2.42503
64;calc total;1;232.983;232.983;232.983
64;total;1;290.796;290.796;290.796
133;initialize;1;48.014;48.014;48.014
133;async;100;0.526127;0.00369848;0.984208
133;inner;100;1.75938;1.3123;2.30253
133;wait;100;4.85968e-05;3.125e-05;0.000153798
133;boundary;100;0.0109354;0.00831054;0.011841
133;calc iter;100;2.29649;2.22336;2.34946
133;calc total;1;232.982;232.982;232.982
133;total;1;290.841;290.841;290.841
65;initialize;1;47.9674;47.9674;47.9674
65;async;100;0.874665;0.00315203;1.53753
65;inner;100;1.41933;0.689543;2.30863
65;wait;100;3.72771e-05;2.5649e-05;9.3548e-05
65;boundary;100;0.0100555;0.00555383;0.0113651
65;calc iter;100;2.30409;2.10952;2.41592
65;calc total;1;232.983;232.983;232.983
65;total;1;290.795;290.795;290.795
66;initialize;1;47.9997;47.9997;47.9997
66;async;100;0.635648;0.00212873;1.16852
66;inner;100;1.64793;1.11447;2.31362
66;wait;100;3.52669e-05;2.699e-05;6.9469e-05
66;boundary;100;0.0106437;0.00752596;0.0117633
66;calc iter;100;2.29426;2.14234;2.4537
66;calc total;1;232.983;232.983;232.983
66;total;1;290.827;290.827;290.827
134;initialize;1;47.8025;47.8025;47.8025
134;async;100;0.657256;0.00396256;1.32567
134;inner;100;1.63301;0.943682;2.30829
134;wait;100;4.37016e-05;2.404e-05;8.1049e-05
134;boundary;100;0.0104116;0.00569266;0.0114944
134;calc iter;100;2.30072;2.22822;2.34958
134;calc total;1;232.982;232.982;232.982
134;total;1;290.63;290.63;290.63
135;initialize;1;48.0683;48.0683;48.0683
135;async;100;0.609971;0.00365423;1.26201
135;inner;100;1.687;0.707038;2.30838
135;wait;100;4.37488e-05;3.2469e-05;0.000106518
135;boundary;100;0.0109877;0.00582665;0.0114672
135;calc iter;100;2.30801;1.6805;2.45319
135;calc total;1;232.982;232.982;232.982
135;total;1;290.895;290.895;290.895
136;initialize;1;47.7754;47.7754;47.7754
136;async;100;0.0968348;0.00316944;0.323025
136;inner;100;2.21138;1.31308;2.3306
136;wait;100;5.63983e-05;3.0509e-05;0.000149668
136;boundary;100;0.00901455;0.00632426;0.0117684
136;calc iter;100;2.31729;1.64247;2.37257
136;calc total;1;232.982;232.982;232.982
136;total;1;290.603;290.603;290.603
137;initialize;1;47.4966;47.4966;47.4966
137;async;100;0.0980077;0.00395411;0.324973
137;inner;100;2.2116;1.31283;2.33211
137;wait;100;4.1383e-05;2.226e-05;7.11e-05
137;boundary;100;0.00766272;0.00551608;0.0110799
137;calc iter;100;2.31732;1.64336;2.38675
137;calc total;1;232.982;232.982;232.982
137;total;1;290.324;290.324;290.324
138;initialize;1;47.6865;47.6865;47.6865
138;async;100;0.0945569;0.00234885;0.324143
138;inner;100;2.21547;1.31529;2.3367
138;wait;100;3.20597e-05;2.0989e-05;8.4459e-05
138;boundary;100;0.00727072;0.00443572;0.00964853
138;calc iter;100;2.31734;1.64389;2.39405
138;calc total;1;232.982;232.982;232.982
138;total;1;290.514;290.514;290.514
139;initialize;1;47.9396;47.9396;47.9396
139;async;100;0.0938385;0.00150632;0.322816
139;inner;100;2.21578;1.31785;2.33591
139;wait;100;3.81755e-05;2.015e-05;7.715e-05
139;boundary;100;0.00767536;0.00435365;0.011115
139;calc iter;100;2.31734;1.64506;2.39451
139;calc total;1;232.982;232.982;232.982
139;total;1;290.767;290.767;290.767
140;initialize;1;47.8687;47.8687;47.8687
140;async;100;0.129609;0.00203342;0.39302
140;inner;100;2.17852;1.28004;2.32723
140;wait;100;4.94837e-05;3.055e-05;0.000102249
140;boundary;100;0.00798949;0.005275;0.0118333
140;calc iter;100;2.31617;1.67837;2.43566
140;calc total;1;232.982;232.982;232.982
140;total;1;290.696;290.696;290.696
141;initialize;1;47.3619;47.3619;47.3619
141;async;100;0.126988;0.00368581;0.381824
141;inner;100;2.17787;1.28311;2.32589
141;wait;100;4.66279e-05;2.9059e-05;0.000136988
141;boundary;100;0.0105805;0.00729065;0.0118272
141;calc iter;100;2.31549;1.6732;2.47632
141;calc total;1;232.982;232.982;232.982
141;total;1;290.189;290.189;290.189
142;initialize;1;47.74;47.74;47.74
142;async;100;0.133275;0.00257325;0.407139
142;inner;100;2.17142;1.27934;2.33027
142;wait;100;3.8552e-05;2.318e-05;6.8149e-05
142;boundary;100;0.0100622;0.00606116;0.0121133
142;calc iter;100;2.31479;1.69698;2.46465
142;calc total;1;232.982;232.982;232.982
142;total;1;290.567;290.567;290.567
143;initialize;1;48.0864;48.0864;48.0864
143;async;100;0.160786;0.00261917;0.497058
143;inner;100;2.14235;1.237;2.33042
143;wait;100;5.51797e-05;2.754e-05;7.1169e-05
143;boundary;100;0.0105138;0.0062941;0.0167699
143;calc iter;100;2.31371;1.75089;2.46431
143;calc total;1;232.982;232.982;232.982
143;total;1;290.914;290.914;290.914
144;initialize;1;47.868;47.868;47.868
144;async;100;0.527944;0.00420394;1.30401
144;inner;100;1.76932;0.990854;2.31196
144;wait;100;4.00027e-05;2.8359e-05;9.1759e-05
144;boundary;100;0.0105489;0.00630576;0.011298
144;calc iter;100;2.30786;2.13732;2.39958
144;calc total;1;232.982;232.982;232.982
144;total;1;290.696;290.696;290.696
145;initialize;1;48.0856;48.0856;48.0856
145;async;100;0.443717;0.00419;0.954611
145;inner;100;1.84905;1.31599;2.31016
145;wait;100;4.00729e-05;2.165e-05;0.000144768
145;boundary;100;0.0107451;0.00555358;0.0113546
145;calc iter;100;2.30355;2.23207;2.46779
145;calc total;1;232.982;232.982;232.982
145;total;1;290.914;290.914;290.914
146;initialize;1;47.868;47.868;47.868
146;async;100;0.418653;0.00132125;0.966819
146;inner;100;1.8661;1.28645;2.3156
146;wait;100;4.03485e-05;1.897e-05;7.3209e-05
146;boundary;100;0.0110246;0.0059921;0.0119421
146;calc iter;100;2.29582;2.02859;2.61339
146;calc total;1;232.982;232.982;232.982
146;total;1;290.696;290.696;290.696
147;initialize;1;48.077;48.077;48.077
147;async;100;0.424314;0.0012508;1.44216
147;inner;100;1.86792;1.3182;2.31509
147;wait;100;6.74055e-05;2.574e-05;8.9859e-05
147;boundary;100;0.0114061;0.00611062;0.0132592
147;calc iter;100;2.30371;2.03261;3.08015
147;calc total;1;232.982;232.982;232.982
147;total;1;290.905;290.905;290.905
148;initialize;1;47.3486;47.3486;47.3486
148;async;100;0.493535;0.00314229;1.55677
148;inner;100;1.79671;0.84963;2.31009
148;wait;100;5.16178e-05;2.6089e-05;0.000144578
148;boundary;100;0.0112866;0.00812235;0.0124411
148;calc iter;100;2.30158;1.91285;2.79271
148;calc total;1;232.982;232.982;232.982
148;total;1;290.176;290.176;290.176
149;initialize;1;48.0675;48.0675;48.0675
149;async;100;0.505465;0.00385804;1.47077
149;inner;100;1.78849;1.00347;2.3106
149;wait;100;4.50375e-05;3.017e-05;9.1419e-05
149;boundary;100;0.0109073;0.00810959;0.0115149
149;calc iter;100;2.30491;1.7861;2.71143
149;calc total;1;232.982;232.982;232.982
149;total;1;290.895;290.895;290.895
150;initialize;1;47.7453;47.7453;47.7453
150;async;100;0.538672;0.00222764;1.37687
150;inner;100;1.7589;0.943112;2.31489
150;wait;100;3.8085e-05;2.045e-05;7.413e-05
150;boundary;100;0.0105722;0.00552403;0.0114718
150;calc iter;100;2.30819;1.77534;2.54874
150;calc total;1;232.982;232.982;232.982
150;total;1;290.573;290.573;290.573
151;initialize;1;48.0346;48.0346;48.0346
151;async;100;0.54247;0.00241104;1.4899
151;inner;100;1.7603;0.71963;2.31417
151;wait;100;4.11169e-05;2.768e-05;7.2989e-05
151;boundary;100;0.0109872;0.00543974;0.0115272
151;calc iter;100;2.31381;1.71112;2.48721
151;calc total;1;232.982;232.982;232.982
151;total;1;290.862;290.862;290.862
152;initialize;1;47.7457;47.7457;47.7457
152;async;100;0.057915;0.00203362;0.200611
152;inner;100;2.25178;1.25727;2.32768
152;wait;100;5.87287e-05;2.806e-05;0.000126549
152;boundary;100;0.0112396;0.00577645;0.0123136
152;calc iter;100;2.321;1.44721;2.38996
152;calc total;1;232.982;232.982;232.982
152;total;1;290.573;290.573;290.573
153;initialize;1;47.396;47.396;47.396
153;async;100;0.0463693;0.00472399;0.205249
153;inner;100;2.26507;1.25503;2.34856
153;wait;100;4.85542e-05;3.033e-05;9.7279e-05
153;boundary;100;0.00956995;0.00579791;0.0114495
153;calc iter;100;2.32106;1.4468;2.37274
153;calc total;1;232.982;232.982;232.982
153;total;1;290.224;290.224;290.224
154;initialize;1;47.8022;47.8022;47.8022
154;async;100;0.043507;0.0021105;0.205652
154;inner;100;2.26983;1.25803;2.35326
154;wait;100;2.82267e-05;1.867e-05;5.973e-05
154;boundary;100;0.00774336;0.0039899;0.0110655
154;calc iter;100;2.32111;1.44835;2.3741
154;calc total;1;232.982;232.982;232.982
154;total;1;290.63;290.63;290.63
155;initialize;1;47.7756;47.7756;47.7756
155;async;100;0.0439066;0.00261045;0.205411
155;inner;100;2.2697;1.25951;2.35313
155;wait;100;3.70149e-05;2.211e-05;6.7719e-05
155;boundary;100;0.00745839;0.00399653;0.0110372
155;calc iter;100;2.32111;1.44993;2.37387
155;calc total;1;232.982;232.982;232.982
155;total;1;290.603;290.603;290.603
156;initialize;1;47.6586;47.6586;47.6586
156;async;100;0.0454818;0.00119994;0.218703
156;inner;100;2.2648;1.25165;2.35199
156;wait;100;4.98838e-05;2.796e-05;0.000125539
156;boundary;100;0.00971694;0.0052849;0.0119132
156;calc iter;100;2.32006;1.4348;2.47004
156;calc total;1;232.982;232.982;232.982
156;total;1;290.486;290.486;290.486
157;initialize;1;47.7457;47.7457;47.7457
157;async;100;0.0446035;0.00332418;0.220491
157;inner;100;2.26517;1.259;2.34701
157;wait;100;5.06835e-05;2.938e-05;9.3629e-05
157;boundary;100;0.00993245;0.00769128;0.0120177
157;calc iter;100;2.31976;1.41606;2.48143
157;calc total;1;232.982;232.982;232.982
157;total;1;290.573;290.573;290.573
158;initialize;1;47.5142;47.5142;47.5142
158;async;100;0.0427904;0.000854099;0.247524
158;inner;100;2.26872;1.2603;2.35497
158;wait;100;3.10182e-05;2.262e-05;9.1589e-05
158;boundary;100;0.007719;0.00605539;0.0115307
158;calc iter;100;2.31927;1.35823;2.47497
158;calc total;1;232.982;232.982;232.982
158;total;1;290.341;290.341;290.341
159;initialize;1;48.0862;48.0862;48.0862
159;async;100;0.0455844;0.00087381;0.35406
159;inner;100;2.26537;1.25418;2.35489
159;wait;100;4.40434e-05;2.606e-05;6.9199e-05
159;boundary;100;0.00795115;0.00627591;0.0151696
159;calc iter;100;2.31895;1.32737;2.475
159;calc total;1;232.982;232.982;232.982
159;total;1;290.914;290.914;290.914
160;initialize;1;47.9395;47.9395;47.9395
160;async;100;0.40859;0.0027209;0.648532
160;inner;100;1.89632;0.959686;2.31116
160;wait;100;3.97499e-05;2.708e-05;8.5179e-05
160;boundary;100;0.0109521;0.00540504;0.0114999
160;calc iter;100;2.31591;1.47026;2.38327
160;calc total;1;232.982;232.982;232.982
160;total;1;290.767;290.767;290.767
161;initialize;1;47.3198;47.3198;47.3198
161;async;100;0.423027;0.00316717;0.834691
161;inner;100;1.8788;1.16597;2.31032
161;wait;100;4.79024e-05;2.882e-05;0.000126949
161;boundary;100;0.0111056;0.00930363;0.0116213
161;calc iter;100;2.31298;1.99127;2.39523
161;calc total;1;232.982;232.982;232.982
161;total;1;290.147;290.147;290.147
162;initialize;1;47.5139;47.5139;47.5139
162;async;100;0.406117;0.00124682;0.833327
162;inner;100;1.89067;1.47743;2.31574
162;wait;100;4.63954e-05;3.471e-05;7.6409e-05
162;boundary;100;0.01114;0.00742498;0.01163
162;calc iter;100;2.30798;2.26544;2.38417
162;calc total;1;232.982;232.982;232.982
162;total;1;290.341;290.341;290.341
163;initialize;1;47.3196;47.3196;47.3196
163;async;100;0.383613;0.00305684;0.649336
163;inner;100;1.90682;1.69517;2.31513
163;wait;100;7.22008e-05;3.9689e-05;0.000102929
163;boundary;100;0.011462;0.00640763;0.0119425
163;calc iter;100;2.30197;2.25542;2.37026
163;calc total;1;232.982;232.982;232.982
163;total;1;290.147;290.147;290.147
164;initialize;1;48.0863;48.0863;48.0863
164;async;100;0.379162;0.00242323;0.583059
164;inner;100;1.90884;1.69506;2.31156
164;wait;100;6.31028e-05;3.3339e-05;0.000130189
164;boundary;100;0.0114637;0.0091189;0.0118916
164;calc iter;100;2.29954;2.20798;2.33817
164;calc total;1;232.982;232.982;232.982
164;total;1;290.914;290.914;290.914
165;initialize;1;47.3198;47.3198;47.3198
165;async;100;0.400114;0.00385223;0.764994
165;inner;100;1.89404;1.51259;2.31153
165;wait;100;4.76627e-05;3.5629e-05;8.8549e-05
165;boundary;100;0.0111303;0.0086964;0.0117936
165;calc iter;100;2.30533;2.25038;2.3437
165;calc total;1;232.982;232.982;232.982
165;total;1;290.147;290.147;290.147
166;initialize;1;47.6361;47.6361;47.6361
166;async;100;0.400768;0.00219863;0.788793
166;inner;100;1.89888;1.27421;2.31593
166;wait;100;4.74501e-05;3.398e-05;8.3209e-05
166;boundary;100;0.0110962;0.00738568;0.0114996
166;calc iter;100;2.31079;2.07315;2.35725
166;calc total;1;232.982;232.982;232.982
166;total;1;290.463;290.463;290.463
167;initialize;1;47.4456;47.4456;47.4456
167;async;100;0.396493;0.00396978;0.621889
167;inner;100;1.90676;1.01975;2.31528
167;wait;100;3.93453e-05;2.535e-05;7.2719e-05
167;boundary;100;0.0110561;0.00588609;0.0114558
167;calc iter;100;2.31435;1.64339;2.36944
167;calc total;1;232.982;232.982;232.982
167;total;1;290.273;290.273;290.273
168;initialize;1;48.086;48.086;48.086
168;async;100;0.00862228;0.00293489;0.100667
168;inner;100;2.30251;1.69122;2.35646
168;wait;100;6.17258e-05;3.06e-05;0.000135759
168;boundary;100;0.0099154;0.00615232;0.0118686
168;calc iter;100;2.32111;1.70259;2.38004
168;calc total;1;232.982;232.982;232.982
168;total;1;290.914;290.914;290.914
169;initialize;1;47.3196;47.3196;47.3196
169;async;100;0.0030527;0.00132534;0.0387523
169;inner;100;2.30936;1.69479;2.36644
169;wait;100;3.89396e-05;2.316e-05;6.3209e-05
169;boundary;100;0.00868452;0.00491642;0.0109701
169;calc iter;100;2.32114;1.70141;2.38539
169;calc total;1;232.982;232.982;232.982
169;total;1;290.147;290.147;290.147
170;initialize;1;47.9764;47.9764;47.9764
170;async;100;0.00399039;0.00119468;0.0458187
170;inner;100;2.30863;1.69588;2.36461
170;wait;100;4.03547e-05;2.208e-05;0.000100719
170;boundary;100;0.00848511;0.00457212;0.0107272
170;calc iter;100;2.32114;1.70185;2.38948
170;calc total;1;232.982;232.982;232.982
170;total;1;290.804;290.804;290.804
171;initialize;1;47.9765;47.9765;47.9765
171;async;100;0.00514337;0.00101057;0.0459543
171;inner;100;2.30607;1.69534;2.36549
171;wait;100;5.2806e-05;2.695e-05;7.9049e-05
171;boundary;100;0.00986472;0.00504292;0.0118792
171;calc iter;100;2.32113;1.70339;2.38801
171;calc total;1;232.982;232.982;232.982
171;total;1;290.804;290.804;290.804
172;initialize;1;48.0862;48.0862;48.0862
172;async;100;0.0344079;0.00133935;0.0816189
172;inner;100;2.27574;1.67356;2.32941
172;wait;100;4.58481e-05;2.708e-05;0.000137568
172;boundary;100;0.0107015;0.00525807;0.0119021
172;calc iter;100;2.32089;1.76047;2.38468
172;calc total;1;232.982;232.982;232.982
172;total;1;290.914;290.914;290.914
173;initialize;1;47.8949;47.8949;47.8949
173;async;100;0.0323924;0.00364892;0.107606
173;inner;100;2.27732;1.717;2.32758
173;wait;100;4.72411e-05;2.841e-05;8.9739e-05
173;boundary;100;0.0108029;0.00816167;0.0115908
173;calc iter;100;2.32056;1.80192;2.41392
173;calc total;1;232.982;232.982;232.982
173;total;1;290.722;290.722;290.722
174;initialize;1;47.3615;47.3615;47.3615
174;async;100;0.0263322;0.000867459;0.142447
174;inner;100;2.28354;1.76012;2.33332
174;wait;100;4.15551e-05;2.586e-05;0.000116709
174;boundary;100;0.0103547;0.00646605;0.0117115
174;calc iter;100;2.32027;1.84059;2.44872
174;calc total;1;232.982;232.982;232.982
174;total;1;290.189;290.189;290.189
175;initialize;1;47.9448;47.9448;47.9448
175;async;100;0.0296535;0.00117795;0.181604
175;inner;100;2.27946;1.78657;2.33266
175;wait;100;5.88686e-05;3.084e-05;7.5229e-05
175;boundary;100;0.0107244;0.00650798;0.0150935
175;calc iter;100;2.3199;1.87677;2.48821
175;calc total;1;232.982;232.982;232.982
175;total;1;290.772;290.772;290.772
176;initialize;1;47.3486;47.3486;47.3486
176;async;100;0.708546;0.00273382;1.32822
176;inner;100;1.58872;0.697911;2.30812
176;wait;100;4.31959e-05;2.2159e-05;0.000136028
176;boundary;100;0.0108651;0.00380848;0.0113286
176;calc iter;100;2.30818;2.02996;2.44339
176;calc total;1;232.982;232.982;232.982
176;total;1;290.176;290.176;290.176
177;initialize;1;48.0572;48.0572;48.0572
177;async;100;0.783503;0.00371634;1.50778
177;inner;100;1.50615;0.840758;2.30858
177;wait;100;3.59761e-05;2.4439e-05;9.4259e-05
177;boundary;100;0.0092266;0.00580022;0.0115618
177;calc iter;100;2.29891;2.22838;2.48985
177;calc total;1;232.982;232.982;232.982
177;total;1;290.884;290.884;290.884
178;initialize;1;47.4959;47.4959;47.4959
178;async;100;0.60315;0.00327402;1.40104
178;inner;100;1.67554;1.06299;2.31259
178;wait;100;3.71589e-05;2.7459e-05;6.2679e-05
178;boundary;100;0.0109245;0.00752056;0.012142
178;calc iter;100;2.28966;2.08287;2.69609
178;calc total;1;232.982;232.982;232.982
178;total;1;290.324;290.324;290.324
179;initialize;1;47.3961;47.3961;47.3961
179;async;100;0.609843;0.00272641;1.46082
179;inner;100;1.67404;0.927808;2.31247
179;wait;100;4.82139e-05;2.667e-05;8.1969e-05
179;boundary;100;0.0111628;0.00791505;0.0119652
179;calc iter;100;2.2951;2.09507;2.71064
179;calc total;1;232.982;232.982;232.982
179;total;1;290.224;290.224;290.224
180;initialize;1;47.7751;47.7751;47.7751
180;async;100;0.634687;0.00263986;1.25351
180;inner;100;1.64921;1.10828;2.30817
180;wait;100;5.93822e-05;3.6659e-05;0.000134819
180;boundary;100;0.0113536;0.010238;0.0118765
180;calc iter;100;2.29531;2.2107;2.53735
180;calc total;1;232.982;232.982;232.982
180;total;1;290.603;290.603;290.603
181;initialize;1;47.4456;47.4456;47.4456
181;async;100;0.6415;0.0039067;1.065
181;inner;100;1.64772;1.22528;2.30998
181;wait;100;4.1456e-05;3.002e-05;0.000106509
181;boundary;100;0.0102141;0.00815173;0.0115341
181;calc iter;100;2.29948;2.20892;2.42701
181;calc total;1;232.982;232.982;232.982
181;total;1;290.273;290.273;290.273
182;initialize;1;47.8557;47.8557;47.8557
182;async;100;0.854329;0.00253407;1.58981
182;inner;100;1.44053;0.775344;2.31328
182;wait;100;3.63771e-05;2.571e-05;5.8879e-05
182;boundary;100;0.00943009;0.00539795;0.0113902
182;calc iter;100;2.30433;2.18674;2.55389
182;calc total;1;232.982;232.982;232.982
182;total;1;290.683;290.683;290.683
183;initialize;1;47.8943;47.8943;47.8943
183;async;100;0.643451;0.00319037;1.12853
183;inner;100;1.6588;0.676476;2.31403
183;wait;100;4.20199e-05;3.023e-05;8.4079e-05
183;boundary;100;0.0107406;0.00542541;0.0115917
183;calc iter;100;2.31303;1.65399;2.44462
183;calc total;1;232.982;232.982;232.982
183;total;1;290.722;290.722;290.722
184;initialize;1;47.9372;47.9372;47.9372
184;async;100;0.0983475;0.00146118;0.31213
184;inner;100;2.21256;1.33937;2.32652
184;wait;100;6.0137e-05;4.373e-05;0.000107839
184;boundary;100;0.0118847;0.00847256;0.0143396
184;calc iter;100;2.32286;1.66592;2.42156
184;calc total;1;232.982;232.982;232.982
184;total;1;290.764;290.764;290.764
185;initialize;1;47.9723;47.9723;47.9723
185;async;100;0.0866694;0.00315761;0.318019
185;inner;100;2.22576;1.34368;2.34206
185;wait;100;4.35888e-05;3.135e-05;0.000126208
185;boundary;100;0.0104509;0.00849407;0.0113805
185;calc iter;100;2.32293;1.67087;2.38815
185;calc total;1;232.982;232.982;232.982
185;total;1;290.8;290.8;290.8
186;initialize;1;47.9232;47.9232;47.9232
186;async;100;0.084877;0.00225279;0.318682
186;inner;100;2.23117;1.34771;2.34646
186;wait;100;3.20225e-05;2.467e-05;6.537e-05
186;boundary;100;0.00687431;0.00476772;0.0110458
186;calc iter;100;2.32295;1.67119;2.38713
186;calc total;1;232.982;232.982;232.982
186;total;1;290.75;290.75;290.75
187;initialize;1;47.8949;47.8949;47.8949
187;async;100;0.0847717;0.00293308;0.317522
187;inner;100;2.23114;1.34908;2.34691
187;wait;100;4.06559e-05;2.4619e-05;8.2509e-05
187;boundary;100;0.00699894;0.00476971;0.0110495
187;calc iter;100;2.32296;1.67139;2.38708
187;calc total;1;232.982;232.982;232.982
187;total;1;290.722;290.722;290.722
188;initialize;1;47.3195;47.3195;47.3195
188;async;100;0.082745;0.0012663;0.318519
188;inner;100;2.23017;1.34802;2.35104
188;wait;100;5.06253e-05;2.7789e-05;9.1189e-05
188;boundary;100;0.00998906;0.00665888;0.0120594
188;calc iter;100;2.32296;1.67323;2.39561
188;calc total;1;232.982;232.982;232.982
188;total;1;290.147;290.147;290.147
189;initialize;1;47.8223;47.8223;47.8223
189;async;100;0.0832766;0.00388373;0.31852
189;inner;100;2.22949;1.34728;2.35022
189;wait;100;5.62021e-05;2.927e-05;0.000125619
189;boundary;100;0.0101342;0.00709183;0.0116887
189;calc iter;100;2.32296;1.67297;2.38837
189;calc total;1;232.982;232.982;232.982
189;total;1;290.649;290.649;290.649
190;initialize;1;47.9147;47.9147;47.9147
190;async;100;0.0821983;0.002605;0.318684
190;inner;100;2.23429;1.35054;2.35316
190;wait;100;2.78738e-05;2.058e-05;5.5509e-05
190;boundary;100;0.00647044;0.00415627;0.0106387
190;calc iter;100;2.32299;1.6734;2.38674
190;calc total;1;232.982;232.982;232.982
190;total;1;290.742;290.742;290.742
191;initialize;1;48.0568;48.0568;48.0568
191;async;100;0.0819649;0.00280129;0.318616
191;inner;100;2.23428;1.35029;2.35364
191;wait;100;4.15134e-05;2.744e-05;7.3489e-05
191;boundary;100;0.00669815;0.00442654;0.010448
191;calc iter;100;2.32298;1.67336;2.38653
191;calc total;1;232.982;232.982;232.982
191;total;1;290.884;290.884;290.884
192;initialize;1;48.0864;48.0864;48.0864
192;async;100;0.786745;0.00369058;1.46989
192;inner;100;1.5192;0.699931;2.31057
192;wait;100;3.87531e-05;2.445e-05;0.000123329
192;boundary;100;0.0104909;0.0051154;0.0152789
192;calc iter;100;2.31648;1.77268;2.53133
192;calc total;1;232.982;232.982;232.982
192;total;1;290.914;290.914;290.914
193;initialize;1;47.9369;47.9369;47.9369
193;async;100;0.879904;0.00376581;1.66183
193;inner;100;1.41598;0.706386;2.31008
193;wait;100;3.53153e-05;2.3129e-05;0.000112909
193;boundary;100;0.00995768;0.00582668;0.0114494
193;calc iter;100;2.30588;1.96892;2.84601
193;calc total;1;232.982;232.982;232.982
193;total;1;290.764;290.764;290.764
194;initialize;1;48.0863;48.0863;48.0863
194;async;100;0.684926;0.00129889;1.15494
194;inner;100;1.60392;1.13913;2.31425
194;wait;100;3.32644e-05;1.913e-05;6.8139e-05
194;boundary;100;0.00959173;0.00594142;0.0114947
194;calc iter;100;2.29847;2.15533;2.41416
194;calc total;1;232.982;232.982;232.982
194;total;1;290.914;290.914;290.914
195;initialize;1;47.7755;47.7755;47.7755
195;async;100;0.69148;0.0012952;1.20433
195;inner;100;1.58949;1.07896;2.31395
195;wait;100;4.54355e-05;2.884e-05;8.0929e-05
195;boundary;100;0.0113155;0.00723998;0.0118429
195;calc iter;100;2.29234;2.12592;2.47066
195;calc total;1;232.982;232.982;232.982
195;total;1;290.603;290.603;290.603
196;initialize;1;47.7299;47.7299;47.7299
196;async;100;0.712304;0.00292267;1.35902
196;inner;100;1.56531;0.950444;2.30748
196;wait;100;5.43693e-05;2.993e-05;0.000128859
196;boundary;100;0.0114398;0.0102767;0.019789
196;calc iter;100;2.28911;2.05314;2.50679
196;calc total;1;232.982;232.982;232.982
196;total;1;290.557;290.557;290.557
197;initialize;1;47.4792;47.4792;47.4792
197;async;100;0.667633;0.00385745;1.18038
197;inner;100;1.61795;1.12979;2.30834
197;wait;100;3.48934e-05;2.375e-05;8.2849e-05
197;boundary;100;0.0106154;0.00753863;0.0118467
197;calc iter;100;2.29624;2.14937;2.44903
197;calc total;1;232.982;232.982;232.982
197;total;1;290.306;290.306;290.306
198;initialize;1;47.7299;47.7299;47.7299
198;async;100;0.806618;0.00209276;1.35468
198;inner;100;1.48409;0.939337;2.31333
198;wait;100;3.40381e-05;2.141e-05;6.81e-05
198;boundary;100;0.00978875;0.00572459;0.0196091
198;calc iter;100;2.30054;2.17778;2.44552
198;calc total;1;232.982;232.982;232.982
198;total;1;290.557;290.557;290.557
199;initialize;1;47.8025;47.8025;47.8025
199;async;100;0.84846;0.00300484;1.51468
199;inner;100;1.44864;0.703072;2.31251
199;wait;100;4.25008e-05;2.8099e-05;9.0509e-05
199;boundary;100;0.0107607;0.00541576;0.0117695
199;calc iter;100;2.30791;1.68895;2.63289
199;calc total;1;232.982;232.982;232.982
199;total;1;290.63;290.63;290.63
200;initialize;1;47.6754;47.6754;47.6754
200;async;100;0.144905;0.00347654;0.327057
200;inner;100;2.16407;1.31805;2.32704
200;wait;100;4.64196e-05;2.521e-05;9.7119e-05
200;boundary;100;0.00830026;0.0060179;0.0118725
200;calc iter;100;2.31732;1.65116;2.46549
200;calc total;1;232.982;232.982;232.982
200;total;1;290.503;290.503;290.503
201;initialize;1;47.8866;47.8866;47.8866
201;async;100;0.142725;0.00380751;0.329041
201;inner;100;2.16747;1.31625;2.32635
201;wait;100;4.06613e-05;2.112e-05;0.000179548
201;boundary;100;0.00710258;0.0049665;0.012663
201;calc iter;100;2.31734;1.65086;2.44302
201;calc total;1;232.982;232.982;232.982
201;total;1;290.714;290.714;290.714
202;initialize;1;47.74;47.74;47.74
202;async;100;0.14111;0.00381116;0.327252
202;inner;100;2.16955;1.31935;2.33047
202;wait;100;2.67299e-05;1.9089e-05;9.8599e-05
202;boundary;100;0.00667106;0.00409136;0.00882673
202;calc iter;100;2.31736;1.65072;2.38886
202;calc total;1;232.982;232.982;232.982
202;total;1;290.567;290.567;290.567
203;initialize;1;47.7456;47.7456;47.7456
203;async;100;0.139933;0.00325595;0.326175
203;inner;100;2.17003;1.31987;2.33044
203;wait;100;3.33989e-05;2.0079e-05;6.486e-05
203;boundary;100;0.00735455;0.00501923;0.011116
203;calc iter;100;2.31735;1.65109;2.39322
203;calc total;1;232.982;232.982;232.982
203;total;1;290.573;290.573;290.573
204;initialize;1;48.0863;48.0863;48.0863
204;async;100;0.178445;0.00201112;0.392707
204;inner;100;2.12971;1.26959;2.32572
204;wait;100;3.92581e-05;2.473e-05;0.000111808
204;boundary;100;0.00785339;0.00598902;0.0119673
204;calc iter;100;2.31605;1.66831;2.40566
204;calc total;1;232.982;232.982;232.982
204;total;1;290.914;290.914;290.914
205;initialize;1;47.7943;47.7943;47.7943
205;async;100;0.175423;0.00303734;0.381551
205;inner;100;2.12929;1.27174;2.32532
205;wait;100;3.89025e-05;2.78e-05;0.000117688
205;boundary;100;0.0105993;0.00757081;0.0122388
205;calc iter;100;2.31535;1.66259;2.49614
205;calc total;1;232.982;232.982;232.982
205;total;1;290.621;290.621;290.621
206;initialize;1;48.0862;48.0862;48.0862
206;async;100;0.184002;0.00375252;0.409186
206;inner;100;2.1205;1.26027;2.32969
206;wait;100;3.63634e-05;2.2409e-05;6.091e-05
206;boundary;100;0.0100512;0.00599051;0.0122128
206;calc iter;100;2.31459;1.68172;2.54767
206;calc total;1;232.982;232.982;232.982
206;total;1;290.914;290.914;290.914
207;initialize;1;47.3196;47.3196;47.3196
207;async;100;0.220898;0.00276188;0.49604
207;inner;100;2.08179;1.20803;2.32975
207;wait;100;5.73544e-05;2.699e-05;9.3809e-05
207;boundary;100;0.0106417;0.0059948;0.016789
207;calc iter;100;2.31339;1.72094;2.6314
207;calc total;1;232.982;232.982;232.982
207;total;1;290.147;290.147;290.147
208;initialize;1;47.658;47.658;47.658
208;async;100;0.832819;0.00336628;1.35768
208;inner;100;1.46704;0.930376;2.31075
208;wait;100;3.39452e-05;1.951e-05;0.000132598
208;boundary;100;0.00856266;0.00419908;0.0117591
208;calc iter;100;2.30846;2.20422;2.51143
208;calc total;1;232.982;232.982;232.982
208;total;1;290.486;290.486;290.486
209;initialize;1;47.4458;47.4458;47.4458
209;async;100;0.654895;0.00368937;1.44248
209;inner;100;1.632;1.03969;2.31048
209;wait;100;3.92232e-05;2.051e-05;9.1049e-05
209;boundary;100;0.0103622;0.00602032;0.0189236
209;calc iter;100;2.2973;2.03743;3.07695
209;calc total;1;232.982;232.982;232.982
209;total;1;290.273;290.273;290.273
210;initialize;1;47.6866;47.6866;47.6866
210;async;100;0.645386;0.00398103;1.13256
210;inner;100;1.64556;1.18396;2.31477
210;wait;100;4.6737e-05;3.518e-05;8.7159e-05
210;boundary;100;0.0110931;0.00730757;0.0118536
210;calc iter;100;2.30209;1.79454;2.74841
210;calc total;1;232.982;232.982;232.982
210;total;1;290.514;290.514;290.514
211;initialize;1;47.3199;47.3199;47.3199
211;async;100;0.737911;0.0033615;1.36418
211;inner;100;1.55692;0.936988;2.31455
211;wait;100;4.83944e-05;2.3979e-05;9.2029e-05
211;boundary;100;0.0111874;0.00741492;0.0120404
211;calc iter;100;2.30607;2.04482;2.52351
211;calc total;1;232.982;232.982;232.982
211;total;1;290.147;290.147;290.147
212;initialize;1;47.6865;47.6865;47.6865
212;async;100;0.819214;0.00382912;1.31765
212;inner;100;1.47547;0.994446;2.30979
212;wait;100;4.76136e-05;3.1579e-05;0.000105269
212;boundary;100;0.0113258;0.0087853;0.0118045
212;calc iter;100;2.30606;2.13893;2.4535
212;calc total;1;232.982;232.982;232.982
212;total;1;290.514;290.514;290.514
213;initialize;1;47.3614;47.3614;47.3614
213;async;100;0.734417;0.00376202;1.199
213;inner;100;1.5663;1.12091;2.30948
213;wait;100;3.82677e-05;2.331e-05;0.000145229
213;boundary;100;0.0091991;0.00579101;0.0114771
213;calc iter;100;2.30996;2.18372;2.36753
213;calc total;1;232.982;232.982;232.982
213;total;1;290.189;290.189;290.189
214;initialize;1;47.8024;47.8024;47.8024
214;async;100;0.822055;0.00291238;1.34365
214;inner;100;1.48027;0.949995;2.314
214;wait;100;3.26304e-05;2.532e-05;8.9909e-05
214;boundary;100;0.00984703;0.00763878;0.0115414
214;calc iter;100;2.31221;2.19434;2.41329
214;calc total;1;232.982;232.982;232.982
214;total;1;290.63;290.63;290.63
215;initialize;1;47.9141;47.9141;47.9141
215;async;100;1.01107;0.00384208;1.60855
215;inner;100;1.29547;0.704564;2.31379
215;wait;100;3.33298e-05;2.4489e-05;6.0469e-05
215;boundary;100;0.00983662;0.00541841;0.0113442
215;calc iter;100;2.31642;2.17055;2.42702
215;calc total;1;232.982;232.982;232.982
215;total;1;290.742;290.742;290.742
216;initialize;1;47.5753;47.5753;47.5753
216;async;100;0.0907049;0.00367381;0.214512
216;inner;100;2.22199;1.4017;2.32514
216;wait;100;6.36836e-05;5.0799e-05;0.000104819
216;boundary;100;0.0117094;0.00895496;0.0137401
216;calc iter;100;2.32447;1.51936;2.41859
216;calc total;1;232.982;232.982;232.982
216;total;1;290.403;290.403;290.403
217;initialize;1;47.5465;47.5465;47.5465
217;async;100;0.0837303;0.00364667;0.203092
217;inner;100;2.23023;1.40776;2.32686
217;wait;100;4.73428e-05;3.048e-05;0.000130268
217;boundary;100;0.0105149;0.00852913;0.0112245
217;calc iter;100;2.32453;1.5139;2.41168
217;calc total;1;232.982;232.982;232.982
217;total;1;290.374;290.374;290.374
218;initialize;1;47.9763;47.9763;47.9763
218;async;100;0.0841652;0.0028177;0.203843
218;inner;100;2.2342;1.40903;2.32966
218;wait;100;2.79428e-05;2.1989e-05;5.5859e-05
218;boundary;100;0.00616591;0.00436183;0.0108259
218;calc iter;100;2.32456;1.51359;2.41163
218;calc total;1;232.982;232.982;232.982
218;total;1;290.804;290.804;290.804
219;initialize;1;48.0802;48.0802;48.0802
219;async;100;0.0827336;0.00377474;0.202285
219;inner;100;2.23517;1.41183;2.33066
219;wait;100;3.28978e-05;2.44e-05;9.5709e-05
219;boundary;100;0.00661677;0.00453116;0.0104814
219;calc iter;100;2.32455;1.51439;2.41135
219;calc total;1;232.982;232.982;232.982
219;total;1;290.908;290.908;290.908
220;initialize;1;47.5827;47.5827;47.5827
220;async;100;0.0818412;0.00149125;0.20813
220;inner;100;2.23235;1.40976;2.32717
220;wait;100;5.08622e-05;3.2229e-05;9.9409e-05
220;boundary;100;0.0102874;0.00817829;0.0119176
220;calc iter;100;2.32453;1.51316;2.41939
220;calc total;1;232.982;232.982;232.982
220;total;1;290.41;290.41;290.41
221;initialize;1;48.0775;48.0775;48.0775
221;async;100;0.0831963;0.00376823;0.202856
221;inner;100;2.23062;1.40704;2.3249
221;wait;100;5.32359e-05;2.875e-05;0.000145179
221;boundary;100;0.0106595;0.00718463;0.0116042
221;calc iter;100;2.32453;1.51256;2.41245
221;calc total;1;232.982;232.982;232.982
221;total;1;290.905;290.905;290.905
222;initialize;1;47.9845;47.9845;47.9845
222;async;100;0.0820166;0.00289045;0.202438
222;inner;100;2.23592;1.41154;2.3304
222;wait;100;2.98708e-05;2.2739e-05;7.6069e-05
222;boundary;100;0.00658506;0.00466134;0.00996401
222;calc iter;100;2.32456;1.51243;2.41348
222;calc total;1;232.982;232.982;232.982
222;total;1;290.812;290.812;290.812
223;initialize;1;48.0863;48.0863;48.0863
223;async;100;0.0813609;0.00260414;0.202419
223;inner;100;2.23629;1.41345;2.33059
223;wait;100;4.42942e-05;2.076e-05;9.7129e-05
223;boundary;100;0.00686609;0.00431359;0.00961184
223;calc iter;100;2.32456;1.51324;2.41408
223;calc total;1;232.982;232.982;232.982
223;total;1;290.914;290.914;290.914
224;initialize;1;47.6052;47.6052;47.6052
224;async;100;0.640331;0.00340631;1.59268
224;inner;100;1.66637;0.655344;2.30906
224;wait;100;3.98232e-05;2.15e-05;0.000135749
224;boundary;100;0.0102271;0.00362333;0.0114139
224;calc iter;100;2.31697;2.20787;2.38201
224;calc total;1;232.982;232.982;232.982
224;total;1;290.432;290.432;290.432
225;initialize;1;48.0862;48.0862;48.0862
225;async;100;0.646695;0.00341516;1.46447
225;inner;100;1.6438;0.675125;2.30892
225;wait;100;3.86998e-05;2.881e-05;9.5329e-05
225;boundary;100;0.010725;0.00536777;0.0115259
225;calc iter;100;2.30126;2.05339;2.35003
225;calc total;1;232.982;232.982;232.982
225;total;1;290.914;290.914;290.914
226;initialize;1;47.6051;47.6051;47.6051
226;async;100;0.651261;0.00263763;1.52468
226;inner;100;1.6266;0.780143;2.31252
226;wait;100;3.97546e-05;2.8759e-05;6.6259e-05
226;boundary;100;0.0107214;0.00765786;0.011672
226;calc iter;100;2.28862;2.12532;2.34263
226;calc total;1;232.982;232.982;232.982
226;total;1;290.432;290.432;290.432
227;initialize;1;48.0052;48.0052;48.0052
227;async;100;0.561854;0.0028231;1.36676
227;inner;100;1.70502;0.890012;2.31181
227;wait;100;4.39618e-05;2.6099e-05;7.1289e-05
227;boundary;100;0.0112625;0.0079679;0.0118421
227;calc iter;100;2.27818;2.02666;2.36731
227;calc total;1;232.982;232.982;232.982
227;total;1;290.833;290.833;290.833
228;initialize;1;47.6424;47.6424;47.6424
228;async;100;0.56003;0.00139902;1.50055
228;inner;100;1.70306;0.770776;2.30986
228;wait;100;5.05369e-05;3.071e-05;0.000117369
228;boundary;100;0.0113049;0.00835003;0.0133461
228;calc iter;100;2.27445;2.07461;2.40515
228;calc total;1;232.982;232.982;232.982
228;total;1;290.47;290.47;290.47
229;initialize;1;47.5464;47.5464;47.5464
229;async;100;0.580027;0.00300321;1.31126
229;inner;100;1.69229;0.951829;2.30754
229;wait;100;3.89983e-05;2.743e-05;0.000125588
229;boundary;100;0.0107714;0.00904423;0.0114607
229;calc iter;100;2.28313;2.08709;2.3533
229;calc total;1;232.982;232.982;232.982
229;total;1;290.374;290.374;290.374
230;initialize;1;47.6051;47.6051;47.6051
230;async;100;0.650674;0.0022501;1.50199
230;inner;100;1.62808;0.767387;2.31338
230;wait;100;3.7491e-05;2.7159e-05;5.9069e-05
230;boundary;100;0.0108356;0.00586067;0.0114826
230;calc iter;100;2.28963;2.07301;2.40899
230;calc total;1;232.982;232.982;232.982
230;total;1;290.432;290.432;290.432
231;initialize;1;47.6864;47.6864;47.6864
231;async;100;0.572793;0.00316109;1.35557
231;inner;100;1.71696;0.672191;2.31281
231;wait;100;3.63913e-05;2.575e-05;7.9179e-05
231;boundary;100;0.0107688;0.00574348;0.0158226
231;calc iter;100;2.30056;1.86892;2.45478
231;calc total;1;232.982;232.982;232.982
231;total;1;290.514;290.514;290.514
232;initialize;1;47.6052;47.6052;47.6052
232;async;100;0.108725;0.00183118;0.703958
232;inner;100;2.19285;1.09061;2.33846
232;wait;100;5.48455e-05;2.536e-05;0.000162978
232;boundary;100;0.0101554;0.0057232;0.0121168
232;calc iter;100;2.31178;1.80104;2.50933
232;calc total;1;232.982;232.982;232.982
232;total;1;290.432;290.432;290.432
233;initialize;1;47.9181;47.9181;47.9181
233;async;100;0.104659;0.00387068;0.705068
233;inner;100;2.19841;1.08789;2.34521
233;wait;100;4.08579e-05;2.3969e-05;8.7219e-05
233;boundary;100;0.0086627;0.0053319;0.0111333
233;calc iter;100;2.31178;1.79965;2.46045
233;calc total;1;232.982;232.982;232.982
233;total;1;290.745;290.745;290.745
234;initialize;1;47.5826;47.5826;47.5826
234;async;100;0.100755;0.00216807;0.704911
234;inner;100;2.20286;1.09157;2.34966
234;wait;100;2.89494e-05;1.92e-05;6.6e-05
234;boundary;100;0.008166;0.00437318;0.0110229
234;calc iter;100;2.31181;1.80088;2.43666
234;calc total;1;232.982;232.982;232.982
234;total;1;290.41;290.41;290.41
235;initialize;1;48.0341;48.0341;48.0341
235;async;100;0.100304;0.00199412;0.70439
235;inner;100;2.20327;1.0924;2.34963
235;wait;100;3.83742e-05;2.421e-05;7.495e-05
235;boundary;100;0.00819458;0.00471282;0.0111284
235;calc iter;100;2.31181;1.80154;2.44843
235;calc total;1;232.982;232.982;232.982
235;total;1;290.861;290.861;290.861
236;initialize;1;48.0675;48.0675;48.0675
236;async;100;0.152015;0.00190865;0.75621
236;inner;100;2.14797;1.02594;2.32765
236;wait;100;4.4529e-05;2.7439e-05;9.0019e-05
236;boundary;100;0.00964052;0.00529127;0.0118459
236;calc iter;100;2.30968;1.78748;2.42985
236;calc total;1;232.982;232.982;232.982
236;total;1;290.895;290.895;290.895
237;initialize;1;48.0189;48.0189;48.0189
237;async;100;0.146429;0.00356751;0.742782
237;inner;100;2.15202;1.02908;2.32886
237;wait;100;4.18192e-05;2.7249e-05;0.000132908
237;boundary;100;0.0106031;0.00716011;0.0117486
237;calc iter;100;2.3091;1.78001;2.45969
237;calc total;1;232.982;232.982;232.982
237;total;1;290.846;290.846;290.846
238;initialize;1;47.5142;47.5142;47.5142
238;async;100;0.146593;0.00116911;0.739701
238;inner;100;2.1513;1.02077;2.33288
238;wait;100;3.84542e-05;2.398e-05;7.2089e-05
238;boundary;100;0.0101474;0.00609437;0.0120487
238;calc iter;100;2.30808;1.7706;2.47479
238;calc total;1;232.982;232.982;232.982
238;total;1;290.341;290.341;290.341
[truncated: 1,601,742 more chars]
