# Supplementary material for: A Halo abstraction for distributed n-dimensional structured grids within the C++ PGAS library DASH
Source: PeerJ Comput Sci. 2023 Feb 3;9:e1203. doi: 10.7717/peerj-cs.1203 (PMC10280232; doi:10.7717/peerj-cs.1203)
Supplement: Supplemental Information 3 [file peerj-cs-09-1203-s003.gz › raw_romeo/res_2d_romeo/weak/plain/heat2d_n4_c128_340000_21918186.out]

DASH
InitEnergy=25.00000
EndEnergy=25.00000
DiffEnergy=-0.00000
Matrixspec: 340000 x 340000
Iterations: 100
# unit_id;function_name;num_calls;avg_runtime;min_runtime;max_runtime
0;initialize;1;33.35562;33.35562;33.35562
0;async;100;0.89031;0.00268;1.58012
0;inner;100;1.41602;0.78892;2.32751
0;wait;100;0.00005;0.00003;0.00016
0;boundary;100;0.00734;0.00426;0.00940
0;calc iter;100;2.31373;1.75742;2.74845
0;calc total;1;232.64999;232.64999;232.64999
0;total;1;276.12224;276.12224;276.12224
1;initialize;1;33.354;33.354;33.354
1;async;100;0.964611;0.00238219;1.89607
1;inner;100;1.33296;0.717014;2.31567
1;wait;100;4.24574e-05;2.414e-05;0.000341056
1;boundary;100;0.00575743;0.00350864;0.00866949
1;calc iter;100;2.30337;1.84729;2.98644
1;calc total;1;232.65;232.65;232.65
1;total;1;276.121;276.121;276.121
2;initialize;1;33.3551;33.3551;33.3551
2;async;100;0.824841;0.00262389;1.93336
2;inner;100;1.46326;0.810386;2.32054
2;wait;100;4.39626e-05;3.1389e-05;0.000244538
2;boundary;100;0.0072789;0.00468853;0.00883383
2;calc iter;100;2.29543;1.87952;2.86338
2;calc total;1;232.65;232.65;232.65
2;total;1;276.122;276.122;276.122
3;initialize;1;33.3553;33.3553;33.3553
3;async;100;0.954454;0.00308269;1.84448
3;inner;100;1.32469;0.775452;2.32019
3;wait;100;5.38003e-05;3.345e-05;0.000140398
3;boundary;100;0.00797436;0.00414874;0.0101959
3;calc iter;100;2.28718;1.91569;2.88715
3;calc total;1;232.65;232.65;232.65
3;total;1;276.122;276.122;276.122
4;initialize;1;33.348;33.348;33.348
4;async;100;0.948765;0.00384764;1.72405
4;inner;100;1.33002;0.738738;2.31131
4;wait;100;5.49848e-05;3.417e-05;0.000184238
4;boundary;100;0.00830719;0.00599085;0.0107927
4;calc iter;100;2.28715;1.79253;2.7284
4;calc total;1;232.65;232.65;232.65
4;total;1;276.114;276.114;276.114
5;initialize;1;33.3532;33.3532;33.3532
5;async;100;0.811698;0.00427282;1.4
5;inner;100;1.47698;1.02966;2.30961
5;wait;100;4.49482e-05;2.809e-05;0.000332167
5;boundary;100;0.00698682;0.0046224;0.00850247
5;calc iter;100;2.29572;2.02517;2.65306
5;calc total;1;232.65;232.65;232.65
5;total;1;276.119;276.119;276.119
6;initialize;1;33.356;33.356;33.356
6;async;100;0.963137;0.00310007;1.58583
6;inner;100;1.33415;0.720619;2.31549
6;wait;100;3.75981e-05;2.129e-05;0.000166288
6;boundary;100;0.00580339;0.00343623;0.00853801
6;calc iter;100;2.30313;2.13622;2.48679
6;calc total;1;232.65;232.65;232.65
6;total;1;276.122;276.122;276.122
7;initialize;1;33.3451;33.3451;33.3451
7;async;100;0.983542;0.00325329;1.58825
7;inner;100;1.32355;0.67736;2.31471
7;wait;100;4.07327e-05;2.694e-05;0.000212048
7;boundary;100;0.00605177;0.00397074;0.00838489
7;calc iter;100;2.31318;1.73112;2.4297
7;calc total;1;232.65;232.65;232.65
7;total;1;276.111;276.111;276.111
8;initialize;1;33.3548;33.3548;33.3548
8;async;100;0.174611;0.00391247;0.425028
8;inner;100;2.14133;1.34566;2.32952
8;wait;100;5.97133e-05;3.596e-05;0.000199498
8;boundary;100;0.00810182;0.00474914;0.0110309
8;calc iter;100;2.3241;1.77548;2.45538
8;calc total;1;232.65;232.65;232.65
8;total;1;276.121;276.121;276.121
9;initialize;1;33.3539;33.3539;33.3539
9;async;100;0.171751;0.0030402;0.424811
9;inner;100;2.14531;1.3449;2.32864
9;wait;100;4.95931e-05;2.8959e-05;0.000489555
9;boundary;100;0.00704792;0.00421838;0.00835124
9;calc iter;100;2.32416;1.77396;2.45128
9;calc total;1;232.65;232.65;232.65
9;total;1;276.12;276.12;276.12
10;initialize;1;33.3552;33.3552;33.3552
10;async;100;0.172994;0.00292513;0.431896
10;inner;100;2.14705;1.34918;2.33235
10;wait;100;2.95426e-05;2.108e-05;0.000153488
10;boundary;100;0.00416826;0.00277207;0.00586817
10;calc iter;100;2.32425;1.77843;2.42676
10;calc total;1;232.65;232.65;232.65
10;total;1;276.121;276.121;276.121
11;initialize;1;33.3562;33.3562;33.3562
11;async;100;0.172205;0.00306798;0.425536
11;inner;100;2.14755;1.34937;2.33238
11;wait;100;3.36265e-05;2.2799e-05;0.000163508
11;boundary;100;0.00443712;0.0030245;0.00685717
11;calc iter;100;2.32423;1.77796;2.43248
11;calc total;1;232.65;232.65;232.65
11;total;1;276.122;276.122;276.122
12;initialize;1;33.3536;33.3536;33.3536
12;async;100;0.189554;0.00326151;0.544708
12;inner;100;2.1283;1.34282;2.32857
12;wait;100;4.72108e-05;2.839e-05;0.000320956
12;boundary;100;0.0060605;0.00393993;0.00883286
12;calc iter;100;2.32396;1.77391;2.42425
12;calc total;1;232.65;232.65;232.65
12;total;1;276.12;276.12;276.12
13;initialize;1;33.35;33.35;33.35
13;async;100;0.189202;0.00247481;0.665827
13;inner;100;2.12741;1.34357;2.32742
13;wait;100;4.74755e-05;2.417e-05;0.000451665
13;boundary;100;0.00711284;0.00493317;0.00868379
13;calc iter;100;2.32377;1.77241;2.47295
13;calc total;1;232.65;232.65;232.65
13;total;1;276.116;276.116;276.116
14;initialize;1;33.3533;33.3533;33.3533
14;async;100;0.192167;0.00237505;0.751285
14;inner;100;2.12481;1.34904;2.3318
14;wait;100;4.08535e-05;2.615e-05;0.000166568
14;boundary;100;0.00670121;0.00371341;0.0087218
14;calc iter;100;2.32372;1.77224;2.61113
14;calc total;1;232.65;232.65;232.65
14;total;1;276.12;276.12;276.12
15;initialize;1;33.3557;33.3557;33.3557
15;async;100;0.2121;0.00252157;1.04083
15;inner;100;2.10426;1.34261;2.33146
15;wait;100;5.60011e-05;3.143e-05;0.000195108
15;boundary;100;0.00715805;0.00385116;0.0118513
15;calc iter;100;2.32358;1.78005;2.73401
15;calc total;1;232.65;232.65;232.65
15;total;1;276.122;276.122;276.122
16;initialize;1;33.3562;33.3562;33.3562
16;async;100;0.420952;0.00310772;0.815078
16;inner;100;1.88961;0.832108;2.32146
16;wait;100;4.81224e-05;2.659e-05;0.000183898
16;boundary;100;0.00778912;0.0042914;0.0121432
16;calc iter;100;2.3184;1.51187;2.72668
16;calc total;1;232.65;232.65;232.65
16;total;1;276.122;276.122;276.122
17;initialize;1;33.3556;33.3556;33.3556
17;async;100;0.468902;0.00273994;1.24448
17;inner;100;1.83632;0.98728;2.31997
17;wait;100;5.12251e-05;3.0599e-05;0.000324227
17;boundary;100;0.00794714;0.00654421;0.00862833
17;calc iter;100;2.31323;1.94394;2.73265
17;calc total;1;232.65;232.65;232.65
17;total;1;276.122;276.122;276.122
18;initialize;1;33.355;33.355;33.355
18;async;100;0.452813;0.000762521;1.1259
18;inner;100;1.84689;1.32749;2.3261
18;wait;100;4.55376e-05;3.274e-05;0.000129499
18;boundary;100;0.00787211;0.00449637;0.0138884
18;calc iter;100;2.30762;2.03595;2.92338
18;calc total;1;232.65;232.65;232.65
18;total;1;276.121;276.121;276.121
19;initialize;1;33.3395;33.3395;33.3395
19;async;100;0.383118;0.000965169;0.87434
19;inner;100;1.90919;1.57566;2.32515
19;wait;100;6.19159e-05;3.4209e-05;0.000256937
19;boundary;100;0.00830869;0.00485659;0.00905413
19;calc iter;100;2.30068;2.11657;2.70285
19;calc total;1;232.65;232.65;232.65
19;total;1;276.105;276.105;276.105
20;initialize;1;33.3445;33.3445;33.3445
20;async;100;0.371518;0.00226953;0.845517
20;inner;100;1.92106;1.58554;2.3217
20;wait;100;5.76533e-05;3.2219e-05;0.000175678
20;boundary;100;0.00839759;0.00712195;0.00889041
20;calc iter;100;2.30104;2.00628;2.69192
20;calc total;1;232.65;232.65;232.65
20;total;1;276.11;276.11;276.11
21;initialize;1;33.3419;33.3419;33.3419
21;async;100;0.436096;0.00226378;1.17889
21;inner;100;1.8641;1.33612;2.32016
21;wait;100;4.87001e-05;3.23e-05;0.000332117
21;boundary;100;0.00781347;0.00578871;0.0139012
21;calc iter;100;2.30806;2.06694;2.66519
21;calc total;1;232.65;232.65;232.65
21;total;1;276.108;276.108;276.108
22;initialize;1;33.356;33.356;33.356
22;async;100;0.43622;0.00113568;1.03824
22;inner;100;1.86949;0.984084;2.32603
22;wait;100;4.95743e-05;3.462e-05;0.000278417
22;boundary;100;0.00795653;0.00476107;0.0138231
22;calc iter;100;2.31372;1.91642;2.69957
22;calc total;1;232.65;232.65;232.65
22;total;1;276.122;276.122;276.122
23;initialize;1;33.3564;33.3564;33.3564
23;async;100;0.391095;0.00299989;0.716353
23;inner;100;1.91992;0.826167;2.32628
23;wait;100;5.06223e-05;2.885e-05;0.000151039
23;boundary;100;0.00782925;0.00400534;0.0121763
23;calc iter;100;2.3189;1.50912;2.47577
23;calc total;1;232.65;232.65;232.65
23;total;1;276.122;276.122;276.122
24;initialize;1;33.3457;33.3457;33.3457
24;async;100;0.00997526;0.00087243;0.0562336
24;inner;100;2.30778;1.57124;2.38644
24;wait;100;6.05303e-05;3.2339e-05;0.000212977
24;boundary;100;0.00860421;0.0047566;0.00917845
24;calc iter;100;2.32643;1.58462;2.40753
24;calc total;1;232.65;232.65;232.65
24;total;1;276.112;276.112;276.112
25;initialize;1;33.3469;33.3469;33.3469
25;async;100;0.00708412;0.00366773;0.0567499
25;inner;100;2.31242;1.56898;2.39226
25;wait;100;5.37644e-05;3.2159e-05;0.000342956
25;boundary;100;0.00690083;0.00426947;0.00865287
25;calc iter;100;2.32646;1.57998;2.40657
25;calc total;1;232.65;232.65;232.65
25;total;1;276.113;276.113;276.113
26;initialize;1;33.3493;33.3493;33.3493
26;async;100;0.00201538;0.00102193;0.0518741
26;inner;100;2.31783;1.57419;2.40466
26;wait;100;3.23988e-05;2.483e-05;0.000134449
26;boundary;100;0.00661337;0.00285577;0.0116976
26;calc iter;100;2.3265;1.57848;2.42423
26;calc total;1;232.65;232.65;232.65
26;total;1;276.115;276.115;276.115
27;initialize;1;33.3557;33.3557;33.3557
27;async;100;0.00283403;0.00116695;0.0263629
27;inner;100;2.31777;1.57514;2.4548
27;wait;100;4.04814e-05;2.0349e-05;0.000227747
27;boundary;100;0.00585165;0.00284096;0.0125544
27;calc iter;100;2.3265;1.58028;2.4661
27;calc total;1;232.65;232.65;232.65
27;total;1;276.122;276.122;276.122
28;initialize;1;33.3414;33.3414;33.3414
28;async;100;0.0195167;0.00118715;0.197128
28;inner;100;2.29922;1.5652;2.34243
28;wait;100;4.93525e-05;2.6629e-05;0.000298786
28;boundary;100;0.00759839;0.00378189;0.00874486
28;calc iter;100;2.32639;1.59171;2.39172
28;calc total;1;232.65;232.65;232.65
28;total;1;276.107;276.107;276.107
29;initialize;1;33.3559;33.3559;33.3559
29;async;100;0.017908;0.000966309;0.186132
29;inner;100;2.30054;1.5779;2.34207
29;wait;100;5.20334e-05;3.126e-05;0.000327857
29;boundary;100;0.00781373;0.00508037;0.0145554
29;calc iter;100;2.32632;1.60466;2.42518
29;calc total;1;232.65;232.65;232.65
29;total;1;276.122;276.122;276.122
30;initialize;1;33.3564;33.3564;33.3564
30;async;100;0.013902;0.000488765;0.197823
30;inner;100;2.30547;1.59315;2.34684
30;wait;100;3.80217e-05;2.405e-05;0.000153668
30;boundary;100;0.00687108;0.00438467;0.0145637
30;calc iter;100;2.32629;1.61506;2.46235
30;calc total;1;232.65;232.65;232.65
30;total;1;276.122;276.122;276.122
31;initialize;1;33.3561;33.3561;33.3561
31;async;100;0.0162107;0.000494375;0.209292
31;inner;100;2.30264;1.59703;2.34634
31;wait;100;5.27515e-05;3.171e-05;0.000178948
31;boundary;100;0.0073188;0.00462837;0.0104831
31;calc iter;100;2.32622;1.62064;2.50001
31;calc total;1;232.65;232.65;232.65
31;total;1;276.122;276.122;276.122
32;initialize;1;33.3557;33.3557;33.3557
32;async;100;0.982933;0.00253733;1.75041
32;inner;100;1.32315;0.676283;2.32163
32;wait;100;4.45536e-05;2.9309e-05;0.000236447
32;boundary;100;0.00639993;0.0041369;0.00889115
32;calc iter;100;2.31253;1.74368;2.7873
32;calc total;1;232.65;232.65;232.65
32;total;1;276.122;276.122;276.122
33;initialize;1;33.3557;33.3557;33.3557
33;async;100;0.954103;0.00261169;1.91915
33;inner;100;1.3422;0.740226;2.31287
33;wait;100;3.94484e-05;2.656e-05;0.000342206
33;boundary;100;0.00619658;0.00372206;0.00855836
33;calc iter;100;2.30254;1.82331;3.04486
33;calc total;1;232.65;232.65;232.65
33;total;1;276.122;276.122;276.122
34;initialize;1;33.3561;33.3561;33.3561
34;async;100;0.825952;0.00234339;1.9939
34;inner;100;1.46237;0.805752;2.32401
34;wait;100;4.72243e-05;3.187e-05;0.000172138
34;boundary;100;0.00729686;0.00416903;0.00910734
34;calc iter;100;2.29567;1.93578;2.88862
34;calc total;1;232.65;232.65;232.65
34;total;1;276.122;276.122;276.122
35;initialize;1;33.3546;33.3546;33.3546
35;async;100;0.961122;0.00253713;1.83195
35;inner;100;1.31779;0.775988;2.3193
35;wait;100;6.85448e-05;4.005e-05;0.000282497
35;boundary;100;0.00792059;0.00457138;0.0108133
35;calc iter;100;2.2869;1.92541;2.92898
35;calc total;1;232.65;232.65;232.65
35;total;1;276.121;276.121;276.121
36;initialize;1;33.3563;33.3563;33.3563
36;async;100;0.928889;0.00231717;1.70992
36;inner;100;1.34979;0.724004;2.31181
36;wait;100;5.42891e-05;3.14e-05;0.000335746
36;boundary;100;0.00824916;0.00592372;0.01105
36;calc iter;100;2.28698;1.82018;2.70258
36;calc total;1;232.65;232.65;232.65
36;total;1;276.122;276.122;276.122
37;initialize;1;33.3561;33.3561;33.3561
37;async;100;0.796638;0.00232577;1.34063
37;inner;100;1.49213;1.03904;2.31279
37;wait;100;4.97103e-05;3.319e-05;0.000242848
37;boundary;100;0.00703704;0.00499525;0.00847077
37;calc iter;100;2.29586;2.0224;2.63301
37;calc total;1;232.65;232.65;232.65
37;total;1;276.122;276.122;276.122
38;initialize;1;33.3472;33.3472;33.3472
38;async;100;0.950399;0.00237683;1.61695
38;inner;100;1.3469;0.71752;2.3186
38;wait;100;4.05849e-05;2.3159e-05;0.000159408
38;boundary;100;0.00590648;0.0034396;0.00841035
38;calc iter;100;2.30325;2.11506;2.57353
38;calc total;1;232.65;232.65;232.65
38;total;1;276.113;276.113;276.113
39;initialize;1;33.3563;33.3563;33.3563
39;async;100;0.958861;0.00252936;1.60726
39;inner;100;1.34799;0.676633;2.31763
39;wait;100;4.01265e-05;2.466e-05;0.000302336
39;boundary;100;0.00622104;0.00397123;0.00837778
39;calc iter;100;2.31311;1.70814;2.44076
39;calc total;1;232.65;232.65;232.65
39;total;1;276.122;276.122;276.122
40;initialize;1;33.3562;33.3562;33.3562
40;async;100;0.172253;0.00305243;0.429278
40;inner;100;2.14349;1.33578;2.32924
40;wait;100;6.37204e-05;3.899e-05;0.000302816
40;boundary;100;0.0081732;0.00476446;0.00892768
40;calc iter;100;2.32399;1.76987;2.45849
40;calc total;1;232.65;232.65;232.65
40;total;1;276.122;276.122;276.122
41;initialize;1;33.3543;33.3543;33.3543
41;async;100;0.165843;0.00402626;0.428701
41;inner;100;2.15268;1.33698;2.33693
41;wait;100;4.53832e-05;2.9949e-05;0.000194707
41;boundary;100;0.00549815;0.00410202;0.00845109
41;calc iter;100;2.32407;1.77001;2.44729
41;calc total;1;232.65;232.65;232.65
41;total;1;276.12;276.12;276.12
42;initialize;1;33.3462;33.3462;33.3462
42;async;100;0.168678;0.00321777;0.431619
42;inner;100;2.15114;1.33884;2.33518
42;wait;100;3.08425e-05;2.01e-05;0.000170788
42;boundary;100;0.00427488;0.0028322;0.00661722
42;calc iter;100;2.32413;1.77331;2.42447
42;calc total;1;232.65;232.65;232.65
42;total;1;276.112;276.112;276.112
43;initialize;1;33.3542;33.3542;33.3542
43;async;100;0.168161;0.00288365;0.430732
43;inner;100;2.1514;1.34009;2.33437
43;wait;100;3.5756e-05;2.561e-05;0.000281497
43;boundary;100;0.00452819;0.00285263;0.00637491
43;calc iter;100;2.32413;1.7737;2.43093
43;calc total;1;232.65;232.65;232.65
43;total;1;276.12;276.12;276.12
44;initialize;1;33.3563;33.3563;33.3563
44;async;100;0.186066;0.00259017;0.526514
44;inner;100;2.13158;1.33271;2.33163
44;wait;100;4.32685e-05;2.88e-05;0.000203947
44;boundary;100;0.00615256;0.00388498;0.00874387
44;calc iter;100;2.32384;1.77076;2.42253
44;calc total;1;232.65;232.65;232.65
44;total;1;276.122;276.122;276.122
45;initialize;1;33.3434;33.3434;33.3434
45;async;100;0.185172;0.00304449;0.644053
45;inner;100;2.13131;1.33374;2.33054
45;wait;100;4.97405e-05;2.8959e-05;0.000345046
45;boundary;100;0.00712787;0.00501704;0.00863401
45;calc iter;100;2.32366;1.76939;2.45583
45;calc total;1;232.65;232.65;232.65
45;total;1;276.109;276.109;276.109
46;initialize;1;33.3484;33.3484;33.3484
46;async;100;0.187873;0.0026759;0.732544
46;inner;100;2.12903;1.3401;2.3364
46;wait;100;3.69934e-05;2.425e-05;0.000140749
46;boundary;100;0.00667021;0.00371114;0.00882359
46;calc iter;100;2.32361;1.76952;2.59681
46;calc total;1;232.65;232.65;232.65
46;total;1;276.115;276.115;276.115
47;initialize;1;33.3532;33.3532;33.3532
47;async;100;0.207608;0.00253645;1.0303
47;inner;100;2.10857;1.33296;2.33624
47;wait;100;5.93156e-05;2.758e-05;0.000266367
47;boundary;100;0.00721153;0.00375044;0.0118781
47;calc iter;100;2.32345;1.77601;2.72511
47;calc total;1;232.65;232.65;232.65
47;total;1;276.119;276.119;276.119
48;initialize;1;33.3434;33.3434;33.3434
48;async;100;0.833327;0.00292797;1.83687
48;inner;100;1.46702;0.667825;2.31492
48;wait;100;4.19671e-05;2.2339e-05;0.000170718
48;boundary;100;0.00659652;0.00341451;0.00820842
48;calc iter;100;2.30698;1.82683;2.66962
48;calc total;1;232.65;232.65;232.65
48;total;1;276.109;276.109;276.109
49;initialize;1;33.3562;33.3562;33.3562
49;async;100;0.922711;0.00295456;1.64168
49;inner;100;1.36607;0.718507;2.31304
49;wait;100;4.62991e-05;2.638e-05;0.000327996
49;boundary;100;0.00712117;0.00428501;0.00887898
49;calc iter;100;2.29595;1.87373;2.64998
49;calc total;1;232.65;232.65;232.65
49;total;1;276.122;276.122;276.122
50;initialize;1;33.3402;33.3402;33.3402
50;async;100;0.791018;0.000468425;1.86123
50;inner;100;1.48716;0.72275;2.32165
50;wait;100;4.44393e-05;2.4349e-05;0.000226367
50;boundary;100;0.00696956;0.0037697;0.00973415
50;calc iter;100;2.28519;1.97698;2.66834
50;calc total;1;232.65;232.65;232.65
50;total;1;276.106;276.106;276.106
51;initialize;1;33.3562;33.3562;33.3562
51;async;100;0.793104;0.00218992;1.56725
51;inner;100;1.47422;0.782761;2.31808
51;wait;100;5.03261e-05;3.29e-05;0.000206728
51;boundary;100;0.00790919;0.00465294;0.00898194
51;calc iter;100;2.27528;1.94879;2.74822
51;calc total;1;232.65;232.65;232.65
51;total;1;276.122;276.122;276.122
52;initialize;1;33.3559;33.3559;33.3559
52;async;100;0.770718;0.00295402;1.48098
52;inner;100;1.49654;0.773288;2.31324
52;wait;100;5.50371e-05;3.769e-05;0.000202037
52;boundary;100;0.00793936;0.00559268;0.00975706
52;calc iter;100;2.27526;1.8869;2.76963
52;calc total;1;232.65;232.65;232.65
52;total;1;276.122;276.122;276.122
53;initialize;1;33.3559;33.3559;33.3559
53;async;100;0.800091;0.00302313;1.71911
53;inner;100;1.47899;0.7021;2.31259
53;wait;100;3.89197e-05;2.377e-05;0.000329526
53;boundary;100;0.00672482;0.00352647;0.0086083
53;calc iter;100;2.28584;1.9577;2.57088
53;calc total;1;232.65;232.65;232.65
53;total;1;276.122;276.122;276.122
54;initialize;1;33.3559;33.3559;33.3559
54;async;100;0.917963;0.00282752;1.57499
54;inner;100;1.3724;0.715878;2.31867
54;wait;100;4.79326e-05;2.826e-05;0.000165378
54;boundary;100;0.00682461;0.00394637;0.00833523
54;calc iter;100;2.29724;1.89585;2.45027
54;calc total;1;232.65;232.65;232.65
54;total;1;276.122;276.122;276.122
55;initialize;1;33.3442;33.3442;33.3442
55;async;100;0.837074;0.00284138;1.65662
55;inner;100;1.46451;0.669081;2.31753
55;wait;100;4.12666e-05;2.642e-05;0.000258377
55;boundary;100;0.00665824;0.00401875;0.00836725
55;calc iter;100;2.30829;1.8255;2.4654
55;calc total;1;232.65;232.65;232.65
55;total;1;276.11;276.11;276.11
56;initialize;1;33.3564;33.3564;33.3564
56;async;100;0.161869;0.00296993;0.509143
56;inner;100;2.14913;1.30768;2.33098
56;wait;100;5.84883e-05;3.371e-05;0.000205728
56;boundary;100;0.00835221;0.00476641;0.00901684
56;calc iter;100;2.31941;1.78692;2.43942
56;calc total;1;232.65;232.65;232.65
56;total;1;276.122;276.122;276.122
57;initialize;1;33.3427;33.3427;33.3427
57;async;100;0.14943;0.00248728;0.494364
57;inner;100;2.16297;1.30643;2.33629
57;wait;100;4.33376e-05;2.752e-05;0.000335106
57;boundary;100;0.00703312;0.00422759;0.00840756
57;calc iter;100;2.31948;1.78754;2.39492
57;calc total;1;232.65;232.65;232.65
57;total;1;276.108;276.108;276.108
58;initialize;1;33.356;33.356;33.356
58;async;100;0.147131;0.00126341;0.476612
58;inner;100;2.16741;1.31313;2.3417
58;wait;100;2.96655e-05;1.826e-05;0.000145518
58;boundary;100;0.00498388;0.00280893;0.00747288
58;calc iter;100;2.31956;1.79142;2.39482
58;calc total;1;232.65;232.65;232.65
58;total;1;276.122;276.122;276.122
59;initialize;1;33.3555;33.3555;33.3555
59;async;100;0.147354;0.00209812;0.476233
59;inner;100;2.16713;1.31302;2.34108
59;wait;100;3.74533e-05;2.1969e-05;0.000287787
59;boundary;100;0.00502662;0.00290541;0.00774671
59;calc iter;100;2.31955;1.79218;2.39493
59;calc total;1;232.65;232.65;232.65
59;total;1;276.122;276.122;276.122
60;initialize;1;33.3413;33.3413;33.3413
60;async;100;0.158451;0.000831651;0.551587
60;inner;100;2.15402;1.30727;2.33191
60;wait;100;4.66558e-05;2.635e-05;0.000231827
60;boundary;100;0.00672643;0.00390914;0.00880833
60;calc iter;100;2.31925;1.81405;2.49939
60;calc total;1;232.65;232.65;232.65
60;total;1;276.108;276.108;276.108
61;initialize;1;33.3561;33.3561;33.3561
61;async;100;0.157689;0.00311722;0.629234
61;inner;100;2.15398;1.3071;2.33599
61;wait;100;4.76962e-05;2.6e-05;0.000347296
61;boundary;100;0.00737928;0.00506578;0.0118309
61;calc iter;100;2.3191;1.81271;2.48846
61;calc total;1;232.65;232.65;232.65
61;total;1;276.122;276.122;276.122
62;initialize;1;33.356;33.356;33.356
62;async;100;0.159274;0.00096174;0.707768
62;inner;100;2.15399;1.3154;2.34001
62;wait;100;3.31241e-05;2.249e-05;0.000130348
62;boundary;100;0.00582747;0.00399924;0.00903511
62;calc iter;100;2.31913;1.82278;2.60846
62;calc total;1;232.65;232.65;232.65
62;total;1;276.122;276.122;276.122
128;initialize;1;33.3449;33.3449;33.3449
128;async;100;0.669565;0.00305419;1.28492
128;inner;100;1.63002;0.782794;2.32279
128;wait;100;6.03882e-05;3.665e-05;0.000192958
128;boundary;100;0.00761168;0.00442435;0.00923782
128;calc iter;100;2.30726;1.70763;2.4319
128;calc total;1;232.65;232.65;232.65
128;total;1;276.111;276.111;276.111
63;initialize;1;33.3537;33.3537;33.3537
63;async;100;0.179999;0.00107631;0.833604
63;inner;100;2.13271;1.30676;2.33995
63;wait;100;4.70416e-05;2.421e-05;0.000270917
63;boundary;100;0.00611012;0.00401952;0.010813
63;calc iter;100;2.31887;1.86324;2.71206
63;calc total;1;232.65;232.65;232.65
63;total;1;276.119;276.119;276.119
64;initialize;1;33.3396;33.3396;33.3396
64;async;100;0.721581;0.00190925;1.35418
64;inner;100;1.57859;0.683972;2.31345
64;wait;100;4.71451e-05;2.411e-05;0.000356026
64;boundary;100;0.00672066;0.00406267;0.00831081
64;calc iter;100;2.30694;1.7205;2.38688
64;calc total;1;232.65;232.65;232.65
64;total;1;276.105;276.105;276.105
65;initialize;1;33.3537;33.3537;33.3537
65;async;100;0.798101;0.00264908;1.29698
65;inner;100;1.49154;0.719778;2.31522
65;wait;100;4.69149e-05;2.37e-05;0.000236928
65;boundary;100;0.00728514;0.00426078;0.00842277
65;calc iter;100;2.29698;1.87569;2.38076
65;calc total;1;232.65;232.65;232.65
65;total;1;276.119;276.119;276.119
66;initialize;1;33.3461;33.3461;33.3461
66;async;100;0.691985;0.00105502;1.34839
66;inner;100;1.58885;0.941262;2.31995
66;wait;100;3.84762e-05;2.4149e-05;0.000141459
66;boundary;100;0.0068261;0.00450269;0.00849062
66;calc iter;100;2.28771;2.23612;2.35484
66;calc total;1;232.65;232.65;232.65
66;total;1;276.112;276.112;276.112
129;initialize;1;33.3449;33.3449;33.3449
129;async;100;0.823036;0.00344335;1.40099
129;inner;100;1.46725;0.715941;2.31091
129;wait;100;5.10945e-05;3.0639e-05;0.000318527
129;boundary;100;0.00705123;0.00400454;0.00838045
129;calc iter;100;2.29739;1.90784;2.40054
129;calc total;1;232.65;232.65;232.65
129;total;1;276.111;276.111;276.111
130;initialize;1;33.2502;33.2502;33.2502
130;async;100;0.719121;0.00351604;1.41877
130;inner;100;1.56176;0.914626;2.31617
130;wait;100;4.49404e-05;3.099e-05;0.000241458
130;boundary;100;0.0067046;0.00490264;0.00848782
130;calc iter;100;2.28764;2.22186;2.36275
130;calc total;1;232.65;232.65;232.65
130;total;1;276.017;276.017;276.017
131;initialize;1;33.3449;33.3449;33.3449
131;async;100;0.643404;0.000705773;1.18668
131;inner;100;1.6246;1.11147;2.31939
131;wait;100;5.87253e-05;3.634e-05;0.000262288
131;boundary;100;0.00783543;0.00457093;0.0130211
131;calc iter;100;2.2759;2.19639;2.34278
131;calc total;1;232.65;232.65;232.65
131;total;1;276.111;276.111;276.111
132;initialize;1;33.3424;33.3424;33.3424
132;async;100;0.698547;0.00443952;1.19966
132;inner;100;1.56846;1.11038;2.30823
132;wait;100;5.5657e-05;3.61e-05;0.000211528
132;boundary;100;0.00790491;0.00621981;0.00889144
132;calc iter;100;2.27497;2.21728;2.33243
132;calc total;1;232.65;232.65;232.65
132;total;1;276.108;276.108;276.108
133;initialize;1;33.3372;33.3372;33.3372
133;async;100;0.730831;0.00368469;1.43236
133;inner;100;1.54776;0.877966;2.30691
133;wait;100;5.12631e-05;3.367e-05;0.000386897
133;boundary;100;0.00728204;0.00626827;0.00878512
133;calc iter;100;2.28593;2.23514;2.37658
133;calc total;1;232.65;232.65;232.65
133;total;1;276.103;276.103;276.103
134;initialize;1;33.3405;33.3405;33.3405
134;async;100;0.843222;0.00370289;1.43167
134;inner;100;1.44555;0.71683;2.31281
134;wait;100;4.82923e-05;2.564e-05;0.000158579
134;boundary;100;0.00700938;0.00428926;0.00861322
134;calc iter;100;2.29583;1.8956;2.39989
134;calc total;1;232.65;232.65;232.65
134;total;1;276.106;276.106;276.106
135;initialize;1;33.3371;33.3371;33.3371
135;async;100;0.795554;0.00322882;1.42487
135;inner;100;1.50392;0.685703;2.31166
135;wait;100;4.2185e-05;2.5509e-05;0.000181548
135;boundary;100;0.00669006;0.0042322;0.00825661
135;calc iter;100;2.30621;1.75908;2.40209
135;calc total;1;232.65;232.65;232.65
135;total;1;276.103;276.103;276.103
136;initialize;1;33.3308;33.3308;33.3308
136;async;100;0.0852953;0.00229559;0.304453
136;inner;100;2.22321;1.41557;2.32921
136;wait;100;6.81675e-05;4.492e-05;0.000334597
136;boundary;100;0.00800119;0.00534036;0.0105408
136;calc iter;100;2.31657;1.72899;2.38282
136;calc total;1;232.65;232.65;232.65
136;total;1;276.096;276.096;276.096
137;initialize;1;33.3305;33.3305;33.3305
137;async;100;0.0744272;0.00372385;0.299798
137;inner;100;2.23481;1.41754;2.33783
137;wait;100;4.39934e-05;2.81e-05;0.000194738
137;boundary;100;0.0073114;0.0049996;0.00857285
137;calc iter;100;2.3166;1.72476;2.36764
137;calc total;1;232.65;232.65;232.65
137;total;1;276.096;276.096;276.096
138;initialize;1;33.2153;33.2153;33.2153
138;async;100;0.0712076;0.00115709;0.299416
138;inner;100;2.24074;1.4241;2.34182
138;wait;100;3.43157e-05;2.2759e-05;0.000246147
138;boundary;100;0.00465793;0.0031043;0.00687318
138;calc iter;100;2.31664;1.72665;2.36734
138;calc total;1;232.65;232.65;232.65
138;total;1;275.981;275.981;275.981
139;initialize;1;33.2186;33.2186;33.2186
139;async;100;0.0711158;0.00285029;0.298914
139;inner;100;2.24058;1.42487;2.34208
139;wait;100;4.11192e-05;2.624e-05;0.000163679
139;boundary;100;0.00489888;0.00317721;0.00670894
139;calc iter;100;2.31664;1.72699;2.36692
139;calc total;1;232.65;232.65;232.65
139;total;1;275.984;275.984;275.984
140;initialize;1;33.198;33.198;33.198
140;async;100;0.0684063;0.000920081;0.302718
140;inner;100;2.24045;1.41991;2.33862
140;wait;100;6.30122e-05;3.5509e-05;0.000182218
140;boundary;100;0.00769493;0.00426376;0.00991043
140;calc iter;100;2.31662;1.72934;2.41796
140;calc total;1;232.65;232.65;232.65
140;total;1;275.963;275.963;275.963
141;initialize;1;33.1964;33.1964;33.1964
141;async;100;0.0693612;0.0024002;0.29816
141;inner;100;2.23954;1.41787;2.33606
141;wait;100;5.88033e-05;2.945e-05;0.000304927
141;boundary;100;0.00764159;0.00583798;0.00899024
141;calc iter;100;2.31661;1.72404;2.3911
141;calc total;1;232.65;232.65;232.65
141;total;1;275.962;275.962;275.962
142;initialize;1;33.3377;33.3377;33.3377
142;async;100;0.0673643;0.000474876;0.298226
142;inner;100;2.24486;1.42545;2.34365
142;wait;100;3.19374e-05;1.7909e-05;0.000268927
142;boundary;100;0.00440371;0.00284127;0.00519041
142;calc iter;100;2.31666;1.72654;2.37693
142;calc total;1;232.65;232.65;232.65
142;total;1;276.103;276.103;276.103
143;initialize;1;33.3371;33.3371;33.3371
143;async;100;0.0673033;0.000552054;0.298186
143;inner;100;2.24472;1.42497;2.34331
143;wait;100;4.00292e-05;2.173e-05;0.000151998
143;boundary;100;0.00458279;0.00305044;0.00604491
143;calc iter;100;2.31665;1.72624;2.37687
143;calc total;1;232.65;232.65;232.65
143;total;1;276.103;276.103;276.103
144;initialize;1;33.2214;33.2214;33.2214
144;async;100;0.958393;0.00375385;1.55338
144;inner;100;1.34072;0.669789;2.31608
144;wait;100;4.62668e-05;2.4669e-05;0.000326577
144;boundary;100;0.00642021;0.00284387;0.00823861
144;calc iter;100;2.30559;2.04964;2.40514
144;calc total;1;232.65;232.65;232.65
144;total;1;275.987;275.987;275.987
145;initialize;1;33.3458;33.3458;33.3458
145;async;100;0.927452;0.00320135;1.59004
145;inner;100;1.36313;0.716466;2.31624
145;wait;100;3.78824e-05;2.323e-05;0.000200888
145;boundary;100;0.00589602;0.00369401;0.00857122
145;calc iter;100;2.29652;2.25712;2.34261
145;calc total;1;232.65;232.65;232.65
145;total;1;276.111;276.111;276.111
146;initialize;1;33.1805;33.1805;33.1805
146;async;100;0.8092;0.004375;1.46997
146;inner;100;1.47237;0.822575;2.32072
146;wait;100;3.94236e-05;2.742e-05;0.000133399
146;boundary;100;0.00717053;0.00452682;0.00848141
146;calc iter;100;2.28878;2.22819;2.36198
146;calc total;1;232.65;232.65;232.65
146;total;1;275.947;275.947;275.947
147;initialize;1;33.3428;33.3428;33.3428
147;async;100;0.932143;0.00378851;1.42506
147;inner;100;1.34213;0.868584;2.32016
147;wait;100;5.51103e-05;3.51e-05;0.000206058
147;boundary;100;0.00799319;0.00475377;0.0109192
147;calc iter;100;2.28233;2.20939;2.36011
147;calc total;1;232.65;232.65;232.65
147;total;1;276.109;276.109;276.109
148;initialize;1;33.1736;33.1736;33.1736
148;async;100;0.9402;0.00303438;1.43607
148;inner;100;1.33601;0.832723;2.31582
148;wait;100;5.85834e-05;3.742e-05;0.000300528
148;boundary;100;0.00817614;0.00583088;0.0113796
148;calc iter;100;2.28445;2.2283;2.37362
148;calc total;1;232.65;232.65;232.65
148;total;1;275.939;275.939;275.939
149;initialize;1;33.3405;33.3405;33.3405
149;async;100;0.821076;0.00247171;1.39496
149;inner;100;1.46384;0.888669;2.31185
149;wait;100;4.17856e-05;2.488e-05;0.000329187
149;boundary;100;0.00691505;0.00430707;0.00882023
149;calc iter;100;2.29188;2.21644;2.37318
149;calc total;1;232.65;232.65;232.65
149;total;1;276.106;276.106;276.106
150;initialize;1;33.1737;33.1737;33.1737
150;async;100;0.966108;0.00301365;1.55382
150;inner;100;1.32761;0.710378;2.31953
150;wait;100;3.81709e-05;2.015e-05;0.000249808
150;boundary;100;0.00586665;0.00358005;0.00844311
150;calc iter;100;2.29963;2.23979;2.33704
150;calc total;1;232.65;232.65;232.65
150;total;1;275.939;275.939;275.939
151;initialize;1;33.2841;33.2841;33.2841
151;async;100;0.964243;0.00425949;1.57958
151;inner;100;1.33765;0.657318;2.31957
151;wait;100;3.83864e-05;2.453e-05;0.000138978
151;boundary;100;0.00646162;0.00378442;0.00845698
151;calc iter;100;2.30839;1.88691;2.43662
151;calc total;1;232.65;232.65;232.65
151;total;1;276.05;276.05;276.05
152;initialize;1;33.3385;33.3385;33.3385
152;async;100;0.235149;0.0043495;0.700681
152;inner;100;2.07826;1.12233;2.33207
152;wait;100;4.99315e-05;3.4259e-05;0.000192308
152;boundary;100;0.00658771;0.00455541;0.00889906
152;calc iter;100;2.32005;1.82761;2.39017
152;calc total;1;232.65;232.65;232.65
152;total;1;276.104;276.104;276.104
153;initialize;1;33.2823;33.2823;33.2823
153;async;100;0.237474;0.0040677;0.700515
153;inner;100;2.07765;1.12221;2.33268
153;wait;100;4.76945e-05;2.4769e-05;0.000310117
153;boundary;100;0.00488558;0.0038789;0.00720029
153;calc iter;100;2.32006;1.8271;2.39028
153;calc total;1;232.65;232.65;232.65
153;total;1;276.049;276.049;276.049
154;initialize;1;33.3456;33.3456;33.3456
154;async;100;0.235171;0.00305679;0.699317
154;inner;100;2.08076;1.12817;2.33706
154;wait;100;2.71241e-05;1.847e-05;0.000120209
154;boundary;100;0.0041541;0.00279677;0.00507272
154;calc iter;100;2.32012;1.8303;2.39042
154;calc total;1;232.65;232.65;232.65
154;total;1;276.111;276.111;276.111
155;initialize;1;33.2823;33.2823;33.2823
155;async;100;0.234359;0.0031133;0.698043
155;inner;100;2.08121;1.12862;2.33625
155;wait;100;3.71571e-05;2.006e-05;0.000157029
155;boundary;100;0.00449678;0.00291256;0.00830575
155;calc iter;100;2.32011;1.82961;2.39098
155;calc total;1;232.65;232.65;232.65
155;total;1;276.049;276.049;276.049
156;initialize;1;33.3453;33.3453;33.3453
156;async;100;0.285717;0.00310917;0.737211
156;inner;100;2.0276;1.07181;2.33234
156;wait;100;3.58235e-05;2.712e-05;0.000190008
156;boundary;100;0.00529135;0.00391336;0.00876142
156;calc iter;100;2.31864;1.81297;2.39821
156;calc total;1;232.65;232.65;232.65
156;total;1;276.111;276.111;276.111
157;initialize;1;33.3372;33.3372;33.3372
157;async;100;0.283843;0.00313611;0.726868
157;inner;100;2.02718;1.07119;2.33138
157;wait;100;4.17584e-05;2.817e-05;0.000320977
157;boundary;100;0.00682875;0.0049746;0.00879497
157;calc iter;100;2.31789;1.80307;2.40438
157;calc total;1;232.65;232.65;232.65
157;total;1;276.103;276.103;276.103
158;initialize;1;33.3088;33.3088;33.3088
158;async;100;0.295535;0.00303025;0.758869
158;inner;100;2.01377;1.06692;2.33669
158;wait;100;4.09698e-05;3.08e-05;0.000142089
158;boundary;100;0.0078762;0.00435551;0.00897699
158;calc iter;100;2.31722;1.83329;2.43313
158;calc total;1;232.65;232.65;232.65
158;total;1;276.074;276.074;276.074
159;initialize;1;33.3456;33.3456;33.3456
159;async;100;0.333133;0.0030306;0.803343
159;inner;100;1.97444;1.03023;2.33578
159;wait;100;5.98176e-05;2.6929e-05;0.000219547
159;boundary;100;0.00850716;0.00436216;0.0119885
159;calc iter;100;2.31615;1.8444;2.44266
159;calc total;1;232.65;232.65;232.65
159;total;1;276.111;276.111;276.111
160;initialize;1;33.2538;33.2538;33.2538
160;async;100;0.405654;0.00251301;0.695588
160;inner;100;1.90035;0.79776;2.32069
160;wait;100;5.74303e-05;3.2599e-05;0.000194878
160;boundary;100;0.00768737;0.00432591;0.00833023
160;calc iter;100;2.31375;1.4899;2.37396
160;calc total;1;232.65;232.65;232.65
160;total;1;276.019;276.019;276.019
161;initialize;1;33.1979;33.1979;33.1979
161;async;100;0.466887;0.0032282;0.956816
161;inner;100;1.83372;0.964578;2.31826
161;wait;100;5.86198e-05;3.422e-05;0.000288357
161;boundary;100;0.00789667;0.00595;0.00849474
161;calc iter;100;2.30856;1.92684;2.37735
161;calc total;1;232.65;232.65;232.65
161;total;1;275.964;275.964;275.964
162;initialize;1;33.3445;33.3445;33.3445
162;async;100;0.441265;0.000508915;0.890858
162;inner;100;1.85435;1.40142;2.32788
162;wait;100;5.53461e-05;4.0889e-05;0.000220238
162;boundary;100;0.00770687;0.00500867;0.00844517
162;calc iter;100;2.30338;2.2708;2.37342
162;calc total;1;232.65;232.65;232.65
162;total;1;276.11;276.11;276.11
163;initialize;1;33.3421;33.3421;33.3421
163;async;100;0.374477;0.00265795;0.70274
163;inner;100;1.91355;1.58392;2.32267
163;wait;100;6.30654e-05;4.092e-05;0.000162878
163;boundary;100;0.00833203;0.00641655;0.00907707
163;calc iter;100;2.29642;2.26899;2.34892
163;calc total;1;232.65;232.65;232.65
163;total;1;276.108;276.108;276.108
164;initialize;1;33.2553;33.2553;33.2553
164;async;100;0.396929;0.00235954;0.693468
164;inner;100;1.89348;1.58527;2.31785
164;wait;100;6.20858e-05;3.335e-05;0.000196919
164;boundary;100;0.00840466;0.00763135;0.00888675
164;calc iter;100;2.29888;2.27642;2.33483
164;calc total;1;232.65;232.65;232.65
164;total;1;276.021;276.021;276.021
165;initialize;1;33.2787;33.2787;33.2787
165;async;100;0.476888;0.0023368;0.954258
165;inner;100;1.82087;1.29432;2.31591
165;wait;100;5.49656e-05;3.654e-05;0.000323517
165;boundary;100;0.00767019;0.00581954;0.00883422
165;calc iter;100;2.30548;2.25444;2.34535
165;calc total;1;232.65;232.65;232.65
165;total;1;276.044;276.044;276.044
166;initialize;1;33.1659;33.1659;33.1659
166;async;100;0.47418;0.000634594;0.912883
166;inner;100;1.82853;0.896191;2.32292
166;wait;100;5.03974e-05;3.197e-05;0.000169299
166;boundary;100;0.00785293;0.00474348;0.00827875
166;calc iter;100;2.31061;1.81485;2.36137
166;calc total;1;232.65;232.65;232.65
166;total;1;275.931;275.931;275.931
167;initialize;1;33.2231;33.2231;33.2231
167;async;100;0.420981;0.00233457;0.733155
167;inner;100;1.88763;0.75314;2.32201
167;wait;100;5.78759e-05;3.222e-05;0.000244968
167;boundary;100;0.00768074;0.00397542;0.00851283
167;calc iter;100;2.31635;1.47634;2.37747
167;calc total;1;232.65;232.65;232.65
167;total;1;275.989;275.989;275.989
168;initialize;1;33.3416;33.3416;33.3416
168;async;100;0.00493004;0.00274717;0.010092
168;inner;100;2.31044;1.45462;2.3673
168;wait;100;5.91876e-05;2.812e-05;0.000307107
168;boundary;100;0.00795879;0.00474785;0.00863039
168;calc iter;100;2.32339;1.46215;2.3806
168;calc total;1;232.65;232.65;232.65
168;total;1;276.107;276.107;276.107
169;initialize;1;33.1673;33.1673;33.1673
169;async;100;0.00101547;0.000623064;0.0058468
169;inner;100;2.31686;1.45731;2.37419
169;wait;100;4.89514e-05;3.492e-05;0.000174218
169;boundary;100;0.00549381;0.00398608;0.00652034
169;calc iter;100;2.32342;1.46293;2.38045
169;calc total;1;232.65;232.65;232.65
169;total;1;275.933;275.933;275.933
170;initialize;1;33.1309;33.1309;33.1309
170;async;100;0.00141842;0.000574884;0.00618476
170;inner;100;2.31646;1.46034;2.37314
170;wait;100;4.28523e-05;2.4889e-05;0.000292887
170;boundary;100;0.00552079;0.00284375;0.00638974
170;calc iter;100;2.32344;1.46409;2.38103
170;calc total;1;232.65;232.65;232.65
170;total;1;275.896;275.896;275.896
171;initialize;1;33.1063;33.1063;33.1063
171;async;100;0.00231281;0.000894341;0.00748275
171;inner;100;2.31454;1.45976;2.37013
171;wait;100;5.66454e-05;2.638e-05;0.000199758
171;boundary;100;0.00652017;0.00311819;0.00874118
171;calc iter;100;2.32343;1.4645;2.38301
171;calc total;1;232.65;232.65;232.65
171;total;1;275.872;275.872;275.872
172;initialize;1;33.1089;33.1089;33.1089
172;async;100;0.0413754;0.00170318;0.0924275
172;inner;100;2.27388;1.43445;2.33759
172;wait;100;5.29994e-05;2.896e-05;0.000201108
172;boundary;100;0.00785752;0.00392119;0.00862904
172;calc iter;100;2.32317;1.53083;2.37824
172;calc total;1;232.65;232.65;232.65
172;total;1;275.874;275.874;275.874
173;initialize;1;33.3413;33.3413;33.3413
173;async;100;0.0399843;0.00254492;0.0860496
173;inner;100;2.27471;1.48248;2.3372
173;wait;100;5.08503e-05;3.026e-05;0.000321447
173;boundary;100;0.00800171;0.0049077;0.00869508
173;calc iter;100;2.32275;1.56425;2.38527
173;calc total;1;232.65;232.65;232.65
173;total;1;276.107;276.107;276.107
174;initialize;1;33.1089;33.1089;33.1089
174;async;100;0.0327047;0.00099582;0.0801097
174;inner;100;2.28186;1.52718;2.34391
174;wait;100;4.0778e-05;3.029e-05;0.000185138
174;boundary;100;0.00785813;0.00505564;0.00883162
174;calc iter;100;2.32247;1.60126;2.37861
174;calc total;1;232.65;232.65;232.65
174;total;1;275.874;275.874;275.874
175;initialize;1;33.076;33.076;33.076
175;async;100;0.0335186;0.000492085;0.0835282
175;inner;100;2.28014;1.55319;2.34253
175;wait;100;6.12209e-05;2.877e-05;0.000133678
175;boundary;100;0.00839276;0.00475762;0.0107154
175;calc iter;100;2.32211;1.64024;2.38229
175;calc total;1;232.65;232.65;232.65
175;total;1;275.841;275.841;275.841
176;initialize;1;33.1964;33.1964;33.1964
176;async;100;0.985948;0.00448422;1.56668
176;inner;100;1.31378;0.668687;2.31347
176;wait;100;4.10864e-05;2.438e-05;0.000152929
176;boundary;100;0.00579651;0.00285622;0.00841924
176;calc iter;100;2.30557;2.05955;2.40554
176;calc total;1;232.65;232.65;232.65
176;total;1;275.962;275.962;275.962
177;initialize;1;33.3417;33.3417;33.3417
177;async;100;0.948163;0.00483319;1.5922
177;inner;100;1.34273;0.71598;2.31245
177;wait;100;4.03987e-05;2.351e-05;0.000302747
177;boundary;100;0.00555968;0.00369496;0.00847643
177;calc iter;100;2.2965;2.19599;2.40298
177;calc total;1;232.65;232.65;232.65
177;total;1;276.107;276.107;276.107
178;initialize;1;33.1303;33.1303;33.1303
178;async;100;0.835002;0.0023165;1.47862
178;inner;100;1.44646;0.814439;2.31639
178;wait;100;4.61893e-05;3.3419e-05;0.000170258
178;boundary;100;0.00717757;0.00421758;0.00855595
178;calc iter;100;2.28869;2.11603;2.46972
178;calc total;1;232.65;232.65;232.65
178;total;1;275.896;275.896;275.896
179;initialize;1;33.3449;33.3449;33.3449
179;async;100;0.973767;0.00333786;1.43305
179;inner;100;1.30047;0.862104;2.31654
179;wait;100;5.60929e-05;3.113e-05;0.000168068
179;boundary;100;0.0079173;0.00476038;0.0107997
179;calc iter;100;2.28221;1.79706;2.7465
179;calc total;1;232.65;232.65;232.65
179;total;1;276.11;276.11;276.11
180;initialize;1;33.3373;33.3373;33.3373
180;async;100;0.995278;0.00245246;1.44942
180;inner;100;1.28081;0.82533;2.31026
180;wait;100;5.85085e-05;3.441e-05;0.000330627
180;boundary;100;0.00820546;0.00583651;0.0117977
180;calc iter;100;2.28435;2.23581;2.36692
180;calc total;1;232.65;232.65;232.65
180;total;1;276.103;276.103;276.103
181;initialize;1;33.3389;33.3389;33.3389
181;async;100;0.856777;0.00352285;1.40365
181;inner;100;1.42809;0.877739;2.31164
181;wait;100;4.47061e-05;2.694e-05;0.000236948
181;boundary;100;0.00684783;0.00428657;0.00883714
181;calc iter;100;2.29176;2.22248;2.35181
181;calc total;1;232.65;232.65;232.65
181;total;1;276.105;276.105;276.105
182;initialize;1;33.3402;33.3402;33.3402
182;async;100;0.990918;0.00491844;1.57384
182;inner;100;1.30302;0.711171;2.31501
182;wait;100;3.77083e-05;2.488e-05;0.000164629
182;boundary;100;0.00563986;0.00335269;0.00694115
182;calc iter;100;2.29962;2.24548;2.3352
182;calc total;1;232.65;232.65;232.65
182;total;1;276.106;276.106;276.106
183;initialize;1;33.3103;33.3103;33.3103
183;async;100;0.999189;0.00257408;1.59226
183;inner;100;1.30321;0.656563;2.31495
183;wait;100;4.0532e-05;2.6399e-05;0.000198118
183;boundary;100;0.00583399;0.00377502;0.00854346
183;calc iter;100;2.30828;1.90194;2.43769
183;calc total;1;232.65;232.65;232.65
183;total;1;276.076;276.076;276.076
184;initialize;1;33.3455;33.3455;33.3455
184;async;100;0.257317;0.00303782;0.710927
184;inner;100;2.05604;1.11964;2.32806
184;wait;100;5.11152e-05;3.132e-05;0.000195148
184;boundary;100;0.00660451;0.0046574;0.00841958
184;calc iter;100;2.32001;1.83527;2.41352
184;calc total;1;232.65;232.65;232.65
184;total;1;276.111;276.111;276.111
185;initialize;1;33.3077;33.3077;33.3077
185;async;100;0.260219;0.00317309;0.710655
185;inner;100;2.05473;1.12049;2.32669
185;wait;100;4.5838e-05;2.397e-05;0.000325627
185;boundary;100;0.00504404;0.00404488;0.00736015
185;calc iter;100;2.32004;1.83547;2.4133
185;calc total;1;232.65;232.65;232.65
185;total;1;276.073;276.073;276.073
186;initialize;1;33.344;33.344;33.344
186;async;100;0.257692;0.00302358;0.708582
186;inner;100;2.05824;1.12439;2.33216
186;wait;100;3.03617e-05;1.932e-05;0.000233618
186;boundary;100;0.00411082;0.00283775;0.00456319
186;calc iter;100;2.32007;1.83583;2.41356
186;calc total;1;232.65;232.65;232.65
186;total;1;276.11;276.11;276.11
187;initialize;1;33.3458;33.3458;33.3458
187;async;100;0.256872;0.00448414;0.708393
187;inner;100;2.05862;1.12571;2.33099
187;wait;100;4.07483e-05;2.2789e-05;0.000131099
187;boundary;100;0.00453996;0.00284155;0.00863988
187;calc iter;100;2.32007;1.83697;2.41336
187;calc total;1;232.65;232.65;232.65
187;total;1;276.111;276.111;276.111
188;initialize;1;33.3456;33.3456;33.3456
188;async;100;0.307882;0.00250177;0.745407
188;inner;100;2.0054;1.06826;2.32714
188;wait;100;3.88156e-05;2.7939e-05;0.000189668
188;boundary;100;0.00526267;0.00391972;0.00842811
188;calc iter;100;2.31859;1.81762;2.41233
188;calc total;1;232.65;232.65;232.65
188;total;1;276.111;276.111;276.111
189;initialize;1;33.332;33.332;33.332
189;async;100;0.306037;0.00233265;0.733829
189;inner;100;2.00485;1.06599;2.32633
189;wait;100;4.5419e-05;3.085e-05;0.000323797
189;boundary;100;0.00688537;0.00499271;0.00886954
189;calc iter;100;2.31782;1.80485;2.41384
189;calc total;1;232.65;232.65;232.65
189;total;1;276.098;276.098;276.098
190;initialize;1;33.3455;33.3455;33.3455
190;async;100;0.317877;0.00230824;0.767923
190;inner;100;1.99136;1.06397;2.3314
190;wait;100;4.38104e-05;3.2499e-05;0.000267017
190;boundary;100;0.00789412;0.0042986;0.00907981
190;calc iter;100;2.31717;1.83943;2.41077
190;calc total;1;232.65;232.65;232.65
190;total;1;276.111;276.111;276.111
191;initialize;1;33.3454;33.3454;33.3454
191;async;100;0.35613;0.00333275;0.810903
191;inner;100;1.95127;1.02585;2.33144
191;wait;100;6.98134e-05;2.904e-05;0.000153858
191;boundary;100;0.00861019;0.00441295;0.0121125
191;calc iter;100;2.31608;1.8476;2.41336
191;calc total;1;232.65;232.65;232.65
191;total;1;276.111;276.111;276.111
192;initialize;1;33.3422;33.3422;33.3422
192;async;100;0.580862;0.00179744;1.30429
192;inner;100;1.71905;0.671286;2.31319
192;wait;100;4.76263e-05;2.46e-05;0.000311657
192;boundary;100;0.00710063;0.0039788;0.0105428
192;calc iter;100;2.30707;1.70459;2.47025
192;calc total;1;232.65;232.65;232.65
192;total;1;276.108;276.108;276.108
193;initialize;1;33.3404;33.3404;33.3404
193;async;100;0.701765;0.00271378;1.40234
193;inner;100;1.58756;0.713135;2.31404
193;wait;100;5.20808e-05;2.579e-05;0.000212028
193;boundary;100;0.00781424;0.00395741;0.0139524
193;calc iter;100;2.2972;2.04581;2.82978
193;calc total;1;232.65;232.65;232.65
193;total;1;276.106;276.106;276.106
194;initialize;1;33.3422;33.3422;33.3422
194;async;100;0.582069;0.00263204;1.44977
194;inner;100;1.69974;1.04565;2.31961
194;wait;100;4.09021e-05;2.582e-05;0.000290707
194;boundary;100;0.00727606;0.00475181;0.0138051
194;calc iter;100;2.28913;1.93534;2.5932
194;calc total;1;232.65;232.65;232.65
194;total;1;276.108;276.108;276.108
195;initialize;1;33.3384;33.3384;33.3384
195;async;100;0.540389;0.00193327;1.32157
195;inner;100;1.73188;0.960394;2.31867
195;wait;100;6.01694e-05;3.303e-05;0.000176338
195;boundary;100;0.00836598;0.00441135;0.0135457
195;calc iter;100;2.2807;2.08149;2.59515
195;calc total;1;232.65;232.65;232.65
195;total;1;276.104;276.104;276.104
196;initialize;1;33.1317;33.1317;33.1317
196;async;100;0.588765;0.00272258;1.29603
196;inner;100;1.68312;0.982984;2.31452
196;wait;100;5.66795e-05;3.464e-05;0.000213008
196;boundary;100;0.00815011;0.00727521;0.00876465
196;calc iter;100;2.28009;2.04553;2.53076
196;calc total;1;232.65;232.65;232.65
196;total;1;275.897;275.897;275.897
197;initialize;1;33.3371;33.3371;33.3371
197;async;100;0.609491;0.00318933;1.18588
197;inner;100;1.67145;1.0888;2.31352
197;wait;100;4.41637e-05;3.105e-05;0.000320077
197;boundary;100;0.00743889;0.00597073;0.00858188
197;calc iter;100;2.28843;2.1242;2.46731
197;calc total;1;232.65;232.65;232.65
197;total;1;276.103;276.103;276.103
198;initialize;1;33.3438;33.3438;33.3438
198;async;100;0.737302;0.00133652;1.54406
198;inner;100;1.55076;0.723355;2.31956
198;wait;100;5.07175e-05;2.683e-05;0.000243668
198;boundary;100;0.00766843;0.00436751;0.00859949
198;calc iter;100;2.29578;2.06349;2.52075
198;calc total;1;232.65;232.65;232.65
198;total;1;276.11;276.11;276.11
199;initialize;1;33.3394;33.3394;33.3394
199;async;100;0.611414;0.00432039;1.239
199;inner;100;1.68654;0.669908;2.31877
199;wait;100;4.59122e-05;2.765e-05;0.000146458
199;boundary;100;0.00732224;0.00430177;0.00843215
199;calc iter;100;2.30532;1.68247;2.68275
199;calc total;1;232.65;232.65;232.65
199;total;1;276.105;276.105;276.105
200;initialize;1;33.3373;33.3373;33.3373
200;async;100;0.109438;0.00305129;0.526441
200;inner;100;2.19807;1.23181;2.33222
200;wait;100;6.52904e-05;4.946e-05;0.000291917
200;boundary;100;0.00865493;0.00587102;0.0107105
200;calc iter;100;2.31623;1.76903;2.42168
200;calc total;1;232.65;232.65;232.65
200;total;1;276.103;276.103;276.103
201;initialize;1;33.341;33.341;33.341
201;async;100;0.0936858;0.00223977;0.502093
201;inner;100;2.21493;1.2499;2.33049
201;wait;100;4.51629e-05;2.9849e-05;0.000328947
201;boundary;100;0.00805696;0.00705717;0.00914135
201;calc iter;100;2.31672;1.75947;2.37579
201;calc total;1;232.65;232.65;232.65
201;total;1;276.107;276.107;276.107
202;initialize;1;33.3438;33.3438;33.3438
202;async;100;0.0854279;0.0025529;0.490301
202;inner;100;2.22609;1.25828;2.3369
202;wait;100;3.36411e-05;2.321e-05;0.000235417
202;boundary;100;0.00552278;0.00411092;0.00798705
202;calc iter;100;2.31708;1.75368;2.36042
202;calc total;1;232.65;232.65;232.65
202;total;1;276.109;276.109;276.109
203;initialize;1;33.1121;33.1121;33.1121
203;async;100;0.0866654;0.00311775;0.49274
203;inner;100;2.22552;1.25938;2.33586
203;wait;100;3.6258e-05;2.5e-05;0.000143449
203;boundary;100;0.0051032;0.00390298;0.00747212
203;calc iter;100;2.31733;1.75604;2.36182
203;calc total;1;232.65;232.65;232.65
203;total;1;275.878;275.878;275.878
204;initialize;1;33.34;33.34;33.34
204;async;100;0.0727281;0.00222644;0.485246
204;inner;100;2.23747;1.26615;2.33336
204;wait;100;5.30779e-05;2.681e-05;0.000294547
204;boundary;100;0.00753645;0.00423708;0.00896738
204;calc iter;100;2.31779;1.75618;2.35895
204;calc total;1;232.65;232.65;232.65
204;total;1;276.106;276.106;276.106
205;initialize;1;33.0788;33.0788;33.0788
205;async;100;0.0738873;0.00234231;0.484283
205;inner;100;2.23648;1.26604;2.33252
205;wait;100;5.42572e-05;3.43e-05;0.000335577
205;boundary;100;0.00741047;0.0042432;0.00871087
205;calc iter;100;2.31783;1.7546;2.39683
205;calc total;1;232.65;232.65;232.65
205;total;1;275.844;275.844;275.844
206;initialize;1;33.3456;33.3456;33.3456
206;async;100;0.0732432;0.00228461;0.484888
206;inner;100;2.24035;1.26856;2.33727
206;wait;100;3.0237e-05;2.243e-05;0.000135588
206;boundary;100;0.00426913;0.00277947;0.00517817
206;calc iter;100;2.3179;1.75625;2.36003
206;calc total;1;232.65;232.65;232.65
206;total;1;276.111;276.111;276.111
207;initialize;1;33.1315;33.1315;33.1315
207;async;100;0.0726484;0.00139121;0.484543
207;inner;100;2.24055;1.26965;2.33729
207;wait;100;3.6725e-05;1.8799e-05;0.000201288
207;boundary;100;0.00464399;0.0029429;0.00877006
207;calc iter;100;2.31789;1.75716;2.35951
207;calc total;1;232.65;232.65;232.65
207;total;1;275.897;275.897;275.897
208;initialize;1;33.3407;33.3407;33.3407
208;async;100;0.454919;0.00291636;0.783424
208;inner;100;1.85023;0.762097;2.31678
208;wait;100;5.15363e-05;2.724e-05;0.000291478
208;boundary;100;0.00761049;0.00396874;0.00841245
208;calc iter;100;2.31281;1.49439;2.43015
208;calc total;1;232.65;232.65;232.65
208;total;1;276.106;276.106;276.106
209;initialize;1;33.3446;33.3446;33.3446
209;async;100;0.528674;0.00308688;0.961116
209;inner;100;1.77023;0.891486;2.31627
209;wait;100;6.16765e-05;3.7949e-05;0.000245428
209;boundary;100;0.00788566;0.00584321;0.00844315
209;calc iter;100;2.30685;1.85531;2.37283
209;calc total;1;232.65;232.65;232.65
209;total;1;276.11;276.11;276.11
210;initialize;1;33.3398;33.3398;33.3398
210;async;100;0.513201;0.000776043;0.970898
210;inner;100;1.78058;1.30368;2.32156
210;wait;100;3.77016e-05;2.824e-05;0.000133398
210;boundary;100;0.0075849;0.00454594;0.00857345
210;calc iter;100;2.30141;2.27065;2.3681
210;calc total;1;232.65;232.65;232.65
210;total;1;276.105;276.105;276.105
211;initialize;1;33.0485;33.0485;33.0485
211;async;100;0.419901;0.000734193;0.758896
211;inner;100;1.86565;1.52884;2.32119
211;wait;100;5.83566e-05;3.3e-05;0.000222398
211;boundary;100;0.00839371;0.00468106;0.0089175
211;calc iter;100;2.294;2.13509;2.55146
211;calc total;1;232.65;232.65;232.65
211;total;1;275.814;275.814;275.814
212;initialize;1;33.3387;33.3387;33.3387
212;async;100;0.426488;0.00251641;0.759483
212;inner;100;1.85782;1.51246;2.31584
212;wait;100;6.22838e-05;4.0279e-05;0.000180648
212;boundary;100;0.00829694;0.00739317;0.00897993
212;calc iter;100;2.29268;2.23684;2.33821
212;calc total;1;232.65;232.65;232.65
212;total;1;276.104;276.104;276.104
213;initialize;1;33.3398;33.3398;33.3398
213;async;100;0.514074;0.00252229;0.94556
213;inner;100;1.7786;1.33765;2.3148
213;wait;100;4.80825e-05;3.273e-05;0.000341627
213;boundary;100;0.00763172;0.00639415;0.00839522
213;calc iter;100;2.30036;2.25185;2.34647
213;calc total;1;232.65;232.65;232.65
213;total;1;276.106;276.106;276.106
214;initialize;1;33.3407;33.3407;33.3407
214;async;100;0.522933;0.00108502;0.967813
214;inner;100;1.77495;0.920157;2.32074
214;wait;100;4.99686e-05;3.353e-05;0.000268767
214;boundary;100;0.00788929;0.00486801;0.00836962
214;calc iter;100;2.30583;1.89297;2.33539
214;calc total;1;232.65;232.65;232.65
214;total;1;276.106;276.106;276.106
215;initialize;1;33.3382;33.3382;33.3382
215;async;100;0.448282;0.00342675;0.759767
215;inner;100;1.85575;0.783688;2.32112
215;wait;100;5.2447e-05;3.163e-05;0.000145668
215;boundary;100;0.00759377;0.00435166;0.00858914
215;calc iter;100;2.31168;1.51281;2.35116
215;calc total;1;232.65;232.65;232.65
215;total;1;276.104;276.104;276.104
216;initialize;1;33.0506;33.0506;33.0506
216;async;100;0.0211945;0.000860682;0.101927
216;inner;100;2.28982;1.54932;2.34407
216;wait;100;7.54229e-05;5.644e-05;0.000301497
216;boundary;100;0.00865235;0.00679687;0.0106468
216;calc iter;100;2.31975;1.59718;2.36785
216;calc total;1;232.65;232.65;232.65
216;total;1;275.816;275.816;275.816
217;initialize;1;33.3415;33.3415;33.3415
217;async;100;0.0175595;0.00272253;0.0583883
217;inner;100;2.29477;1.5402;2.35237
217;wait;100;5.20563e-05;3.231e-05;0.000332217
217;boundary;100;0.00753855;0.00582734;0.00853364
217;calc iter;100;2.31992;1.57933;2.36624
217;calc total;1;232.65;232.65;232.65
217;total;1;276.107;276.107;276.107
218;initialize;1;33.3443;33.3443;33.3443
218;async;100;0.0128232;0.00109074;0.0487277
218;inner;100;2.30012;1.53604;2.35743
218;wait;100;4.10668e-05;2.473e-05;0.000244607
218;boundary;100;0.00711634;0.00488056;0.00862546
218;calc iter;100;2.32011;1.56813;2.3649
218;calc total;1;232.65;232.65;232.65
218;total;1;276.11;276.11;276.11
219;initialize;1;33.3455;33.3455;33.3455
219;async;100;0.0160221;0.00100034;0.0517909
219;inner;100;2.29743;1.51187;2.357
219;wait;100;3.71794e-05;2.555e-05;0.000148088
219;boundary;100;0.00674559;0.00389621;0.00849519
219;calc iter;100;2.32024;1.55655;2.36679
219;calc total;1;232.65;232.65;232.65
219;total;1;276.111;276.111;276.111
220;initialize;1;33.3414;33.3414;33.3414
220;async;100;0.00687007;0.000517745;0.0245295
220;inner;100;2.30569;1.51515;2.35977
220;wait;100;7.13152e-05;3.747e-05;0.000284767
220;boundary;100;0.00769643;0.0047144;0.00888018
220;calc iter;100;2.32033;1.52654;2.36563
220;calc total;1;232.65;232.65;232.65
220;total;1;276.107;276.107;276.107
221;initialize;1;33.3389;33.3389;33.3389
221;async;100;0.00636041;0.00259765;0.0423471
221;inner;100;2.30658;1.51338;2.34962
221;wait;100;6.0897e-05;2.991e-05;0.000314027
221;boundary;100;0.00735887;0.00424297;0.00861012
221;calc iter;100;2.32036;1.52372;2.36658
221;calc total;1;232.65;232.65;232.65
221;total;1;276.105;276.105;276.105
222;initialize;1;33.3456;33.3456;33.3456
222;async;100;0.00212927;0.000511375;0.0265797
222;inner;100;2.31219;1.51936;2.35729
222;wait;100;3.17687e-05;1.758e-05;0.000157828
222;boundary;100;0.00604964;0.00281744;0.00776708
222;calc iter;100;2.3204;1.52344;2.36962
222;calc total;1;232.65;232.65;232.65
222;total;1;276.111;276.111;276.111
223;initialize;1;33.3062;33.3062;33.3062
223;async;100;0.00316757;0.000525055;0.0302201
223;inner;100;2.31157;1.51955;2.35665
223;wait;100;3.79791e-05;2.3899e-05;0.000166668
223;boundary;100;0.00562485;0.00286846;0.00862692
223;calc iter;100;2.3204;1.52512;2.36888
223;calc total;1;232.65;232.65;232.65
223;total;1;276.072;276.072;276.072
224;initialize;1;33.2494;33.2494;33.2494
224;async;100;0.686348;0.00441114;1.32971
224;inner;100;1.61384;0.673979;2.31458
224;wait;100;4.78389e-05;2.657e-05;0.000332227
224;boundary;100;0.00685659;0.00400235;0.00849099
224;calc iter;100;2.3071;1.7277;2.45963
224;calc total;1;232.65;232.65;232.65
224;total;1;276.015;276.015;276.015
225;initialize;1;33.0747;33.0747;33.0747
225;async;100;0.837608;0.00547151;1.52058
225;inner;100;1.45216;0.714756;2.31389
225;wait;100;4.66285e-05;2.5219e-05;0.000205898
225;boundary;100;0.00718841;0.00397408;0.00836301
225;calc iter;100;2.29701;2.13476;2.3627
225;calc total;1;232.65;232.65;232.65
225;total;1;275.84;275.84;275.84
226;initialize;1;33.3451;33.3451;33.3451
226;async;100;0.653257;0.00235322;1.2602
226;inner;100;1.62858;1.02428;2.31824
226;wait;100;4.17701e-05;2.506e-05;0.000126939
226;boundary;100;0.0070218;0.00467352;0.00844494
226;calc iter;100;2.28891;2.22746;2.36686
226;calc total;1;232.65;232.65;232.65
226;total;1;276.111;276.111;276.111
227;initialize;1;33.3458;33.3458;33.3458
227;async;100;0.69023;0.00242676;1.45214
227;inner;100;1.58204;0.871879;2.31743
227;wait;100;5.48016e-05;3.518e-05;0.000188538
227;boundary;100;0.00815996;0.00464419;0.00900488
227;calc iter;100;2.28049;2.04779;2.53245
227;calc total;1;232.65;232.65;232.65
227;total;1;276.111;276.111;276.111
228;initialize;1;33.1293;33.1293;33.1293
228;async;100;0.696048;0.00264146;1.4265
228;inner;100;1.5753;0.886288;2.31129
228;wait;100;5.94081e-05;3.512e-05;0.000312077
228;boundary;100;0.00818507;0.00705017;0.00895032
228;calc iter;100;2.27959;2.17271;2.39676
228;calc total;1;232.65;232.65;232.65
228;total;1;275.895;275.895;275.895
229;initialize;1;33.3393;33.3393;33.3393
229;async;100;0.650115;0.0032055;1.2511
229;inner;100;1.63056;1.03963;2.31208
229;wait;100;4.11402e-05;2.5919e-05;0.000220678
229;boundary;100;0.00733161;0.00575197;0.00880721
229;calc iter;100;2.28806;2.24272;2.36282
229;calc total;1;232.65;232.65;232.65
229;total;1;276.105;276.105;276.105
230;initialize;1;33.0792;33.0792;33.0792
230;async;100;0.812191;0.00288839;1.52377
230;inner;100;1.47599;0.72176;2.31787
230;wait;100;4.90872e-05;2.709e-05;0.000248787
230;boundary;100;0.00739747;0.00429657;0.00896025
230;calc iter;100;2.29563;2.09122;2.36826
230;calc total;1;232.65;232.65;232.65
230;total;1;275.845;275.845;275.845
231;initialize;1;33.3425;33.3425;33.3425
231;async;100;0.687917;0.00348923;1.33044
231;inner;100;1.6105;0.671982;2.31767
231;wait;100;4.80635e-05;2.859e-05;0.000159579
231;boundary;100;0.00727746;0.0043375;0.00832422
231;calc iter;100;2.30575;1.73799;2.40405
231;calc total;1;232.65;232.65;232.65
231;total;1;276.108;276.108;276.108
232;initialize;1;33.3432;33.3432;33.3432
232;async;100;0.141407;0.00125422;0.483917
232;inner;100;2.16611;1.24022;2.33322
232;wait;100;6.33613e-05;5.0319e-05;0.000190758
232;boundary;100;0.00870174;0.00699043;0.0108606
232;calc iter;100;2.31629;1.73508;2.43373
232;calc total;1;232.65;232.65;232.65
232;total;1;276.109;276.109;276.109
233;initialize;1;33.343;33.343;33.343
233;async;100;0.107818;0.00247143;0.467713
233;inner;100;2.20084;1.2574;2.33927
233;wait;100;4.28929e-05;3.084e-05;0.000303057
233;boundary;100;0.0080774;0.00705422;0.0089417
233;calc iter;100;2.31678;1.73262;2.42098
233;calc total;1;232.65;232.65;232.65
233;total;1;276.109;276.109;276.109
234;initialize;1;33.3424;33.3424;33.3424
234;async;100;0.102992;0.00133527;0.478859
234;inner;100;2.2087;1.26701;2.34729
234;wait;100;3.36274e-05;2.5999e-05;0.000141939
234;boundary;100;0.00541438;0.00454016;0.00755075
234;calc iter;100;2.31715;1.7509;2.42034
234;calc total;1;232.65;232.65;232.65
234;total;1;276.108;276.108;276.108
235;initialize;1;33.3374;33.3374;33.3374
235;async;100;0.103688;0.00221148;0.483427
235;inner;100;2.20827;1.2671;2.34632
235;wait;100;3.70156e-05;2.679e-05;0.000236318
235;boundary;100;0.00538591;0.00388873;0.00771714
235;calc iter;100;2.31739;1.75445;2.41606
235;calc total;1;232.65;232.65;232.65
235;total;1;276.104;276.104;276.104
236;initialize;1;33.1317;33.1317;33.1317
236;async;100;0.0920317;0.000731713;0.486011
236;inner;100;2.21824;1.27334;2.34847
236;wait;100;5.24281e-05;2.7359e-05;0.000300627
236;boundary;100;0.00751485;0.0047166;0.00886743
236;calc iter;100;2.31784;1.76414;2.40159
236;calc total;1;232.65;232.65;232.65
236;total;1;275.897;275.897;275.897
237;initialize;1;33.2861;33.2861;33.2861
237;async;100;0.0924066;0.0023697;0.485396
237;inner;100;2.21853;1.27242;2.33911
237;wait;100;4.73349e-05;2.5239e-05;0.000238838
237;boundary;100;0.00690435;0.00423736;0.00880978
237;calc iter;100;2.31789;1.76209;2.38201
237;calc total;1;232.65;232.65;232.65
237;total;1;276.052;276.052;276.052
238;initialize;1;33.0774;33.0774;33.0774
238;async;100;0.0929275;0.000508695;0.486649
238;inner;100;2.22065;1.27747;2.3515
238;wait;100;3.56706e-05;1.904e-05;0.000243938
238;boundary;100;0.00436224;0.00282942;0.00616528
238;calc iter;100;2.31797;1.76697;2.397
238;calc total;1;232.65;232.65;232.65
238;total;1;275.843;275.843;275.843
239;initialize;1;33.3446;33.3446;33.3446
239;async;100;0.091366;0.000540405;0.483549
239;inner;100;2.22219;1.27896;2.35292
239;wait;100;3.04356e-05;1.95e-05;0.000193918
239;boundary;100;0.00438039;0.00291295;0.00714741
239;calc iter;100;2.31797;1.76544;2.39973
239;calc total;1;232.65;232.65;232.65
239;total;1;276.11;276.11;276.11
240;initialize;1;33.249;33.249;33.249
240;async;100;0.635446;0.00249674;1.29799
240;inner;100;1.66571;0.70273;2.32229
240;wait;100;5.16518e-05;2.898e-05;0.000184928
240;boundary;100;0.00725438;0.00396325;0.0082408
240;calc iter;100;2.30847;1.75358;2.41227
240;calc total;1;232.65;232.65;232.65
240;total;1;276.015;276.015;276.015
241;initialize;1;33.3451;33.3451;33.3451
241;async;100;0.675887;0.00100582;1.38612
241;inner;100;1.6151;0.716433;2.32232
241;wait;100;4.57208e-05;2.4279e-05;0.000174219
241;boundary;100;0.00709904;0.00397301;0.00863045
241;calc iter;100;2.29814;1.88369;2.3613
241;calc total;1;232.65;232.65;232.65
241;total;1;276.111;276.111;276.111
242;initialize;1;33.3455;33.3455;33.3455
242;async;100;0.660031;0.00256162;1.4084
242;inner;100;1.62099;0.906568;2.32059
242;wait;100;4.02832e-05;2.72e-05;0.000203838
242;boundary;100;0.00736291;0.00506827;0.00845558
242;calc iter;100;2.28843;2.23056;2.36487
242;calc total;1;232.65;232.65;232.65
242;total;1;276.111;276.111;276.111
243;initialize;1;33.0512;33.0512;33.0512
243;async;100;0.575925;0.00248828;1.21338
243;inner;100;1.69292;1.12283;2.31936
243;wait;100;5.40408e-05;3.018e-05;0.000254147
243;boundary;100;0.00792347;0.00556567;0.00897814
243;calc iter;100;2.27683;2.22653;2.356
243;calc total;1;232.65;232.65;232.65
243;total;1;275.817;275.817;275.817
244;initialize;1;33.3455;33.3455;33.3455
244;async;100;0.576382;0.0026118;1.28801
244;inner;100;1.69201;1.13208;2.31254
244;wait;100;5.58459e-05;3.313e-05;0.000214727
244;boundary;100;0.00797607;0.00596777;0.00905843
244;calc iter;100;2.27642;2.20432;2.4324
244;calc total;1;232.65;232.65;232.65
244;total;1;276.111;276.111;276.111
245;initialize;1;33.3456;33.3456;33.3456
245;async;100;0.664594;0.0026427;1.48756
245;inner;100;1.61597;0.895677;2.31195
245;wait;100;4.58934e-05;3.2e-05;0.000334717
245;boundary;100;0.00736533;0.0062026;0.0086519
245;calc iter;100;2.28798;2.20553;2.45314
245;calc total;1;232.65;232.65;232.65
245;total;1;276.111;276.111;276.111
246;initialize;1;33.3388;33.3388;33.3388
246;async;100;0.663876;0.000667744;1.38764
246;inner;100;1.62669;0.720455;2.31797
246;wait;100;5.24115e-05;2.8499e-05;0.000162848
246;boundary;100;0.00717968;0.00428839;0.0089859
246;calc iter;100;2.2978;1.88806;2.41415
246;calc total;1;232.65;232.65;232.65
246;total;1;276.104;276.104;276.104
247;initialize;1;33.3441;33.3441;33.3441
247;async;100;0.631351;0.00319145;1.32701
247;inner;100;1.66949;0.703353;2.31748
247;wait;100;5.22539e-05;3.0659e-05;0.000286867
247;boundary;100;0.00728839;0.00435789;0.00831709
247;calc iter;100;2.30818;1.76349;2.43625
247;calc total;1;232.65;232.65;232.65
247;total;1;276.11;276.11;276.11
248;initialize;1;33.3378;33.3378;33.3378
248;async;100;0.0667641;0.000921242;0.203164
248;inner;100;2.24203;1.46154;2.33332
248;wait;100;6.48478e-05;4.8509e-05;0.000226188
248;boundary;100;0.00869102;0.00664791;0.0108029
248;calc iter;100;2.31755;1.64922;2.37451
248;calc total;1;232.65;232.65;232.65
248;total;1;276.103;276.103;276.103
249;initialize;1;33.3396;33.3396;33.3396
249;async;100;0.0470644;0.00235905;0.161568
249;inner;100;2.26248;1.46321;2.334
249;wait;100;4.42909e-05;3.122e-05;0.000337847
249;boundary;100;0.00800376;0.00650893;0.00893004
249;calc iter;100;2.3176;1.62788;2.36742
249;calc total;1;232.65;232.65;232.65
249;total;1;276.105;276.105;276.105
250;initialize;1;33.3343;33.3343;33.3343
250;async;100;0.0422329;0.00122289;0.161553
250;inner;100;2.26945;1.47133;2.33959
250;wait;100;3.35784e-05;2.04e-05;0.000259477
250;boundary;100;0.00594571;0.00298012;0.00811281
250;calc iter;100;2.31766;1.63036;2.36851
250;calc total;1;232.65;232.65;232.65
250;total;1;276.1;276.1;276.1
251;initialize;1;33.338;33.338;33.338
251;async;100;0.0428961;0.00136642;0.161061
251;inner;100;2.26879;1.47087;2.33899
251;wait;100;3.58857e-05;2.531e-05;0.000160428
251;boundary;100;0.00592645;0.00329807;0.00791168
251;calc iter;100;2.31765;1.63073;2.36555
251;calc total;1;232.65;232.65;232.65
251;total;1;276.104;276.104;276.104
252;initialize;1;33.3435;33.3435;33.3435
252;async;100;0.0379802;0.000970841;0.164351
252;inner;100;2.27173;1.46658;2.33617
252;wait;100;5.26403e-05;2.758e-05;0.000174008
252;boundary;100;0.00784676;0.00568387;0.0118753
252;calc iter;100;2.31761;1.63435;2.36459
252;calc total;1;232.65;232.65;232.65
252;total;1;276.109;276.109;276.109
256;initialize;1;33.3375;33.3375;33.3375
256;async;100;0.867617;0.00290749;1.39032
256;inner;100;1.43625;0.795208;2.32728
256;wait;100;5.14391e-05;3.1899e-05;0.000191648
256;boundary;100;0.00698464;0.00434145;0.00950226
256;calc iter;100;2.3109;1.71224;2.43473
256;calc total;1;232.65;232.65;232.65
256;total;1;276.104;276.104;276.104
257;initialize;1;33.3172;33.3172;33.3172
257;async;100;0.945248;0.00346401;1.4496
257;inner;100;1.3499;0.712049;2.3173
257;wait;100;4.04339e-05;2.022e-05;0.000276877
257;boundary;100;0.00575501;0.003294;0.00835997
257;calc iter;100;2.30094;1.89824;2.37002
257;calc total;1;232.65;232.65;232.65
257;total;1;276.083;276.083;276.083
258;initialize;1;33.3433;33.3433;33.3433
258;async;100;0.807521;0.00348091;1.37687
258;inner;100;1.47741;0.936051;2.32091
258;wait;100;3.74152e-05;2.517e-05;0.000145208
258;boundary;100;0.00641677;0.0049463;0.00841907
258;calc iter;100;2.29139;2.23201;2.35196
258;calc total;1;232.65;232.65;232.65
258;total;1;276.109;276.109;276.109
259;initialize;1;33.323;33.323;33.323
259;async;100;0.843028;0.00175576;1.3096
259;inner;100;1.42953;1.01487;2.32037
259;wait;100;5.73749e-05;3.2759e-05;0.000239108
259;boundary;100;0.00795536;0.00557637;0.0101429
259;calc iter;100;2.28057;2.07599;2.41522
259;calc total;1;232.65;232.65;232.65
259;total;1;276.089;276.089;276.089
260;initialize;1;33.3406;33.3406;33.3406
260;async;100;0.907956;0.00372601;1.36634
260;inner;100;1.36476;0.915899;2.31019
260;wait;100;5.39044e-05;3.586e-05;0.000193138
260;boundary;100;0.0079962;0.00573801;0.0107735
260;calc iter;100;2.28077;2.14035;2.39098
260;calc total;1;232.65;232.65;232.65
260;total;1;276.106;276.106;276.106
261;initialize;1;33.3403;33.3403;33.3403
261;async;100;0.827524;0.00376942;1.3919
261;inner;100;1.45487;0.914026;2.30913
261;wait;100;4.67069e-05;3.091e-05;0.000324557
261;boundary;100;0.00719209;0.00631529;0.00886627
261;calc iter;100;2.28964;2.1891;2.35917
261;calc total;1;232.65;232.65;232.65
261;total;1;276.106;276.106;276.106
262;initialize;1;33.3308;33.3308;33.3308
262;async;100;0.964055;0.00378988;1.40479
262;inner;100;1.32903;0.718073;2.31514
262;wait;100;4.02073e-05;2.507e-05;0.000165298
262;boundary;100;0.00626172;0.003681;0.00822336
262;calc iter;100;2.29939;1.89611;2.35133
262;calc total;1;232.65;232.65;232.65
262;total;1;276.096;276.096;276.096
263;initialize;1;33.3406;33.3406;33.3406
263;async;100;0.97486;0.00377355;1.56227
263;inner;100;1.32895;0.68179;2.31435
263;wait;100;4.23945e-05;2.791e-05;0.000262777
263;boundary;100;0.00583573;0.00424971;0.0082884
263;calc iter;100;2.3097;1.7539;2.46649
263;calc total;1;232.65;232.65;232.65
263;total;1;276.106;276.106;276.106
264;initialize;1;33.342;33.342;33.342
264;async;100;0.121006;0.00191079;0.360266
264;inner;100;2.19043;1.40383;2.32854
264;wait;100;6.76364e-05;5.2809e-05;0.000270707
264;boundary;100;0.00878075;0.00559588;0.0116137
264;calc iter;100;2.32029;1.74782;2.42529
264;calc total;1;232.65;232.65;232.65
264;total;1;276.108;276.108;276.108
265;initialize;1;33.3405;33.3405;33.3405
265;async;100;0.104948;0.00284604;0.331283
265;inner;100;2.20739;1.40702;2.32667
265;wait;100;4.63396e-05;3.0829e-05;0.000341557
265;boundary;100;0.00794976;0.00728475;0.00850158
265;calc iter;100;2.32034;1.74565;2.39273
265;calc total;1;232.65;232.65;232.65
265;total;1;276.106;276.106;276.106
266;initialize;1;33.3236;33.3236;33.3236
266;async;100;0.103808;0.00291645;0.332107
266;inner;100;2.21181;1.41283;2.33274
266;wait;100;3.31462e-05;2.123e-05;0.000141499
266;boundary;100;0.00474532;0.00313523;0.00603555
266;calc iter;100;2.3204;1.7481;2.38205
266;calc total;1;232.65;232.65;232.65
266;total;1;276.089;276.089;276.089
267;initialize;1;33.3422;33.3422;33.3422
267;async;100;0.102071;0.00316322;0.330422
267;inner;100;2.21306;1.41442;2.3327
267;wait;100;3.8592e-05;2.5209e-05;0.000173209
267;boundary;100;0.00521956;0.00336734;0.0060288
267;calc iter;100;2.32039;1.74824;2.38306
267;calc total;1;232.65;232.65;232.65
267;total;1;276.107;276.107;276.107
268;initialize;1;33.3299;33.3299;33.3299
268;async;100;0.0989272;0.00276915;0.336359
268;inner;100;2.21351;1.40738;2.32988
268;wait;100;6.32057e-05;3.0279e-05;0.000204028
268;boundary;100;0.00785818;0.00592124;0.00951463
268;calc iter;100;2.32036;1.75098;2.37744
268;calc total;1;232.65;232.65;232.65
268;total;1;276.095;276.095;276.095
269;initialize;1;33.3426;33.3426;33.3426
269;async;100;0.097537;0.00261609;0.332942
269;inner;100;2.21591;1.40792;2.32784
269;wait;100;5.05537e-05;2.9259e-05;0.000308316
269;boundary;100;0.00686177;0.00533789;0.00832999
269;calc iter;100;2.32036;1.74749;2.37774
269;calc total;1;232.65;232.65;232.65
269;total;1;276.108;276.108;276.108
270;initialize;1;33.3322;33.3322;33.3322
270;async;100;0.098267;0.0038215;0.334474
270;inner;100;2.2181;1.41411;2.33514
270;wait;100;2.91709e-05;2.064e-05;0.000148929
270;boundary;100;0.0040258;0.00274633;0.00449654
270;calc iter;100;2.32042;1.75135;2.37825
270;calc total;1;232.65;232.65;232.65
270;total;1;276.098;276.098;276.098
271;initialize;1;33.3339;33.3339;33.3339
271;async;100;0.0976177;0.00356281;0.332806
271;inner;100;2.21846;1.4141;2.33455
271;wait;100;3.87896e-05;2.508e-05;0.000223877
271;boundary;100;0.00429204;0.0031712;0.00477361
271;calc iter;100;2.32041;1.7501;2.37792
271;calc total;1;232.65;232.65;232.65
271;total;1;276.1;276.1;276.1
272;initialize;1;33.3307;33.3307;33.3307
272;async;100;0.478228;0.00283467;0.896616
272;inner;100;1.82799;0.736291;2.31497
272;wait;100;4.81353e-05;2.9979e-05;0.000224287
272;boundary;100;0.00735856;0.00394953;0.00837166
272;calc iter;100;2.31363;1.51546;2.37006
272;calc total;1;232.65;232.65;232.65
272;total;1;276.096;276.096;276.096
273;initialize;1;33.3432;33.3432;33.3432
273;async;100;0.558465;0.00263199;1.05269
273;inner;100;1.74032;0.823327;2.31435
273;wait;100;5.09958e-05;3.2449e-05;0.000327136
273;boundary;100;0.00793486;0.00579298;0.00859535
273;calc iter;100;2.30677;1.88185;2.35422
273;calc total;1;232.65;232.65;232.65
273;total;1;276.109;276.109;276.109
274;initialize;1;33.3175;33.3175;33.3175
274;async;100;0.519906;0.000442196;1.00053
274;inner;100;1.77358;1.28509;2.33293
274;wait;100;4.49728e-05;3.3319e-05;0.000200978
274;boundary;100;0.00739544;0.00496123;0.00918905
274;calc iter;100;2.30093;2.21914;2.35924
274;calc total;1;232.65;232.65;232.65
274;total;1;276.084;276.084;276.084
275;initialize;1;33.3251;33.3251;33.3251
275;async;100;0.44221;0.00268958;0.900285
275;inner;100;1.84181;1.40144;2.31988
275;wait;100;5.84421e-05;3.807e-05;0.000257937
275;boundary;100;0.00835567;0.00645857;0.00895431
275;calc iter;100;2.29244;2.21132;2.3836
275;calc total;1;232.65;232.65;232.65
275;total;1;276.09;276.09;276.09
276;initialize;1;33.3431;33.3431;33.3431
276;async;100;0.449716;0.00211697;0.866408
276;inner;100;1.83415;1.40246;2.31919
276;wait;100;5.4839e-05;3.206e-05;0.000188538
276;boundary;100;0.00824413;0.00722862;0.00899843
276;calc iter;100;2.29217;2.23109;2.35941
276;calc total;1;232.65;232.65;232.65
276;total;1;276.108;276.108;276.108
277;initialize;1;33.3444;33.3444;33.3444
277;async;100;0.546182;0.00248896;1.00918
277;inner;100;1.74722;1.27058;2.31872
277;wait;100;4.78091e-05;3.1599e-05;0.000321836
277;boundary;100;0.0074304;0.00581855;0.00847279
277;calc iter;100;2.30088;2.25711;2.36117
277;calc total;1;232.65;232.65;232.65
277;total;1;276.109;276.109;276.109
278;initialize;1;33.3444;33.3444;33.3444
278;async;100;0.551953;0.00092771;1.02439
278;inner;100;1.74682;0.829707;2.32374
278;wait;100;4.99949e-05;3.513e-05;0.000165808
278;boundary;100;0.00785975;0.00479931;0.00838225
278;calc iter;100;2.30668;1.86092;2.35255
278;calc total;1;232.65;232.65;232.65
278;total;1;276.109;276.109;276.109
279;initialize;1;33.3258;33.3258;33.3258
279;async;100;0.476087;0.00289874;0.887095
279;inner;100;1.83002;0.735671;2.32335
279;wait;100;4.69514e-05;2.872e-05;0.000274717
279;boundary;100;0.00740008;0.00435389;0.00835537
279;calc iter;100;2.31355;1.52435;2.37291
279;calc total;1;232.65;232.65;232.65
279;total;1;276.091;276.091;276.091
280;initialize;1;33.3404;33.3404;33.3404
280;async;100;0.0138773;0.0013475;0.0778771
280;inner;100;2.29899;1.52761;2.36218
280;wait;100;6.25449e-05;5.0839e-05;0.000192348
280;boundary;100;0.0086336;0.00759094;0.00930653
280;calc iter;100;2.32156;1.54346;2.38273
280;calc total;1;232.65;232.65;232.65
280;total;1;276.106;276.106;276.106
281;initialize;1;33.3393;33.3393;33.3393
281;async;100;0.00762366;0.00330817;0.0387866
281;inner;100;2.3067;1.52904;2.36927
281;wait;100;4.6131e-05;3.274e-05;0.000334116
281;boundary;100;0.00723166;0.00615073;0.00808975
281;calc iter;100;2.3216;1.5412;2.3817
281;calc total;1;232.65;232.65;232.65
281;total;1;276.105;276.105;276.105
282;initialize;1;33.3394;33.3394;33.3394
282;async;100;0.00333083;0.00101993;0.0384996
282;inner;100;2.31203;1.53677;2.37279
282;wait;100;3.45008e-05;2.32e-05;0.000222388
282;boundary;100;0.00623908;0.00332484;0.00673109
282;calc iter;100;2.32164;1.54114;2.38137
282;calc total;1;232.65;232.65;232.65
282;total;1;276.105;276.105;276.105
283;initialize;1;33.3282;33.3282;33.3282
283;async;100;0.00456075;0.00264146;0.034512
283;inner;100;2.31128;1.53645;2.37231
283;wait;100;3.87567e-05;2.668e-05;0.000251227
283;boundary;100;0.00574751;0.0035089;0.00742605
283;calc iter;100;2.32163;1.54272;2.38109
283;calc total;1;232.65;232.65;232.65
283;total;1;276.093;276.093;276.093
284;initialize;1;33.3421;33.3421;33.3421
284;async;100;0.00531522;0.000740812;0.0355032
284;inner;100;2.30811;1.53232;2.37109
284;wait;100;6.63983e-05;3.749e-05;0.000211888
284;boundary;100;0.00812683;0.00589389;0.00882722
284;calc iter;100;2.32162;1.54152;2.38125
284;calc total;1;232.65;232.65;232.65
284;total;1;276.107;276.107;276.107
285;initialize;1;33.3412;33.3412;33.3412
285;async;100;0.00459179;0.00249451;0.0343089
285;inner;100;2.31013;1.53352;2.37042
285;wait;100;5.43758e-05;3.187e-05;0.000318917
285;boundary;100;0.00686471;0.00480938;0.00834001
285;calc iter;100;2.32164;1.54274;2.3809
285;calc total;1;232.65;232.65;232.65
285;total;1;276.107;276.107;276.107
286;initialize;1;33.3267;33.3267;33.3267
286;async;100;0.00157308;0.000533874;0.0386395
286;inner;100;2.31479;1.54013;2.37581
286;wait;100;2.90898e-05;1.768e-05;0.000150699
286;boundary;100;0.00529195;0.00280684;0.00630301
286;calc iter;100;2.32168;1.54412;2.38125
286;calc total;1;232.65;232.65;232.65
286;total;1;276.092;276.092;276.092
287;initialize;1;33.3383;33.3383;33.3383
287;async;100;0.00223569;0.000626133;0.0373073
287;inner;100;2.31452;1.53966;2.37527
287;wait;100;4.53092e-05;2.237e-05;0.000271187
287;boundary;100;0.0048737;0.00293634;0.00534976
287;calc iter;100;2.32167;1.54492;2.38136
287;calc total;1;232.65;232.65;232.65
287;total;1;276.104;276.104;276.104
288;initialize;1;33.3403;33.3403;33.3403
288;async;100;0.589483;0.00331373;1.19524
288;inner;100;1.714;0.721075;2.31918
288;wait;100;5.42506e-05;3.2409e-05;0.000278477
288;boundary;100;0.00728089;0.00402177;0.00856975
288;calc iter;100;2.31082;1.67806;2.36791
288;calc total;1;232.65;232.65;232.65
288;total;1;276.106;276.106;276.106
289;initialize;1;33.3347;33.3347;33.3347
289;async;100;0.645554;0.00310305;1.22292
289;inner;100;1.64805;0.717504;2.31677
289;wait;100;5.36748e-05;2.857e-05;0.000310416
289;boundary;100;0.00759701;0.00394501;0.00873664
289;calc iter;100;2.30126;1.87631;2.34996
289;calc total;1;232.65;232.65;232.65
289;total;1;276.1;276.1;276.1
290;initialize;1;33.297;33.297;33.297
290;async;100;0.620873;0.00306182;1.23683
290;inner;100;1.66475;1.03962;2.32372
290;wait;100;4.31842e-05;2.998e-05;0.000161758
290;boundary;100;0.00728643;0.00458279;0.00844406
290;calc iter;100;2.29295;2.2617;2.33154
290;calc total;1;232.65;232.65;232.65
290;total;1;276.062;276.062;276.062
291;initialize;1;33.2967;33.2967;33.2967
291;async;100;0.544455;0.000664273;1.17599
291;inner;100;1.72895;1.12788;2.32285
291;wait;100;5.67824e-05;3.266e-05;0.000266867
291;boundary;100;0.00809973;0.00458341;0.00899409
291;calc iter;100;2.28157;2.24121;2.35003
291;calc total;1;232.65;232.65;232.65
291;total;1;276.062;276.062;276.062
292;initialize;1;33.3242;33.3242;33.3242
292;async;100;0.5419;0.00118891;1.14588
292;inner;100;1.73119;1.13409;2.32237
292;wait;100;5.93548e-05;3.24e-05;0.000297357
292;boundary;100;0.00809944;0.00510487;0.00886931
292;calc iter;100;2.28126;2.24575;2.3421
292;calc total;1;232.65;232.65;232.65
292;total;1;276.089;276.089;276.089
293;initialize;1;33.2722;33.2722;33.2722
293;async;100;0.61952;0.00288352;1.2532
293;inner;100;1.66586;1.0348;2.31691
293;wait;100;5.30424e-05;3.4269e-05;0.000320656
293;boundary;100;0.00733153;0.0047579;0.00829609
293;calc iter;100;2.29277;2.25684;2.32878
293;calc total;1;232.65;232.65;232.65
293;total;1;276.037;276.037;276.037
294;initialize;1;33.3244;33.3244;33.3244
294;async;100;0.630767;0.00086205;1.21187
294;inner;100;1.66267;0.719299;2.32373
294;wait;100;5.32348e-05;2.725e-05;0.000168918
294;boundary;100;0.00754781;0.00430605;0.00843277
294;calc iter;100;2.30104;1.86943;2.33715
294;calc total;1;232.65;232.65;232.65
294;total;1;276.089;276.089;276.089
295;initialize;1;33.3241;33.3241;33.3241
295;async;100;0.580761;0.00354388;1.20119
295;inner;100;1.72233;0.690848;2.3234
295;wait;100;5.18593e-05;2.921e-05;0.000176088
295;boundary;100;0.00730178;0.00430178;0.00830606
295;calc iter;100;2.31045;1.66443;2.3623
295;calc total;1;232.65;232.65;232.65
295;total;1;276.089;276.089;276.089
296;initialize;1;33.2945;33.2945;33.2945
296;async;100;0.0275307;0.00291949;0.267161
296;inner;100;2.2842;1.42298;2.34457
296;wait;100;6.77305e-05;5.096e-05;0.000298007
296;boundary;100;0.00866587;0.00803788;0.0106679
296;calc iter;100;2.32047;1.70078;2.39739
296;calc total;1;232.65;232.65;232.65
296;total;1;276.06;276.06;276.06
297;initialize;1;33.2945;33.2945;33.2945
297;async;100;0.0185464;0.00540758;0.263645
297;inner;100;2.29457;1.42718;2.35986
297;wait;100;4.41878e-05;3.065e-05;0.000285677
297;boundary;100;0.00737366;0.0062027;0.00840531
297;calc iter;100;2.32053;1.69821;2.40848
297;calc total;1;232.65;232.65;232.65
297;total;1;276.06;276.06;276.06
298;initialize;1;33.2725;33.2725;33.2725
298;async;100;0.013193;0.000986439;0.263587
298;inner;100;2.30171;1.4353;2.36869
298;wait;100;3.74827e-05;2.489e-05;0.000236917
298;boundary;100;0.00567182;0.00304793;0.00719691
298;calc iter;100;2.32061;1.70196;2.41637
298;calc total;1;232.65;232.65;232.65
298;total;1;276.038;276.038;276.038
299;initialize;1;33.3428;33.3428;33.3428
299;async;100;0.01541;0.00310448;0.263119
299;inner;100;2.29915;1.43488;2.36511
299;wait;100;4.04133e-05;3.019e-05;0.000212408
299;boundary;100;0.0059872;0.00378911;0.00790335
299;calc iter;100;2.32059;1.70182;2.41324
299;calc total;1;232.65;232.65;232.65
299;total;1;276.108;276.108;276.108
300;initialize;1;33.3433;33.3433;33.3433
300;async;100;0.0170799;0.00195874;0.268619
300;inner;100;2.29573;1.43029;2.36693
300;wait;100;7.36761e-05;3.9759e-05;0.000324436
300;boundary;100;0.00767985;0.00523181;0.0096588
300;calc iter;100;2.32057;1.70533;2.41766
300;calc total;1;232.65;232.65;232.65
300;total;1;276.109;276.109;276.109
301;initialize;1;33.2711;33.2711;33.2711
301;async;100;0.0157934;0.00281906;0.265814
301;inner;100;2.29694;1.42951;2.3644
301;wait;100;5.72054e-05;3.126e-05;0.000190988
301;boundary;100;0.00777448;0.00625635;0.00865245
301;calc iter;100;2.32057;1.70168;2.42084
301;calc total;1;232.65;232.65;232.65
301;total;1;276.036;276.036;276.036
302;initialize;1;33.2701;33.2701;33.2701
302;async;100;0.0140111;0.000508434;0.267017
302;inner;100;2.30203;1.43454;2.37209
302;wait;100;3.06731e-05;2.09e-05;0.000125618
302;boundary;100;0.00454505;0.00295848;0.00591905
302;calc iter;100;2.32062;1.70455;2.42038
302;calc total;1;232.65;232.65;232.65
302;total;1;276.036;276.036;276.036
303;initialize;1;33.3433;33.3433;33.3433
303;async;100;0.0137069;0.000608073;0.265432
303;inner;100;2.302;1.43721;2.37209
303;wait;100;4.84887e-05;2.189e-05;0.000247158
303;boundary;100;0.0048709;0.00283412;0.00596762
303;calc iter;100;2.32063;1.7055;2.42001
303;calc total;1;232.65;232.65;232.65
303;total;1;276.109;276.109;276.109
304;initialize;1;33.3381;33.3381;33.3381
304;async;100;0.983369;0.00219194;1.51748
304;inner;100;1.31865;0.695676;2.31343
304;wait;100;4.75681e-05;2.944e-05;0.000184288
304;boundary;100;0.00640127;0.0039878;0.00844368
304;calc iter;100;2.30847;1.77297;2.44041
304;calc total;1;232.65;232.65;232.65
304;total;1;276.103;276.103;276.103
305;initialize;1;33.2584;33.2584;33.2584
305;async;100;0.98401;0.00214648;1.46977
305;inner;100;1.30787;0.716851;2.31187
305;wait;100;4.18146e-05;2.63e-05;0.000324506
305;boundary;100;0.00602387;0.00368718;0.00854292
305;calc iter;100;2.29795;1.88434;2.35468
305;calc total;1;232.65;232.65;232.65
305;total;1;276.023;276.023;276.023
306;initialize;1;33.2584;33.2584;33.2584
306;async;100;0.884063;0.00211726;1.53778
306;inner;100;1.39691;0.810217;2.31764
306;wait;100;3.99368e-05;2.669e-05;0.000170068
306;boundary;100;0.0067624;0.0044341;0.00846963
306;calc iter;100;2.28778;2.23441;2.37278
306;calc total;1;232.65;232.65;232.65
306;total;1;276.023;276.023;276.023
307;initialize;1;33.3424;33.3424;33.3424
307;async;100;0.866898;0.00206879;1.30672
307;inner;100;1.40159;1.00003;2.31737
307;wait;100;5.15919e-05;3.146e-05;0.000261047
307;boundary;100;0.00750466;0.00480964;0.0107592
307;calc iter;100;2.27605;2.20123;2.37042
307;calc total;1;232.65;232.65;232.65
307;total;1;276.108;276.108;276.108
308;initialize;1;33.3423;33.3423;33.3423
308;async;100;0.866125;0.00187677;1.28006
308;inner;100;1.40135;1.0029;2.31457
308;wait;100;5.90563e-05;3.7909e-05;0.000177688
308;boundary;100;0.00785312;0.0058222;0.0105887
308;calc iter;100;2.27539;2.20756;2.36341
308;calc total;1;232.65;232.65;232.65
308;total;1;276.108;276.108;276.108
309;initialize;1;33.3443;33.3443;33.3443
309;async;100;0.889747;0.00301822;1.55217
309;inner;100;1.39031;0.790021;2.31351
309;wait;100;4.2525e-05;2.621e-05;0.000307396
309;boundary;100;0.00695826;0.00564798;0.00842974
309;calc iter;100;2.28706;2.20053;2.35913
309;calc total;1;232.65;232.65;232.65
309;total;1;276.109;276.109;276.109
310;initialize;1;33.3408;33.3408;33.3408
310;async;100;0.974435;0.00300311;1.43789
310;inner;100;1.31705;0.718866;2.31848
310;wait;100;4.05892e-05;2.304e-05;0.000130988
310;boundary;100;0.00592499;0.00352847;0.00849356
310;calc iter;100;2.29746;1.89697;2.34883
310;calc total;1;232.65;232.65;232.65
310;total;1;276.106;276.106;276.106
311;initialize;1;33.3381;33.3381;33.3381
311;async;100;0.984548;0.00300152;1.53335
311;inner;100;1.31698;0.696877;2.31805
311;wait;100;4.03351e-05;2.501e-05;0.000219797
311;boundary;100;0.00653725;0.00421398;0.00839763
311;calc iter;100;2.30811;1.78864;2.43425
311;calc total;1;232.65;232.65;232.65
311;total;1;276.104;276.104;276.104
312;initialize;1;33.3421;33.3421;33.3421
312;async;100;0.137183;0.00348887;0.242257
312;inner;100;2.17196;1.43521;2.32725
312;wait;100;6.50536e-05;4.846e-05;0.000236247
312;boundary;100;0.00871091;0.00711181;0.0107575
312;calc iter;100;2.31792;1.68685;2.38676
312;calc total;1;232.65;232.65;232.65
312;total;1;276.107;276.107;276.107
313;initialize;1;33.3415;33.3415;33.3415
313;async;100;0.11495;0.00289356;0.216002
313;inner;100;2.19503;1.44161;2.32605
313;wait;100;4.29675e-05;3.2789e-05;0.000338726
313;boundary;100;0.00800921;0.00662511;0.00867607
313;calc iter;100;2.31804;1.66436;2.39839
313;calc total;1;232.65;232.65;232.65
313;total;1;276.107;276.107;276.107
314;initialize;1;33.3416;33.3416;33.3416
314;async;100;0.114694;0.00361363;0.216874
314;inner;100;2.19873;1.4458;2.33229
314;wait;100;3.26583e-05;2.17e-05;0.000157078
314;boundary;100;0.00462148;0.00308311;0.00685388
314;calc iter;100;2.31808;1.66578;2.3953
314;calc total;1;232.65;232.65;232.65
314;total;1;276.107;276.107;276.107
315;initialize;1;33.3417;33.3417;33.3417
315;async;100;0.112549;0.00406047;0.215152
315;inner;100;2.20037;1.44655;2.33116
315;wait;100;3.79767e-05;2.458e-05;0.000270317
315;boundary;100;0.00511058;0.0033568;0.00752819
315;calc iter;100;2.31807;1.66509;2.39554
315;calc total;1;232.65;232.65;232.65
315;total;1;276.107;276.107;276.107
316;initialize;1;33.3439;33.3439;33.3439
316;async;100;0.108332;0.00360153;0.227174
316;inner;100;2.20188;1.44219;2.32827
316;wait;100;5.56077e-05;2.9839e-05;0.000199898
316;boundary;100;0.00775454;0.0056365;0.011927
316;calc iter;100;2.31802;1.67776;2.4105
316;calc total;1;232.65;232.65;232.65
316;total;1;276.109;276.109;276.109
317;initialize;1;33.3235;33.3235;33.3235
317;async;100;0.108949;0.00363249;0.223473
317;inner;100;2.20177;1.44269;2.32708
317;wait;100;5.05415e-05;2.582e-05;0.000307696
317;boundary;100;0.00727752;0.0054469;0.0091411
317;calc iter;100;2.31805;1.66179;2.42374
317;calc total;1;232.65;232.65;232.65
317;total;1;276.089;276.089;276.089
318;initialize;1;33.3354;33.3354;33.3354
318;async;100;0.106641;0.00382717;0.211578
318;inner;100;2.20743;1.44866;2.33217
318;wait;100;3.04448e-05;2.234e-05;0.000146249
318;boundary;100;0.00398978;0.00291906;0.00470127
318;calc iter;100;2.31809;1.66263;2.40953
318;calc total;1;232.65;232.65;232.65
318;total;1;276.101;276.101;276.101
319;initialize;1;33.3191;33.3191;33.3191
319;async;100;0.106461;0.00287561;0.211318
319;inner;100;2.20737;1.44904;2.33125
319;wait;100;3.39314e-05;2.002e-05;0.000199228
319;boundary;100;0.00422089;0.00288942;0.00525199
319;calc iter;100;2.31809;1.66237;2.40953
319;calc total;1;232.65;232.65;232.65
319;total;1;276.085;276.085;276.085
320;initialize;1;33.3444;33.3444;33.3444
320;async;100;0.700178;0.00251077;1.39526
320;inner;100;1.59895;0.697181;2.31322
320;wait;100;5.1583e-05;2.812e-05;0.000180757
320;boundary;100;0.00723971;0.00397048;0.00839514
320;calc iter;100;2.30642;1.79069;2.58208
320;calc total;1;232.65;232.65;232.65
320;total;1;276.109;276.109;276.109
321;initialize;1;33.3263;33.3263;33.3263
321;async;100;0.754298;0.00273021;1.46292
321;inner;100;1.53442;0.713019;2.31193
321;wait;100;4.94881e-05;2.646e-05;0.000325736
321;boundary;100;0.00691652;0.0039911;0.0083358
321;calc iter;100;2.29569;1.88515;2.44707
321;calc total;1;232.65;232.65;232.65
321;total;1;276.092;276.092;276.092
322;initialize;1;33.3415;33.3415;33.3415
322;async;100;0.741786;0.00205172;1.64063
322;inner;100;1.53605;0.79967;2.31786
322;wait;100;4.14865e-05;2.922e-05;0.000237177
322;boundary;100;0.00726924;0.00510414;0.00832692
322;calc iter;100;2.28515;2.11063;2.6399
322;calc total;1;232.65;232.65;232.65
322;total;1;276.107;276.107;276.107
323;initialize;1;33.3437;33.3437;33.3437
323;async;100;0.63748;0.00189539;1.45578
323;inner;100;1.62819;1.04358;2.31764
323;wait;100;5.69403e-05;3.5009e-05;0.000184837
323;boundary;100;0.00772365;0.00510347;0.00889583
323;calc iter;100;2.27346;2.15097;2.58891
323;calc total;1;232.65;232.65;232.65
323;total;1;276.109;276.109;276.109
324;initialize;1;33.3442;33.3442;33.3442
324;async;100;0.624413;0.00115582;1.27354
324;inner;100;1.63967;1.05477;2.31545
324;wait;100;6.34946e-05;3.7879e-05;0.000332066
324;boundary;100;0.00792358;0.00592205;0.0107998
324;calc iter;100;2.27207;2.13571;2.49962
324;calc total;1;232.65;232.65;232.65
324;total;1;276.109;276.109;276.109
325;initialize;1;33.327;33.327;33.327
325;async;100;0.75328;0.00404133;1.59864
325;inner;100;1.52323;0.761764;2.31553
325;wait;100;4.54474e-05;3.2319e-05;0.000178668
325;boundary;100;0.00729076;0.00636907;0.00834517
325;calc iter;100;2.28385;2.18126;2.4125
325;calc total;1;232.65;232.65;232.65
325;total;1;276.092;276.092;276.092
326;initialize;1;33.3404;33.3404;33.3404
326;async;100;0.735155;0.00149056;1.46541
326;inner;100;1.55224;0.72105;2.32024
326;wait;100;5.13575e-05;2.8919e-05;0.000158108
326;boundary;100;0.00702696;0.00417412;0.00877041
326;calc iter;100;2.29447;1.88178;2.38142
326;calc total;1;232.65;232.65;232.65
326;total;1;276.106;276.106;276.106
327;initialize;1;33.3204;33.3204;33.3204
327;async;100;0.69828;0.00390524;1.41956
327;inner;100;1.60007;0.696282;2.31917
327;wait;100;4.53317e-05;2.808e-05;0.000247397
327;boundary;100;0.00724817;0.0043279;0.0083544
327;calc iter;100;2.30565;1.84336;2.44914
327;calc total;1;232.65;232.65;232.65
327;total;1;276.085;276.085;276.085
328;initialize;1;33.3258;33.3258;33.3258
328;async;100;0.113228;0.00122325;0.369188
328;inner;100;2.19323;1.40717;2.3307
328;wait;100;6.61286e-05;4.4109e-05;0.000346076
328;boundary;100;0.00870115;0.00592833;0.0166311
328;calc iter;100;2.31523;1.66337;2.44899
328;calc total;1;232.65;232.65;232.65
328;total;1;276.091;276.091;276.091
329;initialize;1;33.3433;33.3433;33.3433
329;async;100;0.0763303;0.00287881;0.311088
329;inner;100;2.23145;1.42221;2.33764
329;wait;100;4.17175e-05;3.021e-05;0.000196367
329;boundary;100;0.00786759;0.0053065;0.00883521
329;calc iter;100;2.31569;1.64408;2.43323
329;calc total;1;232.65;232.65;232.65
329;total;1;276.109;276.109;276.109
330;initialize;1;33.3436;33.3436;33.3436
330;async;100;0.0713758;0.00103541;0.306233
330;inner;100;2.23856;1.42937;2.34192
330;wait;100;3.20824e-05;2.3239e-05;0.000140389
330;boundary;100;0.00578031;0.00346595;0.00820269
330;calc iter;100;2.31575;1.64291;2.42671
330;calc total;1;232.65;232.65;232.65
330;total;1;276.109;276.109;276.109
331;initialize;1;33.3443;33.3443;33.3443
331;async;100;0.0715413;0.00139634;0.30599
331;inner;100;2.23833;1.43065;2.34186
331;wait;100;3.78615e-05;2.0399e-05;0.000256927
331;boundary;100;0.00584922;0.00330537;0.00823844
331;calc iter;100;2.31576;1.64532;2.42623
331;calc total;1;232.65;232.65;232.65
331;total;1;276.109;276.109;276.109
332;initialize;1;33.3406;33.3406;33.3406
332;async;100;0.0611697;0.00115648;0.249567
332;inner;100;2.24658;1.42278;2.33598
332;wait;100;5.1005e-05;2.918e-05;0.000197548
332;boundary;100;0.00777764;0.0050594;0.0119368
332;calc iter;100;2.31558;1.65759;2.38743
332;calc total;1;232.65;232.65;232.65
332;total;1;276.106;276.106;276.106
333;initialize;1;33.3392;33.3392;33.3392
333;async;100;0.0631476;0.00285783;0.273278
333;inner;100;2.24531;1.42907;2.3369
333;wait;100;5.00685e-05;2.18e-05;0.000347546
333;boundary;100;0.00725056;0.0045712;0.00893139
333;calc iter;100;2.31577;1.63887;2.38385
333;calc total;1;232.65;232.65;232.65
333;total;1;276.105;276.105;276.105
334;initialize;1;33.3294;33.3294;33.3294
334;async;100;0.0592931;0.000573444;0.273739
334;inner;100;2.25203;1.43471;2.34023
334;wait;100;2.97451e-05;1.991e-05;0.000228048
334;boundary;100;0.00448734;0.00292063;0.00755689
334;calc iter;100;2.31584;1.64245;2.3867
334;calc total;1;232.65;232.65;232.65
334;total;1;276.094;276.094;276.094
335;initialize;1;33.3225;33.3225;33.3225
335;async;100;0.059359;0.000526614;0.272562
335;inner;100;2.2519;1.43541;2.34035
335;wait;100;3.65473e-05;1.868e-05;0.000183038
335;boundary;100;0.0045542;0.00281078;0.00767454
335;calc iter;100;2.31585;1.6441;2.38739
335;calc total;1;232.65;232.65;232.65
335;total;1;276.088;276.088;276.088
336;initialize;1;33.3286;33.3286;33.3286
336;async;100;0.737208;0.00291579;1.43999
336;inner;100;1.56194;0.682825;2.31511
336;wait;100;4.41698e-05;2.398e-05;0.000176618
336;boundary;100;0.00685111;0.00393745;0.00833646
336;calc iter;100;2.30604;1.79492;2.50572
336;calc total;1;232.65;232.65;232.65
336;total;1;276.094;276.094;276.094
337;initialize;1;33.3443;33.3443;33.3443
337;async;100;0.775416;0.00314963;1.46067
337;inner;100;1.51264;0.711557;2.31413
337;wait;100;4.97618e-05;2.5589e-05;0.000345416
337;boundary;100;0.00714212;0.00397629;0.00891542
337;calc iter;100;2.29525;1.88182;2.41984
337;calc total;1;232.65;232.65;232.65
337;total;1;276.109;276.109;276.109
338;initialize;1;33.3406;33.3406;33.3406
338;async;100;0.713723;0.00284688;1.49151
338;inner;100;1.56358;0.780963;2.31947
338;wait;100;3.81289e-05;2.701e-05;0.000166218
338;boundary;100;0.00696285;0.0044892;0.00863646
338;calc iter;100;2.2843;2.18228;2.39386
338;calc total;1;232.65;232.65;232.65
338;total;1;276.106;276.106;276.106
339;initialize;1;33.3411;33.3411;33.3411
339;async;100;0.632704;0.00281096;1.22949
339;inner;100;1.63234;1.07959;2.31872
339;wait;100;5.94146e-05;3.6629e-05;0.000256587
339;boundary;100;0.00784026;0.00498031;0.0116659
339;calc iter;100;2.27294;1.99226;2.57841
339;calc total;1;232.65;232.65;232.65
339;total;1;276.106;276.106;276.106
340;initialize;1;33.3432;33.3432;33.3432
340;async;100;0.620202;0.00294724;1.22201
340;inner;100;1.64187;1.11249;2.31513
340;wait;100;5.38812e-05;3.3539e-05;0.000193818
340;boundary;100;0.00790821;0.00619554;0.00885015
340;calc iter;100;2.27003;2.09188;2.50272
340;calc total;1;232.65;232.65;232.65
340;total;1;276.108;276.108;276.108
341;initialize;1;33.3331;33.3331;33.3331
341;async;100;0.712917;0.00329015;1.58549
341;inner;100;1.56208;0.750646;2.31354
341;wait;100;4.60098e-05;2.9639e-05;0.000314347
341;boundary;100;0.00727189;0.00454467;0.00841667
341;calc iter;100;2.28232;2.17922;2.4797
341;calc total;1;232.65;232.65;232.65
341;total;1;276.098;276.098;276.098
342;initialize;1;33.3225;33.3225;33.3225
342;async;100;0.764497;0.00426584;1.43561
342;inner;100;1.52185;0.718424;2.31842
342;wait;100;4.61561e-05;2.798e-05;0.000164068
342;boundary;100;0.00724323;0.00424435;0.00890041
342;calc iter;100;2.29364;1.90162;2.4714
342;calc total;1;232.65;232.65;232.65
342;total;1;276.087;276.087;276.087
343;initialize;1;33.3273;33.3273;33.3273
343;async;100;0.715079;0.00468336;1.46946
343;inner;100;1.58247;0.682193;2.31845
343;wait;100;4.60395e-05;2.6819e-05;0.000231997
343;boundary;100;0.0069502;0.00430912;0.00842978
343;calc iter;100;2.30454;1.8132;2.46374
343;calc total;1;232.65;232.65;232.65
343;total;1;276.093;276.093;276.093
344;initialize;1;33.3318;33.3318;33.3318
344;async;100;0.138544;0.00193044;0.429471
344;inner;100;2.1685;1.35643;2.33074
344;wait;100;6.1559e-05;4.5009e-05;0.000177238
344;boundary;100;0.0084889;0.00604045;0.0107022
344;calc iter;100;2.3156;1.79668;2.46463
344;calc total;1;232.65;232.65;232.65
344;total;1;276.097;276.097;276.097
345;initialize;1;33.3403;33.3403;33.3403
345;async;100;0.103146;0.0032161;0.335932
345;inner;100;2.2051;1.36755;2.33658
345;wait;100;4.18675e-05;2.659e-05;0.000339137
345;boundary;100;0.00763911;0.00455347;0.0089993
345;calc iter;100;2.31593;1.71099;2.38192
345;calc total;1;232.65;232.65;232.65
345;total;1;276.105;276.105;276.105
346;initialize;1;33.3441;33.3441;33.3441
346;async;100;0.0968717;0.00128085;0.336636
346;inner;100;2.21354;1.37648;2.34272
346;wait;100;3.2847e-05;2.2589e-05;0.000160349
346;boundary;100;0.00560589;0.00395395;0.0081031
346;calc iter;100;2.31605;1.7171;2.375
346;calc total;1;232.65;232.65;232.65
346;total;1;276.109;276.109;276.109
347;initialize;1;33.3373;33.3373;33.3373
347;async;100;0.0971218;0.00245999;0.335311
347;inner;100;2.21318;1.37558;2.34276
347;wait;100;3.89991e-05;2.524e-05;0.000265717
347;boundary;100;0.00568234;0.00436169;0.00783608
347;calc iter;100;2.31602;1.71542;2.38045
347;calc total;1;232.65;232.65;232.65
347;total;1;276.103;276.103;276.103
348;initialize;1;33.3191;33.3191;33.3191
348;async;100;0.0886163;0.00106615;0.317448
348;inner;100;2.22061;1.37807;2.33293
348;wait;100;4.59195e-05;2.4519e-05;0.000226087
348;boundary;100;0.0068683;0.00435274;0.00901344
348;calc iter;100;2.31615;1.6999;2.38494
348;calc total;1;232.65;232.65;232.65
348;total;1;276.084;276.084;276.084
349;initialize;1;33.3366;33.3366;33.3366
349;async;100;0.0898558;0.00389605;0.318612
349;inner;100;2.21891;1.37666;2.33811
349;wait;100;5.12163e-05;2.8189e-05;0.000327736
349;boundary;100;0.00731144;0.00453549;0.00908713
349;calc iter;100;2.31613;1.69984;2.43868
349;calc total;1;232.65;232.65;232.65
349;total;1;276.102;276.102;276.102
350;initialize;1;33.3431;33.3431;33.3431
350;async;100;0.0869209;0.00122159;0.318359
350;inner;100;2.22456;1.38198;2.34286
350;wait;100;3.14951e-05;2.069e-05;0.000123989
350;boundary;100;0.00469701;0.00283748;0.00812696
350;calc iter;100;2.31621;1.7032;2.41416
350;calc total;1;232.65;232.65;232.65
350;total;1;276.109;276.109;276.109
351;initialize;1;33.3408;33.3408;33.3408
351;async;100;0.0875469;0.00148779;0.317008
351;inner;100;2.22376;1.38375;2.34304
351;wait;100;3.95245e-05;2.373e-05;0.000179678
351;boundary;100;0.00486095;0.00283694;0.00871723
351;calc iter;100;2.31621;1.70363;2.4153
351;calc total;1;232.65;232.65;232.65
351;total;1;276.106;276.106;276.106
67;initialize;1;33.3449;33.3449;33.3449
67;async;100;0.63538;0.00093429;1.18007
67;inner;100;1.634;1.12433;2.31924
67;wait;100;5.50871e-05;3.2749e-05;0.000289037
67;boundary;100;0.00798345;0.00487756;0.00906299
67;calc iter;100;2.27743;2.22184;2.36527
67;calc total;1;232.65;232.65;232.65
67;total;1;276.111;276.111;276.111
68;initialize;1;33.3491;33.3491;33.3491
68;async;100;0.633562;0.00199602;1.16476
68;inner;100;1.63594;1.12415;2.31641
68;wait;100;5.50533e-05;2.947e-05;0.000233618
68;boundary;100;0.00781736;0.0044384;0.0116854
68;calc iter;100;2.27738;2.24253;2.32655
68;calc total;1;232.65;232.65;232.65
68;total;1;276.115;276.115;276.115
69;initialize;1;33.3559;33.3559;33.3559
69;async;100;0.690778;0.0033618;1.36062
69;inner;100;1.59024;0.941626;2.3148
69;wait;100;4.78615e-05;3.1499e-05;0.000358906
69;boundary;100;0.00723155;0.00588475;0.00835221
69;calc iter;100;2.2883;2.2324;2.34187
69;calc total;1;232.65;232.65;232.65
69;total;1;276.122;276.122;276.122
70;initialize;1;33.3536;33.3536;33.3536
70;async;100;0.786522;0.00257643;1.29685
70;inner;100;1.50373;0.718483;2.32087
70;wait;100;4.86566e-05;2.6759e-05;0.000199238
70;boundary;100;0.00729069;0.00397201;0.00865394
70;calc iter;100;2.2976;1.87782;2.37825
70;calc total;1;232.65;232.65;232.65
70;total;1;276.119;276.119;276.119
71;initialize;1;33.3475;33.3475;33.3475
71;async;100;0.707004;0.00360738;1.35092
71;inner;100;1.59364;0.684713;2.3195
71;wait;100;4.14574e-05;2.6019e-05;0.000230677
71;boundary;100;0.00669766;0.0039663;0.00825172
71;calc iter;100;2.30738;1.70175;2.40148
71;calc total;1;232.65;232.65;232.65
71;total;1;276.113;276.113;276.113
352;initialize;1;33.3401;33.3401;33.3401
352;async;100;0.54439;0.00310539;1.15834
352;inner;100;1.75772;0.71806;2.31688
352;wait;100;4.83017e-05;2.719e-05;0.000188188
352;boundary;100;0.00739966;0.00396765;0.0141075
352;calc iter;100;2.30956;1.62511;2.60556
352;calc total;1;232.65;232.65;232.65
352;total;1;276.106;276.106;276.106
72;initialize;1;33.3529;33.3529;33.3529
72;async;100;0.0727363;0.00138046;0.319708
72;inner;100;2.23645;1.40569;2.33201
72;wait;100;6.26451e-05;4.135e-05;0.000202297
72;boundary;100;0.00856767;0.00540507;0.00913634
72;calc iter;100;2.31782;1.73331;2.43436
72;calc total;1;232.65;232.65;232.65
72;total;1;276.119;276.119;276.119
353;initialize;1;33.3294;33.3294;33.3294
353;async;100;0.605133;0.00309808;1.15719
353;inner;100;1.68743;0.716;2.31544
353;wait;100;5.07603e-05;2.591e-05;0.000323566
353;boundary;100;0.00789344;0.00398359;0.00844342
353;calc iter;100;2.30051;1.84632;2.62037
353;calc total;1;232.65;232.65;232.65
353;total;1;276.095;276.095;276.095
73;initialize;1;33.3556;33.3556;33.3556
73;async;100;0.0588411;0.00273802;0.318146
73;inner;100;2.2513;1.40611;2.34413
73;wait;100;4.42841e-05;3.046e-05;0.000323356
73;boundary;100;0.00764502;0.00505085;0.00832972
73;calc iter;100;2.31783;1.7308;2.40661
73;calc total;1;232.65;232.65;232.65
73;total;1;276.122;276.122;276.122
354;initialize;1;33.2575;33.2575;33.2575
354;async;100;0.578305;0.000801861;1.14933
354;inner;100;1.7074;1.10522;2.32195
354;wait;100;3.97943e-05;2.812e-05;0.000161618
354;boundary;100;0.00741584;0.00453064;0.00845651
354;calc iter;100;2.29316;2.1148;2.52758
354;calc total;1;232.65;232.65;232.65
354;total;1;276.023;276.023;276.023
74;initialize;1;33.3564;33.3564;33.3564
74;async;100;0.055881;0.00146432;0.319374
74;inner;100;2.25682;1.41292;2.3496
74;wait;100;3.12568e-05;1.805e-05;0.000205428
74;boundary;100;0.00516331;0.00276844;0.00775539
74;calc iter;100;2.3179;1.73509;2.40493
74;calc total;1;232.65;232.65;232.65
74;total;1;276.122;276.122;276.122
355;initialize;1;33.2574;33.2574;33.2574
355;async;100;0.498281;0.00148801;1.10975
355;inner;100;1.77531;1.13069;2.3213
355;wait;100;5.89855e-05;3.3739e-05;0.000266557
355;boundary;100;0.00834957;0.00482019;0.00887591
355;calc iter;100;2.28201;2.07638;2.71362
355;calc total;1;232.65;232.65;232.65
355;total;1;276.023;276.023;276.023
75;initialize;1;33.3535;33.3535;33.3535
75;async;100;0.0554323;0.0021049;0.31701
75;inner;100;2.25702;1.41341;2.34999
75;wait;100;3.97137e-05;1.973e-05;0.000151568
75;boundary;100;0.0053853;0.00314694;0.00809129
75;calc iter;100;2.31788;1.73359;2.40532
75;calc total;1;232.65;232.65;232.65
75;total;1;276.12;276.12;276.12
356;initialize;1;33.2557;33.2557;33.2557
356;async;100;0.514487;0.00146692;1.13404
356;inner;100;1.75842;1.13525;2.31832
356;wait;100;5.83256e-05;3.3499e-05;0.000219147
356;boundary;100;0.00824507;0.00490901;0.0140267
356;calc iter;100;2.28122;2.05271;2.4886
356;calc total;1;232.65;232.65;232.65
356;total;1;276.022;276.022;276.022
76;initialize;1;33.3563;33.3563;33.3563
76;async;100;0.0547824;0.00266334;0.365665
76;inner;100;2.25498;1.40407;2.33425
76;wait;100;5.28882e-05;2.9029e-05;0.000216928
76;boundary;100;0.00799627;0.00506304;0.00885116
76;calc iter;100;2.31781;1.77719;2.38254
76;calc total;1;232.65;232.65;232.65
76;total;1;276.122;276.122;276.122
357;initialize;1;33.2364;33.2364;33.2364
357;async;100;0.592071;0.00310355;1.14911
357;inner;100;1.69296;1.1131;2.31688
357;wait;100;4.73478e-05;2.586e-05;0.000363676
357;boundary;100;0.00738821;0.00480087;0.00844871
357;calc iter;100;2.29247;2.06887;2.52434
357;calc total;1;232.65;232.65;232.65
357;total;1;276.001;276.001;276.001
77;initialize;1;33.3561;33.3561;33.3561
77;async;100;0.0547665;0.00337496;0.368038
77;inner;100;2.25475;1.40238;2.34332
77;wait;100;6.4429e-05;3.1949e-05;0.000313647
77;boundary;100;0.00821296;0.00662512;0.00978787
77;calc iter;100;2.3178;1.77861;2.38295
77;calc total;1;232.65;232.65;232.65
77;total;1;276.122;276.122;276.122
358;initialize;1;33.2354;33.2354;33.2354
358;async;100;0.606755;0.00124364;1.16451
358;inner;100;1.68513;0.723876;2.3218
358;wait;100;5.12743e-05;2.7409e-05;0.000225718
358;boundary;100;0.00785004;0.00434147;0.00887573
358;calc iter;100;2.29979;1.85164;2.59663
358;calc total;1;232.65;232.65;232.65
358;total;1;276.001;276.001;276.001
78;initialize;1;33.343;33.343;33.343
78;async;100;0.0528769;0.000482564;0.366207
78;inner;100;2.26031;1.40982;2.34742
78;wait;100;4.15e-05;2.515e-05;0.000174368
78;boundary;100;0.00462152;0.00364955;0.00767359
78;calc iter;100;2.31785;1.77972;2.38444
78;calc total;1;232.65;232.65;232.65
78;total;1;276.109;276.109;276.109
359;initialize;1;33.2364;33.2364;33.2364
359;async;100;0.543703;0.00324418;1.15222
359;inner;100;1.75795;0.717673;2.32218
359;wait;100;4.68749e-05;2.9529e-05;0.000150508
359;boundary;100;0.00744505;0.00432512;0.0139563
359;calc iter;100;2.30915;1.66477;2.45016
359;calc total;1;232.65;232.65;232.65
359;total;1;276.001;276.001;276.001
79;initialize;1;33.3179;33.3179;33.3179
79;async;100;0.0516169;0.000431706;0.36534
79;inner;100;2.26172;1.41272;2.34916
79;wait;100;3.04316e-05;2.056e-05;0.000267357
79;boundary;100;0.00450157;0.00312403;0.00882759
79;calc iter;100;2.31787;1.78121;2.38457
79;calc total;1;232.65;232.65;232.65
79;total;1;276.084;276.084;276.084
360;initialize;1;33.2228;33.2228;33.2228
360;async;100;0.0393248;0.00130492;0.123706
360;inner;100;2.26942;1.51553;2.3617
360;wait;100;7.28561e-05;3.7609e-05;0.000289856
360;boundary;100;0.008608;0.00689468;0.0107544
360;calc iter;100;2.31743;1.55479;2.44453
360;calc total;1;232.65;232.65;232.65
360;total;1;275.988;275.988;275.988
80;initialize;1;33.3405;33.3405;33.3405
80;async;100;0.502698;0.00232009;0.922399
80;inner;100;1.80084;0.718338;2.31611
80;wait;100;4.52732e-05;2.659e-05;0.000263647
80;boundary;100;0.00734713;0.00402545;0.00829327
80;calc iter;100;2.31093;1.52704;2.35231
80;calc total;1;232.65;232.65;232.65
80;total;1;276.106;276.106;276.106
361;initialize;1;33.2233;33.2233;33.2233
361;async;100;0.0228138;0.000792851;0.0701207
361;inner;100;2.28694;1.51505;2.38361
361;wait;100;4.39687e-05;3.094e-05;0.000333646
361;boundary;100;0.00766704;0.00438815;0.00862454
361;calc iter;100;2.31747;1.5301;2.45107
361;calc total;1;232.65;232.65;232.65
361;total;1;275.988;275.988;275.988
81;initialize;1;33.3399;33.3399;33.3399
81;async;100;0.583052;0.00169137;1.04698
81;inner;100;1.71268;0.79999;2.31394
81;wait;100;5.6069e-05;2.706e-05;0.000340056
81;boundary;100;0.00791005;0.00356968;0.00875132
81;calc iter;100;2.3037;1.85057;2.34271
81;calc total;1;232.65;232.65;232.65
81;total;1;276.106;276.106;276.106
82;initialize;1;33.317;33.317;33.317
82;async;100;0.560668;0.000675643;1.01907
82;inner;100;1.72975;1.2613;2.32146
82;wait;100;4.00175e-05;3.024e-05;0.000152409
82;boundary;100;0.0074219;0.00453921;0.00843425
82;calc iter;100;2.29788;2.26116;2.34336
82;calc total;1;232.65;232.65;232.65
82;total;1;276.083;276.083;276.083
83;initialize;1;33.3102;33.3102;33.3102
83;async;100;0.467317;0.00084305;0.90731
83;inner;100;1.81313;1.3704;2.32068
83;wait;100;5.93613e-05;3.1839e-05;0.000283726
83;boundary;100;0.00830959;0.00485536;0.00899209
83;calc iter;100;2.28882;2.26248;2.33845
83;calc total;1;232.65;232.65;232.65
83;total;1;276.076;276.076;276.076
362;initialize;1;33.1871;33.1871;33.1871
362;async;100;0.0170723;0.00119262;0.0673293
362;inner;100;2.29375;1.52026;2.39015
362;wait;100;4.76844e-05;2.58e-05;0.000251117
362;boundary;100;0.00662482;0.0040657;0.0122217
362;calc iter;100;2.3175;1.52656;2.44066
362;calc total;1;232.65;232.65;232.65
84;initialize;1;33.3155;33.3155;33.3155
84;async;100;0.470489;0.00114455;0.904755
84;inner;100;1.80992;1.36466;2.31699
84;wait;100;5.91879e-05;3.654e-05;0.000364026
84;boundary;100;0.00822902;0.00688394;0.00878549
84;calc iter;100;2.2887;2.23553;2.34193
84;calc total;1;232.65;232.65;232.65
84;total;1;276.081;276.081;276.081
362;total;1;275.952;275.952;275.952
85;initialize;1;33.2629;33.2629;33.2629
85;async;100;0.568245;0.00299716;1.03995
85;inner;100;1.7222;1.24846;2.31835
85;wait;100;4.12246e-05;2.801e-05;0.000200587
85;boundary;100;0.00741776;0.00590384;0.00853956
85;calc iter;100;2.29791;2.26666;2.34454
85;calc total;1;232.65;232.65;232.65
85;total;1;276.029;276.029;276.029
363;initialize;1;33.1862;33.1862;33.1862
363;async;100;0.0180486;0.000705212;0.067545
363;inner;100;2.29267;1.51843;2.38617
363;wait;100;4.444e-05;2.309e-05;0.000187098
363;boundary;100;0.00676922;0.0032472;0.00861515
363;calc iter;100;2.31754;1.53274;2.45135
363;calc total;1;232.65;232.65;232.65
363;total;1;275.952;275.952;275.952
86;initialize;1;33.3021;33.3021;33.3021
86;async;100;0.57525;0.00152825;1.03832
86;inner;100;1.72052;0.801414;2.32164
86;wait;100;5.28166e-05;2.862e-05;0.000198228
86;boundary;100;0.00787336;0.00380355;0.00832126
86;calc iter;100;2.3037;1.83516;2.34182
86;calc total;1;232.65;232.65;232.65
86;total;1;276.068;276.068;276.068
364;initialize;1;33.1855;33.1855;33.1855
364;async;100;0.0228259;0.000757161;0.126081
364;inner;100;2.28705;1.51354;2.33354
364;wait;100;5.6446e-05;2.7409e-05;0.000348486
364;boundary;100;0.0075816;0.00495607;0.00883798
364;calc iter;100;2.31752;1.52007;2.39154
364;calc total;1;232.65;232.65;232.65
364;total;1;275.951;275.951;275.951
87;initialize;1;33.2624;33.2624;33.2624
87;async;100;0.497486;0.0035195;0.916955
87;inner;100;1.80607;0.72014;2.32178
87;wait;100;4.79163e-05;2.978e-05;0.000198678
87;boundary;100;0.00732188;0.00412379;0.00832306
87;calc iter;100;2.31092;1.52843;2.36492
87;calc total;1;232.65;232.65;232.65
87;total;1;276.029;276.029;276.029
365;initialize;1;33.1859;33.1859;33.1859
365;async;100;0.0214978;0.00278388;0.106611
365;inner;100;2.28827;1.51291;2.33227
365;wait;100;5.42609e-05;2.683e-05;0.000237637
365;boundary;100;0.00771182;0.00460739;0.00884342
365;calc iter;100;2.31754;1.52258;2.39829
365;calc total;1;232.65;232.65;232.65
365;total;1;275.951;275.951;275.951
88;initialize;1;33.2606;33.2606;33.2606
88;async;100;0.0189346;0.0009563;0.0907644
88;inner;100;2.29138;1.52198;2.33452
88;wait;100;6.03544e-05;4.879e-05;0.000231537
88;boundary;100;0.0086328;0.00700577;0.00904174
88;calc iter;100;2.31901;1.5344;2.39875
88;calc total;1;232.65;232.65;232.65
88;total;1;276.026;276.026;276.026
366;initialize;1;33.1839;33.1839;33.1839
366;async;100;0.0182573;0.000553274;0.0755678
366;inner;100;2.29366;1.51729;2.339
366;wait;100;3.20604e-05;1.781e-05;0.000153228
366;boundary;100;0.00560973;0.00284812;0.00833473
366;calc iter;100;2.31757;1.52151;2.38373
366;calc total;1;232.65;232.65;232.65
366;total;1;275.949;275.949;275.949
89;initialize;1;33.2607;33.2607;33.2607
89;async;100;0.0129449;0.00369267;0.0771297
89;inner;100;2.29911;1.5221;2.34445
89;wait;100;5.08983e-05;3.0039e-05;0.000348226
89;boundary;100;0.00692185;0.00534068;0.00834312
89;calc iter;100;2.31903;1.53346;2.42925
89;calc total;1;232.65;232.65;232.65
89;total;1;276.026;276.026;276.026
367;initialize;1;33.1836;33.1836;33.1836
367;async;100;0.018706;0.000738941;0.0941616
367;inner;100;2.29301;1.5179;2.33788
367;wait;100;4.83018e-05;2.715e-05;0.000259267
367;boundary;100;0.00579691;0.00284164;0.00897735
367;calc iter;100;2.31756;1.52298;2.38583
367;calc total;1;232.65;232.65;232.65
367;total;1;275.949;275.949;275.949
90;initialize;1;33.2607;33.2607;33.2607
90;async;100;0.00723816;0.000989009;0.0704745
90;inner;100;2.30555;1.52821;2.3523
90;wait;100;3.25574e-05;2.069e-05;0.000125989
90;boundary;100;0.00623829;0.00314293;0.00831652
90;calc iter;100;2.31906;1.53254;2.43031
90;calc total;1;232.65;232.65;232.65
90;total;1;276.026;276.026;276.026
368;initialize;1;33.182;33.182;33.182
368;async;100;0.679041;0.0039254;1.32704
368;inner;100;1.62279;0.700681;2.31779
368;wait;100;4.6697e-05;2.452e-05;0.000303547
368;boundary;100;0.00720683;0.00395273;0.00830711
368;calc iter;100;2.30909;1.77299;2.40375
368;calc total;1;232.65;232.65;232.65
368;total;1;275.947;275.947;275.947
91;initialize;1;33.2606;33.2606;33.2606
91;async;100;0.00887703;0.00151372;0.0628316
91;inner;100;2.30458;1.5292;2.35199
91;wait;100;3.88164e-05;1.939e-05;0.000240088
91;boundary;100;0.00556592;0.00305079;0.00823841
91;calc iter;100;2.31906;1.53479;2.42248
91;calc total;1;232.65;232.65;232.65
91;total;1;276.026;276.026;276.026
369;initialize;1;33.1817;33.1817;33.1817
369;async;100;0.711316;0.00270886;1.40348
369;inner;100;1.58032;0.71866;2.31782
369;wait;100;4.86172e-05;2.581e-05;0.000251787
369;boundary;100;0.00689771;0.00396598;0.00866146
369;calc iter;100;2.29859;1.89299;2.35363
369;calc total;1;232.65;232.65;232.65
369;total;1;275.947;275.947;275.947
92;initialize;1;33.259;33.259;33.259
92;async;100;0.00645239;0.000811491;0.0366343
92;inner;100;2.30497;1.52403;2.33821
92;wait;100;5.45075e-05;2.918e-05;0.000277547
92;boundary;100;0.00754725;0.0056692;0.00887653
92;calc iter;100;2.31903;1.53385;2.37381
92;calc total;1;232.65;232.65;232.65
92;total;1;276.025;276.025;276.025
370;initialize;1;33.1817;33.1817;33.1817
370;async;100;0.701252;0.000855051;1.46303
370;inner;100;1.57988;0.876595;2.32205
370;wait;100;4.14712e-05;2.93e-05;0.000240837
370;boundary;100;0.00731203;0.00470031;0.00834527
370;calc iter;100;2.28849;2.18083;2.38273
370;calc total;1;232.65;232.65;232.65
370;total;1;275.947;275.947;275.947
93;initialize;1;33.259;33.259;33.259
93;async;100;0.00701009;0.00253685;0.039054
93;inner;100;2.30477;1.52601;2.35881
93;wait;100;5.85276e-05;2.892e-05;0.000344506
93;boundary;100;0.00719498;0.00534205;0.0088253
93;calc iter;100;2.31904;1.53503;2.40625
93;calc total;1;232.65;232.65;232.65
93;total;1;276.025;276.025;276.025
371;initialize;1;33.1236;33.1236;33.1236
371;async;100;0.61241;0.000516134;1.22595
371;inner;100;1.65664;1.11941;2.32152
371;wait;100;5.42475e-05;3.35e-05;0.000216407
371;boundary;100;0.00767974;0.00466357;0.00908112
371;calc iter;100;2.27679;2.18601;2.36291
371;calc total;1;232.65;232.65;232.65
371;total;1;275.889;275.889;275.889
94;initialize;1;33.3397;33.3397;33.3397
94;async;100;0.00334751;0.000565424;0.0416449
94;inner;100;2.31059;1.53145;2.36246
94;wait;100;3.09772e-05;2.295e-05;0.000159718
94;boundary;100;0.00508715;0.00302249;0.00740488
94;calc iter;100;2.31906;1.53512;2.41139
94;calc total;1;232.65;232.65;232.65
94;total;1;276.106;276.106;276.106
95;initialize;1;33.3397;33.3397;33.3397
95;async;100;0.00392038;0.000530964;0.0421586
95;inner;100;2.31007;1.53201;2.36223
95;wait;100;3.9961e-05;2.624e-05;0.000290227
95;boundary;100;0.00503138;0.00297666;0.00725355
95;calc iter;100;2.31906;1.53579;2.41141
95;calc total;1;232.65;232.65;232.65
95;total;1;276.106;276.106;276.106
372;initialize;1;33.1153;33.1153;33.1153
372;async;100;0.616275;0.00355378;1.22527
372;inner;100;1.6523;1.12338;2.31527
372;wait;100;5.29801e-05;2.754e-05;0.000276926
372;boundary;100;0.00791357;0.00476892;0.00900178
372;calc iter;100;2.27654;2.07354;2.41563
372;calc total;1;232.65;232.65;232.65
372;total;1;275.881;275.881;275.881
96;initialize;1;33.3555;33.3555;33.3555
96;async;100;0.701087;0.0026483;1.38229
96;inner;100;1.59956;0.687322;2.31339
96;wait;100;4.27246e-05;2.488e-05;0.000290367
96;boundary;100;0.00678828;0.00396461;0.00836226
96;calc iter;100;2.30748;1.70921;2.36147
96;calc total;1;232.65;232.65;232.65
96;total;1;276.121;276.121;276.121
373;initialize;1;33.1153;33.1153;33.1153
373;async;100;0.714221;0.00370885;1.48429
373;inner;100;1.56655;0.863251;2.31511
373;wait;100;4.63468e-05;3.161e-05;0.000270266
373;boundary;100;0.00728055;0.00569401;0.00830387
373;calc iter;100;2.2881;2.17718;2.4043
373;calc total;1;232.65;232.65;232.65
373;total;1;275.881;275.881;275.881
97;initialize;1;33.3553;33.3553;33.3553
97;async;100;0.77287;0.00290652;1.28262
97;inner;100;1.51738;0.718591;2.3099
97;wait;100;5.10363e-05;2.9469e-05;0.000369226
97;boundary;100;0.00731212;0.00396914;0.00840399
97;calc iter;100;2.29762;1.88705;2.36829
97;calc total;1;232.65;232.65;232.65
97;total;1;276.121;276.121;276.121
374;initialize;1;33.1157;33.1157;33.1157
374;async;100;0.706395;0.000734831;1.39618
374;inner;100;1.58484;0.719644;2.32111
374;wait;100;4.81851e-05;2.835e-05;0.000188288
374;boundary;100;0.00698177;0.00428207;0.00904237
374;calc iter;100;2.29827;1.88993;2.40693
374;calc total;1;232.65;232.65;232.65
374;total;1;275.881;275.881;275.881
98;initialize;1;33.3555;33.3555;33.3555
98;async;100;0.682113;0.00092318;1.35326
98;inner;100;1.59925;0.948682;2.31934
98;wait;100;3.99973e-05;2.67e-05;0.000175538
98;boundary;100;0.00688505;0.00466786;0.00849716
98;calc iter;100;2.2883;2.23925;2.33751
98;calc total;1;232.65;232.65;232.65
98;total;1;276.121;276.121;276.121
375;initialize;1;33.1153;33.1153;33.1153
375;async;100;0.67875;0.00506504;1.33913
375;inner;100;1.62296;0.701558;2.31996
375;wait;100;4.74289e-05;2.946e-05;0.000288217
375;boundary;100;0.00722796;0.00431463;0.00839483
375;calc iter;100;2.30899;1.79633;2.40755
375;calc total;1;232.65;232.65;232.65
375;total;1;275.881;275.881;275.881
99;initialize;1;33.3482;33.3482;33.3482
99;async;100;0.618798;0.00203995;1.19483
99;inner;100;1.65059;1.12324;2.31757
99;wait;100;5.65453e-05;3.631e-05;0.000304026
99;boundary;100;0.00796528;0.0052453;0.00997517
99;calc iter;100;2.27741;2.23522;2.36344
99;calc total;1;232.65;232.65;232.65
99;total;1;276.114;276.114;276.114
376;initialize;1;33.1124;33.1124;33.1124
376;async;100;0.0675411;0.000969499;0.205706
376;inner;100;2.24226;1.46023;2.33338
376;wait;100;7.31236e-05;4.9269e-05;0.000325976
376;boundary;100;0.0085564;0.00646793;0.0106327
376;calc iter;100;2.31843;1.65276;2.46036
376;calc total;1;232.65;232.65;232.65
376;total;1;275.877;275.877;275.877
100;initialize;1;33.3555;33.3555;33.3555
100;async;100;0.625275;0.00107116;1.18477
100;inner;100;1.64412;1.12735;2.3159
100;wait;100;6.5152e-05;3.9959e-05;0.000287747
100;boundary;100;0.00787649;0.00457838;0.00895153
100;calc iter;100;2.27734;2.12053;2.34819
100;calc total;1;232.65;232.65;232.65
100;total;1;276.122;276.122;276.122
101;initialize;1;33.3519;33.3519;33.3519
101;async;100;0.687307;0.004146;1.35917
101;inner;100;1.59347;0.938826;2.31505
101;wait;100;4.696e-05;3.084e-05;0.000290607
101;boundary;100;0.00722215;0.00493366;0.00838772
101;calc iter;100;2.28805;2.14912;2.32934
101;calc total;1;232.65;232.65;232.65
101;total;1;276.118;276.118;276.118
102;initialize;1;33.3561;33.3561;33.3561
102;async;100;0.764809;0.00139602;1.28408
102;inner;100;1.5253;0.719447;2.32009
102;wait;100;4.8899e-05;2.7039e-05;0.000170598
102;boundary;100;0.00731968;0.00425693;0.00841639
102;calc iter;100;2.29748;1.88883;2.36801
102;calc total;1;232.65;232.65;232.65
102;total;1;276.122;276.122;276.122
103;initialize;1;33.3516;33.3516;33.3516
103;async;100;0.694277;0.00452235;1.38462
103;inner;100;1.60631;0.686517;2.3192
103;wait;100;4.64327e-05;2.476e-05;0.000323217
103;boundary;100;0.0067688;0.00430199;0.00828336
103;calc iter;100;2.30741;1.71718;2.39296
103;calc total;1;232.65;232.65;232.65
103;total;1;276.118;276.118;276.118
104;initialize;1;33.3413;33.3413;33.3413
104;async;100;0.0645873;0.00152463;0.319498
104;inner;100;2.24453;1.41255;2.33192
104;wait;100;6.543e-05;4.96e-05;0.000238167
104;boundary;100;0.00869931;0.00714975;0.0101859
104;calc iter;100;2.31788;1.74115;2.44935
104;calc total;1;232.65;232.65;232.65
104;total;1;276.108;276.108;276.108
377;initialize;1;33.1859;33.1859;33.1859
377;async;100;0.0560505;0.00372462;0.185251
377;inner;100;2.25473;1.46365;2.33313
377;wait;100;4.61695e-05;3.263e-05;0.000258467
377;boundary;100;0.00763279;0.00467758;0.00859499
377;calc iter;100;2.31846;1.64768;2.42898
377;calc total;1;232.65;232.65;232.65
377;total;1;275.951;275.951;275.951
105;initialize;1;33.3404;33.3404;33.3404
105;async;100;0.0545198;0.00244503;0.317121
105;inner;100;2.2555;1.41417;2.33154
105;wait;100;4.49937e-05;3.033e-05;0.000354096
105;boundary;100;0.00784393;0.00717653;0.008394
105;calc iter;100;2.31791;1.73852;2.38244
105;calc total;1;232.65;232.65;232.65
105;total;1;276.107;276.107;276.107
378;initialize;1;33.112;33.112;33.112
378;async;100;0.0530875;0.00116178;0.184355
378;inner;100;2.25992;1.46965;2.33827
378;wait;100;3.63015e-05;2.354e-05;0.000171958
378;boundary;100;0.00546396;0.00298705;0.00741266
378;calc iter;100;2.31851;1.64946;2.40709
378;calc total;1;232.65;232.65;232.65
378;total;1;275.877;275.877;275.877
106;initialize;1;33.2516;33.2516;33.2516
106;async;100;0.0521999;0.00257845;0.317462
106;inner;100;2.26084;1.42039;2.33593
106;wait;100;3.17872e-05;2.1639e-05;0.000164498
106;boundary;100;0.00489491;0.00298665;0.0066995
106;calc iter;100;2.31797;1.74087;2.37891
106;calc total;1;232.65;232.65;232.65
106;total;1;276.018;276.018;276.018
379;initialize;1;33.3406;33.3406;33.3406
379;async;100;0.052955;0.00107317;0.18402
379;inner;100;2.25982;1.46945;2.33798
379;wait;100;3.66372e-05;2.503e-05;0.000260347
379;boundary;100;0.00568303;0.00311011;0.00795502
379;calc iter;100;2.3185;1.64924;2.4282
379;calc total;1;232.65;232.65;232.65
379;total;1;276.106;276.106;276.106
107;initialize;1;33.2523;33.2523;33.2523
107;async;100;0.0517538;0.0024244;0.316562
107;inner;100;2.26101;1.42175;2.33671
107;wait;100;3.80421e-05;2.637e-05;0.000243627
107;boundary;100;0.00515276;0.00314093;0.00696229
107;calc iter;100;2.31796;1.74148;2.37968
107;calc total;1;232.65;232.65;232.65
107;total;1;276.018;276.018;276.018
380;initialize;1;33.3406;33.3406;33.3406
380;async;100;0.0552155;0.00081823;0.180733
380;inner;100;2.25619;1.46333;2.33574
380;wait;100;5.74099e-05;2.86e-05;0.000254157
380;boundary;100;0.00700516;0.00494262;0.00923359
380;calc iter;100;2.31847;1.6458;2.37393
380;calc total;1;232.65;232.65;232.65
380;total;1;276.106;276.106;276.106
384;initialize;1;33.3414;33.3414;33.3414
384;async;100;0.886237;0.00320767;1.38055
384;inner;100;1.4186;0.778778;2.31966
384;wait;100;5.03957e-05;3.313e-05;0.000166708
384;boundary;100;0.00673237;0.00408369;0.00932278
384;calc iter;100;2.31162;1.70624;2.42543
384;calc total;1;232.65;232.65;232.65
384;total;1;276.108;276.108;276.108
108;initialize;1;33.2489;33.2489;33.2489
108;async;100;0.0517023;0.00243465;0.314999
108;inner;100;2.25852;1.41621;2.33343
108;wait;100;5.26125e-05;2.919e-05;0.000226958
108;boundary;100;0.00764671;0.00608914;0.00893614
108;calc iter;100;2.31793;1.73817;2.39472
108;calc total;1;232.65;232.65;232.65
108;total;1;276.015;276.015;276.015
381;initialize;1;33.3414;33.3414;33.3414
381;async;100;0.0538269;0.0027234;0.180104
381;inner;100;2.25706;1.46083;2.33439
381;wait;100;5.48961e-05;2.582e-05;0.000342396
381;boundary;100;0.00751316;0.00587834;0.00903081
381;calc iter;100;2.31845;1.64398;2.37694
381;calc total;1;232.65;232.65;232.65
381;total;1;276.107;276.107;276.107
109;initialize;1;33.2204;33.2204;33.2204
109;async;100;0.0519423;0.00217488;0.315221
109;inner;100;2.25827;1.41508;2.33329
109;wait;100;5.84147e-05;3.0169e-05;0.000368456
109;boundary;100;0.00764284;0.00603437;0.00874959
109;calc iter;100;2.31792;1.73784;2.3842
109;calc total;1;232.65;232.65;232.65
109;total;1;275.986;275.986;275.986
110;initialize;1;33.2204;33.2204;33.2204
110;async;100;0.0508374;0.00301299;0.314853
110;inner;100;2.26284;1.42327;2.33729
110;wait;100;2.81317e-05;1.8569e-05;0.000209417
110;boundary;100;0.00426526;0.00292257;0.00506185
110;calc iter;100;2.31797;1.74107;2.38749
110;calc total;1;232.65;232.65;232.65
110;total;1;275.986;275.986;275.986
111;initialize;1;33.1982;33.1982;33.1982
111;async;100;0.0505568;0.00226583;0.314033
111;inner;100;2.26294;1.42327;2.33678
111;wait;100;4.37436e-05;2.245e-05;0.000234847
111;boundary;100;0.0044215;0.00300579;0.00533481
111;calc iter;100;2.31797;1.74035;2.38679
111;calc total;1;232.65;232.65;232.65
111;total;1;275.964;275.964;275.964
112;initialize;1;33.2494;33.2494;33.2494
112;async;100;0.515477;0.00198935;0.962062
112;inner;100;1.78658;0.721665;2.31449
112;wait;100;5.33084e-05;2.9179e-05;0.000339226
112;boundary;100;0.00751941;0.00398452;0.00870325
112;calc iter;100;2.30963;1.54444;2.35137
112;calc total;1;232.65;232.65;232.65
112;total;1;276.015;276.015;276.015
113;initialize;1;33.25;33.25;33.25
113;async;100;0.595293;0.00251368;1.06596
113;inner;100;1.69881;0.783001;2.31408
113;wait;100;4.75143e-05;2.766e-05;0.000224088
113;boundary;100;0.00790808;0.00432012;0.00864408
113;calc iter;100;2.30206;1.85331;2.35338
113;calc total;1;232.65;232.65;232.65
113;total;1;276.016;276.016;276.016
114;initialize;1;33.2278;33.2278;33.2278
114;async;100;0.573644;0.00160871;1.03654
114;inner;100;1.71483;1.23853;2.31954
114;wait;100;4.31457e-05;2.79e-05;0.000297197
114;boundary;100;0.00747366;0.00504748;0.00842923
114;calc iter;100;2.29599;2.26902;2.32721
114;calc total;1;232.65;232.65;232.65
114;total;1;275.994;275.994;275.994
115;initialize;1;33.2278;33.2278;33.2278
115;async;100;0.478123;0.000752882;0.935996
115;inner;100;1.80006;1.33016;2.31901
115;wait;100;5.35072e-05;2.957e-05;0.000143569
115;boundary;100;0.00836404;0.00448254;0.00897952
115;calc iter;100;2.2866;2.26237;2.32815
115;calc total;1;232.65;232.65;232.65
115;total;1;275.994;275.994;275.994
116;initialize;1;33.197;33.197;33.197
116;async;100;0.479215;0.00261042;0.950245
116;inner;100;1.79898;1.33116;2.31654
116;wait;100;7.26475e-05;3.391e-05;0.000228128
116;boundary;100;0.00829435;0.00659644;0.00904812
116;calc iter;100;2.28657;2.25307;2.33484
116;calc total;1;232.65;232.65;232.65
116;total;1;275.963;275.963;275.963
117;initialize;1;33.197;33.197;33.197
117;async;100;0.576183;0.00264083;1.05681
117;inner;100;1.71243;1.23559;2.31552
117;wait;100;4.89218e-05;2.962e-05;0.000349476
117;boundary;100;0.00745586;0.00577855;0.00847351
117;calc iter;100;2.29612;2.26398;2.35853
117;calc total;1;232.65;232.65;232.65
117;total;1;275.963;275.963;275.963
385;initialize;1;33.3415;33.3415;33.3415
385;async;100;0.972551;0.00447519;1.42345
385;inner;100;1.32339;0.714347;2.30357
385;wait;100;4.22311e-05;2.302e-05;0.000341737
385;boundary;100;0.00575177;0.00330201;0.00852006
385;calc iter;100;2.30174;1.88217;2.36984
385;calc total;1;232.65;232.65;232.65
385;total;1;276.108;276.108;276.108
118;initialize;1;33.197;33.197;33.197
118;async;100;0.585547;0.00206276;1.05844
118;inner;100;1.70857;0.787011;2.32063
118;wait;100;5.57602e-05;2.58e-05;0.000263407
118;boundary;100;0.00795547;0.00399836;0.00840834
118;calc iter;100;2.30213;1.84339;2.36698
118;calc total;1;232.65;232.65;232.65
118;total;1;275.963;275.963;275.963
386;initialize;1;33.3302;33.3302;33.3302
386;async;100;0.815713;0.00310285;1.35977
386;inner;100;1.47002;0.939969;2.31118
386;wait;100;4.44349e-05;2.889e-05;0.000283988
386;boundary;100;0.00659507;0.00480591;0.00854515
386;calc iter;100;2.29237;2.22574;2.34908
386;calc total;1;232.65;232.65;232.65
386;total;1;276.097;276.097;276.097
119;initialize;1;33.1901;33.1901;33.1901
119;async;100;0.509231;0.0030317;0.951209
119;inner;100;1.79281;0.719834;2.32042
119;wait;100;4.91075e-05;2.843e-05;0.000142028
119;boundary;100;0.00748379;0.0043457;0.00846735
119;calc iter;100;2.30958;1.53735;2.36018
119;calc total;1;232.65;232.65;232.65
119;total;1;275.956;275.956;275.956
387;initialize;1;33.3416;33.3416;33.3416
387;async;100;0.856381;0.00121541;1.24194
387;inner;100;1.41838;1.03606;2.32968
387;wait;100;5.25916e-05;2.746e-05;0.000155978
387;boundary;100;0.0080664;0.00487755;0.0106283
387;calc iter;100;2.28288;2.18206;2.36454
387;calc total;1;232.65;232.65;232.65
387;total;1;276.108;276.108;276.108
120;initialize;1;33.1875;33.1875;33.1875
120;async;100;0.0199308;0.00129986;0.0623571
120;inner;100;2.28894;1.52341;2.3345
120;wait;100;6.59794e-05;4.789e-05;0.000364886
120;boundary;100;0.00872611;0.00770985;0.00920596
120;calc iter;100;2.31767;1.5339;2.3493
120;calc total;1;232.65;232.65;232.65
120;total;1;275.953;275.953;275.953
388;initialize;1;33.3396;33.3396;33.3396
388;async;100;0.908192;0.00348167;1.34792
388;inner;100;1.36665;0.940445;2.31094
388;wait;100;5.69755e-05;3.594e-05;0.000204468
388;boundary;100;0.00804907;0.00541278;0.0107751
388;calc iter;100;2.28296;2.21995;2.35402
388;calc total;1;232.65;232.65;232.65
388;total;1;276.106;276.106;276.106
121;initialize;1;33.1875;33.1875;33.1875
121;async;100;0.0117979;0.00301873;0.036059
121;inner;100;2.2985;1.52255;2.3402
121;wait;100;5.05121e-05;2.925e-05;0.000197148
121;boundary;100;0.00732743;0.00530199;0.00839441
121;calc iter;100;2.31768;1.53255;2.35623
121;calc total;1;232.65;232.65;232.65
121;total;1;275.953;275.953;275.953
389;initialize;1;33.3311;33.3311;33.3311
389;async;100;0.824614;0.00277479;1.31287
389;inner;100;1.45882;0.989638;2.30917
389;wait;100;4.69601e-05;3.205e-05;0.000339646
389;boundary;100;0.00708616;0.00554474;0.00864181
389;calc iter;100;2.29057;2.23042;2.35711
389;calc total;1;232.65;232.65;232.65
389;total;1;276.097;276.097;276.097
122;initialize;1;33.1875;33.1875;33.1875
122;async;100;0.00673288;0.00103386;0.0312921
122;inner;100;2.30449;1.53063;2.3448
122;wait;100;2.96119e-05;1.854e-05;0.000133378
122;boundary;100;0.00645956;0.00286332;0.00767609
122;calc iter;100;2.31772;1.53455;2.36686
122;calc total;1;232.65;232.65;232.65
122;total;1;275.953;275.953;275.953
123;initialize;1;33.1875;33.1875;33.1875
123;async;100;0.00750786;0.00108135;0.0309833
123;inner;100;2.30424;1.53073;2.34446
123;wait;100;3.72057e-05;2.4849e-05;0.000249587
123;boundary;100;0.00592395;0.0029405;0.00761085
123;calc iter;100;2.31771;1.53529;2.36474
123;calc total;1;232.65;232.65;232.65
123;total;1;275.953;275.953;275.953
124;initialize;1;33.1484;33.1484;33.1484
124;async;100;0.00736692;0.000712482;0.0785343
124;inner;100;2.30256;1.52086;2.33782
124;wait;100;5.29445e-05;3.268e-05;0.000185648
124;boundary;100;0.00766855;0.00556893;0.0088921
124;calc iter;100;2.31765;1.5302;2.39639
124;calc total;1;232.65;232.65;232.65
124;total;1;275.914;275.914;275.914
125;initialize;1;33.1483;33.1483;33.1483
125;async;100;0.00668107;0.00268703;0.037464
125;inner;100;2.3034;1.52111;2.3389
125;wait;100;5.64735e-05;2.8279e-05;0.000365726
125;boundary;100;0.00752526;0.00568656;0.00874742
125;calc iter;100;2.31767;1.53222;2.36709
125;calc total;1;232.65;232.65;232.65
125;total;1;275.915;275.915;275.915
126;initialize;1;33.1484;33.1484;33.1484
126;async;100;0.00409486;0.000514464;0.0388234
126;inner;100;2.30838;1.52816;2.34402
126;wait;100;2.91589e-05;1.834e-05;0.000139908
126;boundary;100;0.00519699;0.00317572;0.00714958
126;calc iter;100;2.3177;1.53251;2.37319
126;calc total;1;232.65;232.65;232.65
126;total;1;275.914;275.914;275.914
127;initialize;1;33.1484;33.1484;33.1484
127;async;100;0.00443154;0.000505615;0.0383398
127;inner;100;2.30815;1.52838;2.3439
127;wait;100;5.02647e-05;3.082e-05;0.000248477
127;boundary;100;0.00506603;0.00330384;0.00773847
127;calc iter;100;2.3177;1.53278;2.37288
127;calc total;1;232.65;232.65;232.65
127;total;1;275.914;275.914;275.914
390;initialize;1;33.3399;33.3399;33.3399
390;async;100;0.986521;0.00326586;1.40226
390;inner;100;1.30766;0.717612;2.31565
390;wait;100;3.88323e-05;2.659e-05;0.000174938
390;boundary;100;0.00611802;0.00346112;0.00696745
390;calc iter;100;2.30034;1.97501;2.35084
390;calc total;1;232.65;232.65;232.65
390;total;1;276.106;276.106;276.106
391;initialize;1;33.3418;33.3418;33.3418
391;async;100;0.988367;0.00328991;1.54074
391;inner;100;1.3162;0.680799;2.31524
391;wait;100;4.40752e-05;2.7679e-05;0.000286697
391;boundary;100;0.00597613;0.00424799;0.00819781
391;calc iter;100;2.31059;1.74686;2.43277
391;calc total;1;232.65;232.65;232.65
391;total;1;276.108;276.108;276.108
392;initialize;1;33.3421;33.3421;33.3421
392;async;100;0.114301;0.00280601;0.347499
392;inner;100;2.19823;1.40247;2.32705
392;wait;100;6.17662e-05;4.3909e-05;0.000408916
392;boundary;100;0.00870719;0.00674906;0.00924062
392;calc iter;100;2.3213;1.75837;2.37315
392;calc total;1;232.65;232.65;232.65
392;total;1;276.108;276.108;276.108
393;initialize;1;33.3386;33.3386;33.3386
393;async;100;0.106483;0.00335434;0.346032
393;inner;100;2.20687;1.40387;2.32676
393;wait;100;4.43595e-05;3.4059e-05;0.000251887
393;boundary;100;0.00791148;0.00650629;0.00844518
393;calc iter;100;2.32132;1.75646;2.3711
393;calc total;1;232.65;232.65;232.65
393;total;1;276.104;276.104;276.104
394;initialize;1;33.3409;33.3409;33.3409
394;async;100;0.106694;0.00452863;0.347418
394;inner;100;2.2103;1.40923;2.3301
394;wait;100;3.25889e-05;2.013e-05;0.000148048
394;boundary;100;0.00434863;0.00310408;0.00499894
394;calc iter;100;2.32137;1.75978;2.3711
394;calc total;1;232.65;232.65;232.65
394;total;1;276.107;276.107;276.107
395;initialize;1;33.3353;33.3353;33.3353
395;async;100;0.10539;0.00491604;0.345361
395;inner;100;2.21102;1.41018;2.32918
395;wait;100;3.93368e-05;2.4529e-05;0.000193808
395;boundary;100;0.00491089;0.00307834;0.00554344
395;calc iter;100;2.32136;1.75865;2.37085
395;calc total;1;232.65;232.65;232.65
395;total;1;276.101;276.101;276.101
396;initialize;1;33.3421;33.3421;33.3421
396;async;100;0.104329;0.00325472;0.342199
396;inner;100;2.20915;1.40376;2.32792
396;wait;100;5.60736e-05;3.155e-05;0.000205238
396;boundary;100;0.0077639;0.00534433;0.00875903
396;calc iter;100;2.3213;1.75358;2.37427
396;calc total;1;232.65;232.65;232.65
396;total;1;276.108;276.108;276.108
397;initialize;1;33.3424;33.3424;33.3424
397;async;100;0.104657;0.00309315;0.342006
397;inner;100;2.20854;1.40235;2.32674
397;wait;100;6.13466e-05;3.447e-05;0.000369057
397;boundary;100;0.00802503;0.00622316;0.00874527
397;calc iter;100;2.32128;1.75266;2.37257
397;calc total;1;232.65;232.65;232.65
397;total;1;276.108;276.108;276.108
398;initialize;1;33.3367;33.3367;33.3367
398;async;100;0.103373;0.00275952;0.341676
398;inner;100;2.21375;1.41062;2.33039
398;wait;100;3.07932e-05;2.135e-05;0.000199628
398;boundary;100;0.00418727;0.00324323;0.00455703
398;calc iter;100;2.32134;1.75556;2.37189
398;calc total;1;232.65;232.65;232.65
398;total;1;276.103;276.103;276.103
399;initialize;1;33.3421;33.3421;33.3421
399;async;100;0.103228;0.00314863;0.341013
399;inner;100;2.21365;1.41076;2.33034
399;wait;100;4.27013e-05;2.1e-05;0.000136419
399;boundary;100;0.00441447;0.00328952;0.00504136
399;calc iter;100;2.32133;1.75509;2.37203
399;calc total;1;232.65;232.65;232.65
399;total;1;276.108;276.108;276.108
400;initialize;1;33.3404;33.3404;33.3404
400;async;100;0.474328;0.00335287;0.843863
400;inner;100;1.83301;0.763303;2.32247
400;wait;100;4.83784e-05;3.1e-05;0.000317357
400;boundary;100;0.00747741;0.0040438;0.0085071
400;calc iter;100;2.31486;1.51975;2.36825
400;calc total;1;232.65;232.65;232.65
400;total;1;276.106;276.106;276.106
401;initialize;1;33.3413;33.3413;33.3413
401;async;100;0.556868;0.00267944;1.01167
401;inner;100;1.74363;0.871342;2.32187
401;wait;100;4.92707e-05;3.17e-05;0.000185238
401;boundary;100;0.00789461;0.00592558;0.00860026
401;calc iter;100;2.30844;1.88897;2.35036
401;calc total;1;232.65;232.65;232.65
401;total;1;276.107;276.107;276.107
402;initialize;1;33.3424;33.3424;33.3424
402;async;100;0.534735;0.000769832;0.987394
402;inner;100;1.76035;1.30362;2.32692
402;wait;100;4.46923e-05;3.3239e-05;0.000180508
402;boundary;100;0.00752391;0.00485548;0.00837546
402;calc iter;100;2.30266;2.27488;2.35045
402;calc total;1;232.65;232.65;232.65
402;total;1;276.108;276.108;276.108
403;initialize;1;33.3357;33.3357;33.3357
403;async;100;0.441692;0.000713213;0.833995
403;inner;100;1.8443;1.45042;2.32655
403;wait;100;5.85578e-05;3.2859e-05;0.000169808
403;boundary;100;0.00822369;0.00481756;0.00898624
403;calc iter;100;2.29428;2.27248;2.35176
403;calc total;1;232.65;232.65;232.65
403;total;1;276.101;276.101;276.101
404;initialize;1;33.3338;33.3338;33.3338
404;async;100;0.441833;0.0015375;0.821502
404;inner;100;1.84412;1.44923;2.32333
404;wait;100;6.16589e-05;3.938e-05;0.000284227
404;boundary;100;0.00831111;0.00547741;0.00891674
404;calc iter;100;2.29433;2.2734;2.3552
404;calc total;1;232.65;232.65;232.65
404;total;1;276.1;276.1;276.1
405;initialize;1;33.3365;33.3365;33.3365
405;async;100;0.540508;0.00266232;0.996689
405;inner;100;1.75455;1.28737;2.32103
405;wait;100;4.84592e-05;3.1379e-05;0.000322146
405;boundary;100;0.00753814;0.00607536;0.0083854
405;calc iter;100;2.30264;2.27763;2.35574
405;calc total;1;232.65;232.65;232.65
405;total;1;276.103;276.103;276.103
406;initialize;1;33.3405;33.3405;33.3405
406;async;100;0.544829;0.00199391;0.997807
406;inner;100;1.75561;0.871623;2.32682
406;wait;100;4.90915e-05;3.283e-05;0.000201668
406;boundary;100;0.00790327;0.0049348;0.00841276
406;calc iter;100;2.3084;1.87055;2.35457
406;calc total;1;232.65;232.65;232.65
406;total;1;276.107;276.107;276.107
407;initialize;1;33.3378;33.3378;33.3378
407;async;100;0.468429;0.00329714;0.839435
407;inner;100;1.8389;0.763059;2.32683
407;wait;100;5.12439e-05;3.2399e-05;0.000145818
407;boundary;100;0.0074749;0.00406046;0.00844378
407;calc iter;100;2.31486;1.52558;2.36753
407;calc total;1;232.65;232.65;232.65
407;total;1;276.104;276.104;276.104
408;initialize;1;33.1967;33.1967;33.1967
408;async;100;0.00767984;0.000949231;0.0118568
408;inner;100;2.3064;1.55023;2.35919
408;wait;100;6.19961e-05;4.9889e-05;0.000304937
408;boundary;100;0.00864859;0.00718401;0.00926775
408;calc iter;100;2.32279;1.56125;2.37367
408;calc total;1;232.65;232.65;232.65
408;total;1;275.963;275.963;275.963
409;initialize;1;33.34;33.34;33.34
409;async;100;0.00505713;0.00381721;0.0059109
409;inner;100;2.31116;1.55091;2.365
409;wait;100;5.57403e-05;3.597e-05;0.000185328
409;boundary;100;0.00652969;0.00492715;0.00743883
409;calc iter;100;2.32281;1.56046;2.37682
409;calc total;1;232.65;232.65;232.65
409;total;1;276.106;276.106;276.106
410;initialize;1;33.1177;33.1177;33.1177
410;async;100;0.00120994;0.00102674;0.00393443
410;inner;100;2.31573;1.55692;2.36929
410;wait;100;2.73194e-05;2.0059e-05;0.000138488
410;boundary;100;0.00588121;0.0027885;0.00630405
410;calc iter;100;2.32285;1.56085;2.37657
410;calc total;1;232.65;232.65;232.65
410;total;1;275.883;275.883;275.883
411;initialize;1;33.3412;33.3412;33.3412
411;async;100;0.00268504;0.00136113;0.00431375
411;inner;100;2.31537;1.55634;2.36892
411;wait;100;3.4001e-05;2.53e-05;0.000206348
411;boundary;100;0.00474483;0.00292525;0.00575559
411;calc iter;100;2.32284;1.56182;2.37656
411;calc total;1;232.65;232.65;232.65
411;total;1;276.107;276.107;276.107
412;initialize;1;33.1975;33.1975;33.1975
412;async;100;0.00333918;0.000958771;0.0083791
412;inner;100;2.31226;1.54959;2.36621
412;wait;100;5.14615e-05;3.1549e-05;0.000188728
412;boundary;100;0.00713264;0.00563089;0.00880484
412;calc iter;100;2.32279;1.56087;2.37585
412;calc total;1;232.65;232.65;232.65
412;total;1;275.963;275.963;275.963
413;initialize;1;33.3422;33.3422;33.3422
413;async;100;0.00341452;0.00275131;0.00481971
413;inner;100;2.31202;1.54954;2.36646
413;wait;100;5.96277e-05;3.346e-05;0.000300497
413;boundary;100;0.00727911;0.00620329;0.00811884
413;calc iter;100;2.32278;1.56056;2.37682
413;calc total;1;232.65;232.65;232.65
413;total;1;276.108;276.108;276.108
414;initialize;1;33.1839;33.1839;33.1839
414;async;100;0.000718094;0.000511135;0.00310932
414;inner;100;2.31728;1.5569;2.37085
414;wait;100;3.14249e-05;2.5399e-05;0.000134558
414;boundary;100;0.00477323;0.00345505;0.00594223
414;calc iter;100;2.3228;1.56096;2.37626
414;calc total;1;232.65;232.65;232.65
414;total;1;275.95;275.95;275.95
415;initialize;1;33.3395;33.3395;33.3395
415;async;100;0.00088107;0.000487305;0.00309568
415;inner;100;2.31692;1.55733;2.37057
415;wait;100;4.62831e-05;2.674e-05;0.000219418
415;boundary;100;0.00495747;0.00342178;0.00546298
415;calc iter;100;2.3228;1.56152;2.37653
415;calc total;1;232.65;232.65;232.65
415;total;1;276.105;276.105;276.105
416;initialize;1;33.3418;33.3418;33.3418
416;async;100;0.968585;0.00300935;1.53934
416;inner;100;1.3358;0.681648;2.31506
416;wait;100;4.11842e-05;2.766e-05;0.000179538
416;boundary;100;0.00602073;0.00396081;0.00838713
416;calc iter;100;2.31045;1.71695;2.4492
416;calc total;1;232.65;232.65;232.65
416;total;1;276.108;276.108;276.108
417;initialize;1;33.3421;33.3421;33.3421
417;async;100;0.972866;0.00283994;1.38518
417;inner;100;1.3215;0.717133;2.31394
417;wait;100;4.56202e-05;2.712e-05;0.000307517
417;boundary;100;0.00608518;0.0035055;0.00866706
417;calc iter;100;2.3005;1.94934;2.37426
417;calc total;1;232.65;232.65;232.65
417;total;1;276.108;276.108;276.108
418;initialize;1;33.1172;33.1172;33.1172
418;async;100;0.801293;0.00307509;1.29886
418;inner;100;1.4828;0.996469;2.3194
418;wait;100;4.06708e-05;2.837e-05;0.000258997
418;boundary;100;0.00688865;0.00455062;0.0126027
418;calc iter;100;2.29103;2.22822;2.37302
418;calc total;1;232.65;232.65;232.65
418;total;1;275.883;275.883;275.883
419;initialize;1;33.1777;33.1777;33.1777
419;async;100;0.874014;0.0042439;1.29683
419;inner;100;1.40065;0.981352;2.31936
419;wait;100;5.91894e-05;3.39e-05;0.000171118
419;boundary;100;0.0080532;0.00466278;0.0107139
419;calc iter;100;2.28278;2.22829;2.35288
419;calc total;1;232.65;232.65;232.65
419;total;1;275.944;275.944;275.944
420;initialize;1;33.265;33.265;33.265
420;async;100;0.880425;0.00384786;1.34406
420;inner;100;1.39441;0.946381;2.31779
420;wait;100;5.86148e-05;3.867e-05;0.000301257
420;boundary;100;0.00805474;0.00569105;0.0107092
420;calc iter;100;2.28295;2.21813;2.37083
420;calc total;1;232.65;232.65;232.65
420;total;1;276.031;276.031;276.031
421;initialize;1;33.2993;33.2993;33.2993
421;async;100;0.80605;0.00398545;1.29029
421;inner;100;1.4777;1.00187;2.31771
421;wait;100;4.33808e-05;2.7749e-05;0.000208328
421;boundary;100;0.00702316;0.00442264;0.0103818
421;calc iter;100;2.29082;2.22308;2.38026
421;calc total;1;232.65;232.65;232.65
421;total;1;276.065;276.065;276.065
422;initialize;1;33.2993;33.2993;33.2993
422;async;100;0.971558;0.00334593;1.38666
422;inner;100;1.3226;0.719721;2.3211
422;wait;100;3.89917e-05;2.256e-05;0.000163228
422;boundary;100;0.00619706;0.00351548;0.00839785
422;calc iter;100;2.3004;1.96706;2.37523
422;calc total;1;232.65;232.65;232.65
422;total;1;276.065;276.065;276.065
423;initialize;1;33.3423;33.3423;33.3423
423;async;100;0.963147;0.00454768;1.54139
423;inner;100;1.34097;0.681726;2.32063
423;wait;100;4.36577e-05;2.784e-05;0.000133238
423;boundary;100;0.00622363;0.00406033;0.00838459
423;calc iter;100;2.31039;1.72384;2.44369
423;calc total;1;232.65;232.65;232.65
423;total;1;276.108;276.108;276.108
424;initialize;1;33.0393;33.0393;33.0393
424;async;100;0.112552;0.0030596;0.367348
424;inner;100;2.19992;1.39582;2.33685
424;wait;100;7.62598e-05;6.0889e-05;0.000202618
424;boundary;100;0.00867453;0.00457679;0.0105974
424;calc iter;100;2.32123;1.77241;2.37219
424;calc total;1;232.65;232.65;232.65
424;total;1;275.805;275.805;275.805
425;initialize;1;33.0793;33.0793;33.0793
425;async;100;0.0996494;0.0054326;0.363485
425;inner;100;2.2161;1.39919;2.33721
425;wait;100;5.03978e-05;3.082e-05;0.000189828
425;boundary;100;0.00545731;0.00399838;0.00702265
425;calc iter;100;2.32126;1.76937;2.37906
425;calc total;1;232.65;232.65;232.65
425;total;1;275.845;275.845;275.845
426;initialize;1;33.3418;33.3418;33.3418
426;async;100;0.101893;0.00380613;0.365085
426;inner;100;2.21491;1.40296;2.33279
426;wait;100;3.21938e-05;2.322e-05;0.000263418
426;boundary;100;0.00446207;0.00295149;0.00700762
426;calc iter;100;2.3213;1.77102;2.37993
426;calc total;1;232.65;232.65;232.65
426;total;1;276.108;276.108;276.108
427;initialize;1;33.3015;33.3015;33.3015
427;async;100;0.100913;0.00352844;0.363742
427;inner;100;2.21542;1.4052;2.33436
427;wait;100;3.90041e-05;2.108e-05;0.000247708
427;boundary;100;0.00492307;0.00292616;0.00563369
427;calc iter;100;2.3213;1.77189;2.37984
427;calc total;1;232.65;232.65;232.65
427;total;1;276.067;276.067;276.067
428;initialize;1;33.3377;33.3377;33.3377
428;async;100;0.100377;0.00246746;0.360219
428;inner;100;2.21301;1.40034;2.33037
428;wait;100;5.46365e-05;2.607e-05;0.000335787
428;boundary;100;0.00781475;0.00600533;0.00902357
428;calc iter;100;2.32125;1.76783;2.38048
428;calc total;1;232.65;232.65;232.65
428;total;1;276.104;276.104;276.104
429;initialize;1;33.3377;33.3377;33.3377
429;async;100;0.100679;0.0030092;0.359824
429;inner;100;2.21251;1.39886;2.32935
429;wait;100;6.68237e-05;3.826e-05;0.000231358
429;boundary;100;0.00798683;0.00637073;0.0088471
429;calc iter;100;2.32124;1.76681;2.38294
429;calc total;1;232.65;232.65;232.65
429;total;1;276.104;276.104;276.104
430;initialize;1;33.3392;33.3392;33.3392
430;async;100;0.0989346;0.00390313;0.359486
430;inner;100;2.21816;1.40699;2.3353
430;wait;100;3.40826e-05;2.165e-05;0.000184848
430;boundary;100;0.00416712;0.00301356;0.00536133
430;calc iter;100;2.32129;1.76952;2.3813
430;calc total;1;232.65;232.65;232.65
430;total;1;276.105;276.105;276.105
431;initialize;1;33.3421;33.3421;33.3421
431;async;100;0.0989594;0.0034118;0.359475
431;inner;100;2.21787;1.40623;2.33468
431;wait;100;4.44215e-05;2.83e-05;0.000252508
431;boundary;100;0.00441104;0.00334113;0.00550883
431;calc iter;100;2.32128;1.76909;2.38119
431;calc total;1;232.65;232.65;232.65
431;total;1;276.108;276.108;276.108
432;initialize;1;33.3396;33.3396;33.3396
432;async;100;0.836414;0.00361844;1.49225
432;inner;100;1.46538;0.698264;2.31475
432;wait;100;4.72518e-05;2.925e-05;0.000183508
432;boundary;100;0.00664972;0.00396615;0.00812412
432;calc iter;100;2.3085;1.81317;2.4258
432;calc total;1;232.65;232.65;232.65
432;total;1;276.106;276.106;276.106
433;initialize;1;33.3349;33.3349;33.3349
433;async;100;0.853409;0.00305698;1.4825
433;inner;100;1.43735;0.717125;2.31299
433;wait;100;4.30696e-05;2.6539e-05;0.000318047
433;boundary;100;0.00677067;0.0040075;0.00857932
433;calc iter;100;2.29758;1.88699;2.44302
433;calc total;1;232.65;232.65;232.65
433;total;1;276.101;276.101;276.101
434;initialize;1;33.1234;33.1234;33.1234
434;async;100;0.851658;0.00258587;1.56184
434;inner;100;1.42826;0.77062;2.31811
434;wait;100;3.95165e-05;2.8279e-05;0.000163079
434;boundary;100;0.00695559;0.00494066;0.00842004
434;calc iter;100;2.28692;2.21379;2.39113
434;calc total;1;232.65;232.65;232.65
434;total;1;275.889;275.889;275.889
435;initialize;1;33.0802;33.0802;33.0802
435;async;100;0.71298;0.00263153;1.25776
435;inner;100;1.55457;1.11705;2.31779
435;wait;100;5.45758e-05;3.6159e-05;0.000163069
435;boundary;100;0.00762615;0.00497133;0.0112875
435;calc iter;100;2.27524;2.05916;2.55172
435;calc total;1;232.65;232.65;232.65
435;total;1;275.846;275.846;275.846
436;initialize;1;33.0804;33.0804;33.0804
436;async;100;0.711532;0.00285845;1.22094
436;inner;100;1.55536;1.10891;2.31482
436;wait;100;5.20712e-05;3.129e-05;0.000175559
436;boundary;100;0.00762575;0.00466528;0.0106649
436;calc iter;100;2.27458;2.00535;2.47246
436;calc total;1;232.65;232.65;232.65
436;total;1;275.847;275.847;275.847
437;initialize;1;33.1148;33.1148;33.1148
437;async;100;0.845893;0.00371227;1.59589
437;inner;100;1.43312;0.747926;2.31366
437;wait;100;4.63069e-05;3.0769e-05;0.000304757
437;boundary;100;0.00720153;0.00509962;0.00832415
437;calc iter;100;2.28626;2.21242;2.38679
437;calc total;1;232.65;232.65;232.65
437;total;1;275.881;275.881;275.881
438;initialize;1;33.0543;33.0543;33.0543
438;async;100;0.840344;0.00269179;1.43735
438;inner;100;1.44996;0.719287;2.3183
438;wait;100;4.68332e-05;2.847e-05;0.000149499
438;boundary;100;0.00680487;0.00430427;0.00893167
438;calc iter;100;2.29716;1.8995;2.47115
438;calc total;1;232.65;232.65;232.65
438;total;1;275.82;275.82;275.82
439;initialize;1;33.3284;33.3284;33.3284
439;async;100;0.833967;0.00382827;1.51462
439;inner;100;1.46764;0.69764;2.31785
439;wait;100;4.50623e-05;2.7539e-05;0.000201659
439;boundary;100;0.0066535;0.00430671;0.00838386
439;calc iter;100;2.30831;1.83966;2.46242
439;calc total;1;232.65;232.65;232.65
439;total;1;276.095;276.095;276.095
440;initialize;1;33.042;33.042;33.042
440;async;100;0.116222;0.00110614;0.256614
440;inner;100;2.19305;1.4408;2.33216
440;wait;100;6.24976e-05;4.4609e-05;0.000289467
440;boundary;100;0.00867638;0.00524625;0.0107418
440;calc iter;100;2.31802;1.67691;2.37018
440;calc total;1;232.65;232.65;232.65
440;total;1;275.808;275.808;275.808
441;initialize;1;33.0512;33.0512;33.0512
441;async;100;0.0926145;0.00451831;0.242297
441;inner;100;2.21804;1.44356;2.33186
441;wait;100;5.22762e-05;4.015e-05;0.000176489
441;boundary;100;0.00737216;0.00469876;0.00846918
441;calc iter;100;2.31808;1.66638;2.39452
441;calc total;1;232.65;232.65;232.65
441;total;1;275.817;275.817;275.817
442;initialize;1;33.2417;33.2417;33.2417
442;async;100;0.0902258;0.00132381;0.240495
442;inner;100;2.22237;1.45052;2.33566
442;wait;100;3.00025e-05;2.165e-05;0.000196528
442;boundary;100;0.00550464;0.00339399;0.00768398
442;calc iter;100;2.31813;1.66855;2.39716
442;calc total;1;232.65;232.65;232.65
442;total;1;276.008;276.008;276.008
443;initialize;1;33.3354;33.3354;33.3354
443;async;100;0.0903057;0.000818132;0.24017
443;inner;100;2.22236;1.45209;2.33539
443;wait;100;3.61386e-05;2.213e-05;0.000128848
443;boundary;100;0.00542931;0.00322198;0.00772132
443;calc iter;100;2.31814;1.67042;2.39508
443;calc total;1;232.65;232.65;232.65
443;total;1;276.101;276.101;276.101
444;initialize;1;33.2437;33.2437;33.2437
444;async;100;0.0862848;0.000797992;0.229266
444;inner;100;2.22455;1.44773;2.34613
444;wait;100;6.13216e-05;3.086e-05;0.000215458
444;boundary;100;0.00721642;0.00529649;0.00916783
444;calc iter;100;2.31811;1.66698;2.41211
444;calc total;1;232.65;232.65;232.65
444;total;1;276.01;276.01;276.01
445;initialize;1;33.1961;33.1961;33.1961
445;async;100;0.0863954;0.0026555;0.23453
445;inner;100;2.22418;1.44522;2.3435
445;wait;100;5.45216e-05;3.115e-05;0.000317347
445;boundary;100;0.00747313;0.00561794;0.00886682
445;calc iter;100;2.3181;1.66684;2.40228
445;calc total;1;232.65;232.65;232.65
445;total;1;275.962;275.962;275.962
446;initialize;1;33.3422;33.3422;33.3422
446;async;100;0.0853587;0.000702423;0.2349
446;inner;100;2.22849;1.45293;2.35083
446;wait;100;2.79709e-05;2.017e-05;0.000146799
446;boundary;100;0.00427611;0.00282978;0.00738771
446;calc iter;100;2.31816;1.66768;2.41154
446;calc total;1;232.65;232.65;232.65
446;total;1;276.108;276.108;276.108
447;initialize;1;33.244;33.244;33.244
447;async;100;0.0853686;0.000672553;0.234474
447;inner;100;2.22839;1.4528;2.35024
447;wait;100;3.95399e-05;2.604e-05;0.000245017
447;boundary;100;0.00435169;0.00291185;0.00740323
447;calc iter;100;2.31815;1.66794;2.41103
447;calc total;1;232.65;232.65;232.65
447;total;1;276.01;276.01;276.01
448;initialize;1;33.3415;33.3415;33.3415
448;async;100;0.755926;0.00301133;1.31407
448;inner;100;1.5428;0.668878;2.31621
448;wait;100;5.25302e-05;2.956e-05;0.000316027
448;boundary;100;0.00745358;0.00426387;0.0122646
448;calc iter;100;2.30623;1.75658;2.61784
448;calc total;1;232.65;232.65;232.65
448;total;1;276.107;276.107;276.107
449;initialize;1;33.1164;33.1164;33.1164
449;async;100;0.857034;0.0028217;1.62007
449;inner;100;1.43193;0.726641;2.31541
449;wait;100;4.86281e-05;2.347e-05;0.000225578
449;boundary;100;0.00696162;0.00349802;0.00894818
449;calc iter;100;2.29598;1.98656;2.53235
449;calc total;1;232.65;232.65;232.65
449;total;1;275.882;275.882;275.882
450;initialize;1;33.3315;33.3315;33.3315
450;async;100;0.659346;0.00219789;1.25382
450;inner;100;1.62201;1.02857;2.32016
450;wait;100;4.36599e-05;2.9149e-05;0.000132849
450;boundary;100;0.00714773;0.00462108;0.00872154
450;calc iter;100;2.28855;2.09057;2.62695
450;calc total;1;232.65;232.65;232.65
450;total;1;276.097;276.097;276.097
451;initialize;1;33.1959;33.1959;33.1959
451;async;100;0.710591;0.00284651;1.3992
451;inner;100;1.56086;0.876649;2.31983
451;wait;100;5.60953e-05;3.355e-05;0.000231978
451;boundary;100;0.00823242;0.00470725;0.0141297
451;calc iter;100;2.27974;1.83861;2.60159
451;calc total;1;232.65;232.65;232.65
451;total;1;275.962;275.962;275.962
452;initialize;1;33.3388;33.3388;33.3388
452;async;100;0.71505;0.00230947;1.45608
452;inner;100;1.55782;0.829347;2.31475
452;wait;100;5.94103e-05;3.658e-05;0.000226987
452;boundary;100;0.00820274;0.00590606;0.00891026
452;calc iter;100;2.28113;2.00767;2.50273
452;calc total;1;232.65;232.65;232.65
452;total;1;276.105;276.105;276.105
453;initialize;1;33.3285;33.3285;33.3285
453;async;100;0.659669;0.00311739;1.28411
453;inner;100;1.62322;0.999831;2.31387
453;wait;100;4.32031e-05;2.788e-05;0.000298297
453;boundary;100;0.00702079;0.00446836;0.00850579
453;calc iter;100;2.28996;2.11257;2.5047
453;calc total;1;232.65;232.65;232.65
453;total;1;276.094;276.094;276.094
454;initialize;1;33.3421;33.3421;33.3421
454;async;100;0.84917;0.00115537;1.57983
454;inner;100;1.44145;0.713367;2.31902
454;wait;100;5.07253e-05;2.663e-05;0.000182949
454;boundary;100;0.00683211;0.00356735;0.00851236
454;calc iter;100;2.29751;2.18119;2.41738
454;calc total;1;232.65;232.65;232.65
454;total;1;276.108;276.108;276.108
455;initialize;1;33.342;33.342;33.342
455;async;100;0.745011;0.00256081;1.35557
455;inner;100;1.55529;0.670749;2.31882
455;wait;100;4.57583e-05;2.752e-05;0.000265118
455;boundary;100;0.00719648;0.003987;0.00845225
455;calc iter;100;2.30755;1.72208;2.43764
455;calc total;1;232.65;232.65;232.65
455;total;1;276.108;276.108;276.108
456;initialize;1;33.3424;33.3424;33.3424
456;async;100;0.12974;0.00215603;0.539376
456;inner;100;2.18038;1.21689;2.3313
456;wait;100;5.81059e-05;3.368e-05;0.000226197
456;boundary;100;0.0082086;0.00478404;0.00902029
456;calc iter;100;2.31839;1.76108;2.47073
456;calc total;1;232.65;232.65;232.65
456;total;1;276.108;276.108;276.108
457;initialize;1;33.339;33.339;33.339
457;async;100;0.115279;0.00262412;0.539946
457;inner;100;2.19598;1.21674;2.33129
457;wait;100;4.89678e-05;2.9619e-05;0.000330787
457;boundary;100;0.00715686;0.00417913;0.00855289
457;calc iter;100;2.31846;1.7609;2.37783
457;calc total;1;232.65;232.65;232.65
457;total;1;276.105;276.105;276.105
458;initialize;1;33.3422;33.3422;33.3422
458;async;100;0.11422;0.00294179;0.540533
458;inner;100;2.19926;1.22142;2.3355
458;wait;100;3.16419e-05;1.7779e-05;0.000242758
458;boundary;100;0.00504124;0.00286366;0.00759973
458;calc iter;100;2.31855;1.76484;2.38132
458;calc total;1;232.65;232.65;232.65
458;total;1;276.108;276.108;276.108
459;initialize;1;33.34;33.34;33.34
459;async;100;0.113922;0.00397784;0.538921
459;inner;100;2.19943;1.22375;2.33456
459;wait;100;3.47772e-05;1.786e-05;0.000141269
459;boundary;100;0.00516392;0.00285475;0.00794503
459;calc iter;100;2.31855;1.76554;2.37952
459;calc total;1;232.65;232.65;232.65
459;total;1;276.106;276.106;276.106
460;initialize;1;33.3424;33.3424;33.3424
460;async;100;0.121314;0.000963241;0.540515
460;inner;100;2.19;1.19932;2.33204
460;wait;100;4.59273e-05;2.609e-05;0.000348297
460;boundary;100;0.00634448;0.0039057;0.00871025
460;calc iter;100;2.31771;1.74377;2.42097
460;calc total;1;232.65;232.65;232.65
460;total;1;276.108;276.108;276.108
461;initialize;1;33.2417;33.2417;33.2417
461;async;100;0.119791;0.00222974;0.539113
461;inner;100;2.18994;1.20119;2.3302
461;wait;100;5.42493e-05;3.315e-05;0.000228718
461;boundary;100;0.00747792;0.00512821;0.0122186
461;calc iter;100;2.31727;1.74547;2.4054
461;calc total;1;232.65;232.65;232.65
461;total;1;276.008;276.008;276.008
462;initialize;1;33.3422;33.3422;33.3422
462;async;100;0.121347;0.00134422;0.523914
462;inner;100;2.18911;1.203;2.33729
462;wait;100;3.89876e-05;2.2479e-05;0.000142438
462;boundary;100;0.00633517;0.00360588;0.00884975
462;calc iter;100;2.31684;1.73444;2.48659
462;calc total;1;232.65;232.65;232.65
462;total;1;276.108;276.108;276.108
463;initialize;1;33.0797;33.0797;33.0797
463;async;100;0.127625;0.00223707;0.479186
463;inner;100;2.18189;1.18107;2.33602
463;wait;100;4.85511e-05;2.365e-05;0.000196838
463;boundary;100;0.00662898;0.00367956;0.0108161
463;calc iter;100;2.31619;1.67115;2.48728
463;calc total;1;232.65;232.65;232.65
463;total;1;275.846;275.846;275.846
464;initialize;1;33.1231;33.1231;33.1231
464;async;100;0.445919;0.00353712;0.743424
464;inner;100;1.85855;0.784121;2.31837
464;wait;100;5.10326e-05;3.133e-05;0.000166709
464;boundary;100;0.00762669;0.00428575;0.0129703
464;calc iter;100;2.31215;1.49974;2.58475
464;calc total;1;232.65;232.65;232.65
464;total;1;275.889;275.889;275.889
465;initialize;1;33.3336;33.3336;33.3336
465;async;100;0.52003;0.00267191;0.989946
465;inner;100;1.77858;0.933229;2.31643
465;wait;100;5.51718e-05;2.9739e-05;0.000332626
465;boundary;100;0.00788492;0.00645637;0.00829347
465;calc iter;100;2.30656;1.907;2.67896
465;calc total;1;232.65;232.65;232.65
465;total;1;276.099;276.099;276.099
466;initialize;1;33.3315;33.3315;33.3315
466;async;100;0.492775;0.000910481;0.931586
466;inner;100;1.80072;1.36636;2.32116
466;wait;100;4.40714e-05;3.133e-05;0.000218167
466;boundary;100;0.00769068;0.00476565;0.00918514
466;calc iter;100;2.30123;2.15801;2.58051
466;calc total;1;232.65;232.65;232.65
466;total;1;276.097;276.097;276.097
467;initialize;1;33.3385;33.3385;33.3385
467;async;100;0.410192;0.000844442;0.74159
467;inner;100;1.87512;1.5359;2.32104
467;wait;100;5.91564e-05;3.664e-05;0.000206128
467;boundary;100;0.00825429;0.00465331;0.00914254
467;calc iter;100;2.29363;1.90725;2.62226
467;calc total;1;232.65;232.65;232.65
467;total;1;276.104;276.104;276.104
468;initialize;1;33.1805;33.1805;33.1805
468;async;100;0.403033;0.00285191;0.736518
468;inner;100;1.88377;1.54228;2.31566
468;wait;100;6.47065e-05;3.343e-05;0.000253838
468;boundary;100;0.00853697;0.00697642;0.0167763
468;calc iter;100;2.29541;2.09756;2.55576
468;calc total;1;232.65;232.65;232.65
468;total;1;275.946;275.946;275.946
469;initialize;1;33.2401;33.2401;33.2401
469;async;100;0.49781;0.00235329;0.964343
469;inner;100;1.79705;1.29262;2.31381
469;wait;100;4.58268e-05;3.082e-05;0.000329077
469;boundary;100;0.00760306;0.0060848;0.00834849
469;calc iter;100;2.30251;2.18447;2.50903
469;calc total;1;232.65;232.65;232.65
469;total;1;276.006;276.006;276.006
470;initialize;1;33.1804;33.1804;33.1804
470;async;100;0.494861;0.000698873;0.939058
470;inner;100;1.80503;0.894569;2.32038
470;wait;100;4.84724e-05;3.3589e-05;0.000149059
470;boundary;100;0.00792504;0.00482193;0.0084908
470;calc iter;100;2.30787;1.83605;2.52028
470;calc total;1;232.65;232.65;232.65
470;total;1;275.946;275.946;275.946
471;initialize;1;33.1231;33.1231;33.1231
471;async;100;0.430524;0.00274513;0.768698
471;inner;100;1.87561;0.757425;2.31919
471;wait;100;4.83019e-05;2.7709e-05;0.000241778
471;boundary;100;0.00760665;0.00397542;0.00834956
471;calc iter;100;2.31379;1.49391;2.40507
471;calc total;1;232.65;232.65;232.65
471;total;1;275.889;275.889;275.889
472;initialize;1;33.0516;33.0516;33.0516
472;async;100;0.0180617;0.000414056;0.0848992
472;inner;100;2.29441;1.48978;2.39047
472;wait;100;6.62556e-05;3.919e-05;0.000294157
472;boundary;100;0.00865322;0.00393041;0.0143246
472;calc iter;100;2.3212;1.50431;2.44227
472;calc total;1;232.65;232.65;232.65
472;total;1;275.817;275.817;275.817
473;initialize;1;33.2927;33.2927;33.2927
473;async;100;0.0134968;0.00282739;0.0552352
473;inner;100;2.30052;1.48835;2.33529
473;wait;100;4.79418e-05;3.1029e-05;0.000226637
473;boundary;100;0.00716177;0.00423476;0.00886012
473;calc iter;100;2.32123;1.49879;2.38415
473;calc total;1;232.65;232.65;232.65
473;total;1;276.059;276.059;276.059
474;initialize;1;33.3418;33.3418;33.3418
474;async;100;0.00749693;0.00115477;0.0494015
474;inner;100;2.30671;1.49398;2.34022
474;wait;100;3.67133e-05;2.057e-05;0.000257808
474;boundary;100;0.00703375;0.00279629;0.00841735
474;calc iter;100;2.32128;1.49819;2.38069
474;calc total;1;232.65;232.65;232.65
474;total;1;276.108;276.108;276.108
475;initialize;1;33.1137;33.1137;33.1137
475;async;100;0.00879741;0.0013593;0.0377702
475;inner;100;2.30608;1.49338;2.35212
475;wait;100;4.15656e-05;2.94e-05;0.000155649
475;boundary;100;0.00634344;0.00293543;0.00827662
475;calc iter;100;2.32127;1.49873;2.39637
475;calc total;1;232.65;232.65;232.65
475;total;1;275.88;275.88;275.88
476;initialize;1;33.3422;33.3422;33.3422
476;async;100;0.0238744;0.000906461;0.0944414
476;inner;100;2.28926;1.47444;2.33675
476;wait;100;5.09108e-05;2.7809e-05;0.000253968
476;boundary;100;0.00788197;0.00393018;0.00891746
476;calc iter;100;2.32107;1.54119;2.38078
476;calc total;1;232.65;232.65;232.65
476;total;1;276.108;276.108;276.108
477;initialize;1;33.1997;33.1997;33.1997
477;async;100;0.0226035;0.00238964;0.0946425
477;inner;100;2.2902;1.50815;2.33532
477;wait;100;5.01128e-05;3.1429e-05;0.000311907
477;boundary;100;0.007948;0.00518727;0.00875286
477;calc iter;100;2.3208;1.56197;2.36575
477;calc total;1;232.65;232.65;232.65
477;total;1;275.965;275.965;275.965
478;initialize;1;33.2645;33.2645;33.2645
478;async;100;0.0168798;0.000522674;0.0878211
478;inner;100;2.29668;1.53892;2.34088
478;wait;100;3.81622e-05;2.3199e-05;0.000211228
478;boundary;100;0.00705766;0.00438419;0.00854168
478;calc iter;100;2.32066;1.59493;2.37711
478;calc total;1;232.65;232.65;232.65
478;total;1;276.03;276.03;276.03
479;initialize;1;33.3415;33.3415;33.3415
479;async;100;0.0188122;0.000589944;0.0913254
479;inner;100;2.2941;1.55641;2.34022
479;wait;100;5.30317e-05;2.8709e-05;0.000154838
479;boundary;100;0.00743236;0.00441436;0.010708
479;calc iter;100;2.3204;1.61448;2.37644
479;calc total;1;232.65;232.65;232.65
479;total;1;276.107;276.107;276.107
480;initialize;1;33.342;33.342;33.342
480;async;100;0.816018;0.00379423;1.49801
480;inner;100;1.48109;0.666075;2.31412
480;wait;100;4.66422e-05;2.226e-05;0.000169988
480;boundary;100;0.00734754;0.00310973;0.00851585
480;calc iter;100;2.3045;1.86428;2.74358
480;calc total;1;232.65;232.65;232.65
480;total;1;276.108;276.108;276.108
481;initialize;1;33.329;33.329;33.329
481;async;100;0.882256;0.0033378;1.54402
481;inner;100;1.40578;0.728033;2.31313
481;wait;100;4.92025e-05;2.2239e-05;0.000338357
481;boundary;100;0.00672577;0.00347837;0.00859543
481;calc iter;100;2.29481;1.99109;2.57708
481;calc total;1;232.65;232.65;232.65
481;total;1;276.095;276.095;276.095
482;initialize;1;33.3421;33.3421;33.3421
482;async;100;0.701513;0.00144603;1.37685
482;inner;100;1.57873;0.918362;2.31795
482;wait;100;4.42551e-05;2.787e-05;0.000206548
482;boundary;100;0.00717861;0.00469462;0.0085459
482;calc iter;100;2.28747;1.97797;2.71299
482;calc total;1;232.65;232.65;232.65
482;total;1;276.108;276.108;276.108
483;initialize;1;33.3379;33.3379;33.3379
483;async;100;0.75663;0.002375;1.47291
483;inner;100;1.51477;0.814088;2.31799
483;wait;100;5.37838e-05;3.715e-05;0.000187608
483;boundary;100;0.00811697;0.00463171;0.0118698
483;calc iter;100;2.27958;1.85143;2.65246
483;calc total;1;232.65;232.65;232.65
483;total;1;276.104;276.104;276.104
484;initialize;1;33.123;33.123;33.123
484;async;100;0.752212;0.0017791;1.51359
484;inner;100;1.52009;0.768122;2.31558
484;wait;100;5.78544e-05;3.2629e-05;0.000220148
484;boundary;100;0.00823158;0.00587607;0.0130231
484;calc iter;100;2.28059;2.00552;2.43068
484;calc total;1;232.65;232.65;232.65
484;total;1;275.889;275.889;275.889
485;initialize;1;33.2915;33.2915;33.2915
485;async;100;0.687597;0.00251469;1.34371
485;inner;100;1.59466;0.937257;2.31383
485;wait;100;4.45965e-05;2.9159e-05;0.000351446
485;boundary;100;0.00700552;0.00429265;0.00857377
485;calc iter;100;2.28931;2.14805;2.51799
485;calc total;1;232.65;232.65;232.65
485;total;1;276.057;276.057;276.057
486;initialize;1;33.2667;33.2667;33.2667
486;async;100;0.876531;0.00115167;1.54316
486;inner;100;1.41342;0.717704;2.31947
486;wait;100;5.11761e-05;2.7019e-05;0.000240708
486;boundary;100;0.00672411;0.00363531;0.00845946
486;calc iter;100;2.29672;2.19828;2.4013
486;calc total;1;232.65;232.65;232.65
486;total;1;276.033;276.033;276.033
487;initialize;1;33.0399;33.0399;33.0399
487;async;100;0.785308;0.00306569;1.40265
487;inner;100;1.51424;0.661925;2.31912
487;wait;100;4.49655e-05;2.763e-05;0.000215667
487;boundary;100;0.00733954;0.00396472;0.00852375
487;calc iter;100;2.30694;1.76123;2.42136
487;calc total;1;232.65;232.65;232.65
487;total;1;275.806;275.806;275.806
488;initialize;1;33.3378;33.3378;33.3378
488;async;100;0.137297;0.0029278;0.589518
488;inner;100;2.17258;1.1965;2.32867
488;wait;100;5.66572e-05;3.7409e-05;0.000190238
488;boundary;100;0.00823093;0.00479183;0.00897809
488;calc iter;100;2.31817;1.79085;2.39051
488;calc total;1;232.65;232.65;232.65
488;total;1;276.104;276.104;276.104
489;initialize;1;33.3421;33.3421;33.3421
489;async;100;0.12878;0.00339305;0.591211
489;inner;100;2.18239;1.19744;2.32767
489;wait;100;4.37747e-05;2.347e-05;0.000297237
489;boundary;100;0.00705203;0.00423442;0.00840306
489;calc iter;100;2.31826;1.79291;2.36622
489;calc total;1;232.65;232.65;232.65
489;total;1;276.108;276.108;276.108
490;initialize;1;33.2635;33.2635;33.2635
490;async;100;0.126702;0.00119928;0.590125
490;inner;100;2.18661;1.20317;2.33334
490;wait;100;3.11349e-05;1.849e-05;0.000241397
490;boundary;100;0.00500526;0.00278955;0.0078918
490;calc iter;100;2.31836;1.7961;2.36656
490;calc total;1;232.65;232.65;232.65
490;total;1;276.03;276.03;276.03
491;initialize;1;33.3376;33.3376;33.3376
491;async;100;0.125924;0.00183784;0.589633
491;inner;100;2.18728;1.20351;2.33885
491;wait;100;3.54617e-05;2.134e-05;0.000185138
491;boundary;100;0.0051025;0.00295672;0.00820838
491;calc iter;100;2.31834;1.79613;2.36598
491;calc total;1;232.65;232.65;232.65
491;total;1;276.104;276.104;276.104
492;initialize;1;33.2678;33.2678;33.2678
492;async;100;0.140142;0.00302417;0.609028
492;inner;100;2.17126;1.16965;2.33195
492;wait;100;4.24555e-05;2.759e-05;0.000209638
492;boundary;100;0.00594015;0.00390016;0.00866348
492;calc iter;100;2.31739;1.78261;2.3672
492;calc total;1;232.65;232.65;232.65
492;total;1;276.033;276.033;276.033
493;initialize;1;33.339;33.339;33.339
493;async;100;0.138609;0.0028036;0.607046
493;inner;100;2.17098;1.16943;2.32885
493;wait;100;4.98271e-05;3.01e-05;0.000319327
493;boundary;100;0.00728044;0.00503179;0.00885236
493;calc iter;100;2.31693;1.78155;2.3584
493;calc total;1;232.65;232.65;232.65
493;total;1;276.105;276.105;276.105
494;initialize;1;33.3334;33.3334;33.3334
494;async;100;0.141049;0.0012846;0.607922
494;inner;100;2.16863;1.16903;2.33643
494;wait;100;3.60835e-05;2.207e-05;0.000145579
494;boundary;100;0.00675744;0.00407546;0.00886107
494;calc iter;100;2.31648;1.78447;2.39563
494;calc total;1;232.65;232.65;232.65
494;total;1;276.099;276.099;276.099
495;initialize;1;33.3393;33.3393;33.3393
495;async;100;0.157257;0.00266007;0.646663
495;inner;100;2.15135;1.14793;2.33565
495;wait;100;5.48249e-05;2.455e-05;0.000244038
495;boundary;100;0.00717787;0.00417555;0.0119636
495;calc iter;100;2.31584;1.80545;2.46606
495;calc total;1;232.65;232.65;232.65
495;total;1;276.105;276.105;276.105
496;initialize;1;33.3422;33.3422;33.3422
496;async;100;0.736221;0.00307563;2.04005
496;inner;100;1.56389;0.669254;2.31458
496;wait;100;4.85948e-05;2.669e-05;0.000351096
496;boundary;100;0.00698662;0.00384752;0.00877187
496;calc iter;100;2.30715;1.83639;2.80223
496;calc total;1;232.65;232.65;232.65
496;total;1;276.108;276.108;276.108
497;initialize;1;33.0497;33.0497;33.0497
497;async;100;0.822457;0.00301007;1.92364
497;inner;100;1.46626;0.717658;2.31496
497;wait;100;5.22697e-05;2.974e-05;0.000256477
497;boundary;100;0.00723867;0.00427976;0.00865798
497;calc iter;100;2.29601;1.59213;2.96756
497;calc total;1;232.65;232.65;232.65
497;total;1;275.815;275.815;275.815
498;initialize;1;33.3382;33.3382;33.3382
498;async;100;0.747509;0.00101034;1.85944
498;inner;100;1.53005;0.724096;2.31961
498;wait;100;4.26471e-05;2.558e-05;0.000153038
498;boundary;100;0.0071889;0.00374446;0.0084666
498;calc iter;100;2.28479;1.96886;2.68191
498;calc total;1;232.65;232.65;232.65
498;total;1;276.104;276.104;276.104
499;initialize;1;33.3328;33.3328;33.3328
499;async;100;0.692271;0.00100867;1.64684
499;inner;100;1.57515;0.784049;2.31824
499;wait;100;5.79287e-05;3.283e-05;0.000217928
499;boundary;100;0.0080416;0.00465215;0.00897963
499;calc iter;100;2.27552;1.82822;2.85635
499;calc total;1;232.65;232.65;232.65
499;total;1;276.098;276.098;276.098
500;initialize;1;33.342;33.342;33.342
500;async;100;0.695188;0.00261645;1.46336
500;inner;100;1.57233;0.779407;2.31247
500;wait;100;5.44171e-05;2.975e-05;0.000329937
500;boundary;100;0.00790676;0.00510485;0.00908338
500;calc iter;100;2.27548;1.62906;2.62291
500;calc total;1;232.65;232.65;232.65
500;total;1;276.108;276.108;276.108
501;initialize;1;33.3421;33.3421;33.3421
501;async;100;0.762522;0.00331938;1.73767
501;inner;100;1.51639;0.705086;2.31311
501;wait;100;4.17659e-05;2.668e-05;0.000205968
501;boundary;100;0.00695256;0.00350152;0.00857103
501;calc iter;100;2.28591;1.77772;2.58996
501;calc total;1;232.65;232.65;232.65
501;total;1;276.108;276.108;276.108
502;initialize;1;33.3421;33.3421;33.3421
502;async;100;0.823174;0.000939671;1.56729
502;inner;100;1.46701;0.714199;2.31889
502;wait;100;4.54163e-05;2.329e-05;0.000189308
502;boundary;100;0.00709009;0.00397025;0.00835339
502;calc iter;100;2.29732;1.89027;2.51289
502;calc total;1;232.65;232.65;232.65
502;total;1;276.108;276.108;276.108
503;initialize;1;33.3383;33.3383;33.3383
503;async;100;0.759743;0.00390366;1.60515
503;inner;100;1.54183;0.670335;2.31851
503;wait;100;4.39547e-05;2.5779e-05;0.000244368
503;boundary;100;0.00675211;0.00397226;0.00834383
503;calc iter;100;2.30837;1.82365;2.47035
503;calc total;1;232.65;232.65;232.65
503;total;1;276.104;276.104;276.104
253;initialize;1;33.3454;33.3454;33.3454
253;async;100;0.0371627;0.00232137;0.153977
253;inner;100;2.27375;1.46603;2.3359
253;wait;100;4.57859e-05;2.399e-05;0.000317207
253;boundary;100;0.00665874;0.00503809;0.00856623
253;calc iter;100;2.31762;1.62548;2.36069
253;calc total;1;232.65;232.65;232.65
253;total;1;276.112;276.112;276.112
504;initialize;1;33.3311;33.3311;33.3311
504;async;100;0.138822;0.000964381;0.495808
504;inner;100;2.17253;1.31342;2.33262
504;wait;100;6.24679e-05;3.6049e-05;0.000343267
504;boundary;100;0.00812623;0.004752;0.00906849
504;calc iter;100;2.31955;1.79294;2.49563
504;calc total;1;232.65;232.65;232.65
504;total;1;276.097;276.097;276.097
254;initialize;1;33.1106;33.1106;33.1106
254;async;100;0.0355631;0.000449216;0.154447
254;inner;100;2.27718;1.472;2.34066
254;wait;100;2.76327e-05;1.797e-05;0.000129979
254;boundary;100;0.00489538;0.00297939;0.00739028
254;calc iter;100;2.31767;1.62626;2.3625
254;calc total;1;232.65;232.65;232.65
254;total;1;275.876;275.876;275.876
505;initialize;1;33.3321;33.3321;33.3321
505;async;100;0.132809;0.00330865;0.487589
505;inner;100;2.17968;1.31129;2.33238
505;wait;100;4.44785e-05;3.101e-05;0.000207008
505;boundary;100;0.00704653;0.00426498;0.00843365
505;calc iter;100;2.31958;1.79403;2.48577
505;calc total;1;232.65;232.65;232.65
505;total;1;276.098;276.098;276.098
255;initialize;1;33.3393;33.3393;33.3393
255;async;100;0.0358334;0.000576505;0.154334
255;inner;100;2.27703;1.47255;2.34015
255;wait;100;4.31852e-05;2.105e-05;0.000277788
255;boundary;100;0.00475466;0.00296469;0.00694569
255;calc iter;100;2.31767;1.62709;2.36269
255;calc total;1;232.65;232.65;232.65
255;total;1;276.105;276.105;276.105
506;initialize;1;33.3315;33.3315;33.3315
506;async;100;0.130812;0.00119054;0.48849
506;inner;100;2.18367;1.31757;2.34122
506;wait;100;3.25453e-05;1.812e-05;0.000253548
506;boundary;100;0.00515745;0.00283877;0.00759409
506;calc iter;100;2.31967;1.7985;2.48589
506;calc total;1;232.65;232.65;232.65
506;total;1;276.097;276.097;276.097
507;initialize;1;33.182;33.182;33.182
507;async;100;0.130815;0.00171781;0.487235
507;inner;100;2.18367;1.31836;2.34031
507;wait;100;3.96038e-05;2.271e-05;0.000150009
507;boundary;100;0.00514055;0.00286098;0.00760925
507;calc iter;100;2.31967;1.79885;2.48549
507;calc total;1;232.65;232.65;232.65
507;total;1;275.948;275.948;275.948
508;initialize;1;33.3408;33.3408;33.3408
508;async;100;0.15681;0.000835871;0.85599
508;inner;100;2.15617;1.31321;2.33796
508;wait;100;4.65324e-05;2.513e-05;0.000324787
508;boundary;100;0.00636842;0.00388585;0.0111673
508;calc iter;100;2.3194;1.81898;2.68404
508;calc total;1;232.65;232.65;232.65
508;total;1;276.107;276.107;276.107
509;initialize;1;33.3422;33.3422;33.3422
509;async;100;0.156055;0.00290219;0.859042
509;inner;100;2.15585;1.31223;2.34268
509;wait;100;4.78499e-05;2.444e-05;0.000241587
509;boundary;100;0.00729254;0.00499122;0.0113186
509;calc iter;100;2.31925;1.81713;2.68611
509;calc total;1;232.65;232.65;232.65
509;total;1;276.108;276.108;276.108
510;initialize;1;33.3408;33.3408;33.3408
510;async;100;0.157536;0.000469655;1.1293
510;inner;100;2.15515;1.31971;2.34546
510;wait;100;3.39897e-05;2.1919e-05;0.000135199
510;boundary;100;0.00654008;0.00420506;0.00895345
510;calc iter;100;2.31927;1.82604;2.93624
510;calc total;1;232.65;232.65;232.65
510;total;1;276.106;276.106;276.106
511;initialize;1;33.1235;33.1235;33.1235
511;async;100;0.191793;0.000588174;1.51338
511;inner;100;2.12034;1.13103;2.34621
511;wait;100;5.58995e-05;2.68e-05;0.000214658
511;boundary;100;0.00685624;0.00430422;0.0109311
511;calc iter;100;2.31904;1.86124;3.32496
511;calc total;1;232.65;232.65;232.65
511;total;1;275.889;275.889;275.889
382;initialize;1;33.332;33.332;33.332
382;async;100;0.0517371;0.000464595;0.180942
382;inner;100;2.26191;1.46953;2.34117
382;wait;100;3.2521e-05;1.931e-05;0.000164858
382;boundary;100;0.00482772;0.00293232;0.00812148
382;calc iter;100;2.31851;1.64707;2.37789
382;calc total;1;232.65;232.65;232.65
382;total;1;276.097;276.097;276.097
383;initialize;1;33.3336;33.3336;33.3336
383;async;100;0.052135;0.000803751;0.180821
383;inner;100;2.26145;1.46896;2.34015
383;wait;100;4.13226e-05;1.822e-05;0.000249167
383;boundary;100;0.00487354;0.00300225;0.00828184
383;calc iter;100;2.31851;1.64648;2.3785
383;calc total;1;232.65;232.65;232.65
383;total;1;276.099;276.099;276.099
DASH
InitEnergy=25.00000
EndEnergy=25.00000
DiffEnergy=-0.00000
Matrixspec: 340000 x 340000
Iterations: 100
# unit_id;function_name;num_calls;avg_runtime;min_runtime;max_runtime
0;initialize;1;31.32322;31.32322;31.32322
0;async;100;0.86658;0.00172;1.45967
0;inner;100;1.43897;0.78277;2.32737
0;wait;100;0.00005;0.00003;0.00014
0;boundary;100;0.00669;0.00422;0.00942
0;calc iter;100;2.31229;1.73068;2.42718
0;calc total;1;232.49950;232.49950;232.49950
0;total;1;273.64838;273.64838;273.64838
1;initialize;1;31.3231;31.3231;31.3231
1;async;100;0.998156;0.00301209;1.45477
1;inner;100;1.29832;0.713262;2.31654
1;wait;100;4.43112e-05;2.639e-05;0.000305086
1;boundary;100;0.00563852;0.00347735;0.00846034
1;calc iter;100;2.30216;1.96767;2.36611
1;calc total;1;232.5;232.5;232.5
1;total;1;273.648;273.648;273.648
2;initialize;1;31.3231;31.3231;31.3231
2;async;100;0.82472;0.00431846;1.33783
2;inner;100;1.46098;1.00948;2.32094
2;wait;100;3.98852e-05;2.7889e-05;0.000171768
2;boundary;100;0.00662148;0.00484734;0.00845187
2;calc iter;100;2.29237;1.89896;2.42295
2;calc total;1;232.5;232.5;232.5
2;total;1;273.648;273.648;273.648
3;initialize;1;31.3231;31.3231;31.3231
3;async;100;0.930209;0.00314621;1.51968
3;inner;100;1.34641;0.805623;2.32048
3;wait;100;5.29748e-05;3.092e-05;0.000232968
3;boundary;100;0.00782217;0.00556677;0.0113076
3;calc iter;100;2.28449;1.95798;2.47787
3;calc total;1;232.5;232.5;232.5
3;total;1;273.648;273.648;273.648
4;initialize;1;31.3232;31.3232;31.3232
4;async;100;0.945322;0.00426572;1.39249
4;inner;100;1.33105;0.885572;2.31025
4;wait;100;5.77712e-05;3.4799e-05;0.000189088
4;boundary;100;0.00813389;0.00581075;0.0106999
4;calc iter;100;2.28457;2.00845;2.53803
4;calc total;1;232.5;232.5;232.5
4;total;1;273.648;273.648;273.648
5;initialize;1;31.3232;31.3232;31.3232
5;async;100;0.815509;0.00408299;1.25418
5;inner;100;1.46906;1.04294;2.30895
5;wait;100;4.79442e-05;2.9489e-05;0.000310177
5;boundary;100;0.00713135;0.00564084;0.00853834
5;calc iter;100;2.29175;2.17894;2.37918
5;calc total;1;232.5;232.5;232.5
5;total;1;273.648;273.648;273.648
6;initialize;1;31.306;31.306;31.306
6;async;100;0.98169;0.00411029;1.51952
6;inner;100;1.31265;0.717531;2.3147
6;wait;100;4.37605e-05;2.399e-05;0.000234027
6;boundary;100;0.0059134;0.00340809;0.0068786
6;calc iter;100;2.3003;2.09622;2.40368
6;calc total;1;232.5;232.5;232.5
6;total;1;273.631;273.631;273.631
7;initialize;1;31.3059;31.3059;31.3059
7;async;100;0.963492;0.0043956;1.60751
7;inner;100;1.34089;0.671961;2.31471
7;wait;100;4.50647e-05;2.928e-05;0.000155518
7;boundary;100;0.00583;0.00423436;0.00816339
7;calc iter;100;2.31026;1.71912;2.45865
7;calc total;1;232.5;232.5;232.5
7;total;1;273.631;273.631;273.631
8;initialize;1;31.3025;31.3025;31.3025
8;async;100;0.216244;0.00428009;0.65922
8;inner;100;2.09637;1.31133;2.3288
8;wait;100;6.39356e-05;4.1399e-05;0.000163728
8;boundary;100;0.00858053;0.00571139;0.0119624
8;calc iter;100;2.32126;1.78028;2.5681
8;calc total;1;232.5;232.5;232.5
8;total;1;273.627;273.627;273.627
9;initialize;1;31.2973;31.2973;31.2973
9;async;100;0.197594;0.004083;0.532444
9;inner;100;2.11602;1.31695;2.32769
9;wait;100;4.5e-05;2.8929e-05;0.000300326
9;boundary;100;0.00779179;0.00643899;0.00900005
9;calc iter;100;2.32145;1.76503;2.45976
9;calc total;1;232.5;232.5;232.5
9;total;1;273.622;273.622;273.622
10;initialize;1;31.2984;31.2984;31.2984
10;async;100;0.187362;0.00345188;0.45345
10;inner;100;2.12859;1.32755;2.33266
10;wait;100;3.66292e-05;2.659e-05;0.000132829
10;boundary;100;0.00573141;0.0040745;0.00688504
10;calc iter;100;2.32172;1.77025;2.43579
10;calc total;1;232.5;232.5;232.5
10;total;1;273.623;273.623;273.623
11;initialize;1;31.2976;31.2976;31.2976
11;async;100;0.188437;0.00345893;0.439379
11;inner;100;2.12855;1.32673;2.33209
11;wait;100;3.45911e-05;2.408e-05;0.000179748
11;boundary;100;0.00479853;0.00387011;0.00566761
11;calc iter;100;2.32182;1.77001;2.37517
11;calc total;1;232.5;232.5;232.5
11;total;1;273.622;273.622;273.622
12;initialize;1;31.1762;31.1762;31.1762
12;async;100;0.175711;0.00516974;0.436199
12;inner;100;2.13948;1.33475;2.329
12;wait;100;5.12466e-05;2.818e-05;0.000154788
12;boundary;100;0.006854;0.00445052;0.00824337
12;calc iter;100;2.3221;1.77544;2.39474
12;calc total;1;232.5;232.5;232.5
12;total;1;273.501;273.501;273.501
13;initialize;1;30.0317;30.0317;30.0317
13;async;100;0.176239;0.00443751;0.440229
13;inner;100;2.13913;1.32855;2.32905
13;wait;100;4.95385e-05;2.456e-05;0.000296396
13;boundary;100;0.00668472;0.00440382;0.00876591
13;calc iter;100;2.32211;1.77321;2.40457
13;calc total;1;232.5;232.5;232.5
13;total;1;272.356;272.356;272.356
14;initialize;1;31.1762;31.1762;31.1762
14;async;100;0.178397;0.00311369;0.439936
14;inner;100;2.1388;1.33156;2.33312
14;wait;100;3.25855e-05;2.0419e-05;0.000127729
14;boundary;100;0.0049439;0.00277067;0.00839213
14;calc iter;100;2.32217;1.77429;2.44135
14;calc total;1;232.5;232.5;232.5
14;total;1;273.501;273.501;273.501
15;initialize;1;29.7925;29.7925;29.7925
15;async;100;0.184649;0.00206959;0.438715
15;inner;100;2.1321;1.33275;2.33362
15;wait;100;4.91836e-05;2.556e-05;0.000203178
15;boundary;100;0.00535699;0.00300082;0.00896968
15;calc iter;100;2.32216;1.7745;2.47925
15;calc total;1;232.5;232.5;232.5
15;total;1;272.117;272.117;272.117
16;initialize;1;31.1052;31.1052;31.1052
16;async;100;0.468801;0.00210167;0.827257
16;inner;100;1.84008;0.759088;2.32111
16;wait;100;4.48526e-05;2.717e-05;0.000275237
16;boundary;100;0.00750182;0.00394224;0.00834303
16;calc iter;100;2.31643;1.52617;2.3983
16;calc total;1;232.5;232.5;232.5
16;total;1;273.43;273.43;273.43
17;initialize;1;30.5304;30.5304;30.5304
17;async;100;0.544876;0.0027093;0.992835
17;inner;100;1.75728;0.881291;2.32056
17;wait;100;5.08067e-05;3.641e-05;0.000220028
17;boundary;100;0.00783307;0.00585622;0.00841321
17;calc iter;100;2.31004;1.83216;2.40871
17;calc total;1;232.5;232.5;232.5
17;total;1;272.855;272.855;272.855
18;initialize;1;31.1465;31.1465;31.1465
18;async;100;0.522371;0.000711182;1.02863
18;inner;100;1.77466;1.27989;2.32602
18;wait;100;4.42278e-05;3.084e-05;0.000151388
18;boundary;100;0.00750977;0.00440908;0.00867774
18;calc iter;100;2.30459;2.21344;2.39402
18;calc total;1;232.5;232.5;232.5
18;total;1;273.471;273.471;273.471
19;initialize;1;30.5155;30.5155;30.5155
19;async;100;0.428105;0.000689703;0.801408
19;inner;100;1.85974;1.47412;2.32535
19;wait;100;5.76966e-05;2.95e-05;0.000226177
19;boundary;100;0.00836949;0.00446756;0.00894965
19;calc iter;100;2.29627;2.16382;2.36638
19;calc total;1;232.5;232.5;232.5
19;total;1;272.84;272.84;272.84
20;initialize;1;31.1182;31.1182;31.1182
20;async;100;0.411453;0.00216276;0.79326
20;inner;100;1.87627;1.48804;2.31927
20;wait;100;5.5873e-05;3.271e-05;0.000190028
20;boundary;100;0.00827434;0.00746095;0.00893481
20;calc iter;100;2.29606;2.19277;2.49436
20;calc total;1;232.5;232.5;232.5
20;total;1;273.443;273.443;273.443
21;initialize;1;29.7696;29.7696;29.7696
21;async;100;0.504598;0.00269533;0.978536
21;inner;100;1.79185;1.31668;2.31834
21;wait;100;4.93965e-05;3.3909e-05;0.000323877
21;boundary;100;0.0076079;0.00636891;0.00841716
21;calc iter;100;2.30411;2.22463;2.48611
21;calc total;1;232.5;232.5;232.5
21;total;1;272.094;272.094;272.094
22;initialize;1;31.2113;31.2113;31.2113
22;async;100;0.511013;0.000617103;0.983976
22;inner;100;1.79078;0.899934;2.32491
22;wait;100;4.81513e-05;3.5029e-05;0.000171878
22;boundary;100;0.00791237;0.00473142;0.00845416
22;calc iter;100;2.30976;1.89089;2.48575
22;calc total;1;232.5;232.5;232.5
22;total;1;273.536;273.536;273.536
23;initialize;1;29.7023;29.7023;29.7023
23;async;100;0.435971;0.00266737;0.799425
23;inner;100;1.87222;0.773769;2.32444
23;wait;100;5.14372e-05;2.996e-05;0.000247137
23;boundary;100;0.00757568;0.0043464;0.0129169
23;calc iter;100;2.31582;1.51385;2.42332
23;calc total;1;232.5;232.5;232.5
23;total;1;272.027;272.027;272.027
24;initialize;1;31.1183;31.1183;31.1183
24;async;100;0.0186561;0.00088014;0.115558
24;inner;100;2.29641;1.5494;2.34403
24;wait;100;6.37241e-05;4.9169e-05;0.000306987
24;boundary;100;0.00868162;0.00632694;0.0125782
24;calc iter;100;2.32381;1.57944;2.41483
24;calc total;1;232.5;232.5;232.5
24;total;1;273.443;273.443;273.443
25;initialize;1;30.3139;30.3139;30.3139
25;async;100;0.0167796;0.00334656;0.129489
25;inner;100;2.29946;1.54424;2.34955
25;wait;100;4.30409e-05;3.109e-05;0.000193598
25;boundary;100;0.00762859;0.00563951;0.00888878
25;calc iter;100;2.32391;1.5721;2.41433
25;calc total;1;232.5;232.5;232.5
25;total;1;272.638;272.638;272.638
26;initialize;1;31.0774;31.0774;31.0774
26;async;100;0.0109508;0.000980879;0.110704
26;inner;100;2.30542;1.54452;2.354
26;wait;100;4.25122e-05;2.491e-05;0.000133088
26;boundary;100;0.00759253;0.00494885;0.00862395
26;calc iter;100;2.32401;1.56369;2.44412
26;calc total;1;232.5;232.5;232.5
26;total;1;273.402;273.402;273.402
27;initialize;1;31.2179;31.2179;31.2179
27;async;100;0.0141593;0.00125284;0.10719
27;inner;100;2.30255;1.53355;2.35544
27;wait;100;4.21601e-05;2.712e-05;0.000160378
27;boundary;100;0.00732742;0.00383328;0.0086926
27;calc iter;100;2.32408;1.55851;2.40074
27;calc total;1;232.5;232.5;232.5
27;total;1;273.542;273.542;273.542
28;initialize;1;31.1463;31.1463;31.1463
28;async;100;0.0108316;0.00125108;0.0476911
28;inner;100;2.30509;1.52964;2.38926
28;wait;100;5.71863e-05;2.962e-05;0.000182138
28;boundary;100;0.0081326;0.00469423;0.00909753
28;calc iter;100;2.32412;1.54326;2.41953
28;calc total;1;232.499;232.499;232.499
28;total;1;273.471;273.471;273.471
29;initialize;1;31.1463;31.1463;31.1463
29;async;100;0.0105712;0.00243278;0.038392
29;inner;100;2.30626;1.52727;2.38645
29;wait;100;5.43457e-05;2.9549e-05;0.000328386
29;boundary;100;0.00726319;0.00434852;0.00822674
29;calc iter;100;2.32415;1.53792;2.42306
29;calc total;1;232.5;232.5;232.5
29;total;1;273.471;273.471;273.471
30;initialize;1;31.1463;31.1463;31.1463
30;async;100;0.00444542;0.000562794;0.0242662
30;inner;100;2.31251;1.53305;2.44289
30;wait;100;3.46393e-05;2.483e-05;0.000223438
30;boundary;100;0.00720089;0.00286361;0.0120487
30;calc iter;100;2.32419;1.5373;2.45761
30;calc total;1;232.499;232.499;232.499
30;total;1;273.471;273.471;273.471
31;initialize;1;31.1763;31.1763;31.1763
31;async;100;0.00717742;0.000547554;0.0598025
31;inner;100;2.31032;1.53412;2.38965
31;wait;100;4.2681e-05;1.909e-05;0.000157829
31;boundary;100;0.00665075;0.0028287;0.00894884
31;calc iter;100;2.32419;1.54013;2.45803
31;calc total;1;232.499;232.499;232.499
31;total;1;273.501;273.501;273.501
32;initialize;1;31.2402;31.2402;31.2402
32;async;100;0.946499;0.00287169;1.61092
32;inner;100;1.35854;0.674625;2.31673
32;wait;100;4.72365e-05;3.332e-05;0.000182698
32;boundary;100;0.00605779;0.00400239;0.00825095
32;calc iter;100;2.31114;1.72313;2.46364
32;calc total;1;232.5;232.5;232.5
32;total;1;273.565;273.565;273.565
33;initialize;1;31.2171;31.2171;31.2171
33;async;100;0.991209;0.00296742;1.52416
33;inner;100;1.30373;0.715285;2.31537
33;wait;100;3.96261e-05;2.7049e-05;0.000277387
33;boundary;100;0.00612895;0.00368286;0.0088463
33;calc iter;100;2.30111;2.00995;2.37169
33;calc total;1;232.5;232.5;232.5
33;total;1;273.542;273.542;273.542
34;initialize;1;31.239;31.239;31.239
34;async;100;0.815346;0.00476788;1.32185
34;inner;100;1.46965;1.01836;2.31952
34;wait;100;4.14829e-05;2.466e-05;0.000159478
34;boundary;100;0.00685092;0.0044407;0.0086501
34;calc iter;100;2.29189;1.9203;2.42388
34;calc total;1;232.5;232.5;232.5
34;total;1;273.564;273.564;273.564
35;initialize;1;31.2402;31.2402;31.2402
35;async;100;0.939352;0.00258418;1.49536
35;inner;100;1.337;0.829804;2.31947
35;wait;100;5.94981e-05;3.9649e-05;0.000179598
35;boundary;100;0.00784609;0.00553038;0.0115206
35;calc iter;100;2.28426;1.92648;2.49087
35;calc total;1;232.5;232.5;232.5
35;total;1;273.565;273.565;273.565
36;initialize;1;31.2719;31.2719;31.2719
36;async;100;0.9293;0.0022973;1.4194
36;inner;100;1.34676;0.865821;2.31677
36;wait;100;5.70013e-05;3.5319e-05;0.000192938
36;boundary;100;0.00816964;0.00564231;0.0113119
36;calc iter;100;2.2843;1.99678;2.5655
36;calc total;1;232.5;232.5;232.5
36;total;1;273.597;273.597;273.597
37;initialize;1;31.2179;31.2179;31.2179
37;async;100;0.796038;0.00229801;1.26882
37;inner;100;1.48849;1.05298;2.31477
37;wait;100;4.99244e-05;3.247e-05;0.000316467
37;boundary;100;0.00718411;0.00564585;0.00881101
37;calc iter;100;2.29177;2.17188;2.44694
37;calc total;1;232.5;232.5;232.5
37;total;1;273.542;273.542;273.542
38;initialize;1;31.2721;31.2721;31.2721
38;async;100;0.9643;0.00290619;1.51504
38;inner;100;1.3298;0.71887;2.32248
38;wait;100;4.64895e-05;2.705e-05;0.000146208
38;boundary;100;0.00622499;0.00345226;0.00842914
38;calc iter;100;2.30038;2.07495;2.36737
38;calc total;1;232.5;232.5;232.5
38;total;1;273.597;273.597;273.597
39;initialize;1;31.2392;31.2392;31.2392
39;async;100;0.940055;0.0033637;1.60659
39;inner;100;1.36397;0.673028;2.32137
39;wait;100;4.16125e-05;2.772e-05;0.000211738
39;boundary;100;0.00613268;0.00429195;0.00846728
39;calc iter;100;2.3102;1.70656;2.45457
39;calc total;1;232.5;232.5;232.5
39;total;1;273.564;273.564;273.564
40;initialize;1;29.9056;29.9056;29.9056
40;async;100;0.210861;0.00360965;0.638569
40;inner;100;2.10168;1.30794;2.33067
40;wait;100;7.11323e-05;4.488e-05;0.000304776
40;boundary;100;0.00859182;0.0076404;0.0118069
40;calc iter;100;2.3212;1.78185;2.56329
40;calc total;1;232.5;232.5;232.5
40;total;1;272.23;272.23;272.23
41;initialize;1;29.7014;29.7014;29.7014
41;async;100;0.187626;0.00346232;0.509021
41;inner;100;2.12663;1.31929;2.33598
41;wait;100;4.68074e-05;3.0289e-05;0.000151459
41;boundary;100;0.00715581;0.00439277;0.00892728
41;calc iter;100;2.32146;1.76866;2.46325
41;calc total;1;232.499;232.499;232.499
41;total;1;272.026;272.026;272.026
42;initialize;1;29.9877;29.9877;29.9877
42;async;100;0.180926;0.00353738;0.441886
42;inner;100;2.13492;1.32355;2.33625
42;wait;100;3.33252e-05;2.2839e-05;0.000180178
42;boundary;100;0.00578634;0.00410927;0.00698889
42;calc iter;100;2.32166;1.77074;2.44348
42;calc total;1;232.499;232.499;232.499
42;total;1;272.312;272.312;272.312
43;initialize;1;30.7892;30.7892;30.7892
43;async;100;0.182072;0.00234037;0.444873
43;inner;100;2.13485;1.3248;2.33669
43;wait;100;3.60019e-05;2.6339e-05;0.000223147
43;boundary;100;0.00482282;0.00388614;0.00627171
43;calc iter;100;2.32178;1.7736;2.4181
43;calc total;1;232.499;232.499;232.499
43;total;1;273.114;273.114;273.114
44;initialize;1;31.118;31.118;31.118
44;async;100;0.170377;0.00260866;0.441479
44;inner;100;2.14468;1.32483;2.33367
44;wait;100;4.83259e-05;2.9269e-05;0.000274207
44;boundary;100;0.00688021;0.00479576;0.00822677
44;calc iter;100;2.32198;1.77114;2.46369
44;calc total;1;232.5;232.5;232.5
44;total;1;273.443;273.443;273.443
45;initialize;1;31.118;31.118;31.118
45;async;100;0.171543;0.00297197;0.445777
45;inner;100;2.14382;1.32227;2.3327
45;wait;100;4.77804e-05;2.6609e-05;0.000261777
45;boundary;100;0.00661713;0.00424287;0.00885375
45;calc iter;100;2.32203;1.77232;2.47695
45;calc total;1;232.5;232.5;232.5
45;total;1;273.443;273.443;273.443
46;initialize;1;30.8981;30.8981;30.8981
46;async;100;0.173292;0.00227759;0.446292
46;inner;100;2.14391;1.32801;2.33814
46;wait;100;3.49887e-05;2.2719e-05;0.000147078
46;boundary;100;0.00488958;0.00276502;0.00826697
46;calc iter;100;2.32213;1.77709;2.51135
46;calc total;1;232.5;232.5;232.5
46;total;1;273.223;273.223;273.223
47;initialize;1;31.1179;31.1179;31.1179
47;async;100;0.179669;0.00207313;0.443816
47;inner;100;2.13705;1.32852;2.33753
47;wait;100;4.56468e-05;2.2979e-05;0.000204938
47;boundary;100;0.00534026;0.00301008;0.00896497
47;calc iter;100;2.32211;1.77543;2.48565
47;calc total;1;232.5;232.5;232.5
47;total;1;273.443;273.443;273.443
48;initialize;1;31.1764;31.1764;31.1764
48;async;100;0.813811;0.00413492;1.60166
48;inner;100;1.48679;0.678468;2.31258
48;wait;100;4.68396e-05;2.653e-05;0.000322197
48;boundary;100;0.00677492;0.0039609;0.00900257
48;calc iter;100;2.30743;1.81121;2.58218
48;calc total;1;232.5;232.5;232.5
48;total;1;273.501;273.501;273.501
49;initialize;1;30.1549;30.1549;30.1549
49;async;100;0.799616;0.00323153;1.60083
49;inner;100;1.48994;0.710027;2.31287
49;wait;100;4.62936e-05;2.7679e-05;0.000205588
49;boundary;100;0.00685552;0.00395146;0.00878735
49;calc iter;100;2.29646;1.88862;2.48424
49;calc total;1;232.5;232.5;232.5
49;total;1;272.479;272.479;272.479
50;initialize;1;29.725;29.725;29.725
50;async;100;0.8106;0.000492635;1.72864
50;inner;100;1.46754;0.716775;2.3236
50;wait;100;4.59593e-05;3.028e-05;0.000153608
50;boundary;100;0.00704783;0.00442774;0.0156505
50;calc iter;100;2.28524;2.13599;2.70162
50;calc total;1;232.5;232.5;232.5
50;total;1;272.049;272.049;272.049
51;initialize;1;31.025;31.025;31.025
51;async;100;0.682699;0.00198067;1.24547
51;inner;100;1.58309;1.06711;2.31659
51;wait;100;5.28991e-05;3.4239e-05;0.000210858
51;boundary;100;0.00761767;0.0048341;0.00974212
51;calc iter;100;2.27346;2.12685;2.57065
51;calc total;1;232.5;232.5;232.5
51;total;1;273.349;273.349;273.349
52;initialize;1;31.1896;31.1896;31.1896
52;async;100;0.686373;0.00202968;1.74783
52;inner;100;1.57808;1.01721;2.31082
52;wait;100;5.45094e-05;3.114e-05;0.000198308
52;boundary;100;0.00793318;0.0054574;0.0219915
52;calc iter;100;2.27244;1.78188;2.77069
52;calc total;1;232.5;232.5;232.5
52;total;1;273.514;273.514;273.514
53;initialize;1;30.3486;30.3486;30.3486
53;async;100;0.811694;0.00262888;2.1431
53;inner;100;1.46473;0.739492;2.30997
53;wait;100;4.17072e-05;2.5839e-05;0.000342416
53;boundary;100;0.00666957;0.00357444;0.00895374
53;calc iter;100;2.28314;1.65058;3.1658
53;calc total;1;232.5;232.5;232.5
53;total;1;272.673;272.673;272.673
54;initialize;1;31.2408;31.2408;31.2408
54;async;100;0.805382;0.0038178;1.65473
54;inner;100;1.48156;0.719155;2.31578
54;wait;100;5.06618e-05;3.0489e-05;0.000159828
54;boundary;100;0.00709323;0.00423172;0.00847146
54;calc iter;100;2.29409;1.79645;2.92129
54;calc total;1;232.5;232.5;232.5
54;total;1;273.565;273.565;273.565
55;initialize;1;30.1369;30.1369;30.1369
55;async;100;0.815863;0.00259079;1.62976
55;inner;100;1.48297;0.67696;2.31507
55;wait;100;4.3617e-05;2.668e-05;0.000265407
55;boundary;100;0.00667537;0.00427522;0.00833285
55;calc iter;100;2.30556;1.87075;2.70191
55;calc total;1;232.5;232.5;232.5
55;total;1;272.462;272.462;272.462
56;initialize;1;31.274;31.274;31.274
56;async;100;0.178514;0.00156002;0.468571
56;inner;100;2.12911;1.28976;2.33167
56;wait;100;6.24399e-05;4.135e-05;0.000192128
56;boundary;100;0.00870272;0.00570571;0.0165544
56;calc iter;100;2.31639;1.76913;2.46848
56;calc total;1;232.5;232.5;232.5
56;total;1;273.599;273.599;273.599
57;initialize;1;31.0248;31.0248;31.0248
57;async;100;0.142172;0.0035519;0.422955
57;inner;100;2.16707;1.31109;2.33713
57;wait;100;4.39894e-05;2.926e-05;0.000308427
57;boundary;100;0.0076758;0.00482622;0.00898987
57;calc iter;100;2.31696;1.74156;2.44361
57;calc total;1;232.5;232.5;232.5
57;total;1;273.349;273.349;273.349
58;initialize;1;31.2708;31.2708;31.2708
58;async;100;0.131552;0.0011196;0.400648
58;inner;100;2.1799;1.31912;2.3406
58;wait;100;3.42122e-05;2.4199e-05;0.000129759
58;boundary;100;0.00571281;0.00413825;0.00812071
58;calc iter;100;2.3172;1.72483;2.44773
58;calc total;1;232.5;232.5;232.5
58;total;1;273.595;273.595;273.595
59;initialize;1;30.3293;30.3293;30.3293
59;async;100;0.133204;0.00143487;0.404376
59;inner;100;2.17897;1.31888;2.34009
59;wait;100;3.4978e-05;2.669e-05;0.000164648
59;boundary;100;0.00506583;0.00386872;0.00766096
59;calc iter;100;2.31728;1.72715;2.44667
59;calc total;1;232.5;232.5;232.5
59;total;1;272.654;272.654;272.654
60;initialize;1;31.2114;31.2114;31.2114
60;async;100;0.11525;0.000973019;0.37391
60;inner;100;2.19488;1.32544;2.33674
60;wait;100;4.86457e-05;2.817e-05;0.000178568
60;boundary;100;0.00739469;0.004688;0.00864899
60;calc iter;100;2.31757;1.70408;2.4708
60;calc total;1;232.5;232.5;232.5
60;total;1;273.536;273.536;273.536
61;initialize;1;29.7024;29.7024;29.7024
61;async;100;0.117273;0.00255937;0.3753
61;inner;100;2.19327;1.32502;2.33955
61;wait;100;5.26742e-05;2.821e-05;0.000314997
61;boundary;100;0.0070038;0.00364788;0.00888616
61;calc iter;100;2.3176;1.70462;2.49633
61;calc total;1;232.5;232.5;232.5
61;total;1;272.027;272.027;272.027
62;initialize;1;31.2719;31.2719;31.2719
62;async;100;0.115314;0.00234131;0.376173
62;inner;100;2.19807;1.33001;2.34601
62;wait;100;2.86045e-05;1.796e-05;0.000168668
62;boundary;100;0.00426879;0.00278305;0.00697538
62;calc iter;100;2.31768;1.70899;2.46864
62;calc total;1;232.5;232.5;232.5
62;total;1;273.597;273.597;273.597
63;initialize;1;30.0721;30.0721;30.0721
63;async;100;0.115286;0.00095608;0.375236
63;inner;100;2.19779;1.3286;2.34575
63;wait;100;4.0289e-05;2.158e-05;0.000250998
63;boundary;100;0.00455306;0.0029405;0.0089229
63;calc iter;100;2.31767;1.7068;2.46779
63;calc total;1;232.5;232.5;232.5
63;total;1;272.397;272.397;272.397
64;initialize;1;30.009;30.009;30.009
64;async;100;0.687826;0.0028874;1.33054
64;inner;100;1.61266;0.688714;2.31545
64;wait;100;4.20166e-05;2.4259e-05;0.000159588
64;boundary;100;0.00682212;0.00397308;0.00828004
64;calc iter;100;2.30735;1.70752;2.39336
64;calc total;1;232.5;232.5;232.5
64;total;1;272.334;272.334;272.334
65;initialize;1;29.9879;29.9879;29.9879
65;async;100;0.729315;0.00286278;1.28546
65;inner;100;1.56094;0.718257;2.31462
65;wait;100;4.88383e-05;2.483e-05;0.000341486
65;boundary;100;0.00719792;0.00397042;0.00864552
65;calc iter;100;2.2975;1.8943;2.35691
65;calc total;1;232.5;232.5;232.5
65;total;1;272.313;272.313;272.313
66;initialize;1;30.2146;30.2146;30.2146
66;async;100;0.693109;0.00120984;1.34476
66;inner;100;1.58807;0.95372;2.31947
66;wait;100;3.96975e-05;2.62e-05;0.000183058
66;boundary;100;0.00696661;0.00441567;0.00836404
66;calc iter;100;2.28819;2.24555;2.33896
66;calc total;1;232.5;232.5;232.5
66;total;1;272.539;272.539;272.539
128;initialize;1;31.3174;31.3174;31.3174
128;async;100;0.688552;0.00301476;1.25322
128;inner;100;1.61002;0.820027;2.31888
128;wait;100;5.80311e-05;3.401e-05;0.000192788
128;boundary;100;0.00783953;0.00435938;0.00929634
128;calc iter;100;2.30648;1.74074;2.42974
128;calc total;1;232.499;232.499;232.499
128;total;1;273.642;273.642;273.642
129;initialize;1;31.3173;31.3173;31.3173
129;async;100;0.836408;0.00276817;1.44799
129;inner;100;1.45292;0.715363;2.30274
129;wait;100;4.97318e-05;2.652e-05;0.000376246
129;boundary;100;0.00688041;0.00393651;0.00875859
129;calc iter;100;2.29626;1.89118;2.38679
129;calc total;1;232.499;232.499;232.499
129;total;1;273.642;273.642;273.642
130;initialize;1;31.3173;31.3173;31.3173
130;async;100;0.771088;0.00302555;1.47861
130;inner;100;1.50904;0.881758;2.31159
130;wait;100;4.65994e-05;3.104e-05;0.000294697
130;boundary;100;0.00669965;0.00505932;0.0085861
130;calc iter;100;2.28687;2.18705;2.40638
130;calc total;1;232.499;232.499;232.499
130;total;1;273.642;273.642;273.642
131;initialize;1;31.3173;31.3173;31.3173
131;async;100;0.667966;0.000793605;1.26799
131;inner;100;1.59946;1.10068;2.32528
131;wait;100;5.61406e-05;3.395e-05;0.000208917
131;boundary;100;0.00779751;0.00552477;0.0151055
131;calc iter;100;2.27528;2.17747;2.37811
131;calc total;1;232.499;232.499;232.499
131;total;1;273.642;273.642;273.642
132;initialize;1;31.3183;31.3183;31.3183
132;async;100;0.701008;0.0033396;1.26422
132;inner;100;1.56554;1.11238;2.30769
132;wait;100;5.37426e-05;3.415e-05;0.000176028
132;boundary;100;0.00773234;0.00544093;0.00893062
132;calc iter;100;2.27434;2.19317;2.40337
132;calc total;1;232.499;232.499;232.499
132;total;1;273.642;273.642;273.642
133;initialize;1;31.3175;31.3175;31.3175
133;async;100;0.778753;0.0030127;1.45304
133;inner;100;1.50027;0.853457;2.30629
133;wait;100;4.7076e-05;3.0859e-05;0.000372426
133;boundary;100;0.00715986;0.00471422;0.0088783
133;calc iter;100;2.28624;2.19783;2.39596
133;calc total;1;232.499;232.499;232.499
133;total;1;273.642;273.642;273.642
134;initialize;1;31.0161;31.0161;31.0161
134;async;100;0.861969;0.00496454;1.38066
134;inner;100;1.42709;0.718854;2.31216
134;wait;100;4.82826e-05;2.7179e-05;0.000162707
134;boundary;100;0.00684318;0.00428707;0.00847895
134;calc iter;100;2.29595;1.90147;2.38026
134;calc total;1;232.499;232.499;232.499
134;total;1;273.34;273.34;273.34
135;initialize;1;30.4138;30.4138;30.4138
135;async;100;0.798401;0.00333126;1.35927
135;inner;100;1.50083;0.697512;2.3124
135;wait;100;4.57847e-05;2.8429e-05;0.000289696
135;boundary;100;0.0067651;0.00424035;0.00830033
135;calc iter;100;2.30604;1.73251;2.41584
135;calc total;1;232.499;232.499;232.499
135;total;1;272.738;272.738;272.738
136;initialize;1;29.9672;29.9672;29.9672
136;async;100;0.0846938;0.0025186;0.290044
136;inner;100;2.22349;1.32175;2.32926
136;wait;100;5.63151e-05;3.0919e-05;0.000285317
136;boundary;100;0.00693602;0.00457807;0.00914387
136;calc iter;100;2.31518;1.61641;2.45293
136;calc total;1;232.499;232.499;232.499
136;total;1;272.291;272.291;272.291
137;initialize;1;31.2637;31.2637;31.2637
137;async;100;0.0800451;0.00323769;0.290074
137;inner;100;2.22885;1.3224;2.33963
137;wait;100;4.26091e-05;2.6199e-05;0.000186716
137;boundary;100;0.00625245;0.00397566;0.00839108
137;calc iter;100;2.3152;1.61685;2.39767
137;calc total;1;232.499;232.499;232.499
137;total;1;273.587;273.587;273.587
138;initialize;1;29.9279;29.9279;29.9279
138;async;100;0.0787282;0.00119335;0.288933
138;inner;100;2.2321;1.32771;2.3442
138;wait;100;3.49937e-05;2.247e-05;0.000139448
138;boundary;100;0.00438619;0.00278414;0.00730523
138;calc iter;100;2.31525;1.61945;2.37042
138;calc total;1;232.499;232.499;232.499
138;total;1;272.252;272.252;272.252
139;initialize;1;30.6111;30.6111;30.6111
139;async;100;0.0784198;0.00139756;0.288966
139;inner;100;2.23219;1.32737;2.34369
139;wait;100;4.11679e-05;2.427e-05;0.000219437
139;boundary;100;0.00458637;0.00293186;0.00728772
139;calc iter;100;2.31524;1.6193;2.37056
139;calc total;1;232.499;232.499;232.499
139;total;1;272.935;272.935;272.935
140;initialize;1;30.6895;30.6895;30.6895
140;async;100;0.0803363;0.00241971;0.263949
140;inner;100;2.22577;1.34054;2.33074
140;wait;100;5.98841e-05;3.4709e-05;0.000262147
140;boundary;100;0.00812526;0.00388321;0.00892906
140;calc iter;100;2.31429;1.60841;2.39871
140;calc total;1;232.499;232.499;232.499
140;total;1;273.014;273.014;273.014
141;initialize;1;30.5204;30.5204;30.5204
141;async;100;0.0834898;0.00316591;0.227024
141;inner;100;2.2221;1.33543;2.33637
141;wait;100;6.42451e-05;2.905e-05;0.000317167
141;boundary;100;0.00824774;0.00584694;0.0106675
141;calc iter;100;2.31391;1.57227;2.39554
141;calc total;1;232.499;232.499;232.499
141;total;1;272.845;272.845;272.845
142;initialize;1;30.7868;30.7868;30.7868
142;async;100;0.076743;0.00121592;0.226498
142;inner;100;2.23238;1.34517;2.34014
142;wait;100;3.15518e-05;2.1419e-05;0.000137799
142;boundary;100;0.00484464;0.00363316;0.00732744
142;calc iter;100;2.31401;1.5768;2.39518
142;calc total;1;232.499;232.499;232.499
142;total;1;273.111;273.111;273.111
143;initialize;1;30.0537;30.0537;30.0537
143;async;100;0.0770929;0.0018247;0.225564
143;inner;100;2.23193;1.34594;2.33964
143;wait;100;4.13043e-05;2.8159e-05;0.000161858
143;boundary;100;0.00492805;0.00371809;0.00688713
143;calc iter;100;2.314;1.57685;2.39527
143;calc total;1;232.499;232.499;232.499
143;total;1;272.378;272.378;272.378
144;initialize;1;30.632;30.632;30.632
144;async;100;1.0144;0.00211092;1.57646
144;inner;100;1.28424;0.668031;2.31344
144;wait;100;4.69377e-05;2.7399e-05;0.000176998
144;boundary;100;0.00679604;0.00284805;0.00842126
144;calc iter;100;2.30548;1.93749;2.48602
144;calc total;1;232.499;232.499;232.499
144;total;1;272.956;272.956;272.956
145;initialize;1;30.8254;30.8254;30.8254
145;async;100;0.984045;0.00221778;1.58972
145;inner;100;1.30624;0.720005;2.31237
145;wait;100;4.12932e-05;2.314e-05;0.000346797
145;boundary;100;0.00588456;0.00371542;0.00894397
145;calc iter;100;2.29622;2.26509;2.35645
145;calc total;1;232.499;232.499;232.499
145;total;1;273.149;273.149;273.149
146;initialize;1;30.6317;30.6317;30.6317
146;async;100;0.852125;0.00208572;1.44492
146;inner;100;1.4289;0.831489;2.31786
146;wait;100;4.18877e-05;2.925e-05;0.000272637
146;boundary;100;0.00693036;0.00462858;0.00842414
146;calc iter;100;2.288;2.23703;2.3621
146;calc total;1;232.499;232.499;232.499
146;total;1;272.955;272.955;272.955
147;initialize;1;30.3201;30.3201;30.3201
147;async;100;0.95644;0.00325358;1.48573
147;inner;100;1.31647;0.848866;2.3179
147;wait;100;5.40094e-05;3.421e-05;0.000138309
147;boundary;100;0.00777849;0.0046603;0.0107744
147;calc iter;100;2.28074;2.21872;2.3551
147;calc total;1;232.499;232.499;232.499
147;total;1;272.644;272.644;272.644
148;initialize;1;31.2929;31.2929;31.2929
148;async;100;0.965029;0.00392695;1.54749
148;inner;100;1.31026;0.778656;2.31619
148;wait;100;5.44189e-05;3.5509e-05;0.000204306
148;boundary;100;0.00804535;0.00594511;0.0105856
148;calc iter;100;2.28339;2.22332;2.38849
148;calc total;1;232.499;232.499;232.499
148;total;1;273.617;273.617;273.617
149;initialize;1;30.6309;30.6309;30.6309
149;async;100;0.850452;0.00379596;1.41887
149;inner;100;1.43355;0.873187;2.31476
149;wait;100;3.91852e-05;2.465e-05;0.000320026
149;boundary;100;0.00670343;0.00428217;0.0085632
149;calc iter;100;2.29075;2.23298;2.36334
149;calc total;1;232.499;232.499;232.499
149;total;1;272.955;272.955;272.955
150;initialize;1;30.6327;30.6327;30.6327
150;async;100;1.00401;0.00410592;1.59555
150;inner;100;1.28888;0.710431;2.31972
150;wait;100;3.63251e-05;2.159e-05;0.000142168
150;boundary;100;0.00594973;0.00343633;0.0128706
150;calc iter;100;2.29887;2.16394;2.48389
150;calc total;1;232.499;232.499;232.499
150;total;1;272.956;272.956;272.956
151;initialize;1;30.9142;30.9142;30.9142
151;async;100;0.99869;0.00391011;1.58704
151;inner;100;1.30323;0.65679;2.31898
151;wait;100;3.98885e-05;2.723e-05;0.000209297
151;boundary;100;0.006559;0.00379609;0.00846379
151;calc iter;100;2.30852;1.82037;2.44487
151;calc total;1;232.499;232.499;232.499
151;total;1;273.238;273.238;273.238
152;initialize;1;31.2662;31.2662;31.2662
152;async;100;0.205339;0.00253508;0.667255
152;inner;100;2.10858;1.15709;2.33169
152;wait;100;5.2169e-05;2.643e-05;0.000443025
152;boundary;100;0.00622452;0.00464387;0.00789912
152;calc iter;100;2.3202;1.82902;2.37641
152;calc total;1;232.499;232.499;232.499
152;total;1;273.59;273.59;273.59
153;initialize;1;31.1443;31.1443;31.1443
153;async;100;0.20845;0.00595334;0.669088
153;inner;100;2.10711;1.15626;2.33101
153;wait;100;4.85627e-05;2.542e-05;0.000307867
153;boundary;100;0.0046127;0.00380879;0.00726355
153;calc iter;100;2.32022;1.82958;2.3763
153;calc total;1;232.499;232.499;232.499
153;total;1;273.468;273.468;273.468
154;initialize;1;30.7726;30.7726;30.7726
154;async;100;0.204992;0.00499965;0.665837
154;inner;100;2.11102;1.16294;2.33451
154;wait;100;2.55814e-05;1.865e-05;0.000135218
154;boundary;100;0.0042132;0.00277547;0.00464291
154;calc iter;100;2.32025;1.83158;2.37629
154;calc total;1;232.499;232.499;232.499
154;total;1;273.096;273.096;273.096
155;initialize;1;31.1579;31.1579;31.1579
155;async;100;0.204117;0.00274254;0.664987
155;inner;100;2.1114;1.16288;2.33491
155;wait;100;3.49247e-05;1.97e-05;0.000165008
155;boundary;100;0.00468763;0.00314229;0.0083676
155;calc iter;100;2.32024;1.83103;2.3763
155;calc total;1;232.499;232.499;232.499
155;total;1;273.482;273.482;273.482
156;initialize;1;31.1148;31.1148;31.1148
156;async;100;0.244113;0.0031402;0.707174
156;inner;100;2.06899;1.11673;2.32819
156;wait;100;4.26527e-05;2.714e-05;0.000344646
156;boundary;100;0.00597633;0.00391875;0.00864354
156;calc iter;100;2.31912;1.82785;2.39046
156;calc total;1;232.499;232.499;232.499
156;total;1;273.439;273.439;273.439
157;initialize;1;31.0306;31.0306;31.0306
157;async;100;0.243875;0.00488673;0.701471
157;inner;100;2.06723;1.11268;2.32874
157;wait;100;4.47801e-05;2.5439e-05;0.000243968
157;boundary;100;0.00727509;0.00479979;0.00909241
157;calc iter;100;2.31843;1.81899;2.38412
157;calc total;1;232.499;232.499;232.499
157;total;1;273.355;273.355;273.355
158;initialize;1;31.1142;31.1142;31.1142
158;async;100;0.248195;0.00301247;0.699448
158;inner;100;2.06248;1.11043;2.33454
158;wait;100;4.20289e-05;2.667e-05;0.000133338
158;boundary;100;0.00709165;0.00448685;0.00921785
158;calc iter;100;2.31781;1.81745;2.37684
158;calc total;1;232.499;232.499;232.499
158;total;1;273.439;273.439;273.439
159;initialize;1;30.9882;30.9882;30.9882
159;async;100;0.277115;0.00288086;0.748775
159;inner;100;2.03236;1.08282;2.33365
159;wait;100;5.18902e-05;2.5559e-05;0.000170278
159;boundary;100;0.00749121;0.00450736;0.0118532
159;calc iter;100;2.31702;1.84235;2.37748
159;calc total;1;232.499;232.499;232.499
159;total;1;273.313;273.313;273.313
160;initialize;1;31.1919;31.1919;31.1919
160;async;100;0.438728;0.00265066;0.761657
160;inner;100;1.86744;0.771515;2.32021
160;wait;100;5.61573e-05;3.3429e-05;0.000191798
160;boundary;100;0.00760406;0.00431858;0.00830663
160;calc iter;100;2.31384;1.5071;2.37477
160;calc total;1;232.499;232.499;232.499
160;total;1;273.516;273.516;273.516
161;initialize;1;30.8249;30.8249;30.8249
161;async;100;0.511633;0.00247567;0.994707
161;inner;100;1.7884;0.918418;2.31865
161;wait;100;5.92626e-05;3.48e-05;0.000361696
161;boundary;100;0.00791302;0.00591258;0.00853052
161;calc iter;100;2.30801;1.90924;2.36412
161;calc total;1;232.499;232.499;232.499
161;total;1;273.149;273.149;273.149
162;initialize;1;31.031;31.031;31.031
162;async;100;0.481755;0.000732822;0.930103
162;inner;100;1.81319;1.36416;2.32444
162;wait;100;5.42776e-05;3.9259e-05;0.000239207
162;boundary;100;0.00764246;0.00487469;0.008423
162;calc iter;100;2.30264;2.27102;2.3589
162;calc total;1;232.499;232.499;232.499
162;total;1;273.355;273.355;273.355
163;initialize;1;30.6107;30.6107;30.6107
163;async;100;0.408462;0.000719141;0.764738
163;inner;100;1.87806;1.51234;2.32426
163;wait;100;6.31492e-05;3.721e-05;0.000190248
163;boundary;100;0.00825324;0.00483239;0.00907068
163;calc iter;100;2.29484;2.26956;2.34047
163;calc total;1;232.499;232.499;232.499
163;total;1;272.935;272.935;272.935
164;initialize;1;31.2879;31.2879;31.2879
164;async;100;0.418115;0.00184892;0.75665
164;inner;100;1.87069;1.52235;2.32016
164;wait;100;6.13022e-05;3.339e-05;0.000207126
164;boundary;100;0.00839601;0.00739553;0.00892415
164;calc iter;100;2.29726;2.27737;2.33483
164;calc total;1;232.499;232.499;232.499
164;total;1;273.612;273.612;273.612
165;initialize;1;31.1753;31.1753;31.1753
165;async;100;0.509265;0.002878;0.983389
165;inner;100;1.7875;1.26757;2.31945
165;wait;100;5.76653e-05;3.981e-05;0.000334696
165;boundary;100;0.00763538;0.00584157;0.00844063
165;calc iter;100;2.30446;2.25144;2.36444
165;calc total;1;232.499;232.499;232.499
165;total;1;273.499;273.499;273.499
166;initialize;1;30.6327;30.6327;30.6327
166;async;100;0.50439;0.00112495;0.944304
166;inner;100;1.79746;0.857714;2.32376
166;wait;100;5.28397e-05;3.197e-05;0.000161267
166;boundary;100;0.00788461;0.00509073;0.00834736
166;calc iter;100;2.30979;1.80789;2.35855
166;calc total;1;232.499;232.499;232.499
166;total;1;272.956;272.956;272.956
167;initialize;1;31.1911;31.1911;31.1911
167;async;100;0.443978;0.00259844;0.793953
167;inner;100;1.86432;0.739908;2.32487
167;wait;100;5.76168e-05;3.173e-05;0.000230597
167;boundary;100;0.00765637;0.00400071;0.00849491
167;calc iter;100;2.31602;1.48768;2.38263
167;calc total;1;232.499;232.499;232.499
167;total;1;273.516;273.516;273.516
168;initialize;1;30.6331;30.6331;30.6331
168;async;100;0.00519751;0.00338085;0.00883202
168;inner;100;2.31046;1.45965;2.37083
168;wait;100;5.69298e-05;2.605e-05;0.000179437
168;boundary;100;0.00754104;0.00470952;0.00836275
168;calc iter;100;2.32326;1.46881;2.38217
168;calc total;1;232.499;232.499;232.499
168;total;1;272.957;272.957;272.957
169;initialize;1;31.158;31.158;31.158
169;async;100;0.000963744;0.000694772;0.0071643
169;inner;100;2.31666;1.46405;2.37678
169;wait;100;4.62135e-05;2.536e-05;0.000217677
169;boundary;100;0.00562336;0.00341135;0.00672987
169;calc iter;100;2.32329;1.46844;2.38332
169;calc total;1;232.499;232.499;232.499
169;total;1;273.482;273.482;273.482
170;initialize;1;31.1913;31.1913;31.1913
170;async;100;0.00213798;0.000570813;0.00555063
170;inner;100;2.31536;1.46667;2.37613
170;wait;100;4.66526e-05;2.409e-05;0.000168148
170;boundary;100;0.00576149;0.0028487;0.00683026
170;calc iter;100;2.32331;1.47159;2.3831
170;calc total;1;232.499;232.499;232.499
170;total;1;273.516;273.516;273.516
171;initialize;1;31.2622;31.2622;31.2622
171;async;100;0.00299445;0.00105489;0.00880992
171;inner;100;2.31298;1.46605;2.37399
171;wait;100;5.57168e-05;2.76e-05;0.000295697
171;boundary;100;0.00725207;0.00358482;0.00864302
171;calc iter;100;2.32329;1.47201;2.38297
171;calc total;1;232.499;232.499;232.499
171;total;1;273.586;273.586;273.586
172;initialize;1;31.2271;31.2271;31.2271
172;async;100;0.0307382;0.00119911;0.0765174
172;inner;100;2.28476;1.44373;2.37001
172;wait;100;5.33164e-05;3.0969e-05;0.000326636
172;boundary;100;0.00749642;0.00391074;0.00871628
172;calc iter;100;2.32305;1.51575;2.38099
172;calc total;1;232.499;232.499;232.499
172;total;1;273.551;273.551;273.551
173;initialize;1;30.989;30.989;30.989
173;async;100;0.0299133;0.00326781;0.0739814
173;inner;100;2.28457;1.47644;2.36445
173;wait;100;5.4523e-05;3.2459e-05;0.000183008
173;boundary;100;0.00817694;0.00510456;0.00904333
173;calc iter;100;2.32272;1.54907;2.38104
173;calc total;1;232.499;232.499;232.499
173;total;1;273.313;273.313;273.313
174;initialize;1;30.6336;30.6336;30.6336
174;async;100;0.0234226;0.000498961;0.0654324
174;inner;100;2.29191;1.51661;2.37343
174;wait;100;4.61026e-05;3.089e-05;0.000226967
174;boundary;100;0.00710948;0.00478886;0.00861399
174;calc iter;100;2.32249;1.58764;2.37987
174;calc total;1;232.499;232.499;232.499
174;total;1;272.957;272.957;272.957
175;initialize;1;30.914;30.914;30.914
175;async;100;0.0235639;0.000429412;0.0682756
175;inner;100;2.2911;1.54303;2.37374
175;wait;100;5.28457e-05;2.7029e-05;0.000128848
175;boundary;100;0.00744175;0.00469971;0.0108542
175;calc iter;100;2.32216;1.61029;2.37966
175;calc total;1;232.499;232.499;232.499
175;total;1;273.238;273.238;273.238
176;initialize;1;30.358;30.358;30.358
176;async;100;1.06497;0.00249612;1.59051
176;inner;100;1.23465;0.666782;2.3117
176;wait;100;4.3895e-05;2.6599e-05;0.000196547
176;boundary;100;0.00579122;0.00284589;0.00815105
176;calc iter;100;2.30546;2.00399;2.41226
176;calc total;1;232.499;232.499;232.499
176;total;1;272.682;272.682;272.682
177;initialize;1;30.9889;30.9889;30.9889
177;async;100;1.01925;0.00265049;1.63851
177;inner;100;1.27122;0.717981;2.31101
177;wait;100;4.14899e-05;2.539e-05;0.000343536
177;boundary;100;0.00562993;0.00366506;0.00865005
177;calc iter;100;2.29614;2.25083;2.36115
177;calc total;1;232.499;232.499;232.499
177;total;1;273.313;273.313;273.313
178;initialize;1;30.7181;30.7181;30.7181
178;async;100;0.897946;0.00248514;1.48368
178;inner;100;1.38312;0.825137;2.31627
178;wait;100;4.39475e-05;3.079e-05;0.000126679
178;boundary;100;0.00685805;0.00429596;0.00860081
178;calc iter;100;2.28797;2.23803;2.34372
178;calc total;1;232.499;232.499;232.499
178;total;1;273.042;273.042;273.042
179;initialize;1;31.1397;31.1397;31.1397
179;async;100;1.02645;0.00272446;1.49445
179;inner;100;1.24668;0.839663;2.31555
179;wait;100;5.3598e-05;3.484e-05;0.000250967
179;boundary;100;0.00782825;0.00434064;0.0107348
179;calc iter;100;2.28101;2.21238;2.37781
179;calc total;1;232.499;232.499;232.499
179;total;1;273.464;273.464;273.464
180;initialize;1;29.9082;29.9082;29.9082
180;async;100;1.02667;0.00255778;1.55959
180;inner;100;1.24815;0.765749;2.31065
180;wait;100;5.83724e-05;3.134e-05;0.000342066
180;boundary;100;0.00811328;0.00587296;0.010763
180;calc iter;100;2.283;2.18026;2.39102
180;calc total;1;232.499;232.499;232.499
180;total;1;272.232;272.232;272.232
181;initialize;1;31.1443;31.1443;31.1443
181;async;100;0.889515;0.0026149;1.43836
181;inner;100;1.39425;0.853502;2.31072
181;wait;100;4.29577e-05;2.987e-05;0.000209447
181;boundary;100;0.006714;0.00426282;0.00846888
181;calc iter;100;2.29053;2.23537;2.35678
181;calc total;1;232.499;232.499;232.499
181;total;1;273.468;273.468;273.468
182;initialize;1;30.6762;30.6762;30.6762
182;async;100;1.03356;0.00262898;1.62471
182;inner;100;1.2597;0.711445;2.31573
182;wait;100;3.71056e-05;2.264e-05;0.000164898
182;boundary;100;0.00556931;0.00349618;0.00692833
182;calc iter;100;2.29887;2.2156;2.36688
182;calc total;1;232.499;232.499;232.499
182;total;1;273;273;273
183;initialize;1;31.0751;31.0751;31.0751
183;async;100;1.03891;0.00280872;1.60191
183;inner;100;1.26374;0.655488;2.3154
183;wait;100;4.03727e-05;2.6e-05;0.000258198
183;boundary;100;0.00566285;0.00378986;0.00839084
183;calc iter;100;2.30836;1.84694;2.44724
183;calc total;1;232.499;232.499;232.499
183;total;1;273.399;273.399;273.399
184;initialize;1;31.1919;31.1919;31.1919
184;async;100;0.256112;0.00301307;0.681776
184;inner;100;2.05719;1.15497;2.32567
184;wait;100;5.64518e-05;2.954e-05;0.000232257
184;boundary;100;0.00681172;0.00455849;0.00900632
184;calc iter;100;2.32017;1.84134;2.5218
184;calc total;1;232.499;232.499;232.499
184;total;1;273.516;273.516;273.516
185;initialize;1;31.0753;31.0753;31.0753
185;async;100;0.251472;0.00278583;0.683095
185;inner;100;2.06329;1.15351;2.32582
185;wait;100;4.46404e-05;2.259e-05;0.000300827
185;boundary;100;0.00537957;0.00403704;0.00846711
185;calc iter;100;2.32019;1.84097;2.40293
185;calc total;1;232.499;232.499;232.499
185;total;1;273.399;273.399;273.399
186;initialize;1;30.3388;30.3388;30.3388
186;async;100;0.247421;0.00301689;0.679586
186;inner;100;2.06853;1.15949;2.32895
186;wait;100;3.20613e-05;2.146e-05;0.000155938
186;boundary;100;0.00422668;0.0028567;0.00532282
186;calc iter;100;2.32021;1.84197;2.39616
186;calc total;1;232.499;232.499;232.499
186;total;1;272.663;272.663;272.663
187;initialize;1;31.1151;31.1151;31.1151
187;async;100;0.246496;0.00293379;0.679471
187;inner;100;2.06881;1.16214;2.3288
187;wait;100;4.0519e-05;2.18e-05;0.000240057
187;boundary;100;0.00486602;0.00282059;0.00863271
187;calc iter;100;2.32022;1.84446;2.39731
187;calc total;1;232.499;232.499;232.499
187;total;1;273.439;273.439;273.439
188;initialize;1;29.818;29.818;29.818
188;async;100;0.286435;0.00293336;0.72179
188;inner;100;2.02673;1.11269;2.32563
188;wait;100;4.12138e-05;2.937e-05;0.000262497
188;boundary;100;0.00584711;0.00386892;0.00905461
188;calc iter;100;2.31906;1.83838;2.49782
188;calc total;1;232.499;232.499;232.499
188;total;1;272.142;272.142;272.142
189;initialize;1;29.8166;29.8166;29.8166
189;async;100;0.295215;0.00307789;0.715978
189;inner;100;2.01581;1.10928;2.32548
189;wait;100;4.81349e-05;2.709e-05;0.000267447
189;boundary;100;0.00729434;0.00502609;0.00903224
189;calc iter;100;2.31838;1.83031;2.61399
189;calc total;1;232.499;232.499;232.499
189;total;1;272.141;272.141;272.141
190;initialize;1;29.8626;29.8626;29.8626
190;async;100;0.289915;0.00494227;0.71418
190;inner;100;2.02086;1.10925;2.32905
190;wait;100;4.02239e-05;2.6559e-05;0.000140367
190;boundary;100;0.0069562;0.0041374;0.00892902
190;calc iter;100;2.31778;1.83102;2.38407
190;calc total;1;232.499;232.499;232.499
190;total;1;272.187;272.187;272.187
191;initialize;1;31.1079;31.1079;31.1079
191;async;100;0.318652;0.00292023;0.762093
191;inner;100;1.99083;1.08002;2.32858
191;wait;100;5.50855e-05;2.6189e-05;0.000236608
191;boundary;100;0.00742188;0.0041765;0.0118995
191;calc iter;100;2.31697;1.85292;2.38474
191;calc total;1;232.499;232.499;232.499
191;total;1;273.432;273.432;273.432
192;initialize;1;31.1403;31.1403;31.1403
192;async;100;0.79023;0.00232934;1.38177
192;inner;100;1.4973;0.701065;2.31338
192;wait;100;4.47102e-05;2.2219e-05;0.000178108
192;boundary;100;0.00667477;0.00314071;0.00986979
192;calc iter;100;2.29426;1.78046;2.69317
192;calc total;1;232.499;232.499;232.499
192;total;1;273.464;273.464;273.464
193;initialize;1;30.8629;30.8629;30.8629
193;async;100;0.933549;0.00231805;1.57658
193;inner;100;1.34238;0.703229;2.3125
193;wait;100;5.51601e-05;3.112e-05;0.000338036
193;boundary;100;0.00753714;0.00431867;0.0139358
193;calc iter;100;2.28353;1.91602;3.14639
193;calc total;1;232.499;232.499;232.499
193;total;1;273.187;273.187;273.187
194;initialize;1;31.229;31.229;31.229
194;async;100;0.796256;0.00194928;1.43127
194;inner;100;1.47292;1.0071;2.31873
194;wait;100;3.86996e-05;2.2569e-05;0.000260797
194;boundary;100;0.00684388;0.00383264;0.0107435
194;calc iter;100;2.27606;2.02282;2.94582
194;calc total;1;232.499;232.499;232.499
194;total;1;273.553;273.553;273.553
195;initialize;1;30.431;30.431;30.431
195;async;100;0.770625;0.0017824;1.3346
195;inner;100;1.48944;0.929447;2.31816
195;wait;100;5.94593e-05;3.349e-05;0.000190317
195;boundary;100;0.00841896;0.00449229;0.0135289
195;calc iter;100;2.26854;2.04685;2.82793
195;calc total;1;232.499;232.499;232.499
195;total;1;272.755;272.755;272.755
196;initialize;1;30.2429;30.2429;30.2429
196;async;100;0.770558;0.00288175;1.27537
196;inner;100;1.49218;0.990642;2.31327
196;wait;100;5.35078e-05;3.0119e-05;0.000202486
196;boundary;100;0.00783443;0.00475622;0.013018
196;calc iter;100;2.27063;1.87684;2.60554
196;calc total;1;232.499;232.499;232.499
196;total;1;272.567;272.567;272.567
197;initialize;1;30.2803;30.2803;30.2803
197;async;100;0.862492;0.00335119;1.68384
197;inner;100;1.40914;0.732366;2.3126
197;wait;100;4.51743e-05;2.749e-05;0.000325796
197;boundary;100;0.00676014;0.0043812;0.0144376
197;calc iter;100;2.27844;1.91301;2.525
197;calc total;1;232.499;232.499;232.499
197;total;1;272.605;272.605;272.605
198;initialize;1;30.6313;30.6313;30.6313
198;async;100;0.892406;0.00130515;1.45963
198;inner;100;1.39041;0.705652;2.31897
198;wait;100;5.06277e-05;2.615e-05;0.000185087
198;boundary;100;0.00736713;0.00431895;0.00890496
198;calc iter;100;2.29024;1.86907;2.56678
198;calc total;1;232.499;232.499;232.499
198;total;1;272.955;272.955;272.955
199;initialize;1;30.3198;30.3198;30.3198
199;async;100;0.880966;0.00383199;1.68671
199;inner;100;1.41374;0.654179;2.31774
199;wait;100;4.35781e-05;2.35e-05;0.000239137
199;boundary;100;0.00628826;0.00377396;0.00850098
199;calc iter;100;2.30104;1.79067;2.50461
199;calc total;1;232.499;232.499;232.499
199;total;1;272.644;272.644;272.644
200;initialize;1;30.1168;30.1168;30.1168
200;async;100;0.20436;0.00203839;0.730278
200;inner;100;2.10118;1.11201;2.33237
200;wait;100;5.28205e-05;2.708e-05;0.000179716
200;boundary;100;0.00732455;0.00380566;0.0091583
200;calc iter;100;2.31292;1.83876;2.55446
200;calc total;1;232.499;232.499;232.499
200;total;1;272.44;272.44;272.44
201;initialize;1;30.6324;30.6324;30.6324
201;async;100;0.197599;0.0033148;0.732498
201;inner;100;2.10851;1.11147;2.33267
201;wait;100;4.25913e-05;2.286e-05;0.000349336
201;boundary;100;0.0067788;0.00433544;0.00848295
201;calc iter;100;2.31293;1.83851;2.50793
201;calc total;1;232.499;232.499;232.499
201;total;1;272.956;272.956;272.956
202;initialize;1;30.0105;30.0105;30.0105
202;async;100;0.195637;0.00252667;0.731299
202;inner;100;2.11272;1.11592;2.338
202;wait;100;3.11891e-05;2.099e-05;0.000234327
202;boundary;100;0.00459593;0.00282586;0.00751515
202;calc iter;100;2.31298;1.83927;2.48471
202;calc total;1;232.499;232.499;232.499
202;total;1;272.334;272.334;272.334
203;initialize;1;30.8629;30.8629;30.8629
203;async;100;0.195038;0.00287278;0.729411
203;inner;100;2.11312;1.11783;2.33692
203;wait;100;4.09316e-05;2.738e-05;0.000160629
203;boundary;100;0.00478338;0.00284898;0.00765783
203;calc iter;100;2.31298;1.84105;2.48664
203;calc total;1;232.499;232.499;232.499
203;total;1;273.187;273.187;273.187
204;initialize;1;30.6328;30.6328;30.6328
204;async;100;0.250111;0.00229962;0.86656
204;inner;100;2.05482;1.05812;2.33418
204;wait;100;4.33478e-05;2.6969e-05;0.000266577
204;boundary;100;0.00631365;0.00389056;0.00870429
204;calc iter;100;2.3113;1.92861;2.4691
204;calc total;1;232.499;232.499;232.499
204;total;1;272.957;272.957;272.957
205;initialize;1;30.644;30.644;30.644
205;async;100;0.261201;0.00246444;0.866389
205;inner;100;2.04195;1.0548;2.33233
205;wait;100;4.92368e-05;2.675e-05;0.000352466
205;boundary;100;0.00747076;0.00494816;0.00891421
205;calc iter;100;2.31067;1.92617;2.50608
205;calc total;1;232.499;232.499;232.499
205;total;1;272.968;272.968;272.968
206;initialize;1;30.4661;30.4661;30.4661
206;async;100;0.261883;0.00273037;0.86491
206;inner;100;2.04184;1.05384;2.33806
206;wait;100;3.58331e-05;2.3399e-05;0.000144819
206;boundary;100;0.00632499;0.00399244;0.00909316
206;calc iter;100;2.31008;1.92633;2.50118
206;calc total;1;232.499;232.499;232.499
206;total;1;272.79;272.79;272.79
207;initialize;1;30.8252;30.8252;30.8252
207;async;100;0.3273;0.0027212;1.12583
207;inner;100;1.97446;1.00067;2.33762
207;wait;100;4.92395e-05;2.659e-05;0.000187307
207;boundary;100;0.00674041;0.00419622;0.0117694
207;calc iter;100;2.30855;2.10096;2.50137
207;calc total;1;232.499;232.499;232.499
207;total;1;273.149;273.149;273.149
208;initialize;1;30.5937;30.5937;30.5937
208;async;100;0.671025;0.00247534;1.02372
208;inner;100;1.62449;0.716793;2.31627
208;wait;100;5.25654e-05;3.101e-05;0.000288126
208;boundary;100;0.00714104;0.00431722;0.00843629
208;calc iter;100;2.30272;1.59407;2.40355
208;calc total;1;232.499;232.499;232.499
208;total;1;272.917;272.917;272.917
209;initialize;1;30.6764;30.6764;30.6764
209;async;100;0.778681;0.00175814;1.13168
209;inner;100;1.50789;0.774111;2.31361
209;wait;100;5.22789e-05;3.1219e-05;0.000342676
209;boundary;100;0.00793889;0.00435682;0.00847665
209;calc iter;100;2.29456;1.87779;2.36698
209;calc total;1;232.499;232.499;232.499
209;total;1;273;273;273
210;initialize;1;30.2635;30.2635;30.2635
210;async;100;0.737951;0.000729332;1.07331
210;inner;100;1.54285;1.21479;2.32075
210;wait;100;4.46969e-05;3.0459e-05;0.000232767
210;boundary;100;0.00716978;0.00451987;0.00867769
210;calc iter;100;2.28802;2.18385;2.33779
210;calc total;1;232.499;232.499;232.499
210;total;1;272.587;272.587;272.587
211;initialize;1;31.2271;31.2271;31.2271
211;async;100;0.641973;0.000705532;1.04598
211;inner;100;1.62721;1.23173;2.32044
211;wait;100;6.01279e-05;3.632e-05;0.000214027
211;boundary;100;0.00822312;0.00447742;0.0109933
211;calc iter;100;2.27747;2.17075;2.33913
211;calc total;1;232.499;232.499;232.499
211;total;1;273.551;273.551;273.551
212;initialize;1;29.8173;29.8173;29.8173
212;async;100;0.642982;0.0019986;1.02854
212;inner;100;1.62822;1.25576;2.316
212;wait;100;5.67956e-05;3.284e-05;0.000358956
212;boundary;100;0.00821807;0.00689441;0.00889713
212;calc iter;100;2.27948;2.12116;2.36796
212;calc total;1;232.499;232.499;232.499
212;total;1;272.141;272.141;272.141
213;initialize;1;30.3955;30.3955;30.3955
213;async;100;0.767481;0.00234678;1.10988
213;inner;100;1.51474;1.14914;2.3168
213;wait;100;4.38342e-05;3.097e-05;0.000209476
213;boundary;100;0.00716132;0.00597676;0.00840988
213;calc iter;100;2.28943;2.13932;2.37547
213;calc total;1;232.499;232.499;232.499
213;total;1;272.719;272.719;272.719
214;initialize;1;29.8175;29.8175;29.8175
214;async;100;0.759958;0.0010971;1.08046
214;inner;100;1.52796;0.737708;2.32049
214;wait;100;5.29624e-05;3.218e-05;0.000213647
214;boundary;100;0.00792345;0.0043302;0.00851324
214;calc iter;100;2.29589;1.80371;2.45127
214;calc total;1;232.499;232.499;232.499
214;total;1;272.141;272.141;272.141
215;initialize;1;30.0549;30.0549;30.0549
215;async;100;0.683497;0.00280817;1.05147
215;inner;100;1.61338;0.714143;2.3202
215;wait;100;4.35675e-05;2.751e-05;0.000141828
215;boundary;100;0.00712706;0.00397017;0.00834306
215;calc iter;100;2.30405;1.55832;2.49316
215;calc total;1;232.499;232.499;232.499
215;total;1;272.379;272.379;272.379
216;initialize;1;30.6112;30.6112;30.6112
216;async;100;0.0223659;0.000837651;0.241061
216;inner;100;2.28083;1.47071;2.33385
216;wait;100;7.43356e-05;3.613e-05;0.000271387
216;boundary;100;0.00836134;0.00457532;0.0101117
216;calc iter;100;2.31163;1.47767;2.56359
216;calc total;1;232.499;232.499;232.499
216;total;1;272.935;272.935;272.935
217;initialize;1;31.0313;31.0313;31.0313
217;async;100;0.0152423;0.00283441;0.123941
217;inner;100;2.28924;1.46977;2.33531
217;wait;100;5.18882e-05;3.2039e-05;0.000306747
217;boundary;100;0.00711464;0.00435468;0.00864204
217;calc iter;100;2.31165;1.47767;2.45375
217;calc total;1;232.499;232.499;232.499
217;total;1;273.355;273.355;273.355
218;initialize;1;30.5544;30.5544;30.5544
218;async;100;0.011515;0.00107111;0.111891
218;inner;100;2.2941;1.47638;2.33998
218;wait;100;3.44146e-05;1.963e-05;0.000259818
218;boundary;100;0.00605056;0.00281563;0.00755609
218;calc iter;100;2.3117;1.4803;2.44158
218;calc total;1;232.499;232.499;232.499
218;total;1;272.878;272.878;272.878
219;initialize;1;30.4308;30.4308;30.4308
219;async;100;0.0123907;0.00116433;0.113014
219;inner;100;2.29383;1.47606;2.33947
219;wait;100;3.65066e-05;2.591e-05;0.000186277
219;boundary;100;0.00542878;0.00291445;0.00758535
219;calc iter;100;2.31169;1.48017;2.44272
219;calc total;1;232.499;232.499;232.499
219;total;1;272.755;272.755;272.755
220;initialize;1;30.863;30.863;30.863
220;async;100;0.038741;0.000541884;0.0836004
220;inner;100;2.26518;1.46005;2.34
220;wait;100;6.11922e-05;3.269e-05;0.000206268
220;boundary;100;0.00754574;0.00390919;0.00910847
220;calc iter;100;2.31153;1.50063;2.40833
220;calc total;1;232.499;232.499;232.499
220;total;1;273.187;273.187;273.187
221;initialize;1;31.0754;31.0754;31.0754
221;async;100;0.0445872;0.00280517;0.132153
221;inner;100;2.25867;1.46856;2.33742
221;wait;100;5.70912e-05;3.026e-05;0.000288257
221;boundary;100;0.00796237;0.00516108;0.00906517
221;calc iter;100;2.31128;1.50926;2.44177
221;calc total;1;232.499;232.499;232.499
221;total;1;273.399;273.399;273.399
222;initialize;1;29.8391;29.8391;29.8391
222;async;100;0.0340492;0.000577653;0.0833818
222;inner;100;2.27069;1.48484;2.34185
222;wait;100;3.64092e-05;2.411e-05;0.000222698
222;boundary;100;0.00636105;0.00428608;0.00853371
222;calc iter;100;2.31114;1.52932;2.41195
222;calc total;1;232.499;232.499;232.499
222;total;1;272.163;272.163;272.163
223;initialize;1;31.2614;31.2614;31.2614
223;async;100;0.0353923;0.000561913;0.0841511
223;inner;100;2.26872;1.49517;2.34131
223;wait;100;5.55317e-05;2.907e-05;0.000283737
223;boundary;100;0.00675313;0.00428471;0.0119175
223;calc iter;100;2.31092;1.54465;2.41177
223;calc total;1;232.499;232.499;232.499
223;total;1;273.585;273.585;273.585
224;initialize;1;29.8174;29.8174;29.8174
224;async;100;0.904478;0.00220683;1.37531
224;inner;100;1.38305;0.695825;2.31409
224;wait;100;4.39148e-05;2.511e-05;0.000275407
224;boundary;100;0.00618305;0.00286548;0.0082349
224;calc iter;100;2.29376;1.97645;2.39345
224;calc total;1;232.499;232.499;232.499
224;total;1;272.141;272.141;272.141
225;initialize;1;31.2662;31.2662;31.2662
225;async;100;1.0084;0.00217002;1.43436
225;inner;100;1.26723;0.719156;2.31136
225;wait;100;4.60238e-05;2.888e-05;0.000320196
225;boundary;100;0.00734232;0.00429266;0.00873986
225;calc iter;100;2.28302;2.01208;2.38777
225;calc total;1;232.499;232.499;232.499
225;total;1;273.59;273.59;273.59
226;initialize;1;31.1917;31.1917;31.1917
226;async;100;0.877982;0.00230403;1.38066
226;inner;100;1.39057;0.908054;2.31853
226;wait;100;4.10647e-05;2.327e-05;0.000268447
226;boundary;100;0.00614366;0.00340375;0.00842122
226;calc iter;100;2.27474;2.15004;2.35562
226;calc total;1;232.499;232.499;232.499
226;total;1;273.516;273.516;273.516
227;initialize;1;31.2912;31.2912;31.2912
227;async;100;0.828381;0.00273541;1.38988
227;inner;100;1.42883;0.887413;2.31827
227;wait;100;5.74462e-05;2.719e-05;0.000172478
227;boundary;100;0.00807886;0.00470091;0.00887231
227;calc iter;100;2.26535;2.15905;2.39606
227;calc total;1;232.499;232.499;232.499
227;total;1;273.615;273.615;273.615
228;initialize;1;29.885;29.885;29.885
228;async;100;0.82547;0.00205424;1.26092
228;inner;100;1.43464;1.0378;2.31545
228;wait;100;5.45308e-05;3.417e-05;0.000325956
228;boundary;100;0.00759334;0.00617401;0.00897496
228;calc iter;100;2.26776;2.09842;2.36044
228;calc total;1;232.499;232.499;232.499
228;total;1;272.209;272.209;272.209
229;initialize;1;30.3013;30.3013;30.3013
229;async;100;0.964437;0.00291615;1.66105
229;inner;100;1.30754;0.727237;2.314
229;wait;100;4.21589e-05;2.82e-05;0.000188408
229;boundary;100;0.00644664;0.00354326;0.00839011
229;calc iter;100;2.27847;2.16008;2.40353
229;calc total;1;232.499;232.499;232.499
229;total;1;272.625;272.625;272.625
230;initialize;1;30.2205;30.2205;30.2205
230;async;100;0.971593;0.00273062;1.35217
230;inner;100;1.31092;0.705099;2.31962
230;wait;100;4.59645e-05;2.803e-05;0.000152888
230;boundary;100;0.00700364;0.00428894;0.00885293
230;calc iter;100;2.28956;1.86087;2.42534
230;calc total;1;232.499;232.499;232.499
230;total;1;272.544;272.544;272.544
231;initialize;1;30.3748;30.3748;30.3748
231;async;100;1.00377;0.00269888;1.68615
231;inner;100;1.28939;0.670382;2.31892
231;wait;100;4.41794e-05;2.831e-05;0.000171668
231;boundary;100;0.00644947;0.00396132;0.0083808
231;calc iter;100;2.29966;1.71964;2.43785
231;calc total;1;232.499;232.499;232.499
231;total;1;272.699;272.699;272.699
232;initialize;1;30.6605;30.6605;30.6605
232;async;100;0.218618;0.00136952;0.574282
232;inner;100;2.08289;1.13262;2.33307
232;wait;100;5.64547e-05;2.84e-05;0.000208047
232;boundary;100;0.00791805;0.00477879;0.00916503
232;calc iter;100;2.30949;1.65905;2.44794
232;calc total;1;232.499;232.499;232.499
232;total;1;272.984;272.984;272.984
233;initialize;1;31.1752;31.1752;31.1752
233;async;100;0.214226;0.00254736;0.574507
233;inner;100;2.08845;1.13302;2.33303
233;wait;100;4.70948e-05;2.751e-05;0.000323297
233;boundary;100;0.00691539;0.00423653;0.00840667
233;calc iter;100;2.30964;1.65836;2.4229
233;calc total;1;232.499;232.499;232.499
233;total;1;273.499;273.499;273.499
234;initialize;1;30.1767;30.1767;30.1767
234;async;100;0.213899;0.00196754;0.574599
234;inner;100;2.09139;1.13579;2.33818
234;wait;100;3.06077e-05;2.132e-05;0.000260967
234;boundary;100;0.00437792;0.00284408;0.00639897
234;calc iter;100;2.3097;1.66177;2.42384
234;calc total;1;232.499;232.499;232.499
234;total;1;272.501;272.501;272.501
235;initialize;1;30.8498;30.8498;30.8498
235;async;100;0.213682;0.0016479;0.574254
235;inner;100;2.0915;1.13632;2.33796
235;wait;100;3.74622e-05;1.888e-05;0.000184677
235;boundary;100;0.00447664;0.00283411;0.00608514
235;calc iter;100;2.3097;1.66295;2.4242
235;calc total;1;232.499;232.499;232.499
235;total;1;273.174;273.174;273.174
236;initialize;1;31.1082;31.1082;31.1082
236;async;100;0.278915;0.00254432;0.807336
236;inner;100;2.02292;1.12317;2.33276
236;wait;100;4.09834e-05;2.75e-05;0.000315426
236;boundary;100;0.0059774;0.00388792;0.00859278
236;calc iter;100;2.30786;1.75955;2.47078
236;calc total;1;232.499;232.499;232.499
236;total;1;273.432;273.432;273.432
237;initialize;1;30.0324;30.0324;30.0324
237;async;100;0.283076;0.00278712;0.833333
237;inner;100;2.01688;1.12177;2.33313
237;wait;100;5.18378e-05;2.97e-05;0.000207196
237;boundary;100;0.00744835;0.00510574;0.00914957
237;calc iter;100;2.30746;1.76573;2.49558
237;calc total;1;232.499;232.499;232.499
237;total;1;272.356;272.356;272.356
238;initialize;1;30.0848;30.0848;30.0848
238;async;100;0.292762;0.00286213;0.908335
238;inner;100;2.00766;1.12378;2.33831
238;wait;100;3.89913e-05;2.3439e-05;0.000273197
238;boundary;100;0.00668783;0.00375147;0.0086583
238;calc iter;100;2.30716;1.86852;2.5167
238;calc total;1;232.499;232.499;232.499
238;total;1;272.408;272.408;272.408
239;initialize;1;30.1379;30.1379;30.1379
239;async;100;0.393237;0.00158727;1.11401
239;inner;100;1.90616;1.03092;2.33891
239;wait;100;5.2737e-05;2.4389e-05;0.000142659
239;boundary;100;0.00719329;0.00396359;0.0118217
239;calc iter;100;2.30665;2.07918;2.45193
239;calc total;1;232.499;232.499;232.499
239;total;1;272.462;272.462;272.462
240;initialize;1;30.431;30.431;30.431
240;async;100;0.797146;0.00236274;1.58088
240;inner;100;1.49661;0.683326;2.31506
240;wait;100;4.38562e-05;2.086e-05;0.000171859
240;boundary;100;0.00633135;0.00286609;0.00815581
240;calc iter;100;2.30014;1.8273;2.39355
240;calc total;1;232.499;232.499;232.499
240;total;1;272.755;272.755;272.755
241;initialize;1;31.0754;31.0754;31.0754
241;async;100;0.865623;0.00256961;1.398
241;inner;100;1.41617;0.725266;2.31369
241;wait;100;4.4721e-05;2.385e-05;0.000322326
241;boundary;100;0.00732393;0.00432672;0.00848455
241;calc iter;100;2.28916;1.94378;2.42215
241;calc total;1;232.499;232.499;232.499
241;total;1;273.399;273.399;273.399
242;initialize;1;29.8173;29.8173;29.8173
242;async;100;0.785135;0.000787396;1.45257
242;inner;100;1.4868;0.888465;2.3198
242;wait;100;4.01944e-05;2.7499e-05;0.000273537
242;boundary;100;0.00685264;0.00373276;0.00848526
242;calc iter;100;2.27883;2.20397;2.37376
242;calc total;1;232.499;232.499;232.499
242;total;1;272.141;272.141;272.141
243;initialize;1;30.9142;30.9142;30.9142
243;async;100;0.70209;0.000796865;1.27927
243;inner;100;1.56117;0.986577;2.31969
243;wait;100;5.52872e-05;3.5069e-05;0.000156217
243;boundary;100;0.00791734;0.00451905;0.00897816
243;calc iter;100;2.27124;2.15811;2.36223
243;calc total;1;232.499;232.499;232.499
243;total;1;273.238;273.238;273.238
244;initialize;1;30.8498;30.8498;30.8498
244;async;100;0.724581;0.00233401;1.2658
244;inner;100;1.53995;1.06243;2.31574
244;wait;100;5.38188e-05;3.4229e-05;0.000312466
244;boundary;100;0.00774367;0.0055907;0.00890088
244;calc iter;100;2.27233;2.13019;2.38615
244;calc total;1;232.499;232.499;232.499
244;total;1;273.174;273.174;273.174
245;initialize;1;31.2292;31.2292;31.2292
245;async;100;0.862051;0.00307321;1.67315
245;inner;100;1.41416;0.729422;2.31653
245;wait;100;3.9447e-05;2.548e-05;0.000179098
245;boundary;100;0.00683783;0.00461742;0.00826023
245;calc iter;100;2.28309;2.20333;2.43072
245;calc total;1;232.499;232.499;232.499
245;total;1;273.553;273.553;273.553
246;initialize;1;29.8172;29.8172;29.8172
246;async;100;0.8499;0.000938089;1.37292
246;inner;100;1.43745;0.704001;2.32124
246;wait;100;4.93567e-05;3.0479e-05;0.000191057
246;boundary;100;0.006966;0.004335;0.00854162
246;calc iter;100;2.29437;1.88133;2.42028
246;calc total;1;232.499;232.499;232.499
246;total;1;272.141;272.141;272.141
247;initialize;1;30.3751;30.3751;30.3751
247;async;100;0.84635;0.00267649;1.57833
247;inner;100;1.45186;0.660601;2.32067
247;wait;100;4.52538e-05;2.506e-05;0.000202198
247;boundary;100;0.00650092;0.00395555;0.0083718
247;calc iter;100;2.30476;1.74792;2.39123
247;calc total;1;232.499;232.499;232.499
247;total;1;272.699;272.699;272.699
248;initialize;1;29.9456;29.9456;29.9456
248;async;100;0.151997;0.00122632;0.603199
248;inner;100;2.15599;1.17461;2.34145
248;wait;100;5.62858e-05;3.62e-05;0.000317747
248;boundary;100;0.00787689;0.00476595;0.00909986
248;calc iter;100;2.31592;1.78261;2.50673
248;calc total;1;232.499;232.499;232.499
248;total;1;272.269;272.269;272.269
249;initialize;1;30.6604;30.6604;30.6604
249;async;100;0.150663;0.00348087;0.598137
249;inner;100;2.15867;1.17583;2.34508
249;wait;100;4.26873e-05;2.091e-05;0.000210946
249;boundary;100;0.00666167;0.00423623;0.00818829
249;calc iter;100;2.31604;1.77822;2.51084
249;calc total;1;232.499;232.499;232.499
249;total;1;272.984;272.984;272.984
250;initialize;1;31.0317;31.0317;31.0317
250;async;100;0.150242;0.00118219;0.598476
250;inner;100;2.1613;1.17905;2.34692
250;wait;100;2.88795e-05;1.869e-05;0.000138409
250;boundary;100;0.00454409;0.00276583;0.00761356
250;calc iter;100;2.31611;1.78031;2.51398
250;calc total;1;232.499;232.499;232.499
250;total;1;273.355;273.355;273.355
251;initialize;1;31.2901;31.2901;31.2901
251;async;100;0.150114;0.00178108;0.597373
251;inner;100;2.16141;1.17905;2.34701
251;wait;100;3.79361e-05;1.94e-05;0.000238487
251;boundary;100;0.00453949;0.00300425;0.00758711
251;calc iter;100;2.3161;1.77945;2.51377
251;calc total;1;232.499;232.499;232.499
251;total;1;273.614;273.614;273.614
252;initialize;1;30.7869;30.7869;30.7869
252;async;100;0.187924;0.00172999;0.690199
252;inner;100;2.12103;1.14039;2.34495
252;wait;100;3.87591e-05;2.5389e-05;0.000213686
252;boundary;100;0.00593664;0.00389974;0.00861073
252;calc iter;100;2.31493;1.83451;2.51084
252;calc total;1;232.499;232.499;232.499
252;total;1;273.111;273.111;273.111
253;initialize;1;30.7729;30.7729;30.7729
253;async;100;0.188966;0.00274514;0.688544
253;inner;100;2.11819;1.1402;2.33658
253;wait;100;4.53865e-05;2.777e-05;0.000309627
253;boundary;100;0.00725838;0.0050878;0.00874544
253;calc iter;100;2.31447;1.83386;2.50132
253;calc total;1;232.499;232.499;232.499
253;total;1;273.097;273.097;273.097
256;initialize;1;31.3231;31.3231;31.3231
256;async;100;0.839419;0.0026576;1.34844
256;inner;100;1.46187;0.767203;2.47227
256;wait;100;5.90689e-05;3.819e-05;0.000141198
256;boundary;100;0.00809521;0.00418845;0.00940401
256;calc iter;100;2.30944;1.79229;2.53544
256;calc total;1;232.5;232.5;232.5
256;total;1;273.649;273.649;273.649
257;initialize;1;31.3231;31.3231;31.3231
257;async;100;0.949968;0.00330836;1.57133
257;inner;100;1.34276;0.726244;2.46895
257;wait;100;4.12958e-05;2.117e-05;0.000293937
257;boundary;100;0.0060588;0.00330217;0.00873213
257;calc iter;100;2.29883;2.2191;2.51596
257;calc total;1;232.5;232.5;232.5
257;total;1;273.649;273.649;273.649
258;initialize;1;31.3231;31.3231;31.3231
258;async;100;0.771794;0.00115347;1.34269
258;inner;100;1.51268;0.958119;2.4773
258;wait;100;3.83128e-05;2.525e-05;0.000131899
258;boundary;100;0.00711242;0.00562313;0.0085072
258;calc iter;100;2.29163;2.24447;2.509
258;calc total;1;232.5;232.5;232.5
258;total;1;273.649;273.649;273.649
259;initialize;1;31.3231;31.3231;31.3231
259;async;100;0.875418;0.00121834;1.47571
259;inner;100;1.39939;0.814032;2.47569
259;wait;100;5.55806e-05;3.55e-05;0.000264577
259;boundary;100;0.00807801;0.00557839;0.0100268
259;calc iter;100;2.28295;2.19715;2.52177
259;calc total;1;232.5;232.5;232.5
259;total;1;273.649;273.649;273.649
260;initialize;1;31.3139;31.3139;31.3139
260;async;100;0.924766;0.00316298;1.55735
260;inner;100;1.35137;0.759445;2.44105
260;wait;100;5.80005e-05;3.6449e-05;0.000249887
260;boundary;100;0.00801715;0.0056383;0.0102034
260;calc iter;100;2.28421;2.16343;2.48848
260;calc total;1;232.5;232.5;232.5
260;total;1;273.639;273.639;273.639
261;initialize;1;29.6636;29.6636;29.6636
261;async;100;0.803104;0.0031632;1.32973
261;inner;100;1.48278;0.962201;2.44752
261;wait;100;4.52623e-05;2.8819e-05;0.000356606
261;boundary;100;0.00690075;0.00562539;0.00858965
261;calc iter;100;2.29283;2.21786;2.49436
261;calc total;1;232.5;232.5;232.5
261;total;1;271.989;271.989;271.989
262;initialize;1;29.6637;29.6637;29.6637
262;async;100;0.980657;0.00369108;1.54998
262;inner;100;1.31352;0.711906;2.4597
262;wait;100;4.28455e-05;2.798e-05;0.000152179
262;boundary;100;0.00628419;0.00365331;0.00851944
262;calc iter;100;2.3005;2.21605;2.5015
262;calc total;1;232.5;232.5;232.5
262;total;1;271.989;271.989;271.989
263;initialize;1;30.1326;30.1326;30.1326
263;async;100;0.946139;0.00349562;1.52439
263;inner;100;1.35772;0.663997;2.43352
263;wait;100;4.41215e-05;2.638e-05;0.000256137
263;boundary;100;0.00690922;0.00398328;0.0104386
263;calc iter;100;2.31082;1.74762;2.50328
263;calc total;1;232.5;232.5;232.5
263;total;1;272.458;272.458;272.458
264;initialize;1;30.1323;30.1323;30.1323
264;async;100;0.164086;0.00241433;0.5826
264;inner;100;2.14982;1.1995;2.52465
264;wait;100;6.41261e-05;3.926e-05;0.000340806
264;boundary;100;0.00801227;0.00477319;0.00904685
264;calc iter;100;2.32199;1.78692;2.56974
264;calc total;1;232.5;232.5;232.5
264;total;1;272.457;272.457;272.457
265;initialize;1;29.6631;29.6631;29.6631
265;async;100;0.162518;0.00301201;0.584768
265;inner;100;2.15272;1.19854;2.52694
265;wait;100;4.51818e-05;2.569e-05;0.000187148
265;boundary;100;0.00681485;0.00423423;0.00828903
265;calc iter;100;2.3221;1.78757;2.55265
265;calc total;1;232.5;232.5;232.5
265;total;1;271.988;271.988;271.988
266;initialize;1;30.1853;30.1853;30.1853
266;async;100;0.16508;0.00261644;0.584903
266;inner;100;2.15306;1.20135;2.53112
266;wait;100;3.0771e-05;2.167e-05;0.000244067
266;boundary;100;0.00401637;0.00279361;0.00478932
266;calc iter;100;2.32219;1.78907;2.55303
266;calc total;1;232.5;232.5;232.5
266;total;1;272.511;272.511;272.511
267;initialize;1;30.1494;30.1494;30.1494
267;async;100;0.163532;0.00287538;0.582752
267;inner;100;2.15425;1.20385;2.53198
267;wait;100;3.59929e-05;2.46e-05;0.000156458
267;boundary;100;0.00435954;0.00293375;0.00515551
267;calc iter;100;2.32218;1.78956;2.55268
267;calc total;1;232.5;232.5;232.5
267;total;1;272.475;272.475;272.475
268;initialize;1;29.6634;29.6634;29.6634
268;async;100;0.186293;0.00406661;0.601184
268;inner;100;2.12939;1.17394;2.52811
268;wait;100;4.31459e-05;2.7949e-05;0.000178178
268;boundary;100;0.00555218;0.00391048;0.00846984
268;calc iter;100;2.32128;1.77907;2.54947
268;calc total;1;232.5;232.5;232.5
268;total;1;271.988;271.988;271.988
269;initialize;1;29.6629;29.6629;29.6629
269;async;100;0.185287;0.00417204;0.595969
269;inner;100;2.12818;1.17209;2.52516
269;wait;100;5.11981e-05;2.6239e-05;0.000323116
269;boundary;100;0.00721581;0.00486524;0.00889257
269;calc iter;100;2.32074;1.77296;2.54779
269;calc total;1;232.5;232.5;232.5
269;total;1;271.988;271.988;271.988
270;initialize;1;31.3132;31.3132;31.3132
270;async;100;0.188345;0.00333758;0.597027
270;inner;100;2.12492;1.17249;2.53331
270;wait;100;3.84877e-05;2.512e-05;0.000120838
270;boundary;100;0.00700797;0.00423748;0.0088053
270;calc iter;100;2.32031;1.77714;2.55041
270;calc total;1;232.5;232.5;232.5
270;total;1;273.638;273.638;273.638
271;initialize;1;31.2954;31.2954;31.2954
271;async;100;0.212552;0.00221805;0.634302
271;inner;100;2.09938;1.15029;2.53323
271;wait;100;6.08256e-05;3.3329e-05;0.000171068
271;boundary;100;0.00766615;0.00437305;0.0107699
271;calc iter;100;2.31966;1.79538;2.5503
271;calc total;1;232.5;232.5;232.5
271;total;1;273.62;273.62;273.62
272;initialize;1;30.0508;30.0508;30.0508
272;async;100;0.443467;0.00286756;0.768224
272;inner;100;1.86469;0.771059;2.47864
272;wait;100;5.26985e-05;3.507e-05;0.000210277
272;boundary;100;0.00757898;0.00430271;0.0109263
272;calc iter;100;2.31579;1.50079;2.54237
272;calc total;1;232.5;232.5;232.5
272;total;1;272.376;272.376;272.376
273;initialize;1;31.2994;31.2994;31.2994
273;async;100;0.519992;0.00300872;0.991327
273;inner;100;1.78193;0.907639;2.48677
273;wait;100;5.58719e-05;3.1309e-05;0.000321187
273;boundary;100;0.00794268;0.00588083;0.00853996
273;calc iter;100;2.30993;1.90488;2.53244
273;calc total;1;232.5;232.5;232.5
273;total;1;273.624;273.624;273.624
274;initialize;1;31.299;31.299;31.299
274;async;100;0.476947;0.000454955;0.926918
274;inner;100;1.81998;1.36544;2.51369
274;wait;100;4.75486e-05;3.537e-05;0.000212227
274;boundary;100;0.00762391;0.00458679;0.013931
274;calc iter;100;2.30461;2.26065;2.52229
274;calc total;1;232.5;232.5;232.5
274;total;1;273.624;273.624;273.624
275;initialize;1;31.299;31.299;31.299
275;async;100;0.412108;0.00238962;0.773288
275;inner;100;1.87657;1.52019;2.49048
275;wait;100;6.43027e-05;3.796e-05;0.000284607
275;boundary;100;0.00827416;0.00577506;0.00894644
275;calc iter;100;2.29702;2.25798;2.50924
275;calc total;1;232.5;232.5;232.5
275;total;1;273.624;273.624;273.624
276;initialize;1;31.297;31.297;31.297
276;async;100;0.421707;0.00088808;0.752953
276;inner;100;1.86822;1.5148;2.4814
276;wait;100;5.77653e-05;3.629e-05;0.000213377
276;boundary;100;0.00836266;0.00672717;0.00891754
276;calc iter;100;2.29836;2.26511;2.52181
276;calc total;1;232.5;232.5;232.5
276;total;1;273.622;273.622;273.622
277;initialize;1;31.297;31.297;31.297
277;async;100;0.51681;0.00362797;1.00287
277;inner;100;1.78138;1.28412;2.48035
277;wait;100;4.42891e-05;3.079e-05;0.000309717
277;boundary;100;0.00755877;0.0058259;0.0082266
277;calc iter;100;2.3058;2.26824;2.50945
277;calc total;1;232.5;232.5;232.5
277;total;1;273.622;273.622;273.622
278;initialize;1;31.2709;31.2709;31.2709
278;async;100;0.513021;0.00133602;0.959727
278;inner;100;1.79027;0.868884;2.48371
278;wait;100;4.68804e-05;3.146e-05;0.000132808
278;boundary;100;0.00788253;0.00548893;0.00835563
278;calc iter;100;2.31123;1.83463;2.52012
278;calc total;1;232.5;232.5;232.5
278;total;1;273.596;273.596;273.596
279;initialize;1;31.2752;31.2752;31.2752
279;async;100;0.448184;0.00414392;0.800569
279;inner;100;1.86158;0.743293;2.47988
279;wait;100;4.7285e-05;2.652e-05;0.000250467
279;boundary;100;0.0076004;0.00397608;0.0085062
279;calc iter;100;2.31742;1.49496;2.54867
279;calc total;1;232.5;232.5;232.5
279;total;1;273.6;273.6;273.6
280;initialize;1;31.2727;31.2727;31.2727
280;async;100;0.0121771;0.00140185;0.0380741
280;inner;100;2.30406;1.47559;2.53346
280;wait;100;6.42173e-05;3.5979e-05;0.000332566
280;boundary;100;0.00857255;0.00474681;0.00987057
280;calc iter;100;2.32488;1.49591;2.54553
280;calc total;1;232.5;232.5;232.5
280;total;1;273.598;273.598;273.598
281;initialize;1;31.2727;31.2727;31.2727
281;async;100;0.00845143;0.00321471;0.0275272
281;inner;100;2.30937;1.47485;2.53698
281;wait;100;4.76763e-05;2.9069e-05;0.000195547
281;boundary;100;0.00706321;0.00423005;0.00833556
281;calc iter;100;2.32494;1.48711;2.54775
281;calc total;1;232.5;232.5;232.5
281;total;1;273.598;273.598;273.598
282;initialize;1;31.2722;31.2722;31.2722
282;async;100;0.00471293;0.000973669;0.039995
282;inner;100;2.31352;1.47709;2.54109
282;wait;100;3.25931e-05;2.143e-05;0.000133078
282;boundary;100;0.0067324;0.00279724;0.00762291
282;calc iter;100;2.32499;1.486;2.54779
282;calc total;1;232.5;232.5;232.5
282;total;1;273.598;273.598;273.598
283;initialize;1;31.2506;31.2506;31.2506
283;async;100;0.00507496;0.00088732;0.0332564
283;inner;100;2.31377;1.47998;2.54098
283;wait;100;3.82854e-05;2.793e-05;0.000174518
283;boundary;100;0.00610062;0.00295485;0.00797548
283;calc iter;100;2.32498;1.48857;2.54834
283;calc total;1;232.5;232.5;232.5
283;total;1;273.576;273.576;273.576
284;initialize;1;31.2437;31.2437;31.2437
284;async;100;0.0255477;0.00275768;0.0620812
284;inner;100;2.29187;1.4611;2.53842
284;wait;100;5.03949e-05;3.0359e-05;0.000195238
284;boundary;100;0.00728522;0.00391077;0.00848214
284;calc iter;100;2.32475;1.52712;2.5476
284;calc total;1;232.5;232.5;232.5
284;total;1;273.569;273.569;273.569
285;initialize;1;31.2437;31.2437;31.2437
285;async;100;0.0244475;0.00293346;0.05858
285;inner;100;2.29209;1.49486;2.53706
285;wait;100;5.30978e-05;3.107e-05;0.000325036
285;boundary;100;0.007897;0.0049891;0.00860792
285;calc iter;100;2.32449;1.554;2.54846
285;calc total;1;232.5;232.5;232.5
285;total;1;273.569;273.569;273.569
286;initialize;1;31.2433;31.2433;31.2433
286;async;100;0.018072;0.000518155;0.0513411
286;inner;100;2.299;1.52947;2.54257
286;wait;100;3.9204e-05;2.6239e-05;0.000133878
286;boundary;100;0.00722315;0.00469495;0.00859077
286;calc iter;100;2.32434;1.5846;2.548
286;calc total;1;232.5;232.5;232.5
286;total;1;273.569;273.569;273.569
287;initialize;1;31.2437;31.2437;31.2437
287;async;100;0.0201862;0.000518984;0.0552693
287;inner;100;2.29596;1.54493;2.54189
287;wait;100;5.97732e-05;3.465e-05;0.000188698
287;boundary;100;0.00785397;0.0049248;0.0107191
287;calc iter;100;2.32406;1.60375;2.54802
287;calc total;1;232.5;232.5;232.5
287;total;1;273.569;273.569;273.569
288;initialize;1;29.9815;29.9815;29.9815
288;async;100;0.453631;0.00296951;0.764794
288;inner;100;1.85448;0.789723;2.48468
288;wait;100;6.2753e-05;3.8389e-05;0.000307927
288;boundary;100;0.00756495;0.00433692;0.00828876
288;calc iter;100;2.31574;1.52402;2.54477
288;calc total;1;232.5;232.5;232.5
288;total;1;272.307;272.307;272.307
289;initialize;1;31.2223;31.2223;31.2223
289;async;100;0.539791;0.00259123;0.995377
289;inner;100;1.76195;0.910706;2.48574
289;wait;100;6.03005e-05;3.4729e-05;0.000225938
289;boundary;100;0.00786807;0.00571725;0.00837002
289;calc iter;100;2.30967;1.91002;2.52947
289;calc total;1;232.5;232.5;232.5
289;total;1;273.548;273.548;273.548
290;initialize;1;31.2104;31.2104;31.2104
290;async;100;0.511322;0.00103984;0.935144
290;inner;100;1.78532;1.36416;2.49379
290;wait;100;4.40047e-05;3.059e-05;0.000230517
290;boundary;100;0.00760312;0.00495074;0.00856518
290;calc iter;100;2.30429;2.28017;2.51196
290;calc total;1;232.5;232.5;232.5
290;total;1;273.536;273.536;273.536
291;initialize;1;31.2104;31.2104;31.2104
291;async;100;0.424697;0.000775491;0.775506
291;inner;100;1.86355;1.51719;2.4889
291;wait;100;6.49547e-05;3.579e-05;0.000195798
291;boundary;100;0.00826367;0.00471066;0.00891652
291;calc iter;100;2.29658;2.259;2.51766
291;calc total;1;232.5;232.5;232.5
291;total;1;273.536;273.536;273.536
292;initialize;1;31.1856;31.1856;31.1856
292;async;100;0.431618;0.00212542;0.754396
292;inner;100;1.85851;1.52059;2.48101
292;wait;100;6.29826e-05;3.471e-05;0.000220188
292;boundary;100;0.00836565;0.00648284;0.00886941
292;calc iter;100;2.29856;2.2772;2.50611
292;calc total;1;232.5;232.5;232.5
292;total;1;273.511;273.511;273.511
293;initialize;1;31.2107;31.2107;31.2107
293;async;100;0.534026;0.00354235;0.979837
293;inner;100;1.76422;1.2751;2.48824
293;wait;100;5.37644e-05;3.567e-05;0.000311676
293;boundary;100;0.0075754;0.00588654;0.00833675
293;calc iter;100;2.30587;2.26081;2.51308
293;calc total;1;232.5;232.5;232.5
293;total;1;273.536;273.536;273.536
294;initialize;1;31.2107;31.2107;31.2107
294;async;100;0.530487;0.00113532;0.949042
294;inner;100;1.77273;0.861596;2.49515
294;wait;100;5.73352e-05;3.493e-05;0.000148518
294;boundary;100;0.00794159;0.00464693;0.00854689
294;calc iter;100;2.31121;1.81662;2.52217
294;calc total;1;232.5;232.5;232.5
294;total;1;273.536;273.536;273.536
295;initialize;1;31.1914;31.1914;31.1914
295;async;100;0.459667;0.00277954;0.795257
295;inner;100;1.85013;0.740685;2.49192
295;wait;100;4.74346e-05;2.888e-05;0.000169568
295;boundary;100;0.00757173;0.00401198;0.00830022
295;calc iter;100;2.31742;1.48953;2.54209
295;calc total;1;232.5;232.5;232.5
295;total;1;273.516;273.516;273.516
296;initialize;1;31.1856;31.1856;31.1856
296;async;100;0.0183239;0.00321349;0.0479513
296;inner;100;2.29785;1.46586;2.52739
296;wait;100;6.5431e-05;3.2299e-05;0.000296416
296;boundary;100;0.00858192;0.00479667;0.00895892
296;calc iter;100;2.32482;1.48702;2.55735
296;calc total;1;232.5;232.5;232.5
296;total;1;273.51;273.51;273.51
297;initialize;1;31.1856;31.1856;31.1856
297;async;100;0.0116362;0.00454998;0.0462296
297;inner;100;2.30571;1.46393;2.53294
297;wait;100;4.38566e-05;2.8709e-05;0.000200557
297;boundary;100;0.00748283;0.00425584;0.0081383
297;calc iter;100;2.32488;1.47754;2.54865
297;calc total;1;232.5;232.5;232.5
297;total;1;273.51;273.51;273.51
298;initialize;1;31.1567;31.1567;31.1567
298;async;100;0.00339351;0.000978439;0.0448773
298;inner;100;2.3148;1.4741;2.54032
298;wait;100;4.60094e-05;2.6479e-05;0.000236377
298;boundary;100;0.00671975;0.0027491;0.00740812
298;calc iter;100;2.32497;1.47814;2.55221
298;calc total;1;232.5;232.5;232.5
298;total;1;273.482;273.482;273.482
299;initialize;1;31.156;31.156;31.156
299;async;100;0.00772275;0.00309749;0.0457717
299;inner;100;2.30987;1.4697;2.5365
299;wait;100;4.22319e-05;2.6889e-05;0.000172168
299;boundary;100;0.00728084;0.00321093;0.00822719
299;calc iter;100;2.32492;1.47809;2.55009
299;calc total;1;232.5;232.5;232.5
299;total;1;273.481;273.481;273.481
300;initialize;1;31.1563;31.1563;31.1563
300;async;100;0.0262809;0.000805721;0.0847235
300;inner;100;2.29091;1.44967;2.53661
300;wait;100;5.58037e-05;3.2189e-05;0.000211098
300;boundary;100;0.00743551;0.00391282;0.00866512
300;calc iter;100;2.32468;1.51942;2.54962
300;calc total;1;232.5;232.5;232.5
300;total;1;273.481;273.481;273.481
301;initialize;1;31.1565;31.1565;31.1565
301;async;100;0.0247283;0.00310517;0.0811776
301;inner;100;2.29158;1.48558;2.53317
301;wait;100;5.32743e-05;3.1619e-05;0.000281457
301;boundary;100;0.00804464;0.00490674;0.00864302
301;calc iter;100;2.32441;1.54885;2.5467
301;calc total;1;232.5;232.5;232.5
301;total;1;273.482;273.482;273.482
302;initialize;1;31.1565;31.1565;31.1565
302;async;100;0.0190465;0.000564603;0.0710432
302;inner;100;2.29812;1.52036;2.54066
302;wait;100;4.10937e-05;2.6489e-05;0.000134339
302;boundary;100;0.00699745;0.00447032;0.00861409
302;calc iter;100;2.32421;1.58366;2.54943
302;calc total;1;232.5;232.5;232.5
302;total;1;273.482;273.482;273.482
303;initialize;1;31.1151;31.1151;31.1151
303;async;100;0.0208159;0.000650892;0.066104
303;inner;100;2.29543;1.54006;2.54106
303;wait;100;6.78366e-05;3.6049e-05;0.000182368
303;boundary;100;0.00757988;0.00460434;0.0108582
303;calc iter;100;2.3239;1.61181;2.54985
303;calc total;1;232.5;232.5;232.5
303;total;1;273.44;273.44;273.44
304;initialize;1;31.1204;31.1204;31.1204
304;async;100;1.00462;0.0036391;1.5532
304;inner;100;1.29575;0.667917;2.44019
304;wait;100;4.73374e-05;2.5209e-05;0.000240687
304;boundary;100;0.00678783;0.00286612;0.0084214
304;calc iter;100;2.30721;1.95495;2.52197
304;calc total;1;232.5;232.5;232.5
304;total;1;273.445;273.445;273.445
305;initialize;1;31.0963;31.0963;31.0963
305;async;100;1.01568;0.0031196;1.64927
305;inner;100;1.27616;0.720384;2.47008
305;wait;100;4.0761e-05;2.744e-05;0.000319337
305;boundary;100;0.00593268;0.00363128;0.0089822
305;calc iter;100;2.29782;2.20502;2.51662
305;calc total;1;232.5;232.5;232.5
305;total;1;273.421;273.421;273.421
306;initialize;1;31.1151;31.1151;31.1151
306;async;100;0.8496;0.00414803;1.44658
306;inner;100;1.43325;0.850718;2.47363
306;wait;100;4.06812e-05;2.9009e-05;0.000153798
306;boundary;100;0.0070329;0.00449204;0.0085688
306;calc iter;100;2.28993;2.19823;2.50438
306;calc total;1;232.5;232.5;232.5
306;total;1;273.44;273.44;273.44
307;initialize;1;31.0817;31.0817;31.0817
307;async;100;0.96704;0.00303444;1.57779
307;inner;100;1.30764;0.809777;2.45338
307;wait;100;5.36957e-05;3.0359e-05;0.000184708
307;boundary;100;0.00796215;0.00511391;0.0106691
307;calc iter;100;2.28269;1.97007;2.68254
307;calc total;1;232.5;232.5;232.5
307;total;1;273.407;273.407;273.407
308;initialize;1;31.0594;31.0594;31.0594
308;async;100;0.983274;0.0041999;1.56497
308;inner;100;1.29268;0.754939;2.45634
308;wait;100;5.57358e-05;3.2479e-05;0.000291767
308;boundary;100;0.00789558;0.00585338;0.0106906
308;calc iter;100;2.28391;2.21295;2.49679
308;calc total;1;232.5;232.5;232.5
308;total;1;273.385;273.385;273.385
309;initialize;1;31.1148;31.1148;31.1148
309;async;100;0.853461;0.00248305;1.426
309;inner;100;1.4319;0.861982;2.47377
309;wait;100;4.08264e-05;2.785e-05;0.000325036
309;boundary;100;0.00652731;0.00427454;0.00844584
309;calc iter;100;2.29193;2.19102;2.50301
309;calc total;1;232.5;232.5;232.5
309;total;1;273.44;273.44;273.44
310;initialize;1;31.12;31.12;31.12
310;async;100;1.02792;0.00370316;1.61546
310;inner;100;1.2663;0.710585;2.48091
310;wait;100;3.85979e-05;1.959e-05;0.000134229
310;boundary;100;0.00593441;0.00350631;0.00860109
310;calc iter;100;2.30019;2.22361;2.51424
310;calc total;1;232.5;232.5;232.5
310;total;1;273.445;273.445;273.445
311;initialize;1;31.0339;31.0339;31.0339
311;async;100;0.99436;0.00307636;1.57611
311;inner;100;1.309;0.656684;2.47369
311;wait;100;4.1797e-05;2.678e-05;0.000224698
311;boundary;100;0.00662642;0.00395524;0.00841329
311;calc iter;100;2.31003;1.82492;2.51934
311;calc total;1;232.5;232.5;232.5
311;total;1;273.359;273.359;273.359
312;initialize;1;31.0963;31.0963;31.0963
312;async;100;0.199785;0.00402739;0.654997
312;inner;100;2.11367;1.17241;2.49097
312;wait;100;5.81214e-05;3.722e-05;0.000202408
312;boundary;100;0.0082067;0.00478114;0.00892474
312;calc iter;100;2.32173;1.83223;2.54842
312;calc total;1;232.5;232.5;232.5
312;total;1;273.421;273.421;273.421
313;initialize;1;30.9963;30.9963;30.9963
313;async;100;0.194085;0.00420124;0.657231
313;inner;100;2.12071;1.17255;2.51638
313;wait;100;3.93848e-05;2.767e-05;0.000302017
313;boundary;100;0.00703395;0.004077;0.00985104
313;calc iter;100;2.32187;1.83402;2.54922
313;calc total;1;232.5;232.5;232.5
313;total;1;273.322;273.322;273.322
314;initialize;1;31.0183;31.0183;31.0183
314;async;100;0.197895;0.00413233;0.659468
314;inner;100;2.11991;1.17509;2.52083
314;wait;100;3.0729e-05;2.247e-05;0.000141978
314;boundary;100;0.00412711;0.00274243;0.00596702
314;calc iter;100;2.32196;1.83733;2.54798
314;calc total;1;232.5;232.5;232.5
314;total;1;273.344;273.344;273.344
315;initialize;1;30.9376;30.9376;30.9376
315;async;100;0.194252;0.00365516;0.656846
315;inner;100;2.12278;1.17674;2.52187
315;wait;100;3.50488e-05;2.5339e-05;0.000168628
315;boundary;100;0.00486917;0.00315353;0.00731901
315;calc iter;100;2.32194;1.83677;2.54868
315;calc total;1;232.5;232.5;232.5
315;total;1;273.262;273.262;273.262
316;initialize;1;31.0816;31.0816;31.0816
316;async;100;0.21475;0.00310655;0.686611
316;inner;100;2.10062;1.13691;2.52699
316;wait;100;4.09557e-05;2.445e-05;0.000254037
316;boundary;100;0.00548136;0.00386622;0.00842892
316;calc iter;100;2.3209;1.82742;2.54832
316;calc total;1;232.5;232.5;232.5
316;total;1;273.407;273.407;273.407
317;initialize;1;31.0344;31.0344;31.0344
317;async;100;0.213799;0.00259336;0.681692
317;inner;100;2.09924;1.13541;2.52429
317;wait;100;4.68412e-05;2.763e-05;0.000386105
317;boundary;100;0.00723308;0.00504851;0.00886228
317;calc iter;100;2.32032;1.82218;2.55243
317;calc total;1;232.5;232.5;232.5
317;total;1;273.359;273.359;273.359
318;initialize;1;30.9966;30.9966;30.9966
318;async;100;0.217374;0.00307713;0.690771
318;inner;100;2.09547;1.13521;2.5281
318;wait;100;3.64295e-05;2.299e-05;0.000150248
318;boundary;100;0.00692017;0.00412683;0.0089181
318;calc iter;100;2.3198;1.83355;2.54788
318;calc total;1;232.5;232.5;232.5
318;total;1;273.322;273.322;273.322
319;initialize;1;30.9967;30.9967;30.9967
319;async;100;0.240748;0.00312138;0.733828
319;inner;100;2.07078;1.10446;2.52827
319;wait;100;5.21092e-05;2.602e-05;0.000235207
319;boundary;100;0.00734901;0.00423069;0.0117353
319;calc iter;100;2.31893;1.849;2.54844
319;calc total;1;232.5;232.5;232.5
319;total;1;273.322;273.322;273.322
320;initialize;1;30.8506;30.8506;30.8506
320;async;100;0.653603;0.00345057;1.35157
320;inner;100;1.64746;0.707016;2.47262
320;wait;100;5.01835e-05;2.842e-05;0.000192937
320;boundary;100;0.007275;0.00433607;0.0126803
320;calc iter;100;2.30839;1.712;2.55181
320;calc total;1;232.5;232.5;232.5
320;total;1;273.176;273.176;273.176
321;initialize;1;30.8517;30.8517;30.8517
321;async;100;0.695317;0.00118671;1.47641
321;inner;100;1.59604;0.718039;2.48081
321;wait;100;4.99301e-05;2.992e-05;0.000329396
321;boundary;100;0.00708562;0.00373031;0.00843952
321;calc iter;100;2.2985;1.87488;2.61432
321;calc total;1;232.5;232.5;232.5
321;total;1;273.177;273.177;273.177
322;initialize;1;30.7613;30.7613;30.7613
322;async;100;0.677239;0.000857801;1.52664
322;inner;100;1.60495;0.901258;2.48598
322;wait;100;4.0733e-05;2.838e-05;0.000137328
322;boundary;100;0.00733229;0.00468591;0.00876228
322;calc iter;100;2.28957;1.76066;2.66995
322;calc total;1;232.5;232.5;232.5
322;total;1;273.086;273.086;273.086
323;initialize;1;31.0599;31.0599;31.0599
323;async;100;0.603676;0.00108328;1.46399
323;inner;100;1.6668;0.973877;2.47486
323;wait;100;5.78112e-05;2.755e-05;0.000212918
323;boundary;100;0.00781991;0.00473744;0.00901849
323;calc iter;100;2.27836;1.85493;2.55683
323;calc total;1;232.5;232.5;232.5
323;total;1;273.385;273.385;273.385
324;initialize;1;30.9373;30.9373;30.9373
324;async;100;0.610388;0.00253286;1.66961
324;inner;100;1.66002;1.02708;2.4773
324;wait;100;6.42317e-05;3.8509e-05;0.000360976
324;boundary;100;0.007844;0.00569635;0.00990016
324;calc iter;100;2.27832;2.03037;2.79171
324;calc total;1;232.5;232.5;232.5
324;total;1;273.262;273.262;273.262
325;initialize;1;30.7166;30.7166;30.7166
325;async;100;0.692275;0.00262332;1.69831
325;inner;100;1.59;0.915647;2.47823
325;wait;100;4.74888e-05;3.147e-05;0.000223367
325;boundary;100;0.00737495;0.00579156;0.00873914
325;calc iter;100;2.2897;1.97931;2.92291
325;calc total;1;232.5;232.5;232.5
325;total;1;273.042;273.042;273.042
326;initialize;1;30.6847;30.6847;30.6847
326;async;100;0.698805;0.00221266;1.32633
326;inner;100;1.59273;0.719646;2.48071
326;wait;100;4.7712e-05;2.8159e-05;0.000226078
326;boundary;100;0.00709464;0.00398593;0.00837653
326;calc iter;100;2.29868;1.87652;2.62076
326;calc total;1;232.5;232.5;232.5
326;total;1;273.01;273.01;273.01
327;initialize;1;30.6695;30.6695;30.6695
327;async;100;0.663979;0.00266538;1.2852
327;inner;100;1.63727;0.707201;2.4773
327;wait;100;4.56618e-05;2.392e-05;0.000138628
327;boundary;100;0.00728698;0.00397242;0.00840875
327;calc iter;100;2.30859;1.7153;2.5402
327;calc total;1;232.5;232.5;232.5
327;total;1;272.995;272.995;272.995
328;initialize;1;30.4029;30.4029;30.4029
328;async;100;0.0566062;0.000914939;0.194333
328;inner;100;2.25221;1.39378;2.52634
328;wait;100;5.94436e-05;3.288e-05;0.000207637
328;boundary;100;0.00851228;0.00478576;0.00978068
328;calc iter;100;2.31739;1.59293;2.54122
328;calc total;1;232.5;232.5;232.5
328;total;1;272.728;272.728;272.728
329;initialize;1;30.5597;30.5597;30.5597
329;async;100;0.0441042;0.00255542;0.198459
329;inner;100;2.2658;1.39252;2.53216
329;wait;100;4.12189e-05;2.544e-05;0.000334686
329;boundary;100;0.00755271;0.0042219;0.0087663
329;calc iter;100;2.3175;1.59523;2.5446
329;calc total;1;232.5;232.5;232.5
329;total;1;272.885;272.885;272.885
330;initialize;1;30.5102;30.5102;30.5102
330;async;100;0.0411246;0.00118943;0.201278
330;inner;100;2.27113;1.39511;2.5369
330;wait;100;2.93835e-05;1.7629e-05;0.000144349
330;boundary;100;0.00528026;0.00282919;0.00763691
330;calc iter;100;2.31757;1.59924;2.54378
330;calc total;1;232.5;232.5;232.5
330;total;1;272.835;272.835;272.835
331;initialize;1;30.2848;30.2848;30.2848
331;async;100;0.0409467;0.00163314;0.19991
331;inner;100;2.27127;1.39653;2.5368
331;wait;100;3.58914e-05;2.309e-05;0.000258768
331;boundary;100;0.00531081;0.00288381;0.00781421
331;calc iter;100;2.31757;1.59935;2.54369
331;calc total;1;232.5;232.5;232.5
331;total;1;272.61;272.61;272.61
332;initialize;1;30.4586;30.4586;30.4586
332;async;100;0.0357303;0.000640643;0.155219
332;inner;100;2.2736;1.41717;2.53245
332;wait;100;5.10734e-05;2.49e-05;0.000195708
332;boundary;100;0.00745753;0.004117;0.00913236
332;calc iter;100;2.31684;1.55985;2.54529
332;calc total;1;232.5;232.5;232.5
332;total;1;272.784;272.784;272.784
67;initialize;1;30.5897;30.5897;30.5897
67;async;100;0.617529;0.00169804;1.2141
67;inner;100;1.65094;1.1239;2.3194
67;wait;100;5.646e-05;3.2739e-05;0.000203588
67;boundary;100;0.00797794;0.00498674;0.00961269
67;calc iter;100;2.27651;2.23878;2.3528
67;calc total;1;232.5;232.5;232.5
67;total;1;272.914;272.914;272.914
68;initialize;1;29.835;29.835;29.835
68;async;100;0.625472;0.00250392;1.1957
68;inner;100;1.64328;1.12597;2.31508
68;wait;100;5.59211e-05;3.661e-05;0.000244207
68;boundary;100;0.00786384;0.00466333;0.00892272
68;calc iter;100;2.27668;2.21972;2.33799
68;calc total;1;232.5;232.5;232.5
68;total;1;272.16;272.16;272.16
69;initialize;1;29.7017;29.7017;29.7017
69;async;100;0.702195;0.0023054;1.35311
69;inner;100;1.57869;0.947332;2.31286
69;wait;100;4.46381e-05;3.013e-05;0.000327227
69;boundary;100;0.00719322;0.00582069;0.00839405
69;calc iter;100;2.28813;2.21905;2.34201
69;calc total;1;232.5;232.5;232.5
69;total;1;272.027;272.027;272.027
333;initialize;1;30.8505;30.8505;30.8505
333;async;100;0.0358466;0.00272573;0.163367
333;inner;100;2.27319;1.4138;2.52986
333;wait;100;5.23093e-05;2.4779e-05;0.000333547
333;boundary;100;0.00767729;0.00556536;0.0106487
333;calc iter;100;2.31677;1.5519;2.54454
333;calc total;1;232.5;232.5;232.5
333;total;1;273.176;273.176;273.176
70;initialize;1;30.4418;30.4418;30.4418
70;async;100;0.724542;0.00207726;1.26764
70;inner;100;1.56545;0.722216;2.32001
70;wait;100;5.02172e-05;2.654e-05;0.000213588
70;boundary;100;0.0072453;0.00405722;0.00835029
70;calc iter;100;2.29729;1.874;2.37031
70;calc total;1;232.5;232.5;232.5
70;total;1;272.766;272.766;272.766
334;initialize;1;30.1324;30.1324;30.1324
334;async;100;0.0336923;0.000783371;0.153671
334;inner;100;2.27839;1.42348;2.53745
334;wait;100;2.98339e-05;1.925e-05;0.000219358
334;boundary;100;0.00471039;0.00361231;0.00830229
334;calc iter;100;2.31683;1.55484;2.54493
334;calc total;1;232.5;232.5;232.5
334;total;1;272.458;272.458;272.458
71;initialize;1;30.7001;30.7001;30.7001
71;async;100;0.688519;0.00287629;1.34069
71;inner;100;1.61171;0.689015;2.31939
71;wait;100;4.52532e-05;2.537e-05;0.000226747
71;boundary;100;0.00686073;0.00404941;0.00837551
71;calc iter;100;2.30714;1.71198;2.40645
71;calc total;1;232.5;232.5;232.5
71;total;1;273.025;273.025;273.025
335;initialize;1;30.1854;30.1854;30.1854
335;async;100;0.033752;0.000668193;0.153537
335;inner;100;2.27824;1.42547;2.53688
335;wait;100;4.05517e-05;2.303e-05;0.000156608
335;boundary;100;0.00479963;0.00363606;0.00847595
335;calc iter;100;2.31684;1.55615;2.54458
335;calc total;1;232.5;232.5;232.5
335;total;1;272.511;272.511;272.511
72;initialize;1;30.7759;30.7759;30.7759
72;async;100;0.0425563;0.00101998;0.314078
72;inner;100;2.26641;1.42019;2.33259
72;wait;100;6.39822e-05;4.073e-05;0.000329226
72;boundary;100;0.00856206;0.00643553;0.00959457
72;calc iter;100;2.3176;1.74166;2.36695
72;calc total;1;232.499;232.499;232.499
72;total;1;273.1;273.1;273.1
336;initialize;1;30.0505;30.0505;30.0505
336;async;100;0.661634;0.00267034;1.33466
336;inner;100;1.64085;0.681038;2.47506
336;wait;100;4.64758e-05;2.5e-05;0.000336536
336;boundary;100;0.00685881;0.00395428;0.0143209
336;calc iter;100;2.30939;1.70816;2.5351
336;calc total;1;232.5;232.5;232.5
336;total;1;272.376;272.376;272.376
73;initialize;1;30.8285;30.8285;30.8285
73;async;100;0.0369984;0.0029459;0.311457
73;inner;100;2.2728;1.41967;2.34294
73;wait;100;4.90273e-05;2.934e-05;0.000185017
73;boundary;100;0.00775364;0.00582392;0.00841306
73;calc iter;100;2.3176;1.73787;2.36084
73;calc total;1;232.499;232.499;232.499
73;total;1;273.153;273.153;273.153
337;initialize;1;30.0504;30.0504;30.0504
337;async;100;0.763309;0.00322135;1.47273
337;inner;100;1.52866;0.716979;2.47532
337;wait;100;4.73343e-05;2.582e-05;0.000219497
337;boundary;100;0.00749436;0.00399461;0.0085862
337;calc iter;100;2.29952;2.02987;2.52364
337;calc total;1;232.5;232.5;232.5
337;total;1;272.376;272.376;272.376
74;initialize;1;30.4965;30.4965;30.4965
74;async;100;0.0363961;0.00138119;0.310815
74;inner;100;2.27668;1.42502;2.34723
74;wait;100;2.8822e-05;1.9559e-05;0.000125478
74;boundary;100;0.00456126;0.00276924;0.00670377
74;calc iter;100;2.31766;1.73863;2.3573
74;calc total;1;232.499;232.499;232.499
74;total;1;272.821;272.821;272.821
338;initialize;1;30.7167;30.7167;30.7167
338;async;100;0.645058;0.00104203;1.68459
338;inner;100;1.63832;1.06541;2.48351
338;wait;100;4.02878e-05;2.7619e-05;0.000136489
338;boundary;100;0.00708265;0.00443895;0.00852532
338;calc iter;100;2.29051;2.04354;2.80929
338;calc total;1;232.5;232.5;232.5
338;total;1;273.042;273.042;273.042
75;initialize;1;30.4024;30.4024;30.4024
75;async;100;0.0357312;0.00228787;0.309923
75;inner;100;2.27706;1.42539;2.34705
75;wait;100;3.67919e-05;2.566e-05;0.000179168
75;boundary;100;0.00481288;0.00320589;0.00687564
75;calc iter;100;2.31764;1.73855;2.3578
75;calc total;1;232.499;232.499;232.499
75;total;1;272.727;272.727;272.727
339;initialize;1;30.0503;30.0503;30.0503
339;async;100;0.613286;0.00167414;1.64704
339;inner;100;1.66174;0.931902;2.48115
339;wait;100;6.2071e-05;3.571e-05;0.000252597
339;boundary;100;0.0080735;0.00469697;0.00915417
339;calc iter;100;2.28317;1.98727;2.68221
339;calc total;1;232.5;232.5;232.5
339;total;1;272.375;272.375;272.375
76;initialize;1;30.623;30.623;30.623
76;async;100;0.0356237;0.00116542;0.293504
76;inner;100;2.27412;1.41955;2.34195
76;wait;100;5.84052e-05;3.3679e-05;0.000249608
76;boundary;100;0.00777384;0.00510518;0.00872962
76;calc iter;100;2.31758;1.72082;2.35956
76;calc total;1;232.5;232.5;232.5
76;total;1;272.948;272.948;272.948
340;initialize;1;29.8895;29.8895;29.8895
340;async;100;0.61129;0.00222311;1.6089
340;inner;100;1.66308;0.934363;2.48737
340;wait;100;5.5779e-05;3.233e-05;0.000176328
340;boundary;100;0.00807786;0.00579092;0.0113721
340;calc iter;100;2.2825;1.95159;2.67861
340;calc total;1;232.5;232.5;232.5
340;total;1;272.215;272.215;272.215
77;initialize;1;29.9882;29.9882;29.9882
77;async;100;0.0368658;0.00254658;0.291542
77;inner;100;2.27268;1.41959;2.34459
77;wait;100;5.80873e-05;2.139e-05;0.000328867
77;boundary;100;0.00797397;0.00379299;0.00871717
77;calc iter;100;2.31758;1.71888;2.35663
77;calc total;1;232.5;232.5;232.5
77;total;1;272.313;272.313;272.313
341;initialize;1;30.6847;30.6847;30.6847
341;async;100;0.648743;0.00228638;1.40789
341;inner;100;1.63408;0.933699;2.48621
341;wait;100;4.49804e-05;2.8209e-05;0.000302127
341;boundary;100;0.00717565;0.00570247;0.00891704
341;calc iter;100;2.29005;2.10135;2.51878
341;calc total;1;232.5;232.5;232.5
341;total;1;273.01;273.01;273.01
78;initialize;1;30.3837;30.3837;30.3837
78;async;100;0.0342197;0.00089894;0.290558
78;inner;100;2.27904;1.42745;2.34929
78;wait;100;2.79371e-05;2.092e-05;0.000135029
78;boundary;100;0.00433923;0.00314311;0.00626861
78;calc iter;100;2.31763;1.72123;2.35472
78;calc total;1;232.5;232.5;232.5
78;total;1;272.708;272.708;272.708
342;initialize;1;30.701;30.701;30.701
342;async;100;0.746523;0.00266853;1.39374
342;inner;100;1.54521;0.719797;2.49324
342;wait;100;4.72655e-05;2.7339e-05;0.000270477
342;boundary;100;0.00748208;0.00430928;0.00857932
342;calc iter;100;2.29927;2.04524;2.5233
342;calc total;1;232.5;232.5;232.5
79;initialize;1;30.1951;30.1951;30.1951
79;async;100;0.0339438;0.000758842;0.289682
79;inner;100;2.27904;1.42738;2.34901
79;wait;100;4.3779e-05;1.771e-05;0.000219298
79;boundary;100;0.00459258;0.0030415;0.00780279
79;calc iter;100;2.31763;1.72044;2.35535
79;calc total;1;232.5;232.5;232.5
79;total;1;272.52;272.52;272.52
80;initialize;1;30.4216;30.4216;30.4216
80;async;100;0.511472;0.0024167;0.947223
80;inner;100;1.79175;0.719422;2.31662
80;wait;100;4.47305e-05;2.717e-05;0.000341017
80;boundary;100;0.00727503;0.00410853;0.00832412
80;calc iter;100;2.31055;1.53172;2.35634
80;calc total;1;232.5;232.5;232.5
342;total;1;273.026;273.026;273.026
80;total;1;272.746;272.746;272.746
343;initialize;1;30.1092;30.1092;30.1092
343;async;100;0.670224;0.00372839;1.38596
343;inner;100;1.63225;0.681493;2.49079
343;wait;100;4.38038e-05;2.578e-05;0.000146309
343;boundary;100;0.00682394;0.00431458;0.00841449
343;calc iter;100;2.30935;1.73218;2.62314
343;calc total;1;232.5;232.5;232.5
343;total;1;272.434;272.434;272.434
81;initialize;1;30.1131;30.1131;30.1131
81;async;100;0.592514;0.00282959;1.06156
81;inner;100;1.7027;0.788984;2.31578
81;wait;100;5.36517e-05;2.9999e-05;0.000217487
81;boundary;100;0.00790058;0.00400034;0.00871022
81;calc iter;100;2.30317;1.85458;2.35795
81;calc total;1;232.5;232.5;232.5
81;total;1;272.437;272.437;272.437
344;initialize;1;30.6692;30.6692;30.6692
344;async;100;0.0519657;0.00171466;0.372046
344;inner;100;2.2595;1.39349;2.52252
344;wait;100;6.26419e-05;4.0299e-05;0.000167428
344;boundary;100;0.00868398;0.00626275;0.00944966
344;calc iter;100;2.32021;1.77488;2.55672
344;calc total;1;232.5;232.5;232.5
344;total;1;272.995;272.995;272.995
82;initialize;1;30.2147;30.2147;30.2147
82;async;100;0.568696;0.000800101;1.03702
82;inner;100;1.7211;1.25176;2.32118
82;wait;100;3.87184e-05;2.7009e-05;0.000140319
82;boundary;100;0.0073771;0.00465839;0.00834537
82;calc iter;100;2.29721;2.26713;2.36207
82;calc total;1;232.5;232.5;232.5
82;total;1;272.539;272.539;272.539
345;initialize;1;29.664;29.664;29.664
345;async;100;0.0437953;0.00238116;0.371004
345;inner;100;2.26847;1.39532;2.52846
345;wait;100;4.49805e-05;3.227e-05;0.000318746
345;boundary;100;0.0079347;0.00625555;0.00849139
345;calc iter;100;2.32024;1.77384;2.54752
345;calc total;1;232.5;232.5;232.5
345;total;1;271.989;271.989;271.989
83;initialize;1;30.4026;30.4026;30.4026
83;async;100;0.475614;0.000763382;0.937612
83;inner;100;1.80385;1.34502;2.3208
83;wait;100;6.03313e-05;3.704e-05;0.000244987
83;boundary;100;0.00827973;0.00471726;0.00889049
83;calc iter;100;2.28781;2.26577;2.36211
83;calc total;1;232.5;232.5;232.5
83;total;1;272.727;272.727;272.727
346;initialize;1;30.6379;30.6379;30.6379
346;async;100;0.0423101;0.00117767;0.371226
346;inner;100;2.27318;1.40242;2.53437
346;wait;100;2.96657e-05;2.019e-05;0.000190728
346;boundary;100;0.00478329;0.00309139;0.00673573
346;calc iter;100;2.32031;1.77676;2.55152
346;calc total;1;232.5;232.5;232.5
346;total;1;272.964;272.964;272.964
84;initialize;1;29.8124;29.8124;29.8124
84;async;100;0.481005;0.00180927;0.917299
84;inner;100;1.7986;1.34547;2.31592
84;wait;100;5.64532e-05;3.069e-05;0.000299766
84;boundary;100;0.00827431;0.00644128;0.0089408
84;calc iter;100;2.28794;2.26697;2.34599
84;calc total;1;232.5;232.5;232.5
84;total;1;272.137;272.137;272.137
347;initialize;1;30.6057;30.6057;30.6057
347;async;100;0.0418153;0.00266035;0.370114
347;inner;100;2.27338;1.4026;2.53485
347;wait;100;3.62796e-05;2.441e-05;0.000265287
347;boundary;100;0.00505674;0.00348351;0.00700035
347;calc iter;100;2.32029;1.77623;2.5508
347;calc total;1;232.5;232.5;232.5
347;total;1;272.931;272.931;272.931
85;initialize;1;30.2561;30.2561;30.2561
85;async;100;0.579022;0.00214953;1.03977
85;inner;100;1.71072;1.23617;2.31386
85;wait;100;4.46109e-05;2.9409e-05;0.000304547
85;boundary;100;0.00739856;0.00591984;0.00830539
85;calc iter;100;2.29719;2.26903;2.34428
85;calc total;1;232.499;232.499;232.499
85;total;1;272.58;272.58;272.58
86;initialize;1;30.0908;30.0908;30.0908
86;async;100;0.584218;0.000839311;1.04326
86;inner;100;1.71098;0.792498;2.32092
86;wait;100;5.18763e-05;2.6309e-05;0.000223767
86;boundary;100;0.00789694;0.00418638;0.00876024
86;calc iter;100;2.30315;1.83997;2.35796
86;calc total;1;232.499;232.499;232.499
86;total;1;272.415;272.415;272.415
348;initialize;1;30.56;30.56;30.56
348;async;100;0.0413341;0.000624963;0.372848
348;inner;100;2.27103;1.39334;2.53336
348;wait;100;5.45227e-05;2.941e-05;0.000177368
348;boundary;100;0.00783558;0.00410869;0.00882447
348;calc iter;100;2.32026;1.77439;2.54781
348;calc total;1;232.5;232.5;232.5
348;total;1;272.885;272.885;272.885
87;initialize;1;29.7019;29.7019;29.7019
87;async;100;0.508644;0.00412358;0.938157
87;inner;100;1.79455;0.719574;2.31984
87;wait;100;4.47872e-05;2.6379e-05;0.000129829
87;boundary;100;0.00731777;0.00401539;0.00847488
87;calc iter;100;2.31056;1.53858;2.34702
87;calc total;1;232.5;232.5;232.5
87;total;1;272.026;272.026;272.026
349;initialize;1;30.6218;30.6218;30.6218
349;async;100;0.0409008;0.00223419;0.372952
349;inner;100;2.27159;1.39708;2.53246
349;wait;100;5.55786e-05;2.668e-05;0.000302456
349;boundary;100;0.00772736;0.00602272;0.00890875
349;calc iter;100;2.32028;1.77613;2.55063
349;calc total;1;232.5;232.5;232.5
349;total;1;272.947;272.947;272.947
88;initialize;1;29.7026;29.7026;29.7026
88;async;100;0.00635376;0.00089648;0.0232856
88;inner;100;2.30369;1.52383;2.34438
88;wait;100;6.08653e-05;4.6549e-05;0.000214497
88;boundary;100;0.00853827;0.00597321;0.00907082
88;calc iter;100;2.31865;1.53362;2.35972
88;calc total;1;232.5;232.5;232.5
88;total;1;272.027;272.027;272.027
350;initialize;1;29.6642;29.6642;29.6642
350;async;100;0.0399275;0.000950839;0.374062
350;inner;100;2.27601;1.40062;2.53802
350;wait;100;2.80977e-05;2.1379e-05;0.000138909
350;boundary;100;0.00434611;0.00293218;0.00635149
350;calc iter;100;2.32032;1.77764;2.54959
350;calc total;1;232.5;232.5;232.5
350;total;1;271.989;271.989;271.989
89;initialize;1;30.155;30.155;30.155
89;async;100;0.0047562;0.00358761;0.0143388
89;inner;100;2.30724;1.52391;2.34752
89;wait;100;5.79146e-05;3.288e-05;0.000332096
89;boundary;100;0.006613;0.00461056;0.00812239
89;calc iter;100;2.31867;1.5337;2.35833
89;calc total;1;232.499;232.499;232.499
89;total;1;272.479;272.479;272.479
351;initialize;1;30.5903;30.5903;30.5903
351;async;100;0.0395229;0.000866221;0.373017
351;inner;100;2.27626;1.40281;2.53816
351;wait;100;3.98375e-05;2.025e-05;0.000244467
351;boundary;100;0.00449466;0.00286005;0.00506402
351;calc iter;100;2.32032;1.77871;2.5496
351;calc total;1;232.5;232.5;232.5
351;total;1;272.915;272.915;272.915
90;initialize;1;30.9489;30.9489;30.9489
90;async;100;0.00133217;0.00096284;0.0102254
90;inner;100;2.31178;1.52847;2.35193
90;wait;100;2.76861e-05;1.869e-05;0.000147438
90;boundary;100;0.00555557;0.00283003;0.00666803
90;calc iter;100;2.3187;1.53254;2.36377
90;calc total;1;232.499;232.499;232.499
90;total;1;273.273;273.273;273.273
352;initialize;1;30.5427;30.5427;30.5427
352;async;100;0.483346;0.00214837;0.812997
352;inner;100;1.82334;0.792851;2.47993
352;wait;100;4.52836e-05;2.7659e-05;0.000180848
352;boundary;100;0.00748987;0.00397795;0.00841246
352;calc iter;100;2.31423;1.51029;2.54563
352;calc total;1;232.5;232.5;232.5
352;total;1;272.868;272.868;272.868
91;initialize;1;30.8979;30.8979;30.8979
91;async;100;0.00237758;0.00135227;0.00996575
91;inner;100;2.31156;1.52892;2.35163
91;wait;100;3.81556e-05;2.564e-05;0.000161028
91;boundary;100;0.00471954;0.00283791;0.00679622
91;calc iter;100;2.3187;1.53469;2.36209
91;calc total;1;232.499;232.499;232.499
91;total;1;273.223;273.223;273.223
92;initialize;1;30.8739;30.8739;30.8739
92;async;100;0.00359003;0.000781481;0.0152245
92;inner;100;2.30805;1.52421;2.34885
92;wait;100;5.20829e-05;3.0909e-05;0.000315447
92;boundary;100;0.00695501;0.00483409;0.00870324
92;calc iter;100;2.31865;1.53422;2.36408
92;calc total;1;232.499;232.499;232.499
92;total;1;273.199;273.199;273.199
93;initialize;1;30.556;30.556;30.556
93;async;100;0.00361523;0.00214933;0.00864858
93;inner;100;2.30763;1.52308;2.34825
93;wait;100;5.48039e-05;3.031e-05;0.000188298
93;boundary;100;0.00733325;0.00542987;0.00816829
93;calc iter;100;2.31864;1.53336;2.36009
93;calc total;1;232.499;232.499;232.499
93;total;1;272.88;272.88;272.88
94;initialize;1;30.7006;30.7006;30.7006
94;async;100;0.000901925;0.000507494;0.00780871
94;inner;100;2.31293;1.52998;2.35361
94;wait;100;2.92417e-05;2.1319e-05;0.000137839
94;boundary;100;0.00479697;0.00351365;0.0065116
94;calc iter;100;2.31866;1.53405;2.36298
94;calc total;1;232.5;232.5;232.5
94;total;1;273.025;273.025;273.025
95;initialize;1;30.8283;30.8283;30.8283
95;async;100;0.00116662;0.000498985;0.00745046
95;inner;100;2.31241;1.52953;2.35286
95;wait;100;4.34918e-05;2.784e-05;0.000227438
95;boundary;100;0.00502985;0.00375098;0.00543212
95;calc iter;100;2.31865;1.53411;2.36275
95;calc total;1;232.5;232.5;232.5
95;total;1;273.153;273.153;273.153
353;initialize;1;30.5099;30.5099;30.5099
353;async;100;0.567934;0.00232011;1.1264
353;inner;100;1.73245;0.914711;2.48158
353;wait;100;5.30521e-05;3.119e-05;0.000337646
353;boundary;100;0.00789693;0.00591551;0.0132285
353;calc iter;100;2.30834;1.90393;2.93574
353;calc total;1;232.5;232.5;232.5
353;total;1;272.835;272.835;272.835
96;initialize;1;30.7896;30.7896;30.7896
96;async;100;0.695919;0.00257645;1.41649
96;inner;100;1.60449;0.687803;2.31407
96;wait;100;4.35849e-05;2.2429e-05;0.000323336
96;boundary;100;0.00676671;0.00401267;0.00828235
96;calc iter;100;2.30722;1.71187;2.37814
96;calc total;1;232.5;232.5;232.5
96;total;1;273.114;273.114;273.114
354;initialize;1;30.4764;30.4764;30.4764
354;async;100;0.546309;0.000688182;1.4005
354;inner;100;1.7487;1.31915;2.48613
354;wait;100;4.25092e-05;2.8169e-05;0.000156388
354;boundary;100;0.00757039;0.00451838;0.00887888
354;calc iter;100;2.30262;2.03603;2.76435
354;calc total;1;232.5;232.5;232.5
354;total;1;272.802;272.802;272.802
97;initialize;1;29.7018;29.7018;29.7018
97;async;100;0.741955;0.00293388;1.27527
97;inner;100;1.54804;0.718077;2.31372
97;wait;100;4.96848e-05;2.615e-05;0.000215838
97;boundary;100;0.00727786;0.00393966;0.0089528
97;calc iter;100;2.29733;1.89236;2.35397
97;calc total;1;232.5;232.5;232.5
97;total;1;272.027;272.027;272.027
355;initialize;1;30.4583;30.4583;30.4583
355;async;100;0.44696;0.000682182;0.979861
355;inner;100;1.8397;1.4951;2.48585
355;wait;100;5.73547e-05;2.889e-05;0.000267857
355;boundary;100;0.00827399;0.00453384;0.00891914
355;calc iter;100;2.29499;2.06629;2.74045
355;calc total;1;232.5;232.5;232.5
355;total;1;272.784;272.784;272.784
98;initialize;1;30.8743;30.8743;30.8743
98;async;100;0.697593;0.00208822;1.39882
98;inner;100;1.58341;0.944097;2.31852
98;wait;100;3.80952e-05;2.677e-05;0.000143749
98;boundary;100;0.00685884;0.00452877;0.00843213
98;calc iter;100;2.28791;2.24353;2.3661
98;calc total;1;232.5;232.5;232.5
98;total;1;273.199;273.199;273.199
356;initialize;1;30.4928;30.4928;30.4928
356;async;100;0.441165;0.00084247;1.17624
356;inner;100;1.84492;1.33173;2.48499
356;wait;100;6.40976e-05;3.734e-05;0.000188267
356;boundary;100;0.00827931;0.0062862;0.01208
356;calc iter;100;2.29443;2.11432;2.67558
356;calc total;1;232.5;232.5;232.5
99;initialize;1;29.7013;29.7013;29.7013
99;async;100;0.622112;0.00238786;1.21475
99;inner;100;1.64625;1.12303;2.31847
99;wait;100;5.32851e-05;2.916e-05;0.000223357
99;boundary;100;0.00790132;0.00463659;0.0109302
99;calc iter;100;2.27632;2.23998;2.36966
99;calc total;1;232.5;232.5;232.5
99;total;1;272.026;272.026;272.026
356;total;1;272.818;272.818;272.818
100;initialize;1;29.9056;29.9056;29.9056
100;async;100;0.625389;0.00288272;1.20495
100;inner;100;1.64335;1.12618;2.31561
100;wait;100;6.39436e-05;4.129e-05;0.000296397
100;boundary;100;0.00779039;0.00516961;0.00890841
100;calc iter;100;2.2766;2.229;2.34952
100;calc total;1;232.5;232.5;232.5
100;total;1;272.23;272.23;272.23
357;initialize;1;29.664;29.664;29.664
357;async;100;0.533904;0.00283518;1.12079
357;inner;100;1.76089;1.23328;2.48219
357;wait;100;5.72787e-05;3.7999e-05;0.000309736
357;boundary;100;0.00746855;0.00616487;0.00850634
357;calc iter;100;2.30233;2.16365;2.51285
357;calc total;1;232.5;232.5;232.5
357;total;1;271.989;271.989;271.989
101;initialize;1;29.9662;29.9662;29.9662
101;async;100;0.702055;0.00296188;1.417
101;inner;100;1.57864;0.93837;2.30986
101;wait;100;4.74448e-05;3.071e-05;0.000331187
101;boundary;100;0.0071606;0.00565868;0.00825939
101;calc iter;100;2.28791;2.23414;2.38477
101;calc total;1;232.5;232.5;232.5
101;total;1;272.291;272.291;272.291
358;initialize;1;30.028;30.028;30.028
358;async;100;0.542539;0.00094114;1.20179
358;inner;100;1.75758;0.91533;2.49015
358;wait;100;5.31748e-05;3.8749e-05;0.000175648
358;boundary;100;0.00792167;0.00452164;0.00834396
358;calc iter;100;2.3081;1.89774;2.55607
358;calc total;1;232.5;232.5;232.5
358;total;1;272.353;272.353;272.353
102;initialize;1;30.9491;30.9491;30.9491
102;async;100;0.733847;0.0027209;1.27428
102;inner;100;1.55605;0.719409;2.31613
102;wait;100;5.44055e-05;2.933e-05;0.000165018
102;boundary;100;0.0073022;0.00406606;0.00834535
102;calc iter;100;2.29726;1.88498;2.37059
102;calc total;1;232.5;232.5;232.5
102;total;1;273.274;273.274;273.274
359;initialize;1;30.4402;30.4402;30.4402
359;async;100;0.463125;0.00286691;0.910657
359;inner;100;1.84338;0.789354;2.48772
359;wait;100;5.0653e-05;2.902e-05;0.000209887
359;boundary;100;0.00755901;0.00432645;0.0134311
359;calc iter;100;2.31412;1.52559;2.5451
359;calc total;1;232.5;232.5;232.5
359;total;1;272.765;272.765;272.765
103;initialize;1;29.943;29.943;29.943
103;async;100;0.692021;0.00371146;1.42415
103;inner;100;1.60825;0.689058;2.31646
103;wait;100;4.57955e-05;2.435e-05;0.000154358
103;boundary;100;0.00688335;0.00413639;0.00846878
103;calc iter;100;2.3072;1.71872;2.39005
103;calc total;1;232.5;232.5;232.5
103;total;1;272.267;272.267;272.267
360;initialize;1;30.4024;30.4024;30.4024
360;async;100;0.0091618;0.000808551;0.0587486
360;inner;100;2.30409;1.56782;2.5279
360;wait;100;6.67866e-05;5.0729e-05;0.000228018
360;boundary;100;0.00866757;0.00658916;0.00920538
360;calc iter;100;2.32199;1.58235;2.54368
360;calc total;1;232.5;232.5;232.5
360;total;1;272.728;272.728;272.728
104;initialize;1;30.7002;30.7002;30.7002
104;async;100;0.046219;0.0010685;0.306836
104;inner;100;2.26267;1.41725;2.33291
104;wait;100;6.13646e-05;2.746e-05;0.000265117
104;boundary;100;0.00862671;0.00589178;0.00941511
104;calc iter;100;2.31758;1.73285;2.3924
104;calc total;1;232.5;232.5;232.5
104;total;1;273.025;273.025;273.025
361;initialize;1;29.6638;29.6638;29.6638
361;async;100;0.00606991;0.00296261;0.0392212
361;inner;100;2.30914;1.57032;2.53264
361;wait;100;5.71622e-05;3.009e-05;0.000307696
361;boundary;100;0.00674561;0.00573424;0.00850294
361;calc iter;100;2.32202;1.58096;2.54546
361;calc total;1;232.5;232.5;232.5
361;total;1;271.989;271.989;271.989
105;initialize;1;30.2352;30.2352;30.2352
105;async;100;0.0400419;0.00239719;0.30484
105;inner;100;2.26971;1.42005;2.34601
105;wait;100;5.1713e-05;3.303e-05;0.000329197
105;boundary;100;0.00779602;0.00633491;0.00841559
105;calc iter;100;2.3176;1.7314;2.38877
105;calc total;1;232.5;232.5;232.5
105;total;1;272.56;272.56;272.56
362;initialize;1;29.6635;29.6635;29.6635
362;async;100;0.0023884;0.000984129;0.0375758
362;inner;100;2.31376;1.57618;2.53791
362;wait;100;3.04463e-05;2.134e-05;0.000270627
362;boundary;100;0.0058602;0.00299824;0.00708015
362;calc iter;100;2.32204;1.58027;2.54504
362;calc total;1;232.5;232.5;232.5
362;total;1;271.989;271.989;271.989
106;initialize;1;31.077;31.077;31.077
106;async;100;0.0392393;0.00133522;0.305492
106;inner;100;2.27384;1.42488;2.35377
106;wait;100;2.88365e-05;1.7759e-05;0.000131059
106;boundary;100;0.00454067;0.00279138;0.00652676
106;calc iter;100;2.31765;1.73318;2.4001
106;calc total;1;232.5;232.5;232.5
106;total;1;273.402;273.402;273.402
107;initialize;1;30.2739;30.2739;30.2739
107;async;100;0.0385449;0.00214452;0.303922
107;inner;100;2.27421;1.42581;2.35482
107;wait;100;3.85779e-05;2.142e-05;0.000218258
107;boundary;100;0.00484399;0.0030075;0.00706165
107;calc iter;100;2.31764;1.73277;2.39945
107;calc total;1;232.5;232.5;232.5
107;total;1;272.599;272.599;272.599
363;initialize;1;30.3665;30.3665;30.3665
363;async;100;0.00323314;0.00105463;0.0371333
363;inner;100;2.31369;1.57621;2.53766
363;wait;100;3.94153e-05;2.718e-05;0.000164539
363;boundary;100;0.00507703;0.00314191;0.00736318
363;calc iter;100;2.32204;1.58139;2.54551
363;calc total;1;232.5;232.5;232.5
363;total;1;272.692;272.692;272.692
108;initialize;1;30.6233;30.6233;30.6233
108;async;100;0.0387482;0.000604444;0.302614
108;inner;100;2.27086;1.41862;2.34176
108;wait;100;5.28885e-05;2.942e-05;0.000334056
108;boundary;100;0.00790693;0.00560267;0.00886064
108;calc iter;100;2.31757;1.72927;2.38394
108;calc total;1;232.5;232.5;232.5
108;total;1;272.948;272.948;272.948
364;initialize;1;29.6638;29.6638;29.6638
364;async;100;0.00479358;0.000614923;0.0298986
364;inner;100;2.30965;1.56587;2.53482
364;wait;100;5.49658e-05;3.032e-05;0.000181798
364;boundary;100;0.00749033;0.00494677;0.00890122
364;calc iter;100;2.32199;1.57588;2.54442
364;calc total;1;232.5;232.5;232.5
109;initialize;1;30.8285;30.8285;30.8285
109;async;100;0.0388317;0.0025953;0.301957
109;inner;100;2.27069;1.42035;2.34999
109;wait;100;5.88379e-05;3.2879e-05;0.000176898
109;boundary;100;0.00800222;0.00609904;0.00862191
109;calc iter;100;2.31758;1.72981;2.39174
109;calc total;1;232.5;232.5;232.5
109;total;1;273.153;273.153;273.153
364;total;1;271.989;271.989;271.989
110;initialize;1;30.4027;30.4027;30.4027
110;async;100;0.0370771;0.000460405;0.301553
110;inner;100;2.27624;1.42727;2.35535
110;wait;100;2.89353e-05;1.978e-05;0.000155118
110;boundary;100;0.00427978;0.00319216;0.00623329
110;calc iter;100;2.31762;1.73204;2.39609
110;calc total;1;232.499;232.499;232.499
110;total;1;272.727;272.727;272.727
365;initialize;1;29.6637;29.6637;29.6637
365;async;100;0.00452877;0.00220727;0.0315994
365;inner;100;2.3104;1.56721;2.53545
365;wait;100;5.64268e-05;3.3909e-05;0.000325856
365;boundary;100;0.00702975;0.00542405;0.00843325
365;calc iter;100;2.32202;1.57804;2.54645
365;calc total;1;232.5;232.5;232.5
365;total;1;271.989;271.989;271.989
111;initialize;1;30.5302;30.5302;30.5302
111;async;100;0.0369588;0.000782311;0.30118
111;inner;100;2.27612;1.42705;2.35567
111;wait;100;4.50566e-05;2.6659e-05;0.000252827
111;boundary;100;0.00449445;0.0033394;0.00532303
111;calc iter;100;2.31762;1.73161;2.39626
111;calc total;1;232.499;232.499;232.499
111;total;1;272.855;272.855;272.855
366;initialize;1;30.3065;30.3065;30.3065
366;async;100;0.00179812;0.000526464;0.0315557
366;inner;100;2.3153;1.57323;2.54012
366;wait;100;2.81087e-05;2.121e-05;0.000141188
366;boundary;100;0.00491459;0.00297417;0.00630148
366;calc iter;100;2.32205;1.57748;2.54596
366;calc total;1;232.5;232.5;232.5
366;total;1;272.632;272.632;272.632
112;initialize;1;30.9491;30.9491;30.9491
112;async;100;0.578269;0.00255468;1.16498
112;inner;100;1.7221;0.71733;2.31587
112;wait;100;5.10913e-05;3.076e-05;0.000293677
112;boundary;100;0.00728289;0.00394203;0.0083232
112;calc iter;100;2.3077;1.61405;2.37235
112;calc total;1;232.5;232.5;232.5
112;total;1;273.273;273.273;273.273
367;initialize;1;30.264;30.264;30.264
367;async;100;0.00213978;0.000524224;0.0307325
367;inner;100;2.31497;1.57311;2.53989
367;wait;100;4.41583e-05;2.6399e-05;0.000252137
367;boundary;100;0.00488797;0.00316015;0.00680558
367;calc iter;100;2.32204;1.57832;2.54558
367;calc total;1;232.5;232.5;232.5
367;total;1;272.589;272.589;272.589
113;initialize;1;30.2151;30.2151;30.2151
113;async;100;0.642249;0.00230604;1.20303
113;inner;100;1.64869;0.717363;2.31302
113;wait;100;4.92438e-05;2.624e-05;0.000328996
113;boundary;100;0.00779238;0.00397324;0.00861798
113;calc iter;100;2.29878;1.87647;2.35623
113;calc total;1;232.5;232.5;232.5
113;total;1;272.54;272.54;272.54
368;initialize;1;30.2415;30.2415;30.2415
368;async;100;0.639388;0.00255592;1.32258
368;inner;100;1.66309;0.681513;2.4804
368;wait;100;4.71637e-05;2.699e-05;0.000223217
368;boundary;100;0.00692937;0.00396083;0.00847632
368;calc iter;100;2.30946;1.69648;2.54218
368;calc total;1;232.5;232.5;232.5
368;total;1;272.567;272.567;272.567
114;initialize;1;31.0775;31.0775;31.0775
114;async;100;0.616705;0.000738052;1.16043
114;inner;100;1.66692;1.09318;2.32077
114;wait;100;4.3063e-05;2.835e-05;0.000214937
114;boundary;100;0.00733207;0.00443674;0.00848308
114;calc iter;100;2.291;2.22895;2.32816
114;calc total;1;232.5;232.5;232.5
114;total;1;273.402;273.402;273.402
369;initialize;1;29.9343;29.9343;29.9343
369;async;100;0.698279;0.00230291;1.48364
369;inner;100;1.59374;0.717778;2.48161
369;wait;100;5.09625e-05;2.6e-05;0.000323246
369;boundary;100;0.00764108;0.00398778;0.00898158
369;calc iter;100;2.29972;2.02696;2.52698
369;calc total;1;232.5;232.5;232.5
369;total;1;272.26;272.26;272.26
115;initialize;1;30.1739;30.1739;30.1739
115;async;100;0.536483;0.0010053;1.15064
115;inner;100;1.73513;1.13673;2.31943
115;wait;100;5.30392e-05;2.246e-05;0.000143409
115;boundary;100;0.00817879;0.00443171;0.00906621
115;calc iter;100;2.27984;2.19244;2.32815
115;calc total;1;232.5;232.5;232.5
115;total;1;272.498;272.498;272.498
370;initialize;1;29.9567;29.9567;29.9567
370;async;100;0.638763;0.0018691;1.68356
370;inner;100;1.64462;1.06291;2.48868
370;wait;100;4.12322e-05;2.645e-05;0.000271337
370;boundary;100;0.00722592;0.00539438;0.00854818
370;calc iter;100;2.29065;2.14375;2.80033
370;calc total;1;232.5;232.5;232.5
370;total;1;272.283;272.283;272.283
116;initialize;1;30.6078;30.6078;30.6078
116;async;100;0.535475;0.00253197;1.16035
116;inner;100;1.73582;1.13173;2.31442
116;wait;100;5.56519e-05;3.019e-05;0.000192988
116;boundary;100;0.00817738;0.00486828;0.00895631
116;calc iter;100;2.27953;2.18967;2.34029
116;calc total;1;232.5;232.5;232.5
116;total;1;272.932;272.932;272.932
371;initialize;1;30.2844;30.2844;30.2844
371;async;100;0.5909;0.00261525;1.66534
371;inner;100;1.68432;0.955472;2.48334
371;wait;100;5.31957e-05;2.9129e-05;0.000180548
371;boundary;100;0.00807309;0.00451666;0.00931913
371;calc iter;100;2.28335;2.13689;2.67503
371;calc total;1;232.5;232.5;232.5
371;total;1;272.61;272.61;272.61
117;initialize;1;29.7926;29.7926;29.7926
117;async;100;0.617503;0.00269932;1.17489
117;inner;100;1.66582;1.09023;2.31386
117;wait;100;4.47741e-05;2.602e-05;0.000320246
117;boundary;100;0.00735429;0.00479786;0.00845869
117;calc iter;100;2.29072;2.22943;2.3301
117;calc total;1;232.5;232.5;232.5
372;initialize;1;29.7155;29.7155;29.7155
372;async;100;0.590839;0.00213399;1.60829
372;inner;100;1.68368;0.955296;2.48279
372;wait;100;5.81012e-05;3.7349e-05;0.000229168
372;boundary;100;0.00808843;0.00591494;0.00904922
372;calc iter;100;2.28267;1.97904;2.63147
372;calc total;1;232.5;232.5;232.5
372;total;1;272.041;272.041;272.041
117;total;1;272.117;272.117;272.117
118;initialize;1;30.4775;30.4775;30.4775
118;async;100;0.629668;0.000669022;1.20588
118;inner;100;1.6609;0.719426;2.31898
118;wait;100;5.01928e-05;2.6419e-05;0.000174668
118;boundary;100;0.00777036;0.00432503;0.00852788
118;calc iter;100;2.29839;1.86403;2.3708
118;calc total;1;232.5;232.5;232.5
118;total;1;272.802;272.802;272.802
119;initialize;1;31.0242;31.0242;31.0242
119;async;100;0.569752;0.00280466;1.17612
119;inner;100;1.73038;0.719399;2.31879
119;wait;100;4.6763e-05;2.581e-05;0.000270827
119;boundary;100;0.00733505;0.00426174;0.00838706
119;calc iter;100;2.30752;1.63717;2.35653
119;calc total;1;232.5;232.5;232.5
119;total;1;273.349;273.349;273.349
373;initialize;1;29.8137;29.8137;29.8137
373;async;100;0.645061;0.00288708;1.38875
373;inner;100;1.6376;0.932547;2.48389
373;wait;100;4.9731e-05;3.277e-05;0.000321027
373;boundary;100;0.00738815;0.00570026;0.00863137
373;calc iter;100;2.2901;2.10616;2.51501
373;calc total;1;232.5;232.5;232.5
373;total;1;272.139;272.139;272.139
120;initialize;1;30.4773;30.4773;30.4773
120;async;100;0.0189819;0.00101915;0.100067
120;inner;100;2.28822;1.51607;2.33344
120;wait;100;6.30406e-05;2.681e-05;0.000327746
120;boundary;100;0.00839156;0.00578397;0.010752
120;calc iter;100;2.31566;1.54196;2.39487
120;calc total;1;232.5;232.5;232.5
120;total;1;272.802;272.802;272.802
374;initialize;1;29.6626;29.6626;29.6626
374;async;100;0.683324;0.00183168;1.36876
374;inner;100;1.60845;0.719861;2.49004
374;wait;100;5.34207e-05;3.018e-05;0.000217197
374;boundary;100;0.00756059;0.00433908;0.00855869
374;calc iter;100;2.29939;2.02526;2.52917
374;calc total;1;232.5;232.5;232.5
374;total;1;271.988;271.988;271.988
121;initialize;1;29.7443;29.7443;29.7443
121;async;100;0.0122407;0.00279808;0.0794818
121;inner;100;2.29597;1.52013;2.33527
121;wait;100;4.73399e-05;2.794e-05;0.000211468
121;boundary;100;0.00745145;0.00573035;0.00865518
121;calc iter;100;2.31571;1.53245;2.39433
121;calc total;1;232.5;232.5;232.5
121;total;1;272.069;272.069;272.069
375;initialize;1;29.6631;29.6631;29.6631
375;async;100;0.639093;0.00353872;1.35454
375;inner;100;1.66335;0.681934;2.48649
375;wait;100;4.53758e-05;2.763e-05;0.000146008
375;boundary;100;0.00688043;0.00429153;0.00827184
375;calc iter;100;2.30938;1.7228;2.53946
375;calc total;1;232.5;232.5;232.5
375;total;1;271.988;271.988;271.988
122;initialize;1;31.0775;31.0775;31.0775
122;async;100;0.00916773;0.000986069;0.072281
122;inner;100;2.30092;1.52533;2.34043
122;wait;100;3.10347e-05;2.287e-05;0.000240397
122;boundary;100;0.00560812;0.00374341;0.00764994
122;calc iter;100;2.31573;1.53008;2.41946
122;calc total;1;232.5;232.5;232.5
122;total;1;273.402;273.402;273.402
376;initialize;1;29.9117;29.9117;29.9117
376;async;100;0.0388307;0.00117797;0.367565
376;inner;100;2.2726;1.39383;2.52824
376;wait;100;7.29663e-05;3.0349e-05;0.000326747
376;boundary;100;0.00869392;0.00626351;0.0100697
376;calc iter;100;2.3202;1.77156;2.54845
123;initialize;1;30.3644;30.3644;30.3644
123;async;100;0.00950722;0.00128315;0.072449
123;inner;100;2.30078;1.52628;2.34016
123;wait;100;3.66875e-05;2.113e-05;0.000146528
123;boundary;100;0.00542398;0.00325165;0.00762896
123;calc iter;100;2.31575;1.53156;2.41881
123;calc total;1;232.5;232.5;232.5
123;total;1;272.689;272.689;272.689
376;calc total;1;232.5;232.5;232.5
376;total;1;272.237;272.237;272.237
124;initialize;1;30.7755;30.7755;30.7755
124;async;100;0.011379;0.00104572;0.0655049
124;inner;100;2.29684;1.51818;2.33638
124;wait;100;5.14407e-05;2.8e-05;0.000180388
124;boundary;100;0.00744234;0.00513382;0.00885158
124;calc iter;100;2.31572;1.52797;2.39302
124;calc total;1;232.5;232.5;232.5
124;total;1;273.1;273.1;273.1
377;initialize;1;29.8892;29.8892;29.8892
377;async;100;0.030942;0.00266215;0.36686
377;inner;100;2.28159;1.3975;2.53356
377;wait;100;4.77723e-05;3.455e-05;0.000185478
377;boundary;100;0.00767376;0.00462541;0.00857425
377;calc iter;100;2.32026;1.77153;2.54634
377;calc total;1;232.5;232.5;232.5
377;total;1;272.215;272.215;272.215
125;initialize;1;30.6076;30.6076;30.6076
125;async;100;0.0133868;0.00274482;0.0659427
125;inner;100;2.29444;1.51642;2.34501
125;wait;100;5.65472e-05;2.742e-05;0.000315387
125;boundary;100;0.00784766;0.00537828;0.00869553
125;calc iter;100;2.31573;1.52846;2.4174
125;calc total;1;232.5;232.5;232.5
125;total;1;272.932;272.932;272.932
126;initialize;1;30.1129;30.1129;30.1129
126;async;100;0.00920601;0.000547264;0.0686815
126;inner;100;2.30173;1.5225;2.34974
126;wait;100;3.01665e-05;2.21e-05;0.000151149
126;boundary;100;0.00480212;0.00292377;0.00734071
126;calc iter;100;2.31577;1.52683;2.42579
126;calc total;1;232.5;232.5;232.5
126;total;1;272.438;272.438;272.438
127;initialize;1;29.8606;29.8606;29.8606
127;async;100;0.00935071;0.000603723;0.0687185
127;inner;100;2.30153;1.52427;2.34956
127;wait;100;4.28514e-05;1.883e-05;0.000187818
127;boundary;100;0.00485463;0.00279723;0.00735496
127;calc iter;100;2.31578;1.52951;2.42567
127;calc total;1;232.5;232.5;232.5
127;total;1;272.185;272.185;272.185
378;initialize;1;30.0054;30.0054;30.0054
378;async;100;0.0289453;0.00090085;0.367623
378;inner;100;2.28618;1.40326;2.53795
378;wait;100;3.00768e-05;2.126e-05;0.000158438
378;boundary;100;0.00514658;0.00315986;0.00695543
378;calc iter;100;2.32031;1.77407;2.54807
378;calc total;1;232.5;232.5;232.5
378;total;1;272.331;272.331;272.331
379;initialize;1;29.6902;29.6902;29.6902
379;async;100;0.0288601;0.001397;0.365929
379;inner;100;2.28632;1.40278;2.5384
379;wait;100;3.92539e-05;2.96e-05;0.000257248
379;boundary;100;0.00506578;0.00360935;0.00713494
379;calc iter;100;2.32029;1.77235;2.547
379;calc total;1;232.5;232.5;232.5
379;total;1;272.016;272.016;272.016
384;initialize;1;31.3197;31.3197;31.3197
384;async;100;0.845072;0.00266761;1.25989
384;inner;100;1.45689;0.814931;2.32248
384;wait;100;5.75095e-05;3.1309e-05;0.000146939
384;boundary;100;0.00754352;0.00414677;0.00980707
384;calc iter;100;2.30957;1.72368;2.40322
384;calc total;1;232.5;232.5;232.5
384;total;1;273.645;273.645;273.645
380;initialize;1;29.6626;29.6626;29.6626
380;async;100;0.029358;0.00151354;0.366653
380;inner;100;2.28293;1.39605;2.53314
380;wait;100;5.78257e-05;3.222e-05;0.000338647
380;boundary;100;0.00791657;0.00446285;0.00880789
380;calc iter;100;2.32027;1.76996;2.54543
380;calc total;1;232.5;232.5;232.5
380;total;1;271.988;271.988;271.988
381;initialize;1;29.7406;29.7406;29.7406
381;async;100;0.0287496;0.00296161;0.365878
381;inner;100;2.28374;1.39745;2.53159
381;wait;100;5.689e-05;3.197e-05;0.000225878
381;boundary;100;0.00772557;0.00521537;0.00879636
381;calc iter;100;2.32028;1.76961;2.54469
381;calc total;1;232.5;232.5;232.5
381;total;1;272.066;272.066;272.066
382;initialize;1;29.6643;29.6643;29.6643
382;async;100;0.0273621;0.000469814;0.366196
382;inner;100;2.28857;1.40471;2.53866
382;wait;100;3.04739e-05;1.818e-05;0.000134889
382;boundary;100;0.00437861;0.00277119;0.00562916
382;calc iter;100;2.32035;1.7737;2.54676
382;calc total;1;232.5;232.5;232.5
382;total;1;271.99;271.99;271.99
385;initialize;1;31.3197;31.3197;31.3197
385;async;100;0.943012;0.00299647;1.41765
385;inner;100;1.35059;0.711071;2.30903
385;wait;100;4.21289e-05;2.5639e-05;0.000337066
385;boundary;100;0.00583219;0.00355078;0.00867996
385;calc iter;100;2.29948;1.91171;2.37726
385;calc total;1;232.5;232.5;232.5
385;total;1;273.645;273.645;273.645
386;initialize;1;31.3197;31.3197;31.3197
386;async;100;0.836727;0.00574922;1.45162
386;inner;100;1.44633;0.891878;2.31497
386;wait;100;4.64509e-05;3.076e-05;0.000267868
386;boundary;100;0.00666813;0.00511831;0.00871443
386;calc iter;100;2.28978;2.17375;2.40242
386;calc total;1;232.5;232.5;232.5
386;total;1;273.645;273.645;273.645
387;initialize;1;31.2694;31.2694;31.2694
387;async;100;0.810291;0.00110402;1.35046
387;inner;100;1.46087;1.04212;2.32076
387;wait;100;5.54634e-05;3.3219e-05;0.000169528
387;boundary;100;0.00742523;0.00412477;0.00884419
387;calc iter;100;2.27865;2.00035;2.62336
387;calc total;1;232.5;232.5;232.5
387;total;1;273.595;273.595;273.595
388;initialize;1;31.3064;31.3064;31.3064
388;async;100;0.838275;0.00604977;1.25616
388;inner;100;1.4302;1.08696;2.30973
388;wait;100;5.39694e-05;3.423e-05;0.000311127
388;boundary;100;0.00775165;0.00506107;0.00889094
388;calc iter;100;2.27629;2.02761;2.54207
388;calc total;1;232.5;232.5;232.5
388;total;1;273.631;273.631;273.631
389;initialize;1;31.1001;31.1001;31.1001
389;async;100;0.86239;0.00245469;1.50091
389;inner;100;1.41847;0.856933;2.30671
389;wait;100;4.74782e-05;2.926e-05;0.000349477
389;boundary;100;0.00693565;0.00475384;0.00855448
389;calc iter;100;2.28785;2.17423;2.45899
389;calc total;1;232.5;232.5;232.5
389;total;1;273.425;273.425;273.425
390;initialize;1;31.3207;31.3207;31.3207
390;async;100;0.942276;0.00240762;1.4097
390;inner;100;1.34916;0.717043;2.31388
390;wait;100;3.95277e-05;2.336e-05;0.000177059
390;boundary;100;0.0061755;0.00355453;0.00834594
390;calc iter;100;2.29766;1.89275;2.38547
390;calc total;1;232.5;232.5;232.5
390;total;1;273.645;273.645;273.645
391;initialize;1;31.3208;31.3208;31.3208
391;async;100;0.974675;0.00269747;1.47711
391;inner;100;1.32701;0.69692;2.31436
391;wait;100;4.51489e-05;2.777e-05;0.000147708
391;boundary;100;0.00626824;0.00421834;0.00828242
391;calc iter;100;2.308;1.75645;2.4309
391;calc total;1;232.5;232.5;232.5
391;total;1;273.645;273.645;273.645
392;initialize;1;31.094;31.094;31.094
392;async;100;0.108698;0.00245179;0.245554
392;inner;100;2.1994;1.39331;2.32894
392;wait;100;6.37077e-05;4.562e-05;0.000252157
392;boundary;100;0.00873868;0.0058805;0.0107349
392;calc iter;100;2.3169;1.59556;2.49885
392;calc total;1;232.5;232.5;232.5
392;total;1;273.419;273.419;273.419
393;initialize;1;31.1;31.1;31.1
393;async;100;0.0895262;0.00244112;0.246938
393;inner;100;2.21952;1.40468;2.32867
393;wait;100;4.21558e-05;3.1209e-05;0.000415376
393;boundary;100;0.00805911;0.00583078;0.00891251
393;calc iter;100;2.31715;1.59142;2.51508
393;calc total;1;232.5;232.5;232.5
393;total;1;273.424;273.424;273.424
394;initialize;1;31.094;31.094;31.094
394;async;100;0.0879372;0.00289523;0.250048
394;inner;100;2.22463;1.41253;2.33184
394;wait;100;3.15261e-05;1.984e-05;0.000201548
394;boundary;100;0.00475478;0.00339446;0.00519713
394;calc iter;100;2.31736;1.60695;2.51899
394;calc total;1;232.5;232.5;232.5
394;total;1;273.418;273.418;273.418
395;initialize;1;31.1657;31.1657;31.1657
395;async;100;0.087551;0.0027123;0.248068
395;inner;100;2.22487;1.41112;2.33207
395;wait;100;4.11169e-05;2.767e-05;0.000171889
395;boundary;100;0.00497218;0.00362941;0.00551704
395;calc iter;100;2.31744;1.61545;2.51785
395;calc total;1;232.5;232.5;232.5
395;total;1;273.49;273.49;273.49
396;initialize;1;31.0718;31.0718;31.0718
396;async;100;0.0842848;0.00245474;0.244312
396;inner;100;2.22585;1.41303;2.32851
396;wait;100;5.47708e-05;2.856e-05;0.000206328
396;boundary;100;0.00745829;0.00452884;0.00921485
396;calc iter;100;2.31765;1.63361;2.51577
396;calc total;1;232.5;232.5;232.5
396;total;1;273.397;273.397;273.397
397;initialize;1;31.1002;31.1002;31.1002
397;async;100;0.083451;0.00245523;0.241488
397;inner;100;2.22702;1.41275;2.32765
397;wait;100;5.24943e-05;2.681e-05;0.000402476
397;boundary;100;0.00713582;0.00437015;0.00890011
397;calc iter;100;2.31766;1.63172;2.50857
397;calc total;1;232.5;232.5;232.5
397;total;1;273.424;273.424;273.424
398;initialize;1;31.0718;31.0718;31.0718
398;async;100;0.0833112;0.00218449;0.245394
398;inner;100;2.23039;1.41863;2.33145
398;wait;100;2.75663e-05;1.847e-05;0.000228287
398;boundary;100;0.0039973;0.00281112;0.00497142
398;calc iter;100;2.31773;1.63646;2.51665
398;calc total;1;232.5;232.5;232.5
398;total;1;273.397;273.397;273.397
399;initialize;1;31.0398;31.0398;31.0398
399;async;100;0.0829915;0.00235239;0.244342
399;inner;100;2.23059;1.41878;2.33141
399;wait;100;3.78915e-05;1.984e-05;0.000166309
399;boundary;100;0.00410227;0.00289424;0.00510198
399;calc iter;100;2.31772;1.63533;2.51642
399;calc total;1;232.5;232.5;232.5
399;total;1;273.365;273.365;273.365
400;initialize;1;31.0402;31.0402;31.0402
400;async;100;0.58804;0.00185456;1.00414
400;inner;100;1.71542;0.7186;2.31899
400;wait;100;4.83448e-05;2.902e-05;0.000338397
400;boundary;100;0.00721445;0.00395744;0.00834413
400;calc iter;100;2.31073;1.54291;2.40064
400;calc total;1;232.5;232.5;232.5
400;total;1;273.365;273.365;273.365
401;initialize;1;30.9973;30.9973;30.9973
401;async;100;0.674199;0.0021267;1.08091
401;inner;100;1.62079;0.758508;2.31925
401;wait;100;4.9343e-05;3.012e-05;0.000200318
401;boundary;100;0.00788821;0.00429905;0.00844125
401;calc iter;100;2.30293;1.83976;2.35667
401;calc total;1;232.5;232.5;232.5
401;total;1;273.322;273.322;273.322
402;initialize;1;31.0402;31.0402;31.0402
402;async;100;0.650437;0.00110648;1.06717
402;inner;100;1.63891;1.2079;2.32448
402;wait;100;4.68379e-05;3.0489e-05;0.000270067
402;boundary;100;0.00728354;0.00541645;0.00843842
402;calc iter;100;2.29668;2.25314;2.35044
402;calc total;1;232.5;232.5;232.5
402;total;1;273.365;273.365;273.365
403;initialize;1;29.7815;29.7815;29.7815
403;async;100;0.548831;0.000913071;0.972543
403;inner;100;1.72987;1.30122;2.32391
403;wait;100;5.77241e-05;3.628e-05;0.000198858
403;boundary;100;0.00821209;0.00465864;0.00890799
403;calc iter;100;2.28697;2.21578;2.33811
403;calc total;1;232.5;232.5;232.5
403;total;1;272.106;272.106;272.106
404;initialize;1;30.8259;30.8259;30.8259
404;async;100;0.549086;0.00181973;0.986913
404;inner;100;1.72889;1.30101;2.32225
404;wait;100;5.81274e-05;3.741e-05;0.000217288
404;boundary;100;0.00825306;0.00662517;0.00902257
404;calc iter;100;2.28629;2.21065;2.3507
404;calc total;1;232.5;232.5;232.5
404;total;1;273.15;273.15;273.15
405;initialize;1;30.7591;30.7591;30.7591
405;async;100;0.654216;0.00317927;1.06666
405;inner;100;1.63462;1.22434;2.32092
405;wait;100;4.57982e-05;3.118e-05;0.000326367
405;boundary;100;0.00722389;0.00594213;0.00830937
405;calc iter;100;2.29611;2.24507;2.35526
405;calc total;1;232.5;232.5;232.5
405;total;1;273.083;273.083;273.083
406;initialize;1;31.2727;31.2727;31.2727
406;async;100;0.662418;0.00096466;1.07916
406;inner;100;1.632;0.781694;2.32681
406;wait;100;4.95543e-05;2.993e-05;0.000192689
406;boundary;100;0.00783278;0.00431917;0.00838858
406;calc iter;100;2.3023;1.85186;2.36693
406;calc total;1;232.5;232.5;232.5
406;total;1;273.597;273.597;273.597
407;initialize;1;30.9383;30.9383;30.9383
407;async;100;0.578395;0.00360922;0.975236
407;inner;100;1.72435;0.715927;2.32614
407;wait;100;4.94556e-05;3.1429e-05;0.000170149
407;boundary;100;0.00726802;0.0043226;0.00837135
407;calc iter;100;2.31006;1.56353;2.38086
407;calc total;1;232.5;232.5;232.5
407;total;1;273.263;273.263;273.263
408;initialize;1;30.0179;30.0179;30.0179
408;async;100;0.0158829;0.00147957;0.0897233
408;inner;100;2.29343;1.4945;2.34724
408;wait;100;6.12408e-05;4.8469e-05;0.000321677
408;boundary;100;0.00870068;0.00704921;0.0118691
408;calc iter;100;2.31808;1.52634;2.38509
408;calc total;1;232.5;232.5;232.5
408;total;1;272.343;272.343;272.343
409;initialize;1;30.1881;30.1881;30.1881
409;async;100;0.010602;0.0036762;0.0888339
409;inner;100;2.30045;1.49605;2.35251
409;wait;100;5.15379e-05;2.36e-05;0.000222268
409;boundary;100;0.00710776;0.00583309;0.00879421
409;calc iter;100;2.31822;1.52171;2.41024
409;calc total;1;232.5;232.5;232.5
409;total;1;272.513;272.513;272.513
410;initialize;1;30.9442;30.9442;30.9442
410;async;100;0.00624215;0.00105997;0.09292
410;inner;100;2.30576;1.50177;2.35742
410;wait;100;3.14116e-05;2.192e-05;0.000157058
410;boundary;100;0.00632327;0.00456678;0.00897703
410;calc iter;100;2.31836;1.52068;2.41841
410;calc total;1;232.5;232.5;232.5
410;total;1;273.27;273.27;273.27
411;initialize;1;30.1188;30.1188;30.1188
411;async;100;0.00777705;0.0010152;0.091665
411;inner;100;2.30493;1.49597;2.35741
411;wait;100;3.76336e-05;2.4429e-05;0.000390276
411;boundary;100;0.00572439;0.00390534;0.0088645
411;calc iter;100;2.31847;1.52105;2.41778
411;calc total;1;232.5;232.5;232.5
411;total;1;272.444;272.444;272.444
412;initialize;1;31.3006;31.3006;31.3006
412;async;100;0.00652803;0.000827761;0.0921452
412;inner;100;2.30422;1.49968;2.35592
412;wait;100;5.70441e-05;3.09e-05;0.000186058
412;boundary;100;0.00773012;0.00460924;0.0104729
412;calc iter;100;2.31853;1.50733;2.42544
412;calc total;1;232.5;232.5;232.5
412;total;1;273.625;273.625;273.625
413;initialize;1;31.2329;31.2329;31.2329
413;async;100;0.00630131;0.00263408;0.0837812
413;inner;100;2.30517;1.49931;2.35323
413;wait;100;5.48244e-05;2.9579e-05;0.000326156
413;boundary;100;0.00702204;0.00434181;0.00867002
413;calc iter;100;2.31855;1.50693;2.41208
413;calc total;1;232.5;232.5;232.5
413;total;1;273.557;273.557;273.557
414;initialize;1;30.4441;30.4441;30.4441
414;async;100;0.0034076;0.000496825;0.0920718
414;inner;100;2.30996;1.50401;2.3598
414;wait;100;3.05333e-05;2.043e-05;0.000143419
414;boundary;100;0.00518568;0.00280493;0.00733497
414;calc iter;100;2.31859;1.50795;2.42365
414;calc total;1;232.5;232.5;232.5
414;total;1;272.769;272.769;272.769
415;initialize;1;30.8254;30.8254;30.8254
415;async;100;0.00383942;0.000458435;0.0922339
415;inner;100;2.30973;1.50393;2.35906
415;wait;100;4.50763e-05;2.8849e-05;0.000237227
415;boundary;100;0.00496281;0.00287224;0.0070309
415;calc iter;100;2.31858;1.508;2.42395
415;calc total;1;232.5;232.5;232.5
415;total;1;273.15;273.15;273.15
416;initialize;1;30.3672;30.3672;30.3672
416;async;100;0.908693;0.00238589;1.34735
416;inner;100;1.39146;0.681004;2.31602
416;wait;100;4.39548e-05;2.905e-05;0.000182878
416;boundary;100;0.00657882;0.00397766;0.00844588
416;calc iter;100;2.30678;1.69881;2.42646
416;calc total;1;232.5;232.5;232.5
416;total;1;272.692;272.692;272.692
417;initialize;1;30.2321;30.2321;30.2321
417;async;100;0.96611;0.00237268;1.39078
417;inner;100;1.32447;0.71289;2.31439
417;wait;100;4.67167e-05;2.399e-05;0.000333356
417;boundary;100;0.00633743;0.00347431;0.00860011
417;calc iter;100;2.29696;1.86441;2.36153
417;calc total;1;232.5;232.5;232.5
417;total;1;272.557;272.557;272.557
418;initialize;1;30.3466;30.3466;30.3466
418;async;100;0.829734;0.00242847;1.37701
418;inner;100;1.45097;0.92123;2.32122
418;wait;100;4.05799e-05;2.763e-05;0.000279347
418;boundary;100;0.00685157;0.00459372;0.00839727
418;calc iter;100;2.2876;2.21996;2.38865
418;calc total;1;232.5;232.5;232.5
418;total;1;272.671;272.671;272.671
419;initialize;1;31.2748;31.2748;31.2748
419;async;100;0.803785;0.00333519;1.2
419;inner;100;1.46465;1.10875;2.32061
419;wait;100;5.70909e-05;3.493e-05;0.000154419
419;boundary;100;0.0076221;0.00441988;0.00882901
419;calc iter;100;2.27612;2.1949;2.34621
419;calc total;1;232.5;232.5;232.5
419;total;1;273.599;273.599;273.599
420;initialize;1;30.3863;30.3863;30.3863
420;async;100;0.800167;0.00253112;1.21858
420;inner;100;1.46677;1.10755;2.31672
420;wait;100;5.29428e-05;3.27e-05;0.000186468
420;boundary;100;0.0077228;0.00569679;0.00921222
420;calc iter;100;2.27472;2.16734;2.35594
420;calc total;1;232.5;232.5;232.5
420;total;1;272.711;272.711;272.711
421;initialize;1;30.5337;30.5337;30.5337
421;async;100;0.831481;0.00255765;1.3941
421;inner;100;1.44714;0.897643;2.31631
421;wait;100;4.6337e-05;3.061e-05;0.000320176
421;boundary;100;0.00693182;0.00539855;0.0105768
421;calc iter;100;2.2856;2.05307;2.44575
421;calc total;1;232.5;232.5;232.5
421;total;1;272.858;272.858;272.858
422;initialize;1;29.9524;29.9524;29.9524
422;async;100;0.949086;0.00259029;1.39673
422;inner;100;1.33973;0.721664;2.3214
422;wait;100;4.54549e-05;2.827e-05;0.000250087
422;boundary;100;0.0064713;0.00348548;0.00843633
422;calc iter;100;2.29533;1.87771;2.36921
422;calc total;1;232.5;232.5;232.5
422;total;1;272.277;272.277;272.277
423;initialize;1;30.9971;30.9971;30.9971
423;async;100;0.909509;0.00309225;1.35559
423;inner;100;1.38933;0.680802;2.32107
423;wait;100;4.51725e-05;2.715e-05;0.000147218
423;boundary;100;0.00658541;0.00417228;0.00829518
423;calc iter;100;2.30547;1.74028;2.42599
423;calc total;1;232.5;232.5;232.5
423;total;1;273.322;273.322;273.322
424;initialize;1;31.2714;31.2714;31.2714
424;async;100;0.111945;0.00444824;0.424432
424;inner;100;2.19547;1.33104;2.33031
424;wait;100;6.56948e-05;4.3949e-05;0.000320377
424;boundary;100;0.00875397;0.00753996;0.0108293
424;calc iter;100;2.31624;1.76631;2.42592
424;calc total;1;232.5;232.5;232.5
424;total;1;273.596;273.596;273.596
425;initialize;1;30.9385;30.9385;30.9385
425;async;100;0.0890048;0.00299077;0.395405
425;inner;100;2.22079;1.34494;2.33525
425;wait;100;5.0971e-05;3.039e-05;0.000218378
425;boundary;100;0.00667176;0.00392139;0.00907071
425;calc iter;100;2.31652;1.74798;2.40186
425;calc total;1;232.5;232.5;232.5
425;total;1;273.263;273.263;273.263
426;initialize;1;30.7456;30.7456;30.7456
426;async;100;0.0891265;0.00414609;0.380771
426;inner;100;2.22256;1.34894;2.33551
426;wait;100;3.25326e-05;2.412e-05;0.000189288
426;boundary;100;0.00496927;0.00388887;0.00727413
426;calc iter;100;2.31669;1.73484;2.39663
426;calc total;1;232.5;232.5;232.5
426;total;1;273.07;273.07;273.07
427;initialize;1;30.5145;30.5145;30.5145
427;async;100;0.0890127;0.00320254;0.377199
427;inner;100;2.22268;1.34898;2.33398
427;wait;100;3.96293e-05;3.016e-05;0.000211918
427;boundary;100;0.00505289;0.00393491;0.00678584
427;calc iter;100;2.31679;1.73015;2.39747
427;calc total;1;232.5;232.5;232.5
427;total;1;272.839;272.839;272.839
428;initialize;1;30.6887;30.6887;30.6887
428;async;100;0.0828735;0.00312286;0.362876
428;inner;100;2.2263;1.34958;2.33138
428;wait;100;5.71264e-05;3.047e-05;0.000287577
428;boundary;100;0.00776911;0.00474109;0.00895953
428;calc iter;100;2.317;1.71723;2.41944
428;calc total;1;232.5;232.5;232.5
428;total;1;273.013;273.013;273.013
429;initialize;1;31.0404;31.0404;31.0404
429;async;100;0.0826874;0.00314388;0.359718
429;inner;100;2.22702;1.35108;2.33201
429;wait;100;6.35536e-05;3.385e-05;0.000262607
429;boundary;100;0.00726397;0.00424969;0.0086376
429;calc iter;100;2.31704;1.71509;2.37809
429;calc total;1;232.5;232.5;232.5
429;total;1;273.365;273.365;273.365
430;initialize;1;30.4617;30.4617;30.4617
430;async;100;0.0825559;0.00286822;0.357427
430;inner;100;2.23047;1.35612;2.33625
430;wait;100;3.27278e-05;2.212e-05;0.000144809
430;boundary;100;0.00403229;0.00286605;0.00475986
430;calc iter;100;2.3171;1.71644;2.39743
430;calc total;1;232.5;232.5;232.5
430;total;1;272.786;272.786;272.786
431;initialize;1;30.5143;30.5143;30.5143
431;async;100;0.0822896;0.00306422;0.357063
431;inner;100;2.23053;1.35732;2.33537
431;wait;100;4.03252e-05;2.075e-05;0.000250687
431;boundary;100;0.00424466;0.00282464;0.00595633
431;calc iter;100;2.3171;1.71723;2.39775
431;calc total;1;232.5;232.5;232.5
431;total;1;272.839;272.839;272.839
432;initialize;1;30.6151;30.6151;30.6151
432;async;100;0.956731;0.00306837;1.56059
432;inner;100;1.3405;0.685432;2.31412
432;wait;100;4.38314e-05;2.822e-05;0.000276438
432;boundary;100;0.00641594;0.00401367;0.00822322
432;calc iter;100;2.30369;1.74842;2.44982
432;calc total;1;232.5;232.5;232.5
432;total;1;272.94;272.94;272.94
433;initialize;1;31.2768;31.2768;31.2768
433;async;100;0.982123;0.00232832;1.49181
433;inner;100;1.30474;0.707026;2.31196
433;wait;100;4.41204e-05;2.744e-05;0.000326757
433;boundary;100;0.00641254;0.00400166;0.00883354
433;calc iter;100;2.29332;1.85907;2.40378
433;calc total;1;232.5;232.5;232.5
433;total;1;273.601;273.601;273.601
434;initialize;1;29.8842;29.8842;29.8842
434;async;100;0.980397;0.00237033;1.58018
434;inner;100;1.29555;0.732497;2.31844
434;wait;100;4.20979e-05;2.927e-05;0.000267508
434;boundary;100;0.00689872;0.00482018;0.00893002
434;calc iter;100;2.28289;2.17608;2.47232
434;calc total;1;232.5;232.5;232.5
434;total;1;272.209;272.209;272.209
435;initialize;1;31.1362;31.1362;31.1362
435;async;100;0.838324;0.00266825;1.37924
435;inner;100;1.42584;0.985927;2.31849
435;wait;100;5.11956e-05;3.489e-05;0.000171908
435;boundary;100;0.00724759;0.00461687;0.0089136
435;calc iter;100;2.27147;2.05525;2.56228
435;calc total;1;232.5;232.5;232.5
435;total;1;273.461;273.461;273.461
436;initialize;1;31.302;31.302;31.302
436;async;100;0.79338;0.0014418;1.55572
436;inner;100;1.47075;0.934018;2.31575
436;wait;100;5.29126e-05;3.271e-05;0.000212557
436;boundary;100;0.00754222;0.00578114;0.0116627
436;calc iter;100;2.27173;1.69644;2.6785
436;calc total;1;232.5;232.5;232.5
436;total;1;273.627;273.627;273.627
437;initialize;1;30.8765;30.8765;30.8765
437;async;100;0.924331;0.00307445;1.60305
437;inner;100;1.34819;0.720412;2.31444
437;wait;100;4.23758e-05;2.738e-05;0.000341607
437;boundary;100;0.00695199;0.00558622;0.00832738
437;calc iter;100;2.27952;2.07278;2.52322
437;calc total;1;232.5;232.5;232.5
437;total;1;273.201;273.201;273.201
438;initialize;1;31.3026;31.3026;31.3026
438;async;100;0.963696;0.00188505;1.45299
438;inner;100;1.31964;0.719612;2.31934
438;wait;100;4.30604e-05;2.601e-05;0.000156128
438;boundary;100;0.00675542;0.0043072;0.00835972
438;calc iter;100;2.29014;1.87208;2.69812
438;calc total;1;232.5;232.5;232.5
438;total;1;273.627;273.627;273.627
439;initialize;1;30.615;30.615;30.615
439;async;100;0.93242;0.00346656;1.57912
439;inner;100;1.36268;0.68369;2.31852
439;wait;100;4.12097e-05;2.39e-05;0.000207178
439;boundary;100;0.00623635;0.00427543;0.00842
439;calc iter;100;2.30138;1.84885;2.39125
439;calc total;1;232.5;232.5;232.5
439;total;1;272.94;272.94;272.94
440;initialize;1;29.8841;29.8841;29.8841
440;async;100;0.171048;0.00233475;0.421286
440;inner;100;2.13155;1.27547;2.33115
440;wait;100;5.93895e-05;4.4569e-05;0.000198258
440;boundary;100;0.00877664;0.00646212;0.0107115
440;calc iter;100;2.31144;1.69767;2.40638
440;calc total;1;232.5;232.5;232.5
440;total;1;272.209;272.209;272.209
441;initialize;1;30.9383;30.9383;30.9383
441;async;100;0.130638;0.00286487;0.365182
441;inner;100;2.17359;1.29933;2.33203
441;wait;100;5.10201e-05;3.755e-05;0.000345596
441;boundary;100;0.00783368;0.0059937;0.00903926
441;calc iter;100;2.31211;1.67207;2.40584
441;calc total;1;232.5;232.5;232.5
441;total;1;273.263;273.263;273.263
442;initialize;1;30.7876;30.7876;30.7876
442;async;100;0.125464;0.00119972;0.348546
442;inner;100;2.18159;1.30974;2.33623
442;wait;100;3.25172e-05;2.492e-05;0.000243158
442;boundary;100;0.00540523;0.00386102;0.0074522
442;calc iter;100;2.3125;1.66344;2.39818
442;calc total;1;232.5;232.5;232.5
442;total;1;273.112;273.112;273.112
443;initialize;1;30.249;30.249;30.249
443;async;100;0.126187;0.00154229;0.349365
443;inner;100;2.18104;1.30848;2.33553
443;wait;100;3.64669e-05;2.457e-05;0.000126989
443;boundary;100;0.00534367;0.00387913;0.00754419
443;calc iter;100;2.31261;1.66176;2.39936
443;calc total;1;232.5;232.5;232.5
443;total;1;272.573;272.573;272.573
444;initialize;1;29.7268;29.7268;29.7268
444;async;100;0.11272;0.000818672;0.312195
444;inner;100;2.19308;1.31873;2.33151
444;wait;100;5.88077e-05;2.949e-05;0.000285918
444;boundary;100;0.00720826;0.00476369;0.0113641
444;calc iter;100;2.31307;1.63574;2.4981
444;calc total;1;232.5;232.5;232.5
444;total;1;272.051;272.051;272.051
445;initialize;1;31.3045;31.3045;31.3045
445;async;100;0.112326;0.00260151;0.313214
445;inner;100;2.19392;1.31822;2.33044
445;wait;100;5.15191e-05;2.847e-05;0.000324636
445;boundary;100;0.00681501;0.004236;0.00880455
445;calc iter;100;2.31311;1.6357;2.38659
445;calc total;1;232.5;232.5;232.5
445;total;1;273.629;273.629;273.629
446;initialize;1;30.876;30.876;30.876
446;async;100;0.112085;0.00111552;0.31363
446;inner;100;2.19694;1.32264;2.33537
446;wait;100;2.93482e-05;2.033e-05;0.000137708
446;boundary;100;0.00412995;0.0028331;0.00710949
446;calc iter;100;2.31319;1.63913;2.3976
446;calc total;1;232.5;232.5;232.5
446;total;1;273.201;273.201;273.201
447;initialize;1;30.2654;30.2654;30.2654
447;async;100;0.111986;0.00247379;0.313617
447;inner;100;2.19689;1.32279;2.33587
447;wait;100;3.81043e-05;2.307e-05;0.000169509
447;boundary;100;0.00426962;0.00283388;0.0058972
447;calc iter;100;2.31319;1.63927;2.39553
447;calc total;1;232.5;232.5;232.5
447;total;1;272.59;272.59;272.59
448;initialize;1;31.2331;31.2331;31.2331
448;async;100;0.964894;0.0037869;1.64228
448;inner;100;1.33003;0.675917;2.3154
448;wait;100;5.11648e-05;2.396e-05;0.000206558
448;boundary;100;0.0069809;0.0030743;0.00841513
448;calc iter;100;2.30196;2.00074;2.60884
448;calc total;1;232.5;232.5;232.5
448;total;1;273.557;273.557;273.557
449;initialize;1;30.3674;30.3674;30.3674
449;async;100;0.995201;0.00291043;1.77581
449;inner;100;1.29132;0.733572;2.31427
449;wait;100;4.52976e-05;2.676e-05;0.000374747
449;boundary;100;0.00606668;0.00428957;0.00860186
449;calc iter;100;2.29263;2.01352;2.5511
449;calc total;1;232.5;232.5;232.5
449;total;1;272.692;272.692;272.692
450;initialize;1;30.7019;30.7019;30.7019
450;async;100;0.82835;0.00288726;1.5075
450;inner;100;1.44973;0.842336;2.31929
450;wait;100;4.26174e-05;2.909e-05;0.000214128
450;boundary;100;0.00714764;0.00457758;0.00850044
450;calc iter;100;2.28527;2.00683;2.67728
450;calc total;1;232.5;232.5;232.5
450;total;1;273.026;273.026;273.026
451;initialize;1;31.2352;31.2352;31.2352
451;async;100;0.932077;0.00302033;1.8965
451;inner;100;1.33842;0.807452;2.3189
451;wait;100;5.38211e-05;2.934e-05;0.000179868
451;boundary;100;0.00780982;0.00432365;0.0116147
451;calc iter;100;2.27837;1.80381;2.98395
451;calc total;1;232.5;232.5;232.5
451;total;1;273.56;273.56;273.56
452;initialize;1;30.068;30.068;30.068
452;async;100;0.882514;0.00225407;1.75695
452;inner;100;1.39272;0.776395;2.31412
452;wait;100;5.46736e-05;2.928e-05;0.000201378
452;boundary;100;0.00812831;0.00372611;0.0119434
452;calc iter;100;2.28342;1.85638;2.74382
452;calc total;1;232.5;232.5;232.5
452;total;1;272.392;272.392;272.392
453;initialize;1;31.2351;31.2351;31.2351
453;async;100;0.824786;0.00191523;1.75773
453;inner;100;1.45858;0.750647;2.31292
453;wait;100;4.07281e-05;2.262e-05;0.000370016
453;boundary;100;0.00661079;0.00430252;0.0083932
453;calc iter;100;2.29002;1.97551;2.60856
453;calc total;1;232.5;232.5;232.5
453;total;1;273.56;273.56;273.56
454;initialize;1;31.1611;31.1611;31.1611
454;async;100;0.992287;0.00214469;1.92319
454;inner;100;1.29806;0.719346;2.31918
454;wait;100;4.35144e-05;2.391e-05;0.000163238
454;boundary;100;0.00641928;0.00372989;0.008417
454;calc iter;100;2.29681;2.04751;2.79938
454;calc total;1;232.5;232.5;232.5
454;total;1;273.485;273.485;273.485
455;initialize;1;30.5492;30.5492;30.5492
455;async;100;0.923982;0.00217483;1.55489
455;inner;100;1.37444;0.659103;2.31832
455;wait;100;4.22195e-05;2.7039e-05;0.000276428
455;boundary;100;0.0066709;0.00378758;0.00849384
455;calc iter;100;2.30514;1.79607;2.42632
455;calc total;1;232.5;232.5;232.5
455;total;1;272.874;272.874;272.874
456;initialize;1;31.1611;31.1611;31.1611
456;async;100;0.224416;0.00244273;0.679451
456;inner;100;2.08374;1.09743;2.33198
456;wait;100;5.87237e-05;3.558e-05;0.000227188
456;boundary;100;0.00809777;0.00476369;0.00946742
456;calc iter;100;2.31631;1.78168;2.53904
456;calc total;1;232.5;232.5;232.5
456;total;1;273.485;273.485;273.485
457;initialize;1;31.204;31.204;31.204
457;async;100;0.203326;0.00265991;0.67958
457;inner;100;2.10593;1.0978;2.33081
457;wait;100;4.86819e-05;2.9159e-05;0.000327517
457;boundary;100;0.00705831;0.00420362;0.00874392
457;calc iter;100;2.31636;1.78162;2.38895
457;calc total;1;232.5;232.5;232.5
457;total;1;273.528;273.528;273.528
458;initialize;1;31.1606;31.1606;31.1606
458;async;100;0.203046;0.0023383;0.681583
458;inner;100;2.10892;1.1007;2.33638
458;wait;100;2.81209e-05;1.743e-05;0.000196198
458;boundary;100;0.00443723;0.00285656;0.00758856
458;calc iter;100;2.31643;1.78516;2.40803
458;calc total;1;232.5;232.5;232.5
458;total;1;273.485;273.485;273.485
459;initialize;1;31.2352;31.2352;31.2352
459;async;100;0.202453;0.00265839;0.679334
459;inner;100;2.10925;1.10324;2.336
459;wait;100;3.53462e-05;2.232e-05;0.000249067
459;boundary;100;0.00469032;0.0028682;0.00759478
459;calc iter;100;2.31643;1.78547;2.42095
459;calc total;1;232.5;232.5;232.5
459;total;1;273.56;273.56;273.56
460;initialize;1;29.7268;29.7268;29.7268
460;async;100;0.219573;0.00141765;0.733092
460;inner;100;2.08907;1.03653;2.33318
460;wait;100;4.28059e-05;2.557e-05;0.000228217
460;boundary;100;0.00616861;0.00388859;0.00860771
460;calc iter;100;2.31486;1.77354;2.41263
460;calc total;1;232.5;232.5;232.5
460;total;1;272.051;272.051;272.051
461;initialize;1;30.018;30.018;30.018
461;async;100;0.217432;0.00300287;0.744629
461;inner;100;2.08907;1.03224;2.33204
461;wait;100;5.60562e-05;3.1709e-05;0.000379966
461;boundary;100;0.00733783;0.00509779;0.010808
461;calc iter;100;2.3139;1.782;2.38932
461;calc total;1;232.5;232.5;232.5
461;total;1;272.343;272.343;272.343
462;initialize;1;29.9032;29.9032;29.9032
462;async;100;0.221001;0.00146646;0.73755
462;inner;100;2.08518;1.02543;2.33714
462;wait;100;3.48681e-05;2.212e-05;0.000132889
462;boundary;100;0.0065287;0.00408795;0.00966286
462;calc iter;100;2.31275;1.77051;2.42953
462;calc total;1;232.5;232.5;232.5
462;total;1;272.228;272.228;272.228
463;initialize;1;29.65;29.65;29.65
463;async;100;0.23746;0.001604;0.772104
463;inner;100;2.06757;1.00003;2.33668
463;wait;100;4.94752e-05;2.559e-05;0.000212448
463;boundary;100;0.00696264;0.00417246;0.011956
463;calc iter;100;2.31204;1.75362;2.53511
463;calc total;1;232.5;232.5;232.5
463;total;1;271.975;271.975;271.975
464;initialize;1;30.5662;30.5662;30.5662
464;async;100;0.48521;0.00291262;0.851647
464;inner;100;1.81736;0.814854;2.31785
464;wait;100;4.86816e-05;2.932e-05;0.000198348
464;boundary;100;0.00750216;0.0043189;0.00834458
464;calc iter;100;2.31012;1.49604;2.42731
464;calc total;1;232.5;232.5;232.5
464;total;1;272.891;272.891;272.891
465;initialize;1;31.1921;31.1921;31.1921
465;async;100;0.584558;0.00273894;1.49419
465;inner;100;1.71252;0.896397;2.3162
465;wait;100;5.33662e-05;3.3679e-05;0.000392826
465;boundary;100;0.00787885;0.00593124;0.00842031
465;calc iter;100;2.30501;1.9769;2.6685
465;calc total;1;232.5;232.5;232.5
465;total;1;273.517;273.517;273.517
466;initialize;1;29.8839;29.8839;29.8839
466;async;100;0.527749;0.000783063;1.02977
466;inner;100;1.76413;1.30396;2.32203
466;wait;100;4.21925e-05;2.967e-05;0.000135078
466;boundary;100;0.00760171;0.00455267;0.0087355
466;calc iter;100;2.29952;2.08987;2.48284
466;calc total;1;232.5;232.5;232.5
466;total;1;272.209;272.209;272.209
467;initialize;1;31.1921;31.1921;31.1921
467;async;100;0.443204;0.000730083;1.19819
467;inner;100;1.84115;1.35636;2.32112
467;wait;100;5.31227e-05;3.1119e-05;0.000235547
467;boundary;100;0.00822724;0.00463767;0.0090487
467;calc iter;100;2.29263;1.89933;2.74575
467;calc total;1;232.5;232.5;232.5
467;total;1;273.517;273.517;273.517
468;initialize;1;29.7005;29.7005;29.7005
468;async;100;0.404802;0.00257188;1.00983
468;inner;100;1.88295;1.56491;2.31704
468;wait;100;6.1414e-05;3.3329e-05;0.000214748
468;boundary;100;0.00845702;0.00695031;0.0154586
468;calc iter;100;2.29627;2.06981;2.67641
468;calc total;1;232.5;232.5;232.5
468;total;1;272.025;272.025;272.025
469;initialize;1;31.1913;31.1913;31.1913
469;async;100;0.507727;0.00258913;1.27504
469;inner;100;1.78716;1.29052;2.31505
469;wait;100;4.55611e-05;2.963e-05;0.000363576
469;boundary;100;0.00761629;0.0064424;0.00858739
469;calc iter;100;2.30255;2.01271;2.74866
469;calc total;1;232.5;232.5;232.5
469;total;1;273.517;273.517;273.517
470;initialize;1;30.4956;30.4956;30.4956
470;async;100;0.493281;0.00119599;1.08575
470;inner;100;1.80615;0.910664;2.32173
470;wait;100;5.53541e-05;3.22e-05;0.000188048
470;boundary;100;0.00801198;0.00464703;0.0130064
470;calc iter;100;2.3075;1.79432;2.71575
470;calc total;1;232.5;232.5;232.5
470;total;1;272.821;272.821;272.821
471;initialize;1;30.7581;30.7581;30.7581
471;async;100;0.42289;0.00235563;0.749906
471;inner;100;1.88221;0.761064;2.32043
471;wait;100;4.86496e-05;2.6309e-05;0.000234927
471;boundary;100;0.00778592;0.00399859;0.0136666
471;calc iter;100;2.31294;1.46142;2.54056
471;calc total;1;232.5;232.5;232.5
471;total;1;273.083;273.083;273.083
472;initialize;1;30.3265;30.3265;30.3265
472;async;100;0.0242065;0.00099532;0.173697
472;inner;100;2.28698;1.44785;2.39861
472;wait;100;6.6848e-05;3.232e-05;0.000311927
472;boundary;100;0.00861024;0.00477198;0.0120373
472;calc iter;100;2.31987;1.45998;2.44987
472;calc total;1;232.5;232.5;232.5
472;total;1;272.651;272.651;272.651
473;initialize;1;30.9383;30.9383;30.9383
473;async;100;0.0159159;0.00112607;0.110522
473;inner;100;2.2969;1.44755;2.40025
473;wait;100;4.72461e-05;2.927e-05;0.000201418
473;boundary;100;0.00704428;0.00422485;0.0082767
473;calc iter;100;2.31991;1.45774;2.41429
473;calc total;1;232.5;232.5;232.5
473;total;1;273.263;273.263;273.263
474;initialize;1;30.3463;30.3463;30.3463
474;async;100;0.0103914;0.00097363;0.0951404
474;inner;100;2.30249;1.45377;2.4099
474;wait;100;3.23184e-05;1.766e-05;0.000131738
474;boundary;100;0.00704495;0.00277857;0.0121028
474;calc iter;100;2.31996;1.45788;2.45595
474;calc total;1;232.5;232.5;232.5
474;total;1;272.671;272.671;272.671
475;initialize;1;30.84;30.84;30.84
475;async;100;0.012625;0.000464365;0.110846
475;inner;100;2.30097;1.4527;2.47037
475;wait;100;3.83985e-05;2.43e-05;0.000233487
475;boundary;100;0.00630911;0.00306319;0.0130749
475;calc iter;100;2.31995;1.45865;2.48811
475;calc total;1;232.5;232.5;232.5
475;total;1;273.165;273.165;273.165
476;initialize;1;30.165;30.165;30.165
476;async;100;0.0470032;0.00232608;0.268238
476;inner;100;2.26472;1.41558;2.33732
476;wait;100;4.93976e-05;2.7579e-05;0.000182098
476;boundary;100;0.0077838;0.00391144;0.00872915
476;calc iter;100;2.31956;1.51215;2.4078
476;calc total;1;232.5;232.5;232.5
476;total;1;272.49;272.49;272.49
477;initialize;1;31.3209;31.3209;31.3209
477;async;100;0.0422519;0.00274477;0.241424
477;inner;100;2.26902;1.46707;2.33551
477;wait;100;5.03665e-05;2.8389e-05;0.000326946
477;boundary;100;0.00784213;0.00509604;0.00884771
477;calc iter;100;2.31917;1.56644;2.38333
477;calc total;1;232.5;232.5;232.5
477;total;1;273.645;273.645;273.645
478;initialize;1;31.1922;31.1922;31.1922
478;async;100;0.0332365;0.000535215;0.209513
478;inner;100;2.2784;1.51995;2.34154
478;wait;100;3.5634e-05;2.338e-05;0.000153748
478;boundary;100;0.0071185;0.00459259;0.0087703
478;calc iter;100;2.31879;1.63897;2.43439
478;calc total;1;232.5;232.5;232.5
478;total;1;273.517;273.517;273.517
479;initialize;1;30.7019;30.7019;30.7019
479;async;100;0.0344629;0.000700303;0.211317
479;inner;100;2.27611;1.56165;2.3408
479;wait;100;5.34927e-05;2.905e-05;0.000251408
479;boundary;100;0.00750885;0.00495888;0.0108506
479;calc iter;100;2.31814;1.62306;2.43461
479;calc total;1;232.5;232.5;232.5
479;total;1;273.026;273.026;273.026
480;initialize;1;31.1607;31.1607;31.1607
480;async;100;0.694413;0.002615;1.55286
480;inner;100;1.60587;0.688121;2.31555
480;wait;100;4.24637e-05;2.758e-05;0.000214428
480;boundary;100;0.00681662;0.00433286;0.00831537
480;calc iter;100;2.30714;1.82357;2.51555
480;calc total;1;232.5;232.5;232.5
480;total;1;273.485;273.485;273.485
481;initialize;1;30.4251;30.4251;30.4251
481;async;100;0.818692;0.0025296;1.74325
481;inner;100;1.47015;0.728091;2.31366
481;wait;100;5.23994e-05;3.619e-05;0.000322887
481;boundary;100;0.00734109;0.00429323;0.0086403
481;calc iter;100;2.29624;2.13287;2.547
481;calc total;1;232.5;232.5;232.5
481;total;1;272.75;272.75;272.75
482;initialize;1;30.2106;30.2106;30.2106
482;async;100;0.650536;0.00215877;1.62195
482;inner;100;1.62827;0.773309;2.31997
482;wait;100;4.25419e-05;2.877e-05;0.000152538
482;boundary;100;0.00735064;0.0045524;0.00850842
482;calc iter;100;2.2862;1.9456;2.59584
482;calc total;1;232.5;232.5;232.5
482;total;1;272.536;272.536;272.536
483;initialize;1;30.9971;30.9971;30.9971
483;async;100;0.668364;0.00261002;1.81073
483;inner;100;1.60218;0.853511;2.31894
483;wait;100;5.52638e-05;3.174e-05;0.000228688
483;boundary;100;0.0080596;0.0050849;0.00894537
483;calc iter;100;2.27866;1.96557;2.74983
483;calc total;1;232.5;232.5;232.5
483;total;1;273.322;273.322;273.322
484;initialize;1;29.8582;29.8582;29.8582
484;async;100;0.641643;0.00112169;1.72233
484;inner;100;1.63192;0.827649;2.31621
484;wait;100;5.67467e-05;3.412e-05;0.000211978
484;boundary;100;0.00831109;0.00570395;0.00883686
484;calc iter;100;2.28194;1.88941;2.6455
484;calc total;1;232.5;232.5;232.5
484;total;1;272.183;272.183;272.183
485;initialize;1;30.7017;30.7017;30.7017
485;async;100;0.637134;0.00338282;1.7001
485;inner;100;1.64612;0.803956;2.31495
485;wait;100;4.66886e-05;2.792e-05;0.000337917
485;boundary;100;0.0069907;0.00434142;0.00845394
485;calc iter;100;2.2903;2.10466;2.51586
485;calc total;1;232.5;232.5;232.5
485;total;1;273.026;273.026;273.026
486;initialize;1;29.6499;29.6499;29.6499
486;async;100;0.795114;0.00128044;1.76474
486;inner;100;1.49521;0.716292;2.32031
486;wait;100;5.54632e-05;3.5419e-05;0.000167978
486;boundary;100;0.00716435;0.00400549;0.00845792
486;calc iter;100;2.29755;2.04098;2.58665
486;calc total;1;232.5;232.5;232.5
486;total;1;271.975;271.975;271.975
487;initialize;1;30.2844;30.2844;30.2844
487;async;100;0.670917;0.00222378;1.35951
487;inner;100;1.62953;0.689268;2.31942
487;wait;100;4.42477e-05;2.561e-05;0.000180148
487;boundary;100;0.00693969;0.00396572;0.00838292
487;calc iter;100;2.30743;1.70926;2.48127
487;calc total;1;232.5;232.5;232.5
487;total;1;272.609;272.609;272.609
488;initialize;1;29.7553;29.7553;29.7553
488;async;100;0.115322;0.00114439;0.478124
488;inner;100;2.19354;1.17783;2.33239
488;wait;100;5.72888e-05;3.209e-05;0.000208448
488;boundary;100;0.00817461;0.00479257;0.00892716
488;calc iter;100;2.31709;1.66079;2.45771
488;calc total;1;232.5;232.5;232.5
488;total;1;272.08;272.08;272.08
489;initialize;1;30.4252;30.4252;30.4252
489;async;100;0.11101;0.00228805;0.479705
489;inner;100;2.199;1.17836;2.33116
489;wait;100;4.43218e-05;2.809e-05;0.000418456
489;boundary;100;0.00709901;0.00426364;0.00841076
489;calc iter;100;2.31716;1.66236;2.4289
489;calc total;1;232.5;232.5;232.5
489;total;1;272.75;272.75;272.75
490;initialize;1;30.4048;30.4048;30.4048
490;async;100;0.110744;0.0018966;0.479557
490;inner;100;2.20147;1.18115;2.33742
490;wait;100;2.91658e-05;1.642e-05;0.000157908
490;boundary;100;0.00497795;0.00281547;0.00835621
490;calc iter;100;2.31722;1.66354;2.43696
490;calc total;1;232.5;232.5;232.5
490;total;1;272.729;272.729;272.729
491;initialize;1;29.9973;29.9973;29.9973
491;async;100;0.11056;0.00145159;0.477996
491;inner;100;2.20173;1.1829;2.3394
491;wait;100;3.61643e-05;2.0429e-05;0.000260017
491;boundary;100;0.00489253;0.00286011;0.008569
491;calc iter;100;2.31722;1.66378;2.45347
491;calc total;1;232.5;232.5;232.5
491;total;1;272.322;272.322;272.322
492;initialize;1;29.6502;29.6502;29.6502
492;async;100;0.116752;0.00141323;0.426193
492;inner;100;2.19213;1.1365;2.3329
492;wait;100;4.81454e-05;2.5609e-05;0.000257468
492;boundary;100;0.00691088;0.0039257;0.00896736
492;calc iter;100;2.31584;1.56665;2.40811
492;calc total;1;232.5;232.5;232.5
492;total;1;271.975;271.975;271.975
493;initialize;1;30.1189;30.1189;30.1189
493;async;100;0.113877;0.00251708;0.332164
493;inner;100;2.19315;1.14008;2.33042
493;wait;100;5.48725e-05;3.063e-05;0.000322307
493;boundary;100;0.00787707;0.00516733;0.00911011
493;calc iter;100;2.31496;1.47745;2.39989
493;calc total;1;232.5;232.5;232.5
493;total;1;272.444;272.444;272.444
494;initialize;1;29.9734;29.9734;29.9734
494;async;100;0.112382;0.000441496;0.309728
494;inner;100;2.19544;1.13455;2.33675
494;wait;100;3.7796e-05;2.341e-05;0.000164308
494;boundary;100;0.00596424;0.00374011;0.00849551
494;calc iter;100;2.31383;1.3613;2.4099
494;calc total;1;232.5;232.5;232.5
494;total;1;272.298;272.298;272.298
495;initialize;1;30.5139;30.5139;30.5139
495;async;100;0.115556;0.000864681;0.367561
495;inner;100;2.19128;1.11127;2.33661
495;wait;100;4.92453e-05;2.655e-05;0.000279727
495;boundary;100;0.00624964;0.00383931;0.0107286
495;calc iter;100;2.31313;1.29147;2.4096
495;calc total;1;232.5;232.5;232.5
495;total;1;272.839;272.839;272.839
496;initialize;1;29.6495;29.6495;29.6495
496;async;100;0.736016;0.00292725;1.53671
496;inner;100;1.5641;0.678389;2.31579
496;wait;100;4.37468e-05;2.5779e-05;0.000224668
496;boundary;100;0.00725616;0.00395124;0.00836727
496;calc iter;100;2.30742;1.8091;2.47694
496;calc total;1;232.5;232.5;232.5
496;total;1;271.975;271.975;271.975
497;initialize;1;30.0919;30.0919;30.0919
497;async;100;0.726793;0.00285933;1.49446
497;inner;100;1.56275;0.708882;2.31376
497;wait;100;5.0545e-05;2.7169e-05;0.000330237
497;boundary;100;0.00685631;0.00394246;0.00892425
497;calc iter;100;2.29646;1.89307;2.39645
497;calc total;1;232.5;232.5;232.5
497;total;1;272.417;272.417;272.417
498;initialize;1;30.1426;30.1426;30.1426
498;async;100;0.755732;0.000931871;1.64505
498;inner;100;1.52219;0.723847;2.32028
498;wait;100;3.91238e-05;2.526e-05;0.000140129
498;boundary;100;0.00714028;0.00449612;0.00841799
498;calc iter;100;2.2851;2.1873;2.41008
498;calc total;1;232.5;232.5;232.5
498;total;1;272.467;272.467;272.467
499;initialize;1;30.7876;30.7876;30.7876
499;async;100;0.626516;0.000879471;1.26112
499;inner;100;1.63915;1.04006;2.31964
499;wait;100;5.39402e-05;3.258e-05;0.000245128
499;boundary;100;0.00766669;0.00469153;0.0092732
499;calc iter;100;2.27339;2.18692;2.38598
499;calc total;1;232.5;232.5;232.5
499;total;1;273.112;273.112;273.112
500;initialize;1;31.1248;31.1248;31.1248
500;async;100;0.624549;0.00236524;1.53432
500;inner;100;1.63996;1.03514;2.31526
500;wait;100;5.2904e-05;2.3829e-05;0.000197798
500;boundary;100;0.00780084;0.00478723;0.00892125
500;calc iter;100;2.27236;1.95772;2.57521
500;calc total;1;232.5;232.5;232.5
500;total;1;273.45;273.45;273.45
501;initialize;1;29.6488;29.6488;29.6488
501;async;100;0.737392;0.00285418;1.58757
501;inner;100;1.53879;0.766512;2.31445
501;wait;100;4.38532e-05;2.517e-05;0.000337087
501;boundary;100;0.00690356;0.00373855;0.0084648
501;calc iter;100;2.28313;2.13872;2.36629
501;calc total;1;232.5;232.5;232.5
501;total;1;271.974;271.974;271.974
502;initialize;1;30.4769;30.4769;30.4769
502;async;100;0.690777;0.00173815;1.40143
502;inner;100;1.59623;0.720796;2.32004
502;wait;100;4.62382e-05;2.928e-05;0.000181858
502;boundary;100;0.00717835;0.00432145;0.00862899
502;calc iter;100;2.29424;1.88947;2.47425
502;calc total;1;232.5;232.5;232.5
502;total;1;272.802;272.802;272.802
503;initialize;1;29.6494;29.6494;29.6494
503;async;100;0.740223;0.00287834;1.62764
503;inner;100;1.55828;0.676923;2.3198
503;wait;100;4.45838e-05;2.5749e-05;0.000268147
503;boundary;100;0.00699758;0.00427643;0.00834854
503;calc iter;100;2.30554;1.85628;2.43255
503;calc total;1;232.5;232.5;232.5
503;total;1;271.974;271.974;271.974
504;initialize;1;31.1252;31.1252;31.1252
504;async;100;0.162586;0.00112563;0.481675
504;inner;100;2.14519;1.29066;2.3295
504;wait;100;6.01539e-05;3.255e-05;0.000335647
504;boundary;100;0.00867654;0.00654746;0.0107141
504;calc iter;100;2.31652;1.78313;2.41945
504;calc total;1;232.5;232.5;232.5
504;total;1;273.45;273.45;273.45
505;initialize;1;31.1362;31.1362;31.1362
505;async;100;0.129708;0.00293333;0.444282
505;inner;100;2.17951;1.30797;2.3331
505;wait;100;4.3076e-05;2.7099e-05;0.000220218
505;boundary;100;0.00771474;0.00540672;0.00895935
505;calc iter;100;2.31698;1.7598;2.37233
505;calc total;1;232.5;232.5;232.5
505;total;1;273.461;273.461;273.461
506;initialize;1;30.188;30.188;30.188
506;async;100;0.119278;0.000882461;0.419167
506;inner;100;2.19179;1.31768;2.33651
506;wait;100;3.39484e-05;2.199e-05;0.000151429
506;boundary;100;0.00615512;0.00428608;0.00820772
506;calc iter;100;2.31726;1.742;2.3731
506;calc total;1;232.5;232.5;232.5
506;total;1;272.513;272.513;272.513
507;initialize;1;31.1252;31.1252;31.1252
507;async;100;0.120979;0.00117592;0.423856
507;inner;100;2.19096;1.31641;2.33524
507;wait;100;3.64632e-05;2.412e-05;0.000157489
507;boundary;100;0.00535605;0.00387351;0.0085258
507;calc iter;100;2.31733;1.74417;2.42575
507;calc total;1;232.5;232.5;232.5
507;total;1;273.45;273.45;273.45
508;initialize;1;29.6499;29.6499;29.6499
508;async;100;0.101232;0.00095825;0.38798
508;inner;100;2.20883;1.32416;2.33454
508;wait;100;4.86413e-05;2.465e-05;0.000240197
508;boundary;100;0.00752747;0.00433203;0.00879839
508;calc iter;100;2.31764;1.71651;2.41707
508;calc total;1;232.5;232.5;232.5
508;total;1;271.975;271.975;271.975
509;initialize;1;30.5134;30.5134;30.5134
509;async;100;0.100597;0.0025273;0.387933
509;inner;100;2.20991;1.31982;2.34301
509;wait;100;5.03482e-05;3.34e-05;0.000184208
509;boundary;100;0.00706373;0.00451452;0.00879688
509;calc iter;100;2.31763;1.7123;2.38966
509;calc total;1;232.5;232.5;232.5
509;total;1;272.839;272.839;272.839
254;initialize;1;30.1995;30.1995;30.1995
254;async;100;0.194682;0.000460655;0.717896
254;inner;100;2.11249;1.13839;2.34875
254;wait;100;3.63432e-05;2.0089e-05;0.000136699
254;boundary;100;0.00680801;0.00344629;0.00895136
254;calc iter;100;2.31402;1.86376;2.51235
254;calc total;1;232.499;232.499;232.499
254;total;1;272.524;272.524;272.524
255;initialize;1;29.9456;29.9456;29.9456
255;async;100;0.250104;0.000536634;0.849516
255;inner;100;2.05524;1.09801;2.34639
255;wait;100;5.87588e-05;2.529e-05;0.000225597
255;boundary;100;0.00742741;0.00350755;0.0119406
255;calc iter;100;2.31283;1.95827;2.51193
255;calc total;1;232.499;232.499;232.499
255;total;1;272.269;272.269;272.269
383;initialize;1;29.6629;29.6629;29.6629
383;async;100;0.02726;0.000703232;0.36533
383;inner;100;2.28843;1.40379;2.53742
383;wait;100;4.42713e-05;2.6419e-05;0.000275797
383;boundary;100;0.00458935;0.00316837;0.00606679
383;calc iter;100;2.32033;1.77232;2.54632
383;calc total;1;232.5;232.5;232.5
383;total;1;271.988;271.988;271.988
510;initialize;1;29.6492;29.6492;29.6492
510;async;100;0.0984228;0.000498245;0.387986
510;inner;100;2.21446;1.33748;2.34799
510;wait;100;2.94545e-05;1.881e-05;0.000238907
510;boundary;100;0.00492876;0.00279024;0.0083262
510;calc iter;100;2.31784;1.72828;2.39387
510;calc total;1;232.5;232.5;232.5
510;total;1;271.975;271.975;271.975
511;initialize;1;30.6583;30.6583;30.6583
511;async;100;0.098227;0.000464685;0.382955
511;inner;100;2.21443;1.32693;2.34782
511;wait;100;4.13973e-05;2.649e-05;0.000127869
511;boundary;100;0.00501958;0.00287934;0.00879071
511;calc iter;100;2.31772;1.71308;2.40857
511;calc total;1;232.5;232.5;232.5
511;total;1;272.983;272.983;272.983
DASH
InitEnergy=25.00000
EndEnergy=25.00000
DiffEnergy=-0.00000
Matrixspec: 340000 x 340000
Iterations: 100
# unit_id;function_name;num_calls;avg_runtime;min_runtime;max_runtime
0;initialize;1;31.43897;31.43897;31.43897
0;async;100;0.86626;0.00334;1.41554
0;inner;100;1.43799;0.78874;2.32786
0;wait;100;0.00005;0.00003;0.00014
0;boundary;100;0.00754;0.00427;0.00980
0;calc iter;100;2.31185;1.74217;2.58074
0;calc total;1;232.37808;232.37808;232.37808
0;total;1;273.62493;273.62493;273.62493
1;initialize;1;29.7893;29.7893;29.7893
1;async;100;0.977942;0.00440341;1.72875
1;inner;100;1.31786;0.715431;2.31785
1;wait;100;4.05144e-05;1.955e-05;0.000272087
1;boundary;100;0.00577629;0.00331365;0.00831874
1;calc iter;100;2.30162;2.04327;2.61452
1;calc total;1;232.378;232.378;232.378
1;total;1;271.975;271.975;271.975
2;initialize;1;30.0812;30.0812;30.0812
2;async;100;0.795298;0.00254412;1.46859
2;inner;100;1.4904;1.01497;2.32194
2;wait;100;4.0906e-05;2.435e-05;0.000221887
2;boundary;100;0.00687158;0.00433184;0.00847011
2;calc iter;100;2.29261;1.89228;2.90162
2;calc total;1;232.378;232.378;232.378
2;total;1;272.267;272.267;272.267
3;initialize;1;30.8583;30.8583;30.8583
3;async;100;0.896592;0.00291671;1.72834
3;inner;100;1.37991;0.842448;2.32161
3;wait;100;5.57496e-05;3.2609e-05;0.000139318
3;boundary;100;0.00816623;0.0056535;0.0101994
3;calc iter;100;2.28473;1.89571;2.8258
3;calc total;1;232.378;232.378;232.378
3;total;1;273.044;273.044;273.044
4;initialize;1;31.4431;31.4431;31.4431
4;async;100;0.926715;0.00503154;1.60753
4;inner;100;1.34913;0.81167;2.31143
4;wait;100;5.89838e-05;3.3659e-05;0.000285076
4;boundary;100;0.00811965;0.0043399;0.0107008
4;calc iter;100;2.28402;2.02528;2.79811
4;calc total;1;232.378;232.378;232.378
4;total;1;273.628;273.628;273.628
5;initialize;1;31.443;31.443;31.443
5;async;100;0.793437;0.00334131;1.38197
5;inner;100;1.4916;0.993173;2.30927
5;wait;100;4.9381e-05;2.7469e-05;0.000360846
5;boundary;100;0.00731215;0.00565776;0.00861561
5;calc iter;100;2.2924;2.06228;2.75468
5;calc total;1;232.378;232.378;232.378
5;total;1;273.628;273.628;273.628
6;initialize;1;31.4388;31.4388;31.4388
6;async;100;0.945791;0.00452395;1.50852
6;inner;100;1.34863;0.720195;2.31539
6;wait;100;4.33469e-05;2.808e-05;0.000166808
6;boundary;100;0.00586586;0.00343467;0.00839404
6;calc iter;100;2.30033;2.13456;2.43122
6;calc total;1;232.378;232.378;232.378
6;total;1;273.624;273.624;273.624
7;initialize;1;31.4428;31.4428;31.4428
7;async;100;0.965509;0.00292034;1.56345
7;inner;100;1.33869;0.677101;2.31515
7;wait;100;4.6022e-05;2.881e-05;0.000164588
7;boundary;100;0.00623343;0.00397303;0.00818118
7;calc iter;100;2.31048;1.74058;2.45775
7;calc total;1;232.378;232.378;232.378
7;total;1;273.628;273.628;273.628
8;initialize;1;31.4156;31.4156;31.4156
8;async;100;0.189974;0.00297711;0.497764
8;inner;100;2.12278;1.38069;2.32952
8;wait;100;6.5655e-05;2.7019e-05;0.000204327
8;boundary;100;0.00870194;0.0050545;0.0118379
8;calc iter;100;2.32153;1.79044;2.5031
8;calc total;1;232.378;232.378;232.378
8;total;1;273.601;273.601;273.601
9;initialize;1;31.4152;31.4152;31.4152
9;async;100;0.168632;0.00297654;0.414075
9;inner;100;2.14492;1.38171;2.32836
9;wait;100;5.17086e-05;3.3329e-05;0.000402225
9;boundary;100;0.00797115;0.00667959;0.00899352
9;calc iter;100;2.32158;1.77991;2.43878
9;calc total;1;232.378;232.378;232.378
9;total;1;273.601;273.601;273.601
10;initialize;1;31.4152;31.4152;31.4152
10;async;100;0.159704;0.00295279;0.388935
10;inner;100;2.15645;1.38972;2.33342
10;wait;100;3.6559e-05;2.502e-05;0.000137948
10;boundary;100;0.00546459;0.00343282;0.00695458
10;calc iter;100;2.32166;1.78211;2.40293
10;calc total;1;232.378;232.378;232.378
10;total;1;273.601;273.601;273.601
11;initialize;1;31.3146;31.3146;31.3146
11;async;100;0.160216;0.00296476;0.388546
11;inner;100;2.15651;1.39043;2.33277
11;wait;100;3.48518e-05;2.14e-05;0.000233047
11;boundary;100;0.0048869;0.00371078;0.00523252
11;calc iter;100;2.32165;1.78275;2.4012
11;calc total;1;232.378;232.378;232.378
11;total;1;273.5;273.5;273.5
12;initialize;1;31.3515;31.3515;31.3515
12;async;100;0.147512;0.00337566;0.3898
12;inner;100;2.16651;1.38381;2.33022
12;wait;100;5.91534e-05;2.9329e-05;0.000171928
12;boundary;100;0.00756969;0.0044665;0.00874427
12;calc iter;100;2.32165;1.78027;2.39141
12;calc total;1;232.378;232.378;232.378
12;total;1;273.537;273.537;273.537
13;initialize;1;31.2843;31.2843;31.2843
13;async;100;0.149154;0.00342431;0.39966
13;inner;100;2.16545;1.38632;2.32919
13;wait;100;5.49324e-05;2.3799e-05;0.000396845
13;boundary;100;0.00702115;0.00409798;0.00879821
13;calc iter;100;2.32168;1.78026;2.3988
13;calc total;1;232.378;232.378;232.378
13;total;1;273.469;273.469;273.469
14;initialize;1;31.3515;31.3515;31.3515
14;async;100;0.149611;0.00431448;0.463941
14;inner;100;2.16797;1.39159;2.33376
14;wait;100;3.17239e-05;2.103e-05;0.000130118
14;boundary;100;0.00415421;0.00275676;0.00868996
14;calc iter;100;2.32177;1.78431;2.45331
14;calc total;1;232.378;232.378;232.378
14;total;1;273.537;273.537;273.537
15;initialize;1;31.3514;31.3514;31.3514
15;async;100;0.151538;0.00356001;0.490233
15;inner;100;2.16563;1.39104;2.33343
15;wait;100;3.97255e-05;2.249e-05;0.000201857
15;boundary;100;0.00453308;0.00310035;0.00914779
15;calc iter;100;2.32174;1.78252;2.57542
15;calc total;1;232.378;232.378;232.378
15;total;1;273.537;273.537;273.537
16;initialize;1;30.4913;30.4913;30.4913
16;async;100;0.425014;0.00206597;0.734391
16;inner;100;1.88314;0.821416;2.32083
16;wait;100;4.70135e-05;2.595e-05;0.000188298
16;boundary;100;0.00784154;0.00397116;0.0117314
16;calc iter;100;2.31605;1.5173;2.49981
16;calc total;1;232.378;232.378;232.378
16;total;1;272.677;272.677;272.677
17;initialize;1;31.2842;31.2842;31.2842
17;async;100;0.487722;0.00243843;1.06153
17;inner;100;1.81493;0.970692;2.32026
17;wait;100;4.9481e-05;3.2069e-05;0.000321156
17;boundary;100;0.00794379;0.00645706;0.00830678
17;calc iter;100;2.31065;1.92971;2.75492
17;calc total;1;232.378;232.378;232.378
17;total;1;273.469;273.469;273.469
18;initialize;1;30.7894;30.7894;30.7894
18;async;100;0.473158;0.000735401;1.1232
18;inner;100;1.82396;1.32293;2.32607
18;wait;100;4.3825e-05;3.268e-05;0.000183618
18;boundary;100;0.00779443;0.00462638;0.0144675
18;calc iter;100;2.30496;2.02199;2.57971
18;calc total;1;232.378;232.378;232.378
18;total;1;272.975;272.975;272.975
19;initialize;1;31.201;31.201;31.201
19;async;100;0.396399;0.000697531;0.841227
19;inner;100;1.89277;1.55852;2.32521
19;wait;100;5.93106e-05;3.412e-05;0.000286046
19;boundary;100;0.00856338;0.00466491;0.0172761
19;calc iter;100;2.2978;2.06051;2.64799
19;calc total;1;232.378;232.378;232.378
19;total;1;273.386;273.386;273.386
20;initialize;1;30.3126;30.3126;30.3126
20;async;100;0.399387;0.00174652;0.889369
20;inner;100;1.8899;1.50391;2.3233
20;wait;100;6.10117e-05;3.5409e-05;0.000287696
20;boundary;100;0.0082666;0.00582025;0.00896256
20;calc iter;100;2.29761;2.15211;2.51247
20;calc total;1;232.378;232.378;232.378
20;total;1;272.498;272.498;272.498
21;initialize;1;31.2793;31.2793;31.2793
21;async;100;0.469428;0.00264092;1.05117
21;inner;100;1.82776;1.27411;2.32321
21;wait;100;5.12433e-05;3.612e-05;0.000191957
21;boundary;100;0.00769097;0.005398;0.013429
21;calc iter;100;2.30494;2.144;2.61243
21;calc total;1;232.378;232.378;232.378
21;total;1;273.464;273.464;273.464
22;initialize;1;30.5085;30.5085;30.5085
22;async;100;0.475741;0.00111173;1.08266
22;inner;100;1.82698;0.983154;2.3271
22;wait;100;4.97314e-05;3.419e-05;0.000175058
22;boundary;100;0.00795119;0.00471127;0.0135549
22;calc iter;100;2.31072;1.93276;2.58202
22;calc total;1;232.378;232.378;232.378
22;total;1;272.694;272.694;272.694
23;initialize;1;31.2456;31.2456;31.2456
23;async;100;0.420407;0.00244563;0.841331
23;inner;100;1.88782;0.831742;2.32669
23;wait;100;5.30773e-05;3.63e-05;0.000155868
23;boundary;100;0.00769802;0.00433973;0.014505
23;calc iter;100;2.31599;1.51618;2.53489
23;calc total;1;232.378;232.378;232.378
23;total;1;273.431;273.431;273.431
24;initialize;1;30.0383;30.0383;30.0383
24;async;100;0.0178502;0.000518414;0.0752628
24;inner;100;2.29713;1.58836;2.39772
24;wait;100;6.26148e-05;4.413e-05;0.000302246
24;boundary;100;0.00861168;0.00517712;0.0156983
24;calc iter;100;2.32366;1.60624;2.43039
24;calc total;1;232.378;232.378;232.378
24;total;1;272.224;272.224;272.224
25;initialize;1;31.3859;31.3859;31.3859
25;async;100;0.0155955;0.00353116;0.0623816
25;inner;100;2.3006;1.58877;2.3705
25;wait;100;5.07236e-05;3.266e-05;0.000282557
25;boundary;100;0.00743641;0.00528479;0.00883971
25;calc iter;100;2.32369;1.60108;2.4084
25;calc total;1;232.378;232.378;232.378
25;total;1;273.571;273.571;273.571
26;initialize;1;30.4125;30.4125;30.4125
26;async;100;0.0104678;0.000621003;0.06144
26;inner;100;2.3063;1.59471;2.37492
26;wait;100;4.1462e-05;2.612e-05;0.000155798
26;boundary;100;0.00690542;0.00352762;0.00856082
26;calc iter;100;2.32371;1.5994;2.40202
26;calc total;1;232.378;232.378;232.378
26;total;1;272.598;272.598;272.598
27;initialize;1;31.3513;31.3513;31.3513
27;async;100;0.0129666;0.000946808;0.0608275
27;inner;100;2.30406;1.59416;2.372
27;wait;100;4.02576e-05;2.2489e-05;0.000158898
27;boundary;100;0.00665528;0.00335892;0.00855054
27;calc iter;100;2.32372;1.60207;2.40828
27;calc total;1;232.378;232.378;232.378
27;total;1;273.537;273.537;273.537
28;initialize;1;30.4914;30.4914;30.4914
28;async;100;0.00942971;0.000508994;0.1121
28;inner;100;2.30635;1.5864;2.34384
28;wait;100;6.02753e-05;3.4499e-05;0.000270146
28;boundary;100;0.00786148;0.00507643;0.00888383
28;calc iter;100;2.32371;1.5982;2.4168
28;calc total;1;232.378;232.378;232.378
28;total;1;272.677;272.677;272.677
29;initialize;1;31.4409;31.4409;31.4409
29;async;100;0.00726833;0.00105347;0.0702821
29;inner;100;2.30915;1.58549;2.36216
29;wait;100;5.32457e-05;3.211e-05;0.000230877
29;boundary;100;0.0072485;0.00469834;0.0144686
29;calc iter;100;2.32372;1.59584;2.4105
29;calc total;1;232.378;232.378;232.378
29;total;1;273.626;273.626;273.626
30;initialize;1;30.5249;30.5249;30.5249
30;async;100;0.0042762;0.000505635;0.107212
30;inner;100;2.31339;1.59299;2.35019
30;wait;100;2.93608e-05;2.193e-05;0.000126548
30;boundary;100;0.00607849;0.00276043;0.00857644
30;calc iter;100;2.32378;1.59693;2.3975
30;calc total;1;232.378;232.378;232.378
30;total;1;272.71;272.71;272.71
31;initialize;1;31.3885;31.3885;31.3885
31;async;100;0.00538355;0.000678451;0.104928
31;inner;100;2.31266;1.59148;2.3529
31;wait;100;3.9876e-05;2.3989e-05;0.000201808
31;boundary;100;0.00567553;0.00307862;0.00895564
31;calc iter;100;2.32376;1.59729;2.41686
31;calc total;1;232.378;232.378;232.378
31;total;1;273.574;273.574;273.574
32;initialize;1;30.0615;30.0615;30.0615
32;async;100;0.799204;0.00259798;1.49703
32;inner;100;1.50451;0.681036;2.31422
32;wait;100;5.02665e-05;3.2509e-05;0.000237886
32;boundary;100;0.00708895;0.00398804;0.00849351
32;calc iter;100;2.31085;1.71569;2.60542
32;calc total;1;232.378;232.378;232.378
32;total;1;272.247;272.247;272.247
33;initialize;1;31.3174;31.3174;31.3174
33;async;100;0.87041;0.00305534;1.74151
33;inner;100;1.42366;0.718169;2.31374
33;wait;100;4.57e-05;2.148e-05;0.000257976
33;boundary;100;0.00680196;0.00351196;0.00887468
33;calc iter;100;2.30092;2.03332;2.55672
33;calc total;1;232.378;232.378;232.378
33;total;1;273.502;273.502;273.502
34;initialize;1;30.1855;30.1855;30.1855
34;async;100;0.684805;0.00539242;1.50089
34;inner;100;1.60123;1.03874;2.31759
34;wait;100;3.97174e-05;2.738e-05;0.000167848
34;boundary;100;0.00692323;0.00430901;0.00897226
34;calc iter;100;2.293;2.07501;2.64066
34;calc total;1;232.378;232.378;232.378
34;total;1;272.371;272.371;272.371
35;initialize;1;31.3839;31.3839;31.3839
35;async;100;0.739463;0.00217404;1.4956
35;inner;100;1.53687;0.828636;2.31792
35;wait;100;6.75822e-05;3.958e-05;0.000219207
35;boundary;100;0.00819556;0.00575644;0.00912562
35;calc iter;100;2.2846;1.97498;2.62548
35;calc total;1;232.378;232.378;232.378
35;total;1;273.569;273.569;273.569
36;initialize;1;31.4106;31.4106;31.4106
36;async;100;0.754369;0.00252837;1.6097
36;inner;100;1.52172;0.809575;2.31486
36;wait;100;5.68853e-05;3.034e-05;0.000305126
36;boundary;100;0.0080904;0.00432975;0.0117209
36;calc iter;100;2.28424;2.05358;2.70647
36;calc total;1;232.378;232.378;232.378
36;total;1;273.596;273.596;273.596
37;initialize;1;31.388;31.388;31.388
37;async;100;0.681006;0.00299052;1.34059
37;inner;100;1.60415;1.00625;2.31481
37;wait;100;5.34499e-05;3.672e-05;0.000222217
37;boundary;100;0.0074132;0.00591729;0.00847467
37;calc iter;100;2.29263;2.07889;2.50106
37;calc total;1;232.378;232.378;232.378
37;total;1;273.573;273.573;273.573
38;initialize;1;29.9185;29.9185;29.9185
38;async;100;0.835146;0.00258374;1.53534
38;inner;100;1.4587;0.721247;2.32063
38;wait;100;4.63125e-05;2.6609e-05;0.000188998
38;boundary;100;0.00672194;0.00350244;0.00845483
38;calc iter;100;2.30062;2.14944;2.43228
38;calc total;1;232.378;232.378;232.378
38;total;1;272.104;272.104;272.104
39;initialize;1;31.4106;31.4106;31.4106
39;async;100;0.802989;0.00314453;1.49709
39;inner;100;1.50059;0.680482;2.31976
39;wait;100;4.85723e-05;2.968e-05;0.000231107
39;boundary;100;0.00697113;0.0042316;0.00846423
39;calc iter;100;2.3106;1.72427;2.44848
39;calc total;1;232.378;232.378;232.378
39;total;1;273.596;273.596;273.596
40;initialize;1;29.7896;29.7896;29.7896
40;async;100;0.141902;0.00380997;0.430332
40;inner;100;2.17089;1.38005;2.3525
40;wait;100;6.86699e-05;3.089e-05;0.000303316
40;boundary;100;0.00864717;0.00502439;0.0117498
40;calc iter;100;2.32151;1.77975;2.54554
40;calc total;1;232.378;232.378;232.378
40;total;1;271.975;271.975;271.975
41;initialize;1;31.3849;31.3849;31.3849
41;async;100;0.118257;0.00102523;0.377915
41;inner;100;2.19619;1.39063;2.35716
41;wait;100;5.56824e-05;3.2199e-05;0.000444074
41;boundary;100;0.00714911;0.00403877;0.00872207
41;calc iter;100;2.32166;1.77544;2.47972
41;calc total;1;232.378;232.378;232.378
41;total;1;273.57;273.57;273.57
42;initialize;1;31.1021;31.1021;31.1021
42;async;100;0.113672;0.0007778;0.378302
42;inner;100;2.20229;1.39259;2.35865
42;wait;100;3.21464e-05;2.145e-05;0.000187127
42;boundary;100;0.00568353;0.00353149;0.007774
42;calc iter;100;2.32168;1.77445;2.44175
42;calc total;1;232.378;232.378;232.378
42;total;1;273.287;273.287;273.287
43;initialize;1;31.3149;31.3149;31.3149
43;async;100;0.11502;0.000976527;0.377589
43;inner;100;2.20159;1.39328;2.35814
43;wait;100;4.20989e-05;2.9529e-05;0.000182198
43;boundary;100;0.00502115;0.00379838;0.00698791
43;calc iter;100;2.32167;1.77473;2.43563
43;calc total;1;232.378;232.378;232.378
43;total;1;273.5;273.5;273.5
44;initialize;1;30.5601;30.5601;30.5601
44;async;100;0.103213;0.00273421;0.379409
44;inner;100;2.21062;1.38984;2.35416
44;wait;100;5.74242e-05;2.7589e-05;0.000209278
44;boundary;100;0.00778848;0.0050626;0.0088501
44;calc iter;100;2.32168;1.77501;2.36441
44;calc total;1;232.378;232.378;232.378
44;total;1;272.745;272.745;272.745
45;initialize;1;30.9912;30.9912;30.9912
45;async;100;0.104476;0.00312462;0.392862
45;inner;100;2.21014;1.38914;2.3531
45;wait;100;5.49262e-05;2.957e-05;0.000401825
45;boundary;100;0.00702699;0.00443506;0.00877952
45;calc iter;100;2.3217;1.77365;2.40815
45;calc total;1;232.378;232.378;232.378
45;total;1;273.177;273.177;273.177
46;initialize;1;30.4124;30.4124;30.4124
46;async;100;0.10484;0.000607342;0.45032
46;inner;100;2.21266;1.39376;2.35883
46;wait;100;3.03136e-05;2.0889e-05;0.000139219
46;boundary;100;0.00424382;0.00275912;0.00867079
46;calc iter;100;2.32178;1.77663;2.45503
46;calc total;1;232.378;232.378;232.378
46;total;1;272.598;272.598;272.598
47;initialize;1;31.2162;31.2162;31.2162
47;async;100;0.107238;0.000855849;0.489637
47;inner;100;2.20989;1.39394;2.35805
47;wait;100;3.76175e-05;2.2899e-05;0.000186548
47;boundary;100;0.00459211;0.00310707;0.00886399
47;calc iter;100;2.32176;1.77611;2.57868
47;calc total;1;232.378;232.378;232.378
47;total;1;273.401;273.401;273.401
48;initialize;1;29.7894;29.7894;29.7894
48;async;100;0.853382;0.00248229;2.11113
48;inner;100;1.44705;0.678523;2.30708
48;wait;100;4.40219e-05;2.572e-05;0.000352366
48;boundary;100;0.0064069;0.00331676;0.00838578
48;calc iter;100;2.30689;1.85696;2.93865
48;calc total;1;232.378;232.378;232.378
48;total;1;271.974;271.974;271.974
49;initialize;1;30.3125;30.3125;30.3125
49;async;100;0.926388;0.00543125;2.11071
49;inner;100;1.36192;0.714854;2.31082
49;wait;100;4.73012e-05;2.431e-05;0.000282236
49;boundary;100;0.00714885;0.003974;0.00862882
49;calc iter;100;2.29551;1.89138;3.08551
49;calc total;1;232.378;232.378;232.378
49;total;1;272.498;272.498;272.498
50;initialize;1;29.7899;29.7899;29.7899
50;async;100;0.81337;0.000491883;1.86319
50;inner;100;1.4638;0.72206;2.31898
50;wait;100;4.57143e-05;2.256e-05;0.000168608
50;boundary;100;0.00676254;0.00332624;0.0112373
50;calc iter;100;2.28398;2.04999;2.58874
50;calc total;1;232.378;232.378;232.378
50;total;1;271.975;271.975;271.975
51;initialize;1;31.1023;31.1023;31.1023
51;async;100;0.77159;0.00449403;1.61589
51;inner;100;1.49361;0.781227;2.31528
51;wait;100;5.03385e-05;3.2249e-05;0.000202357
51;boundary;100;0.00764227;0.00517244;0.00884279
51;calc iter;100;2.27289;1.87851;2.48284
51;calc total;1;232.378;232.378;232.378
51;total;1;273.287;273.287;273.287
52;initialize;1;30.1211;30.1211;30.1211
52;async;100;0.770055;0.00259746;1.46479
52;inner;100;1.49422;0.818745;2.31164
52;wait;100;5.40024e-05;3.293e-05;0.000321396
52;boundary;100;0.00792721;0.00577877;0.00908895
52;calc iter;100;2.27226;2.07272;2.60794
52;calc total;1;232.378;232.378;232.378
52;total;1;272.306;272.306;272.306
53;initialize;1;30.7393;30.7393;30.7393
53;async;100;0.811765;0.00301321;1.95852
53;inner;100;1.464;0.726084;2.31158
53;wait;100;4.29458e-05;2.565e-05;0.000221957
53;boundary;100;0.0069499;0.00355805;0.00902363
53;calc iter;100;2.28276;2.03353;2.77016
53;calc total;1;232.378;232.378;232.378
53;total;1;272.925;272.925;272.925
54;initialize;1;30.2053;30.2053;30.2053
54;async;100;0.905925;0.00260132;1.82458
54;inner;100;1.38198;0.721101;2.31687
54;wait;100;5.21559e-05;2.9099e-05;0.000292386
54;boundary;100;0.00683559;0.00429911;0.00891579
54;calc iter;100;2.2948;1.9336;2.71165
54;calc total;1;232.378;232.378;232.378
54;total;1;272.391;272.391;272.391
55;initialize;1;30.6458;30.6458;30.6458
55;async;100;0.852988;0.00311846;1.89031
55;inner;100;1.44632;0.677483;2.31686
55;wait;100;4.19875e-05;2.7e-05;0.000138158
55;boundary;100;0.00692243;0.00430818;0.00836476
55;calc iter;100;2.30628;1.87383;2.74061
55;calc total;1;232.378;232.378;232.378
55;total;1;272.831;272.831;272.831
56;initialize;1;29.9666;29.9666;29.9666
56;async;100;0.224997;0.00232899;0.719867
56;inner;100;2.0836;1.35711;2.32912
56;wait;100;6.57222e-05;3.699e-05;0.000286437
56;boundary;100;0.00872357;0.00681613;0.0107184
56;calc iter;100;2.31739;1.79747;2.77138
56;calc total;1;232.378;232.378;232.378
56;total;1;272.152;272.152;272.152
57;initialize;1;30.8161;30.8161;30.8161
57;async;100;0.180809;0.00293739;0.545669
57;inner;100;2.12904;1.36771;2.33057
57;wait;100;4.0076e-05;3.042e-05;0.000211107
57;boundary;100;0.00776418;0.00431633;0.00898869
57;calc iter;100;2.31765;1.78666;2.59488
57;calc total;1;232.378;232.378;232.378
57;total;1;273.001;273.001;273.001
58;initialize;1;30.5084;30.5084;30.5084
58;async;100;0.169774;0.00123754;0.469391
58;inner;100;2.14232;1.37605;2.33626
58;wait;100;3.49362e-05;2.309e-05;0.000222618
58;boundary;100;0.00560331;0.00335517;0.00730909
58;calc iter;100;2.31773;1.78197;2.51461
58;calc total;1;232.378;232.378;232.378
58;total;1;272.694;272.694;272.694
59;initialize;1;31.1786;31.1786;31.1786
59;async;100;0.170744;0.001716;0.463897
59;inner;100;2.1419;1.37596;2.33595
59;wait;100;3.27194e-05;2.398e-05;0.000137158
59;boundary;100;0.00504092;0.00345734;0.00730348
59;calc iter;100;2.31772;1.78158;2.50339
59;calc total;1;232.378;232.378;232.378
59;total;1;273.364;273.364;273.364
60;initialize;1;30.4124;30.4124;30.4124
60;async;100;0.152884;0.00277238;0.542807
60;inner;100;2.15726;1.3724;2.33072
60;wait;100;4.71644e-05;2.5779e-05;0.000263607
60;boundary;100;0.00753273;0.00503357;0.011838
60;calc iter;100;2.31772;1.77602;2.43403
60;calc total;1;232.378;232.378;232.378
60;total;1;272.598;272.598;272.598
61;initialize;1;31.1427;31.1427;31.1427
61;async;100;0.153928;0.00257616;0.617897
61;inner;100;2.15678;1.37314;2.32833
61;wait;100;5.32705e-05;2.918e-05;0.000319636
61;boundary;100;0.00697943;0.00440837;0.00887899
61;calc iter;100;2.31774;1.77219;2.43654
61;calc total;1;232.378;232.378;232.378
61;total;1;273.328;273.328;273.328
62;initialize;1;29.8386;29.8386;29.8386
62;async;100;0.154153;0.000608522;0.743265
62;inner;100;2.1594;1.37787;2.33566
62;wait;100;2.73943e-05;1.794e-05;0.000148749
62;boundary;100;0.00423554;0.00285474;0.00847405
62;calc iter;100;2.31782;1.77531;2.56776
62;calc total;1;232.378;232.378;232.378
62;total;1;272.024;272.024;272.024
63;initialize;1;29.7895;29.7895;29.7895
63;async;100;0.160238;0.000854359;0.965971
63;inner;100;2.15309;1.37951;2.33581
63;wait;100;3.60283e-05;1.708e-05;0.000221667
63;boundary;100;0.00445682;0.00281918;0.00903136
63;calc iter;100;2.31782;1.77636;2.9838
63;calc total;1;232.378;232.378;232.378
63;total;1;271.975;271.975;271.975
64;initialize;1;30.3924;30.3924;30.3924
64;async;100;0.628803;0.00325216;1.4245
64;inner;100;1.66845;0.691493;2.31479
64;wait;100;4.36977e-05;2.7689e-05;0.000183298
64;boundary;100;0.00719138;0.00394961;0.00838632
64;calc iter;100;2.30449;1.81395;2.49354
64;calc total;1;232.378;232.378;232.378
64;total;1;272.578;272.578;272.578
65;initialize;1;30.9095;30.9095;30.9095
65;async;100;0.699241;0.00324593;1.52613
65;inner;100;1.58665;0.711171;2.31362
65;wait;100;5.09263e-05;2.546e-05;0.000331215
65;boundary;100;0.00755981;0.00394766;0.00880383
65;calc iter;100;2.2935;1.89289;2.35774
65;calc total;1;232.378;232.378;232.378
65;total;1;273.095;273.095;273.095
128;initialize;1;31.4392;31.4392;31.4392
128;async;100;0.600462;0.00268607;1.26688
128;inner;100;1.69927;0.803158;2.32152
128;wait;100;5.96336e-05;3.613e-05;0.000169549
128;boundary;100;0.00738327;0.00426201;0.00930443
128;calc iter;100;2.30718;1.73063;2.38082
128;calc total;1;232.378;232.378;232.378
128;total;1;273.624;273.624;273.624
129;initialize;1;31.4391;31.4391;31.4391
129;async;100;0.740552;0.00305577;1.37304
129;inner;100;1.54894;0.712075;2.30863
129;wait;100;5.1563e-05;2.52e-05;0.000349067
129;boundary;100;0.00748923;0.00395715;0.00876853
129;calc iter;100;2.29703;1.91199;2.38513
129;calc total;1;232.378;232.378;232.378
129;total;1;273.624;273.624;273.624
130;initialize;1;31.4391;31.4391;31.4391
130;async;100;0.649701;0.00513489;1.37229
130;inner;100;1.63077;0.940639;2.31421
130;wait;100;4.54063e-05;3.0029e-05;0.000235328
130;boundary;100;0.00686345;0.00516548;0.00864024
130;calc iter;100;2.28738;2.20479;2.38877
130;calc total;1;232.378;232.378;232.378
130;total;1;273.624;273.624;273.624
131;initialize;1;31.4391;31.4391;31.4391
131;async;100;0.57235;0.000651174;1.22487
131;inner;100;1.69821;1.11402;2.31881
131;wait;100;5.90816e-05;3.4e-05;0.000167709
131;boundary;100;0.0081619;0.00512278;0.013122
131;calc iter;100;2.27878;2.17529;2.36075
131;calc total;1;232.378;232.378;232.378
131;total;1;273.624;273.624;273.624
132;initialize;1;31.4392;31.4392;31.4392
132;async;100;0.636256;0.00599529;1.26695
132;inner;100;1.63334;1.0842;2.30799
132;wait;100;5.56479e-05;3.5499e-05;0.000308917
132;boundary;100;0.00797658;0.00531862;0.0091749
132;calc iter;100;2.27763;2.08686;2.38506
132;calc total;1;232.378;232.378;232.378
132;total;1;273.624;273.624;273.624
133;initialize;1;31.4391;31.4391;31.4391
133;async;100;0.664304;0.00196762;1.35452
133;inner;100;1.61391;0.945517;2.30463
133;wait;100;4.95263e-05;3.442e-05;0.000367647
133;boundary;100;0.00732159;0.00626513;0.00900153
133;calc iter;100;2.28559;2.20144;2.3682
133;calc total;1;232.378;232.378;232.378
133;total;1;273.624;273.624;273.624
134;initialize;1;30.7937;30.7937;30.7937
134;async;100;0.790263;0.00212981;1.37669
134;inner;100;1.49807;0.718284;2.31206
134;wait;100;4.74276e-05;2.916e-05;0.000171538
134;boundary;100;0.00742005;0.0043004;0.00848982
134;calc iter;100;2.29581;1.97433;2.40196
134;calc total;1;232.378;232.378;232.378
134;total;1;272.978;272.978;272.978
135;initialize;1;31.4377;31.4377;31.4377
135;async;100;0.715121;0.00276466;1.41894
135;inner;100;1.58443;0.684522;2.31212
135;wait;100;4.60972e-05;2.766e-05;0.000164178
135;boundary;100;0.00652107;0.00425499;0.00854173
135;calc iter;100;2.30612;1.75418;2.41805
135;calc total;1;232.378;232.378;232.378
135;total;1;273.623;273.623;273.623
136;initialize;1;31.432;31.432;31.432
136;async;100;0.105045;0.00334532;0.29454
136;inner;100;2.2021;1.29845;2.32936
136;wait;100;5.53925e-05;2.628e-05;0.000198829
136;boundary;100;0.0074913;0.00489741;0.0104846
136;calc iter;100;2.31469;1.54731;2.43083
136;calc total;1;232.378;232.378;232.378
136;total;1;273.616;273.616;273.616
137;initialize;1;31.2522;31.2522;31.2522
137;async;100;0.0965312;0.00350467;0.265115
137;inner;100;2.2114;1.31489;2.32888
137;wait;100;4.58096e-05;2.308e-05;0.000332047
137;boundary;100;0.00712625;0.00479686;0.0083834
137;calc iter;100;2.3151;1.58754;2.40973
137;calc total;1;232.378;232.378;232.378
137;total;1;273.436;273.436;273.436
138;initialize;1;31.4284;31.4284;31.4284
138;async;100;0.0909806;0.00304796;0.296604
138;inner;100;2.21945;1.3248;2.33577
138;wait;100;3.81227e-05;2.185e-05;0.000155289
138;boundary;100;0.00504672;0.00325307;0.00702864
138;calc iter;100;2.31552;1.62655;2.38986
138;calc total;1;232.378;232.378;232.378
138;total;1;273.613;273.613;273.613
139;initialize;1;31.4293;31.4293;31.4293
139;async;100;0.0920378;0.00307059;0.321287
139;inner;100;2.21887;1.32247;2.33358
139;wait;100;3.95881e-05;2.509e-05;0.000230228
139;boundary;100;0.00477868;0.00328751;0.0059225
139;calc iter;100;2.31573;1.64768;2.37289
139;calc total;1;232.378;232.378;232.378
139;total;1;273.614;273.614;273.614
140;initialize;1;31.3973;31.3973;31.3973
140;async;100;0.0933819;0.0026362;0.389114
140;inner;100;2.21444;1.33223;2.32936
140;wait;100;6.03346e-05;3.283e-05;0.000224368
140;boundary;100;0.00835905;0.00475926;0.0108003
140;calc iter;100;2.31624;1.72614;2.37504
140;calc total;1;232.378;232.378;232.378
140;total;1;273.582;273.582;273.582
141;initialize;1;31.211;31.211;31.211
141;async;100;0.0888743;0.00285575;0.386953
141;inner;100;2.21939;1.33175;2.32727
141;wait;100;5.22679e-05;3.089e-05;0.000333127
141;boundary;100;0.00798549;0.00425056;0.00883989
141;calc iter;100;2.3163;1.72299;2.36702
141;calc total;1;232.378;232.378;232.378
141;total;1;273.395;273.395;273.395
142;initialize;1;30.1292;30.1292;30.1292
142;async;100;0.0868916;0.00272965;0.386672
142;inner;100;2.22472;1.33591;2.33344
142;wait;100;3.10465e-05;1.966e-05;0.000263387
142;boundary;100;0.00473306;0.00276054;0.0057711
142;calc iter;100;2.31638;1.72536;2.36661
142;calc total;1;232.378;232.378;232.378
142;total;1;272.313;272.313;272.313
143;initialize;1;31.3593;31.3593;31.3593
143;async;100;0.0866119;0.00357802;0.386465
143;inner;100;2.22465;1.33625;2.33306
143;wait;100;3.69848e-05;2.111e-05;0.000171209
143;boundary;100;0.00505374;0.00308962;0.00602187
143;calc iter;100;2.31636;1.72583;2.36716
143;calc total;1;232.378;232.378;232.378
143;total;1;273.543;273.543;273.543
144;initialize;1;31.3275;31.3275;31.3275
144;async;100;0.971999;0.00290958;1.57039
144;inner;100;1.32698;0.671095;2.31485
144;wait;100;4.25586e-05;2.69e-05;0.000190328
144;boundary;100;0.00613809;0.0028727;0.0084018
144;calc iter;100;2.30516;2.03289;2.4089
144;calc total;1;232.378;232.378;232.378
144;total;1;273.512;273.512;273.512
145;initialize;1;31.1597;31.1597;31.1597
145;async;100;0.954668;0.0029484;1.62981
145;inner;100;1.33519;0.716574;2.31434
145;wait;100;3.90203e-05;2.246e-05;0.000324707
145;boundary;100;0.00590947;0.00372045;0.00874279
145;calc iter;100;2.29581;2.25648;2.35997
145;calc total;1;232.378;232.378;232.378
145;total;1;273.344;273.344;273.344
146;initialize;1;31.3995;31.3995;31.3995
146;async;100;0.848093;0.00298218;1.47764
146;inner;100;1.43275;0.813291;2.3192
146;wait;100;4.10929e-05;2.607e-05;0.000291298
146;boundary;100;0.00705065;0.00440854;0.0085434
146;calc iter;100;2.28793;2.22224;2.36148
146;calc total;1;232.378;232.378;232.378
146;total;1;273.584;273.584;273.584
147;initialize;1;31.3684;31.3684;31.3684
147;async;100;0.965728;0.00463593;1.46611
147;inner;100;1.30774;0.853709;2.31856
147;wait;100;5.4106e-05;3.266e-05;0.000178548
147;boundary;100;0.00792024;0.00449499;0.0118818
147;calc iter;100;2.28145;2.21443;2.36978
147;calc total;1;232.378;232.378;232.378
147;total;1;273.552;273.552;273.552
148;initialize;1;31.2106;31.2106;31.2106
148;async;100;0.983096;0.00288065;1.47673
148;inner;100;1.29205;0.828226;2.31439
148;wait;100;5.30921e-05;3.384e-05;0.000247567
148;boundary;100;0.00816003;0.00579107;0.010939
148;calc iter;100;2.28336;2.24151;2.37941
148;calc total;1;232.378;232.378;232.378
148;total;1;273.395;273.395;273.395
149;initialize;1;29.8771;29.8771;29.8771
149;async;100;0.861687;0.0029068;1.42324
149;inner;100;1.42245;0.858592;2.31433
149;wait;100;4.10419e-05;2.528e-05;0.000276877
149;boundary;100;0.0067924;0.00430308;0.00888725
149;calc iter;100;2.29098;2.21667;2.37001
149;calc total;1;232.378;232.378;232.378
149;total;1;272.062;272.062;272.062
150;initialize;1;29.8016;29.8016;29.8016
150;async;100;0.994793;0.00270769;1.5837
150;inner;100;1.29868;0.708623;2.31992
150;wait;100;3.91533e-05;2.537e-05;0.000217398
150;boundary;100;0.00584607;0.00331318;0.00843175
150;calc iter;100;2.29936;2.21835;2.35311
150;calc total;1;232.378;232.378;232.378
150;total;1;271.986;271.986;271.986
151;initialize;1;30.7533;30.7533;30.7533
151;async;100;0.993929;0.00307234;1.58717
151;inner;100;1.30799;0.654945;2.31956
151;wait;100;3.92185e-05;2.444e-05;0.000207388
151;boundary;100;0.0062278;0.00382337;0.00848017
151;calc iter;100;2.30819;1.87;2.46739
151;calc total;1;232.378;232.378;232.378
151;total;1;272.937;272.937;272.937
152;initialize;1;30.7818;30.7818;30.7818
152;async;100;0.274799;0.0036339;0.718001
152;inner;100;2.03877;1.12245;2.32846
152;wait;100;4.9565e-05;2.7779e-05;0.000386566
152;boundary;100;0.00642816;0.00462064;0.00844538
152;calc iter;100;2.32005;1.84522;2.36887
152;calc total;1;232.378;232.378;232.378
152;total;1;272.966;272.966;272.966
153;initialize;1;31.1035;31.1035;31.1035
153;async;100;0.277421;0.0056576;0.718937
153;inner;100;2.03769;1.12333;2.32741
153;wait;100;4.908e-05;2.57e-05;0.000152588
153;boundary;100;0.00491231;0.00396502;0.00678342
153;calc iter;100;2.32008;1.84657;2.36829
153;calc total;1;232.378;232.378;232.378
153;total;1;273.288;273.288;273.288
154;initialize;1;29.8497;29.8497;29.8497
154;async;100;0.274592;0.00363207;0.716008
154;inner;100;2.04129;1.12868;2.33167
154;wait;100;2.56621e-05;1.879e-05;0.000126089
154;boundary;100;0.00419611;0.00282967;0.00588725
154;calc iter;100;2.32011;1.84754;2.36863
154;calc total;1;232.378;232.378;232.378
154;total;1;272.034;272.034;272.034
155;initialize;1;30.0316;30.0316;30.0316
155;async;100;0.274008;0.00409581;0.715192
155;inner;100;2.04149;1.12981;2.33085
155;wait;100;3.8181e-05;2.009e-05;0.000178488
155;boundary;100;0.00456731;0.00284526;0.0070891
155;calc iter;100;2.3201;1.84788;2.36906
155;calc total;1;232.378;232.378;232.378
155;total;1;272.216;272.216;272.216
156;initialize;1;29.8006;29.8006;29.8006
156;async;100;0.33811;0.00267271;0.775196
156;inner;100;1.97539;1.06457;2.32764
156;wait;100;3.5152e-05;2.562e-05;0.000172108
156;boundary;100;0.00515668;0.00389001;0.00821484
156;calc iter;100;2.31869;1.84368;2.36704
156;calc total;1;232.378;232.378;232.378
156;total;1;271.985;271.985;271.985
157;initialize;1;31.0411;31.0411;31.0411
157;async;100;0.336043;0.0024267;0.769879
157;inner;100;1.97511;1.06365;2.32709
157;wait;100;3.92593e-05;2.6689e-05;0.000415336
157;boundary;100;0.00670586;0.00496549;0.00846895
157;calc iter;100;2.3179;1.83852;2.371
157;calc total;1;232.378;232.378;232.378
157;total;1;273.225;273.225;273.225
158;initialize;1;30.3069;30.3069;30.3069
158;async;100;0.352416;0.00241617;0.805666
158;inner;100;1.9566;1.05844;2.33056
158;wait;100;4.09779e-05;2.985e-05;0.000209818
158;boundary;100;0.00806606;0.00502416;0.00887736
158;calc iter;100;2.31713;1.87161;2.37153
158;calc total;1;232.378;232.378;232.378
158;total;1;272.491;272.491;272.491
159;initialize;1;30.8503;30.8503;30.8503
159;async;100;0.402414;0.00265813;0.855513
159;inner;100;1.90477;1.01921;2.33029
159;wait;100;6.36616e-05;2.9969e-05;0.000233007
159;boundary;100;0.0087497;0.00496897;0.0119849
159;calc iter;100;2.316;1.88556;2.37611
159;calc total;1;232.378;232.378;232.378
159;total;1;273.035;273.035;273.035
160;initialize;1;30.4715;30.4715;30.4715
160;async;100;0.421078;0.0039479;0.741768
160;inner;100;1.88478;0.776816;2.3219
160;wait;100;5.48748e-05;3.14e-05;0.000198918
160;boundary;100;0.00758588;0.00435228;0.00837898
160;calc iter;100;2.3135;1.50948;2.37314
160;calc total;1;232.378;232.378;232.378
160;total;1;272.656;272.656;272.656
161;initialize;1;29.9252;29.9252;29.9252
161;async;100;0.491928;0.00341047;0.991882
161;inner;100;1.8079;0.930872;2.32103
161;wait;100;5.65248e-05;3.579e-05;0.000343167
161;boundary;100;0.00789654;0.00602163;0.0084312
161;calc iter;100;2.30778;1.92302;2.3982
161;calc total;1;232.378;232.378;232.378
161;total;1;272.109;272.109;272.109
162;initialize;1;29.8014;29.8014;29.8014
162;async;100;0.46138;0.000786723;0.90489
162;inner;100;1.83337;1.38182;2.32578
162;wait;100;5.37357e-05;4.065e-05;0.000160809
162;boundary;100;0.00763761;0.00476727;0.00850391
162;calc iter;100;2.30245;2.26863;2.3675
162;calc total;1;232.378;232.378;232.378
162;total;1;271.986;271.986;271.986
163;initialize;1;30.7255;30.7255;30.7255
163;async;100;0.390182;0.00124351;0.748207
163;inner;100;1.89625;1.5186;2.32452
163;wait;100;5.85398e-05;3.119e-05;0.000174578
163;boundary;100;0.00829084;0.00555512;0.00899926
163;calc iter;100;2.29479;2.2646;2.34639
163;calc total;1;232.378;232.378;232.378
163;total;1;272.91;272.91;272.91
164;initialize;1;30.6928;30.6928;30.6928
164;async;100;0.412505;0.00125815;0.741329
164;inner;100;1.8769;1.54086;2.32229
164;wait;100;6.28652e-05;3.88e-05;0.000186798
164;boundary;100;0.00836823;0.00638318;0.00893705
164;calc iter;100;2.29784;2.27987;2.33891
164;calc total;1;232.378;232.378;232.378
164;total;1;272.877;272.877;272.877
165;initialize;1;30.6638;30.6638;30.6638
165;async;100;0.503577;0.00318796;0.989393
165;inner;100;1.79357;1.25511;2.32043
165;wait;100;5.0582e-05;3.6419e-05;0.000334117
165;boundary;100;0.00763938;0.00577898;0.00847432
165;calc iter;100;2.30484;2.25033;2.34832
165;calc total;1;232.378;232.378;232.378
165;total;1;272.848;272.848;272.848
166;initialize;1;29.8013;29.8013;29.8013
166;async;100;0.497235;0.00136275;0.930311
166;inner;100;1.80489;0.854839;2.32581
166;wait;100;5.21235e-05;2.8689e-05;0.000257137
166;boundary;100;0.00785994;0.0049286;0.00826208
166;calc iter;100;2.31004;1.78284;2.34886
166;calc total;1;232.378;232.378;232.378
166;total;1;271.986;271.986;271.986
167;initialize;1;30.6157;30.6157;30.6157
167;async;100;0.439695;0.0038011;0.783911
167;inner;100;1.86883;0.7386;2.32554
167;wait;100;5.66875e-05;3.29e-05;0.000181179
167;boundary;100;0.00760943;0.00399161;0.00847878
167;calc iter;100;2.3162;1.47738;2.37414
167;calc total;1;232.378;232.378;232.378
167;total;1;272.8;272.8;272.8
168;initialize;1;30.6162;30.6162;30.6162
168;async;100;0.00483555;0.00264425;0.0112988
168;inner;100;2.31056;1.4428;2.37218
168;wait;100;6.39296e-05;3.21e-05;0.000299987
168;boundary;100;0.00781525;0.00474959;0.00855441
168;calc iter;100;2.32328;1.45123;2.38335
168;calc total;1;232.378;232.378;232.378
168;total;1;272.8;272.8;272.8
169;initialize;1;29.8016;29.8016;29.8016
169;async;100;0.000987647;0.000675044;0.00746179
169;inner;100;2.31673;1.44837;2.37668
169;wait;100;4.86678e-05;3.6859e-05;0.000202358
169;boundary;100;0.00554481;0.00305903;0.00648018
169;calc iter;100;2.32332;1.45236;2.38299
169;calc total;1;232.378;232.378;232.378
169;total;1;271.986;271.986;271.986
170;initialize;1;29.8015;29.8015;29.8015
170;async;100;0.001614;0.000582384;0.00736118
170;inner;100;2.31605;1.44901;2.37781
170;wait;100;4.12558e-05;2.235e-05;0.000178178
170;boundary;100;0.00561104;0.00304976;0.00690915
170;calc iter;100;2.32332;1.45334;2.38391
170;calc total;1;232.378;232.378;232.378
170;total;1;271.986;271.986;271.986
171;initialize;1;30.5861;30.5861;30.5861
171;async;100;0.00225938;0.000558825;0.00753137
171;inner;100;2.31443;1.45056;2.37631
171;wait;100;5.5202e-05;2.15e-05;0.000212398
171;boundary;100;0.00657181;0.00303223;0.00865555
171;calc iter;100;2.32332;1.45518;2.38335
171;calc total;1;232.378;232.378;232.378
171;total;1;272.77;272.77;272.77
172;initialize;1;29.801;29.801;29.801
172;async;100;0.047576;0.0029336;0.0903321
172;inner;100;2.26744;1.42095;2.33735
172;wait;100;5.47708e-05;3.3099e-05;0.000191388
172;boundary;100;0.00795204;0.00389721;0.00851214
172;calc iter;100;2.32302;1.50346;2.38237
172;calc total;1;232.378;232.378;232.378
172;total;1;271.986;271.986;271.986
173;initialize;1;30.5566;30.5566;30.5566
173;async;100;0.0467296;0.00288234;0.0919982
173;inner;100;2.26778;1.45886;2.33452
173;wait;100;5.18944e-05;3.265e-05;0.000351417
173;boundary;100;0.0080785;0.00504259;0.00864896
173;calc iter;100;2.32264;1.54457;2.38044
173;calc total;1;232.378;232.378;232.378
173;total;1;272.741;272.741;272.741
174;initialize;1;30.7934;30.7934;30.7934
174;async;100;0.0393921;0.000834472;0.0845125
174;inner;100;2.27489;1.50568;2.34164
174;wait;100;4.23338e-05;3.111e-05;0.000292467
174;boundary;100;0.00801861;0.00529209;0.00863494
174;calc iter;100;2.32234;1.58927;2.37989
174;calc total;1;232.378;232.378;232.378
174;total;1;272.978;272.978;272.978
175;initialize;1;30.5408;30.5408;30.5408
175;async;100;0.0402501;0.000541325;0.0845922
175;inner;100;2.27304;1.53551;2.34186
175;wait;100;6.28106e-05;3.516e-05;0.000174549
175;boundary;100;0.0085676;0.00498572;0.0106456
175;calc iter;100;2.32193;1.62519;2.38435
175;calc total;1;232.378;232.378;232.378
175;total;1;272.725;272.725;272.725
176;initialize;1;30.4896;30.4896;30.4896
176;async;100;1.03672;0.00387754;1.57949
176;inner;100;1.26264;0.670468;2.31237
176;wait;100;3.97132e-05;2.348e-05;0.000277577
176;boundary;100;0.00573791;0.00285055;0.00835745
176;calc iter;100;2.30514;2.04698;2.40635
176;calc total;1;232.378;232.378;232.378
176;total;1;272.674;272.674;272.674
177;initialize;1;30.5075;30.5075;30.5075
177;async;100;0.986705;0.00296988;1.67336
177;inner;100;1.3033;0.716018;2.31027
177;wait;100;4.11769e-05;2.38e-05;0.000338327
177;boundary;100;0.00570582;0.00368325;0.00875521
177;calc iter;100;2.29576;2.22157;2.39671
177;calc total;1;232.378;232.378;232.378
177;total;1;272.692;272.692;272.692
178;initialize;1;30.5243;30.5243;30.5243
178;async;100;0.885993;0.00405991;1.51384
178;inner;100;1.39478;0.80588;2.3164
178;wait;100;4.51688e-05;3.066e-05;0.000135839
178;boundary;100;0.00696543;0.00434181;0.00863737
178;calc iter;100;2.28778;2.21096;2.3496
178;calc total;1;232.378;232.378;232.378
178;total;1;272.709;272.709;272.709
179;initialize;1;30.49;30.49;30.49
179;async;100;1.00645;0.0033049;1.5055
179;inner;100;1.26703;0.824348;2.31546
179;wait;100;5.69163e-05;3.546e-05;0.000272637
179;boundary;100;0.00780118;0.00502162;0.0107822
179;calc iter;100;2.28134;2.21555;2.37139
179;calc total;1;232.378;232.378;232.378
179;total;1;272.674;272.674;272.674
180;initialize;1;30.4197;30.4197;30.4197
180;async;100;1.01564;0.00350358;1.51247
180;inner;100;1.25946;0.792078;2.31417
180;wait;100;5.26917e-05;3.35e-05;0.000200938
180;boundary;100;0.00811012;0.00578443;0.0106422
180;calc iter;100;2.28327;2.21142;2.3782
180;calc total;1;232.378;232.378;232.378
180;total;1;272.604;272.604;272.604
181;initialize;1;30.3989;30.3989;30.3989
181;async;100;0.888061;0.00319737;1.43756
181;inner;100;1.39591;0.844041;2.31232
181;wait;100;4.50944e-05;2.686e-05;0.000342356
181;boundary;100;0.00679991;0.00427965;0.00878787
181;calc iter;100;2.29082;2.22746;2.36805
181;calc total;1;232.378;232.378;232.378
181;total;1;272.584;272.584;272.584
182;initialize;1;30.436;30.436;30.436
182;async;100;1.01641;0.00302889;1.6154
182;inner;100;1.27729;0.708302;2.31741
182;wait;100;3.77589e-05;2.697e-05;0.000184558
182;boundary;100;0.00560053;0.00343821;0.00708878
182;calc iter;100;2.29934;2.21919;2.36161
182;calc total;1;232.378;232.378;232.378
182;total;1;272.62;272.62;272.62
183;initialize;1;29.8009;29.8009;29.8009
183;async;100;1.02637;0.00313331;1.59456
183;inner;100;1.27588;0.654436;2.31741
183;wait;100;4.05317e-05;2.661e-05;0.000149059
183;boundary;100;0.00575042;0.00377669;0.00841466
183;calc iter;100;2.30805;1.89205;2.47262
183;calc total;1;232.378;232.378;232.378
183;total;1;271.986;271.986;271.986
184;initialize;1;30.3622;30.3622;30.3622
184;async;100;0.285893;0.0036945;0.73116
184;inner;100;2.0273;1.12135;2.32659
184;wait;100;5.40333e-05;2.9089e-05;0.000230948
184;boundary;100;0.00677714;0.00463872;0.00901222
184;calc iter;100;2.32003;1.8572;2.37996
184;calc total;1;232.378;232.378;232.378
184;total;1;272.546;272.546;272.546
185;initialize;1;31.2841;31.2841;31.2841
185;async;100;0.287026;0.00305441;0.731426
185;inner;100;2.02785;1.12147;2.32693
185;wait;100;4.59113e-05;2.484e-05;0.000369026
185;boundary;100;0.00512508;0.00400878;0.00848675
185;calc iter;100;2.32005;1.85718;2.37946
185;calc total;1;232.378;232.378;232.378
185;total;1;273.468;273.468;273.468
186;initialize;1;30.3799;30.3799;30.3799
186;async;100;0.283758;0.00263934;0.728747
186;inner;100;2.03199;1.12648;2.33
186;wait;100;3.04528e-05;2.112e-05;0.000125099
186;boundary;100;0.00429379;0.00280902;0.00760772
186;calc iter;100;2.32008;1.85807;2.37975
186;calc total;1;232.378;232.378;232.378
186;total;1;272.565;272.565;272.565
187;initialize;1;31.3216;31.3216;31.3216
187;async;100;0.283269;0.00294696;0.727446
187;inner;100;2.03205;1.12695;2.32936
187;wait;100;4.29076e-05;2.476e-05;0.000197189
187;boundary;100;0.00471025;0.00296771;0.00828322
187;calc iter;100;2.32007;1.85739;2.37953
187;calc total;1;232.378;232.378;232.378
187;total;1;273.506;273.506;273.506
188;initialize;1;30.3439;30.3439;30.3439
188;async;100;0.335611;0.00335572;0.78589
188;inner;100;1.97759;1.06302;2.32651
188;wait;100;3.86265e-05;2.7559e-05;0.000185238
188;boundary;100;0.00541548;0.00388742;0.00824186
188;calc iter;100;2.31866;1.85283;2.39459
188;calc total;1;232.378;232.378;232.378
188;total;1;272.528;272.528;272.528
189;initialize;1;30.3265;30.3265;30.3265
189;async;100;0.335507;0.00303339;0.782593
189;inner;100;1.97533;1.05875;2.32598
189;wait;100;4.52059e-05;3.012e-05;0.000382436
189;boundary;100;0.00695321;0.0048974;0.00885129
189;calc iter;100;2.31783;1.84627;2.67274
189;calc total;1;232.378;232.378;232.378
189;total;1;272.511;272.511;272.511
190;initialize;1;31.1598;31.1598;31.1598
190;async;100;0.346974;0.00360721;0.815801
190;inner;100;1.96258;1.05607;2.32824
190;wait;100;4.02357e-05;2.533e-05;0.000148779
190;boundary;100;0.00748679;0.00412205;0.00894349
190;calc iter;100;2.31709;1.87936;2.47187
190;calc total;1;232.378;232.378;232.378
190;total;1;273.344;273.344;273.344
191;initialize;1;31.3221;31.3221;31.3221
191;async;100;0.384739;0.00297387;0.867931
191;inner;100;1.92307;1.01746;2.32873
191;wait;100;6.26098e-05;2.812e-05;0.000160379
191;boundary;100;0.00808314;0.00416211;0.0119375
191;calc iter;100;2.31596;1.89612;2.52735
191;calc total;1;232.378;232.378;232.378
191;total;1;273.506;273.506;273.506
192;initialize;1;30.8345;30.8345;30.8345
192;async;100;0.763947;0.00259573;1.43678
192;inner;100;1.53367;0.700664;2.31529
192;wait;100;4.7527e-05;2.7049e-05;0.000312367
192;boundary;100;0.00685515;0.00430734;0.0082378
192;calc iter;100;2.30452;1.6817;2.55952
192;calc total;1;232.378;232.378;232.378
192;total;1;273.019;273.019;273.019
193;initialize;1;30.1289;30.1289;30.1289
193;async;100;0.814291;0.00198445;1.46443
193;inner;100;1.47354;0.719827;2.31201
193;wait;100;5.0382e-05;2.951e-05;0.000351637
193;boundary;100;0.00706502;0.00420381;0.00877105
193;calc iter;100;2.29495;1.86099;2.74879
193;calc total;1;232.378;232.378;232.378
193;total;1;272.313;272.313;272.313
194;initialize;1;30.5566;30.5566;30.5566
194;async;100;0.780696;0.00212249;1.91694
194;inner;100;1.49845;0.826499;2.31842
194;wait;100;4.07807e-05;2.819e-05;0.000201788
194;boundary;100;0.00717664;0.00482909;0.0085575
194;calc iter;100;2.28636;1.94919;3.09326
194;calc total;1;232.378;232.378;232.378
194;total;1;272.741;272.741;272.741
195;initialize;1;31.1034;31.1034;31.1034
195;async;100;0.677088;0.0026509;1.90677
195;inner;100;1.59;1.04695;2.31805
195;wait;100;6.12095e-05;3.879e-05;0.000172149
195;boundary;100;0.00780245;0.00505347;0.00898797
195;calc iter;100;2.27495;2.0228;2.96501
195;calc total;1;232.378;232.378;232.378
195;total;1;273.288;273.288;273.288
196;initialize;1;30.6486;30.6486;30.6486
196;async;100;0.645604;0.0031797;1.46813
196;inner;100;1.62175;0.978083;2.31604
196;wait;100;5.34527e-05;3.2339e-05;0.000206028
196;boundary;100;0.00782263;0.00522909;0.0151731
196;calc iter;100;2.27523;1.96423;2.64604
196;calc total;1;232.378;232.378;232.378
196;total;1;272.833;272.833;272.833
197;initialize;1;31.1593;31.1593;31.1593
197;async;100;0.740854;0.00277113;1.74532
197;inner;100;1.53894;0.8438;2.31544
197;wait;100;4.51542e-05;2.4539e-05;0.000286117
197;boundary;100;0.00729418;0.00444178;0.014456
197;calc iter;100;2.28713;1.84925;2.71933
197;calc total;1;232.378;232.378;232.378
197;total;1;273.344;273.344;273.344
198;initialize;1;30.8503;30.8503;30.8503
198;async;100;0.751313;0.00356572;1.63929
198;inner;100;1.53761;0.716151;2.31975
198;wait;100;4.6976e-05;2.7179e-05;0.000141599
198;boundary;100;0.0069491;0.0040132;0.00876773
198;calc iter;100;2.29592;1.88236;2.7663
198;calc total;1;232.378;232.378;232.378
198;total;1;273.034;273.034;273.034
199;initialize;1;31.2519;31.2519;31.2519
199;async;100;0.717502;0.00392138;1.44231
199;inner;100;1.58083;0.702576;2.31876
199;wait;100;4.7879e-05;2.8079e-05;0.000207519
199;boundary;100;0.00704598;0.00395973;0.0125821
199;calc iter;100;2.30543;1.67185;2.76902
199;calc total;1;232.378;232.378;232.378
199;total;1;273.436;273.436;273.436
200;initialize;1;31.0601;31.0601;31.0601
200;async;100;0.140318;0.00182197;0.556566
200;inner;100;2.16605;1.27666;2.34746
200;wait;100;6.27198e-05;2.983e-05;0.000308797
200;boundary;100;0.00783482;0.00449706;0.0136457
200;calc iter;100;2.31427;1.591;2.82759
200;calc total;1;232.378;232.378;232.378
200;total;1;273.244;273.244;273.244
201;initialize;1;30.6642;30.6642;30.6642
201;async;100;0.122994;0.00240968;0.312073
201;inner;100;2.18403;1.27528;2.33172
201;wait;100;4.38412e-05;2.086e-05;0.000348537
201;boundary;100;0.00720371;0.00437428;0.0087083
201;calc iter;100;2.31428;1.59176;2.5888
201;calc total;1;232.378;232.378;232.378
201;total;1;272.848;272.848;272.848
202;initialize;1;30.921;30.921;30.921
202;async;100;0.11762;0.00109813;0.311003
202;inner;100;2.19101;1.28103;2.33676
202;wait;100;3.33902e-05;2.03e-05;0.000127889
202;boundary;100;0.00567229;0.00285962;0.00841729
202;calc iter;100;2.31434;1.59491;2.57923
202;calc total;1;232.378;232.378;232.378
202;total;1;273.105;273.105;273.105
203;initialize;1;31.2891;31.2891;31.2891
203;async;100;0.119087;0.00115952;0.310951
203;inner;100;2.1899;1.28101;2.33833
203;wait;100;4.2475e-05;2.461e-05;0.000268097
203;boundary;100;0.00530773;0.00286273;0.00821376
203;calc iter;100;2.31434;1.59485;2.57958
203;calc total;1;232.378;232.378;232.378
203;total;1;273.473;273.473;273.473
204;initialize;1;30.2643;30.2643;30.2643
204;async;100;0.0998642;0.00119459;0.267925
204;inner;100;2.20547;1.2991;2.33298
204;wait;100;5.31361e-05;2.66e-05;0.000195469
204;boundary;100;0.00776666;0.00392204;0.00985226
204;calc iter;100;2.31316;1.57097;2.46938
204;calc total;1;232.378;232.378;232.378
204;total;1;272.448;272.448;272.448
205;initialize;1;31.2167;31.2167;31.2167
205;async;100;0.0995174;0.00350174;0.224057
205;inner;100;2.20492;1.29761;2.33198
205;wait;100;5.56518e-05;2.784e-05;0.000341517
205;boundary;100;0.00804991;0.00380924;0.0106618
205;calc iter;100;2.31255;1.51109;2.48928
205;calc total;1;232.378;232.378;232.378
205;total;1;273.401;273.401;273.401
206;initialize;1;30.3263;30.3263;30.3263
206;async;100;0.096086;0.000445836;0.223322
206;inner;100;2.21138;1.3084;2.33571
206;wait;100;3.40651e-05;2.4349e-05;0.000135159
206;boundary;100;0.00512321;0.00356741;0.00767286
206;calc iter;100;2.31262;1.51504;2.47391
206;calc total;1;232.378;232.378;232.378
206;total;1;272.51;272.51;272.51
207;initialize;1;31.1337;31.1337;31.1337
207;async;100;0.0961239;0.00143783;0.224438
207;inner;100;2.21122;1.30761;2.33605
207;wait;100;3.97894e-05;2.554e-05;0.000258707
207;boundary;100;0.00524012;0.00352127;0.00781606
207;calc iter;100;2.31263;1.51584;2.4736
207;calc total;1;232.378;232.378;232.378
207;total;1;273.318;273.318;273.318
208;initialize;1;30.1291;30.1291;30.1291
208;async;100;0.62382;0.00279455;1.26385
208;inner;100;1.67548;0.710876;2.31664
208;wait;100;5.282e-05;2.876e-05;0.000299267
208;boundary;100;0.00728022;0.00396675;0.00845239
208;calc iter;100;2.30664;1.6473;2.40646
208;calc total;1;232.378;232.378;232.378
208;total;1;272.313;272.313;272.313
209;initialize;1;31.2841;31.2841;31.2841
209;async;100;0.700342;0.00191253;1.27522
209;inner;100;1.5892;0.711093;2.31364
209;wait;100;5.21236e-05;2.695e-05;0.000319027
209;boundary;100;0.00772411;0.00430005;0.00856198
209;calc iter;100;2.29732;1.80646;2.39926
209;calc total;1;232.378;232.378;232.378
209;total;1;273.468;273.468;273.468
210;initialize;1;31.2106;31.2106;31.2106
210;async;100;0.680736;0.001057;1.24659
210;inner;100;1.60204;1.07941;2.32075
210;wait;100;4.52733e-05;3.073e-05;0.000283008
210;boundary;100;0.00732209;0.00489041;0.0082845
210;calc iter;100;2.29014;2.18048;2.36227
210;calc total;1;232.378;232.378;232.378
210;total;1;273.395;273.395;273.395
211;initialize;1;31.0813;31.0813;31.0813
211;async;100;0.581604;0.000808742;1.24102
211;inner;100;1.68951;1.11473;2.32089
211;wait;100;5.17575e-05;3.033e-05;0.000204748
211;boundary;100;0.00820176;0.00468469;0.00887422
211;calc iter;100;2.27937;2.13283;2.38298
211;calc total;1;232.378;232.378;232.378
211;total;1;273.266;273.266;273.266
212;initialize;1;30.1499;30.1499;30.1499
212;async;100;0.564663;0.00106797;1.27525
212;inner;100;1.70342;1.13428;2.31841
212;wait;100;6.3249e-05;3.551e-05;0.000216368
212;boundary;100;0.00808986;0.00639586;0.00899761
212;calc iter;100;2.27624;1.93791;2.47782
212;calc total;1;232.378;232.378;232.378
212;total;1;272.334;272.334;272.334
213;initialize;1;31.0601;31.0601;31.0601
213;async;100;0.657098;0.00310059;1.30647
213;inner;100;1.62299;1.04667;2.31657
213;wait;100;4.9201e-05;3.237e-05;0.000342577
213;boundary;100;0.0073767;0.00598514;0.00830235
213;calc iter;100;2.28752;2.13671;2.42533
213;calc total;1;232.378;232.378;232.378
213;total;1;273.244;273.244;273.244
214;initialize;1;30.3994;30.3994;30.3994
214;async;100;0.676532;0.00147048;1.2026
214;inner;100;1.61072;0.737449;2.3222
214;wait;100;5.04271e-05;3.092e-05;0.000227978
214;boundary;100;0.00771615;0.00434401;0.00854496
214;calc iter;100;2.29502;1.88346;2.57043
214;calc total;1;232.378;232.378;232.378
214;total;1;272.584;272.584;272.584
215;initialize;1;31.395;31.395;31.395
215;async;100;0.601126;0.00385316;1.23896
215;inner;100;1.69576;0.712534;2.32203
215;wait;100;4.56673e-05;2.763e-05;0.000144768
215;boundary;100;0.00732783;0.00433901;0.00836703
215;calc iter;100;2.30426;1.66639;2.53952
215;calc total;1;232.378;232.378;232.378
215;total;1;273.579;273.579;273.579
216;initialize;1;30.4903;30.4903;30.4903
216;async;100;0.0976776;0.00132616;0.35426
216;inner;100;2.20647;1.45046;2.3322
216;wait;100;7.85789e-05;6.418e-05;0.000327087
216;boundary;100;0.00872642;0.00654446;0.0118147
216;calc iter;100;2.31295;1.5909;2.65836
216;calc total;1;232.378;232.378;232.378
216;total;1;272.674;272.674;272.674
217;initialize;1;31.3667;31.3667;31.3667
217;async;100;0.0615922;0.00269825;0.193961
217;inner;100;2.2434;1.45401;2.33604
217;wait;100;4.41276e-05;3.319e-05;0.000194599
217;boundary;100;0.00794165;0.00544658;0.00886357
217;calc iter;100;2.31298;1.52372;2.46627
217;calc total;1;232.378;232.378;232.378
217;total;1;273.551;273.551;273.551
218;initialize;1;29.8012;29.8012;29.8012
218;async;100;0.0566204;0.000967371;0.186398
218;inner;100;2.24968;1.45751;2.33852
218;wait;100;4.28974e-05;2.531e-05;0.000144278
218;boundary;100;0.00673482;0.00450439;0.00840999
218;calc iter;100;2.31308;1.50733;2.46246
218;calc total;1;232.378;232.378;232.378
218;total;1;271.985;271.985;271.985
219;initialize;1;29.8013;29.8013;29.8013
219;async;100;0.0614537;0.00160148;0.187275
219;inner;100;2.24566;1.42083;2.33816
219;wait;100;3.89677e-05;2.632e-05;0.000153088
219;boundary;100;0.00656347;0.00358926;0.00843091
219;calc iter;100;2.31372;1.57278;2.46307
219;calc total;1;232.378;232.378;232.378
219;total;1;271.985;271.985;271.985
220;initialize;1;31.3275;31.3275;31.3275
220;async;100;0.0297932;0.000562235;0.15171
220;inner;100;2.27635;1.42177;2.33888
220;wait;100;6.90109e-05;3.1879e-05;0.000271378
220;boundary;100;0.00752585;0.00438877;0.0090703
220;calc iter;100;2.31374;1.42721;2.43005
220;calc total;1;232.378;232.378;232.378
220;total;1;273.512;273.512;273.512
221;initialize;1;29.8006;29.8006;29.8006
221;async;100;0.0302258;0.00278104;0.154532
221;inner;100;2.27624;1.45752;2.3423
221;wait;100;5.49499e-05;2.52e-05;0.000298307
221;boundary;100;0.00756352;0.00278256;0.0094453
221;calc iter;100;2.31409;1.46327;2.43165
221;calc total;1;232.378;232.378;232.378
221;total;1;271.985;271.985;271.985
222;initialize;1;31.0599;31.0599;31.0599
222;async;100;0.0268015;0.00100354;0.154855
222;inner;100;2.28151;1.43897;2.3473
222;wait;100;3.67399e-05;2.4179e-05;0.000122449
222;boundary;100;0.00556979;0.0032433;0.0074393
222;calc iter;100;2.31392;1.4441;2.43378
222;calc total;1;232.378;232.378;232.378
222;total;1;273.244;273.244;273.244
223;initialize;1;31.3983;31.3983;31.3983
223;async;100;0.0274033;0.00129081;0.154977
223;inner;100;2.28103;1.42744;2.34773
223;wait;100;3.84238e-05;2.404e-05;0.000143148
223;boundary;100;0.00533876;0.00421297;0.00758921
223;calc iter;100;2.31381;1.43298;2.43307
223;calc total;1;232.378;232.378;232.378
223;total;1;273.583;273.583;273.583
224;initialize;1;30.7935;30.7935;30.7935
224;async;100;0.882852;0.0033327;1.49741
224;inner;100;1.41659;0.685142;2.31492
224;wait;100;4.53762e-05;2.344e-05;0.000325097
224;boundary;100;0.00653019;0.00397264;0.00828699
224;calc iter;100;2.30602;1.78525;2.51219
224;calc total;1;232.378;232.378;232.378
224;total;1;272.978;272.978;272.978
225;initialize;1;29.9249;29.9249;29.9249
225;async;100;0.979827;0.00270674;1.53235
225;inner;100;1.30874;0.706645;2.31228
225;wait;100;4.63153e-05;2.475e-05;0.000361156
225;boundary;100;0.00665158;0.00395319;0.00870551
225;calc iter;100;2.29527;1.8618;2.4229
225;calc total;1;232.378;232.378;232.378
225;total;1;272.11;272.11;272.11
226;initialize;1;31.0067;31.0067;31.0067
226;async;100;0.900591;0.00222395;1.56679
226;inner;100;1.37708;0.756177;2.31976
226;wait;100;4.23948e-05;2.5359e-05;0.000310797
226;boundary;100;0.00677676;0.00463309;0.0103534
226;calc iter;100;2.28449;2.13863;2.44649
226;calc total;1;232.378;232.378;232.378
226;total;1;273.191;273.191;273.191
227;initialize;1;31.3667;31.3667;31.3667
227;async;100;0.785165;0.00171461;1.36862
227;inner;100;1.4805;0.901733;2.31839
227;wait;100;4.96581e-05;3.175e-05;0.000185728
227;boundary;100;0.00740714;0.004492;0.00911972
227;calc iter;100;2.27312;2.01482;2.47615
227;calc total;1;232.378;232.378;232.378
227;total;1;273.551;273.551;273.551
228;initialize;1;31.3961;31.3961;31.3961
228;async;100;0.772656;0.00331047;1.41841
228;inner;100;1.48816;0.911679;2.31476
228;wait;100;5.55524e-05;3.52e-05;0.000190358
228;boundary;100;0.00772428;0.00638659;0.00880691
228;calc iter;100;2.2686;1.94796;2.50943
228;calc total;1;232.378;232.378;232.378
228;total;1;273.58;273.58;273.58
229;initialize;1;31.2572;31.2572;31.2572
229;async;100;0.88301;0.00354495;1.59616
229;inner;100;1.3907;0.730329;2.31362
229;wait;100;4.41632e-05;2.4519e-05;0.000305737
229;boundary;100;0.00696336;0.00375679;0.00843461
229;calc iter;100;2.28072;2.00572;2.51089
229;calc total;1;232.378;232.378;232.378
229;total;1;273.441;273.441;273.441
230;initialize;1;31.0412;31.0412;31.0412
230;async;100;0.951815;0.00325003;1.50589
230;inner;100;1.3333;0.718288;2.31858
230;wait;100;4.55544e-05;2.8509e-05;0.000156178
230;boundary;100;0.00674198;0.00426947;0.00900283
230;calc iter;100;2.29191;1.93799;2.51697
230;calc total;1;232.378;232.378;232.378
230;total;1;273.225;273.225;273.225
231;initialize;1;31.284;31.284;31.284
231;async;100;0.878623;0.0035864;1.54014
231;inner;100;1.41779;0.682578;2.31832
231;wait;100;4.43961e-05;2.567e-05;0.000241247
231;boundary;100;0.00662764;0.00424448;0.00834058
231;calc iter;100;2.30308;1.83067;2.54261
231;calc total;1;232.378;232.378;232.378
231;total;1;273.468;273.468;273.468
232;initialize;1;31.322;31.322;31.322
232;async;100;0.182386;0.00172671;0.610393
232;inner;100;2.12259;1.28945;2.33182
232;wait;100;6.54115e-05;4.992e-05;0.000263767
232;boundary;100;0.00875452;0.00549958;0.0108014
232;calc iter;100;2.3138;1.76331;2.47945
232;calc total;1;232.378;232.378;232.378
232;total;1;273.506;273.506;273.506
233;initialize;1;30.3996;30.3996;30.3996
233;async;100;0.136419;0.00355689;0.406184
233;inner;100;2.1702;1.32394;2.33171
233;wait;100;4.05559e-05;2.981e-05;0.000320397
233;boundary;100;0.00817259;0.00716603;0.00883664
233;calc iter;100;2.31484;1.65897;2.47047
233;calc total;1;232.378;232.378;232.378
233;total;1;272.584;272.584;272.584
234;initialize;1;30.1056;30.1056;30.1056
234;async;100;0.130252;0.00263301;0.376048
234;inner;100;2.17924;1.33375;2.33667
234;wait;100;3.15776e-05;2.137e-05;0.000149799
234;boundary;100;0.0054598;0.00404249;0.00851883
234;calc iter;100;2.31499;1.65337;2.46795
234;calc total;1;232.378;232.378;232.378
234;total;1;272.29;272.29;272.29
235;initialize;1;29.8984;29.8984;29.8984
235;async;100;0.130707;0.00291207;0.377184
235;inner;100;2.17871;1.33393;2.33646
235;wait;100;3.68773e-05;2.693e-05;0.000178468
235;boundary;100;0.00553304;0.00406914;0.00783069
235;calc iter;100;2.31499;1.65481;2.4682
235;calc total;1;232.378;232.378;232.378
235;total;1;272.083;272.083;272.083
236;initialize;1;31.289;31.289;31.289
236;async;100;0.113098;0.00178768;0.277113
236;inner;100;2.19514;1.34338;2.33382
236;wait;100;4.19919e-05;2.532e-05;0.000237628
236;boundary;100;0.0070295;0.00442412;0.00897721
236;calc iter;100;2.31531;1.62397;2.47654
236;calc total;1;232.378;232.378;232.378
236;total;1;273.473;273.473;273.473
237;initialize;1;30.007;30.007;30.007
237;async;100;0.112884;0.00310016;0.286921
237;inner;100;2.19536;1.34389;2.33226
237;wait;100;5.14528e-05;2.205e-05;0.000301777
237;boundary;100;0.00701695;0.00441757;0.00881982
237;calc iter;100;2.31531;1.6234;2.47416
237;calc total;1;232.378;232.378;232.378
237;total;1;272.191;272.191;272.191
238;initialize;1;30.0822;30.0822;30.0822
238;async;100;0.112348;0.00175594;0.286688
238;inner;100;2.19864;1.35026;2.33783
238;wait;100;3.80598e-05;1.8889e-05;0.000141069
238;boundary;100;0.00436421;0.00283833;0.00738358
238;calc iter;100;2.31539;1.62763;2.47444
238;calc total;1;232.378;232.378;232.378
238;total;1;272.266;272.266;272.266
239;initialize;1;30.0569;30.0569;30.0569
239;async;100;0.111487;0.00142066;0.285871
239;inner;100;2.19958;1.35132;2.33852
239;wait;100;3.20163e-05;1.824e-05;0.000232418
239;boundary;100;0.00429568;0.00287246;0.00737271
239;calc iter;100;2.31539;1.62721;2.47433
239;calc total;1;232.378;232.378;232.378
239;total;1;272.241;272.241;272.241
240;initialize;1;30.6639;30.6639;30.6639
240;async;100;0.97977;0.00290341;1.53045
240;inner;100;1.32252;0.693513;2.31728
240;wait;100;4.15649e-05;2.3619e-05;0.000162539
240;boundary;100;0.00649353;0.00397393;0.00836883
240;calc iter;100;2.30883;1.78052;2.43836
240;calc total;1;232.378;232.378;232.378
240;total;1;272.848;272.848;272.848
241;initialize;1;29.9795;29.9795;29.9795
241;async;100;1.01959;0.00255867;1.58513
241;inner;100;1.27228;0.712232;2.31661
241;wait;100;4.26937e-05;2.4649e-05;0.000311367
241;boundary;100;0.00626817;0.00396134;0.0084123
241;calc iter;100;2.29818;1.87589;2.518
241;calc total;1;232.378;232.378;232.378
241;total;1;272.164;272.164;272.164
242;initialize;1;31.16;31.16;31.16
242;async;100;0.952084;0.000891542;1.56746
242;inner;100;1.32883;0.775388;2.32164
242;wait;100;3.85072e-05;2.6309e-05;0.000150019
242;boundary;100;0.00673029;0.00454831;0.00848226
[truncated: 600,707 more chars]
