# Supplementary material for: A Halo abstraction for distributed n-dimensional structured grids within the C++ PGAS library DASH
Source: PeerJ Comput Sci. 2023 Feb 3;9:e1203. doi: 10.7717/peerj-cs.1203 (PMC10280232; doi:10.7717/peerj-cs.1203)
Supplement: Supplemental Information 3 [file peerj-cs-09-1203-s003.gz › raw_romeo/res_2d_romeo/weak/plain/heat2d_n16_c128_680000_19727929.out]

DASH
InitEnergy=25.00000
EndEnergy=25.00000
DiffEnergy=-0.00000
Matrixspec: 680000 x 680000
Iterations: 100
# unit_id;function_name;num_calls;avg_runtime;min_runtime;max_runtime
0;initialize;1;78.41585;78.41585;78.41585
0;async;100;1.14217;0.00365;1.57289
0;inner;100;1.17952;0.84147;2.24322
0;wait;100;0.00005;0.00003;0.00016
0;boundary;100;0.00542;0.00378;0.00993
0;calc iter;100;2.32716;1.96010;2.51494
0;calc total;1;236.04096;236.04096;236.04096
0;total;1;324.56544;324.56544;324.56544
1;initialize;1;78.4184;78.4184;78.4184
1;async;100;1.12394;0.00356274;1.63494
1;inner;100;1.18844;0.703698;2.23276
1;wait;100;4.20275e-05;2.25e-05;0.000293726
1;boundary;100;0.00508262;0.00335304;0.00884061
1;calc iter;100;2.31751;2.04812;2.54737
1;calc total;1;236.041;236.041;236.041
1;total;1;324.568;324.568;324.568
2;initialize;1;78.4185;78.4185;78.4185
2;async;100;1.10655;0.00325744;1.65916
2;inner;100;1.19979;0.708037;2.23621
2;wait;100;4.74739e-05;2.9069e-05;0.000258887
2;boundary;100;0.00679291;0.00450081;0.00901752
2;calc iter;100;2.31317;1.84507;3.00405
2;calc total;1;236.041;236.041;236.041
2;total;1;324.568;324.568;324.568
3;initialize;1;78.3417;78.3417;78.3417
3;async;100;1.23022;0.0042021;1.7506
3;inner;100;1.07033;0.684964;2.23611
3;wait;100;4.8787e-05;2.509e-05;0.000128379
3;boundary;100;0.00698042;0.00363111;0.0114062
3;calc iter;100;2.30759;1.72359;2.49406
3;calc total;1;236.041;236.041;236.041
3;total;1;324.491;324.491;324.491
4;initialize;1;78.4114;78.4114;78.4114
4;async;100;1.2709;0.0027828;1.77718
4;inner;100;1.03566;0.68285;2.22598
4;wait;100;5.01316e-05;2.998e-05;0.000183978
4;boundary;100;0.00786618;0.00346512;0.0119457
4;calc iter;100;2.31448;1.64734;2.9014
4;calc total;1;236.041;236.041;236.041
4;total;1;324.56;324.56;324.56
5;initialize;1;78.4188;78.4188;78.4188
5;async;100;1.1179;0.00286445;1.56154
5;inner;100;1.19604;0.778941;2.22472
5;wait;100;4.69181e-05;2.736e-05;0.000390945
5;boundary;100;0.00646182;0.00459086;0.00899779
5;calc iter;100;2.32045;2.09187;2.66321
5;calc total;1;236.041;236.041;236.041
5;total;1;324.568;324.568;324.568
6;initialize;1;78.4191;78.4191;78.4191
6;async;100;1.17535;0.00311504;1.64752
6;inner;100;1.1442;0.72206;2.23111
6;wait;100;3.68515e-05;2.2329e-05;0.000275667
6;boundary;100;0.00470623;0.00348004;0.0067776
6;calc iter;100;2.3243;2.18211;2.55379
6;calc total;1;236.041;236.041;236.041
6;total;1;324.568;324.568;324.568
7;initialize;1;78.3153;78.3153;78.3153
7;async;100;1.2729;0.00452139;1.70779
7;inner;100;1.05903;0.650419;2.2303
7;wait;100;4.04832e-05;2.302e-05;0.000161188
7;boundary;100;0.00560888;0.00274361;0.00858088
7;calc iter;100;2.33757;2.08544;2.50126
7;calc total;1;236.041;236.041;236.041
7;total;1;324.464;324.464;324.464
8;initialize;1;78.4192;78.4192;78.4192
8;async;100;0.515489;0.00267491;0.74075
8;inner;100;1.82802;1.2309;2.24391
8;wait;100;5.13722e-05;2.333e-05;0.000405475
8;boundary;100;0.0072281;0.00314253;0.00904424
8;calc iter;100;2.35079;1.97643;2.4294
8;calc total;1;236.041;236.041;236.041
8;total;1;324.568;324.568;324.568
9;initialize;1;78.3765;78.3765;78.3765
9;async;100;0.516121;0.00352663;0.742236
9;inner;100;1.82855;1.23307;2.24367
9;wait;100;4.67736e-05;2.709e-05;0.000209088
9;boundary;100;0.00616036;0.00389401;0.00855353
9;calc iter;100;2.35088;1.97965;2.4418
9;calc total;1;236.041;236.041;236.041
9;total;1;324.525;324.525;324.525
10;initialize;1;78.3763;78.3763;78.3763
10;async;100;0.515995;0.00318431;0.740624
10;inner;100;1.83121;1.23799;2.24685
10;wait;100;2.765e-05;2.032e-05;0.000122598
10;boundary;100;0.00371948;0.00282081;0.00564646
10;calc iter;100;2.35095;1.98146;2.44725
10;calc total;1;236.041;236.041;236.041
10;total;1;324.525;324.525;324.525
11;initialize;1;78.3902;78.3902;78.3902
11;async;100;0.515471;0.00250125;0.740157
11;inner;100;1.83158;1.23834;2.24656
11;wait;100;3.3807e-05;2.097e-05;0.000157058
11;boundary;100;0.0038567;0.00290314;0.0055366
11;calc iter;100;2.35094;1.98142;2.44727
11;calc total;1;236.041;236.041;236.041
11;total;1;324.539;324.539;324.539
12;initialize;1;78.4118;78.4118;78.4118
12;async;100;0.5463;0.00292981;0.800932
12;inner;100;1.79931;1.22139;2.24529
12;wait;100;4.44231e-05;2.947e-05;0.000293817
12;boundary;100;0.00484793;0.003678;0.0063532
12;calc iter;100;2.35051;1.97434;2.53028
12;calc total;1;236.041;236.041;236.041
12;total;1;324.562;324.562;324.562
13;initialize;1;78.2015;78.2015;78.2015
13;async;100;0.547921;0.00240902;0.815524
13;inner;100;1.79573;1.21956;2.24335
13;wait;100;4.204e-05;2.813e-05;0.000432655
13;boundary;100;0.00663626;0.00487183;0.0104773
13;calc iter;100;2.35033;1.97189;2.56523
13;calc total;1;236.041;236.041;236.041
13;total;1;324.351;324.351;324.351
14;initialize;1;78.4028;78.4028;78.4028
14;async;100;0.549846;0.00293114;0.816077
14;inner;100;1.7924;1.22687;2.24725
14;wait;100;3.83578e-05;2.162e-05;0.000104939
14;boundary;100;0.00802573;0.00354582;0.00919687
14;calc iter;100;2.35031;1.98202;2.56825
14;calc total;1;236.041;236.041;236.041
14;total;1;324.553;324.553;324.553
15;initialize;1;78.4184;78.4184;78.4184
15;async;100;0.600742;0.00267266;0.959187
15;inner;100;1.74007;1.2095;2.24671
15;wait;100;5.925e-05;2.401e-05;0.000123208
15;boundary;100;0.0089593;0.00368886;0.0120368
15;calc iter;100;2.34983;1.987;2.65651
15;calc total;1;236.041;236.041;236.041
15;total;1;324.568;324.568;324.568
16;initialize;1;78.4193;78.4193;78.4193
16;async;100;1.25035;0.0028741;1.71922
16;inner;100;1.08118;0.681015;2.23156
16;wait;100;3.80233e-05;2.15e-05;0.000176148
16;boundary;100;0.00525107;0.00272516;0.00889219
16;calc iter;100;2.33682;1.94789;2.68949
16;calc total;1;236.041;236.041;236.041
16;total;1;324.568;324.568;324.568
17;initialize;1;78.4083;78.4083;78.4083
17;async;100;1.27014;0.00284128;1.8701
17;inner;100;1.04611;0.674036;2.23031
17;wait;100;4.13528e-05;2.0509e-05;0.000325006
17;boundary;100;0.0055044;0.00285857;0.0104363
17;calc iter;100;2.3218;1.92406;2.59288
17;calc total;1;236.041;236.041;236.041
17;total;1;324.557;324.557;324.557
18;initialize;1;78.3874;78.3874;78.3874
18;async;100;1.24897;0.00297059;1.90459
18;inner;100;1.05249;0.68049;2.23594
18;wait;100;3.80362e-05;2.254e-05;0.000139448
18;boundary;100;0.00591787;0.00288229;0.0119592
18;calc iter;100;2.30742;1.58542;2.76201
18;calc total;1;236.041;236.041;236.041
18;total;1;324.536;324.536;324.536
19;initialize;1;78.3886;78.3886;78.3886
19;async;100;1.1013;0.00254125;1.62415
19;inner;100;1.18587;0.715397;2.23563
19;wait;100;4.20187e-05;2.5179e-05;0.000234307
19;boundary;100;0.00607672;0.00382488;0.0086388
19;calc iter;100;2.29329;1.88721;2.7113
19;calc total;1;236.041;236.041;236.041
19;total;1;324.538;324.538;324.538
20;initialize;1;78.4188;78.4188;78.4188
20;async;100;1.21561;0.00330899;1.89231
20;inner;100;1.05847;0.696489;2.23108
20;wait;100;4.92167e-05;2.912e-05;0.000180537
20;boundary;100;0.00719825;0.00421801;0.0105327
20;calc iter;100;2.28133;1.73357;2.88003
20;calc total;1;236.041;236.041;236.041
20;total;1;324.568;324.568;324.568
21;initialize;1;78.4092;78.4092;78.4092
21;async;100;1.2538;0.00257173;1.79528
21;inner;100;1.03858;0.698269;2.22999
21;wait;100;4.32479e-05;2.54e-05;0.000312706
21;boundary;100;0.0055103;0.00345967;0.00917522
21;calc iter;100;2.29793;1.87164;2.56219
21;calc total;1;236.041;236.041;236.041
21;total;1;324.558;324.558;324.558
22;initialize;1;78.3974;78.3974;78.3974
22;async;100;1.25843;0.00330303;1.68521
22;inner;100;1.04946;0.711202;2.23531
22;wait;100;3.48761e-05;2.1499e-05;0.000153069
22;boundary;100;0.00487086;0.00354117;0.00687957
22;calc iter;100;2.3128;2.10138;2.5321
22;calc total;1;236.041;236.041;236.041
22;total;1;324.546;324.546;324.546
23;initialize;1;78.3947;78.3947;78.3947
23;async;100;1.3233;0.00391379;1.76198
23;inner;100;0.996089;0.673718;2.23421
23;wait;100;4.02109e-05;2.406e-05;0.000236197
23;boundary;100;0.00576164;0.00389463;0.00873781
23;calc iter;100;2.32519;1.95569;2.65194
23;calc total;1;236.041;236.041;236.041
23;total;1;324.544;324.544;324.544
24;initialize;1;78.4191;78.4191;78.4191
24;async;100;0.393363;0.00263298;0.797212
24;inner;100;1.93694;1.37754;2.24473
24;wait;100;3.8868e-05;2.249e-05;0.000357556
24;boundary;100;0.00510827;0.00351129;0.00925821
24;calc iter;100;2.33545;1.70367;2.50062
24;calc total;1;236.041;236.041;236.041
24;total;1;324.568;324.568;324.568
25;initialize;1;78.0937;78.0937;78.0937
25;async;100;0.393187;0.00287947;0.795001
25;inner;100;1.93604;1.37787;2.24477
25;wait;100;4.19162e-05;2.187e-05;0.000201708
25;boundary;100;0.00617859;0.00358927;0.00917528
25;calc iter;100;2.33545;1.70466;2.50243
25;calc total;1;236.041;236.041;236.041
25;total;1;324.243;324.243;324.243
26;initialize;1;78.4003;78.4003;78.4003
26;async;100;0.3911;0.00448871;0.79251
26;inner;100;1.93994;1.38363;2.24656
26;wait;100;3.03132e-05;1.947e-05;0.000111259
26;boundary;100;0.00439268;0.00317967;0.00846527
26;calc iter;100;2.33547;1.70318;2.50049
26;calc total;1;236.041;236.041;236.041
26;total;1;324.55;324.55;324.55
27;initialize;1;78.3162;78.3162;78.3162
27;async;100;0.424108;0.00299829;0.884455
27;inner;100;1.90315;1.36491;2.24721
27;wait;100;5.51975e-05;2.198e-05;0.000168358
27;boundary;100;0.00769926;0.00351326;0.0120221
27;calc iter;100;2.33501;1.77811;2.70958
27;calc total;1;236.041;236.041;236.041
27;total;1;324.465;324.465;324.465
28;initialize;1;78.3939;78.3939;78.3939
28;async;100;0.415424;0.00216184;1.14433
28;inner;100;1.91119;1.36647;2.24428
28;wait;100;5.71698e-05;2.539e-05;0.000384656
28;boundary;100;0.00855311;0.00512338;0.0119203
28;calc iter;100;2.33523;1.6684;2.80852
28;calc total;1;236.041;236.041;236.041
28;total;1;324.544;324.544;324.544
29;initialize;1;78.2291;78.2291;78.2291
29;async;100;0.39388;0.00282706;0.909162
29;inner;100;1.93446;1.37708;2.24436
29;wait;100;3.98191e-05;2.008e-05;0.000236047
29;boundary;100;0.0071079;0.00460616;0.00899677
29;calc iter;100;2.33549;1.68357;2.58066
29;calc total;1;236.041;236.041;236.041
29;total;1;324.378;324.378;324.378
30;initialize;1;78.3918;78.3918;78.3918
30;async;100;0.3916;0.00321295;0.882084
30;inner;100;1.93985;1.38322;2.2475
30;wait;100;2.77442e-05;1.9359e-05;0.000106699
30;boundary;100;0.0041089;0.00294326;0.00510603
30;calc iter;100;2.33559;1.68865;2.55538
30;calc total;1;236.041;236.041;236.041
30;total;1;324.541;324.541;324.541
31;initialize;1;78.2307;78.2307;78.2307
31;async;100;0.391726;0.00286339;0.88279
31;inner;100;1.93957;1.38173;2.24694
31;wait;100;3.34811e-05;2.0239e-05;0.000197927
31;boundary;100;0.00424518;0.0030577;0.00524178
31;calc iter;100;2.33558;1.68737;2.55553
31;calc total;1;236.041;236.041;236.041
31;total;1;324.38;324.38;324.38
32;initialize;1;78.1345;78.1345;78.1345
32;async;100;1.32334;0.00353757;1.77009
32;inner;100;0.994231;0.680343;2.23215
32;wait;100;4.00598e-05;2.629e-05;0.000252726
32;boundary;100;0.00435384;0.00286973;0.00868414
32;calc iter;100;2.32197;1.84624;2.56238
32;calc total;1;236.041;236.041;236.041
32;total;1;324.284;324.284;324.284
33;initialize;1;78.0372;78.0372;78.0372
33;async;100;1.22229;0.0028723;1.7887
33;inner;100;1.08229;0.682798;2.23029
33;wait;100;4.2051e-05;2.642e-05;0.000301906
33;boundary;100;0.00575053;0.00312231;0.00884752
33;calc iter;100;2.31038;1.81549;2.77385
33;calc total;1;236.041;236.041;236.041
33;total;1;324.186;324.186;324.186
34;initialize;1;78.4074;78.4074;78.4074
34;async;100;1.19012;0.000633872;2.10946
34;inner;100;1.10407;0.686749;2.24066
34;wait;100;4.21508e-05;2.5849e-05;0.000175838
34;boundary;100;0.00619995;0.00373858;0.0106409
34;calc iter;100;2.30043;1.24007;3.49484
34;calc total;1;236.041;236.041;236.041
34;total;1;324.556;324.556;324.556
35;initialize;1;78.0668;78.0668;78.0668
35;async;100;1.26114;0.00238177;1.77969
35;inner;100;1.02572;0.674431;2.23511
35;wait;100;4.37421e-05;2.678e-05;0.000178068
35;boundary;100;0.00605428;0.00312972;0.0105643
35;calc iter;100;2.29297;1.26394;2.69207
35;calc total;1;236.041;236.041;236.041
35;total;1;324.216;324.216;324.216
36;initialize;1;78.4185;78.4185;78.4185
36;async;100;1.32808;0.00276795;2.15524
36;inner;100;0.967364;0.676067;2.2324
36;wait;100;4.3573e-05;2.4739e-05;0.000182728
36;boundary;100;0.00627355;0.00368605;0.0118234
36;calc iter;100;2.30176;1.25506;3.39523
36;calc total;1;236.041;236.041;236.041
36;total;1;324.568;324.568;324.568
37;initialize;1;78.3781;78.3781;78.3781
37;async;100;1.26924;0.00277719;1.7448
37;inner;100;1.03189;0.68942;2.2311
37;wait;100;4.31792e-05;2.4289e-05;0.000312716
37;boundary;100;0.00578255;0.00334252;0.00920002
37;calc iter;100;2.30695;1.43789;3.25591
37;calc total;1;236.041;236.041;236.041
37;total;1;324.528;324.528;324.528
38;initialize;1;78.3927;78.3927;78.3927
38;async;100;1.24691;0.000729651;1.79217
38;inner;100;1.06723;0.705498;2.23641
38;wait;100;3.82768e-05;2.101e-05;0.000201268
38;boundary;100;0.00522939;0.00324223;0.00770148
38;calc iter;100;2.31941;1.63764;3.02408
38;calc total;1;236.041;236.041;236.041
38;total;1;324.542;324.542;324.542
39;initialize;1;78.1238;78.1238;78.1238
39;async;100;1.38948;0.00277883;1.84787
39;inner;100;0.935973;0.650644;2.23544
39;wait;100;3.95587e-05;2.1549e-05;0.000214918
39;boundary;100;0.00503119;0.00288223;0.0067407
39;calc iter;100;2.33052;1.81662;2.85102
39;calc total;1;236.041;236.041;236.041
39;total;1;324.274;324.274;324.274
40;initialize;1;78.1998;78.1998;78.1998
40;async;100;0.525066;0.00144307;0.910638
40;inner;100;1.81097;1.20756;2.24677
40;wait;100;5.01669e-05;3.0339e-05;0.000278027
40;boundary;100;0.00706676;0.00470488;0.0100931
40;calc iter;100;2.34315;1.8506;2.54778
40;calc total;1;236.041;236.041;236.041
40;total;1;324.35;324.35;324.35
41;initialize;1;78.2262;78.2262;78.2262
41;async;100;0.525684;0.00323216;0.924917
41;inner;100;1.81132;1.20666;2.24645
41;wait;100;4.46244e-05;2.664e-05;0.000311796
41;boundary;100;0.00613761;0.00420563;0.00921278
41;calc iter;100;2.34319;1.85272;2.60383
41;calc total;1;236.041;236.041;236.041
41;total;1;324.376;324.376;324.376
42;initialize;1;78.0647;78.0647;78.0647
42;async;100;0.509035;0.00154287;0.880898
42;inner;100;1.83124;1.28476;2.25532
42;wait;100;4.09643e-05;2.966e-05;0.000169068
42;boundary;100;0.00369147;0.00279919;0.00743109
42;calc iter;100;2.34401;1.86975;2.60021
42;calc total;1;236.041;236.041;236.041
42;total;1;324.214;324.214;324.214
43;initialize;1;78.1998;78.1998;78.1998
43;async;100;0.525036;0.00329083;0.913034
43;inner;100;1.81348;1.21273;2.25055
43;wait;100;3.68654e-05;2.115e-05;0.000215167
43;boundary;100;0.00473038;0.00319761;0.00689245
43;calc iter;100;2.34329;1.85287;2.6085
43;calc total;1;236.041;236.041;236.041
43;total;1;324.35;324.35;324.35
44;initialize;1;78.419;78.419;78.419
44;async;100;0.568623;0.00219482;1.05152
44;inner;100;1.76929;1.20932;2.24722
44;wait;100;3.95489e-05;2.832e-05;0.000246577
44;boundary;100;0.00494446;0.00366761;0.00817502
44;calc iter;100;2.3429;1.86027;2.75473
44;calc total;1;236.041;236.041;236.041
44;total;1;324.568;324.568;324.568
45;initialize;1;78.2017;78.2017;78.2017
45;async;100;0.567519;0.00242352;1.0677
45;inner;100;1.76857;1.20903;2.24695
45;wait;100;4.02508e-05;2.762e-05;0.000282987
45;boundary;100;0.00662465;0.00502578;0.0089821
45;calc iter;100;2.34275;1.85839;2.79689
45;calc total;1;236.041;236.041;236.041
45;total;1;324.351;324.351;324.351
46;initialize;1;78.4089;78.4089;78.4089
46;async;100;0.571513;0.00107733;1.09413
46;inner;100;1.76307;1.21264;2.25246
46;wait;100;4.26021e-05;2.234e-05;0.000239977
46;boundary;100;0.00806151;0.00343158;0.00897737
46;calc iter;100;2.34269;1.86438;2.79907
46;calc total;1;236.041;236.041;236.041
46;total;1;324.558;324.558;324.558
47;initialize;1;78.2826;78.2826;78.2826
47;async;100;0.668824;0.000920298;1.29878
47;inner;100;1.66381;1.05102;2.25231
47;wait;100;6.45529e-05;2.22e-05;0.000133549
47;boundary;100;0.00922137;0.0034763;0.0121268
47;calc iter;100;2.34193;1.75041;2.98178
47;calc total;1;236.041;236.041;236.041
47;total;1;324.432;324.432;324.432
48;initialize;1;78.417;78.417;78.417
48;async;100;1.30412;0.00404138;2.28588
48;inner;100;1.02024;0.676735;2.23156
48;wait;100;3.62514e-05;2.223e-05;0.000169888
48;boundary;100;0.00483631;0.00307986;0.00901173
48;calc iter;100;2.32923;1.68143;2.9905
48;calc total;1;236.041;236.041;236.041
48;total;1;324.567;324.567;324.567
49;initialize;1;78.1594;78.1594;78.1594
49;async;100;1.28138;0.0026581;2.27415
49;inner;100;1.02996;0.680907;2.23065
49;wait;100;4.04665e-05;2.095e-05;0.000330116
49;boundary;100;0.00533357;0.00285463;0.00892747
49;calc iter;100;2.31671;1.42038;2.99109
49;calc total;1;236.041;236.041;236.041
49;total;1;324.309;324.309;324.309
50;initialize;1;78.419;78.419;78.419
50;async;100;1.22972;0.00100091;2.27421
50;inner;100;1.06739;0.677366;2.23529
50;wait;100;4.16234e-05;2.6909e-05;0.000149238
50;boundary;100;0.00542905;0.00312918;0.0104226
50;calc iter;100;2.30258;1.79425;2.96473
50;calc total;1;236.041;236.041;236.041
50;total;1;324.568;324.568;324.568
51;initialize;1;78.067;78.067;78.067
51;async;100;1.16294;0.000983088;2.28835
51;inner;100;1.11863;0.673212;2.23472
51;wait;100;4.0158e-05;2.353e-05;0.000166198
51;boundary;100;0.00581764;0.00313801;0.00862672
51;calc iter;100;2.28742;1.73128;3.05144
51;calc total;1;236.041;236.041;236.041
51;total;1;324.216;324.216;324.216
52;initialize;1;78.4065;78.4065;78.4065
52;async;100;1.28626;0.00208989;1.88903
52;inner;100;0.984268;0.665999;2.22992
52;wait;100;4.33243e-05;2.8249e-05;0.000184098
52;boundary;100;0.0063182;0.00313669;0.00913492
52;calc iter;100;2.27689;1.5801;2.92754
52;calc total;1;236.041;236.041;236.041
52;total;1;324.556;324.556;324.556
53;initialize;1;78.3499;78.3499;78.3499
53;async;100;1.27915;0.00289941;1.82729
53;inner;100;1.00752;0.708813;2.22956
53;wait;100;4.27171e-05;2.751e-05;0.000335886
53;boundary;100;0.00546335;0.00347246;0.00895007
53;calc iter;100;2.29218;1.95417;2.65073
53;calc total;1;236.041;236.041;236.041
53;total;1;324.499;324.499;324.499
54;initialize;1;78.419;78.419;78.419
54;async;100;1.30839;0.00104234;1.8172
54;inner;100;0.995053;0.692324;2.23442
54;wait;100;3.80641e-05;2.595e-05;0.000193078
54;boundary;100;0.00477711;0.00389185;0.00696811
54;calc iter;100;2.30826;1.91734;2.60602
54;calc total;1;236.041;236.041;236.041
54;total;1;324.568;324.568;324.568
55;initialize;1;78.3603;78.3603;78.3603
55;async;100;1.38618;0.0039913;1.96304
55;inner;100;0.930227;0.655523;2.23437
55;wait;100;4.133e-05;2.588e-05;0.000203208
55;boundary;100;0.00531511;0.00288397;0.00851429
55;calc iter;100;2.32177;1.98605;2.91598
55;calc total;1;236.041;236.041;236.041
55;total;1;324.51;324.51;324.51
56;initialize;1;78.4193;78.4193;78.4193
56;async;100;0.447987;0.000632572;0.899494
56;inner;100;1.87798;1.33149;2.24804
56;wait;100;3.70959e-05;2.062e-05;0.000229188
56;boundary;100;0.00577574;0.00369995;0.00887712
56;calc iter;100;2.33178;1.67665;2.65694
56;calc total;1;236.041;236.041;236.041
56;total;1;324.568;324.568;324.568
57;initialize;1;78.4191;78.4191;78.4191
57;async;100;0.448251;0.00288369;0.901756
57;inner;100;1.87705;1.33285;2.24601
57;wait;100;4.60279e-05;2.01e-05;0.000319096
57;boundary;100;0.00643476;0.00390699;0.00871472
57;calc iter;100;2.33178;1.67706;2.65898
57;calc total;1;236.041;236.041;236.041
57;total;1;324.568;324.568;324.568
58;initialize;1;78.4193;78.4193;78.4193
58;async;100;0.445875;0.00119381;0.896317
58;inner;100;1.88153;1.33717;2.25136
58;wait;100;3.27984e-05;2.217e-05;0.000166668
58;boundary;100;0.00440667;0.00304649;0.00850305
58;calc iter;100;2.33185;1.67906;2.65374
58;calc total;1;236.041;236.041;236.041
58;total;1;324.568;324.568;324.568
59;initialize;1;78.4014;78.4014;78.4014
59;async;100;0.510981;0.00145865;1.23666
59;inner;100;1.81189;1.28129;2.25117
59;wait;100;5.29525e-05;2.3209e-05;0.000244427
59;boundary;100;0.0072242;0.00336431;0.0120129
59;calc iter;100;2.33015;1.5025;3.17006
59;calc total;1;236.041;236.041;236.041
59;total;1;324.551;324.551;324.551
60;initialize;1;78.419;78.419;78.419
60;async;100;0.476136;0.000735811;1.04059
60;inner;100;1.84741;1.3559;2.24594
60;wait;100;5.74724e-05;2.5739e-05;0.000305796
60;boundary;100;0.00854299;0.00474849;0.0119126
60;calc iter;100;2.33215;1.79449;2.92709
60;calc total;1;236.041;236.041;236.041
60;total;1;324.568;324.568;324.568
61;initialize;1;78.1346;78.1346;78.1346
61;async;100;0.443197;0.0038064;0.817522
61;inner;100;1.88176;1.35465;2.24722
61;wait;100;4.35538e-05;2.601e-05;0.000255687
61;boundary;100;0.00724473;0.00421425;0.00899553
61;calc iter;100;2.33225;1.74364;2.65563
61;calc total;1;236.041;236.041;236.041
61;total;1;324.284;324.284;324.284
62;initialize;1;78.3876;78.3876;78.3876
62;async;100;0.440133;0.00116338;0.814956
62;inner;100;1.88791;1.36131;2.25257
62;wait;100;2.7837e-05;2.067e-05;0.000116859
62;boundary;100;0.00427441;0.00288244;0.00515621
62;calc iter;100;2.33235;1.74674;2.63363
62;calc total;1;236.041;236.041;236.041
62;total;1;324.537;324.537;324.537
63;initialize;1;78.4028;78.4028;78.4028
63;async;100;0.440232;0.00144504;0.815345
63;inner;100;1.88768;1.3621;2.25226
63;wait;100;3.32317e-05;1.838e-05;0.000243907
63;boundary;100;0.00440097;0.00282873;0.00546196
63;calc iter;100;2.33235;1.74811;2.63602
63;calc total;1;236.041;236.041;236.041
63;total;1;324.552;324.552;324.552
64;initialize;1;78.3994;78.3994;78.3994
64;async;100;1.33246;0.00298376;1.91722
64;inner;100;0.977916;0.677857;2.22887
64;wait;100;3.7344e-05;2.3449e-05;0.000189298
64;boundary;100;0.00520374;0.0031082;0.00880115
64;calc iter;100;2.31562;2.0371;2.85638
64;calc total;1;236.041;236.041;236.041
64;total;1;324.548;324.548;324.548
65;initialize;1;78.2166;78.2166;78.2166
65;async;100;1.24785;0.00302053;2.00983
65;inner;100;1.0491;0.660835;2.22735
65;wait;100;3.78129e-05;2.072e-05;0.000316846
65;boundary;100;0.00465222;0.00285644;0.00896607
65;calc iter;100;2.30165;1.94143;2.82812
65;calc total;1;236.041;236.041;236.041
65;total;1;324.366;324.366;324.366
66;initialize;1;78.4045;78.4045;78.4045
66;async;100;1.21228;0.00292719;2.09951
66;inner;100;1.06971;0.696311;2.23332
66;wait;100;3.62086e-05;2.5079e-05;0.000155488
66;boundary;100;0.00538662;0.00336516;0.00803678
66;calc iter;100;2.28741;1.88376;2.81623
66;calc total;1;236.041;236.041;236.041
66;total;1;324.553;324.553;324.553
67;initialize;1;78.2032;78.2032;78.2032
67;async;100;1.19625;0.00291757;1.72919
67;inner;100;1.07485;0.675673;2.23272
67;wait;100;4.35944e-05;2.536e-05;0.000251787
67;boundary;100;0.00666079;0.00357567;0.0121328
67;calc iter;100;2.27781;1.95965;2.6259
67;calc total;1;236.041;236.041;236.041
67;total;1;324.352;324.352;324.352
68;initialize;1;78.4193;78.4193;78.4193
68;async;100;1.25688;0.00401761;1.8778
68;inner;100;1.02242;0.689471;2.22693
68;wait;100;4.54212e-05;2.719e-05;0.000245227
68;boundary;100;0.00668437;0.00418806;0.0107608
68;calc iter;100;2.28603;1.77209;2.8804
68;calc total;1;236.041;236.041;236.041
68;total;1;324.568;324.568;324.568
69;initialize;1;78.2781;78.2781;78.2781
69;async;100;1.29413;0.00338846;1.84171
69;inner;100;0.998774;0.682202;2.22677
69;wait;100;4.20874e-05;2.5889e-05;0.000298986
69;boundary;100;0.00583865;0.00318418;0.00905145
69;calc iter;100;2.29879;1.95107;2.58573
69;calc total;1;236.041;236.041;236.041
69;total;1;324.427;324.427;324.427
70;initialize;1;78.4192;78.4192;78.4192
70;async;100;1.26786;0.00333243;1.83147
70;inner;100;1.04024;0.698314;2.23292
70;wait;100;4.12942e-05;2.304e-05;0.000207818
70;boundary;100;0.00496749;0.00381814;0.00839942
70;calc iter;100;2.31311;1.92439;2.62871
70;calc total;1;236.041;236.041;236.041
70;total;1;324.568;324.568;324.568
71;initialize;1;78.0381;78.0381;78.0381
71;async;100;1.36881;0.00329973;1.90678
71;inner;100;0.951606;0.657188;2.23113
71;wait;100;4.03848e-05;2.2999e-05;0.000242217
71;boundary;100;0.00543805;0.0031391;0.00810693
71;calc iter;100;2.3259;1.98832;2.62184
71;calc total;1;236.041;236.041;236.041
71;total;1;324.187;324.187;324.187
72;initialize;1;78.4193;78.4193;78.4193
72;async;100;0.523624;0.00290223;1.21435
72;inner;100;1.80535;1.21454;2.24192
72;wait;100;5.36665e-05;2.473e-05;0.000211318
72;boundary;100;0.00713679;0.00412752;0.0119414
72;calc iter;100;2.33616;1.69523;3.08174
72;calc total;1;236.041;236.041;236.041
72;total;1;324.568;324.568;324.568
73;initialize;1;78.3184;78.3184;78.3184
73;async;100;0.512777;0.00292057;0.921426
73;inner;100;1.81691;1.21301;2.24176
73;wait;100;4.71092e-05;2.73e-05;0.000353436
73;boundary;100;0.00647035;0.00417709;0.00885288
73;calc iter;100;2.3362;1.6956;2.62581
73;calc total;1;236.041;236.041;236.041
73;total;1;324.467;324.467;324.467
74;initialize;1;78.4083;78.4083;78.4083
74;async;100;0.518498;0.00176599;0.942058
74;inner;100;1.81412;1.20675;2.24494
74;wait;100;3.24773e-05;2.2939e-05;0.000112079
74;boundary;100;0.00379176;0.00274885;0.00516727
74;calc iter;100;2.33645;1.70728;2.61119
74;calc total;1;236.041;236.041;236.041
74;total;1;324.557;324.557;324.557
75;initialize;1;78.1008;78.1008;78.1008
75;async;100;0.511308;0.00203832;0.922931
75;inner;100;1.82034;1.21883;2.24438
75;wait;100;3.608e-05;2.476e-05;0.000132228
75;boundary;100;0.00460401;0.00319367;0.00689281
75;calc iter;100;2.33629;1.69759;2.61048
75;calc total;1;236.041;236.041;236.041
75;total;1;324.25;324.25;324.25
76;initialize;1;78.4193;78.4193;78.4193
76;async;100;0.537746;0.00250421;1.14311
76;inner;100;1.79234;1.23909;2.24265
76;wait;100;4.26748e-05;2.59e-05;0.000222177
76;boundary;100;0.00581294;0.00385706;0.00879085
76;calc iter;100;2.33594;1.77414;2.81478
76;calc total;1;236.041;236.041;236.041
76;total;1;324.568;324.568;324.568
77;initialize;1;78.0949;78.0949;78.0949
77;async;100;0.541817;0.00298045;1.18096
77;inner;100;1.78603;1.17176;2.24151
77;wait;100;5.51097e-05;3.153e-05;0.000402256
77;boundary;100;0.00720988;0.00493847;0.00909623
77;calc iter;100;2.33512;1.7055;2.85913
77;calc total;1;236.041;236.041;236.041
77;total;1;324.244;324.244;324.244
78;initialize;1;78.4191;78.4191;78.4191
78;async;100;0.535962;0.00327935;1.19385
78;inner;100;1.79241;1.17838;2.24474
78;wait;100;3.57777e-05;1.975e-05;0.000126488
78;boundary;100;0.00669814;0.00341292;0.00887798
78;calc iter;100;2.33511;1.71632;2.87265
78;calc total;1;236.041;236.041;236.041
78;total;1;324.568;324.568;324.568
79;initialize;1;78.2514;78.2514;78.2514
79;async;100;0.642674;0.00356955;1.64754
79;inner;100;1.68357;1.13586;2.24434
79;wait;100;5.79991e-05;2.421e-05;0.000203678
79;boundary;100;0.00742801;0.0034096;0.0120876
79;calc iter;100;2.33373;1.4209;3.26185
79;calc total;1;236.041;236.041;236.041
79;total;1;324.4;324.4;324.4
80;initialize;1;78.2615;78.2615;78.2615
80;async;100;1.2783;0.00301273;2.46162
80;inner;100;1.03879;0.669983;2.22968
80;wait;100;3.78569e-05;2.151e-05;0.000292627
80;boundary;100;0.00502475;0.00287863;0.0085687
80;calc iter;100;2.32216;1.53919;3.15242
80;calc total;1;236.041;236.041;236.041
80;total;1;324.411;324.411;324.411
81;initialize;1;78.3591;78.3591;78.3591
81;async;100;1.27313;0.0019892;2.43372
81;inner;100;1.03133;0.68737;2.22686
81;wait;100;3.44361e-05;1.891e-05;0.000327456
81;boundary;100;0.00486659;0.00285428;0.00899672
81;calc iter;100;2.30936;1.58744;3.14876
81;calc total;1;236.041;236.041;236.041
81;total;1;324.508;324.508;324.508
82;initialize;1;78.2889;78.2889;78.2889
82;async;100;1.18743;0.00248866;2.43109
82;inner;100;1.09942;0.663599;2.23391
82;wait;100;3.66652e-05;2.142e-05;0.000248917
82;boundary;100;0.0056956;0.00288815;0.00872307
82;calc iter;100;2.29258;1.53606;3.1452
82;calc total;1;236.041;236.041;236.041
82;total;1;324.438;324.438;324.438
83;initialize;1;78.359;78.359;78.359
83;async;100;1.2329;0.00271008;2.30478
83;inner;100;1.03576;0.672763;2.23387
83;wait;100;5.16632e-05;3.051e-05;0.000168078
83;boundary;100;0.00666459;0.003153;0.0108539
83;calc iter;100;2.27537;1.65681;2.99196
83;calc total;1;236.041;236.041;236.041
83;total;1;324.508;324.508;324.508
84;initialize;1;78.1263;78.1263;78.1263
84;async;100;1.25966;0.00220213;2.09277
84;inner;100;1.00103;0.670975;2.23073
84;wait;100;4.87754e-05;2.673e-05;0.000236507
84;boundary;100;0.00675433;0.00318404;0.011894
84;calc iter;100;2.26749;1.24821;3.14594
84;calc total;1;236.041;236.041;236.041
84;total;1;324.276;324.276;324.276
85;initialize;1;78.1326;78.1326;78.1326
85;async;100;1.20253;0.00316304;2.06882
85;inner;100;1.07733;0.704853;2.22917
85;wait;100;3.92186e-05;2.548e-05;0.000330706
85;boundary;100;0.00564754;0.003479;0.00885426
85;calc iter;100;2.28556;1.84808;2.81117
85;calc total;1;236.041;236.041;236.041
85;total;1;324.282;324.282;324.282
86;initialize;1;78.2554;78.2554;78.2554
86;async;100;1.2574;0.00162281;2.0637
86;inner;100;1.03778;0.698097;2.23408
86;wait;100;3.49055e-05;1.927e-05;0.000189427
86;boundary;100;0.00471873;0.00325495;0.00681285
86;calc iter;100;2.29994;1.87091;2.78972
86;calc total;1;236.041;236.041;236.041
86;total;1;324.405;324.405;324.405
87;initialize;1;78.1584;78.1584;78.1584
87;async;100;1.31893;0.0025761;2.0587
87;inner;100;0.99173;0.654392;2.23326
87;wait;100;3.75709e-05;2.238e-05;0.000171938
87;boundary;100;0.00507398;0.00286922;0.0085561
87;calc iter;100;2.31577;1.84515;2.79865
87;calc total;1;236.041;236.041;236.041
87;total;1;324.308;324.308;324.308
88;initialize;1;78.1336;78.1336;78.1336
88;async;100;0.490379;0.00208487;1.04239
88;inner;100;1.83148;1.34753;2.24654
88;wait;100;4.20994e-05;1.9359e-05;0.000190768
88;boundary;100;0.00663356;0.0039703;0.00922378
88;calc iter;100;2.32854;1.87609;2.76956
88;calc total;1;236.041;236.041;236.041
88;total;1;324.283;324.283;324.283
89;initialize;1;78.4189;78.4189;78.4189
89;async;100;0.476798;0.00285541;1.05031
89;inner;100;1.8446;1.34786;2.24504
89;wait;100;4.39104e-05;2.3949e-05;0.000314246
89;boundary;100;0.00709632;0.00419944;0.01083
89;calc iter;100;2.32854;1.87118;2.78937
89;calc total;1;236.041;236.041;236.041
89;total;1;324.568;324.568;324.568
90;initialize;1;78.1598;78.1598;78.1598
90;async;100;0.473192;0.0034224;1.04225
90;inner;100;1.85077;1.35356;2.25015
90;wait;100;3.30653e-05;1.95e-05;0.000156998
90;boundary;100;0.00462467;0.00284256;0.0084853
90;calc iter;100;2.32862;1.89246;2.76735
90;calc total;1;236.041;236.041;236.041
90;total;1;324.309;324.309;324.309
91;initialize;1;78.0923;78.0923;78.0923
91;async;100;0.558646;0.000619683;1.65249
91;inner;100;1.76348;1.06738;2.25011
91;wait;100;5.01395e-05;2.3579e-05;0.000190917
91;boundary;100;0.00644252;0.0028807;0.0120509
91;calc iter;100;2.32862;1.20228;3.45278
91;calc total;1;236.041;236.041;236.041
91;total;1;324.242;324.242;324.242
92;initialize;1;78.4203;78.4203;78.4203
92;async;100;0.498414;0.00275599;1.16008
92;inner;100;1.82075;1.29739;2.24384
92;wait;100;6.19202e-05;3.2069e-05;0.000303976
92;boundary;100;0.00806193;0.00476202;0.0121151
92;calc iter;100;2.32729;1.94158;2.97328
92;calc total;1;236.041;236.041;236.041
92;total;1;324.568;324.568;324.568
93;initialize;1;78.3178;78.3178;78.3178
93;async;100;0.459438;0.00274553;0.860594
93;inner;100;1.86161;1.32752;2.24453
93;wait;100;4.85313e-05;2.55e-05;0.000188218
93;boundary;100;0.0070586;0.00344426;0.0118263
93;calc iter;100;2.32816;1.97715;2.67289
93;calc total;1;236.041;236.041;236.041
93;total;1;324.467;324.467;324.467
94;initialize;1;78.4191;78.4191;78.4191
94;async;100;0.457865;0.00277695;0.838778
94;inner;100;1.86621;1.33629;2.25067
94;wait;100;3.04869e-05;1.977e-05;0.000139278
94;boundary;100;0.00417599;0.00298718;0.005702
94;calc iter;100;2.32829;1.9747;2.65239
94;calc total;1;236.041;236.041;236.041
94;total;1;324.568;324.568;324.568
95;initialize;1;78.377;78.377;78.377
95;async;100;0.457846;0.00276505;0.840633
95;inner;100;1.86615;1.33721;2.2502
95;wait;100;3.41046e-05;2.1849e-05;0.000253616
95;boundary;100;0.00425404;0.00309571;0.00526127
95;calc iter;100;2.32829;1.97377;2.65437
95;calc total;1;236.041;236.041;236.041
95;total;1;324.526;324.526;324.526
96;initialize;1;78.16;78.16;78.16
96;async;100;1.25457;0.00399411;2.10981
96;inner;100;1.04752;0.680846;2.237
96;wait;100;3.65175e-05;2.29e-05;0.000209567
96;boundary;100;0.00474713;0.00312094;0.00843958
96;calc iter;100;2.30688;1.96194;2.80014
96;calc total;1;236.041;236.041;236.041
96;total;1;324.309;324.309;324.309
97;initialize;1;78.2781;78.2781;78.2781
97;async;100;1.22487;0.00396439;2.09214
97;inner;100;1.06424;0.65939;2.23664
97;wait;100;3.93518e-05;2.263e-05;0.000297216
97;boundary;100;0.00491538;0.00287842;0.00857925
97;calc iter;100;2.29407;2.04822;2.78415
97;calc total;1;236.041;236.041;236.041
97;total;1;324.427;324.427;324.427
98;initialize;1;78.3886;78.3886;78.3886
98;async;100;1.1593;0.00362465;1.90814
98;inner;100;1.11567;0.692909;2.24138
98;wait;100;3.63498e-05;2.24e-05;0.000197588
98;boundary;100;0.00586894;0.00313048;0.00806967
98;calc iter;100;2.28088;2.02396;2.63319
98;calc total;1;236.041;236.041;236.041
98;total;1;324.538;324.538;324.538
99;initialize;1;78.2628;78.2628;78.2628
99;async;100;1.16249;0.00361187;1.79221
99;inner;100;1.098;0.687218;2.24141
99;wait;100;4.77885e-05;2.6799e-05;0.000179398
99;boundary;100;0.00682891;0.00369864;0.00935411
99;calc iter;100;2.26736;2.11286;2.50095
99;calc total;1;236.041;236.041;236.041
99;total;1;324.412;324.412;324.412
100;initialize;1;78.4027;78.4027;78.4027
100;async;100;1.23721;0.00408758;1.92085
100;inner;100;1.02611;0.683026;2.23692
100;wait;100;4.50313e-05;2.242e-05;0.000216907
100;boundary;100;0.00687734;0.00350442;0.0105529
100;calc iter;100;2.27024;2.02527;2.64667
100;calc total;1;236.041;236.041;236.041
100;total;1;324.552;324.552;324.552
101;initialize;1;78.2335;78.2335;78.2335
101;async;100;1.21241;0.00354005;2.11291
101;inner;100;1.07074;0.69197;2.23587
101;wait;100;4.26413e-05;2.5689e-05;0.000306227
101;boundary;100;0.00623661;0.00337235;0.00912498
101;calc iter;100;2.28944;2.02661;2.82971
101;calc total;1;236.041;236.041;236.041
101;total;1;324.383;324.383;324.383
102;initialize;1;78.4192;78.4192;78.4192
102;async;100;1.24177;0.00251757;2.12283
102;inner;100;1.05756;0.679745;2.24104
102;wait;100;3.4408e-05;2.314e-05;0.000142208
102;boundary;100;0.00541743;0.00390278;0.00841128
102;calc iter;100;2.30479;2.01913;2.84665
102;calc total;1;236.041;236.041;236.041
102;total;1;324.568;324.568;324.568
103;initialize;1;78.133;78.133;78.133
103;async;100;1.28299;0.00297219;2.14432
103;inner;100;1.03099;0.65198;2.24004
103;wait;100;3.50895e-05;2.19e-05;0.000182337
103;boundary;100;0.00513575;0.00287558;0.00804411
103;calc iter;100;2.31916;1.9787;2.80686
103;calc total;1;236.041;236.041;236.041
103;total;1;324.282;324.282;324.282
104;initialize;1;78.4062;78.4062;78.4062
104;async;100;0.496758;0.00401825;1.19697
104;inner;100;1.82595;1.1128;2.24977
104;wait;100;6.03314e-05;3.148e-05;0.000195218
104;boundary;100;0.00761207;0.00316221;0.0105819
104;calc iter;100;2.33039;1.78349;2.86223
104;calc total;1;236.041;236.041;236.041
104;total;1;324.555;324.555;324.555
105;initialize;1;78.4193;78.4193;78.4193
105;async;100;0.482394;0.00361729;1.19667
105;inner;100;1.84084;1.11232;2.24917
105;wait;100;4.4776e-05;2.422e-05;0.000374995
105;boundary;100;0.00713145;0.00430612;0.00868027
105;calc iter;100;2.33042;1.78364;2.81277
105;calc total;1;236.041;236.041;236.041
105;total;1;324.568;324.568;324.568
106;initialize;1;78.4193;78.4193;78.4193
106;async;100;0.481416;0.00350245;1.1988
106;inner;100;1.84492;1.11459;2.25242
106;wait;100;2.81009e-05;1.868e-05;8.9809e-05
106;boundary;100;0.00418383;0.00273702;0.00504242
106;calc iter;100;2.33055;1.78964;2.81249
106;calc total;1;236.041;236.041;236.041
106;total;1;324.568;324.568;324.568
107;initialize;1;78.3961;78.3961;78.3961
107;async;100;0.47992;0.00344866;1.19748
107;inner;100;1.84596;1.11726;2.25176
107;wait;100;3.94408e-05;2.5449e-05;0.000160438
107;boundary;100;0.00459284;0.00320016;0.00661745
107;calc iter;100;2.33052;1.78772;2.81298
107;calc total;1;236.041;236.041;236.041
107;total;1;324.545;324.545;324.545
108;initialize;1;78.41;78.41;78.41
108;async;100;0.506551;0.00305524;1.43352
108;inner;100;1.81634;1.05049;2.25001
108;wait;100;4.34633e-05;2.311e-05;0.000345746
108;boundary;100;0.0058086;0.00340034;0.00903655
108;calc iter;100;2.32874;1.76493;2.87054
108;calc total;1;236.041;236.041;236.041
108;total;1;324.559;324.559;324.559
109;initialize;1;78.0334;78.0334;78.0334
109;async;100;0.507492;0.00368226;1.4426
109;inner;100;1.81358;1.04834;2.24979
109;wait;100;5.45143e-05;2.908e-05;0.000253547
109;boundary;100;0.0074615;0.00432201;0.0120801
109;calc iter;100;2.32859;1.75967;2.88081
109;calc total;1;236.041;236.041;236.041
109;total;1;324.183;324.183;324.183
110;initialize;1;78.4191;78.4191;78.4191
110;async;100;0.505243;0.00250559;1.47874
110;inner;100;1.81759;1.04787;2.25246
110;wait;100;3.57375e-05;1.813e-05;0.000141058
110;boundary;100;0.00562787;0.00328659;0.00882716
110;calc iter;100;2.3285;1.77147;2.91843
110;calc total;1;236.041;236.041;236.041
110;total;1;324.568;324.568;324.568
111;initialize;1;78.0335;78.0335;78.0335
111;async;100;0.607274;0.00304303;2.08252
111;inner;100;1.71128;0.675407;2.25241
111;wait;100;4.60976e-05;2.2089e-05;0.000101839
111;boundary;100;0.00586164;0.00339532;0.0120147
111;calc iter;100;2.32446;1.82068;2.91073
111;calc total;1;236.041;236.041;236.041
111;total;1;324.183;324.183;324.183
112;initialize;1;78.4037;78.4037;78.4037
112;async;100;1.21651;0.00363612;2.08753
112;inner;100;1.09164;0.660556;2.23413
112;wait;100;3.77735e-05;2.253e-05;0.000327496
112;boundary;100;0.00488715;0.00311374;0.00856564
112;calc iter;100;2.31307;1.78488;2.87387
112;calc total;1;236.041;236.041;236.041
112;total;1;324.553;324.553;324.553
113;initialize;1;78.2603;78.2603;78.2603
113;async;100;1.19306;0.00350485;1.98919
113;inner;100;1.09543;0.668737;2.22914
113;wait;100;3.5562e-05;1.874e-05;0.000287556
113;boundary;100;0.00526859;0.0028587;0.00862759
113;calc iter;100;2.29379;1.77457;2.85083
113;calc total;1;236.041;236.041;236.041
113;total;1;324.41;324.41;324.41
114;initialize;1;78.4109;78.4109;78.4109
114;async;100;1.12311;0.00364577;1.97808
114;inner;100;1.14709;0.681095;2.23589
114;wait;100;3.53217e-05;2.23e-05;0.000139848
114;boundary;100;0.00634934;0.00288918;0.00871574
114;calc iter;100;2.27659;2.06659;2.69434
114;calc total;1;236.041;236.041;236.041
114;total;1;324.561;324.561;324.561
115;initialize;1;78.1598;78.1598;78.1598
115;async;100;1.1447;0.00354392;1.67087
115;inner;100;1.10603;0.674429;2.23506
115;wait;100;4.76947e-05;2.6069e-05;0.000150409
115;boundary;100;0.0070421;0.00349466;0.0105634
115;calc iter;100;2.25782;2.03513;2.52435
115;calc total;1;236.041;236.041;236.041
115;total;1;324.309;324.309;324.309
116;initialize;1;78.4152;78.4152;78.4152
116;async;100;1.19806;0.00401348;2.26744
116;inner;100;1.06097;0.682614;2.23154
116;wait;100;4.85389e-05;2.514e-05;0.000181948
116;boundary;100;0.0072214;0.00352441;0.0137647
116;calc iter;100;2.2663;1.69617;3.01454
116;calc total;1;236.041;236.041;236.041
116;total;1;324.564;324.564;324.564
117;initialize;1;78.0995;78.0995;78.0995
117;async;100;1.15009;0.00411654;2.22434
117;inner;100;1.12184;0.700139;2.23065
117;wait;100;4.85012e-05;2.554e-05;0.000322156
117;boundary;100;0.0062456;0.00351423;0.00873274
117;calc iter;100;2.27822;1.64897;3.02746
117;calc total;1;236.041;236.041;236.041
117;total;1;324.248;324.248;324.248
118;initialize;1;78.4143;78.4143;78.4143
118;async;100;1.19466;0.00268834;2.22101
118;inner;100;1.09197;0.685961;2.23505
118;wait;100;3.32748e-05;2.0769e-05;0.000168398
118;boundary;100;0.00524418;0.00353073;0.0107412
118;calc iter;100;2.29192;1.69011;2.94702
118;calc total;1;236.041;236.041;236.041
118;total;1;324.563;324.563;324.563
119;initialize;1;78.36;78.36;78.36
119;async;100;1.25181;0.00411549;2.23987
119;inner;100;1.04709;0.660401;2.23516
119;wait;100;3.27558e-05;2.1109e-05;0.000137758
119;boundary;100;0.00489748;0.00275016;0.00866533
119;calc iter;100;2.30384;1.6859;2.94226
119;calc total;1;236.041;236.041;236.041
119;total;1;324.509;324.509;324.509
120;initialize;1;78.4096;78.4096;78.4096
120;async;100;0.524348;0.00304642;1.19774
120;inner;100;1.78957;1.08947;2.24492
120;wait;100;6.55758e-05;2.178e-05;0.000253336
120;boundary;100;0.00765044;0.00307247;0.0119727
120;calc iter;100;2.32164;1.66444;2.99888
120;calc total;1;236.041;236.041;236.041
120;total;1;324.559;324.559;324.559
121;initialize;1;78.3431;78.3431;78.3431
121;async;100;0.489029;0.00269094;1.19833
121;inner;100;1.82473;1.08921;2.24358
121;wait;100;4.44202e-05;2.5849e-05;0.000356675
121;boundary;100;0.00774259;0.00408064;0.0106925
121;calc iter;100;2.32155;1.64476;3.01876
121;calc total;1;236.041;236.041;236.041
121;total;1;324.492;324.492;324.492
122;initialize;1;78.3902;78.3902;78.3902
122;async;100;0.476575;0.0024325;1.20344
122;inner;100;1.83989;1.08689;2.247
122;wait;100;3.17758e-05;1.933e-05;0.000102629
122;boundary;100;0.00514402;0.00301898;0.00681664
122;calc iter;100;2.32164;1.66629;2.99736
122;calc total;1;236.041;236.041;236.041
122;total;1;324.539;324.539;324.539
123;initialize;1;78.2619;78.2619;78.2619
123;async;100;0.51016;0.000561863;2.27046
123;inner;100;1.80591;0.662267;2.2463
123;wait;100;3.84068e-05;2.1659e-05;0.000137628
123;boundary;100;0.00552111;0.00327573;0.0119803
123;calc iter;100;2.32163;1.39815;3.51171
123;calc total;1;236.041;236.041;236.041
123;total;1;324.411;324.411;324.411
124;initialize;1;78.4191;78.4191;78.4191
124;async;100;0.499009;0.00346523;1.90601
124;inner;100;1.81181;1.05288;2.24435
124;wait;100;5.56014e-05;2.7569e-05;0.000222327
124;boundary;100;0.00753291;0.00455759;0.0119671
124;calc iter;100;2.31841;1.35478;3.7298
124;calc total;1;236.041;236.041;236.041
124;total;1;324.568;324.568;324.568
125;initialize;1;78.0677;78.0677;78.0677
125;async;100;0.452656;0.0028969;1.04286
125;inner;100;1.86096;1.19264;2.24354
125;wait;100;4.605e-05;1.7559e-05;0.000352216
125;boundary;100;0.00672721;0.00343833;0.00899373
125;calc iter;100;2.32039;1.98316;2.86599
125;calc total;1;236.041;236.041;236.041
125;total;1;324.217;324.217;324.217
126;initialize;1;78.4053;78.4053;78.4053
126;async;100;0.452189;0.00347482;1.02699
126;inner;100;1.86446;1.20477;2.24683
126;wait;100;2.59973e-05;1.76e-05;0.000119648
126;boundary;100;0.00394811;0.00304895;0.00578871
126;calc iter;100;2.32063;1.98691;2.8517
126;calc total;1;236.041;236.041;236.041
126;total;1;324.554;324.554;324.554
127;initialize;1;78.0652;78.0652;78.0652
127;async;100;0.451853;0.00351303;1.02823
127;inner;100;1.86469;1.20462;2.24625
127;wait;100;3.67055e-05;2.483e-05;0.000171528
127;boundary;100;0.0040483;0.00287297;0.00535456
127;calc iter;100;2.32063;1.98789;2.8526
127;calc total;1;236.041;236.041;236.041
127;total;1;324.214;324.214;324.214
128;initialize;1;78.4078;78.4078;78.4078
128;async;100;0.523857;0.00521838;1.39385
128;inner;100;1.77494;0.77748;2.32407
128;wait;100;6.0298e-05;2.8859e-05;0.000184128
128;boundary;100;0.00816277;0.00333647;0.00944112
128;calc iter;100;2.30702;1.68167;2.52274
128;calc total;1;236.041;236.041;236.041
128;total;1;324.557;324.557;324.557
129;initialize;1;78.4073;78.4073;78.4073
129;async;100;0.614683;0.00342363;1.40479
129;inner;100;1.67499;0.714637;2.30886
129;wait;100;5.01141e-05;2.802e-05;0.000288037
129;boundary;100;0.0076688;0.00340809;0.00869924
129;calc iter;100;2.2974;1.92553;2.43654
129;calc total;1;236.041;236.041;236.041
129;total;1;324.557;324.557;324.557
130;initialize;1;78.4076;78.4076;78.4076
130;async;100;0.614218;0.00522045;1.48408
130;inner;100;1.66418;0.688805;2.3176
130;wait;100;4.80317e-05;2.309e-05;0.000246668
130;boundary;100;0.00732034;0.0035976;0.00862133
130;calc iter;100;2.28577;1.96791;2.43421
130;calc total;1;236.041;236.041;236.041
130;total;1;324.557;324.557;324.557
131;initialize;1;78.4071;78.4071;78.4071
131;async;100;0.509891;0.000907079;1.18674
131;inner;100;1.75978;1.05281;2.32413
131;wait;100;6.19259e-05;3.937e-05;0.000181077
131;boundary;100;0.00825732;0.00540243;0.0101818
131;calc iter;100;2.27799;2.20428;2.36952
131;calc total;1;236.041;236.041;236.041
131;total;1;324.557;324.557;324.557
132;initialize;1;78.4084;78.4084;78.4084
132;async;100;0.578078;0.00525896;1.2619
132;inner;100;1.69148;0.950321;2.31056
132;wait;100;5.93614e-05;3.369e-05;0.000313396
132;boundary;100;0.00793116;0.00541581;0.0109595
132;calc iter;100;2.27755;2.2028;2.33731
132;calc total;1;236.041;236.041;236.041
132;total;1;324.557;324.557;324.557
133;initialize;1;78.4083;78.4083;78.4083
133;async;100;0.661434;0.00387042;1.53534
133;inner;100;1.61536;0.765624;2.30755
133;wait;100;4.96697e-05;3.3009e-05;0.000348136
133;boundary;100;0.00741288;0.00445276;0.00867939
133;calc iter;100;2.28426;2.09988;2.4936
133;calc total;1;236.041;236.041;236.041
133;total;1;324.557;324.557;324.557
134;initialize;1;78.2217;78.2217;78.2217
134;async;100;0.697995;0.00422097;1.90831
134;inner;100;1.59336;0.71306;2.31461
134;wait;100;5.2325e-05;2.9599e-05;0.000172878
134;boundary;100;0.00769977;0.00395805;0.00840086
134;calc iter;100;2.29911;2.06507;2.62536
134;calc total;1;236.041;236.041;236.041
134;total;1;324.371;324.371;324.371
135;initialize;1;78.4076;78.4076;78.4076
135;async;100;0.667124;0.00348274;2.11232
135;inner;100;1.63638;0.652959;2.31415
135;wait;100;5.06154e-05;2.093e-05;0.000180118
135;boundary;100;0.00697942;0.00285403;0.00829944
135;calc iter;100;2.31053;1.85976;2.79036
135;calc total;1;236.041;236.041;236.041
135;total;1;324.557;324.557;324.557
136;initialize;1;78.395;78.395;78.395
136;async;100;0.102888;0.00192935;1.12257
136;inner;100;2.21198;1.04183;2.36513
136;wait;100;6.2148e-05;3.409e-05;0.000201218
136;boundary;100;0.00808124;0.00470235;0.00909546
136;calc iter;100;2.32302;1.88319;2.79786
136;calc total;1;236.041;236.041;236.041
136;total;1;324.544;324.544;324.544
137;initialize;1;78.4085;78.4085;78.4085
137;async;100;0.0972027;0.00240645;1.12311
137;inner;100;2.21863;1.04245;2.36527
137;wait;100;4.87242e-05;2.591e-05;0.000324626
137;boundary;100;0.0071626;0.00427732;0.00857576
137;calc iter;100;2.32305;1.87806;2.79877
137;calc total;1;236.041;236.041;236.041
137;total;1;324.557;324.557;324.557
138;initialize;1;78.4084;78.4084;78.4084
138;async;100;0.096153;0.00088938;1.12415
138;inner;100;2.22228;1.0444;2.37
138;wait;100;3.36853e-05;2.153e-05;0.000163708
138;boundary;100;0.00465438;0.00282459;0.00688396
138;calc iter;100;2.32313;1.88026;2.79782
138;calc total;1;236.041;236.041;236.041
138;total;1;324.557;324.557;324.557
139;initialize;1;78.4083;78.4083;78.4083
139;async;100;0.0955139;0.00240195;1.12382
139;inner;100;2.22256;1.0451;2.36818
139;wait;100;4.02645e-05;2.128e-05;0.000269817
139;boundary;100;0.00500754;0.00289135;0.0070739
139;calc iter;100;2.32312;1.88049;2.7987
139;calc total;1;236.041;236.041;236.041
139;total;1;324.557;324.557;324.557
140;initialize;1;78.4083;78.4083;78.4083
140;async;100;0.103913;0.000564754;1.26098
140;inner;100;2.21063;0.920172;2.34768
140;wait;100;5.33147e-05;3.137e-05;0.000135408
140;boundary;100;0.00573521;0.00395494;0.00898761
140;calc iter;100;2.32034;1.91079;2.5482
140;calc total;1;236.041;236.041;236.041
140;total;1;324.558;324.558;324.558
141;initialize;1;78.2586;78.2586;78.2586
141;async;100;0.107519;0.0033777;1.27767
141;inner;100;2.20484;0.926218;2.34746
141;wait;100;6.67532e-05;3.4709e-05;0.000305306
141;boundary;100;0.00787725;0.00480275;0.00880307
141;calc iter;100;2.32031;1.9605;2.55697
141;calc total;1;236.041;236.041;236.041
141;total;1;324.408;324.408;324.408
142;initialize;1;78.3711;78.3711;78.3711
142;async;100;0.105422;0.000942249;1.33241
142;inner;100;2.20917;0.910035;2.34211
142;wait;100;3.72149e-05;2.3779e-05;0.000240378
142;boundary;100;0.00532783;0.00408621;0.00865614
142;calc iter;100;2.31996;1.93028;2.61344
142;calc total;1;236.041;236.041;236.041
142;total;1;324.52;324.52;324.52
143;initialize;1;78.4085;78.4085;78.4085
143;async;100;0.123033;0.00137749;1.86605
143;inner;100;2.18463;0.674391;2.3378
143;wait;100;4.82797e-05;2.419e-05;0.000165898
143;boundary;100;0.00552939;0.00305748;0.0105692
143;calc iter;100;2.31325;1.57885;2.99636
143;calc total;1;236.041;236.041;236.041
143;total;1;324.557;324.557;324.557
144;initialize;1;78.3673;78.3673;78.3673
144;async;100;0.628367;0.00484843;1.95686
144;inner;100;1.6603;0.712653;2.31498
144;wait;100;4.65925e-05;2.199e-05;0.000177588
144;boundary;100;0.00726208;0.00373883;0.00846712
144;calc iter;100;2.29598;1.53893;2.98665
144;calc total;1;236.041;236.041;236.041
144;total;1;324.516;324.516;324.516
145;initialize;1;78.3672;78.3672;78.3672
145;async;100;0.658975;0.00312433;1.88597
145;inner;100;1.6214;0.842626;2.31445
145;wait;100;5.09248e-05;3.239e-05;0.000314076
145;boundary;100;0.00738448;0.00431159;0.00848794
145;calc iter;100;2.28781;1.50003;2.84521
145;calc total;1;236.041;236.041;236.041
145;total;1;324.516;324.516;324.516
146;initialize;1;78.4085;78.4085;78.4085
146;async;100;0.649593;0.000727221;1.83774
146;inner;100;1.62472;0.835801;2.31942
146;wait;100;4.11184e-05;3.0099e-05;0.000151528
146;boundary;100;0.00740765;0.00478609;0.0083958
146;calc iter;100;2.28176;1.49979;2.80308
146;calc total;1;236.041;236.041;236.041
146;total;1;324.557;324.557;324.557
147;initialize;1;78.4082;78.4082;78.4082
147;async;100;0.580176;0.000708162;1.57724
147;inner;100;1.68334;0.947862;2.31904
147;wait;100;6.0664e-05;3.7299e-05;0.000276537
147;boundary;100;0.00807648;0.00480149;0.00902535
147;calc iter;100;2.27166;1.58007;2.72114
147;calc total;1;236.041;236.041;236.041
147;total;1;324.558;324.558;324.558
148;initialize;1;78.4084;78.4084;78.4084
148;async;100;0.577731;0.000983949;1.52324
148;inner;100;1.69215;1.01348;2.31645
148;wait;100;5.75722e-05;3.253e-05;0.000195197
148;boundary;100;0.00799858;0.00578608;0.00888827
148;calc iter;100;2.27794;1.93589;2.66816
148;calc total;1;236.041;236.041;236.041
148;total;1;324.557;324.557;324.557
149;initialize;1;78.287;78.287;78.287
149;async;100;0.64848;0.00216322;1.79108
149;inner;100;1.63259;0.768091;2.31579
149;wait;100;4.86891e-05;3.1599e-05;0.000321726
149;boundary;100;0.00742474;0.00534291;0.00843383
149;calc iter;100;2.28855;2.01489;2.71809
149;calc total;1;236.041;236.041;236.041
149;total;1;324.436;324.436;324.436
150;initialize;1;78.2587;78.2587;78.2587
150;async;100;0.655002;0.00414285;1.73717
150;inner;100;1.63218;0.733643;2.32039
150;wait;100;5.00753e-05;2.938e-05;0.000161178
150;boundary;100;0.00732006;0.00435408;0.00856996
150;calc iter;100;2.29456;1.57569;2.56606
150;calc total;1;236.041;236.041;236.041
150;total;1;324.408;324.408;324.408
151;initialize;1;78.134;78.134;78.134
151;async;100;0.619952;0.00595817;1.73996
151;inner;100;1.67676;0.678334;2.32002
151;wait;100;5.04306e-05;3.088e-05;0.000152828
151;boundary;100;0.00736535;0.00397376;0.00835503
151;calc iter;100;2.30413;1.69621;2.84027
151;calc total;1;236.041;236.041;236.041
151;total;1;324.283;324.283;324.283
152;initialize;1;78.2543;78.2543;78.2543
152;async;100;0.113704;0.000518014;0.56558
152;inner;100;2.1903;1.19281;2.35796
152;wait;100;7.08591e-05;3.011e-05;0.000298777
152;boundary;100;0.00842664;0.00470239;0.0108218
152;calc iter;100;2.3125;1.52401;2.6924
152;calc total;1;236.041;236.041;236.041
152;total;1;324.403;324.403;324.403
153;initialize;1;77.9697;77.9697;77.9697
153;async;100;0.0945899;0.0031294;0.417999
153;inner;100;2.21061;1.22009;2.36788
153;wait;100;4.86988e-05;3.368e-05;0.000313826
153;boundary;100;0.0080167;0.0060603;0.0089302
153;calc iter;100;2.31327;1.52141;2.54962
153;calc total;1;236.041;236.041;236.041
153;total;1;324.119;324.119;324.119
154;initialize;1;78.3709;78.3709;78.3709
154;async;100;0.0848745;0.000929959;0.372082
154;inner;100;2.22222;1.23175;2.37287
154;wait;100;3.82332e-05;2.354e-05;0.000142978
154;boundary;100;0.00659133;0.00386698;0.00832734
154;calc iter;100;2.31373;1.52838;2.51059
154;calc total;1;236.041;236.041;236.041
154;total;1;324.52;324.52;324.52
155;initialize;1;78.0244;78.0244;78.0244
155;async;100;0.0935636;0.00115129;0.652751
155;inner;100;2.21419;1.23374;2.37301
155;wait;100;4.20947e-05;2.84e-05;0.000186547
155;boundary;100;0.00608002;0.00387991;0.008939
155;calc iter;100;2.31388;1.51124;2.70045
155;calc total;1;236.041;236.041;236.041
155;total;1;324.174;324.174;324.174
156;initialize;1;78.3997;78.3997;78.3997
156;async;100;0.062928;0.000621903;0.494897
156;inner;100;2.24337;1.25446;2.36963
156;wait;100;6.12465e-05;3.654e-05;0.000228397
156;boundary;100;0.00816026;0.0045933;0.00893439
156;calc iter;100;2.31452;1.53763;2.53527
156;calc total;1;236.041;236.041;236.041
156;total;1;324.549;324.549;324.549
157;initialize;1;78.1895;78.1895;78.1895
157;async;100;0.0602911;0.00356264;0.484133
157;inner;100;2.2468;1.25216;2.36531
157;wait;100;5.58228e-05;3.282e-05;0.000323806
157;boundary;100;0.00739603;0.00431182;0.00867141
157;calc iter;100;2.31454;1.53569;2.52228
157;calc total;1;236.041;236.041;236.041
157;total;1;324.338;324.338;324.338
158;initialize;1;78.4086;78.4086;78.4086
158;async;100;0.0583722;0.000459585;0.48323
158;inner;100;2.25102;1.25801;2.37385
158;wait;100;3.04745e-05;2.158e-05;0.000232238
158;boundary;100;0.005193;0.00285534;0.00768097
158;calc iter;100;2.31462;1.54121;2.52576
158;calc total;1;236.041;236.041;236.041
158;total;1;324.557;324.557;324.557
159;initialize;1;77.9698;77.9698;77.9698
159;async;100;0.0583752;0.00089182;0.483901
159;inner;100;2.25104;1.25889;2.37355
159;wait;100;3.65508e-05;2.01e-05;0.000190578
159;boundary;100;0.00516905;0.00283037;0.01254
159;calc iter;100;2.31463;1.54151;2.52628
159;calc total;1;236.041;236.041;236.041
159;total;1;324.119;324.119;324.119
160;initialize;1;78.4069;78.4069;78.4069
160;async;100;0.47788;0.00303929;0.898418
160;inner;100;1.8244;0.775079;2.30914
160;wait;100;5.22697e-05;2.9749e-05;0.000206808
160;boundary;100;0.00746818;0.0043277;0.00825826
160;calc iter;100;2.3098;1.39809;2.38707
160;calc total;1;236.041;236.041;236.041
160;total;1;324.557;324.557;324.557
161;initialize;1;78.0012;78.0012;78.0012
161;async;100;0.56601;0.00270362;1.07721
161;inner;100;1.73065;0.875828;2.30702
161;wait;100;5.67514e-05;2.978e-05;0.000337016
161;boundary;100;0.0079286;0.00600222;0.00873151
161;calc iter;100;2.30464;1.95908;2.37053
161;calc total;1;236.041;236.041;236.041
161;total;1;324.15;324.15;324.15
162;initialize;1;78.2874;78.2874;78.2874
162;async;100;0.540032;0.00450456;0.98417
162;inner;100;1.75061;1.30123;2.31608
162;wait;100;4.38549e-05;3.2059e-05;0.000196808
162;boundary;100;0.00753434;0.005017;0.00866849
162;calc iter;100;2.29823;2.25884;2.35172
162;calc total;1;236.041;236.041;236.041
162;total;1;324.437;324.437;324.437
163;initialize;1;78.4085;78.4085;78.4085
163;async;100;0.439128;0.0024203;0.834719
163;inner;100;1.84238;1.41252;2.31831
163;wait;100;6.97364e-05;3.4889e-05;0.000164968
163;boundary;100;0.0082726;0.0064274;0.00909891
163;calc iter;100;2.28985;2.24481;2.36603
163;calc total;1;236.041;236.041;236.041
163;total;1;324.558;324.558;324.558
164;initialize;1;78.4082;78.4082;78.4082
164;async;100;0.457153;0.00610987;0.874709
164;inner;100;1.82526;1.41569;2.31291
164;wait;100;6.18215e-05;3.6229e-05;0.000295987
164;boundary;100;0.0083168;0.00751618;0.00895957
164;calc iter;100;2.29079;2.24509;2.3399
164;calc total;1;236.041;236.041;236.041
164;total;1;324.557;324.557;324.557
165;initialize;1;78.0536;78.0536;78.0536
165;async;100;0.559368;0.00412495;1.04295
165;inner;100;1.73229;1.24492;2.31208
165;wait;100;5.38748e-05;3.497e-05;0.000341156
165;boundary;100;0.00751125;0.00599583;0.00864361
165;calc iter;100;2.29923;2.26659;2.34437
165;calc total;1;236.041;236.041;236.041
165;total;1;324.203;324.203;324.203
166;initialize;1;78.4082;78.4082;78.4082
166;async;100;0.557997;0.00235321;1.04361
166;inner;100;1.73893;0.815971;2.31999
166;wait;100;5.6423e-05;2.813e-05;0.000237888
166;boundary;100;0.00784911;0.0043445;0.00834526
166;calc iter;100;2.30483;1.81351;2.36176
166;calc total;1;236.041;236.041;236.041
166;total;1;324.557;324.557;324.557
167;initialize;1;78.0538;78.0538;78.0538
167;async;100;0.487011;0.00420782;0.982496
167;inner;100;1.81902;0.706404;2.31691
167;wait;100;4.88644e-05;2.8229e-05;0.000189527
167;boundary;100;0.00746502;0.00397242;0.00828867
167;calc iter;100;2.31355;1.6929;2.37392
167;calc total;1;236.041;236.041;236.041
167;total;1;324.203;324.203;324.203
168;initialize;1;78.4085;78.4085;78.4085
168;async;100;0.0128212;0.00091337;0.272032
168;inner;100;2.29798;1.26751;2.36393
168;wait;100;6.21112e-05;3.22e-05;0.000349216
168;boundary;100;0.00831411;0.00473753;0.00942588
168;calc iter;100;2.31918;1.27455;2.40175
168;calc total;1;236.041;236.041;236.041
168;total;1;324.557;324.557;324.557
169;initialize;1;78.2876;78.2876;78.2876
169;async;100;0.00949086;0.000827;0.266024
169;inner;100;2.30306;1.26727;2.36455
169;wait;100;5.06513e-05;3.257e-05;0.000203518
169;boundary;100;0.00660988;0.00425864;0.00805342
169;calc iter;100;2.31922;1.27673;2.39457
169;calc total;1;236.041;236.041;236.041
169;total;1;324.437;324.437;324.437
170;initialize;1;78.4082;78.4082;78.4082
170;async;100;0.00641394;0.000982919;0.26575
170;inner;100;2.30683;1.27175;2.36978
170;wait;100;3.22372e-05;2.346e-05;0.000136179
170;boundary;100;0.00596971;0.00285276;0.0075849
170;calc iter;100;2.31925;1.27582;2.40016
170;calc total;1;236.041;236.041;236.041
170;total;1;324.557;324.557;324.557
171;initialize;1;78.4082;78.4082;78.4082
171;async;100;0.00745425;0.000807991;0.266117
171;inner;100;2.30638;1.27257;2.37035
171;wait;100;3.89551e-05;1.87e-05;0.000168098
171;boundary;100;0.00537404;0.00284154;0.00825261
171;calc iter;100;2.31925;1.27782;2.40047
171;calc total;1;236.041;236.041;236.041
171;total;1;324.558;324.558;324.558
172;initialize;1;78.4083;78.4083;78.4083
172;async;100;0.0168;0.00108932;0.473623
172;inner;100;2.29469;1.21437;2.33765
172;wait;100;5.20396e-05;2.854e-05;0.000285246
172;boundary;100;0.00711008;0.00390375;0.0087064
172;calc iter;100;2.31866;1.69192;2.39579
172;calc total;1;236.041;236.041;236.041
172;total;1;324.557;324.557;324.557
173;initialize;1;78.1942;78.1942;78.1942
173;async;100;0.0108887;0.00257968;0.125765
173;inner;100;2.29802;1.44643;2.33999
173;wait;100;5.47966e-05;2.9659e-05;0.000232037
173;boundary;100;0.00730413;0.00500783;0.00894356
173;calc iter;100;2.31627;1.50858;2.37695
173;calc total;1;236.041;236.041;236.041
173;total;1;324.343;324.343;324.343
174;initialize;1;78.4083;78.4083;78.4083
174;async;100;0.00669214;0.000525184;0.113003
174;inner;100;2.30392;1.47862;2.34387
174;wait;100;3.54342e-05;2.408e-05;0.000141309
174;boundary;100;0.00541322;0.00441421;0.00864324
174;calc iter;100;2.31606;1.53372;2.38412
174;calc total;1;236.041;236.041;236.041
174;total;1;324.558;324.558;324.558
175;initialize;1;78.2235;78.2235;78.2235
175;async;100;0.00650724;0.000488565;0.116194
175;inner;100;2.30362;1.49169;2.34467
175;wait;100;5.01674e-05;2.816e-05;0.000227807
175;boundary;100;0.00558213;0.0045254;0.0107404
175;calc iter;100;2.31576;1.55292;2.3837
175;calc total;1;236.041;236.041;236.041
175;total;1;324.373;324.373;324.373
176;initialize;1;78.4085;78.4085;78.4085
176;async;100;0.858718;0.00523662;1.45238
176;inner;100;1.44159;0.668783;2.31574
176;wait;100;5.66333e-05;3.329e-05;0.000331676
176;boundary;100;0.00661378;0.00387019;0.00850967
176;calc iter;100;2.30698;1.81703;2.44183
176;calc total;1;236.041;236.041;236.041
176;total;1;324.558;324.558;324.558
177;initialize;1;78.086;78.086;78.086
177;async;100;0.928731;0.00323251;1.52208
177;inner;100;1.36075;0.719699;2.3126
177;wait;100;4.32014e-05;2.041e-05;0.000313876
177;boundary;100;0.00651889;0.00343838;0.00868418
177;calc iter;100;2.29605;2.17068;2.41583
177;calc total;1;236.041;236.041;236.041
177;total;1;324.235;324.235;324.235
178;initialize;1;78.408;78.408;78.408
178;async;100;0.738775;0.00378439;1.39775
178;inner;100;1.54001;0.939918;2.31999
178;wait;100;4.74082e-05;2.8239e-05;0.000232837
178;boundary;100;0.00713588;0.00447914;0.0126507
178;calc iter;100;2.28597;2.12178;2.39233
178;calc total;1;236.041;236.041;236.041
178;total;1;324.557;324.557;324.557
179;initialize;1;78.1311;78.1311;78.1311
179;async;100;0.791861;0.00480677;1.4873
179;inner;100;1.48108;0.884663;2.3191
179;wait;100;5.30443e-05;2.841e-05;0.000165268
179;boundary;100;0.00793672;0.00444818;0.0111468
179;calc iter;100;2.28093;2.18979;2.44919
179;calc total;1;236.041;236.041;236.041
179;total;1;324.28;324.28;324.28
180;initialize;1;78.4082;78.4082;78.4082
180;async;100;0.803185;0.00368411;1.53533
180;inner;100;1.47224;0.846682;2.31556
180;wait;100;5.81025e-05;3.242e-05;0.000243147
180;boundary;100;0.00797616;0.00470269;0.011909
180;calc iter;100;2.28346;2.17957;2.41375
180;calc total;1;236.041;236.041;236.041
180;total;1;324.557;324.557;324.557
181;initialize;1;78.1316;78.1316;78.1316
181;async;100;0.746625;0.00359174;1.45035
181;inner;100;1.53765;0.888737;2.31326
181;wait;100;4.29748e-05;2.962e-05;0.000311597
181;boundary;100;0.00681897;0.00430521;0.00843998
181;calc iter;100;2.29114;2.18738;2.35962
181;calc total;1;236.041;236.041;236.041
181;total;1;324.281;324.281;324.281
182;initialize;1;78.4083;78.4083;78.4083
182;async;100;0.920836;0.00395317;1.5985
182;inner;100;1.37115;0.710251;2.31963
182;wait;100;4.36075e-05;2.807e-05;0.000153259
182;boundary;100;0.00662765;0.00352157;0.00842699
182;calc iter;100;2.29866;2.22359;2.42005
182;calc total;1;236.041;236.041;236.041
182;total;1;324.557;324.557;324.557
183;initialize;1;78.2029;78.2029;78.2029
183;async;100;0.839568;0.00297181;1.4825
183;inner;100;1.46056;0.666599;2.31892
183;wait;100;4.2835e-05;2.712e-05;0.000228827
183;boundary;100;0.00699101;0.00377812;0.00845103
183;calc iter;100;2.30717;1.79441;2.44445
183;calc total;1;236.041;236.041;236.041
183;total;1;324.352;324.352;324.352
184;initialize;1;78.4085;78.4085;78.4085
184;async;100;0.190174;0.00324689;0.606982
184;inner;100;2.11976;1.22135;2.3386
184;wait;100;6.67643e-05;5.2009e-05;0.000193297
184;boundary;100;0.00880269;0.00707487;0.0121125
184;calc iter;100;2.31881;1.8392;2.47462
184;calc total;1;236.041;236.041;236.041
184;total;1;324.557;324.557;324.557
185;initialize;1;78.4085;78.4085;78.4085
185;async;100;0.164804;0.0031694;0.571816
185;inner;100;2.1461;1.2322;2.35383
185;wait;100;4.83335e-05;3.312e-05;0.000499025
185;boundary;100;0.00813109;0.00653831;0.00874396
185;calc iter;100;2.31909;1.81153;2.37753
185;calc total;1;236.041;236.041;236.041
185;total;1;324.557;324.557;324.557
186;initialize;1;78.4085;78.4085;78.4085
186;async;100;0.152389;0.0013796;0.558792
186;inner;100;2.16061;1.24126;2.35907
186;wait;100;3.49538e-05;2.396e-05;0.000121299
186;boundary;100;0.0063623;0.00417735;0.00747481
186;calc iter;100;2.3194;1.80519;2.38023
186;calc total;1;236.041;236.041;236.041
186;total;1;324.557;324.557;324.557
187;initialize;1;78.3157;78.3157;78.3157
187;async;100;0.155069;0.00164601;0.558321
187;inner;100;2.15926;1.24236;2.35943
187;wait;100;3.59593e-05;2.625e-05;0.000254727
187;boundary;100;0.0051761;0.00393788;0.00762655
187;calc iter;100;2.31955;1.80465;2.38373
187;calc total;1;236.041;236.041;236.041
187;total;1;324.465;324.465;324.465
188;initialize;1;78.2823;78.2823;78.2823
188;async;100;0.132228;0.00105087;0.540749
188;inner;100;2.17968;1.25216;2.3636
188;wait;100;5.64455e-05;3.7519e-05;0.000305427
188;boundary;100;0.0079293;0.00476285;0.00882561
188;calc iter;100;2.31989;1.79773;2.39618
188;calc total;1;236.041;236.041;236.041
188;total;1;324.431;324.431;324.431
189;initialize;1;78.4084;78.4084;78.4084
189;async;100;0.132322;0.00277162;0.541399
189;inner;100;2.18053;1.25103;2.3624
189;wait;100;5.92757e-05;3.995e-05;0.000413386
189;boundary;100;0.00702247;0.00423881;0.00866396
189;calc iter;100;2.31993;1.79671;2.39518
189;calc total;1;236.041;236.041;236.041
189;total;1;324.557;324.557;324.557
190;initialize;1;78.202;78.202;78.202
190;async;100;0.133368;0.0014161;0.541657
190;inner;100;2.18251;1.25739;2.36745
190;wait;100;2.96024e-05;1.9959e-05;0.000149669
190;boundary;100;0.00412057;0.00281695;0.00697219
190;calc iter;100;2.32003;1.80189;2.38143
190;calc total;1;236.041;236.041;236.041
190;total;1;324.352;324.352;324.352
191;initialize;1;78.2027;78.2027;78.2027
191;async;100;0.132409;0.00184609;0.540215
191;inner;100;2.18327;1.2586;2.36746
191;wait;100;3.96682e-05;2.235e-05;0.000168558
191;boundary;100;0.00430012;0.00289047;0.00698562
191;calc iter;100;2.32002;1.80173;2.381
191;calc total;1;236.041;236.041;236.041
191;total;1;324.352;324.352;324.352
192;initialize;1;78.4085;78.4085;78.4085
192;async;100;0.698131;0.00345375;1.39825
192;inner;100;1.60933;0.68879;2.31526
192;wait;100;4.6179e-05;2.59e-05;0.000177868
192;boundary;100;0.00682066;0.00379436;0.00826602
192;calc iter;100;2.31433;2.09087;2.37052
192;calc total;1;236.041;236.041;236.041
192;total;1;324.557;324.557;324.557
193;initialize;1;78;78;78
193;async;100;0.77018;0.00320904;1.39402
193;inner;100;1.52327;0.697543;2.31368
193;wait;100;4.85231e-05;1.988e-05;0.000344506
193;boundary;100;0.00692665;0.00310824;0.00868963
193;calc iter;100;2.30043;1.88081;2.43376
193;calc total;1;236.041;236.041;236.041
193;total;1;324.149;324.149;324.149
194;initialize;1;78.4085;78.4085;78.4085
194;async;100;0.710469;0.000660123;1.37067
194;inner;100;1.57317;0.897265;2.3199
194;wait;100;4.79461e-05;2.942e-05;0.000281947
194;boundary;100;0.00696241;0.00447227;0.0086263
194;calc iter;100;2.29066;2.24442;2.35033
194;calc total;1;236.041;236.041;236.041
194;total;1;324.557;324.557;324.557
195;initialize;1;77.9713;77.9713;77.9713
195;async;100;0.635879;0.00468167;1.2294
195;inner;100;1.63552;1.06076;2.3189
195;wait;100;5.45876e-05;3.337e-05;0.000154848
195;boundary;100;0.00774006;0.00354271;0.00894528
195;calc iter;100;2.2792;2.19893;2.35911
195;calc total;1;236.041;236.041;236.041
195;total;1;324.12;324.12;324.12
196;initialize;1;78.1144;78.1144;78.1144
196;async;100;0.619785;0.000809331;1.2279
196;inner;100;1.65127;1.05366;2.31806
196;wait;100;5.894e-05;3.274e-05;0.000275637
196;boundary;100;0.0079575;0.00463611;0.00906175
196;calc iter;100;2.27907;2.21097;2.35542
196;calc total;1;236.041;236.041;236.041
196;total;1;324.263;324.263;324.263
197;initialize;1;78.1284;78.1284;78.1284
197;async;100;0.67042;0.00329593;1.3538
197;inner;100;1.60805;0.921481;2.31512
197;wait;100;4.70572e-05;3.07e-05;0.000351526
197;boundary;100;0.00730698;0.00592778;0.0083886
197;calc iter;100;2.28583;2.21505;2.36454
197;calc total;1;236.041;236.041;236.041
197;total;1;324.277;324.277;324.277
198;initialize;1;78.1606;78.1606;78.1606
198;async;100;0.777836;0.00131522;1.38625
198;inner;100;1.51033;0.734369;2.32088
198;wait;100;4.8482e-05;3.015e-05;0.000170178
198;boundary;100;0.00754324;0.00434669;0.0086276
198;calc iter;100;2.29576;1.98254;2.3742
198;calc total;1;236.041;236.041;236.041
198;total;1;324.31;324.31;324.31
199;initialize;1;78.4084;78.4084;78.4084
199;async;100;0.686927;0.00376525;1.42099
199;inner;100;1.61295;0.679547;2.32144
199;wait;100;4.80259e-05;2.7849e-05;0.000258917
199;boundary;100;0.00671447;0.00396391;0.00826867
199;calc iter;100;2.30665;1.82804;2.39589
199;calc total;1;236.041;236.041;236.041
199;total;1;324.557;324.557;324.557
200;initialize;1;78.4086;78.4086;78.4086
200;async;100;0.0671762;0.00213447;0.664104
200;inner;100;2.24013;0.917073;2.33513
200;wait;100;6.56701e-05;3.69e-05;0.000525954
200;boundary;100;0.00827386;0.00448131;0.00920049
200;calc iter;100;2.31565;1.5857;2.38298
200;calc total;1;236.041;236.041;236.041
200;total;1;324.558;324.558;324.558
201;initialize;1;78.1126;78.1126;78.1126
201;async;100;0.059025;0.00331113;0.656788
201;inner;100;2.2492;0.916446;2.34406
201;wait;100;4.3978e-05;2.637e-05;0.000187468
201;boundary;100;0.00738515;0.00441461;0.00853332
201;calc iter;100;2.31566;1.57768;2.38976
201;calc total;1;236.041;236.041;236.041
201;total;1;324.262;324.262;324.262
202;initialize;1;78.4085;78.4085;78.4085
202;async;100;0.0575682;0.00122008;0.658201
202;inner;100;2.25336;0.918121;2.34865
202;wait;100;3.13292e-05;2.063e-05;0.000299366
202;boundary;100;0.00473772;0.00277411;0.00755207
202;calc iter;100;2.3157;1.57912;2.38741
202;calc total;1;236.041;236.041;236.041
202;total;1;324.557;324.557;324.557
203;initialize;1;78.1126;78.1126;78.1126
203;async;100;0.0568729;0.00154589;0.65695
203;inner;100;2.25373;0.918363;2.34873
203;wait;100;3.79532e-05;2.621e-05;0.000125859
203;boundary;100;0.00504425;0.00300172;0.00761883
203;calc iter;100;2.31568;1.57835;2.38776
203;calc total;1;236.041;236.041;236.041
203;total;1;324.262;324.262;324.262
204;initialize;1;78.3353;78.3353;78.3353
204;async;100;0.0583243;0.00148596;0.359755
204;inner;100;2.2449;0.879254;2.34313
204;wait;100;5.69193e-05;3.037e-05;0.000220048
204;boundary;100;0.00729481;0.0044394;0.00893777
204;calc iter;100;2.31057;1.16644;2.44304
204;calc total;1;236.041;236.041;236.041
204;total;1;324.484;324.484;324.484
205;initialize;1;78.4082;78.4082;78.4082
205;async;100;0.0577353;0.00328064;0.357541
205;inner;100;2.24442;0.875508;2.33501
205;wait;100;6.5281e-05;3.3439e-05;0.000539264
205;boundary;100;0.0077715;0.00585374;0.00914199
205;calc iter;100;2.31;1.16279;2.40403
205;calc total;1;236.041;236.041;236.041
205;total;1;324.557;324.557;324.557
206;initialize;1;78.4085;78.4085;78.4085
206;async;100;0.0559537;0.000525414;0.447473
206;inner;100;2.24868;0.866264;2.34554
206;wait;100;3.4744e-05;2.52e-05;0.000153989
206;boundary;100;0.00480527;0.00375111;0.00894447
206;calc iter;100;2.30947;1.16634;2.40087
206;calc total;1;236.041;236.041;236.041
206;total;1;324.557;324.557;324.557
207;initialize;1;78.4085;78.4085;78.4085
207;async;100;0.0586248;0.000963029;0.526018
207;inner;100;2.24493;0.830741;2.34464
207;wait;100;4.77418e-05;2.873e-05;0.000250657
207;boundary;100;0.00505322;0.00386674;0.0119526
207;calc iter;100;2.30866;1.1875;2.40045
207;calc total;1;236.041;236.041;236.041
207;total;1;324.557;324.557;324.557
208;initialize;1;78.2813;78.2813;78.2813
208;async;100;0.439736;0.00386464;0.757605
208;inner;100;1.86039;1.09029;2.31953
208;wait;100;4.83186e-05;2.972e-05;0.000185888
208;boundary;100;0.00757838;0.00472702;0.00843303
208;calc iter;100;2.30776;1.60208;2.42646
208;calc total;1;236.041;236.041;236.041
208;total;1;324.43;324.43;324.43
209;initialize;1;78.3974;78.3974;78.3974
209;async;100;0.521699;0.00398025;0.982464
209;inner;100;1.77528;1.31288;2.31859
209;wait;100;5.05139e-05;3.121e-05;0.000330696
209;boundary;100;0.007909;0.00684735;0.00837229
209;calc iter;100;2.30495;2.06263;2.37974
209;calc total;1;236.041;236.041;236.041
209;total;1;324.547;324.547;324.547
210;initialize;1;78.087;78.087;78.087
210;async;100;0.496579;0.000680972;0.99786
210;inner;100;1.79578;1.35373;2.32396
210;wait;100;4.32613e-05;3.236e-05;0.000137188
210;boundary;100;0.00766584;0.00440063;0.00842183
210;calc iter;100;2.30007;2.15265;2.37499
210;calc total;1;236.041;236.041;236.041
210;total;1;324.236;324.236;324.236
211;initialize;1;78.2811;78.2811;78.2811
211;async;100;0.41453;0.00100468;0.772463
211;inner;100;1.87005;1.52161;2.32313
211;wait;100;5.89569e-05;3.7019e-05;0.000236747
211;boundary;100;0.00826931;0.00462057;0.00890923
211;calc iter;100;2.29291;2.134;2.45324
211;calc total;1;236.041;236.041;236.041
211;total;1;324.43;324.43;324.43
212;initialize;1;78.0209;78.0209;78.0209
212;async;100;0.429011;0.00322628;0.78475
212;inner;100;1.86118;1.54857;2.31886
212;wait;100;5.89935e-05;3.3359e-05;0.000340427
212;boundary;100;0.00839523;0.00712895;0.0090079
212;calc iter;100;2.29865;2.21997;2.41405
212;calc total;1;236.041;236.041;236.041
212;total;1;324.17;324.17;324.17
213;initialize;1;78.2866;78.2866;78.2866
213;async;100;0.529699;0.00300639;0.997073
213;inner;100;1.76788;1.32149;2.31865
213;wait;100;4.50114e-05;3.088e-05;0.000172988
213;boundary;100;0.00754715;0.00585053;0.00848332
213;calc iter;100;2.30518;2.24583;2.39156
213;calc total;1;236.041;236.041;236.041
213;total;1;324.435;324.435;324.435
214;initialize;1;78.0028;78.0028;78.0028
214;async;100;0.521943;0.000713081;0.933071
214;inner;100;1.77962;0.93736;2.32288
214;wait;100;5.13051e-05;3.463e-05;0.000171938
214;boundary;100;0.00784088;0.00481643;0.00839525
214;calc iter;100;2.30946;1.79579;2.36666
214;calc total;1;236.041;236.041;236.041
214;total;1;324.152;324.152;324.152
215;initialize;1;78.3976;78.3976;78.3976
215;async;100;0.452524;0.00346213;0.774552
215;inner;100;1.85366;0.73286;2.3227
215;wait;100;4.70398e-05;2.8879e-05;0.000179338
215;boundary;100;0.00762151;0.00400281;0.0084834
215;calc iter;100;2.31385;1.38301;2.36693
215;calc total;1;236.041;236.041;236.041
215;total;1;324.546;324.546;324.546
216;initialize;1;78.0563;78.0563;78.0563
216;async;100;0.0233079;0.000707212;0.0788723
216;inner;100;2.28914;1.4338;2.33901
216;wait;100;6.74751e-05;5.2919e-05;0.000300866
216;boundary;100;0.00861678;0.00493367;0.0107868
216;calc iter;100;2.32114;1.46773;2.39847
216;calc total;1;236.041;236.041;236.041
216;total;1;324.205;324.205;324.205
217;initialize;1;78.4077;78.4077;78.4077
217;async;100;0.0207717;0.00305129;0.0727869
217;inner;100;2.29273;1.42655;2.33864
217;wait;100;4.40412e-05;3.168e-05;0.000327177
217;boundary;100;0.00772756;0.00595513;0.00838249
217;calc iter;100;2.32128;1.46025;2.38762
217;calc total;1;236.041;236.041;236.041
217;total;1;324.557;324.557;324.557
218;initialize;1;78.1626;78.1626;78.1626
218;async;100;0.0146656;0.000980529;0.0732275
218;inner;100;2.29914;1.42671;2.34347
218;wait;100;4.46803e-05;2.399e-05;0.000147769
218;boundary;100;0.00754593;0.0046082;0.00868764
218;calc iter;100;2.3214;1.44857;2.40535
218;calc total;1;236.041;236.041;236.041
218;total;1;324.311;324.311;324.311
219;initialize;1;78.2875;78.2875;78.2875
219;async;100;0.018524;0.00126301;0.0790499
219;inner;100;2.29554;1.41558;2.34301
219;wait;100;4.47577e-05;2.3629e-05;0.000180338
219;boundary;100;0.00740601;0.00368301;0.00855679
219;calc iter;100;2.32152;1.44526;2.38643
219;calc total;1;236.041;236.041;236.041
219;total;1;324.436;324.436;324.436
220;initialize;1;78.0241;78.0241;78.0241
220;async;100;0.0105959;0.00124691;0.154389
220;inner;100;2.30271;1.41154;2.35049
220;wait;100;6.06735e-05;2.79e-05;0.000314556
220;boundary;100;0.00817443;0.00409615;0.00888345
220;calc iter;100;2.32154;1.42394;2.46623
220;calc total;1;236.041;236.041;236.041
220;total;1;324.173;324.173;324.173
221;initialize;1;78.1611;78.1611;78.1611
221;async;100;0.00730518;0.00268945;0.0769094
221;inner;100;2.3073;1.41085;2.34928
221;wait;100;4.91461e-05;2.6349e-05;0.000204078
221;boundary;100;0.00692277;0.00427665;0.00856299
221;calc iter;100;2.32158;1.42052;2.41278
221;calc total;1;236.041;236.041;236.041
221;total;1;324.31;324.31;324.31
222;initialize;1;78.0841;78.0841;78.0841
222;async;100;0.00323601;0.000537584;0.0616193
222;inner;100;2.31188;1.4171;2.35334
222;wait;100;3.04527e-05;1.738e-05;0.000145058
222;boundary;100;0.00647789;0.00281597;0.00762923
222;calc iter;100;2.32163;1.42118;2.40507
222;calc total;1;236.041;236.041;236.041
222;total;1;324.233;324.233;324.233
223;initialize;1;78.4086;78.4086;78.4086
223;async;100;0.00377299;0.000501974;0.0751369
223;inner;100;2.31181;1.41689;2.35335
223;wait;100;3.65298e-05;2.522e-05;0.000219947
223;boundary;100;0.00599979;0.00289798;0.00778293
223;calc iter;100;2.32162;1.42202;2.409
223;calc total;1;236.041;236.041;236.041
223;total;1;324.557;324.557;324.557
224;initialize;1;78.0861;78.0861;78.0861
224;async;100;0.828967;0.00339828;1.38874
224;inner;100;1.47327;0.705314;2.3122
224;wait;100;4.58784e-05;2.652e-05;0.000194688
224;boundary;100;0.00685061;0.00392364;0.00840951
224;calc iter;100;2.30914;1.78841;2.40535
224;calc total;1;236.041;236.041;236.041
224;total;1;324.235;324.235;324.235
225;initialize;1;78.4084;78.4084;78.4084
225;async;100;0.909902;0.00371442;1.43376
225;inner;100;1.3821;0.709284;2.31158
225;wait;100;4.71251e-05;2.889e-05;0.000330826
225;boundary;100;0.00633546;0.00371346;0.00847535
225;calc iter;100;2.29839;1.87762;2.37818
225;calc total;1;236.041;236.041;236.041
225;total;1;324.557;324.557;324.557
226;initialize;1;78.0035;78.0035;78.0035
226;async;100;0.808349;0.00475901;1.42819
226;inner;100;1.47409;0.914119;2.3172
226;wait;100;3.81872e-05;2.6359e-05;0.000152278
226;boundary;100;0.00694877;0.00437478;0.00851179
226;calc iter;100;2.28943;2.21007;2.42222
226;calc total;1;236.041;236.041;236.041
226;total;1;324.153;324.153;324.153
227;initialize;1;78.4078;78.4078;78.4078
227;async;100;0.76286;0.00378952;1.25433
227;inner;100;1.50799;1.06288;2.31674
227;wait;100;5.45824e-05;3.0129e-05;0.000279277
227;boundary;100;0.00735005;0.00368634;0.00881286
227;calc iter;100;2.27826;2.148;2.34932
227;calc total;1;236.041;236.041;236.041
227;total;1;324.557;324.557;324.557
228;initialize;1;78.0862;78.0862;78.0862
228;async;100;0.764077;0.00432768;1.25478
228;inner;100;1.50415;1.0648;2.31246
228;wait;100;5.85064e-05;3.5489e-05;0.000292606
228;boundary;100;0.00763709;0.00588426;0.00893664
228;calc iter;100;2.27593;2.19057;2.4013
228;calc total;1;236.041;236.041;236.041
228;total;1;324.235;324.235;324.235
229;initialize;1;78.4082;78.4082;78.4082
229;async;100;0.830367;0.00302226;1.49583
229;inner;100;1.44877;0.850488;2.30956
229;wait;100;4.80216e-05;3.2419e-05;0.000315227
229;boundary;100;0.00716201;0.00612608;0.0083697
229;calc iter;100;2.28635;2.18381;2.4168
229;calc total;1;236.041;236.041;236.041
229;total;1;324.557;324.557;324.557
230;initialize;1;78.4077;78.4077;78.4077
230;async;100;0.903214;0.00376024;1.47362
230;inner;100;1.38569;0.726708;2.31738
230;wait;100;4.79209e-05;3.026e-05;0.000248057
230;boundary;100;0.00665029;0.00429662;0.00846406
230;calc iter;100;2.29561;1.88293;2.40709
230;calc total;1;236.041;236.041;236.041
230;total;1;324.557;324.557;324.557
231;initialize;1;78.4084;78.4084;78.4084
231;async;100;0.846103;0.00522735;1.4563
231;inner;100;1.45249;0.702351;2.31685
231;wait;100;4.50137e-05;2.767e-05;0.000131258
231;boundary;100;0.00680617;0.00431803;0.00838686
231;calc iter;100;2.30544;1.71511;2.41427
231;calc total;1;236.041;236.041;236.041
231;total;1;324.557;324.557;324.557
232;initialize;1;78.4084;78.4084;78.4084
232;async;100;0.110986;0.000693322;0.22978
232;inner;100;2.19423;1.39389;2.33088
232;wait;100;6.61819e-05;3.83e-05;0.000335356
232;boundary;100;0.00855486;0.0058741;0.0119737
232;calc iter;100;2.31384;1.55124;2.39241
232;calc total;1;236.041;236.041;236.041
232;total;1;324.557;324.557;324.557
233;initialize;1;78.4085;78.4085;78.4085
233;async;100;0.0814983;0.00273543;0.182863
233;inner;100;2.22458;1.40035;2.33533
233;wait;100;3.85295e-05;2.668e-05;0.000162858
233;boundary;100;0.00783703;0.00534825;0.00905332
233;calc iter;100;2.31396;1.48509;2.43151
233;calc total;1;236.041;236.041;236.041
233;total;1;324.557;324.557;324.557
234;initialize;1;78.1345;78.1345;78.1345
234;async;100;0.0774448;0.00114071;0.170013
234;inner;100;2.23141;1.40571;2.3383
234;wait;100;3.46362e-05;2.391e-05;0.000219398
234;boundary;100;0.00510919;0.00352564;0.0075896
234;calc iter;100;2.31401;1.46904;2.42641
234;calc total;1;236.041;236.041;236.041
234;total;1;324.284;324.284;324.284
235;initialize;1;78.255;78.255;78.255
235;async;100;0.0772462;0.00211286;0.168461
235;inner;100;2.23137;1.40615;2.33766
235;wait;100;3.79016e-05;2.8289e-05;0.000148268
235;boundary;100;0.00534143;0.00373579;0.00777766
235;calc iter;100;2.314;1.47165;2.42706
235;calc total;1;236.041;236.041;236.041
235;total;1;324.404;324.404;324.404
236;initialize;1;77.972;77.972;77.972
236;async;100;0.0789164;0.00181831;0.18195
236;inner;100;2.22831;1.39425;2.33149
236;wait;100;5.35148e-05;2.568e-05;0.000290306
236;boundary;100;0.00749894;0.00423752;0.00904269
236;calc iter;100;2.31478;1.51761;2.39192
236;calc total;1;236.041;236.041;236.041
236;total;1;324.121;324.121;324.121
237;initialize;1;78.3936;78.3936;78.3936
237;async;100;0.0728142;0.00297689;0.166413
237;inner;100;2.23479;1.39574;2.34225
237;wait;100;5.09243e-05;2.4929e-05;0.000314367
237;boundary;100;0.00708517;0.00477044;0.00876616
237;calc iter;100;2.31474;1.51348;2.3847
237;calc total;1;236.041;236.041;236.041
237;total;1;324.543;324.543;324.543
238;initialize;1;78.3384;78.3384;78.3384
238;async;100;0.0723803;0.000789381;0.159352
238;inner;100;2.23822;1.39714;2.34747
238;wait;100;2.87717e-05;1.941e-05;0.000151898
238;boundary;100;0.00427035;0.00277201;0.00732621
238;calc iter;100;2.3149;1.52362;2.39155
238;calc total;1;236.041;236.041;236.041
238;total;1;324.487;324.487;324.487
239;initialize;1;78.2257;78.2257;78.2257
239;async;100;0.0714527;0.00191619;0.160418
239;inner;100;2.23878;1.39921;2.34695
239;wait;100;3.7909e-05;2.281e-05;0.000173618
239;boundary;100;0.00460503;0.00313086;0.00813637
239;calc iter;100;2.31488;1.52268;2.39186
239;calc total;1;236.041;236.041;236.041
239;total;1;324.375;324.375;324.375
240;initialize;1;78.2255;78.2255;78.2255
240;async;100;0.819176;0.00303184;1.39693
240;inner;100;1.48022;0.671191;2.31483
240;wait;100;4.92093e-05;2.095e-05;0.000322227
240;boundary;100;0.00694323;0.00286049;0.00846042
240;calc iter;100;2.3064;1.76258;2.6235
240;calc total;1;236.041;236.041;236.041
240;total;1;324.374;324.374;324.374
241;initialize;1;78.4085;78.4085;78.4085
241;async;100;0.899345;0.00378524;1.71032
241;inner;100;1.38974;0.718924;2.31468
241;wait;100;4.42444e-05;2.171e-05;0.000201278
241;boundary;100;0.00687615;0.00374947;0.00861043
241;calc iter;100;2.29601;2.13071;2.66287
241;calc total;1;236.041;236.041;236.041
241;total;1;324.558;324.558;324.558
242;initialize;1;78.3306;78.3306;78.3306
242;async;100;0.706704;0.00379546;1.3864
242;inner;100;1.57187;0.946581;2.31962
242;wait;100;4.51962e-05;3.0129e-05;0.000135999
242;boundary;100;0.00723305;0.00460552;0.0109244
242;calc iter;100;2.28586;2.1046;2.47914
242;calc total;1;236.041;236.041;236.041
242;total;1;324.48;324.48;324.48
243;initialize;1;78.4085;78.4085;78.4085
243;async;100;0.767621;0.00287847;1.52637
243;inner;100;1.50513;0.883346;2.31918
243;wait;100;5.62826e-05;3.167e-05;0.000247917
243;boundary;100;0.00810003;0.00505961;0.00910831
243;calc iter;100;2.28092;2.17781;2.45873
243;calc total;1;236.041;236.041;236.041
243;total;1;324.557;324.557;324.557
244;initialize;1;78.1137;78.1137;78.1137
244;async;100;0.753105;0.00301953;1.53649
244;inner;100;1.52211;0.839931;2.31642
244;wait;100;6.35178e-05;3.863e-05;0.000184248
244;boundary;100;0.00814286;0.00591341;0.0140722
244;calc iter;100;2.28343;1.87793;2.5807
244;calc total;1;236.041;236.041;236.041
244;total;1;324.263;324.263;324.263
245;initialize;1;78.3687;78.3687;78.3687
245;async;100;0.713202;0.00279959;1.45469
245;inner;100;1.57092;0.88513;2.31538
245;wait;100;4.73287e-05;2.63e-05;0.000327446
245;boundary;100;0.00692002;0.00429033;0.0135202
245;calc iter;100;2.29109;2.09755;2.46171
245;calc total;1;236.041;236.041;236.041
245;total;1;324.518;324.518;324.518
246;initialize;1;78.0214;78.0214;78.0214
246;async;100;0.892551;0.00297762;1.6012
246;inner;100;1.39942;0.710482;2.32109
246;wait;100;4.32476e-05;2.414e-05;0.000164368
246;boundary;100;0.00662998;0.0034719;0.0140657
246;calc iter;100;2.29865;2.06522;2.52224
246;calc total;1;236.041;236.041;236.041
246;total;1;324.17;324.17;324.17
247;initialize;1;78.2802;78.2802;78.2802
247;async;100;0.792558;0.00296386;1.41811
247;inner;100;1.50745;0.667412;2.32009
247;wait;100;4.42906e-05;2.339e-05;0.000241697
247;boundary;100;0.00716048;0.00375368;0.00840602
247;calc iter;100;2.30721;1.80815;2.44148
247;calc total;1;236.041;236.041;236.041
247;total;1;324.429;324.429;324.429
248;initialize;1;78.4098;78.4098;78.4098
248;async;100;0.181457;0.00303225;0.600713
248;inner;100;2.12833;1.21664;2.33254
248;wait;100;7.18663e-05;5.3109e-05;0.000332696
248;boundary;100;0.00887039;0.00673912;0.0119267
248;calc iter;100;2.31873;1.82815;2.47797
248;calc total;1;236.041;236.041;236.041
248;total;1;324.558;324.558;324.558
249;initialize;1;78.4086;78.4086;78.4086
249;async;100;0.157725;0.00304719;0.561753
249;inner;100;2.15309;1.22943;2.34153
249;wait;100;4.3906e-05;3.063e-05;0.000198008
249;boundary;100;0.00818264;0.00605198;0.0138811
249;calc iter;100;2.31904;1.79874;2.44339
249;calc total;1;236.041;236.041;236.041
249;total;1;324.558;324.558;324.558
250;initialize;1;78.2551;78.2551;78.2551
250;async;100;0.144441;0.00282568;0.548615
250;inner;100;2.1684;1.24144;2.39367
250;wait;100;3.75703e-05;2.4179e-05;0.000145408
250;boundary;100;0.00649916;0.0041498;0.0114878
250;calc iter;100;2.31938;1.79514;2.46315
250;calc total;1;236.041;236.041;236.041
250;total;1;324.404;324.404;324.404
251;initialize;1;78.4086;78.4086;78.4086
251;async;100;0.147839;0.00290158;0.548029
251;inner;100;2.16627;1.24003;2.34721
251;wait;100;4.01186e-05;2.736e-05;0.000271217
251;boundary;100;0.0053565;0.00391941;0.00827874
251;calc iter;100;2.3195;1.79201;2.43427
251;calc total;1;236.041;236.041;236.041
251;total;1;324.558;324.558;324.558
252;initialize;1;78.0532;78.0532;78.0532
252;async;100;0.124883;0.00123382;0.534298
252;inner;100;2.18698;1.25065;2.3544
252;wait;100;5.42316e-05;3.475e-05;0.000202118
252;boundary;100;0.00793972;0.00478837;0.00881599
252;calc iter;100;2.31986;1.78978;2.42478
252;calc total;1;236.041;236.041;236.041
252;total;1;324.202;324.202;324.202
253;initialize;1;78.1931;78.1931;78.1931
253;async;100;0.12521;0.00376336;0.5359
253;inner;100;2.18759;1.25032;2.35935
253;wait;100;4.96899e-05;3.169e-05;0.000337066
253;boundary;100;0.00706523;0.00422004;0.00860246
253;calc iter;100;2.31992;1.79047;2.44914
253;calc total;1;236.041;236.041;236.041
253;total;1;324.343;324.343;324.343
254;initialize;1;78.0531;78.0531;78.0531
254;async;100;0.124542;0.000536504;0.536041
254;inner;100;2.191;1.25656;2.37002
254;wait;100;2.73557e-05;1.672e-05;0.000127299
254;boundary;100;0.00443759;0.00280725;0.0121584
254;calc iter;100;2.32001;1.79543;2.50175
254;calc total;1;236.041;236.041;236.041
254;total;1;324.202;324.202;324.202
255;initialize;1;78.1606;78.1606;78.1606
255;async;100;0.124899;0.002523;0.535493
255;inner;100;2.19046;1.25721;2.36123
255;wait;100;3.51675e-05;2.0719e-05;0.000224817
255;boundary;100;0.00460722;0.00292392;0.00842653
255;calc iter;100;2.32;1.79565;2.44752
255;calc total;1;236.041;236.041;236.041
255;total;1;324.31;324.31;324.31
256;initialize;1;78.7955;78.7955;78.7955
256;async;100;0.555051;0.00198388;1.12595
256;inner;100;1.74315;0.849943;2.32812
256;wait;100;6.07395e-05;3.37e-05;0.000184897
256;boundary;100;0.00839426;0.00431326;0.00939241
256;calc iter;100;2.30666;1.63577;2.37073
256;calc total;1;236.041;236.041;236.041
256;total;1;324.945;324.945;324.945
257;initialize;1;78.7954;78.7954;78.7954
257;async;100;0.668045;0.00245119;1.29707
257;inner;100;1.62207;0.716333;2.31533
257;wait;100;5.36362e-05;2.72e-05;0.000307335
257;boundary;100;0.00733802;0.00399749;0.00831621
257;calc iter;100;2.29751;1.93634;2.39684
257;calc total;1;236.041;236.041;236.041
257;total;1;324.945;324.945;324.945
258;initialize;1;78.7954;78.7954;78.7954
258;async;100;0.661694;0.00117158;1.33143
258;inner;100;1.6196;0.981888;2.32237
258;wait;100;4.22405e-05;3.3009e-05;0.000144188
258;boundary;100;0.00731674;0.00537287;0.00861944
258;calc iter;100;2.28866;2.22283;2.35901
258;calc total;1;236.041;236.041;236.041
258;total;1;324.945;324.945;324.945
259;initialize;1;78.7613;78.7613;78.7613
259;async;100;0.573989;0.00110362;1.21034
259;inner;100;1.6947;1.09757;2.32168
259;wait;100;5.33013e-05;3.0869e-05;0.000235266
259;boundary;100;0.0080366;0.00570998;0.0088185
259;calc iter;100;2.27679;2.19507;2.34628
259;calc total;1;236.041;236.041;236.041
259;total;1;324.911;324.911;324.911
260;initialize;1;78.7758;78.7758;78.7758
260;async;100;0.621111;0.002947;1.25116
260;inner;100;1.64722;1.1216;2.31062
260;wait;100;6.27258e-05;4.033e-05;0.000186177
260;boundary;100;0.00791256;0.00599319;0.01016
260;calc iter;100;2.27631;2.16603;2.38695
260;calc total;1;236.041;236.041;236.041
260;total;1;324.925;324.925;324.925
261;initialize;1;78.7369;78.7369;78.7369
261;async;100;0.70986;0.00302346;1.40349
261;inner;100;1.57116;0.929389;2.30959
261;wait;100;5.12153e-05;3.351e-05;0.000348304
261;boundary;100;0.00741519;0.00514513;0.00863721
261;calc iter;100;2.28848;2.18541;2.38319
261;calc total;1;236.041;236.041;236.041
261;total;1;324.886;324.886;324.886
262;initialize;1;78.7153;78.7153;78.7153
262;async;100;0.735493;0.00335605;1.34629
262;inner;100;1.5548;0.720139;2.32097
262;wait;100;5.52282e-05;3.0969e-05;0.000202657
262;boundary;100;0.00712992;0.00424294;0.00842604
262;calc iter;100;2.29748;1.93068;2.38475
262;calc total;1;236.041;236.041;236.041
262;total;1;324.864;324.864;324.864
263;initialize;1;78.7145;78.7145;78.7145
263;async;100;0.683357;0.00308734;1.31342
263;inner;100;1.61576;0.713632;2.3154
263;wait;100;5.02307e-05;3.0079e-05;0.000247916
263;boundary;100;0.00730708;0.00426864;0.00834916
263;calc iter;100;2.30648;1.62509;2.39123
263;calc total;1;236.041;236.041;236.041
263;total;1;324.864;324.864;324.864
264;initialize;1;78.712;78.712;78.712
264;async;100;0.0648805;0.000848397;0.167475
264;inner;100;2.24015;1.42904;2.33091
264;wait;100;6.24749e-05;2.9789e-05;0.000232196
264;boundary;100;0.00873525;0.0064788;0.0119684
264;calc iter;100;2.31383;1.45812;2.40793
264;calc total;1;236.041;236.041;236.041
264;total;1;324.861;324.861;324.861
265;initialize;1;78.712;78.712;78.712
265;async;100;0.0427178;0.00263836;0.117033
265;inner;100;2.26328;1.42844;2.35144
265;wait;100;4.64013e-05;3.254e-05;0.000324255
265;boundary;100;0.00790667;0.00612675;0.00859582
265;calc iter;100;2.31395;1.45404;2.3882
265;calc total;1;236.041;236.041;236.041
265;total;1;324.861;324.861;324.861
266;initialize;1;78.6964;78.6964;78.6964
266;async;100;0.040155;0.00128529;0.109384
266;inner;100;2.26872;1.42762;2.35586
266;wait;100;3.78541e-05;2.5579e-05;0.000159558
266;boundary;100;0.00524465;0.00397704;0.00756266
266;calc iter;100;2.31416;1.45788;2.39098
266;calc total;1;236.041;236.041;236.041
266;total;1;324.845;324.845;324.845
267;initialize;1;78.6965;78.6965;78.6965
267;async;100;0.0400209;0.0018508;0.120885
267;inner;100;2.26897;1.3793;2.35618
267;wait;100;3.60544e-05;2.641e-05;0.000167208
267;boundary;100;0.00560135;0.00391531;0.00792384
267;calc iter;100;2.31463;1.50414;2.38873
267;calc total;1;236.041;236.041;236.041
267;total;1;324.846;324.846;324.846
268;initialize;1;78.6765;78.6765;78.6765
268;async;100;0.0445838;0.000873876;0.127352
268;inner;100;2.26245;1.38114;2.35881
268;wait;100;7.22472e-05;3.449e-05;0.000225946
268;boundary;100;0.00798181;0.00435609;0.00905555
268;calc iter;100;2.31509;1.43134;2.39414
268;calc total;1;236.041;236.041;236.041
268;total;1;324.826;324.826;324.826
269;initialize;1;78.677;78.677;78.677
269;async;100;0.0393637;0.00344532;0.154746
269;inner;100;2.26811;1.3806;2.34872
269;wait;100;4.75597e-05;2.685e-05;0.000289936
269;boundary;100;0.00755247;0.00451337;0.00872146
269;calc iter;100;2.31508;1.43672;2.46622
269;calc total;1;236.041;236.041;236.041
269;total;1;324.826;324.826;324.826
270;initialize;1;78.676;78.676;78.676
270;async;100;0.0416212;0.000994443;0.0981534
270;inner;100;2.26886;1.38362;2.35748
270;wait;100;3.13834e-05;1.826e-05;0.000136578
270;boundary;100;0.00461308;0.00282289;0.00697402
270;calc iter;100;2.31513;1.42402;2.38843
270;calc total;1;236.041;236.041;236.041
270;total;1;324.826;324.826;324.826
271;initialize;1;78.6766;78.6766;78.6766
271;async;100;0.0370606;0.00156809;0.0952422
271;inner;100;2.2726;1.38426;2.3606
271;wait;100;3.537e-05;2.455e-05;0.000178047
271;boundary;100;0.00542796;0.00290299;0.00801395
271;calc iter;100;2.31513;1.42815;2.38761
271;calc total;1;236.041;236.041;236.041
271;total;1;324.826;324.826;324.826
272;initialize;1;78.6618;78.6618;78.6618
272;async;100;0.634832;0.00378368;1.37961
272;inner;100;1.66566;0.692304;2.31518
272;wait;100;4.92778e-05;2.941e-05;0.000198037
272;boundary;100;0.00726236;0.0039607;0.00827916
272;calc iter;100;2.30781;1.84456;2.406
272;calc total;1;236.041;236.041;236.041
272;total;1;324.811;324.811;324.811
273;initialize;1;78.662;78.662;78.662
273;async;100;0.696077;0.00285942;1.39929
273;inner;100;1.59296;0.699975;2.31366
273;wait;100;4.60483e-05;2.498e-05;0.000288615
273;boundary;100;0.00732424;0.00339327;0.00849043
273;calc iter;100;2.29641;1.85112;2.39159
273;calc total;1;236.041;236.041;236.041
273;total;1;324.811;324.811;324.811
274;initialize;1;78.6615;78.6615;78.6615
274;async;100;0.659046;0.00125547;1.43344
274;inner;100;1.61986;0.837399;2.31877
274;wait;100;4.50082e-05;3.0689e-05;0.000195237
274;boundary;100;0.00737818;0.00458907;0.00833846
274;calc iter;100;2.28633;2.20435;2.34427
274;calc total;1;236.041;236.041;236.041
274;total;1;324.811;324.811;324.811
275;initialize;1;78.6617;78.6617;78.6617
275;async;100;0.573476;0.000905335;1.1805
275;inner;100;1.69337;1.08447;2.31882
275;wait;100;5.40672e-05;3.4339e-05;0.000171387
275;boundary;100;0.00809839;0.00459435;0.00891089
275;calc iter;100;2.275;2.13921;2.49614
275;calc total;1;236.041;236.041;236.041
275;total;1;324.811;324.811;324.811
276;initialize;1;78.6304;78.6304;78.6304
276;async;100;0.579337;0.00240626;1.20842
276;inner;100;1.68584;1.09325;2.31283
276;wait;100;5.62061e-05;3.3269e-05;0.000308565
276;boundary;100;0.00799551;0.00475219;0.00903443
276;calc iter;100;2.27323;2.06075;2.39856
276;calc total;1;236.041;236.041;236.041
276;total;1;324.78;324.78;324.78
277;initialize;1;78.7598;78.7598;78.7598
277;async;100;0.634956;0.00260153;1.36126
277;inner;100;1.63743;0.913805;2.31307
277;wait;100;5.07154e-05;2.5469e-05;0.000200177
277;boundary;100;0.00738192;0.00380489;0.00847587
277;calc iter;100;2.27982;2.18477;2.36741
277;calc total;1;236.041;236.041;236.041
277;total;1;324.909;324.909;324.909
278;initialize;1;78.6304;78.6304;78.6304
278;async;100;0.657757;0.00269038;1.31008
278;inner;100;1.62484;0.741664;2.31828
278;wait;100;5.54763e-05;3.259e-05;0.000156288
278;boundary;100;0.00754486;0.00426457;0.00855864
278;calc iter;100;2.2902;1.95597;2.40963
278;calc total;1;236.041;236.041;236.041
278;total;1;324.78;324.78;324.78
279;initialize;1;78.6305;78.6305;78.6305
279;async;100;0.631085;0.00259132;1.4503
279;inner;100;1.6636;0.678308;2.31782
279;wait;100;5.37861e-05;3.4439e-05;0.000268256
279;boundary;100;0.00713474;0.00426149;0.00859292
279;calc iter;100;2.30188;1.91482;2.41058
279;calc total;1;236.041;236.041;236.041
279;total;1;324.78;324.78;324.78
280;initialize;1;78.6307;78.6307;78.6307
280;async;100;0.155825;0.000981234;0.544123
280;inner;100;2.1479;1.20131;2.35511
280;wait;100;6.52246e-05;5.2149e-05;0.000194807
280;boundary;100;0.0087778;0.00742189;0.0118174
280;calc iter;100;2.31257;1.75626;2.42037
280;calc total;1;236.041;236.041;236.041
280;total;1;324.78;324.78;324.78
281;initialize;1;78.6306;78.6306;78.6306
281;async;100;0.119474;0.00304283;0.463009
281;inner;100;2.18587;1.23045;2.36465
281;wait;100;4.38481e-05;3.1879e-05;0.000320814
281;boundary;100;0.00803689;0.00669441;0.00860457
281;calc iter;100;2.31343;1.70096;2.40157
281;calc total;1;236.041;236.041;236.041
281;total;1;324.78;324.78;324.78
282;initialize;1;78.6068;78.6068;78.6068
282;async;100;0.106248;0.00120592;0.434324
282;inner;100;2.20079;1.24192;2.36947
282;wait;100;4.10848e-05;2.718e-05;0.000151107
282;boundary;100;0.00681531;0.00496048;0.00842541
282;calc iter;100;2.3139;1.68139;2.37715
282;calc total;1;236.041;236.041;236.041
282;total;1;324.756;324.756;324.756
283;initialize;1;78.6071;78.6071;78.6071
283;async;100;0.109713;0.0012632;0.43779
283;inner;100;2.19828;1.24167;2.36892
283;wait;100;3.69771e-05;2.583e-05;0.000219196
283;boundary;100;0.0060073;0.00392514;0.00842784
283;calc iter;100;2.31404;1.68342;2.38074
283;calc total;1;236.041;236.041;236.041
283;total;1;324.756;324.756;324.756
284;initialize;1;78.6067;78.6067;78.6067
284;async;100;0.0728397;0.0006086;0.448994
284;inner;100;2.23414;1.25541;2.36246
284;wait;100;5.58116e-05;2.926e-05;0.000172897
284;boundary;100;0.00807689;0.00472795;0.00881124
284;calc iter;100;2.31512;1.70917;2.42547
284;calc total;1;236.041;236.041;236.041
284;total;1;324.756;324.756;324.756
285;initialize;1;78.6066;78.6066;78.6066
285;async;100;0.0703064;0.0032254;0.448492
285;inner;100;2.23746;1.25521;2.36652
285;wait;100;4.96052e-05;2.97e-05;0.000295625
285;boundary;100;0.007335;0.0042605;0.00874455
285;calc iter;100;2.31516;1.70799;2.38761
285;calc total;1;236.041;236.041;236.041
285;total;1;324.756;324.756;324.756
286;initialize;1;78.607;78.607;78.607
286;async;100;0.0693004;0.000496622;0.448023
286;inner;100;2.24089;1.25988;2.37103
286;wait;100;3.03276e-05;1.885e-05;0.000135347
286;boundary;100;0.0050044;0.00280579;0.00744762
286;calc iter;100;2.31522;1.71074;2.389
286;calc total;1;236.041;236.041;236.041
286;total;1;324.756;324.756;324.756
287;initialize;1;78.5664;78.5664;78.5664
287;async;100;0.0689503;0.000747528;0.446965
287;inner;100;2.24118;1.26003;2.3706
287;wait;100;3.50866e-05;2.158e-05;0.000207487
287;boundary;100;0.0050439;0.00294808;0.00880323
287;calc iter;100;2.31521;1.70997;2.38867
287;calc total;1;236.041;236.041;236.041
287;total;1;324.715;324.715;324.715
288;initialize;1;78.5658;78.5658;78.5658
288;async;100;0.620334;0.0034215;1.257
288;inner;100;1.682;0.704663;2.31528
288;wait;100;4.76457e-05;2.791e-05;0.000179367
288;boundary;100;0.00727773;0.00394764;0.00836748
288;calc iter;100;2.30967;1.83478;2.4058
288;calc total;1;236.041;236.041;236.041
288;total;1;324.715;324.715;324.715
289;initialize;1;78.5658;78.5658;78.5658
289;async;100;0.676593;0.0032544;1.34076
289;inner;100;1.61446;0.716473;2.3138
289;wait;100;4.91876e-05;2.359e-05;0.000296565
289;boundary;100;0.00741929;0.00394097;0.00900175
289;calc iter;100;2.29852;1.96192;2.3855
289;calc total;1;236.041;236.041;236.041
289;total;1;324.715;324.715;324.715
290;initialize;1;78.5659;78.5659;78.5659
290;async;100;0.652075;0.0031826;1.38992
290;inner;100;1.62969;0.912107;2.3194
290;wait;100;4.71485e-05;3.071e-05;0.000130648
290;boundary;100;0.00734885;0.00479014;0.00835048
290;calc iter;100;2.28916;2.21591;2.41145
290;calc total;1;236.041;236.041;236.041
290;total;1;324.715;324.715;324.715
291;initialize;1;78.53;78.53;78.53
291;async;100;0.56548;0.00312171;1.20065
291;inner;100;1.7029;1.13073;2.31895
291;wait;100;5.57598e-05;3.4969e-05;0.000231876
291;boundary;100;0.00803505;0.00498455;0.00881097
291;calc iter;100;2.27647;2.15852;2.39675
291;calc total;1;236.041;236.041;236.041
291;total;1;324.679;324.679;324.679
292;initialize;1;78.5065;78.5065;78.5065
292;async;100;0.581277;0.0024849;1.19819
292;inner;100;1.68744;1.09727;2.31442
292;wait;100;5.60404e-05;3.1759e-05;0.000199396
292;boundary;100;0.00801827;0.00536115;0.00900131
292;calc iter;100;2.27679;2.17233;2.34807
292;calc total;1;236.041;236.041;236.041
292;total;1;324.656;324.656;324.656
293;initialize;1;78.4562;78.4562;78.4562
293;async;100;0.676917;0.00295225;1.37755
293;inner;100;1.6054;0.923966;2.31211
293;wait;100;4.3986e-05;2.84e-05;0.000281055
293;boundary;100;0.00738752;0.00601379;0.00846836
293;calc iter;100;2.28975;2.21967;2.43154
293;calc total;1;236.041;236.041;236.041
293;total;1;324.605;324.605;324.605
294;initialize;1;78.5068;78.5068;78.5068
294;async;100;0.67595;0.00119793;1.33173
294;inner;100;1.6146;0.720863;2.32342
294;wait;100;5.60212e-05;3.3869e-05;0.000163248
294;boundary;100;0.00745993;0.00428988;0.00857781
294;calc iter;100;2.29807;1.88581;2.3847
294;calc total;1;236.041;236.041;236.041
294;total;1;324.656;324.656;324.656
295;initialize;1;78.5296;78.5296;78.5296
295;async;100;0.625106;0.00309553;1.24534
295;inner;100;1.67331;0.699115;2.31744
295;wait;100;4.49283e-05;2.685e-05;0.000223667
295;boundary;100;0.00735049;0.00433023;0.00835882
295;calc iter;100;2.30582;1.50051;2.37518
295;calc total;1;236.041;236.041;236.041
295;total;1;324.679;324.679;324.679
296;initialize;1;78.5061;78.5061;78.5061
296;async;100;0.0364916;0.00235909;0.139225
296;inner;100;2.26642;1.18854;2.34231
296;wait;100;6.3944e-05;4.837e-05;0.000285445
296;boundary;100;0.00858699;0.00671837;0.0107776
296;calc iter;100;2.31157;1.28277;2.40181
296;calc total;1;236.041;236.041;236.041
296;total;1;324.656;324.656;324.656
297;initialize;1;78.5063;78.5063;78.5063
297;async;100;0.0287192;0.00550534;0.246293
297;inner;100;2.2782;1.27294;2.36106
297;wait;100;4.51009e-05;3.039e-05;0.000239637
297;boundary;100;0.00784872;0.00662661;0.00912126
297;calc iter;100;2.31481;1.52671;2.40069
297;calc total;1;236.041;236.041;236.041
297;total;1;324.656;324.656;324.656
298;initialize;1;78.446;78.446;78.446
298;async;100;0.0221469;0.00113722;0.227963
298;inner;100;2.28705;1.28961;2.37774
298;wait;100;3.94533e-05;2.8189e-05;0.000233236
298;boundary;100;0.00578707;0.0039298;0.00841561
298;calc iter;100;2.31503;1.52154;2.40188
298;calc total;1;236.041;236.041;236.041
298;total;1;324.595;324.595;324.595
299;initialize;1;78.3457;78.3457;78.3457
299;async;100;0.0252277;0.00176802;0.226211
299;inner;100;2.28326;1.28492;2.36804
299;wait;100;3.78452e-05;2.7709e-05;0.000142728
299;boundary;100;0.0064667;0.00472152;0.0083937
299;calc iter;100;2.315;1.51615;2.39786
299;calc total;1;236.041;236.041;236.041
299;total;1;324.495;324.495;324.495
300;initialize;1;78.7349;78.7349;78.7349
300;async;100;0.0334791;0.00252912;0.159288
300;inner;100;2.27438;1.32799;2.36827
300;wait;100;5.88357e-05;3.1869e-05;0.000209516
300;boundary;100;0.00822062;0.0044339;0.0088809
300;calc iter;100;2.31614;1.49175;2.40337
300;calc total;1;236.041;236.041;236.041
300;total;1;324.884;324.884;324.884
301;initialize;1;78.7346;78.7346;78.7346
301;async;100;0.0306323;0.00273122;0.160245
301;inner;100;2.27762;1.32808;2.3697
301;wait;100;5.23245e-05;2.067e-05;0.000294755
301;boundary;100;0.00783379;0.00443942;0.00871316
301;calc iter;100;2.31614;1.49278;2.42942
301;calc total;1;236.041;236.041;236.041
301;total;1;324.884;324.884;324.884
302;initialize;1;77.3057;77.3057;77.3057
302;async;100;0.0189908;0.000824296;0.157428
302;inner;100;2.29203;1.35093;2.3869
302;wait;100;3.88414e-05;2.172e-05;0.000186637
302;boundary;100;0.00531254;0.00275138;0.0105848
302;calc iter;100;2.31637;1.51113;2.41023
302;calc total;1;236.041;236.041;236.041
302;total;1;323.455;323.455;323.455
303;initialize;1;78.3173;78.3173;78.3173
303;async;100;0.0268866;0.00220287;0.159323
303;inner;100;2.28272;1.33279;2.37412
303;wait;100;4.02305e-05;2.743e-05;0.000269855
303;boundary;100;0.00655422;0.00316716;0.00820763
303;calc iter;100;2.3162;1.49532;2.40493
303;calc total;1;236.041;236.041;236.041
303;total;1;324.466;324.466;324.466
304;initialize;1;78.5293;78.5293;78.5293
304;async;100;0.839439;0.00256651;1.49826
304;inner;100;1.4613;0.671573;2.31276
304;wait;100;4.30522e-05;2.8049e-05;0.000180468
304;boundary;100;0.00722376;0.00393777;0.00849972
304;calc iter;100;2.30801;1.50647;2.46344
304;calc total;1;236.041;236.041;236.041
304;total;1;324.679;324.679;324.679
305;initialize;1;78.1693;78.1693;78.1693
305;async;100;0.935787;0.00244152;1.50799
305;inner;100;1.3578;0.716435;2.31248
305;wait;100;4.27313e-05;2.1839e-05;0.000324245
305;boundary;100;0.00652626;0.00311096;0.00878813
305;calc iter;100;2.30015;2.13804;2.52373
305;calc total;1;236.041;236.041;236.041
305;total;1;324.318;324.318;324.318
306;initialize;1;78.2807;78.2807;78.2807
306;async;100;0.735936;0.00252305;1.49184
306;inner;100;1.55039;0.994983;2.31835
306;wait;100;4.00626e-05;2.2099e-05;0.000145428
306;boundary;100;0.00682456;0.00371996;0.00864216
306;calc iter;100;2.29319;2.13837;2.5285
306;calc total;1;236.041;236.041;236.041
306;total;1;324.43;324.43;324.43
307;initialize;1;78.4558;78.4558;78.4558
307;async;100;0.757399;0.00247676;1.68576
307;inner;100;1.52018;0.945481;2.31768
307;wait;100;5.55129e-05;3.406e-05;0.000279136
307;boundary;100;0.00825922;0.00485246;0.00915519
307;calc iter;100;2.2859;2.05773;2.66707
307;calc total;1;236.041;236.041;236.041
307;total;1;324.605;324.605;324.605
308;initialize;1;77.9259;77.9259;77.9259
308;async;100;0.7904;0.00273899;1.38239
308;inner;100;1.48592;0.900378;2.31491
308;wait;100;5.96776e-05;3.406e-05;0.000311805
308;boundary;100;0.00788382;0.00475967;0.00897297
308;calc iter;100;2.28427;1.98424;2.67915
308;calc total;1;236.041;236.041;236.041
308;total;1;324.075;324.075;324.075
309;initialize;1;78.1006;78.1006;78.1006
309;async;100;0.74232;0.00311729;1.73683
309;inner;100;1.5418;0.791849;2.31597
309;wait;100;4.94823e-05;3.009e-05;0.000202917
309;boundary;100;0.00724861;0.00470043;0.00870043
309;calc iter;100;2.29142;1.62473;2.7462
309;calc total;1;236.041;236.041;236.041
309;total;1;324.25;324.25;324.25
310;initialize;1;78.0716;78.0716;78.0716
310;async;100;0.857911;0.00318175;1.49724
310;inner;100;1.43342;0.783896;2.31959
310;wait;100;4.3119e-05;2.7029e-05;0.000129478
310;boundary;100;0.00642831;0.00351053;0.00840089
310;calc iter;100;2.29781;1.95511;2.51752
310;calc total;1;236.041;236.041;236.041
310;total;1;324.221;324.221;324.221
311;initialize;1;78.0567;78.0567;78.0567
311;async;100;0.871303;0.00287858;1.50877
311;inner;100;1.42784;0.676465;2.3185
311;wait;100;4.6328e-05;2.111e-05;0.000153567
311;boundary;100;0.00716652;0.00311774;0.00846044
311;calc iter;100;2.30636;1.83355;2.44444
311;calc total;1;236.041;236.041;236.041
311;total;1;324.206;324.206;324.206
312;initialize;1;77.7499;77.7499;77.7499
312;async;100;0.298095;0.00191378;0.873365
312;inner;100;2.0098;1.11978;2.33317
312;wait;100;6.73809e-05;3.5269e-05;0.000236216
312;boundary;100;0.00872849;0.00489879;0.0119825
312;calc iter;100;2.3167;1.71848;2.40862
312;calc total;1;236.041;236.041;236.041
312;total;1;323.899;323.899;323.899
313;initialize;1;78.2806;78.2806;78.2806
313;async;100;0.250221;0.00272609;0.746359
313;inner;100;2.05903;1.14895;2.3372
313;wait;100;4.92933e-05;3.476e-05;0.000326965
313;boundary;100;0.00824282;0.00734428;0.00892326
313;calc iter;100;2.31754;1.70594;2.3928
313;calc total;1;236.041;236.041;236.041
313;total;1;324.43;324.43;324.43
314;initialize;1;77.8722;77.8722;77.8722
314;async;100;0.228128;0.00138338;0.666982
314;inner;100;2.08348;1.16022;2.3503
314;wait;100;3.50119e-05;2.6499e-05;0.000128948
314;boundary;100;0.00646134;0.00429492;0.00825809
314;calc iter;100;2.31811;1.69515;2.38575
314;calc total;1;236.041;236.041;236.041
314;total;1;324.022;324.022;324.022
315;initialize;1;78.2806;78.2806;78.2806
315;async;100;0.229805;0.00272829;0.64305
315;inner;100;2.08339;1.16214;2.34931
315;wait;100;3.62369e-05;2.632e-05;0.000203906
315;boundary;100;0.00534123;0.00396598;0.0082502
315;calc iter;100;2.31857;1.70504;2.38774
315;calc total;1;236.041;236.041;236.041
315;total;1;324.43;324.43;324.43
316;initialize;1;78.2369;78.2369;78.2369
316;async;100;0.17739;0.00124864;0.496831
316;inner;100;2.13408;1.19101;2.35923
316;wait;100;5.50029e-05;3.2729e-05;0.000350574
316;boundary;100;0.00790401;0.00478996;0.00872808
316;calc iter;100;2.31943;1.69267;2.44054
316;calc total;1;236.041;236.041;236.041
316;total;1;324.387;324.387;324.387
317;initialize;1;77.6758;77.6758;77.6758
317;async;100;0.177464;0.002976;0.497622
317;inner;100;2.13519;1.19142;2.35798
317;wait;100;4.69847e-05;2.418e-05;0.000194227
317;boundary;100;0.00678126;0.00394077;0.00851705
317;calc iter;100;2.31948;1.69331;2.4351
317;calc total;1;236.041;236.041;236.041
317;total;1;323.826;323.826;323.826
318;initialize;1;78.2369;78.2369;78.2369
318;async;100;0.177806;0.00101423;0.498278
318;inner;100;2.13749;1.19579;2.36391
318;wait;100;2.71722e-05;1.982e-05;0.000123078
318;boundary;100;0.00423095;0.00282371;0.00844684
318;calc iter;100;2.31956;1.69691;2.45284
318;calc total;1;236.041;236.041;236.041
318;total;1;324.387;324.387;324.387
319;initialize;1;77.6006;77.6006;77.6006
319;async;100;0.177061;0.00158416;0.497236
319;inner;100;2.13801;1.19762;2.36437
319;wait;100;3.53619e-05;2.3199e-05;0.000182017
319;boundary;100;0.00444917;0.00289234;0.00852872
319;calc iter;100;2.31955;1.69777;2.42352
319;calc total;1;236.041;236.041;236.041
319;total;1;323.751;323.751;323.751
320;initialize;1;78.1688;78.1688;78.1688
320;async;100;1.00465;0.00457573;1.52384
320;inner;100;1.30335;0.693186;2.31365
320;wait;100;4.61481e-05;2.7419e-05;0.000191737
320;boundary;100;0.00647074;0.00395576;0.00852708
320;calc iter;100;2.31452;1.97354;2.46866
320;calc total;1;236.041;236.041;236.041
320;total;1;324.318;324.318;324.318
321;initialize;1;77.521;77.521;77.521
321;async;100;1.00486;0.00428422;1.48407
321;inner;100;1.29112;0.711051;2.31213
321;wait;100;4.34321e-05;2.389e-05;0.000349494
321;boundary;100;0.00590473;0.00341846;0.00902544
321;calc iter;100;2.30194;1.8813;2.38166
321;calc total;1;236.041;236.041;236.041
321;total;1;323.67;323.67;323.67
322;initialize;1;77.3754;77.3754;77.3754
322;async;100;0.886834;0.00470869;1.5505
322;inner;100;1.39966;0.79891;2.31684
322;wait;100;3.93322e-05;2.737e-05;0.000123708
322;boundary;100;0.00703256;0.00451037;0.008721
322;calc iter;100;2.29357;2.20972;2.38248
322;calc total;1;236.041;236.041;236.041
322;total;1;323.525;323.525;323.525
323;initialize;1;77.4797;77.4797;77.4797
323;async;100;0.913346;0.00430154;1.50153
323;inner;100;1.36055;0.88148;2.31679
323;wait;100;5.1233e-05;3.2149e-05;0.000201327
323;boundary;100;0.00736969;0.00379881;0.0105962
323;calc iter;100;2.28132;2.19015;2.38831
323;calc total;1;236.041;236.041;236.041
323;total;1;323.629;323.629;323.629
324;initialize;1;77.3058;77.3058;77.3058
324;async;100;0.932928;0.00424386;1.57832
324;inner;100;1.33836;0.759422;2.31314
324;wait;100;5.01019e-05;2.666e-05;0.000240026
324;boundary;100;0.00760571;0.00469058;0.0088006
324;calc iter;100;2.27895;2.16792;2.36472
324;calc total;1;236.041;236.041;236.041
324;total;1;323.455;323.455;323.455
325;initialize;1;78.1005;78.1005;78.1005
325;async;100;0.892666;0.00324541;1.44574
325;inner;100;1.39235;0.89712;2.31198
325;wait;100;4.42368e-05;2.773e-05;0.000326165
325;boundary;100;0.00673211;0.00445575;0.00865359
325;calc iter;100;2.2918;2.23873;2.42742
325;calc total;1;236.041;236.041;236.041
325;total;1;324.25;324.25;324.25
326;initialize;1;78.1159;78.1159;78.1159
326;async;100;1.01586;0.00317058;1.5914
326;inner;100;1.27565;0.756134;2.31692
326;wait;100;3.75985e-05;1.9959e-05;0.000135108
326;boundary;100;0.00619852;0.00350244;0.00842787
326;calc iter;100;2.29775;1.64783;2.46414
326;calc total;1;236.041;236.041;236.041
326;total;1;324.265;324.265;324.265
327;initialize;1;78.1011;78.1011;78.1011
327;async;100;1.00539;0.00278234;1.54212
327;inner;100;1.29439;0.689357;2.31631
327;wait;100;3.8015e-05;2.383e-05;0.000158937
327;boundary;100;0.00642362;0.0039826;0.00844271
327;calc iter;100;2.30625;1.6639;2.42698
327;calc total;1;236.041;236.041;236.041
327;total;1;324.25;324.25;324.25
328;initialize;1;78.057;78.057;78.057
328;async;100;0.107427;0.00206485;0.425962
328;inner;100;2.19995;1.25603;2.32687
328;wait;100;6.5928e-05;5.0959e-05;0.000339304
328;boundary;100;0.0087449;0.00592872;0.011678
328;calc iter;100;2.31619;1.69272;2.43859
328;calc total;1;236.041;236.041;236.041
328;total;1;324.206;324.206;324.206
329;initialize;1;77.3057;77.3057;77.3057
329;async;100;0.0998871;0.00181913;0.250745
329;inner;100;2.20965;1.30265;2.32735
329;wait;100;5.33615e-05;3.2019e-05;0.000375534
329;boundary;100;0.0079957;0.00594894;0.00895854
329;calc iter;100;2.31759;1.56098;2.3981
329;calc total;1;236.041;236.041;236.041
329;total;1;323.455;323.455;323.455
330;initialize;1;78.0572;78.0572;78.0572
330;async;100;0.0988946;0.00124975;0.24805
330;inner;100;2.21438;1.31142;2.33579
330;wait;100;3.01853e-05;2.185e-05;0.000140118
330;boundary;100;0.00441692;0.00365354;0.00749733
330;calc iter;100;2.31772;1.56347;2.39745
330;calc total;1;236.041;236.041;236.041
330;total;1;324.206;324.206;324.206
331;initialize;1;78.0718;78.0718;78.0718
331;async;100;0.0981697;0.00224835;0.246478
331;inner;100;2.21463;1.31061;2.33489
331;wait;100;3.82501e-05;2.584e-05;0.000246426
331;boundary;100;0.00486987;0.00399102;0.00799133
331;calc iter;100;2.31771;1.56136;2.39744
331;calc total;1;236.041;236.041;236.041
331;total;1;324.221;324.221;324.221
332;initialize;1;78.0093;78.0093;78.0093
332;async;100;0.0981947;0.00287023;0.239441
332;inner;100;2.21222;1.32727;2.33112
332;wait;100;5.59562e-05;2.8529e-05;0.000337264
332;boundary;100;0.0080479;0.00444892;0.00883059
332;calc iter;100;2.31852;1.57119;2.39913
332;calc total;1;236.041;236.041;236.041
332;total;1;324.158;324.158;324.158
333;initialize;1;78.0092;78.0092;78.0092
333;async;100;0.0984534;0.00339742;0.238671
333;inner;100;2.21202;1.32707;2.33894
333;wait;100;5.54038e-05;2.169e-05;0.000201377
333;boundary;100;0.00798473;0.0045284;0.00886798
333;calc iter;100;2.31851;1.57031;2.38165
333;calc total;1;236.041;236.041;236.041
333;total;1;324.158;324.158;324.158
334;initialize;1;78.3684;78.3684;78.3684
334;async;100;0.0972652;0.00146287;0.24128
334;inner;100;2.21696;1.33156;2.34207
334;wait;100;3.94608e-05;2.297e-05;0.000133077
334;boundary;100;0.0043208;0.00296785;0.00747813
334;calc iter;100;2.31859;1.57584;2.38604
334;calc total;1;236.041;236.041;236.041
334;total;1;324.518;324.518;324.518
335;initialize;1;78.7371;78.7371;78.7371
335;async;100;0.0957768;0.00257837;0.239348
335;inner;100;2.21859;1.33454;2.34459
335;wait;100;3.43381e-05;1.866e-05;0.000224446
335;boundary;100;0.00420016;0.0027919;0.00724753
335;calc iter;100;2.3186;1.5767;2.38623
335;calc total;1;236.041;236.041;236.041
335;total;1;324.886;324.886;324.886
336;initialize;1;78.027;78.027;78.027
336;async;100;0.41361;0.00286824;0.638034
336;inner;100;1.89169;1.04473;2.3167
336;wait;100;4.94186e-05;2.731e-05;0.000183337
336;boundary;100;0.00797831;0.00434065;0.0135578
336;calc iter;100;2.31333;1.37263;2.55865
336;calc total;1;236.041;236.041;236.041
336;total;1;324.176;324.176;324.176
337;initialize;1;77.3058;77.3058;77.3058
337;async;100;0.454053;0.00294367;0.897131
337;inner;100;1.84926;1.16424;2.31581
337;wait;100;5.14245e-05;3.064e-05;0.000315475
337;boundary;100;0.00794076;0.00599816;0.0125689
337;calc iter;100;2.31131;2.0651;2.63656
337;calc total;1;236.041;236.041;236.041
337;total;1;323.455;323.455;323.455
338;initialize;1;77.9421;77.9421;77.9421
338;async;100;0.440251;0.00062811;0.886495
338;inner;100;1.85709;1.40662;2.3209
338;wait;100;4.31123e-05;2.7789e-05;0.000242856
338;boundary;100;0.00789139;0.00489789;0.00895253
338;calc iter;100;2.30528;2.12122;2.71985
338;calc total;1;236.041;236.041;236.041
338;total;1;324.091;324.091;324.091
339;initialize;1;77.3057;77.3057;77.3057
339;async;100;0.392048;0.0006073;0.808258
339;inner;100;1.89794;1.66567;2.32067
339;wait;100;5.80189e-05;3.126e-05;0.000175317
339;boundary;100;0.00849961;0.00490772;0.0137838
339;calc iter;100;2.29855;2.08063;2.78863
339;calc total;1;236.041;236.041;236.041
339;total;1;323.455;323.455;323.455
340;initialize;1;77.979;77.979;77.979
340;async;100;0.396974;0.00156347;1.19509
340;inner;100;1.89217;1.47606;2.31718
340;wait;100;6.78858e-05;3.4259e-05;0.000333785
340;boundary;100;0.00846959;0.00700455;0.0176082
340;calc iter;100;2.29769;2.13534;2.8124
340;calc total;1;236.041;236.041;236.041
340;total;1;324.128;324.128;324.128
341;initialize;1;77.9929;77.9929;77.9929
341;async;100;0.466163;0.00362655;1.08664
341;inner;100;1.83;1.34038;2.31786
341;wait;100;4.64477e-05;3.2099e-05;0.000191227
341;boundary;100;0.00792978;0.00644411;0.00892441
341;calc iter;100;2.30414;1.94611;2.53439
341;calc total;1;236.041;236.041;236.041
341;total;1;324.142;324.142;324.142
342;initialize;1;77.9262;77.9262;77.9262
342;async;100;0.475428;0.0012053;0.915551
342;inner;100;1.82669;1.10015;2.3219
342;wait;100;4.9507e-05;3.373e-05;0.000151047
342;boundary;100;0.00788606;0.00543804;0.00853082
342;calc iter;100;2.31006;2.01489;2.45737
342;calc total;1;236.041;236.041;236.041
342;total;1;324.075;324.075;324.075
343;initialize;1;78.3461;78.3461;78.3461
343;async;100;0.440814;0.00330147;1.06376
343;inner;100;1.86569;0.895091;2.3212
343;wait;100;5.05298e-05;2.747e-05;0.000189447
343;boundary;100;0.0078255;0.00398162;0.0084615
343;calc iter;100;2.31438;1.54051;2.4796
343;calc total;1;236.041;236.041;236.041
343;total;1;324.495;324.495;324.495
344;initialize;1;77.8731;77.8731;77.8731
344;async;100;0.0449808;0.000428093;0.153987
344;inner;100;2.26832;1.57107;2.34109
344;wait;100;6.18109e-05;3.334e-05;0.000198577
344;boundary;100;0.00842767;0.00417038;0.0106752
344;calc iter;100;2.3218;1.64278;2.37594
344;calc total;1;236.041;236.041;236.041
344;total;1;324.022;324.022;324.022
345;initialize;1;77.8907;77.8907;77.8907
345;async;100;0.0424326;0.00235172;0.148899
345;inner;100;2.27167;1.55166;2.33443
345;wait;100;4.5807e-05;2.6669e-05;0.000336594
345;boundary;100;0.00789394;0.00616215;0.00855126
345;calc iter;100;2.32205;1.60873;2.38322
345;calc total;1;236.041;236.041;236.041
345;total;1;324.04;324.04;324.04
346;initialize;1;77.8907;77.8907;77.8907
346;async;100;0.0365376;0.000653869;0.138877
346;inner;100;2.27816;1.53287;2.33944
346;wait;100;4.52218e-05;2.48e-05;0.000158227
346;boundary;100;0.0075458;0.00395521;0.00858483
346;calc iter;100;2.32229;1.58507;2.37332
346;calc total;1;236.041;236.041;236.041
346;total;1;324.04;324.04;324.04
347;initialize;1;78.7628;78.7628;78.7628
347;async;100;0.0405498;0.000852476;0.143232
347;inner;100;2.27434;1.49998;2.33915
347;wait;100;4.75763e-05;2.771e-05;0.000278876
347;boundary;100;0.00756813;0.00394573;0.00856401
347;calc iter;100;2.32251;1.56184;2.36979
347;calc total;1;236.041;236.041;236.041
347;total;1;324.912;324.912;324.912
348;initialize;1;78.3174;78.3174;78.3174
348;async;100;0.0124739;0.00216264;0.121403
348;inner;100;2.30174;1.50621;2.35768
348;wait;100;6.58061e-05;3.155e-05;0.000274165
348;boundary;100;0.0083489;0.00472559;0.0128774
348;calc iter;100;2.32264;1.51858;2.40731
348;calc total;1;236.041;236.041;236.041
348;total;1;324.466;324.466;324.466
349;initialize;1;78.7649;78.7649;78.7649
349;async;100;0.00979699;0.000732409;0.0960345
349;inner;100;2.30564;1.50545;2.38344
349;wait;100;5.32157e-05;3.008e-05;0.000325345
349;boundary;100;0.00717561;0.00427707;0.0121973
349;calc iter;100;2.32267;1.51522;2.3952
349;calc total;1;236.041;236.041;236.041
349;total;1;324.914;324.914;324.914
350;initialize;1;77.7125;77.7125;77.7125
350;async;100;0.005659;0.000513402;0.100026
350;inner;100;2.31055;1.51197;2.35309
350;wait;100;2.99738e-05;1.703e-05;0.000126278
350;boundary;100;0.00648307;0.00281633;0.00789945
350;calc iter;100;2.32272;1.51594;2.38417
350;calc total;1;236.041;236.041;236.041
350;total;1;323.861;323.861;323.861
351;initialize;1;78.7791;78.7791;78.7791
351;async;100;0.00711156;0.000811086;0.100013
351;inner;100;2.30982;1.51159;2.33918
351;wait;100;3.62871e-05;2.4879e-05;0.000253316
351;boundary;100;0.00574602;0.00291216;0.00884439
351;calc iter;100;2.32271;1.51722;2.38415
351;calc total;1;236.041;236.041;236.041
351;total;1;324.928;324.928;324.928
352;initialize;1;77.5013;77.5013;77.5013
352;async;100;0.504993;0.00271238;1.00309
352;inner;100;1.79729;0.717319;2.3189
352;wait;100;5.16556e-05;2.954e-05;0.000182767
352;boundary;100;0.00744983;0.00432539;0.00832651
352;calc iter;100;2.30979;1.54193;2.36973
352;calc total;1;236.041;236.041;236.041
352;total;1;323.65;323.65;323.65
353;initialize;1;78.7778;78.7778;78.7778
353;async;100;0.589016;0.00288767;1.13408
353;inner;100;1.70529;0.783263;2.31807
353;wait;100;5.28825e-05;3.0889e-05;0.000342334
353;boundary;100;0.00788819;0.00429643;0.00852285
353;calc iter;100;2.30225;1.88104;2.46267
353;calc total;1;236.041;236.041;236.041
353;total;1;324.927;324.927;324.927
354;initialize;1;77.7327;77.7327;77.7327
354;async;100;0.544277;0.000799347;1.07784
354;inner;100;1.74412;1.23961;2.32347
354;wait;100;4.39272e-05;3.074e-05;0.000257306
354;boundary;100;0.00757311;0.00491927;0.00862811
354;calc iter;100;2.29601;2.2227;2.40841
354;calc total;1;236.041;236.041;236.041
354;total;1;323.882;323.882;323.882
355;initialize;1;77.8407;77.8407;77.8407
355;async;100;0.473306;0.000554591;0.994992
355;inner;100;1.80404;1.2736;2.32338
355;wait;100;6.28904e-05;3.317e-05;0.000154077
355;boundary;100;0.00818486;0.00442671;0.00917581
355;calc iter;100;2.28559;2.2087;2.42619
355;calc total;1;236.041;236.041;236.041
355;total;1;323.99;323.99;323.99
356;initialize;1;78.131;78.131;78.131
356;async;100;0.480186;0.000766217;0.93272
356;inner;100;1.80086;1.3187;2.32003
356;wait;100;5.72036e-05;3.122e-05;0.000292515
356;boundary;100;0.00834593;0.00538731;0.00893872
356;calc iter;100;2.28945;2.24907;2.354
356;calc total;1;236.041;236.041;236.041
356;total;1;324.28;324.28;324.28
357;initialize;1;77.3045;77.3045;77.3045
357;async;100;0.585237;0.00395537;1.10653
357;inner;100;1.70445;1.21186;2.31851
357;wait;100;4.63733e-05;2.9199e-05;0.000332475
357;boundary;100;0.0074403;0.00580464;0.00841845
357;calc iter;100;2.29717;2.15824;2.34686
357;calc total;1;236.041;236.041;236.041
357;total;1;323.454;323.454;323.454
358;initialize;1;77.541;77.541;77.541
358;async;100;0.572129;0.00116547;1.0945
358;inner;100;1.72319;0.761159;2.32423
358;wait;100;4.73381e-05;2.969e-05;0.000156907
358;boundary;100;0.00787102;0.00433653;0.00837946
358;calc iter;100;2.30324;1.86002;2.36214
358;calc total;1;236.041;236.041;236.041
358;total;1;323.69;323.69;323.69
359;initialize;1;77.7665;77.7665;77.7665
359;async;100;0.515651;0.00349116;0.962628
359;inner;100;1.7876;0.715833;2.32363
359;wait;100;4.11032e-05;2.527e-05;0.000151567
359;boundary;100;0.00743017;0.0039717;0.00840939
359;calc iter;100;2.31072;1.51509;2.37669
359;calc total;1;236.041;236.041;236.041
359;total;1;323.916;323.916;323.916
360;initialize;1;77.4423;77.4423;77.4423
360;async;100;0.0130268;0.000979654;0.196663
360;inner;100;2.29739;1.45462;2.36724
360;wait;100;6.52527e-05;5.0829e-05;0.000189387
360;boundary;100;0.00865962;0.00680255;0.0118718
360;calc iter;100;2.31914;1.56635;2.42721
360;calc total;1;236.041;236.041;236.041
360;total;1;323.591;323.591;323.591
361;initialize;1;77.6586;77.6586;77.6586
361;async;100;0.00834913;0.00298523;0.0860574
361;inner;100;2.30394;1.4571;2.36804
361;wait;100;5.76334e-05;3.2849e-05;0.000327815
361;boundary;100;0.00686508;0.0061569;0.008451
361;calc iter;100;2.31921;1.47458;2.41863
361;calc total;1;236.041;236.041;236.041
361;total;1;323.808;323.808;323.808
362;initialize;1;77.4608;77.4608;77.4608
362;async;100;0.00445675;0.00106815;0.0853618
362;inner;100;2.30884;1.463;2.37241
362;wait;100;3.10909e-05;2.254e-05;0.000246286
362;boundary;100;0.00592312;0.00437511;0.00783832
362;calc iter;100;2.31925;1.46973;2.41605
362;calc total;1;236.041;236.041;236.041
362;total;1;323.61;323.61;323.61
363;initialize;1;77.3054;77.3054;77.3054
363;async;100;0.00591067;0.0013999;0.0863764
363;inner;100;2.3083;1.43235;2.37226
363;wait;100;3.26314e-05;2.456e-05;0.000142417
363;boundary;100;0.00532025;0.00364335;0.00778364
363;calc iter;100;2.31956;1.50165;2.41595
363;calc total;1;236.041;236.041;236.041
363;total;1;323.454;323.454;323.454
364;initialize;1;77.4792;77.4792;77.4792
364;async;100;0.00564285;0.000803987;0.0736718
364;inner;100;2.3065;1.4334;2.36759
364;wait;100;5.61002e-05;3.0569e-05;0.000212346
364;boundary;100;0.007385;0.00475525;0.00894733
364;calc iter;100;2.31958;1.43913;2.40085
364;calc total;1;236.041;236.041;236.041
364;total;1;323.629;323.629;323.629
365;initialize;1;77.8231;77.8231;77.8231
365;async;100;0.00579022;0.00197185;0.0742493
365;inner;100;2.30668;1.43339;2.36229
365;wait;100;5.52147e-05;3.0039e-05;0.000336705
365;boundary;100;0.00709427;0.00425584;0.00868957
365;calc iter;100;2.31962;1.44378;2.39769
365;calc total;1;236.041;236.041;236.041
365;total;1;323.972;323.972;323.972
366;initialize;1;78.1969;78.1969;78.1969
366;async;100;0.00316427;0.000455562;0.073198
366;inner;100;2.3116;1.43784;2.3725
366;wait;100;3.29442e-05;2.527e-05;0.000243446
366;boundary;100;0.00485945;0.00287267;0.00693697
366;calc iter;100;2.31965;1.44216;2.40295
366;calc total;1;236.041;236.041;236.041
366;total;1;324.346;324.346;324.346
367;initialize;1;77.5208;77.5208;77.5208
367;async;100;0.00348188;0.000601681;0.0730619
367;inner;100;2.3112;1.43919;2.37204
367;wait;100;4.59077e-05;1.701e-05;0.000172938
367;boundary;100;0.00493051;0.00281404;0.00576247
367;calc iter;100;2.31966;1.44386;2.40282
367;calc total;1;236.041;236.041;236.041
367;total;1;323.67;323.67;323.67
368;initialize;1;77.3052;77.3052;77.3052
368;async;100;0.752087;0.00342364;1.48214
368;inner;100;1.55289;0.684835;2.31512
368;wait;100;4.22514e-05;2.466e-05;0.000175728
368;boundary;100;0.0070863;0.00395106;0.00839452
368;calc iter;100;2.31211;1.76408;2.49515
368;calc total;1;236.041;236.041;236.041
368;total;1;323.454;323.454;323.454
369;initialize;1;77.6767;77.6767;77.6767
369;async;100;0.906665;0.0025887;1.52334
369;inner;100;1.38831;0.711657;2.3146
369;wait;100;4.44215e-05;2.267e-05;0.000303975
369;boundary;100;0.00661617;0.00340885;0.0086105
369;calc iter;100;2.30164;2.08054;2.61607
369;calc total;1;236.041;236.041;236.041
369;total;1;323.826;323.826;323.826
370;initialize;1;77.3971;77.3971;77.3971
370;async;100;0.695995;0.00147957;1.47733
370;inner;100;1.58987;0.99581;2.31992
370;wait;100;4.28525e-05;2.2229e-05;0.000258786
370;boundary;100;0.00685067;0.00357238;0.00859552
370;calc iter;100;2.29276;2.10232;2.55701
370;calc total;1;236.041;236.041;236.041
370;total;1;323.546;323.546;323.546
371;initialize;1;77.6936;77.6936;77.6936
371;async;100;0.695522;0.000883666;1.63107
371;inner;100;1.58262;0.993709;2.32013
371;wait;100;5.11079e-05;3.022e-05;0.000168927
371;boundary;100;0.0082101;0.00463681;0.00885685
371;calc iter;100;2.28641;2.06641;2.66253
371;calc total;1;236.041;236.041;236.041
371;total;1;323.843;323.843;323.843
372;initialize;1;77.3313;77.3313;77.3313
372;async;100;0.72306;0.0019207;1.44332
372;inner;100;1.5536;0.848763;2.3171
372;wait;100;5.47452e-05;3.178e-05;0.000202877
372;boundary;100;0.00793459;0.00606759;0.00896856
372;calc iter;100;2.28465;2.02127;2.65532
372;calc total;1;236.041;236.041;236.041
372;total;1;323.48;323.48;323.48
373;initialize;1;77.6012;77.6012;77.6012
373;async;100;0.710464;0.00368724;1.78785
373;inner;100;1.57354;0.740575;2.3144
373;wait;100;4.2096e-05;2.72e-05;0.000310845
373;boundary;100;0.00737369;0.00395899;0.00850178
373;calc iter;100;2.29142;1.79172;2.74686
373;calc total;1;236.041;236.041;236.041
373;total;1;323.75;323.75;323.75
374;initialize;1;77.5411;77.5411;77.5411
374;async;100;0.807043;0.00211665;1.50691
374;inner;100;1.48402;0.780267;2.32086
374;wait;100;4.29463e-05;2.47e-05;0.000146868
374;boundary;100;0.00665093;0.00366134;0.00857523
374;calc iter;100;2.29775;1.97624;2.52573
374;calc total;1;236.041;236.041;236.041
374;total;1;323.69;323.69;323.69
375;initialize;1;77.3052;77.3052;77.3052
375;async;100;0.803017;0.00388817;1.75981
375;inner;100;1.49586;0.676114;2.31959
375;wait;100;4.63358e-05;2.072e-05;0.000203236
375;boundary;100;0.00739565;0.00341952;0.00842641
375;calc iter;100;2.30632;1.73329;2.53034
375;calc total;1;236.041;236.041;236.041
375;total;1;323.454;323.454;323.454
376;initialize;1;77.582;77.582;77.582
376;async;100;0.284059;0.000530531;1.11759
376;inner;100;2.02471;1.19055;2.33439
376;wait;100;6.9787e-05;2.7629e-05;0.000214997
376;boundary;100;0.00854184;0.00430098;0.0121032
376;calc iter;100;2.31739;1.79101;2.77194
376;calc total;1;236.041;236.041;236.041
376;total;1;323.731;323.731;323.731
377;initialize;1;77.8046;77.8046;77.8046
377;async;100;0.241563;0.00265294;0.815641
377;inner;100;2.06839;1.20304;2.33268
377;wait;100;4.1944e-05;2.897e-05;0.000319855
377;boundary;100;0.00807241;0.00541837;0.00883399
377;calc iter;100;2.31807;1.75808;2.41089
377;calc total;1;236.041;236.041;236.041
377;total;1;323.954;323.954;323.954
378;initialize;1;77.6417;77.6417;77.6417
378;async;100;0.218834;0.00106538;0.708763
378;inner;100;2.09333;1.21396;2.33884
378;wait;100;3.81502e-05;2.5839e-05;0.000134108
378;boundary;100;0.00642317;0.00422364;0.0114762
378;calc iter;100;2.31863;1.72685;2.38479
378;calc total;1;236.041;236.041;236.041
378;total;1;323.791;323.791;323.791
379;initialize;1;78.2943;78.2943;78.2943
379;async;100;0.219871;0.00155029;0.705541
379;inner;100;2.09381;1.21507;2.33839
379;wait;100;3.52576e-05;2.553e-05;0.000258426
379;boundary;100;0.00536079;0.00388053;0.00842898
379;calc iter;100;2.31908;1.73663;2.38455
379;calc total;1;236.041;236.041;236.041
379;total;1;324.443;324.443;324.443
380;initialize;1;77.3313;77.3313;77.3313
380;async;100;0.16515;0.00177375;0.497083
380;inner;100;2.14675;1.24537;2.35737
380;wait;100;5.14272e-05;3.162e-05;0.000342434
380;boundary;100;0.00799757;0.00474366;0.00883467
380;calc iter;100;2.31995;1.74639;2.38596
380;calc total;1;236.041;236.041;236.041
380;total;1;323.48;323.48;323.48
381;initialize;1;77.3043;77.3043;77.3043
381;async;100;0.165401;0.00268404;0.496754
381;inner;100;2.14755;1.24332;2.3557
381;wait;100;4.52133e-05;2.226e-05;0.000190827
381;boundary;100;0.0069965;0.0039668;0.00894528
381;calc iter;100;2.32;1.74432;2.39284
381;calc total;1;236.041;236.041;236.041
381;total;1;323.455;323.455;323.455
382;initialize;1;77.3765;77.3765;77.3765
382;async;100;0.164557;0.0005777;0.498635
382;inner;100;2.15103;1.24748;2.36099
382;wait;100;3.12539e-05;1.965e-05;0.000231986
382;boundary;100;0.00445128;0.00280906;0.00830014
382;calc iter;100;2.32007;1.74894;2.39156
382;calc total;1;236.041;236.041;236.041
382;total;1;323.525;323.525;323.525
383;initialize;1;77.6217;77.6217;77.6217
383;async;100;0.164043;0.00104013;0.497129
383;inner;100;2.15128;1.24882;2.3618
383;wait;100;4.01184e-05;2.3979e-05;0.000166877
383;boundary;100;0.00469148;0.00288693;0.00898004
383;calc iter;100;2.32006;1.74886;2.38982
383;calc total;1;236.041;236.041;236.041
383;total;1;323.771;323.771;323.771
384;initialize;1;78.3734;78.3734;78.3734
384;async;100;0.53167;0.00249192;1.23171
384;inner;100;1.76469;0.816649;2.32193
384;wait;100;6.34289e-05;3.571e-05;0.000181487
384;boundary;100;0.00832961;0.00459862;0.00927772
384;calc iter;100;2.30475;1.82805;2.36627
384;calc total;1;236.041;236.041;236.041
384;total;1;324.523;324.523;324.523
385;initialize;1;78.411;78.411;78.411
385;async;100;0.635945;0.00200826;1.18247
385;inner;100;1.65011;0.730994;2.30549
385;wait;100;5.26204e-05;2.962e-05;0.000359215
385;boundary;100;0.00772135;0.00431525;0.00866262
385;calc iter;100;2.29383;1.89558;2.41467
385;calc total;1;236.041;236.041;236.041
385;total;1;324.561;324.561;324.561
386;initialize;1;78.411;78.411;78.411
386;async;100;0.625379;0.0025132;1.3693
386;inner;100;1.65135;0.920509;2.3143
386;wait;100;5.07109e-05;3.2769e-05;0.000288975
386;boundary;100;0.00741395;0.00427993;0.0108204
386;calc iter;100;2.2842;2.17281;2.36134
386;calc total;1;236.041;236.041;236.041
386;total;1;324.561;324.561;324.561
387;initialize;1;78.4111;78.4111;78.4111
387;async;100;0.526238;0.00068491;1.15475
387;inner;100;1.73953;1.13274;2.33149
387;wait;100;5.84278e-05;3.587e-05;0.000180547
387;boundary;100;0.00836472;0.00562872;0.0183578
387;calc iter;100;2.2742;2.09817;2.3857
387;calc total;1;236.041;236.041;236.041
387;total;1;324.561;324.561;324.561
388;initialize;1;78.3677;78.3677;78.3677
388;async;100;0.607271;0.00355915;1.22352
388;inner;100;1.66198;1.09426;2.31172
388;wait;100;5.40583e-05;2.929e-05;0.000223387
388;boundary;100;0.00807512;0.00498119;0.0114407
388;calc iter;100;2.27738;2.13839;2.36383
388;calc total;1;236.041;236.041;236.041
388;total;1;324.517;324.517;324.517
389;initialize;1;78.3991;78.3991;78.3991
389;async;100;0.707661;0.00292121;1.44803
389;inner;100;1.57358;0.833952;2.31024
389;wait;100;5.0972e-05;3.2389e-05;0.000338405
389;boundary;100;0.00739996;0.00598749;0.00871006
389;calc iter;100;2.28869;2.12883;2.3658
389;calc total;1;236.041;236.041;236.041
389;total;1;324.549;324.549;324.549
390;initialize;1;78.3874;78.3874;78.3874
390;async;100;0.721926;0.0034127;1.39066
390;inner;100;1.56884;0.708869;2.31555
390;wait;100;4.91815e-05;2.92e-05;0.000156357
390;boundary;100;0.00740816;0.00428503;0.00845008
390;calc iter;100;2.29822;1.79365;2.36523
390;calc total;1;236.041;236.041;236.041
390;total;1;324.537;324.537;324.537
391;initialize;1;78.3983;78.3983;78.3983
391;async;100;0.678961;0.00294252;1.36196
391;inner;100;1.62276;0.685709;2.31529
391;wait;100;4.71354e-05;2.72e-05;0.000226967
391;boundary;100;0.00726694;0.0040014;0.00840007
391;calc iter;100;2.30904;1.79486;2.42916
391;calc total;1;236.041;236.041;236.041
391;total;1;324.548;324.548;324.548
392;initialize;1;78.3879;78.3879;78.3879
392;async;100;0.0409764;0.00302592;0.2496
392;inner;100;2.26586;1.20335;2.35082
392;wait;100;6.72671e-05;5.0929e-05;0.000328165
392;boundary;100;0.00871148;0.00569404;0.0117998
392;calc iter;100;2.31562;1.35319;2.46481
392;calc total;1;236.041;236.041;236.041
392;total;1;324.538;324.538;324.538
393;initialize;1;78.3921;78.3921;78.3921
393;async;100;0.0293641;0.00477409;0.172744
393;inner;100;2.27988;1.25034;2.36178
393;wait;100;4.9901e-05;3.7899e-05;0.000282336
393;boundary;100;0.00775048;0.00495882;0.00853022
393;calc iter;100;2.31705;1.42612;2.38312
393;calc total;1;236.041;236.041;236.041
393;total;1;324.542;324.542;324.542
394;initialize;1;78.3763;78.3763;78.3763
394;async;100;0.027371;0.00115504;0.170275
394;inner;100;2.28508;1.26084;2.36613
394;wait;100;3.38799e-05;2.5069e-05;0.000189257
394;boundary;100;0.00472491;0.00402867;0.00715026
394;calc iter;100;2.31721;1.43244;2.38479
394;calc total;1;236.041;236.041;236.041
394;total;1;324.526;324.526;324.526
395;initialize;1;78.3942;78.3942;78.3942
395;async;100;0.0271106;0.00187552;0.171139
395;inner;100;2.28501;1.2617;2.36627
395;wait;100;3.49505e-05;2.723e-05;0.000124048
395;boundary;100;0.00504928;0.00403238;0.00733453
395;calc iter;100;2.31721;1.4336;2.38394
395;calc total;1;236.041;236.041;236.041
395;total;1;324.544;324.544;324.544
396;initialize;1;78.3894;78.3894;78.3894
396;async;100;0.0256408;0.00111805;0.226164
396;inner;100;2.28513;1.27523;2.37005
396;wait;100;6.78278e-05;2.6849e-05;0.000209147
396;boundary;100;0.00714938;0.00426463;0.00878931
396;calc iter;100;2.31799;1.50584;2.38618
396;calc total;1;236.041;236.041;236.041
396;total;1;324.539;324.539;324.539
397;initialize;1;78.4045;78.4045;78.4045
397;async;100;0.0263537;0.00288088;0.224641
397;inner;100;2.28401;1.27579;2.35999
397;wait;100;6.11848e-05;2.9089e-05;0.000334425
397;boundary;100;0.00756688;0.0044452;0.00893955
397;calc iter;100;2.31799;1.50492;2.38077
397;calc total;1;236.041;236.041;236.041
397;total;1;324.554;324.554;324.554
398;initialize;1;78.4118;78.4118;78.4118
398;async;100;0.0251922;0.000610581;0.225731
398;inner;100;2.28851;1.28221;2.36822
398;wait;100;3.00076e-05;2.0539e-05;0.000127338
398;boundary;100;0.00435239;0.00280708;0.00765067
398;calc iter;100;2.31809;1.51078;2.38317
398;calc total;1;236.041;236.041;236.041
398;total;1;324.561;324.561;324.561
399;initialize;1;78.387;78.387;78.387
399;async;100;0.0250018;0.000700829;0.224062
399;inner;100;2.28852;1.28208;2.36829
399;wait;100;4.505e-05;2.273e-05;0.000173808
399;boundary;100;0.00450923;0.00295898;0.00778789
399;calc iter;100;2.31808;1.50913;2.38335
399;calc total;1;236.041;236.041;236.041
399;total;1;324.537;324.537;324.537
400;initialize;1;78.3692;78.3692;78.3692
400;async;100;0.650788;0.00204204;1.28756
400;inner;100;1.65187;0.693134;2.3146
400;wait;100;5.34429e-05;2.751e-05;0.000303626
400;boundary;100;0.00724367;0.00395649;0.0123702
400;calc iter;100;2.30996;1.82965;2.39369
400;calc total;1;236.041;236.041;236.041
400;total;1;324.518;324.518;324.518
401;initialize;1;78.4117;78.4117;78.4117
401;async;100;0.706214;0.00229517;1.46673
401;inner;100;1.58514;0.691986;2.31647
401;wait;100;4.98338e-05;2.0809e-05;0.000258346
401;boundary;100;0.00720144;0.00273412;0.00856895
401;calc iter;100;2.29861;1.82373;2.42021
401;calc total;1;236.041;236.041;236.041
401;total;1;324.561;324.561;324.561
402;initialize;1;78.3865;78.3865;78.3865
402;async;100;0.675953;0.000708129;1.47679
402;inner;100;1.60451;0.738624;2.32037
402;wait;100;4.19006e-05;2.569e-05;0.000166418
402;boundary;100;0.00730173;0.00472823;0.00837111
402;calc iter;100;2.28781;2.1373;2.36542
402;calc total;1;236.041;236.041;236.041
402;total;1;324.536;324.536;324.536
403;initialize;1;78.4117;78.4117;78.4117
403;async;100;0.594625;0.000846377;1.25984
403;inner;100;1.67466;1.05628;2.31987
403;wait;100;5.31924e-05;3.2199e-05;0.000211087
403;boundary;100;0.00793791;0.00442382;0.00912602
403;calc iter;100;2.27728;2.12748;2.36404
403;calc total;1;236.041;236.041;236.041
403;total;1;324.561;324.561;324.561
404;initialize;1;78.3814;78.3814;78.3814
404;async;100;0.58084;0.00224464;1.3408
404;inner;100;1.68345;1.03907;2.31555
404;wait;100;5.82245e-05;3.3739e-05;0.000317055
404;boundary;100;0.00821855;0.00593292;0.00890959
404;calc iter;100;2.27257;1.95177;2.42194
404;calc total;1;236.041;236.041;236.041
404;total;1;324.531;324.531;324.531
405;initialize;1;78.4065;78.4065;78.4065
405;async;100;0.622852;0.00328805;1.21865
405;inner;100;1.64892;1.04547;2.31567
405;wait;100;4.41125e-05;2.9339e-05;0.000188907
405;boundary;100;0.00732615;0.004658;0.00847366
405;calc iter;100;2.27915;1.97261;2.44112
405;calc total;1;236.041;236.041;236.041
405;total;1;324.556;324.556;324.556
406;initialize;1;78.3949;78.3949;78.3949
406;async;100;0.6777;0.00132799;1.53919
406;inner;100;1.59977;0.7206;2.32052
406;wait;100;5.07558e-05;3.369e-05;0.000176778
406;boundary;100;0.0076216;0.00458566;0.00848575
406;calc iter;100;2.28514;2.10849;2.39878
406;calc total;1;236.041;236.041;236.041
406;total;1;324.544;324.544;324.544
407;initialize;1;78.3816;78.3816;78.3816
407;async;100;0.612662;0.00308148;1.3251
407;inner;100;1.67663;0.716097;2.32005
407;wait;100;4.60853e-05;2.2399e-05;0.000240527
407;boundary;100;0.00703164;0.00382873;0.00825332
407;calc iter;100;2.29637;1.84897;2.52994
407;calc total;1;236.041;236.041;236.041
407;total;1;324.531;324.531;324.531
408;initialize;1;78.4117;78.4117;78.4117
408;async;100;0.155545;0.000667289;1.03561
408;inner;100;2.14656;1.09764;2.36701
408;wait;100;6.17039e-05;2.9219e-05;0.000208026
408;boundary;100;0.00839245;0.00452383;0.0119302
408;calc iter;100;2.31056;2.14012;2.73398
408;calc total;1;236.041;236.041;236.041
408;total;1;324.561;324.561;324.561
409;initialize;1;78.406;78.406;78.406
409;async;100;0.130979;0.00273628;0.832786
409;inner;100;2.17317;1.14492;2.354
409;wait;100;4.5708e-05;2.908e-05;0.000329605
409;boundary;100;0.00781142;0.0061107;0.00855926
409;calc iter;100;2.31201;1.98525;2.64619
409;calc total;1;236.041;236.041;236.041
409;total;1;324.555;324.555;324.555
410;initialize;1;78.4118;78.4118;78.4118
410;async;100;0.119988;0.00115608;0.776264
410;inner;100;2.18728;1.16329;2.3695
410;wait;100;3.47229e-05;2.397e-05;0.000205787
410;boundary;100;0.00574923;0.00393715;0.00833195
410;calc iter;100;2.31305;1.94474;2.55653
410;calc total;1;236.041;236.041;236.041
410;total;1;324.561;324.561;324.561
411;initialize;1;78.3779;78.3779;78.3779
411;async;100;0.121729;0.0019482;0.762465
411;inner;100;2.18635;1.1651;2.37009
411;wait;100;3.68522e-05;2.3659e-05;0.000154047
411;boundary;100;0.0052916;0.00391406;0.00853772
411;calc iter;100;2.31341;1.93151;2.49907
411;calc total;1;236.041;236.041;236.041
411;total;1;324.527;324.527;324.527
412;initialize;1;78.4118;78.4118;78.4118
412;async;100;0.0982123;0.00112055;0.603715
412;inner;100;2.20871;1.22627;2.3643
412;wait;100;5.24754e-05;2.799e-05;0.000254326
412;boundary;100;0.00782872;0.00464738;0.00898642
412;calc iter;100;2.3148;1.8348;2.45114
412;calc total;1;236.041;236.041;236.041
412;total;1;324.561;324.561;324.561
413;initialize;1;78.3979;78.3979;78.3979
413;async;100;0.0959939;0.00234293;0.60456
413;inner;100;2.21143;1.22542;2.35591
413;wait;100;4.9895e-05;3.076e-05;0.000322855
413;boundary;100;0.00738095;0.00425638;0.00898971
413;calc iter;100;2.31485;1.83427;2.38827
413;calc total;1;236.041;236.041;236.041
413;total;1;324.547;324.547;324.547
414;initialize;1;78.3697;78.3697;78.3697
414;async;100;0.0946788;0.000679239;0.603286
414;inner;100;2.2152;1.23099;2.3708
414;wait;100;3.34168e-05;2.179e-05;0.000238786
414;boundary;100;0.00500089;0.00285137;0.00824202
414;calc iter;100;2.31492;1.83715;2.39003
414;calc total;1;236.041;236.041;236.041
414;total;1;324.519;324.519;324.519
415;initialize;1;78.3778;78.3778;78.3778
415;async;100;0.0957488;0.000734839;0.603448
415;inner;100;2.21398;1.23195;2.37107
415;wait;100;3.73127e-05;1.884e-05;0.000152598
415;boundary;100;0.00515171;0.0028249;0.00904898
415;calc iter;100;2.31492;1.83825;2.44364
415;calc total;1;236.041;236.041;236.041
415;total;1;324.528;324.528;324.528
416;initialize;1;78.4005;78.4005;78.4005
416;async;100;0.65233;0.00293455;1.3727
416;inner;100;1.6444;0.708576;2.31668
416;wait;100;5.28682e-05;1.981e-05;0.000271436
416;boundary;100;0.00702135;0.00286895;0.00824018
416;calc iter;100;2.30381;1.83345;2.41034
416;calc total;1;236.041;236.041;236.041
416;total;1;324.55;324.55;324.55
417;initialize;1;78.3682;78.3682;78.3682
417;async;100;0.698955;0.00248634;1.47284
417;inner;100;1.58633;0.739056;2.31368
417;wait;100;5.15981e-05;3.0909e-05;0.000319685
417;boundary;100;0.00756934;0.00430396;0.00893826
417;calc iter;100;2.29291;2.123;2.41019
417;calc total;1;236.041;236.041;236.041
417;total;1;324.518;324.518;324.518
418;initialize;1;78.4092;78.4092;78.4092
418;async;100;0.65364;0.000622421;1.35923
418;inner;100;1.62217;0.901859;2.32669
418;wait;100;4.57046e-05;2.6089e-05;0.000171337
418;boundary;100;0.00719012;0.00369367;0.00866159
418;calc iter;100;2.28305;2.1987;2.35905
418;calc total;1;236.041;236.041;236.041
418;total;1;324.558;324.558;324.558
419;initialize;1;78.3904;78.3904;78.3904
419;async;100;0.59339;0.000816877;1.38463
419;inner;100;1.67603;1.07345;2.32123
419;wait;100;5.79851e-05;3.498e-05;0.000306905
419;boundary;100;0.00808311;0.00500475;0.00895376
419;calc iter;100;2.27757;2.15286;2.4719
419;calc total;1;236.041;236.041;236.041
419;total;1;324.54;324.54;324.54
420;initialize;1;78.4111;78.4111;78.4111
420;async;100;0.601765;0.00298088;1.30579
420;inner;100;1.66983;1.05208;2.31768
420;wait;100;5.65525e-05;3.423e-05;0.000233137
420;boundary;100;0.00803241;0.00555693;0.00948986
420;calc iter;100;2.27969;2.1736;2.38262
420;calc total;1;236.041;236.041;236.041
420;total;1;324.561;324.561;324.561
421;initialize;1;78.4119;78.4119;78.4119
421;async;100;0.707314;0.00311768;1.63404
421;inner;100;1.5749;0.770966;2.31551
421;wait;100;4.70514e-05;3.065e-05;0.000312255
421;boundary;100;0.00739495;0.00578707;0.0111931
421;calc iter;100;2.28966;2.21088;2.46108
421;calc total;1;236.041;236.041;236.041
421;total;1;324.561;324.561;324.561
422;initialize;1;78.384;78.384;78.384
422;async;100;0.683516;0.000718148;1.34289
422;inner;100;1.60968;0.707794;2.32149
422;wait;100;5.55554e-05;3.424e-05;0.000251286
422;boundary;100;0.00732451;0.00430604;0.00852783
422;calc iter;100;2.30058;1.919;2.41206
422;calc total;1;236.041;236.041;236.041
422;total;1;324.533;324.533;324.533
423;initialize;1;78.3738;78.3738;78.3738
423;async;100;0.676054;0.00369372;1.61481
423;inner;100;1.62676;0.678552;2.32149
423;wait;100;5.15075e-05;2.9009e-05;0.000167087
423;boundary;100;0.00715167;0.00398303;0.00845719
423;calc iter;100;2.31002;1.65663;2.44054
423;calc total;1;236.041;236.041;236.041
423;total;1;324.524;324.524;324.524
424;initialize;1;78.3764;78.3764;78.3764
424;async;100;0.0532145;0.00198481;0.314058
424;inner;100;2.25797;1.33633;2.34784
424;wait;100;7.27057e-05;3.8699e-05;0.000265815
424;boundary;100;0.00849788;0.00474968;0.0117198
424;calc iter;100;2.31976;1.6612;2.41078
424;calc total;1;236.041;236.041;236.041
424;total;1;324.525;324.525;324.525
425;initialize;1;78.4043;78.4043;78.4043
425;async;100;0.0326891;0.000428814;0.273038
425;inner;100;2.28022;1.34694;2.38023
425;wait;100;5.37049e-05;3.263e-05;0.000246886
425;boundary;100;0.00692652;0.00413985;0.00854216
425;calc iter;100;2.31989;1.6269;2.39814
425;calc total;1;236.041;236.041;236.041
425;total;1;324.553;324.553;324.553
426;initialize;1;78.394;78.394;78.394
426;async;100;0.0328853;0.000736319;0.270931
426;inner;100;2.28167;1.35219;2.37592
426;wait;100;3.31099e-05;2.348e-05;0.000158588
426;boundary;100;0.00534277;0.00324035;0.00743269
426;calc iter;100;2.31993;1.62639;2.39381
426;calc total;1;236.041;236.041;236.041
426;total;1;324.543;324.543;324.543
427;initialize;1;78.4117;78.4117;78.4117
427;async;100;0.0329751;0.000724139;0.271536
427;inner;100;2.28131;1.35136;2.37613
427;wait;100;4.27689e-05;2.8579e-05;0.000291385
427;boundary;100;0.00558577;0.00352885;0.00821988
427;calc iter;100;2.31992;1.62646;2.39545
427;calc total;1;236.041;236.041;236.041
427;total;1;324.561;324.561;324.561
428;initialize;1;78.1361;78.1361;78.1361
428;async;100;0.0308949;0.000470123;0.262078
428;inner;100;2.28146;1.34581;2.37323
428;wait;100;5.7394e-05;2.747e-05;0.000192967
428;boundary;100;0.00748311;0.00441221;0.00894186
428;calc iter;100;2.3199;1.61519;2.41911
428;calc total;1;236.041;236.041;236.041
428;total;1;324.286;324.286;324.286
429;initialize;1;78.3973;78.3973;78.3973
429;async;100;0.0303555;0.00250908;0.264122
429;inner;100;2.28227;1.3462;2.36864
429;wait;100;5.73803e-05;2.7509e-05;0.000395634
429;boundary;100;0.00722021;0.00549816;0.00873807
429;calc iter;100;2.31991;1.61649;2.40053
429;calc total;1;236.041;236.041;236.041
429;total;1;324.546;324.546;324.546
430;initialize;1;78.411;78.411;78.411
430;async;100;0.0293788;0.000546202;0.263289
430;inner;100;2.28611;1.35335;2.37867
430;wait;100;3.05549e-05;1.912e-05;0.000223297
430;boundary;100;0.0044538;0.00277013;0.00680084
430;calc iter;100;2.31997;1.61943;2.39257
430;calc total;1;236.041;236.041;236.041
430;total;1;324.561;324.561;324.561
431;initialize;1;78.4076;78.4076;78.4076
431;async;100;0.0293104;0.000800848;0.262564
431;inner;100;2.28607;1.35288;2.37827
431;wait;100;4.14893e-05;2.4169e-05;0.000145087
431;boundary;100;0.00454049;0.00299845;0.00558804
431;calc iter;100;2.31996;1.61847;2.39254
431;calc total;1;236.041;236.041;236.041
431;total;1;324.557;324.557;324.557
432;initialize;1;78.4116;78.4116;78.4116
432;async;100;0.626899;0.00337149;1.23093
432;inner;100;1.67654;0.694404;2.31503
432;wait;100;4.69695e-05;2.526e-05;0.000329565
432;boundary;100;0.00727703;0.00395617;0.0084393
432;calc iter;100;2.31076;1.60262;2.4168
432;calc total;1;236.041;236.041;236.041
432;total;1;324.561;324.561;324.561
433;initialize;1;78.4115;78.4115;78.4115
433;async;100;0.667009;0.00231263;1.26277
433;inner;100;1.6271;0.713143;2.31487
433;wait;100;4.99804e-05;2.789e-05;0.000200367
433;boundary;100;0.00774863;0.0042927;0.00846506
433;calc iter;100;2.30191;1.77525;2.39402
433;calc total;1;236.041;236.041;236.041
433;total;1;324.561;324.561;324.561
434;initialize;1;78.3717;78.3717;78.3717
434;async;100;0.658891;0.000819137;1.24959
434;inner;100;1.627;0.905008;2.31975
434;wait;100;4.0985e-05;2.606e-05;0.000147228
434;boundary;100;0.00733508;0.00465015;0.00834679
434;calc iter;100;2.29327;2.11191;2.36076
434;calc total;1;236.041;236.041;236.041
434;total;1;324.521;324.521;324.521
435;initialize;1;78.3856;78.3856;78.3856
435;async;100;0.573529;0.00104256;1.22453
435;inner;100;1.70143;1.10357;2.31954
435;wait;100;5.62955e-05;2.884e-05;0.000168897
435;boundary;100;0.00824201;0.00490457;0.00887186
435;calc iter;100;2.28326;2.1629;2.39563
435;calc total;1;236.041;236.041;236.041
435;total;1;324.535;324.535;324.535
436;initialize;1;78.4033;78.4033;78.4033
436;async;100;0.559005;0.00248371;1.23891
436;inner;100;1.70703;1.13348;2.31523
436;wait;100;5.86951e-05;3.654e-05;0.000207307
436;boundary;100;0.00822244;0.00590009;0.00902102
436;calc iter;100;2.27432;1.97417;2.57345
436;calc total;1;236.041;236.041;236.041
436;total;1;324.552;324.552;324.552
437;initialize;1;78.373;78.373;78.373
437;async;100;0.619339;0.00246601;1.26256
437;inner;100;1.65856;1.04916;2.31383
437;wait;100;4.48885e-05;2.8639e-05;0.000331195
437;boundary;100;0.00739956;0.00514874;0.00839991
437;calc iter;100;2.28535;2.07855;2.48039
437;calc total;1;236.041;236.041;236.041
437;total;1;324.522;324.522;324.522
438;initialize;1;78.4119;78.4119;78.4119
438;async;100;0.647349;0.00148554;1.418
438;inner;100;1.6387;0.766099;2.32005
438;wait;100;4.89533e-05;2.841e-05;0.000224817
438;boundary;100;0.00784153;0.0043127;0.00853004
438;calc iter;100;2.29394;1.91428;2.6686
438;calc total;1;236.041;236.041;236.041
438;total;1;324.561;324.561;324.561
439;initialize;1;78.4119;78.4119;78.4119
439;async;100;0.590512;0.00347576;1.21477
439;inner;100;1.70569;0.711354;2.31909
439;wait;100;4.9043e-05;2.9659e-05;0.000136238
439;boundary;100;0.00734714;0.00401404;0.00834516
439;calc iter;100;2.3036;1.73704;2.5849
439;calc total;1;236.041;236.041;236.041
439;total;1;324.561;324.561;324.561
440;initialize;1;78.4119;78.4119;78.4119
440;async;100;0.0254423;0.000749238;0.378269
440;inner;100;2.2786;1.53521;2.34409
440;wait;100;5.84028e-05;2.705e-05;0.000293126
440;boundary;100;0.00841422;0.00443916;0.0104902
440;calc iter;100;2.31252;1.60821;2.66158
440;calc total;1;236.041;236.041;236.041
440;total;1;324.561;324.561;324.561
441;initialize;1;78.4117;78.4117;78.4117
441;async;100;0.0202545;0.00267021;0.37728
441;inner;100;2.2847;1.5358;2.3555
441;wait;100;4.89187e-05;2.799e-05;0.000328085
441;boundary;100;0.00751147;0.00435961;0.00846812
441;calc iter;100;2.31252;1.60635;2.65783
441;calc total;1;236.041;236.041;236.041
441;total;1;324.561;324.561;324.561
442;initialize;1;78.3754;78.3754;78.3754
442;async;100;0.0161284;0.00102096;0.312852
442;inner;100;2.29043;1.54095;2.36018
442;wait;100;3.3012e-05;1.82e-05;0.000169358
442;boundary;100;0.00598936;0.00283219;0.00855293
442;calc iter;100;2.31258;1.61018;2.59901
442;calc total;1;236.041;236.041;236.041
442;total;1;324.524;324.524;324.524
443;initialize;1;78.4017;78.4017;78.4017
443;async;100;0.0181723;0.00111014;0.286063
443;inner;100;2.28862;1.54119;2.36097
443;wait;100;4.27292e-05;2.9279e-05;0.000168428
443;boundary;100;0.00573914;0.00285927;0.00838572
443;calc iter;100;2.31258;1.61038;2.56973
443;calc total;1;236.041;236.041;236.041
443;total;1;324.551;324.551;324.551
444;initialize;1;78.4118;78.4118;78.4118
444;async;100;0.0172746;0.0006896;0.12545
444;inner;100;2.28725;1.54278;2.35983
444;wait;100;5.68443e-05;2.915e-05;0.000302676
444;boundary;100;0.00761841;0.00459758;0.00922642
444;calc iter;100;2.3122;1.55583;2.38674
444;calc total;1;236.041;236.041;236.041
444;total;1;324.561;324.561;324.561
445;initialize;1;78.4119;78.4119;78.4119
445;async;100;0.0153578;0.00251083;0.137092
445;inner;100;2.28922;1.54433;2.35943
445;wait;100;5.32958e-05;3.1009e-05;0.000312835
445;boundary;100;0.00759463;0.00539892;0.00901965
445;calc iter;100;2.31223;1.55605;2.42042
445;calc total;1;236.041;236.041;236.041
445;total;1;324.561;324.561;324.561
446;initialize;1;78.4114;78.4114;78.4114
446;async;100;0.0128278;0.000450044;0.135057
446;inner;100;2.29406;1.55098;2.36299
446;wait;100;3.51667e-05;2.202e-05;0.000237957
446;boundary;100;0.00534332;0.00402656;0.00851384
446;calc iter;100;2.31227;1.55582;2.4189
446;calc total;1;236.041;236.041;236.041
446;total;1;324.561;324.561;324.561
447;initialize;1;78.3981;78.3981;78.3981
447;async;100;0.0131292;0.000608491;0.133064
447;inner;100;2.29346;1.55048;2.36299
447;wait;100;4.17539e-05;2.501e-05;0.000122818
447;boundary;100;0.00562245;0.00392357;0.0089727
447;calc iter;100;2.31226;1.55632;2.41761
447;calc total;1;236.041;236.041;236.041
447;total;1;324.547;324.547;324.547
448;initialize;1;78.3917;78.3917;78.3917
448;async;100;0.908595;0.00148013;1.51301
448;inner;100;1.3861;0.72648;2.31265
448;wait;100;5.20987e-05;2.7179e-05;0.000318155
448;boundary;100;0.00730293;0.00434378;0.00848884
448;calc iter;100;2.30206;1.86601;2.50977
448;calc total;1;236.041;236.041;236.041
448;total;1;324.541;324.541;324.541
449;initialize;1;78.3545;78.3545;78.3545
449;async;100;0.899897;0.00303629;1.53761
449;inner;100;1.38712;0.766588;2.31376
449;wait;100;4.15214e-05;2.661e-05;0.000239916
449;boundary;100;0.00603591;0.00371956;0.00871557
449;calc iter;100;2.2931;2.16833;2.3686
449;calc total;1;236.041;236.041;236.041
449;total;1;324.504;324.504;324.504
450;initialize;1;78.3699;78.3699;78.3699
450;async;100;0.737611;0.00190078;1.33719
450;inner;100;1.54345;1.05262;2.31851
450;wait;100;4.38416e-05;2.972e-05;0.000254407
450;boundary;100;0.00728361;0.00468826;0.0084921
450;calc iter;100;2.28839;2.09316;2.46612
450;calc total;1;236.041;236.041;236.041
450;total;1;324.519;324.519;324.519
451;initialize;1;78.3544;78.3544;78.3544
451;async;100;0.833869;0.00302918;1.5446
451;inner;100;1.4475;0.774307;2.31838
451;wait;100;5.21776e-05;3.2799e-05;0.000159298
451;boundary;100;0.00771877;0.00482766;0.0095848
451;calc iter;100;2.28915;2.19978;2.47111
451;calc total;1;236.041;236.041;236.041
451;total;1;324.504;324.504;324.504
452;initialize;1;78.3969;78.3969;78.3969
452;async;100;0.821181;0.00340035;1.37874
452;inner;100;1.46173;0.920356;2.31669
452;wait;100;5.4079e-05;3.286e-05;0.000314746
452;boundary;100;0.00817496;0.005797;0.00888897
452;calc iter;100;2.29114;2.13438;2.39485
452;calc total;1;236.041;236.041;236.041
452;total;1;324.546;324.546;324.546
453;initialize;1;78.2655;78.2655;78.2655
453;async;100;0.805161;0.00390046;1.38811
453;inner;100;1.48578;0.930152;2.3167
453;wait;100;3.87011e-05;2.4089e-05;0.000207487
453;boundary;100;0.00664105;0.00502164;0.00843925
453;calc iter;100;2.29763;2.18578;2.37096
453;calc total;1;236.041;236.041;236.041
453;total;1;324.414;324.414;324.414
454;initialize;1;78.2425;78.2425;78.2425
454;async;100;0.98642;0.00314285;1.571
454;inner;100;1.31179;0.730195;2.32056
454;wait;100;3.77598e-05;2.006e-05;0.000206497
454;boundary;100;0.0059452;0.00350115;0.00847449
454;calc iter;100;2.30419;2.25079;2.39118
454;calc total;1;236.041;236.041;236.041
454;total;1;324.392;324.392;324.392
455;initialize;1;78.3702;78.3702;78.3702
455;async;100;0.895497;0.00412974;1.48208
455;inner;100;1.41044;0.668623;2.31963
455;wait;100;4.12668e-05;2.654e-05;0.000155687
455;boundary;100;0.00703074;0.00403123;0.0084458
455;calc iter;100;2.31301;1.76742;2.43935
455;calc total;1;236.041;236.041;236.041
455;total;1;324.519;324.519;324.519
456;initialize;1;78.2651;78.2651;78.2651
456;async;100;0.111027;0.00270165;0.376637
456;inner;100;2.20364;1.33484;2.34393
456;wait;100;6.24149e-05;4.858e-05;0.000210127
456;boundary;100;0.00872667;0.00739493;0.010894
456;calc iter;100;2.32346;1.7203;2.47486
456;calc total;1;236.041;236.041;236.041
456;total;1;324.414;324.414;324.414
457;initialize;1;78.2656;78.2656;78.2656
457;async;100;0.101392;0.00258277;0.370514
457;inner;100;2.21408;1.33656;2.34476
457;wait;100;4.53637e-05;3.0619e-05;0.000300466
457;boundary;100;0.00796605;0.00538377;0.00861508
457;calc iter;100;2.32349;1.7146;2.41119
457;calc total;1;236.041;236.041;236.041
457;total;1;324.415;324.415;324.415
458;initialize;1;78.316;78.316;78.316
458;async;100;0.10004;0.00102395;0.370064
458;inner;100;2.21892;1.34502;2.34945
458;wait;100;3.11376e-05;2.283e-05;0.000124098
458;boundary;100;0.00456333;0.00319068;0.00660358
458;calc iter;100;2.32355;1.7183;2.4069
458;calc total;1;236.041;236.041;236.041
458;total;1;324.465;324.465;324.465
459;initialize;1;78.4013;78.4013;78.4013
459;async;100;0.0988183;0.000937575;0.369279
459;inner;100;2.2197;1.34524;2.34968
459;wait;100;3.86156e-05;2.627e-05;0.000281366
459;boundary;100;0.00498466;0.00336027;0.00675481
459;calc iter;100;2.32355;1.71791;2.40824
459;calc total;1;236.041;236.041;236.041
459;total;1;324.55;324.55;324.55
460;initialize;1;78.4111;78.4111;78.4111
460;async;100;0.0984569;0.000979035;0.370978
460;inner;100;2.21713;1.33671;2.34171
460;wait;100;5.3772e-05;2.771e-05;0.000306155
460;boundary;100;0.00785793;0.00479438;0.00894297
460;calc iter;100;2.3235;1.71531;2.40631
460;calc total;1;236.041;236.041;236.041
460;total;1;324.561;324.561;324.561
461;initialize;1;78.3984;78.3984;78.3984
461;async;100;0.0977833;0.00419332;0.369388
461;inner;100;2.21799;1.33808;2.34403
461;wait;100;5.54114e-05;3.012e-05;0.000189727
461;boundary;100;0.00768805;0.00567874;0.00849532
461;calc iter;100;2.32352;1.71417;2.4053
461;calc total;1;236.041;236.041;236.041
461;total;1;324.547;324.547;324.547
462;initialize;1;78.1999;78.1999;78.1999
462;async;100;0.0971648;0.000479113;0.370087
462;inner;100;2.2222;1.34389;2.34964
462;wait;100;2.74655e-05;1.935e-05;0.000120548
462;boundary;100;0.00418277;0.00280033;0.00505769
462;calc iter;100;2.32358;1.7168;2.40512
462;calc total;1;236.041;236.041;236.041
462;total;1;324.349;324.349;324.349
463;initialize;1;78.3911;78.3911;78.3911
463;async;100;0.0965513;0.000426953;0.368359
463;inner;100;2.22257;1.34552;2.34985
463;wait;100;4.23881e-05;2.279e-05;0.000193727
463;boundary;100;0.00440027;0.00302583;0.0051329
463;calc iter;100;2.32357;1.71693;2.40472
463;calc total;1;236.041;236.041;236.041
463;total;1;324.541;324.541;324.541
464;initialize;1;78.369;78.369;78.369
464;async;100;0.610633;0.00297389;1.26059
464;inner;100;1.69523;0.688052;2.31497
464;wait;100;4.9063e-05;2.051e-05;0.000329455
464;boundary;100;0.00739786;0.00271443;0.0139292
464;calc iter;100;2.31331;1.81291;2.57092
464;calc total;1;236.041;236.041;236.041
464;total;1;324.518;324.518;324.518
465;initialize;1;78.3697;78.3697;78.3697
465;async;100;0.651938;0.0028758;1.27084
465;inner;100;1.64258;0.709095;2.31548
465;wait;100;4.99876e-05;2.781e-05;0.000195097
465;boundary;100;0.00774385;0.00428407;0.00888805
465;calc iter;100;2.30232;1.6996;2.62136
465;calc total;1;236.041;236.041;236.041
465;total;1;324.519;324.519;324.519
466;initialize;1;78.3688;78.3688;78.3688
466;async;100;0.640586;0.000794388;1.26525
466;inner;100;1.64635;0.907132;2.31924
466;wait;100;4.37585e-05;3.025e-05;0.000128868
466;boundary;100;0.00746269;0.00462206;0.0126544
466;calc iter;100;2.29445;2.12437;2.67301
466;calc total;1;236.041;236.041;236.041
466;total;1;324.518;324.518;324.518
467;initialize;1;78.3149;78.3149;78.3149
467;async;100;0.55909;0.00139689;1.23367
467;inner;100;1.71658;1.07395;2.31869
467;wait;100;5.70744e-05;3.0309e-05;0.000186017
467;boundary;100;0.00827971;0.00510106;0.00890622
467;calc iter;100;2.28401;2.08794;2.61255
467;calc total;1;236.041;236.041;236.041
467;total;1;324.464;324.464;324.464
468;initialize;1;78.397;78.397;78.397
468;async;100;0.531075;0.00174254;1.09939
468;inner;100;1.73512;1.12353;2.31232
468;wait;100;6.48225e-05;3.2289e-05;0.000326355
468;boundary;100;0.00832149;0.00561919;0.015256
468;calc iter;100;2.27459;1.97062;2.68259
468;calc total;1;236.041;236.041;236.041
468;total;1;324.547;324.547;324.547
469;initialize;1;78.137;78.137;78.137
469;async;100;0.595168;0.00284036;1.19669
469;inner;100;1.68304;1.05121;2.31247
469;wait;100;4.30618e-05;2.892e-05;0.000183137
469;boundary;100;0.00755658;0.00577496;0.0142184
469;calc iter;100;2.28582;2.00908;2.65514
469;calc total;1;236.041;236.041;236.041
469;total;1;324.286;324.286;324.286
470;initialize;1;78.3974;78.3974;78.3974
470;async;100;0.615182;0.00308846;1.20369
470;inner;100;1.67063;0.766674;2.31856
470;wait;100;5.30759e-05;2.742e-05;0.000156127
470;boundary;100;0.00794772;0.00452217;0.0142998
470;calc iter;100;2.29381;1.85723;2.5384
470;calc total;1;236.041;236.041;236.041
470;total;1;324.547;324.547;324.547
471;initialize;1;78.3553;78.3553;78.3553
471;async;100;0.562796;0.0036927;1.20001
471;inner;100;1.73395;0.712588;2.3181
471;wait;100;5.07389e-05;2.84e-05;0.000268906
471;boundary;100;0.00748746;0.00396384;0.0143544
471;calc iter;100;2.30428;1.81889;2.47334
471;calc total;1;236.041;236.041;236.041
471;total;1;324.504;324.504;324.504
472;initialize;1;78.1578;78.1578;78.1578
472;async;100;0.0334844;0.0018079;0.24821
472;inner;100;2.27064;1.50996;2.33052
472;wait;100;6.43042e-05;3.1119e-05;0.000259436
472;boundary;100;0.00844993;0.00522599;0.00910204
472;calc iter;100;2.31265;1.55352;2.54511
472;calc total;1;236.041;236.041;236.041
472;total;1;324.307;324.307;324.307
473;initialize;1;78.4079;78.4079;78.4079
473;async;100;0.0287467;0.00279285;0.248247
473;inner;100;2.2761;1.51024;2.3288
473;wait;100;4.85109e-05;2.963e-05;0.000307155
473;boundary;100;0.00776775;0.00478335;0.0091091
473;calc iter;100;2.31267;1.55574;2.54381
473;calc total;1;236.041;236.041;236.041
473;total;1;324.557;324.557;324.557
474;initialize;1;78.2406;78.2406;78.2406
474;async;100;0.0245363;0.00117943;0.247955
474;inner;100;2.28188;1.51603;2.33602
474;wait;100;3.51042e-05;2.2789e-05;0.000203937
474;boundary;100;0.00625746;0.00302897;0.00825234
474;calc iter;100;2.31271;1.55768;2.47526
474;calc total;1;236.041;236.041;236.041
474;total;1;324.39;324.39;324.39
475;initialize;1;78.1577;78.1577;78.1577
475;async;100;0.0222888;0.00162009;0.248812
475;inner;100;2.28417;1.51499;2.35837
475;wait;100;4.33255e-05;2.3089e-05;0.000299395
475;boundary;100;0.0062056;0.00301987;0.0135203
475;calc iter;100;2.31271;1.55845;2.50248
475;calc total;1;236.041;236.041;236.041
475;total;1;324.307;324.307;324.307
476;initialize;1;78.3139;78.3139;78.3139
476;async;100;0.0344218;0.00114423;0.258682
476;inner;100;2.27023;1.50826;2.32888
476;wait;100;5.06736e-05;2.6519e-05;0.000262765
476;boundary;100;0.00755084;0.00444635;0.00892779
476;calc iter;100;2.31226;1.66903;2.4347
476;calc total;1;236.041;236.041;236.041
476;total;1;324.463;324.463;324.463
477;initialize;1;78.1576;78.1576;78.1576
477;async;100;0.0299798;0.00248899;0.25754
477;inner;100;2.27429;1.51678;2.3301
477;wait;100;4.86563e-05;2.776e-05;0.000334245
477;boundary;100;0.00763552;0.00587959;0.0118321
477;calc iter;100;2.31196;1.644;2.42923
477;calc total;1;236.041;236.041;236.041
477;total;1;324.307;324.307;324.307
478;initialize;1;78.3136;78.3136;78.3136
478;async;100;0.0263112;0.000445994;0.285439
478;inner;100;2.2799;1.52893;2.3395
478;wait;100;3.49813e-05;2.336e-05;0.000173627
478;boundary;100;0.00581887;0.00397159;0.00846989
478;calc iter;100;2.31206;1.65545;2.42681
478;calc total;1;236.041;236.041;236.041
478;total;1;324.463;324.463;324.463
479;initialize;1;78.1392;78.1392;78.1392
479;async;100;0.0314589;0.000887378;0.361692
479;inner;100;2.27445;1.52887;2.33502
479;wait;100;4.63688e-05;2.601e-05;0.000222207
479;boundary;100;0.00609824;0.00398167;0.0120012
479;calc iter;100;2.31205;1.73318;2.42686
479;calc total;1;236.041;236.041;236.041
479;total;1;324.288;324.288;324.288
480;initialize;1;78.2377;78.2377;78.2377
480;async;100;0.433913;0.00317889;0.860671
480;inner;100;1.86503;1.31589;2.32169
480;wait;100;4.89839e-05;2.905e-05;0.000316595
480;boundary;100;0.00785108;0.00469659;0.0084921
480;calc iter;100;2.30685;1.98454;2.4901
480;calc total;1;236.041;236.041;236.041
480;total;1;324.387;324.387;324.387
481;initialize;1;78.1107;78.1107;78.1107
481;async;100;0.425392;0.00225706;0.851778
481;inner;100;1.87055;1.52642;2.32204
481;wait;100;4.51029e-05;2.934e-05;0.000204326
481;boundary;100;0.0078478;0.00645886;0.00848782
481;calc iter;100;2.30384;2.09863;2.4123
481;calc total;1;236.041;236.041;236.041
481;total;1;324.26;324.26;324.26
482;initialize;1;78.1974;78.1974;78.1974
482;async;100;0.38362;0.00066445;0.714284
482;inner;100;1.90684;1.6472;2.32634
482;wait;100;4.49751e-05;2.965e-05;0.000205007
482;boundary;100;0.00794585;0.00466405;0.0088046
482;calc iter;100;2.29846;2.09341;2.43994
482;calc total;1;236.041;236.041;236.041
482;total;1;324.347;324.347;324.347
483;initialize;1;78.0851;78.0851;78.0851
483;async;100;0.384371;0.000735249;0.649184
483;inner;100;1.90699;1.67175;2.32585
483;wait;100;6.95975e-05;3.733e-05;0.000174207
483;boundary;100;0.00831451;0.00460484;0.00890672
483;calc iter;100;2.29975;2.22994;2.41787
483;calc total;1;236.041;236.041;236.041
483;total;1;324.235;324.235;324.235
484;initialize;1;78.3703;78.3703;78.3703
484;async;100;0.422738;0.00351413;0.637744
484;inner;100;1.87374;1.66755;2.32137
484;wait;100;6.44992e-05;3.649e-05;0.000261766
484;boundary;100;0.00831691;0.00635813;0.00884261
484;calc iter;100;2.30487;2.18988;2.40009
484;calc total;1;236.041;236.041;236.041
484;total;1;324.519;324.519;324.519
485;initialize;1;78.1113;78.1113;78.1113
485;async;100;0.487511;0.00275213;0.875564
485;inner;100;1.81349;1.20538;2.31888
485;wait;100;4.70235e-05;3.0259e-05;0.000312326
485;boundary;100;0.00790012;0.00517529;0.00840002
485;calc iter;100;2.30895;2.08616;2.38433
485;calc total;1;236.041;236.041;236.041
485;total;1;324.261;324.261;324.261
486;initialize;1;78.1988;78.1988;78.1988
486;async;100;0.48198;0.00065882;0.822676
486;inner;100;1.82258;0.765786;2.3259
486;wait;100;4.97086e-05;2.837e-05;0.000164477
486;boundary;100;0.00786963;0.00478642;0.00831366
486;calc iter;100;2.31249;1.56561;2.42002
486;calc total;1;236.041;236.041;236.041
486;total;1;324.348;324.348;324.348
487;initialize;1;78.1113;78.1113;78.1113
487;async;100;0.439519;0.00290992;0.630868
487;inner;100;1.86961;0.702595;2.32486
487;wait;100;4.89498e-05;2.79e-05;0.000250336
487;boundary;100;0.00791106;0.00398026;0.00850928
487;calc iter;100;2.31709;1.23395;2.43772
487;calc total;1;236.041;236.041;236.041
487;total;1;324.261;324.261;324.261
488;initialize;1;78.2383;78.2383;78.2383
488;async;100;0.0108999;0.000956435;0.126433
488;inner;100;2.30491;1.432;2.37103
488;wait;100;6.29101e-05;4.9949e-05;0.000247106
488;boundary;100;0.00857347;0.00736494;0.0108208
488;calc iter;100;2.32445;1.44382;2.506
488;calc total;1;236.041;236.041;236.041
488;total;1;324.387;324.387;324.387
489;initialize;1;78.3366;78.3366;78.3366
489;async;100;0.00658693;0.00270386;0.0525434
489;inner;100;2.31102;1.43196;2.37242
489;wait;100;5.04917e-05;3.1379e-05;0.000308535
489;boundary;100;0.00680503;0.00572871;0.00804245
489;calc iter;100;2.32447;1.44262;2.43267
489;calc total;1;236.041;236.041;236.041
489;total;1;324.486;324.486;324.486
490;initialize;1;78.3366;78.3366;78.3366
490;async;100;0.00253875;0.000925829;0.0482032
490;inner;100;2.31602;1.43885;2.37709
490;wait;100;3.03669e-05;2.197e-05;0.000267436
490;boundary;100;0.00590473;0.00355939;0.00790264
490;calc iter;100;2.3245;1.44337;2.43158
490;calc total;1;236.041;236.041;236.041
490;total;1;324.486;324.486;324.486
491;initialize;1;78.1123;78.1123;78.1123
491;async;100;0.00372978;0.00136094;0.0485829
491;inner;100;2.31567;1.44052;2.37665
491;wait;100;3.30352e-05;2.154e-05;0.000157008
491;boundary;100;0.00507073;0.00330597;0.00751024
491;calc iter;100;2.3245;1.44521;2.43028
491;calc total;1;236.041;236.041;236.041
491;total;1;324.261;324.261;324.261
492;initialize;1;78.3524;78.3524;78.3524
492;async;100;0.00484543;0.000675659;0.0312459
492;inner;100;2.31204;1.4322;2.36376
492;wait;100;5.45474e-05;2.902e-05;0.000188147
492;boundary;100;0.00753415;0.00531393;0.00878519
492;calc iter;100;2.32447;1.44199;2.40358
492;calc total;1;236.041;236.041;236.041
492;total;1;324.502;324.502;324.502
493;initialize;1;78.0848;78.0848;78.0848
493;async;100;0.00480975;0.00282705;0.0568661
493;inner;100;2.31248;1.43263;2.3696
493;wait;100;5.27145e-05;3.054e-05;0.000311465
493;boundary;100;0.00715208;0.00531956;0.00858347
493;calc iter;100;2.32449;1.44315;2.43429
493;calc total;1;236.041;236.041;236.041
493;total;1;324.234;324.234;324.234
494;initialize;1;78.2076;78.2076;78.2076
494;async;100;0.00185232;0.000460603;0.0363621
494;inner;100;2.3177;1.43987;2.37621
494;wait;100;2.99688e-05;1.961e-05;0.000130638
494;boundary;100;0.00495787;0.00282709;0.00673319
494;calc iter;100;2.32454;1.44396;2.41713
494;calc total;1;236.041;236.041;236.041
494;total;1;324.357;324.357;324.357
495;initialize;1;78.2022;78.2022;78.2022
495;async;100;0.00234695;0.000535053;0.0365983
495;inner;100;2.31724;1.43994;2.37567
495;wait;100;4.11004e-05;2.14e-05;0.000236396
495;boundary;100;0.00490494;0.00290309;0.00559205
495;calc iter;100;2.32453;1.44587;2.41706
495;calc total;1;236.041;236.041;236.041
495;total;1;324.351;324.351;324.351
496;initialize;1;78.2074;78.2074;78.2074
496;async;100;0.736006;0.00219152;1.44977
496;inner;100;1.57377;0.676819;2.31256
496;wait;100;4.31181e-05;2.329e-05;0.000296436
496;boundary;100;0.00705455;0.0027096;0.00833676
496;calc iter;100;2.31687;2.09327;2.52163
496;calc total;1;236.041;236.041;236.041
496;total;1;324.356;324.356;324.356
497;initialize;1;78.1585;78.1585;78.1585
497;async;100;0.819906;0.00239953;1.55199
497;inner;100;1.47559;0.678266;2.31261
497;wait;100;4.60998e-05;2.898e-05;0.000220357
497;boundary;100;0.00685867;0.00426205;0.00873789
497;calc iter;100;2.30241;2.01388;2.4205
497;calc total;1;236.041;236.041;236.041
497;total;1;324.308;324.308;324.308
498;initialize;1;78.2638;78.2638;78.2638
498;async;100;0.776568;0.00196459;1.47647
498;inner;100;1.50618;0.764949;2.31849
498;wait;100;4.02604e-05;2.4759e-05;0.000150128
498;boundary;100;0.00719352;0.00480246;0.00880216
498;calc iter;100;2.28998;2.0217;2.42272
498;calc total;1;236.041;236.041;236.041
498;total;1;324.413;324.413;324.413
499;initialize;1;78.1108;78.1108;78.1108
499;async;100;0.697377;0.00122816;1.3766
499;inner;100;1.5722;0.911489;2.31779
499;wait;100;5.96836e-05;3.1699e-05;0.000287055
499;boundary;100;0.00761343;0.00376548;0.00904706
499;calc iter;100;2.27725;2.03765;2.51519
499;calc total;1;236.041;236.041;236.041
499;total;1;324.26;324.26;324.26
500;initialize;1;78.3393;78.3393;78.3393
500;async;100;0.648214;0.000920265;1.38938
500;inner;100;1.61093;0.940347;2.31807
500;wait;100;7.20902e-05;3.2679e-05;0.000216507
500;boundary;100;0.00786326;0.00481275;0.0089841
500;calc iter;100;2.26709;1.9723;2.6128
500;calc total;1;236.041;236.041;236.041
500;total;1;324.489;324.489;324.489
501;initialize;1;78.0848;78.0848;78.0848
501;async;100;0.762457;0.00374141;1.61537
501;inner;100;1.50994;0.730759;2.31437
501;wait;100;4.39624e-05;2.3189e-05;0.000305275
501;boundary;100;0.00692136;0.00373202;0.00868148
501;calc iter;100;2.27937;1.99082;2.48552
501;calc total;1;236.041;236.041;236.041
501;total;1;324.234;324.234;324.234
502;initialize;1;78.2075;78.2075;78.2075
502;async;100;0.752772;0.00169959;1.61888
502;inner;100;1.53258;0.732894;2.31736
502;wait;100;4.88993e-05;3.1089e-05;0.000141178
502;boundary;100;0.00700294;0.0043045;0.00849478
502;calc iter;100;2.29241;2.0464;2.66382
502;calc total;1;236.041;236.041;236.041
502;total;1;324.357;324.357;324.357
503;initialize;1;78.1576;78.1576;78.1576
503;async;100;0.75012;0.00276763;1.54941
503;inner;100;1.54716;0.679638;2.31865
503;wait;100;4.69722e-05;2.859e-05;0.000146187
503;boundary;100;0.00699577;0.00396607;0.00824144
503;calc iter;100;2.30433;1.92974;2.58391
503;calc total;1;236.041;236.041;236.041
503;total;1;324.307;324.307;324.307
504;initialize;1;78.2374;78.2374;78.2374
504;async;100;0.0934013;0.000736739;0.407068
504;inner;100;2.2133;1.30852;2.33262
504;wait;100;6.98944e-05;2.807e-05;0.000175517
504;boundary;100;0.00791953;0.00541576;0.00922157
504;calc iter;100;2.3147;1.7212;2.51319
504;calc total;1;236.041;236.041;236.041
504;total;1;324.386;324.386;324.386
505;initialize;1;78.264;78.264;78.264
505;async;100;0.0874145;0.00285232;0.405554
505;inner;100;2.22013;1.32153;2.33198
505;wait;100;4.58342e-05;2.174e-05;0.000333385
505;boundary;100;0.00721701;0.00282944;0.00872769
505;calc iter;100;2.31481;1.72994;2.5119
505;calc total;1;236.041;236.041;236.041
505;total;1;324.413;324.413;324.413
506;initialize;1;78.2601;78.2601;78.2601
506;async;100;0.0860103;0.00107675;0.407964
506;inner;100;2.22403;1.31418;2.33976
506;wait;100;3.42074e-05;1.934e-05;0.000149018
506;boundary;100;0.00470613;0.00355175;0.00744191
506;calc iter;100;2.31478;1.72622;2.5163
506;calc total;1;236.041;236.041;236.041
506;total;1;324.409;324.409;324.409
507;initialize;1;78.264;78.264;78.264
507;async;100;0.0858972;0.00164037;0.405981
507;inner;100;2.22409;1.3141;2.33783
507;wait;100;4.33297e-05;2.28e-05;0.000214427
507;boundary;100;0.00474073;0.00355828;0.00762935
507;calc iter;100;2.31477;1.72425;2.51567
507;calc total;1;236.041;236.041;236.041
507;total;1;324.413;324.413;324.413
508;initialize;1;78.2074;78.2074;78.2074
508;async;100;0.0991292;0.000913467;0.444432
508;inner;100;2.20735;1.28439;2.33177
508;wait;100;5.05347e-05;2.679e-05;0.000303436
508;boundary;100;0.00711023;0.00440308;0.00913836
508;calc iter;100;2.31365;1.73334;2.48035
508;calc total;1;236.041;236.041;236.041
508;total;1;324.356;324.356;324.356
509;initialize;1;78.1387;78.1387;78.1387
509;async;100;0.0985765;0.00266033;0.444472
509;inner;100;2.20731;1.28599;2.33801
509;wait;100;4.93947e-05;2.7979e-05;0.000194517
509;boundary;100;0.0076356;0.00534226;0.00893889
509;calc iter;100;2.31357;1.7369;2.48412
509;calc total;1;236.041;236.041;236.041
509;total;1;324.288;324.288;324.288
510;initialize;1;78.1108;78.1108;78.1108
510;async;100;0.0966668;0.0010776;0.450066
510;inner;100;2.21115;1.28772;2.34177
510;wait;100;3.1496e-05;2.279e-05;0.000129908
510;boundary;100;0.00568629;0.00415599;0.00902913
510;calc iter;100;2.31354;1.74607;2.4549
510;calc total;1;236.041;236.041;236.041
510;total;1;324.26;324.26;324.26
511;initialize;1;78.0844;78.0844;78.0844
511;async;100;0.127618;0.00145376;0.770879
511;inner;100;2.17744;1.19035;2.3415
511;wait;100;4.89097e-05;2.629e-05;0.000217566
511;boundary;100;0.00610465;0.0043449;0.0119175
511;calc iter;100;2.31122;1.75994;2.55425
511;calc total;1;236.041;236.041;236.041
511;total;1;324.233;324.233;324.233
512;initialize;1;78.7452;78.7452;78.7452
512;async;100;0.677261;0.0020999;1.51572
512;inner;100;1.62205;0.835523;2.32887
512;wait;100;6.24092e-05;2.3569e-05;0.000197777
512;boundary;100;0.00818489;0.00315706;0.00938656
512;calc iter;100;2.30756;1.69357;2.74329
512;calc total;1;236.041;236.041;236.041
512;total;1;324.895;324.895;324.895
513;initialize;1;78.7449;78.7449;78.7449
513;async;100;0.838125;0.00267244;1.65019
513;inner;100;1.45342;0.752697;2.31744
513;wait;100;4.80546e-05;3.015e-05;0.000293676
513;boundary;100;0.0066062;0.00430892;0.00835827
513;calc iter;100;2.2982;2.18876;2.48595
513;calc total;1;236.041;236.041;236.041
513;total;1;324.895;324.895;324.895
514;initialize;1;78.6569;78.6569;78.6569
514;async;100;0.672098;0.00313476;1.32251
514;inner;100;1.60779;1.05178;2.32189
514;wait;100;4.44928e-05;3.1369e-05;0.000131478
514;boundary;100;0.00735251;0.00480102;0.00845688
514;calc iter;100;2.28729;2.11685;2.40329
514;calc total;1;236.041;236.041;236.041
514;total;1;324.806;324.806;324.806
515;initialize;1;78.5447;78.5447;78.5447
515;async;100;0.724347;0.00251232;1.56181
515;inner;100;1.55579;0.770384;2.32212
515;wait;100;5.22491e-05;2.402e-05;0.000239597
515;boundary;100;0.00764363;0.00356827;0.0105356
515;calc iter;100;2.28783;2.13338;2.47615
515;calc total;1;236.041;236.041;236.041
515;total;1;324.694;324.694;324.694
516;initialize;1;78.7458;78.7458;78.7458
516;async;100;0.738973;0.00282751;1.43759
516;inner;100;1.54333;0.868246;2.31269
516;wait;100;5.59108e-05;3.0249e-05;0.000179498
516;boundary;100;0.00823549;0.00597338;0.0100141
516;calc iter;100;2.2906;2.18523;2.3769
516;calc total;1;236.041;236.041;236.041
516;total;1;324.895;324.895;324.895
517;initialize;1;77.6032;77.6032;77.6032
517;async;100;0.742884;0.00282818;1.34785
517;inner;100;1.54794;0.955616;2.31168
517;wait;100;4.31624e-05;2.5699e-05;0.000316856
517;boundary;100;0.0068369;0.00498842;0.00892917
517;calc iter;100;2.29771;2.20369;2.34128
517;calc total;1;236.041;236.041;236.041
517;total;1;323.752;323.752;323.752
518;initialize;1;78.5826;78.5826;78.5826
518;async;100;0.916246;0.00346014;1.57261
518;inner;100;1.38125;0.732571;2.31764
518;wait;100;4.6777e-05;2.9209e-05;0.000149969
518;boundary;100;0.00666156;0.00428922;0.00849088
518;calc iter;100;2.3042;2.19947;2.42742
518;calc total;1;236.041;236.041;236.041
518;total;1;324.732;324.732;324.732
519;initialize;1;78.6309;78.6309;78.6309
519;async;100;0.779101;0.00368299;1.41419
519;inner;100;1.52728;0.673303;2.31686
519;wait;100;4.76561e-05;3.0489e-05;0.000266856
519;boundary;100;0.0071173;0.00398167;0.00844245
519;calc iter;100;2.31355;1.8187;2.45685
519;calc total;1;236.041;236.041;236.041
519;total;1;324.78;324.78;324.78
520;initialize;1;77.246;77.246;77.246
520;async;100;0.0947933;0.00263218;0.327791
520;inner;100;2.21992;1.34293;2.34552
520;wait;100;6.5665e-05;5.2229e-05;0.000182507
520;boundary;100;0.00872148;0.00584884;0.0118422
520;calc iter;100;2.32351;1.67664;2.49654
520;calc total;1;236.041;236.041;236.041
520;total;1;323.395;323.395;323.395
521;initialize;1;78.4316;78.4316;78.4316
521;async;100;0.0836833;0.00270534;0.320543
521;inner;100;2.232;1.34316;2.36217
521;wait;100;4.77304e-05;3.4649e-05;0.000340605
521;boundary;100;0.00779043;0.00492458;0.00849429
521;calc iter;100;2.32353;1.66867;2.48334
521;calc total;1;236.041;236.041;236.041
521;total;1;324.58;324.58;324.58
522;initialize;1;78.7171;78.7171;78.7171
522;async;100;0.0816613;0.00104816;0.317574
522;inner;100;2.23707;1.35077;2.36769
522;wait;100;3.46795e-05;2.074e-05;0.000239557
522;boundary;100;0.00483219;0.0029566;0.0068432
522;calc iter;100;2.3236;1.67132;2.45833
522;calc total;1;236.041;236.041;236.041
522;total;1;324.866;324.866;324.866
523;initialize;1;77.4974;77.4974;77.4974
523;async;100;0.0810575;0.00222397;0.317657
523;inner;100;2.23736;1.3504;2.36785
523;wait;100;3.77204e-05;2.2589e-05;0.000158968
523;boundary;100;0.00513694;0.00318008;0.00698739
523;calc iter;100;2.32359;1.67126;2.44632
523;calc total;1;236.041;236.041;236.041
523;total;1;323.646;323.646;323.646
524;initialize;1;77.5358;77.5358;77.5358
524;async;100;0.0760431;0.000580353;0.317058
524;inner;100;2.24164;1.37847;2.37142
524;wait;100;6.23513e-05;2.841e-05;0.000237447
524;boundary;100;0.00612709;0.00278771;0.00892533
524;calc iter;100;2.32387;1.69835;2.38884
524;calc total;1;236.041;236.041;236.041
524;total;1;323.685;323.685;323.685
525;initialize;1;78.0782;78.0782;78.0782
525;async;100;0.0788744;0.00315687;0.316891
525;inner;100;2.23669;1.32172;2.36387
525;wait;100;6.63513e-05;3.4809e-05;0.000303606
525;boundary;100;0.00776025;0.00557714;0.0104561
525;calc iter;100;2.32339;1.64914;2.39884
525;calc total;1;236.041;236.041;236.041
525;total;1;324.227;324.227;324.227
526;initialize;1;78.6921;78.6921;78.6921
526;async;100;0.0776229;0.000693961;0.317794
526;inner;100;2.24154;1.33457;2.37139
526;wait;100;3.17295e-05;2.344e-05;0.000138508
526;boundary;100;0.00430184;0.00336331;0.00584907
526;calc iter;100;2.3235;1.65722;2.41014
526;calc total;1;236.041;236.041;236.041
526;total;1;324.841;324.841;324.841
527;initialize;1;77.5359;77.5359;77.5359
527;async;100;0.0773147;0.00139125;0.315526
527;inner;100;2.24158;1.33542;2.37063
527;wait;100;4.58804e-05;2.836e-05;0.000172758
527;boundary;100;0.0045451;0.00342165;0.0065011
527;calc iter;100;2.32349;1.65637;2.41093
527;calc total;1;236.041;236.041;236.041
527;total;1;323.685;323.685;323.685
528;initialize;1;77.4328;77.4328;77.4328
528;async;100;0.69357;0.00239987;1.34481
528;inner;100;1.61304;0.697873;2.31594
528;wait;100;4.89987e-05;2.8889e-05;0.000219517
528;boundary;100;0.0072828;0.00397403;0.00848518
528;calc iter;100;2.31394;1.93834;2.40478
528;calc total;1;236.041;236.041;236.041
528;total;1;323.582;323.582;323.582
529;initialize;1;78.0778;78.0778;78.0778
529;async;100;0.741245;0.00289842;1.47874
529;inner;100;1.5534;0.696877;2.31325
529;wait;100;5.06938e-05;2.121e-05;0.000310357
529;boundary;100;0.00686884;0.00310114;0.00832757
529;calc iter;100;2.30156;1.88786;2.39614
529;calc total;1;236.041;236.041;236.041
529;total;1;324.227;324.227;324.227
530;initialize;1;77.4761;77.4761;77.4761
530;async;100;0.739459;0.00075853;1.5264
530;inner;100;1.54427;0.826896;2.31898
530;wait;100;4.23089e-05;3.094e-05;0.000143888
530;boundary;100;0.00726171;0.00490518;0.00818319
530;calc iter;100;2.29104;2.07478;2.40828
530;calc total;1;236.041;236.041;236.041
530;total;1;323.625;323.625;323.625
531;initialize;1;78.2611;78.2611;78.2611
531;async;100;0.622578;0.00100751;1.27029
531;inner;100;1.64837;1.0814;2.31868
531;wait;100;5.50425e-05;3.5559e-05;0.000180478
531;boundary;100;0.00785682;0.00383875;0.00889432
531;calc iter;100;2.27886;2.03597;2.40762
531;calc total;1;236.041;236.041;236.041
531;total;1;324.411;324.411;324.411
532;initialize;1;78.0483;78.0483;78.0483
532;async;100;0.62106;0.00132973;1.41237
532;inner;100;1.65154;1.09624;2.31549
532;wait;100;5.81906e-05;3.356e-05;0.000311456
532;boundary;100;0.00794514;0.00586082;0.00882921
532;calc iter;100;2.28061;2.04964;2.68525
532;calc total;1;236.041;236.041;236.041
532;total;1;324.198;324.198;324.198
533;initialize;1;77.5169;77.5169;77.5169
533;async;100;0.711697;0.00269402;1.5357
533;inner;100;1.56515;0.798845;2.31576
533;wait;100;4.52781e-05;3.216e-05;0.000174728
533;boundary;100;0.00717653;0.00486343;0.00838297
533;calc iter;100;2.28407;2.10078;2.45131
533;calc total;1;236.041;236.041;236.041
533;total;1;323.667;323.667;323.667
534;initialize;1;77.4569;77.4569;77.4569
534;async;100;0.715199;0.0014483;1.38371
534;inner;100;1.57313;0.735071;2.31962
534;wait;100;5.3971e-05;3.3699e-05;0.000137208
534;boundary;100;0.007535;0.00433209;0.00837886
534;calc iter;100;2.29592;2.06967;2.48441
534;calc total;1;236.041;236.041;236.041
534;total;1;323.606;323.606;323.606
535;initialize;1;78.0318;78.0318;78.0318
535;async;100;0.717254;0.00273264;1.58521
535;inner;100;1.58407;0.6641;2.31977
535;wait;100;4.77012e-05;2.8489e-05;0.000216977
535;boundary;100;0.00686868;0.00434804;0.00830745
535;calc iter;100;2.30824;1.97197;2.53007
535;calc total;1;236.041;236.041;236.041
535;total;1;324.181;324.181;324.181
536;initialize;1;78.2133;78.2133;78.2133
536;async;100;0.0739432;0.000944428;0.550459
536;inner;100;2.23889;1.36566;2.33208
536;wait;100;6.23001e-05;3.064e-05;0.000220117
536;boundary;100;0.00785524;0.00476739;0.00899403
536;calc iter;100;2.32076;1.92092;2.54327
536;calc total;1;236.041;236.041;236.041
536;total;1;324.363;324.363;324.363
537;initialize;1;78.46;78.46;78.46
537;async;100;0.0700045;0.00259931;0.551722
537;inner;100;2.24415;1.36685;2.33354
537;wait;100;5.23003e-05;3.339e-05;0.000310856
537;boundary;100;0.00658363;0.00422989;0.00833881
537;calc iter;100;2.32079;1.92284;2.54267
537;calc total;1;236.041;236.041;236.041
537;total;1;324.609;324.609;324.609
538;initialize;1;78.5774;78.5774;78.5774
538;async;100;0.0670944;0.00106008;0.551296
538;inner;100;2.24841;1.37186;2.347
538;wait;100;3.25891e-05;2.02e-05;0.000214558
538;boundary;100;0.00531655;0.0027838;0.0079984
538;calc iter;100;2.32086;1.92596;2.54829
538;calc total;1;236.041;236.041;236.041
538;total;1;324.727;324.727;324.727
539;initialize;1;78.5575;78.5575;78.5575
539;async;100;0.0678063;0.00141678;0.551515
539;inner;100;2.24807;1.37089;2.34514
539;wait;100;4.24214e-05;2.408e-05;0.000190688
539;boundary;100;0.00492213;0.00298773;0.00821699
539;calc iter;100;2.32084;1.92542;2.54732
539;calc total;1;236.041;236.041;236.041
539;total;1;324.707;324.707;324.707
540;initialize;1;78.6186;78.6186;78.6186
540;async;100;0.0830521;0.00185106;0.597057
540;inner;100;2.23035;1.35782;2.36617
540;wait;100;4.80962e-05;2.673e-05;0.000180617
540;boundary;100;0.00689027;0.00392603;0.00880478
540;calc iter;100;2.32034;1.95883;2.54484
540;calc total;1;236.041;236.041;236.041
540;total;1;324.768;324.768;324.768
541;initialize;1;78.722;78.722;78.722
541;async;100;0.0805376;0.00282128;0.599449
541;inner;100;2.23244;1.3574;2.3665
541;wait;100;5.03278e-05;3.093e-05;0.000319526
541;boundary;100;0.00723387;0.00545379;0.00918171
541;calc iter;100;2.32027;1.96234;2.5511
541;calc total;1;236.041;236.041;236.041
541;total;1;324.871;324.871;324.871
542;initialize;1;78.6654;78.6654;78.6654
542;async;100;0.0777412;0.000539363;0.602259
542;inner;100;2.23619;1.36202;2.37228
542;wait;100;3.63976e-05;2.5099e-05;0.000141169
542;boundary;100;0.00628667;0.00432165;0.00914585
542;calc iter;100;2.32025;1.9704;2.52836
542;calc total;1;236.041;236.041;236.041
542;total;1;324.815;324.815;324.815
543;initialize;1;78.5223;78.5223;78.5223
543;async;100;0.103204;0.000724191;0.690103
543;inner;100;2.20965;1.33584;2.37165
543;wait;100;5.14668e-05;2.5149e-05;0.000242747
543;boundary;100;0.00661017;0.00451599;0.0119476
543;calc iter;100;2.31952;2.03671;2.77253
543;calc total;1;236.041;236.041;236.041
543;total;1;324.672;324.672;324.672
544;initialize;1;78.6871;78.6871;78.6871
544;async;100;0.689826;0.00270837;1.55517
544;inner;100;1.61602;0.69687;2.31872
544;wait;100;5.11179e-05;2.8179e-05;0.000206768
544;boundary;100;0.00714399;0.00397414;0.00827958
544;calc iter;100;2.31304;2.171;2.45755
544;calc total;1;236.041;236.041;236.041
544;total;1;324.836;324.836;324.836
545;initialize;1;78.5634;78.5634;78.5634
545;async;100;0.707325;0.00307384;1.38306
545;inner;100;1.583;0.716794;2.31796
545;wait;100;4.97749e-05;2.856e-05;0.000295776
545;boundary;100;0.00731307;0.00431125;0.00865566
545;calc iter;100;2.29769;2.00889;2.54501
545;calc total;1;236.041;236.041;236.041
545;total;1;324.712;324.712;324.712
546;initialize;1;78.5777;78.5777;78.5777
546;async;100;0.700775;0.00153437;1.55947
546;inner;100;1.57741;0.763146;2.32275
546;wait;100;4.28961e-05;2.436e-05;0.000136628
546;boundary;100;0.00715706;0.00376377;0.00841168
546;calc iter;100;2.28539;2.13284;2.42609
546;calc total;1;236.041;236.041;236.041
546;total;1;324.727;324.727;324.727
547;initialize;1;78.6877;78.6877;78.6877
547;async;100;0.606885;0.00180761;1.43176
547;inner;100;1.66046;1.03509;2.32183
547;wait;100;5.50354e-05;3.32e-05;0.000162798
547;boundary;100;0.00792876;0.00490211;0.00885185
547;calc iter;100;2.27533;2.10155;2.51099
547;calc total;1;236.041;236.041;236.041
547;total;1;324.836;324.836;324.836
548;initialize;1;77.6553;77.6553;77.6553
548;async;100;0.619002;0.00245495;1.31156
548;inner;100;1.65136;1.027;2.316
548;wait;100;5.65871e-05;3.311e-05;0.000199597
548;boundary;100;0.00787963;0.00575627;0.00899892
548;calc iter;100;2.2783;2.17248;2.34444
548;calc total;1;236.041;236.041;236.041
548;total;1;323.804;323.804;323.804
549;initialize;1;77.9857;77.9857;77.9857
549;async;100;0.726971;0.00268175;1.66769
549;inner;100;1.55222;0.738024;2.31541
549;wait;100;4.68713e-05;3.1049e-05;0.000301316
549;boundary;100;0.00723374;0.00357983;0.00874326
549;calc iter;100;2.28647;2.19396;2.44075
549;calc total;1;236.041;236.041;236.041
549;total;1;324.135;324.135;324.135
550;initialize;1;78.6189;78.6189;78.6189
550;async;100;0.699731;0.000757691;1.39121
550;inner;100;1.59162;0.716997;2.32148
550;wait;100;5.29472e-05;2.9189e-05;0.000165628
550;boundary;100;0.0072997;0.00400542;0.00839435
550;calc iter;100;2.2987;1.97691;2.43544
550;calc total;1;236.041;236.041;236.041
550;total;1;324.768;324.768;324.768
551;initialize;1;78.0018;78.0018;78.0018
551;async;100;0.696212;0.00276905;1.65755
551;inner;100;1.6057;0.675432;2.32119
551;wait;100;4.76537e-05;3.02e-05;0.000249537
551;boundary;100;0.00722595;0.00432374;0.00846039
551;calc iter;100;2.30919;1.77008;2.45946
551;calc total;1;236.041;236.041;236.041
551;total;1;324.151;324.151;324.151
552;initialize;1;78.4598;78.4598;78.4598
552;async;100;0.0757638;0.00132181;0.439432
552;inner;100;2.23637;1.40734;2.33201
552;wait;100;6.53359e-05;4.3139e-05;0.000191128
552;boundary;100;0.00871707;0.00788594;0.0107077
552;calc iter;100;2.32092;1.8348;2.42056
552;calc total;1;236.041;236.041;236.041
552;total;1;324.609;324.609;324.609
553;initialize;1;78.7455;78.7455;78.7455
553;async;100;0.0554062;0.00315371;0.413752
553;inner;100;2.25755;1.41444;2.35166
553;wait;100;4.62783e-05;3.389e-05;0.000329716
553;boundary;100;0.00804847;0.00635631;0.00901214
553;calc iter;100;2.32106;1.83005;2.39973
553;calc total;1;236.041;236.041;236.041
553;total;1;324.894;324.894;324.894
554;initialize;1;77.9729;77.9729;77.9729
554;async;100;0.0502928;0.00112201;0.408111
554;inner;100;2.26512;1.42231;2.36049
554;wait;100;4.12452e-05;2.9189e-05;0.000255097
554;boundary;100;0.0056916;0.00351861;0.00818394
554;calc iter;100;2.32115;1.82795;2.39843
554;calc total;1;236.041;236.041;236.041
554;total;1;324.122;324.122;324.122
555;initialize;1;78.0174;78.0174;78.0174
555;async;100;0.0507927;0.0012625;0.408355
555;inner;100;2.26459;1.42254;2.35929
555;wait;100;4.5196e-05;3.235e-05;0.000200517
555;boundary;100;0.0057167;0.0037306;0.00812109
555;calc iter;100;2.32114;1.82715;2.39875
555;calc total;1;236.041;236.041;236.041
555;total;1;324.166;324.166;324.166
556;initialize;1;78.2014;78.2014;78.2014
556;async;100;0.0449161;0.00151359;0.397716
556;inner;100;2.26933;1.41679;2.37107
556;wait;100;5.41511e-05;3.0869e-05;0.000302636
556;boundary;100;0.00682887;0.00409053;0.0087214
556;calc iter;100;2.32113;1.82221;2.40771
556;calc total;1;236.041;236.041;236.041
556;total;1;324.35;324.35;324.35
557;initialize;1;78.6637;78.6637;78.6637
557;async;100;0.0415152;0.000702641;0.396514
557;inner;100;2.27347;1.42365;2.37915
557;wait;100;5.95631e-05;3.082e-05;0.000260597
557;boundary;100;0.00612504;0.00379505;0.00880155
557;calc iter;100;2.32118;1.82331;2.40301
557;calc total;1;236.041;236.041;236.041
557;total;1;324.813;324.813;324.813
558;initialize;1;78.2618;78.2618;78.2618
558;async;100;0.0424947;0.000682441;0.398198
558;inner;100;2.27402;1.42382;2.37693
558;wait;100;3.20179e-05;2.235e-05;0.000145768
558;boundary;100;0.0046443;0.00294231;0.00642666
558;calc iter;100;2.32119;1.82347;2.40102
558;calc total;1;236.041;236.041;236.041
558;total;1;324.411;324.411;324.411
559;initialize;1;77.9855;77.9855;77.9855
559;async;100;0.042528;0.000716881;0.39855
559;inner;100;2.27377;1.42441;2.37614
559;wait;100;4.39289e-05;2.2049e-05;0.000200858
559;boundary;100;0.00485526;0.0028648;0.00822703
559;calc iter;100;2.3212;1.82375;2.40018
559;calc total;1;236.041;236.041;236.041
559;total;1;324.134;324.134;324.134
560;initialize;1;77.7381;77.7381;77.7381
560;async;100;0.795128;0.00365872;1.42212
560;inner;100;1.50826;0.677947;2.31
560;wait;100;4.64887e-05;1.916e-05;0.000365135
560;boundary;100;0.00630714;0.00284255;0.00840472
560;calc iter;100;2.30975;1.47575;2.42236
560;calc total;1;236.041;236.041;236.041
560;total;1;323.888;323.888;323.888
561;initialize;1;77.9856;77.9856;77.9856
561;async;100;0.934115;0.00123673;1.67363
561;inner;100;1.36146;0.724595;2.31913
561;wait;100;8.16457e-05;3.488e-05;0.00254247
561;boundary;100;0.00675121;0.00395306;0.00918833
561;calc iter;100;2.30241;2.12849;2.46888
561;calc total;1;236.041;236.041;236.041
561;total;1;324.134;324.134;324.134
562;initialize;1;78.5778;78.5778;78.5778
562;async;100;0.789521;0.000861039;1.44057
562;inner;100;1.49481;0.826796;2.3138
562;wait;100;4.61953e-05;2.984e-05;0.000198658
562;boundary;100;0.00719468;0.00470502;0.00846038
562;calc iter;100;2.29158;2.0571;2.49276
562;calc total;1;236.041;236.041;236.041
562;total;1;324.727;324.727;324.727
563;initialize;1;78.7457;78.7457;78.7457
563;async;100;0.803838;0.00237493;1.66829
563;inner;100;1.47898;0.749497;2.3117
563;wait;100;5.76314e-05;3.262e-05;0.000186677
563;boundary;100;0.00805382;0.0038729;0.00892902
563;calc iter;100;2.29094;2.03792;2.69031
563;calc total;1;236.041;236.041;236.041
563;total;1;324.895;324.895;324.895
564;initialize;1;78.6189;78.6189;78.6189
564;async;100;0.769692;0.00217939;1.78174
564;inner;100;1.51523;0.75299;2.31234
564;wait;100;6.40495e-05;3.7009e-05;0.000315446
564;boundary;100;0.00820957;0.00592173;0.00890459
564;calc iter;100;2.2932;2.01102;2.79219
564;calc total;1;236.041;236.041;236.041
564;total;1;324.768;324.768;324.768
565;initialize;1;78.3712;78.3712;78.3712
565;async;100;0.732404;0.00337;1.45578
565;inner;100;1.55847;1.06088;2.31303
565;wait;100;4.27133e-05;2.923e-05;0.000191778
565;boundary;100;0.00698082;0.00572548;0.00834898
565;calc iter;100;2.2979;2.1765;2.55109
565;calc total;1;236.041;236.041;236.041
565;total;1;324.52;324.52;324.52
566;initialize;1;78.2012;78.2012;78.2012
566;async;100;0.910706;0.00345645;1.77456
566;inner;100;1.38621;0.759723;2.31759
566;wait;100;4.53134e-05;2.5939e-05;0.000159838
566;boundary;100;0.00654022;0.0040098;0.00844035
566;calc iter;100;2.3035;2.15045;2.58492
566;calc total;1;236.041;236.041;236.041
566;total;1;324.35;324.35;324.35
567;initialize;1;77.8963;77.8963;77.8963
567;async;100;0.757835;0.00365523;1.42036
567;inner;100;1.54877;0.666598;2.31725
567;wait;100;4.54315e-05;2.696e-05;0.000273576
567;boundary;100;0.00710404;0.00397402;0.00835439
567;calc iter;100;2.31376;1.79933;2.55518
567;calc total;1;236.041;236.041;236.041
567;total;1;324.045;324.045;324.045
568;initialize;1;78.718;78.718;78.718
568;async;100;0.151343;0.000735811;0.461237
568;inner;100;2.16534;1.27916;2.33065
568;wait;100;5.95433e-05;3.428e-05;0.000199808
568;boundary;100;0.00773978;0.00462613;0.00909024
568;calc iter;100;2.32449;1.74506;2.45086
568;calc total;1;236.041;236.041;236.041
568;total;1;324.867;324.867;324.867
569;initialize;1;77.8365;77.8365;77.8365
569;async;100;0.147139;0.000845259;0.461514
569;inner;100;2.17052;1.27834;2.3309
569;wait;100;5.1513e-05;3.136e-05;0.000343975
569;boundary;100;0.00680106;0.00427764;0.00849783
569;calc iter;100;2.32452;1.74417;2.45109
569;calc total;1;236.041;236.041;236.041
569;total;1;323.985;323.985;323.985
570;initialize;1;78.5008;78.5008;78.5008
570;async;100;0.146073;0.00126681;0.46077
570;inner;100;2.17403;1.28455;2.33665
570;wait;100;3.67973e-05;2.529e-05;0.000287507
570;boundary;100;0.00445034;0.00281197;0.00797073
570;calc iter;100;2.32459;1.74816;2.45055
570;calc total;1;236.041;236.041;236.041
570;total;1;324.65;324.65;324.65
571;initialize;1;77.7876;77.7876;77.7876
571;async;100;0.145705;0.000504924;0.460514
571;inner;100;2.17434;1.28483;2.34192
571;wait;100;4.23519e-05;2.3409e-05;0.000171648
571;boundary;100;0.00449616;0.00288929;0.00794064
571;calc iter;100;2.32458;1.74826;2.45041
571;calc total;1;236.041;236.041;236.041
571;total;1;323.937;323.937;323.937
572;initialize;1;78.5007;78.5007;78.5007
572;async;100;0.159255;0.00126374;0.483535
572;inner;100;2.15839;1.2677;2.34015
572;wait;100;4.71736e-05;2.798e-05;0.000232987
572;boundary;100;0.00640549;0.00388811;0.00878504
572;calc iter;100;2.3241;1.73785;2.45841
572;calc total;1;236.041;236.041;236.041
572;total;1;324.65;324.65;324.65
573;initialize;1;78.5007;78.5007;78.5007
573;async;100;0.155948;0.00273983;0.479379
573;inner;100;2.16091;1.2668;2.35534
573;wait;100;4.25515e-05;2.777e-05;0.000329496
573;boundary;100;0.00703366;0.00476797;0.0088072
573;calc iter;100;2.32394;1.73077;2.46428
573;calc total;1;236.041;236.041;236.041
573;total;1;324.65;324.65;324.65
574;initialize;1;78.7246;78.7246;78.7246
574;async;100;0.156821;0.000444234;0.480868
574;inner;100;2.16046;1.2715;2.35563
574;wait;100;3.87752e-05;2.7379e-05;0.000167188
574;boundary;100;0.00657685;0.00423681;0.00901758
574;calc iter;100;2.3239;1.73513;2.44722
574;calc total;1;236.041;236.041;236.041
574;total;1;324.873;324.873;324.873
575;initialize;1;77.4104;77.4104;77.4104
575;async;100;0.178025;0.000957388;0.507686
575;inner;100;2.13813;1.25224;2.35617
575;wait;100;5.23606e-05;2.7339e-05;0.000153048
575;boundary;100;0.00714796;0.00429704;0.0119441
575;calc iter;100;2.32336;1.73539;2.57011
575;calc total;1;236.041;236.041;236.041
575;total;1;323.559;323.559;323.559
576;initialize;1;78.2619;78.2619;78.2619
576;async;100;0.652165;0.00272275;1.52546
576;inner;100;1.6582;0.691184;2.3167
576;wait;100;5.05536e-05;2.0899e-05;0.000334475
576;boundary;100;0.00724513;0.00271968;0.00842906
576;calc iter;100;2.31766;2.04852;2.37411
576;calc total;1;236.041;236.041;236.041
576;total;1;324.411;324.411;324.411
577;initialize;1;77.9588;77.9588;77.9588
577;async;100;0.721609;0.00285708;1.5359
577;inner;100;1.57384;0.69979;2.31706
577;wait;100;4.80393e-05;2.339e-05;0.000194978
577;boundary;100;0.00700621;0.00312603;0.00842047
577;calc iter;100;2.30251;1.9322;2.3697
577;calc total;1;236.041;236.041;236.041
577;total;1;324.108;324.108;324.108
578;initialize;1;77.9126;77.9126;77.9126
578;async;100;0.682682;0.000644881;1.45157
578;inner;100;1.6012;0.799987;2.32174
578;wait;100;4.3797e-05;3.2059e-05;0.000148109
578;boundary;100;0.00731335;0.00454433;0.00835895
578;calc iter;100;2.29125;2.20516;2.37622
578;calc total;1;236.041;236.041;236.041
578;total;1;324.062;324.062;324.062
579;initialize;1;77.3736;77.3736;77.3736
579;async;100;0.613972;0.000904389;1.30154
579;inner;100;1.65702;0.986286;2.32095
579;wait;100;5.49104e-05;3.3039e-05;0.000243457
579;boundary;100;0.00779557;0.00512731;0.00892703
579;calc iter;100;2.27885;2.13554;2.36113
579;calc total;1;236.041;236.041;236.041
579;total;1;323.522;323.522;323.522
580;initialize;1;78.6189;78.6189;78.6189
580;async;100;0.614683;0.00236563;1.34796
580;inner;100;1.64995;1.05581;2.31695
580;wait;100;5.47139e-05;2.936e-05;0.000241647
580;boundary;100;0.00792906;0.00571713;0.00904454
580;calc iter;100;2.27262;2.12408;2.44057
580;calc total;1;236.041;236.041;236.041
580;total;1;324.768;324.768;324.768
581;initialize;1;78.4221;78.4221;78.4221
581;async;100;0.717832;0.0028049;1.65094
581;inner;100;1.55924;0.759244;2.31442
581;wait;100;4.51355e-05;2.6829e-05;0.000317126
581;boundary;100;0.00725328;0.0035544;0.00846791
581;calc iter;100;2.28437;2.12701;2.41994
581;calc total;1;236.041;236.041;236.041
581;total;1;324.571;324.571;324.571
582;initialize;1;78.5833;78.5833;78.5833
582;async;100;0.703628;0.00078707;1.55729
582;inner;100;1.58536;0.735182;2.32105
582;wait;100;5.07943e-05;2.91e-05;0.000149078
582;boundary;100;0.00710168;0.00430011;0.00832801
582;calc iter;100;2.29614;1.9406;2.42798
582;calc total;1;236.041;236.041;236.041
582;total;1;324.732;324.732;324.732
583;initialize;1;78.4222;78.4222;78.4222
583;async;100;0.686874;0.00280217;1.47946
583;inner;100;1.6139;0.696997;2.32052
583;wait;100;5.08361e-05;2.737e-05;0.000258907
583;boundary;100;0.00735081;0.00394995;0.00830117
583;calc iter;100;2.30818;1.94398;2.47994
583;calc total;1;236.041;236.041;236.041
583;total;1;324.571;324.571;324.571
584;initialize;1;78.7452;78.7452;78.7452
584;async;100;0.102925;0.0012288;0.338402
584;inner;100;2.20478;1.39237;2.33155
584;wait;100;6.58425e-05;3.498e-05;0.000188588
584;boundary;100;0.0086107;0.00683852;0.0118894
584;calc iter;100;2.31639;1.52628;2.45031
584;calc total;1;236.041;236.041;236.041
584;total;1;324.894;324.894;324.894
585;initialize;1;77.8964;77.8964;77.8964
585;async;100;0.0701041;0.00390093;0.259339
585;inner;100;2.23879;1.41435;2.3322
585;wait;100;4.68026e-05;3.3109e-05;0.000321006
585;boundary;100;0.00799315;0.00628656;0.00903175
585;calc iter;100;2.31694;1.50009;2.42531
585;calc total;1;236.041;236.041;236.041
585;total;1;324.045;324.045;324.045
586;initialize;1;77.9458;77.9458;77.9458
586;async;100;0.0631425;0.00125736;0.249599
586;inner;100;2.24841;1.42574;2.33807
586;wait;100;3.34922e-05;2.4519e-05;0.000171858
586;boundary;100;0.0055216;0.00416725;0.00819868
586;calc iter;100;2.31711;1.49575;2.42275
586;calc total;1;236.041;236.041;236.041
586;total;1;324.095;324.095;324.095
587;initialize;1;78.4217;78.4217;78.4217
587;async;100;0.0641819;0.00161471;0.250576
587;inner;100;2.24731;1.42597;2.33755
587;wait;100;4.17488e-05;2.796e-05;0.000262317
587;boundary;100;0.00556625;0.00419997;0.00822858
587;calc iter;100;2.3171;1.4953;2.42274
587;calc total;1;236.041;236.041;236.041
587;total;1;324.571;324.571;324.571
588;initialize;1;77.9732;77.9732;77.9732
588;async;100;0.0493767;0.000849249;0.220593
588;inner;100;2.26047;1.43522;2.33505
588;wait;100;5.59381e-05;3.05e-05;0.000200567
588;boundary;100;0.00741223;0.00489428;0.00894163
588;calc iter;100;2.31731;1.48125;2.44078
588;calc total;1;236.041;236.041;236.041
588;total;1;324.122;324.122;324.122
589;initialize;1;78.049;78.049;78.049
589;async;100;0.0510804;0.0032778;0.220107
589;inner;100;2.25905;1.43448;2.33488
589;wait;100;5.27742e-05;2.793e-05;0.000326875
589;boundary;100;0.00714292;0.0048474;0.00904116
589;calc iter;100;2.31733;1.48178;2.44295
589;calc total;1;236.041;236.041;236.041
589;total;1;324.198;324.198;324.198
590;initialize;1;77.8037;77.8037;77.8037
590;async;100;0.0472344;0.00100412;0.220425
590;inner;100;2.26553;1.44123;2.33876
590;wait;100;3.08216e-05;2.049e-05;0.000196387
590;boundary;100;0.0045942;0.00297311;0.00689339
590;calc iter;100;2.31739;1.4855;2.39483
590;calc total;1;236.041;236.041;236.041
590;total;1;323.953;323.953;323.953
591;initialize;1;77.3102;77.3102;77.3102
591;async;100;0.0470763;0.00115487;0.219762
591;inner;100;2.26551;1.44101;2.33924
591;wait;100;4.26948e-05;2.5939e-05;0.000126028
591;boundary;100;0.00474364;0.00308765;0.00819587
591;calc iter;100;2.31738;1.48548;2.39427
591;calc total;1;236.041;236.041;236.041
591;total;1;323.459;323.459;323.459
592;initialize;1;77.8963;77.8963;77.8963
592;async;100;1.10852;0.00237973;1.57885
592;inner;100;1.19732;0.760308;2.31463
592;wait;100;4.34803e-05;2.5929e-05;0.000176528
592;boundary;100;0.00624528;0.00312783;0.0085008
592;calc iter;100;2.31214;2.09824;2.51721
592;calc total;1;236.041;236.041;236.041
592;total;1;324.045;324.045;324.045
593;initialize;1;78.4828;78.4828;78.4828
593;async;100;0.891206;0.00252503;1.50484
593;inner;100;1.41061;0.743298;2.31337
593;wait;100;3.91239e-05;2.2289e-05;0.000326585
593;boundary;100;0.0058737;0.0037179;0.00868355
593;calc iter;100;2.30773;2.10169;2.6617
593;calc total;1;236.041;236.041;236.041
593;total;1;324.632;324.632;324.632
594;initialize;1;77.2259;77.2259;77.2259
594;async;100;0.811623;0.00319081;1.66224
594;inner;100;1.48405;0.948069;2.31857
594;wait;100;3.9696e-05;2.2789e-05;0.000136178
594;boundary;100;0.0070874;0.00375134;0.00878709
594;calc iter;100;2.30281;1.83815;2.84409
594;calc total;1;236.041;236.041;236.041
594;total;1;323.375;323.375;323.375
595;initialize;1;78.6575;78.6575;78.6575
595;async;100;0.88015;0.00234967;1.588
595;inner;100;1.41578;0.838401;2.3178
595;wait;100;5.2646e-05;3.0189e-05;0.000224977
595;boundary;100;0.00801498;0.00520079;0.00898999
595;calc iter;100;2.304;1.93026;2.55662
595;calc total;1;236.041;236.041;236.041
595;total;1;324.806;324.806;324.806
596;initialize;1;78.5453;78.5453;78.5453
596;async;100;0.982986;0.00253342;1.71192
596;inner;100;1.31438;0.821937;2.3143
596;wait;100;5.35954e-05;3.434e-05;0.000249177
596;boundary;100;0.00813209;0.00592905;0.0116611
596;calc iter;100;2.30555;1.95816;2.60625
596;calc total;1;236.041;236.041;236.041
596;total;1;324.694;324.694;324.694
597;initialize;1;78.6618;78.6618;78.6618
597;async;100;0.891415;0.00274776;1.60152
597;inner;100;1.41158;0.886879;2.31407
597;wait;100;4.24199e-05;2.253e-05;0.000276986
597;boundary;100;0.00685324;0.00466106;0.00881705
597;calc iter;100;2.30989;2.05709;2.57774
597;calc total;1;236.041;236.041;236.041
597;total;1;324.811;324.811;324.811
598;initialize;1;78.4829;78.4829;78.4829
598;async;100;0.973036;0.00249248;1.5794
598;inner;100;1.33377;0.833937;2.3193
598;wait;100;3.56468e-05;2.005e-05;0.000135278
598;boundary;100;0.00571476;0.00348571;0.0081463
598;calc iter;100;2.31256;2.03874;2.58963
598;calc total;1;236.041;236.041;236.041
598;total;1;324.632;324.632;324.632
599;initialize;1;77.2261;77.2261;77.2261
599;async;100;1.10054;0.00256373;1.5932
599;inner;100;1.21216;0.687916;2.3187
599;wait;100;4.55319e-05;3.0399e-05;0.000271357
599;boundary;100;0.00582145;0.00396008;0.00828697
599;calc iter;100;2.31857;1.98661;2.45984
599;calc total;1;236.041;236.041;236.041
599;total;1;323.375;323.375;323.375
600;initialize;1;77.836;77.836;77.836
600;async;100;0.165102;0.00213825;0.324423
600;inner;100;2.15371;1.33485;2.32811
600;wait;100;5.25936e-05;2.8659e-05;0.000157148
600;boundary;100;0.00751435;0.00416138;0.00901644
600;calc iter;100;2.32638;1.47431;2.49919
600;calc total;1;236.041;236.041;236.041
600;total;1;323.985;323.985;323.985
601;initialize;1;77.7243;77.7243;77.7243
601;async;100;0.164684;0.00112775;0.323609
601;inner;100;2.15527;1.33453;2.32728
601;wait;100;4.55379e-05;2.6309e-05;0.000397645
601;boundary;100;0.0064532;0.00419496;0.00830623
601;calc iter;100;2.32645;1.47713;2.42061
601;calc total;1;236.041;236.041;236.041
601;total;1;323.873;323.873;323.873
602;initialize;1;77.3919;77.3919;77.3919
602;async;100;0.165775;0.00290579;0.325181
602;inner;100;2.1567;1.33882;2.33074
602;wait;100;2.90759e-05;2.001e-05;0.000118089
602;boundary;100;0.00403227;0.00275224;0.007845
602;calc iter;100;2.32654;1.48289;2.40205
602;calc total;1;236.041;236.041;236.041
602;total;1;323.541;323.541;323.541
603;initialize;1;77.7726;77.7726;77.7726
603;async;100;0.164673;0.00110891;0.324176
603;inner;100;2.15743;1.33865;2.33021
603;wait;100;4.02652e-05;2.306e-05;0.000218728
603;boundary;100;0.00437101;0.00315273;0.0079736
603;calc iter;100;2.32652;1.48178;2.41124
603;calc total;1;236.041;236.041;236.041
603;total;1;323.921;323.921;323.921
604;initialize;1;77.2689;77.2689;77.2689
604;async;100;0.182411;0.00373947;0.357427
604;inner;100;2.13824;1.32857;2.32853
604;wait;100;4.00621e-05;2.631e-05;0.000195667
604;boundary;100;0.00549302;0.00386317;0.00878127
604;calc iter;100;2.32618;1.4804;2.40594
604;calc total;1;236.041;236.041;236.041
604;total;1;323.418;323.418;323.418
605;initialize;1;77.536;77.536;77.536
605;async;100;0.18064;0.00299067;0.357041
605;inner;100;2.13837;1.32726;2.32836
605;wait;100;3.96811e-05;2.4349e-05;0.000372285
605;boundary;100;0.00691651;0.00511056;0.00867847
605;calc iter;100;2.32597;1.4765;2.36716
605;calc total;1;236.041;236.041;236.041
605;total;1;323.685;323.685;323.685
606;initialize;1;77.2256;77.2256;77.2256
606;async;100;0.18261;0.00244175;0.368288
606;inner;100;2.13572;1.33311;2.33144
606;wait;100;4.02077e-05;2.5169e-05;0.000117768
606;boundary;100;0.00754196;0.00407769;0.00906628
606;calc iter;100;2.32592;1.48306;2.38461
606;calc total;1;236.041;236.041;236.041
606;total;1;323.375;323.375;323.375
607;initialize;1;77.226;77.226;77.226
607;async;100;0.203417;0.00243609;0.402644
607;inner;100;2.11419;1.32424;2.33181
607;wait;100;6.40284e-05;3.0069e-05;0.000177248
607;boundary;100;0.00799948;0.00424221;0.0117303
607;calc iter;100;2.32568;1.49726;2.37085
607;calc total;1;236.041;236.041;236.041
607;total;1;323.375;323.375;323.375
608;initialize;1;77.5872;77.5872;77.5872
608;async;100;0.864203;0.00379846;1.5032
608;inner;100;1.44849;0.688908;2.31474
608;wait;100;4.50653e-05;2.3499e-05;0.000272696
608;boundary;100;0.00650078;0.00271392;0.00832936
608;calc iter;100;2.31924;2.0309;2.42196
608;calc total;1;236.041;236.041;236.041
608;total;1;323.736;323.736;323.736
609;initialize;1;77.7877;77.7877;77.7877
609;async;100;0.970805;0.00317234;1.69282
609;inner;100;1.32672;0.67455;2.31265
609;wait;100;4.72067e-05;2.4159e-05;0.000330316
609;boundary;100;0.00649895;0.00310896;0.00840708
609;calc iter;100;2.30407;1.88359;2.42905
609;calc total;1;236.041;236.041;236.041
609;total;1;323.937;323.937;323.937
610;initialize;1;78.7263;78.7263;78.7263
610;async;100;0.867332;0.00383406;1.55842
610;inner;100;1.41911;0.781851;2.31893
610;wait;100;4.63511e-05;3.1459e-05;0.000134689
610;boundary;100;0.00708613;0.00454618;0.00846567
610;calc iter;100;2.29358;2.17232;2.52879
610;calc total;1;236.041;236.041;236.041
610;total;1;324.875;324.875;324.875
611;initialize;1;77.724;77.724;77.724
611;async;100;0.817282;0.00319882;1.71549
611;inner;100;1.45681;0.770542;2.31793
611;wait;100;5.68033e-05;3.1889e-05;0.000210017
611;boundary;100;0.00741546;0.00382133;0.0088102
611;calc iter;100;2.28157;2.14616;2.5803
611;calc total;1;236.041;236.041;236.041
611;total;1;323.873;323.873;323.873
612;initialize;1;77.2257;77.2257;77.2257
612;async;100;0.853307;0.00134854;1.63831
612;inner;100;1.41685;0.7242;2.31646
612;wait;100;6.21461e-05;3.1299e-05;0.000336936
612;boundary;100;0.00767507;0.00468744;0.0129254
612;calc iter;100;2.2779;2.16069;2.44055
612;calc total;1;236.041;236.041;236.041
612;total;1;323.375;323.375;323.375
613;initialize;1;77.8507;77.8507;77.8507
613;async;100;0.841416;0.00292352;1.58229
613;inner;100;1.43654;0.777517;2.31335
613;wait;100;4.33247e-05;2.73e-05;0.000334555
613;boundary;100;0.00690566;0.00541515;0.00842949
613;calc iter;100;2.28491;2.17657;2.39611
613;calc total;1;236.041;236.041;236.041
613;total;1;324;324;324
614;initialize;1;77.6763;77.6763;77.6763
614;async;100;0.941557;0.00268266;1.69371
614;inner;100;1.348;0.725235;2.3194
614;wait;100;4.45758e-05;2.664e-05;0.000132568
614;boundary;100;0.00664291;0.0042963;0.00836677
614;calc iter;100;2.29625;1.91838;2.4622
614;calc total;1;236.041;236.041;236.041
614;total;1;323.825;323.825;323.825
615;initialize;1;77.2891;77.2891;77.2891
615;async;100;0.909961;0.00249506;1.63233
615;inner;100;1.39156;0.668949;2.31927
615;wait;100;4.3801e-05;2.508e-05;0.000163888
615;boundary;100;0.00662679;0.00398618;0.00832178
615;calc iter;100;2.30819;1.94473;2.45436
615;calc total;1;236.041;236.041;236.041
615;total;1;323.438;323.438;323.438
616;initialize;1;77.9307;77.9307;77.9307
616;async;100;0.205668;0.00125852;0.512335
616;inner;100;2.10583;1.232;2.35777
616;wait;100;5.99756e-05;2.934e-05;0.000187507
616;boundary;100;0.00738016;0.00467375;0.0135331
616;calc iter;100;2.31894;1.7494;2.41487
616;calc total;1;236.041;236.041;236.041
616;total;1;324.079;324.079;324.079
617;initialize;1;78.3714;78.3714;78.3714
617;async;100;0.187011;0.00369152;0.512867
617;inner;100;2.12514;1.23108;2.35752
617;wait;100;4.73911e-05;2.591e-05;0.000332985
617;boundary;100;0.00674753;0.00482963;0.00874786
617;calc iter;100;2.31895;1.74885;2.41502
617;calc total;1;236.041;236.041;236.041
617;total;1;324.52;324.52;324.52
618;initialize;1;77.7563;77.7563;77.7563
618;async;100;0.182974;0.00132443;0.510771
618;inner;100;2.13143;1.23655;2.36198
618;wait;100;3.17525e-05;1.992e-05;0.000142408
618;boundary;100;0.00456455;0.00299928;0.00767175
618;calc iter;100;2.319;1.75035;2.41459
618;calc total;1;236.041;236.041;236.041
618;total;1;323.905;323.905;323.905
619;initialize;1;78.0489;78.0489;78.0489
619;async;100;0.182895;0.00234898;0.505384
619;inner;100;2.13138;1.23667;2.36156
619;wait;100;3.91917e-05;2.2899e-05;0.000177897
619;boundary;100;0.00468044;0.0030348;0.00776015
619;calc iter;100;2.31899;1.74512;2.41488
619;calc total;1;236.041;236.041;236.041
619;total;1;324.198;324.198;324.198
620;initialize;1;77.8667;77.8667;77.8667
620;async;100;0.192713;0.00262911;0.575842
620;inner;100;2.11802;1.1562;2.35128
620;wait;100;4.55942e-05;2.894e-05;0.000274757
620;boundary;100;0.00653108;0.00443847;0.00882706
620;calc iter;100;2.31731;1.73652;2.4127
620;calc total;1;236.041;236.041;236.041
620;total;1;324.016;324.016;324.016
621;initialize;1;78.1239;78.1239;78.1239
621;async;100;0.194056;0.00309982;0.578531
621;inner;100;2.11516;1.15081;2.33127
621;wait;100;5.18165e-05;2.5129e-05;0.000334836
621;boundary;100;0.00744598;0.00566898;0.00883803
621;calc iter;100;2.31672;1.71742;2.41399
621;calc total;1;236.041;236.041;236.041
621;total;1;324.273;324.273;324.273
622;initialize;1;77.6556;77.6556;77.6556
622;async;100;0.196609;0.000527063;0.627671
622;inner;100;2.11346;1.14234;2.35421
622;wait;100;3.65229e-05;2.1149e-05;0.000217717
622;boundary;100;0.00599275;0.00356642;0.00955231
622;calc iter;100;2.3161;1.73707;2.45127
622;calc total;1;236.041;236.041;236.041
622;total;1;323.804;323.804;323.804
623;initialize;1;77.6401;77.6401;77.6401
623;async;100;0.206166;0.000932468;0.755496
623;inner;100;2.10145;1.05093;2.35314
623;wait;100;5.25162e-05;2.52e-05;0.000166968
623;boundary;100;0.00627389;0.00380587;0.0117701
623;calc iter;100;2.31394;1.52203;2.50972
623;calc total;1;236.041;236.041;236.041
623;total;1;323.789;323.789;323.789
624;initialize;1;78.4315;78.4315;78.4315
624;async;100;0.346447;0.00303462;1.06504
624;inner;100;1.96253;1.34329;2.32264
624;wait;100;5.68656e-05;3.498e-05;0.000203078
624;boundary;100;0.00775363;0.00494596;0.00840097
624;calc iter;100;2.3168;2.0616;2.5241
624;calc total;1;236.041;236.041;236.041
624;total;1;324.58;324.58;324.58
625;initialize;1;78.4223;78.4223;78.4223
625;async;100;0.326667;0.00276631;0.994586
625;inner;100;1.98078;1.48294;2.32087
625;wait;100;5.2549e-05;2.975e-05;0.000322346
625;boundary;100;0.00784151;0.006082;0.0139592
625;calc iter;100;2.31534;2.00194;2.59868
625;calc total;1;236.041;236.041;236.041
625;total;1;324.571;324.571;324.571
626;initialize;1;77.7242;77.7242;77.7242
626;async;100;0.315175;0.000628292;1.19929
626;inner;100;1.99008;1.36026;2.32683
626;wait;100;4.39363e-05;2.9359e-05;0.000135439
626;boundary;100;0.00808127;0.00464314;0.0154281
626;calc iter;100;2.31338;1.92788;2.68566
626;calc total;1;236.041;236.041;236.041
626;total;1;323.873;323.873;323.873
627;initialize;1;77.5177;77.5177;77.5177
627;async;100;0.301776;0.00103542;1.05013
627;inner;100;2.00212;1.48905;2.3258
627;wait;100;6.27834e-05;3.2329e-05;0.000217487
627;boundary;100;0.00839429;0.00492151;0.00909673
627;calc iter;100;2.31236;2.15047;2.64775
627;calc total;1;236.041;236.041;236.041
627;total;1;323.667;323.667;323.667
628;initialize;1;77.708;77.708;77.708
628;async;100;0.348942;0.00294074;0.740742
628;inner;100;1.95719;1.72466;2.32896
628;wait;100;7.68692e-05;3.7249e-05;0.000319936
628;boundary;100;0.00872364;0.00756199;0.0168612
628;calc iter;100;2.31494;2.13643;2.74066
628;calc total;1;236.041;236.041;236.041
628;total;1;323.857;323.857;323.857
629;initialize;1;78.6903;78.6903;78.6903
629;async;100;0.350273;0.00301839;0.580805
629;inner;100;1.95997;1.60351;2.32075
629;wait;100;4.54094e-05;3.291e-05;0.000183748
629;boundary;100;0.00802804;0.00683429;0.0146234
629;calc iter;100;2.31832;2.1389;2.63062
629;calc total;1;236.041;236.041;236.041
629;total;1;324.839;324.839;324.839
630;initialize;1;77.9587;77.9587;77.9587
630;async;100;0.354146;0.00078763;0.65737
630;inner;100;1.95841;1.28636;2.32588
630;wait;100;4.68921e-05;3.1219e-05;0.000162048
630;boundary;100;0.0079355;0.0046622;0.00851521
630;calc iter;100;2.32054;1.8347;2.58834
630;calc total;1;236.041;236.041;236.041
630;total;1;324.108;324.108;324.108
631;initialize;1;77.6931;77.6931;77.6931
631;async;100;0.363133;0.00381046;0.602547
631;inner;100;1.95137;0.961196;2.32508
631;wait;100;4.86623e-05;2.8199e-05;0.000262886
631;boundary;100;0.00807302;0.0039717;0.0138894
631;calc iter;100;2.32263;1.50219;2.52248
631;calc total;1;236.041;236.041;236.041
631;total;1;323.842;323.842;323.842
632;initialize;1;77.7389;77.7389;77.7389
632;async;100;0.00931079;0.000482374;0.0556563
632;inner;100;2.31146;1.60922;2.41089
632;wait;100;6.78563e-05;3.772e-05;0.000312215
632;boundary;100;0.00836519;0.0044122;0.00884784
632;calc iter;100;2.32921;1.62457;2.43602
632;calc total;1;236.041;236.041;236.041
632;total;1;323.888;323.888;323.888
633;initialize;1;78.5455;78.5455;78.5455
633;async;100;0.00611422;0.0010547;0.0276076
633;inner;100;2.31634;1.60733;2.40647
633;wait;100;5.75151e-05;3.476e-05;0.000208927
633;boundary;100;0.00672808;0.00427462;0.010682
633;calc iter;100;2.32924;1.61804;2.41504
633;calc total;1;236.041;236.041;236.041
633;total;1;324.694;324.694;324.694
634;initialize;1;77.8811;77.8811;77.8811
634;async;100;0.00210163;0.000597702;0.0340164
634;inner;100;2.32043;1.61268;2.40413
634;wait;100;3.10606e-05;1.904e-05;0.000130188
634;boundary;100;0.00671913;0.0028328;0.0102715
634;calc iter;100;2.32928;1.61689;2.42195
634;calc total;1;236.041;236.041;236.041
634;total;1;324.03;324.03;324.03
635;initialize;1;78.6913;78.6913;78.6913
635;async;100;0.00314829;0.000978208;0.0300711
635;inner;100;2.32021;1.61323;2.39756
635;wait;100;4.04051e-05;2.594e-05;0.000287637
635;boundary;100;0.0058742;0.00285385;0.00877959
635;calc iter;100;2.32928;1.61867;2.40735
635;calc total;1;236.041;236.041;236.041
635;total;1;324.84;324.84;324.84
636;initialize;1;77.4575;77.4575;77.4575
636;async;100;0.0209843;0.00145371;0.0780476
636;inner;100;2.30031;1.60475;2.35119
636;wait;100;5.77112e-05;2.9839e-05;0.000318256
636;boundary;100;0.00781955;0.00368435;0.00991969
636;calc iter;100;2.32918;1.63369;2.40309
636;calc total;1;236.041;236.041;236.041
636;total;1;323.607;323.607;323.607
637;initialize;1;78.5227;78.5227;78.5227
637;async;100;0.0202277;0.00265471;0.0738032
637;inner;100;2.30094;1.61823;2.3496
637;wait;100;5.23307e-05;3.3419e-05;0.000207677
637;boundary;100;0.00786465;0.00540456;0.00885783
637;calc iter;100;2.32909;1.64585;2.38098
637;calc total;1;236.041;236.041;236.041
637;total;1;324.672;324.672;324.672
638;initialize;1;77.3315;77.3315;77.3315
638;async;100;0.0141368;0.000464304;0.0667219
638;inner;100;2.30746;1.63543;2.35572
638;wait;100;3.71816e-05;2.486e-05;0.000128288
638;boundary;100;0.00742862;0.00455455;0.0130691
638;calc iter;100;2.32907;1.65717;2.37722
638;calc total;1;236.041;236.041;236.041
638;total;1;323.48;323.48;323.48
639;initialize;1;77.6547;77.6547;77.6547
639;async;100;0.0174901;0.000692682;0.0671759
639;inner;100;2.30355;1.64039;2.35463
639;wait;100;6.24459e-05;3.299e-05;0.000237517
639;boundary;100;0.00790791;0.00479818;0.0102358
639;calc iter;100;2.32901;1.67038;2.37779
639;calc total;1;236.041;236.041;236.041
639;total;1;323.804;323.804;323.804
640;initialize;1;78.1869;78.1869;78.1869
640;async;100;0.851126;0.000867348;1.38426
640;inner;100;1.46005;0.82677;2.32839
640;wait;100;5.63812e-05;3.3499e-05;0.000163928
640;boundary;100;0.00757806;0.00434626;0.00958549
640;calc iter;100;2.31882;2.09313;2.4683
640;calc total;1;236.041;236.041;236.041
640;total;1;324.337;324.337;324.337
641;initialize;1;78.185;78.185;78.185
641;async;100;0.902511;0.00240802;1.55173
641;inner;100;1.39632;0.719524;2.32231
641;wait;100;4.38252e-05;2.525e-05;0.000181248
641;boundary;100;0.00624599;0.00353729;0.00843507
641;calc iter;100;2.30512;2.11035;2.40776
641;calc total;1;236.041;236.041;236.041
641;total;1;324.334;324.334;324.334
642;initialize;1;78.1648;78.1648;78.1648
642;async;100;0.776035;0.00242246;1.49839
642;inner;100;1.50975;0.885588;2.32262
642;wait;100;4.33267e-05;3.1349e-05;0.000139868
642;boundary;100;0.00726045;0.00555883;0.00854182
642;calc iter;100;2.29309;2.19154;2.4054
642;calc total;1;236.041;236.041;236.041
642;total;1;324.315;324.315;324.315
643;initialize;1;78.1927;78.1927;78.1927
643;async;100;0.875963;0.00219968;1.49992
643;inner;100;1.39975;0.783348;2.32135
643;wait;100;5.78003e-05;3.168e-05;0.000257577
643;boundary;100;0.00791776;0.00376416;0.0109183
643;calc iter;100;2.28369;2.10551;2.4926
643;calc total;1;236.041;236.041;236.041
643;total;1;324.343;324.343;324.343
644;initialize;1;78.1731;78.1731;78.1731
644;async;100;0.881071;0.00242337;1.44591
644;inner;100;1.40037;0.850202;2.31282
644;wait;100;5.1851e-05;2.956e-05;0.000175547
644;boundary;100;0.0081292;0.00580742;0.0107441
644;calc iter;100;2.28962;2.22524;2.40416
644;calc total;1;236.041;236.041;236.041
644;total;1;324.322;324.322;324.322
645;initialize;1;78.1938;78.1938;78.1938
645;async;100;0.829724;0.00248456;1.36947
645;inner;100;1.46091;0.929784;2.31082
645;wait;100;4.39884e-05;2.658e-05;0.000337745
645;boundary;100;0.00696038;0.00521229;0.00843964
645;calc iter;100;2.29764;2.25249;2.35926
645;calc total;1;236.041;236.041;236.041
645;total;1;324.343;324.343;324.343
646;initialize;1;78.0695;78.0695;78.0695
646;async;100;0.973175;0.00242302;1.52971
646;inner;100;1.32519;0.735915;2.31712
646;wait;100;4.04859e-05;2.388e-05;0.000151438
646;boundary;100;0.00570054;0.00369384;0.00818895
646;calc iter;100;2.30411;2.20411;2.37455
646;calc total;1;236.041;236.041;236.041
646;total;1;324.219;324.219;324.219
647;initialize;1;78.1803;78.1803;78.1803
647;async;100;0.980162;0.00237299;1.58176
647;inner;100;1.32612;0.672075;2.31661
647;wait;100;4.58361e-05;2.64e-05;0.000227247
647;boundary;100;0.00700409;0.00428832;0.00847988
647;calc iter;100;2.31333;1.79031;2.53043
647;calc total;1;236.041;236.041;236.041
647;total;1;324.33;324.33;324.33
648;initialize;1;78.1738;78.1738;78.1738
648;async;100;0.177009;0.00263824;0.519979
648;inner;100;2.1409;1.29546;2.36105
648;wait;100;5.63942e-05;3.3999e-05;0.000212557
648;boundary;100;0.00679902;0.00438588;0.00873795
648;calc iter;100;2.32476;1.82017;2.40767
648;calc total;1;236.041;236.041;236.041
648;total;1;324.323;324.323;324.323
649;initialize;1;78.118;78.118;78.118
649;async;100;0.17876;0.00237594;0.522273
649;inner;100;2.14062;1.29416;2.36374
649;wait;100;4.64908e-05;2.06e-05;0.000361365
649;boundary;100;0.00535958;0.0037863;0.00787522
649;calc iter;100;2.32479;1.82072;2.39006
649;calc total;1;236.041;236.041;236.041
649;total;1;324.267;324.267;324.267
650;initialize;1;78.1862;78.1862;78.1862
650;async;100;0.177194;0.00121585;0.518118
650;inner;100;2.1435;1.30182;2.36829
650;wait;100;2.8477e-05;1.881e-05;0.000163158
650;boundary;100;0.00409922;0.00279437;0.00600953
650;calc iter;100;2.32482;1.82276;2.3895
650;calc total;1;236.041;236.041;236.041
650;total;1;324.335;324.335;324.335
651;initialize;1;78.1694;78.1694;78.1694
651;async;100;0.17626;0.00225679;0.517586
651;inner;100;2.1442;1.30157;2.36804
651;wait;100;3.94714e-05;2.321e-05;0.000246467
651;boundary;100;0.00430753;0.00301379;0.00537045
651;calc iter;100;2.32481;1.8222;2.38909
651;calc total;1;236.041;236.041;236.041
651;total;1;324.319;324.319;324.319
652;initialize;1;77.9674;77.9674;77.9674
652;async;100;0.207828;0.00161205;0.559027
652;inner;100;2.11075;1.26563;2.36925
652;wait;100;4.64862e-05;3.256e-05;0.000178238
652;boundary;100;0.0053601;0.00389492;0.00828163
652;calc iter;100;2.32399;1.82859;2.39155
652;calc total;1;236.041;236.041;236.041
652;total;1;324.117;324.117;324.117
653;initialize;1;77.8873;77.8873;77.8873
653;async;100;0.208225;0.00425133;0.55721
653;inner;100;2.10811;1.26839;2.3576
653;wait;100;5.23162e-05;3.165e-05;0.000293716
653;boundary;100;0.00705551;0.00507961;0.00881909
653;calc iter;100;2.32345;1.83071;2.38652
653;calc total;1;236.041;236.041;236.041
653;total;1;324.036;324.036;324.036
654;initialize;1;78.0342;78.0342;78.0342
654;async;100;0.213108;0.000565432;0.562309
654;inner;100;2.10234;1.26783;2.36892
654;wait;100;4.24668e-05;2.847e-05;0.000129519
654;boundary;100;0.00744204;0.00436622;0.00872683
654;calc iter;100;2.32293;1.83768;2.38898
654;calc total;1;236.041;236.041;236.041
654;total;1;324.183;324.183;324.183
655;initialize;1;78.1854;78.1854;78.1854
655;async;100;0.243332;0.00145929;0.638488
655;inner;100;2.07088;1.24329;2.36796
655;wait;100;6.57857e-05;3.1869e-05;0.000171118
655;boundary;100;0.00793609;0.00457077;0.0107577
655;calc iter;100;2.32221;1.89261;2.38879
655;calc total;1;236.041;236.041;236.041
655;total;1;324.335;324.335;324.335
656;initialize;1;78.1874;78.1874;78.1874
656;async;100;1.10437;0.0042092;1.59482
656;inner;100;1.20187;0.740094;2.31421
656;wait;100;3.55331e-05;2.3819e-05;0.000166857
656;boundary;100;0.00565957;0.00311127;0.00838163
656;calc iter;100;2.31194;2.15336;2.4719
656;calc total;1;236.041;236.041;236.041
656;total;1;324.336;324.336;324.336
657;initialize;1;78.1688;78.1688;78.1688
657;async;100;0.876482;0.00396896;1.5282
657;inner;100;1.4242;0.729516;2.31357
657;wait;100;3.82754e-05;2.1199e-05;0.000294656
657;boundary;100;0.00589537;0.00366795;0.00877674
657;calc iter;100;2.30662;2.12137;2.65947
657;calc total;1;236.041;236.041;236.041
657;total;1;324.318;324.318;324.318
658;initialize;1;78.0286;78.0286;78.0286
658;async;100;0.815546;0.00349941;1.72182
658;inner;100;1.47872;0.861925;2.31829
658;wait;100;3.99378e-05;2.816e-05;0.000125058
658;boundary;100;0.0074384;0.00459434;0.00880215
658;calc iter;100;2.30175;1.73409;2.74113
658;calc total;1;236.041;236.041;236.041
658;total;1;324.178;324.178;324.178
659;initialize;1;78.1929;78.1929;78.1929
659;async;100;0.926005;0.00344206;1.6379
659;inner;100;1.36835;0.788776;2.31771
659;wait;100;5.40127e-05;2.926e-05;0.000163918
659;boundary;100;0.0081328;0.004776;0.0119202
659;calc iter;100;2.30255;1.95371;2.57706
659;calc total;1;236.041;236.041;236.041
659;total;1;324.342;324.342;324.342
660;initialize;1;78.1872;78.1872;78.1872
660;async;100;1.0129;0.00302114;1.71055
660;inner;100;1.28422;0.792757;2.313
660;wait;100;5.84643e-05;3.665e-05;0.000202117
660;boundary;100;0.00804091;0.00586207;0.0115764
660;calc iter;100;2.30522;1.91748;2.66356
660;calc total;1;236.041;236.041;236.041
660;total;1;324.337;324.337;324.337
661;initialize;1;78.0332;78.0332;78.0332
661;async;100;0.903353;0.002671;1.57764
661;inner;100;1.39906;0.8456;2.3112
661;wait;100;4.52315e-05;2.4509e-05;0.000275676
661;boundary;100;0.00696076;0.00421913;0.00870931
661;calc iter;100;2.30942;2.09938;2.60553
661;calc total;1;236.041;236.041;236.041
661;total;1;324.183;324.183;324.183
662;initialize;1;77.8563;77.8563;77.8563
662;async;100;0.975373;0.00293107;1.52289
662;inner;100;1.33094;0.793134;2.31746
662;wait;100;3.74687e-05;2.217e-05;0.000148328
662;boundary;100;0.00578381;0.00327897;0.0112851
662;calc iter;100;2.31214;2.04774;2.51721
662;calc total;1;236.041;236.041;236.041
662;total;1;324.006;324.006;324.006
663;initialize;1;77.7951;77.7951;77.7951
663;async;100;1.10904;0.0030773;1.63487
663;inner;100;1.20366;0.686623;2.31702
663;wait;100;4.19027e-05;2.698e-05;0.000251577
663;boundary;100;0.00560709;0.00397428;0.00841654
663;calc iter;100;2.31836;1.97106;2.47297
663;calc total;1;236.041;236.041;236.041
663;total;1;323.944;323.944;323.944
664;initialize;1;78.0838;78.0838;78.0838
664;async;100;0.175999;0.00360024;0.322993
664;inner;100;2.14254;1.32989;2.33821
664;wait;100;4.76885e-05;2.124e-05;0.000149368
664;boundary;100;0.00771551;0.00420771;0.00886467
664;calc iter;100;2.32631;1.48736;2.43731
664;calc total;1;236.041;236.041;236.041
664;total;1;324.233;324.233;324.233
665;initialize;1;78.166;78.166;78.166
665;async;100;0.175527;0.00396246;0.323661
665;inner;100;2.14421;1.32871;2.35024
665;wait;100;4.4956e-05;2.435e-05;0.000296846
665;boundary;100;0.00660138;0.00395988;0.00834655
665;calc iter;100;2.32639;1.48932;2.40913
665;calc total;1;236.041;236.041;236.041
665;total;1;324.315;324.315;324.315
666;initialize;1;77.992;77.992;77.992
666;async;100;0.176068;0.00127727;0.325612
666;inner;100;2.14628;1.3354;2.35108
666;wait;100;2.91544e-05;2.0899e-05;0.000131358
666;boundary;100;0.00411308;0.00281009;0.00776003
666;calc iter;100;2.32649;1.49669;2.40904
666;calc total;1;236.041;236.041;236.041
666;total;1;324.141;324.141;324.141
667;initialize;1;78.1659;78.1659;78.1659
667;async;100;0.175172;0.00387746;0.324123
667;inner;100;2.14689;1.33619;2.3543
667;wait;100;3.61812e-05;2.2159e-05;0.000213747
667;boundary;100;0.00437966;0.00292556;0.00798217
667;calc iter;100;2.32648;1.4967;2.40892
667;calc total;1;236.041;236.041;236.041
667;total;1;324.315;324.315;324.315
668;initialize;1;78.1938;78.1938;78.1938
668;async;100;0.191897;0.0044888;0.353942
668;inner;100;2.12851;1.32317;2.35117
668;wait;100;4.1157e-05;2.5599e-05;0.000183078
668;boundary;100;0.00566184;0.00393622;0.00881325
668;calc iter;100;2.32611;1.49316;2.41445
668;calc total;1;236.041;236.041;236.041
668;total;1;324.343;324.343;324.343
669;initialize;1;78.1714;78.1714;78.1714
669;async;100;0.190662;0.00379357;0.354313
669;inner;100;2.12826;1.3245;2.35375
669;wait;100;4.20531e-05;2.8779e-05;0.000363405
669;boundary;100;0.00696029;0.00521352;0.00899185
669;calc iter;100;2.32593;1.49285;2.41751
669;calc total;1;236.041;236.041;236.041
669;total;1;324.321;324.321;324.321
670;initialize;1;78.1861;78.1861;78.1861
670;async;100;0.192619;0.000562782;0.365948
670;inner;100;2.12575;1.32879;2.35816
670;wait;100;3.92435e-05;2.503e-05;0.000186158
670;boundary;100;0.00744055;0.0040963;0.00880301
670;calc iter;100;2.32586;1.49739;2.43253
670;calc total;1;236.041;236.041;236.041
670;total;1;324.336;324.336;324.336
671;initialize;1;78.1206;78.1206;78.1206
671;async;100;0.212707;0.000901718;0.401351
671;inner;100;2.10494;1.32053;2.35829
671;wait;100;5.96937e-05;2.7839e-05;0.000143288
671;boundary;100;0.00790752;0.0041653;0.0114661
671;calc iter;100;2.32562;1.51355;2.41245
671;calc total;1;236.041;236.041;236.041
671;total;1;324.27;324.27;324.27
672;initialize;1;78.1874;78.1874;78.1874
672;async;100;0.40038;0.00284344;0.775977
672;inner;100;1.90611;0.886542;2.32242
672;wait;100;5.08754e-05;3.1389e-05;0.000235266
672;boundary;100;0.00777283;0.00463831;0.00837005
672;calc iter;100;2.31431;1.55556;2.45723
672;calc total;1;236.041;236.041;236.041
672;total;1;324.337;324.337;324.337
673;initialize;1;78.0845;78.0845;78.0845
673;async;100;0.420816;0.00232351;1.03974
673;inner;100;1.88086;1.07634;2.31993
673;wait;100;4.81679e-05;3.2459e-05;0.000283606
673;boundary;100;0.00786043;0.00618692;0.00849771
673;calc iter;100;2.30959;2.1223;2.44397
673;calc total;1;236.041;236.041;236.041
673;total;1;324.234;324.234;324.234
674;initialize;1;77.9979;77.9979;77.9979
674;async;100;0.38168;0.000628721;0.825332
674;inner;100;1.91369;1.47727;2.32668
674;wait;100;4.63075e-05;3.5879e-05;0.000131728
674;boundary;100;0.00780127;0.00452629;0.00850308
674;calc iter;100;2.30322;2.20671;2.45032
674;calc total;1;236.041;236.041;236.041
674;total;1;324.147;324.147;324.147
675;initialize;1;78.1822;78.1822;78.1822
675;async;100;0.363265;0.000633551;0.704587
675;inner;100;1.92491;1.56388;2.32655
675;wait;100;6.2991e-05;3.2919e-05;0.000218497
675;boundary;100;0.00839665;0.00463785;0.00906264
675;calc iter;100;2.29664;2.19745;2.49442
675;calc total;1;236.041;236.041;236.041
675;total;1;324.331;324.331;324.331
676;initialize;1;78.1862;78.1862;78.1862
676;async;100;0.404703;0.00212713;0.702821
676;inner;100;1.89032;1.58605;2.32267
676;wait;100;6.42962e-05;3.798e-05;0.000160338
676;boundary;100;0.00837256;0.00606532;0.00908168
676;calc iter;100;2.30346;2.25643;2.36023
676;calc total;1;236.041;236.041;236.041
676;total;1;324.335;324.335;324.335
677;initialize;1;78.1937;78.1937;78.1937
677;async;100;0.452856;0.0032168;0.931149
677;inner;100;1.84887;1.28147;2.32124
677;wait;100;4.73188e-05;3.34e-05;0.000305646
677;boundary;100;0.00781074;0.00612339;0.00847202
677;calc iter;100;2.30958;2.20703;2.37629
677;calc total;1;236.041;236.041;236.041
677;total;1;324.343;324.343;324.343
678;initialize;1;78.1704;78.1704;78.1704
678;async;100;0.446076;0.000822879;0.840324
678;inner;100;1.86035;0.949736;2.32676
678;wait;100;5.76312e-05;3.294e-05;0.000166368
678;boundary;100;0.0078659;0.00473784;0.00833815
678;calc iter;100;2.31435;1.7665;2.39552
678;calc total;1;236.041;236.041;236.041
678;total;1;324.32;324.32;324.32
679;initialize;1;78.1938;78.1938;78.1938
679;async;100;0.428594;0.00256492;0.716088
679;inner;100;1.88297;0.763152;2.32621
679;wait;100;6.054e-05;3.3879e-05;0.000317496
679;boundary;100;0.00780436;0.00398315;0.00860123
679;calc iter;100;2.31943;1.46377;2.39017
679;calc total;1;236.041;236.041;236.041
679;total;1;324.343;324.343;324.343
680;initialize;1;77.7657;77.7657;77.7657
680;async;100;0.00552036;0.00175797;0.0198564
680;inner;100;2.31258;1.43502;2.37687
680;wait;100;6.26426e-05;3.151e-05;0.000289906
680;boundary;100;0.0080421;0.00475517;0.00883934
680;calc iter;100;2.3262;1.44522;2.39978
680;calc total;1;236.041;236.041;236.041
680;total;1;323.916;323.916;323.916
681;initialize;1;78.0694;78.0694;78.0694
681;async;100;0.00213632;0.000634392;0.0220234
681;inner;100;2.31862;1.44072;2.38196
681;wait;100;5.06083e-05;3.064e-05;0.000124568
681;boundary;100;0.00543968;0.00315778;0.00629496
681;calc iter;100;2.32625;1.44497;2.38883
681;calc total;1;236.041;236.041;236.041
681;total;1;324.219;324.219;324.219
682;initialize;1;77.9947;77.9947;77.9947
682;async;100;0.00162737;0.000556253;0.026285
682;inner;100;2.31902;1.44245;2.38086
682;wait;100;4.25041e-05;1.9769e-05;0.000340935
682;boundary;100;0.00556111;0.00288309;0.00663924
682;calc iter;100;2.32625;1.44841;2.38726
682;calc total;1;236.041;236.041;236.041
682;total;1;324.144;324.144;324.144
683;initialize;1;78.1001;78.1001;78.1001
683;async;100;0.00240168;0.000913138;0.02539
683;inner;100;2.31766;1.44266;2.38018
683;wait;100;5.18703e-05;3.097e-05;0.000235297
683;boundary;100;0.00612142;0.00384522;0.00841921
683;calc iter;100;2.32624;1.44799;2.38708
683;calc total;1;236.041;236.041;236.041
683;total;1;324.25;324.25;324.25
684;initialize;1;78.1937;78.1937;78.1937
684;async;100;0.0287612;0.00104703;0.0714139
684;inner;100;2.28955;1.42048;2.37632
684;wait;100;5.57608e-05;3.173e-05;0.000267536
684;boundary;100;0.00763345;0.00389096;0.00849479
684;calc iter;100;2.326;1.47348;2.38642
684;calc total;1;236.041;236.041;236.041
684;total;1;324.343;324.343;324.343
685;initialize;1;78.1784;78.1784;78.1784
685;async;100;0.0283113;0.00316651;0.0723026
685;inner;100;2.28945;1.44397;2.37447
685;wait;100;5.48905e-05;3.352e-05;0.000275456
685;boundary;100;0.0079549;0.00504835;0.00858923
685;calc iter;100;2.32578;1.50822;2.41117
685;calc total;1;236.041;236.041;236.041
685;total;1;324.327;324.327;324.327
686;initialize;1;78.1637;78.1637;78.1637
686;async;100;0.0214851;0.000473234;0.0601992
686;inner;100;2.29667;1.47687;2.38006
686;wait;100;4.56124e-05;3.1989e-05;0.000131418
686;boundary;100;0.00734639;0.0045699;0.00848858
686;calc iter;100;2.32555;1.53948;2.38572
686;calc total;1;236.041;236.041;236.041
686;total;1;324.313;324.313;324.313
687;initialize;1;78.1651;78.1651;78.1651
687;async;100;0.0240982;0.000742821;0.0645659
687;inner;100;2.29319;1.49268;2.37951
687;wait;100;6.3045e-05;3.264e-05;0.000177248
687;boundary;100;0.00784953;0.00481805;0.0107341
687;calc iter;100;2.32521;1.55602;2.3865
687;calc total;1;236.041;236.041;236.041
687;total;1;324.314;324.314;324.314
688;initialize;1;78.1671;78.1671;78.1671
688;async;100;0.866742;0.00285258;1.4875
688;inner;100;1.44367;0.691602;2.3135
688;wait;100;4.50177e-05;2.5789e-05;0.000206067
688;boundary;100;0.00616578;0.00399065;0.00826687
688;calc iter;100;2.31662;2.13588;2.38993
688;calc total;1;236.041;236.041;236.041
688;total;1;324.316;324.316;324.316
689;initialize;1;78.1772;78.1772;78.1772
689;async;100;0.972937;0.00275353;1.66371
689;inner;100;1.3229;0.715709;2.31145
689;wait;100;4.67848e-05;2.802e-05;0.000299416
689;boundary;100;0.0067311;0.00377728;0.00849719
689;calc iter;100;2.30261;2.19555;2.43905
689;calc total;1;236.041;236.041;236.041
689;total;1;324.327;324.327;324.327
690;initialize;1;78.1937;78.1937;78.1937
690;async;100;0.843643;0.00273629;1.49949
690;inner;100;1.43817;0.800657;2.31778
690;wait;100;4.46948e-05;2.945e-05;0.000254277
690;boundary;100;0.00707753;0.00474936;0.0084155
690;calc iter;100;2.28894;2.10804;2.46318
690;calc total;1;236.041;236.041;236.041
690;total;1;324.343;324.343;324.343
691;initialize;1;78.1854;78.1854;78.1854
691;async;100;0.857922;0.00362797;1.69894
691;inner;100;1.4228;0.72396;2.31748
691;wait;100;5.34788e-05;2.848e-05;0.000152668
691;boundary;100;0.00750405;0.00353712;0.00907933
691;calc iter;100;2.28828;2.02874;2.66131
691;calc total;1;236.041;236.041;236.041
691;total;1;324.335;324.335;324.335
692;initialize;1;78.1184;78.1184;78.1184
692;async;100;0.785301;0.00213555;1.81277
692;inner;100;1.49862;0.729661;2.31439
692;wait;100;5.57239e-05;3.2739e-05;0.000181297
692;boundary;100;0.00817313;0.00591622;0.0107432
692;calc iter;100;2.29216;1.98381;2.78145
692;calc total;1;236.041;236.041;236.041
692;total;1;324.268;324.268;324.268
693;initialize;1;78.1925;78.1925;78.1925
693;async;100;0.748614;0.00313715;1.50698
693;inner;100;1.54158;0.983056;2.31363
693;wait;100;4.052e-05;2.7439e-05;0.000323456
693;boundary;100;0.0069726;0.00554752;0.00837879
693;calc iter;100;2.29721;2.09978;2.60503
693;calc total;1;236.041;236.041;236.041
693;total;1;324.342;324.342;324.342
694;initialize;1;78.1813;78.1813;78.1813
694;async;100;0.935497;0.00202564;1.73328
694;inner;100;1.36077;0.730333;2.31866
694;wait;100;4.44999e-05;2.7499e-05;0.000147528
694;boundary;100;0.00652516;0.00399221;0.0084325
694;calc iter;100;2.30284;2.14266;2.51625
694;calc total;1;236.041;236.041;236.041
694;total;1;324.33;324.33;324.33
695;initialize;1;78.1937;78.1937;78.1937
695;async;100;0.784455;0.00230299;1.51202
695;inner;100;1.52153;0.67007;2.31787
695;wait;100;4.15154e-05;2.623e-05;0.000180017
695;boundary;100;0.00702138;0.0043236;0.00832977
695;calc iter;100;2.31306;1.79528;2.53233
695;calc total;1;236.041;236.041;236.041
695;total;1;324.343;324.343;324.343
696;initialize;1;78.0792;78.0792;78.0792
696;async;100;0.185079;0.00143375;0.513334
696;inner;100;2.13178;1.35133;2.33568
696;wait;100;5.62812e-05;2.852e-05;0.000292556
696;boundary;100;0.00807524;0.00476956;0.00910304
696;calc iter;100;2.32499;1.86947;2.59691
696;calc total;1;236.041;236.041;236.041
696;total;1;324.229;324.229;324.229
697;initialize;1;78.1646;78.1646;78.1646
697;async;100;0.168045;0.00335675;0.514693
697;inner;100;2.14979;1.35096;2.34621
697;wait;100;4.28453e-05;3.0829e-05;0.000191468
697;boundary;100;0.00716676;0.00423543;0.00866439
697;calc iter;100;2.32505;1.86992;2.45157
697;calc total;1;236.041;236.041;236.041
697;total;1;324.314;324.314;324.314
698;initialize;1;78.185;78.185;78.185
698;async;100;0.16337;0.00131454;0.514516
698;inner;100;2.15676;1.35558;2.35133
698;wait;100;3.33497e-05;2.139e-05;0.000136808
698;boundary;100;0.00494003;0.00281635;0.0077387
698;calc iter;100;2.32511;1.87293;2.44397
698;calc total;1;236.041;236.041;236.041
698;total;1;324.334;324.334;324.334
699;initialize;1;78.1701;78.1701;78.1701
699;async;100;0.163574;0.00235789;0.513748
699;inner;100;2.15655;1.35565;2.35073
699;wait;100;3.89219e-05;2.2649e-05;0.000246956
699;boundary;100;0.00493332;0.00288646;0.00787638
699;calc iter;100;2.3251;1.87231;2.44422
699;calc total;1;236.041;236.041;236.041
699;total;1;324.32;324.32;324.32
700;initialize;1;78.1636;78.1636;78.1636
700;async;100;0.16259;0.0013566;0.513216
700;inner;100;2.1555;1.3458;2.34364
700;wait;100;4.642e-05;2.6989e-05;0.000259667
700;boundary;100;0.00653555;0.00389651;0.00908964
700;calc iter;100;2.32468;1.86294;2.42832
700;calc total;1;236.041;236.041;236.041
700;total;1;324.313;324.313;324.313
701;initialize;1;78.1934;78.1934;78.1934
701;async;100;0.161528;0.00261983;0.505775
701;inner;100;2.15587;1.34688;2.34834
701;wait;100;4.27203e-05;2.786e-05;0.000299196
701;boundary;100;0.00707976;0.00507611;0.00868903
701;calc iter;100;2.32452;1.85777;2.43245
701;calc total;1;236.041;236.041;236.041
701;total;1;324.343;324.343;324.343
702;initialize;1;78.0834;78.0834;78.0834
702;async;100;0.16061;0.00131448;0.500586
702;inner;100;2.15764;1.35144;2.35226
702;wait;100;3.40844e-05;2.408e-05;0.000130448
702;boundary;100;0.00618544;0.00365589;0.00886678
702;calc iter;100;2.32447;1.85954;2.44541
702;calc total;1;236.041;236.041;236.041
702;total;1;324.233;324.233;324.233
703;initialize;1;78.1842;78.1842;78.1842
703;async;100;0.17674;0.00223424;0.522211
703;inner;100;2.1406;1.33093;2.35204
703;wait;100;5.00473e-05;2.7129e-05;0.000153238
703;boundary;100;0.00651461;0.00372863;0.0119913
703;calc iter;100;2.3239;1.85273;2.54355
703;calc total;1;236.041;236.041;236.041
703;total;1;324.333;324.333;324.333
704;initialize;1;78.1883;78.1883;78.1883
704;async;100;0.957711;0.00262035;1.57859
704;inner;100;1.34468;0.681476;2.31458
704;wait;100;5.68589e-05;2.864e-05;0.000187708
704;boundary;100;0.00698919;0.00293793;0.0144546
704;calc iter;100;2.30944;1.7915;2.87342
704;calc total;1;236.041;236.041;236.041
704;total;1;324.338;324.338;324.338
705;initialize;1;77.9661;77.9661;77.9661
705;async;100;0.908702;0.00272893;1.5781
705;inner;100;1.38373;0.741582;2.31274
705;wait;100;4.75885e-05;2.744e-05;0.000332136
705;boundary;100;0.00650958;0.00374187;0.0144506
705;calc iter;100;2.29899;2.09089;2.67816
705;calc total;1;236.041;236.041;236.041
705;total;1;324.116;324.116;324.116
706;initialize;1;78.1792;78.1792;78.1792
706;async;100;0.763961;0.00410657;1.3308
706;inner;100;1.51832;0.901557;2.3197
706;wait;100;4.26786e-05;2.9429e-05;0.000138528
706;boundary;100;0.00719634;0.00437664;0.0110492
706;calc iter;100;2.28953;2.10169;2.42893
706;calc total;1;236.041;236.041;236.041
706;total;1;324.328;324.328;324.328
707;initialize;1;77.9837;77.9837;77.9837
707;async;100;0.870424;0.00344023;1.4643
707;inner;100;1.40379;0.81851;2.31911
707;wait;100;6.43177e-05;3.666e-05;0.000272697
707;boundary;100;0.00809938;0.0047613;0.0106568
707;calc iter;100;2.28238;2.0923;2.57909
707;calc total;1;236.041;236.041;236.041
707;total;1;324.133;324.133;324.133
708;initialize;1;77.8849;77.8849;77.8849
708;async;100;0.866136;0.00388777;1.43444
708;inner;100;1.41551;0.863895;2.31784
708;wait;100;6.04913e-05;2.873e-05;0.000238426
708;boundary;100;0.00824711;0.005188;0.0176235
708;calc iter;100;2.28996;2.07194;2.42892
708;calc total;1;236.041;236.041;236.041
708;total;1;324.034;324.034;324.034
709;initialize;1;77.9371;77.9371;77.9371
709;async;100;0.827765;0.0040638;1.35985
709;inner;100;1.46251;0.95093;2.31544
709;wait;100;4.06557e-05;2.232e-05;0.000314856
709;boundary;100;0.00680589;0.00471101;0.00856502
709;calc iter;100;2.29713;2.16047;2.41404
709;calc total;1;236.041;236.041;236.041
709;total;1;324.086;324.086;324.086
710;initialize;1;77.853;77.853;77.853
710;async;100;0.98625;0.00303386;1.55808
710;inner;100;1.31179;0.715977;2.32073
710;wait;100;3.70755e-05;2.1389e-05;0.000153918
710;boundary;100;0.0058129;0.00351272;0.0085512
710;calc iter;100;2.30389;2.12042;2.41243
710;calc total;1;236.041;236.041;236.041
710;total;1;324.002;324.002;324.002
711;initialize;1;77.9372;77.9372;77.9372
711;async;100;0.97283;0.00289638;1.60614
711;inner;100;1.33257;0.661546;2.31995
711;wait;100;4.38387e-05;2.614e-05;0.000156168
711;boundary;100;0.00703948;0.00400476;0.00853132
711;calc iter;100;2.31248;1.77317;2.59523
711;calc total;1;236.041;236.041;236.041
711;total;1;324.086;324.086;324.086
712;initialize;1;77.9978;77.9978;77.9978
712;async;100;0.180403;0.00384314;0.593794
712;inner;100;2.13654;1.19311;2.33071
712;wait;100;5.88572e-05;3.006e-05;0.000235446
712;boundary;100;0.00672807;0.00359067;0.00864508
712;calc iter;100;2.32373;1.7917;2.43038
712;calc total;1;236.041;236.041;236.041
712;total;1;324.147;324.147;324.147
713;initialize;1;77.8279;77.8279;77.8279
713;async;100;0.182557;0.00389931;0.596464
713;inner;100;2.13578;1.19304;2.33201
713;wait;100;4.49801e-05;2.157e-05;0.000286156
713;boundary;100;0.0053892;0.00393584;0.00782152
713;calc iter;100;2.32377;1.79366;2.41386
713;calc total;1;236.041;236.041;236.041
713;total;1;323.977;323.977;323.977
714;initialize;1;78.1905;78.1905;78.1905
714;async;100;0.18081;0.00350114;0.591498
714;inner;100;2.13895;1.20086;2.33569
714;wait;100;3.00115e-05;2.051e-05;0.000137358
714;boundary;100;0.00401913;0.00274602;0.0053218
714;calc iter;100;2.32381;1.79514;2.41326
714;calc total;1;236.041;236.041;236.041
714;total;1;324.34;324.34;324.34
715;initialize;1;77.8581;77.8581;77.8581
715;async;100;0.180158;0.00354166;0.59
715;inner;100;2.13924;1.19945;2.33568
715;wait;100;3.67947e-05;1.864e-05;0.000216057
715;boundary;100;0.00434605;0.00332263;0.00579696
715;calc iter;100;2.32379;1.79281;2.41322
715;calc total;1;236.041;236.041;236.041
715;total;1;324.007;324.007;324.007
716;initialize;1;78.1682;78.1682;78.1682
716;async;100;0.212552;0.00435909;0.642427
716;inner;100;2.10467;1.15719;2.33096
716;wait;100;4.51211e-05;2.8719e-05;0.000316975
716;boundary;100;0.00561125;0.00389297;0.00860589
716;calc iter;100;2.32288;1.80355;2.44806
716;calc total;1;236.041;236.041;236.041
716;total;1;324.317;324.317;324.317
717;initialize;1;77.917;77.917;77.917
717;async;100;0.212412;0.00490503;0.643116
717;inner;100;2.10271;1.15511;2.3308
717;wait;100;4.45102e-05;2.6479e-05;0.000213507
717;boundary;100;0.00712499;0.00509526;0.00898872
717;calc iter;100;2.3223;1.80336;2.46924
717;calc total;1;236.041;236.041;236.041
717;total;1;324.066;324.066;324.066
718;initialize;1;78.1926;78.1926;78.1926
718;async;100;0.216571;0.00406366;0.654388
718;inner;100;2.09772;1.15656;2.33646
718;wait;100;4.19023e-05;2.708e-05;0.000130929
718;boundary;100;0.00746357;0.0043364;0.0139989
718;calc iter;100;2.3218;1.8185;2.4583
718;calc total;1;236.041;236.041;236.041
718;total;1;324.342;324.342;324.342
719;initialize;1;77.7964;77.7964;77.7964
719;async;100;0.247186;0.00399646;0.727015
719;inner;100;2.06585;1.13067;2.33601
719;wait;100;5.87231e-05;2.9669e-05;0.000179637
719;boundary;100;0.00796295;0.00434232;0.0119197
719;calc iter;100;2.32106;1.86854;2.44204
719;calc total;1;236.041;236.041;236.041
719;total;1;323.946;323.946;323.946
720;initialize;1;78.187;78.187;78.187
720;async;100;0.802527;0.00384623;1.53368
720;inner;100;1.49994;0.670869;2.31797
720;wait;100;4.87897e-05;2.7119e-05;0.000269687
720;boundary;100;0.00663396;0.00399464;0.00824013
720;calc iter;100;2.30915;2.02671;2.41136
720;calc total;1;236.041;236.041;236.041
720;total;1;324.336;324.336;324.336
721;initialize;1;77.8255;77.8255;77.8255
721;async;100;0.868706;0.00341449;1.54763
721;inner;100;1.42056;0.730953;2.31474
721;wait;100;5.47718e-05;3.306e-05;0.000311625
721;boundary;100;0.00692152;0.0043236;0.00830007
721;calc iter;100;2.29624;2.17713;2.40031
721;calc total;1;236.041;236.041;236.041
721;total;1;323.975;323.975;323.975
722;initialize;1;78.1926;78.1926;78.1926
722;async;100;0.714826;0.000782069;1.51164
722;inner;100;1.56162;0.842372;2.32056
722;wait;100;4.29237e-05;2.481e-05;0.000128799
722;boundary;100;0.00713523;0.00375936;0.00852542
722;calc iter;100;2.28363;2.13112;2.60087
722;calc total;1;236.041;236.041;236.041
722;total;1;324.342;324.342;324.342
723;initialize;1;77.7967;77.7967;77.7967
723;async;100;0.764362;0.00116607;1.78785
723;inner;100;1.50952;0.848998;2.32017
723;wait;100;5.92038e-05;3.1449e-05;0.000175157
723;boundary;100;0.00770087;0.00375171;0.00885997
723;calc iter;100;2.28164;1.9899;2.76948
723;calc total;1;236.041;236.041;236.041
723;total;1;323.946;323.946;323.946
724;initialize;1;78.0656;78.0656;78.0656
724;async;100;0.732909;0.00296746;1.40929
724;inner;100;1.54676;0.899636;2.31522
724;wait;100;5.80117e-05;3.062e-05;0.000313885
724;boundary;100;0.00831227;0.00695973;0.00894179
724;calc iter;100;2.28804;2.12468;2.40082
724;calc total;1;236.041;236.041;236.041
724;total;1;324.215;324.215;324.215
725;initialize;1;77.9701;77.9701;77.9701
725;async;100;0.728635;0.00259522;1.37106
725;inner;100;1.55829;0.937071;2.31568
725;wait;100;4.24865e-05;2.205e-05;0.000225216
725;boundary;100;0.00699991;0.00565487;0.00853003
725;calc iter;100;2.29397;2.22085;2.34361
725;calc total;1;236.041;236.041;236.041
725;total;1;324.12;324.12;324.12
726;initialize;1;77.889;77.889;77.889
726;async;100;0.872931;0.00141499;1.54567
726;inner;100;1.42085;0.729383;2.32005
726;wait;100;4.34794e-05;2.519e-05;0.000164767
726;boundary;100;0.00644804;0.00377742;0.0084397
726;calc iter;100;2.30027;2.20446;2.382
726;calc total;1;236.041;236.041;236.041
726;total;1;324.038;324.038;324.038
727;initialize;1;77.8528;77.8528;77.8528
727;async;100;0.764837;0.00293414;1.34384
727;inner;100;1.53657;0.670861;2.3194
727;wait;100;4.88633e-05;2.9189e-05;0.000189137
727;boundary;100;0.00732103;0.00436781;0.00848423
727;calc iter;100;2.30878;1.89703;2.43818
727;calc total;1;236.041;236.041;236.041
727;total;1;324.002;324.002;324.002
728;initialize;1;78.174;78.174;78.174
728;async;100;0.152219;0.00383974;0.489754
728;inner;100;2.15821;1.26406;2.33284
728;wait;100;6.74051e-05;5.2009e-05;0.000252367
728;boundary;100;0.00891062;0.00726108;0.0120313
728;calc iter;100;2.31941;1.7409;2.51074
728;calc total;1;236.041;236.041;236.041
728;total;1;324.323;324.323;324.323
729;initialize;1;78.0816;78.0816;78.0816
729;async;100;0.130365;0.00300664;0.482528
729;inner;100;2.18118;1.27695;2.34167
729;wait;100;4.77218e-05;3.3539e-05;0.000315886
729;boundary;100;0.00814554;0.00667947;0.00883263
729;calc iter;100;2.31974;1.76707;2.43487
729;calc total;1;236.041;236.041;236.041
729;total;1;324.231;324.231;324.231
730;initialize;1;78.1653;78.1653;78.1653
730;async;100;0.120325;0.00110486;0.508238
730;inner;100;2.19365;1.28623;2.34843
730;wait;100;3.78425e-05;2.6979e-05;0.000151868
730;boundary;100;0.00608737;0.0041653;0.00767333
730;calc iter;100;2.32011;1.79957;2.4283
730;calc total;1;236.041;236.041;236.041
730;total;1;324.315;324.315;324.315
731;initialize;1;78.0689;78.0689;78.0689
731;async;100;0.12199;0.0031494;0.512268
731;inner;100;2.1931;1.28554;2.34764
731;wait;100;3.6733e-05;2.6889e-05;0.000250006
731;boundary;100;0.00522277;0.00392762;0.00784795
731;calc iter;100;2.32035;1.80176;2.427
731;calc total;1;236.041;236.041;236.041
731;total;1;324.218;324.218;324.218
732;initialize;1;78.1742;78.1742;78.1742
732;async;100;0.107469;0.00238064;0.504397
732;inner;100;2.20574;1.296;2.34625
732;wait;100;4.84619e-05;2.413e-05;0.000195517
732;boundary;100;0.00739559;0.00376959;0.00878812
732;calc iter;100;2.32065;1.80471;2.41202
732;calc total;1;236.041;236.041;236.041
732;total;1;324.323;324.323;324.323
733;initialize;1;78.0787;78.0787;78.0787
733;async;100;0.107599;0.00256483;0.50293
733;inner;100;2.20604;1.29727;2.35525
733;wait;100;5.49789e-05;3.015e-05;0.000300056
733;boundary;100;0.00694274;0.00456704;0.00863165
733;calc iter;100;2.32064;1.8048;2.4187
733;calc total;1;236.041;236.041;236.041
733;total;1;324.228;324.228;324.228
734;initialize;1;78.1936;78.1936;78.1936
734;async;100;0.107983;0.0013112;0.499775
734;inner;100;2.20837;1.30363;2.35927
734;wait;100;3.06745e-05;2.186e-05;0.000161858
734;boundary;100;0.00428079;0.0029938;0.0074262
734;calc iter;100;2.32067;1.80643;2.42338
734;calc total;1;236.041;236.041;236.041
734;total;1;324.343;324.343;324.343
735;initialize;1;78.1938;78.1938;78.1938
735;async;100;0.107261;0.00123337;0.499612
735;inner;100;2.20888;1.30592;2.35967
735;wait;100;4.07163e-05;2.472e-05;0.000252437
735;boundary;100;0.00449496;0.0028035;0.00734751
735;calc iter;100;2.32068;1.80837;2.42163
735;calc total;1;236.041;236.041;236.041
735;total;1;324.343;324.343;324.343
736;initialize;1;78.1939;78.1939;78.1939
736;async;100;0.955672;0.00312214;1.51998
736;inner;100;1.3522;0.692186;2.31336
736;wait;100;4.38923e-05;2.4539e-05;0.000226957
736;boundary;100;0.00663343;0.00395948;0.0104364
736;calc iter;100;2.31455;2.09882;2.45094
736;calc total;1;236.041;236.041;236.041
736;total;1;324.343;324.343;324.343
737;initialize;1;77.8236;77.8236;77.8236
737;async;100;1.02697;0.0028897;1.65993
737;inner;100;1.26739;0.691634;2.3111
737;wait;100;4.73064e-05;2.329e-05;0.000317886
737;boundary;100;0.00601491;0.00286084;0.00842605
737;calc iter;100;2.30042;1.89516;2.44727
737;calc total;1;236.041;236.041;236.041
737;total;1;323.973;323.973;323.973
738;initialize;1;77.9161;77.9161;77.9161
738;async;100;0.909867;0.00362526;1.5609
738;inner;100;1.37307;0.771856;2.3177
738;wait;100;3.83145e-05;1.9569e-05;0.000117898
738;boundary;100;0.00673744;0.00359207;0.00847599
738;calc iter;100;2.28971;2.05709;2.46783
738;calc total;1;236.041;236.041;236.041
738;total;1;324.065;324.065;324.065
739;initialize;1;77.7668;77.7668;77.7668
739;async;100;0.879631;0.00339212;1.66228
739;inner;100;1.39048;0.751405;2.31682
739;wait;100;5.23218e-05;2.8959e-05;0.000242796
739;boundary;100;0.00755448;0.00452793;0.00893919
739;calc iter;100;2.27772;2.05974;2.59431
739;calc total;1;236.041;236.041;236.041
739;total;1;323.916;323.916;323.916
740;initialize;1;78.0312;78.0312;78.0312
740;async;100;0.948323;0.00261765;1.66298
740;inner;100;1.32196;0.716568;2.31172
740;wait;100;5.40581e-05;3.042e-05;0.000202767
740;boundary;100;0.00755588;0.00468344;0.00915985
740;calc iter;100;2.2779;2.11055;2.52004
740;calc total;1;236.041;236.041;236.041
740;total;1;324.181;324.181;324.181
741;initialize;1;78.0318;78.0318;78.0318
741;async;100;0.878408;0.0029545;1.51579
741;inner;100;1.39779;0.784274;2.31128
741;wait;100;4.50909e-05;2.647e-05;0.000304415
741;boundary;100;0.00683545;0.00444736;0.00872126
741;calc iter;100;2.28308;2.18836;2.36217
741;calc total;1;236.041;236.041;236.041
741;total;1;324.181;324.181;324.181
742;initialize;1;77.884;77.884;77.884
742;async;100;1.02624;0.00316001;1.71973
742;inner;100;1.26212;0.734336;2.31758
742;wait;100;4.49844e-05;2.571e-05;0.000153188
742;boundary;100;0.00649766;0.00375264;0.00853973
742;calc iter;100;2.2949;1.99564;2.48919
742;calc total;1;236.041;236.041;236.041
742;total;1;324.034;324.034;324.034
743;initialize;1;78.1164;78.1164;78.1164
743;async;100;0.991735;0.00393166;1.58649
743;inner;100;1.30827;0.663919;2.31654
743;wait;100;4.49381e-05;2.523e-05;0.000261406
743;boundary;100;0.00665937;0.00397448;0.0084995
743;calc iter;100;2.30671;1.91951;2.50496
743;calc total;1;236.041;236.041;236.041
743;total;1;324.266;324.266;324.266
744;initialize;1;77.7681;77.7681;77.7681
744;async;100;0.223962;0.00120916;0.579222
744;inner;100;2.08761;1.22086;2.34926
744;wait;100;5.19856e-05;2.713e-05;0.000266236
744;boundary;100;0.00643799;0.00367898;0.00874587
744;calc iter;100;2.31807;1.8046;2.46548
744;calc total;1;236.041;236.041;236.041
744;total;1;323.917;323.917;323.917
745;initialize;1;78.0796;78.0796;78.0796
745;async;100;0.223836;0.00257004;0.579189
745;inner;100;2.0883;1.22032;2.34869
745;wait;100;4.24945e-05;2.5629e-05;0.000313285
745;boundary;100;0.00589573;0.00394295;0.00869302
745;calc iter;100;2.31808;1.8039;2.46496
745;calc total;1;236.041;236.041;236.041
745;total;1;324.229;324.229;324.229
746;initialize;1;78.1731;78.1731;78.1731
746;async;100;0.22335;0.00127198;0.580296
746;inner;100;2.09073;1.22566;2.35399
746;wait;100;2.92154e-05;1.9459e-05;0.000150278
746;boundary;100;0.0040284;0.00281311;0.00715421
746;calc iter;100;2.31814;1.80879;2.46498
746;calc total;1;236.041;236.041;236.041
746;total;1;324.322;324.322;324.322
747;initialize;1;77.7977;77.7977;77.7977
747;async;100;0.222864;0.00298513;0.581377
747;inner;100;2.0909;1.22437;2.35375
747;wait;100;4.51195e-05;2.309e-05;0.000254187
747;boundary;100;0.00432235;0.00291125;0.00660958
747;calc iter;100;2.31813;1.80869;2.465
747;calc total;1;236.041;236.041;236.041
747;total;1;323.947;323.947;323.947
748;initialize;1;78.1762;78.1762;78.1762
748;async;100;0.263008;0.00245675;0.709447
748;inner;100;2.04787;1.16377;2.3393
748;wait;100;3.97284e-05;2.63e-05;0.000221257
748;boundary;100;0.00559918;0.00387903;0.00840346
748;calc iter;100;2.31652;1.87712;2.48188
748;calc total;1;236.041;236.041;236.041
748;total;1;324.325;324.325;324.325
749;initialize;1;77.8593;77.8593;77.8593
749;async;100;0.263756;0.00280946;0.707319
749;inner;100;2.04497;1.16357;2.33217
749;wait;100;4.29465e-05;2.6089e-05;0.000325545
749;boundary;100;0.00717062;0.00485946;0.00889372
749;calc iter;100;2.31595;1.87578;2.47845
749;calc total;1;236.041;236.041;236.041
749;total;1;324.008;324.008;324.008
750;initialize;1;77.9399;77.9399;77.9399
750;async;100;0.268859;0.000462834;0.737437
750;inner;100;2.03897;1.15991;2.34564
750;wait;100;3.87158e-05;2.6649e-05;0.000143458
750;boundary;100;0.00742146;0.00421354;0.00905553
750;calc iter;100;2.31529;1.90477;2.49062
750;calc total;1;236.041;236.041;236.041
750;total;1;324.089;324.089;324.089
751;initialize;1;77.9722;77.9722;77.9722
751;async;100;0.328217;0.00131015;0.89364
751;inner;100;1.97705;1.08051;2.34572
751;wait;100;5.51745e-05;2.8489e-05;0.000171937
751;boundary;100;0.00797827;0.00455624;0.011926
751;calc iter;100;2.3133;1.97193;2.58285
751;calc total;1;236.041;236.041;236.041
751;total;1;324.121;324.121;324.121
752;initialize;1;77.7675;77.7675;77.7675
752;async;100;0.429801;0.00388741;0.892703
752;inner;100;1.8678;1.19401;2.31599
752;wait;100;5.0706e-05;3.1099e-05;0.000168718
752;boundary;100;0.00787894;0.00467102;0.00832119
752;calc iter;100;2.30554;1.84168;2.53554
752;calc total;1;236.041;236.041;236.041
752;total;1;323.917;323.917;323.917
753;initialize;1;78.0818;78.0818;78.0818
753;async;100;0.455704;0.00338893;1.16447
753;inner;100;1.839;1.36257;2.31489
753;wait;100;4.83303e-05;3.149e-05;0.000326626
753;boundary;100;0.00790299;0.00668717;0.00838805
753;calc iter;100;2.30266;1.89845;2.71454
753;calc total;1;236.041;236.041;236.041
753;total;1;324.231;324.231;324.231
754;initialize;1;77.9132;77.9132;77.9132
754;async;100;0.419361;0.000769549;1.18633
754;inner;100;1.86977;1.45311;2.32073
754;wait;100;4.23323e-05;3.196e-05;0.000228447
754;boundary;100;0.00798672;0.0045072;0.00851442
754;calc iter;100;2.29717;2.08336;2.64774
754;calc total;1;236.041;236.041;236.041
754;total;1;324.063;324.063;324.063
755;initialize;1;77.9134;77.9134;77.9134
755;async;100;0.394244;0.000764279;0.961416
755;inner;100;1.89291;1.62093;2.32023
755;wait;100;6.75227e-05;4.259e-05;0.000177818
755;boundary;100;0.0083293;0.00449017;0.00902674
755;calc iter;100;2.29556;2.05725;2.68535
755;calc total;1;236.041;236.041;236.041
755;total;1;324.063;324.063;324.063
756;initialize;1;78.1713;78.1713;78.1713
756;async;100;0.434908;0.00300834;0.638835
756;inner;100;1.85813;1.66774;2.31445
756;wait;100;5.70615e-05;3.168e-05;0.000169167
756;boundary;100;0.00835429;0.00760445;0.00901817
756;calc iter;100;2.30146;2.18009;2.38696
756;calc total;1;236.041;236.041;236.041
756;total;1;324.321;324.321;324.321
757;initialize;1;77.8258;77.8258;77.8258
757;async;100;0.508571;0.00287468;0.858174
757;inner;100;1.78958;1.30969;2.31375
757;wait;100;4.4769e-05;2.631e-05;0.000326576
757;boundary;100;0.00788919;0.00538693;0.00841501
757;calc iter;100;2.30609;2.1569;2.36493
757;calc total;1;236.041;236.041;236.041
757;total;1;323.976;323.976;323.976
758;initialize;1;78.1893;78.1893;78.1893
758;async;100;0.498938;0.000663001;0.83665
758;inner;100;1.8027;0.856813;2.32028
758;wait;100;5.37075e-05;2.845e-05;0.000185537
758;boundary;100;0.00788929;0.00450999;0.008316
758;calc iter;100;2.30958;1.66603;2.38266
758;calc total;1;236.041;236.041;236.041
758;total;1;324.339;324.339;324.339
759;initialize;1;77.9714;77.9714;77.9714
759;async;100;0.451956;0.00295213;0.629184
759;inner;100;1.85374;0.704802;2.31894
759;wait;100;5.19357e-05;2.595e-05;0.000261046
759;boundary;100;0.00800181;0.0040022;0.00858172
759;calc iter;100;2.31375;1.2807;2.39359
759;calc total;1;236.041;236.041;236.041
759;total;1;324.121;324.121;324.121
760;initialize;1;78.1753;78.1753;78.1753
760;async;100;0.0228706;0.000853118;0.125401
760;inner;100;2.28956;1.41364;2.3366
760;wait;100;6.29978e-05;4.8159e-05;0.000246207
760;boundary;100;0.00864529;0.00551267;0.0118621
760;calc iter;100;2.32114;1.4528;2.44643
760;calc total;1;236.041;236.041;236.041
760;total;1;324.324;324.324;324.324
761;initialize;1;77.8247;77.8247;77.8247
761;async;100;0.0173057;0.00386993;0.0774707
761;inner;100;2.29612;1.40627;2.33567
761;wait;100;4.04006e-05;2.8429e-05;0.000299485
761;boundary;100;0.00785838;0.00616436;0.00850169
761;calc iter;100;2.32133;1.44569;2.39783
761;calc total;1;236.041;236.041;236.041
761;total;1;323.974;323.974;323.974
762;initialize;1;78.1828;78.1828;78.1828
762;async;100;0.011724;0.00105897;0.0729804
762;inner;100;2.30237;1.40328;2.33999
762;wait;100;4.02904e-05;2.501e-05;0.000131358
762;boundary;100;0.00740012;0.00476006;0.0085222
762;calc iter;100;2.32154;1.4362;2.39864
762;calc total;1;236.041;236.041;236.041
762;total;1;324.332;324.332;324.332
763;initialize;1;78.0324;78.0324;78.0324
763;async;100;0.0144893;0.00131078;0.0726229
763;inner;100;2.29977;1.39378;2.33987
763;wait;100;4.34301e-05;2.709e-05;0.000149587
763;boundary;100;0.00731849;0.00390891;0.00860061
763;calc iter;100;2.32163;1.41958;2.39744
763;calc total;1;236.041;236.041;236.041
763;total;1;324.182;324.182;324.182
764;initialize;1;78.0665;78.0665;78.0665
764;async;100;0.00893727;0.000598172;0.0691145
764;inner;100;2.30459;1.39918;2.33698
764;wait;100;5.41316e-05;2.6449e-05;0.000193237
764;boundary;100;0.00810082;0.00451437;0.00891713
764;calc iter;100;2.32169;1.40578;2.4023
764;calc total;1;236.041;236.041;236.041
764;total;1;324.216;324.216;324.216
768;initialize;1;78.7407;78.7407;78.7407
768;async;100;0.567467;0.00293476;1.24958
768;inner;100;1.73641;0.820567;2.32815
768;wait;100;6.19866e-05;3.253e-05;0.000183087
768;boundary;100;0.0076547;0.00428351;0.00960032
768;calc iter;100;2.31159;1.86738;2.37142
768;calc total;1;236.04;236.04;236.04
768;total;1;324.89;324.89;324.89
765;initialize;1;77.94;77.94;77.94
765;async;100;0.00832923;0.00239151;0.0662395
765;inner;100;2.30603;1.40123;2.34174
765;wait;100;5.87205e-05;2.9969e-05;0.000308425
765;boundary;100;0.00727551;0.00431373;0.00873715
765;calc iter;100;2.3217;1.40894;2.39204
765;calc total;1;236.041;236.041;236.041
765;total;1;324.089;324.089;324.089
769;initialize;1;78.7394;78.7394;78.7394
769;async;100;0.727211;0.003619;1.4043
769;inner;100;1.56547;0.699466;2.31765
769;wait;100;5.25581e-05;2.251e-05;0.000277595
769;boundary;100;0.00720513;0.00287308;0.00835604
769;calc iter;100;2.29995;1.97195;2.38778
769;calc total;1;236.04;236.04;236.04
769;total;1;324.889;324.889;324.889
770;initialize;1;78.708;78.708;78.708
770;async;100;0.643408;0.00164299;1.38336
770;inner;100;1.63943;0.942128;2.32162
770;wait;100;4.17211e-05;2.737e-05;0.000186667
770;boundary;100;0.00688637;0.00480728;0.00837241
770;calc iter;100;2.28977;2.19138;2.36334
770;calc total;1;236.04;236.04;236.04
770;total;1;324.857;324.857;324.857
771;initialize;1;78.6413;78.6413;78.6413
771;async;100;0.591415;0.00152852;1.30628
771;inner;100;1.68;0.986724;2.3209
771;wait;100;5.65144e-05;2.45e-05;0.000234816
771;boundary;100;0.00798666;0.00366345;0.00881333
771;calc iter;100;2.27946;2.1866;2.35179
771;calc total;1;236.04;236.04;236.04
771;total;1;324.79;324.79;324.79
772;initialize;1;78.766;78.766;78.766
772;async;100;0.639531;0.00268076;1.36307
772;inner;100;1.63163;0.928153;2.3093
772;wait;100;6.17111e-05;3.878e-05;0.000353324
772;boundary;100;0.00811013;0.0052838;0.00969658
772;calc iter;100;2.27934;2.21741;2.33486
772;calc total;1;236.04;236.04;236.04
772;total;1;324.914;324.914;324.914
773;initialize;1;78.7661;78.7661;78.7661
773;async;100;0.666974;0.00345473;1.32188
773;inner;100;1.61301;0.969325;2.30912
773;wait;100;4.80313e-05;3.228e-05;0.000208267
773;boundary;100;0.00736586;0.00474778;0.00872405
773;calc iter;100;2.2874;2.24066;2.32886
773;calc total;1;236.04;236.04;236.04
773;total;1;324.914;324.914;324.914
774;initialize;1;78.6359;78.6359;78.6359
774;async;100;0.807753;0.00444896;1.42607
774;inner;100;1.48056;0.72357;2.31519
774;wait;100;5.04631e-05;3.134e-05;0.000174097
774;boundary;100;0.00746458;0.00432565;0.00892429
774;calc iter;100;2.29583;2.10871;2.39025
774;calc total;1;236.04;236.04;236.04
774;total;1;324.784;324.784;324.784
775;initialize;1;78.6169;78.6169;78.6169
775;async;100;0.678086;0.00384609;1.38133
775;inner;100;1.62135;0.673704;2.31516
775;wait;100;4.74379e-05;2.5929e-05;0.000368614
775;boundary;100;0.00694448;0.00424853;0.00831199
775;calc iter;100;2.30643;1.78821;2.3701
775;calc total;1;236.04;236.04;236.04
775;total;1;324.765;324.765;324.765
776;initialize;1;78.7074;78.7074;78.7074
776;async;100;0.121687;0.00200433;0.584054
776;inner;100;2.19103;1.23042;2.35828
776;wait;100;3.93042e-05;2.4689e-05;0.000186137
776;boundary;100;0.00506508;0.00274932;0.00886125
776;calc iter;100;2.31782;1.81726;2.40733
776;calc total;1;236.04;236.04;236.04
776;total;1;324.857;324.857;324.857
777;initialize;1;78.6079;78.6079;78.6079
777;async;100;0.117072;0.00235352;0.576254
777;inner;100;2.1943;1.23619;2.35906
777;wait;100;4.94856e-05;1.9969e-05;0.000337875
777;boundary;100;0.00636866;0.0039163;0.00886381
777;calc iter;100;2.31779;1.81639;2.38485
777;calc total;1;236.04;236.04;236.04
777;total;1;324.757;324.757;324.757
778;initialize;1;78.7333;78.7333;78.7333
778;async;100;0.113685;0.00139318;0.571633
778;inner;100;2.19891;1.24262;2.36427
778;wait;100;4.03609e-05;2.501e-05;0.000170977
778;boundary;100;0.00516301;0.00351119;0.00745889
778;calc iter;100;2.3178;1.81779;2.38871
778;calc total;1;236.04;236.04;236.04
778;total;1;324.882;324.882;324.882
779;initialize;1;78.6158;78.6158;78.6158
779;async;100;0.112722;0.00172197;0.571559
779;inner;100;2.19842;1.2428;2.36366
779;wait;100;4.90921e-05;3.0719e-05;0.000174197
779;boundary;100;0.0065685;0.00419796;0.00836062
779;calc iter;100;2.31776;1.81917;2.38818
779;calc total;1;236.04;236.04;236.04
779;total;1;324.765;324.765;324.765
780;initialize;1;78.7109;78.7109;78.7109
780;async;100;0.144731;0.00122086;0.597172
780;inner;100;2.16604;1.21107;2.34793
780;wait;100;5.03872e-05;2.993e-05;0.000237626
780;boundary;100;0.0057628;0.0039111;0.00840754
780;calc iter;100;2.31658;1.81219;2.36887
780;calc total;1;236.04;236.04;236.04
780;total;1;324.859;324.859;324.859
781;initialize;1;78.6087;78.6087;78.6087
781;async;100;0.14752;0.00293936;0.58967
781;inner;100;2.16124;1.21473;2.33367
781;wait;100;4.93025e-05;2.8739e-05;0.000315955
781;boundary;100;0.00714812;0.0052622;0.00905861
781;calc iter;100;2.31596;1.8097;2.39898
781;calc total;1;236.04;236.04;236.04
781;total;1;324.757;324.757;324.757
782;initialize;1;78.6422;78.6422;78.6422
782;async;100;0.147688;0.000460653;0.600905
782;inner;100;2.16024;1.21323;2.35533
782;wait;100;4.24466e-05;2.633e-05;0.000141738
782;boundary;100;0.0074044;0.00427291;0.00901489
782;calc iter;100;2.31537;1.8217;2.37673
782;calc total;1;236.04;236.04;236.04
782;total;1;324.79;324.79;324.79
783;initialize;1;78.6087;78.6087;78.6087
783;async;100;0.171009;0.00125038;0.647369
783;inner;100;2.13534;1.1795;2.35479
783;wait;100;5.95438e-05;3.144e-05;0.000141677
783;boundary;100;0.00800206;0.0044879;0.0118596
783;calc iter;100;2.31442;1.8377;2.39586
783;calc total;1;236.04;236.04;236.04
783;total;1;324.757;324.757;324.757
784;initialize;1;78.7101;78.7101;78.7101
784;async;100;0.813889;0.00270199;1.40589
784;inner;100;1.48205;0.713582;2.31386
784;wait;100;4.78555e-05;2.752e-05;0.000267345
784;boundary;100;0.00725191;0.00422277;0.00834561
784;calc iter;100;2.30324;1.76848;2.4874
784;calc total;1;236.04;236.04;236.04
784;total;1;324.858;324.858;324.858
785;initialize;1;78.5464;78.5464;78.5464
785;async;100;0.906345;0.00316506;1.58233
785;inner;100;1.38035;0.760662;2.31336
785;wait;100;4.33446e-05;2.5489e-05;0.000258376
785;boundary;100;0.00650988;0.0037438;0.00878515
785;calc iter;100;2.29325;2.18966;2.39979
785;calc total;1;236.04;236.04;236.04
785;total;1;324.695;324.695;324.695
786;initialize;1;78.7098;78.7098;78.7098
786;async;100;0.701982;0.00322636;1.47476
786;inner;100;1.57641;1.06485;2.31814
786;wait;100;4.11088e-05;3.16e-05;0.000144677
786;boundary;100;0.00728633;0.00459847;0.00854245
786;calc iter;100;2.28572;2.17125;2.57516
786;calc total;1;236.04;236.04;236.04
786;total;1;324.858;324.858;324.858
787;initialize;1;78.5685;78.5685;78.5685
787;async;100;0.787;0.00348892;1.82586
787;inner;100;1.4881;0.852883;2.31771
787;wait;100;6.11688e-05;3.7509e-05;0.000223317
787;boundary;100;0.00793839;0.00461123;0.00885719
787;calc iter;100;2.2831;1.95956;2.83472
787;calc total;1;236.04;236.04;236.04
787;total;1;324.717;324.717;324.717
788;initialize;1;78.5685;78.5685;78.5685
788;async;100;0.769723;0.00280507;1.37012
788;inner;100;1.51072;0.950585;2.31268
788;wait;100;5.87998e-05;3.6229e-05;0.000337184
788;boundary;100;0.00825983;0.0071177;0.00897251
788;calc iter;100;2.28877;2.12824;2.40112
788;calc total;1;236.04;236.04;236.04
788;total;1;324.717;324.717;324.717
789;initialize;1;78.639;78.639;78.639
789;async;100;0.760645;0.00308315;1.32799
789;inner;100;1.52674;0.969307;2.312
789;wait;100;4.16317e-05;2.799e-05;0.000201947
789;boundary;100;0.00682765;0.00499662;0.00863405
789;calc iter;100;2.29426;2.20412;2.3585
789;calc total;1;236.04;236.04;236.04
789;total;1;324.787;324.787;324.787
790;initialize;1;78.7618;78.7618;78.7618
790;async;100;0.933598;0.00357939;1.54981
790;inner;100;1.36042;0.72053;2.31716
790;wait;100;4.22787e-05;2.393e-05;0.000184167
790;boundary;100;0.00610518;0.00357045;0.00850003
790;calc iter;100;2.30016;2.22297;2.37657
790;calc total;1;236.04;236.04;236.04
790;total;1;324.91;324.91;324.91
791;initialize;1;78.5681;78.5681;78.5681
791;async;100;0.824991;0.00261411;1.42933
791;inner;100;1.47566;0.673185;2.31621
791;wait;100;4.6657e-05;2.8179e-05;0.000213466
791;boundary;100;0.00733955;0.00398364;0.0085439
791;calc iter;100;2.30804;1.76684;2.45025
791;calc total;1;236.04;236.04;236.04
791;total;1;324.717;324.717;324.717
792;initialize;1;78.5466;78.5466;78.5466
792;async;100;0.156661;0.000962815;0.538186
792;inner;100;2.15334;1.21661;2.35351
792;wait;100;6.24648e-05;3.6459e-05;0.000178377
792;boundary;100;0.00881735;0.00665121;0.0119105
792;calc iter;100;2.31888;1.76565;2.42064
792;calc total;1;236.04;236.04;236.04
792;total;1;324.695;324.695;324.695
793;initialize;1;78.5685;78.5685;78.5685
793;async;100;0.135971;0.00345062;0.494821
793;inner;100;2.17509;1.23116;2.3655
793;wait;100;4.55616e-05;3.102e-05;0.000310585
793;boundary;100;0.00814301;0.0066162;0.00870173
793;calc iter;100;2.31926;1.7334;2.40099
793;calc total;1;236.04;236.04;236.04
793;total;1;324.717;324.717;324.717
794;initialize;1;78.5402;78.5402;78.5402
794;async;100;0.126235;0.00119244;0.464227
794;inner;100;2.18738;1.24156;2.37012
794;wait;100;3.28158e-05;2.299e-05;0.000156627
794;boundary;100;0.00598372;0.00408408;0.00733397
794;calc iter;100;2.31964;1.71105;2.40143
794;calc total;1;236.04;236.04;236.04
794;total;1;324.689;324.689;324.689
795;initialize;1;78.5465;78.5465;78.5465
795;async;100;0.127851;0.00190299;0.466298
795;inner;100;2.18685;1.24214;2.37017
795;wait;100;3.40346e-05;2.4619e-05;0.000210227
795;boundary;100;0.00515001;0.00391563;0.00730845
795;calc iter;100;2.31989;1.71239;2.399
795;calc total;1;236.04;236.04;236.04
795;total;1;324.695;324.695;324.695
796;initialize;1;78.6388;78.6388;78.6388
796;async;100;0.118063;0.00112143;0.427113
796;inner;100;2.19448;1.25556;2.36747
796;wait;100;5.32973e-05;2.267e-05;0.000205957
796;boundary;100;0.00762214;0.00364854;0.0088426
796;calc iter;100;2.32022;1.6871;2.39774
796;calc total;1;236.04;236.04;236.04
796;total;1;324.787;324.787;324.787
797;initialize;1;78.5008;78.5008;78.5008
797;async;100;0.118321;0.00381699;0.427101
797;inner;100;2.19466;1.25744;2.36415
797;wait;100;4.83512e-05;2.8969e-05;0.000285575
797;boundary;100;0.00718994;0.00441546;0.00865703
797;calc iter;100;2.32022;1.68899;2.39688
797;calc total;1;236.04;236.04;236.04
797;total;1;324.649;324.649;324.649
798;initialize;1;78.5398;78.5398;78.5398
798;async;100;0.117653;0.000478542;0.424404
798;inner;100;2.1976;1.26411;2.37115
798;wait;100;3.55658e-05;2.2769e-05;0.000273865
798;boundary;100;0.00496952;0.00319794;0.00752919
798;calc iter;100;2.32027;1.69175;2.39629
798;calc total;1;236.04;236.04;236.04
798;total;1;324.688;324.688;324.688
799;initialize;1;78.7335;78.7335;78.7335
799;async;100;0.111238;0.00058192;0.423695
799;inner;100;2.20457;1.26854;2.37206
799;wait;100;3.85639e-05;2.5809e-05;0.000193217
799;boundary;100;0.00444176;0.00273931;0.0143441
799;calc iter;100;2.32029;1.69501;2.3845
799;calc total;1;236.04;236.04;236.04
799;total;1;324.882;324.882;324.882
800;initialize;1;78.5007;78.5007;78.5007
800;async;100;0.47348;0.00360496;0.861977
800;inner;100;1.8294;0.8528;2.31844
800;wait;100;4.86336e-05;2.834e-05;0.000203737
800;boundary;100;0.00751785;0.00432976;0.00830207
800;calc iter;100;2.31045;1.30533;2.44363
800;calc total;1;236.04;236.04;236.04
800;total;1;324.649;324.649;324.649
801;initialize;1;78.4351;78.4351;78.4351
801;async;100;0.562877;0.00305518;1.03347
801;inner;100;1.7362;0.955337;2.31739
801;wait;100;5.52363e-05;3.3469e-05;0.000311235
801;boundary;100;0.00788322;0.0057439;0.00854462
801;calc iter;100;2.30701;1.98008;2.40495
801;calc total;1;236.04;236.04;236.04
801;total;1;324.583;324.583;324.583
802;initialize;1;78.4751;78.4751;78.4751
802;async;100;0.538758;0.000512792;0.999915
802;inner;100;1.75389;1.29274;2.32423
802;wait;100;4.4582e-05;2.9859e-05;0.000145427
802;boundary;100;0.00752153;0.00461675;0.00837905
802;calc iter;100;2.30022;2.22347;2.41436
802;calc total;1;236.04;236.04;236.04
802;total;1;324.623;324.623;324.623
803;initialize;1;78.3939;78.3939;78.3939
803;async;100;0.441879;0.00103743;0.830118
803;inner;100;1.84136;1.43027;2.32208
803;wait;100;6.80087e-05;3.8819e-05;0.000251366
803;boundary;100;0.00830437;0.004823;0.00889769
803;calc iter;100;2.29161;2.11926;2.49491
803;calc total;1;236.04;236.04;236.04
803;total;1;324.542;324.542;324.542
804;initialize;1;78.3641;78.3641;78.3641
804;async;100;0.460533;0.00252101;0.821731
804;inner;100;1.82336;1.45191;2.31756
804;wait;100;6.16617e-05;3.889e-05;0.000217296
804;boundary;100;0.00828891;0.00632109;0.00901891
804;calc iter;100;2.29224;2.12145;2.47762
804;calc total;1;236.04;236.04;236.04
804;total;1;324.512;324.512;324.512
805;initialize;1;78.4752;78.4752;78.4752
805;async;100;0.565228;0.00314059;0.996435
805;inner;100;1.72765;1.28596;2.31732
805;wait;100;4.59482e-05;3.145e-05;0.000304265
805;boundary;100;0.00751803;0.00581904;0.00852921
805;calc iter;100;2.30045;2.24567;2.35481
805;calc total;1;236.04;236.04;236.04
805;total;1;324.623;324.623;324.623
806;initialize;1;78.4752;78.4752;78.4752
806;async;100;0.567758;0.000841566;0.994156
806;inner;100;1.73056;0.876092;2.32272
806;wait;100;5.43559e-05;3.498e-05;0.000190857
806;boundary;100;0.00791221;0.00476374;0.00843485
806;calc iter;100;2.30628;1.87695;2.37057
806;calc total;1;236.04;236.04;236.04
806;total;1;324.623;324.623;324.623
807;initialize;1;78.364;78.364;78.364
807;async;100;0.487627;0.00254231;0.836131
807;inner;100;1.81773;0.74351;2.32194
807;wait;100;4.92623e-05;2.9369e-05;0.000179057
807;boundary;100;0.00755038;0.00396756;0.00849617
807;calc iter;100;2.31296;1.55192;2.42676
807;calc total;1;236.04;236.04;236.04
807;total;1;324.512;324.512;324.512
808;initialize;1;78.2197;78.2197;78.2197
808;async;100;0.00289154;0.000466863;0.0553216
808;inner;100;2.30988;1.49199;2.37007
808;wait;100;6.17737e-05;2.721e-05;0.000176577
808;boundary;100;0.00759941;0.00282349;0.0087141
808;calc iter;100;2.32044;1.49693;2.39725
808;calc total;1;236.04;236.04;236.04
808;total;1;324.368;324.368;324.368
809;initialize;1;78.3222;78.3222;78.3222
809;async;100;0.00989381;0.0028072;0.0513966
809;inner;100;2.30236;1.44349;2.36455
809;wait;100;4.79879e-05;2.9669e-05;0.000302915
809;boundary;100;0.00765746;0.00425054;0.00878058
809;calc iter;100;2.31996;1.45869;2.4044
809;calc total;1;236.04;236.04;236.04
809;total;1;324.47;324.47;324.47
810;initialize;1;78.3222;78.3222;78.3222
810;async;100;0.00540576;0.000500672;0.0560024
810;inner;100;2.3074;1.45568;2.3687
810;wait;100;5.50321e-05;2.6999e-05;0.000305695
810;boundary;100;0.00710984;0.00336019;0.00837183
810;calc iter;100;2.31998;1.46494;2.40753
810;calc total;1;236.04;236.04;236.04
810;total;1;324.471;324.471;324.471
811;initialize;1;78.4147;78.4147;78.4147
811;async;100;0.00679961;0.00065146;0.0550602
811;inner;100;2.3054;1.45697;2.36912
811;wait;100;5.7472e-05;2.8669e-05;0.000146017
811;boundary;100;0.00768829;0.00426109;0.00904246
811;calc iter;100;2.31995;1.4685;2.40648
811;calc total;1;236.04;236.04;236.04
811;total;1;324.563;324.563;324.563
812;initialize;1;78.1812;78.1812;78.1812
812;async;100;0.0326149;0.00176208;0.0863208
812;inner;100;2.27928;1.44867;2.35917
812;wait;100;4.57088e-05;2.5419e-05;0.000326144
812;boundary;100;0.00786423;0.0038756;0.00863632
812;calc iter;100;2.31981;1.53889;2.44599
812;calc total;1;236.04;236.04;236.04
812;total;1;324.33;324.33;324.33
813;initialize;1;78.1398;78.1398;78.1398
813;async;100;0.0298512;0.0029296;0.120359
813;inner;100;2.28161;1.49704;2.35053
813;wait;100;4.6062e-05;2.86e-05;0.000234516
813;boundary;100;0.00793644;0.00515849;0.0088108
813;calc iter;100;2.31945;1.57091;2.47974
813;calc total;1;236.04;236.04;236.04
813;total;1;324.289;324.289;324.289
814;initialize;1;78.363;78.363;78.363
814;async;100;0.0214849;0.00059905;0.0667154
814;inner;100;2.29011;1.53905;2.36622
814;wait;100;4.40332e-05;2.6939e-05;0.000152617
814;boundary;100;0.00757232;0.00453218;0.00863829
814;calc iter;100;2.31922;1.60738;2.41373
814;calc total;1;236.04;236.04;236.04
814;total;1;324.512;324.512;324.512
815;initialize;1;78.3634;78.3634;78.3634
815;async;100;0.0237165;0.000800036;0.0698084
815;inner;100;2.28705;1.55982;2.36459
815;wait;100;5.91426e-05;3.0849e-05;0.000269466
815;boundary;100;0.00803196;0.00460151;0.0106154
815;calc iter;100;2.31886;1.63731;2.41324
815;calc total;1;236.04;236.04;236.04
815;total;1;324.512;324.512;324.512
816;initialize;1;78.3632;78.3632;78.3632
816;async;100;0.987582;0.00374501;1.5145
816;inner;100;1.31535;0.675954;2.31413
816;wait;100;5.1656e-05;3.0309e-05;0.000284476
816;boundary;100;0.00632006;0.00396782;0.00832666
816;calc iter;100;2.30931;2.11633;2.46471
816;calc total;1;236.04;236.04;236.04
816;total;1;324.512;324.512;324.512
817;initialize;1;77.9607;77.9607;77.9607
817;async;100;0.979516;0.00438546;1.51815
817;inner;100;1.30931;0.735214;2.31357
817;wait;100;4.38443e-05;2.2929e-05;0.000230206
817;boundary;100;0.00666802;0.00372027;0.00867566
817;calc iter;100;2.29554;2.11963;2.41587
817;calc total;1;236.04;236.04;236.04
817;total;1;324.109;324.109;324.109
818;initialize;1;78.0245;78.0245;78.0245
818;async;100;0.83877;0.00298515;1.48535
818;inner;100;1.43771;0.836294;2.31901
818;wait;100;4.24596e-05;2.782e-05;0.000131958
818;boundary;100;0.00693726;0.003707;0.00849702
818;calc iter;100;2.28346;2.18976;2.35406
818;calc total;1;236.04;236.04;236.04
818;total;1;324.173;324.173;324.173
819;initialize;1;77.9603;77.9603;77.9603
819;async;100;0.891111;0.00302568;1.48737
819;inner;100;1.37814;0.886047;2.3181
819;wait;100;5.21412e-05;3.0709e-05;0.000229226
819;boundary;100;0.00765007;0.00491586;0.00886993
819;calc iter;100;2.27696;2.06472;2.41163
819;calc total;1;236.04;236.04;236.04
819;total;1;324.109;324.109;324.109
820;initialize;1;78.322;78.322;78.322
820;async;100;0.913347;0.00292435;1.51088
820;inner;100;1.3616;0.82626;2.31473
820;wait;100;5.75247e-05;3.5969e-05;0.000215827
820;boundary;100;0.00786571;0.00578876;0.00876769
820;calc iter;100;2.28287;2.19437;2.37472
820;calc total;1;236.04;236.04;236.04
820;total;1;324.471;324.471;324.471
821;initialize;1;78.263;78.263;78.263
821;async;100;0.851919;0.00389291;1.49506
821;inner;100;1.43201;0.849254;2.31324
821;wait;100;4.4388e-05;2.626e-05;0.000311515
821;boundary;100;0.00669035;0.00439198;0.00853696
821;calc iter;100;2.29067;2.22627;2.37207
821;calc total;1;236.04;236.04;236.04
821;total;1;324.411;324.411;324.411
822;initialize;1;77.8992;77.8992;77.8992
822;async;100;1.00635;0.00297594;1.53782
822;inner;100;1.28593;0.708714;2.31882
822;wait;100;4.17877e-05;2.1659e-05;0.000143028
822;boundary;100;0.00628413;0.00347599;0.00845528
822;calc iter;100;2.29861;2.13665;2.41893
822;calc total;1;236.04;236.04;236.04
822;total;1;324.048;324.048;324.048
823;initialize;1;78.7599;78.7599;78.7599
823;async;100;0.974212;0.00296187;1.51738
823;inner;100;1.328;0.672106;2.318
823;wait;100;4.14784e-05;2.646e-05;0.000211316
823;boundary;100;0.00632122;0.0042971;0.00850681
823;calc iter;100;2.30858;1.70968;2.438
823;calc total;1;236.04;236.04;236.04
823;total;1;324.909;324.909;324.909
824;initialize;1;78.2624;78.2624;78.2624
824;async;100;0.111241;0.00276998;0.464259
824;inner;100;2.20026;1.3757;2.34401
824;wait;100;7.45265e-05;5.8249e-05;0.000437443
824;boundary;100;0.00868578;0.0059568;0.0094283
824;calc iter;100;2.32027;1.84769;2.41285
824;calc total;1;236.04;236.04;236.04
824;total;1;324.412;324.412;324.412
825;initialize;1;78.2777;78.2777;78.2777
825;async;100;0.10432;0.0037331;0.46156
825;inner;100;2.20793;1.37562;2.35547
825;wait;100;5.06085e-05;3.354e-05;0.000235406
825;boundary;100;0.00796835;0.00579895;0.00842636
825;calc iter;100;2.32027;1.84452;2.4127
825;calc total;1;236.04;236.04;236.04
825;total;1;324.427;324.427;324.427
826;initialize;1;78.2492;78.2492;78.2492
826;async;100;0.102836;0.00122686;0.459675
826;inner;100;2.21291;1.38182;2.35915
826;wait;100;3.21693e-05;2.403e-05;0.000129308
826;boundary;100;0.00452958;0.00304684;0.00730832
826;calc iter;100;2.32031;1.84458;2.41207
826;calc total;1;236.04;236.04;236.04
826;total;1;324.398;324.398;324.398
827;initialize;1;78.2191;78.2191;78.2191
827;async;100;0.10246;0.00196586;0.459995
827;inner;100;2.21291;1.38266;2.35931
827;wait;100;4.17096e-05;2.272e-05;0.000180667
827;boundary;100;0.0049019;0.00298461;0.00751313
827;calc iter;100;2.32031;1.84567;2.41261
827;calc total;1;236.04;236.04;236.04
827;total;1;324.368;324.368;324.368
828;initialize;1;78.2196;78.2196;78.2196
828;async;100;0.101601;0.00318253;0.459612
828;inner;100;2.21095;1.3756;2.35291
828;wait;100;6.29235e-05;3.717e-05;0.000212157
828;boundary;100;0.00765441;0.0052341;0.00864634
828;calc iter;100;2.32027;1.84259;2.41185
828;calc total;1;236.04;236.04;236.04
828;total;1;324.368;324.368;324.368
829;initialize;1;77.654;77.654;77.654
829;async;100;0.1018;0.00291981;0.4597
829;inner;100;2.21041;1.37574;2.35616
829;wait;100;6.17712e-05;2.92e-05;0.000476352
829;boundary;100;0.00800234;0.00588097;0.00877891
829;calc iter;100;2.32028;1.84278;2.41208
829;calc total;1;236.04;236.04;236.04
829;total;1;323.803;323.803;323.803
830;initialize;1;78.3929;78.3929;78.3929
830;async;100;0.100256;0.00110904;0.459112
830;inner;100;2.21576;1.38208;2.36011
830;wait;100;2.98862e-05;2.0469e-05;0.000166627
830;boundary;100;0.00427158;0.00290961;0.00747678
830;calc iter;100;2.32032;1.84412;2.41216
830;calc total;1;236.04;236.04;236.04
830;total;1;324.542;324.542;324.542
831;initialize;1;78.6715;78.6715;78.6715
831;async;100;0.100068;0.00163004;0.457916
831;inner;100;2.2157;1.38239;2.35066
831;wait;100;4.27233e-05;2.494e-05;0.000159687
831;boundary;100;0.00449874;0.00304382;0.00813686
831;calc iter;100;2.32031;1.84338;2.41179
831;calc total;1;236.04;236.04;236.04
831;total;1;324.82;324.82;324.82
832;initialize;1;77.312;77.312;77.312
832;async;100;0.615588;0.00240618;1.40006
832;inner;100;1.69062;0.695103;2.31999
832;wait;100;5.25986e-05;2.914e-05;0.000359944
832;boundary;100;0.00717619;0.00399763;0.0144124
832;calc iter;100;2.31344;2.02952;2.45623
832;calc total;1;236.04;236.04;236.04
832;total;1;323.46;323.46;323.46
833;initialize;1;78.1691;78.1691;78.1691
833;async;100;0.659721;0.00201804;1.33203
833;inner;100;1.63288;0.696767;2.31407
833;wait;100;4.98822e-05;1.951e-05;0.000310574
833;boundary;100;0.00749888;0.00285655;0.00849264
833;calc iter;100;2.30015;1.96394;2.64657
833;calc total;1;236.04;236.04;236.04
833;total;1;324.317;324.317;324.317
834;initialize;1;77.5112;77.5112;77.5112
834;async;100;0.641512;0.00153902;1.41446
834;inner;100;1.64069;0.900708;2.32268
834;wait;100;4.24323e-05;2.9839e-05;0.000134348
834;boundary;100;0.00733221;0.00453306;0.0138465
834;calc iter;100;2.28958;2.11316;2.59376
834;calc total;1;236.04;236.04;236.04
834;total;1;323.66;323.66;323.66
835;initialize;1;78.1403;78.1403;78.1403
835;async;100;0.563164;0.00179375;1.25697
835;inner;100;1.70811;1.01877;2.32151
835;wait;100;5.5929e-05;2.652e-05;0.000194047
835;boundary;100;0.00812265;0.00379764;0.0151495
835;calc iter;100;2.27945;2.08057;2.75922
835;calc total;1;236.04;236.04;236.04
835;total;1;324.289;324.289;324.289
836;initialize;1;78.0991;78.0991;78.0991
836;async;100;0.594624;0.000851116;1.31369
836;inner;100;1.67655;0.966955;2.31932
836;wait;100;5.27849e-05;3.262e-05;0.000313354
836;boundary;100;0.00808471;0.00433452;0.00888503
836;calc iter;100;2.27931;2.08974;2.53027
836;calc total;1;236.04;236.04;236.04
836;total;1;324.248;324.248;324.248
837;initialize;1;78.0847;78.0847;78.0847
837;async;100;0.6521;0.00363022;1.33863
837;inner;100;1.6274;0.939659;2.31583
837;wait;100;5.04391e-05;3.253e-05;0.000356174
837;boundary;100;0.00754566;0.00643087;0.0144287
837;calc iter;100;2.2871;2.12207;2.4425
837;calc total;1;236.04;236.04;236.04
837;total;1;324.233;324.233;324.233
838;initialize;1;77.2393;77.2393;77.2393
838;async;100;0.710791;0.00120893;1.37755
838;inner;100;1.5771;0.72834;2.32146
838;wait;100;4.70862e-05;2.8769e-05;0.000151867
838;boundary;100;0.00768305;0.00431181;0.00852732
838;calc iter;100;2.29562;2.10063;2.41364
838;calc total;1;236.04;236.04;236.04
838;total;1;323.388;323.388;323.388
839;initialize;1;78.1125;78.1125;78.1125
839;async;100;0.640543;0.00296333;1.39863
839;inner;100;1.65871;0.664721;2.32158
839;wait;100;4.23937e-05;2.54e-05;0.000167567
839;boundary;100;0.00703265;0.00398924;0.00847169
839;calc iter;100;2.30633;1.80428;2.44423
839;calc total;1;236.04;236.04;236.04
839;total;1;324.261;324.261;324.261
840;initialize;1;77.2396;77.2396;77.2396
840;async;100;0.08709;0.00194361;0.582621
840;inner;100;2.22593;1.23301;2.33612
840;wait;100;3.80741e-05;2.321e-05;0.000209916
840;boundary;100;0.00476586;0.00271356;0.0088672
840;calc iter;100;2.31783;1.81838;2.40992
840;calc total;1;236.04;236.04;236.04
840;total;1;323.388;323.388;323.388
841;initialize;1;78.0399;78.0399;78.0399
841;async;100;0.0833815;0.00273664;0.575436
841;inner;100;2.22805;1.23728;2.33474
841;wait;100;4.75666e-05;2.432e-05;0.000329204
841;boundary;100;0.00630549;0.00406559;0.00894722
841;calc iter;100;2.31779;1.81683;2.4203
841;calc total;1;236.04;236.04;236.04
841;total;1;324.188;324.188;324.188
842;initialize;1;78.0248;78.0248;78.0248
842;async;100;0.079997;0.000581221;0.570266
842;inner;100;2.23269;1.24402;2.34133
842;wait;100;3.53911e-05;2.2559e-05;0.000233736
842;boundary;100;0.00507994;0.0034959;0.00751341
842;calc iter;100;2.3178;1.81781;2.42042
842;calc total;1;236.04;236.04;236.04
842;total;1;324.173;324.173;324.173
843;initialize;1;78.0692;78.0692;78.0692
843;async;100;0.0792755;0.000648239;0.570236
843;inner;100;2.23192;1.24397;2.34168
843;wait;100;4.29971e-05;2.7469e-05;0.000142878
843;boundary;100;0.00651491;0.0041414;0.00888693
843;calc iter;100;2.31775;1.81902;2.42024
843;calc total;1;236.04;236.04;236.04
843;total;1;324.217;324.217;324.217
844;initialize;1;77.9759;77.9759;77.9759
844;async;100;0.0956702;0.00144508;0.597302
844;inner;100;2.21457;1.20028;2.33977
844;wait;100;4.58599e-05;2.643e-05;0.000205107
844;boundary;100;0.00617313;0.00391085;0.013745
844;calc iter;100;2.31646;1.80153;2.43328
844;calc total;1;236.04;236.04;236.04
844;total;1;324.124;324.124;324.124
845;initialize;1;77.991;77.991;77.991
845;async;100;0.0961723;0.00121633;0.590964
845;inner;100;2.2117;1.19884;2.33561
845;wait;100;5.23081e-05;2.892e-05;0.000291735
845;boundary;100;0.00785471;0.0049495;0.0116727
845;calc iter;100;2.31578;1.79479;2.42915
845;calc total;1;236.04;236.04;236.04
845;total;1;324.14;324.14;324.14
846;initialize;1;77.9611;77.9611;77.9611
846;async;100;0.0945972;0.000504762;0.601562
846;inner;100;2.21409;1.19755;2.34071
846;wait;100;3.9785e-05;2.509e-05;0.000162438
846;boundary;100;0.00647285;0.00402301;0.00906051
846;calc iter;100;2.3152;1.80669;2.4277
846;calc total;1;236.04;236.04;236.04
846;total;1;324.11;324.11;324.11
847;initialize;1;78.0068;78.0068;78.0068
847;async;100;0.101005;0.000533442;0.64816
847;inner;100;2.20614;1.16318;2.33998
847;wait;100;5.57685e-05;2.6459e-05;0.000166237
847;boundary;100;0.00702325;0.00429904;0.0120419
847;calc iter;100;2.31423;1.82216;2.45499
847;calc total;1;236.04;236.04;236.04
847;total;1;324.155;324.155;324.155
848;initialize;1;77.9294;77.9294;77.9294
848;async;100;0.458985;0.00425006;0.769105
848;inner;100;1.8391;0.95583;2.32523
848;wait;100;4.77755e-05;3.0249e-05;0.000267925
848;boundary;100;0.00750599;0.00429225;0.00834946
848;calc iter;100;2.30564;1.53558;2.40994
848;calc total;1;236.04;236.04;236.04
848;total;1;324.078;324.078;324.078
849;initialize;1;77.9139;77.9139;77.9139
849;async;100;0.552784;0.00325232;1.03037
849;inner;100;1.74133;1.17475;2.32313
849;wait;100;5.61589e-05;3.4419e-05;0.000345644
849;boundary;100;0.00793419;0.00688164;0.00843106
849;calc iter;100;2.3021;2.14216;2.43219
849;calc total;1;236.04;236.04;236.04
849;total;1;324.063;324.063;324.063
850;initialize;1;77.929;77.929;77.929
850;async;100;0.51476;0.000693439;0.973974
850;inner;100;1.77324;1.37162;2.32841
850;wait;100;4.64384e-05;3.507e-05;0.000134938
850;boundary;100;0.00755067;0.00459748;0.00856366
850;calc iter;100;2.2956;2.20468;2.42601
850;calc total;1;236.04;236.04;236.04
850;total;1;324.078;324.078;324.078
851;initialize;1;77.8996;77.8996;77.8996
851;async;100;0.434228;0.000708539;0.804191
851;inner;100;1.84749;1.48113;2.32801
851;wait;100;6.57432e-05;4.4e-05;0.000198107
851;boundary;100;0.00824165;0.00456669;0.00899193
851;calc iter;100;2.29003;2.1444;2.47565
851;calc total;1;236.04;236.04;236.04
851;total;1;324.048;324.048;324.048
852;initialize;1;77.8489;77.8489;77.8489
852;async;100;0.458708;0.00273987;0.816642
852;inner;100;1.82981;1.51954;2.31993
852;wait;100;5.95343e-05;3.347e-05;0.000515622
852;boundary;100;0.00838152;0.00784661;0.00889086
852;calc iter;100;2.29696;2.2582;2.37574
852;calc total;1;236.04;236.04;236.04
852;total;1;323.997;323.997;323.997
853;initialize;1;78.3019;78.3019;78.3019
853;async;100;0.566274;0.0030121;1.01383
853;inner;100;1.72978;1.26503;2.32048
853;wait;100;4.25955e-05;2.8329e-05;0.000216256
853;boundary;100;0.00751626;0.00579574;0.00857321
853;calc iter;100;2.30361;2.21665;2.36242
853;calc total;1;236.04;236.04;236.04
853;total;1;324.45;324.45;324.45
854;initialize;1;77.8648;77.8648;77.8648
854;async;100;0.550634;0.00062992;0.926592
854;inner;100;1.74947;0.846797;2.3268
854;wait;100;5.36266e-05;3.5009e-05;0.000159277
854;boundary;100;0.00789289;0.00463489;0.00842007
854;calc iter;100;2.30805;1.71621;2.36864
854;calc total;1;236.04;236.04;236.04
854;total;1;324.013;324.013;324.013
855;initialize;1;77.8825;77.8825;77.8825
855;async;100;0.485389;0.00409213;0.821638
855;inner;100;1.82052;0.70187;2.32562
855;wait;100;4.34473e-05;2.434e-05;0.000270896
855;boundary;100;0.00753152;0.00396825;0.0084539
855;calc iter;100;2.31349;1.39758;2.36467
855;calc total;1;236.04;236.04;236.04
855;total;1;324.031;324.031;324.031
856;initialize;1;77.7973;77.7973;77.7973
856;async;100;0.00775348;0.000883565;0.0610396
856;inner;100;2.30435;1.41808;2.34112
856;wait;100;6.36233e-05;5.0369e-05;0.000210026
856;boundary;100;0.00854372;0.00688874;0.0094042
856;calc iter;100;2.32071;1.42848;2.38745
856;calc total;1;236.04;236.04;236.04
856;total;1;323.945;323.945;323.945
857;initialize;1;78.278;78.278;78.278
857;async;100;0.00506265;0.00229597;0.0368251
857;inner;100;2.30885;1.41916;2.35378
857;wait;100;5.40124e-05;3.1309e-05;0.000310705
857;boundary;100;0.00675526;0.00555885;0.00776213
857;calc iter;100;2.32073;1.42877;2.39814
857;calc total;1;236.04;236.04;236.04
857;total;1;324.426;324.426;324.426
858;initialize;1;77.2395;77.2395;77.2395
858;async;100;0.00161675;0.000939241;0.0302577
858;inner;100;2.31351;1.42806;2.3595
858;wait;100;3.02068e-05;1.934e-05;0.000137298
858;boundary;100;0.0056106;0.00292975;0.00745182
858;calc iter;100;2.32077;1.43195;2.39725
858;calc total;1;236.04;236.04;236.04
858;total;1;323.388;323.388;323.388
859;initialize;1;77.2394;77.2394;77.2394
859;async;100;0.00218064;0.000723613;0.0283131
859;inner;100;2.31361;1.42769;2.35984
859;wait;100;4.03277e-05;2.691e-05;0.000217076
859;boundary;100;0.00493459;0.00311996;0.00744852
859;calc iter;100;2.32077;1.43156;2.39565
859;calc total;1;236.04;236.04;236.04
859;total;1;323.388;323.388;323.388
860;initialize;1;77.7646;77.7646;77.7646
860;async;100;0.0040242;0.00125432;0.0261028
860;inner;100;2.30981;1.41841;2.35197
860;wait;100;5.36296e-05;3.15e-05;0.000288745
860;boundary;100;0.00683402;0.00539503;0.00874092
860;calc iter;100;2.32072;1.42818;2.38663
860;calc total;1;236.04;236.04;236.04
860;total;1;323.913;323.913;323.913
861;initialize;1;78.6756;78.6756;78.6756
861;async;100;0.00421546;0.00247211;0.0464207
861;inner;100;2.3092;1.42032;2.36053
861;wait;100;5.84843e-05;2.897e-05;0.000357474
861;boundary;100;0.00726417;0.00558768;0.00835891
861;calc iter;100;2.32074;1.43009;2.41534
861;calc total;1;236.04;236.04;236.04
861;total;1;324.824;324.824;324.824
862;initialize;1;78.7646;78.7646;78.7646
862;async;100;0.00132126;0.000549922;0.032224
862;inner;100;2.31451;1.42679;2.36427
862;wait;100;3.16613e-05;1.9229e-05;0.000344844
862;boundary;100;0.00489962;0.00304805;0.00777785
862;calc iter;100;2.32077;1.43086;2.40405
862;calc total;1;236.04;236.04;236.04
862;total;1;324.913;324.913;324.913
863;initialize;1;77.7814;77.7814;77.7814
863;async;100;0.0017413;0.00058051;0.0400909
863;inner;100;2.31389;1.42747;2.35993
863;wait;100;4.21815e-05;2.02e-05;0.000438613
863;boundary;100;0.00509041;0.00301264;0.00787378
863;calc iter;100;2.32077;1.43171;2.40794
863;calc total;1;236.04;236.04;236.04
863;total;1;323.93;323.93;323.93
864;initialize;1;77.728;77.728;77.728
864;async;100;0.695864;0.00251137;1.21054
864;inner;100;1.60651;0.700673;2.31633
864;wait;100;4.34026e-05;2.466e-05;0.000210736
864;boundary;100;0.00714306;0.00396639;0.00833719
864;calc iter;100;2.30956;1.71265;2.43867
864;calc total;1;236.04;236.04;236.04
864;total;1;323.876;323.876;323.876
865;initialize;1;78.7649;78.7649;78.7649
865;async;100;0.75284;0.00267971;1.44175
865;inner;100;1.53975;0.699821;2.31466
865;wait;100;4.76343e-05;1.963e-05;0.000309704
865;boundary;100;0.00682878;0.00285256;0.00856887
865;calc iter;100;2.29946;1.83907;2.40815
865;calc total;1;236.04;236.04;236.04
865;total;1;324.913;324.913;324.913
866;initialize;1;77.747;77.747;77.747
866;async;100;0.713984;0.00176646;1.30719
866;inner;100;1.56898;0.915563;2.32095
866;wait;100;4.18594e-05;2.808e-05;0.000190507
866;boundary;100;0.00728313;0.00447818;0.0086045
866;calc iter;100;2.29029;2.1677;2.49262
866;calc total;1;236.04;236.04;236.04
866;total;1;323.896;323.896;323.896
867;initialize;1;77.7105;77.7105;77.7105
867;async;100;0.656582;0.00265577;1.47368
867;inner;100;1.61481;1.04875;2.32049
867;wait;100;5.21667e-05;2.839e-05;0.000239736
867;boundary;100;0.00770306;0.00386626;0.00889465
867;calc iter;100;2.27915;2.01922;2.57776
867;calc total;1;236.04;236.04;236.04
867;total;1;323.859;323.859;323.859
868;initialize;1;78.7394;78.7394;78.7394
868;async;100;0.662718;0.00309751;1.27431
868;inner;100;1.60347;1.04478;2.31512
868;wait;100;5.65528e-05;3.5589e-05;0.000281885
868;boundary;100;0.00776917;0.00519651;0.009149
868;calc iter;100;2.27402;2.10222;2.52801
868;calc total;1;236.04;236.04;236.04
868;total;1;324.888;324.888;324.888
869;initialize;1;77.6547;77.6547;77.6547
869;async;100;0.740171;0.00255214;1.33586
869;inner;100;1.5373;0.929894;2.31304
869;wait;100;4.7286e-05;3.3179e-05;0.000305185
869;boundary;100;0.00732044;0.00495272;0.00864615
869;calc iter;100;2.28484;2.14511;2.42026
869;calc total;1;236.04;236.04;236.04
869;total;1;323.803;323.803;323.803
870;initialize;1;77.2389;77.2389;77.2389
870;async;100;0.747182;0.00253519;1.34203
870;inner;100;1.53994;0.743707;2.31907
870;wait;100;4.52069e-05;2.775e-05;0.000217746
870;boundary;100;0.00691185;0.00432216;0.00844762
870;calc iter;100;2.29408;1.86099;2.40141
870;calc total;1;236.04;236.04;236.04
870;total;1;323.387;323.387;323.387
871;initialize;1;77.6746;77.6746;77.6746
871;async;100;0.718996;0.00344853;1.25489
871;inner;100;1.57828;0.699434;2.3196
871;wait;100;4.50895e-05;2.7209e-05;0.000154287
871;boundary;100;0.00725097;0.00430718;0.00836105
871;calc iter;100;2.30457;1.79773;2.43823
871;calc total;1;236.04;236.04;236.04
871;total;1;323.823;323.823;323.823
872;initialize;1;77.5733;77.5733;77.5733
872;async;100;0.0448431;0.000866055;0.217296
872;inner;100;2.26141;1.40632;2.35102
872;wait;100;5.5438e-05;2.7579e-05;0.000335064
872;boundary;100;0.00745188;0.00476974;0.00919624
872;calc iter;100;2.31377;1.62369;2.38546
872;calc total;1;236.04;236.04;236.04
872;total;1;323.722;323.722;323.722
873;initialize;1;77.2389;77.2389;77.2389
873;async;100;0.0433118;0.00281788;0.217538
873;inner;100;2.26273;1.40767;2.35323
873;wait;100;6.02962e-05;3.2709e-05;0.000217737
873;boundary;100;0.0076502;0.00473635;0.00884211
873;calc iter;100;2.31376;1.62447;2.38478
873;calc total;1;236.04;236.04;236.04
873;total;1;323.387;323.387;323.387
874;initialize;1;77.6139;77.6139;77.6139
874;async;100;0.0400954;0.00157317;0.214458
874;inner;100;2.26878;1.4139;2.36065
874;wait;100;3.35018e-05;2.157e-05;0.000200196
874;boundary;100;0.00489237;0.00362659;0.00786191
874;calc iter;100;2.3138;1.62728;2.39053
874;calc total;1;236.04;236.04;236.04
874;total;1;323.762;323.762;323.762
875;initialize;1;78.6717;78.6717;78.6717
875;async;100;0.0411852;0.001234;0.221244
875;inner;100;2.26702;1.41166;2.36033
875;wait;100;3.99195e-05;2.3939e-05;0.000139608
875;boundary;100;0.00550847;0.00409274;0.00992599
875;calc iter;100;2.31375;1.6252;2.3911
875;calc total;1;236.04;236.04;236.04
875;total;1;324.82;324.82;324.82
876;initialize;1;77.6347;77.6347;77.6347
876;async;100;0.0424101;0.000720248;0.204117
876;inner;100;2.26458;1.40376;2.36033
876;wait;100;5.56014e-05;2.706e-05;0.000313975
876;boundary;100;0.00735885;0.00404116;0.00905297
876;calc iter;100;2.3144;1.55601;2.40532
876;calc total;1;236.04;236.04;236.04
876;total;1;323.783;323.783;323.783
877;initialize;1;78.6742;78.6742;78.6742
877;async;100;0.0416858;0.00278765;0.206827
877;inner;100;2.2653;1.40376;2.35771
877;wait;100;5.46871e-05;2.886e-05;0.000335935
877;boundary;100;0.007346;0.0036194;0.00910095
877;calc iter;100;2.31439;1.55069;2.41752
877;calc total;1;236.04;236.04;236.04
877;total;1;324.822;324.822;324.822
878;initialize;1;77.5306;77.5306;77.5306
878;async;100;0.0404593;0.000524412;0.204837
878;inner;100;2.26959;1.40803;2.36333
878;wait;100;3.39544e-05;2.498e-05;0.000162597
878;boundary;100;0.0043578;0.00296035;0.00666053
878;calc iter;100;2.31444;1.55713;2.40544
878;calc total;1;236.04;236.04;236.04
878;total;1;323.679;323.679;323.679
879;initialize;1;77.5518;77.5518;77.5518
879;async;100;0.0404365;0.000861936;0.204798
879;inner;100;2.26948;1.40893;2.36318
879;wait;100;4.26995e-05;2.209e-05;0.000204316
879;boundary;100;0.00448796;0.00279202;0.00605189
879;calc iter;100;2.31445;1.55765;2.405
879;calc total;1;236.04;236.04;236.04
879;total;1;323.7;323.7;323.7
880;initialize;1;77.5117;77.5117;77.5117
880;async;100;1.00292;0.0030796;1.5425
880;inner;100;1.29647;0.675609;2.31357
880;wait;100;4.24389e-05;1.9959e-05;0.000214996
880;boundary;100;0.00622164;0.0028489;0.00838103
880;calc iter;100;2.30566;1.82431;2.42613
880;calc total;1;236.04;236.04;236.04
880;total;1;323.66;323.66;323.66
881;initialize;1;78.6719;78.6719;78.6719
881;async;100;0.989957;0.00313742;1.60698
881;inner;100;1.29836;0.738205;2.31189
881;wait;100;4.29009e-05;2.05e-05;0.000323684
881;boundary;100;0.00648521;0.00371928;0.0085483
881;calc iter;100;2.29485;2.14426;2.41816
881;calc total;1;236.04;236.04;236.04
881;total;1;324.82;324.82;324.82
882;initialize;1;77.4694;77.4694;77.4694
882;async;100;0.849824;0.00238313;1.52084
882;inner;100;1.42646;0.805119;2.31782
882;wait;100;4.35193e-05;2.445e-05;0.000162717
882;boundary;100;0.00689974;0.00369491;0.00848102
882;calc iter;100;2.28323;2.187;2.38006
882;calc total;1;236.04;236.04;236.04
882;total;1;323.617;323.617;323.617
883;initialize;1;78.1817;78.1817;78.1817
883;async;100;0.901533;0.00285367;1.56275
883;inner;100;1.36773;0.807562;2.31669
883;wait;100;5.0304e-05;2.9779e-05;0.000200886
883;boundary;100;0.00763308;0.0048528;0.0105737
883;calc iter;100;2.27695;2.10907;2.43738
883;calc total;1;236.04;236.04;236.04
883;total;1;324.33;324.33;324.33
884;initialize;1;77.2386;77.2386;77.2386
884;async;100;0.930854;0.00309691;1.51627
884;inner;100;1.34428;0.830536;2.31369
884;wait;100;5.28244e-05;2.811e-05;0.000206667
884;boundary;100;0.00787252;0.00582499;0.0102304
884;calc iter;100;2.28306;2.21303;2.39477
884;calc total;1;236.04;236.04;236.04
884;total;1;323.387;323.387;323.387
885;initialize;1;77.4481;77.4481;77.4481
885;async;100;0.861802;0.00349139;1.47369
885;inner;100;1.42219;0.87561;2.31185
885;wait;100;4.12687e-05;2.512e-05;0.000326905
885;boundary;100;0.00669136;0.00437426;0.0123159
885;calc iter;100;2.29073;2.23082;2.36868
885;calc total;1;236.04;236.04;236.04
885;total;1;323.597;323.597;323.597
886;initialize;1;77.4691;77.4691;77.4691
886;async;100;1.01372;0.00444276;1.55368
886;inner;100;1.27857;0.706987;2.31664
886;wait;100;4.36674e-05;2.098e-05;0.000161567
886;boundary;100;0.00634993;0.00346623;0.00849636
886;calc iter;100;2.29869;2.12688;2.3926
886;calc total;1;236.04;236.04;236.04
886;total;1;323.617;323.617;323.617
887;initialize;1;77.4247;77.4247;77.4247
887;async;100;0.985855;0.00287541;1.52283
887;inner;100;1.31613;0.670767;2.3167
887;wait;100;3.86062e-05;2.525e-05;0.000189447
887;boundary;100;0.0063822;0.00396376;0.0085595
887;calc iter;100;2.3084;1.68301;2.44425
887;calc total;1;236.04;236.04;236.04
887;total;1;323.573;323.573;323.573
888;initialize;1;77.3571;77.3571;77.3571
888;async;100;0.129041;0.00500336;0.48132
888;inner;100;2.18198;1.32606;2.33072
888;wait;100;6.19054e-05;4.6559e-05;0.000260236
888;boundary;100;0.00868279;0.00493031;0.0117905
888;calc iter;100;2.31976;1.8152;2.48006
888;calc total;1;236.04;236.04;236.04
888;total;1;323.506;323.506;323.506
889;initialize;1;77.2387;77.2387;77.2387
889;async;100;0.115423;0.00406542;0.415788
889;inner;100;2.19632;1.32561;2.33162
889;wait;100;4.95883e-05;3.424e-05;0.000287586
889;boundary;100;0.00797674;0.00492753;0.00857122
889;calc iter;100;2.31977;1.74885;2.39409
889;calc total;1;236.04;236.04;236.04
889;total;1;323.387;323.387;323.387
890;initialize;1;77.3339;77.3339;77.3339
890;async;100;0.112633;0.00218246;0.407147
890;inner;100;2.20251;1.33333;2.33329
890;wait;100;3.17105e-05;2.227e-05;0.000139407
890;boundary;100;0.00464454;0.00313553;0.00757665
890;calc iter;100;2.31982;1.74363;2.38866
890;calc total;1;236.04;236.04;236.04
890;total;1;323.483;323.483;323.483
891;initialize;1;77.3806;77.3806;77.3806
891;async;100;0.112439;0.0023767;0.406266
891;inner;100;2.20242;1.33445;2.33345
891;wait;100;3.65076e-05;2.174e-05;0.000153438
891;boundary;100;0.00493222;0.0029969;0.00761193
891;calc iter;100;2.31983;1.74373;2.38928
891;calc total;1;236.04;236.04;236.04
891;total;1;323.529;323.529;323.529
892;initialize;1;77.3123;77.3123;77.3123
892;async;100;0.10938;0.00388105;0.395446
892;inner;100;2.20309;1.32469;2.33219
892;wait;100;4.95246e-05;2.526e-05;0.000319574
892;boundary;100;0.00724254;0.00556044;0.00875928
892;calc iter;100;2.31977;1.72812;2.3848
892;calc total;1;236.04;236.04;236.04
892;total;1;323.46;323.46;323.46
893;initialize;1;77.2394;77.2394;77.2394
893;async;100;0.109308;0.00293603;0.395889
893;inner;100;2.20282;1.32662;2.33634
893;wait;100;5.71403e-05;2.8079e-05;0.000345435
893;boundary;100;0.00759015;0.00530249;0.00882814
893;calc iter;100;2.31978;1.72969;2.38133
893;calc total;1;236.04;236.04;236.04
893;total;1;323.389;323.389;323.389
894;initialize;1;77.2882;77.2882;77.2882
894;async;100;0.108099;0.00154747;0.394068
894;inner;100;2.20747;1.3346;2.34095
894;wait;100;3.11727e-05;1.878e-05;0.000371844
894;boundary;100;0.00422787;0.00282991;0.00749814
894;calc iter;100;2.31983;1.73151;2.38785
894;calc total;1;236.04;236.04;236.04
894;total;1;323.437;323.437;323.437
895;initialize;1;77.2382;77.2382;77.2382
895;async;100;0.108044;0.00233971;0.393801
895;inner;100;2.20729;1.33358;2.34032
895;wait;100;4.16542e-05;2.622e-05;0.000181727
895;boundary;100;0.00444181;0.0032344;0.00775139
895;calc iter;100;2.31982;1.73065;2.38548
895;calc total;1;236.04;236.04;236.04
895;total;1;323.387;323.387;323.387
896;initialize;1;78.4284;78.4284;78.4284
896;async;100;0.56929;0.0026089;1.21022
896;inner;100;1.7343;0.809724;2.3269
896;wait;100;6.09434e-05;3.2249e-05;0.000138287
896;boundary;100;0.00789364;0.00430924;0.0093584
896;calc iter;100;2.31155;1.69421;2.37517
896;calc total;1;236.041;236.041;236.041
896;total;1;324.578;324.578;324.578
897;initialize;1;78.3918;78.3918;78.3918
897;async;100;0.737196;0.00191312;1.4088
897;inner;100;1.55712;0.700722;2.31489
897;wait;100;4.79769e-05;2.303e-05;0.000303984
897;boundary;100;0.00727544;0.00286719;0.00829362
897;calc iter;100;2.30164;1.82721;2.41448
897;calc total;1;236.041;236.041;236.041
897;total;1;324.542;324.542;324.542
898;initialize;1;78.4064;78.4064;78.4064
898;async;100;0.655787;0.00224055;1.3511
898;inner;100;1.62916;0.855938;2.32034
898;wait;100;4.44722e-05;2.9539e-05;0.000242486
898;boundary;100;0.00698931;0.00475976;0.00855142
898;calc iter;100;2.29198;2.19567;2.39548
898;calc total;1;236.041;236.041;236.041
898;total;1;324.557;324.557;324.557
899;initialize;1;78.4204;78.4204;78.4204
899;async;100;0.562429;0.000554449;1.18432
899;inner;100;1.71033;1.07206;2.32425
899;wait;100;6.12331e-05;3.7709e-05;0.000222916
899;boundary;100;0.00817125;0.00443138;0.012242
899;calc iter;100;2.28099;2.12564;2.37789
899;calc total;1;236.041;236.041;236.041
899;total;1;324.571;324.571;324.571
900;initialize;1;78.3759;78.3759;78.3759
900;async;100;0.620779;0.00194404;1.23897
900;inner;100;1.64646;1.04458;2.30957
900;wait;100;5.72818e-05;3.589e-05;0.000358373
900;boundary;100;0.0082144;0.00597585;0.010428
900;calc iter;100;2.27551;2.02127;2.57032
900;calc total;1;236.041;236.041;236.041
900;total;1;324.526;324.526;324.526
901;initialize;1;78.39;78.39;78.39
901;async;100;0.639159;0.00193521;1.2512
901;inner;100;1.63798;1.04292;2.30995
901;wait;100;4.61582e-05;2.7149e-05;0.000183906
901;boundary;100;0.0073199;0.00517447;0.00844318
901;calc iter;100;2.28451;2.11971;2.37887
901;calc total;1;236.041;236.041;236.041
901;total;1;324.54;324.54;324.54
902;initialize;1;78.3992;78.3992;78.3992
902;async;100;0.803447;0.00259461;1.38284
902;inner;100;1.48043;0.774252;2.31533
902;wait;100;5.32278e-05;2.945e-05;0.000281525
902;boundary;100;0.00761069;0.00462878;0.00845522
902;calc iter;100;2.29154;2.02259;2.43096
902;calc total;1;236.041;236.041;236.041
902;total;1;324.549;324.549;324.549
903;initialize;1;78.383;78.383;78.383
903;async;100;0.676684;0.0030376;1.32402
903;inner;100;1.61699;0.712794;2.3155
903;wait;100;4.85524e-05;2.9849e-05;0.000150318
903;boundary;100;0.00695652;0.00285392;0.00843731
903;calc iter;100;2.30068;1.7035;2.37908
903;calc total;1;236.041;236.041;236.041
903;total;1;324.533;324.533;324.533
904;initialize;1;78.4289;78.4289;78.4289
904;async;100;0.0934629;0.000803995;0.785997
904;inner;100;2.20852;0.892903;2.35964
904;wait;100;6.2958e-05;3.186e-05;0.000275325
904;boundary;100;0.00831908;0.00651798;0.0118852
904;calc iter;100;2.31037;1.69088;2.43359
904;calc total;1;236.041;236.041;236.041
904;total;1;324.578;324.578;324.578
905;initialize;1;78.429;78.429;78.429
905;async;100;0.0765865;0.00304716;0.692384
905;inner;100;2.23052;1.01921;2.35403
905;wait;100;5.67473e-05;3.589e-05;0.000330614
905;boundary;100;0.0067741;0.00477462;0.00879905
905;calc iter;100;2.31394;1.71908;2.37174
905;calc total;1;236.041;236.041;236.041
905;total;1;324.578;324.578;324.578
906;initialize;1;78.4098;78.4098;78.4098
906;async;100;0.0707757;0.00112474;0.651792
906;inner;100;2.23858;1.03377;2.36358
906;wait;100;3.60141e-05;2.4759e-05;0.000146147
906;boundary;100;0.00516527;0.00420277;0.00691423
906;calc iter;100;2.31456;1.69076;2.37841
906;calc total;1;236.041;236.041;236.041
906;total;1;324.559;324.559;324.559
907;initialize;1;78.4125;78.4125;78.4125
907;async;100;0.071789;0.00252712;0.648972
907;inner;100;2.23708;1.03599;2.3633
907;wait;100;4.24176e-05;2.652e-05;0.000193307
907;boundary;100;0.00570702;0.0039224;0.00859577
907;calc iter;100;2.31462;1.68891;2.37716
907;calc total;1;236.041;236.041;236.041
907;total;1;324.562;324.562;324.562
908;initialize;1;78.4058;78.4058;78.4058
908;async;100;0.0592124;0.000587239;0.602167
908;inner;100;2.25086;1.10251;2.36215
908;wait;100;7.31986e-05;3.6199e-05;0.000191677
908;boundary;100;0.00726116;0.00375449;0.00898806
908;calc iter;100;2.31741;1.70848;2.37696
908;calc total;1;236.041;236.041;236.041
908;total;1;324.555;324.555;324.555
909;initialize;1;78.4276;78.4276;78.4276
909;async;100;0.0613777;0.00241596;0.606252
909;inner;100;2.24846;1.09511;2.35397
909;wait;100;5.7153e-05;2.8279e-05;0.000400323
909;boundary;100;0.00746476;0.00476944;0.00878479
909;calc iter;100;2.31736;1.70617;2.37856
909;calc total;1;236.041;236.041;236.041
909;total;1;324.577;324.577;324.577
910;initialize;1;78.4276;78.4276;78.4276
910;async;100;0.0612209;0.000483721;0.607565
910;inner;100;2.25177;1.09894;2.36501
910;wait;100;3.1211e-05;2.38e-05;0.000129088
910;boundary;100;0.00439625;0.00288377;0.00648518
910;calc iter;100;2.31742;1.70941;2.37825
910;calc total;1;236.041;236.041;236.041
910;total;1;324.577;324.577;324.577
911;initialize;1;78.4201;78.4201;78.4201
911;async;100;0.0606;0.000742026;0.60511
911;inner;100;2.25207;1.09973;2.36278
911;wait;100;4.38524e-05;2.7469e-05;0.000261595
911;boundary;100;0.00470037;0.00316853;0.00718475
911;calc iter;100;2.31741;1.70804;2.37713
911;calc total;1;236.041;236.041;236.041
911;total;1;324.569;324.569;324.569
912;initialize;1;78.4285;78.4285;78.4285
912;async;100;0.834173;0.00189339;1.55946
912;inner;100;1.46631;0.678309;2.31493
912;wait;100;4.44545e-05;2.6799e-05;0.000210826
912;boundary;100;0.00663541;0.00428497;0.00823734
912;calc iter;100;2.30716;1.80368;2.43207
912;calc total;1;236.041;236.041;236.041
912;total;1;324.578;324.578;324.578
913;initialize;1;78.4047;78.4047;78.4047
913;async;100;0.839198;0.00166282;1.66092
913;inner;100;1.45026;0.717613;2.31326
913;wait;100;4.76734e-05;2.6309e-05;0.000311314
913;boundary;100;0.006844;0.00394288;0.0084792
913;calc iter;100;2.29635;1.89507;2.41603
913;calc total;1;236.041;236.041;236.041
913;total;1;324.554;324.554;324.554
914;initialize;1;78.4294;78.4294;78.4294
914;async;100;0.824615;0.000697407;1.58421
914;inner;100;1.45418;0.709823;2.3196
914;wait;100;4.26702e-05;2.636e-05;0.000230195
914;boundary;100;0.00671725;0.00374454;0.00861426
914;calc iter;100;2.28556;2.05141;2.56692
914;calc total;1;236.041;236.041;236.041
914;total;1;324.579;324.579;324.579
915;initialize;1;78.3847;78.3847;78.3847
915;async;100;0.738532;0.000669497;1.93284
915;inner;100;1.52844;0.803736;2.31783
915;wait;100;5.26732e-05;3.3949e-05;0.000123737
915;boundary;100;0.00763589;0.00445006;0.00897914
915;calc iter;100;2.27467;1.81012;2.74203
915;calc total;1;236.041;236.041;236.041
915;total;1;324.534;324.534;324.534
916;initialize;1;78.3817;78.3817;78.3817
916;async;100;0.742528;0.00217707;2.07654
916;inner;100;1.52626;0.799933;2.31437
916;wait;100;5.31195e-05;3.4169e-05;0.000227285
916;boundary;100;0.00779293;0.00568043;0.00892774
916;calc iter;100;2.27663;1.91511;3.00302
916;calc total;1;236.041;236.041;236.041
916;total;1;324.531;324.531;324.531
917;initialize;1;78.3953;78.3953;78.3953
917;async;100;0.803726;0.00157434;1.70969
917;inner;100;1.47773;0.774969;2.31277
917;wait;100;4.49401e-05;2.5609e-05;0.000311324
917;boundary;100;0.00697455;0.00468527;0.00858738
917;calc iter;100;2.28848;2.03248;2.72468
917;calc total;1;236.041;236.041;236.041
917;total;1;324.545;324.545;324.545
918;initialize;1;78.4269;78.4269;78.4269
918;async;100;0.853887;0.00187528;1.63989
918;inner;100;1.43845;0.709311;2.31882
918;wait;100;4.46637e-05;2.4759e-05;0.000267805
918;boundary;100;0.0068525;0.00397649;0.00851767
918;calc iter;100;2.29924;1.88134;2.43923
918;calc total;1;236.041;236.041;236.041
918;total;1;324.576;324.576;324.576
919;initialize;1;78.387;78.387;78.387
919;async;100;0.812175;0.00282766;1.58372
919;inner;100;1.49092;0.680332;2.31855
919;wait;100;4.46623e-05;2.8049e-05;0.000132628
919;boundary;100;0.00671373;0.00400726;0.00852376
919;calc iter;100;2.30986;1.77586;2.45936
919;calc total;1;236.041;236.041;236.041
919;total;1;324.536;324.536;324.536
920;initialize;1;78.394;78.394;78.394
920;async;100;0.103343;0.00165112;0.336176
920;inner;100;2.20776;1.35422;2.33057
920;wait;100;7.20355e-05;5.9989e-05;0.000209726
920;boundary;100;0.00878812;0.00759281;0.0119262
920;calc iter;100;2.31997;1.7002;2.39949
920;calc total;1;236.041;236.041;236.041
920;total;1;324.543;324.543;324.543
921;initialize;1;78.4198;78.4198;78.4198
921;async;100;0.0865147;0.00186567;0.310287
921;inner;100;2.22548;1.35806;2.35494
921;wait;100;4.35696e-05;3.243e-05;0.000314684
921;boundary;100;0.00797417;0.00590715;0.00854764
921;calc iter;100;2.32001;1.67519;2.40149
921;calc total;1;236.041;236.041;236.041
921;total;1;324.569;324.569;324.569
922;initialize;1;78.4023;78.4023;78.4023
922;async;100;0.0820845;0.00122543;0.308183
922;inner;100;2.23239;1.36615;2.36266
922;wait;100;3.60094e-05;1.9999e-05;0.000271115
922;boundary;100;0.00557006;0.00317181;0.00766088
922;calc iter;100;2.32008;1.67313;2.40338
922;calc total;1;236.041;236.041;236.041
922;total;1;324.552;324.552;324.552
923;initialize;1;78.2872;78.2872;78.2872
923;async;100;0.0822709;0.00132303;0.307943
923;inner;100;2.23213;1.36591;2.36136
923;wait;100;3.99765e-05;2.772e-05;0.000229426
923;boundary;100;0.00562634;0.00345077;0.00782807
923;calc iter;100;2.32007;1.67275;2.40421
923;calc total;1;236.041;236.041;236.041
923;total;1;324.437;324.437;324.437
924;initialize;1;78.4072;78.4072;78.4072
924;async;100;0.0794239;0.000877863;0.305257
924;inner;100;2.2335;1.36052;2.36771
924;wait;100;5.31527e-05;2.893e-05;0.000201996
924;boundary;100;0.00707353;0.00509271;0.00883285
924;calc iter;100;2.32005;1.66792;2.40618
924;calc total;1;236.041;236.041;236.041
924;total;1;324.557;324.557;324.557
925;initialize;1;78.2408;78.2408;78.2408
925;async;100;0.0779929;0.00378018;0.304851
925;inner;100;2.23503;1.35926;2.36649
925;wait;100;4.92138e-05;2.5329e-05;0.000333393
925;boundary;100;0.00696544;0.0052057;0.00861719
925;calc iter;100;2.32004;1.66795;2.40585
925;calc total;1;236.041;236.041;236.041
925;total;1;324.39;324.39;324.39
926;initialize;1;78.4135;78.4135;78.4135
926;async;100;0.0774829;0.00108108;0.305324
926;inner;100;2.23795;1.36637;2.3714
926;wait;100;3.36853e-05;2.447e-05;0.000227036
926;boundary;100;0.00462891;0.00294235;0.00707479
926;calc iter;100;2.3201;1.66911;2.40646
926;calc total;1;236.041;236.041;236.041
926;total;1;324.563;324.563;324.563
927;initialize;1;78.2105;78.2105;78.2105
927;async;100;0.07752;0.00121667;0.304949
927;inner;100;2.23789;1.36707;2.37151
927;wait;100;4.20717e-05;1.908e-05;0.000127068
927;boundary;100;0.00464755;0.00282646;0.00690291
927;calc iter;100;2.3201;1.66973;2.40628
927;calc total;1;236.041;236.041;236.041
927;total;1;324.36;324.36;324.36
928;initialize;1;78.3748;78.3748;78.3748
928;async;100;0.494098;0.00323209;0.973844
928;inner;100;1.81188;0.713256;2.31592
928;wait;100;5.15857e-05;3.0459e-05;0.000246405
928;boundary;100;0.00754334;0.00398775;0.00860168
928;calc iter;100;2.31357;1.45422;2.37459
928;calc total;1;236.041;236.041;236.041
928;total;1;324.524;324.524;324.524
929;initialize;1;78.1977;78.1977;78.1977
929;async;100;0.565312;0.00259471;1.01009
929;inner;100;1.73359;0.779832;2.31457
929;wait;100;5.51959e-05;3.0959e-05;0.000300654
929;boundary;100;0.00793422;0.0060997;0.00865733
929;calc iter;100;2.3069;1.75568;2.37026
929;calc total;1;236.041;236.041;236.041
929;total;1;324.347;324.347;324.347
930;initialize;1;78.3909;78.3909;78.3909
930;async;100;0.552975;0.000658077;1.05996
930;inner;100;1.74026;1.14931;2.32105
930;wait;100;4.24742e-05;2.798e-05;0.000190486
930;boundary;100;0.00762519;0.00471786;0.00877592
930;calc iter;100;2.3009;2.21532;2.36314
930;calc total;1;236.041;236.041;236.041
930;total;1;324.54;324.54;324.54
931;initialize;1;78.3593;78.3593;78.3593
931;async;100;0.45386;0.00237299;0.897756
931;inner;100;1.83041;1.38152;2.32013
931;wait;100;5.28818e-05;2.9319e-05;0.000259825
931;boundary;100;0.00831936;0.0050405;0.00964032
931;calc iter;100;2.29265;2.20421;2.34893
931;calc total;1;236.041;236.041;236.041
931;total;1;324.509;324.509;324.509
932;initialize;1;78.2122;78.2122;78.2122
932;async;100;0.442588;0.000777586;0.920762
932;inner;100;1.83698;1.36235;2.32244
932;wait;100;6.53733e-05;4.0719e-05;0.000346263
932;boundary;100;0.00824005;0.00535963;0.00888792
932;calc iter;100;2.28788;2.0996;2.39348
932;calc total;1;236.041;236.041;236.041
932;total;1;324.362;324.362;324.362
933;initialize;1;78.2004;78.2004;78.2004
933;async;100;0.531946;0.000751136;0.987753
933;inner;100;1.75731;1.29665;2.32334
933;wait;100;5.15946e-05;3.487e-05;0.000145397
933;boundary;100;0.00753652;0.00456663;0.00849263
933;calc iter;100;2.29685;2.1801;2.37036
933;calc total;1;236.041;236.041;236.041
933;total;1;324.35;324.35;324.35
934;initialize;1;78.4075;78.4075;78.4075
934;async;100;0.548051;0.00107032;1.09281
934;inner;100;1.74653;0.896902;2.32158
934;wait;100;5.24211e-05;3.1709e-05;0.000182076
934;boundary;100;0.00791347;0.00448449;0.00867525
934;calc iter;100;2.30255;1.8821;2.38034
934;calc total;1;236.041;236.041;236.041
934;total;1;324.557;324.557;324.557
935;initialize;1;78.129;78.129;78.129
935;async;100;0.465061;0.00326083;0.874267
935;inner;100;1.83619;0.751513;2.32124
935;wait;100;5.36076e-05;3.0999e-05;0.000270585
935;boundary;100;0.00756505;0.00432232;0.00830366
935;calc iter;100;2.30888;1.53602;2.40764
935;calc total;1;236.041;236.041;236.041
935;total;1;324.278;324.278;324.278
936;initialize;1;78.3262;78.3262;78.3262
936;async;100;0.0365971;0.00180963;0.365764
936;inner;100;2.27311;1.40423;2.35464
936;wait;100;6.30926e-05;3.5939e-05;0.000326664
936;boundary;100;0.00812105;0.00643764;0.0105219
936;calc iter;100;2.3179;1.66053;2.39563
936;calc total;1;236.041;236.041;236.041
936;total;1;324.476;324.476;324.476
937;initialize;1;78.1968;78.1968;78.1968
937;async;100;0.0229159;0.000433892;0.230415
937;inner;100;2.29017;1.41951;2.37968
937;wait;100;4.85432e-05;2.867e-05;0.000188087
937;boundary;100;0.00584085;0.0042973;0.00867886
937;calc iter;100;2.31898;1.53316;2.40056
937;calc total;1;236.041;236.041;236.041
937;total;1;324.346;324.346;324.346
938;initialize;1;78.1327;78.1327;78.1327
938;async;100;0.0238821;0.00055603;0.221582
938;inner;100;2.28935;1.40821;2.37392
938;wait;100;4.25816e-05;2.435e-05;0.000157578
938;boundary;100;0.00592342;0.00454465;0.00825186
938;calc iter;100;2.3192;1.50481;2.39106
938;calc total;1;236.041;236.041;236.041
938;total;1;324.282;324.282;324.282
939;initialize;1;78.4282;78.4282;78.4282
939;async;100;0.0267641;0.00053478;0.218303
939;inner;100;2.28643;1.34269;2.37382
939;wait;100;4.84582e-05;2.7509e-05;0.000300455
939;boundary;100;0.00656813;0.00388455;0.00849378
939;calc iter;100;2.31981;1.55992;2.39147
939;calc total;1;236.041;236.041;236.041
939;total;1;324.578;324.578;324.578
940;initialize;1;78.4074;78.4074;78.4074
940;async;100;0.0169145;0.000522041;0.136602
940;inner;100;2.29489;1.37567;2.37535
940;wait;100;5.72964e-05;2.591e-05;0.000281395
940;boundary;100;0.00830276;0.00450885;0.00891575
940;calc iter;100;2.32016;1.38359;2.40452
940;calc total;1;236.041;236.041;236.041
940;total;1;324.557;324.557;324.557
941;initialize;1;78.3975;78.3975;78.3975
941;async;100;0.0164302;0.00257639;0.136009
941;inner;100;2.29721;1.37499;2.37046
941;wait;100;5.96613e-05;3.562e-05;0.000356213
941;boundary;100;0.0064943;0.00425195;0.008658
941;calc iter;100;2.3202;1.38458;2.41224
941;calc total;1;236.041;236.041;236.041
941;total;1;324.547;324.547;324.547
942;initialize;1;78.4074;78.4074;78.4074
942;async;100;0.0131286;0.000912873;0.135477
942;inner;100;2.30126;1.3798;2.37993
942;wait;100;3.07823e-05;1.9389e-05;0.000140437
942;boundary;100;0.00580599;0.00283391;0.00716005
942;calc iter;100;2.32023;1.38399;2.39848
942;calc total;1;236.041;236.041;236.041
942;total;1;324.557;324.557;324.557
943;initialize;1;78.3886;78.3886;78.3886
943;async;100;0.0139259;0.000975832;0.135644
943;inner;100;2.30113;1.38036;2.38003
943;wait;100;4.08687e-05;2.638e-05;0.000204676
943;boundary;100;0.00513569;0.00284834;0.0066076
943;calc iter;100;2.32023;1.38549;2.39739
943;calc total;1;236.041;236.041;236.041
943;total;1;324.538;324.538;324.538
944;initialize;1;78.3992;78.3992;78.3992
944;async;100;0.931652;0.00188237;1.58296
944;inner;100;1.37458;0.673415;2.31576
944;wait;100;4.69774e-05;2.6689e-05;0.000189367
944;boundary;100;0.00686954;0.00397659;0.00841414
944;calc iter;100;2.31315;1.85042;2.52561
944;calc total;1;236.041;236.041;236.041
944;total;1;324.549;324.549;324.549
945;initialize;1;78.3844;78.3844;78.3844
945;async;100;0.955711;0.00154402;1.59126
945;inner;100;1.34007;0.728879;2.31438
945;wait;100;4.14439e-05;2.1449e-05;0.000311474
945;boundary;100;0.00616148;0.00371759;0.00860067
945;calc iter;100;2.30199;2.00061;2.5554
945;calc total;1;236.041;236.041;236.041
945;total;1;324.534;324.534;324.534
946;initialize;1;78.2381;78.2381;78.2381
946;async;100;0.754562;0.0015299;1.72752
946;inner;100;1.53221;0.866568;2.31998
946;wait;100;4.12243e-05;2.844e-05;0.000142747
946;boundary;100;0.00723699;0.00492106;0.00847361
946;calc iter;100;2.29405;1.77472;3.03957
946;calc total;1;236.041;236.041;236.041
946;total;1;324.387;324.387;324.387
947;initialize;1;78.3989;78.3989;78.3989
947;async;100;0.859703;0.00169441;1.87986
947;inner;100;1.41839;0.908583;2.31899
947;wait;100;5.41597e-05;3.098e-05;0.000221406
947;boundary;100;0.00798487;0.00514087;0.0107562
947;calc iter;100;2.28613;1.83374;2.89189
947;calc total;1;236.041;236.041;236.041
947;total;1;324.548;324.548;324.548
948;initialize;1;78.3656;78.3656;78.3656
948;async;100;0.863995;0.00251195;1.91049
948;inner;100;1.41538;0.862234;2.31571
948;wait;100;6.14314e-05;3.4689e-05;0.000207906
948;boundary;100;0.0083673;0.00665566;0.0110597
948;calc iter;100;2.28781;1.95949;3.17878
948;calc total;1;236.041;236.041;236.041
948;total;1;324.515;324.515;324.515
949;initialize;1;78.4288;78.4288;78.4288
949;async;100;0.795707;0.0028159;1.86593
949;inner;100;1.49361;0.850369;2.31517
949;wait;100;4.06435e-05;2.6899e-05;0.000316204
949;boundary;100;0.00685819;0.00510121;0.00858497
949;calc iter;100;2.29622;2.06881;2.81856
949;calc total;1;236.041;236.041;236.041
949;total;1;324.578;324.578;324.578
950;initialize;1;78.3266;78.3266;78.3266
950;async;100;0.983988;0.00303719;1.86701
950;inner;100;1.31377;0.715266;2.3201
950;wait;100;3.6267e-05;1.938e-05;0.000135768
950;boundary;100;0.00580826;0.00352748;0.00855028
950;calc iter;100;2.30361;1.98683;2.8473
950;calc total;1;236.041;236.041;236.041
950;total;1;324.476;324.476;324.476
951;initialize;1;78.0757;78.0757;78.0757
951;async;100;0.935173;0.0035576;1.59954
951;inner;100;1.3712;0.675052;2.3194
951;wait;100;4.36516e-05;2.606e-05;0.000234006
951;boundary;100;0.00670592;0.00416103;0.00858776
951;calc iter;100;2.31312;1.67136;2.51773
951;calc total;1;236.041;236.041;236.041
951;total;1;324.225;324.225;324.225
952;initialize;1;78.3612;78.3612;78.3612
952;async;100;0.104305;0.00287613;0.441966
952;inner;100;2.21135;1.3679;2.35202
952;wait;100;6.10326e-05;4.8439e-05;0.000210306
952;boundary;100;0.00878855;0.00729473;0.0115384
952;calc iter;100;2.32451;1.81982;2.40661
952;calc total;1;236.041;236.041;236.041
952;total;1;324.511;324.511;324.511
953;initialize;1;78.3769;78.3769;78.3769
953;async;100;0.0952855;0.00250867;0.443067
953;inner;100;2.22125;1.37011;2.35912
953;wait;100;4.41213e-05;3.0239e-05;0.000413682
953;boundary;100;0.00796925;0.00676091;0.00854592
953;calc iter;100;2.32455;1.82074;2.40063
953;calc total;1;236.041;236.041;236.041
953;total;1;324.526;324.526;324.526
954;initialize;1;78.3649;78.3649;78.3649
954;async;100;0.0941068;0.00135028;0.443714
954;inner;100;2.22593;1.37693;2.36442
954;wait;100;3.23583e-05;2.377e-05;0.000235666
954;boundary;100;0.00455417;0.00312065;0.00706377
954;calc iter;100;2.32462;1.82379;2.39694
954;calc total;1;236.041;236.041;236.041
954;total;1;324.514;324.514;324.514
955;initialize;1;78.2665;78.2665;78.2665
955;async;100;0.0931784;0.00222249;0.442229
955;inner;100;2.22637;1.37765;2.36435
955;wait;100;3.60675e-05;2.6789e-05;0.000142937
955;boundary;100;0.00502203;0.00358283;0.00724298
955;calc iter;100;2.32461;1.82349;2.39697
955;calc total;1;236.041;236.041;236.041
955;total;1;324.416;324.416;324.416
956;initialize;1;78.4084;78.4084;78.4084
956;async;100;0.0921541;0.00214137;0.441301
956;inner;100;2.22479;1.37363;2.35072
956;wait;100;5.01101e-05;2.9139e-05;0.000160957
956;boundary;100;0.00758728;0.00617403;0.00883724
956;calc iter;100;2.32459;1.82194;2.39881
956;calc total;1;236.041;236.041;236.041
956;total;1;324.558;324.558;324.558
957;initialize;1;78.2122;78.2122;78.2122
957;async;100;0.0911391;0.00279381;0.440605
957;inner;100;2.22578;1.37583;2.35838
957;wait;100;5.53223e-05;2.8779e-05;0.000399983
957;boundary;100;0.00761617;0.00597179;0.00863887
957;calc iter;100;2.3246;1.82247;2.39608
957;calc total;1;236.041;236.041;236.041
957;total;1;324.362;324.362;324.362
958;initialize;1;78.4287;78.4287;78.4287
958;async;100;0.0906257;0.00147772;0.440659
958;inner;100;2.22972;1.38058;2.36192
958;wait;100;2.92e-05;2.098e-05;0.000248015
958;boundary;100;0.00426545;0.0028276;0.00717545
958;calc iter;100;2.32464;1.82408;2.39706
958;calc total;1;236.041;236.041;236.041
958;total;1;324.578;324.578;324.578
959;initialize;1;78.4083;78.4083;78.4083
959;async;100;0.0902031;0.00208077;0.439628
959;inner;100;2.22996;1.38052;2.36193
959;wait;100;4.1864e-05;2.1139e-05;0.000159817
959;boundary;100;0.00442351;0.00300881;0.00683042
959;calc iter;100;2.32463;1.82319;2.3967
959;calc total;1;236.041;236.041;236.041
959;total;1;324.558;324.558;324.558
960;initialize;1;78.4032;78.4032;78.4032
960;async;100;0.664921;0.00267485;1.31987
960;inner;100;1.6459;0.692524;2.3159
960;wait;100;4.44549e-05;2.544e-05;0.000314165
960;boundary;100;0.00689035;0.00395773;0.0138428
960;calc iter;100;2.31776;2.01638;2.54478
960;calc total;1;236.041;236.041;236.041
960;total;1;324.553;324.553;324.553
961;initialize;1;78.4229;78.4229;78.4229
961;async;100;0.906733;0.00277279;1.59681
961;inner;100;1.39059;0.702637;2.31557
961;wait;100;4.72826e-05;2.797e-05;0.000186466
961;boundary;100;0.00729295;0.00433256;0.00842085
961;calc iter;100;2.30467;2.17152;2.57278
961;calc total;1;236.041;236.041;236.041
961;total;1;324.572;324.572;324.572
962;initialize;1;78.4278;78.4278;78.4278
962;async;100;0.652278;0.00139932;1.28252
962;inner;100;1.63584;1.00488;2.32045
962;wait;100;4.13758e-05;2.5609e-05;0.000245035
962;boundary;100;0.0070573;0.0046498;0.0112253
962;calc iter;100;2.29522;2.17469;2.56697
962;calc total;1;236.041;236.041;236.041
962;total;1;324.577;324.577;324.577
963;initialize;1;78.4278;78.4278;78.4278
963;async;100;0.629169;0.000803495;1.34532
963;inner;100;1.65294;0.976965;2.32009
963;wait;100;5.71044e-05;3.7729e-05;0.000185996
963;boundary;100;0.00830622;0.00481811;0.00912372
963;calc iter;100;2.29047;2.11683;2.50719
963;calc total;1;236.041;236.041;236.041
963;total;1;324.577;324.577;324.577
964;initialize;1;78.1647;78.1647;78.1647
964;async;100;0.746022;0.00230803;1.56686
964;inner;100;1.52891;0.868553;2.31614
964;wait;100;5.89613e-05;3.016e-05;0.000211166
964;boundary;100;0.0081234;0.00469547;0.0173288
964;calc iter;100;2.28311;1.91586;2.73718
964;calc total;1;236.041;236.041;236.041
964;total;1;324.314;324.314;324.314
965;initialize;1;78.2906;78.2906;78.2906
965;async;100;0.676803;0.00272332;1.28786
965;inner;100;1.60673;1.00565;2.31463
965;wait;100;4.58436e-05;3.028e-05;0.000345864
965;boundary;100;0.00733207;0.00588183;0.0084138
965;calc iter;100;2.29091;2.13181;2.44591
965;calc total;1;236.041;236.041;236.041
965;total;1;324.44;324.44;324.44
966;initialize;1;78.3577;78.3577;78.3577
966;async;100;0.872266;0.00142226;1.58405
966;inner;100;1.41996;0.740656;2.32095
966;wait;100;4.41542e-05;2.767e-05;0.000138417
966;boundary;100;0.00693801;0.00435048;0.00852036
966;calc iter;100;2.29921;2.10261;2.50064
966;calc total;1;236.041;236.041;236.041
966;total;1;324.507;324.507;324.507
967;initialize;1;78.4282;78.4282;78.4282
967;async;100;0.744661;0.00271386;1.3488
967;inner;100;1.55866;0.663642;2.32042
967;wait;100;4.52817e-05;2.023e-05;0.000253865
967;boundary;100;0.00704623;0.00286819;0.0145085
967;calc iter;100;2.31041;1.86623;2.53742
967;calc total;1;236.041;236.041;236.041
967;total;1;324.578;324.578;324.578
968;initialize;1;78.2387;78.2387;78.2387
968;async;100;0.105421;0.000956442;0.643105
968;inner;100;2.20913;1.27159;2.33243
968;wait;100;5.92734e-05;3.0719e-05;0.000346373
968;boundary;100;0.00834324;0.00608928;0.0117211
968;calc iter;100;2.32296;1.92563;2.43789
968;calc total;1;236.041;236.041;236.041
968;total;1;324.389;324.389;324.389
969;initialize;1;78.4279;78.4279;78.4279
969;async;100;0.0931496;0.00310353;0.587596
969;inner;100;2.2237;1.29161;2.33311
969;wait;100;4.46437e-05;2.9689e-05;0.000179487
969;boundary;100;0.00665556;0.00395441;0.00885507
969;calc iter;100;2.32355;1.88657;2.39641
969;calc total;1;236.041;236.041;236.041
969;total;1;324.577;324.577;324.577
970;initialize;1;78.2866;78.2866;78.2866
970;async;100;0.0868616;0.00166508;0.58004
970;inner;100;2.23187;1.30268;2.33768
970;wait;100;3.42991e-05;2.3109e-05;0.000121788
970;boundary;100;0.00517034;0.00356436;0.00725083
970;calc iter;100;2.32394;1.88786;2.39313
970;calc total;1;236.041;236.041;236.041
970;total;1;324.437;324.437;324.437
971;initialize;1;78.387;78.387;78.387
971;async;100;0.0876324;0.00158127;0.583971
971;inner;100;2.23046;1.3044;2.33672
971;wait;100;4.2609e-05;2.4579e-05;0.000202766
971;boundary;100;0.00589508;0.00391355;0.00902462
971;calc iter;100;2.32403;1.89231;2.3924
971;calc total;1;236.041;236.041;236.041
971;total;1;324.537;324.537;324.537
972;initialize;1;78.3767;78.3767;78.3767
972;async;100;0.0842182;0.000788506;0.577196
972;inner;100;2.23232;1.31799;2.33318
972;wait;100;6.14456e-05;2.8429e-05;0.000197597
972;boundary;100;0.00799932;0.00476647;0.00904443
972;calc iter;100;2.3246;1.89999;2.42307
972;calc total;1;236.041;236.041;236.041
972;total;1;324.526;324.526;324.526
973;initialize;1;78.4288;78.4288;78.4288
973;async;100;0.083472;0.00287285;0.577314
973;inner;100;2.23407;1.31883;2.33147
973;wait;100;5.01506e-05;2.89e-05;0.000325384
973;boundary;100;0.00704334;0.0042384;0.00864874
973;calc iter;100;2.32464;1.90042;2.45424
973;calc total;1;236.041;236.041;236.041
973;total;1;324.578;324.578;324.578
974;initialize;1;78.3861;78.3861;78.3861
974;async;100;0.0835427;0.00207854;0.576831
974;inner;100;2.23704;1.32358;2.33717
974;wait;100;2.61587e-05;1.819e-05;0.000127168
974;boundary;100;0.00408968;0.00283313;0.00579329
974;calc iter;100;2.3247;1.90326;2.41403
974;calc total;1;236.041;236.041;236.041
974;total;1;324.536;324.536;324.536
975;initialize;1;78.4289;78.4289;78.4289
975;async;100;0.0828567;0.00142748;0.575422
975;inner;100;2.2375;1.32358;2.33616
975;wait;100;3.55535e-05;1.913e-05;0.000182057
975;boundary;100;0.0042977;0.00298747;0.00529603
975;calc iter;100;2.32469;1.90201;2.41353
975;calc total;1;236.041;236.041;236.041
975;total;1;324.579;324.579;324.579
976;initialize;1;78.4152;78.4152;78.4152
976;async;100;0.430871;0.00215056;1.05733
976;inner;100;1.87664;0.96078;2.32088
976;wait;100;5.19128e-05;3.0919e-05;0.000350493
976;boundary;100;0.00775311;0.00431037;0.00853945
976;calc iter;100;2.31532;1.40744;2.51461
976;calc total;1;236.041;236.041;236.041
976;total;1;324.565;324.565;324.565
977;initialize;1;78.3862;78.3862;78.3862
977;async;100;0.465128;0.0026654;0.945808
977;inner;100;1.83939;1.11698;2.32075
977;wait;100;4.89936e-05;3.159e-05;0.000214426
977;boundary;100;0.00792309;0.00661849;0.0144944
977;calc iter;100;2.31249;1.90968;2.55482
977;calc total;1;236.041;236.041;236.041
977;total;1;324.536;324.536;324.536
978;initialize;1;78.4281;78.4281;78.4281
978;async;100;0.436169;0.000651798;0.9823
978;inner;100;1.86229;1.41398;2.32653
978;wait;100;4.60692e-05;2.9969e-05;0.000264885
978;boundary;100;0.00788128;0.00477478;0.00877332
978;calc iter;100;2.30639;1.99395;2.70505
978;calc total;1;236.041;236.041;236.041
978;total;1;324.578;324.578;324.578
979;initialize;1;78.2652;78.2652;78.2652
979;async;100;0.385401;0.000672018;1.49267
979;inner;100;1.90548;1.58388;2.32629
979;wait;100;6.43683e-05;3.959e-05;0.000162767
979;boundary;100;0.00839995;0.00467055;0.0164117
979;calc iter;100;2.29935;1.93001;3.11368
979;calc total;1;236.041;236.041;236.041
979;total;1;324.415;324.415;324.415
980;initialize;1;78.3896;78.3896;78.3896
980;async;100;0.395964;0.00165317;1.15362
980;inner;100;1.89742;1.58795;2.32193
980;wait;100;5.62348e-05;3.1129e-05;0.000197126
980;boundary;100;0.00845627;0.00650828;0.0137306
980;calc iter;100;2.3019;2.02492;3.12061
980;calc total;1;236.041;236.041;236.041
980;total;1;324.539;324.539;324.539
981;initialize;1;78.325;78.325;78.325
981;async;100;0.450761;0.00351813;1.23725
981;inner;100;1.85;1.36206;2.32152
981;wait;100;4.33046e-05;2.913e-05;0.000333333
981;boundary;100;0.00777286;0.00657595;0.00863515
981;calc iter;100;2.30858;2.09123;3.21472
981;calc total;1;236.041;236.041;236.041
981;total;1;324.475;324.475;324.475
982;initialize;1;78.0873;78.0873;78.0873
982;async;100;0.448396;0.00104009;1.14239
982;inner;100;1.85755;1.01446;2.3263
982;wait;100;5.08973e-05;3.1969e-05;0.000162237
982;boundary;100;0.00800665;0.00480879;0.0143153
982;calc iter;100;2.31401;1.91701;3.08261
982;calc total;1;236.041;236.041;236.041
982;total;1;324.237;324.237;324.237
983;initialize;1;78.3284;78.3284;78.3284
983;async;100;0.417428;0.00353708;0.701522
983;inner;100;1.89349;0.806691;2.32575
983;wait;100;4.9981e-05;2.753e-05;0.000208916
983;boundary;100;0.00786394;0.00401196;0.00866686
983;calc iter;100;2.31883;1.50445;2.54185
983;calc total;1;236.041;236.041;236.041
983;total;1;324.478;324.478;324.478
984;initialize;1;78.3861;78.3861;78.3861
984;async;100;0.00871654;0.000787356;0.0296403
984;inner;100;2.30869;1.5194;2.34009
984;wait;100;6.05093e-05;4.8279e-05;0.000196296
984;boundary;100;0.00859477;0.00590113;0.00904664
984;calc iter;100;2.32606;1.53561;2.36206
984;calc total;1;236.041;236.041;236.041
984;total;1;324.536;324.536;324.536
985;initialize;1;78.4152;78.4152;78.4152
985;async;100;0.0055143;0.00343667;0.018659
985;inner;100;2.31369;1.51944;2.35063
985;wait;100;4.9651e-05;3.3159e-05;0.000293504
985;boundary;100;0.00682918;0.00600432;0.00804345
985;calc iter;100;2.32609;1.53192;2.37637
985;calc total;1;236.041;236.041;236.041
985;total;1;324.565;324.565;324.565
986;initialize;1;78.1321;78.1321;78.1321
986;async;100;0.00154281;0.00109073;0.024152
986;inner;100;2.31874;1.52767;2.35966
986;wait;100;3.11858e-05;2.1369e-05;0.000329224
986;boundary;100;0.00581636;0.00298833;0.00737269
986;calc iter;100;2.32613;1.53191;2.39123
986;calc total;1;236.041;236.041;236.041
986;total;1;324.282;324.282;324.282
987;initialize;1;78.3785;78.3785;78.3785
987;async;100;0.00269922;0.00120208;0.0234917
987;inner;100;2.31838;1.52747;2.35877
987;wait;100;3.35456e-05;2.4039e-05;0.000160687
987;boundary;100;0.00501135;0.00320467;0.00751159
987;calc iter;100;2.32612;1.53344;2.38982
987;calc total;1;236.041;236.041;236.041
987;total;1;324.528;324.528;324.528
988;initialize;1;78.404;78.404;78.404
988;async;100;0.00431852;0.000868404;0.0415148
988;inner;100;2.31454;1.52273;2.34152
988;wait;100;5.11619e-05;3.0889e-05;0.000303574
988;boundary;100;0.00718857;0.00549168;0.0086391
988;calc iter;100;2.3261;1.53215;2.37634
988;calc total;1;236.041;236.041;236.041
988;total;1;324.553;324.553;324.553
989;initialize;1;78.3755;78.3755;78.3755
989;async;100;0.0038965;0.00276597;0.0247229
989;inner;100;2.315;1.52279;2.35497
989;wait;100;5.155e-05;3.087e-05;0.000157247
989;boundary;100;0.00714741;0.00578402;0.00792411
989;calc iter;100;2.3261;1.53316;2.3875
989;calc total;1;236.041;236.041;236.041
989;total;1;324.525;324.525;324.525
990;initialize;1;78.4186;78.4186;78.4186
990;async;100;0.00117782;0.0005088;0.0298986
990;inner;100;2.32011;1.52997;2.35981
990;wait;100;3.00131e-05;2.061e-05;0.000124747
990;boundary;100;0.00481254;0.00289729;0.00706349
990;calc iter;100;2.32614;1.53381;2.39681
990;calc total;1;236.041;236.041;236.041
990;total;1;324.568;324.568;324.568
991;initialize;1;78.3828;78.3828;78.3828
991;async;100;0.00154008;0.00054455;0.0291394
991;inner;100;2.31957;1.52964;2.35992
991;wait;100;4.10674e-05;2.405e-05;0.000204536
991;boundary;100;0.00497631;0.00306662;0.00693102
991;calc iter;100;2.32613;1.53376;2.39603
991;calc total;1;236.041;236.041;236.041
991;total;1;324.532;324.532;324.532
992;initialize;1;78.1125;78.1125;78.1125
992;async;100;1.06642;0.00221985;1.5744
992;inner;100;1.24385;0.75022;2.31522
992;wait;100;3.6516e-05;2.4739e-05;0.000173127
992;boundary;100;0.00485886;0.00397128;0.00693306
992;calc iter;100;2.31517;2.07049;2.38528
992;calc total;1;236.041;236.041;236.041
992;total;1;324.262;324.262;324.262
993;initialize;1;78.1624;78.1624;78.1624
993;async;100;0.868179;0.00264505;1.33413
993;inner;100;1.43838;0.984703;2.31323
993;wait;100;3.37853e-05;2.035e-05;0.000307184
993;boundary;100;0.00533471;0.00349098;0.00788016
993;calc iter;100;2.31193;2.2627;2.38873
993;calc total;1;236.041;236.041;236.041
993;total;1;324.312;324.312;324.312
994;initialize;1;78.1127;78.1127;78.1127
994;async;100;0.794246;0.00291714;1.26093
994;inner;100;1.50746;1.07086;2.31867
994;wait;100;3.76456e-05;2.238e-05;0.000122378
994;boundary;100;0.00734539;0.0046235;0.00852779
994;calc iter;100;2.30909;2.23739;2.42877
994;calc total;1;236.041;236.041;236.041
994;total;1;324.262;324.262;324.262
995;initialize;1;78.0851;78.0851;78.0851
995;async;100;0.89273;0.00254129;1.3305
995;inner;100;1.40318;1.00167;2.31834
995;wait;100;5.57575e-05;3.282e-05;0.000233566
995;boundary;100;0.00800202;0.00478363;0.00960083
995;calc iter;100;2.30397;2.09169;2.54151
995;calc total;1;236.041;236.041;236.041
995;total;1;324.235;324.235;324.235
996;initialize;1;78.073;78.073;78.073
996;async;100;0.97075;0.002151;1.54216
996;inner;100;1.31854;0.817305;2.31407
996;wait;100;5.3041e-05;2.889e-05;0.000324734
996;boundary;100;0.0080647;0.00570541;0.0119307
996;calc iter;100;2.29741;2.00655;2.53257
996;calc total;1;236.041;236.041;236.041
996;total;1;324.222;324.222;324.222
997;initialize;1;78.1281;78.1281;78.1281
997;async;100;0.913867;0.0025667;1.33904
997;inner;100;1.38248;0.996899;2.31434
997;wait;100;5.22677e-05;3.1699e-05;0.000161087
997;boundary;100;0.00764983;0.00647805;0.00919614
997;calc iter;100;2.30406;2.19029;2.45037
997;calc total;1;236.041;236.041;236.041
997;total;1;324.278;324.278;324.278
998;initialize;1;78.208;78.208;78.208
998;async;100;0.869688;0.00357158;1.39572
998;inner;100;1.43326;0.923337;2.31897
998;wait;100;3.6183e-05;2.2229e-05;0.000170167
998;boundary;100;0.00597858;0.00369703;0.00795557
998;calc iter;100;2.30896;2.2134;2.43056
998;calc total;1;236.041;236.041;236.041
998;total;1;324.358;324.358;324.358
999;initialize;1;78.2078;78.2078;78.2078
999;async;100;1.04616;0.00215728;1.59423
999;inner;100;1.26584;0.706378;2.31854
999;wait;100;3.54048e-05;2.3419e-05;0.000223926
999;boundary;100;0.00520442;0.00398168;0.00806934
999;calc iter;100;2.31724;2.10635;2.39553
999;calc total;1;236.041;236.041;236.041
999;total;1;324.358;324.358;324.358
1000;initialize;1;78.1114;78.1114;78.1114
1000;async;100;0.243532;0.00253331;0.415202
1000;inner;100;2.07334;1.34275;2.32872
1000;wait;100;6.25416e-05;4.6009e-05;0.000164017
1000;boundary;100;0.00886698;0.0069672;0.0120979
1000;calc iter;100;2.32581;1.56928;2.45669
1000;calc total;1;236.041;236.041;236.041
1000;total;1;324.261;324.261;324.261
1001;initialize;1;78.1948;78.1948;78.1948
1001;async;100;0.220775;0.00321545;0.366688
1001;inner;100;2.09717;1.35396;2.32733
1001;wait;100;4.65735e-05;3.3139e-05;0.000291635
1001;boundary;100;0.00808349;0.00737012;0.00867869
1001;calc iter;100;2.32608;1.55417;2.42909
1001;calc total;1;236.041;236.041;236.041
1001;total;1;324.345;324.345;324.345
1002;initialize;1;78.1316;78.1316;78.1316
1002;async;100;0.207085;0.00232417;0.355412
1002;inner;100;2.11289;1.36343;2.33282
1002;wait;100;3.64826e-05;2.513e-05;0.000249276
1002;boundary;100;0.00632319;0.00428942;0.00710467
1002;calc iter;100;2.32634;1.54871;2.41455
1002;calc total;1;236.041;236.041;236.041
1002;total;1;324.281;324.281;324.281
1003;initialize;1;78.1331;78.1331;78.1331
1003;async;100;0.208925;0.00321395;0.361035
1003;inner;100;2.11242;1.36204;2.33242
1003;wait;100;3.42222e-05;2.5709e-05;0.000163137
1003;boundary;100;0.00504168;0.00390853;0.00524018
1003;calc iter;100;2.32643;1.54846;2.42066
1003;calc total;1;236.041;236.041;236.041
1003;total;1;324.283;324.283;324.283
1004;initialize;1;78.0873;78.0873;78.0873
1004;async;100;0.190755;0.00293031;0.334898
1004;inner;100;2.12892;1.36492;2.33181
1004;wait;100;4.60561e-05;2.2879e-05;0.000279795
1004;boundary;100;0.00687391;0.00424275;0.00813947
1004;calc iter;100;2.3266;1.52533;2.40858
1004;calc total;1;236.041;236.041;236.041
1004;total;1;324.237;324.237;324.237
1005;initialize;1;78.4109;78.4109;78.4109
1005;async;100;0.190546;0.00313574;0.333002
1005;inner;100;2.12927;1.36341;2.33176
1005;wait;100;5.27707e-05;2.9319e-05;0.000201396
1005;boundary;100;0.00679828;0.00424479;0.00861686
1005;calc iter;100;2.32667;1.52688;2.4117
1005;calc total;1;236.041;236.041;236.041
1005;total;1;324.56;324.56;324.56
1006;initialize;1;78.3921;78.3921;78.3921
1006;async;100;0.191125;0.00262681;0.335405
1006;inner;100;2.13148;1.3672;2.335
1006;wait;100;2.93659e-05;1.821e-05;0.000196176
1006;boundary;100;0.00411069;0.00281515;0.00471426
1006;calc iter;100;2.32674;1.53097;2.41053
1006;calc total;1;236.041;236.041;236.041
1006;total;1;324.542;324.542;324.542
1007;initialize;1;78.1331;78.1331;78.1331
1007;async;100;0.1899;0.00313703;0.333069
1007;inner;100;2.13224;1.36908;2.33455
1007;wait;100;3.88903e-05;1.9639e-05;0.000134348
1007;boundary;100;0.00455509;0.00289484;0.00723616
1007;calc iter;100;2.32674;1.53154;2.41007
1007;calc total;1;236.041;236.041;236.041
1007;total;1;324.283;324.283;324.283
1008;initialize;1;78.3652;78.3652;78.3652
1008;async;100;0.916377;0.00241172;1.51627
1008;inner;100;1.39527;0.699369;2.31726
1008;wait;100;5.30109e-05;2.8219e-05;0.000302594
1008;boundary;100;0.00675281;0.00396645;0.00845315
1008;calc iter;100;2.31846;2.10816;2.5793
1008;calc total;1;236.041;236.041;236.041
1008;total;1;324.515;324.515;324.515
1009;initialize;1;78.1627;78.1627;78.1627
1009;async;100;0.918853;0.00325343;1.6371
1009;inner;100;1.3794;0.714915;2.31786
1009;wait;100;4.19106e-05;2.117e-05;0.000200376
1009;boundary;100;0.00626979;0.00378862;0.00884668
1009;calc iter;100;2.30457;2.09783;2.53127
1009;calc total;1;236.041;236.041;236.041
1009;total;1;324.313;324.313;324.313
1010;initialize;1;78.1631;78.1631;78.1631
1010;async;100;0.748688;0.002535;1.62273
1010;inner;100;1.53774;0.947804;2.32304
1010;wait;100;4.19798e-05;2.761e-05;0.000137628
1010;boundary;100;0.00731666;0.00453345;0.00857821
1010;calc iter;100;2.29379;1.81287;2.98006
1010;calc total;1;236.041;236.041;236.041
1010;total;1;324.313;324.313;324.313
1011;initialize;1;78.4164;78.4164;78.4164
1011;async;100;0.852817;0.00240896;1.88516
1011;inner;100;1.42587;0.925815;2.32237
1011;wait;100;6.21495e-05;3.3819e-05;0.000243506
1011;boundary;100;0.0078236;0.0045425;0.00879795
1011;calc iter;100;2.28658;1.83167;2.94012
1011;calc total;1;236.041;236.041;236.041
1011;total;1;324.566;324.566;324.566
1012;initialize;1;78.0864;78.0864;78.0864
1012;async;100;0.836324;0.00319496;1.94479
1012;inner;100;1.44313;0.864229;2.31841
1012;wait;100;5.47817e-05;3.147e-05;0.000194756
1012;boundary;100;0.00827783;0.00637158;0.0113553
1012;calc iter;100;2.28779;1.97497;3.15794
1012;calc total;1;236.041;236.041;236.041
1012;total;1;324.236;324.236;324.236
1013;initialize;1;78.4282;78.4282;78.4282
1013;async;100;0.781868;0.00282187;1.94074
1013;inner;100;1.507;0.847744;2.3169
1013;wait;100;4.34667e-05;2.7729e-05;0.000306964
1013;boundary;100;0.0068966;0.00506597;0.00851327
1013;calc iter;100;2.29581;2.01597;2.82054
1013;calc total;1;236.041;236.041;236.041
1013;total;1;324.578;324.578;324.578
1014;initialize;1;78.2364;78.2364;78.2364
1014;async;100;0.956716;0.00344864;1.94941
1014;inner;100;1.34055;0.720329;2.32222
1014;wait;100;3.94541e-05;1.8479e-05;0.000147117
1014;boundary;100;0.00610974;0.0034189;0.00848034
1014;calc iter;100;2.30342;1.97301;2.9134
1014;calc total;1;236.041;236.041;236.041
1014;total;1;324.386;324.386;324.386
1015;initialize;1;78.4009;78.4009;78.4009
1015;async;100;0.915612;0.00259759;1.60075
1015;inner;100;1.39083;0.673106;2.32121
1015;wait;100;4.39444e-05;2.671e-05;0.000176577
1015;boundary;100;0.00692573;0.00413625;0.00837999
1015;calc iter;100;2.31342;1.72453;2.52141
1015;calc total;1;236.041;236.041;236.041
1015;total;1;324.551;324.551;324.551
1016;initialize;1;78.3299;78.3299;78.3299
1016;async;100;0.095413;0.00307915;0.409122
1016;inner;100;2.22085;1.43035;2.33209
1016;wait;100;6.61448e-05;4.8529e-05;0.000315324
1016;boundary;100;0.00878263;0.0065387;0.0117541
1016;calc iter;100;2.32511;1.84985;2.41135
1016;calc total;1;236.041;236.041;236.041
1016;total;1;324.479;324.479;324.479
1017;initialize;1;78.3799;78.3799;78.3799
1017;async;100;0.0851787;0.00497181;0.410317
1017;inner;100;2.23195;1.43277;2.33675
1017;wait;100;5.24514e-05;3.6159e-05;0.000195436
1017;boundary;100;0.00798617;0.00581749;0.0085582
1017;calc iter;100;2.32517;1.85017;2.40712
1017;calc total;1;236.041;236.041;236.041
1017;total;1;324.529;324.529;324.529
1018;initialize;1;78.289;78.289;78.289
1018;async;100;0.0841168;0.00138254;0.411372
1018;inner;100;2.23646;1.44013;2.3412
1018;wait;100;3.37115e-05;2.5689e-05;0.000140808
1018;boundary;100;0.00462585;0.00293933;0.00721594
1018;calc iter;100;2.32524;1.85447;2.4095
1018;calc total;1;236.041;236.041;236.041
1018;total;1;324.439;324.439;324.439
1019;initialize;1;78.4089;78.4089;78.4089
1019;async;100;0.0833945;0.00262643;0.410152
1019;inner;100;2.23678;1.44007;2.34169
1019;wait;100;4.0533e-05;2.567e-05;0.000170847
1019;boundary;100;0.00500707;0.00348305;0.00738099
1019;calc iter;100;2.32522;1.85373;2.40888
1019;calc total;1;236.041;236.041;236.041
1019;total;1;324.559;324.559;324.559
1020;initialize;1;78.3516;78.3516;78.3516
1020;async;100;0.0827357;0.00239221;0.407653
1020;inner;100;2.23477;1.43298;2.334
1020;wait;100;5.94225e-05;3.1369e-05;0.000324504
1020;boundary;100;0.00761325;0.00558044;0.00888673
1020;calc iter;100;2.32518;1.84812;2.45916
1020;calc total;1;236.041;236.041;236.041
1020;total;1;324.501;324.501;324.501
1021;initialize;1;78.2641;78.2641;78.2641
1021;async;100;0.0818671;0.00308799;0.407579
1021;inner;100;2.23558;1.43515;2.34339
1021;wait;100;5.8601e-05;2.811e-05;0.000198506
1021;boundary;100;0.00768626;0.00581414;0.00852699
1021;calc iter;100;2.32519;1.8495;2.40973
1021;calc total;1;236.041;236.041;236.041
1021;total;1;324.414;324.414;324.414
1022;initialize;1;78.2641;78.2641;78.2641
1022;async;100;0.081232;0.00114453;0.407631
1022;inner;100;2.2398;1.4424;2.34605
1022;wait;100;2.95283e-05;1.8969e-05;0.000173187
1022;boundary;100;0.00418611;0.00283142;0.00646221
1022;calc iter;100;2.32525;1.85288;2.41071
1022;calc total;1;236.041;236.041;236.041
1022;total;1;324.414;324.414;324.414
1023;initialize;1;78.1105;78.1105;78.1105
1023;async;100;0.0809392;0.0021923;0.406658
1023;inner;100;2.23984;1.44141;2.34641
1023;wait;100;4.47682e-05;2.1499e-05;0.000200686
1023;boundary;100;0.00441113;0.00320663;0.00566372
1023;calc iter;100;2.32524;1.8513;2.41069
1023;calc total;1;236.041;236.041;236.041
1023;total;1;324.26;324.26;324.26
1024;initialize;1;78.746;78.746;78.746
1024;async;100;0.196541;0.00206611;0.340081
1024;inner;100;2.11811;1.83746;2.33356
1024;wait;100;6.83198e-05;3.7909e-05;0.000261604
1024;boundary;100;0.00891637;0.00464128;0.00941352
1024;calc iter;100;2.32364;1.88029;2.3859
1024;calc total;1;236.041;236.041;236.041
1024;total;1;324.896;324.896;324.896
1025;initialize;1;78.7476;78.7476;78.7476
1025;async;100;0.222205;0.00112424;0.386956
1025;inner;100;2.09298;1.82405;2.34149
1025;wait;100;5.2056e-05;3.6439e-05;0.000214875
1025;boundary;100;0.00790069;0.00522602;0.0087505
1025;calc iter;100;2.32314;2.18433;2.39235
1025;calc total;1;236.041;236.041;236.041
1025;total;1;324.897;324.897;324.897
1026;initialize;1;78.7787;78.7787;78.7787
1026;async;100;0.227428;0.000993479;0.39673
1026;inner;100;2.08583;1.91904;2.32493
1026;wait;100;4.49158e-05;3.3059e-05;0.000292924
1026;boundary;100;0.00797879;0.00670773;0.00843077
1026;calc iter;100;2.32128;2.22549;2.39804
1026;calc total;1;236.041;236.041;236.041
1026;total;1;324.929;324.929;324.929
1027;initialize;1;78.0915;78.0915;78.0915
1027;async;100;0.226836;0.0022808;0.407245
1027;inner;100;2.08228;1.91167;2.32426
1027;wait;100;6.27586e-05;4.7029e-05;0.000234875
1027;boundary;100;0.00864758;0.00819671;0.0088656
1027;calc iter;100;2.31783;2.19387;2.43321
1027;calc total;1;236.041;236.041;236.041
1027;total;1;324.241;324.241;324.241
766;initialize;1;77.8899;77.8899;77.8899
766;async;100;0.00368758;0.000510292;0.0643718
766;inner;100;2.31148;1.40806;2.34687
766;wait;100;3.65632e-05;1.7019e-05;0.000254836
766;boundary;100;0.00651509;0.0028377;0.00794901
766;calc iter;100;2.32172;1.41255;2.39854
766;calc total;1;236.041;236.041;236.041
766;total;1;324.039;324.039;324.039
767;initialize;1;77.9398;77.9398;77.9398
767;async;100;0.00547141;0.000470763;0.0625234
767;inner;100;2.31039;1.40885;2.34653
767;wait;100;3.67776e-05;2.373e-05;0.000144128
767;boundary;100;0.00582083;0.00291649;0.0083777
767;calc iter;100;2.32172;1.41332;2.3946
767;calc total;1;236.041;236.041;236.041
767;total;1;324.089;324.089;324.089
1028;initialize;1;77.418;77.418;77.418
1028;async;100;0.324723;0.00209037;0.61189
1028;inner;100;1.97768;1.70657;2.31739
1028;wait;100;5.67828e-05;3.1819e-05;0.000317043
1028;boundary;100;0.00831411;0.00680301;0.00881933
1028;calc iter;100;2.31078;2.14424;2.41143
1028;calc total;1;236.041;236.041;236.041
1028;total;1;323.568;323.568;323.568
1029;initialize;1;77.4384;77.4384;77.4384
1029;async;100;0.331169;0.00263605;0.647974
1029;inner;100;1.9768;1.65946;2.31741
1029;wait;100;5.22603e-05;3.316e-05;0.000186026
1029;boundary;100;0.00819125;0.00755381;0.00909383
1029;calc iter;100;2.31622;2.28266;2.36082
1029;calc total;1;236.041;236.041;236.041
1029;total;1;323.588;323.588;323.588
1030;initialize;1;78.7681;78.7681;78.7681
1030;async;100;0.384246;0.000711045;0.663775
1030;inner;100;1.92919;1.49367;2.32337
1030;wait;100;4.54296e-05;2.864e-05;0.000239325
1030;boundary;100;0.00762863;0.00510073;0.00841295
1030;calc iter;100;2.32111;2.16409;2.39396
1030;calc total;1;236.041;236.041;236.041
1030;total;1;324.918;324.918;324.918
1031;initialize;1;77.4576;77.4576;77.4576
1031;async;100;0.397758;0.00263219;0.61791
1031;inner;100;1.91835;1.16634;2.32279
1031;wait;100;5.29638e-05;2.8669e-05;0.000265845
1031;boundary;100;0.00780705;0.00398296;0.00828641
1031;calc iter;100;2.32397;1.78827;2.38192
1031;calc total;1;236.041;236.041;236.041
1031;total;1;323.607;323.607;323.607
1032;initialize;1;77.2022;77.2022;77.2022
1032;async;100;0.0210468;0.000823713;0.0416549
1032;inner;100;2.30055;1.76459;2.37135
1032;wait;100;6.08389e-05;4.8279e-05;0.000218086
1032;boundary;100;0.00856003;0.00646201;0.0107942
1032;calc iter;100;2.33022;1.79715;2.38732
1032;calc total;1;236.041;236.041;236.041
1032;total;1;323.351;323.351;323.351
1033;initialize;1;77.3579;77.3579;77.3579
1033;async;100;0.0179672;0.0028785;0.0339996
1033;inner;100;2.30455;1.75854;2.37562
1033;wait;100;4.4561e-05;2.9919e-05;0.000319803
1033;boundary;100;0.00774962;0.00582413;0.00842058
1033;calc iter;100;2.33031;1.78621;2.38565
1033;calc total;1;236.041;236.041;236.041
1033;total;1;323.507;323.507;323.507
1034;initialize;1;78.7469;78.7469;78.7469
1034;async;100;0.0121615;0.00107673;0.027657
1034;inner;100;2.31065;1.75962;2.37901
1034;wait;100;4.70416e-05;2.545e-05;0.000212445
1034;boundary;100;0.00755028;0.00451545;0.00821375
1034;calc iter;100;2.33041;1.77742;2.38559
1034;calc total;1;236.041;236.041;236.041
1034;total;1;324.897;324.897;324.897
1035;initialize;1;78.5456;78.5456;78.5456
1035;async;100;0.0147113;0.00115768;0.0276522
1035;inner;100;2.30821;1.7516;2.37901
1035;wait;100;4.19505e-05;2.679e-05;0.000150777
1035;boundary;100;0.00749399;0.00377615;0.00850169
1035;calc iter;100;2.33046;1.77085;2.38584
1035;calc total;1;236.041;236.041;236.041
1035;total;1;324.695;324.695;324.695
1036;initialize;1;78.5758;78.5758;78.5758
1036;async;100;0.00535021;0.000558788;0.0272161
1036;inner;100;2.31726;1.74545;2.38066
1036;wait;100;6.97977e-05;3.349e-05;0.000193846
1036;boundary;100;0.00780693;0.00463067;0.00892745
1036;calc iter;100;2.33049;1.76067;2.38875
1036;calc total;1;236.041;236.041;236.041
1036;total;1;324.725;324.725;324.725
1037;initialize;1;78.546;78.546;78.546
1037;async;100;0.00630462;0.00247544;0.0294472
1037;inner;100;2.31695;1.74469;2.37367
1037;wait;100;5.79133e-05;3.0379e-05;0.000338053
1037;boundary;100;0.00721337;0.00421701;0.00843393
1037;calc iter;100;2.33053;1.75501;2.3855
1037;calc total;1;236.041;236.041;236.041
1037;total;1;324.695;324.695;324.695
1038;initialize;1;78.4503;78.4503;78.4503
1038;async;100;0.00160512;0.000586768;0.0320215
1038;inner;100;2.32231;1.7496;2.38068
1038;wait;100;3.68591e-05;2.4919e-05;0.000136047
1038;boundary;100;0.00660748;0.00278468;0.00792936
1038;calc iter;100;2.33056;1.75353;2.38599
1038;calc total;1;236.041;236.041;236.041
1038;total;1;324.599;324.599;324.599
1039;initialize;1;78.5456;78.5456;78.5456
1039;async;100;0.00289707;0.000531789;0.0306045
1039;inner;100;2.32147;1.74883;2.37879
1039;wait;100;4.2977e-05;2.781e-05;0.000158296
1039;boundary;100;0.00613888;0.00299382;0.00849472
1039;calc iter;100;2.33055;1.75469;2.38552
1039;calc total;1;236.041;236.041;236.041
1039;total;1;324.695;324.695;324.695
1040;initialize;1;77.2028;77.2028;77.2028
1040;async;100;0.84591;0.0020899;1.49076
1040;inner;100;1.4674;0.692868;2.3139
1040;wait;100;4.76341e-05;2.941e-05;0.000302594
1040;boundary;100;0.00661572;0.00395285;0.0083617
1040;calc iter;100;2.31998;2.03661;2.43976
1040;calc total;1;236.041;236.041;236.041
1040;total;1;323.352;323.352;323.352
1041;initialize;1;78.3406;78.3406;78.3406
1041;async;100;0.938472;0.00257809;1.54242
1041;inner;100;1.36021;0.702225;2.3149
1041;wait;100;4.13249e-05;2.301e-05;0.000215725
1041;boundary;100;0.00650637;0.00299119;0.00841339
1041;calc iter;100;2.30523;1.90087;2.4316
1041;calc total;1;236.041;236.041;236.041
1041;total;1;324.489;324.489;324.489
1042;initialize;1;78.6494;78.6494;78.6494
1042;async;100;0.840107;0.00240421;1.57484
1042;inner;100;1.44769;0.785572;2.32002
1042;wait;100;4.17034e-05;3.1019e-05;0.000147467
1042;boundary;100;0.00705089;0.00440913;0.00850877
1042;calc iter;100;2.2949;2.13303;2.48792
1042;calc total;1;236.041;236.041;236.041
1042;total;1;324.799;324.799;324.799
1043;initialize;1;78.6189;78.6189;78.6189
1043;async;100;0.777025;0.00224009;1.9205
1043;inner;100;1.49845;0.803793;2.31959
1043;wait;100;5.62964e-05;3.2489e-05;0.000280365
1043;boundary;100;0.00752715;0.00457676;0.0118947
1043;calc iter;100;2.28306;1.75719;2.73043
1043;calc total;1;236.041;236.041;236.041
1043;total;1;324.768;324.768;324.768
1044;initialize;1;78.7648;78.7648;78.7648
1044;async;100;0.762216;0.00259646;1.94071
1044;inner;100;1.50755;0.757541;2.31504
1044;wait;100;5.34051e-05;2.949e-05;0.000229736
1044;boundary;100;0.00767091;0.00465714;0.00887912
1044;calc iter;100;2.27749;1.98646;2.96133
1044;calc total;1;236.041;236.041;236.041
1044;total;1;324.914;324.914;324.914
1045;initialize;1;77.9384;77.9384;77.9384
1045;async;100;0.816428;0.00217493;1.72002
1045;inner;100;1.46622;0.782711;2.31322
1045;wait;100;4.55428e-05;2.9e-05;0.000356633
1045;boundary;100;0.00688617;0.00437778;0.00850857
1045;calc iter;100;2.28958;2.05373;2.77223
1045;calc total;1;236.041;236.041;236.041
1045;total;1;324.088;324.088;324.088
1046;initialize;1;78.7645;78.7645;78.7645
1046;async;100;0.918507;0.00308011;1.59832
1046;inner;100;1.37487;0.726871;2.31982
1046;wait;100;4.44472e-05;2.6929e-05;0.000158636
1046;boundary;100;0.00683273;0.00431432;0.00842421
1046;calc iter;100;2.30026;1.88187;2.46178
1046;calc total;1;236.041;236.041;236.041
1046;total;1;324.914;324.914;324.914
1047;initialize;1;77.2022;77.2022;77.2022
1047;async;100;0.852847;0.00250463;1.55058
1047;inner;100;1.45218;0.683823;2.3195
1047;wait;100;4.62535e-05;2.626e-05;0.000303583
1047;boundary;100;0.00659873;0.00396895;0.0089323
1047;calc iter;100;2.31167;1.87683;2.45877
1047;calc total;1;236.041;236.041;236.041
1047;total;1;323.352;323.352;323.352
1048;initialize;1;78.7657;78.7657;78.7657
1048;async;100;0.114891;0.00246568;0.284314
1048;inner;100;2.19749;1.45003;2.33248
1048;wait;100;6.52522e-05;4.9669e-05;0.000301534
1048;boundary;100;0.00876015;0.00529362;0.0117677
1048;calc iter;100;2.32121;1.64637;2.50995
1048;calc total;1;236.041;236.041;236.041
1048;total;1;324.915;324.915;324.915
1049;initialize;1;77.222;77.222;77.222
1049;async;100;0.0946202;0.00257272;0.275215
1049;inner;100;2.21845;1.45076;2.34815
1049;wait;100;4.59829e-05;3.2689e-05;0.000360743
1049;boundary;100;0.0081274;0.00717399;0.00864249
1049;calc iter;100;2.32125;1.61522;2.40936
1049;calc total;1;236.041;236.041;236.041
1049;total;1;323.371;323.371;323.371
1050;initialize;1;77.8168;77.8168;77.8168
1050;async;100;0.0906492;0.00128966;0.274039
1050;inner;100;2.2253;1.45896;2.35562
1050;wait;100;3.18197e-05;2.2789e-05;0.000140047
1050;boundary;100;0.00533074;0.00326779;0.00801175
1050;calc iter;100;2.32132;1.616;2.38718
1050;calc total;1;236.041;236.041;236.041
1050;total;1;323.966;323.966;323.966
1051;initialize;1;77.2023;77.2023;77.2023
1051;async;100;0.0908023;0.00225273;0.274139
1051;inner;100;2.22506;1.45873;2.35501
1051;wait;100;3.86488e-05;2.768e-05;0.000167666
1051;boundary;100;0.00540733;0.00346235;0.00779315
1051;calc iter;100;2.32131;1.6156;2.38669
1051;calc total;1;236.041;236.041;236.041
1051;total;1;323.351;323.351;323.351
1052;initialize;1;78.3048;78.3048;78.3048
1052;async;100;0.0854966;0.00113014;0.272292
1052;inner;100;2.22868;1.45394;2.36794
1052;wait;100;5.00173e-05;2.8869e-05;0.000206935
1052;boundary;100;0.00706565;0.00500498;0.00891966
1052;calc iter;100;2.3213;1.61129;2.4019
1052;calc total;1;236.041;236.041;236.041
1052;total;1;324.454;324.454;324.454
1053;initialize;1;77.9867;77.9867;77.9867
1053;async;100;0.0840392;0.00321856;0.273482
1053;inner;100;2.23005;1.45368;2.3658
1053;wait;100;5.08072e-05;2.764e-05;0.000363883
1053;boundary;100;0.00715546;0.00583309;0.0089546
1053;calc iter;100;2.32129;1.61198;2.38934
1053;calc total;1;236.041;236.041;236.041
1053;total;1;324.136;324.136;324.136
1054;initialize;1;77.9062;77.9062;77.9062
1054;async;100;0.0841544;0.0012201;0.272389
1054;inner;100;2.23295;1.46122;2.37249
1054;wait;100;2.93965e-05;1.901e-05;0.000125318
1054;boundary;100;0.00422949;0.00284725;0.00714169
1054;calc iter;100;2.32136;1.61412;2.39331
1054;calc total;1;236.041;236.041;236.041
1054;total;1;324.056;324.056;324.056
1055;initialize;1;78.2409;78.2409;78.2409
1055;async;100;0.0840333;0.00255471;0.272327
1055;inner;100;2.23293;1.46085;2.37169
1055;wait;100;4.02632e-05;2.259e-05;0.000217695
1055;boundary;100;0.00435047;0.002857;0.0064801
1055;calc iter;100;2.32136;1.6143;2.39216
1055;calc total;1;236.041;236.041;236.041
1055;total;1;324.39;324.39;324.39
1056;initialize;1;77.7822;77.7822;77.7822
1056;async;100;0.994491;0.00224181;1.49773
1056;inner;100;1.31448;0.810091;2.31701
1056;wait;100;3.53539e-05;2.483e-05;0.000251225
1056;boundary;100;0.0049804;0.00395865;0.00794059
1056;calc iter;100;2.31399;2.17904;2.41334
1056;calc total;1;236.041;236.041;236.041
1056;total;1;323.931;323.931;323.931
1057;initialize;1;77.6714;77.6714;77.6714
1057;async;100;0.816156;0.00210321;1.31524
1057;inner;100;1.49;0.989078;2.31462
1057;wait;100;3.4791e-05;2.099e-05;0.000325343
1057;boundary;100;0.00570108;0.00351208;0.00825033
1057;calc iter;100;2.3119;2.25418;2.41324
1057;calc total;1;236.041;236.041;236.041
1057;total;1;323.82;323.82;323.82
1058;initialize;1;77.6892;77.6892;77.6892
1058;async;100;0.747525;0.00243573;1.24317
1058;inner;100;1.5539;1.06446;2.32151
1058;wait;100;4.16421e-05;2.4139e-05;0.000288024
1058;boundary;100;0.00768253;0.00472683;0.00847244
1058;calc iter;100;2.30915;2.19713;2.43466
1058;calc total;1;236.041;236.041;236.041
1058;total;1;323.838;323.838;323.838
1059;initialize;1;78.6183;78.6183;78.6183
1059;async;100;0.866506;0.00320196;1.38523
1059;inner;100;1.42846;0.924253;2.32151
1059;wait;100;5.80056e-05;3.373e-05;0.000196886
1059;boundary;100;0.00809837;0.00458325;0.0103228
1059;calc iter;100;2.30312;2.11591;2.43155
1059;calc total;1;236.041;236.041;236.041
1059;total;1;324.768;324.768;324.768
1060;initialize;1;77.7643;77.7643;77.7643
1060;async;100;0.948276;0.00235519;1.54403
1060;inner;100;1.3402;0.817217;2.3172
1060;wait;100;5.37743e-05;3.0199e-05;0.000317643
1060;boundary;100;0.0079598;0.0057849;0.0120543
1060;calc iter;100;2.29649;2.02411;2.53593
1060;calc total;1;236.041;236.041;236.041
1060;total;1;323.914;323.914;323.914
1061;initialize;1;77.8918;77.8918;77.8918
1061;async;100;0.882283;0.00238848;1.33975
1061;inner;100;1.41283;0.954368;2.31729
1061;wait;100;5.20081e-05;3.0289e-05;0.000219415
1061;boundary;100;0.00766135;0.00640784;0.0112128
1061;calc iter;100;2.30283;2.18023;2.47603
1061;calc total;1;236.041;236.041;236.041
1061;total;1;324.041;324.041;324.041
1062;initialize;1;78.2938;78.2938;78.2938
1062;async;100;0.84396;0.0018678;1.42328
1062;inner;100;1.45842;0.893982;2.3226
1062;wait;100;3.8682e-05;2.6409e-05;0.000175486
1062;boundary;100;0.00606757;0.00380885;0.00815712
1062;calc iter;100;2.30849;2.24574;2.41156
1062;calc total;1;236.041;236.041;236.041
1062;total;1;324.443;324.443;324.443
1063;initialize;1;78.305;78.305;78.305
1063;async;100;1.01743;0.00266316;1.58493
1063;inner;100;1.29438;0.771868;2.3226
1063;wait;100;3.95783e-05;2.5769e-05;0.000248005
1063;boundary;100;0.00573402;0.00406363;0.00901229
1063;calc iter;100;2.31758;2.19661;2.41707
1063;calc total;1;236.041;236.041;236.041
1063;total;1;324.454;324.454;324.454
1064;initialize;1;77.748;77.748;77.748
1064;async;100;0.243607;0.00183256;0.407321
1064;inner;100;2.07314;1.3205;2.34578
1064;wait;100;6.23888e-05;4.8899e-05;0.000310474
1064;boundary;100;0.00875094;0.00785442;0.0106353
1064;calc iter;100;2.32556;1.57592;2.39828
1064;calc total;1;236.041;236.041;236.041
1064;total;1;323.897;323.897;323.897
1065;initialize;1;78.6892;78.6892;78.6892
1065;async;100;0.215815;0.00392245;0.379049
1065;inner;100;2.1019;1.33006;2.35598
1065;wait;100;4.10781e-05;3.124e-05;0.000205496
1065;boundary;100;0.00806827;0.00724554;0.00858159
1065;calc iter;100;2.32583;1.55996;2.39435
1065;calc total;1;236.041;236.041;236.041
1065;total;1;324.838;324.838;324.838
1066;initialize;1;78.0923;78.0923;78.0923
1066;async;100;0.201005;0.00125261;0.357896
1066;inner;100;2.1186;1.33952;2.36078
1066;wait;100;3.66892e-05;2.615e-05;0.000150307
1066;boundary;100;0.00644546;0.00449453;0.00709998
1066;calc iter;100;2.32609;1.55441;2.39785
1066;calc total;1;236.041;236.041;236.041
1066;total;1;324.241;324.241;324.241
1067;initialize;1;78.7632;78.7632;78.7632
1067;async;100;0.202982;0.00246697;0.357522
1067;inner;100;2.11799;1.33822;2.36081
1067;wait;100;3.60274e-05;2.7939e-05;0.000259244
1067;boundary;100;0.00515993;0.00390008;0.00726136
1067;calc iter;100;2.32617;1.55331;2.39793
1067;calc total;1;236.041;236.041;236.041
1067;total;1;324.912;324.912;324.912
1068;initialize;1;78.2935;78.2935;78.2935
1068;async;100;0.183435;0.000672366;0.334874
1068;inner;100;2.13563;1.34133;2.36242
1068;wait;100;6.32783e-05;2.9039e-05;0.000342333
1068;boundary;100;0.00721881;0.0042264;0.00876611
1068;calc iter;100;2.32635;1.53293;2.39915
1068;calc total;1;236.041;236.041;236.041
1068;total;1;324.443;324.443;324.443
1069;initialize;1;78.5452;78.5452;78.5452
1069;async;100;0.181643;0.00233088;0.331212
1069;inner;100;2.1394;1.34353;2.36749
1069;wait;100;5.3134e-05;3.139e-05;0.000149987
1069;boundary;100;0.0053591;0.00388643;0.00805487
1069;calc iter;100;2.32646;1.53639;2.39824
1069;calc total;1;236.041;236.041;236.041
1069;total;1;324.695;324.695;324.695
1070;initialize;1;78.0001;78.0001;78.0001
1070;async;100;0.183905;0.00118632;0.33374
1070;inner;100;2.1383;1.34293;2.36682
1070;wait;100;3.22209e-05;2.08e-05;0.000173656
1070;boundary;100;0.00425358;0.00281285;0.00585712
1070;calc iter;100;2.32649;1.53812;2.39972
1070;calc total;1;236.041;236.041;236.041
1070;total;1;324.15;324.15;324.15
1071;initialize;1;78.4412;78.4412;78.4412
1071;async;100;0.18292;0.00218647;0.333445
1071;inner;100;2.13879;1.34464;2.3665
1071;wait;100;3.60119e-05;2.0619e-05;0.000198775
1071;boundary;100;0.00473168;0.00289826;0.00769464
1071;calc iter;100;2.32648;1.53844;2.39939
1071;calc total;1;236.041;236.041;236.041
1071;total;1;324.591;324.591;324.591
1072;initialize;1;77.588;77.588;77.588
1072;async;100;0.631794;0.00239246;1.49443
1072;inner;100;1.67893;0.692847;2.31541
1072;wait;100;4.89488e-05;2.6199e-05;0.000209575
1072;boundary;100;0.00729085;0.00397458;0.00827128
1072;calc iter;100;2.31807;2.03692;2.40309
1072;calc total;1;236.041;236.041;236.041
1072;total;1;323.737;323.737;323.737
1073;initialize;1;78.7222;78.7222;78.7222
1073;async;100;0.703253;0.00274956;1.47492
1073;inner;100;1.59299;0.704527;2.31396
1073;wait;100;4.94998e-05;2.3909e-05;0.000333613
1073;boundary;100;0.00695008;0.00310387;0.00835274
1073;calc iter;100;2.30325;1.8985;2.4104
1073;calc total;1;236.041;236.041;236.041
1073;total;1;324.872;324.872;324.872
1074;initialize;1;78.5752;78.5752;78.5752
1074;async;100;0.658881;0.00106228;1.36095
1074;inner;100;1.6265;0.849519;2.31934
1074;wait;100;4.35408e-05;3.2659e-05;0.000167597
1074;boundary;100;0.0073922;0.00494438;0.00840331
1074;calc iter;100;2.29282;2.21651;2.34068
1074;calc total;1;236.041;236.041;236.041
1074;total;1;324.725;324.725;324.725
1075;initialize;1;78.6851;78.6851;78.6851
1075;async;100;0.592015;0.00181934;1.29746
1075;inner;100;1.68104;1.01835;2.31917
1075;wait;100;6.07535e-05;3.43e-05;0.000273714
1075;boundary;100;0.0078492;0.00494945;0.00889821
1075;calc iter;100;2.28097;2.19748;2.33604
1075;calc total;1;236.041;236.041;236.041
1075;total;1;324.834;324.834;324.834
1076;initialize;1;77.9206;77.9206;77.9206
1076;async;100;0.57823;0.000821413;1.25727
1076;inner;100;1.68913;1.12839;2.31846
1076;wait;100;5.5973e-05;3.7409e-05;0.000206486
1076;boundary;100;0.00797174;0.00525615;0.00882336
1076;calc iter;100;2.27539;2.00229;2.60777
1076;calc total;1;236.041;236.041;236.041
1076;total;1;324.07;324.07;324.07
1077;initialize;1;77.7982;77.7982;77.7982
1077;async;100;0.684557;0.00310435;1.56714
1077;inner;100;1.59558;0.777445;2.31678
1077;wait;100;4.83415e-05;3.2539e-05;0.000356332
1077;boundary;100;0.00731805;0.00581452;0.00846335
1077;calc iter;100;2.2875;2.19434;2.39783
1077;calc total;1;236.041;236.041;236.041
1077;total;1;323.948;323.948;323.948
1078;initialize;1;77.5674;77.5674;77.5674
1078;async;100;0.677087;0.00135926;1.4205
1078;inner;100;1.61454;0.726777;2.32015
1078;wait;100;4.65538e-05;2.9849e-05;0.000133407
1078;boundary;100;0.00724297;0.00434821;0.00833979
1078;calc iter;100;2.29892;1.93334;2.52789
1078;calc total;1;236.041;236.041;236.041
1078;total;1;323.717;323.717;323.717
1079;initialize;1;78.6184;78.6184;78.6184
1079;async;100;0.644765;0.0027219;1.40941
1079;inner;100;1.65766;0.685507;2.32047
1079;wait;100;4.45396e-05;2.655e-05;0.000137417
1079;boundary;100;0.00736011;0.00398372;0.00831267
1079;calc iter;100;2.30983;1.82307;2.41993
1079;calc total;1;236.041;236.041;236.041
1079;total;1;324.768;324.768;324.768
1080;initialize;1;77.7083;77.7083;77.7083
1080;async;100;0.074183;0.000545019;0.24965
1080;inner;100;2.23617;1.41217;2.33955
1080;wait;100;7.68143e-05;5.267e-05;0.000235295
1080;boundary;100;0.00854608;0.00510661;0.0117104
1080;calc iter;100;2.31898;1.60902;2.48902
1080;calc total;1;236.041;236.041;236.041
1080;total;1;323.857;323.857;323.857
1081;initialize;1;78.4982;78.4982;78.4982
1081;async;100;0.0518601;0.00372142;0.164958
1081;inner;100;2.25971;1.42878;2.33329
1081;wait;100;4.9483e-05;3.09e-05;0.000308764
1081;boundary;100;0.00784383;0.00506825;0.00897834
1081;calc iter;100;2.31946;1.59136;2.39554
1081;calc total;1;236.041;236.041;236.041
1081;total;1;324.648;324.648;324.648
1082;initialize;1;78.4503;78.4503;78.4503
1082;async;100;0.0458095;0.00104912;0.158239
1082;inner;100;2.26758;1.43746;2.33843
1082;wait;100;3.44297e-05;2.07e-05;0.000136387
1082;boundary;100;0.00615004;0.00357645;0.0081569
1082;calc iter;100;2.31957;1.59475;2.38863
1082;calc total;1;236.041;236.041;236.041
1082;total;1;324.599;324.599;324.599
1083;initialize;1;77.8346;77.8346;77.8346
1083;async;100;0.0467871;0.00132942;0.159092
1083;inner;100;2.2666;1.43631;2.339
1083;wait;100;4.20542e-05;2.603e-05;0.000267484
1083;boundary;100;0.00612884;0.00358428;0.00836097
1083;calc iter;100;2.31956;1.59433;2.39929
1083;calc total;1;236.041;236.041;236.041
1083;total;1;323.984;323.984;323.984
1084;initialize;1;78.0156;78.0156;78.0156
1084;async;100;0.0394912;0.000816464;0.141998
1084;inner;100;2.27277;1.4432;2.3431
1084;wait;100;5.41196e-05;2.766e-05;0.000295174
1084;boundary;100;0.00734123;0.00434844;0.00890152
1084;calc iter;100;2.31966;1.58958;2.40186
1084;calc total;1;236.041;236.041;236.041
1084;total;1;324.165;324.165;324.165
1085;initialize;1;78.4238;78.4238;78.4238
1085;async;100;0.0371203;0.0029304;0.141974
1085;inner;100;2.27506;1.44214;2.3522
1085;wait;100;4.93967e-05;3.0049e-05;0.000339603
1085;boundary;100;0.00740573;0.00458391;0.00886787
1085;calc iter;100;2.31964;1.58874;2.39141
1085;calc total;1;236.041;236.041;236.041
1085;total;1;324.573;324.573;324.573
1086;initialize;1;78.4409;78.4409;78.4409
1086;async;100;0.0351311;0.000580767;0.143011
1086;inner;100;2.27938;1.4469;2.35594
1086;wait;100;3.08616e-05;2.2289e-05;0.000144567
1086;boundary;100;0.00517015;0.00285979;0.00771601
1086;calc iter;100;2.31972;1.59281;2.39115
1086;calc total;1;236.041;236.041;236.041
1086;total;1;324.591;324.591;324.591
1087;initialize;1;77.7475;77.7475;77.7475
1087;async;100;0.0355945;0.000511599;0.142764
1087;inner;100;2.27884;1.4477;2.35668
1087;wait;100;3.88389e-05;1.891e-05;0.000161887
1087;boundary;100;0.00524411;0.00282485;0.00882559
1087;calc iter;100;2.31972;1.59332;2.39032
1087;calc total;1;236.041;236.041;236.041
1087;total;1;323.897;323.897;323.897
1088;initialize;1;78.7666;78.7666;78.7666
1088;async;100;0.585564;0.00244776;1.55718
1088;inner;100;1.71459;0.68637;2.31592
1088;wait;100;5.49805e-05;2.1659e-05;0.000223785
1088;boundary;100;0.00767194;0.0028895;0.0106743
1088;calc iter;100;2.30789;1.69799;2.70196
1088;calc total;1;236.041;236.041;236.041
1088;total;1;324.916;324.916;324.916
1089;initialize;1;77.5007;77.5007;77.5007
1089;async;100;0.70496;0.00246971;1.67831
1089;inner;100;1.58736;0.773006;2.31581
1089;wait;100;5.31768e-05;2.684e-05;0.000315244
1089;boundary;100;0.00709958;0.00391131;0.00834927
1089;calc iter;100;2.29948;2.12017;2.47339
1089;calc total;1;236.041;236.041;236.041
1089;total;1;323.65;323.65;323.65
1090;initialize;1;78.7168;78.7168;78.7168
1090;async;100;0.588987;0.000704755;1.27206
1090;inner;100;1.69972;1.06489;2.32144
1090;wait;100;4.73175e-05;3.3159e-05;0.000144407
1090;boundary;100;0.0073974;0.00435371;0.0084549
1090;calc iter;100;2.29615;2.20844;2.41495
1090;calc total;1;236.041;236.041;236.041
1090;total;1;324.866;324.866;324.866
1091;initialize;1;78.016;78.016;78.016
1091;async;100;0.554138;0.000720245;1.45301
1091;inner;100;1.72893;0.898613;2.32076
1091;wait;100;6.64782e-05;3.566e-05;0.000216596
1091;boundary;100;0.00832241;0.00443238;0.00891965
1091;calc iter;100;2.29146;2.08992;2.5829
1091;calc total;1;236.041;236.041;236.041
1091;total;1;324.165;324.165;324.165
1092;initialize;1;77.3951;77.3951;77.3951
1092;async;100;0.620274;0.00306816;1.48188
1092;inner;100;1.65329;0.806939;2.31464
1092;wait;100;5.57833e-05;3.1329e-05;0.000223966
1092;boundary;100;0.00811996;0.00583644;0.00886961
1092;calc iter;100;2.28175;1.88815;2.67333
1092;calc total;1;236.041;236.041;236.041
1092;total;1;323.544;323.544;323.544
1093;initialize;1;77.5238;77.5238;77.5238
1093;async;100;0.616974;0.00305931;1.35729
1093;inner;100;1.66564;0.939096;2.31432
1093;wait;100;4.9768e-05;3.0399e-05;0.000338163
1093;boundary;100;0.00743286;0.0048968;0.00840547
1093;calc iter;100;2.2901;2.11945;2.38921
1093;calc total;1;236.041;236.041;236.041
1093;total;1;323.673;323.673;323.673
1094;initialize;1;78.457;78.457;78.457
1094;async;100;0.704237;0.00180649;1.59213
1094;inner;100;1.58721;0.751425;2.31973
1094;wait;100;4.81585e-05;2.8389e-05;0.000181466
1094;boundary;100;0.00740546;0.00432673;0.00857124
1094;calc iter;100;2.29891;2.01184;2.50911
1094;calc total;1;236.041;236.041;236.041
1094;total;1;324.607;324.607;324.607
1095;initialize;1;77.3572;77.3572;77.3572
1095;async;100;0.616692;0.00478422;1.42327
1095;inner;100;1.68624;0.67166;2.3184
1095;wait;100;4.83248e-05;2.347e-05;0.000275124
1095;boundary;100;0.00721401;0.00288283;0.00833904
1095;calc iter;100;2.3102;1.88513;2.40909
1095;calc total;1;236.041;236.041;236.041
1095;total;1;323.507;323.507;323.507
1096;initialize;1;78.499;78.499;78.499
1096;async;100;0.107288;0.00137676;0.639847
1096;inner;100;2.20567;1.18302;2.33527
1096;wait;100;6.16997e-05;4.443e-05;0.000214626
1096;boundary;100;0.00871764;0.00684314;0.0118964
1096;calc iter;100;2.32174;1.83366;2.39206
1096;calc total;1;236.041;236.041;236.041
1096;total;1;324.648;324.648;324.648
1097;initialize;1;78.5759;78.5759;78.5759
1097;async;100;0.0922939;0.00296879;0.582391
1097;inner;100;2.22204;1.20307;2.33481
1097;wait;100;4.54662e-05;3.1309e-05;0.000308953
1097;boundary;100;0.00794917;0.00608124;0.00865929
1097;calc iter;100;2.32233;1.79296;2.40269
1097;calc total;1;236.041;236.041;236.041
1097;total;1;324.725;324.725;324.725
1098;initialize;1;78.2414;78.2414;78.2414
1098;async;100;0.0830907;0.00119213;0.563125
1098;inner;100;2.23271;1.21432;2.33959
1098;wait;100;4.22127e-05;2.372e-05;0.000157637
1098;boundary;100;0.00688982;0.0040587;0.00854195
1098;calc iter;100;2.32274;1.78266;2.41612
1098;calc total;1;236.041;236.041;236.041
1098;total;1;324.39;324.39;324.39
1099;initialize;1;78.6499;78.6499;78.6499
1099;async;100;0.0857817;0.00153508;0.566687
1099;inner;100;2.23044;1.21574;2.33888
1099;wait;100;4.0026e-05;2.4369e-05;0.000190156
1099;boundary;100;0.00656819;0.00393311;0.00876396
1099;calc iter;100;2.32284;1.78638;2.41602
1099;calc total;1;236.041;236.041;236.041
1099;total;1;324.799;324.799;324.799
1100;initialize;1;77.4388;77.4388;77.4388
1100;async;100;0.0732969;0.00096054;0.546163
1100;inner;100;2.24196;1.23511;2.34549
1100;wait;100;5.62928e-05;3.204e-05;0.000283784
1100;boundary;100;0.00809564;0.00477399;0.00894852
1100;calc iter;100;2.32342;1.78609;2.41974
1100;calc total;1;236.041;236.041;236.041
1100;total;1;323.588;323.588;323.588
1101;initialize;1;78.5642;78.5642;78.5642
1101;async;100;0.0720499;0.00231163;0.547774
1101;inner;100;2.2445;1.23215;2.34295
1101;wait;100;5.02516e-05;2.9249e-05;0.000356432
1101;boundary;100;0.0068561;0.0042164;0.0085223
1101;calc iter;100;2.32346;1.78417;2.41718
1101;calc total;1;236.041;236.041;236.041
1101;total;1;324.713;324.713;324.713
1102;initialize;1;77.3119;77.3119;77.3119
1102;async;100;0.0695776;0.00114204;0.54563
1102;inner;100;2.24846;1.23985;2.34909
1102;wait;100;3.08346e-05;2.073e-05;0.000286844
1102;boundary;100;0.00546756;0.00292217;0.00755077
1102;calc iter;100;2.32353;1.78842;2.42317
1102;calc total;1;236.041;236.041;236.041
1102;total;1;323.461;323.461;323.461
1103;initialize;1;78.7201;78.7201;78.7201
1103;async;100;0.0699453;0.000640326;0.545463
1103;inner;100;2.24842;1.24174;2.34886
1103;wait;100;3.57901e-05;1.728e-05;0.000143717
1103;boundary;100;0.00513708;0.0028172;0.00771681
1103;calc iter;100;2.32354;1.79004;2.42082
1103;calc total;1;236.041;236.041;236.041
1103;total;1;324.869;324.869;324.869
1104;initialize;1;78.5754;78.5754;78.5754
1104;async;100;0.833998;0.00309992;1.43199
1104;inner;100;1.47151;0.690805;2.31785
1104;wait;100;4.54519e-05;2.5399e-05;0.000178226
1104;boundary;100;0.00704115;0.00396737;0.00845856
1104;calc iter;100;2.31259;1.90078;2.58492
1104;calc total;1;236.041;236.041;236.041
1104;total;1;324.725;324.725;324.725
1105;initialize;1;78.653;78.653;78.653
1105;async;100;0.877594;0.00287454;1.73349
1105;inner;100;1.41658;0.710232;2.31623
1105;wait;100;4.82288e-05;2.37e-05;0.000335233
1105;boundary;100;0.00650088;0.00311855;0.0083721
1105;calc iter;100;2.30073;1.78812;2.54519
1105;calc total;1;236.041;236.041;236.041
1105;total;1;324.802;324.802;324.802
1106;initialize;1;78.4236;78.4236;78.4236
1106;async;100;0.734675;0.00308669;1.95943
1106;inner;100;1.54984;0.7788;2.32155
1106;wait;100;4.12448e-05;2.7519e-05;0.000144207
1106;boundary;100;0.00723437;0.00466047;0.00868566
1106;calc iter;100;2.2918;1.86855;2.99438
1106;calc total;1;236.041;236.041;236.041
1106;total;1;324.573;324.573;324.573
1107;initialize;1;78.7194;78.7194;78.7194
1107;async;100;0.761083;0.00300392;1.53446
1107;inner;100;1.51227;0.843236;2.32147
1107;wait;100;5.37631e-05;2.7059e-05;0.000223455
1107;boundary;100;0.00791633;0.00472312;0.0115461
1107;calc iter;100;2.28133;1.93834;2.52826
1107;calc total;1;236.041;236.041;236.041
1107;total;1;324.869;324.869;324.869
1108;initialize;1;78.0001;78.0001;78.0001
1108;async;100;0.745761;0.00284877;1.74477
1108;inner;100;1.5291;0.77965;2.31757
1108;wait;100;5.51596e-05;3.1109e-05;0.000301953
1108;boundary;100;0.00803298;0.00515999;0.0115195
1108;calc iter;100;2.28295;1.86093;2.95756
1108;calc total;1;236.041;236.041;236.041
1108;total;1;324.149;324.149;324.149
1109;initialize;1;77.7262;77.7262;77.7262
1109;async;100;0.714189;0.00338608;1.74468
1109;inner;100;1.5637;0.860084;2.31726
1109;wait;100;4.12536e-05;2.207e-05;0.000200036
1109;boundary;100;0.00701909;0.00471084;0.00853837
1109;calc iter;100;2.28496;1.45295;2.76009
1109;calc total;1;236.041;236.041;236.041
1109;total;1;323.876;323.876;323.876
1110;initialize;1;77.3122;77.3122;77.3122
1110;async;100;0.847237;0.00219259;1.65661
1110;inner;100;1.44495;0.724319;2.32164
1110;wait;100;4.31453e-05;2.035e-05;0.000180526
1110;boundary;100;0.00624723;0.00350452;0.0083736
1110;calc iter;100;2.29848;1.73082;2.66321
1110;calc total;1;236.041;236.041;236.041
1110;total;1;323.461;323.461;323.461
1111;initialize;1;78.0313;78.0313;78.0313
1111;async;100;0.813661;0.00205151;1.93699
1111;inner;100;1.48858;0.672027;2.32041
1111;wait;100;4.51078e-05;2.541e-05;0.000142527
1111;boundary;100;0.00716687;0.0043342;0.00841316
1111;calc iter;100;2.30946;1.82684;2.716
1111;calc total;1;236.041;236.041;236.041
1111;total;1;324.18;324.18;324.18
1112;initialize;1;77.5876;77.5876;77.5876
1112;async;100;0.189099;0.00207165;1.55518
1112;inner;100;2.12305;1.18929;2.32941
1112;wait;100;6.42333e-05;2.9009e-05;0.000230025
1112;boundary;100;0.00837349;0.00441384;0.0108777
1112;calc iter;100;2.32059;1.30112;3.36867
1112;calc total;1;236.041;236.041;236.041
1112;total;1;323.737;323.737;323.737
1113;initialize;1;78.6877;78.6877;78.6877
1113;async;100;0.163241;0.00201644;0.688084
1113;inner;100;2.14963;1.18889;2.3304
1113;wait;100;4.25537e-05;2.1369e-05;0.000288354
1113;boundary;100;0.00767234;0.00440011;0.00867471
1113;calc iter;100;2.32059;1.79055;2.63843
1113;calc total;1;236.041;236.041;236.041
1113;total;1;324.837;324.837;324.837
1114;initialize;1;78.4982;78.4982;78.4982
1114;async;100;0.156097;0.00133381;0.693338
1114;inner;100;2.15906;1.19327;2.33577
1114;wait;100;3.46448e-05;1.846e-05;0.000297174
1114;boundary;100;0.00548662;0.0028116;0.00835832
1114;calc iter;100;2.32068;1.79551;2.43629
1114;calc total;1;236.041;236.041;236.041
1114;total;1;324.648;324.648;324.648
1115;initialize;1;78.7494;78.7494;78.7494
1115;async;100;0.156807;0.00182745;0.692112
1115;inner;100;2.15896;1.19252;2.33508
1115;wait;100;3.42679e-05;2.089e-05;0.000142448
1115;boundary;100;0.0048643;0.00293098;0.0073031
1115;calc iter;100;2.32067;1.79478;2.44364
1115;calc total;1;236.041;236.041;236.041
1115;total;1;324.899;324.899;324.899
1116;initialize;1;77.671;77.671;77.671
1116;async;100;0.138289;0.00222107;0.711226
1116;inner;100;2.17282;1.12275;2.33338
1116;wait;100;4.90991e-05;2.362e-05;0.000177736
1116;boundary;100;0.00732425;0.00403982;0.00894847
1116;calc iter;100;2.31848;1.75196;2.62724
1116;calc total;1;236.041;236.041;236.041
1116;total;1;323.82;323.82;323.82
1117;initialize;1;78.2811;78.2811;78.2811
1117;async;100;0.136638;0.00386466;0.669409
1117;inner;100;2.1693;0.960766;2.33197
1117;wait;100;5.32708e-05;2.493e-05;0.000353783
1117;boundary;100;0.00747665;0.00381488;0.0107449
1117;calc iter;100;2.31347;1.2584;2.51385
1117;calc total;1;236.041;236.041;236.041
1117;total;1;324.43;324.43;324.43
1118;initialize;1;78.4988;78.4988;78.4988
1118;async;100;0.137498;0.000716935;0.666331
1118;inner;100;2.17625;1.137;2.3375
1118;wait;100;3.32014e-05;2.006e-05;0.000230855
1118;boundary;100;0.00494051;0.00327335;0.00853028
1118;calc iter;100;2.31873;1.77332;2.67978
1118;calc total;1;236.041;236.041;236.041
1118;total;1;324.648;324.648;324.648
1119;initialize;1;78.4238;78.4238;78.4238
1119;async;100;0.138625;0.000819434;0.666538
1119;inner;100;2.17479;1.13665;2.33736
1119;wait;100;4.43791e-05;2.2639e-05;0.000209165
1119;boundary;100;0.00525538;0.00368776;0.00921116
1119;calc iter;100;2.31871;1.77211;2.67986
1119;calc total;1;236.041;236.041;236.041
1119;total;1;324.573;324.573;324.573
1120;initialize;1;77.6715;77.6715;77.6715
1120;async;100;0.710271;0.0018534;1.7962
1120;inner;100;1.59718;0.703619;2.31515
1120;wait;100;4.69996e-05;2.4799e-05;0.000361623
1120;boundary;100;0.00687915;0.00398758;0.0084281
1120;calc iter;100;2.31438;1.9955;2.67654
1120;calc total;1;236.041;236.041;236.041
1120;total;1;323.82;323.82;323.82
1121;initialize;1;77.5472;77.5472;77.5472
1121;async;100;0.773449;0.00234355;1.63189
1121;inner;100;1.51856;0.714269;2.31524
1121;wait;100;4.41935e-05;2.3259e-05;0.000229496
1121;boundary;100;0.00701348;0.00311381;0.00867248
1121;calc iter;100;2.29907;1.76006;2.6071
1121;calc total;1;236.041;236.041;236.041
1121;total;1;323.696;323.696;323.696
1122;initialize;1;78.3406;78.3406;78.3406
1122;async;100;0.710303;0.00105212;1.82332
1122;inner;100;1.57311;0.776967;2.32099
1122;wait;100;4.19293e-05;2.803e-05;0.000260805
1122;boundary;100;0.00727475;0.00449224;0.00844671
1122;calc iter;100;2.29073;2.0732;2.77716
1122;calc total;1;236.041;236.041;236.041
1122;total;1;324.49;324.49;324.49
1123;initialize;1;77.9213;77.9213;77.9213
1123;async;100;0.656279;0.000732594;1.55781
1123;inner;100;1.61476;0.797533;2.31975
1123;wait;100;5.79637e-05;3.233e-05;0.000200526
1123;boundary;100;0.00772228;0.00438344;0.009058
1123;calc iter;100;2.27882;2.06112;2.46318
1123;calc total;1;236.041;236.041;236.041
1123;total;1;324.07;324.07;324.07
1124;initialize;1;77.2026;77.2026;77.2026
1124;async;100;0.630872;0.00290991;1.53766
1124;inner;100;1.63844;0.82084;2.31546
1124;wait;100;5.68939e-05;3.1679e-05;0.000218226
1124;boundary;100;0.00806581;0.00550269;0.0126534
1124;calc iter;100;2.27744;2.02635;2.49791
1124;calc total;1;236.041;236.041;236.041
1124;total;1;323.351;323.351;323.351
1125;initialize;1;77.2626;77.2626;77.2626
1125;async;100;0.682409;0.00259202;1.47404
1125;inner;100;1.59936;0.821643;2.31367
1125;wait;100;4.37004e-05;2.622e-05;0.000323134
1125;boundary;100;0.00732986;0.00565559;0.00855017
1125;calc iter;100;2.28915;2.17225;2.37667
1125;calc total;1;236.041;236.041;236.041
1125;total;1;323.412;323.412;323.412
1126;initialize;1;77.6284;77.6284;77.6284
1126;async;100;0.764951;0.000679756;1.63404
1126;inner;100;1.52706;0.718833;2.32
1126;wait;100;4.54636e-05;2.6069e-05;0.000181276
1126;boundary;100;0.00710857;0.00396915;0.00838532
1126;calc iter;100;2.29917;1.88456;2.46229
1126;calc total;1;236.041;236.041;236.041
1126;total;1;323.778;323.778;323.778
1127;initialize;1;77.4765;77.4765;77.4765
1127;async;100;0.689101;0.00284655;1.46067
1127;inner;100;1.61362;0.689262;2.32003
1127;wait;100;5.29307e-05;2.488e-05;0.000318344
1127;boundary;100;0.0070654;0.0043191;0.00848266
1127;calc iter;100;2.30984;1.78997;2.51546
1127;calc total;1;236.041;236.041;236.041
1127;total;1;323.626;323.626;323.626
1128;initialize;1;77.6515;77.6515;77.6515
1128;async;100;0.111525;0.000867862;0.411882
1128;inner;100;2.19888;1.3845;2.33574
1128;wait;100;5.90541e-05;3.9839e-05;0.000240765
1128;boundary;100;0.00813224;0.00457523;0.0108522
1128;calc iter;100;2.3186;1.57086;2.47828
1128;calc total;1;236.041;236.041;236.041
1128;total;1;323.801;323.801;323.801
1129;initialize;1;77.7467;77.7467;77.7467
1129;async;100;0.106457;0.00273135;0.412634
1129;inner;100;2.205;1.3884;2.33685
1129;wait;100;4.70107e-05;3.209e-05;0.000335343
1129;boundary;100;0.00716946;0.00442166;0.00845743
1129;calc iter;100;2.31867;1.57611;2.45042
1129;calc total;1;236.041;236.041;236.041
1129;total;1;323.897;323.897;323.897
1130;initialize;1;77.2617;77.2617;77.2617
1130;async;100;0.10251;0.00125268;0.412847
1130;inner;100;2.21044;1.39701;2.33811
1130;wait;100;3.66383e-05;1.9879e-05;0.000150837
1130;boundary;100;0.00594434;0.00300989;0.00852381
1130;calc iter;100;2.31893;1.59771;2.44876
1130;calc total;1;236.041;236.041;236.041
1130;total;1;323.412;323.412;323.412
1131;initialize;1;78.2406;78.2406;78.2406
1131;async;100;0.104081;0.00179401;0.411967
1131;inner;100;2.20906;1.39861;2.33779
1131;wait;100;4.01382e-05;2.031e-05;0.000154327
1131;boundary;100;0.00581299;0.0030053;0.00849248
1131;calc iter;100;2.319;1.60428;2.44844
1131;calc total;1;236.041;236.041;236.041
1131;total;1;324.39;324.39;324.39
1132;initialize;1;78.3405;78.3405;78.3405
1132;async;100;0.107192;0.00157316;0.455921
1132;inner;100;2.20517;1.39691;2.34892
1132;wait;100;5.2002e-05;2.5839e-05;0.000333873
1132;boundary;100;0.00715467;0.00391442;0.00889901
1132;calc iter;100;2.31957;1.72851;2.45559
1132;calc total;1;236.041;236.041;236.041
1132;total;1;324.489;324.489;324.489
1133;initialize;1;77.4765;77.4765;77.4765
1133;async;100;0.104806;0.00292027;0.451611
1133;inner;100;2.20741;1.39649;2.35497
1133;wait;100;4.28588e-05;2.5729e-05;0.000160487
1133;boundary;100;0.00736604;0.00424546;0.00982813
1133;calc iter;100;2.31962;1.74696;2.45253
1133;calc total;1;236.041;236.041;236.041
1133;total;1;323.626;323.626;323.626
1134;initialize;1;78.2941;78.2941;78.2941
1134;async;100;0.104171;0.000627467;0.453903
1134;inner;100;2.2089;1.40119;2.35961
1134;wait;100;3.32713e-05;1.818e-05;0.000159126
1134;boundary;100;0.00658922;0.00284459;0.00879648
1134;calc iter;100;2.31969;1.74886;2.4493
1134;calc total;1;236.041;236.041;236.041
1134;total;1;324.443;324.443;324.443
1135;initialize;1;77.3352;77.3352;77.3352
1135;async;100;0.118464;0.000726395;0.531141
1135;inner;100;2.19465;1.40173;2.36005
1135;wait;100;4.76549e-05;1.9839e-05;0.000275885
1135;boundary;100;0.0065213;0.00285966;0.00902901
1135;calc iter;100;2.31969;1.74931;2.47033
1135;calc total;1;236.041;236.041;236.041
1135;total;1;323.484;323.484;323.484
1136;initialize;1;78.6848;78.6848;78.6848
1136;async;100;0.474433;0.00416375;1.10073
1136;inner;100;1.82699;0.694414;2.32326
1136;wait;100;4.92388e-05;2.5419e-05;0.000212526
1136;boundary;100;0.00771455;0.00424991;0.00839727
1136;calc iter;100;2.30919;1.75225;2.46643
1136;calc total;1;236.041;236.041;236.041
1136;total;1;324.834;324.834;324.834
1137;initialize;1;78.6533;78.6533;78.6533
1137;async;100;0.498955;0.0024176;1.20484
1137;inner;100;1.79279;0.799066;2.3146
1137;wait;100;5.59117e-05;2.9409e-05;0.000343303
1137;boundary;100;0.00790342;0.00433664;0.00887948
1137;calc iter;100;2.2997;1.48338;2.55564
1137;calc total;1;236.041;236.041;236.041
1137;total;1;324.802;324.802;324.802
1138;initialize;1;78.65;78.65;78.65
1138;async;100;0.465212;0.000705346;1.18472
1138;inner;100;1.82082;0.893347;2.32399
1138;wait;100;4.28933e-05;2.7399e-05;0.000222586
1138;boundary;100;0.00781389;0.00448413;0.00879691
1138;calc iter;100;2.29389;1.83266;2.74299
1138;calc total;1;236.041;236.041;236.041
1138;total;1;324.799;324.799;324.799
1139;initialize;1;78.6189;78.6189;78.6189
1139;async;100;0.423648;0.000706425;1.16908
1139;inner;100;1.85597;1.23779;2.3231
1139;wait;100;5.75241e-05;2.9519e-05;0.000186206
1139;boundary;100;0.0083274;0.00441439;0.0124217
1139;calc iter;100;2.288;2.03702;2.67485
1139;calc total;1;236.041;236.041;236.041
1139;total;1;324.768;324.768;324.768
1140;initialize;1;78.4502;78.4502;78.4502
1140;async;100;0.413936;0.00151475;1.07739
1140;inner;100;1.86358;1.16472;2.32174
1140;wait;100;6.00751e-05;3.109e-05;0.000317293
1140;boundary;100;0.00842091;0.00483139;0.0149765
1140;calc iter;100;2.28601;1.41087;2.75679
1140;calc total;1;236.041;236.041;236.041
1140;total;1;324.599;324.599;324.599
1141;initialize;1;78.5752;78.5752;78.5752
1141;async;100;0.472243;0.00269733;1.44621
1141;inner;100;1.81742;0.868675;2.31812
1141;wait;100;4.60971e-05;2.917e-05;0.000341873
1141;boundary;100;0.00777887;0.00595788;0.00873027
1141;calc iter;100;2.29749;1.60013;2.6767
1141;calc total;1;236.041;236.041;236.041
1141;total;1;324.725;324.725;324.725
1142;initialize;1;77.2878;77.2878;77.2878
1142;async;100;0.466821;0.000801803;1.77305
1142;inner;100;1.82777;0.775237;2.32388
1142;wait;100;5.18292e-05;2.4729e-05;0.000181347
1142;boundary;100;0.00795556;0.0038219;0.0137343
1142;calc iter;100;2.3026;1.38624;2.79323
1142;calc total;1;236.041;236.041;236.041
1142;total;1;323.437;323.437;323.437
1143;initialize;1;78.6868;78.6868;78.6868
1143;async;100;0.448359;0.00290918;1.62801
1143;inner;100;1.85928;0.692636;2.32394
1143;wait;100;5.22566e-05;3.014e-05;0.000168627
1143;boundary;100;0.00792697;0.00399158;0.0139832
1143;calc iter;100;2.31562;1.62685;2.95471
1143;calc total;1;236.041;236.041;236.041
1143;total;1;324.836;324.836;324.836
1144;initialize;1;77.817;77.817;77.817
1144;async;100;0.0498105;0.000744485;1.09801
1144;inner;100;2.26156;1.11872;2.38781
1144;wait;100;6.01516e-05;2.9209e-05;0.000218946
1144;boundary;100;0.00851798;0.00493927;0.0115678
1144;calc iter;100;2.31995;1.13068;3.23284
1144;calc total;1;236.041;236.041;236.041
1144;total;1;323.966;323.966;323.966
1145;initialize;1;78.6218;78.6218;78.6218
1145;async;100;0.0437597;0.000851283;0.637454
1145;inner;100;2.26864;1.12108;2.36117
1145;wait;100;4.86282e-05;2.519e-05;0.000341223
1145;boundary;100;0.00755074;0.00487174;0.00870069
1145;calc iter;100;2.32;1.13578;2.47191
1145;calc total;1;236.041;236.041;236.041
1145;total;1;324.771;324.771;324.771
1146;initialize;1;78.5142;78.5142;78.5142
1146;async;100;0.0371738;0.00101573;0.638095
1146;inner;100;2.27575;1.12702;2.36872
1146;wait;100;4.21083e-05;2.119e-05;0.000263134
1146;boundary;100;0.00710901;0.00399602;0.0131816
1146;calc iter;100;2.32008;1.13721;2.47205
1146;calc total;1;236.041;236.041;236.041
1146;total;1;324.663;324.663;324.663
1147;initialize;1;78.7153;78.7153;78.7153
1147;async;100;0.0399566;0.00138427;0.637637
1147;inner;100;2.27325;1.12743;2.3595
1147;wait;100;3.85691e-05;2.26e-05;0.000155516
1147;boundary;100;0.0068166;0.00407586;0.00851259
1147;calc iter;100;2.32006;1.13573;2.47205
1147;calc total;1;236.041;236.041;236.041
1147;total;1;324.864;324.864;324.864
1148;initialize;1;77.6288;77.6288;77.6288
1148;async;100;0.0623628;0.000757608;0.950575
1148;inner;100;2.25262;1.09356;2.3665
1148;wait;100;5.95397e-05;2.8689e-05;0.000217315
1148;boundary;100;0.00789687;0.00442825;0.00897592
1148;calc iter;100;2.32294;1.57903;2.52025
1148;calc total;1;236.041;236.041;236.041
1148;total;1;323.778;323.778;323.778
1149;initialize;1;77.9703;77.9703;77.9703
1149;async;100;0.0888755;0.00266725;1.47104
1149;inner;100;2.22654;0.987482;2.3944
1149;wait;100;5.74049e-05;3.007e-05;0.000366842
1149;boundary;100;0.00745934;0.00451476;0.0121884
1149;calc iter;100;2.32293;1.63007;3.19357
1149;calc total;1;236.041;236.041;236.041
1149;total;1;324.12;324.12;324.12
1152;initialize;1;77.2597;77.2597;77.2597
1152;async;100;0.960655;0.00263922;1.75443
1152;inner;100;1.35416;0.812388;2.2498
1152;wait;100;4.13147e-05;2.7829e-05;0.000160677
1152;boundary;100;0.00528989;0.0040926;0.00966943
1152;calc iter;100;2.32015;1.90416;2.70942
1152;calc total;1;236.041;236.041;236.041
1152;total;1;323.41;323.41;323.41
1150;initialize;1;77.5882;77.5882;77.5882
1150;async;100;0.052784;0.00052684;0.973916
1150;inner;100;2.26367;1.09794;2.39061
1150;wait;100;3.52153e-05;1.996e-05;0.000139767
1150;boundary;100;0.00650144;0.00283658;0.008362
1150;calc iter;100;2.32299;1.56766;2.65513
1150;calc total;1;236.041;236.041;236.041
1150;total;1;323.737;323.737;323.737
1153;initialize;1;77.2192;77.2192;77.2192
1153;async;100;0.909827;0.00561352;1.74266
1153;inner;100;1.39187;0.669647;2.2391
1153;wait;100;4.4169e-05;2.491e-05;0.000238097
1153;boundary;100;0.00609394;0.00287753;0.00887698
1153;calc iter;100;2.30784;2.0331;2.61783
1153;calc total;1;236.041;236.041;236.041
1153;total;1;323.369;323.369;323.369
1151;initialize;1;77.6074;77.6074;77.6074
1151;async;100;0.0534376;0.000553478;0.974722
1151;inner;100;2.26315;1.09756;2.39369
1151;wait;100;4.44059e-05;2.5939e-05;0.000178687
1151;boundary;100;0.00635124;0.00285411;0.0133438
1151;calc iter;100;2.32299;1.56883;2.65625
1151;calc total;1;236.041;236.041;236.041
1151;total;1;323.756;323.756;323.756
1154;initialize;1;77.1962;77.1962;77.1962
1154;async;100;0.877037;0.00191716;1.65093
1154;inner;100;1.41019;0.74298;2.24364
1154;wait;100;4.55813e-05;2.73e-05;0.000144418
1154;boundary;100;0.00697417;0.00422219;0.0100722
1154;calc iter;100;2.29425;1.76004;2.80505
1154;calc total;1;236.041;236.041;236.041
1154;total;1;323.346;323.346;323.346
1155;initialize;1;78.4252;78.4252;78.4252
1155;async;100;0.894166;0.00292067;1.65616
1155;inner;100;1.38472;0.706932;2.2433
1155;wait;100;4.27729e-05;2.346e-05;0.000156738
1155;boundary;100;0.00690201;0.00311901;0.00889154
1155;calc iter;100;2.28584;1.84825;2.63644
1155;calc total;1;236.041;236.041;236.041
1155;total;1;324.575;324.575;324.575
1156;initialize;1;78.7833;78.7833;78.7833
1156;async;100;1.05103;0.00399491;1.50603
1156;inner;100;1.22217;0.705036;2.23705
1156;wait;100;5.50446e-05;3.008e-05;0.000154358
1156;boundary;100;0.00820202;0.00457418;0.0151118
1156;calc iter;100;2.28146;2.13714;2.41264
1156;calc total;1;236.041;236.041;236.041
1156;total;1;324.933;324.933;324.933
1157;initialize;1;78.7832;78.7832;78.7832
1157;async;100;0.9835;0.00309266;1.50717
1157;inner;100;1.29805;0.735651;2.2287
1157;wait;100;4.50343e-05;2.5069e-05;0.000303416
1157;boundary;100;0.0070956;0.00448457;0.00903562
1157;calc iter;100;2.2887;2.16299;2.38033
1157;calc total;1;236.041;236.041;236.041
1157;total;1;324.933;324.933;324.933
1158;initialize;1;78.7828;78.7828;78.7828
1158;async;100;1.05991;0.00275994;1.5501
1158;inner;100;1.23475;0.7156;2.23613
1158;wait;100;3.58591e-05;2.433e-05;0.000150677
1158;boundary;100;0.00553277;0.00346174;0.00736637
1158;calc iter;100;2.30023;2.06807;2.39064
1158;calc total;1;236.041;236.041;236.041
1158;total;1;324.933;324.933;324.933
1159;initialize;1;78.7833;78.7833;78.7833
1159;async;100;1.1049;0.00319414;1.68702
1159;inner;100;1.20141;0.653766;2.23477
1159;wait;100;4.0405e-05;2.653e-05;0.000307406
1159;boundary;100;0.00486791;0.00388398;0.0086474
1159;calc iter;100;2.31122;1.81923;2.50085
1159;calc total;1;236.041;236.041;236.041
1159;total;1;324.933;324.933;324.933
1160;initialize;1;78.7651;78.7651;78.7651
1160;async;100;0.372323;0.00254772;0.63325
1160;inner;100;1.94427;1.30107;2.25044
1160;wait;100;5.16918e-05;3.1219e-05;0.000407874
1160;boundary;100;0.00736619;0.00433872;0.0119035
1160;calc iter;100;2.32402;1.88381;2.40846
1160;calc total;1;236.041;236.041;236.041
1160;total;1;324.915;324.915;324.915
1161;initialize;1;78.7835;78.7835;78.7835
1161;async;100;0.372436;0.00306135;0.627624
1161;inner;100;1.94536;1.30116;2.25069
1161;wait;100;4.50838e-05;2.703e-05;0.000187267
1161;boundary;100;0.00618834;0.00367611;0.00883867
1161;calc iter;100;2.32404;1.88682;2.40793
1161;calc total;1;236.041;236.041;236.041
1161;total;1;324.933;324.933;324.933
1162;initialize;1;77.4133;77.4133;77.4133
1162;async;100;0.373031;0.00361484;0.62603
1162;inner;100;1.9472;1.30714;2.25302
1162;wait;100;2.77109e-05;1.934e-05;0.000111768
1162;boundary;100;0.00384625;0.00279693;0.00661584
1162;calc iter;100;2.32411;1.88817;2.4071
1162;calc total;1;236.041;236.041;236.041
1162;total;1;323.563;323.563;323.563
1163;initialize;1;78.4791;78.4791;78.4791
1163;async;100;0.371721;0.00470434;0.625605
1163;inner;100;1.94827;1.30708;2.25177
1163;wait;100;3.17844e-05;1.99e-05;0.000164788
1163;boundary;100;0.00406735;0.00301927;0.00592177
1163;calc iter;100;2.3241;1.88829;2.40737
1163;calc total;1;236.041;236.041;236.041
1163;total;1;324.629;324.629;324.629
1164;initialize;1;77.7161;77.7161;77.7161
1164;async;100;0.388594;0.00294226;0.671619
1164;inner;100;1.92964;1.28119;2.25181
1164;wait;100;4.36698e-05;2.606e-05;0.000165118
1164;boundary;100;0.00525887;0.00372791;0.00911566
1164;calc iter;100;2.32354;1.9149;2.40426
1164;calc total;1;236.041;236.041;236.041
1164;total;1;323.866;323.866;323.866
1165;initialize;1;78.5252;78.5252;78.5252
1165;async;100;0.388475;0.00309989;0.681156
1165;inner;100;1.92767;1.28126;2.25077
1165;wait;100;4.97082e-05;2.759e-05;0.000370645
1165;boundary;100;0.00704213;0.00494148;0.011946
1165;calc iter;100;2.32324;1.9183;2.40854
1165;calc total;1;236.041;236.041;236.041
1165;total;1;324.675;324.675;324.675
1166;initialize;1;78.5175;78.5175;78.5175
1166;async;100;0.38963;0.00399877;0.698046
1166;inner;100;1.92596;1.2832;2.25342
1166;wait;100;3.62675e-05;2.157e-05;0.000101098
1166;boundary;100;0.00740109;0.00357047;0.00879109
1166;calc iter;100;2.32303;1.93341;2.40915
1166;calc total;1;236.041;236.041;236.041
1166;total;1;324.667;324.667;324.667
1167;initialize;1;77.1467;77.1467;77.1467
1167;async;100;0.409131;0.00260266;0.726902
1167;inner;100;1.90526;1.26542;2.25313
1167;wait;100;5.56073e-05;2.6699e-05;0.000125908
1167;boundary;100;0.00801491;0.00376801;0.0119704
1167;calc iter;100;2.32247;1.96528;2.42117
1167;calc total;1;236.041;236.041;236.041
1167;total;1;323.296;323.296;323.296
1168;initialize;1;78.525;78.525;78.525
1168;async;100;1.19273;0.00249396;1.62359
1168;inner;100;1.11249;0.673968;2.22915
1168;wait;100;3.3718e-05;2.1649e-05;0.000304316
1168;boundary;100;0.0046919;0.00310933;0.00854031
1168;calc iter;100;2.30995;1.99784;2.57996
1168;calc total;1;236.041;236.041;236.041
1168;total;1;324.675;324.675;324.675
1169;initialize;1;78.3254;78.3254;78.3254
1169;async;100;1.15778;0.00254707;1.75941
1169;inner;100;1.13346;0.661125;2.22986
1169;wait;100;4.19209e-05;2.71e-05;0.000219027
1169;boundary;100;0.00550878;0.00338343;0.00907195
1169;calc iter;100;2.29679;1.99723;2.67332
1169;calc total;1;236.041;236.041;236.041
1169;total;1;324.475;324.475;324.475
1170;initialize;1;78.2888;78.2888;78.2888
1170;async;100;1.0644;0.00306351;2.02459
1170;inner;100;1.21188;0.676099;2.23584
1170;wait;100;4.06624e-05;2.463e-05;0.000254907
1170;boundary;100;0.00665931;0.00353991;0.00905105
1170;calc iter;100;2.28299;1.73949;2.97627
1170;calc total;1;236.041;236.041;236.041
1170;total;1;324.439;324.439;324.439
1171;initialize;1;77.6334;77.6334;77.6334
1171;async;100;1.15426;0.00381825;1.67658
1171;inner;100;1.1099;0.695585;2.2352
1171;wait;100;5.5958e-05;2.869e-05;0.000169098
1171;boundary;100;0.00745549;0.00360645;0.0118472
1171;calc iter;100;2.27167;1.78444;2.74198
1171;calc total;1;236.041;236.041;236.041
1171;total;1;323.784;323.784;323.784
1172;initialize;1;78.2763;78.2763;78.2763
1172;async;100;1.13949;0.00316879;1.90875
1172;inner;100;1.13261;0.7482;2.23121
1172;wait;100;4.94682e-05;2.693e-05;0.000188387
1172;boundary;100;0.00743301;0.00371904;0.0105524
1172;calc iter;100;2.27958;1.83351;2.69824
1172;calc total;1;236.041;236.041;236.041
1172;total;1;324.426;324.426;324.426
1173;initialize;1;77.9644;77.9644;77.9644
1173;async;100;1.07801;0.00296925;1.85362
1173;inner;100;1.20478;0.695672;2.22973
1173;wait;100;4.30851e-05;2.51e-05;0.000319075
1173;boundary;100;0.0067147;0.00381461;0.00873316
1173;calc iter;100;2.28955;1.8344;2.74143
1173;calc total;1;236.041;236.041;236.041
1173;total;1;324.115;324.115;324.115
1174;initialize;1;78.0658;78.0658;78.0658
1174;async;100;1.15811;0.003686;1.84988
1174;inner;100;1.14513;0.705886;2.2358
1174;wait;100;3.4153e-05;2.332e-05;0.000214977
1174;boundary;100;0.00499662;0.00348481;0.00689708
1174;calc iter;100;2.30828;1.9512;2.74255
1174;calc total;1;236.041;236.041;236.041
1174;total;1;324.216;324.216;324.216
1175;initialize;1;78.3853;78.3853;78.3853
1175;async;100;1.18753;0.00367495;2.03121
1175;inner;100;1.11782;0.658769;2.23986
1175;wait;100;3.8658e-05;2.446e-05;0.000208037
1175;boundary;100;0.00537292;0.00313733;0.00868773
1175;calc iter;100;2.31076;1.08709;2.93198
1175;calc total;1;236.041;236.041;236.041
1175;total;1;324.535;324.535;324.535
1176;initialize;1;77.9647;77.9647;77.9647
1176;async;100;0.483675;0.0019185;1.60943
1176;inner;100;1.8298;0.909528;2.2454
1176;wait;100;6.29587e-05;3.13e-05;0.000165968
1176;boundary;100;0.00876287;0.00430358;0.012034
1176;calc iter;100;2.32231;0.923563;3.23763
1176;calc total;1;236.041;236.041;236.041
1176;total;1;324.115;324.115;324.115
1177;initialize;1;78.3854;78.3854;78.3854
1177;async;100;0.448364;0.0026699;1.15683
1177;inner;100;1.86991;1.08434;2.24602
1177;wait;100;4.73762e-05;2.9519e-05;0.000394334
1177;boundary;100;0.00771588;0.00473423;0.00898363
1177;calc iter;100;2.32604;1.46549;2.85108
1177;calc total;1;236.041;236.041;236.041
1177;total;1;324.535;324.535;324.535
1178;initialize;1;77.1467;77.1467;77.1467
1178;async;100;0.438215;0.00267305;1.12081
1178;inner;100;1.88269;1.09619;2.24887
1178;wait;100;3.26164e-05;2.049e-05;9.5578e-05
1178;boundary;100;0.00536568;0.00325362;0.00897754
1178;calc iter;100;2.3263;1.56536;2.81462
1178;calc total;1;236.041;236.041;236.041
1178;total;1;323.297;323.297;323.297
1179;initialize;1;78.7608;78.7608;78.7608
1179;async;100;0.439109;0.00273439;1.12182
1179;inner;100;1.88246;1.09584;2.24842
1179;wait;100;3.52994e-05;2.455e-05;0.000129288
1179;boundary;100;0.00467084;0.00334068;0.00841755
1179;calc iter;100;2.32628;1.56332;2.81668
1179;calc total;1;236.041;236.041;236.041
1179;total;1;324.91;324.91;324.91
1180;initialize;1;78.6198;78.6198;78.6198
1180;async;100;0.43377;0.00320747;1.10181
1180;inner;100;1.8864;1.1614;2.24613
1180;wait;100;4.64738e-05;2.6279e-05;0.000180078
1180;boundary;100;0.00733184;0.00422825;0.0118645
1180;calc iter;100;2.32755;1.5596;2.79624
1180;calc total;1;236.041;236.041;236.041
1180;total;1;324.769;324.769;324.769
1181;initialize;1;78.6586;78.6586;78.6586
1181;async;100;0.479779;0.00288027;1.96234
1181;inner;100;1.84106;0.783491;2.24521
1181;wait;100;5.02811e-05;2.281e-05;0.000401305
1181;boundary;100;0.00666814;0.00346783;0.0118397
1181;calc iter;100;2.32756;1.16079;3.47747
1181;calc total;1;236.041;236.041;236.041
1181;total;1;324.808;324.808;324.808
1182;initialize;1;78.6198;78.6198;78.6198
1182;async;100;0.43278;0.00387416;1.0926
1182;inner;100;1.89073;1.16587;2.24814
1182;wait;100;2.6898e-05;1.745e-05;9.5999e-05
1182;boundary;100;0.00408106;0.00288716;0.00579174
1182;calc iter;100;2.32762;1.56433;2.79617
1182;calc total;1;236.041;236.041;236.041
1182;total;1;324.769;324.769;324.769
1183;initialize;1;78.687;78.687;78.687
1183;async;100;0.43244;0.00304966;1.09318
1183;inner;100;1.89082;1.16602;2.24814
1183;wait;100;3.28396e-05;1.934e-05;0.000155827
1183;boundary;100;0.00433233;0.00285999;0.00820898
1183;calc iter;100;2.32762;1.56436;2.79705
1183;calc total;1;236.041;236.041;236.041
1183;total;1;324.836;324.836;324.836
1184;initialize;1;77.5913;77.5913;77.5913
1184;async;100;0.327831;0.00218;1.27583
1184;inner;100;1.98753;0.709179;2.3373
1184;wait;100;5.25683e-05;2.658e-05;0.000238957
1184;boundary;100;0.0076448;0.00395025;0.00878455
1184;calc iter;100;2.32307;1.42863;2.58416
1184;calc total;1;236.041;236.041;236.041
1184;total;1;323.741;323.741;323.741
1185;initialize;1;77.1966;77.1966;77.1966
1185;async;100;0.332052;0.000637111;1.22227
1185;inner;100;1.9773;0.745659;2.34404
1185;wait;100;5.62394e-05;3.2599e-05;0.000136358
1185;boundary;100;0.0068936;0.00499665;0.00831906
1185;calc iter;100;2.3163;1.67772;2.5498
1185;calc total;1;236.041;236.041;236.041
1185;total;1;323.346;323.346;323.346
1186;initialize;1;78.6616;78.6616;78.6616
1186;async;100;0.31259;0.000587951;1.27671
1186;inner;100;1.98989;1.01582;2.34204
1186;wait;100;4.46023e-05;2.6609e-05;0.000137318
1186;boundary;100;0.0072194;0.00493333;0.00895321
1186;calc iter;100;2.30975;2.0612;2.54878
1186;calc total;1;236.041;236.041;236.041
1186;total;1;324.811;324.811;324.811
1187;initialize;1;78.6196;78.6196;78.6196
1187;async;100;0.261758;0.000976346;1.09176
1187;inner;100;2.02943;1.20336;2.34049
1187;wait;100;5.18264e-05;2.982e-05;0.000256696
[truncated: 3,665,419 more chars]
