# Supplementary material for: A Halo abstraction for distributed n-dimensional structured grids within the C++ PGAS library DASH
Source: PeerJ Comput Sci. 2023 Feb 3;9:e1203. doi: 10.7717/peerj-cs.1203 (PMC10280232; doi:10.7717/peerj-cs.1203)
Supplement: Supplemental Information 3 [file peerj-cs-09-1203-s003.gz › raw_romeo/res_2d_romeo/weak/plain/heat2d_n8_c128_480832_21918187.err]

The following modules were not unloaded:
  (Use "module --force purge" to unload all):

  1) modenv/scs5
Module OpenMPI/4.0.5-GCC-10.2.0 and 13 dependencies loaded.
srun: Job 21918187 step creation temporarily disabled, retrying (Requested nodes are busy)
srun: Step created for job 21918187
