# Supplementary material for: A Halo abstraction for distributed n-dimensional structured grids within the C++ PGAS library DASH
Source: PeerJ Comput Sci. 2023 Feb 3;9:e1203. doi: 10.7717/peerj-cs.1203 (PMC10280232; doi:10.7717/peerj-cs.1203)
Supplement: Supplemental Information 3 [file peerj-cs-09-1203-s003.gz › raw_romeo/res_2d_romeo/weak/plain/heat2d_n16_c128_680000_21918189.err]

The following modules were not unloaded:
  (Use "module --force purge" to unload all):

  1) modenv/scs5
Module OpenMPI/4.0.5-GCC-10.2.0 and 13 dependencies loaded.
srun: error: timeout waiting for task launch, started 1920 of 2048 tasks
srun: Job step 21918189.0 aborted before step completely launched.
srun: Job step aborted: Waiting up to 32 seconds for job step to finish.
slurmstepd: error: *** STEP 21918189.0 ON taurusi7078 CANCELLED AT 2021-12-15T16:15:14 ***
srun: error: taurusi7175: tasks 1536-1663: Killed
srun: error: taurusi7155: tasks 1152-1279: Killed
srun: error: taurusi7086: tasks 384-511: Killed
srun: error: taurusi7087: tasks 512-639: Killed
srun: error: taurusi7174: tasks 1408-1535: Killed
srun: error: taurusi7176: tasks 1664-1791: Killed
srun: error: taurusi7146: tasks 896-1023: Killed
srun: error: taurusi7078: tasks 0-127: Killed
srun: error: taurusi7177: tasks 1792-1919: Killed
srun: error: taurusi7156: tasks 1280-1407: Killed
srun: error: taurusi7088: tasks 640-767: Killed
srun: error: taurusi7145: tasks 768-895: Killed
srun: error: taurusi7079: tasks 128-255: Killed
srun: error: taurusi7178: tasks 1920-2047: Killed
srun: error: taurusi7085: tasks 256-383: Killed
srun: error: Timed out waiting for job step to complete
srun: Job 21918189 step creation temporarily disabled, retrying (Requested nodes are busy)
srun: Job 21918189 step creation still disabled, retrying (Requested nodes are busy)
srun: Job 21918189 step creation still disabled, retrying (Requested nodes are busy)
srun: Job 21918189 step creation still disabled, retrying (Requested nodes are busy)
srun: Job 21918189 step creation still disabled, retrying (Requested nodes are busy)
srun: Job 21918189 step creation still disabled, retrying (Requested nodes are busy)
srun: Job 21918189 step creation still disabled, retrying (Requested nodes are busy)
srun: Job 21918189 step creation still disabled, retrying (Requested nodes are busy)
srun: Job 21918189 step creation still disabled, retrying (Requested nodes are busy)
srun: Job 21918189 step creation still disabled, retrying (Requested nodes are busy)
srun: Job 21918189 step creation still disabled, retrying (Requested nodes are busy)
srun: Job 21918189 step creation still disabled, retrying (Requested nodes are busy)
srun: Job 21918189 step creation still disabled, retrying (Requested nodes are busy)
srun: Job 21918189 step creation still disabled, retrying (Requested nodes are busy)
srun: Job 21918189 step creation still disabled, retrying (Requested nodes are busy)
srun: Job 21918189 step creation still disabled, retrying (Requested nodes are busy)
srun: Job 21918189 step creation still disabled, retrying (Requested nodes are busy)
srun: Job 21918189 step creation still disabled, retrying (Requested nodes are busy)
srun: Job 21918189 step creation still disabled, retrying (Requested nodes are busy)
srun: Job 21918189 step creation still disabled, retrying (Requested nodes are busy)
srun: Job 21918189 step creation still disabled, retrying (Requested nodes are busy)
srun: Job 21918189 step creation still disabled, retrying (Requested nodes are busy)
srun: Job 21918189 step creation still disabled, retrying (Requested nodes are busy)
srun: Job 21918189 step creation still disabled, retrying (Requested nodes are busy)
srun: Job 21918189 step creation still disabled, retrying (Requested nodes are busy)
srun: Job 21918189 step creation still disabled, retrying (Requested nodes are busy)
srun: Job 21918189 step creation still disabled, retrying (Requested nodes are busy)
srun: Job 21918189 step creation still disabled, retrying (Requested nodes are busy)
srun: Job 21918189 step creation still disabled, retrying (Requested nodes are busy)
srun: Job 21918189 step creation still disabled, retrying (Requested nodes are busy)
srun: Job 21918189 step creation still disabled, retrying (Requested nodes are busy)
srun: Job 21918189 step creation still disabled, retrying (Requested nodes are busy)
srun: Job 21918189 step creation still disabled, retrying (Requested nodes are busy)
srun: Job 21918189 step creation still disabled, retrying (Requested nodes are busy)
srun: Job 21918189 step creation still disabled, retrying (Requested nodes are busy)
srun: Job 21918189 step creation still disabled, retrying (Requested nodes are busy)
srun: Job 21918189 step creation still disabled, retrying (Requested nodes are busy)
srun: Job 21918189 step creation still disabled, retrying (Requested nodes are busy)
srun: Job 21918189 step creation still disabled, retrying (Requested nodes are busy)
srun: Job 21918189 step creation still disabled, retrying (Requested nodes are busy)
srun: Job 21918189 step creation still disabled, retrying (Requested nodes are busy)
srun: Job 21918189 step creation still disabled, retrying (Requested nodes are busy)
srun: Job 21918189 step creation still disabled, retrying (Requested nodes are busy)
srun: Job 21918189 step creation still disabled, retrying (Requested nodes are busy)
srun: Job 21918189 step creation still disabled, retrying (Requested nodes are busy)
srun: Job 21918189 step creation still disabled, retrying (Requested nodes are busy)
srun: Job 21918189 step creation still disabled, retrying (Requested nodes are busy)
slurmstepd: error: *** JOB 21918189 ON taurusi7078 CANCELLED AT 2021-12-15T20:05:10 DUE TO TIME LIMIT ***
slurmstepd: error: task_p_post_term: rmdir(/dev/cpuset/slurm21918189/slurm21918189.4294967294_0) failed Device or resource busy
