# Supplementary material for: A Halo abstraction for distributed n-dimensional structured grids within the C++ PGAS library DASH
Source: PeerJ Comput Sci. 2023 Feb 3;9:e1203. doi: 10.7717/peerj-cs.1203 (PMC10280232; doi:10.7717/peerj-cs.1203)
Supplement: Supplemental Information 3 [file peerj-cs-09-1203-s003.gz › raw_romeo/res_2d_romeo/weak/dash_heat2d_n12_c128_588897_21918188.out]

DASH
InitEnergy=25.00000
EndEnergy=25.00000
DiffEnergy=-0.00000
Matrixspec: 588897 x 588897
Iterations: 100
# unit_id;function_name;num_calls;avg_runtime;min_runtime;max_runtime
0;initialize;1;58.51004;58.51004;58.51004
0;async;100;0.39011;0.00195;0.73964
0;inner;100;1.92448;0.87823;2.33895
0;wait;100;0.00006;0.00004;0.00019
0;boundary;100;0.00999;0.00436;0.01394
0;calc iter;100;2.32465;1.48132;2.45470
0;calc total;1;234.17445;234.17445;234.17445
0;total;1;302.71438;302.71438;302.71438
1;initialize;1;58.507;58.507;58.507
1;async;100;0.512626;0.00361503;1.24063
1;inner;100;1.79772;0.953673;2.31608
1;wait;100;4.45035e-05;2.954e-05;0.000300786
1;boundary;100;0.00904102;0.00541454;0.00997398
1;calc iter;100;2.31943;1.77066;2.45581
1;calc total;1;234.174;234.174;234.174
1;total;1;302.711;302.711;302.711
2;initialize;1;58.5099;58.5099;58.5099
2;async;100;0.468457;0.00162539;0.93728
2;inner;100;1.83774;1.33264;2.3213
2;wait;100;4.52451e-05;3.204e-05;0.000158488
2;boundary;100;0.00889659;0.00741239;0.00943724
2;calc iter;100;2.31514;2.22651;2.40895
2;calc total;1;234.174;234.174;234.174
2;total;1;302.714;302.714;302.714
3;initialize;1;58.4936;58.4936;58.4936
3;async;100;0.41221;0.00158295;1.29146
3;inner;100;1.88762;1.48869;2.32085
3;wait;100;5.0135e-05;2.909e-05;0.000248747
3;boundary;100;0.00958568;0.00759957;0.00997692
3;calc iter;100;2.30947;1.91687;2.95174
3;calc total;1;234.174;234.174;234.174
3;total;1;302.698;302.698;302.698
4;initialize;1;58.5019;58.5019;58.5019
4;async;100;0.444181;0.00279351;1.78217
4;inner;100;1.84897;1.51545;2.3114
4;wait;100;6.51907e-05;3.743e-05;0.000314106
4;boundary;100;0.00940839;0.00854254;0.0100257
4;calc iter;100;2.30263;1.82787;3.41438
4;calc total;1;234.174;234.174;234.174
4;total;1;302.706;302.706;302.706
5;initialize;1;58.4996;58.4996;58.4996
5;async;100;0.487171;0.00347455;1.08842
5;inner;100;1.81215;1.40067;2.31202
5;wait;100;4.46032e-05;2.7339e-05;0.000205607
5;boundary;100;0.0088706;0.00760586;0.00964489
5;calc iter;100;2.30824;1.88081;2.75326
5;calc total;1;234.174;234.174;234.174
5;total;1;302.703;302.703;302.703
6;initialize;1;58.4996;58.4996;58.4996
6;async;100;0.552518;0.00423667;1.04547
6;inner;100;1.75272;1.14212;2.31686
6;wait;100;4.22731e-05;3.113e-05;0.000197348
6;boundary;100;0.00901573;0.00540914;0.00951854
6;calc iter;100;2.3143;2.06625;2.51695
6;calc total;1;234.174;234.174;234.174
6;total;1;302.703;302.703;302.703
7;initialize;1;58.4981;58.4981;58.4981
7;async;100;0.509388;0.00282166;1.23942
7;inner;100;1.79984;0.970186;2.31649
7;wait;100;4.31183e-05;3.062e-05;0.000255307
7;boundary;100;0.00902277;0.00452528;0.00952015
7;calc iter;100;2.3183;1.62588;2.65131
7;calc total;1;234.174;234.174;234.174
7;total;1;302.702;302.702;302.702
8;initialize;1;58.5097;58.5097;58.5097
8;async;100;0.0376324;0.000610183;0.208538
8;inner;100;2.27897;1.74973;2.35287
8;wait;100;6.57733e-05;5.0029e-05;0.000221907
8;boundary;100;0.0097964;0.00686376;0.0130536
8;calc iter;100;2.32647;1.79405;2.48958
8;calc total;1;234.174;234.174;234.174
8;total;1;302.714;302.714;302.714
9;initialize;1;58.5015;58.5015;58.5015
9;async;100;0.0242259;0.00211919;0.0932561
9;inner;100;2.29407;1.71235;2.36193
9;wait;100;4.38823e-05;2.8339e-05;0.000330316
9;boundary;100;0.00857028;0.00558474;0.00978566
9;calc iter;100;2.32692;1.80955;2.42936
9;calc total;1;234.174;234.174;234.174
9;total;1;302.706;302.706;302.706
10;initialize;1;58.5101;58.5101;58.5101
10;async;100;0.020236;0.000941879;0.0892048
10;inner;100;2.29921;1.70362;2.36488
10;wait;100;3.61693e-05;2.388e-05;0.000163488
10;boundary;100;0.00762682;0.00437468;0.00963996
10;calc iter;100;2.32712;1.74289;2.43063
10;calc total;1;234.174;234.174;234.174
10;total;1;302.714;302.714;302.714
11;initialize;1;58.4962;58.4962;58.4962
11;async;100;0.0231548;0.00206037;0.085169
11;inner;100;2.29682;1.67704;2.36441
11;wait;100;3.63161e-05;2.649e-05;0.000233677
11;boundary;100;0.00726887;0.00381678;0.00938762
11;calc iter;100;2.32729;1.72865;2.42374
11;calc total;1;234.174;234.174;234.174
11;total;1;302.7;302.7;302.7
12;initialize;1;58.5105;58.5105;58.5105
12;async;100;0.0157281;0.000500705;0.0874639
12;inner;100;2.303;1.68083;2.36351
12;wait;100;6.31685e-05;3.178e-05;0.000340146
12;boundary;100;0.00863919;0.00462343;0.0101232
12;calc iter;100;2.32743;1.6975;2.40075
12;calc total;1;234.174;234.174;234.174
12;total;1;302.714;302.714;302.714
13;initialize;1;58.5022;58.5022;58.5022
13;async;100;0.015246;0.00222398;0.080695
13;inner;100;2.30387;1.67883;2.36152
13;wait;100;4.99127e-05;2.728e-05;0.000165388
13;boundary;100;0.00829814;0.00468635;0.00989566
13;calc iter;100;2.32747;1.69072;2.39344
13;calc total;1;234.174;234.174;234.174
13;total;1;302.706;302.706;302.706
14;initialize;1;58.5107;58.5107;58.5107
14;async;100;0.0110655;0.000498654;0.0810354
14;inner;100;2.30989;1.68409;2.36756
14;wait;100;3.13809e-05;2.185e-05;0.000139028
14;boundary;100;0.00651627;0.00297945;0.00865361
14;calc iter;100;2.3275;1.68829;2.39823
14;calc total;1;234.174;234.174;234.174
14;total;1;302.714;302.714;302.714
15;initialize;1;58.4957;58.4957;58.4957
15;async;100;0.0134883;0.000549853;0.107996
15;inner;100;2.30742;1.68422;2.36657
15;wait;100;4.22798e-05;2.455e-05;0.000228248
15;boundary;100;0.00655089;0.00290704;0.0101266
15;calc iter;100;2.3275;1.6905;2.42857
15;calc total;1;234.174;234.174;234.174
15;total;1;302.699;302.699;302.699
16;initialize;1;58.4978;58.4978;58.4978
16;async;100;0.38505;0.0023244;0.660959
16;inner;100;1.92712;1.05806;2.32154
16;wait;100;4.00351e-05;2.937e-05;0.000189527
16;boundary;100;0.00901547;0.00418021;0.0093795
16;calc iter;100;2.32123;1.69396;2.38359
16;calc total;1;234.174;234.174;234.174
16;total;1;302.701;302.701;302.701
17;initialize;1;58.5068;58.5068;58.5068
17;async;100;0.39431;0.00280494;0.771747
17;inner;100;1.91431;1.33678;2.32087
17;wait;100;4.21416e-05;3.11e-05;0.000315266
17;boundary;100;0.00908839;0.0082586;0.00953653
17;calc iter;100;2.31775;2.09631;2.39829
17;calc total;1;234.174;234.174;234.174
17;total;1;302.711;302.711;302.711
18;initialize;1;58.5104;58.5104;58.5104
18;async;100;0.377034;0.000552753;0.733015
18;inner;100;1.92647;1.58067;2.32602
18;wait;100;3.96088e-05;3.24e-05;0.000152038
18;boundary;100;0.00915572;0.00482274;0.0138604
18;calc iter;100;2.3127;2.22744;2.35728
18;calc total;1;234.174;234.174;234.174
18;total;1;302.714;302.714;302.714
19;initialize;1;58.4946;58.4946;58.4946
19;async;100;0.354051;0.000528483;0.605196
19;inner;100;1.94303;1.70683;2.32595
19;wait;100;5.44419e-05;2.956e-05;0.000226767
19;boundary;100;0.0095104;0.0051198;0.0102163
19;calc iter;100;2.30665;2.1946;2.38233
19;calc total;1;234.174;234.174;234.174
19;total;1;302.698;302.698;302.698
20;initialize;1;58.5103;58.5103;58.5103
20;async;100;0.369198;0.00223686;0.640155
20;inner;100;1.93206;1.67795;2.32206
20;wait;100;5.64526e-05;3.292e-05;0.000205648
20;boundary;100;0.00956205;0.00653499;0.0100282
20;calc iter;100;2.31088;2.25859;2.34633
20;calc total;1;234.174;234.174;234.174
20;total;1;302.714;302.714;302.714
21;initialize;1;58.5104;58.5104;58.5104
21;async;100;0.398559;0.00305025;0.77874
21;inner;100;1.90883;1.47677;2.3214
21;wait;100;4.33003e-05;3.14e-05;0.000322626
21;boundary;100;0.00905832;0.00658426;0.00939157
21;calc iter;100;2.31649;2.24982;2.36955
21;calc total;1;234.174;234.174;234.174
21;total;1;302.714;302.714;302.714
22;initialize;1;58.5099;58.5099;58.5099
22;async;100;0.396487;0.000682342;0.756217
22;inner;100;1.91516;1.19398;2.32615
22;wait;100;3.91643e-05;3.1039e-05;0.000160408
22;boundary;100;0.00916074;0.00544807;0.00956742
22;calc iter;100;2.32085;1.92329;2.42381
22;calc total;1;234.174;234.174;234.174
22;total;1;302.714;302.714;302.714
23;initialize;1;58.5104;58.5104;58.5104
23;async;100;0.382851;0.00279673;0.632492
23;inner;100;1.93227;0.903206;2.32546
23;wait;100;4.15411e-05;2.9499e-05;0.000204958
23;boundary;100;0.00904119;0.00391298;0.0094974
23;calc iter;100;2.32421;1.53964;2.36949
23;calc total;1;234.174;234.174;234.174
23;total;1;302.714;302.714;302.714
24;initialize;1;58.5102;58.5102;58.5102
24;async;100;0.0239691;0.00192013;0.0519022
24;inner;100;2.29742;1.57213;2.34547
24;wait;100;6.35774e-05;5.0509e-05;0.000319026
24;boundary;100;0.00963487;0.00882996;0.0127416
24;calc iter;100;2.33109;1.59735;2.3755
24;calc total;1;234.174;234.174;234.174
24;total;1;302.714;302.714;302.714
25;initialize;1;58.5106;58.5106;58.5106
25;async;100;0.0191963;0.00365169;0.0437586
25;inner;100;2.30299;1.55518;2.34704
25;wait;100;4.55764e-05;3.092e-05;0.000205488
25;boundary;100;0.00902999;0.00722798;0.0096227
25;calc iter;100;2.33127;1.60465;2.36464
25;calc total;1;234.174;234.174;234.174
25;total;1;302.715;302.715;302.715
26;initialize;1;58.5104;58.5104;58.5104
26;async;100;0.0133743;0.00118788;0.039579
26;inner;100;2.30903;1.56075;2.35598
26;wait;100;3.77044e-05;2.867e-05;0.000236287
26;boundary;100;0.00893392;0.00638801;0.00961078
26;calc iter;100;2.33138;1.57663;2.38713
26;calc total;1;234.174;234.174;234.174
26;total;1;302.714;302.714;302.714
27;initialize;1;58.5105;58.5105;58.5105
27;async;100;0.0159367;0.00138228;0.0405881
27;inner;100;2.30668;1.54186;2.35403
27;wait;100;3.82056e-05;2.7469e-05;0.000162198
27;boundary;100;0.008828;0.00347389;0.00936325
27;calc iter;100;2.33149;1.58032;2.37522
27;calc total;1;234.174;234.174;234.174
27;total;1;302.714;302.714;302.714
28;initialize;1;58.5105;58.5105;58.5105
28;async;100;0.0145562;0.000486224;0.03554
28;inner;100;2.30884;1.53997;2.35158
28;wait;100;5.04531e-05;3.105e-05;0.000274417
28;boundary;100;0.00804816;0.00544484;0.0100443
28;calc iter;100;2.3315;1.5468;2.39088
28;calc total;1;234.174;234.174;234.174
28;total;1;302.714;302.714;302.714
29;initialize;1;58.5104;58.5104;58.5104
29;async;100;0.00339581;0.000701991;0.00755227
29;inner;100;2.32132;1.54192;2.36443
29;wait;100;3.89974e-05;2.791e-05;0.000199808
29;boundary;100;0.00680353;0.00480015;0.00844749
29;calc iter;100;2.33156;1.55226;2.37743
29;calc total;1;234.174;234.174;234.174
29;total;1;302.714;302.714;302.714
30;initialize;1;58.5106;58.5106;58.5106
30;async;100;0.00803298;0.000514043;0.0198585
30;inner;100;2.31549;1.54493;2.35429
30;wait;100;3.35309e-05;2.056e-05;0.000149148
30;boundary;100;0.00801499;0.00388468;0.00899486
30;calc iter;100;2.33158;1.54985;2.38208
30;calc total;1;234.174;234.174;234.174
30;total;1;302.715;302.715;302.715
31;initialize;1;58.5106;58.5106;58.5106
31;async;100;0.0151869;0.00227301;0.0321421
31;inner;100;2.3072;1.55209;2.3405
31;wait;100;5.92989e-05;2.2589e-05;0.000356026
31;boundary;100;0.00918492;0.0029766;0.0102752
31;calc iter;100;2.33164;1.58373;2.37895
31;calc total;1;234.174;234.174;234.174
31;total;1;302.715;302.715;302.715
32;initialize;1;58.5063;58.5063;58.5063
32;async;100;0.816874;0.0032472;1.56376
32;inner;100;1.49626;0.725845;2.3204
32;wait;100;3.71559e-05;2.701e-05;0.000187718
32;boundary;100;0.0062747;0.00390359;0.00944107
32;calc iter;100;2.31945;2.1581;2.50923
32;calc total;1;234.174;234.174;234.174
32;total;1;302.71;302.71;302.71
33;initialize;1;58.4933;58.4933;58.4933
33;async;100;0.581993;0.0026667;1.58097
33;inner;100;1.72502;0.827298;2.31843
33;wait;100;4.76167e-05;2.508e-05;0.000332556
33;boundary;100;0.0080188;0.00318458;0.00986159
33;calc iter;100;2.31508;1.54711;3.22784
33;calc total;1;234.174;234.174;234.174
33;total;1;302.697;302.697;302.697
34;initialize;1;58.5103;58.5103;58.5103
34;async;100;0.571894;0.00124541;1.89443
34;inner;100;1.73427;0.840607;2.32346
34;wait;100;4.07546e-05;2.211e-05;0.000139258
34;boundary;100;0.00880111;0.00465057;0.0101827
34;calc iter;100;2.31501;1.14324;3.13813
34;calc total;1;234.174;234.174;234.174
34;total;1;302.714;302.714;302.714
35;initialize;1;58.5018;58.5018;58.5018
35;async;100;0.594243;0.00105835;1.76986
35;inner;100;1.71056;0.839221;2.32326
35;wait;100;5.06407e-05;2.849e-05;0.000172278
35;boundary;100;0.00894228;0.00443447;0.0100813
35;calc iter;100;2.3138;1.43868;2.85906
35;calc total;1;234.174;234.174;234.174
35;total;1;302.706;302.706;302.706
36;initialize;1;58.5105;58.5105;58.5105
36;async;100;0.700258;0.00350621;2.46744
36;inner;100;1.58886;0.714567;2.31714
36;wait;100;5.29943e-05;3.125e-05;0.000188388
36;boundary;100;0.00916473;0.00392797;0.0133739
36;calc iter;100;2.29834;1.28387;3.73437
36;calc total;1;234.174;234.174;234.174
36;total;1;302.714;302.714;302.714
37;initialize;1;58.5034;58.5034;58.5034
37;async;100;0.667826;0.00305751;2.14827
37;inner;100;1.63313;0.789126;2.31654
37;wait;100;5.2015e-05;3.074e-05;0.000344015
37;boundary;100;0.00899831;0.00629926;0.0104656
37;calc iter;100;2.31001;1.71842;3.26707
37;calc total;1;234.174;234.174;234.174
37;total;1;302.707;302.707;302.707
38;initialize;1;58.4948;58.4948;58.4948
38;async;100;0.68118;0.00170052;1.78176
38;inner;100;1.62401;0.795779;2.32222
38;wait;100;4.14748e-05;2.902e-05;0.000182957
38;boundary;100;0.00755093;0.004453;0.0093468
38;calc iter;100;2.31278;1.96751;3.01978
38;calc total;1;234.174;234.174;234.174
38;total;1;302.699;302.699;302.699
39;initialize;1;58.5105;58.5105;58.5105
39;async;100;0.749815;0.00350664;1.46156
39;inner;100;1.55645;0.875282;2.32147
39;wait;100;3.94118e-05;2.538e-05;0.000265917
39;boundary;100;0.00783108;0.00339307;0.0093407
39;calc iter;100;2.31414;1.85643;2.5705
39;calc total;1;234.174;234.174;234.174
39;total;1;302.715;302.715;302.715
40;initialize;1;58.5101;58.5101;58.5101
40;async;100;0.180864;0.00323558;1.33834
40;inner;100;2.13446;1.09036;2.34074
40;wait;100;6.33914e-05;4.5089e-05;0.000333706
40;boundary;100;0.00979646;0.00823629;0.0129175
40;calc iter;100;2.32519;2.01649;2.60946
40;calc total;1;234.174;234.174;234.174
40;total;1;302.715;302.715;302.715
41;initialize;1;58.5105;58.5105;58.5105
41;async;100;0.138063;0.000510254;0.942466
41;inner;100;2.18143;1.13624;2.35354
41;wait;100;4.86665e-05;2.751e-05;0.000167808
41;boundary;100;0.00696827;0.0037139;0.00948617
41;calc iter;100;2.32651;2.0582;2.53088
41;calc total;1;234.174;234.174;234.174
41;total;1;302.715;302.715;302.715
42;initialize;1;58.5092;58.5092;58.5092
42;async;100;0.130037;0.000596513;0.837925
42;inner;100;2.19118;1.1544;2.35452
42;wait;100;3.60707e-05;2.1669e-05;0.000159298
42;boundary;100;0.0062603;0.00402912;0.009066
42;calc iter;100;2.32751;1.99881;2.53239
42;calc total;1;234.174;234.174;234.174
42;total;1;302.713;302.713;302.713
43;initialize;1;58.4982;58.4982;58.4982
43;async;100;0.131455;0.00184051;0.843545
43;inner;100;2.1909;1.15329;2.35559
43;wait;100;3.49649e-05;2.355e-05;0.000281727
43;boundary;100;0.00517294;0.00379137;0.00929642
43;calc iter;100;2.32757;2.00073;2.54317
43;calc total;1;234.174;234.174;234.174
43;total;1;302.703;302.703;302.703
44;initialize;1;58.5105;58.5105;58.5105
44;async;100;0.114148;0.000507904;0.643744
44;inner;100;2.20688;1.1936;2.35357
44;wait;100;5.64102e-05;2.766e-05;0.000341096
44;boundary;100;0.00786073;0.00414436;0.0101125
44;calc iter;100;2.32895;1.84281;2.53342
44;calc total;1;234.174;234.174;234.174
44;total;1;302.714;302.714;302.714
45;initialize;1;58.5104;58.5104;58.5104
45;async;100;0.114879;0.0011964;0.644666
45;inner;100;2.20587;1.19503;2.35062
45;wait;100;4.81496e-05;2.964e-05;0.000190248
45;boundary;100;0.00817934;0.00495585;0.0098202
45;calc iter;100;2.32898;1.84468;2.5324
45;calc total;1;234.174;234.174;234.174
45;total;1;302.714;302.714;302.714
46;initialize;1;58.5107;58.5107;58.5107
46;async;100;0.1143;0.000500984;0.644819
46;inner;100;2.20996;1.20042;2.358
46;wait;100;2.90119e-05;2.254e-05;0.000119888
46;boundary;100;0.00474901;0.00309839;0.00892798
46;calc iter;100;2.32904;1.84836;2.53169
46;calc total;1;234.174;234.174;234.174
46;total;1;302.714;302.714;302.714
47;initialize;1;58.5005;58.5005;58.5005
47;async;100;0.117207;0.000512404;0.644721
47;inner;100;2.20619;1.20141;2.35751
47;wait;100;4.30701e-05;2.555e-05;0.000236417
47;boundary;100;0.00560389;0.00298474;0.0102604
47;calc iter;100;2.32904;1.84914;2.53179
47;calc total;1;234.174;234.174;234.174
47;total;1;302.704;302.704;302.704
48;initialize;1;58.4969;58.4969;58.4969
48;async;100;0.967319;0.00291355;1.61933
48;inner;100;1.3422;0.685554;2.3145
48;wait;100;4.03545e-05;2.551e-05;0.000177297
48;boundary;100;0.00788782;0.00392775;0.00955961
48;calc iter;100;2.31745;1.86477;2.68084
48;calc total;1;234.174;234.174;234.174
48;total;1;302.701;302.701;302.701
49;initialize;1;58.497;58.497;58.497
49;async;100;0.896051;0.00276637;1.51091
49;inner;100;1.40432;0.848514;2.31336
49;wait;100;3.68575e-05;2.058e-05;0.000332106
49;boundary;100;0.0069287;0.00311059;0.00978255
49;calc iter;100;2.30734;2.19519;2.46771
49;calc total;1;234.174;234.174;234.174
49;total;1;302.701;302.701;302.701
50;initialize;1;58.5102;58.5102;58.5102
50;async;100;0.751366;0.00351111;1.14573
50;inner;100;1.54138;1.17449;2.31901
50;wait;100;3.84801e-05;2.6769e-05;0.000153028
50;boundary;100;0.00859768;0.00511902;0.00990391
50;calc iter;100;2.30138;2.23244;2.40472
50;calc total;1;234.174;234.174;234.174
50;total;1;302.714;302.714;302.714
51;initialize;1;58.5104;58.5104;58.5104
51;async;100;0.895189;0.00275305;1.35685
51;inner;100;1.38826;0.908429;2.31822
51;wait;100;5.3612e-05;3.242e-05;0.000233887
51;boundary;100;0.00951816;0.0057383;0.0130573
51;calc iter;100;2.29303;2.10932;2.49955
51;calc total;1;234.174;234.174;234.174
51;total;1;302.714;302.714;302.714
52;initialize;1;58.5075;58.5075;58.5075
52;async;100;0.882072;0.0035151;1.35969
52;inner;100;1.40765;0.953711;2.31549
52;wait;100;5.53828e-05;3.0389e-05;0.000253717
52;boundary;100;0.00948845;0.00774063;0.0138072
52;calc iter;100;2.29927;2.02833;2.60838
52;calc total;1;234.174;234.174;234.174
52;total;1;302.711;302.711;302.711
53;initialize;1;58.4999;58.4999;58.4999
53;async;100;0.762952;0.00351786;1.14786
53;inner;100;1.53429;1.14472;2.31544
53;wait;100;3.74347e-05;2.308e-05;0.000292006
53;boundary;100;0.00823573;0.00543041;0.00958495
53;calc iter;100;2.30552;2.2493;2.38786
53;calc total;1;234.174;234.174;234.174
53;total;1;302.704;302.704;302.704
54;initialize;1;58.5039;58.5039;58.5039
54;async;100;0.899491;0.00351508;1.49448
54;inner;100;1.40356;0.809179;2.32031
54;wait;100;3.22221e-05;1.988e-05;0.000144848
54;boundary;100;0.00665577;0.00372988;0.00963418
54;calc iter;100;2.30974;2.16958;2.42508
54;calc total;1;234.174;234.174;234.174
54;total;1;302.708;302.708;302.708
55;initialize;1;58.5058;58.5058;58.5058
55;async;100;0.923776;0.00355772;1.56726
55;inner;100;1.38629;0.685891;2.32016
55;wait;100;3.98694e-05;2.6669e-05;0.000224938
55;boundary;100;0.00738371;0.00396095;0.00961372
55;calc iter;100;2.31749;1.69448;2.63742
55;calc total;1;234.174;234.174;234.174
55;total;1;302.71;302.71;302.71
56;initialize;1;58.5014;58.5014;58.5014
56;async;100;0.214544;0.00357658;0.4581
56;inner;100;2.10361;1.29323;2.32856
56;wait;100;6.33695e-05;5.0249e-05;0.000231657
56;boundary;100;0.00996113;0.00708153;0.0130482
56;calc iter;100;2.32818;1.76445;2.45236
56;calc total;1;234.174;234.174;234.174
56;total;1;302.705;302.705;302.705
57;initialize;1;58.5011;58.5011;58.5011
57;async;100;0.181728;0.00290289;0.394576
57;inner;100;2.13731;1.29939;2.32828
57;wait;100;4.32321e-05;3.171e-05;0.000408095
57;boundary;100;0.00922612;0.00763666;0.00989752
57;calc iter;100;2.32831;1.703;2.38637
57;calc total;1;234.174;234.174;234.174
57;total;1;302.705;302.705;302.705
58;initialize;1;58.5091;58.5091;58.5091
58;async;100;0.167854;0.00281575;0.415825
58;inner;100;2.15424;1.31111;2.33331
58;wait;100;3.53292e-05;2.5159e-05;0.000164658
58;boundary;100;0.00665314;0.00417113;0.0082706
58;calc iter;100;2.32879;1.73342;2.42059
58;calc total;1;234.174;234.174;234.174
58;total;1;302.713;302.713;302.713
59;initialize;1;58.5103;58.5103;58.5103
59;async;100;0.169936;0.00353227;0.397501
59;inner;100;2.15394;1.31276;2.33236
59;wait;100;3.62506e-05;2.764e-05;0.000250137
59;boundary;100;0.00493483;0.00389677;0.00524936
59;calc iter;100;2.32885;1.71418;2.40324
59;calc total;1;234.174;234.174;234.174
59;total;1;302.714;302.714;302.714
60;initialize;1;58.5027;58.5027;58.5027
60;async;100;0.153058;0.00285549;0.402352
60;inner;100;2.16837;1.30764;2.32924
60;wait;100;4.81907e-05;2.697e-05;0.000503454
60;boundary;100;0.00766922;0.00456659;0.00968207
60;calc iter;100;2.32915;1.71459;2.4143
60;calc total;1;234.174;234.174;234.174
60;total;1;302.707;302.707;302.707
61;initialize;1;58.5029;58.5029;58.5029
61;async;100;0.159508;0.00310754;0.388999
61;inner;100;2.16488;1.3094;2.33138
61;wait;100;3.16612e-05;2.27e-05;0.000169548
61;boundary;100;0.00474965;0.0031287;0.00612123
61;calc iter;100;2.32917;1.70264;2.41614
61;calc total;1;234.174;234.174;234.174
61;total;1;302.707;302.707;302.707
62;initialize;1;58.4965;58.4965;58.4965
62;async;100;0.15473;0.00351234;0.396285
62;inner;100;2.16935;1.31231;2.33374
62;wait;100;2.92052e-05;2.082e-05;0.000139788
62;boundary;100;0.00512316;0.00274323;0.00766406
62;calc iter;100;2.32923;1.71136;2.41149
62;calc total;1;234.174;234.174;234.174
62;total;1;302.7;302.7;302.7
63;initialize;1;58.4684;58.4684;58.4684
63;async;100;0.151756;0.00372382;0.368233
63;inner;100;2.16935;1.32565;2.33059
63;wait;100;4.46479e-05;2.035e-05;0.000267217
63;boundary;100;0.00796267;0.00443664;0.0100047
63;calc iter;100;2.32911;1.69942;2.40973
63;calc total;1;234.174;234.174;234.174
63;total;1;302.672;302.672;302.672
64;initialize;1;58.4417;58.4417;58.4417
64;async;100;0.457562;0.00370873;0.918015
64;inner;100;1.86322;1.4204;2.31819
64;wait;100;3.68047e-05;2.42e-05;0.000368405
64;boundary;100;0.00592594;0.00386915;0.00946495
64;calc iter;100;2.32675;2.12527;2.53506
64;calc total;1;234.174;234.174;234.174
64;total;1;302.646;302.646;302.646
65;initialize;1;58.3799;58.3799;58.3799
65;async;100;0.347486;0.00301987;0.941704
65;inner;100;1.97083;1.4745;2.31784
65;wait;100;4.29107e-05;2.788e-05;0.000223727
65;boundary;100;0.00831642;0.00602928;0.00971723
65;calc iter;100;2.32668;2.03454;2.74153
65;calc total;1;234.174;234.174;234.174
65;total;1;302.584;302.584;302.584
66;initialize;1;58.3632;58.3632;58.3632
66;async;100;0.343033;0.000588582;1.09139
66;inner;100;1.97431;1.48732;2.32307
66;wait;100;4.58593e-05;2.701e-05;0.000133318
66;boundary;100;0.00908585;0.00496665;0.0158833
66;calc iter;100;2.32648;1.67277;2.87217
66;calc total;1;234.174;234.174;234.174
66;total;1;302.567;302.567;302.567
67;initialize;1;58.3637;58.3637;58.3637
67;async;100;0.360365;0.000643832;0.984458
67;inner;100;1.95694;1.57926;2.3224
67;wait;100;5.89832e-05;2.5419e-05;0.000258096
67;boundary;100;0.00917164;0.00554377;0.0100865
67;calc iter;100;2.32654;1.89239;2.73257
67;calc total;1;234.174;234.174;234.174
67;total;1;302.568;302.568;302.568
68;initialize;1;58.3104;58.3104;58.3104
68;async;100;0.649342;0.00202527;1.78005
68;inner;100;1.65182;0.748955;2.31897
68;wait;100;6.96989e-05;3.6819e-05;0.000371535
68;boundary;100;0.00958447;0.00751542;0.0130247
68;calc iter;100;2.31082;1.71551;3.21545
68;calc total;1;234.174;234.174;234.174
68;total;1;302.514;302.514;302.514
69;initialize;1;58.3101;58.3101;58.3101
69;async;100;0.543216;0.00254659;1.50173
69;inner;100;1.76816;0.994712;2.31852
69;wait;100;4.42644e-05;3.0169e-05;0.000184368
69;boundary;100;0.00913296;0.00709272;0.0100221
69;calc iter;100;2.32056;1.9089;2.94514
69;calc total;1;234.174;234.174;234.174
69;total;1;302.514;302.514;302.514
70;initialize;1;58.2683;58.2683;58.2683
70;async;100;0.485079;0.00111513;1.34697
70;inner;100;1.82975;1.13586;2.32353
70;wait;100;4.12965e-05;2.699e-05;0.000241557
70;boundary;100;0.00814366;0.00526833;0.00935817
70;calc iter;100;2.32302;2.0909;2.82922
70;calc total;1;234.174;234.174;234.174
70;total;1;302.472;302.472;302.472
71;initialize;1;58.2449;58.2449;58.2449
71;async;100;0.58231;0.00339862;1.29716
71;inner;100;1.73654;1.01959;2.32394
71;wait;100;3.75405e-05;2.5139e-05;0.000133329
71;boundary;100;0.00738063;0.00388891;0.00945737
71;calc iter;100;2.32628;2.08257;2.52803
71;calc total;1;234.174;234.174;234.174
71;total;1;302.449;302.449;302.449
72;initialize;1;58.2418;58.2418;58.2418
72;async;100;0.225601;0.000719581;1.32231
72;inner;100;2.09819;1.1555;2.34233
72;wait;100;6.86402e-05;4.643e-05;0.000324706
72;boundary;100;0.00974219;0.00552512;0.0136688
72;calc iter;100;2.33361;1.92292;2.73405
72;calc total;1;234.174;234.174;234.174
72;total;1;302.446;302.446;302.446
73;initialize;1;58.365;58.365;58.365
73;async;100;0.186396;0.00276835;0.994247
73;inner;100;2.1397;1.46926;2.36079
73;wait;100;4.38065e-05;3.0369e-05;0.000357676
73;boundary;100;0.00835536;0.00601291;0.0106321
73;calc iter;100;2.33449;1.91303;2.52572
73;calc total;1;234.174;234.174;234.174
73;total;1;302.569;302.569;302.569
74;initialize;1;58.3423;58.3423;58.3423
74;async;100;0.174869;0.00107562;0.87614
74;inner;100;2.1538;1.49471;2.36473
74;wait;100;3.07924e-05;2.218e-05;0.000150078
74;boundary;100;0.0063479;0.00419795;0.0127882
74;calc iter;100;2.33505;1.91557;2.49285
74;calc total;1;234.174;234.174;234.174
74;total;1;302.546;302.546;302.546
75;initialize;1;58.2419;58.2419;58.2419
75;async;100;0.177717;0.0012779;0.872963
75;inner;100;2.15195;1.49009;2.36551
75;wait;100;3.52246e-05;2.692e-05;0.000152568
75;boundary;100;0.00542294;0.00392551;0.00899759
75;calc iter;100;2.33512;1.91314;2.45946
75;calc total;1;234.174;234.174;234.174
75;total;1;302.446;302.446;302.446
76;initialize;1;58.4092;58.4092;58.4092
76;async;100;0.151578;0.000568053;0.751791
76;inner;100;2.17702;1.49873;2.36644
76;wait;100;5.24613e-05;2.87e-05;0.000342596
76;boundary;100;0.00702218;0.00399626;0.00985718
76;calc iter;100;2.33567;1.87341;2.49778
76;calc total;1;234.174;234.174;234.174
76;total;1;302.613;302.613;302.613
77;initialize;1;58.4442;58.4442;58.4442
77;async;100;0.150444;0.00228353;0.752474
77;inner;100;2.1771;1.49796;2.36518
77;wait;100;5.20407e-05;2.774e-05;0.000229237
77;boundary;100;0.00812098;0.00406956;0.0134998
77;calc iter;100;2.33572;1.8743;2.49712
77;calc total;1;234.174;234.174;234.174
77;total;1;302.648;302.648;302.648
78;initialize;1;58.4092;58.4092;58.4092
78;async;100;0.148483;0.000497754;0.751937
78;inner;100;2.18213;1.50245;2.37039
78;wait;100;3.37395e-05;2.1599e-05;0.000238617
78;boundary;100;0.0051256;0.0029772;0.00932819
78;calc iter;100;2.33577;1.87742;2.49621
78;calc total;1;234.174;234.174;234.174
78;total;1;302.613;302.613;302.613
79;initialize;1;58.3419;58.3419;58.3419
79;async;100;0.150811;0.000542243;0.751563
79;inner;100;2.17857;1.50316;2.36976
79;wait;100;4.7359e-05;2.129e-05;0.000162258
79;boundary;100;0.00633902;0.00294975;0.00999249
79;calc iter;100;2.33577;1.87762;2.49595
79;calc total;1;234.174;234.174;234.174
79;total;1;302.546;302.546;302.546
80;initialize;1;58.2592;58.2592;58.2592
80;async;100;0.555916;0.00386527;1.55508
80;inner;100;1.75926;0.70125;2.31279
80;wait;100;4.44898e-05;2.5679e-05;0.000251707
80;boundary;100;0.00882192;0.00392414;0.0189743
80;calc iter;100;2.32405;2.12368;2.51372
80;calc total;1;234.174;234.174;234.174
80;total;1;302.463;302.463;302.463
81;initialize;1;58.4961;58.4961;58.4961
81;async;100;0.595935;0.00310421;1.4039
81;inner;100;1.70384;0.709018;2.31097
81;wait;100;5.20685e-05;2.043e-05;0.000387465
81;boundary;100;0.0087315;0.00288578;0.0144446
81;calc iter;100;2.30857;2.00015;2.52091
81;calc total;1;234.174;234.174;234.174
81;total;1;302.7;302.7;302.7
82;initialize;1;58.1972;58.1972;58.1972
82;async;100;0.587503;0.00329301;1.47172
82;inner;100;1.70066;0.827102;2.31706
82;wait;100;4.31892e-05;2.865e-05;0.000184417
82;boundary;100;0.00863783;0.00575198;0.00976946
82;calc iter;100;2.29685;2.09518;2.52289
82;calc total;1;234.174;234.174;234.174
82;total;1;302.401;302.401;302.401
83;initialize;1;58.5101;58.5101;58.5101
83;async;100;0.498488;0.00283015;1.23258
83;inner;100;1.77682;1.0286;2.31575
83;wait;100;5.73682e-05;3.14e-05;0.000171518
83;boundary;100;0.00950891;0.00625045;0.0102206
83;calc iter;100;2.28488;1.96823;2.49136
83;calc total;1;234.174;234.174;234.174
83;total;1;302.714;302.714;302.714
84;initialize;1;58.1601;58.1601;58.1601
84;async;100;0.503486;0.00244481;1.22769
84;inner;100;1.77395;1.01343;2.30362
84;wait;100;6.2789e-05;3.4989e-05;0.000388275
84;boundary;100;0.00934421;0.00544702;0.0101371
84;calc iter;100;2.28685;2.09522;2.54794
84;calc total;1;234.174;234.174;234.174
84;total;1;302.364;302.364;302.364
85;initialize;1;58.2594;58.2594;58.2594
85;async;100;0.550859;0.00345499;1.30831
85;inner;100;1.73283;0.971211;2.32091
85;wait;100;4.62947e-05;3.31e-05;0.000228588
85;boundary;100;0.0087767;0.00549847;0.0155215
85;calc iter;100;2.29252;2.09666;2.57799
85;calc total;1;234.174;234.174;234.174
85;total;1;302.463;302.463;302.463
86;initialize;1;58.2594;58.2594;58.2594
86;async;100;0.596344;0.00122537;1.48288
86;inner;100;1.69614;0.755076;2.32335
86;wait;100;5.35407e-05;3.3679e-05;0.000139478
86;boundary;100;0.00915266;0.00426745;0.0102588
86;calc iter;100;2.30169;2.02822;2.73757
86;calc total;1;234.174;234.174;234.174
86;total;1;302.463;302.463;302.463
87;initialize;1;58.5108;58.5108;58.5108
87;async;100;0.536063;0.0030654;1.46598
87;inner;100;1.76731;0.682865;2.32362
87;wait;100;4.41399e-05;2.846e-05;0.000198068
87;boundary;100;0.0085359;0.00377753;0.00942068
87;calc iter;100;2.31195;1.78624;2.63467
87;calc total;1;234.174;234.174;234.174
87;total;1;302.715;302.715;302.715
88;initialize;1;58.3412;58.3412;58.3412
88;async;100;0.12219;0.00160876;0.556025
88;inner;100;2.191;1.24363;2.34737
88;wait;100;6.51789e-05;4.0559e-05;0.000336206
88;boundary;100;0.00985428;0.00417754;0.018119
88;calc iter;100;2.32311;1.80799;2.54814
88;calc total;1;234.174;234.174;234.174
88;total;1;302.545;302.545;302.545
89;initialize;1;58.267;58.267;58.267
89;async;100;0.100073;0.00391463;0.493932
89;inner;100;2.21536;1.29234;2.33424
89;wait;100;4.62013e-05;2.8269e-05;0.000254617
89;boundary;100;0.00881229;0.00603609;0.00970212
89;calc iter;100;2.32429;1.79556;2.44354
89;calc total;1;234.174;234.174;234.174
89;total;1;302.471;302.471;302.471
90;initialize;1;58.244;58.244;58.244
90;async;100;0.0900403;0.00133426;0.424741
90;inner;100;2.22834;1.30694;2.33959
90;wait;100;3.22319e-05;2.144e-05;0.000156839
90;boundary;100;0.00617062;0.0039573;0.00916306
90;calc iter;100;2.32458;1.73787;2.40559
90;calc total;1;234.174;234.174;234.174
90;total;1;302.448;302.448;302.448
91;initialize;1;58.3661;58.3661;58.3661
91;async;100;0.0913383;0.00143033;0.450199
91;inner;100;2.2281;1.30801;2.33912
91;wait;100;3.76197e-05;2.441e-05;0.000264947
91;boundary;100;0.00535517;0.00377965;0.00877464
91;calc iter;100;2.32483;1.76202;2.40152
91;calc total;1;234.174;234.174;234.174
91;total;1;302.57;302.57;302.57
92;initialize;1;58.1881;58.1881;58.1881
92;async;100;0.084195;0.000501875;0.39241
92;inner;100;2.23425;1.32729;2.33705
92;wait;100;4.50069e-05;2.445e-05;0.000334596
92;boundary;100;0.00684418;0.00487036;0.00998453
92;calc iter;100;2.32534;1.72531;2.43324
92;calc total;1;234.174;234.174;234.174
92;total;1;302.392;302.392;302.392
93;initialize;1;58.2697;58.2697;58.2697
93;async;100;0.0840278;0.00223636;0.406181
93;inner;100;2.23434;1.32554;2.33686
93;wait;100;4.48035e-05;2.4359e-05;0.000188068
93;boundary;100;0.00703076;0.00396872;0.00962033
93;calc iter;100;2.32545;1.73657;2.42263
93;calc total;1;234.174;234.174;234.174
93;total;1;302.474;302.474;302.474
94;initialize;1;58.3102;58.3102;58.3102
94;async;100;0.0814685;0.000476445;0.400737
94;inner;100;2.23766;1.33293;2.34238
94;wait;100;4.01608e-05;2.328e-05;0.000180958
94;boundary;100;0.00631442;0.00326351;0.00952472
94;calc iter;100;2.32549;1.73753;2.42725
94;calc total;1;234.174;234.174;234.174
94;total;1;302.514;302.514;302.514
95;initialize;1;58.4092;58.4092;58.4092
95;async;100;0.0907034;0.00112658;0.409895
95;inner;100;2.2262;1.3395;2.33893
95;wait;100;6.0943e-05;2.3159e-05;0.000225757
95;boundary;100;0.0085803;0.00297293;0.0103965
95;calc iter;100;2.32554;1.75239;2.47387
95;calc total;1;234.174;234.174;234.174
95;total;1;302.613;302.613;302.613
96;initialize;1;58.3394;58.3394;58.3394
96;async;100;0.292066;0.00259036;0.579346
96;inner;100;2.03483;1.74468;2.31661
96;wait;100;3.13771e-05;2.3439e-05;0.000181928
96;boundary;100;0.00456018;0.00392971;0.00833115
96;calc iter;100;2.33149;2.1861;2.48826
96;calc total;1;234.174;234.174;234.174
96;total;1;302.543;302.543;302.543
97;initialize;1;58.4444;58.4444;58.4444
97;async;100;0.249988;0.00286818;1.0164
97;inner;100;2.07364;1.45655;2.31473
97;wait;100;3.77784e-05;2.448e-05;0.000348756
97;boundary;100;0.00759395;0.00485023;0.0101881
97;calc iter;100;2.33127;1.96049;2.79245
97;calc total;1;234.174;234.174;234.174
97;total;1;302.648;302.648;302.648
98;initialize;1;58.3139;58.3139;58.3139
98;async;100;0.2423;0.00312064;1.02516
98;inner;100;2.07947;1.55646;2.32187
98;wait;100;4.56679e-05;2.796e-05;0.000145088
98;boundary;100;0.00903494;0.00474168;0.0099445
98;calc iter;100;2.33086;2.02361;3.03545
98;calc total;1;234.174;234.174;234.174
98;total;1;302.518;302.518;302.518
99;initialize;1;58.5056;58.5056;58.5056
99;async;100;0.254074;0.00325765;0.742903
99;inner;100;2.06668;1.68718;2.32142
99;wait;100;5.60635e-05;2.842e-05;0.000288536
99;boundary;100;0.0091277;0.00472381;0.0101499
99;calc iter;100;2.32994;2.04967;2.63322
99;calc total;1;234.174;234.174;234.174
99;total;1;302.71;302.71;302.71
100;initialize;1;58.1892;58.1892;58.1892
100;async;100;0.509533;0.00171755;1.09416
100;inner;100;1.80696;1.33239;2.31834
100;wait;100;6.54431e-05;3.7319e-05;0.000256676
100;boundary;100;0.00957096;0.00647396;0.010454
100;calc iter;100;2.32613;2.10609;2.79762
100;calc total;1;234.174;234.174;234.174
100;total;1;302.393;302.393;302.393
101;initialize;1;58.3802;58.3802;58.3802
101;async;100;0.397502;0.00271056;0.710972
101;inner;100;1.92449;1.66162;2.31694
101;wait;100;5.71314e-05;3.457e-05;0.000363326
101;boundary;100;0.00913065;0.00796486;0.00994811
101;calc iter;100;2.33119;2.22205;2.60265
101;calc total;1;234.174;234.174;234.174
101;total;1;302.584;302.584;302.584
102;initialize;1;58.1562;58.1562;58.1562
102;async;100;0.369981;0.00183201;0.668084
102;inner;100;1.95533;1.65941;2.3224
102;wait;100;3.69046e-05;2.576e-05;0.000204377
102;boundary;100;0.0074712;0.00395643;0.00882633
102;calc iter;100;2.33282;2.24649;2.52593
102;calc total;1;234.174;234.174;234.174
102;total;1;302.36;302.36;302.36
103;initialize;1;58.4446;58.4446;58.4446
103;async;100;0.477497;0.00305346;0.843049
103;inner;100;1.85108;1.49366;2.32191
103;wait;100;3.36694e-05;2.423e-05;0.000245447
103;boundary;100;0.00528726;0.0038813;0.008227
103;calc iter;100;2.3339;2.20607;2.53125
103;calc total;1;234.174;234.174;234.174
103;total;1;302.648;302.648;302.648
104;initialize;1;58.2589;58.2589;58.2589
104;async;100;0.171884;0.0038142;0.812222
104;inner;100;2.15725;1.58483;2.33328
104;wait;100;6.37541e-05;2.246e-05;0.000178218
104;boundary;100;0.0095871;0.00429986;0.0138815
104;calc iter;100;2.33879;1.98967;2.52738
104;calc total;1;234.174;234.174;234.174
104;total;1;302.463;302.463;302.463
105;initialize;1;58.5105;58.5105;58.5105
105;async;100;0.151197;0.00300474;0.728398
105;inner;100;2.17902;1.68867;2.33263
105;wait;100;4.54184e-05;3.046e-05;0.000364515
105;boundary;100;0.0088548;0.00462207;0.0105517
105;calc iter;100;2.33912;1.95665;2.47517
105;calc total;1;234.174;234.174;234.174
105;total;1;302.714;302.714;302.714
106;initialize;1;58.1559;58.1559;58.1559
106;async;100;0.144329;0.00270968;0.631329
106;inner;100;2.18987;1.73075;2.33782
106;wait;100;3.40825e-05;2.338e-05;0.000199468
106;boundary;100;0.00516719;0.00404386;0.00869804
106;calc iter;100;2.3394;1.93665;2.44884
106;calc total;1;234.174;234.174;234.174
106;total;1;302.36;302.36;302.36
107;initialize;1;58.5099;58.5099;58.5099
107;async;100;0.143542;0.00293035;0.678738
107;inner;100;2.19109;1.72838;2.33762
107;wait;100;3.49224e-05;2.631e-05;0.000192117
107;boundary;100;0.00479162;0.00387305;0.00976622
107;calc iter;100;2.33946;1.92805;2.46025
107;calc total;1;234.174;234.174;234.174
107;total;1;302.714;302.714;302.714
108;initialize;1;58.1606;58.1606;58.1606
108;async;100;0.124936;0.00266866;0.516452
108;inner;100;2.20789;1.72773;2.33377
108;wait;100;4.72758e-05;2.727e-05;0.000329246
108;boundary;100;0.00677866;0.00425522;0.0120043
108;calc iter;100;2.33966;1.90613;2.4449
108;calc total;1;234.174;234.174;234.174
108;total;1;302.365;302.365;302.365
109;initialize;1;58.4412;58.4412;58.4412
109;async;100;0.12401;0.00310554;0.494435
109;inner;100;2.20718;1.72582;2.33345
109;wait;100;5.10519e-05;2.5219e-05;0.000213027
109;boundary;100;0.00847409;0.00464284;0.00997677
109;calc iter;100;2.33972;1.90356;2.44578
109;calc total;1;234.174;234.174;234.174
109;total;1;302.645;302.645;302.645
110;initialize;1;58.1986;58.1986;58.1986
110;async;100;0.122067;0.00368498;0.497355
110;inner;100;2.21207;1.7277;2.33742
110;wait;100;3.42489e-05;2.052e-05;0.000144188
110;boundary;100;0.00561692;0.00286701;0.00951668
110;calc iter;100;2.33979;1.90761;2.44545
110;calc total;1;234.174;234.174;234.174
110;total;1;302.402;302.402;302.402
111;initialize;1;58.4957;58.4957;58.4957
111;async;100;0.124717;0.00271807;0.497515
111;inner;100;2.20832;1.72777;2.33734
111;wait;100;5.35667e-05;2.4109e-05;0.000247717
111;boundary;100;0.0066829;0.00299103;0.00989537
111;calc iter;100;2.33978;1.9078;2.4446
111;calc total;1;234.174;234.174;234.174
111;total;1;302.699;302.699;302.699
112;initialize;1;58.204;58.204;58.204
112;async;100;0.529569;0.00332828;1.42283
112;inner;100;1.78904;0.665735;2.318
112;wait;100;4.00942e-05;1.557e-05;0.000213307
112;boundary;100;0.00873492;0.00274825;0.00965425
112;calc iter;100;2.32739;2.08682;2.39796
112;calc total;1;234.174;234.174;234.174
112;total;1;302.408;302.408;302.408
113;initialize;1;58.4923;58.4923;58.4923
113;async;100;0.559337;0.00226423;1.18371
113;inner;100;1.74524;0.726648;2.31678
113;wait;100;5.14192e-05;2.531e-05;0.000333346
113;boundary;100;0.00915308;0.00394774;0.0097084
113;calc iter;100;2.31379;1.67194;2.41439
113;calc total;1;234.174;234.174;234.174
113;total;1;302.696;302.696;302.696
114;initialize;1;58.38;58.38;58.38
114;async;100;0.556429;0.000678701;1.14676
114;inner;100;1.74139;0.938621;2.32289
114;wait;100;3.90234e-05;2.836e-05;0.000130038
114;boundary;100;0.00866622;0.00484818;0.00947733
114;calc iter;100;2.30653;2.08751;2.40213
114;calc total;1;234.174;234.174;234.174
114;total;1;302.584;302.584;302.584
115;initialize;1;58.4923;58.4923;58.4923
115;async;100;0.476509;0.000790581;1.11711
115;inner;100;1.81106;1.14356;2.3216
115;wait;100;5.90776e-05;3.42e-05;0.000216037
115;boundary;100;0.00955623;0.00513705;0.0101425
115;calc iter;100;2.29719;2.21948;2.42608
115;calc total;1;234.174;234.174;234.174
115;total;1;302.696;302.696;302.696
116;initialize;1;58.2645;58.2645;58.2645
116;async;100;0.460021;0.00218532;1.03767
116;inner;100;1.81884;1.25298;2.31818
116;wait;100;5.98964e-05;3.399e-05;0.000214187
116;boundary;100;0.00951814;0.00728544;0.0101736
116;calc iter;100;2.28844;2.05814;2.35821
116;calc total;1;234.174;234.174;234.174
116;total;1;302.468;302.468;302.468
117;initialize;1;58.4666;58.4666;58.4666
117;async;100;0.514547;0.00266091;1.11706
117;inner;100;1.7742;1.19103;2.31613
117;wait;100;4.16892e-05;2.8399e-05;0.000312047
117;boundary;100;0.00883143;0.00768413;0.00959108
117;calc iter;100;2.29762;2.16021;2.36177
117;calc total;1;234.174;234.174;234.174
117;total;1;302.67;302.67;302.67
118;initialize;1;58.2645;58.2645;58.2645
118;async;100;0.540967;0.00268618;1.17063
118;inner;100;1.75473;0.834098;2.3227
118;wait;100;4.38659e-05;2.8839e-05;0.000158998
118;boundary;100;0.00919331;0.00466775;0.00957844
118;calc iter;100;2.30494;1.95121;2.45029
118;calc total;1;234.174;234.174;234.174
118;total;1;302.468;302.468;302.468
119;initialize;1;58.4666;58.4666;58.4666
119;async;100;0.484162;0.00263272;1.05373
119;inner;100;1.81973;0.739552;2.32169
119;wait;100;4.1492e-05;2.999e-05;0.000243027
119;boundary;100;0.00883692;0.00428684;0.00961572
119;calc iter;100;2.31277;1.62324;2.43742
119;calc total;1;234.174;234.174;234.174
119;total;1;302.67;302.67;302.67
120;initialize;1;58.3797;58.3797;58.3797
120;async;100;0.0364927;0.000773971;0.271349
120;inner;100;2.27424;1.44885;2.33516
120;wait;100;6.47707e-05;4.152e-05;0.000227878
120;boundary;100;0.00965795;0.00741092;0.0128725
120;calc iter;100;2.32046;1.5155;2.46114
120;calc total;1;234.174;234.174;234.174
120;total;1;302.584;302.584;302.584
121;initialize;1;58.4674;58.4674;58.4674
121;async;100;0.0351299;0.00289016;0.273212
121;inner;100;2.27844;1.40908;2.34063
121;wait;100;5.282e-05;3.392e-05;0.000296756
121;boundary;100;0.00788234;0.00564079;0.010168
121;calc iter;100;2.32151;1.58263;2.46779
121;calc total;1;234.174;234.174;234.174
121;total;1;302.671;302.671;302.671
122;initialize;1;58.188;58.188;58.188
122;async;100;0.0286868;0.00116541;0.236797
122;inner;100;2.28555;1.40733;2.34611
122;wait;100;3.30494e-05;2.373e-05;0.000133059
122;boundary;100;0.00750608;0.00418993;0.0097545
122;calc iter;100;2.32178;1.44917;2.39899
122;calc total;1;234.174;234.174;234.174
122;total;1;302.392;302.392;302.392
123;initialize;1;58.4923;58.4923;58.4923
123;async;100;0.0325415;0.00197703;0.252297
123;inner;100;2.28384;1.3041;2.34582
123;wait;100;3.83388e-05;2.6e-05;0.000228497
123;boundary;100;0.00640694;0.00416918;0.009618
123;calc iter;100;2.32283;1.52135;2.39874
123;calc total;1;234.174;234.174;234.174
123;total;1;302.696;302.696;302.696
124;initialize;1;58.341;58.341;58.341
124;async;100;0.0421619;0.000495345;0.197946
124;inner;100;2.27319;1.34572;2.33816
124;wait;100;4.32263e-05;2.419e-05;0.000201247
124;boundary;100;0.00793862;0.00490912;0.0101204
124;calc iter;100;2.32334;1.36264;2.3862
124;calc total;1;234.174;234.174;234.174
124;total;1;302.545;302.545;302.545
125;initialize;1;58.4141;58.4141;58.4141
125;async;100;0.0411838;0.00240022;0.207011
125;inner;100;2.27384;1.34215;2.33613
125;wait;100;4.99386e-05;2.851e-05;0.000341326
125;boundary;100;0.00828298;0.00528473;0.00968592
125;calc iter;100;2.32336;1.35466;2.43875
125;calc total;1;234.174;234.174;234.174
125;total;1;302.618;302.618;302.618
126;initialize;1;58.4945;58.4945;58.4945
126;async;100;0.036994;0.000479814;0.206057
126;inner;100;2.27935;1.34963;2.34162
126;wait;100;4.33386e-05;2.415e-05;0.000156518
126;boundary;100;0.00703283;0.00402318;0.00972387
126;calc iter;100;2.32343;1.35525;2.43189
126;calc total;1;234.174;234.174;234.174
126;total;1;302.698;302.698;302.698
127;initialize;1;58.3803;58.3803;58.3803
127;async;100;0.0416876;0.000708062;0.213035
127;inner;100;2.27292;1.35592;2.33886
127;wait;100;5.89594e-05;2.2229e-05;0.000238957
127;boundary;100;0.00880909;0.00314402;0.0101531
127;calc iter;100;2.32348;1.36435;2.43406
127;calc total;1;234.174;234.174;234.174
127;total;1;302.584;302.584;302.584
128;initialize;1;58.4967;58.4967;58.4967
128;async;100;0.0192672;0.000536892;0.176967
128;inner;100;2.30515;2.17811;2.42674
128;wait;100;5.54671e-05;3.978e-05;0.000201287
128;boundary;100;0.0099526;0.00511993;0.0107288
128;calc iter;100;2.33443;2.25096;2.43923
128;calc total;1;234.174;234.174;234.174
128;total;1;302.701;302.701;302.701
129;initialize;1;58.4946;58.4946;58.4946
129;async;100;0.0554313;0.00252065;0.214287
129;inner;100;2.26955;2.14913;2.40528
129;wait;100;4.70177e-05;3.088e-05;0.000312496
129;boundary;100;0.00918391;0.00694672;0.0158923
129;calc iter;100;2.33422;2.22153;2.59525
129;calc total;1;234.174;234.174;234.174
129;total;1;302.699;302.699;302.699
130;initialize;1;58.4954;58.4954;58.4954
130;async;100;0.050401;0.00151246;0.317802
130;inner;100;2.27406;2.16676;2.43901
130;wait;100;4.92317e-05;3.082e-05;0.000185847
130;boundary;100;0.009411;0.00684033;0.0102225
130;calc iter;100;2.33392;2.24252;2.59193
130;calc total;1;234.174;234.174;234.174
130;total;1;302.699;302.699;302.699
131;initialize;1;58.4966;58.4966;58.4966
131;async;100;0.0357394;0.000885828;0.280268
131;inner;100;2.28851;2.16673;2.38217
131;wait;100;5.79245e-05;3.064e-05;0.000253567
131;boundary;100;0.00969073;0.00687906;0.0155361
131;calc iter;100;2.334;2.226;2.46742
131;calc total;1;234.174;234.174;234.174
131;total;1;302.701;302.701;302.701
132;initialize;1;58.4952;58.4952;58.4952
132;async;100;0.142365;0.00273763;0.347367
132;inner;100;2.18219;2.05055;2.36088
132;wait;100;5.77748e-05;3.135e-05;0.000169828
132;boundary;100;0.00960178;0.00792995;0.0161632
132;calc iter;100;2.33422;2.2433;2.53822
132;calc total;1;234.174;234.174;234.174
132;total;1;302.698;302.698;302.698
133;initialize;1;58.4979;58.4979;58.4979
133;async;100;0.143667;0.00284162;0.302859
133;inner;100;2.18245;1.93803;2.41976
133;wait;100;5.09053e-05;3.3509e-05;0.000328816
133;boundary;100;0.00945369;0.00806083;0.0147475
133;calc iter;100;2.33563;2.21466;2.59684
133;calc total;1;234.174;234.174;234.174
133;total;1;302.701;302.701;302.701
134;initialize;1;58.4979;58.4979;58.4979
134;async;100;0.150997;0.00135642;0.296493
134;inner;100;2.1768;1.78721;2.33075
134;wait;100;4.33699e-05;3.0749e-05;0.000276247
134;boundary;100;0.00889672;0.00551237;0.0102822
134;calc iter;100;2.33674;2.05959;2.56965
134;calc total;1;234.174;234.174;234.174
134;total;1;302.701;302.701;302.701
135;initialize;1;58.4976;58.4976;58.4976
135;async;100;0.157556;0.00248545;0.274566
135;inner;100;2.17077;1.62077;2.38903
135;wait;100;4.92085e-05;3.233e-05;0.000168788
135;boundary;100;0.00939431;0.00394712;0.016011
135;calc iter;100;2.33778;1.89812;2.48478
135;calc total;1;234.174;234.174;234.174
135;total;1;302.701;302.701;302.701
136;initialize;1;58.4971;58.4971;58.4971
136;async;100;0.0230404;0.000502192;0.172921
136;inner;100;2.30866;1.9454;2.34001
136;wait;100;6.065e-05;2.957e-05;0.000349736
136;boundary;100;0.00961589;0.00593301;0.0130415
136;calc iter;100;2.34138;1.98747;2.45017
136;calc total;1;234.174;234.174;234.174
136;total;1;302.701;302.701;302.701
137;initialize;1;58.4976;58.4976;58.4976
137;async;100;0.0204697;0.00151467;0.169524
137;inner;100;2.31343;1.9362;2.34017
137;wait;100;4.74885e-05;2.092e-05;0.000189097
137;boundary;100;0.00753191;0.00525754;0.00954037
137;calc iter;100;2.34148;1.96997;2.43956
137;calc total;1;234.174;234.174;234.174
137;total;1;302.701;302.701;302.701
138;initialize;1;58.4959;58.4959;58.4959
138;async;100;0.01553;0.000497642;0.176111
138;inner;100;2.3179;1.93661;2.3449
138;wait;100;3.64822e-05;2.466e-05;0.000156128
138;boundary;100;0.00809633;0.00510696;0.00942012
138;calc iter;100;2.34157;1.95539;2.42008
138;calc total;1;234.174;234.174;234.174
138;total;1;302.699;302.699;302.699
139;initialize;1;58.4976;58.4976;58.4976
139;async;100;0.0176099;0.00066549;0.163477
139;inner;100;2.31683;1.92643;2.34325
139;wait;100;3.93052e-05;2.583e-05;0.000153758
139;boundary;100;0.0071434;0.00366529;0.00966813
139;calc iter;100;2.34163;1.95063;2.42857
139;calc total;1;234.174;234.174;234.174
139;total;1;302.701;302.701;302.701
140;initialize;1;58.4979;58.4979;58.4979
140;async;100;0.00744729;0.000489483;0.0954169
140;inner;100;2.32573;1.91921;2.44798
140;wait;100;5.08896e-05;2.716e-05;0.000220077
140;boundary;100;0.0084297;0.00510328;0.0158764
140;calc iter;100;2.34166;1.93547;2.46842
140;calc total;1;234.174;234.174;234.174
140;total;1;302.701;302.701;302.701
141;initialize;1;58.4968;58.4968;58.4968
141;async;100;0.00879646;0.000937435;0.0922892
141;inner;100;2.32495;1.91746;2.36877
141;wait;100;5.28581e-05;2.913e-05;0.000341426
141;boundary;100;0.00790201;0.004642;0.00984369
141;calc iter;100;2.34171;1.93001;2.41826
141;calc total;1;234.174;234.174;234.174
141;total;1;302.699;302.699;302.699
142;initialize;1;58.4979;58.4979;58.4979
142;async;100;0.00410203;0.000486552;0.0832882
142;inner;100;2.3302;1.92295;2.37386
142;wait;100;4.12161e-05;2.095e-05;0.000190188
142;boundary;100;0.00740301;0.00291995;0.0097326
142;calc iter;100;2.34174;1.92726;2.39635
142;calc total;1;234.174;234.174;234.174
142;total;1;302.701;302.701;302.701
143;initialize;1;58.4979;58.4979;58.4979
143;async;100;0.00442585;0.000503574;0.0617004
143;inner;100;2.32928;1.922;2.43268
143;wait;100;5.13744e-05;2.513e-05;0.000217917
143;boundary;100;0.00796929;0.00308763;0.0138811
143;calc iter;100;2.34173;1.92733;2.47044
143;calc total;1;234.174;234.174;234.174
143;total;1;302.701;302.701;302.701
144;initialize;1;58.4953;58.4953;58.4953
144;async;100;0.591674;0.00263807;1.58314
144;inner;100;1.72888;0.657676;2.31732
144;wait;100;3.92565e-05;1.749e-05;0.000172438
144;boundary;100;0.0084771;0.00272552;0.00937971
144;calc iter;100;2.32908;2.11366;2.39086
144;calc total;1;234.174;234.174;234.174
144;total;1;302.698;302.698;302.698
145;initialize;1;58.4979;58.4979;58.4979
145;async;100;0.622161;0.00270016;1.44835
145;inner;100;1.68284;0.683845;2.31686
145;wait;100;4.57757e-05;2.6549e-05;0.000300196
145;boundary;100;0.00846795;0.0039401;0.00963702
145;calc iter;100;2.31352;1.9691;2.38444
145;calc total;1;234.174;234.174;234.174
145;total;1;302.701;302.701;302.701
146;initialize;1;58.4973;58.4973;58.4973
146;async;100;0.597699;0.00075055;1.365
146;inner;100;1.69536;0.793376;2.32222
146;wait;100;4.05779e-05;3.1669e-05;0.000133929
146;boundary;100;0.0087395;0.00478725;0.00947825
146;calc iter;100;2.30184;2.16608;2.37171
146;calc total;1;234.174;234.174;234.174
146;total;1;302.7;302.7;302.7
147;initialize;1;58.4978;58.4978;58.4978
147;async;100;0.538201;0.000868529;1.31861
147;inner;100;1.74208;0.940384;2.3215
147;wait;100;5.17268e-05;2.8389e-05;0.000269336
147;boundary;100;0.00934073;0.00482545;0.0101394
147;calc iter;100;2.28967;2.12528;2.35401
147;calc total;1;234.174;234.174;234.174
147;total;1;302.701;302.701;302.701
148;initialize;1;58.498;58.498;58.498
148;async;100;0.510271;0.00140847;1.22705
148;inner;100;1.7585;0.984194;2.32024
148;wait;100;5.8643e-05;3.418e-05;0.000288596
148;boundary;100;0.00937873;0.00566396;0.0102438
148;calc iter;100;2.27821;2.1275;2.34528
148;calc total;1;234.174;234.174;234.174
148;total;1;302.701;302.701;302.701
149;initialize;1;58.4979;58.4979;58.4979
149;async;100;0.56825;0.00244477;1.38029
149;inner;100;1.71342;0.866289;2.31521
149;wait;100;4.81287e-05;3.5549e-05;0.000328495
149;boundary;100;0.00877222;0.00724514;0.0098092
149;calc iter;100;2.29049;2.15475;2.35661
149;calc total;1;234.174;234.174;234.174
149;total;1;302.701;302.701;302.701
150;initialize;1;58.4981;58.4981;58.4981
150;async;100;0.583015;0.00075998;1.33652
150;inner;100;1.71035;0.754424;2.3225
150;wait;100;4.55538e-05;3.302e-05;0.000161598
150;boundary;100;0.00853513;0.00415906;0.00973386
150;calc iter;100;2.30194;2.01909;2.37482
150;calc total;1;234.174;234.174;234.174
150;total;1;302.701;302.701;302.701
151;initialize;1;58.4952;58.4952;58.4952
151;async;100;0.563648;0.00245301;1.35414
151;inner;100;1.74041;0.678608;2.3213
151;wait;100;3.79573e-05;2.789e-05;0.000169557
151;boundary;100;0.00857136;0.00417602;0.0093748
151;calc iter;100;2.31267;1.8317;2.374
151;calc total;1;234.174;234.174;234.174
151;total;1;302.698;302.698;302.698
152;initialize;1;58.4975;58.4975;58.4975
152;async;100;0.069284;0.000959127;0.416884
152;inner;100;2.24532;1.39324;2.33407
152;wait;100;6.0403e-05;4.243e-05;0.000193647
152;boundary;100;0.00934991;0.00590823;0.0102444
152;calc iter;100;2.32402;1.81854;2.36995
152;calc total;1;234.174;234.174;234.174
152;total;1;302.7;302.7;302.7
153;initialize;1;58.3735;58.3735;58.3735
153;async;100;0.0655432;0.00283064;0.421689
153;inner;100;2.25033;1.39244;2.34167
153;wait;100;5.26311e-05;3.298e-05;0.000328166
153;boundary;100;0.00812862;0.00547895;0.00937432
153;calc iter;100;2.32406;1.82078;2.37029
153;calc total;1;234.174;234.174;234.174
153;total;1;302.576;302.576;302.576
154;initialize;1;58.4979;58.4979;58.4979
154;async;100;0.0646309;0.00134109;0.422181
154;inner;100;2.25357;1.40088;2.34641
154;wait;100;2.93229e-05;2.1289e-05;0.000124818
154;boundary;100;0.00590898;0.00324255;0.00897864
154;calc iter;100;2.32414;1.82632;2.37459
154;calc total;1;234.174;234.174;234.174
154;total;1;302.701;302.701;302.701
155;initialize;1;58.498;58.498;58.498
155;async;100;0.0646853;0.00157927;0.42296
155;inner;100;2.2538;1.39908;2.34636
155;wait;100;4.41597e-05;2.9939e-05;0.000245467
155;boundary;100;0.00559458;0.00362812;0.009113
155;calc iter;100;2.32413;1.8257;2.37421
155;calc total;1;234.174;234.174;234.174
155;total;1;302.701;302.701;302.701
156;initialize;1;58.27;58.27;58.27
156;async;100;0.0950611;0.00301026;0.538959
156;inner;100;2.22108;1.34871;2.33573
156;wait;100;3.69214e-05;2.607e-05;0.000260907
156;boundary;100;0.00716213;0.0048456;0.0137895
156;calc iter;100;2.32334;1.90154;2.38939
156;calc total;1;234.174;234.174;234.174
156;total;1;302.473;302.473;302.473
157;initialize;1;58.27;58.27;58.27
157;async;100;0.0924946;0.00225412;0.606314
157;inner;100;2.22207;1.35824;2.3327
157;wait;100;4.17735e-05;2.827e-05;0.000329545
157;boundary;100;0.00889698;0.00721559;0.0107281
157;calc iter;100;2.32351;1.97533;2.43883
157;calc total;1;234.174;234.174;234.174
157;total;1;302.473;302.473;302.473
158;initialize;1;58.4735;58.4735;58.4735
158;async;100;0.0970533;0.0011493;0.709775
158;inner;100;2.21802;1.3687;2.33855
158;wait;100;4.33655e-05;2.6499e-05;0.000164618
158;boundary;100;0.00851799;0.00450694;0.0140052
158;calc iter;100;2.32364;2.0859;2.47655
158;calc total;1;234.174;234.174;234.174
158;total;1;302.676;302.676;302.676
159;initialize;1;58.1723;58.1723;58.1723
159;async;100;0.108095;0.00115849;0.650046
159;inner;100;2.20716;1.29547;2.33546
159;wait;100;5.68676e-05;2.3279e-05;0.000208767
159;boundary;100;0.00917717;0.00313272;0.0103675
159;calc iter;100;2.32449;1.94867;2.55829
159;calc total;1;234.174;234.174;234.174
159;total;1;302.375;302.375;302.375
160;initialize;1;58.1765;58.1765;58.1765
160;async;100;0.242759;0.00267797;0.484357
160;inner;100;2.0839;1.86848;2.31916
160;wait;100;4.00376e-05;2.935e-05;0.000237217
160;boundary;100;0.00488779;0.00387129;0.00973418
160;calc iter;100;2.33159;2.18526;2.45215
160;calc total;1;234.174;234.174;234.174
160;total;1;302.379;302.379;302.379
161;initialize;1;58.4052;58.4052;58.4052
161;async;100;0.217623;0.00283201;0.930335
161;inner;100;2.10573;1.54253;2.31654
161;wait;100;3.8899e-05;2.599e-05;0.000313185
161;boundary;100;0.00795845;0.00528325;0.0100303
161;calc iter;100;2.33136;1.92661;2.73315
161;calc total;1;234.174;234.174;234.174
161;total;1;302.608;302.608;302.608
162;initialize;1;58.3423;58.3423;58.3423
162;async;100;0.21215;0.00157296;0.928145
162;inner;100;2.10966;1.65393;2.32286
162;wait;100;4.31065e-05;2.615e-05;0.000222777
162;boundary;100;0.00910502;0.00476344;0.0100007
162;calc iter;100;2.33097;2.07717;2.97073
162;calc total;1;234.174;234.174;234.174
162;total;1;302.545;302.545;302.545
163;initialize;1;58.4008;58.4008;58.4008
163;async;100;0.225105;0.00299285;0.619968
163;inner;100;2.09587;1.79385;2.3232
163;wait;100;5.2304e-05;2.8219e-05;0.000156078
163;boundary;100;0.00900302;0.00459897;0.00987076
163;calc iter;100;2.33003;2.10048;2.63525
163;calc total;1;234.174;234.174;234.174
163;total;1;302.604;302.604;302.604
164;initialize;1;58.3122;58.3122;58.3122
164;async;100;0.477118;0.000909717;1.00349
164;inner;100;1.83957;1.34004;2.3202
164;wait;100;5.50571e-05;3.141e-05;0.000198817
164;boundary;100;0.00949663;0.00706326;0.0101085
164;calc iter;100;2.32625;2.09309;2.74926
164;calc total;1;234.174;234.174;234.174
164;total;1;302.515;302.515;302.515
165;initialize;1;58.0713;58.0713;58.0713
165;async;100;0.372051;0.00345205;0.728907
165;inner;100;1.95012;1.71399;2.31917
165;wait;100;4.78315e-05;2.877e-05;0.000306596
165;boundary;100;0.00912592;0.00759052;0.00995704
165;calc iter;100;2.33135;2.21369;2.66633
165;calc total;1;234.174;234.174;234.174
165;total;1;302.275;302.275;302.275
166;initialize;1;58.2101;58.2101;58.2101
166;async;100;0.348844;0.00138325;0.650891
166;inner;100;1.97651;1.67472;2.32417
166;wait;100;3.98597e-05;2.7029e-05;0.000144398
166;boundary;100;0.00756488;0.00398944;0.00900979
166;calc iter;100;2.33296;2.24219;2.53944
166;calc total;1;234.174;234.174;234.174
166;total;1;302.413;302.413;302.413
167;initialize;1;58.3124;58.3124;58.3124
167;async;100;0.456452;0.00339439;0.831853
167;inner;100;1.87146;1.50146;2.32369
167;wait;100;3.38552e-05;2.3339e-05;0.000225867
167;boundary;100;0.00608771;0.00391117;0.00956305
167;calc iter;100;2.33404;2.24956;2.50809
167;calc total;1;234.174;234.174;234.174
167;total;1;302.515;302.515;302.515
168;initialize;1;58.2406;58.2406;58.2406
168;async;100;0.153884;0.000530533;0.800236
168;inner;100;2.17542;1.63997;2.34303
168;wait;100;7.13234e-05;2.494e-05;0.000163488
168;boundary;100;0.00942815;0.00385405;0.0133062
168;calc iter;100;2.3388;1.98379;2.53105
168;calc total;1;234.174;234.174;234.174
168;total;1;302.444;302.444;302.444
169;initialize;1;58.4954;58.4954;58.4954
169;async;100;0.126892;0.00270687;0.680569
169;inner;100;2.20625;1.71157;2.34034
169;wait;100;4.68764e-05;2.7719e-05;0.000259716
169;boundary;100;0.00599234;0.00405918;0.00983765
169;calc iter;100;2.33918;1.94748;2.47331
169;calc total;1;234.174;234.174;234.174
169;total;1;302.698;302.698;302.698
170;initialize;1;58.2604;58.2604;58.2604
170;async;100;0.123994;0.00247556;0.596379
170;inner;100;2.20988;1.73548;2.3362
170;wait;100;3.13862e-05;2.04e-05;0.000201867
170;boundary;100;0.00551497;0.00373885;0.00958806
170;calc iter;100;2.33943;1.93063;2.47394
170;calc total;1;234.174;234.174;234.174
170;total;1;302.463;302.463;302.463
171;initialize;1;58.1493;58.1493;58.1493
171;async;100;0.124306;0.0028284;0.637523
171;inner;100;2.20999;1.73276;2.33503
171;wait;100;3.8342e-05;2.422e-05;0.000279476
171;boundary;100;0.0051503;0.00377145;0.00988169
171;calc iter;100;2.33949;1.92264;2.47357
171;calc total;1;234.174;234.174;234.174
171;total;1;302.352;302.352;302.352
172;initialize;1;58.2088;58.2088;58.2088
172;async;100;0.105497;0.00382714;0.464095
172;inner;100;2.22726;1.73549;2.33317
172;wait;100;4.63673e-05;2.7209e-05;0.000178037
172;boundary;100;0.00691347;0.00424146;0.0133117
172;calc iter;100;2.33972;1.90222;2.46544
172;calc total;1;234.174;234.174;234.174
172;total;1;302.412;302.412;302.412
173;initialize;1;58.1445;58.1445;58.1445
173;async;100;0.104427;0.00338876;0.457285
173;inner;100;2.22708;1.73089;2.32988
173;wait;100;5.83524e-05;2.846e-05;0.000460413
173;boundary;100;0.00819648;0.00482535;0.0116102
173;calc iter;100;2.33977;1.89565;2.46189
173;calc total;1;234.174;234.174;234.174
173;total;1;302.347;302.347;302.347
174;initialize;1;58.4972;58.4972;58.4972
174;async;100;0.102404;0.00340232;0.460131
174;inner;100;2.23178;1.73372;2.33739
174;wait;100;4.23086e-05;1.964e-05;0.000252956
174;boundary;100;0.00560652;0.00303103;0.00939697
174;calc iter;100;2.33984;1.90046;2.46051
174;calc total;1;234.174;234.174;234.174
174;total;1;302.701;302.701;302.701
175;initialize;1;58.4977;58.4977;58.4977
175;async;100;0.10492;0.00178705;0.459613
175;inner;100;2.22806;1.73466;2.34422
175;wait;100;5.2746e-05;2.3589e-05;0.000204518
175;boundary;100;0.00680671;0.00309531;0.0103268
175;calc iter;100;2.33984;1.90119;2.46599
175;calc total;1;234.174;234.174;234.174
175;total;1;302.701;302.701;302.701
176;initialize;1;58.3729;58.3729;58.3729
176;async;100;0.875854;0.00280489;1.51176
176;inner;100;1.44454;0.697738;2.31451
176;wait;100;3.75312e-05;2.398e-05;0.000184147
176;boundary;100;0.00740431;0.00365785;0.00947946
176;calc iter;100;2.32784;2.21318;2.46428
176;calc total;1;234.174;234.174;234.174
176;total;1;302.577;302.577;302.577
177;initialize;1;58.0994;58.0994;58.0994
177;async;100;0.912629;0.00322855;1.64228
177;inner;100;1.39198;0.681409;2.31382
177;wait;100;4.24015e-05;1.8139e-05;0.000325216
177;boundary;100;0.00790515;0.00285368;0.00968928
177;calc iter;100;2.31256;2.0835;2.44615
177;calc total;1;234.174;234.174;234.174
177;total;1;302.303;302.303;302.303
178;initialize;1;58.1733;58.1733;58.1733
178;async;100;0.716266;0.00334177;1.34183
178;inner;100;1.57675;0.936725;2.32023
178;wait;100;3.84481e-05;2.644e-05;0.000127978
178;boundary;100;0.00810934;0.0046529;0.00950105
178;calc iter;100;2.30117;2.09568;2.40965
178;calc total;1;234.174;234.174;234.174
178;total;1;302.376;302.376;302.376
179;initialize;1;58.4951;58.4951;58.4951
179;async;100;0.789866;0.00334805;1.37748
179;inner;100;1.49409;0.949776;2.3194
179;wait;100;5.45684e-05;3.277e-05;0.000251797
179;boundary;100;0.00931281;0.00489773;0.010007
179;calc iter;100;2.29332;1.87205;2.53544
179;calc total;1;234.174;234.174;234.174
179;total;1;302.698;302.698;302.698
180;initialize;1;58.271;58.271;58.271
180;async;100;0.816074;0.00303753;1.37347
180;inner;100;1.46519;0.87231;2.31584
180;wait;100;5.68214e-05;3.4529e-05;0.000207277
180;boundary;100;0.00949282;0.00699872;0.0128678
180;calc iter;100;2.29082;2.13753;2.43181
180;calc total;1;234.174;234.174;234.174
180;total;1;302.474;302.474;302.474
181;initialize;1;58.342;58.342;58.342
181;async;100;0.718468;0.00292184;1.22805
181;inner;100;1.57279;1.03095;2.31379
181;wait;100;4.11768e-05;2.275e-05;0.000352256
181;boundary;100;0.00818382;0.00542493;0.00986718
181;calc iter;100;2.29948;2.22847;2.4026
181;calc total;1;234.174;234.174;234.174
181;total;1;302.545;302.545;302.545
182;initialize;1;58.1762;58.1762;58.1762
182;async;100;0.888842;0.00292226;1.50626
182;inner;100;1.40992;0.762884;2.31954
182;wait;100;3.82005e-05;1.941e-05;0.000242227
182;boundary;100;0.00775792;0.00423902;0.00958661
182;calc iter;100;2.30656;2.20249;2.44335
182;calc total;1;234.174;234.174;234.174
182;total;1;302.379;302.379;302.379
183;initialize;1;58.498;58.498;58.498
183;async;100;0.889919;0.00304851;1.5376
183;inner;100;1.41898;0.66845;2.31956
183;wait;100;4.06999e-05;2.807e-05;0.000151328
183;boundary;100;0.00777788;0.00388403;0.00953252
183;calc iter;100;2.31672;1.78384;2.49415
183;calc total;1;234.174;234.174;234.174
183;total;1;302.701;302.701;302.701
184;initialize;1;58.4976;58.4976;58.4976
184;async;100;0.147837;0.00267637;0.463772
184;inner;100;2.17134;1.33519;2.33111
184;wait;100;5.03825e-05;3.5869e-05;0.000181408
184;boundary;100;0.00879942;0.00542648;0.00987273
184;calc iter;100;2.32803;1.80443;2.41738
184;calc total;1;234.174;234.174;234.174
184;total;1;302.701;302.701;302.701
185;initialize;1;58.0714;58.0714;58.0714
185;async;100;0.149173;0.00248099;0.464181
185;inner;100;2.17111;1.33491;2.3393
185;wait;100;4.72164e-05;3.072e-05;0.000447474
185;boundary;100;0.00776014;0.00484561;0.00936783
185;calc iter;100;2.32809;1.80397;2.42686
185;calc total;1;234.174;234.174;234.174
185;total;1;302.274;302.274;302.274
186;initialize;1;58.4975;58.4975;58.4975
186;async;100;0.152457;0.00142851;0.466225
186;inner;100;2.17158;1.3405;2.3432
186;wait;100;2.908e-05;1.952e-05;0.000132768
186;boundary;100;0.00412225;0.00284538;0.00887343
186;calc iter;100;2.32819;1.80959;2.43231
186;calc total;1;234.174;234.174;234.174
186;total;1;302.7;302.7;302.7
187;initialize;1;58.2462;58.2462;58.2462
187;async;100;0.151652;0.00268048;0.464701
187;inner;100;2.17219;1.34036;2.3442
187;wait;100;3.32019e-05;2.2019e-05;0.000223607
187;boundary;100;0.00430364;0.00325732;0.00839143
187;calc iter;100;2.32818;1.80834;2.43088
187;calc total;1;234.174;234.174;234.174
187;total;1;302.449;302.449;302.449
188;initialize;1;58.498;58.498;58.498
188;async;100;0.177307;0.00285202;0.497884
188;inner;100;2.14484;1.29677;2.33181
188;wait;100;4.11681e-05;2.828e-05;0.000510764
188;boundary;100;0.00511578;0.0043478;0.00844084
188;calc iter;100;2.32731;1.79903;2.39543
188;calc total;1;234.174;234.174;234.174
188;total;1;302.701;302.701;302.701
189;initialize;1;58.2477;58.2477;58.2477
189;async;100;0.174142;0.00289846;0.493194
189;inner;100;2.14446;1.29493;2.32996
189;wait;100;3.90047e-05;2.7e-05;0.000233827
189;boundary;100;0.00822336;0.00662072;0.00980355
189;calc iter;100;2.32687;1.79542;2.38973
189;calc total;1;234.174;234.174;234.174
189;total;1;302.45;302.45;302.45
190;initialize;1;58.498;58.498;58.498
190;async;100;0.179672;0.00388318;0.500905
190;inner;100;2.1378;1.29095;2.335
190;wait;100;4.10198e-05;3.1359e-05;0.000199108
190;boundary;100;0.00896384;0.00483515;0.0106816
190;calc iter;100;2.32648;1.80259;2.38839
190;calc total;1;234.174;234.174;234.174
190;total;1;302.701;302.701;302.701
191;initialize;1;58.1502;58.1502;58.1502
191;async;100;0.214951;0.00254205;0.534526
191;inner;100;2.10077;1.26167;2.33093
191;wait;100;5.77281e-05;3.0079e-05;0.000197908
191;boundary;100;0.00992927;0.00695462;0.0139021
191;calc iter;100;2.32571;1.81017;2.42349
191;calc total;1;234.174;234.174;234.174
191;total;1;302.353;302.353;302.353
192;initialize;1;58.4977;58.4977;58.4977
192;async;100;0.583619;0.00322421;1.0494
192;inner;100;1.73931;1.27401;2.3181
192;wait;100;3.82246e-05;2.534e-05;0.000196038
192;boundary;100;0.00580973;0.00391906;0.00957547
192;calc iter;100;2.32878;2.21019;2.47462
192;calc total;1;234.174;234.174;234.174
192;total;1;302.701;302.701;302.701
193;initialize;1;58.4979;58.4979;58.4979
193;async;100;0.41594;0.00302199;1.13127
193;inner;100;1.90282;1.3524;2.31633
193;wait;100;4.40999e-05;2.432e-05;0.000347245
193;boundary;100;0.00813742;0.00615755;0.0100702
193;calc iter;100;2.32694;1.90959;2.8311
193;calc total;1;234.174;234.174;234.174
193;total;1;302.701;302.701;302.701
194;initialize;1;58.4949;58.4949;58.4949
194;async;100;0.404063;0.000833229;1.28456
194;inner;100;1.91341;1.3164;2.32278
194;wait;100;4.59864e-05;2.622e-05;0.000282536
194;boundary;100;0.00908929;0.00496149;0.0100182
194;calc iter;100;2.32662;1.7094;2.91209
194;calc total;1;234.174;234.174;234.174
194;total;1;302.698;302.698;302.698
195;initialize;1;58.4975;58.4975;58.4975
195;async;100;0.418661;0.00262763;1.10305
195;inner;100;1.89901;1.45742;2.32196
195;wait;100;5.35587e-05;2.924e-05;0.000149378
195;boundary;100;0.00899745;0.00464649;0.00994095
195;calc iter;100;2.32673;1.91178;2.75378
195;calc total;1;234.174;234.174;234.174
195;total;1;302.701;302.701;302.701
196;initialize;1;58.4978;58.4978;58.4978
196;async;100;0.747653;0.00203408;1.93406
196;inner;100;1.55531;0.807017;2.31909
196;wait;100;6.7737e-05;4.119e-05;0.000236207
196;boundary;100;0.00987088;0.00776104;0.0132999
196;calc iter;100;2.31291;1.739;3.07711
196;calc total;1;234.174;234.174;234.174
196;total;1;302.701;302.701;302.701
197;initialize;1;58.074;58.074;58.074
197;async;100;0.621849;0.00321918;1.51066
197;inner;100;1.69124;0.920771;2.31735
197;wait;100;4.5799e-05;3.0679e-05;0.000343186
197;boundary;100;0.00921542;0.00795027;0.0100261
197;calc iter;100;2.32235;1.99124;2.81177
197;calc total;1;234.174;234.174;234.174
197;total;1;302.277;302.277;302.277
198;initialize;1;58.4978;58.4978;58.4978
198;async;100;0.55333;0.00178452;1.4334
198;inner;100;1.76308;0.989947;2.32237
198;wait;100;4.14859e-05;2.946e-05;0.000194827
198;boundary;100;0.00824914;0.00484128;0.00948185
198;calc iter;100;2.3247;2.13246;2.82951
198;calc total;1;234.174;234.174;234.174
198;total;1;302.701;302.701;302.701
199;initialize;1;58.3149;58.3149;58.3149
199;async;100;0.680111;0.00301784;1.32222
199;inner;100;1.63974;0.93637;2.32298
199;wait;100;4.03091e-05;2.644e-05;0.000288526
199;boundary;100;0.00706418;0.0039638;0.00950813
199;calc iter;100;2.32696;2.15176;2.58948
199;calc total;1;234.174;234.174;234.174
199;total;1;302.518;302.518;302.518
200;initialize;1;58.4971;58.4971;58.4971
200;async;100;0.145693;0.000501252;0.546487
200;inner;100;2.17874;1.48969;2.35003
200;wait;100;7.20405e-05;4.3959e-05;0.000349205
200;boundary;100;0.00948057;0.00586843;0.0129502
200;calc iter;100;2.33399;2.04226;2.62351
200;calc total;1;234.174;234.174;234.174
200;total;1;302.7;302.7;302.7
201;initialize;1;58.0745;58.0745;58.0745
201;async;100;0.123408;0.000490443;0.452208
201;inner;100;2.20398;1.52173;2.35842
201;wait;100;4.33088e-05;2.7729e-05;0.000250687
201;boundary;100;0.0075866;0.00413689;0.00953194
201;calc iter;100;2.33502;1.91724;2.62661
201;calc total;1;234.174;234.174;234.174
201;total;1;302.277;302.277;302.277
202;initialize;1;58.498;58.498;58.498
202;async;100;0.121674;0.000752728;0.443753
202;inner;100;2.20819;1.53136;2.36213
202;wait;100;3.69341e-05;2.424e-05;0.000160117
202;boundary;100;0.00559791;0.00407825;0.00887022
202;calc iter;100;2.3355;1.88938;2.61753
202;calc total;1;234.174;234.174;234.174
202;total;1;302.701;302.701;302.701
203;initialize;1;58.1406;58.1406;58.1406
203;async;100;0.121923;0.000573232;0.443984
203;inner;100;2.20779;1.5268;2.36193
203;wait;100;4.47681e-05;2.9369e-05;0.000146338
203;boundary;100;0.00580171;0.00380631;0.00977043
203;calc iter;100;2.33557;1.88747;2.61894
203;calc total;1;234.174;234.174;234.174
203;total;1;302.343;302.343;302.343
204;initialize;1;58.4963;58.4963;58.4963
204;async;100;0.121031;0.00275641;0.403532
204;inner;100;2.20785;1.53385;2.34648
204;wait;100;5.64716e-05;2.4909e-05;0.000416514
204;boundary;100;0.00714436;0.00393742;0.00973417
204;calc iter;100;2.33609;1.83298;2.50498
204;calc total;1;234.174;234.174;234.174
204;total;1;302.699;302.699;302.699
205;initialize;1;58.498;58.498;58.498
205;async;100;0.121539;0.00296458;0.393974
205;inner;100;2.206;1.53047;2.35371
205;wait;100;5.80965e-05;2.899e-05;0.000240557
205;boundary;100;0.00856192;0.00414438;0.0100285
205;calc iter;100;2.33616;1.83422;2.49847
205;calc total;1;234.174;234.174;234.174
205;total;1;302.701;302.701;302.701
206;initialize;1;58.4978;58.4978;58.4978
206;async;100;0.117344;0.000483172;0.409427
206;inner;100;2.21346;1.53619;2.35925
206;wait;100;3.83854e-05;2.364e-05;0.000177688
206;boundary;100;0.00538198;0.00289928;0.0110739
206;calc iter;100;2.33623;1.83865;2.52998
206;calc total;1;234.174;234.174;234.174
206;total;1;302.701;302.701;302.701
207;initialize;1;58.0998;58.0998;58.0998
207;async;100;0.121017;0.000922295;0.51791
207;inner;100;2.20852;1.53601;2.3584
207;wait;100;5.33478e-05;2.63e-05;0.000301416
207;boundary;100;0.00662369;0.00305466;0.0110552
207;calc iter;100;2.33622;1.83843;2.53972
207;calc total;1;234.174;234.174;234.174
207;total;1;302.302;302.302;302.302
208;initialize;1;58.2092;58.2092;58.2092
208;async;100;0.397822;0.00294488;0.823297
208;inner;100;1.91847;0.74206;2.31966
208;wait;100;3.77382e-05;2.672e-05;0.000193817
208;boundary;100;0.00896255;0.00391755;0.00953773
208;calc iter;100;2.3253;1.53612;2.55247
208;calc total;1;234.174;234.174;234.174
208;total;1;302.412;302.412;302.412
209;initialize;1;58.2611;58.2611;58.2611
209;async;100;0.437785;0.00263717;1.00442
209;inner;100;1.8719;0.889222;2.31875
209;wait;100;4.50559e-05;3.0639e-05;0.000368615
209;boundary;100;0.00918111;0.00739862;0.00954914
209;calc iter;100;2.31891;1.83847;2.46279
209;calc total;1;234.174;234.174;234.174
209;total;1;302.464;302.464;302.464
210;initialize;1;58.4062;58.4062;58.4062
210;async;100;0.420495;0.000535383;0.962762
210;inner;100;1.88428;1.31107;2.32409
210;wait;100;4.50243e-05;2.768e-05;0.000302776
210;boundary;100;0.00890218;0.00517083;0.00945658
210;calc iter;100;2.31373;2.12545;2.41626
210;calc total;1;234.174;234.174;234.174
210;total;1;302.609;302.609;302.609
211;initialize;1;58.4981;58.4981;58.4981
211;async;100;0.362376;0.00073339;0.720075
211;inner;100;1.93478;1.57949;2.32452
211;wait;100;6.18535e-05;3.2229e-05;0.000177507
211;boundary;100;0.00959361;0.00516056;0.0101985
211;calc iter;100;2.30682;2.11143;2.43864
211;calc total;1;234.174;234.174;234.174
211;total;1;302.701;302.701;302.701
212;initialize;1;58.3912;58.3912;58.3912
212;async;100;0.379365;0.00302281;0.712013
212;inner;100;1.91586;1.56825;2.32031
212;wait;100;6.66052e-05;3.5269e-05;0.000374755
212;boundary;100;0.00957968;0.00787599;0.0100599
212;calc iter;100;2.30487;2.23989;2.38531
212;calc total;1;234.174;234.174;234.174
212;total;1;302.594;302.594;302.594
213;initialize;1;58.0997;58.0997;58.0997
213;async;100;0.440208;0.00255905;0.911585
213;inner;100;1.86294;1.38694;2.32023
213;wait;100;4.28768e-05;2.794e-05;0.000228287
213;boundary;100;0.0089838;0.00755055;0.00958561
213;calc iter;100;2.31218;2.24103;2.41067
213;calc total;1;234.174;234.174;234.174
213;total;1;302.302;302.302;302.302
214;initialize;1;58.3453;58.3453;58.3453
214;async;100;0.444829;0.00074593;0.956193
214;inner;100;1.86345;0.968123;2.32496
214;wait;100;4.4165e-05;3.0349e-05;0.000225617
214;boundary;100;0.0091569;0.00505008;0.00955378
214;calc iter;100;2.31748;1.92886;2.39754
214;calc total;1;234.174;234.174;234.174
214;total;1;302.548;302.548;302.548
215;initialize;1;58.2618;58.2618;58.2618
215;async;100;0.399943;0.0038908;0.705021
215;inner;100;1.91367;0.805219;2.3246
215;wait;100;4.2581e-05;3.152e-05;0.000151268
215;boundary;100;0.00905467;0.00426076;0.00961578
215;calc iter;100;2.32271;1.49986;2.38446
215;calc total;1;234.174;234.174;234.174
215;total;1;302.465;302.465;302.465
216;initialize;1;58.4979;58.4979;58.4979
216;async;100;0.0107866;0.000701561;0.0149038
216;inner;100;2.31014;1.59876;2.34744
216;wait;100;6.906e-05;3.8759e-05;0.000224637
216;boundary;100;0.00974033;0.00545946;0.0101313
216;calc iter;100;2.33074;1.61431;2.36741
216;calc total;1;234.174;234.174;234.174
216;total;1;302.701;302.701;302.701
217;initialize;1;58.4067;58.4067;58.4067
217;async;100;0.00715342;0.003088;0.011179
217;inner;100;2.31638;1.6032;2.35293
217;wait;100;5.22168e-05;2.382e-05;0.000349705
217;boundary;100;0.00723585;0.00348373;0.00909982
217;calc iter;100;2.33082;1.61334;2.3687
217;calc total;1;234.174;234.174;234.174
217;total;1;302.609;302.609;302.609
218;initialize;1;58.3152;58.3152;58.3152
218;async;100;0.00150378;0.000838838;0.00711491
218;inner;100;2.32098;1.60256;2.35851
218;wait;100;3.27797e-05;2.545e-05;0.000202167
218;boundary;100;0.00829707;0.00332308;0.00882534
218;calc iter;100;2.33082;1.60718;2.36852
218;calc total;1;234.174;234.174;234.174
218;total;1;302.518;302.518;302.518
219;initialize;1;58.3967;58.3967;58.3967
219;async;100;0.00249995;0.00138546;0.00566939
219;inner;100;2.32057;1.60304;2.35796
219;wait;100;3.77862e-05;1.932e-05;0.000172978
219;boundary;100;0.00770544;0.0034631;0.00900077
219;calc iter;100;2.33082;1.60875;2.36952
219;calc total;1;234.174;234.174;234.174
219;total;1;302.599;302.599;302.599
220;initialize;1;58.3759;58.3759;58.3759
220;async;100;0.0273266;0.00261545;0.0557746
220;inner;100;2.29443;1.58521;2.33926
220;wait;100;3.94959e-05;2.593e-05;0.000193328
220;boundary;100;0.00883046;0.00381536;0.00960442
220;calc iter;100;2.33063;1.63539;2.37155
220;calc total;1;234.174;234.174;234.174
220;total;1;302.579;302.579;302.579
221;initialize;1;58.4955;58.4955;58.4955
221;async;100;0.0266901;0.00295988;0.0556142
221;inner;100;2.29467;1.60723;2.33836
221;wait;100;4.04079e-05;2.6659e-05;0.000362185
221;boundary;100;0.00902319;0.0060625;0.00951873
221;calc iter;100;2.33043;1.6602;2.37681
221;calc total;1;234.174;234.174;234.174
221;total;1;302.698;302.698;302.698
222;initialize;1;58.3911;58.3911;58.3911
222;async;100;0.019493;0.000490834;0.0477093
222;inner;100;2.30181;1.63411;2.343
222;wait;100;4.43028e-05;2.818e-05;0.000154288
222;boundary;100;0.00892201;0.00534263;0.00989253
222;calc iter;100;2.33028;1.68286;2.37102
222;calc total;1;234.174;234.174;234.174
222;total;1;302.594;302.594;302.594
223;initialize;1;58.2616;58.2616;58.2616
223;async;100;0.0273478;0.0019038;0.0568922
223;inner;100;2.29286;1.649;2.33914
223;wait;100;6.45426e-05;3.4889e-05;0.000251637
223;boundary;100;0.00981005;0.00684352;0.0129612
223;calc iter;100;2.33008;1.71609;2.37676
223;calc total;1;234.174;234.174;234.174
223;total;1;302.464;302.464;302.464
224;initialize;1;58.2446;58.2446;58.2446
224;async;100;0.69181;0.00489343;1.17692
224;inner;100;1.62707;1.14793;2.31913
224;wait;100;4.01548e-05;2.6379e-05;0.000321755
224;boundary;100;0.00442488;0.00388057;0.00821457
224;calc iter;100;2.32335;2.20743;2.43478
224;calc total;1;234.174;234.174;234.174
224;total;1;302.448;302.448;302.448
225;initialize;1;58.4737;58.4737;58.4737
225;async;100;0.494544;0.00241073;0.865934
225;inner;100;1.81937;1.47531;2.3176
225;wait;100;3.95167e-05;2.589e-05;0.000342065
225;boundary;100;0.00796218;0.00629135;0.0123227
225;calc iter;100;2.32192;1.98516;2.54972
225;calc total;1;234.174;234.174;234.174
225;total;1;302.676;302.676;302.676
226;initialize;1;58.4071;58.4071;58.4071
226;async;100;0.48732;0.00297483;1.04755
226;inner;100;1.82292;1.45054;2.32274
226;wait;100;4.30978e-05;2.908e-05;0.000207828
226;boundary;100;0.00926734;0.00604051;0.00989012
226;calc iter;100;2.31956;2.01723;2.53173
226;calc total;1;234.174;234.174;234.174
226;total;1;302.61;302.61;302.61
227;initialize;1;58.4962;58.4962;58.4962
227;async;100;0.573821;0.00609766;1.41054
227;inner;100;1.73319;1.14205;2.3219
227;wait;100;6.39884e-05;3.1799e-05;0.000151678
227;boundary;100;0.00998225;0.00446825;0.0131233
227;calc iter;100;2.31706;1.99362;2.9085
227;calc total;1;234.174;234.174;234.174
227;total;1;302.699;302.699;302.699
228;initialize;1;58.4;58.4;58.4
228;async;100;0.883206;0.00384744;1.35795
228;inner;100;1.41842;0.962517;2.3185
228;wait;100;6.32712e-05;3.269e-05;0.000349195
228;boundary;100;0.00964041;0.00722569;0.014089
228;calc iter;100;2.31133;2.10042;2.61305
228;calc total;1;234.174;234.174;234.174
228;total;1;302.603;302.603;302.603
229;initialize;1;58.4746;58.4746;58.4746
229;async;100;0.687233;0.00212491;1.11748
229;inner;100;1.6221;1.25393;2.31838
229;wait;100;4.90654e-05;3.3539e-05;0.000227817
229;boundary;100;0.00935535;0.00760635;0.010573
229;calc iter;100;2.31874;2.20443;2.42828
229;calc total;1;234.174;234.174;234.174
229;total;1;302.678;302.678;302.678
230;initialize;1;58.3706;58.3706;58.3706
230;async;100;0.6824;0.00124288;1.17804
230;inner;100;1.63221;1.15459;2.32333
230;wait;100;3.66671e-05;2.707e-05;0.000241217
230;boundary;100;0.00777174;0.00537253;0.00927724
230;calc iter;100;2.32242;2.26474;2.40171
230;calc total;1;234.174;234.174;234.174
230;total;1;302.574;302.574;302.574
231;initialize;1;58.4749;58.4749;58.4749
231;async;100;0.885296;0.00483421;1.48416
231;inner;100;1.43505;0.820887;2.32294
231;wait;100;3.2763e-05;2.254e-05;0.000156168
231;boundary;100;0.00614884;0.00386241;0.00938824
231;calc iter;100;2.32653;2.2536;2.41416
231;calc total;1;234.174;234.174;234.174
231;total;1;302.678;302.678;302.678
232;initialize;1;58.4;58.4;58.4
232;async;100;0.196137;0.00256443;0.352888
232;inner;100;2.12937;1.39409;2.33434
232;wait;100;5.7083e-05;2.85e-05;0.000217067
232;boundary;100;0.00896729;0.00553357;0.0101272
232;calc iter;100;2.33454;1.62901;2.42805
232;calc total;1;234.174;234.174;234.174
232;total;1;302.603;302.603;302.603
233;initialize;1;58.4975;58.4975;58.4975
233;async;100;0.197695;0.00296369;0.354529
233;inner;100;2.12916;1.38559;2.33324
233;wait;100;3.52329e-05;2.3279e-05;0.000345176
233;boundary;100;0.00782352;0.00427995;0.00939972
233;calc iter;100;2.33472;1.62479;2.42448
233;calc total;1;234.174;234.174;234.174
233;total;1;302.701;302.701;302.701
234;initialize;1;58.4979;58.4979;58.4979
234;async;100;0.204667;0.00318027;0.362055
234;inner;100;2.12598;1.385;2.33954
234;wait;100;2.8356e-05;1.983e-05;0.000163368
234;boundary;100;0.00415297;0.00276516;0.0069627
234;calc iter;100;2.33483;1.62902;2.42511
234;calc total;1;234.174;234.174;234.174
234;total;1;302.701;302.701;302.701
235;initialize;1;58.498;58.498;58.498
235;async;100;0.197698;0.00249857;0.353693
235;inner;100;2.13113;1.3897;2.33829
235;wait;100;3.3161e-05;2.0649e-05;0.000252787
235;boundary;100;0.00593566;0.00380127;0.00906312
235;calc iter;100;2.33479;1.62788;2.42479
235;calc total;1;234.174;234.174;234.174
235;total;1;302.701;302.701;302.701
236;initialize;1;58.4962;58.4962;58.4962
236;async;100;0.222607;0.00303133;0.385585
236;inner;100;2.10638;1.38433;2.33608
236;wait;100;4.61824e-05;3.2899e-05;0.000214357
236;boundary;100;0.00529143;0.00382899;0.0100385
236;calc iter;100;2.33432;1.66209;2.42651
236;calc total;1;234.174;234.174;234.174
236;total;1;302.699;302.699;302.699
237;initialize;1;58.4976;58.4976;58.4976
237;async;100;0.222854;0.00334579;0.385244
237;inner;100;2.10301;1.39343;2.33525
237;wait;100;4.41581e-05;2.7519e-05;0.000336016
237;boundary;100;0.00812968;0.00635224;0.00988308
237;calc iter;100;2.33404;1.67617;2.42427
237;calc total;1;234.174;234.174;234.174
237;total;1;302.7;302.7;302.7
238;initialize;1;58.4979;58.4979;58.4979
238;async;100;0.234227;0.00336608;0.399687
238;inner;100;2.09109;1.39848;2.33973
238;wait;100;4.54628e-05;2.7539e-05;0.000235257
238;boundary;100;0.00838834;0.00428893;0.0095727
238;calc iter;100;2.33375;1.69851;2.42446
238;calc total;1;234.174;234.174;234.174
238;total;1;302.701;302.701;302.701
239;initialize;1;58.2094;58.2094;58.2094
239;async;100;0.274716;0.00321811;0.452549
239;inner;100;2.04946;1.38341;2.33998
239;wait;100;6.6234e-05;3.0759e-05;0.000145168
239;boundary;100;0.00902568;0.0044058;0.0130404
239;calc iter;100;2.33327;1.74389;2.43098
239;calc total;1;234.174;234.174;234.174
239;total;1;302.412;302.412;302.412
240;initialize;1;58.3999;58.3999;58.3999
240;async;100;0.478128;0.00398877;1.21932
240;inner;100;1.83635;0.707299;2.31773
240;wait;100;4.10732e-05;2.5229e-05;0.000328326
240;boundary;100;0.00843511;0.00394525;0.00951886
240;calc iter;100;2.32296;1.93059;2.45203
240;calc total;1;234.174;234.174;234.174
240;total;1;302.602;302.602;302.602
241;initialize;1;58.3921;58.3921;58.3921
241;async;100;0.581964;0.00259997;1.46557
241;inner;100;1.71998;0.718494;2.31455
241;wait;100;4.52201e-05;1.912e-05;0.000353205
241;boundary;100;0.00888077;0.00291054;0.0100109
241;calc iter;100;2.31087;2.07143;2.45736
241;calc total;1;234.174;234.174;234.174
241;total;1;302.595;302.595;302.595
242;initialize;1;58.4961;58.4961;58.4961
242;async;100;0.454565;0.00170885;1.10516
242;inner;100;1.83953;1.1967;2.32163
242;wait;100;4.04404e-05;2.7859e-05;0.000168318
242;boundary;100;0.00882417;0.00443299;0.00980824
242;calc iter;100;2.30296;2.18198;2.39054
242;calc total;1;234.174;234.174;234.174
242;total;1;302.699;302.699;302.699
243;initialize;1;58.4972;58.4972;58.4972
243;async;100;0.43959;0.00213948;1.15856
243;inner;100;1.846;1.12533;2.32091
243;wait;100;5.67324e-05;3.106e-05;0.000159898
243;boundary;100;0.00942375;0.00551445;0.0101188
243;calc iter;100;2.29507;2.05176;2.46653
243;calc total;1;234.174;234.174;234.174
243;total;1;302.7;302.7;302.7
244;initialize;1;58.4063;58.4063;58.4063
244;async;100;0.461639;0.000554463;1.17601
244;inner;100;1.82144;1.06008;2.32717
244;wait;100;5.88272e-05;3.0669e-05;0.000235657
244;boundary;100;0.00953166;0.00664447;0.0102291
244;calc iter;100;2.29268;2.2127;2.37293
244;calc total;1;234.174;234.174;234.174
244;total;1;302.609;302.609;302.609
245;initialize;1;58.4733;58.4733;58.4733
245;async;100;0.492409;0.00405104;1.07565
245;inner;100;1.79981;1.18743;2.31644
245;wait;100;4.20705e-05;2.6669e-05;0.000333376
245;boundary;100;0.00879036;0.00687936;0.0101516
245;calc iter;100;2.30105;2.22163;2.36824
245;calc total;1;234.174;234.174;234.174
245;total;1;302.676;302.676;302.676
246;initialize;1;58.2709;58.2709;58.2709
246;async;100;0.590738;0.00073998;1.39094
246;inner;100;1.70896;0.745679;2.32106
246;wait;100;4.63024e-05;2.882e-05;0.000260786
246;boundary;100;0.00891;0.00418808;0.00994851
246;calc iter;100;2.30866;2.09098;2.48916
246;calc total;1;234.174;234.174;234.174
246;total;1;302.474;302.474;302.474
247;initialize;1;58.3761;58.3761;58.3761
247;async;100;0.489382;0.00329231;1.08782
247;inner;100;1.81946;0.680676;2.32029
247;wait;100;4.05897e-05;2.765e-05;0.000274056
247;boundary;100;0.00873097;0.00423021;0.00960435
247;calc iter;100;2.31761;1.64572;2.39382
247;calc total;1;234.174;234.174;234.174
247;total;1;302.579;302.579;302.579
248;initialize;1;58.3439;58.3439;58.3439
248;async;100;0.0785154;0.00101077;0.384752
248;inner;100;2.24037;1.35748;2.33733
248;wait;100;5.99448e-05;3.865e-05;0.000234697
248;boundary;100;0.00927325;0.00547704;0.0100268
248;calc iter;100;2.32822;1.74775;2.39757
248;calc total;1;234.174;234.174;234.174
248;total;1;302.547;302.547;302.547
249;initialize;1;58.4969;58.4969;58.4969
249;async;100;0.0752711;0.00301741;0.387813
249;inner;100;2.24454;1.35682;2.33558
249;wait;100;4.75665e-05;3.1759e-05;0.000333165
249;boundary;100;0.00844841;0.0048427;0.00934269
249;calc iter;100;2.32831;1.74952;2.41078
249;calc total;1;234.174;234.174;234.174
249;total;1;302.7;302.7;302.7
250;initialize;1;58.3979;58.3979;58.3979
250;async;100;0.0755063;0.00128521;0.389102
250;inner;100;2.24732;1.36224;2.34094
250;wait;100;3.00381e-05;2.032e-05;0.000134678
250;boundary;100;0.00553937;0.00279949;0.00892828
250;calc iter;100;2.32839;1.75416;2.41744
250;calc total;1;234.174;234.174;234.174
250;total;1;302.6;302.6;302.6
251;initialize;1;58.3439;58.3439;58.3439
251;async;100;0.0753404;0.00270146;0.388187
251;inner;100;2.24757;1.36185;2.34019
251;wait;100;3.63259e-05;2.5349e-05;0.000202427
251;boundary;100;0.00543472;0.00314915;0.0088615
251;calc iter;100;2.32838;1.75322;2.41709
251;calc total;1;234.174;234.174;234.174
251;total;1;302.547;302.547;302.547
252;initialize;1;58.4976;58.4976;58.4976
252;async;100;0.104861;0.00268076;0.420188
252;inner;100;2.21662;1.33152;2.33775
252;wait;100;3.63717e-05;2.6349e-05;0.000202157
252;boundary;100;0.00610915;0.00388616;0.00935415
252;calc iter;100;2.32763;1.75563;2.40086
252;calc total;1;234.174;234.174;234.174
252;total;1;302.701;302.701;302.701
253;initialize;1;58.498;58.498;58.498
253;async;100;0.10203;0.00298646;0.414778
253;inner;100;2.21677;1.32975;2.33709
253;wait;100;3.96556e-05;2.4049e-05;0.000351495
253;boundary;100;0.00834533;0.00627185;0.00950034
253;calc iter;100;2.32719;1.75082;2.38881
253;calc total;1;234.174;234.174;234.174
253;total;1;302.701;302.701;302.701
254;initialize;1;58.1405;58.1405;58.1405
254;async;100;0.105022;0.000506013;0.423427
254;inner;100;2.21278;1.3292;2.34073
254;wait;100;4.12035e-05;3.041e-05;0.000151648
254;boundary;100;0.00898057;0.00507623;0.0105076
254;calc iter;100;2.32683;1.76171;2.40797
254;calc total;1;234.174;234.174;234.174
254;total;1;302.343;302.343;302.343
255;initialize;1;58.1061;58.1061;58.1061
255;async;100;0.135247;0.00138427;0.473847
255;inner;100;2.1811;1.31062;2.33797
255;wait;100;7.14256e-05;4.0759e-05;0.000230607
255;boundary;100;0.00974306;0.00630653;0.0130479
255;calc iter;100;2.32616;1.79762;2.4056
255;calc total;1;234.174;234.174;234.174
255;total;1;302.309;302.309;302.309
256;initialize;1;58.4983;58.4983;58.4983
256;async;100;0.113065;0.0018471;0.452251
256;inner;100;2.20613;1.96093;2.33938
256;wait;100;5.32633e-05;3.4539e-05;0.000178118
256;boundary;100;0.0101089;0.00504947;0.0105459
256;calc iter;100;2.32936;2.04285;2.49799
256;calc total;1;234.175;234.175;234.175
256;total;1;302.702;302.702;302.702
257;initialize;1;58.393;58.393;58.393
257;async;100;0.157531;0.00270939;0.517206
257;inner;100;2.16231;1.8976;2.30849
257;wait;100;4.24934e-05;2.903e-05;0.000353254
257;boundary;100;0.00917077;0.00732236;0.00976675
257;calc iter;100;2.32905;2.19291;2.48596
257;calc total;1;234.175;234.175;234.175
257;total;1;302.597;302.597;302.597
258;initialize;1;58.1722;58.1722;58.1722
258;async;100;0.144411;0.00166418;0.421248
258;inner;100;2.17323;1.96826;2.31783
258;wait;100;4.28414e-05;3.0119e-05;0.000252516
258;boundary;100;0.00916626;0.00821856;0.00974924
258;calc iter;100;2.32686;2.11814;2.50742
258;calc total;1;234.175;234.175;234.175
258;total;1;302.376;302.376;302.376
259;initialize;1;58.1131;58.1131;58.1131
259;async;100;0.128243;0.000526342;0.366244
259;inner;100;2.18587;1.97014;2.33445
259;wait;100;6.24159e-05;3.1e-05;0.000188767
259;boundary;100;0.00981596;0.00655859;0.0143809
259;calc iter;100;2.324;2.23195;2.56228
259;calc total;1;234.175;234.175;234.175
259;total;1;302.317;302.317;302.317
260;initialize;1;58.4989;58.4989;58.4989
260;async;100;0.275936;0.00572511;0.482548
260;inner;100;2.03888;1.83742;2.31405
260;wait;100;5.92704e-05;2.9449e-05;0.000172737
260;boundary;100;0.009584;0.00498938;0.0101445
260;calc iter;100;2.32447;2.23111;2.4189
260;calc total;1;234.175;234.175;234.175
260;total;1;302.702;302.702;302.702
261;initialize;1;58.2102;58.2102;58.2102
261;async;100;0.278596;0.00195823;0.4902
261;inner;100;2.04129;1.82246;2.3098
261;wait;100;4.84645e-05;3.19e-05;0.000313895
261;boundary;100;0.0091491;0.00872357;0.0102307
261;calc iter;100;2.32908;2.29365;2.39305
261;calc total;1;234.175;234.175;234.175
261;total;1;302.414;302.414;302.414
262;initialize;1;58.4988;58.4988;58.4988
262;async;100;0.288234;0.00261952;0.490203
262;inner;100;2.03381;1.54521;2.31831
262;wait;100;4.72753e-05;3.232e-05;0.000169198
262;boundary;100;0.00906744;0.00552082;0.00956153
262;calc iter;100;2.33116;2.04119;2.39384
262;calc total;1;234.175;234.175;234.175
262;total;1;302.702;302.702;302.702
263;initialize;1;58.4978;58.4978;58.4978
263;async;100;0.301694;0.0019596;0.497725
263;inner;100;2.02232;1.24812;2.31608
263;wait;100;4.94681e-05;2.995e-05;0.000311675
263;boundary;100;0.00899787;0.00389262;0.00962073
263;calc iter;100;2.33307;1.74379;2.39873
263;calc total;1;234.175;234.175;234.175
263;total;1;302.701;302.701;302.701
264;initialize;1;58.4982;58.4982;58.4982
264;async;100;0.0232601;0.00261717;0.0339763
264;inner;100;2.3051;1.72861;2.3431
264;wait;100;6.12816e-05;3.0649e-05;0.000347944
264;boundary;100;0.00974248;0.00634011;0.0101357
264;calc iter;100;2.33816;1.76424;2.38298
264;calc total;1;234.175;234.175;234.175
264;total;1;302.702;302.702;302.702
265;initialize;1;58.4965;58.4965;58.4965
265;async;100;0.0148701;0.000841616;0.0217673
265;inner;100;2.31487;1.72269;2.35223
265;wait;100;4.65295e-05;3.2e-05;0.000301206
265;boundary;100;0.00843654;0.00479334;0.00912947
265;calc iter;100;2.33823;1.74304;2.37864
265;calc total;1;234.175;234.175;234.175
265;total;1;302.7;302.7;302.7
266;initialize;1;58.4992;58.4992;58.4992
266;async;100;0.00131522;0.000656849;0.00779372
266;inner;100;2.32938;1.75987;2.36948
266;wait;100;4.06394e-05;2.176e-05;0.000160708
266;boundary;100;0.00784132;0.00282655;0.00881762
266;calc iter;100;2.33858;1.76357;2.37897
266;calc total;1;234.175;234.175;234.175
266;total;1;302.702;302.702;302.702
267;initialize;1;58.1732;58.1732;58.1732
267;async;100;0.0108084;0.000556781;0.0176401
267;inner;100;2.31876;1.72723;2.35725
267;wait;100;3.83779e-05;2.0969e-05;0.000222166
267;boundary;100;0.00864894;0.00368737;0.00985183
267;calc iter;100;2.33826;1.74178;2.37889
267;calc total;1;234.175;234.175;234.175
267;total;1;302.377;302.377;302.377
268;initialize;1;58.1206;58.1206;58.1206
268;async;100;0.030779;0.000681649;0.0494423
268;inner;100;2.29874;1.72766;2.34474
268;wait;100;4.82357e-05;2.4449e-05;0.000290815
268;boundary;100;0.00860094;0.00345211;0.0095574
268;calc iter;100;2.33817;1.77418;2.38336
268;calc total;1;234.175;234.175;234.175
268;total;1;302.324;302.324;302.324
269;initialize;1;58.4963;58.4963;58.4963
269;async;100;0.0312322;0.00257189;0.0580269
269;inner;100;2.29772;1.75174;2.34411
269;wait;100;5.12221e-05;3.4279e-05;0.000326985
269;boundary;100;0.00901519;0.00600885;0.00955434
269;calc iter;100;2.33802;1.7993;2.38924
269;calc total;1;234.175;234.175;234.175
269;total;1;302.7;302.7;302.7
270;initialize;1;58.2745;58.2745;58.2745
270;async;100;0.0241361;0.000499462;0.0508506
270;inner;100;2.30508;1.77928;2.35171
270;wait;100;4.59243e-05;2.6659e-05;0.000118918
270;boundary;100;0.00866432;0.00460825;0.00982419
270;calc iter;100;2.33793;1.82662;2.38801
270;calc total;1;234.175;234.175;234.175
270;total;1;302.478;302.478;302.478
271;initialize;1;58.4242;58.4242;58.4242
271;async;100;0.0281318;0.000591861;0.0558183
271;inner;100;2.30044;1.79287;2.34779
271;wait;100;6.08994e-05;2.781e-05;0.000386374
271;boundary;100;0.00909645;0.00471561;0.0130847
271;calc iter;100;2.33773;1.84463;2.38722
271;calc total;1;234.175;234.175;234.175
271;total;1;302.628;302.628;302.628
272;initialize;1;58.2756;58.2756;58.2756
272;async;100;0.646079;0.00274479;1.49338
272;inner;100;1.67197;0.697611;2.318
272;wait;100;4.09517e-05;2.258e-05;0.000295786
272;boundary;100;0.0082173;0.00315953;0.00941577
272;calc iter;100;2.32631;2.13248;2.46527
272;calc total;1;234.175;234.175;234.175
272;total;1;302.48;302.48;302.48
273;initialize;1;58.498;58.498;58.498
273;async;100;0.700583;0.00186124;1.74929
273;inner;100;1.60242;0.689443;2.31542
273;wait;100;4.4178e-05;1.6399e-05;0.000341844
273;boundary;100;0.00824807;0.00288836;0.0095762
273;calc iter;100;2.3113;1.87178;2.81863
273;calc total;1;234.175;234.175;234.175
273;total;1;302.702;302.702;302.702
274;initialize;1;58.4982;58.4982;58.4982
274;async;100;0.65185;0.00158394;1.53842
274;inner;100;1.64078;0.85243;2.32235
274;wait;100;3.9786e-05;2.7219e-05;0.000255856
274;boundary;100;0.00850124;0.00531412;0.00974126
274;calc iter;100;2.30118;2.15661;2.60498
274;calc total;1;234.175;234.175;234.175
274;total;1;302.702;302.702;302.702
275;initialize;1;58.4485;58.4485;58.4485
275;async;100;0.596102;0.000718008;1.86978
275;inner;100;1.6841;0.804907;2.32252
275;wait;100;4.80875e-05;2.608e-05;0.000146357
275;boundary;100;0.00896693;0.00451793;0.0100339
275;calc iter;100;2.28922;1.74708;3.02953
275;calc total;1;234.175;234.175;234.175
275;total;1;302.652;302.652;302.652
276;initialize;1;58.4992;58.4992;58.4992
276;async;100;0.540133;0.00461371;1.51809
276;inner;100;1.73929;1.03725;2.31942
276;wait;100;5.40501e-05;3.4679e-05;0.000179557
276;boundary;100;0.00924097;0.00643353;0.0101111
276;calc iter;100;2.28872;1.76265;2.92128
276;calc total;1;234.175;234.175;234.175
276;total;1;302.702;302.702;302.702
277;initialize;1;58.1145;58.1145;58.1145
277;async;100;0.580917;0.00336876;1.43295
277;inner;100;1.70349;0.930712;2.31898
277;wait;100;4.41002e-05;2.984e-05;0.000317565
277;boundary;100;0.00864442;0.00509856;0.00979788
277;calc iter;100;2.2931;2.08934;2.48116
277;calc total;1;234.175;234.175;234.175
277;total;1;302.319;302.319;302.319
278;initialize;1;58.3563;58.3563;58.3563
278;async;100;0.681721;0.000691199;1.53805
278;inner;100;1.61247;0.77612;2.32239
278;wait;100;4.23377e-05;2.484e-05;0.000190347
278;boundary;100;0.0086355;0.00424587;0.00982234
278;calc iter;100;2.30287;2.05018;2.5182
278;calc total;1;234.175;234.175;234.175
278;total;1;302.561;302.561;302.561
279;initialize;1;58.1148;58.1148;58.1148
279;async;100;0.607417;0.0031356;1.4706
279;inner;100;1.69733;0.679411;2.32265
279;wait;100;4.27126e-05;2.718e-05;0.000146188
279;boundary;100;0.00832846;0.00380358;0.00954984
279;calc iter;100;2.31312;1.80575;2.42333
279;calc total;1;234.175;234.175;234.175
279;total;1;302.319;302.319;302.319
280;initialize;1;58.4991;58.4991;58.4991
280;async;100;0.108546;0.000868016;0.512464
280;inner;100;2.20534;1.20241;2.33859
280;wait;100;5.91424e-05;4.2609e-05;0.000196827
280;boundary;100;0.00958567;0.00784413;0.0138446
280;calc iter;100;2.32354;1.72881;2.45148
280;calc total;1;234.175;234.175;234.175
280;total;1;302.702;302.702;302.702
281;initialize;1;58.4987;58.4987;58.4987
281;async;100;0.104111;0.00214116;0.569539
281;inner;100;2.21205;1.25033;2.34901
281;wait;100;4.41859e-05;3.056e-05;0.000346954
281;boundary;100;0.00843662;0.00588954;0.0103388
281;calc iter;100;2.32464;1.83026;2.45441
281;calc total;1;234.175;234.175;234.175
281;total;1;302.702;302.702;302.702
282;initialize;1;58.2458;58.2458;58.2458
282;async;100;0.102737;0.00131206;0.508636
282;inner;100;2.21679;1.27293;2.35288
282;wait;100;3.15895e-05;2.014e-05;0.000279006
282;boundary;100;0.00566187;0.00358104;0.00903758
282;calc iter;100;2.32523;1.78869;2.45462
282;calc total;1;234.175;234.175;234.175
282;total;1;302.449;302.449;302.449
283;initialize;1;58.4992;58.4992;58.4992
283;async;100;0.103007;0.00180051;0.508285
283;inner;100;2.21679;1.27535;2.35373
283;wait;100;3.40651e-05;2.596e-05;0.000135468
283;boundary;100;0.00557354;0.00369145;0.00920064
283;calc iter;100;2.32541;1.78804;2.45477
283;calc total;1;234.175;234.175;234.175
283;total;1;302.702;302.702;302.702
284;initialize;1;58.4982;58.4982;58.4982
284;async;100;0.131183;0.00170109;0.434872
284;inner;100;2.18868;1.30707;2.33821
284;wait;100;4.14596e-05;2.701e-05;0.000357565
284;boundary;100;0.00633527;0.00439539;0.00992035
284;calc iter;100;2.32624;1.74822;2.44855
284;calc total;1;234.175;234.175;234.175
284;total;1;302.702;302.702;302.702
285;initialize;1;58.2911;58.2911;58.2911
285;async;100;0.128325;0.00218428;0.434498
285;inner;100;2.18989;1.30871;2.33725
285;wait;100;4.13371e-05;2.929e-05;0.000150668
285;boundary;100;0.00802101;0.00514468;0.00969496
285;calc iter;100;2.32628;1.74868;2.44859
285;calc total;1;234.175;234.175;234.175
285;total;1;302.495;302.495;302.495
286;initialize;1;58.4491;58.4491;58.4491
286;async;100;0.129818;0.000482702;0.435282
286;inner;100;2.18834;1.31493;2.34092
286;wait;100;4.15063e-05;2.532e-05;0.000129578
286;boundary;100;0.00814806;0.00376781;0.0103739
286;calc iter;100;2.32635;1.75401;2.44915
286;calc total;1;234.175;234.175;234.175
286;total;1;302.653;302.653;302.653
287;initialize;1;58.4982;58.4982;58.4982
287;async;100;0.171413;0.00182411;0.514812
287;inner;100;2.14585;1.32203;2.338
287;wait;100;5.95673e-05;2.198e-05;0.000272526
287;boundary;100;0.0090983;0.00297861;0.010489
287;calc iter;100;2.32642;1.75915;2.62559
287;calc total;1;234.175;234.175;234.175
287;total;1;302.702;302.702;302.702
288;initialize;1;58.3296;58.3296;58.3296
288;async;100;0.65054;0.00279118;1.46592
288;inner;100;1.66749;0.862661;2.31236
288;wait;100;3.83321e-05;2.7549e-05;0.000283886
288;boundary;100;0.00469545;0.00386415;0.00894525
288;calc iter;100;2.32277;2.25695;2.42714
288;calc total;1;234.175;234.175;234.175
288;total;1;302.533;302.533;302.533
289;initialize;1;58.4988;58.4988;58.4988
289;async;100;0.50424;0.0018742;1.12649
289;inner;100;1.8072;1.20448;2.30961
289;wait;100;4.51452e-05;2.951e-05;0.000309945
289;boundary;100;0.00747595;0.00450727;0.0100072
289;calc iter;100;2.31896;2.17552;2.42044
289;calc total;1;234.175;234.175;234.175
289;total;1;302.702;302.702;302.702
290;initialize;1;58.3297;58.3297;58.3297
290;async;100;0.50015;0.000720108;1.20031
290;inner;100;1.80665;1.1552;2.32717
290;wait;100;4.87732e-05;3.3229e-05;0.000176027
290;boundary;100;0.00898304;0.0045499;0.0104154
290;calc iter;100;2.31583;1.87519;2.5439
290;calc total;1;234.175;234.175;234.175
290;total;1;302.533;302.533;302.533
291;initialize;1;58.4973;58.4973;58.4973
291;async;100;0.601794;0.00364501;1.3842
291;inner;100;1.6987;0.967926;2.31623
291;wait;100;7.11403e-05;3.7659e-05;0.000258816
291;boundary;100;0.00999783;0.0049382;0.013345
291;calc iter;100;2.31056;2.01265;2.9632
291;calc total;1;234.175;234.175;234.175
291;total;1;302.701;302.701;302.701
292;initialize;1;58.387;58.387;58.387
292;async;100;0.891592;0.00284945;1.35845
292;inner;100;1.4101;1.02218;2.31653
292;wait;100;6.63743e-05;3.923e-05;0.000219747
292;boundary;100;0.00963249;0.00688538;0.0138999
292;calc iter;100;2.3114;2.06263;2.52406
292;calc total;1;234.175;234.175;234.175
292;total;1;302.59;302.59;302.59
293;initialize;1;58.4991;58.4991;58.4991
293;async;100;0.700193;0.00279468;1.11546
293;inner;100;1.6091;1.18368;2.31435
293;wait;100;5.67343e-05;2.9359e-05;0.000327015
293;boundary;100;0.00901095;0.00543182;0.00993422
293;calc iter;100;2.31836;2.22059;2.47084
293;calc total;1;234.175;234.175;234.175
293;total;1;302.702;302.702;302.702
294;initialize;1;58.2449;58.2449;58.2449
294;async;100;0.696832;0.00197094;1.29427
294;inner;100;1.6166;1.03866;2.31957
294;wait;100;4.13556e-05;2.9889e-05;0.000157268
294;boundary;100;0.00784928;0.00538619;0.00917495
294;calc iter;100;2.32132;2.25095;2.42727
294;calc total;1;234.175;234.175;234.175
294;total;1;302.448;302.448;302.448
295;initialize;1;58.4984;58.4984;58.4984
295;async;100;0.896407;0.002658;1.55062
295;inner;100;1.42284;0.742748;2.31876
295;wait;100;3.38266e-05;2.514e-05;0.000166618
295;boundary;100;0.00626715;0.00385934;0.00926989
295;calc iter;100;2.32555;2.27085;2.40772
295;calc total;1;234.175;234.175;234.175
295;total;1;302.702;302.702;302.702
296;initialize;1;58.4955;58.4955;58.4955
296;async;100;0.191703;0.00390905;0.347372
296;inner;100;2.13331;1.35114;2.33348
296;wait;100;5.39507e-05;3.224e-05;0.000317635
296;boundary;100;0.0090207;0.00552312;0.0100788
296;calc iter;100;2.33409;1.60428;2.41643
296;calc total;1;234.175;234.175;234.175
296;total;1;302.699;302.699;302.699
297;initialize;1;58.4992;58.4992;58.4992
297;async;100;0.189751;0.000869076;0.342974
297;inner;100;2.13755;1.34877;2.34223
297;wait;100;4.36005e-05;2.941e-05;0.000170598
297;boundary;100;0.00699328;0.00395386;0.00900914
297;calc iter;100;2.33434;1.60127;2.41975
297;calc total;1;234.175;234.175;234.175
297;total;1;302.702;302.702;302.702
298;initialize;1;58.4957;58.4957;58.4957
298;async;100;0.199337;0.0037445;0.355689
298;inner;100;2.13075;1.34668;2.34033
298;wait;100;3.33876e-05;2.4219e-05;0.000156767
298;boundary;100;0.00431614;0.00277984;0.00781347
298;calc iter;100;2.33444;1.60682;2.41807
298;calc total;1;234.175;234.175;234.175
298;total;1;302.699;302.699;302.699
299;initialize;1;58.4964;58.4964;58.4964
299;async;100;0.191822;0.00309488;0.346514
299;inner;100;2.13602;1.35027;2.34012
299;wait;100;3.58128e-05;2.233e-05;0.000182637
299;boundary;100;0.0065114;0.00381576;0.00904871
299;calc iter;100;2.33439;1.60407;2.41843
299;calc total;1;234.175;234.175;234.175
299;total;1;302.7;302.7;302.7
300;initialize;1;58.1123;58.1123;58.1123
300;async;100;0.218209;0.00413997;0.379692
300;inner;100;2.11037;1.34437;2.33556
300;wait;100;4.46977e-05;3.09e-05;0.000211696
300;boundary;100;0.00528516;0.00382965;0.00968907
300;calc iter;100;2.33391;1.63951;2.41952
300;calc total;1;234.175;234.175;234.175
300;total;1;302.315;302.315;302.315
301;initialize;1;58.4969;58.4969;58.4969
301;async;100;0.217826;0.00457038;0.38064
301;inner;100;2.10748;1.34901;2.33276
301;wait;100;4.30261e-05;2.875e-05;0.000315465
301;boundary;100;0.00823385;0.00620622;0.00979795
301;calc iter;100;2.33358;1.653;2.43178
301;calc total;1;234.175;234.175;234.175
301;total;1;302.7;302.7;302.7
302;initialize;1;58.1449;58.1449;58.1449
302;async;100;0.228519;0.00383939;0.396039
302;inner;100;2.09624;1.35548;2.34009
302;wait;100;4.23347e-05;2.7509e-05;0.000134398
302;boundary;100;0.00849946;0.0043158;0.00956915
302;calc iter;100;2.33331;1.67562;2.416
302;calc total;1;234.175;234.175;234.175
302;total;1;302.348;302.348;302.348
303;initialize;1;58.328;58.328;58.328
303;async;100;0.271796;0.003954;0.447334
303;inner;100;2.05201;1.33567;2.33899
303;wait;100;6.23787e-05;3.2249e-05;0.000193806
303;boundary;100;0.00890028;0.00430978;0.0129027
303;calc iter;100;2.33278;1.72381;2.4415
303;calc total;1;234.175;234.175;234.175
303;total;1;302.531;302.531;302.531
304;initialize;1;58.4954;58.4954;58.4954
304;async;100;0.885622;0.00282895;1.67261
304;inner;100;1.43019;0.698601;2.31615
304;wait;100;3.66909e-05;2.536e-05;0.000189606
304;boundary;100;0.00672635;0.00390654;0.00950749
304;calc iter;100;2.32258;1.93947;2.76135
304;calc total;1;234.175;234.175;234.175
304;total;1;302.699;302.699;302.699
305;initialize;1;58.4962;58.4962;58.4962
305;async;100;0.79121;0.0028392;1.50294
305;inner;100;1.51207;0.750697;2.31418
305;wait;100;3.81813e-05;2.112e-05;0.000345215
305;boundary;100;0.00741763;0.00314529;0.00988661
305;calc iter;100;2.31073;2.17773;2.54487
305;calc total;1;234.175;234.175;234.175
305;total;1;302.7;302.7;302.7
306;initialize;1;58.499;58.499;58.499
306;async;100;0.700395;0.00309783;1.39832
306;inner;100;1.59292;1.09361;2.32086
306;wait;100;3.93598e-05;2.182e-05;0.000133617
306;boundary;100;0.00861673;0.00443599;0.00978406
306;calc iter;100;2.30198;1.96356;2.75584
306;calc total;1;234.175;234.175;234.175
306;total;1;302.702;302.702;302.702
307;initialize;1;58.3524;58.3524;58.3524
307;async;100;0.815511;0.00345317;1.39005
307;inner;100;1.46926;0.867977;2.31997
307;wait;100;5.37865e-05;2.937e-05;0.000256936
307;boundary;100;0.00952414;0.00496506;0.0134992
307;calc iter;100;2.29436;1.82978;2.69093
307;calc total;1;234.175;234.175;234.175
307;total;1;302.556;302.556;302.556
308;initialize;1;58.4973;58.4973;58.4973
308;async;100;0.870554;0.00318165;1.4599
308;inner;100;1.42019;0.885172;2.31682
308;wait;100;5.27788e-05;3.0899e-05;0.000176897
308;boundary;100;0.0091922;0.00648132;0.0137977
308;calc iter;100;2.3;1.91865;2.67152
308;calc total;1;234.175;234.175;234.175
308;total;1;302.701;302.701;302.701
309;initialize;1;58.4983;58.4983;58.4983
309;async;100;0.736184;0.00315247;1.33301
309;inner;100;1.56089;1.05768;2.31523
309;wait;100;4.42234e-05;2.8299e-05;0.000325955
309;boundary;100;0.00857771;0.00613293;0.0099872
309;calc iter;100;2.3057;2.13185;2.56244
309;calc total;1;234.175;234.175;234.175
309;total;1;302.702;302.702;302.702
310;initialize;1;58.3578;58.3578;58.3578
310;async;100;0.782451;0.00416287;1.51743
310;inner;100;1.52044;0.797535;2.32043
310;wait;100;3.53891e-05;1.799e-05;0.000163048
310;boundary;100;0.00769884;0.00419261;0.00928369
310;calc iter;100;2.31063;2.216;2.53906
310;calc total;1;234.175;234.175;234.175
310;total;1;302.562;302.562;302.562
311;initialize;1;58.4962;58.4962;58.4962
311;async;100;0.912247;0.00289152;1.61183
311;inner;100;1.39849;0.67716;2.32027
311;wait;100;3.96929e-05;2.71e-05;0.000236946
311;boundary;100;0.00741023;0.00378769;0.00943429
311;calc iter;100;2.31819;1.90795;2.43741
311;calc total;1;234.175;234.175;234.175
311;total;1;302.7;302.7;302.7
312;initialize;1;58.4959;58.4959;58.4959
312;async;100;0.312961;0.00279596;1.59446
312;inner;100;2.00661;0.724881;2.33109
312;wait;100;5.40839e-05;3.785e-05;0.000181687
312;boundary;100;0.00941295;0.00800869;0.0138823
312;calc iter;100;2.32904;1.77202;2.65645
312;calc total;1;234.175;234.175;234.175
312;total;1;302.7;302.7;302.7
313;initialize;1;58.4991;58.4991;58.4991
313;async;100;0.285643;0.00245007;1.43969
313;inner;100;2.03539;0.917303;2.33098
313;wait;100;4.11164e-05;2.634e-05;0.000322894
313;boundary;100;0.00852504;0.00648108;0.0107706
313;calc iter;100;2.32961;1.76083;2.68974
313;calc total;1;234.175;234.175;234.175
313;total;1;302.702;302.702;302.702
314;initialize;1;58.3554;58.3554;58.3554
314;async;100;0.27174;0.00327963;1.32105
314;inner;100;2.05299;1.06553;2.33545
314;wait;100;3.14252e-05;2.144e-05;0.000247956
314;boundary;100;0.00524908;0.00362662;0.00835336
314;calc iter;100;2.33001;1.75933;2.66188
314;calc total;1;234.175;234.175;234.175
314;total;1;302.559;302.559;302.559
315;initialize;1;58.4985;58.4985;58.4985
315;async;100;0.268664;0.00391494;1.20974
315;inner;100;2.05698;1.13953;2.33537
315;wait;100;3.20509e-05;2.538e-05;0.000133508
315;boundary;100;0.004571;0.00376919;0.00683927
315;calc iter;100;2.33025;1.76399;2.56712
315;calc total;1;234.175;234.175;234.175
315;total;1;302.702;302.702;302.702
316;initialize;1;58.4987;58.4987;58.4987
316;async;100;0.249693;0.00322608;0.768274
316;inner;100;2.0751;1.33312;2.33474
316;wait;100;3.75234e-05;2.448e-05;0.000182587
316;boundary;100;0.00578053;0.00375242;0.00931289
316;calc iter;100;2.33061;1.75215;2.46489
316;calc total;1;234.175;234.175;234.175
316;total;1;302.702;302.702;302.702
317;initialize;1;58.4988;58.4988;58.4988
317;async;100;0.249232;0.00327684;0.772668
317;inner;100;2.0737;1.33201;2.3316
317;wait;100;4.22297e-05;2.3e-05;0.000331154
317;boundary;100;0.00767635;0.0032868;0.00963545
317;calc iter;100;2.33065;1.75227;2.46924
317;calc total;1;234.175;234.175;234.175
317;total;1;302.702;302.702;302.702
318;initialize;1;58.4967;58.4967;58.4967
318;async;100;0.251299;0.00350486;0.798096
318;inner;100;2.07159;1.33596;2.33842
318;wait;100;4.04633e-05;2.047e-05;0.000153307
318;boundary;100;0.00780906;0.00319965;0.00981851
318;calc iter;100;2.33074;1.75806;2.46818
318;calc total;1;234.175;234.175;234.175
318;total;1;302.7;302.7;302.7
319;initialize;1;58.4958;58.4958;58.4958
319;async;100;0.285718;0.00311518;0.814411
319;inner;100;2.0361;1.34527;2.3342
319;wait;100;5.99055e-05;1.975e-05;0.000237946
319;boundary;100;0.00890976;0.0029728;0.010511
319;calc iter;100;2.33079;1.76214;2.49705
319;calc total;1;234.175;234.175;234.175
319;total;1;302.699;302.699;302.699
320;initialize;1;58.4992;58.4992;58.4992
320;async;100;0.482619;0.00369174;1.11408
320;inner;100;1.83307;0.713603;2.31584
320;wait;100;4.42428e-05;2.991e-05;0.000317395
320;boundary;100;0.00873279;0.00393901;0.00964355
320;calc iter;100;2.32447;1.83165;2.52748
320;calc total;1;234.175;234.175;234.175
320;total;1;302.702;302.702;302.702
321;initialize;1;58.2908;58.2908;58.2908
321;async;100;0.596881;0.00259265;1.64223
321;inner;100;1.7078;0.731629;2.3133
321;wait;100;4.34952e-05;2.148e-05;0.000332685
321;boundary;100;0.00878795;0.00376458;0.00975175
321;calc iter;100;2.31351;1.99966;2.61217
321;calc total;1;234.175;234.175;234.175
321;total;1;302.495;302.495;302.495
322;initialize;1;58.2475;58.2475;58.2475
322;async;100;0.444144;0.00135302;1.09666
322;inner;100;1.85113;1.21241;2.3202
322;wait;100;3.94518e-05;2.5669e-05;0.000148618
322;boundary;100;0.00886726;0.00554183;0.0098805
322;calc iter;100;2.30418;2.16536;2.61301
322;calc total;1;234.175;234.175;234.175
322;total;1;302.451;302.451;302.451
323;initialize;1;58.1729;58.1729;58.1729
323;async;100;0.430523;0.00289361;1.60309
323;inner;100;1.85777;1.09614;2.31903
323;wait;100;6.70232e-05;3.6019e-05;0.000239476
323;boundary;100;0.00950767;0.00572975;0.0101022
323;calc iter;100;2.29787;1.81593;3.16409
323;calc total;1;234.175;234.175;234.175
323;total;1;302.376;302.376;302.376
324;initialize;1;58.4978;58.4978;58.4978
324;async;100;0.486642;0.000546481;1.16563
324;inner;100;1.80399;1.15968;2.32357
324;wait;100;6.39982e-05;3.4589e-05;0.000193507
324;boundary;100;0.00935279;0.00428801;0.0101563
324;calc iter;100;2.30005;2.11326;2.44601
324;calc total;1;234.175;234.175;234.175
324;total;1;302.701;302.701;302.701
325;initialize;1;58.4991;58.4991;58.4991
325;async;100;0.493665;0.00362589;1.06001
325;inner;100;1.80467;1.22761;2.31353
325;wait;100;4.38835e-05;2.813e-05;0.000359244
325;boundary;100;0.00885405;0.00656028;0.0098579
325;calc iter;100;2.30723;2.21867;2.38977
325;calc total;1;234.175;234.175;234.175
325;total;1;302.702;302.702;302.702
326;initialize;1;58.4991;58.4991;58.4991
326;async;100;0.582757;0.000695169;1.41587
326;inner;100;1.72067;0.807195;2.32077
326;wait;100;4.04615e-05;2.17e-05;0.000208387
326;boundary;100;0.00853943;0.00417148;0.0098651
326;calc iter;100;2.31201;1.99204;2.40456
326;calc total;1;234.175;234.175;234.175
326;total;1;302.702;302.702;302.702
327;initialize;1;58.4985;58.4985;58.4985
327;async;100;0.532479;0.00328224;1.32731
327;inner;100;1.77917;0.68571;2.32015
327;wait;100;4.28546e-05;2.4759e-05;0.000283175
327;boundary;100;0.00887634;0.00417349;0.00941247
327;calc iter;100;2.32057;1.66923;2.52025
327;calc total;1;234.175;234.175;234.175
327;total;1;302.702;302.702;302.702
328;initialize;1;58.4991;58.4991;58.4991
328;async;100;0.0834731;0.00184668;0.438994
328;inner;100;2.23839;1.30709;2.36051
328;wait;100;7.45302e-05;4.2819e-05;0.000322335
328;boundary;100;0.00922762;0.00545408;0.0148018
328;calc iter;100;2.33117;1.7516;2.4136
328;calc total;1;234.175;234.175;234.175
328;total;1;302.702;302.702;302.702
329;initialize;1;58.4988;58.4988;58.4988
329;async;100;0.0784778;0.00294057;0.44619
329;inner;100;2.24529;1.30114;2.36484
329;wait;100;4.79291e-05;2.227e-05;0.000406414
329;boundary;100;0.00756655;0.00485105;0.00926134
329;calc iter;100;2.33139;1.75221;2.42016
329;calc total;1;234.175;234.175;234.175
329;total;1;302.702;302.702;302.702
330;initialize;1;58.2877;58.2877;58.2877
330;async;100;0.0766047;0.000878296;0.448496
330;inner;100;2.24846;1.30604;2.3659
330;wait;100;2.94863e-05;1.913e-05;0.000164497
330;boundary;100;0.00636994;0.0028092;0.00892964
330;calc iter;100;2.33146;1.75736;2.42027
330;calc total;1;234.175;234.175;234.175
330;total;1;302.491;302.491;302.491
331;initialize;1;58.4953;58.4953;58.4953
331;async;100;0.0764994;0.0010125;0.446527
331;inner;100;2.24887;1.3067;2.36685
331;wait;100;3.86016e-05;2.126e-05;0.000129528
331;boundary;100;0.00603334;0.00345053;0.00898068
331;calc iter;100;2.33145;1.7567;2.4204
331;calc total;1;234.175;234.175;234.175
331;total;1;302.699;302.699;302.699
332;initialize;1;58.495;58.495;58.495
332;async;100;0.103745;0.000523421;0.464749
332;inner;100;2.21966;1.28108;2.36592
332;wait;100;4.43704e-05;2.566e-05;0.000301005
332;boundary;100;0.00691191;0.00382003;0.00985963
332;calc iter;100;2.33037;1.74968;2.42912
332;calc total;1;234.175;234.175;234.175
332;total;1;302.699;302.699;302.699
333;initialize;1;58.1465;58.1465;58.1465
333;async;100;0.101058;0.00236702;0.449435
333;inner;100;2.22039;1.28129;2.36186
333;wait;100;5.68974e-05;2.8899e-05;0.000277716
333;boundary;100;0.00842747;0.00552913;0.00968837
333;calc iter;100;2.32993;1.73726;2.43565
333;calc total;1;234.175;234.175;234.175
333;total;1;302.35;302.35;302.35
334;initialize;1;58.2745;58.2745;58.2745
334;async;100;0.102293;0.000488373;0.451196
334;inner;100;2.21937;1.27978;2.36981
334;wait;100;4.12827e-05;2.809e-05;0.000123538
334;boundary;100;0.00773387;0.00446077;0.0101829
334;calc iter;100;2.32944;1.73998;2.41753
334;calc total;1;234.175;234.175;234.175
334;total;1;302.478;302.478;302.478
335;initialize;1;58.2738;58.2738;58.2738
335;async;100;0.137962;0.00060198;0.559874
335;inner;100;2.18177;1.22739;2.36927
335;wait;100;5.61558e-05;3.0739e-05;0.000233646
335;boundary;100;0.0081531;0.00445356;0.0131436
335;calc iter;100;2.32794;1.80049;2.48588
335;calc total;1;234.175;234.175;234.175
335;total;1;302.477;302.477;302.477
336;initialize;1;58.1112;58.1112;58.1112
336;async;100;0.338651;0.0036165;0.771347
336;inner;100;1.97374;1.14644;2.3202
336;wait;100;4.69456e-05;3.372e-05;0.000202456
336;boundary;100;0.00902875;0.00457042;0.0148543
336;calc iter;100;2.32147;1.76029;2.51157
336;calc total;1;234.175;234.175;234.175
336;total;1;302.315;302.315;302.315
337;initialize;1;58.3528;58.3528;58.3528
337;async;100;0.326189;0.00357431;0.733912
337;inner;100;1.98315;1.44063;2.31821
337;wait;100;4.37906e-05;3.1829e-05;0.000337765
337;boundary;100;0.00898022;0.00737729;0.00959192
337;calc iter;100;2.31837;2.08202;2.57121
337;calc total;1;234.175;234.175;234.175
337;total;1;302.556;302.556;302.556
338;initialize;1;58.2101;58.2101;58.2101
338;async;100;0.306686;0.000544801;0.656489
338;inner;100;1.99777;1.65492;2.3244
338;wait;100;4.32871e-05;3.141e-05;0.000149267
338;boundary;100;0.00928626;0.00486045;0.0102812
338;calc iter;100;2.31379;2.08895;2.7645
338;calc total;1;234.175;234.175;234.175
338;total;1;302.414;302.414;302.414
339;initialize;1;58.4512;58.4512;58.4512
339;async;100;0.293531;0.000823736;0.703062
339;inner;100;2.00492;1.71212;2.32416
339;wait;100;6.27806e-05;2.8299e-05;0.000249706
339;boundary;100;0.00966075;0.00544844;0.010122
339;calc iter;100;2.30818;2.0144;2.57487
339;calc total;1;234.175;234.175;234.175
339;total;1;302.655;302.655;302.655
340;initialize;1;58.1729;58.1729;58.1729
340;async;100;0.303014;0.001768;0.619853
340;inner;100;1.99938;1.70156;2.34935
340;wait;100;6.61595e-05;3.693e-05;0.000217836
340;boundary;100;0.00968386;0.00635268;0.0156106
340;calc iter;100;2.31215;2.08982;2.54121
340;calc total;1;234.175;234.175;234.175
340;total;1;302.377;302.377;302.377
341;initialize;1;58.3529;58.3529;58.3529
341;async;100;0.317989;0.00333933;0.758559
341;inner;100;1.99077;1.51974;2.3196
341;wait;100;4.42523e-05;3.1579e-05;0.000303035
341;boundary;100;0.00910106;0.00727005;0.00952373
341;calc iter;100;2.31791;2.13939;2.51842
341;calc total;1;234.175;234.175;234.175
341;total;1;302.557;302.557;302.557
342;initialize;1;58.1473;58.1473;58.1473
342;async;100;0.317465;0.000879145;0.742595
342;inner;100;1.99526;1.2041;2.32479
342;wait;100;4.71181e-05;3.3879e-05;0.000158427
342;boundary;100;0.00916174;0.00554211;0.00975404
342;calc iter;100;2.32193;1.93325;2.52542
342;calc total;1;234.175;234.175;234.175
342;total;1;302.351;302.351;302.351
343;initialize;1;58.4956;58.4956;58.4956
343;async;100;0.315312;0.00352605;0.63276
343;inner;100;2.00033;0.903696;2.35834
343;wait;100;4.50106e-05;3.1059e-05;0.000158228
343;boundary;100;0.00937314;0.00392664;0.0164023
343;calc iter;100;2.32506;1.52558;2.56364
343;calc total;1;234.175;234.175;234.175
343;total;1;302.699;302.699;302.699
344;initialize;1;58.4993;58.4993;58.4993
344;async;100;0.0381735;0.000748788;0.436576
344;inner;100;2.28406;1.55568;2.33481
344;wait;100;6.5142e-05;4.9889e-05;0.000225856
344;boundary;100;0.00974826;0.0070171;0.0129349
344;calc iter;100;2.33205;1.60856;2.5826
344;calc total;1;234.175;234.175;234.175
344;total;1;302.702;302.702;302.702
345;initialize;1;58.121;58.121;58.121
345;async;100;0.0347012;0.00274567;0.436338
345;inner;100;2.28939;1.54324;2.33733
345;wait;100;4.26176e-05;2.974e-05;0.000326624
345;boundary;100;0.00807796;0.00587437;0.00958798
345;calc iter;100;2.33222;1.58687;2.51977
345;calc total;1;234.175;234.175;234.175
345;total;1;302.324;302.324;302.324
346;initialize;1;58.4927;58.4927;58.4927
346;async;100;0.0292156;0.000934845;0.430299
346;inner;100;2.29467;1.5372;2.34118
346;wait;100;3.30494e-05;2.4309e-05;0.000206527
346;boundary;100;0.00847461;0.00486908;0.00937158
346;calc iter;100;2.33239;1.57201;2.50184
346;calc total;1;234.175;234.175;234.175
346;total;1;302.696;302.696;302.696
347;initialize;1;58.4993;58.4993;58.4993
347;async;100;0.0302873;0.00138227;0.387646
347;inner;100;2.29403;1.5221;2.34067
347;wait;100;3.56923e-05;2.7049e-05;0.000148158
347;boundary;100;0.00812811;0.00372191;0.00952161
347;calc iter;100;2.33248;1.55436;2.48084
347;calc total;1;234.175;234.175;234.175
347;total;1;302.702;302.702;302.702
348;initialize;1;58.4992;58.4992;58.4992
348;async;100;0.0241049;0.000501182;0.0871305
348;inner;100;2.29929;1.51862;2.43557
348;wait;100;4.54847e-05;2.8399e-05;0.000185097
348;boundary;100;0.00907575;0.00534619;0.0159504
348;calc iter;100;2.33252;1.53179;2.53527
348;calc total;1;234.175;234.175;234.175
348;total;1;302.702;302.702;302.702
349;initialize;1;58.2996;58.2996;58.2996
349;async;100;0.0230771;0.000861496;0.108899
349;inner;100;2.30077;1.51607;2.48615
349;wait;100;4.65377e-05;2.921e-05;0.000316055
349;boundary;100;0.00865869;0.00492335;0.0140955
349;calc iter;100;2.33255;1.52787;2.50532
349;calc total;1;234.175;234.175;234.175
349;total;1;302.503;302.503;302.503
350;initialize;1;58.4948;58.4948;58.4948
350;async;100;0.0193222;0.000482382;0.111725
350;inner;100;2.30455;1.5231;2.41669
350;wait;100;3.86534e-05;2.054e-05;0.000134908
350;boundary;100;0.00869558;0.0036549;0.0095478
350;calc iter;100;2.33261;1.52793;2.49586
350;calc total;1;234.175;234.175;234.175
350;total;1;302.698;302.698;302.698
351;initialize;1;58.2107;58.2107;58.2107
351;async;100;0.0280694;0.000864776;0.134869
351;inner;100;2.29541;1.52949;2.36866
351;wait;100;6.2843e-05;2.1109e-05;0.000253096
351;boundary;100;0.00912212;0.00297252;0.0102558
351;calc iter;100;2.33267;1.53724;2.42669
351;calc total;1;234.175;234.175;234.175
351;total;1;302.414;302.414;302.414
352;initialize;1;58.2756;58.2756;58.2756
352;async;100;0.508132;0.00287701;1.36345
352;inner;100;1.8034;0.705364;2.32277
352;wait;100;4.26431e-05;2.7329e-05;0.000170987
352;boundary;100;0.00866175;0.00395108;0.00956823
352;calc iter;100;2.32024;2.03056;2.51896
352;calc total;1;234.175;234.175;234.175
352;total;1;302.48;302.48;302.48
353;initialize;1;58.2106;58.2106;58.2106
353;async;100;0.583655;0.00335832;1.59307
353;inner;100;1.71467;0.710898;2.31071
353;wait;100;4.65072e-05;2.6089e-05;0.000342345
353;boundary;100;0.00870902;0.00375221;0.0107298
353;calc iter;100;2.30709;1.91442;2.51796
353;calc total;1;234.175;234.175;234.175
353;total;1;302.414;302.414;302.414
354;initialize;1;58.3326;58.3326;58.3326
354;async;100;0.494138;0.00152573;1.43654
354;inner;100;1.79333;0.876609;2.3167
354;wait;100;4.21643e-05;2.7409e-05;0.000307165
354;boundary;100;0.00890043;0.0070836;0.00964887
354;calc iter;100;2.29642;2.17202;2.40902
354;calc total;1;234.175;234.175;234.175
354;total;1;302.536;302.536;302.536
355;initialize;1;58.4976;58.4976;58.4976
355;async;100;0.450304;0.00066505;1.33778
355;inner;100;1.82546;1.01805;2.31589
355;wait;100;5.97672e-05;3.397e-05;0.000234447
355;boundary;100;0.00935219;0.0054231;0.0100945
355;calc iter;100;2.28518;1.99042;2.80039
355;calc total;1;234.175;234.175;234.175
355;total;1;302.701;302.701;302.701
356;initialize;1;58.2107;58.2107;58.2107
356;async;100;0.493698;0.00266569;1.24454
356;inner;100;1.7843;0.991599;2.31459
356;wait;100;5.38834e-05;3.041e-05;0.000324685
356;boundary;100;0.00933404;0.00639256;0.00995998
356;calc iter;100;2.28739;1.94259;2.43522
356;calc total;1;234.175;234.175;234.175
356;total;1;302.414;302.414;302.414
357;initialize;1;58.4958;58.4958;58.4958
357;async;100;0.540341;0.00238085;1.36495
357;inner;100;1.74412;0.903288;2.31418
357;wait;100;4.23897e-05;2.9109e-05;0.000212306
357;boundary;100;0.00889132;0.00738784;0.00996398
357;calc iter;100;2.29339;2.12368;2.3747
357;calc total;1;234.175;234.175;234.175
357;total;1;302.699;302.699;302.699
358;initialize;1;58.4991;58.4991;58.4991
358;async;100;0.581209;0.00256624;1.4851
358;inner;100;1.71316;0.733259;2.31909
358;wait;100;4.40364e-05;2.992e-05;0.000270586
358;boundary;100;0.00891478;0.00421672;0.0105547
358;calc iter;100;2.30334;2.04656;2.44402
358;calc total;1;234.175;234.175;234.175
358;total;1;302.702;302.702;302.702
359;initialize;1;58.1783;58.1783;58.1783
359;async;100;0.52566;0.00275756;1.42596
359;inner;100;1.77979;0.661638;2.31925
359;wait;100;3.78033e-05;2.662e-05;0.000151097
359;boundary;100;0.00854959;0.00423627;0.00966984
359;calc iter;100;2.31404;1.80879;2.42616
359;calc total;1;234.175;234.175;234.175
359;total;1;302.382;302.382;302.382
360;initialize;1;58.4949;58.4949;58.4949
360;async;100;0.0907681;0.000813857;0.629007
360;inner;100;2.22569;1.23694;2.34345
360;wait;100;6.51097e-05;3.7799e-05;0.000349435
360;boundary;100;0.00955845;0.00549777;0.0102703
360;calc iter;100;2.32608;1.87148;2.44617
360;calc total;1;234.175;234.175;234.175
360;total;1;302.698;302.698;302.698
361;initialize;1;58.4981;58.4981;58.4981
361;async;100;0.0822925;0.00391598;0.636169
361;inner;100;2.23582;1.23366;2.35062
361;wait;100;4.22253e-05;2.539e-05;0.000189337
361;boundary;100;0.00808853;0.00484626;0.0092935
361;calc iter;100;2.32625;1.8747;2.40632
361;calc total;1;234.175;234.175;234.175
361;total;1;302.701;302.701;302.701
362;initialize;1;58.4992;58.4992;58.4992
362;async;100;0.0790546;0.000916456;0.635838
362;inner;100;2.24027;1.23824;2.35395
362;wait;100;2.98016e-05;2.173e-05;0.000127098
362;boundary;100;0.00694313;0.0030248;0.00906075
362;calc iter;100;2.3263;1.87713;2.40642
362;calc total;1;234.175;234.175;234.175
362;total;1;302.702;302.702;302.702
363;initialize;1;58.4949;58.4949;58.4949
363;async;100;0.079717;0.00210239;0.636035
363;inner;100;2.24026;1.24017;2.3538
363;wait;100;3.59635e-05;1.977e-05;0.000155498
363;boundary;100;0.0063015;0.00287343;0.00910165
363;calc iter;100;2.32631;1.8791;2.40665
363;calc total;1;234.175;234.175;234.175
363;total;1;302.698;302.698;302.698
364;initialize;1;58.4804;58.4804;58.4804
364;async;100;0.123948;0.00058265;0.731356
364;inner;100;2.19357;1.18521;2.35373
364;wait;100;4.40181e-05;2.5209e-05;0.000350975
364;boundary;100;0.00719353;0.00380986;0.00956144
364;calc iter;100;2.32476;1.9204;2.40459
364;calc total;1;234.175;234.175;234.175
364;total;1;302.684;302.684;302.684
365;initialize;1;58.4777;58.4777;58.4777
365;async;100;0.122312;0.00274011;0.727838
365;inner;100;2.19344;1.18533;2.35036
365;wait;100;4.96477e-05;2.786e-05;0.000205107
365;boundary;100;0.0086744;0.00607486;0.00972159
365;calc iter;100;2.32448;1.91964;2.40456
365;calc total;1;234.175;234.175;234.175
365;total;1;302.681;302.681;302.681
366;initialize;1;58.1458;58.1458;58.1458
366;async;100;0.123737;0.000491582;0.770721
366;inner;100;2.19276;1.1776;2.35775
366;wait;100;3.76842e-05;2.502e-05;0.000151867
366;boundary;100;0.00736917;0.00443411;0.0102777
366;calc iter;100;2.32391;1.95768;2.39091
366;calc total;1;234.175;234.175;234.175
366;total;1;302.349;302.349;302.349
367;initialize;1;58.4973;58.4973;58.4973
367;async;100;0.170174;0.000838117;0.970039
367;inner;100;2.14263;1.07222;2.35677
367;wait;100;5.98767e-05;2.861e-05;0.000278836
367;boundary;100;0.00792273;0.00449461;0.0130336
367;calc iter;100;2.32079;2.05539;2.43597
367;calc total;1;234.175;234.175;234.175
367;total;1;302.701;302.701;302.701
368;initialize;1;58.4174;58.4174;58.4174
368;async;100;0.889168;0.00332427;1.51505
368;inner;100;1.41535;0.792172;2.31662
368;wait;100;4.27573e-05;2.617e-05;0.000302665
368;boundary;100;0.00726698;0.00376881;0.00939344
368;calc iter;100;2.31183;2.11444;2.47181
368;calc total;1;234.175;234.175;234.175
368;total;1;302.621;302.621;302.621
369;initialize;1;58.418;58.418;58.418
369;async;100;0.734788;0.00243516;1.45034
369;inner;100;1.56331;0.879932;2.31423
369;wait;100;3.99648e-05;2.198e-05;0.000310245
369;boundary;100;0.00804509;0.00435152;0.00977799
369;calc iter;100;2.30619;2.01742;2.60014
369;calc total;1;234.175;234.175;234.175
369;total;1;302.621;302.621;302.621
370;initialize;1;58.4779;58.4779;58.4779
370;async;100;0.713096;0.00243276;1.48262
370;inner;100;1.57799;0.852877;2.32054
370;wait;100;4.23851e-05;2.6539e-05;0.000234646
370;boundary;100;0.0088044;0.00530684;0.0101007
370;calc iter;100;2.29993;1.90167;2.815
370;calc total;1;234.175;234.175;234.175
370;total;1;302.681;302.681;302.681
371;initialize;1;58.2482;58.2482;58.2482
371;async;100;0.783997;0.00263503;1.57404
371;inner;100;1.50099;0.852699;2.32212
371;wait;100;5.721e-05;2.9669e-05;0.000146968
371;boundary;100;0.00916757;0.00466102;0.0100997
371;calc iter;100;2.29422;1.59452;2.74317
371;calc total;1;234.175;234.175;234.175
371;total;1;302.452;302.452;302.452
372;initialize;1;58.4788;58.4788;58.4788
372;async;100;0.806975;0.00326846;1.5407
372;inner;100;1.48306;0.852245;2.31514
372;wait;100;5.78172e-05;3.005e-05;0.000200926
372;boundary;100;0.00903297;0.00701244;0.0137259
372;calc iter;100;2.29913;1.82738;2.68344
372;calc total;1;234.175;234.175;234.175
372;total;1;302.683;302.683;302.683
373;initialize;1;58.4988;58.4988;58.4988
373;async;100;0.698764;0.00287306;1.42131
373;inner;100;1.59729;0.901989;2.31375
373;wait;100;4.2919e-05;2.1489e-05;0.000299645
373;boundary;100;0.008855;0.00631561;0.00990748
373;calc iter;100;2.30496;2.14084;2.6207
373;calc total;1;234.175;234.175;234.175
373;total;1;302.702;302.702;302.702
374;initialize;1;58.4215;58.4215;58.4215
374;async;100;0.735544;0.00356897;1.53077
374;inner;100;1.56715;0.810111;2.32039
374;wait;100;3.77055e-05;2.0899e-05;0.000177967
374;boundary;100;0.00800585;0.00423587;0.00962097
374;calc iter;100;2.31074;2.12975;2.52383
374;calc total;1;234.175;234.175;234.175
374;total;1;302.625;302.625;302.625
375;initialize;1;58.4008;58.4008;58.4008
375;async;100;0.860487;0.00348397;1.6396
375;inner;100;1.44973;0.672028;2.31985
375;wait;100;3.80565e-05;2.1689e-05;0.000255366
375;boundary;100;0.00771054;0.00339986;0.00951184
375;calc iter;100;2.31797;1.99456;2.44922
375;calc total;1;234.175;234.175;234.175
375;total;1;302.604;302.604;302.604
376;initialize;1;58.4789;58.4789;58.4789
376;async;100;0.290742;0.000771068;1.82014
376;inner;100;2.02779;0.708921;2.33498
376;wait;100;5.87112e-05;3.694e-05;0.000247206
376;boundary;100;0.00951387;0.00553148;0.0142171
376;calc iter;100;2.32811;1.69571;2.58579
376;calc total;1;234.175;234.175;234.175
376;total;1;302.682;302.682;302.682
377;initialize;1;58.3988;58.3988;58.3988
377;async;100;0.262815;0.00261806;1.68762
377;inner;100;2.05713;0.821682;2.33704
377;wait;100;4.77918e-05;3.0209e-05;0.000272316
377;boundary;100;0.00863642;0.00750299;0.0102785
377;calc iter;100;2.32863;1.66551;2.63485
377;calc total;1;234.175;234.175;234.175
377;total;1;302.602;302.602;302.602
378;initialize;1;58.3988;58.3988;58.3988
378;async;100;0.248444;0.00123304;1.41669
378;inner;100;2.07471;0.931559;2.34377
378;wait;100;3.38241e-05;2.28e-05;0.000205347
378;boundary;100;0.00589182;0.00407951;0.00911495
378;calc iter;100;2.32908;1.66805;2.67923
378;calc total;1;234.175;234.175;234.175
378;total;1;302.602;302.602;302.602
379;initialize;1;58.3323;58.3323;58.3323
379;async;100;0.245428;0.00174163;1.37311
379;inner;100;2.07872;0.979726;2.34291
379;wait;100;3.15057e-05;2.316e-05;0.000189807
379;boundary;100;0.00515938;0.00387012;0.00896122
379;calc iter;100;2.32934;1.67374;2.59704
379;calc total;1;234.175;234.175;234.175
379;total;1;302.536;302.536;302.536
380;initialize;1;58.4484;58.4484;58.4484
380;async;100;0.222704;0.00272623;0.890281
380;inner;100;2.10055;1.24732;2.3364
380;wait;100;4.15642e-05;2.646e-05;0.000208197
380;boundary;100;0.00643586;0.00427287;0.00954801
380;calc iter;100;2.32973;1.66586;2.48993
380;calc total;1;234.175;234.175;234.175
380;total;1;302.652;302.652;302.652
381;initialize;1;58.499;58.499;58.499
381;async;100;0.222015;0.0028379;0.89371
381;inner;100;2.09993;1.24913;2.33442
381;wait;100;4.18999e-05;2.297e-05;0.000352175
381;boundary;100;0.00782426;0.00340152;0.0094629
381;calc iter;100;2.32982;1.66964;2.49614
381;calc total;1;234.175;234.175;234.175
381;total;1;302.703;302.703;302.703
382;initialize;1;58.414;58.414;58.414
382;async;100;0.221511;0.000491932;0.896409
382;inner;100;2.10054;1.25431;2.34033
382;wait;100;3.69433e-05;1.8949e-05;0.000160228
382;boundary;100;0.00781712;0.00328371;0.00984668
382;calc iter;100;2.32991;1.67624;2.49522
382;calc total;1;234.175;234.175;234.175
382;total;1;302.618;302.618;302.618
383;initialize;1;58.4978;58.4978;58.4978
383;async;100;0.246622;0.00176368;0.982147
383;inner;100;2.07434;1.26314;2.33582
383;wait;100;6.32837e-05;2.3539e-05;0.000256475
383;boundary;100;0.00892985;0.0029753;0.0104492
383;calc iter;100;2.32995;1.68094;2.49512
383;calc total;1;234.175;234.175;234.175
383;total;1;302.702;302.702;302.702
384;initialize;1;58.5132;58.5132;58.5132
384;async;100;1.05321;0.00291881;1.51089
384;inner;100;1.25331;0.79455;2.24151
384;wait;100;4.351e-05;2.911e-05;0.000165878
384;boundary;100;0.00631042;0.00405474;0.0109662
384;calc iter;100;2.31287;1.91254;2.63901
384;calc total;1;234.175;234.175;234.175
384;total;1;302.717;302.717;302.717
385;initialize;1;58.1241;58.1241;58.1241
385;async;100;1.09777;0.00220566;1.80541
385;inner;100;1.19679;0.678492;2.21459
385;wait;100;3.5594e-05;2.019e-05;0.000324668
385;boundary;100;0.00596866;0.00319805;0.0102389
385;calc iter;100;2.30057;1.96968;2.56547
385;calc total;1;234.175;234.175;234.175
385;total;1;302.328;302.328;302.328
386;initialize;1;58.513;58.513;58.513
386;async;100;1.01028;0.00693193;1.68607
386;inner;100;1.26925;0.684907;2.2258
386;wait;100;4.15996e-05;2.76e-05;0.000261358
386;boundary;100;0.00806762;0.00418623;0.0100434
386;calc iter;100;2.28763;1.9753;2.4719
386;calc total;1;234.175;234.175;234.175
386;total;1;302.717;302.717;302.717
387;initialize;1;58.5131;58.5131;58.5131
387;async;100;1.08843;0.00800315;2.00577
387;inner;100;1.17655;0.699715;2.24025
387;wait;100;5.78612e-05;3.002e-05;0.000487626
387;boundary;100;0.00932615;0.00392582;0.0207545
387;calc iter;100;2.27436;1.79652;3.15337
387;calc total;1;234.175;234.175;234.175
387;total;1;302.717;302.717;302.717
388;initialize;1;58.514;58.514;58.514
388;async;100;1.15539;0.00662714;1.6449
388;inner;100;1.11123;0.724053;2.22628
388;wait;100;4.92598e-05;2.821e-05;0.000295998
388;boundary;100;0.00890112;0.00460937;0.0128347
388;calc iter;100;2.27557;1.99317;2.49107
388;calc total;1;234.175;234.175;234.175
388;total;1;302.717;302.717;302.717
389;initialize;1;58.5012;58.5012;58.5012
389;async;100;1.07412;0.00292783;1.60413
389;inner;100;1.19956;0.7428;2.22438
389;wait;100;4.1592e-05;2.4629e-05;0.000344507
389;boundary;100;0.00787494;0.00403245;0.0103491
389;calc iter;100;2.2816;2.09096;2.36407
389;calc total;1;234.175;234.175;234.175
389;total;1;302.704;302.704;302.704
390;initialize;1;58.5137;58.5137;58.5137
390;async;100;1.15934;0.00294203;1.68562
390;inner;100;1.12829;0.714895;2.23071
390;wait;100;3.60415e-05;2.316e-05;0.000162619
390;boundary;100;0.00616705;0.00383313;0.00822866
390;calc iter;100;2.29383;1.97148;2.47316
390;calc total;1;234.175;234.175;234.175
390;total;1;302.717;302.717;302.717
391;initialize;1;58.5011;58.5011;58.5011
391;async;100;1.20587;0.00361141;1.68567
391;inner;100;1.09329;0.653241;2.23092
391;wait;100;3.60486e-05;2.255e-05;0.000150829
391;boundary;100;0.00601619;0.00341192;0.00989537
391;calc iter;100;2.30522;1.86689;2.4635
391;calc total;1;234.175;234.175;234.175
391;total;1;302.704;302.704;302.704
392;initialize;1;58.5006;58.5006;58.5006
392;async;100;0.474416;0.00341058;0.90712
392;inner;100;1.83374;1.03224;2.24581
392;wait;100;6.01024e-05;3.3619e-05;0.000424337
392;boundary;100;0.00952794;0.0034679;0.0143459
392;calc iter;100;2.31775;1.90973;2.57642
392;calc total;1;234.175;234.175;234.175
392;total;1;302.704;302.704;302.704
393;initialize;1;58.481;58.481;58.481
393;async;100;0.468629;0.00460995;0.918765
393;inner;100;1.84131;1.03105;2.24574
393;wait;100;4.00285e-05;2.3369e-05;0.000246868
393;boundary;100;0.00788158;0.00482039;0.010054
393;calc iter;100;2.31786;1.89659;2.4188
393;calc total;1;234.175;234.175;234.175
393;total;1;302.685;302.685;302.685
394;initialize;1;58.4818;58.4818;58.4818
394;async;100;0.469002;0.00339906;0.919025
394;inner;100;1.84483;1.03479;2.24914
394;wait;100;2.96226e-05;1.971e-05;0.000114269
394;boundary;100;0.00404934;0.00300389;0.00617027
394;calc iter;100;2.31791;1.89981;2.41493
394;calc total;1;234.175;234.175;234.175
394;total;1;302.685;302.685;302.685
395;initialize;1;58.1257;58.1257;58.1257
395;async;100;0.467856;0.00356542;0.916804
395;inner;100;1.84557;1.03627;2.24888
395;wait;100;3.23767e-05;1.878e-05;0.000176148
395;boundary;100;0.00445122;0.0029717;0.00704652
395;calc iter;100;2.31792;1.89936;2.41518
395;calc total;1;234.175;234.175;234.175
395;total;1;302.329;302.329;302.329
396;initialize;1;58.514;58.514;58.514
396;async;100;0.50812;0.00286242;1.16197
396;inner;100;1.80056;0.914161;2.24834
396;wait;100;4.96932e-05;2.756e-05;0.000236168
396;boundary;100;0.00601114;0.00384711;0.0105393
396;calc iter;100;2.31474;1.95459;2.46027
396;calc total;1;234.175;234.175;234.175
396;total;1;302.717;302.717;302.717
397;initialize;1;58.5139;58.5139;58.5139
397;async;100;0.507602;0.00357309;1.15362
397;inner;100;1.79842;0.916473;2.24745
397;wait;100;5.27879e-05;2.7939e-05;0.000352637
397;boundary;100;0.00843049;0.00486317;0.0125095
397;calc iter;100;2.31451;2.02096;2.45694
397;calc total;1;234.175;234.175;234.175
397;total;1;302.717;302.717;302.717
398;initialize;1;58.514;58.514;58.514
398;async;100;0.515051;0.00343617;1.21996
398;inner;100;1.7913;0.899364;2.25028
398;wait;100;4.00076e-05;1.991e-05;0.000194879
398;boundary;100;0.00702781;0.00363672;0.0107809
398;calc iter;100;2.31342;2.04923;2.50432
398;calc total;1;234.175;234.175;234.175
398;total;1;302.717;302.717;302.717
399;initialize;1;58.4791;58.4791;58.4791
399;async;100;0.613557;0.0034485;1.69844
399;inner;100;1.68595;0.66833;2.25054
399;wait;100;5.26336e-05;2.15e-05;0.000133959
399;boundary;100;0.00742566;0.00366806;0.0146102
399;calc iter;100;2.30699;1.74549;2.68555
399;calc total;1;234.175;234.175;234.175
399;total;1;302.682;302.682;302.682
400;initialize;1;58.019;58.019;58.019
400;async;100;1.11681;0.00279319;1.74547
400;inner;100;1.17425;0.695428;2.23302
400;wait;100;3.66361e-05;2.301e-05;0.000182509
400;boundary;100;0.00607036;0.0038024;0.00977813
400;calc iter;100;2.29717;1.86839;2.77678
400;calc total;1;234.175;234.175;234.175
400;total;1;302.222;302.222;302.222
401;initialize;1;58.4866;58.4866;58.4866
401;async;100;1.07561;0.00231963;1.72606
401;inner;100;1.20901;0.699948;2.23164
401;wait;100;3.67149e-05;1.832e-05;0.000339367
401;boundary;100;0.0067373;0.00290337;0.0107073
401;calc iter;100;2.29139;1.79847;3.10822
401;calc total;1;234.175;234.175;234.175
401;total;1;302.69;302.69;302.69
402;initialize;1;58.5141;58.5141;58.5141
402;async;100;1.00973;0.00280978;2.08427
402;inner;100;1.26849;0.711704;2.23722
402;wait;100;3.82446e-05;2.0439e-05;0.000153939
402;boundary;100;0.00792508;0.00418091;0.0142479
402;calc iter;100;2.28618;1.72415;3.35113
402;calc total;1;234.175;234.175;234.175
402;total;1;302.717;302.717;302.717
403;initialize;1;58.2574;58.2574;58.2574
403;async;100;1.09302;0.00232993;2.02538
403;inner;100;1.17709;0.711762;2.23643
403;wait;100;4.67204e-05;2.236e-05;0.000223978
403;boundary;100;0.0089868;0.00344942;0.0146082
403;calc iter;100;2.27915;1.12568;3.33361
403;calc total;1;234.175;234.175;234.175
403;total;1;302.461;302.461;302.461
404;initialize;1;58.5137;58.5137;58.5137
404;async;100;1.12737;0.00287348;1.76836
404;inner;100;1.14946;0.679093;2.23139
404;wait;100;5.20448e-05;2.259e-05;0.000182679
404;boundary;100;0.0088424;0.00337315;0.014253
404;calc iter;100;2.28573;1.28245;2.89311
404;calc total;1;234.175;234.175;234.175
404;total;1;302.717;302.717;302.717
405;initialize;1;58.5141;58.5141;58.5141
405;async;100;0.963101;0.00278871;1.58086
405;inner;100;1.31919;0.741974;2.22989
405;wait;100;4.32163e-05;2.407e-05;0.000341597
405;boundary;100;0.00843424;0.00546819;0.0103713
405;calc iter;100;2.29077;1.92686;3.0243
405;calc total;1;234.175;234.175;234.175
405;total;1;302.717;302.717;302.717
406;initialize;1;58.5138;58.5138;58.5138
406;async;100;1.02192;0.00326436;1.64154
406;inner;100;1.2673;0.716124;2.23649
406;wait;100;3.55744e-05;2.361e-05;0.000291587
406;boundary;100;0.00611453;0.00384768;0.00981073
406;calc iter;100;2.29537;2.09698;2.89457
406;calc total;1;234.175;234.175;234.175
406;total;1;302.717;302.717;302.717
407;initialize;1;58.1606;58.1606;58.1606
407;async;100;1.07322;0.0053399;1.68438
407;inner;100;1.22864;0.673351;2.23526
407;wait;100;3.68986e-05;2.34e-05;0.000147599
407;boundary;100;0.00566741;0.00280151;0.00969934
407;calc iter;100;2.30756;1.58945;2.60228
407;calc total;1;234.175;234.175;234.175
407;total;1;302.364;302.364;302.364
408;initialize;1;58.5138;58.5138;58.5138
408;async;100;0.580705;0.00307564;1.90561
408;inner;100;1.73253;0.674715;2.2457
408;wait;100;5.75858e-05;3.022e-05;0.000391377
408;boundary;100;0.00897694;0.0045803;0.0141833
408;calc iter;100;2.32227;1.74154;2.70944
408;calc total;1;234.175;234.175;234.175
408;total;1;302.717;302.717;302.717
409;initialize;1;58.4631;58.4631;58.4631
409;async;100;0.550936;0.00334636;1.89981
409;inner;100;1.76495;0.691589;2.24573
409;wait;100;4.11163e-05;2.557e-05;0.000265698
409;boundary;100;0.00753963;0.00489454;0.0102871
409;calc iter;100;2.32347;1.6833;2.73563
409;calc total;1;234.175;234.175;234.175
409;total;1;302.666;302.666;302.666
410;initialize;1;58.5142;58.5142;58.5142
410;async;100;0.540493;0.00309381;1.9674
410;inner;100;1.77868;0.707813;2.24895
410;wait;100;2.90035e-05;2.094e-05;9.7589e-05
410;boundary;100;0.00479852;0.00328707;0.00845279
410;calc iter;100;2.32401;1.80374;2.72223
410;calc total;1;234.175;234.175;234.175
410;total;1;302.717;302.717;302.717
411;initialize;1;58.4627;58.4627;58.4627
411;async;100;0.544373;0.00310177;1.91887
411;inner;100;1.77554;0.673343;2.24856
411;wait;100;3.1812e-05;2.062e-05;0.000191968
411;boundary;100;0.00425043;0.00336604;0.00836511
411;calc iter;100;2.3242;1.85425;2.70307
411;calc total;1;234.175;234.175;234.175
411;total;1;302.666;302.666;302.666
412;initialize;1;58.5137;58.5137;58.5137
412;async;100;0.508604;0.00349654;1.36224
412;inner;100;1.81067;1.08238;2.24657
412;wait;100;4.16076e-05;2.741e-05;0.000196458
412;boundary;100;0.0056887;0.00417381;0.0101226
412;calc iter;100;2.325;1.92015;2.61952
412;calc total;1;234.175;234.175;234.175
412;total;1;302.717;302.717;302.717
413;initialize;1;58.1444;58.1444;58.1444
413;async;100;0.507046;0.00358847;1.36462
413;inner;100;1.81019;1.08199;2.24606
413;wait;100;4.13598e-05;2.857e-05;0.000393057
413;boundary;100;0.00777071;0.00442191;0.011553
413;calc iter;100;2.32505;1.87773;2.63137
413;calc total;1;234.175;234.175;234.175
413;total;1;302.347;302.347;302.347
414;initialize;1;58.4645;58.4645;58.4645
414;async;100;0.509673;0.00315811;1.36005
414;inner;100;1.8076;1.0866;2.24883
414;wait;100;3.90813e-05;2.27e-05;0.000109319
414;boundary;100;0.00780756;0.00343403;0.0109523
414;calc iter;100;2.32512;1.89368;2.62613
414;calc total;1;234.175;234.175;234.175
414;total;1;302.668;302.668;302.668
415;initialize;1;58.5008;58.5008;58.5008
415;async;100;0.560787;0.00423155;1.35588
415;inner;100;1.75523;1.06052;2.24683
415;wait;100;5.26471e-05;1.941e-05;0.000154198
415;boundary;100;0.00910172;0.0029992;0.0143862
415;calc iter;100;2.32517;1.70518;2.6244
415;calc total;1;234.175;234.175;234.175
415;total;1;302.704;302.704;302.704
416;initialize;1;58.4662;58.4662;58.4662
416;async;100;1.21829;0.00293503;2.13796
416;inner;100;1.08149;0.658721;2.23406
416;wait;100;3.7883e-05;2.192e-05;0.000242448
416;boundary;100;0.00489441;0.00314356;0.00910762
416;calc iter;100;2.30472;1.91129;2.80583
416;calc total;1;234.175;234.175;234.175
416;total;1;302.669;302.669;302.669
417;initialize;1;58.514;58.514;58.514
417;async;100;1.1132;0.00285736;2.03736
417;inner;100;1.17325;0.691443;2.23152
417;wait;100;3.65303e-05;1.86e-05;0.000321838
417;boundary;100;0.006361;0.00360151;0.0101817
417;calc iter;100;2.29285;1.91205;3.07969
417;calc total;1;234.175;234.175;234.175
417;total;1;302.717;302.717;302.717
418;initialize;1;58.5139;58.5139;58.5139
418;async;100;1.0765;0.00106741;1.67459
418;inner;100;1.19384;0.702474;2.23854
418;wait;100;3.96415e-05;2.222e-05;0.000267478
418;boundary;100;0.0074649;0.00294168;0.0102302
418;calc iter;100;2.27785;1.83082;2.54408
418;calc total;1;234.175;234.175;234.175
418;total;1;302.717;302.717;302.717
419;initialize;1;58.5139;58.5139;58.5139
419;async;100;1.14285;0.00459459;2.06206
419;inner;100;1.11048;0.692359;2.2381
419;wait;100;5.22454e-05;2.7899e-05;0.000146069
419;boundary;100;0.00827787;0.00449923;0.0135945
419;calc iter;100;2.26166;1.32413;3.23202
419;calc total;1;234.175;234.175;234.175
419;total;1;302.717;302.717;302.717
420;initialize;1;58.1108;58.1108;58.1108
420;async;100;1.24249;0.00219712;1.68013
420;inner;100;1.01034;0.685703;2.23463
420;wait;100;4.70392e-05;2.838e-05;0.000192779
420;boundary;100;0.00827446;0.00548016;0.0128287
420;calc iter;100;2.26115;1.83717;2.58484
420;calc total;1;234.175;234.175;234.175
420;total;1;302.314;302.314;302.314
421;initialize;1;58.1105;58.1105;58.1105
421;async;100;1.1485;0.00277918;1.90421
421;inner;100;1.12103;0.688864;2.23365
421;wait;100;4.29799e-05;2.582e-05;0.000330267
421;boundary;100;0.0074469;0.00391546;0.0129504
421;calc iter;100;2.27702;1.96267;2.6248
421;calc total;1;234.175;234.175;234.175
421;total;1;302.314;302.314;302.314
422;initialize;1;58.0338;58.0338;58.0338
422;async;100;1.21045;0.00351775;2.11826
422;inner;100;1.07761;0.713071;2.23912
422;wait;100;3.62239e-05;2.377e-05;0.000156318
422;boundary;100;0.005349;0.00387439;0.00826993
422;calc iter;100;2.29345;2.06258;3.00029
422;calc total;1;234.175;234.175;234.175
422;total;1;302.237;302.237;302.237
423;initialize;1;58.5138;58.5138;58.5138
423;async;100;1.27065;0.00331671;2.13032
423;inner;100;1.02916;0.653722;2.23907
423;wait;100;3.93138e-05;2.153e-05;0.000271087
423;boundary;100;0.00630369;0.00317044;0.0096512
423;calc iter;100;2.30615;1.93872;2.87109
423;calc total;1;234.175;234.175;234.175
423;total;1;302.717;302.717;302.717
424;initialize;1;58.5137;58.5137;58.5137
424;async;100;0.478388;0.00466831;0.987845
424;inner;100;1.83047;1.07876;2.24742
424;wait;100;5.94226e-05;3.114e-05;0.000298318
424;boundary;100;0.00927864;0.00536733;0.0142563
424;calc iter;100;2.3182;1.86358;2.85351
424;calc total;1;234.175;234.175;234.175
424;total;1;302.717;302.717;302.717
425;initialize;1;58.1604;58.1604;58.1604
425;async;100;0.454869;0.00158706;0.986498
425;inner;100;1.85683;1.08275;2.25554
425;wait;100;5.04468e-05;2.6759e-05;0.000186439
425;boundary;100;0.00648377;0.00304743;0.00960001
425;calc iter;100;2.31824;1.86428;2.79786
425;calc total;1;234.175;234.175;234.175
425;total;1;302.364;302.364;302.364
426;initialize;1;58.5136;58.5136;58.5136
426;async;100;0.456625;0.00385375;0.987737
426;inner;100;1.85707;1.08351;2.25368
426;wait;100;3.18129e-05;2.05e-05;0.000178559
426;boundary;100;0.00453613;0.00309144;0.00837243
426;calc iter;100;2.31826;1.86581;2.79757
426;calc total;1;234.175;234.175;234.175
426;total;1;302.717;302.717;302.717
427;initialize;1;58.0944;58.0944;58.0944
427;async;100;0.456352;0.000695805;0.987777
427;inner;100;1.85718;1.0846;2.25346
427;wait;100;3.66464e-05;1.899e-05;0.000269248
427;boundary;100;0.00469429;0.00289313;0.00873711
427;calc iter;100;2.31827;1.86784;2.79823
427;calc total;1;234.175;234.175;234.175
427;total;1;302.298;302.298;302.298
428;initialize;1;58.5137;58.5137;58.5137
428;async;100;0.496315;0.00210075;1.2416
428;inner;100;1.81376;1.00684;2.25059
428;wait;100;4.1409e-05;2.605e-05;0.000333227
428;boundary;100;0.00594439;0.00375566;0.0101022
428;calc iter;100;2.31606;1.88361;2.87555
428;calc total;1;234.175;234.175;234.175
428;total;1;302.717;302.717;302.717
429;initialize;1;58.5136;58.5136;58.5136
429;async;100;0.495073;0.00291683;1.26226
429;inner;100;1.81242;1.0065;2.25352
429;wait;100;4.9681e-05;3.0529e-05;0.000268827
429;boundary;100;0.00831974;0.00483796;0.0131146
429;calc iter;100;2.31587;1.88289;2.89616
429;calc total;1;234.175;234.175;234.175
429;total;1;302.717;302.717;302.717
430;initialize;1;58.5137;58.5137;58.5137
430;async;100;0.497939;0.00102808;1.2596
430;inner;100;1.81115;1.00544;2.25561
430;wait;100;3.5402e-05;2.177e-05;0.000125359
430;boundary;100;0.00666705;0.00346824;0.0106782
430;calc iter;100;2.31579;1.89676;2.89756
430;calc total;1;234.175;234.175;234.175
430;total;1;302.717;302.717;302.717
431;initialize;1;58.2862;58.2862;58.2862
431;async;100;0.639539;0.00264432;1.90833
431;inner;100;1.66455;0.742228;2.25509
431;wait;100;5.06209e-05;2.199e-05;0.000154129
431;boundary;100;0.00749585;0.00359904;0.0143816
431;calc iter;100;2.31164;1.75893;3.07398
431;calc total;1;234.175;234.175;234.175
431;total;1;302.49;302.49;302.49
432;initialize;1;58.0188;58.0188;58.0188
432;async;100;1.15128;0.00320433;1.99451
432;inner;100;1.1396;0.697306;2.2338
432;wait;100;3.61963e-05;2.222e-05;0.000185668
432;boundary;100;0.00612715;0.00287843;0.00959521
432;calc iter;100;2.29704;1.76758;2.86229
432;calc total;1;234.175;234.175;234.175
432;total;1;302.223;302.223;302.223
433;initialize;1;58.4009;58.4009;58.4009
433;async;100;1.23908;0.00302184;2.00513
433;inner;100;1.04074;0.682007;2.23288
433;wait;100;4.04096e-05;2.177e-05;0.000322578
433;boundary;100;0.00588751;0.0031303;0.0100464
433;calc iter;100;2.28575;1.67346;2.95719
433;calc total;1;234.175;234.175;234.175
433;total;1;302.605;302.605;302.605
434;initialize;1;58.5131;58.5131;58.5131
434;async;100;1.06294;0.000715895;2.45949
434;inner;100;1.20127;0.685147;2.23918
434;wait;100;3.42324e-05;2.087e-05;0.000140459
434;boundary;100;0.00754562;0.00414702;0.010843
434;calc iter;100;2.27179;1.57349;3.15416
434;calc total;1;234.175;234.175;234.175
434;total;1;302.717;302.717;302.717
435;initialize;1;58.0941;58.0941;58.0941
435;async;100;1.14553;0.000729344;2.42107
435;inner;100;1.11103;0.722043;2.23864
435;wait;100;4.63142e-05;2.5189e-05;0.000284768
435;boundary;100;0.00859489;0.00382176;0.014074
435;calc iter;100;2.2652;1.54527;3.31729
435;calc total;1;234.175;234.175;234.175
435;total;1;302.298;302.298;302.298
436;initialize;1;58.0446;58.0446;58.0446
436;async;100;1.20947;0.00143329;1.97784
436;inner;100;1.05526;0.689418;2.23447
436;wait;100;4.94859e-05;2.679e-05;0.000336807
436;boundary;100;0.00751455;0.00355432;0.0128739
436;calc iter;100;2.2723;1.72804;2.75561
436;calc total;1;234.175;234.175;234.175
436;total;1;302.248;302.248;302.248
437;initialize;1;58.2731;58.2731;58.2731
437;async;100;1.1299;0.00351719;2.18925
437;inner;100;1.13843;0.684511;2.2347
437;wait;100;4.51349e-05;2.3369e-05;0.000197719
437;boundary;100;0.00770934;0.00428748;0.0101186
437;calc iter;100;2.27609;1.88399;2.97158
437;calc total;1;234.175;234.175;234.175
437;total;1;302.476;302.476;302.476
438;initialize;1;58.3347;58.3347;58.3347
438;async;100;1.17475;0.00104159;1.67487
438;inner;100;1.10675;0.697187;2.23834
438;wait;100;3.55966e-05;2.067e-05;0.000142328
438;boundary;100;0.00632105;0.00370244;0.00826433
438;calc iter;100;2.28787;2.07042;2.85347
438;calc total;1;234.175;234.175;234.175
438;total;1;302.538;302.538;302.538
439;initialize;1;58.5138;58.5138;58.5138
439;async;100;1.2878;0.00325123;2.0396
439;inner;100;1.00638;0.683755;2.23841
439;wait;100;3.78699e-05;2.245e-05;0.000256308
439;boundary;100;0.00483703;0.00271569;0.00952971
439;calc iter;100;2.29906;1.8207;2.98861
439;calc total;1;234.175;234.175;234.175
439;total;1;302.717;302.717;302.717
440;initialize;1;58.0372;58.0372;58.0372
440;async;100;0.480482;0.000753164;1.0134
440;inner;100;1.82025;0.903177;2.2517
440;wait;100;5.70828e-05;4.0509e-05;0.000305838
440;boundary;100;0.0091152;0.00601293;0.014471
440;calc iter;100;2.3099;1.79698;2.80387
440;calc total;1;234.175;234.175;234.175
440;total;1;302.24;302.24;302.24
441;initialize;1;58.4002;58.4002;58.4002
441;async;100;0.44839;0.00405346;0.92716
441;inner;100;1.8562;0.982402;2.25203
441;wait;100;4.17544e-05;2.515e-05;0.000185349
441;boundary;100;0.00771283;0.00531719;0.00986507
441;calc iter;100;2.31235;1.80288;2.80409
441;calc total;1;234.175;234.175;234.175
441;total;1;302.603;302.603;302.603
442;initialize;1;58.2875;58.2875;58.2875
442;async;100;0.441834;0.00195114;0.924566
442;inner;100;1.86679;1.00375;2.25665
442;wait;100;3.0346e-05;2.07e-05;0.000137939
442;boundary;100;0.00475271;0.00354969;0.00818762
442;calc iter;100;2.31341;1.81071;2.82505
442;calc total;1;234.175;234.175;234.175
442;total;1;302.491;302.491;302.491
443;initialize;1;58.5139;58.5139;58.5139
443;async;100;0.442291;0.00167822;0.92447
443;inner;100;1.86697;1.00488;2.25644
443;wait;100;3.4314e-05;2.0919e-05;0.000191748
443;boundary;100;0.00429092;0.00356748;0.00689747
443;calc iter;100;2.31359;1.8232;2.82473
443;calc total;1;234.175;234.175;234.175
443;total;1;302.717;302.717;302.717
444;initialize;1;58.2794;58.2794;58.2794
444;async;100;0.459754;0.00403899;0.859302
444;inner;100;1.84966;1.07474;2.2526
444;wait;100;4.05916e-05;2.706e-05;0.000222508
444;boundary;100;0.0060646;0.00426237;0.0100199
444;calc iter;100;2.31552;1.75897;2.78623
444;calc total;1;234.175;234.175;234.175
444;total;1;302.482;302.482;302.482
445;initialize;1;58.2717;58.2717;58.2717
445;async;100;0.459749;0.00314633;0.871962
445;inner;100;1.84788;1.07345;2.25059
445;wait;100;4.30703e-05;2.466e-05;0.000314797
445;boundary;100;0.00786278;0.00371025;0.0102378
445;calc iter;100;2.31554;1.75717;2.78607
445;calc total;1;234.175;234.175;234.175
445;total;1;302.475;302.475;302.475
446;initialize;1;58.3543;58.3543;58.3543
446;async;100;0.46325;0.000696154;0.898814
446;inner;100;1.84544;1.07962;2.25583
446;wait;100;3.5273e-05;1.9919e-05;0.000154569
446;boundary;100;0.00692386;0.00339309;0.0105577
446;calc iter;100;2.31565;1.76365;2.78322
446;calc total;1;234.175;234.175;234.175
446;total;1;302.557;302.557;302.557
447;initialize;1;58.514;58.514;58.514
447;async;100;0.526019;0.00163336;1.28373
447;inner;100;1.78135;1.08053;2.2528
447;wait;100;4.99196e-05;2.0209e-05;0.000189418
447;boundary;100;0.00829715;0.0029678;0.0143862
447;calc iter;100;2.31572;1.7624;3.07416
447;calc total;1;234.175;234.175;234.175
447;total;1;302.717;302.717;302.717
448;initialize;1;58.3384;58.3384;58.3384
448;async;100;1.29841;0.0031725;1.88283
448;inner;100;1.00511;0.678731;2.23033
448;wait;100;3.76912e-05;1.882e-05;0.000360467
448;boundary;100;0.00535432;0.0029339;0.00974272
448;calc iter;100;2.30891;1.83224;2.61287
448;calc total;1;234.175;234.175;234.175
448;total;1;302.542;302.542;302.542
449;initialize;1;58.3591;58.3591;58.3591
449;async;100;1.16037;0.00353387;1.65051
449;inner;100;1.13167;0.70368;2.23083
449;wait;100;3.5491e-05;2.091e-05;0.000228569
449;boundary;100;0.00559297;0.0040782;0.0101244
449;calc iter;100;2.29767;2.11556;2.56947
449;calc total;1;234.175;234.175;234.175
449;total;1;302.562;302.562;302.562
450;initialize;1;58.5138;58.5138;58.5138
450;async;100;1.1065;0.00348494;1.68372
450;inner;100;1.16985;0.720504;2.23533
450;wait;100;3.44341e-05;2.098e-05;0.000136829
450;boundary;100;0.00668574;0.00414861;0.00975946
450;calc iter;100;2.28307;2.10923;2.45304
450;calc total;1;234.175;234.175;234.175
450;total;1;302.717;302.717;302.717
451;initialize;1;58.3925;58.3925;58.3925
451;async;100;1.08696;0.00350844;1.64268
451;inner;100;1.17332;0.732154;2.23477
451;wait;100;5.57482e-05;3.309e-05;0.000264328
451;boundary;100;0.00871844;0.00480592;0.0112885
451;calc iter;100;2.26905;1.7782;2.56671
451;calc total;1;234.175;234.175;234.175
451;total;1;302.596;302.596;302.596
452;initialize;1;58.1444;58.1444;58.1444
452;async;100;1.28936;0.00356356;1.71834
452;inner;100;0.977738;0.685015;2.22914
452;wait;100;4.53989e-05;2.939e-05;0.000247438
452;boundary;100;0.00792786;0.00415096;0.0128298
452;calc iter;100;2.27508;2.05782;2.47633
452;calc total;1;234.175;234.175;234.175
452;total;1;302.347;302.347;302.347
453;initialize;1;58.1448;58.1448;58.1448
453;async;100;1.2293;0.0037356;1.76732
453;inner;100;1.05116;0.706955;2.22828
453;wait;100;4.62321e-05;2.354e-05;0.000358427
453;boundary;100;0.00724573;0.0041071;0.0102534
453;calc iter;100;2.28776;2.07354;2.54682
453;calc total;1;234.175;234.175;234.175
453;total;1;302.348;302.348;302.348
454;initialize;1;58.3298;58.3298;58.3298
454;async;100;1.21718;0.00136549;1.6593
454;inner;100;1.07803;0.711142;2.24188
454;wait;100;3.87852e-05;2.69e-05;0.000172759
454;boundary;100;0.00560106;0.00386085;0.00828139
454;calc iter;100;2.30085;2.0247;2.65127
454;calc total;1;234.175;234.175;234.175
454;total;1;302.533;302.533;302.533
455;initialize;1;58.2662;58.2662;58.2662
455;async;100;1.33613;0.00375562;1.82455
455;inner;100;0.971517;0.665223;2.23288
455;wait;100;3.95031e-05;2.697e-05;0.000283778
455;boundary;100;0.0064462;0.00389152;0.00915094
455;calc iter;100;2.31414;2.04408;2.58442
455;calc total;1;234.175;234.175;234.175
455;total;1;302.47;302.47;302.47
456;initialize;1;58.1238;58.1238;58.1238
456;async;100;0.436361;0.00127452;0.71838
456;inner;100;1.8786;1.18351;2.24893
456;wait;100;6.1814e-05;2.331e-05;0.000305537
456;boundary;100;0.00838895;0.00508435;0.0127397
456;calc iter;100;2.32341;1.60671;2.51083
456;calc total;1;234.175;234.175;234.175
456;total;1;302.327;302.327;302.327
457;initialize;1;58.0242;58.0242;58.0242
457;async;100;0.419456;0.00377275;0.718303
457;inner;100;1.89632;1.1832;2.24811
457;wait;100;4.31642e-05;2.431e-05;0.000312938
457;boundary;100;0.00758474;0.00436249;0.00994078
457;calc iter;100;2.32341;1.60612;2.50629
457;calc total;1;234.175;234.175;234.175
457;total;1;302.227;302.227;302.227
458;initialize;1;58.0244;58.0244;58.0244
458;async;100;0.417674;0.00208891;0.717859
458;inner;100;1.90152;1.18982;2.25332
458;wait;100;3.13307e-05;1.89e-05;0.000201019
458;boundary;100;0.00426305;0.00298336;0.00546612
458;calc iter;100;2.32349;1.61016;2.50704
458;calc total;1;234.175;234.175;234.175
458;total;1;302.227;302.227;302.227
459;initialize;1;58.2883;58.2883;58.2883
459;async;100;0.417737;0.00205486;0.718464
459;inner;100;1.90129;1.18977;2.25274
459;wait;100;3.50916e-05;1.857e-05;0.000182909
459;boundary;100;0.00443252;0.00297784;0.00707673
459;calc iter;100;2.32349;1.61015;2.50769
459;calc total;1;234.175;234.175;234.175
459;total;1;302.491;302.491;302.491
460;initialize;1;58.0258;58.0258;58.0258
460;async;100;0.442265;0.00299757;0.780774
460;inner;100;1.87418;1.15485;2.24906
460;wait;100;3.91349e-05;2.382e-05;0.000325678
460;boundary;100;0.00565481;0.00365639;0.00922216
460;calc iter;100;2.32214;1.61931;2.60487
460;calc total;1;234.175;234.175;234.175
460;total;1;302.229;302.229;302.229
461;initialize;1;58.3575;58.3575;58.3575
461;async;100;0.445846;0.00395608;0.778307
461;inner;100;1.86775;1.15444;2.24911
461;wait;100;4.5435e-05;2.709e-05;0.000167598
461;boundary;100;0.0082615;0.0059745;0.0103727
461;calc iter;100;2.32191;1.61733;2.62321
461;calc total;1;234.175;234.175;234.175
461;total;1;302.561;302.561;302.561
462;initialize;1;58.5132;58.5132;58.5132
462;async;100;0.44144;0.00364052;0.788271
462;inner;100;1.87301;1.15309;2.25406
462;wait;100;3.51552e-05;2.052e-05;0.000143729
462;boundary;100;0.00715309;0.00373888;0.010802
462;calc iter;100;2.32164;1.60182;2.62643
462;calc total;1;234.175;234.175;234.175
462;total;1;302.717;302.717;302.717
463;initialize;1;58.1655;58.1655;58.1655
463;async;100;0.53452;0.0022689;1.17512
463;inner;100;1.77773;1.10298;2.25357
463;wait;100;5.12965e-05;2.188e-05;0.000225648
463;boundary;100;0.00781859;0.00379924;0.0144729
463;calc iter;100;2.32012;1.73629;2.72827
463;calc total;1;234.175;234.175;234.175
463;total;1;302.368;302.368;302.368
464;initialize;1;58.5135;58.5135;58.5135
464;async;100;1.22845;0.00400156;1.87568
464;inner;100;1.075;0.662314;2.23392
464;wait;100;3.72715e-05;2.2879e-05;0.000302838
464;boundary;100;0.0059609;0.00386725;0.00977162
464;calc iter;100;2.30946;1.99616;2.57575
464;calc total;1;234.175;234.175;234.175
464;total;1;302.717;302.717;302.717
465;initialize;1;58.5135;58.5135;58.5135
465;async;100;1.22861;0.00327707;1.83983
465;inner;100;1.06166;0.72013;2.23147
465;wait;100;3.61912e-05;1.87e-05;0.000329108
465;boundary;100;0.00581039;0.00307444;0.0103887
465;calc iter;100;2.29612;1.89714;2.64245
465;calc total;1;234.175;234.175;234.175
465;total;1;302.717;302.717;302.717
466;initialize;1;58.1249;58.1249;58.1249
466;async;100;1.11415;0.000901712;1.61052
466;inner;100;1.16425;0.705586;2.23822
466;wait;100;3.88408e-05;2.2869e-05;0.000271658
466;boundary;100;0.00729509;0.00418082;0.0101868
466;calc iter;100;2.28573;2.1127;2.48084
466;calc total;1;234.175;234.175;234.175
466;total;1;302.328;302.328;302.328
467;initialize;1;58.0932;58.0932;58.0932
467;async;100;1.18807;0.000751624;1.83979
467;inner;100;1.08165;0.713571;2.23802
467;wait;100;4.96862e-05;2.143e-05;0.000185359
467;boundary;100;0.00847326;0.00416043;0.0128397
467;calc iter;100;2.27824;1.85033;2.80055
467;calc total;1;234.175;234.175;234.175
467;total;1;302.297;302.297;302.297
468;initialize;1;58.2231;58.2231;58.2231
468;async;100;1.2091;0.00121239;2.04917
468;inner;100;1.05517;0.726259;2.23472
468;wait;100;5.23393e-05;3.164e-05;0.000308368
468;boundary;100;0.0084514;0.00416424;0.012693
468;calc iter;100;2.27278;1.72176;2.83497
468;calc total;1;234.175;234.175;234.175
468;total;1;302.427;302.427;302.427
469;initialize;1;58.5136;58.5136;58.5136
469;async;100;1.12419;0.00404871;1.76639
469;inner;100;1.15156;0.752598;2.2325
469;wait;100;4.42881e-05;2.458e-05;0.000361897
469;boundary;100;0.00762795;0.00422749;0.0101856
469;calc iter;100;2.28343;2.10828;2.52355
469;calc total;1;234.175;234.175;234.175
469;total;1;302.717;302.717;302.717
470;initialize;1;58.0185;58.0185;58.0185
470;async;100;1.16647;0.001086;1.68055
470;inner;100;1.12361;0.705789;2.23819
470;wait;100;3.6862e-05;1.999e-05;0.000200488
470;boundary;100;0.00591595;0.00384446;0.00937231
470;calc iter;100;2.29604;2.08698;2.53077
470;calc total;1;234.175;234.175;234.175
470;total;1;302.222;302.222;302.222
471;initialize;1;58.5141;58.5141;58.5141
471;async;100;1.26636;0.0040612;1.72181
471;inner;100;1.03582;0.659295;2.23792
471;wait;100;3.83555e-05;2.195e-05;0.000188808
471;boundary;100;0.0049985;0.00315687;0.00948963
471;calc iter;100;2.30722;1.84552;2.63064
471;calc total;1;234.175;234.175;234.175
471;total;1;302.717;302.717;302.717
472;initialize;1;58.378;58.378;58.378
472;async;100;0.525445;0.000779944;1.63968
472;inner;100;1.78353;0.812809;2.25337
472;wait;100;7.39268e-05;4.2819e-05;0.000291908
472;boundary;100;0.00990743;0.00591477;0.0142479
472;calc iter;100;2.31896;1.77009;2.59271
472;calc total;1;234.175;234.175;234.175
472;total;1;302.581;302.581;302.581
473;initialize;1;58.1286;58.1286;58.1286
473;async;100;0.468179;0.00461861;1.26311
473;inner;100;1.8425;1.11924;2.25297
473;wait;100;4.14612e-05;2.757e-05;0.000155029
473;boundary;100;0.00880348;0.00506962;0.0102294
473;calc iter;100;2.31952;1.87271;2.53533
473;calc total;1;234.175;234.175;234.175
473;total;1;302.332;302.332;302.332
474;initialize;1;58.378;58.378;58.378
474;async;100;0.448796;0.00133026;1.19421
474;inner;100;1.86493;1.19406;2.25572
474;wait;100;3.14328e-05;2.065e-05;0.000132809
474;boundary;100;0.00621005;0.00357442;0.00843388
474;calc iter;100;2.31997;1.86644;2.51439
474;calc total;1;234.175;234.175;234.175
474;total;1;302.581;302.581;302.581
475;initialize;1;58.0478;58.0478;58.0478
475;async;100;0.449523;0.00337446;1.1753
475;inner;100;1.86582;1.20422;2.25504
475;wait;100;3.33006e-05;1.926e-05;0.000142759
475;boundary;100;0.00464729;0.00329069;0.00548645
475;calc iter;100;2.32003;1.86429;2.49738
475;calc total;1;234.175;234.175;234.175
475;total;1;302.251;302.251;302.251
476;initialize;1;58.1674;58.1674;58.1674
476;async;100;0.401123;0.00366364;0.817737
476;inner;100;1.91143;1.24668;2.25079
476;wait;100;5.49243e-05;2.747e-05;0.000165558
476;boundary;100;0.00788824;0.00473908;0.0104135
476;calc iter;100;2.32049;1.82199;2.55402
476;calc total;1;234.175;234.175;234.175
476;total;1;302.37;302.37;302.37
477;initialize;1;58.4395;58.4395;58.4395
477;async;100;0.403598;0.00294369;0.825415
477;inner;100;1.90908;1.24548;2.24773
477;wait;100;5.05727e-05;2.374e-05;0.000324957
477;boundary;100;0.00778991;0.00379034;0.0119942
477;calc iter;100;2.32052;1.82299;2.55244
477;calc total;1;234.175;234.175;234.175
477;total;1;302.643;302.643;302.643
478;initialize;1;58.4395;58.4395;58.4395
478;async;100;0.403029;0.00294297;0.824649
478;inner;100;1.91284;1.25026;2.25348
478;wait;100;3.28522e-05;2.131e-05;0.000151389
478;boundary;100;0.00470045;0.00350522;0.00972364
478;calc iter;100;2.3206;1.82527;2.5586
478;calc total;1;234.175;234.175;234.175
478;total;1;302.643;302.643;302.643
479;initialize;1;58.4391;58.4391;58.4391
479;async;100;0.414718;0.00290105;0.945849
479;inner;100;1.90038;1.2567;2.25107
479;wait;100;4.30611e-05;2.258e-05;0.000316108
479;boundary;100;0.00553345;0.0030039;0.0105083
479;calc iter;100;2.32068;1.82974;3.00557
479;calc total;1;234.175;234.175;234.175
479;total;1;302.643;302.643;302.643
480;initialize;1;58.4019;58.4019;58.4019
480;async;100;1.22204;0.00338195;1.73854
480;inner;100;1.0881;0.671174;2.23321
480;wait;100;3.46101e-05;2.1449e-05;0.000361647
480;boundary;100;0.00464148;0.00289524;0.010002
480;calc iter;100;2.31482;1.98237;2.50149
480;calc total;1;234.175;234.175;234.175
480;total;1;302.605;302.605;302.605
481;initialize;1;58.116;58.116;58.116
481;async;100;1.15909;0.0044097;1.64824
481;inner;100;1.13677;0.711671;2.2335
481;wait;100;3.52664e-05;2.328e-05;0.000193408
481;boundary;100;0.00626719;0.00409206;0.0101245
481;calc iter;100;2.30217;2.14233;2.5009
481;calc total;1;234.175;234.175;234.175
481;total;1;302.319;302.319;302.319
482;initialize;1;58.5141;58.5141;58.5141
482;async;100;1.07302;0.00442931;1.55283
482;inner;100;1.21021;0.777479;2.23896
482;wait;100;3.42899e-05;2.1939e-05;0.000144648
482;boundary;100;0.00727457;0.00342382;0.00973313
482;calc iter;100;2.29054;2.12452;2.48001
482;calc total;1;234.175;234.175;234.175
482;total;1;302.717;302.717;302.717
483;initialize;1;58.1138;58.1138;58.1138
483;async;100;1.11185;0.00399264;1.51592
483;inner;100;1.16334;0.764091;2.23805
483;wait;100;5.65911e-05;3.0599e-05;0.000280938
483;boundary;100;0.00890073;0.00413062;0.0139935
483;calc iter;100;2.28415;1.97776;2.48019
483;calc total;1;234.175;234.175;234.175
483;total;1;302.317;302.317;302.317
484;initialize;1;58.0248;58.0248;58.0248
484;async;100;1.25359;0.00457644;1.67398
484;inner;100;1.02705;0.694031;2.23428
484;wait;100;5.54552e-05;3.189e-05;0.000185588
484;boundary;100;0.00861703;0.00457309;0.0129028
484;calc iter;100;2.28932;2.15338;2.48308
484;calc total;1;234.175;234.175;234.175
484;total;1;302.228;302.228;302.228
485;initialize;1;58.5136;58.5136;58.5136
485;async;100;1.18555;0.00490613;1.57591
485;inner;100;1.10188;0.710365;2.23278
485;wait;100;4.73862e-05;2.8739e-05;0.000360807
485;boundary;100;0.00779039;0.00415679;0.0102656
485;calc iter;100;2.29528;2.18741;2.46312
485;calc total;1;234.175;234.175;234.175
485;total;1;302.717;302.717;302.717
486;initialize;1;58.1439;58.1439;58.1439
486;async;100;1.19717;0.00486188;1.73736
486;inner;100;1.10382;0.704318;2.23901
486;wait;100;3.56422e-05;2.5279e-05;0.000129789
486;boundary;100;0.00653161;0.00383738;0.00824108
486;calc iter;100;2.30756;2.01121;2.48365
486;calc total;1;234.175;234.175;234.175
486;total;1;302.347;302.347;302.347
487;initialize;1;58.514;58.514;58.514
487;async;100;1.28865;0.00455963;1.67205
487;inner;100;1.02422;0.660825;2.23844
487;wait;100;3.58588e-05;2.292e-05;0.000277697
487;boundary;100;0.00525858;0.00385076;0.00905226
487;calc iter;100;2.31817;1.77028;2.49115
487;calc total;1;234.175;234.175;234.175
487;total;1;302.717;302.717;302.717
488;initialize;1;58.5026;58.5026;58.5026
488;async;100;0.440273;0.00292612;0.754779
488;inner;100;1.88006;1.2284;2.24771
488;wait;100;7.04283e-05;3.118e-05;0.000212778
488;boundary;100;0.00907121;0.00519145;0.0140876
488;calc iter;100;2.32948;1.79695;2.50424
488;calc total;1;234.175;234.175;234.175
488;total;1;302.706;302.706;302.706
489;initialize;1;58.4411;58.4411;58.4411
489;async;100;0.434095;0.0029826;0.754387
489;inner;100;1.88757;1.22725;2.24703
489;wait;100;4.9349e-05;2.313e-05;0.000396147
489;boundary;100;0.0077688;0.00500007;0.010336
489;calc iter;100;2.32949;1.79784;2.51412
489;calc total;1;234.175;234.175;234.175
489;total;1;302.645;302.645;302.645
490;initialize;1;58.5141;58.5141;58.5141
490;async;100;0.433507;0.00291244;0.754446
490;inner;100;1.8919;1.23213;2.25037
490;wait;100;3.13174e-05;2.049e-05;0.000160329
490;boundary;100;0.00410807;0.00297667;0.00496508
490;calc iter;100;2.32955;1.79897;2.51379
490;calc total;1;234.175;234.175;234.175
490;total;1;302.717;302.717;302.717
491;initialize;1;58.1439;58.1439;58.1439
491;async;100;0.43277;0.0034405;0.754052
491;inner;100;1.89247;1.23381;2.24984
491;wait;100;3.54624e-05;1.924e-05;0.000164959
491;boundary;100;0.00428021;0.00292044;0.00539605
491;calc iter;100;2.32956;1.7998;2.51317
491;calc total;1;234.175;234.175;234.175
491;total;1;302.347;302.347;302.347
492;initialize;1;58.5135;58.5135;58.5135
492;async;100;0.456095;0.00485639;0.760757
492;inner;100;1.86695;1.20599;2.2485
492;wait;100;4.46225e-05;2.822e-05;0.000170018
492;boundary;100;0.0056677;0.00384561;0.00930524
492;calc iter;100;2.32876;1.8076;2.51597
492;calc total;1;234.175;234.175;234.175
492;total;1;302.717;302.717;302.717
493;initialize;1;58.2413;58.2413;58.2413
493;async;100;0.458229;0.00484483;0.757366
493;inner;100;1.86213;1.20632;2.24832
493;wait;100;4.99876e-05;2.787e-05;0.000271528
493;boundary;100;0.00831161;0.00467487;0.0104149
493;calc iter;100;2.32873;1.80583;2.51541
493;calc total;1;234.175;234.175;234.175
493;total;1;302.444;302.444;302.444
494;initialize;1;58.4415;58.4415;58.4415
494;async;100;0.455253;0.00381988;0.757901
494;inner;100;1.86582;1.20809;2.25055
494;wait;100;3.81078e-05;1.855e-05;0.000104879
494;boundary;100;0.00732559;0.00353327;0.010634
494;calc iter;100;2.32844;1.78986;2.51571
494;calc total;1;234.175;234.175;234.175
494;total;1;302.645;302.645;302.645
495;initialize;1;58.5135;58.5135;58.5135
495;async;100;0.503377;0.00488866;0.836271
495;inner;100;1.8161;1.17594;2.25015
495;wait;100;5.58988e-05;1.9819e-05;0.000139379
495;boundary;100;0.00797862;0.00360431;0.0142714
495;calc iter;100;2.32752;1.85461;2.51523
495;calc total;1;234.175;234.175;234.175
495;total;1;302.717;302.717;302.717
496;initialize;1;58.3585;58.3585;58.3585
496;async;100;1.19991;0.00295511;1.6145
496;inner;100;1.11106;0.681365;2.23291
496;wait;100;3.79091e-05;2.109e-05;0.000402617
496;boundary;100;0.00548778;0.00379592;0.00945767
496;calc iter;100;2.3165;1.61596;2.53476
496;calc total;1;234.175;234.175;234.175
496;total;1;302.561;302.561;302.561
497;initialize;1;58.097;58.097;58.097
497;async;100;1.20209;0.00292944;1.7365
497;inner;100;1.09936;0.704483;2.23089
497;wait;100;3.85614e-05;2.025e-05;0.000326277
497;boundary;100;0.00656384;0.00285731;0.011344
497;calc iter;100;2.30805;2.19825;2.59612
497;calc total;1;234.175;234.175;234.175
497;total;1;302.3;302.3;302.3
498;initialize;1;58.5138;58.5138;58.5138
498;async;100;1.10953;0.00345727;1.53992
498;inner;100;1.18346;0.876613;2.23671
498;wait;100;4.3101e-05;2.371e-05;0.000202849
498;boundary;100;0.00754937;0.00409412;0.0106012
498;calc iter;100;2.30058;2.09154;2.46749
498;calc total;1;234.175;234.175;234.175
498;total;1;302.717;302.717;302.717
499;initialize;1;58.2374;58.2374;58.2374
499;async;100;1.19766;0.00409233;1.52363
499;inner;100;1.08474;0.766922;2.23608
499;wait;100;5.36689e-05;2.8119e-05;0.000193899
499;boundary;100;0.00885846;0.00475985;0.0125697
499;calc iter;100;2.29131;2.02514;2.61957
499;calc total;1;234.175;234.175;234.175
499;total;1;302.441;302.441;302.441
500;initialize;1;58.3954;58.3954;58.3954
500;async;100;1.2121;0.00307246;1.58459
500;inner;100;1.06459;0.719918;2.23147
500;wait;100;5.20912e-05;2.838e-05;0.000187088
500;boundary;100;0.00874643;0.00411212;0.0126876
500;calc iter;100;2.28549;1.71756;2.8042
500;calc total;1;234.175;234.175;234.175
500;total;1;302.598;302.598;302.598
501;initialize;1;58.3812;58.3812;58.3812
501;async;100;1.09584;0.00351546;1.4551
501;inner;100;1.19051;0.850972;2.23087
501;wait;100;4.69523e-05;2.726e-05;0.000326988
501;boundary;100;0.00819288;0.00441996;0.010463
501;calc iter;100;2.29459;2.10115;2.58819
501;calc total;1;234.175;234.175;234.175
501;total;1;302.584;302.584;302.584
502;initialize;1;58.3308;58.3308;58.3308
502;async;100;1.16703;0.00378312;1.65126
502;inner;100;1.12902;0.721777;2.2363
502;wait;100;3.93853e-05;2.46e-05;0.000144069
502;boundary;100;0.006231;0.00389723;0.0128539
502;calc iter;100;2.30232;2.06081;2.48273
502;calc total;1;234.175;234.175;234.175
502;total;1;302.534;302.534;302.534
503;initialize;1;58.0914;58.0914;58.0914
503;async;100;1.19291;0.00395399;1.74492
503;inner;100;1.11464;0.674149;2.23508
503;wait;100;3.57143e-05;2.2079e-05;0.000245058
503;boundary;100;0.00601673;0.00380223;0.00970272
503;calc iter;100;2.31361;1.90698;2.65629
503;calc total;1;234.175;234.175;234.175
503;total;1;302.294;302.294;302.294
504;initialize;1;58.3792;58.3792;58.3792
504;async;100;0.460115;0.00297217;1.08608
504;inner;100;1.85419;1.26935;2.24641
504;wait;100;7.32022e-05;4.713e-05;0.000170139
504;boundary;100;0.0105426;0.00491142;0.0145568
504;calc iter;100;2.32493;1.81641;2.50838
504;calc total;1;234.175;234.175;234.175
504;total;1;302.583;302.583;302.583
505;initialize;1;58.2972;58.2972;58.2972
505;async;100;0.435877;0.00294146;0.976119
505;inner;100;1.88032;1.30059;2.24514
505;wait;100;4.8031e-05;3.063e-05;0.000381197
505;boundary;100;0.00898194;0.0055325;0.0105732
505;calc iter;100;2.32523;1.80161;2.51059
505;calc total;1;234.175;234.175;234.175
505;total;1;302.5;302.5;302.5
506;initialize;1;58.2397;58.2397;58.2397
506;async;100;0.423409;0.00301944;0.87686
506;inner;100;1.89547;1.3104;2.24836
506;wait;100;3.12466e-05;1.729e-05;0.000101009
506;boundary;100;0.00657063;0.00300112;0.00847623
506;calc iter;100;2.32548;1.79094;2.50965
506;calc total;1;234.175;234.175;234.175
506;total;1;302.443;302.443;302.443
507;initialize;1;58.2613;58.2613;58.2613
507;async;100;0.425226;0.00294192;0.879284
507;inner;100;1.89575;1.30949;2.24809
507;wait;100;3.48432e-05;2.13e-05;0.000152728
507;boundary;100;0.00457227;0.0031097;0.00493489
507;calc iter;100;2.32559;1.79409;2.50999
507;calc total;1;234.175;234.175;234.175
507;total;1;302.464;302.464;302.464
508;initialize;1;58.5131;58.5131;58.5131
508;async;100;0.398734;0.00276636;0.727511
508;inner;100;1.91913;1.30904;2.24542
508;wait;100;5.19094e-05;2.5079e-05;0.000370877
508;boundary;100;0.00786405;0.00482402;0.00984225
508;calc iter;100;2.32579;1.78319;2.51093
508;calc total;1;234.175;234.175;234.175
508;total;1;302.717;302.717;302.717
509;initialize;1;58.5131;58.5131;58.5131
509;async;100;0.399697;0.00331613;0.732414
509;inner;100;1.91843;1.30663;2.24507
509;wait;100;4.87966e-05;2.651e-05;0.000230098
509;boundary;100;0.007652;0.00442336;0.0125435
509;calc iter;100;2.32583;1.78234;2.50932
509;calc total;1;234.175;234.175;234.175
509;total;1;302.717;302.717;302.717
512;initialize;1;58.5102;58.5102;58.5102
512;async;100;0.388464;0.0019744;1.07071
512;inner;100;1.92254;0.778228;2.52292
512;wait;100;5.66184e-05;2.691e-05;0.000210837
512;boundary;100;0.0094635;0.00319547;0.0106486
512;calc iter;100;2.32053;1.85216;2.53575
512;calc total;1;234.174;234.174;234.174
512;total;1;302.713;302.713;302.713
513;initialize;1;58.51;58.51;58.51
513;async;100;0.517097;0.00251966;1.50549
513;inner;100;1.7837;0.773285;2.48853
513;wait;100;5.18603e-05;3.385e-05;0.000329166
513;boundary;100;0.00893575;0.0042047;0.00989087
513;calc iter;100;2.30979;2.17015;2.52631
513;calc total;1;234.174;234.174;234.174
513;total;1;302.713;302.713;302.713
514;initialize;1;58.51;58.51;58.51
514;async;100;0.447196;0.00155886;1.14863
514;inner;100;1.84406;1.14371;2.4971
514;wait;100;4.07814e-05;3.051e-05;0.000151527
514;boundary;100;0.00885076;0.00703013;0.00961835
514;calc iter;100;2.30015;2.18461;2.50838
514;calc total;1;234.174;234.174;234.174
514;total;1;302.713;302.713;302.713
515;initialize;1;58.51;58.51;58.51
515;async;100;0.421933;0.00181299;1.1817
515;inner;100;1.86555;1.1134;2.49663
515;wait;100;5.79313e-05;3.1669e-05;0.000276726
515;boundary;100;0.00954989;0.00770413;0.010039
515;calc iter;100;2.29709;2.16476;2.50844
515;calc total;1;234.174;234.174;234.174
515;total;1;302.713;302.713;302.713
516;initialize;1;58.2543;58.2543;58.2543
516;async;100;0.502312;0.00223535;1.30025
516;inner;100;1.78971;0.978739;2.49317
516;wait;100;5.82587e-05;3.2579e-05;0.000315916
516;boundary;100;0.00954966;0.00878457;0.0101053
516;calc iter;100;2.30163;2.21272;2.51114
516;calc total;1;234.174;234.174;234.174
516;total;1;302.457;302.457;302.457
517;initialize;1;58.2548;58.2548;58.2548
517;async;100;0.555998;0.00280519;1.27351
517;inner;100;1.74202;1.02807;2.48636
517;wait;100;4.58396e-05;3.205e-05;0.000245997
517;boundary;100;0.00872738;0.0071514;0.010606
517;calc iter;100;2.30679;2.22217;2.5145
517;calc total;1;234.174;234.174;234.174
517;total;1;302.457;302.457;302.457
518;initialize;1;58.2539;58.2539;58.2539
518;async;100;0.600422;0.00358808;1.51384
518;inner;100;1.70484;0.720402;2.49655
518;wait;100;4.653e-05;3.2089e-05;0.000189508
518;boundary;100;0.00901381;0.00421382;0.0105753
518;calc iter;100;2.31433;2.21271;2.52993
518;calc total;1;234.174;234.174;234.174
518;total;1;302.457;302.457;302.457
519;initialize;1;58.511;58.511;58.511
519;async;100;0.548887;0.00317965;1.28587
519;inner;100;1.7663;0.662361;2.49103
519;wait;100;4.17357e-05;2.821e-05;0.000260637
519;boundary;100;0.00856798;0.00395853;0.0141928
519;calc iter;100;2.3238;1.67241;2.52409
519;calc total;1;234.174;234.174;234.174
519;total;1;302.713;302.713;302.713
520;initialize;1;58.2546;58.2546;58.2546
520;async;100;0.0661351;0.00130739;0.513771
520;inner;100;2.25968;1.28773;2.51244
520;wait;100;6.14169e-05;3.6389e-05;0.000304516
520;boundary;100;0.00931919;0.00554559;0.0100391
520;calc iter;100;2.3352;1.80708;2.52374
520;calc total;1;234.174;234.174;234.174
520;total;1;302.457;302.457;302.457
521;initialize;1;58.255;58.255;58.255
521;async;100;0.0621297;0.00279167;0.516056
521;inner;100;2.26533;1.28898;2.5197
521;wait;100;5.6163e-05;3.606e-05;0.000192767
521;boundary;100;0.00773612;0.00483033;0.00926395
521;calc iter;100;2.33525;1.80991;2.5351
521;calc total;1;234.174;234.174;234.174
521;total;1;302.457;302.457;302.457
522;initialize;1;58.0953;58.0953;58.0953
522;async;100;0.0603801;0.00111824;0.515547
522;inner;100;2.26917;1.29648;2.52472
522;wait;100;3.18438e-05;2.2259e-05;0.000249817
522;boundary;100;0.00575704;0.0030634;0.00897774
522;calc iter;100;2.33534;1.81511;2.53524
522;calc total;1;234.174;234.174;234.174
522;total;1;302.297;302.297;302.297
523;initialize;1;58.4468;58.4468;58.4468
523;async;100;0.0608549;0.00155151;0.515926
523;inner;100;2.26903;1.29727;2.52415
523;wait;100;3.85313e-05;2.039e-05;0.000145788
523;boundary;100;0.00541766;0.00303079;0.00895634
523;calc iter;100;2.33534;1.81625;2.5331
523;calc total;1;234.174;234.174;234.174
523;total;1;302.648;302.648;302.648
524;initialize;1;58.4075;58.4075;58.4075
524;async;100;0.0790142;0.00123375;0.544894
524;inner;100;2.24979;1.27714;2.52318
524;wait;100;4.60285e-05;2.904e-05;0.000288716
524;boundary;100;0.00605339;0.00388553;0.00950441
524;calc iter;100;2.33491;1.82596;2.53437
524;calc total;1;234.174;234.174;234.174
524;total;1;302.609;302.609;302.609
525;initialize;1;58.5062;58.5062;58.5062
525;async;100;0.0785516;0.000545002;0.538898
525;inner;100;2.24801;1.28174;2.52138
525;wait;100;5.13319e-05;2.9489e-05;0.000294815
525;boundary;100;0.00824152;0.00522647;0.0098901
525;calc iter;100;2.33486;1.82711;2.53441
525;calc total;1;234.174;234.174;234.174
525;total;1;302.708;302.708;302.708
526;initialize;1;58.5111;58.5111;58.5111
526;async;100;0.0775548;0.000482073;0.548329
526;inner;100;2.24932;1.28026;2.52662
526;wait;100;3.96423e-05;2.5699e-05;0.000121548
526;boundary;100;0.00769438;0.00428269;0.0100365
526;calc iter;100;2.33461;1.83753;2.53265
526;calc total;1;234.174;234.174;234.174
526;total;1;302.713;302.713;302.713
527;initialize;1;58.5101;58.5101;58.5101
527;async;100;0.0990854;0.000472523;0.590725
527;inner;100;2.22691;1.26724;2.52554
527;wait;100;5.81628e-05;2.285e-05;0.000207547
527;boundary;100;0.00822414;0.00432741;0.0138943
527;calc iter;100;2.33428;1.87113;2.53188
527;calc total;1;234.174;234.174;234.174
527;total;1;302.713;302.713;302.713
528;initialize;1;58.0054;58.0054;58.0054
528;async;100;0.467618;0.002737;0.848191
528;inner;100;1.84703;0.786557;2.48644
528;wait;100;3.78711e-05;2.478e-05;0.000227807
528;boundary;100;0.00881211;0.00393468;0.00952651
528;calc iter;100;2.3235;1.3872;2.5183
528;calc total;1;234.174;234.174;234.174
528;total;1;302.207;302.207;302.207
529;initialize;1;58.3793;58.3793;58.3793
529;async;100;0.515766;0.00197388;0.947666
529;inner;100;1.79383;0.905295;2.48005
529;wait;100;4.66911e-05;3.056e-05;0.000347055
529;boundary;100;0.00912011;0.00750067;0.00963485
529;calc iter;100;2.31877;1.78117;2.54366
529;calc total;1;234.174;234.174;234.174
529;total;1;302.581;302.581;302.581
530;initialize;1;58.5108;58.5108;58.5108
530;async;100;0.515963;0.00176637;1.04836
530;inner;100;1.78836;1.21498;2.49103
530;wait;100;3.94433e-05;2.929e-05;0.000217647
530;boundary;100;0.00883299;0.00558538;0.010014
530;calc iter;100;2.3132;2.25081;2.5271
530;calc total;1;234.174;234.174;234.174
530;total;1;302.713;302.713;302.713
531;initialize;1;58.5107;58.5107;58.5107
531;async;100;0.428577;0.00268071;0.804932
531;inner;100;1.86789;1.52921;2.49431
531;wait;100;5.71601e-05;3.267e-05;0.000163557
531;boundary;100;0.00957227;0.00532227;0.0101951
531;calc iter;100;2.3061;2.25871;2.51074
531;calc total;1;234.174;234.174;234.174
531;total;1;302.713;302.713;302.713
532;initialize;1;58.5106;58.5106;58.5106
532;async;100;0.424625;0.000679281;0.801344
532;inner;100;1.86668;1.49827;2.49618
532;wait;100;6.23912e-05;3.5629e-05;0.000187437
532;boundary;100;0.0094463;0.00760103;0.0101262
532;calc iter;100;2.30082;2.21386;2.50536
532;calc total;1;234.174;234.174;234.174
532;total;1;302.713;302.713;302.713
533;initialize;1;58.5106;58.5106;58.5106
533;async;100;0.490804;0.00169496;0.948824
533;inner;100;1.8089;1.4011;2.49466
533;wait;100;4.63525e-05;3.135e-05;0.000311836
533;boundary;100;0.00895724;0.00755792;0.00979431
533;calc iter;100;2.30871;2.24426;2.51419
533;calc total;1;234.174;234.174;234.174
533;total;1;302.713;302.713;302.713
534;initialize;1;58.3094;58.3094;58.3094
534;async;100;0.507853;0.000912247;0.985937
534;inner;100;1.79741;1.0001;2.49205
534;wait;100;5.30677e-05;3.41e-05;0.000203457
534;boundary;100;0.00912518;0.00723762;0.0097257
534;calc iter;100;2.31445;1.98534;2.5029
534;calc total;1;234.174;234.174;234.174
534;total;1;302.511;302.511;302.511
535;initialize;1;58.4763;58.4763;58.4763
535;async;100;0.443785;0.00336042;0.759306
535;inner;100;1.86753;0.830614;2.49349
535;wait;100;4.13823e-05;2.877e-05;0.000261057
535;boundary;100;0.00890678;0.00425051;0.00947515
535;calc iter;100;2.32027;1.59025;2.5187
535;calc total;1;234.174;234.174;234.174
535;total;1;302.679;302.679;302.679
536;initialize;1;58.5106;58.5106;58.5106
536;async;100;0.0254421;0.0007191;0.114755
536;inner;100;2.29331;1.64246;2.51284
536;wait;100;6.30672e-05;4.3949e-05;0.000217257
536;boundary;100;0.00985638;0.00715403;0.0123962
536;calc iter;100;2.32868;1.67862;2.52352
536;calc total;1;234.174;234.174;234.174
536;total;1;302.713;302.713;302.713
537;initialize;1;58.3482;58.3482;58.3482
537;async;100;0.0229078;0.00330315;0.111619
537;inner;100;2.29726;1.6354;2.51741
537;wait;100;4.52501e-05;2.754e-05;0.000313045
537;boundary;100;0.00853681;0.00587343;0.00948096
537;calc iter;100;2.32875;1.66416;2.52975
537;calc total;1;234.174;234.174;234.174
537;total;1;302.55;302.55;302.55
538;initialize;1;58.3173;58.3173;58.3173
538;async;100;0.0172973;0.000924327;0.103568
538;inner;100;2.30286;1.63713;2.52196
538;wait;100;3.88936e-05;2.535e-05;0.000164148
538;boundary;100;0.00868435;0.00423603;0.00962496
538;calc iter;100;2.32888;1.6591;2.52894
538;calc total;1;234.174;234.174;234.174
538;total;1;302.519;302.519;302.519
539;initialize;1;58.2588;58.2588;58.2588
539;async;100;0.0207184;0.00135046;0.107029
539;inner;100;2.29988;1.62612;2.52155
539;wait;100;4.1441e-05;2.794e-05;0.000199178
539;boundary;100;0.00828937;0.00348134;0.00951197
539;calc iter;100;2.32893;1.65045;2.52905
539;calc total;1;234.174;234.174;234.174
539;total;1;302.461;302.461;302.461
540;initialize;1;58.511;58.511;58.511
540;async;100;0.0131657;0.002344;0.065025
540;inner;100;2.30676;1.61739;2.51942
540;wait;100;5.69313e-05;2.8089e-05;0.000225617
540;boundary;100;0.00895241;0.00492933;0.0100755
540;calc iter;100;2.32894;1.63271;2.53181
540;calc total;1;234.174;234.174;234.174
540;total;1;302.713;302.713;302.713
541;initialize;1;58.3792;58.3792;58.3792
541;async;100;0.0108404;0.00276103;0.0729698
541;inner;100;2.3105;1.61566;2.51464
541;wait;100;4.8994e-05;2.8249e-05;0.000328165
541;boundary;100;0.00758551;0.0049342;0.00996301
541;calc iter;100;2.32898;1.62746;2.52705
541;calc total;1;234.174;234.174;234.174
541;total;1;302.581;302.581;302.581
542;initialize;1;58.4767;58.4767;58.4767
542;async;100;0.00670014;0.000484774;0.0892764
542;inner;100;2.31459;1.62178;2.52265
542;wait;100;3.70108e-05;2.1499e-05;0.000149618
542;boundary;100;0.00770193;0.00391508;0.00942547
542;calc iter;100;2.32903;1.6269;2.52949
542;calc total;1;234.174;234.174;234.174
542;total;1;302.678;302.678;302.678
543;initialize;1;58.5111;58.5111;58.5111
543;async;100;0.0116572;0.00131474;0.183379
543;inner;100;2.30989;1.6265;2.51586
543;wait;100;4.41125e-05;2.067e-05;0.000197787
543;boundary;100;0.00746901;0.00297682;0.0101092
543;calc iter;100;2.32906;1.63515;2.53627
543;calc total;1;234.174;234.174;234.174
543;total;1;302.713;302.713;302.713
544;initialize;1;58.1242;58.1242;58.1242
544;async;100;1.03601;0.00343798;1.50739
544;inner;100;1.27866;0.813393;2.48647
544;wait;100;3.72746e-05;2.504e-05;0.000248266
544;boundary;100;0.00628963;0.00396541;0.00909984
544;calc iter;100;2.32101;2.23645;2.51796
544;calc total;1;234.174;234.174;234.174
544;total;1;302.327;302.327;302.327
545;initialize;1;58.4043;58.4043;58.4043
545;async;100;0.767292;0.00295489;1.286
545;inner;100;1.54168;1.10832;2.48269
545;wait;100;4.52249e-05;2.583e-05;0.000309736
545;boundary;100;0.00784254;0.00435842;0.00980759
545;calc iter;100;2.31686;2.25362;2.50492
545;calc total;1;234.174;234.174;234.174
545;total;1;302.607;302.607;302.607
546;initialize;1;58.4455;58.4455;58.4455
546;async;100;0.770091;0.00303285;1.2871
546;inner;100;1.5329;1.15804;2.4984
546;wait;100;4.33425e-05;3.035e-05;0.000184627
546;boundary;100;0.00882481;0.00476121;0.0103789
546;calc iter;100;2.31186;2.0732;2.51594
546;calc total;1;234.174;234.174;234.174
546;total;1;302.648;302.648;302.648
547;initialize;1;58.2578;58.2578;58.2578
547;async;100;0.926909;0.00296659;1.38963
547;inner;100;1.37215;0.924192;2.49438
547;wait;100;6.00859e-05;3.838e-05;0.000211117
547;boundary;100;0.00978174;0.00625831;0.0134618
547;calc iter;100;2.3089;2.07143;2.51134
547;calc total;1;234.174;234.174;234.174
547;total;1;302.46;302.46;302.46
548;initialize;1;58.0188;58.0188;58.0188
548;async;100;0.890208;0.00276087;1.36572
548;inner;100;1.41546;0.962498;2.4941
548;wait;100;5.86815e-05;3.306e-05;0.000321645
548;boundary;100;0.00949962;0.00840805;0.0129438
548;calc iter;100;2.31523;2.07255;2.56068
548;calc total;1;234.174;234.174;234.174
548;total;1;302.221;302.221;302.221
549;initialize;1;58.4063;58.4063;58.4063
549;async;100;0.788136;0.00308279;1.29261
549;inner;100;1.52316;1.14718;2.49302
549;wait;100;4.59797e-05;3.155e-05;0.000212357
549;boundary;100;0.0085699;0.00705231;0.0097967
549;calc iter;100;2.31991;2.22842;2.51521
549;calc total;1;234.175;234.175;234.175
549;total;1;302.608;302.608;302.608
550;initialize;1;58.1022;58.1022;58.1022
550;async;100;0.895608;0.0030164;1.49526
550;inner;100;1.41989;0.946893;2.50011
550;wait;100;3.43512e-05;2.143e-05;0.000232817
550;boundary;100;0.00693916;0.00371314;0.0094947
550;calc iter;100;2.32247;2.26239;2.51713
550;calc total;1;234.174;234.174;234.174
550;total;1;302.304;302.304;302.304
551;initialize;1;58.0189;58.0189;58.0189
551;async;100;1.02334;0.00314095;1.58181
551;inner;100;1.29873;0.688654;2.49576
551;wait;100;4.22405e-05;2.57e-05;0.000149828
551;boundary;100;0.00707334;0.00392537;0.00957793
551;calc iter;100;2.32919;1.68727;2.52755
551;calc total;1;234.174;234.174;234.174
551;total;1;302.221;302.221;302.221
552;initialize;1;58.5105;58.5105;58.5105
552;async;100;0.144397;0.00449008;0.251859
552;inner;100;2.1842;1.34283;2.5081
552;wait;100;6.90085e-05;4.7879e-05;0.000390395
552;boundary;100;0.00887607;0.00544303;0.00999359
552;calc iter;100;2.33754;1.52919;2.52617
552;calc total;1;234.174;234.174;234.174
552;total;1;302.713;302.713;302.713
553;initialize;1;58.0226;58.0226;58.0226
553;async;100;0.143865;0.00335832;0.250811
553;inner;100;2.18581;1.34287;2.51112
553;wait;100;5.16733e-05;3.282e-05;0.000235237
553;boundary;100;0.0078896;0.00467798;0.00947588
553;calc iter;100;2.33762;1.53134;2.52482
553;calc total;1;234.175;234.175;234.175
553;total;1;302.224;302.224;302.224
554;initialize;1;58.511;58.511;58.511
554;async;100;0.146611;0.00277514;0.254589
554;inner;100;2.18693;1.34947;2.51534
554;wait;100;3.31913e-05;2.206e-05;0.000248347
554;boundary;100;0.00415569;0.00289923;0.00920447
554;calc iter;100;2.33773;1.53916;2.53331
554;calc total;1;234.174;234.174;234.174
554;total;1;302.713;302.713;302.713
555;initialize;1;58.511;58.511;58.511
555;async;100;0.146182;0.00645254;0.254559
555;inner;100;2.18713;1.34907;2.51493
555;wait;100;3.31333e-05;2.1859e-05;0.000239507
555;boundary;100;0.00437412;0.00346757;0.00759664
555;calc iter;100;2.33772;1.53812;2.53155
555;calc total;1;234.174;234.174;234.174
555;total;1;302.713;302.713;302.713
556;initialize;1;58.0177;58.0177;58.0177
556;async;100;0.154879;0.00278799;0.269596
556;inner;100;2.17772;1.3447;2.51713
556;wait;100;3.61698e-05;2.746e-05;0.000141018
556;boundary;100;0.00476746;0.00383582;0.00747539
556;calc iter;100;2.33741;1.5311;2.52749
556;calc total;1;234.174;234.174;234.174
556;total;1;302.22;302.22;302.22
557;initialize;1;58.5104;58.5104;58.5104
557;async;100;0.16263;0.00569438;0.279406
557;inner;100;2.16604;1.33182;2.50129
557;wait;100;4.63109e-05;2.4919e-05;0.000378565
557;boundary;100;0.00846623;0.005657;0.0101185
557;calc iter;100;2.33718;1.52157;2.52392
557;calc total;1;234.174;234.174;234.174
557;total;1;302.713;302.713;302.713
558;initialize;1;58.3773;58.3773;58.3773
558;async;100;0.16396;0.0026336;0.282676
558;inner;100;2.1642;1.33987;2.51221
558;wait;100;4.28554e-05;2.9419e-05;0.000234017
558;boundary;100;0.00902355;0.00512199;0.0106976
558;calc iter;100;2.33723;1.55477;2.53435
558;calc total;1;234.174;234.174;234.174
558;total;1;302.579;302.579;302.579
559;initialize;1;58.5101;58.5101;58.5101
559;async;100;0.178967;0.00291498;0.30954
559;inner;100;2.14867;1.32932;2.51072
559;wait;100;7.26455e-05;2.958e-05;0.000255216
559;boundary;100;0.00911732;0.00399831;0.0137335
559;calc iter;100;2.33683;1.54161;2.53266
559;calc total;1;234.174;234.174;234.174
559;total;1;302.713;302.713;302.713
560;initialize;1;58.2021;58.2021;58.2021
560;async;100;0.535152;0.00193622;1.33243
560;inner;100;1.78451;0.689285;2.49343
560;wait;100;4.24748e-05;1.809e-05;0.000205327
560;boundary;100;0.00865323;0.00271028;0.00944625
560;calc iter;100;2.32837;2.02445;2.5267
560;calc total;1;234.174;234.174;234.174
560;total;1;302.404;302.404;302.404
561;initialize;1;58.3497;58.3497;58.3497
561;async;100;0.559783;0.0021255;1.14439
561;inner;100;1.74633;0.705283;2.48478
561;wait;100;4.62532e-05;2.8879e-05;0.000337745
561;boundary;100;0.00905477;0.00418875;0.00946389
561;calc iter;100;2.31522;1.6833;2.49798
561;calc total;1;234.174;234.174;234.174
561;total;1;302.552;302.552;302.552
562;initialize;1;58.5111;58.5111;58.5111
562;async;100;0.560318;0.00161843;1.13332
562;inner;100;1.73919;0.981945;2.49474
562;wait;100;4.49208e-05;3.079e-05;0.000285516
562;boundary;100;0.00873554;0.00511086;0.00966768
562;calc iter;100;2.30829;2.10005;2.50503
562;calc total;1;234.174;234.174;234.174
562;total;1;302.713;302.713;302.713
563;initialize;1;58.35;58.35;58.35
563;async;100;0.477212;0.000742639;1.1
563;inner;100;1.8123;1.17563;2.49358
563;wait;100;5.39893e-05;3.2309e-05;0.000220706
563;boundary;100;0.00958317;0.00498248;0.0100629
563;calc iter;100;2.29915;2.19826;2.50324
563;calc total;1;234.174;234.174;234.174
563;total;1;302.552;302.552;302.552
564;initialize;1;58.1946;58.1946;58.1946
564;async;100;0.467428;0.0029704;1.03502
564;inner;100;1.81293;1.19597;2.49373
564;wait;100;5.59234e-05;3.4499e-05;0.000193038
564;boundary;100;0.00938008;0.00600825;0.00993343
564;calc iter;100;2.2898;2.17921;2.51088
564;calc total;1;234.174;234.174;234.174
564;total;1;302.397;302.397;302.397
565;initialize;1;58.5112;58.5112;58.5112
565;async;100;0.5153;0.00286499;1.09022
565;inner;100;1.77636;1.17857;2.48946
565;wait;100;4.14366e-05;2.907e-05;0.000328286
565;boundary;100;0.00879788;0.00719279;0.00977178
565;calc iter;100;2.3005;2.22676;2.50233
565;calc total;1;234.174;234.174;234.174
565;total;1;302.713;302.713;302.713
566;initialize;1;58.511;58.511;58.511
566;async;100;0.547047;0.00115429;1.10256
566;inner;100;1.75168;0.829018;2.49735
566;wait;100;4.52758e-05;3.1109e-05;0.000180327
566;boundary;100;0.00915841;0.00463522;0.00980212
566;calc iter;100;2.30794;1.93256;2.50732
566;calc total;1;234.174;234.174;234.174
566;total;1;302.713;302.713;302.713
567;initialize;1;58.4433;58.4433;58.4433
567;async;100;0.491324;0.00287613;1.06337
567;inner;100;1.81658;0.706002;2.492
567;wait;100;3.99943e-05;2.788e-05;0.000186288
567;boundary;100;0.00872136;0.00390326;0.00944078
567;calc iter;100;2.31667;1.70795;2.51622
567;calc total;1;234.174;234.174;234.174
567;total;1;302.645;302.645;302.645
568;initialize;1;58.259;58.259;58.259
568;async;100;0.0653224;0.00118945;0.238056
568;inner;100;2.25087;1.41137;2.51916
568;wait;100;6.17577e-05;5.1259e-05;0.000216087
568;boundary;100;0.00988813;0.00720729;0.0138199
568;calc iter;100;2.32615;1.66333;2.52982
568;calc total;1;234.174;234.174;234.174
568;total;1;302.461;302.461;302.461
569;initialize;1;58.5056;58.5056;58.5056
569;async;100;0.0535042;0.00273813;0.215929
569;inner;100;2.26417;1.42485;2.51932
569;wait;100;4.70283e-05;3.5039e-05;0.000316536
569;boundary;100;0.00874197;0.00572696;0.0103576
569;calc iter;100;2.32647;1.6512;2.53101
569;calc total;1;234.174;234.174;234.174
569;total;1;302.707;302.707;302.707
570;initialize;1;58.3538;58.3538;58.3538
570;async;100;0.045624;0.000957207;0.201241
570;inner;100;2.27304;1.43849;2.52319
570;wait;100;3.55442e-05;2.4259e-05;0.000234287
570;boundary;100;0.00804729;0.00419011;0.00935898
570;calc iter;100;2.32675;1.64722;2.53572
570;calc total;1;234.174;234.174;234.174
570;total;1;302.556;302.556;302.556
571;initialize;1;58.5048;58.5048;58.5048
571;async;100;0.0501674;0.00138618;0.208007
571;inner;100;2.26992;1.43977;2.5242
571;wait;100;3.80636e-05;2.692e-05;0.000156948
571;boundary;100;0.0067393;0.00439337;0.00961343
571;calc iter;100;2.32687;1.65221;2.53313
571;calc total;1;234.174;234.174;234.174
571;total;1;302.706;302.706;302.706
572;initialize;1;58.5101;58.5101;58.5101
572;async;100;0.0355639;0.00262318;0.226443
572;inner;100;2.28302;1.44233;2.52119
572;wait;100;5.4671e-05;2.8939e-05;0.000175027
572;boundary;100;0.00845812;0.00473344;0.00996803
572;calc iter;100;2.3271;1.64168;2.53283
572;calc total;1;234.174;234.174;234.174
572;total;1;302.713;302.713;302.713
573;initialize;1;58.5109;58.5109;58.5109
573;async;100;0.0332925;0.00278646;0.210244
573;inner;100;2.28587;1.44105;2.51773
573;wait;100;5.17618e-05;2.8679e-05;0.000307876
573;boundary;100;0.00795042;0.00501403;0.00958964
573;calc iter;100;2.32717;1.64321;2.53037
573;calc total;1;234.174;234.174;234.174
573;total;1;302.713;302.713;302.713
574;initialize;1;58.5104;58.5104;58.5104
574;async;100;0.031768;0.000496403;0.19995
574;inner;100;2.2894;1.4451;2.52401
574;wait;100;3.67391e-05;2.097e-05;0.000177958
574;boundary;100;0.00604252;0.00365052;0.00939123
574;calc iter;100;2.32725;1.64919;2.53196
574;calc total;1;234.174;234.174;234.174
574;total;1;302.713;302.713;302.713
575;initialize;1;58.4078;58.4078;58.4078
575;async;100;0.0326925;0.0016436;0.196282
575;inner;100;2.28716;1.45356;2.52056
575;wait;100;3.97611e-05;2.165e-05;0.000223646
575;boundary;100;0.00738248;0.00317242;0.00985978
575;calc iter;100;2.32728;1.65304;2.53156
575;calc total;1;234.174;234.174;234.174
575;total;1;302.61;302.61;302.61
576;initialize;1;58.5109;58.5109;58.5109
576;async;100;0.291513;0.00262743;0.553558
576;inner;100;2.02607;1.82891;2.50662
576;wait;100;5.16201e-05;3.7139e-05;0.000297046
576;boundary;100;0.00903929;0.00485041;0.00950685
576;calc iter;100;2.32668;1.98012;2.52378
576;calc total;1;234.174;234.174;234.174
576;total;1;302.713;302.713;302.713
577;initialize;1;58.5066;58.5066;58.5066
577;async;100;0.288623;0.00210207;0.55505
577;inner;100;2.02847;1.83341;2.50621
577;wait;100;4.89824e-05;3.2889e-05;0.000333425
577;boundary;100;0.00916787;0.00800616;0.00955851
577;calc iter;100;2.32631;2.24286;2.52064
577;calc total;1;234.174;234.174;234.174
577;total;1;302.708;302.708;302.708
578;initialize;1;58.3162;58.3162;58.3162
578;async;100;0.265653;0.000525453;0.509932
578;inner;100;2.04835;1.87893;2.5139
578;wait;100;4.52592e-05;3.624e-05;0.000174248
578;boundary;100;0.0091526;0.00470758;0.00954257
578;calc iter;100;2.3232;2.19319;2.52005
578;calc total;1;234.174;234.174;234.174
578;total;1;302.518;302.518;302.518
579;initialize;1;58.5108;58.5108;58.5108
579;async;100;0.274864;0.000886948;0.603139
579;inner;100;2.0367;1.86607;2.51215
579;wait;100;7.37433e-05;5.3549e-05;0.000238707
579;boundary;100;0.00960871;0.00470906;0.0100601
579;calc iter;100;2.32125;2.24574;2.51963
579;calc total;1;234.174;234.174;234.174
579;total;1;302.713;302.713;302.713
580;initialize;1;58.5111;58.5111;58.5111
580;async;100;0.343867;0.00257824;0.57993
580;inner;100;1.97059;1.73234;2.50562
580;wait;100;6.64026e-05;3.623e-05;0.000222366
580;boundary;100;0.00968737;0.00728796;0.00996356
580;calc iter;100;2.32422;2.27838;2.51815
580;calc total;1;234.174;234.174;234.174
580;total;1;302.713;302.713;302.713
581;initialize;1;58.317;58.317;58.317
581;async;100;0.348045;0.00216824;0.59623
581;inner;100;1.97109;1.57211;2.5039
581;wait;100;4.41305e-05;3.1209e-05;0.000313036
581;boundary;100;0.00906352;0.00800518;0.00954115
581;calc iter;100;2.32825;2.17639;2.51704
581;calc total;1;234.174;234.174;234.174
581;total;1;302.519;302.519;302.519
582;initialize;1;58.5112;58.5112;58.5112
582;async;100;0.350751;0.000677661;0.601286
582;inner;100;1.97079;1.22178;2.51068
582;wait;100;4.38393e-05;3.075e-05;0.000196357
582;boundary;100;0.00912755;0.00524499;0.00952381
582;calc iter;100;2.33072;1.82947;2.52
582;calc total;1;234.174;234.174;234.174
582;total;1;302.713;302.713;302.713
583;initialize;1;58.4058;58.4058;58.4058
583;async;100;0.364933;0.00255711;0.572287
583;inner;100;1.95892;0.884967;2.50316
583;wait;100;4.5665e-05;2.9979e-05;0.000229607
583;boundary;100;0.00904046;0.00389587;0.00953076
583;calc iter;100;2.33295;1.45233;2.52858
583;calc total;1;234.174;234.174;234.174
583;total;1;302.607;302.607;302.607
584;initialize;1;58.5108;58.5108;58.5108
584;async;100;0.0103033;0.00106175;0.0237721
584;inner;100;2.3198;1.57642;2.51827
584;wait;100;6.4739e-05;4.9859e-05;0.000318735
584;boundary;100;0.0097872;0.00608492;0.0100885
584;calc iter;100;2.33996;1.593;2.5292
584;calc total;1;234.174;234.174;234.174
584;total;1;302.713;302.713;302.713
585;initialize;1;58.3538;58.3538;58.3538
585;async;100;0.00693389;0.00315037;0.0171066
585;inner;100;2.32528;1.57533;2.52595
585;wait;100;4.879e-05;3.026e-05;0.000187708
585;boundary;100;0.00774176;0.00491461;0.00944653
585;calc iter;100;2.34001;1.58796;2.54037
585;calc total;1;234.174;234.174;234.174
585;total;1;302.556;302.556;302.556
586;initialize;1;58.5112;58.5112;58.5112
586;async;100;0.00148186;0.000997466;0.0111833
586;inner;100;2.33037;1.58252;2.53125
586;wait;100;3.40773e-05;2.098e-05;0.000272387
586;boundary;100;0.00817148;0.00292167;0.00920955
586;calc iter;100;2.34006;1.58687;2.5413
586;calc total;1;234.174;234.174;234.174
586;total;1;302.713;302.713;302.713
587;initialize;1;58.2588;58.2588;58.2588
587;async;100;0.00237986;0.00112905;0.00472281
587;inner;100;2.33009;1.58194;2.53029
587;wait;100;3.78821e-05;2.151e-05;0.000172127
587;boundary;100;0.00754518;0.0030467;0.0092278
587;calc iter;100;2.34006;1.58777;2.53987
587;calc total;1;234.174;234.174;234.174
587;total;1;302.461;302.461;302.461
588;initialize;1;58.511;58.511;58.511
588;async;100;0.0191232;0.00302388;0.0803731
588;inner;100;2.31224;1.57297;2.52213
588;wait;100;4.13502e-05;2.827e-05;0.000209907
588;boundary;100;0.00855051;0.00349882;0.0094462
588;calc iter;100;2.33995;1.6053;2.53813
588;calc total;1;234.174;234.174;234.174
588;total;1;302.713;302.713;302.713
589;initialize;1;58.2959;58.2959;58.2959
589;async;100;0.0193218;0.00255308;0.0732032
589;inner;100;2.3117;1.58955;2.52036
589;wait;100;4.32974e-05;2.8319e-05;0.000326785
589;boundary;100;0.00881864;0.00556043;0.00960604
589;calc iter;100;2.33988;1.61243;2.53706
589;calc total;1;234.174;234.174;234.174
589;total;1;302.497;302.497;302.497
590;initialize;1;58.0756;58.0756;58.0756
590;async;100;0.0130537;0.000486514;0.0674485
590;inner;100;2.31832;1.60378;2.52582
590;wait;100;4.27888e-05;2.724e-05;0.000266406
590;boundary;100;0.00846138;0.00448174;0.00953956
590;calc iter;100;2.33989;1.61374;2.54137
590;calc total;1;234.174;234.174;234.174
590;total;1;302.277;302.277;302.277
591;initialize;1;58.2065;58.2065;58.2065
591;async;100;0.0165555;0.000578242;0.0725882
591;inner;100;2.31431;1.60386;2.52632
591;wait;100;5.79462e-05;2.738e-05;0.000192987
591;boundary;100;0.00895412;0.00443746;0.0100526
591;calc iter;100;2.33988;1.64912;2.53292
591;calc total;1;234.174;234.174;234.174
591;total;1;302.408;302.408;302.408
592;initialize;1;58.5112;58.5112;58.5112
592;async;100;0.733703;0.00258202;1.5984
592;inner;100;1.58823;0.656038;2.47415
592;wait;100;4.08366e-05;2.2569e-05;0.000173287
592;boundary;100;0.00801691;0.00273268;0.0094752
592;calc iter;100;2.32999;2.0517;2.52379
592;calc total;1;234.174;234.174;234.174
592;total;1;302.713;302.713;302.713
593;initialize;1;58.1035;58.1035;58.1035
593;async;100;0.815546;0.00255865;1.54826
593;inner;100;1.4907;0.685627;2.48699
593;wait;100;4.86384e-05;2.823e-05;0.000325105
593;boundary;100;0.00802798;0.00389341;0.0160482
593;calc iter;100;2.31432;1.97736;2.77081
593;calc total;1;234.174;234.174;234.174
593;total;1;302.305;302.305;302.305
594;initialize;1;58.1024;58.1024;58.1024
594;async;100;0.728483;0.00129752;1.40381
594;inner;100;1.56503;0.753774;2.49438
594;wait;100;3.97196e-05;2.545e-05;0.000139938
594;boundary;100;0.00860114;0.00506738;0.0133012
594;calc iter;100;2.30215;2.03895;2.66131
594;calc total;1;234.174;234.174;234.174
594;total;1;302.305;302.305;302.305
595;initialize;1;58.1253;58.1253;58.1253
595;async;100;0.675758;0.00149277;1.38746
595;inner;100;1.60491;0.915685;2.4938
595;wait;100;5.92095e-05;3.51e-05;0.000279046
595;boundary;100;0.00910214;0.00530246;0.0103168
595;calc iter;100;2.28983;2.03606;2.50446
595;calc total;1;234.174;234.174;234.174
595;total;1;302.327;302.327;302.327
596;initialize;1;58.5112;58.5112;58.5112
596;async;100;0.617324;0.00130637;1.35525
596;inner;100;1.65296;0.997176;2.49019
596;wait;100;5.84095e-05;3.5019e-05;0.000230537
596;boundary;100;0.00939669;0.00674688;0.015854
596;calc iter;100;2.27974;1.96586;2.66842
596;calc total;1;234.174;234.174;234.174
596;total;1;302.713;302.713;302.713
597;initialize;1;58.5113;58.5113;58.5113
597;async;100;0.637406;0.00357419;1.47089
597;inner;100;1.6434;0.838923;2.49282
597;wait;100;4.37319e-05;2.964e-05;0.000341665
597;boundary;100;0.00857562;0.00553203;0.00958397
597;calc iter;100;2.28943;2.1559;2.50635
597;calc total;1;234.174;234.174;234.174
597;total;1;302.713;302.713;302.713
598;initialize;1;58.5111;58.5111;58.5111
598;async;100;0.76462;0.00114505;1.60582
598;inner;100;1.52797;0.741383;2.49887
598;wait;100;3.8942e-05;2.4779e-05;0.000168477
598;boundary;100;0.0084926;0.00454865;0.00960209
598;calc iter;100;2.30112;2.03044;2.59663
598;calc total;1;234.174;234.174;234.174
598;total;1;302.713;302.713;302.713
599;initialize;1;58.5113;58.5113;58.5113
599;async;100;0.714466;0.00326459;1.51021
599;inner;100;1.59041;0.690613;2.49052
599;wait;100;4.47089e-05;2.9e-05;0.000227646
599;boundary;100;0.00799643;0.00416499;0.00937666
599;calc iter;100;2.31292;1.92666;2.51632
599;calc total;1;234.174;234.174;234.174
599;total;1;302.713;302.713;302.713
600;initialize;1;58.0463;58.0463;58.0463
600;async;100;0.159779;0.000830299;0.440568
600;inner;100;2.15377;1.31518;2.51193
600;wait;100;6.97989e-05;4.4429e-05;0.000324266
600;boundary;100;0.00999418;0.00777999;0.017691
600;calc iter;100;2.32362;1.76988;2.67408
600;calc total;1;234.174;234.174;234.174
600;total;1;302.248;302.248;302.248
601;initialize;1;58.5107;58.5107;58.5107
601;async;100;0.12722;0.00337599;0.404275
601;inner;100;2.18785;1.33718;2.51761
601;wait;100;4.3215e-05;2.841e-05;0.000204007
601;boundary;100;0.0089602;0.00666153;0.0105012
601;calc iter;100;2.32408;1.75201;2.55419
601;calc total;1;234.174;234.174;234.174
601;total;1;302.713;302.713;302.713
602;initialize;1;58.5108;58.5108;58.5108
602;async;100;0.115843;0.00160746;0.382413
602;inner;100;2.20159;1.35189;2.52214
602;wait;100;3.65891e-05;2.496e-05;0.000128048
602;boundary;100;0.00694987;0.00445735;0.0115478
602;calc iter;100;2.32442;1.74055;2.58028
602;calc total;1;234.174;234.174;234.174
602;total;1;302.713;302.713;302.713
603;initialize;1;58.4477;58.4477;58.4477
603;async;100;0.119915;0.00170942;0.383848
603;inner;100;2.19873;1.35153;2.52177
603;wait;100;3.58604e-05;2.411e-05;0.000243407
603;boundary;100;0.00577165;0.00393803;0.00937535
603;calc iter;100;2.32445;1.7398;2.59901
603;calc total;1;234.174;234.174;234.174
603;total;1;302.65;302.65;302.65
604;initialize;1;58.1485;58.1485;58.1485
604;async;100;0.0905579;0.000495463;0.354588
604;inner;100;2.226;1.3573;2.52029
604;wait;100;5.60158e-05;2.727e-05;0.000181667
604;boundary;100;0.00816765;0.00484924;0.0157849
604;calc iter;100;2.32478;1.71783;2.5303
604;calc total;1;234.174;234.174;234.174
604;total;1;302.351;302.351;302.351
605;initialize;1;58.1267;58.1267;58.1267
605;async;100;0.0917377;0.00284989;0.354411
605;inner;100;2.22544;1.35704;2.51933
605;wait;100;5.27159e-05;2.949e-05;0.000330506
605;boundary;100;0.00756845;0.00554468;0.00967343
605;calc iter;100;2.32481;1.71704;2.52983
605;calc total;1;234.174;234.174;234.174
605;total;1;302.328;302.328;302.328
606;initialize;1;58.1295;58.1295;58.1295
606;async;100;0.0916362;0.000492423;0.35464
606;inner;100;2.22807;1.3637;2.52365
606;wait;100;3.56627e-05;2.374e-05;0.000164808
606;boundary;100;0.00514816;0.0039502;0.00947511
606;calc iter;100;2.32489;1.72267;2.52995
606;calc total;1;234.174;234.174;234.174
606;total;1;302.331;302.331;302.331
607;initialize;1;58.3776;58.3776;58.3776
607;async;100;0.0931669;0.00167345;0.352897
607;inner;100;2.22492;1.36996;2.52031
607;wait;100;4.88019e-05;2.249e-05;0.000351755
607;boundary;100;0.00680393;0.00312956;0.0107029
607;calc iter;100;2.32494;1.72601;2.53671
607;calc total;1;234.174;234.174;234.174
607;total;1;302.579;302.579;302.579
608;initialize;1;58.0805;58.0805;58.0805
608;async;100;1.06953;0.00297463;1.54706
608;inner;100;1.24525;0.778244;2.48582
608;wait;100;3.95984e-05;2.61e-05;0.000283126
608;boundary;100;0.00624753;0.00394657;0.00918738
608;calc iter;100;2.32107;2.18735;2.51437
608;calc total;1;234.174;234.174;234.174
608;total;1;302.283;302.283;302.283
609;initialize;1;58.5106;58.5106;58.5106
609;async;100;0.794275;0.00228989;1.31453
609;inner;100;1.51458;1.11;2.47925
609;wait;100;3.70051e-05;2.138e-05;0.000317726
609;boundary;100;0.00777535;0.00441076;0.00977098
609;calc iter;100;2.31667;2.20531;2.49757
609;calc total;1;234.174;234.174;234.174
609;total;1;302.713;302.713;302.713
610;initialize;1;58.1523;58.1523;58.1523
610;async;100;0.783087;0.00224951;1.27718
610;inner;100;1.51975;1.16848;2.49184
610;wait;100;3.9583e-05;2.808e-05;0.000194067
610;boundary;100;0.00873324;0.00587383;0.0102335
610;calc iter;100;2.31161;2.01875;2.51423
610;calc total;1;234.174;234.174;234.174
610;total;1;302.355;302.355;302.355
611;initialize;1;58.4418;58.4418;58.4418
611;async;100;0.932421;0.00679704;1.36128
611;inner;100;1.36674;0.950771;2.49121
611;wait;100;5.38486e-05;3.5969e-05;0.000188388
611;boundary;100;0.0097112;0.00485943;0.0132832
611;calc iter;100;2.30893;2.11006;2.50936
611;calc total;1;234.174;234.174;234.174
611;total;1;302.644;302.644;302.644
612;initialize;1;58.1951;58.1951;58.1951
612;async;100;0.90226;0.00214326;1.34566
612;inner;100;1.40301;0.96769;2.48983
612;wait;100;5.37573e-05;3.2959e-05;0.000189818
612;boundary;100;0.00962052;0.00841015;0.0129923
612;calc iter;100;2.31494;2.02694;2.61275
612;calc total;1;234.174;234.174;234.174
612;total;1;302.397;302.397;302.397
613;initialize;1;58.5017;58.5017;58.5017
613;async;100;0.804906;0.00201365;1.30483
613;inner;100;1.50615;1.13439;2.48711
613;wait;100;3.87573e-05;2.663e-05;0.000307116
613;boundary;100;0.00853966;0.00690765;0.00977642
613;calc iter;100;2.31963;2.24885;2.50396
613;calc total;1;234.174;234.174;234.174
613;total;1;302.703;302.703;302.703
614;initialize;1;58.511;58.511;58.511
614;async;100;0.914831;0.00266834;1.51643
614;inner;100;1.40075;0.937577;2.49567
614;wait;100;3.62319e-05;2.475e-05;0.000184087
614;boundary;100;0.00668377;0.00381094;0.00927505
614;calc iter;100;2.32231;2.26805;2.50821
614;calc total;1;234.174;234.174;234.174
614;total;1;302.713;302.713;302.713
615;initialize;1;58.511;58.511;58.511
615;async;100;1.03243;0.00296905;1.579
615;inner;100;1.29006;0.689614;2.49291
615;wait;100;3.92146e-05;2.549e-05;0.000208987
615;boundary;100;0.00660128;0.00387531;0.00949205
615;calc iter;100;2.32913;1.7252;2.53038
615;calc total;1;234.174;234.174;234.174
615;total;1;302.713;302.713;302.713
616;initialize;1;58.5109;58.5109;58.5109
616;async;100;0.15619;0.00294035;0.270736
616;inner;100;2.17223;1.34101;2.50615
616;wait;100;5.42053e-05;3.331e-05;0.000151578
616;boundary;100;0.00902452;0.00551853;0.0101199
616;calc iter;100;2.3375;1.5322;2.5261
616;calc total;1;234.174;234.174;234.174
616;total;1;302.713;302.713;302.713
617;initialize;1;58.4785;58.4785;58.4785
617;async;100;0.15548;0.00404766;0.264388
617;inner;100;2.17433;1.34095;2.50392
617;wait;100;4.46817e-05;2.705e-05;0.000358805
617;boundary;100;0.00772968;0.00485658;0.00942264
617;calc iter;100;2.33759;1.53407;2.52407
617;calc total;1;234.174;234.174;234.174
617;total;1;302.68;302.68;302.68
618;initialize;1;58.0423;58.0423;58.0423
618;async;100;0.157888;0.00264711;0.266884
618;inner;100;2.17576;1.34687;2.51166
618;wait;100;2.79016e-05;1.853e-05;0.000213327
618;boundary;100;0.00401672;0.00290356;0.00557133
618;calc iter;100;2.33769;1.54107;2.52926
618;calc total;1;234.174;234.174;234.174
618;total;1;302.244;302.244;302.244
619;initialize;1;58.0237;58.0237;58.0237
619;async;100;0.157338;0.00291535;0.267009
619;inner;100;2.17608;1.34754;2.51161
619;wait;100;3.34952e-05;2.3929e-05;0.000134219
619;boundary;100;0.00422878;0.00304506;0.00527352
619;calc iter;100;2.33769;1.54123;2.52943
619;calc total;1;234.174;234.174;234.174
619;total;1;302.226;302.226;302.226
620;initialize;1;58.0765;58.0765;58.0765
620;async;100;0.171315;0.00386855;0.298266
620;inner;100;2.1606;1.33553;2.50493
620;wait;100;4.02763e-05;2.785e-05;0.000378425
620;boundary;100;0.00533664;0.00381812;0.00942934
620;calc iter;100;2.3373;1.53177;2.52498
620;calc total;1;234.174;234.174;234.174
620;total;1;302.279;302.279;302.279
621;initialize;1;58.5104;58.5104;58.5104
621;async;100;0.16996;0.00371752;0.287404
621;inner;100;2.15903;1.33405;2.50124
621;wait;100;3.99866e-05;2.6839e-05;0.000302246
621;boundary;100;0.00815753;0.00588729;0.0100173
621;calc iter;100;2.33719;1.52488;2.52035
621;calc total;1;234.174;234.174;234.174
621;total;1;302.713;302.713;302.713
622;initialize;1;58.5099;58.5099;58.5099
622;async;100;0.172749;0.00289101;0.400452
622;inner;100;2.15612;1.34396;2.51117
622;wait;100;4.02818e-05;2.481e-05;0.000223407
622;boundary;100;0.0083362;0.00408924;0.0103278
622;calc iter;100;2.33725;1.56044;2.52897
622;calc total;1;234.174;234.174;234.174
622;total;1;302.713;302.713;302.713
623;initialize;1;58.5102;58.5102;58.5102
623;async;100;0.194273;0.0036459;0.428743
623;inner;100;2.13347;1.32793;2.50487
623;wait;100;5.827e-05;2.8069e-05;0.000119658
623;boundary;100;0.00899728;0.00407621;0.0139556
623;calc iter;100;2.3368;1.5457;2.58002
623;calc total;1;234.174;234.174;234.174
623;total;1;302.713;302.713;302.713
624;initialize;1;58.1249;58.1249;58.1249
624;async;100;0.680508;0.00275613;1.52096
624;inner;100;1.63973;0.699596;2.49388
624;wait;100;4.55785e-05;2.8509e-05;0.000197638
624;boundary;100;0.00811889;0.00394099;0.00954764
624;calc iter;100;2.32841;2.22453;2.55331
624;calc total;1;234.174;234.174;234.174
624;total;1;302.327;302.327;302.327
625;initialize;1;58.0422;58.0422;58.0422
625;async;100;0.7576;0.00274696;1.74584
625;inner;100;1.54738;0.692095;2.48934
625;wait;100;4.50361e-05;2.1729e-05;0.000345515
625;boundary;100;0.00808298;0.00287627;0.00961619
625;calc iter;100;2.31311;2.04744;2.66486
625;calc total;1;234.174;234.174;234.174
625;total;1;302.245;302.245;302.245
626;initialize;1;58.0958;58.0958;58.0958
626;async;100;0.616322;0.00128699;1.4266
626;inner;100;1.67638;0.870077;2.49781
626;wait;100;4.26381e-05;2.717e-05;0.000214509
626;boundary;100;0.0086686;0.0050423;0.0102641
626;calc iter;100;2.30142;2.20392;2.52169
626;calc total;1;234.174;234.174;234.174
626;total;1;302.298;302.298;302.298
627;initialize;1;58.4735;58.4735;58.4735
627;async;100;0.636991;0.000528933;1.3968
627;inner;100;1.64477;0.914659;2.49804
627;wait;100;5.25912e-05;3.1219e-05;0.000241286
627;boundary;100;0.00895854;0.00458051;0.0104312
627;calc iter;100;2.29077;2.13399;2.5297
627;calc total;1;234.174;234.174;234.174
627;total;1;302.676;302.676;302.676
628;initialize;1;58.5101;58.5101;58.5101
628;async;100;0.608508;0.00412081;1.41953
628;inner;100;1.67431;0.854363;2.49525
628;wait;100;5.91167e-05;3.1558e-05;0.000275476
628;boundary;100;0.00953667;0.0059675;0.0133343
628;calc iter;100;2.29241;2.06934;2.66775
628;calc total;1;234.174;234.174;234.174
628;total;1;302.713;302.713;302.713
629;initialize;1;58.4735;58.4735;58.4735
629;async;100;0.595889;0.00261525;1.32794
629;inner;100;1.69514;0.939365;2.49404
629;wait;100;4.42642e-05;2.4219e-05;0.000318526
629;boundary;100;0.00850516;0.00545207;0.00946983
629;calc iter;100;2.29958;2.2202;2.50884
629;calc total;1;234.174;234.174;234.174
629;total;1;302.676;302.676;302.676
630;initialize;1;58.0419;58.0419;58.0419
630;async;100;0.697898;0.00163778;1.50254
630;inner;100;1.60045;0.761924;2.50028
630;wait;100;4.07034e-05;2.986e-05;0.000187727
630;boundary;100;0.0084148;0.00417947;0.00942477
630;calc iter;100;2.30681;2.2333;2.51996
630;calc total;1;234.174;234.174;234.174
630;total;1;302.244;302.244;302.244
631;initialize;1;58.5102;58.5102;58.5102
631;async;100;0.678486;0.00288261;1.39911
631;inner;100;1.62973;0.673802;2.49577
631;wait;100;4.54104e-05;3.2429e-05;0.000131668
631;boundary;100;0.00883933;0.00395163;0.00954934
631;calc iter;100;2.3171;1.82714;2.68373
631;calc total;1;234.174;234.174;234.174
631;total;1;302.713;302.713;302.713
632;initialize;1;58.0778;58.0778;58.0778
632;async;100;0.106772;0.000912227;0.413921
632;inner;100;2.21155;1.37796;2.51945
632;wait;100;6.74347e-05;4.948e-05;0.000221927
632;boundary;100;0.00993072;0.00672892;0.0137368
632;calc iter;100;2.32832;1.8057;2.53705
632;calc total;1;234.174;234.174;234.174
632;total;1;302.28;302.28;302.28
633;initialize;1;58.5108;58.5108;58.5108
633;async;100;0.0906959;0.00290413;0.397086
633;inner;100;2.22884;1.38716;2.51718
633;wait;100;4.81159e-05;2.907e-05;0.000326055
633;boundary;100;0.00892523;0.0061282;0.00983493
633;calc iter;100;2.32851;1.7931;2.54946
633;calc total;1;234.174;234.174;234.174
633;total;1;302.713;302.713;302.713
634;initialize;1;58.5103;58.5103;58.5103
634;async;100;0.0827282;0.00113497;0.385967
634;inner;100;2.23887;1.39818;2.52334
634;wait;100;3.55761e-05;2.4029e-05;0.000154118
634;boundary;100;0.00710046;0.00397264;0.00937567
634;calc iter;100;2.32874;1.79052;2.55635
634;calc total;1;234.174;234.174;234.174
634;total;1;302.713;302.713;302.713
635;initialize;1;58.1488;58.1488;58.1488
635;async;100;0.0855052;0.0014159;0.390476
635;inner;100;2.23741;1.39851;2.52221
635;wait;100;3.63928e-05;2.604e-05;0.000202007
635;boundary;100;0.00586285;0.00399757;0.0097875
635;calc iter;100;2.32882;1.79302;2.55751
635;calc total;1;234.174;234.174;234.174
635;total;1;302.351;302.351;302.351
640;initialize;1;58.5086;58.5086;58.5086
640;async;100;0.650023;0.00230237;1.32012
640;inner;100;1.66422;0.751953;2.33625
640;wait;100;5.19647e-05;3.241e-05;0.000196109
640;boundary;100;0.00830154;0.00398955;0.0105033
640;calc iter;100;2.3226;2.00857;2.47543
640;calc total;1;234.175;234.175;234.175
640;total;1;302.713;302.713;302.713
641;initialize;1;58.5085;58.5085;58.5085
641;async;100;0.790232;0.00262576;1.65612
641;inner;100;1.5114;0.739899;2.31152
641;wait;100;4.72695e-05;2.8569e-05;0.000326027
641;boundary;100;0.00837791;0.00420497;0.0112748
641;calc iter;100;2.31006;2.11231;2.52469
641;calc total;1;234.175;234.175;234.175
641;total;1;302.713;302.713;302.713
642;initialize;1;58.5087;58.5087;58.5087
642;async;100;0.715356;0.00129856;1.46846
642;inner;100;1.57409;0.85852;2.31828
642;wait;100;4.54762e-05;2.7049e-05;0.000232598
642;boundary;100;0.00827854;0.00490192;0.0101122
642;calc iter;100;2.29777;2.19487;2.48665
642;calc total;1;234.175;234.175;234.175
642;total;1;302.713;302.713;302.713
643;initialize;1;58.5085;58.5085;58.5085
643;async;100;0.694446;0.00126938;1.5691
643;inner;100;1.59199;0.746613;2.32555
643;wait;100;5.7966e-05;3.298e-05;0.000151229
643;boundary;100;0.00908908;0.00566121;0.0115495
643;calc iter;100;2.29559;2.0371;2.5317
643;calc total;1;234.175;234.175;234.175
643;total;1;302.713;302.713;302.713
644;initialize;1;58.5086;58.5086;58.5086
644;async;100;0.702902;0.00313046;1.66867
644;inner;100;1.5874;0.824321;2.31178
644;wait;100;5.87e-05;3.485e-05;0.000181909
644;boundary;100;0.00950804;0.00619211;0.0175545
644;calc iter;100;2.29988;2.13436;2.63297
644;calc total;1;234.175;234.175;234.175
644;total;1;302.713;302.713;302.713
645;initialize;1;58.5088;58.5088;58.5088
645;async;100;0.699606;0.00292072;1.40902
645;inner;100;1.59681;0.904784;2.30921
645;wait;100;4.55318e-05;2.927e-05;0.000368557
645;boundary;100;0.0085364;0.00691169;0.00993022
645;calc iter;100;2.30501;2.19728;2.49078
645;calc total;1;234.175;234.175;234.175
645;total;1;302.713;302.713;302.713
646;initialize;1;58.509;58.509;58.509
646;async;100;0.831979;0.00405012;1.66159
646;inner;100;1.4725;0.723898;2.31657
646;wait;100;4.34981e-05;2.717e-05;0.000179898
646;boundary;100;0.00763081;0.00395956;0.0103992
646;calc iter;100;2.31216;2.07239;2.56346
646;calc total;1;234.175;234.175;234.175
646;total;1;302.713;302.713;302.713
647;initialize;1;58.5093;58.5093;58.5093
647;async;100;0.727593;0.00276979;1.44059
647;inner;100;1.58676;0.656575;2.31434
647;wait;100;4.23966e-05;2.776e-05;0.000305057
647;boundary;100;0.00830861;0.00392051;0.0157174
647;calc iter;100;2.32271;1.78382;2.54051
647;calc total;1;234.175;234.175;234.175
647;total;1;302.713;302.713;302.713
648;initialize;1;58.141;58.141;58.141
648;async;100;0.149172;0.0019277;0.609663
648;inner;100;2.17664;1.28235;2.34448
648;wait;100;6.06147e-05;3.157e-05;0.000335037
648;boundary;100;0.00918312;0.00484895;0.0142127
648;calc iter;100;2.33506;1.8976;2.51288
648;calc total;1;234.175;234.175;234.175
648;total;1;302.345;302.345;302.345
649;initialize;1;58.509;58.509;58.509
649;async;100;0.145226;0.00514424;0.614825
649;inner;100;2.18239;1.28114;2.33172
649;wait;100;4.89109e-05;2.976e-05;0.000283487
649;boundary;100;0.00745009;0.00325302;0.00987088
649;calc iter;100;2.33512;1.90088;2.50511
649;calc total;1;234.175;234.175;234.175
649;total;1;302.713;302.713;302.713
650;initialize;1;58.509;58.509;58.509
650;async;100;0.145342;0.00129016;0.612562
650;inner;100;2.18477;1.28801;2.33652
650;wait;100;3.10594e-05;2.001e-05;0.000146239
650;boundary;100;0.0050591;0.00303947;0.00964339
650;calc iter;100;2.3352;1.90363;2.51762
650;calc total;1;234.175;234.175;234.175
650;total;1;302.713;302.713;302.713
651;initialize;1;58.0843;58.0843;58.0843
651;async;100;0.144449;0.000761903;0.612624
651;inner;100;2.18539;1.28992;2.33626
651;wait;100;3.89583e-05;2.016e-05;0.000203288
651;boundary;100;0.00532301;0.00287645;0.00939683
651;calc iter;100;2.33521;1.90544;2.51967
651;calc total;1;234.175;234.175;234.175
651;total;1;302.288;302.288;302.288
652;initialize;1;58.1043;58.1043;58.1043
652;async;100;0.169491;0.0024027;0.634701
652;inner;100;2.15911;1.27432;2.39968
652;wait;100;4.54091e-05;2.754e-05;0.000193989
652;boundary;100;0.00612087;0.00390777;0.0150173
652;calc iter;100;2.33477;1.91296;2.53899
652;calc total;1;234.175;234.175;234.175
652;total;1;302.308;302.308;302.308
653;initialize;1;58.2576;58.2576;58.2576
653;async;100;0.168215;0.00278664;0.654369
653;inner;100;2.15822;1.27416;2.41895
653;wait;100;4.74921e-05;3.066e-05;0.000367387
653;boundary;100;0.00825889;0.00502559;0.014085
653;calc iter;100;2.33474;1.93359;2.5431
653;calc total;1;234.175;234.175;234.175
653;total;1;302.461;302.461;302.461
654;initialize;1;58.2105;58.2105;58.2105
654;async;100;0.16962;0.000704554;0.640861
654;inner;100;2.15674;1.27997;2.33687
654;wait;100;3.88111e-05;2.504e-05;0.000126379
654;boundary;100;0.00814025;0.00427488;0.0102283
654;calc iter;100;2.33454;1.92986;2.53152
654;calc total;1;234.175;234.175;234.175
654;total;1;302.414;302.414;302.414
655;initialize;1;57.7957;57.7957;57.7957
655;async;100;0.201726;0.000854562;0.685936
655;inner;100;2.12347;1.26411;2.33688
655;wait;100;6.08872e-05;2.853e-05;0.000235948
655;boundary;100;0.00885599;0.00431992;0.0144259
655;calc iter;100;2.33412;1.96322;2.5211
655;calc total;1;234.175;234.175;234.175
655;total;1;302;302;302
656;initialize;1;58.5089;58.5089;58.5089
656;async;100;0.47926;0.00228544;0.853105
656;inner;100;1.83521;0.884851;2.31215
656;wait;100;4.36054e-05;2.7149e-05;0.000181219
656;boundary;100;0.00889028;0.00404792;0.00952831
656;calc iter;100;2.32341;1.46485;2.50078
656;calc total;1;234.175;234.175;234.175
656;total;1;302.713;302.713;302.713
657;initialize;1;58.3775;58.3775;58.3775
657;async;100;0.526621;0.00271585;1.04214
657;inner;100;1.78322;1.02053;2.31154
657;wait;100;4.75949e-05;3.139e-05;0.000328697
657;boundary;100;0.009149;0.00739248;0.00982919
657;calc iter;100;2.31905;1.99463;2.51903
657;calc total;1;234.175;234.175;234.175
657;total;1;302.581;302.581;302.581
658;initialize;1;58.2599;58.2599;58.2599
658;async;100;0.461773;0.00294853;0.996663
658;inner;100;1.84174;1.33024;2.31807
658;wait;100;4.14422e-05;2.888e-05;0.000272398
658;boundary;100;0.00894593;0.00771243;0.0106553
658;calc iter;100;2.3125;2.22257;2.47175
658;calc total;1;234.175;234.175;234.175
658;total;1;302.464;302.464;302.464
659;initialize;1;57.7735;57.7735;57.7735
659;async;100;0.411163;0.00128225;0.808434
659;inner;100;1.88369;1.50883;2.32646
659;wait;100;5.67416e-05;3.0419e-05;0.000166559
659;boundary;100;0.00946883;0.00423526;0.0103117
659;calc iter;100;2.30439;2.13819;2.46931
659;calc total;1;234.175;234.175;234.175
659;total;1;301.977;301.977;301.977
660;initialize;1;57.7738;57.7738;57.7738
660;async;100;0.332045;0.00335642;0.63555
660;inner;100;1.96484;1.64007;2.32212
660;wait;100;5.53776e-05;3.1919e-05;0.000170148
660;boundary;100;0.00967019;0.00575643;0.0100186
660;calc iter;100;2.30661;2.15721;2.46423
660;calc total;1;234.175;234.175;234.175
660;total;1;301.977;301.977;301.977
661;initialize;1;57.7954;57.7954;57.7954
661;async;100;0.388735;0.00302752;0.90433
661;inner;100;1.9153;1.38302;2.32084
661;wait;100;4.47986e-05;3.0639e-05;0.000317907
661;boundary;100;0.00897429;0.00693269;0.0095362
661;calc iter;100;2.31306;2.20317;2.47069
661;calc total;1;234.175;234.175;234.175
661;total;1;301.999;301.999;301.999
662;initialize;1;58.2101;58.2101;58.2101
662;async;100;0.386547;0.00272965;0.901786
662;inner;100;1.92313;1.07184;2.325
662;wait;100;3.98398e-05;3.067e-05;0.000132029
662;boundary;100;0.0091311;0.00570422;0.00959673
662;calc iter;100;2.31886;1.97273;2.47455
662;calc total;1;234.175;234.175;234.175
662;total;1;302.414;302.414;302.414
663;initialize;1;58.1836;58.1836;58.1836
663;async;100;0.350159;0.00254639;0.653812
663;inner;100;1.96423;0.896752;2.32466
663;wait;100;4.11003e-05;2.803e-05;0.000176408
663;boundary;100;0.00897683;0.00401718;0.00969822
663;calc iter;100;2.32342;1.53715;2.47516
663;calc total;1;234.175;234.175;234.175
663;total;1;302.387;302.387;302.387
664;initialize;1;58.3778;58.3778;58.3778
664;async;100;0.0271391;0.000695594;0.195636
664;inner;100;2.29387;1.61933;2.35134
664;wait;100;6.26943e-05;4.894e-05;0.000246988
664;boundary;100;0.00980465;0.00637806;0.0127369
664;calc iter;100;2.33088;1.64958;2.52331
664;calc total;1;234.175;234.175;234.175
664;total;1;302.582;302.582;302.582
665;initialize;1;58.0844;58.0844;58.0844
665;async;100;0.0221948;0.00297627;0.192711
665;inner;100;2.30014;1.61679;2.35692
665;wait;100;4.91623e-05;3.3769e-05;0.000335898
665;boundary;100;0.00857302;0.00569508;0.00966096
665;calc iter;100;2.33096;1.642;2.51524
665;calc total;1;234.175;234.175;234.175
665;total;1;302.288;302.288;302.288
666;initialize;1;58.5091;58.5091;58.5091
666;async;100;0.0164003;0.000897392;0.1977
666;inner;100;2.30595;1.62122;2.36188
666;wait;100;3.6359e-05;2.313e-05;0.000164408
666;boundary;100;0.00867625;0.00404609;0.00969934
666;calc iter;100;2.33107;1.63895;2.52513
666;calc total;1;234.175;234.175;234.175
666;total;1;302.713;302.713;302.713
667;initialize;1;58.2588;58.2588;58.2588
667;async;100;0.0204238;0.0019334;0.199813
667;inner;100;2.30251;1.61128;2.36163
667;wait;100;3.53565e-05;2.4929e-05;0.000133808
667;boundary;100;0.00812215;0.00352187;0.00953608
667;calc iter;100;2.3311;1.6318;2.52555
667;calc total;1;234.175;234.175;234.175
667;total;1;302.463;302.463;302.463
668;initialize;1;58.5092;58.5092;58.5092
668;async;100;0.0161982;0.00169412;0.193281
668;inner;100;2.30584;1.60242;2.34209
668;wait;100;5.3852e-05;2.787e-05;0.000189128
668;boundary;100;0.00900684;0.00451004;0.0100391
668;calc iter;100;2.3311;1.61757;2.52339
668;calc total;1;234.175;234.175;234.175
668;total;1;302.713;302.713;302.713
669;initialize;1;58.32;58.32;58.32
669;async;100;0.0140099;0.00275505;0.193902
669;inner;100;2.30996;1.60067;2.34001
669;wait;100;4.89837e-05;3.037e-05;0.000234448
669;boundary;100;0.00712214;0.00491246;0.00938361
669;calc iter;100;2.33114;1.61242;2.52161
669;calc total;1;234.175;234.175;234.175
669;total;1;302.524;302.524;302.524
670;initialize;1;58.509;58.509;58.509
670;async;100;0.00942662;0.000498656;0.194875
670;inner;100;2.31386;1.60664;2.34583
670;wait;100;3.64196e-05;2.052e-05;0.000162539
670;boundary;100;0.00785934;0.00374824;0.00941202
670;calc iter;100;2.33119;1.6116;2.5248
670;calc total;1;234.175;234.175;234.175
670;total;1;302.713;302.713;302.713
671;initialize;1;58.4883;58.4883;58.4883
671;async;100;0.0148793;0.00202259;0.193453
671;inner;100;2.30893;1.61222;2.33813
671;wait;100;4.73015e-05;2.189e-05;0.000371587
671;boundary;100;0.00737596;0.00297092;0.0101298
671;calc iter;100;2.33123;1.62014;2.52393
671;calc total;1;234.175;234.175;234.175
671;total;1;302.692;302.692;302.692
672;initialize;1;58.5093;58.5093;58.5093
672;async;100;0.693195;0.00338038;1.4946
672;inner;100;1.61654;0.680861;2.31911
672;wait;100;4.29598e-05;2.617e-05;0.000169269
672;boundary;100;0.00851112;0.00392917;0.00947275
672;calc iter;100;2.31829;2.03265;2.40882
672;calc total;1;234.175;234.175;234.175
672;total;1;302.713;302.713;302.713
673;initialize;1;58.5087;58.5087;58.5087
673;async;100;0.720753;0.00245708;1.35624
673;inner;100;1.57626;0.730417;2.31822
673;wait;100;4.48742e-05;2.784e-05;0.000311907
673;boundary;100;0.00825172;0.00417531;0.0101394
673;calc iter;100;2.30532;1.99183;2.43463
673;calc total;1;234.175;234.175;234.175
673;total;1;302.713;302.713;302.713
674;initialize;1;58.5085;58.5085;58.5085
674;async;100;0.680823;0.000692874;1.5429
674;inner;100;1.60392;0.763117;2.32344
674;wait;100;4.38611e-05;2.474e-05;0.000207948
674;boundary;100;0.00864391;0.00463873;0.0100948
674;calc iter;100;2.29343;2.15091;2.40267
674;calc total;1;234.175;234.175;234.175
674;total;1;302.713;302.713;302.713
675;initialize;1;58.5086;58.5086;58.5086
675;async;100;0.597125;0.000808033;1.32609
675;inner;100;1.67572;1.01502;2.32302
675;wait;100;6.0087e-05;3.68e-05;0.000152718
675;boundary;100;0.00929327;0.00550867;0.0106378
675;calc iter;100;2.28221;2.10272;2.39527
675;calc total;1;234.175;234.175;234.175
675;total;1;302.713;302.713;302.713
676;initialize;1;58.5086;58.5086;58.5086
676;async;100;0.536776;0.000733474;1.29631
676;inner;100;1.74131;1.03182;2.32335
676;wait;100;6.48274e-05;3.4989e-05;0.000280357
676;boundary;100;0.00911957;0.00489071;0.0099644
676;calc iter;100;2.28728;2.04405;2.4069
676;calc total;1;234.175;234.175;234.175
676;total;1;302.713;302.713;302.713
677;initialize;1;58.5085;58.5085;58.5085
677;async;100;0.613947;0.00249827;1.62002
677;inner;100;1.67253;0.731257;2.32118
677;wait;100;4.50222e-05;3.051e-05;0.000330747
677;boundary;100;0.00864278;0.00459678;0.0102667
677;calc iter;100;2.29517;2.11886;2.38682
677;calc total;1;234.175;234.175;234.175
677;total;1;302.713;302.713;302.713
678;initialize;1;58.5092;58.5092;58.5092
678;async;100;0.599079;0.00261097;1.32367
678;inner;100;1.70011;0.723228;2.32604
678;wait;100;4.53217e-05;2.887e-05;0.000215378
678;boundary;100;0.00813368;0.00389132;0.00947639
678;calc iter;100;2.30737;1.97362;2.40892
678;calc total;1;234.175;234.175;234.175
678;total;1;302.713;302.713;302.713
679;initialize;1;58.5092;58.5092;58.5092
679;async;100;0.596081;0.0037388;1.59821
679;inner;100;1.71353;0.67862;2.32544
679;wait;100;4.27355e-05;2.6369e-05;0.000142199
679;boundary;100;0.00832862;0.00389303;0.00944877
679;calc iter;100;2.31799;1.78915;2.47687
679;calc total;1;234.175;234.175;234.175
679;total;1;302.713;302.713;302.713
680;initialize;1;58.4392;58.4392;58.4392
680;async;100;0.0994995;0.00106832;0.494359
680;inner;100;2.22062;1.30047;2.367
680;wait;100;5.59394e-05;3.019e-05;0.000310387
680;boundary;100;0.00897204;0.00385885;0.0100491
680;calc iter;100;2.32915;1.8003;2.49886
680;calc total;1;234.175;234.175;234.175
680;total;1;302.643;302.643;302.643
681;initialize;1;58.5089;58.5089;58.5089
681;async;100;0.0868181;0.000531235;0.490958
681;inner;100;2.23632;1.30402;2.37047
681;wait;100;4.24179e-05;2.203e-05;0.000220258
681;boundary;100;0.0060201;0.00308481;0.00933102
681;calc iter;100;2.3292;1.79995;2.54232
681;calc total;1;234.175;234.175;234.175
681;total;1;302.713;302.713;302.713
682;initialize;1;58.4043;58.4043;58.4043
682;async;100;0.0875778;0.000475366;0.494801
682;inner;100;2.23573;1.30562;2.37096
682;wait;100;3.95167e-05;2.013e-05;0.000262538
682;boundary;100;0.00589632;0.00293249;0.00901346
682;calc iter;100;2.32925;1.80337;2.54166
682;calc total;1;234.175;234.175;234.175
682;total;1;302.608;302.608;302.608
683;initialize;1;58.4041;58.4041;58.4041
683;async;100;0.089368;0.000754873;0.494884
683;inner;100;2.23336;1.30528;2.37007
683;wait;100;4.9766e-05;2.338e-05;0.000175259
683;boundary;100;0.00646197;0.00318282;0.00976576
683;calc iter;100;2.32924;1.80337;2.54159
683;calc total;1;234.175;234.175;234.175
683;total;1;302.608;302.608;302.608
684;initialize;1;58.5087;58.5087;58.5087
684;async;100;0.13244;0.000521365;0.587383
684;inner;100;2.18883;1.28329;2.3628
684;wait;100;4.03004e-05;2.549e-05;0.000187068
684;boundary;100;0.00719693;0.00386481;0.00966062
684;calc iter;100;2.32851;1.84061;2.55725
684;calc total;1;234.175;234.175;234.175
684;total;1;302.713;302.713;302.713
685;initialize;1;58.4765;58.4765;58.4765
685;async;100;0.12997;0.000852372;0.577821
685;inner;100;2.18963;1.28552;2.36046
685;wait;100;4.70348e-05;2.92e-05;0.000364907
685;boundary;100;0.00867799;0.00504618;0.010319
685;calc iter;100;2.32833;1.8491;2.56148
685;calc total;1;234.175;234.175;234.175
685;total;1;302.681;302.681;302.681
686;initialize;1;58.509;58.509;58.509
686;async;100;0.127183;0.000486606;0.58814
686;inner;100;2.19275;1.28997;2.36756
686;wait;100;3.74206e-05;2.4739e-05;0.000147429
686;boundary;100;0.00826063;0.00443275;0.00999576
686;calc iter;100;2.32824;1.84837;2.54263
686;calc total;1;234.175;234.175;234.175
686;total;1;302.713;302.713;302.713
687;initialize;1;58.4909;58.4909;58.4909
687;async;100;0.167347;0.000761634;0.654963
687;inner;100;2.15094;1.25069;2.36757
687;wait;100;5.84987e-05;2.771e-05;0.000155749
687;boundary;100;0.00877463;0.00449374;0.012802
687;calc iter;100;2.32712;1.91839;2.48291
687;calc total;1;234.175;234.175;234.175
687;total;1;302.695;302.695;302.695
688;initialize;1;58.4052;58.4052;58.4052
688;async;100;0.807673;0.00278774;1.47579
688;inner;100;1.49921;0.679903;2.31468
688;wait;100;4.7735e-05;3.066e-05;0.000322827
688;boundary;100;0.00866895;0.00403258;0.00954481
688;calc iter;100;2.3156;1.59574;2.57376
688;calc total;1;234.175;234.175;234.175
688;total;1;302.609;302.609;302.609
689;initialize;1;58.5089;58.5089;58.5089
689;async;100;0.801468;0.00278691;1.53701
689;inner;100;1.4974;0.756861;2.31642
689;wait;100;4.10514e-05;2.4629e-05;0.000264987
689;boundary;100;0.00835194;0.00426342;0.0131101
689;calc iter;100;2.30726;2.21307;2.49002
689;calc total;1;234.175;234.175;234.175
689;total;1;302.713;302.713;302.713
690;initialize;1;58.5088;58.5088;58.5088
690;async;100;0.653243;0.00122566;1.21225
690;inner;100;1.63809;1.09269;2.32151
690;wait;100;4.22214e-05;3.259e-05;0.000182719
690;boundary;100;0.00877773;0.00564861;0.0125202
690;calc iter;100;2.30016;2.17975;2.43008
690;calc total;1;234.175;234.175;234.175
690;total;1;302.713;302.713;302.713
691;initialize;1;58.3538;58.3538;58.3538
691;async;100;0.720627;0.00276728;1.48535
691;inner;100;1.56029;0.866189;2.32123
691;wait;100;5.59411e-05;3.5099e-05;0.000255398
691;boundary;100;0.00934046;0.00480151;0.0137386
691;calc iter;100;2.29032;2.01998;2.45626
691;calc total;1;234.175;234.175;234.175
691;total;1;302.558;302.558;302.558
692;initialize;1;58.5085;58.5085;58.5085
692;async;100;0.637472;0.000748654;1.30171
692;inner;100;1.64645;0.972508;2.32168
692;wait;100;5.83071e-05;3.5049e-05;0.000212808
692;boundary;100;0.00959258;0.0056917;0.0116349
692;calc iter;100;2.29358;2.16273;2.39834
692;calc total;1;234.175;234.175;234.175
692;total;1;302.713;302.713;302.713
693;initialize;1;58.5089;58.5089;58.5089
693;async;100;0.626789;0.0022884;1.24686
693;inner;100;1.6663;1.03915;2.32093
693;wait;100;3.89511e-05;2.219e-05;0.000326087
693;boundary;100;0.00845087;0.00528531;0.00991704
693;calc iter;100;2.30158;2.21516;2.38983
693;calc total;1;234.175;234.175;234.175
693;total;1;302.713;302.713;302.713
694;initialize;1;58.5085;58.5085;58.5085
694;async;100;0.741527;0.00161249;1.50269
694;inner;100;1.55883;0.74202;2.32454
694;wait;100;3.71433e-05;2.1499e-05;0.000135129
694;boundary;100;0.00795224;0.00392698;0.00937887
694;calc iter;100;2.30835;2.20522;2.42264
694;calc total;1;234.175;234.175;234.175
694;total;1;302.713;302.713;302.713
695;initialize;1;58.5088;58.5088;58.5088
695;async;100;0.704427;0.00314329;1.41321
695;inner;100;1.60449;0.682326;2.32466
695;wait;100;4.1493e-05;2.491e-05;0.000183899
695;boundary;100;0.00845114;0.00390699;0.0129169
695;calc iter;100;2.31741;1.65351;2.53507
695;calc total;1;234.175;234.175;234.175
695;total;1;302.713;302.713;302.713
696;initialize;1;58.5091;58.5091;58.5091
696;async;100;0.14074;0.00105231;0.389167
696;inner;100;2.17687;1.3084;2.33898
696;wait;100;6.15817e-05;3.989e-05;0.000185909
696;boundary;100;0.0099252;0.00849981;0.0138944
696;calc iter;100;2.32759;1.71055;2.47617
696;calc total;1;234.175;234.175;234.175
696;total;1;302.713;302.713;302.713
697;initialize;1;58.509;58.509;58.509
697;async;100;0.119031;0.00224205;0.376159
697;inner;100;2.19962;1.318;2.3467
697;wait;100;4.52136e-05;3.1389e-05;0.000332777
697;boundary;100;0.00911512;0.00534586;0.0100737
697;calc iter;100;2.32781;1.69939;2.48048
697;calc total;1;234.175;234.175;234.175
697;total;1;302.713;302.713;302.713
698;initialize;1;58.5091;58.5091;58.5091
698;async;100;0.109641;0.000862112;0.361484
698;inner;100;2.21141;1.32748;2.35168
698;wait;100;3.85935e-05;2.499e-05;0.000283777
698;boundary;100;0.00692836;0.00417966;0.00909681
698;calc iter;100;2.32802;1.69539;2.48018
698;calc total;1;234.175;234.175;234.175
698;total;1;302.713;302.713;302.713
699;initialize;1;58.5092;58.5092;58.5092
699;async;100;0.112847;0.00193869;0.366272
699;inner;100;2.20996;1.3274;2.35216
699;wait;100;3.72035e-05;2.807e-05;0.000153689
699;boundary;100;0.00524921;0.00387882;0.00914915
699;calc iter;100;2.32809;1.69758;2.48075
699;calc total;1;234.175;234.175;234.175
699;total;1;302.713;302.713;302.713
700;initialize;1;58.4918;58.4918;58.4918
700;async;100;0.0979307;0.000548956;0.355607
700;inner;100;2.22202;1.32238;2.33646
700;wait;100;4.538e-05;2.5719e-05;0.000174179
700;boundary;100;0.00821359;0.00480886;0.00980272
700;calc iter;100;2.32821;1.68348;2.48327
700;calc total;1;234.175;234.175;234.175
700;total;1;302.696;302.696;302.696
701;initialize;1;58.5089;58.5089;58.5089
701;async;100;0.0969284;0.00263196;0.360192
701;inner;100;2.22452;1.32188;2.33832
701;wait;100;4.85452e-05;2.9769e-05;0.000156028
701;boundary;100;0.00678329;0.00484693;0.00942699
701;calc iter;100;2.32828;1.68696;2.47935
701;calc total;1;234.175;234.175;234.175
701;total;1;302.713;302.713;302.713
702;initialize;1;58.4779;58.4779;58.4779
702;async;100;0.098884;0.000700534;0.363578
702;inner;100;2.22432;1.32503;2.34093
702;wait;100;3.19305e-05;2.09e-05;0.000152269
702;boundary;100;0.00512375;0.00354299;0.00964099
702;calc iter;100;2.32836;1.69244;2.4829
702;calc total;1;234.175;234.175;234.175
702;total;1;302.682;302.682;302.682
703;initialize;1;58.5091;58.5091;58.5091
703;async;100;0.100349;0.00258367;0.358862
703;inner;100;2.22107;1.33592;2.33654
703;wait;100;4.48766e-05;1.932e-05;0.000400137
703;boundary;100;0.00695444;0.00298442;0.0102925
703;calc iter;100;2.32842;1.69779;2.49742
703;calc total;1;234.175;234.175;234.175
703;total;1;302.713;302.713;302.713
704;initialize;1;58.509;58.509;58.509
704;async;100;1.06799;0.00234949;1.61668
704;inner;100;1.24168;0.689054;2.31476
704;wait;100;4.16497e-05;2.4729e-05;0.000214418
704;boundary;100;0.00728418;0.00386769;0.00944413
704;calc iter;100;2.31701;2.15343;2.45138
704;calc total;1;234.175;234.175;234.175
704;total;1;302.713;302.713;302.713
705;initialize;1;58.5088;58.5088;58.5088
705;async;100;1.02337;0.00228497;1.46847
705;inner;100;1.27245;0.730254;2.31263
705;wait;100;4.00762e-05;2.108e-05;0.000319677
705;boundary;100;0.00695473;0.00344655;0.010257
705;calc iter;100;2.30282;1.97656;2.52408
705;calc total;1;234.175;234.175;234.175
705;total;1;302.713;302.713;302.713
706;initialize;1;58.3265;58.3265;58.3265
706;async;100;0.906787;0.00226009;1.56091
706;inner;100;1.37605;0.775275;2.31935
706;wait;100;3.91269e-05;2.6879e-05;0.000165778
706;boundary;100;0.00799387;0.00457166;0.00990889
706;calc iter;100;2.29088;2.13625;2.42215
706;calc total;1;234.175;234.175;234.175
706;total;1;302.53;302.53;302.53
707;initialize;1;58.5089;58.5089;58.5089
707;async;100;0.921961;0.00225907;1.3748
707;inner;100;1.35037;0.935514;2.31809
707;wait;100;4.77454e-05;3.176e-05;0.000249178
707;boundary;100;0.00885573;0.00561932;0.0100315
707;calc iter;100;2.28124;1.98825;2.48474
707;calc total;1;234.175;234.175;234.175
707;total;1;302.713;302.713;302.713
708;initialize;1;58.289;58.289;58.289
708;async;100;0.883462;0.00234469;1.40289
708;inner;100;1.39471;0.849054;2.31919
708;wait;100;5.07482e-05;2.995e-05;0.000294977
708;boundary;100;0.0087054;0.00542479;0.01133
708;calc iter;100;2.28693;2.1218;2.4001
708;calc total;1;234.175;234.175;234.175
708;total;1;302.493;302.493;302.493
709;initialize;1;58.2589;58.2589;58.2589
709;async;100;0.909223;0.00259003;1.52902
709;inner;100;1.37443;0.798433;2.31993
709;wait;100;3.54611e-05;1.982e-05;0.000196368
709;boundary;100;0.007817;0.00455973;0.00976056
709;calc iter;100;2.29151;2.15879;2.53573
709;calc total;1;234.175;234.175;234.175
709;total;1;302.463;302.463;302.463
710;initialize;1;58.3524;58.3524;58.3524
710;async;100;1.00185;0.00324943;1.4686
710;inner;100;1.29406;0.726946;2.32249
710;wait;100;3.79386e-05;2.1749e-05;0.000159638
710;boundary;100;0.00781416;0.00388771;0.00952238
710;calc iter;100;2.30376;2.03492;2.45151
710;calc total;1;234.175;234.175;234.175
710;total;1;302.556;302.556;302.556
711;initialize;1;58.2123;58.2123;58.2123
711;async;100;1.05932;0.00245344;1.64962
711;inner;100;1.24861;0.672191;2.32241
711;wait;100;3.93388e-05;2.368e-05;0.000186738
711;boundary;100;0.00683398;0.00397094;0.00945043
711;calc iter;100;2.31481;1.83637;2.42648
711;calc total;1;234.175;234.175;234.175
711;total;1;302.416;302.416;302.416
712;initialize;1;57.7967;57.7967;57.7967
712;async;100;0.252857;0.000564435;0.552321
712;inner;100;2.06586;1.30012;2.33376
712;wait;100;5.13342e-05;3.17e-05;0.000198838
712;boundary;100;0.00784196;0.00334179;0.0104366
712;calc iter;100;2.32661;1.85763;2.42631
712;calc total;1;234.175;234.175;234.175
712;total;1;302.001;302.001;302.001
713;initialize;1;58.4378;58.4378;58.4378
713;async;100;0.240615;0.00162643;0.553437
713;inner;100;2.07976;1.29872;2.33221
713;wait;100;3.9175e-05;1.9609e-05;0.000329237
713;boundary;100;0.0062098;0.00341507;0.0105455
713;calc iter;100;2.32662;1.85723;2.39032
713;calc total;1;234.175;234.175;234.175
713;total;1;302.642;302.642;302.642
714;initialize;1;57.769;57.769;57.769
714;async;100;0.237817;0.00123375;0.552798
714;inner;100;2.08429;1.30599;2.3381
714;wait;100;2.85346e-05;1.77e-05;0.000129499
714;boundary;100;0.00456232;0.0029714;0.00798011
714;calc iter;100;2.3267;1.86178;2.39485
714;calc total;1;234.175;234.175;234.175
714;total;1;301.973;301.973;301.973
715;initialize;1;58.3292;58.3292;58.3292
715;async;100;0.23725;0.0026539;0.552299
715;inner;100;2.08439;1.30615;2.33741
715;wait;100;3.85175e-05;1.837e-05;0.000258398
715;boundary;100;0.0050126;0.00300998;0.00927754
715;calc iter;100;2.3267;1.86148;2.39404
715;calc total;1;234.175;234.175;234.175
715;total;1;302.533;302.533;302.533
716;initialize;1;58.2579;58.2579;58.2579
716;async;100;0.280401;0.00210926;0.611373
716;inner;100;2.03974;1.30055;2.33365
716;wait;100;3.72649e-05;2.539e-05;0.000186619
716;boundary;100;0.00570634;0.00387957;0.00972375
716;calc iter;100;2.32589;1.91584;2.44111
716;calc total;1;234.175;234.175;234.175
716;total;1;302.462;302.462;302.462
717;initialize;1;58.4047;58.4047;58.4047
717;async;100;0.280974;0.00251357;0.613283
717;inner;100;2.03633;1.29912;2.33197
717;wait;100;4.68465e-05;2.611e-05;0.000325548
717;boundary;100;0.00840391;0.00454936;0.0137505
717;calc iter;100;2.32576;1.91922;2.44932
717;calc total;1;234.175;234.175;234.175
717;total;1;302.608;302.608;302.608
718;initialize;1;58.4365;58.4365;58.4365
718;async;100;0.285418;0.000480746;0.618572
718;inner;100;2.03204;1.30558;2.33777
718;wait;100;3.72168e-05;2.364e-05;0.000155549
718;boundary;100;0.00824047;0.00425536;0.00997552
718;calc iter;100;2.32574;1.93195;2.46609
718;calc total;1;234.175;234.175;234.175
718;total;1;302.64;302.64;302.64
719;initialize;1;57.8007;57.8007;57.8007
719;async;100;0.374875;0.000717583;0.869477
719;inner;100;1.94115;1.2713;2.33728
719;wait;100;6.14702e-05;2.691e-05;0.000274388
719;boundary;100;0.00871167;0.00425709;0.0130617
719;calc iter;100;2.3248;1.99604;2.52279
719;calc total;1;234.175;234.175;234.175
719;total;1;302.005;302.005;302.005
720;initialize;1;58.3773;58.3773;58.3773
720;async;100;0.955164;0.00222276;1.62374
720;inner;100;1.35219;0.679021;2.31749
720;wait;100;3.78692e-05;1.6759e-05;0.000181089
720;boundary;100;0.0068724;0.00290454;0.00973797
720;calc iter;100;2.31427;1.89958;2.51303
720;calc total;1;234.175;234.175;234.175
720;total;1;302.581;302.581;302.581
721;initialize;1;58.1412;58.1412;58.1412
721;async;100;0.856831;0.00252951;1.50757
721;inner;100;1.44237;0.804489;2.317
721;wait;100;3.82967e-05;2.299e-05;0.000316797
721;boundary;100;0.00734776;0.00422549;0.00987015
721;calc iter;100;2.30659;2.20185;2.38721
721;calc total;1;234.175;234.175;234.175
721;total;1;302.345;302.345;302.345
722;initialize;1;58.3609;58.3609;58.3609
722;async;100;0.760181;0.00255847;1.31396
722;inner;100;1.53197;1.05214;2.32321
722;wait;100;3.73841e-05;2.184e-05;0.000187028
722;boundary;100;0.00847878;0.00434811;0.00962721
722;calc iter;100;2.30067;2.23139;2.39689
722;calc total;1;234.175;234.175;234.175
722;total;1;302.565;302.565;302.565
723;initialize;1;58.3226;58.3226;58.3226
723;async;100;0.886946;0.0034778;1.41596
723;inner;100;1.39918;0.941218;2.32226
723;wait;100;5.47601e-05;2.636e-05;0.000234278
723;boundary;100;0.00903997;0.00417091;0.0140611
723;calc iter;100;2.29523;2.16145;2.42543
723;calc total;1;234.175;234.175;234.175
723;total;1;302.526;302.526;302.526
724;initialize;1;58.2657;58.2657;58.2657
724;async;100;0.95637;0.00190867;1.4386
724;inner;100;1.32581;0.879571;2.32006
724;wait;100;5.2751e-05;3.0939e-05;0.000190558
724;boundary;100;0.00951228;0.00691656;0.0132524
724;calc iter;100;2.29175;2.18038;2.41758
724;calc total;1;234.175;234.175;234.175
724;total;1;302.469;302.469;302.469
725;initialize;1;58.2104;58.2104;58.2104
725;async;100;0.810474;0.00282487;1.26361
725;inner;100;1.48159;1.04963;2.31912
725;wait;100;4.49344e-05;3.085e-05;0.000312117
725;boundary;100;0.00845185;0.00708896;0.00999949
725;calc iter;100;2.30057;2.21665;2.42378
725;calc total;1;234.175;234.175;234.175
725;total;1;302.414;302.414;302.414
726;initialize;1;58.2657;58.2657;58.2657
726;async;100;0.935065;0.00344842;1.53078
726;inner;100;1.36547;0.728324;2.32377
726;wait;100;3.64066e-05;2.512e-05;0.000160809
726;boundary;100;0.00749732;0.0040599;0.00970596
726;calc iter;100;2.30807;2.23111;2.4057
726;calc total;1;234.175;234.175;234.175
726;total;1;302.469;302.469;302.469
727;initialize;1;58.1877;58.1877;58.1877
727;async;100;0.989256;0.00337349;1.51366
727;inner;100;1.32112;0.667459;2.32317
727;wait;100;3.76739e-05;2.341e-05;0.000200799
727;boundary;100;0.00768284;0.00390172;0.00942531
727;calc iter;100;2.3181;1.73575;2.43175
727;calc total;1;234.175;234.175;234.175
727;total;1;302.391;302.391;302.391
728;initialize;1;58.5087;58.5087;58.5087
728;async;100;0.132576;0.00254593;0.452175
728;inner;100;2.18717;1.29074;2.33665
728;wait;100;5.90895e-05;3.6399e-05;0.000189509
728;boundary;100;0.00904247;0.00544579;0.0130384
728;calc iter;100;2.32885;1.7484;2.46255
728;calc total;1;234.175;234.175;234.175
728;total;1;302.713;302.713;302.713
729;initialize;1;58.1075;58.1075;58.1075
729;async;100;0.130091;0.00259257;0.453113
729;inner;100;2.19085;1.28974;2.33652
729;wait;100;4.33118e-05;2.699e-05;0.000268768
729;boundary;100;0.00791786;0.00487475;0.0103558
729;calc iter;100;2.32891;1.74775;2.42758
729;calc total;1;234.175;234.175;234.175
729;total;1;302.311;302.311;302.311
730;initialize;1;58.5089;58.5089;58.5089
730;async;100;0.13245;0.00335762;0.45506
730;inner;100;2.19221;1.29704;2.33971
730;wait;100;2.62061e-05;1.779e-05;0.000123639
730;boundary;100;0.0043453;0.0029464;0.00722362
730;calc iter;100;2.32903;1.75507;2.40994
730;calc total;1;234.175;234.175;234.175
730;total;1;302.713;302.713;302.713
731;initialize;1;58.5087;58.5087;58.5087
731;async;100;0.131867;0.00333279;0.454781
731;inner;100;2.19272;1.29744;2.33957
731;wait;100;3.28369e-05;2.171e-05;0.000234278
731;boundary;100;0.00440336;0.00312711;0.00741301
731;calc iter;100;2.32903;1.75537;2.4091
731;calc total;1;234.175;234.175;234.175
731;total;1;302.713;302.713;302.713
732;initialize;1;58.5092;58.5092;58.5092
732;async;100;0.163915;0.00363703;0.501024
732;inner;100;2.15914;1.28701;2.33222
732;wait;100;3.77538e-05;2.5299e-05;0.000254078
732;boundary;100;0.00555313;0.00381953;0.00968545
732;calc iter;100;2.32864;1.79189;2.40765
732;calc total;1;234.175;234.175;234.175
732;total;1;302.713;302.713;302.713
733;initialize;1;58.509;58.509;58.509
733;async;100;0.161471;0.00259197;0.494542
733;inner;100;2.15854;1.28621;2.33042
733;wait;100;4.65487e-05;2.4499e-05;0.000496146
733;boundary;100;0.00834985;0.00605144;0.0099998
733;calc iter;100;2.32841;1.78716;2.40616
733;calc total;1;234.175;234.175;234.175
733;total;1;302.713;302.713;302.713
734;initialize;1;58.5091;58.5091;58.5091
734;async;100;0.161988;0.00332574;0.493781
734;inner;100;2.15823;1.29162;2.3348
734;wait;100;3.81151e-05;2.469e-05;0.000172639
734;boundary;100;0.00807638;0.00443107;0.0109349
734;calc iter;100;2.32834;1.79439;2.4091
734;calc total;1;234.175;234.175;234.175
734;total;1;302.713;302.713;302.713
735;initialize;1;58.1053;58.1053;58.1053
735;async;100;0.182234;0.00331625;0.50278
735;inner;100;2.13624;1.29154;2.33257
735;wait;100;5.75656e-05;2.5839e-05;0.000287278
735;boundary;100;0.00958095;0.00523621;0.014772
735;calc iter;100;2.32812;1.80734;2.4102
735;calc total;1;234.175;234.175;234.175
735;total;1;302.309;302.309;302.309
736;initialize;1;58.5091;58.5091;58.5091
736;async;100;0.768688;0.0030669;1.40746
736;inner;100;1.54647;0.696753;2.32027
736;wait;100;4.34482e-05;2.7289e-05;0.000192018
736;boundary;100;0.00687058;0.00396988;0.00946853
736;calc iter;100;2.32207;2.10822;2.39541
736;calc total;1;234.175;234.175;234.175
736;total;1;302.713;302.713;302.713
737;initialize;1;58.1408;58.1408;58.1408
737;async;100;1.00215;0.00280002;1.64018
737;inner;100;1.29891;0.736007;2.31884
737;wait;100;3.99274e-05;2.2919e-05;0.000301987
737;boundary;100;0.00744121;0.00388097;0.00950596
737;calc iter;100;2.30854;2.20323;2.40102
737;calc total;1;234.175;234.175;234.175
737;total;1;302.345;302.345;302.345
738;initialize;1;58.499;58.499;58.499
738;async;100;0.756471;0.000764474;1.32122
738;inner;100;1.53133;0.966316;2.3233
738;wait;100;3.9357e-05;2.819e-05;0.000134779
738;boundary;100;0.00851476;0.00522977;0.00973606
738;calc iter;100;2.29635;2.21121;2.42696
738;calc total;1;234.175;234.175;234.175
738;total;1;302.703;302.703;302.703
739;initialize;1;58.2684;58.2684;58.2684
739;async;100;0.796437;0.000716934;1.58562
739;inner;100;1.48807;0.807089;2.32302
739;wait;100;5.26647e-05;2.9809e-05;0.000206959
739;boundary;100;0.00934023;0.00522042;0.0105743
739;calc iter;100;2.29391;1.99582;2.54449
739;calc total;1;234.175;234.175;234.175
739;total;1;302.472;302.472;302.472
740;initialize;1;58.4679;58.4679;58.4679
740;async;100;0.769818;0.00302023;1.382
740;inner;100;1.51947;0.988994;2.315
740;wait;100;5.36678e-05;3.2179e-05;0.000217318
740;boundary;100;0.00941796;0.00724441;0.0128593
740;calc iter;100;2.29876;2.19218;2.46795
740;calc total;1;234.175;234.175;234.175
740;total;1;302.672;302.672;302.672
510;initialize;1;58.0332;58.0332;58.0332
510;async;100;0.399736;0.00373121;0.735681
510;inner;100;1.9216;1.31132;2.24768
510;wait;100;3.04998e-05;1.7849e-05;0.000136279
510;boundary;100;0.00456342;0.00336512;0.00970239
510;calc iter;100;2.32593;1.78711;2.50977
510;calc total;1;234.175;234.175;234.175
510;total;1;302.236;302.236;302.236
511;initialize;1;58.514;58.514;58.514
511;async;100;0.403666;0.00301003;0.810551
511;inner;100;1.9167;1.32054;2.24602
511;wait;100;4.14509e-05;1.907e-05;0.000167458
511;boundary;100;0.00555475;0.00297808;0.0105682
511;calc iter;100;2.32596;1.78861;2.57417
511;calc total;1;234.175;234.175;234.175
511;total;1;302.717;302.717;302.717
741;initialize;1;58.1076;58.1076;58.1076
741;async;100;0.776687;0.00266279;1.23229
741;inner;100;1.51857;1.05501;2.31301
741;wait;100;3.99962e-05;2.603e-05;0.000315268
741;boundary;100;0.00820874;0.00710195;0.0101572
741;calc iter;100;2.30351;2.21784;2.40838
741;calc total;1;234.175;234.175;234.175
741;total;1;302.311;302.311;302.311
742;initialize;1;58.4893;58.4893;58.4893
742;async;100;1.02519;0.00268086;1.61955
742;inner;100;1.27889;0.721636;2.31925
742;wait;100;3.96612e-05;2.489e-05;0.000170828
742;boundary;100;0.00676765;0.0038989;0.00950808
742;calc iter;100;2.31089;2.1771;2.43225
742;calc total;1;234.175;234.175;234.175
742;total;1;302.693;302.693;302.693
743;initialize;1;58.079;58.079;58.079
743;async;100;0.80602;0.00207432;1.27589
743;inner;100;1.50596;0.667434;2.31805
743;wait;100;4.00876e-05;2.7829e-05;0.000187698
743;boundary;100;0.00824742;0.00416244;0.00953668
743;calc iter;100;2.32027;1.66466;2.45076
743;calc total;1;234.175;234.175;234.175
743;total;1;302.283;302.283;302.283
744;initialize;1;58.5093;58.5093;58.5093
744;async;100;0.167392;0.000517076;0.553885
744;inner;100;2.15612;1.31498;2.34073
744;wait;100;6.42372e-05;2.921e-05;0.000280847
744;boundary;100;0.00870875;0.00534447;0.0100021
744;calc iter;100;2.33229;1.87428;2.42181
744;calc total;1;234.175;234.175;234.175
744;total;1;302.713;302.713;302.713
745;initialize;1;58.509;58.509;58.509
745;async;100;0.158608;0.000605295;0.555389
745;inner;100;2.16674;1.31432;2.35311
745;wait;100;5.30499e-05;3.182e-05;0.000187879
745;boundary;100;0.00692062;0.00423451;0.00956025
745;calc iter;100;2.33232;1.87462;2.41193
745;calc total;1;234.175;234.175;234.175
745;total;1;302.713;302.713;302.713
746;initialize;1;58.441;58.441;58.441
746;async;100;0.158674;0.000922212;0.555978
746;inner;100;2.16847;1.31989;2.34762
746;wait;100;3.01107e-05;1.816e-05;0.000124089
746;boundary;100;0.00522668;0.00298034;0.00874489
746;calc iter;100;2.3324;1.87887;2.40295
746;calc total;1;234.175;234.175;234.175
746;total;1;302.645;302.645;302.645
747;initialize;1;58.2122;58.2122;58.2122
747;async;100;0.15886;0.000595605;0.555629
747;inner;100;2.16821;1.32046;2.34734
747;wait;100;3.93458e-05;2.074e-05;0.000199188
747;boundary;100;0.00528002;0.00299642;0.0103644
747;calc iter;100;2.33239;1.87911;2.40216
747;calc total;1;234.175;234.175;234.175
747;total;1;302.416;302.416;302.416
748;initialize;1;58.4418;58.4418;58.4418
748;async;100;0.198679;0.00298375;0.596757
748;inner;100;2.12707;1.30495;2.33092
748;wait;100;4.6249e-05;2.32e-05;0.000335297
748;boundary;100;0.00610464;0.00386399;0.00992186
748;calc iter;100;2.3319;1.90561;2.39175
748;calc total;1;234.175;234.175;234.175
748;total;1;302.646;302.646;302.646
749;initialize;1;58.1409;58.1409;58.1409
749;async;100;0.1981;0.00333243;0.590753
749;inner;100;2.12497;1.30564;2.33032
749;wait;100;4.38529e-05;2.555e-05;0.000194248
749;boundary;100;0.0086014;0.00626785;0.0101055
749;calc iter;100;2.33172;1.90274;2.48929
749;calc total;1;234.175;234.175;234.175
749;total;1;302.345;302.345;302.345
750;initialize;1;58.2818;58.2818;58.2818
750;async;100;0.1931;0.000497856;0.585399
750;inner;100;2.13017;1.31102;2.33621
750;wait;100;3.80096e-05;2.369e-05;0.000143589
750;boundary;100;0.00831935;0.0043624;0.0109589
750;calc iter;100;2.33163;1.90551;2.39552
750;calc total;1;234.175;234.175;234.175
750;total;1;302.486;302.486;302.486
751;initialize;1;58.5091;58.5091;58.5091
751;async;100;0.218721;0.000968382;0.609572
751;inner;100;2.10301;1.2883;2.3358
751;wait;100;5.92435e-05;2.86e-05;0.000288847
751;boundary;100;0.00921309;0.0043077;0.0146532
751;calc iter;100;2.331;1.91086;2.38506
751;calc total;1;234.175;234.175;234.175
751;total;1;302.713;302.713;302.713
752;initialize;1;58.4643;58.4643;58.4643
752;async;100;0.359382;0.00261292;0.659738
752;inner;100;1.95333;0.975792;2.32994
752;wait;100;4.35516e-05;2.5699e-05;0.000261228
752;boundary;100;0.00896109;0.00422261;0.00948973
752;calc iter;100;2.32172;1.4292;2.46736
752;calc total;1;234.175;234.175;234.175
752;total;1;302.668;302.668;302.668
753;initialize;1;58.2751;58.2751;58.2751
753;async;100;0.39849;0.0033065;0.908102
753;inner;100;1.91136;1.13983;2.32682
753;wait;100;4.45649e-05;2.9469e-05;0.000287817
753;boundary;100;0.00902604;0.0069934;0.00966167
753;calc iter;100;2.31892;2.04729;2.44337
753;calc total;1;234.175;234.175;234.175
753;total;1;302.479;302.479;302.479
754;initialize;1;58.5089;58.5089;58.5089
754;async;100;0.378416;0.000542665;0.87484
754;inner;100;1.92594;1.44048;2.33149
754;wait;100;3.63706e-05;2.5349e-05;0.000122899
754;boundary;100;0.00900551;0.00547847;0.00956804
754;calc iter;100;2.31341;2.20075;2.38653
754;calc total;1;234.175;234.175;234.175
754;total;1;302.713;302.713;302.713
755;initialize;1;58.3593;58.3593;58.3593
755;async;100;0.325827;0.000652004;0.609479
755;inner;100;1.9717;1.70549;2.33109
755;wait;100;6.28763e-05;3.4579e-05;0.000185219
755;boundary;100;0.00956245;0.0054005;0.00994397
755;calc iter;100;2.30715;2.21433;2.38612
755;calc total;1;234.175;234.175;234.175
755;total;1;302.563;302.563;302.563
756;initialize;1;58.5092;58.5092;58.5092
756;async;100;0.463306;0.00279173;0.719229
756;inner;100;1.83312;1.59166;2.32081
756;wait;100;5.05397e-05;2.8499e-05;0.000169108
756;boundary;100;0.00952531;0.008027;0.0103231
756;calc iter;100;2.30601;2.16749;2.41408
756;calc total;1;234.175;234.175;234.175
756;total;1;302.713;302.713;302.713
757;initialize;1;58.079;58.079;58.079
757;async;100;0.544771;0.00299011;0.952727
757;inner;100;1.7593;1.364;2.31993
757;wait;100;4.90531e-05;3.091e-05;0.000327827
757;boundary;100;0.00912285;0.00790092;0.00984845
757;calc iter;100;2.31324;2.22302;2.35282
757;calc total;1;234.175;234.175;234.175
757;total;1;302.283;302.283;302.283
758;initialize;1;58.3578;58.3578;58.3578
758;async;100;0.570597;0.000663274;0.93931
758;inner;100;1.73933;1.03405;2.32548
758;wait;100;4.45855e-05;2.618e-05;0.000202098
758;boundary;100;0.00915628;0.00585428;0.00956951
758;calc iter;100;2.31913;1.97146;2.35821
758;calc total;1;234.175;234.175;234.175
758;total;1;302.562;302.562;302.562
759;initialize;1;58.1684;58.1684;58.1684
759;async;100;0.510376;0.00196623;0.726687
759;inner;100;1.80483;0.832354;2.32509
759;wait;100;4.37298e-05;2.745e-05;0.000260858
759;boundary;100;0.00900128;0.00396403;0.00960493
759;calc iter;100;2.32425;1.5545;2.44142
759;calc total;1;234.175;234.175;234.175
759;total;1;302.372;302.372;302.372
760;initialize;1;58.5088;58.5088;58.5088
760;async;100;0.0170961;0.000724114;0.223814
760;inner;100;2.30455;1.5422;2.35417
760;wait;100;7.20529e-05;4.821e-05;0.000214178
760;boundary;100;0.00972173;0.0058352;0.010193
760;calc iter;100;2.33144;1.55734;2.46682
760;calc total;1;234.175;234.175;234.175
760;total;1;302.713;302.713;302.713
761;initialize;1;58.4653;58.4653;58.4653
761;async;100;0.0102904;0.00281497;0.122285
761;inner;100;2.31357;1.54064;2.36028
761;wait;100;4.44647e-05;2.555e-05;0.000303157
761;boundary;100;0.00757833;0.00490467;0.00942713
761;calc iter;100;2.33149;1.55326;2.40778
761;calc total;1;234.175;234.175;234.175
761;total;1;302.669;302.669;302.669
762;initialize;1;58.3772;58.3772;58.3772
762;async;100;0.00479867;0.000983831;0.111893
762;inner;100;2.31855;1.54738;2.36553
762;wait;100;3.13256e-05;2.008e-05;0.000147929
762;boundary;100;0.00814932;0.00295092;0.00890719
762;calc iter;100;2.33154;1.55189;2.40259
762;calc total;1;234.175;234.175;234.175
762;total;1;302.581;302.581;302.581
763;initialize;1;58.1413;58.1413;58.1413
763;async;100;0.00572107;0.00134196;0.11278
763;inner;100;2.31823;1.54777;2.36536
763;wait;100;3.59994e-05;1.689e-05;0.000253518
763;boundary;100;0.00755138;0.00296248;0.00882538
763;calc iter;100;2.33154;1.55311;2.40308
763;calc total;1;234.175;234.175;234.175
763;total;1;302.345;302.345;302.345
764;initialize;1;58.2712;58.2712;58.2712
764;async;100;0.0183889;0.000601914;0.0725838
764;inner;100;2.30428;1.53772;2.36148
764;wait;100;4.16534e-05;2.3069e-05;0.000194249
764;boundary;100;0.00871122;0.00352009;0.0125965
764;calc iter;100;2.33143;1.57163;2.38884
764;calc total;1;234.175;234.175;234.175
764;total;1;302.475;302.475;302.475
765;initialize;1;58.1684;58.1684;58.1684
765;async;100;0.0182989;0.000488866;0.0726118
765;inner;100;2.30449;1.55122;2.35905
765;wait;100;4.26537e-05;2.857e-05;0.000267308
765;boundary;100;0.00847675;0.00432488;0.009556
765;calc iter;100;2.33131;1.58486;2.3885
765;calc total;1;234.175;234.175;234.175
765;total;1;302.373;302.373;302.373
768;initialize;1;58.4962;58.4962;58.4962
768;async;100;0.973777;0.0036808;1.3956
768;inner;100;1.33744;0.918142;2.33011
768;wait;100;5.07879e-05;2.293e-05;0.000132619
768;boundary;100;0.00878649;0.00315812;0.0106313
768;calc iter;100;2.32005;2.13405;2.40613
768;calc total;1;234.174;234.174;234.174
768;total;1;302.699;302.699;302.699
769;initialize;1;58.4959;58.4959;58.4959
769;async;100;0.737871;0.003703;1.07783
769;inner;100;1.56798;1.22382;2.3105
769;wait;100;4.05017e-05;2.387e-05;0.000314988
769;boundary;100;0.00715426;0.00464382;0.00967869
769;calc iter;100;2.31305;2.24129;2.36966
769;calc total;1;234.174;234.174;234.174
769;total;1;302.699;302.699;302.699
770;initialize;1;58.4972;58.4972;58.4972
770;async;100;0.708863;0.0045349;1.1092
770;inner;100;1.59176;1.21879;2.3184
770;wait;100;4.50741e-05;3.002e-05;0.000206328
770;boundary;100;0.00867131;0.00690349;0.00956054
770;calc iter;100;2.30934;2.19044;2.39985
770;calc total;1;234.174;234.174;234.174
770;total;1;302.701;302.701;302.701
771;initialize;1;58.4966;58.4966;58.4966
771;async;100;0.832717;0.00452592;1.3487
771;inner;100;1.46462;1.0335;2.3158
771;wait;100;5.93106e-05;3.1589e-05;0.000253658
771;boundary;100;0.00951372;0.00763604;0.0129501
771;calc iter;100;2.30692;2.12174;2.47717
771;calc total;1;234.174;234.174;234.174
771;total;1;302.7;302.7;302.7
772;initialize;1;58.4995;58.4995;58.4995
772;async;100;0.89087;0.00380828;1.23012
772;inner;100;1.41097;1.08366;2.311
772;wait;100;5.70607e-05;3.188e-05;0.000201749
772;boundary;100;0.0100341;0.00712752;0.0131257
772;calc iter;100;2.31194;2.19879;2.44376
772;calc total;1;234.174;234.174;234.174
772;total;1;302.702;302.702;302.702
773;initialize;1;58.4997;58.4997;58.4997
773;async;100;0.799105;0.00378119;1.17515
773;inner;100;1.50882;1.15103;2.30941
773;wait;100;3.85216e-05;2.29e-05;0.000325607
773;boundary;100;0.00815543;0.00530785;0.00939298
773;calc iter;100;2.31612;2.27038;2.3978
773;calc total;1;234.174;234.174;234.174
773;total;1;302.702;302.702;302.702
774;initialize;1;58.4998;58.4998;58.4998
774;async;100;0.908326;0.00374042;1.39397
774;inner;100;1.40371;0.936679;2.315
774;wait;100;3.55334e-05;2.4539e-05;0.000177189
774;boundary;100;0.00695012;0.0038712;0.00824677
774;calc iter;100;2.31903;2.27479;2.4017
774;calc total;1;234.174;234.174;234.174
774;total;1;302.703;302.703;302.703
775;initialize;1;58.5035;58.5035;58.5035
775;async;100;1.05449;0.00265205;1.57741
775;inner;100;1.26536;0.687236;2.31393
775;wait;100;4.17115e-05;2.7969e-05;0.000193998
775;boundary;100;0.00609791;0.00392057;0.00947469
775;calc iter;100;2.32599;1.7846;2.46292
775;calc total;1;234.174;234.174;234.174
775;total;1;302.706;302.706;302.706
776;initialize;1;58.4996;58.4996;58.4996
776;async;100;0.144604;0.00250032;0.280727
776;inner;100;2.18094;1.33262;2.32811
776;wait;100;5.13978e-05;2.543e-05;0.000273388
776;boundary;100;0.008797;0.00549523;0.0100695
776;calc iter;100;2.3344;1.53323;2.4388
776;calc total;1;234.174;234.174;234.174
776;total;1;302.702;302.702;302.702
777;initialize;1;58.4996;58.4996;58.4996
777;async;100;0.143397;0.00282486;0.283293
777;inner;100;2.18351;1.33159;2.32725
777;wait;100;5.34823e-05;3.199e-05;0.000441286
777;boundary;100;0.00751205;0.00445383;0.00945611
777;calc iter;100;2.33448;1.53613;2.39898
777;calc total;1;234.174;234.174;234.174
777;total;1;302.702;302.702;302.702
778;initialize;1;58.4973;58.4973;58.4973
778;async;100;0.14603;0.00260406;0.28682
778;inner;100;2.18445;1.3376;2.33112
778;wait;100;2.65697e-05;1.7909e-05;0.000141939
778;boundary;100;0.00407586;0.00293732;0.00537937
778;calc iter;100;2.33459;1.54277;2.40272
778;calc total;1;234.174;234.174;234.174
778;total;1;302.7;302.7;302.7
779;initialize;1;58.4988;58.4988;58.4988
779;async;100;0.145101;0.00290268;0.285137
779;inner;100;2.18512;1.33839;2.33067
779;wait;100;3.48031e-05;2.056e-05;0.000239758
779;boundary;100;0.00432337;0.00308735;0.00866905
779;calc iter;100;2.33458;1.54314;2.40316
779;calc total;1;234.174;234.174;234.174
779;total;1;302.702;302.702;302.702
780;initialize;1;58.4993;58.4993;58.4993
780;async;100;0.152751;0.00435608;0.302846
780;inner;100;2.17589;1.32414;2.32988
780;wait;100;4.15587e-05;2.9969e-05;0.000203808
780;boundary;100;0.00551691;0.00387585;0.00912587
780;calc iter;100;2.3342;1.54037;2.40709
780;calc total;1;234.174;234.174;234.174
780;total;1;302.702;302.702;302.702
781;initialize;1;58.4993;58.4993;58.4993
781;async;100;0.152556;0.00289183;0.303354
781;inner;100;2.17302;1.32421;2.32889
781;wait;100;4.52202e-05;2.6579e-05;0.000357657
781;boundary;100;0.008382;0.00633127;0.00995624
781;calc iter;100;2.334;1.54168;2.40889
781;calc total;1;234.174;234.174;234.174
781;total;1;302.702;302.702;302.702
782;initialize;1;58.4993;58.4993;58.4993
782;async;100;0.150164;0.0036556;0.307263
782;inner;100;2.1755;1.32916;2.33231
782;wait;100;3.99266e-05;2.385e-05;0.000187829
782;boundary;100;0.00818036;0.00428186;0.00995466
782;calc iter;100;2.33389;1.54913;2.40695
782;calc total;1;234.174;234.174;234.174
782;total;1;302.702;302.702;302.702
783;initialize;1;58.4984;58.4984;58.4984
783;async;100;0.163726;0.00366088;0.329081
783;inner;100;2.16097;1.3182;2.33255
783;wait;100;5.97158e-05;2.869e-05;0.000131389
783;boundary;100;0.00886374;0.00427518;0.0133933
783;calc iter;100;2.33362;1.56666;2.40701
783;calc total;1;234.174;234.174;234.174
783;total;1;302.701;302.701;302.701
784;initialize;1;58.4988;58.4988;58.4988
784;async;100;0.988363;0.00665841;1.61703
784;inner;100;1.33016;0.702196;2.31547
784;wait;100;3.8179e-05;2.449e-05;0.000253678
784;boundary;100;0.00647611;0.00392614;0.00955352
784;calc iter;100;2.32504;2.08583;2.47628
784;calc total;1;234.174;234.174;234.174
784;total;1;302.702;302.702;302.702
785;initialize;1;58.4994;58.4994;58.4994
785;async;100;0.972194;0.00260327;1.5751
785;inner;100;1.33226;0.717351;2.3116
785;wait;100;3.85032e-05;2.034e-05;0.000312018
785;boundary;100;0.00689808;0.00316957;0.00944117
785;calc iter;100;2.31139;2.1087;2.44468
785;calc total;1;234.174;234.174;234.174
785;total;1;302.702;302.702;302.702
786;initialize;1;58.4994;58.4994;58.4994
786;async;100;0.786391;0.00269398;1.25871
786;inner;100;1.50623;1.02634;2.31973
786;wait;100;3.56849e-05;2.382e-05;0.000165539
786;boundary;100;0.00800712;0.00460329;0.00954008
786;calc iter;100;2.30066;2.24115;2.35844
786;calc total;1;234.174;234.174;234.174
786;total;1;302.702;302.702;302.702
787;initialize;1;58.4966;58.4966;58.4966
787;async;100;0.820182;0.00305135;1.3039
787;inner;100;1.46435;0.983226;2.31917
787;wait;100;5.363e-05;3.182e-05;0.000174198
787;boundary;100;0.00938949;0.00453684;0.0114061
787;calc iter;100;2.29398;2.18681;2.4472
787;calc total;1;234.174;234.174;234.174
787;total;1;302.7;302.7;302.7
788;initialize;1;58.4979;58.4979;58.4979
788;async;100;0.950729;0.00382436;1.47125
788;inner;100;1.33215;0.868264;2.31538
788;wait;100;5.06049e-05;2.927e-05;0.000285418
788;boundary;100;0.00930771;0.00745886;0.0129309
788;calc iter;100;2.29224;2.17944;2.4335
788;calc total;1;234.174;234.174;234.174
788;total;1;302.701;302.701;302.701
789;initialize;1;58.4996;58.4996;58.4996
789;async;100;0.840421;0.00452678;1.31166
789;inner;100;1.45189;0.989147;2.31587
789;wait;100;4.56527e-05;3.293e-05;0.000210399
789;boundary;100;0.00837004;0.00660722;0.00995098
789;calc iter;100;2.30073;2.19623;2.41026
789;calc total;1;234.174;234.174;234.174
789;total;1;302.702;302.702;302.702
790;initialize;1;58.4975;58.4975;58.4975
790;async;100;1.01019;0.00385321;1.45859
790;inner;100;1.29082;0.729812;2.32013
790;wait;100;3.87207e-05;2.689e-05;0.000151399
790;boundary;100;0.00740055;0.00421071;0.00953511
790;calc iter;100;2.30845;2.16552;2.4065
790;calc total;1;234.174;234.174;234.174
790;total;1;302.7;302.7;302.7
791;initialize;1;58.4995;58.4995;58.4995
791;async;100;0.991697;0.00382521;1.56873
791;inner;100;1.31884;0.670991;2.31954
791;wait;100;4.01837e-05;2.8149e-05;0.000180959
791;boundary;100;0.00779844;0.00424088;0.00965556
791;calc iter;100;2.31838;1.7276;2.47162
791;calc total;1;234.174;234.174;234.174
791;total;1;302.702;302.702;302.702
792;initialize;1;58.4985;58.4985;58.4985
792;async;100;0.143987;0.00251955;0.424904
792;inner;100;2.17669;1.38872;2.32927
792;wait;100;5.97307e-05;3.7419e-05;0.000619714
792;boundary;100;0.00906614;0.00549634;0.0102714
792;calc iter;100;2.3298;1.81916;2.48337
792;calc total;1;234.174;234.174;234.174
792;total;1;302.701;302.701;302.701
793;initialize;1;58.4997;58.4997;58.4997
793;async;100;0.136365;0.00284149;0.425668
793;inner;100;2.18568;1.38934;2.33391
793;wait;100;4.27251e-05;2.876e-05;0.000191978
793;boundary;100;0.00779992;0.00487884;0.00965436
793;calc iter;100;2.32989;1.81992;2.39868
793;calc total;1;234.174;234.174;234.174
793;total;1;302.702;302.702;302.702
794;initialize;1;58.4996;58.4996;58.4996
794;async;100;0.137665;0.00115139;0.428128
794;inner;100;2.18804;1.39457;2.33798
794;wait;100;2.75541e-05;1.809e-05;0.000130359
794;boundary;100;0.00425397;0.00287749;0.00895291
794;calc iter;100;2.32999;1.82559;2.39871
794;calc total;1;234.174;234.174;234.174
794;total;1;302.702;302.702;302.702
795;initialize;1;58.4995;58.4995;58.4995
795;async;100;0.13726;0.0015343;0.427351
795;inner;100;2.18833;1.39437;2.33876
795;wait;100;3.13073e-05;2.106e-05;0.000192838
795;boundary;100;0.00435579;0.00314227;0.00892454
795;calc iter;100;2.32998;1.82492;2.39861
795;calc total;1;234.174;234.174;234.174
795;total;1;302.702;302.702;302.702
796;initialize;1;58.4995;58.4995;58.4995
796;async;100;0.145933;0.00280273;0.430716
796;inner;100;2.17825;1.38085;2.3375
796;wait;100;3.88016e-05;2.6569e-05;0.000299068
796;boundary;100;0.00532564;0.00386613;0.00981067
796;calc iter;100;2.32955;1.81546;2.38883
796;calc total;1;234.174;234.174;234.174
796;total;1;302.702;302.702;302.702
797;initialize;1;58.4996;58.4996;58.4996
797;async;100;0.143912;0.00275886;0.423769
797;inner;100;2.17749;1.37967;2.33649
797;wait;100;4.23936e-05;2.6459e-05;0.000187569
797;boundary;100;0.00786663;0.00510984;0.010138
797;calc iter;100;2.32931;1.80953;2.38853
797;calc total;1;234.174;234.174;234.174
797;total;1;302.702;302.702;302.702
798;initialize;1;58.4981;58.4981;58.4981
798;async;100;0.144177;0.000522016;0.424412
798;inner;100;2.177;1.38395;2.34211
798;wait;100;3.86114e-05;2.681e-05;0.000143909
798;boundary;100;0.00802159;0.00405076;0.010779
798;calc iter;100;2.32924;1.8175;2.38863
798;calc total;1;234.174;234.174;234.174
798;total;1;302.701;302.701;302.701
799;initialize;1;58.4995;58.4995;58.4995
799;async;100;0.16655;0.0028878;0.439713
799;inner;100;2.1528;1.37797;2.33551
799;wait;100;5.59642e-05;2.511e-05;0.000236995
799;boundary;100;0.00953308;0.0056728;0.0137038
799;calc iter;100;2.32894;1.83065;2.38875
799;calc total;1;234.174;234.174;234.174
799;total;1;302.702;302.702;302.702
800;initialize;1;58.499;58.499;58.499
800;async;100;0.279849;0.00309968;0.530688
800;inner;100;2.03502;1.80931;2.32293
800;wait;100;4.67566e-05;2.849e-05;0.000185678
800;boundary;100;0.00905352;0.00484031;0.00949703
800;calc iter;100;2.32397;2.01741;2.37763
800;calc total;1;234.174;234.174;234.174
800;total;1;302.702;302.702;302.702
801;initialize;1;58.4968;58.4968;58.4968
801;async;100;0.276126;0.00281697;0.529328
801;inner;100;2.03782;1.83842;2.32151
801;wait;100;5.44787e-05;3.99e-05;0.000318218
801;boundary;100;0.00901788;0.00744494;0.00947109
801;calc iter;100;2.32302;2.26711;2.39474
801;calc total;1;234.174;234.174;234.174
801;total;1;302.7;302.7;302.7
802;initialize;1;58.4997;58.4997;58.4997
802;async;100;0.234231;0.000521626;0.418937
802;inner;100;2.07651;1.93777;2.32709
802;wait;100;4.77129e-05;3.839e-05;0.000141719
802;boundary;100;0.00919359;0.00532043;0.00984948
802;calc iter;100;2.31999;2.24976;2.4037
802;calc total;1;234.174;234.174;234.174
802;total;1;302.703;302.703;302.703
803;initialize;1;58.5002;58.5002;58.5002
803;async;100;0.240318;0.00113017;0.387638
803;inner;100;2.06835;1.93254;2.32599
803;wait;100;6.66145e-05;4.4989e-05;0.000212708
803;boundary;100;0.00968547;0.00568788;0.0101225
803;calc iter;100;2.31843;2.23181;2.41641
803;calc total;1;234.174;234.174;234.174
803;total;1;302.703;302.703;302.703
804;initialize;1;58.4997;58.4997;58.4997
804;async;100;0.326327;0.00219234;0.566522
804;inner;100;1.98525;1.74382;2.32243
804;wait;100;6.92979e-05;4.913e-05;0.000314478
804;boundary;100;0.00980624;0.00835036;0.0144497
804;calc iter;100;2.32145;2.28879;2.36982
804;calc total;1;234.174;234.174;234.174
804;total;1;302.702;302.702;302.702
805;initialize;1;58.4988;58.4988;58.4988
805;async;100;0.331149;0.00503667;0.593293
805;inner;100;1.98519;1.57365;2.32248
805;wait;100;4.05487e-05;3.16e-05;0.000170899
805;boundary;100;0.00904872;0.00785632;0.00940639
805;calc iter;100;2.32544;2.17496;2.39177
805;calc total;1;234.174;234.174;234.174
805;total;1;302.702;302.702;302.702
806;initialize;1;58.4997;58.4997;58.4997
806;async;100;0.330404;0.0016594;0.585983
806;inner;100;1.98826;1.23527;2.33216
806;wait;100;5.69088e-05;3.878e-05;0.000228439
806;boundary;100;0.00913677;0.00634765;0.0096069
806;calc iter;100;2.32786;1.82541;2.40361
806;calc total;1;234.174;234.174;234.174
806;total;1;302.703;302.703;302.703
807;initialize;1;58.4998;58.4998;58.4998
807;async;100;0.346925;0.00255138;0.568973
807;inner;100;1.97401;0.900285;2.32643
807;wait;100;5.40386e-05;3.305e-05;0.000156379
807;boundary;100;0.00906006;0.00392257;0.00942796
807;calc iter;100;2.33006;1.46337;2.38076
807;calc total;1;234.174;234.174;234.174
807;total;1;302.703;302.703;302.703
808;initialize;1;58.4994;58.4994;58.4994
808;async;100;0.0103201;0.000706674;0.0134559
808;inner;100;2.31686;1.58084;2.35487
808;wait;100;6.87698e-05;4.6579e-05;0.000211948
808;boundary;100;0.0097297;0.00614241;0.0101797
808;calc iter;100;2.33698;1.59902;2.37559
808;calc total;1;234.174;234.174;234.174
808;total;1;302.702;302.702;302.702
809;initialize;1;58.4991;58.4991;58.4991
809;async;100;0.00727119;0.00361238;0.0081825
809;inner;100;2.32222;1.58132;2.36061
809;wait;100;4.85245e-05;3.1619e-05;0.000318427
809;boundary;100;0.00749705;0.0049123;0.00837028
809;calc iter;100;2.33704;1.59364;2.37509
809;calc total;1;234.174;234.174;234.174
809;total;1;302.702;302.702;302.702
810;initialize;1;58.4996;58.4996;58.4996
810;async;100;0.00146042;0.001035;0.00313648
810;inner;100;2.32711;1.58657;2.36532
810;wait;100;3.15167e-05;2.18e-05;0.000140179
810;boundary;100;0.0084728;0.00310366;0.00896989
810;calc iter;100;2.33708;1.59124;2.37562
810;calc total;1;234.174;234.174;234.174
810;total;1;302.702;302.702;302.702
811;initialize;1;58.4967;58.4967;58.4967
811;async;100;0.00265873;0.00144186;0.00426691
811;inner;100;2.32668;1.58779;2.36471
811;wait;100;3.73365e-05;2.058e-05;0.000213728
811;boundary;100;0.00771007;0.00297197;0.00861712
811;calc iter;100;2.33709;1.59336;2.37453
811;calc total;1;234.174;234.174;234.174
811;total;1;302.7;302.7;302.7
812;initialize;1;58.4999;58.4999;58.4999
812;async;100;0.0153864;0.00294388;0.0272071
812;inner;100;2.31291;1.57834;2.35682
812;wait;100;4.0836e-05;2.8779e-05;0.000197859
812;boundary;100;0.00863804;0.00348159;0.00935648
812;calc iter;100;2.33698;1.60732;2.37411
812;calc total;1;234.174;234.174;234.174
812;total;1;302.703;302.703;302.703
813;initialize;1;58.4998;58.4998;58.4998
813;async;100;0.0150261;0.00297408;0.0283619
813;inner;100;2.31294;1.59137;2.35833
813;wait;100;4.72764e-05;3.1259e-05;0.000343267
813;boundary;100;0.00888663;0.00605956;0.00971672
813;calc iter;100;2.3369;1.62219;2.37528
813;calc total;1;234.174;234.174;234.174
813;total;1;302.702;302.702;302.702
814;initialize;1;58.498;58.498;58.498
814;async;100;0.00866558;0.000495526;0.0205476
814;inner;100;2.31948;1.61185;2.36181
814;wait;100;4.18702e-05;2.52e-05;0.000296367
814;boundary;100;0.00869886;0.00463892;0.00954558
814;calc iter;100;2.33689;1.6399;2.37177
814;calc total;1;234.174;234.174;234.174
814;total;1;302.701;302.701;302.701
815;initialize;1;58.4977;58.4977;58.4977
815;async;100;0.0123134;0.000770263;0.0233287
815;inner;100;2.31513;1.61697;2.36029
815;wait;100;6.13159e-05;3.022e-05;0.000145079
815;boundary;100;0.0092999;0.00486974;0.013038
815;calc iter;100;2.3368;1.65199;2.37875
815;calc total;1;234.174;234.174;234.174
815;total;1;302.7;302.7;302.7
816;initialize;1;58.4989;58.4989;58.4989
816;async;100;0.90193;0.00823589;1.57429
816;inner;100;1.41818;0.712065;2.3155
816;wait;100;4.41215e-05;2.112e-05;0.000214618
816;boundary;100;0.00729635;0.00275263;0.0098965
816;calc iter;100;2.32745;2.07612;2.43107
816;calc total;1;234.174;234.174;234.174
816;total;1;302.702;302.702;302.702
817;initialize;1;58.4991;58.4991;58.4991
817;async;100;1.02648;0.00414331;1.55694
817;inner;100;1.27821;0.677279;2.31012
817;wait;100;4.28568e-05;2.715e-05;0.000314318
817;boundary;100;0.00708889;0.0033729;0.00947032
817;calc iter;100;2.31183;1.93596;2.4482
817;calc total;1;234.174;234.174;234.174
817;total;1;302.703;302.703;302.703
818;initialize;1;58.4991;58.4991;58.4991
818;async;100;0.912775;0.00200558;1.61702
818;inner;100;1.37968;0.748166;2.31637
818;wait;100;3.93564e-05;2.808e-05;0.000143809
818;boundary;100;0.00818794;0.00428856;0.00968184
818;calc iter;100;2.30068;2.17368;2.43055
818;calc total;1;234.174;234.174;234.174
818;total;1;302.703;302.703;302.703
819;initialize;1;58.4976;58.4976;58.4976
819;async;100;0.837161;0.00234902;1.39524
819;inner;100;1.44255;0.87529;2.31482
819;wait;100;4.6243e-05;2.55e-05;0.000194248
819;boundary;100;0.00843734;0.00437472;0.0101977
819;calc iter;100;2.2882;2.15979;2.5266
819;calc total;1;234.174;234.174;234.174
819;total;1;302.701;302.701;302.701
820;initialize;1;58.4993;58.4993;58.4993
820;async;100;0.860594;0.00239027;1.50414
820;inner;100;1.41042;0.853108;2.31107
820;wait;100;5.09832e-05;3.4099e-05;0.000201438
820;boundary;100;0.00842245;0.00413953;0.00987322
820;calc iter;100;2.27949;1.99924;2.4709
820;calc total;1;234.174;234.174;234.174
820;total;1;302.702;302.702;302.702
821;initialize;1;58.4999;58.4999;58.4999
821;async;100;0.93466;0.00261435;1.54362
821;inner;100;1.34889;0.767326;2.31038
821;wait;100;4.12053e-05;2.9559e-05;0.000357377
821;boundary;100;0.00833038;0.00695791;0.00968358
821;calc iter;100;2.29193;2.14725;2.44443
821;calc total;1;234.174;234.174;234.174
821;total;1;302.703;302.703;302.703
822;initialize;1;58.4965;58.4965;58.4965
822;async;100;0.954666;0.00269348;1.55442
822;inner;100;1.34086;0.761689;2.31663
822;wait;100;4.09489e-05;2.802e-05;0.000161009
822;boundary;100;0.00812037;0.00424838;0.00974403
822;calc iter;100;2.30369;1.98531;2.46888
822;calc total;1;234.174;234.174;234.174
822;total;1;302.7;302.7;302.7
823;initialize;1;58.499;58.499;58.499
823;async;100;0.967152;0.00266075;1.61308
823;inner;100;1.34085;0.678673;2.3157
823;wait;100;3.85066e-05;2.5009e-05;0.000251798
823;boundary;100;0.00680067;0.00385212;0.00937793
823;calc iter;100;2.31485;1.88193;2.50746
823;calc total;1;234.174;234.174;234.174
823;total;1;302.702;302.702;302.702
824;initialize;1;58.4997;58.4997;58.4997
824;async;100;0.171438;0.00188134;0.377019
824;inner;100;2.14501;1.37201;2.33278
824;wait;100;5.4066e-05;3.585e-05;0.000204118
824;boundary;100;0.008891;0.00617495;0.00990404
824;calc iter;100;2.3254;1.73899;2.46962
824;calc total;1;234.174;234.174;234.174
824;total;1;302.702;302.702;302.702
825;initialize;1;58.5035;58.5035;58.5035
825;async;100;0.161959;0.00315599;0.36311
825;inner;100;2.15597;1.37033;2.33619
825;wait;100;4.31383e-05;3.0339e-05;0.000342777
825;boundary;100;0.00747921;0.00541444;0.00940794
825;calc iter;100;2.32545;1.7389;2.40685
825;calc total;1;234.174;234.174;234.174
825;total;1;302.706;302.706;302.706
826;initialize;1;58.4983;58.4983;58.4983
826;async;100;0.16037;0.00134915;0.36332
826;inner;100;2.16033;1.37604;2.34088
826;wait;100;2.77123e-05;1.9629e-05;0.000122009
826;boundary;100;0.0047864;0.00307499;0.00932455
826;calc iter;100;2.32552;1.74246;2.39032
826;calc total;1;234.174;234.174;234.174
826;total;1;302.701;302.701;302.701
827;initialize;1;58.4997;58.4997;58.4997
827;async;100;0.160752;0.00253074;0.363536
827;inner;100;2.15993;1.37659;2.34138
827;wait;100;3.63246e-05;2.1489e-05;0.000176619
827;boundary;100;0.00480289;0.00311001;0.00926764
827;calc iter;100;2.32552;1.74326;2.38994
827;calc total;1;234.174;234.174;234.174
827;total;1;302.703;302.703;302.703
828;initialize;1;58.4987;58.4987;58.4987
828;async;100;0.181935;0.000957272;0.401658
828;inner;100;2.13751;1.35956;2.34587
828;wait;100;3.7333e-05;2.474e-05;0.000232898
828;boundary;100;0.00555858;0.00432668;0.00990473
828;calc iter;100;2.32504;1.76558;2.38703
828;calc total;1;234.174;234.174;234.174
828;total;1;302.702;302.702;302.702
829;initialize;1;58.4987;58.4987;58.4987
829;async;100;0.180096;0.00284822;0.404709
829;inner;100;2.13678;1.35863;2.34469
829;wait;100;4.12551e-05;2.4789e-05;0.000343147
829;boundary;100;0.00795248;0.00558765;0.0099713
829;calc iter;100;2.32488;1.77058;2.38795
829;calc total;1;234.174;234.174;234.174
829;total;1;302.702;302.702;302.702
830;initialize;1;58.4982;58.4982;58.4982
830;async;100;0.182858;0.000551225;0.41285
830;inner;100;2.13387;1.36389;2.34845
830;wait;100;3.93978e-05;2.505e-05;0.000149249
830;boundary;100;0.00802167;0.00431191;0.0105328
830;calc iter;100;2.3248;1.78647;2.39317
830;calc total;1;234.174;234.174;234.174
830;total;1;302.702;302.702;302.702
831;initialize;1;58.4983;58.4983;58.4983
831;async;100;0.237934;0.00194808;0.487282
831;inner;100;2.07683;1.34683;2.3426
831;wait;100;5.63942e-05;2.586e-05;0.000214359
831;boundary;100;0.00942497;0.0055052;0.0141219
831;calc iter;100;2.32425;1.84446;2.40694
831;calc total;1;234.174;234.174;234.174
831;total;1;302.702;302.702;302.702
832;initialize;1;58.4855;58.4855;58.4855
832;async;100;0.860239;0.00372046;1.26179
832;inner;100;1.45157;1.04954;2.31711
832;wait;100;3.545e-05;2.25e-05;0.000183609
832;boundary;100;0.00517179;0.00312764;0.00936176
832;calc iter;100;2.31701;2.26408;2.42676
832;calc total;1;234.174;234.174;234.174
832;total;1;302.688;302.688;302.688
833;initialize;1;58.4855;58.4855;58.4855
833;async;100;0.640768;0.00371649;1.01803
833;inner;100;1.66624;1.31096;2.31636
833;wait;100;4.24929e-05;2.733e-05;0.000361377
833;boundary;100;0.00787796;0.00559989;0.00984467
833;calc iter;100;2.31493;2.25317;2.45228
833;calc total;1;234.174;234.174;234.174
833;total;1;302.688;302.688;302.688
834;initialize;1;58.4855;58.4855;58.4855
834;async;100;0.662124;0.00481994;1.06116
834;inner;100;1.63857;1.29947;2.32086
834;wait;100;4.28345e-05;3.3409e-05;0.000128859
834;boundary;100;0.00924382;0.00483235;0.00978265
834;calc iter;100;2.30998;2.185;2.42897
834;calc total;1;234.174;234.174;234.174
834;total;1;302.688;302.688;302.688
835;initialize;1;58.4855;58.4855;58.4855
835;async;100;0.839438;0.00455793;1.37008
835;inner;100;1.4569;0.981303;2.3204
835;wait;100;6.79522e-05;4.105e-05;0.000253718
835;boundary;100;0.00966628;0.00492832;0.0135068
835;calc iter;100;2.30608;2.08096;2.58282
835;calc total;1;234.174;234.174;234.174
835;total;1;302.688;302.688;302.688
836;initialize;1;58.4733;58.4733;58.4733
836;async;100;0.870191;0.00388417;1.21374
836;inner;100;1.43256;1.09394;2.31619
836;wait;100;5.86416e-05;3.3989e-05;0.000208598
836;boundary;100;0.00986743;0.00648385;0.0130365
836;calc iter;100;2.31268;2.20802;2.43616
836;calc total;1;234.174;234.174;234.174
836;total;1;302.676;302.676;302.676
837;initialize;1;58.4735;58.4735;58.4735
837;async;100;0.750222;0.00314672;1.10872
837;inner;100;1.55883;1.21575;2.31491
837;wait;100;3.6312e-05;2.116e-05;0.000337937
837;boundary;100;0.00816501;0.00542309;0.00945046
837;calc iter;100;2.31725;2.26639;2.41373
837;calc total;1;234.174;234.174;234.174
837;total;1;302.676;302.676;302.676
838;initialize;1;58.4994;58.4994;58.4994
838;async;100;0.85453;0.00307149;1.31056
838;inner;100;1.45806;1.00789;2.3202
838;wait;100;3.52168e-05;2.322e-05;0.000152379
838;boundary;100;0.00709444;0.00380892;0.00832417
838;calc iter;100;2.31972;2.27772;2.41067
838;calc total;1;234.174;234.174;234.174
838;total;1;302.702;302.702;302.702
839;initialize;1;58.4733;58.4733;58.4733
839;async;100;1.03243;0.00257223;1.60368
839;inner;100;1.28696;0.687968;2.31957
839;wait;100;3.76948e-05;2.3839e-05;0.000167649
839;boundary;100;0.00652009;0.0039302;0.00947875
839;calc iter;100;2.32594;1.74064;2.47452
839;calc total;1;234.174;234.174;234.174
839;total;1;302.676;302.676;302.676
840;initialize;1;58.4725;58.4725;58.4725
840;async;100;0.137047;0.00313097;0.273644
840;inner;100;2.1882;1.33238;2.33103
840;wait;100;6.25648e-05;3.672e-05;0.000274948
840;boundary;100;0.00905932;0.00548372;0.00996931
840;calc iter;100;2.33437;1.53613;2.42724
840;calc total;1;234.174;234.174;234.174
840;total;1;302.675;302.675;302.675
841;initialize;1;58.4725;58.4725;58.4725
841;async;100;0.136345;0.00380384;0.275126
841;inner;100;2.19034;1.33123;2.33029
841;wait;100;4.55468e-05;2.3759e-05;0.000342867
841;boundary;100;0.00773081;0.00489908;0.00965005
841;calc iter;100;2.33447;1.54055;2.42315
841;calc total;1;234.174;234.174;234.174
841;total;1;302.675;302.675;302.675
842;initialize;1;58.4526;58.4526;58.4526
842;async;100;0.139272;0.00292823;0.278406
842;inner;100;2.19128;1.33782;2.33462
842;wait;100;2.82192e-05;1.939e-05;0.000210488
842;boundary;100;0.0039948;0.00288322;0.00514339
842;calc iter;100;2.33457;1.54624;2.42246
842;calc total;1;234.174;234.174;234.174
842;total;1;302.655;302.655;302.655
843;initialize;1;58.4526;58.4526;58.4526
843;async;100;0.138411;0.00331136;0.276821
843;inner;100;2.19192;1.33867;2.33456
843;wait;100;3.01641e-05;2.049e-05;0.000180378
843;boundary;100;0.00420706;0.00295731;0.00513008
843;calc iter;100;2.33457;1.54623;2.42278
843;calc total;1;234.174;234.174;234.174
843;total;1;302.655;302.655;302.655
844;initialize;1;58.4501;58.4501;58.4501
844;async;100;0.14575;0.00287053;0.290343
844;inner;100;2.18314;1.32441;2.33021
844;wait;100;3.97346e-05;2.5999e-05;0.000298287
844;boundary;100;0.00525925;0.00387209;0.00875576
844;calc iter;100;2.33419;1.53949;2.42279
844;calc total;1;234.174;234.174;234.174
844;total;1;302.653;302.653;302.653
845;initialize;1;58.4499;58.4499;58.4499
845;async;100;0.143674;0.00285;0.290205
845;inner;100;2.18206;1.3242;2.32988
845;wait;100;4.37316e-05;2.639e-05;0.000431376
845;boundary;100;0.00820667;0.00633928;0.00996166
845;calc iter;100;2.33399;1.54021;2.42114
845;calc total;1;234.174;234.174;234.174
845;total;1;302.653;302.653;302.653
846;initialize;1;58.4331;58.4331;58.4331
846;async;100;0.142883;0.00314442;0.295263
846;inner;100;2.1828;1.32914;2.33381
846;wait;100;4.11987e-05;2.65e-05;0.000162128
846;boundary;100;0.00814967;0.00429516;0.0105747
846;calc iter;100;2.33387;1.54161;2.42399
846;calc total;1;234.174;234.174;234.174
846;total;1;302.636;302.636;302.636
847;initialize;1;58.4331;58.4331;58.4331
847;async;100;0.158844;0.00294304;0.314663
847;inner;100;2.16538;1.31946;2.3337
847;wait;100;6.23459e-05;3.312e-05;0.000283007
847;boundary;100;0.0093136;0.00436055;0.0137318
847;calc iter;100;2.33361;1.55002;2.41448
847;calc total;1;234.174;234.174;234.174
847;total;1;302.636;302.636;302.636
848;initialize;1;58.4294;58.4294;58.4294
848;async;100;0.891083;0.00435365;1.62
848;inner;100;1.42661;0.670959;2.31659
848;wait;100;4.52972e-05;2.281e-05;0.000271058
848;boundary;100;0.00713233;0.00272428;0.00957927
848;calc iter;100;2.32488;2.20332;2.53089
848;calc total;1;234.174;234.174;234.174
848;total;1;302.632;302.632;302.632
849;initialize;1;58.4294;58.4294;58.4294
849;async;100;0.985773;0.00313553;1.57321
849;inner;100;1.31538;0.680956;2.31503
849;wait;100;4.8153e-05;2.7969e-05;0.000358857
849;boundary;100;0.00795643;0.00317241;0.0100905
849;calc iter;100;2.30916;2.0724;2.41792
849;calc total;1;234.174;234.174;234.174
849;total;1;302.632;302.632;302.632
850;initialize;1;58.4994;58.4994;58.4994
850;async;100;0.818941;0.00240732;1.566
850;inner;100;1.46886;0.755581;2.32017
850;wait;100;3.98398e-05;2.963e-05;0.000137529
850;boundary;100;0.00823008;0.00521492;0.00949388
850;calc iter;100;2.29607;2.16405;2.47686
850;calc total;1;234.174;234.174;234.174
850;total;1;302.702;302.702;302.702
851;initialize;1;58.4094;58.4094;58.4094
851;async;100;0.831081;0.00239116;1.666
851;inner;100;1.44771;0.830723;2.31991
851;wait;100;4.97659e-05;2.9639e-05;0.000192149
851;boundary;100;0.00880927;0.00440026;0.0102441
851;calc iter;100;2.28765;2.11554;2.8032
851;calc total;1;234.174;234.174;234.174
851;total;1;302.612;302.612;302.612
852;initialize;1;58.4072;58.4072;58.4072
852;async;100;0.804108;0.00279115;1.96518
852;inner;100;1.46661;0.83986;2.31364
852;wait;100;5.3199e-05;3.0219e-05;0.000249998
852;boundary;100;0.00900585;0.00455221;0.00985077
852;calc iter;100;2.27978;1.95819;2.87489
852;calc total;1;234.174;234.174;234.174
852;total;1;302.61;302.61;302.61
853;initialize;1;58.4072;58.4072;58.4072
853;async;100;0.803646;0.00321751;1.82994
853;inner;100;1.47487;0.776831;2.31316
853;wait;100;4.19293e-05;2.821e-05;0.000310617
853;boundary;100;0.00814365;0.00497867;0.00958698
853;calc iter;100;2.28671;1.98791;2.68166
853;calc total;1;234.174;234.174;234.174
853;total;1;302.61;302.61;302.61
854;initialize;1;58.4069;58.4069;58.4069
854;async;100;0.960795;0.00344534;1.79644
854;inner;100;1.32988;0.741306;2.31898
854;wait;100;4.58916e-05;2.9879e-05;0.000191619
854;boundary;100;0.00810352;0.00418821;0.00957257
854;calc iter;100;2.29882;2.11506;2.68896
854;calc total;1;234.174;234.174;234.174
854;total;1;302.61;302.61;302.61
855;initialize;1;58.4072;58.4072;58.4072
855;async;100;0.859024;0.00318186;1.58878
855;inner;100;1.4444;0.684407;2.31864
855;wait;100;3.99788e-05;2.818e-05;0.000283178
855;boundary;100;0.00754272;0.00394088;0.00964227
855;calc iter;100;2.31101;1.96455;2.59136
855;calc total;1;234.174;234.174;234.174
855;total;1;302.61;302.61;302.61
856;initialize;1;58.3801;58.3801;58.3801
856;async;100;0.200325;0.000725014;0.474686
856;inner;100;2.11223;1.34402;2.33279
856;wait;100;5.60951e-05;3.042e-05;0.000211188
856;boundary;100;0.00889398;0.00542236;0.0100438
856;calc iter;100;2.32151;1.73991;2.57835
856;calc total;1;234.174;234.174;234.174
856;total;1;302.583;302.583;302.583
857;initialize;1;58.38;58.38;58.38
857;async;100;0.191153;0.00407825;0.477603
857;inner;100;2.12254;1.34349;2.331
857;wait;100;4.72967e-05;3.1999e-05;0.000343937
857;boundary;100;0.00780595;0.00542448;0.00947823
857;calc iter;100;2.32155;1.74011;2.43239
857;calc total;1;234.174;234.174;234.174
857;total;1;302.583;302.583;302.583
858;initialize;1;58.3801;58.3801;58.3801
858;async;100;0.190466;0.00135192;0.478113
858;inner;100;2.12622;1.3504;2.33719
858;wait;100;3.13078e-05;2.162e-05;0.000232878
858;boundary;100;0.00490843;0.00308552;0.00936072
858;calc iter;100;2.32163;1.74544;2.40533
858;calc total;1;234.174;234.174;234.174
858;total;1;302.583;302.583;302.583
859;initialize;1;58.3783;58.3783;58.3783
859;async;100;0.190868;0.00371678;0.477668
859;inner;100;2.12603;1.34852;2.33685
859;wait;100;3.38721e-05;2.128e-05;0.000135609
859;boundary;100;0.0046799;0.00342672;0.00873056
859;calc iter;100;2.32161;1.74372;2.40429
859;calc total;1;234.174;234.174;234.174
859;total;1;302.581;302.581;302.581
860;initialize;1;58.367;58.367;58.367
860;async;100;0.221391;0.000897762;0.569792
860;inner;100;2.09405;1.34478;2.3369
860;wait;100;3.7819e-05;2.512e-05;0.000210958
860;boundary;100;0.00539259;0.00425919;0.00962098
860;calc iter;100;2.32088;1.81916;2.42503
860;calc total;1;234.174;234.174;234.174
860;total;1;302.57;302.57;302.57
861;initialize;1;58.367;58.367;58.367
861;async;100;0.219207;0.00311187;0.569716
861;inner;100;2.09331;1.34322;2.3364
861;wait;100;4.60709e-05;3.101e-05;0.000320867
861;boundary;100;0.00810981;0.0058019;0.00980765
861;calc iter;100;2.32068;1.8151;2.42342
861;calc total;1;234.174;234.174;234.174
861;total;1;302.57;302.57;302.57
862;initialize;1;58.367;58.367;58.367
862;async;100;0.22596;0.000525415;0.623535
862;inner;100;2.08632;1.34648;2.33834
862;wait;100;4.21069e-05;2.583e-05;0.000158648
862;boundary;100;0.00821397;0.00423369;0.0123584
862;calc iter;100;2.32054;1.83844;2.45572
862;calc total;1;234.174;234.174;234.174
862;total;1;302.57;302.57;302.57
863;initialize;1;58.4995;58.4995;58.4995
863;async;100;0.282402;0.00110434;0.840614
863;inner;100;2.0287;1.35454;2.33738
863;wait;100;6.69555e-05;3.1e-05;0.000219898
863;boundary;100;0.00942181;0.00575326;0.0138676
863;calc iter;100;2.32059;2.08725;2.70163
863;calc total;1;234.174;234.174;234.174
863;total;1;302.702;302.702;302.702
864;initialize;1;58.3667;58.3667;58.3667
864;async;100;0.652039;0.00337756;1.46707
864;inner;100;1.65335;0.729583;2.3191
864;wait;100;4.73977e-05;3.1469e-05;0.000176188
864;boundary;100;0.00883132;0.0042684;0.00960134
864;calc iter;100;2.31427;1.96786;2.45437
864;calc total;1;234.174;234.174;234.174
864;total;1;302.57;302.57;302.57
865;initialize;1;58.3483;58.3483;58.3483
865;async;100;0.665845;0.00314206;1.41933
865;inner;100;1.6325;0.923288;2.31841
865;wait;100;4.52436e-05;2.826e-05;0.000366527
865;boundary;100;0.00797275;0.00420527;0.00967335
865;calc iter;100;2.30636;2.15008;2.42372
865;calc total;1;234.174;234.174;234.174
865;total;1;302.551;302.551;302.551
866;initialize;1;58.3545;58.3545;58.3545
866;async;100;0.560289;0.000695654;1.08767
866;inner;100;1.73095;1.32079;2.32315
866;wait;100;3.81669e-05;2.7059e-05;0.000145558
866;boundary;100;0.00889685;0.0050155;0.0103254
866;calc iter;100;2.30018;2.16037;2.50173
866;calc total;1;234.174;234.174;234.174
866;total;1;302.558;302.558;302.558
867;initialize;1;58.2737;58.2737;58.2737
867;async;100;0.542041;0.00141507;1.35002
867;inner;100;1.75235;1.22362;2.32283
867;wait;100;5.80188e-05;3.099e-05;0.000252248
867;boundary;100;0.00930444;0.00522272;0.0109193
867;calc iter;100;2.30376;2.10573;2.61782
867;calc total;1;234.174;234.174;234.174
867;total;1;302.477;302.477;302.477
868;initialize;1;58.2508;58.2508;58.2508
868;async;100;0.565786;0.00320447;1.24528
868;inner;100;1.72703;1.14666;2.31714
868;wait;100;6.49144e-05;3.4419e-05;0.000355457
868;boundary;100;0.00963873;0.00790774;0.0199111
868;calc iter;100;2.30252;2.17477;2.50155
868;calc total;1;234.174;234.174;234.174
868;total;1;302.454;302.454;302.454
869;initialize;1;58.1889;58.1889;58.1889
869;async;100;0.597422;0.00262292;1.15364
869;inner;100;1.70082;1.24301;2.31792
869;wait;100;4.11592e-05;2.611e-05;0.000239778
869;boundary;100;0.00839973;0.00617533;0.00959833
869;calc iter;100;2.30669;2.21508;2.48332
869;calc total;1;234.174;234.174;234.174
869;total;1;302.392;302.392;302.392
870;initialize;1;58.1539;58.1539;58.1539
870;async;100;0.746516;0.000683124;1.60204
870;inner;100;1.55945;0.731729;2.32239
870;wait;100;4.26731e-05;2.525e-05;0.000173138
870;boundary;100;0.00829691;0.00393179;0.00966031
870;calc iter;100;2.31431;2.16563;2.49599
870;calc total;1;234.174;234.174;234.174
870;total;1;302.357;302.357;302.357
871;initialize;1;58.1889;58.1889;58.1889
871;async;100;0.591137;0.00309248;1.12854
871;inner;100;1.72317;0.67394;2.32147
871;wait;100;3.70214e-05;2.5879e-05;0.000166739
871;boundary;100;0.00835859;0.00391049;0.0095361
871;calc iter;100;2.32271;1.57577;2.43824
871;calc total;1;234.174;234.174;234.174
871;total;1;302.392;302.392;302.392
872;initialize;1;58.2512;58.2512;58.2512
872;async;100;0.0851261;0.000680095;0.309322
872;inner;100;2.23783;1.33396;2.33457
872;wait;100;6.3791e-05;4.1619e-05;0.000332367
872;boundary;100;0.00944136;0.00726193;0.0118751
872;calc iter;100;2.33247;1.65523;2.43095
872;calc total;1;234.174;234.174;234.174
872;total;1;302.454;302.454;302.454
873;initialize;1;58.2512;58.2512;58.2512
873;async;100;0.0796148;0.00300756;0.310847
873;inner;100;2.2451;1.33755;2.34504
873;wait;100;5.82583e-05;3.717e-05;0.000368967
873;boundary;100;0.0077571;0.00543649;0.00952575
873;calc iter;100;2.33253;1.65779;2.43771
873;calc total;1;234.174;234.174;234.174
873;total;1;302.454;302.454;302.454
874;initialize;1;58.2091;58.2091;58.2091
874;async;100;0.0782139;0.000898323;0.313056
874;inner;100;2.24891;1.34929;2.34686
874;wait;100;2.88133e-05;2.14e-05;0.000135429
874;boundary;100;0.00548962;0.00327877;0.00927195
874;calc iter;100;2.33264;1.66628;2.4264
874;calc total;1;234.174;234.174;234.174
874;total;1;302.412;302.412;302.412
636;initialize;1;58.5106;58.5106;58.5106
636;async;100;0.0726452;0.00250774;0.381097
636;inner;100;2.24811;1.3979;2.51991
636;wait;100;4.9214e-05;2.6549e-05;0.000172838
636;boundary;100;0.00816955;0.00488042;0.0100319
636;calc iter;100;2.32898;1.78453;2.56609
636;calc total;1;234.174;234.174;234.174
636;total;1;302.713;302.713;302.713
637;initialize;1;58.149;58.149;58.149
637;async;100;0.0716152;0.00225978;0.384752
637;inner;100;2.24961;1.39719;2.5188
637;wait;100;6.11774e-05;3.4299e-05;0.000336956
637;boundary;100;0.00774225;0.00487326;0.0096432
637;calc iter;100;2.32904;1.78685;2.57611
637;calc total;1;234.174;234.174;234.174
637;total;1;302.351;302.351;302.351
638;initialize;1;58.379;58.379;58.379
638;async;100;0.072601;0.000499733;0.387306
638;inner;100;2.25106;1.40194;2.52286
638;wait;100;3.7111e-05;2.326e-05;0.000187277
638;boundary;100;0.00543398;0.00341316;0.00927396
638;calc iter;100;2.32914;1.79299;2.58106
638;calc total;1;234.174;234.174;234.174
638;total;1;302.581;302.581;302.581
875;initialize;1;58.312;58.312;58.312
875;async;100;0.0787555;0.0014051;0.312904
875;inner;100;2.24865;1.34808;2.34672
875;wait;100;3.81636e-05;2.574e-05;0.000282327
875;boundary;100;0.00518032;0.00333091;0.00904292
875;calc iter;100;2.33263;1.66518;2.41979
875;calc total;1;234.174;234.174;234.174
875;total;1;302.515;302.515;302.515
639;initialize;1;58.5108;58.5108;58.5108
639;async;100;0.074652;0.001898;0.382753
639;inner;100;2.24718;1.41005;2.52005
639;wait;100;4.99143e-05;2.117e-05;0.000286556
639;boundary;100;0.00728037;0.00298749;0.0104135
639;calc iter;100;2.32917;1.79582;2.57735
639;calc total;1;234.174;234.174;234.174
639;total;1;302.713;302.713;302.713
876;initialize;1;58.3541;58.3541;58.3541
876;async;100;0.0805898;0.000502826;0.345568
876;inner;100;2.24674;1.33805;2.34886
876;wait;100;5.0545e-05;2.882e-05;0.000290908
876;boundary;100;0.00543128;0.00325129;0.00893431
876;calc iter;100;2.33281;1.68691;2.4033
876;calc total;1;234.174;234.174;234.174
876;total;1;302.557;302.557;302.557
877;initialize;1;58.2739;58.2739;58.2739
877;async;100;0.0806575;0.00165104;0.343416
877;inner;100;2.24397;1.3395;2.34643
877;wait;100;5.18855e-05;2.7949e-05;0.000331138
877;boundary;100;0.00810536;0.0046514;0.00982594
877;calc iter;100;2.33278;1.68797;2.41831
877;calc total;1;234.174;234.174;234.174
877;total;1;302.477;302.477;302.477
878;initialize;1;58.1909;58.1909;58.1909
878;async;100;0.0770416;0.000475066;0.33992
878;inner;100;2.2494;1.34885;2.35197
878;wait;100;3.74812e-05;2.3099e-05;0.000141839
878;boundary;100;0.00634332;0.0028557;0.00968785
878;calc iter;100;2.33283;1.69165;2.41947
878;calc total;1;234.174;234.174;234.174
878;total;1;302.394;302.394;302.394
879;initialize;1;58.2703;58.2703;58.2703
879;async;100;0.0834102;0.000782553;0.339255
879;inner;100;2.24075;1.34953;2.34939
879;wait;100;6.63548e-05;2.961e-05;0.000158309
879;boundary;100;0.00854124;0.00442004;0.0128364
879;calc iter;100;2.33277;1.69404;2.42598
879;calc total;1;234.174;234.174;234.174
879;total;1;302.473;302.473;302.473
880;initialize;1;58.1502;58.1502;58.1502
880;async;100;0.542698;0.00322169;0.987383
880;inner;100;1.77148;0.700298;2.31816
880;wait;100;4.55913e-05;2.912e-05;0.000353907
880;boundary;100;0.0086612;0.00388151;0.0158427
880;calc iter;100;2.32289;1.62556;2.43965
880;calc total;1;234.174;234.174;234.174
880;total;1;302.353;302.353;302.353
881;initialize;1;58.2721;58.2721;58.2721
881;async;100;0.601932;0.00288344;1.0945
881;inner;100;1.70366;0.799279;2.31739
881;wait;100;5.18227e-05;2.8779e-05;0.000221048
881;boundary;100;0.00903265;0.00390795;0.00953386
881;calc iter;100;2.31468;1.64892;2.49517
881;calc total;1;234.174;234.174;234.174
881;total;1;302.475;302.475;302.475
882;initialize;1;58.3441;58.3441;58.3441
882;async;100;0.60231;0.000609325;1.19781
882;inner;100;1.69814;1.09569;2.32246
882;wait;100;4.33944e-05;3.0469e-05;0.000137878
882;boundary;100;0.00873967;0.00535307;0.00961519
882;calc iter;100;2.30924;2.15562;2.49302
882;calc total;1;234.174;234.174;234.174
882;total;1;302.548;302.548;302.548
883;initialize;1;58.3447;58.3447;58.3447
883;async;100;0.492437;0.00100254;1.00077
883;inner;100;1.79981;1.39185;2.32187
883;wait;100;5.40404e-05;3.0309e-05;0.000191648
883;boundary;100;0.00950558;0.00549321;0.0101517
883;calc iter;100;2.30181;2.12201;2.53011
883;calc total;1;234.174;234.174;234.174
883;total;1;302.548;302.548;302.548
884;initialize;1;58.3136;58.3136;58.3136
884;async;100;0.478933;0.00182621;0.998708
884;inner;100;1.80451;1.39193;2.31875
884;wait;100;5.83701e-05;3.462e-05;0.000244088
884;boundary;100;0.00956538;0.00650744;0.0156278
884;calc iter;100;2.29307;2.04999;2.82435
884;calc total;1;234.174;234.174;234.174
884;total;1;302.516;302.516;302.516
885;initialize;1;58.2724;58.2724;58.2724
885;async;100;0.564425;0.00299299;1.21502
885;inner;100;1.72828;1.35307;2.3172
885;wait;100;4.99323e-05;3.2259e-05;0.000355057
885;boundary;100;0.00875783;0.00696275;0.00977265
885;calc iter;100;2.30151;2.01799;2.71598
885;calc total;1;234.174;234.174;234.174
885;total;1;302.475;302.475;302.475
886;initialize;1;58.2725;58.2725;58.2725
886;async;100;0.591717;0.000803043;1.11246
886;inner;100;1.707;0.949296;2.32258
886;wait;100;4.66853e-05;3.0929e-05;0.000186668
886;boundary;100;0.00904437;0.00520049;0.00950666
886;calc iter;100;2.30781;1.99325;2.69144
886;calc total;1;234.174;234.174;234.174
886;total;1;302.475;302.475;302.475
887;initialize;1;58.3208;58.3208;58.3208
887;async;100;0.498646;0.00262518;0.878545
887;inner;100;1.80722;0.773892;2.32174
887;wait;100;4.36472e-05;3.0979e-05;0.000200128
887;boundary;100;0.00873762;0.0041807;0.0140729
887;calc iter;100;2.31465;1.64196;2.76301
887;calc total;1;234.174;234.174;234.174
887;total;1;302.523;302.523;302.523
888;initialize;1;58.1506;58.1506;58.1506
888;async;100;0.0354174;0.000505776;0.485768
888;inner;100;2.27829;1.65895;2.36042
888;wait;100;7.05811e-05;3.1359e-05;0.000451926
888;boundary;100;0.00983236;0.0058102;0.0174401
888;calc iter;100;2.32361;1.67661;2.85208
888;calc total;1;234.174;234.174;234.174
888;total;1;302.353;302.353;302.353
889;initialize;1;58.3167;58.3167;58.3167
889;async;100;0.0250128;0.000564425;0.241714
889;inner;100;2.29012;1.66139;2.39112
889;wait;100;5.28793e-05;3.414e-05;0.000196608
889;boundary;100;0.00847279;0.00570922;0.00980865
889;calc iter;100;2.32366;1.67538;2.64271
889;calc total;1;234.174;234.174;234.174
889;total;1;302.519;302.519;302.519
890;initialize;1;58.1507;58.1507;58.1507
890;async;100;0.0201256;0.000524596;0.229711
890;inner;100;2.29495;1.66718;2.39372
890;wait;100;3.96987e-05;2.381e-05;0.000282058
890;boundary;100;0.00855612;0.00326626;0.00962665
890;calc iter;100;2.32368;1.67196;2.63264
890;calc total;1;234.174;234.174;234.174
890;total;1;302.353;302.353;302.353
891;initialize;1;58.3167;58.3167;58.3167
891;async;100;0.0195573;0.000556985;0.228775
891;inner;100;2.29583;1.66755;2.39212
891;wait;100;4.43888e-05;2.44e-05;0.000176029
891;boundary;100;0.00824218;0.00319177;0.00958876
891;calc iter;100;2.32368;1.67319;2.63023
891;calc total;1;234.174;234.174;234.174
891;total;1;302.519;302.519;302.519
892;initialize;1;58.2488;58.2488;58.2488
892;async;100;0.0261537;0.000637169;0.0719745
892;inner;100;2.28883;1.66152;2.40817
892;wait;100;4.6784e-05;2.716e-05;0.000170189
892;boundary;100;0.00861768;0.00399223;0.0164792
892;calc iter;100;2.32365;1.67963;2.45795
892;calc total;1;234.174;234.174;234.174
892;total;1;302.452;302.452;302.452
893;initialize;1;58.1506;58.1506;58.1506
893;async;100;0.0268788;0.00271347;0.163753
893;inner;100;2.28824;1.6614;2.35515
893;wait;100;5.03664e-05;3.15e-05;0.000363447
893;boundary;100;0.00847605;0.00557727;0.00963234
893;calc iter;100;2.32365;1.67231;2.49214
893;calc total;1;234.174;234.174;234.174
893;total;1;302.354;302.354;302.354
896;initialize;1;58.5184;58.5184;58.5184
896;async;100;0.837929;0.0028113;1.23285
896;inner;100;1.47148;1.10292;2.33603
896;wait;100;4.20016e-05;2.725e-05;0.000184357
896;boundary;100;0.00766886;0.00372644;0.0105274
896;calc iter;100;2.31713;2.24304;2.41985
896;calc total;1;234.175;234.175;234.175
896;total;1;302.722;302.722;302.722
897;initialize;1;58.5185;58.5185;58.5185
897;async;100;0.667267;0.0036304;1.20032
897;inner;100;1.63456;1.28326;2.31567
897;wait;100;3.96768e-05;2.7079e-05;0.000335485
897;boundary;100;0.00727224;0.0047783;0.00966378
897;calc iter;100;2.30914;2.08931;2.61904
897;calc total;1;234.175;234.175;234.175
897;total;1;302.723;302.723;302.723
898;initialize;1;58.517;58.517;58.517
898;async;100;0.704919;0.00411003;1.38712
898;inner;100;1.59637;1.09902;2.31999
898;wait;100;4.28576e-05;2.583e-05;0.000143418
898;boundary;100;0.00915969;0.00647371;0.0099825
898;calc iter;100;2.31049;2.1302;2.78915
898;calc total;1;234.175;234.175;234.175
898;total;1;302.721;302.721;302.721
899;initialize;1;58.5184;58.5184;58.5184
899;async;100;0.829223;0.00363877;1.32518
899;inner;100;1.47477;1.00793;2.31961
899;wait;100;5.53156e-05;3.0009e-05;0.000242317
899;boundary;100;0.00951337;0.00722849;0.0136029
899;calc iter;100;2.31357;2.15489;2.63379
899;calc total;1;234.175;234.175;234.175
899;total;1;302.723;302.723;302.723
900;initialize;1;58.5196;58.5196;58.5196
900;async;100;0.911482;0.00440657;1.2811
900;inner;100;1.39051;1.04473;2.31053
900;wait;100;5.4415e-05;3.6509e-05;0.000164618
900;boundary;100;0.0097155;0.00814502;0.0141076
900;calc iter;100;2.31177;2.18865;2.39093
900;calc total;1;234.175;234.175;234.175
900;total;1;302.723;302.723;302.723
901;initialize;1;58.2783;58.2783;58.2783
901;async;100;0.754459;0.00390684;1.25414
901;inner;100;1.55379;1.0942;2.30965
901;wait;100;4.4139e-05;2.342e-05;0.000376905
901;boundary;100;0.0088549;0.00539647;0.0102012
901;calc iter;100;2.31715;2.2688;2.37918
901;calc total;1;234.175;234.175;234.175
901;total;1;302.481;302.481;302.481
902;initialize;1;58.3075;58.3075;58.3075
902;async;100;0.847245;0.00418616;1.43845
902;inner;100;1.46563;0.903746;2.31549
902;wait;100;3.53387e-05;2.187e-05;0.000221886
902;boundary;100;0.0069663;0.00375683;0.0094045
902;calc iter;100;2.31988;2.27498;2.37494
902;calc total;1;234.175;234.175;234.175
902;total;1;302.51;302.51;302.51
903;initialize;1;58.414;58.414;58.414
903;async;100;0.999818;0.00419481;1.54111
903;inner;100;1.31839;0.7046;2.31548
903;wait;100;3.82694e-05;2.604e-05;0.000239916
903;boundary;100;0.0056767;0.00390874;0.00853178
903;calc iter;100;2.32392;2.20884;2.44458
903;calc total;1;234.175;234.175;234.175
903;total;1;302.617;302.617;302.617
904;initialize;1;58.312;58.312;58.312
904;async;100;0.301306;0.00235986;0.423772
904;inner;100;2.02124;1.21387;2.32977
904;wait;100;6.29922e-05;5.3509e-05;0.000203997
904;boundary;100;0.00983237;0.00777193;0.0128358
904;calc iter;100;2.33245;1.56297;2.41414
904;calc total;1;234.175;234.175;234.175
904;total;1;302.515;302.515;302.515
905;initialize;1;58.5074;58.5074;58.5074
905;async;100;0.248706;0.00226143;0.37172
905;inner;100;2.07505;1.23441;2.32806
905;wait;100;4.32757e-05;3.0959e-05;0.000339645
905;boundary;100;0.00921321;0.00876239;0.00975891
905;calc iter;100;2.33302;1.51569;2.38776
905;calc total;1;234.175;234.175;234.175
905;total;1;302.711;302.711;302.711
906;initialize;1;58.5187;58.5187;58.5187
906;async;100;0.22076;0.00273051;0.34119
906;inner;100;2.10469;1.25014;2.33436
906;wait;100;3.65307e-05;2.885e-05;0.000175098
906;boundary;100;0.00811571;0.0045506;0.00861077
906;calc iter;100;2.3336;1.51354;2.39326
906;calc total;1;234.175;234.175;234.175
906;total;1;302.722;302.722;302.722
907;initialize;1;58.5189;58.5189;58.5189
907;async;100;0.2251;0.00360701;0.33794
907;inner;100;2.10395;1.25071;2.33331
907;wait;100;3.68357e-05;2.841e-05;0.000231417
907;boundary;100;0.00487353;0.00382203;0.00508031
907;calc iter;100;2.33397;1.51786;2.3908
907;calc total;1;234.175;234.175;234.175
907;total;1;302.722;302.722;302.722
908;initialize;1;58.5171;58.5171;58.5171
908;async;100;0.197184;0.00236799;0.31151
908;inner;100;2.13337;1.26044;2.33131
908;wait;100;3.07652e-05;1.9189e-05;0.000224007
908;boundary;100;0.00386456;0.00272491;0.0068698
908;calc iter;100;2.33445;1.50525;2.41962
908;calc total;1;234.175;234.175;234.175
908;total;1;302.72;302.72;302.72
909;initialize;1;58.517;58.517;58.517
909;async;100;0.185892;0.0026614;0.297818
909;inner;100;2.14167;1.26631;2.33095
909;wait;100;3.66972e-05;1.973e-05;0.000290556
909;boundary;100;0.00674337;0.00428165;0.0101706
909;calc iter;100;2.33435;1.50124;2.41991
909;calc total;1;234.175;234.175;234.175
909;total;1;302.721;302.721;302.721
910;initialize;1;58.5189;58.5189;58.5189
910;async;100;0.180307;0.00244543;0.293478
910;inner;100;2.14733;1.27573;2.33533
910;wait;100;3.45493e-05;2.283e-05;0.000140778
910;boundary;100;0.00666242;0.00428759;0.00898644
910;calc iter;100;2.33434;1.50354;2.41912
910;calc total;1;234.175;234.175;234.175
910;total;1;302.723;302.723;302.723
911;initialize;1;58.5189;58.5189;58.5189
911;async;100;0.179334;0.00243162;0.291434
911;inner;100;2.14595;1.27931;2.33457
911;wait;100;5.10185e-05;3.357e-05;0.000211017
911;boundary;100;0.00888371;0.00491875;0.00949345
911;calc iter;100;2.33422;1.50357;2.40784
911;calc total;1;234.175;234.175;234.175
911;total;1;302.723;302.723;302.723
912;initialize;1;58.5169;58.5169;58.5169
912;async;100;0.792073;0.00275265;1.55744
912;inner;100;1.52643;0.662322;2.3149
912;wait;100;3.92031e-05;2.06e-05;0.000199427
912;boundary;100;0.00731159;0.00271635;0.00939288
912;calc iter;100;2.32586;2.05695;2.46337
912;calc total;1;234.175;234.175;234.175
912;total;1;302.72;302.72;302.72
913;initialize;1;58.5192;58.5192;58.5192
913;async;100;0.845601;0.00275052;1.58874
913;inner;100;1.45671;0.687452;2.31355
913;wait;100;4.5487e-05;2.5399e-05;0.000310466
913;boundary;100;0.00819264;0.00342674;0.00982513
913;calc iter;100;2.31055;1.83287;2.4253
913;calc total;1;234.175;234.175;234.175
913;total;1;302.722;302.722;302.722
914;initialize;1;58.2771;58.2771;58.2771
914;async;100;0.779684;0.00290667;1.55797
914;inner;100;1.51216;0.790278;2.31999
914;wait;100;3.84494e-05;2.6169e-05;0.000187357
914;boundary;100;0.00830875;0.00486437;0.00967303
914;calc iter;100;2.30019;2.12559;2.47064
914;calc total;1;234.175;234.175;234.175
914;total;1;302.48;302.48;302.48
915;initialize;1;58.5186;58.5186;58.5186
915;async;100;0.713626;0.00247274;1.64001
915;inner;100;1.56672;0.84764;2.31945
915;wait;100;5.19156e-05;3.052e-05;0.000258086
915;boundary;100;0.00891287;0.00472512;0.0101888
915;calc iter;100;2.28931;2.06227;2.68183
915;calc total;1;234.175;234.175;234.175
915;total;1;302.722;302.722;302.722
916;initialize;1;58.3045;58.3045;58.3045
916;async;100;0.700008;0.00251332;1.94427
916;inner;100;1.57134;0.872881;2.31513
916;wait;100;4.77529e-05;3.234e-05;0.000188887
916;boundary;100;0.00911151;0.00691182;0.0101073
916;calc iter;100;2.28051;2.04999;2.86665
916;calc total;1;234.175;234.175;234.175
916;total;1;302.507;302.507;302.507
917;initialize;1;58.5166;58.5166;58.5166
917;async;100;0.711954;0.00259166;1.77849
917;inner;100;1.56839;0.861413;2.31417
917;wait;100;4.32627e-05;2.7429e-05;0.000309496
917;boundary;100;0.00834797;0.00430463;0.00970757
917;calc iter;100;2.28874;2.06094;2.64755
917;calc total;1;234.175;234.175;234.175
917;total;1;302.72;302.72;302.72
918;initialize;1;58.3467;58.3467;58.3467
918;async;100;0.850249;0.00320094;1.63327
918;inner;100;1.43985;0.752405;2.31971
918;wait;100;4.32101e-05;3.0679e-05;0.000193478
918;boundary;100;0.0084236;0.00453144;0.00961184
918;calc iter;100;2.29856;2.11789;2.5176
918;calc total;1;234.175;234.175;234.175
918;total;1;302.55;302.55;302.55
919;initialize;1;58.5193;58.5193;58.5193
919;async;100;0.714274;0.00441003;1.48835
919;inner;100;1.58792;0.685726;2.31898
919;wait;100;3.81369e-05;2.6559e-05;0.000183878
919;boundary;100;0.00774397;0.00414949;0.00952159
919;calc iter;100;2.30998;1.89937;2.51607
919;calc total;1;234.175;234.175;234.175
919;total;1;302.722;302.722;302.722
920;initialize;1;58.4518;58.4518;58.4518
920;async;100;0.136048;0.00151544;0.380688
920;inner;100;2.17587;1.42769;2.33203
920;wait;100;5.91504e-05;3.1529e-05;0.000256966
920;boundary;100;0.00927078;0.00546128;0.0134341
920;calc iter;100;2.32125;1.82081;2.59878
920;calc total;1;234.175;234.175;234.175
920;total;1;302.655;302.655;302.655
921;initialize;1;58.5188;58.5188;58.5188
921;async;100;0.128893;0.00239694;0.377215
921;inner;100;2.18382;1.43042;2.32963
921;wait;100;4.54229e-05;2.7319e-05;0.000304616
921;boundary;100;0.00855088;0.00598969;0.0103702
921;calc iter;100;2.32131;1.81745;2.64332
921;calc total;1;234.175;234.175;234.175
921;total;1;302.722;302.722;302.722
922;initialize;1;58.4742;58.4742;58.4742
922;async;100;0.12569;0.00261272;0.375172
922;inner;100;2.18984;1.43885;2.33885
922;wait;100;3.36519e-05;2.173e-05;0.000133278
922;boundary;100;0.00581891;0.00330898;0.00936984
922;calc iter;100;2.32138;1.81736;2.61522
922;calc total;1;234.175;234.175;234.175
922;total;1;302.677;302.677;302.677
923;initialize;1;58.5191;58.5191;58.5191
923;async;100;0.128044;0.0029765;0.371693
923;inner;100;2.18822;1.43921;2.33547
923;wait;100;3.36253e-05;2.291e-05;0.000191368
923;boundary;100;0.0050749;0.00333989;0.00939404
923;calc iter;100;2.32138;1.81427;2.57992
923;calc total;1;234.175;234.175;234.175
923;total;1;302.722;302.722;302.722
924;initialize;1;58.2772;58.2772;58.2772
924;async;100;0.143176;0.00067486;0.48599
924;inner;100;2.17171;1.41994;2.34507
924;wait;100;4.00117e-05;2.605e-05;0.000167488
924;boundary;100;0.00626782;0.00388053;0.0137292
924;calc iter;100;2.32119;1.78513;2.52858
924;calc total;1;234.175;234.175;234.175
924;total;1;302.48;302.48;302.48
925;initialize;1;58.5187;58.5187;58.5187
925;async;100;0.141337;0.00367347;0.419863
925;inner;100;2.17183;1.42863;2.34452
925;wait;100;4.71931e-05;2.891e-05;0.000354915
925;boundary;100;0.00809416;0.00553164;0.00979067
925;calc iter;100;2.32131;1.79531;2.53214
925;calc total;1;234.175;234.175;234.175
925;total;1;302.722;302.722;302.722
926;initialize;1;58.3754;58.3754;58.3754
926;async;100;0.146571;0.00128515;0.576338
926;inner;100;2.1677;1.43553;2.34832
926;wait;100;3.6052e-05;2.4169e-05;0.000153178
926;boundary;100;0.00705345;0.0035304;0.00993176
926;calc iter;100;2.32136;1.79724;2.5514
926;calc total;1;234.175;234.175;234.175
926;total;1;302.579;302.579;302.579
927;initialize;1;58.5175;58.5175;58.5175
927;async;100;0.171977;0.00290801;0.695313
927;inner;100;2.14083;1.44241;2.34564
927;wait;100;5.21018e-05;2.0649e-05;0.000223437
927;boundary;100;0.0085309;0.00326227;0.010442
927;calc iter;100;2.3214;1.80032;2.65391
927;calc total;1;234.175;234.175;234.175
927;total;1;302.721;302.721;302.721
928;initialize;1;58.1907;58.1907;58.1907
928;async;100;0.241237;0.00256404;0.488498
928;inner;100;2.06934;1.90026;2.31797
928;wait;100;5.09957e-05;3.438e-05;0.000354705
928;boundary;100;0.00890363;0.00655548;0.00937207
928;calc iter;100;2.31954;2.19823;2.41836
928;calc total;1;234.175;234.175;234.175
928;total;1;302.394;302.394;302.394
929;initialize;1;58.5198;58.5198;58.5198
929;async;100;0.231738;0.00116844;0.411252
929;inner;100;2.07842;1.90635;2.32999
929;wait;100;3.95034e-05;3.048e-05;0.000216307
929;boundary;100;0.00891902;0.00725798;0.0096471
929;calc iter;100;2.31912;2.18466;2.54006
929;calc total;1;234.175;234.175;234.175
929;total;1;302.723;302.723;302.723
930;initialize;1;58.2168;58.2168;58.2168
930;async;100;0.218457;0.00236069;0.356314
930;inner;100;2.0924;1.96455;2.32525
930;wait;100;5.21251e-05;3.4609e-05;0.000272196
930;boundary;100;0.00917895;0.00649585;0.0102377
930;calc iter;100;2.32009;2.25956;2.49654
930;calc total;1;234.175;234.175;234.175
930;total;1;302.42;302.42;302.42
931;initialize;1;58.4123;58.4123;58.4123
931;async;100;0.221352;0.00072863;0.411524
931;inner;100;2.09034;1.95096;2.32439
931;wait;100;5.63794e-05;2.8289e-05;0.000203847
931;boundary;100;0.00951238;0.0049709;0.0101939
931;calc iter;100;2.32126;2.25564;2.42821
931;calc total;1;234.175;234.175;234.175
931;total;1;302.615;302.615;302.615
932;initialize;1;58.2453;58.2453;58.2453
932;async;100;0.312854;0.00240892;0.520107
932;inner;100;2.00024;1.67476;2.32094
932;wait;100;6.1869e-05;4.7469e-05;0.000181987
932;boundary;100;0.0096338;0.0082496;0.0100428
932;calc iter;100;2.3228;2.2039;2.41353
932;calc total;1;234.175;234.175;234.175
932;total;1;302.448;302.448;302.448
933;initialize;1;58.4124;58.4124;58.4124
933;async;100;0.317125;0.00201613;0.518671
933;inner;100;1.99896;1.43165;2.31989
933;wait;100;5.01717e-05;3.5539e-05;0.000310015
933;boundary;100;0.00905848;0.00797503;0.00949505
933;calc iter;100;2.3252;1.92587;2.42409
933;calc total;1;234.175;234.175;234.175
933;total;1;302.616;302.616;302.616
934;initialize;1;58.2112;58.2112;58.2112
934;async;100;0.317773;0.00070766;0.515924
934;inner;100;2.0003;1.15527;2.3261
934;wait;100;4.53284e-05;3.2609e-05;0.000263617
934;boundary;100;0.00902745;0.0051065;0.00952418
934;calc iter;100;2.32715;1.6358;2.42329
934;calc total;1;234.175;234.175;234.175
934;total;1;302.415;302.415;302.415
935;initialize;1;58.5175;58.5175;58.5175
935;async;100;0.329628;0.00297221;0.497375
935;inner;100;1.9903;0.876425;2.3259
935;wait;100;4.51343e-05;3.2109e-05;0.000156077
935;boundary;100;0.00901056;0.00389062;0.00950173
935;calc iter;100;2.32898;1.34711;2.38784
935;calc total;1;234.175;234.175;234.175
935;total;1;302.721;302.721;302.721
936;initialize;1;58.4483;58.4483;58.4483
936;async;100;0.0386208;0.000798379;0.0500902
936;inner;100;2.28807;1.55898;2.33861
936;wait;100;6.2418e-05;4.8589e-05;0.000300156
936;boundary;100;0.00954904;0.00773315;0.0128475
936;calc iter;100;2.3363;1.61496;2.39153
936;calc total;1;234.175;234.175;234.175
936;total;1;302.651;302.651;302.651
937;initialize;1;58.448;58.448;58.448
937;async;100;0.0356155;0.00294663;0.0498042
937;inner;100;2.29177;1.53955;2.33874
937;wait;100;4.8036e-05;3.686e-05;0.000210667
937;boundary;100;0.00908645;0.00766913;0.00951414
937;calc iter;100;2.33652;1.59541;2.39064
937;calc total;1;234.175;234.175;234.175
937;total;1;302.651;302.651;302.651
938;initialize;1;58.4727;58.4727;58.4727
938;async;100;0.0292974;0.0015468;0.0412915
938;inner;100;2.29837;1.52759;2.34707
938;wait;100;4.05706e-05;3.1619e-05;0.000146588
938;boundary;100;0.00904619;0.00576733;0.00939229
938;calc iter;100;2.33675;1.57349;2.39294
938;calc total;1;234.175;234.175;234.175
938;total;1;302.676;302.676;302.676
939;initialize;1;58.5192;58.5192;58.5192
939;async;100;0.0307188;0.00244403;0.0426186
939;inner;100;2.29703;1.50298;2.3494
939;wait;100;4.3277e-05;2.214e-05;0.000254427
939;boundary;100;0.00908718;0.00293183;0.0096103
939;calc iter;100;2.33688;1.54759;2.39508
939;calc total;1;234.175;234.175;234.175
939;total;1;302.722;302.722;302.722
940;initialize;1;58.376;58.376;58.376
940;async;100;0.0018723;0.00145755;0.00249728
940;inner;100;2.3262;1.54513;2.38097
940;wait;100;5.97868e-05;2.965e-05;0.000190027
940;boundary;100;0.00916203;0.00288942;0.00951773
940;calc iter;100;2.3373;1.54995;2.39206
940;calc total;1;234.175;234.175;234.175
940;total;1;302.579;302.579;302.579
941;initialize;1;58.5194;58.5194;58.5194
941;async;100;0.0172463;0.0025788;0.023847
941;inner;100;2.31052;1.4968;2.36207
941;wait;100;3.84945e-05;2.818e-05;0.000302996
941;boundary;100;0.00902951;0.00534605;0.009329
941;calc iter;100;2.33684;1.52139;2.38973
941;calc total;1;234.175;234.175;234.175
941;total;1;302.722;302.722;302.722
942;initialize;1;58.1872;58.1872;58.1872
942;async;100;0.00798194;0.000630381;0.0146184
942;inner;100;2.31986;1.51827;2.3722
942;wait;100;5.06409e-05;3.0609e-05;0.000182427
942;boundary;100;0.00896511;0.00420778;0.00939901
942;calc iter;100;2.33687;1.53411;2.39029
942;calc total;1;234.175;234.175;234.175
942;total;1;302.39;302.39;302.39
943;initialize;1;58.1873;58.1873;58.1873
943;async;100;0.0131606;0.00132274;0.0211552
943;inner;100;2.31388;1.51972;2.36456
943;wait;100;7.19057e-05;4.6009e-05;0.000258246
943;boundary;100;0.00968352;0.00665734;0.0100963
943;calc iter;100;2.3368;1.54474;2.38491
943;calc total;1;234.175;234.175;234.175
943;total;1;302.39;302.39;302.39
944;initialize;1;58.2117;58.2117;58.2117
944;async;100;0.716591;0.00389868;1.65438
944;inner;100;1.60305;0.645647;2.31651
944;wait;100;3.82525e-05;1.94e-05;0.000176078
944;boundary;100;0.00817335;0.00273467;0.00962483
944;calc iter;100;2.32786;2.07005;2.43022
944;calc total;1;234.175;234.175;234.175
944;total;1;302.415;302.415;302.415
945;initialize;1;58.5174;58.5174;58.5174
945;async;100;0.781787;0.00328975;1.57982
945;inner;100;1.52207;0.686843;2.31586
945;wait;100;4.33541e-05;2.534e-05;0.000322536
945;boundary;100;0.00783729;0.0039345;0.00957622
945;calc iter;100;2.31174;1.99726;2.41829
945;calc total;1;234.175;234.175;234.175
945;total;1;302.721;302.721;302.721
946;initialize;1;58.303;58.303;58.303
946;async;100;0.756602;0.000959646;1.44743
946;inner;100;1.53391;0.727798;2.32117
946;wait;100;3.94239e-05;2.7379e-05;0.000269456
946;boundary;100;0.00855922;0.00484079;0.00947567
946;calc iter;100;2.29911;2.13786;2.42175
946;calc total;1;234.175;234.175;234.175
946;total;1;302.506;302.506;302.506
947;initialize;1;58.5188;58.5188;58.5188
947;async;100;0.662431;0.00129751;1.44136
947;inner;100;1.61491;0.871929;2.3207
947;wait;100;5.00346e-05;3.219e-05;0.000224297
947;boundary;100;0.00913624;0.00524889;0.0102043
947;calc iter;100;2.28653;2.19064;2.36129
947;calc total;1;234.175;234.175;234.175
947;total;1;302.722;302.722;302.722
948;initialize;1;58.4035;58.4035;58.4035
948;async;100;0.620947;0.00187718;1.31398
948;inner;100;1.64774;0.996237;2.31642
948;wait;100;5.04866e-05;3.409e-05;0.000208987
948;boundary;100;0.00923828;0.00705654;0.00995779
948;calc iter;100;2.27798;1.9256;2.48807
948;calc total;1;234.175;234.175;234.175
948;total;1;302.607;302.607;302.607
949;initialize;1;58.5191;58.5191;58.5191
949;async;100;0.697904;0.00331896;1.5579
949;inner;100;1.57887;0.794536;2.31611
949;wait;100;4.27452e-05;2.957e-05;0.000290056
949;boundary;100;0.00847242;0.00698462;0.0095441
949;calc iter;100;2.28529;1.92999;2.54433
949;calc total;1;234.175;234.175;234.175
949;total;1;302.722;302.722;302.722
950;initialize;1;58.0435;58.0435;58.0435
950;async;100;0.733866;0.000962906;1.37474
950;inner;100;1.55481;0.731291;2.32139
950;wait;100;4.28458e-05;2.7919e-05;0.000153588
950;boundary;100;0.00884765;0.00424916;0.0095602
950;calc iter;100;2.29757;1.94574;2.6698
950;calc total;1;234.175;234.175;234.175
950;total;1;302.247;302.247;302.247
951;initialize;1;58.5196;58.5196;58.5196
951;async;100;0.717333;0.00369874;1.61112
951;inner;100;1.58434;0.67066;2.32125
951;wait;100;4.04896e-05;2.7059e-05;0.000410644
951;boundary;100;0.0076608;0.00420651;0.00953447
951;calc iter;100;2.30938;1.91721;2.74008
951;calc total;1;234.175;234.175;234.175
951;total;1;302.723;302.723;302.723
952;initialize;1;58.0591;58.0591;58.0591
952;async;100;0.120391;0.00128904;0.599032
952;inner;100;2.19148;1.24569;2.33668
952;wait;100;5.3034e-05;3.66e-05;0.000188408
952;boundary;100;0.00918648;0.00546403;0.00998405
952;calc iter;100;2.32112;1.85023;2.87837
952;calc total;1;234.175;234.175;234.175
952;total;1;302.263;302.263;302.263
953;initialize;1;58.4737;58.4737;58.4737
953;async;100;0.114776;0.0024233;0.601072
953;inner;100;2.19847;1.2461;2.33706
953;wait;100;5.04345e-05;2.774e-05;0.000640491
953;boundary;100;0.00787951;0.00490983;0.0108732
953;calc iter;100;2.32117;1.85212;2.48143
953;calc total;1;234.175;234.175;234.175
953;total;1;302.677;302.677;302.677
954;initialize;1;58.3431;58.3431;58.3431
954;async;100;0.113062;0.00112253;0.60257
954;inner;100;2.20221;1.25174;2.34126
954;wait;100;3.01312e-05;2.077e-05;0.000272586
954;boundary;100;0.00594335;0.00299797;0.00916648
954;calc iter;100;2.32125;1.85733;2.46707
954;calc total;1;234.175;234.175;234.175
954;total;1;302.546;302.546;302.546
955;initialize;1;58.5194;58.5194;58.5194
955;async;100;0.113451;0.00144595;0.60348
955;inner;100;2.20202;1.25194;2.34137
955;wait;100;3.68522e-05;1.9289e-05;0.000132638
955;boundary;100;0.00573915;0.00296962;0.00890081
955;calc iter;100;2.32125;1.85841;2.46741
955;calc total;1;234.175;234.175;234.175
955;total;1;302.723;302.723;302.723
956;initialize;1;58.3432;58.3432;58.3432
956;async;100;0.150364;0.000572053;0.68619
956;inner;100;2.16312;1.23014;2.36122
956;wait;100;3.78218e-05;2.686e-05;0.000178118
956;boundary;100;0.00673183;0.00388919;0.00985577
956;calc iter;100;2.32025;1.92025;2.40876
956;calc total;1;234.175;234.175;234.175
956;total;1;302.546;302.546;302.546
957;initialize;1;58.5183;58.5183;58.5183
957;async;100;0.148022;0.0032437;0.686962
957;inner;100;2.16332;1.22889;2.36011
957;wait;100;4.81357e-05;3.172e-05;0.000301996
957;boundary;100;0.00845706;0.00608537;0.00969341
957;calc iter;100;2.31985;1.92221;2.41009
957;calc total;1;234.175;234.175;234.175
957;total;1;302.721;302.721;302.721
958;initialize;1;58.0747;58.0747;58.0747
958;async;100;0.150896;0.000496983;0.707551
958;inner;100;2.16026;1.23075;2.36301
958;wait;100;3.97794e-05;2.539e-05;0.000146688
958;boundary;100;0.00825973;0.00423897;0.0103982
958;calc iter;100;2.31945;1.94712;2.41294
958;calc total;1;234.175;234.175;234.175
958;total;1;302.278;302.278;302.278
959;initialize;1;58.5192;58.5192;58.5192
959;async;100;0.198369;0.00173437;0.847305
959;inner;100;2.11044;1.19889;2.36279
959;wait;100;5.76602e-05;2.958e-05;0.000208327
959;boundary;100;0.00951758;0.00569328;0.0140312
959;calc iter;100;2.31839;1.99887;2.55341
959;calc total;1;234.175;234.175;234.175
959;total;1;302.722;302.722;302.722
960;initialize;1;58.1589;58.1589;58.1589
960;async;100;0.994318;0.00358165;1.54156
960;inner;100;1.31779;0.791821;2.31768
960;wait;100;3.40597e-05;2.383e-05;0.000201277
960;boundary;100;0.00496969;0.00328431;0.00807872
960;calc iter;100;2.31711;2.26966;2.38871
960;calc total;1;234.175;234.175;234.175
960;total;1;302.362;302.362;302.362
961;initialize;1;58.5191;58.5191;58.5191
961;async;100;0.709333;0.00357149;1.26357
961;inner;100;1.59096;1.18678;2.31674
961;wait;100;3.80323e-05;2.5499e-05;0.000301436
961;boundary;100;0.00793938;0.00548448;0.00964257
961;calc iter;100;2.30827;2.05151;2.6348
961;calc total;1;234.175;234.175;234.175
961;total;1;302.722;302.722;302.722
962;initialize;1;58.0854;58.0854;58.0854
962;async;100;0.742889;0.00361581;1.39525
962;inner;100;1.55777;1.09193;2.32091
962;wait;100;4.07296e-05;2.984e-05;0.000127389
962;boundary;100;0.00896811;0.00511562;0.0104917
962;calc iter;100;2.30967;2.15414;2.71681
962;calc total;1;234.175;234.175;234.175
962;total;1;302.289;302.289;302.289
963;initialize;1;58.5189;58.5189;58.5189
963;async;100;0.860627;0.00242252;1.32755
963;inner;100;1.44255;0.992616;2.32051
963;wait;100;5.78383e-05;3.199e-05;0.000208027
963;boundary;100;0.00944644;0.00574918;0.0138902
963;calc iter;100;2.31268;2.14036;2.51735
963;calc total;1;234.175;234.175;234.175
963;total;1;302.722;302.722;302.722
964;initialize;1;58.3451;58.3451;58.3451
964;async;100;0.908981;0.00291401;1.30511
964;inner;100;1.39221;1.01362;2.31516
964;wait;100;6.28273e-05;3.8059e-05;0.000253986
964;boundary;100;0.00973388;0.00823946;0.0142543
964;calc iter;100;2.31099;2.08557;2.66759
964;calc total;1;234.175;234.175;234.175
964;total;1;302.548;302.548;302.548
965;initialize;1;58.4455;58.4455;58.4455
965;async;100;0.757183;0.00258648;1.24671
965;inner;100;1.55119;1.09634;2.31299
965;wait;100;4.41543e-05;2.2759e-05;0.000345995
965;boundary;100;0.00864015;0.00542421;0.00991685
965;calc iter;100;2.31706;2.23962;2.47571
965;calc total;1;234.175;234.175;234.175
965;total;1;302.649;302.649;302.649
966;initialize;1;58.067;58.067;58.067
966;async;100;0.843435;0.00307845;1.44532
966;inner;100;1.46931;0.898298;2.32038
966;wait;100;3.37408e-05;2.019e-05;0.000258437
966;boundary;100;0.00702949;0.00383736;0.0130885
966;calc iter;100;2.31981;2.2624;2.50952
966;calc total;1;234.175;234.175;234.175
966;total;1;302.27;302.27;302.27
967;initialize;1;58.0669;58.0669;58.0669
967;async;100;0.985568;0.00419894;1.54429
967;inner;100;1.3325;0.708087;2.31941
967;wait;100;3.70101e-05;2.608e-05;0.000170978
967;boundary;100;0.00576494;0.00395496;0.0143491
967;calc iter;100;2.32387;2.19663;2.78757
967;calc total;1;234.175;234.175;234.175
967;total;1;302.27;302.27;302.27
968;initialize;1;58.3772;58.3772;58.3772
968;async;100;0.297562;0.00236545;0.463481
968;inner;100;2.02501;1.21238;2.32993
968;wait;100;6.77763e-05;3.7029e-05;0.000362525
968;boundary;100;0.00976246;0.0066235;0.0127719
968;calc iter;100;2.33241;1.568;2.42396
968;calc total;1;234.175;234.175;234.175
968;total;1;302.581;302.581;302.581
969;initialize;1;58.5174;58.5174;58.5174
969;async;100;0.250417;0.0041674;0.393927
969;inner;100;2.07319;1.23365;2.33075
969;wait;100;4.03636e-05;2.744e-05;0.000204927
969;boundary;100;0.00934292;0.00629175;0.00999216
969;calc iter;100;2.333;1.51842;2.42124
969;calc total;1;234.175;234.175;234.175
969;total;1;302.72;302.72;302.72
970;initialize;1;58.3442;58.3442;58.3442
970;async;100;0.224378;0.00327151;0.375004
970;inner;100;2.10156;1.24944;2.33452
970;wait;100;3.49566e-05;2.645e-05;0.000162017
970;boundary;100;0.00760421;0.00521631;0.00837014
970;calc iter;100;2.33358;1.51756;2.41467
970;calc total;1;234.175;234.175;234.175
970;total;1;302.548;302.548;302.548
971;initialize;1;58.5196;58.5196;58.5196
971;async;100;0.227779;0.00331188;0.372667
971;inner;100;2.10123;1.25103;2.33418
971;wait;100;3.92178e-05;2.876e-05;0.000193557
971;boundary;100;0.00490415;0.0038652;0.00772467
971;calc iter;100;2.33395;1.52278;2.40434
971;calc total;1;234.175;234.175;234.175
971;total;1;302.723;302.723;302.723
972;initialize;1;58.4734;58.4734;58.4734
972;async;100;0.19868;0.00276553;0.312487
972;inner;100;2.13174;1.25902;2.33106
972;wait;100;3.37147e-05;2.031e-05;0.000235697
972;boundary;100;0.00396584;0.00270145;0.00869043
972;calc iter;100;2.33442;1.50947;2.52999
972;calc total;1;234.175;234.175;234.175
972;total;1;302.677;302.677;302.677
973;initialize;1;58.5195;58.5195;58.5195
973;async;100;0.188202;0.00281245;0.298
973;inner;100;2.1394;1.26649;2.33097
973;wait;100;3.82223e-05;2.051e-05;0.000265896
973;boundary;100;0.00669169;0.00432115;0.0101583
973;calc iter;100;2.33433;1.50646;2.45747
973;calc total;1;234.175;234.175;234.175
973;total;1;302.723;302.723;302.723
974;initialize;1;58.5068;58.5068;58.5068
974;async;100;0.181696;0.00278023;0.293568
974;inner;100;2.14598;1.27573;2.33587
974;wait;100;3.63049e-05;2.2939e-05;0.000136198
974;boundary;100;0.00660984;0.0034856;0.00940836
974;calc iter;100;2.33433;1.50876;2.45728
974;calc total;1;234.175;234.175;234.175
974;total;1;302.71;302.71;302.71
975;initialize;1;58.5188;58.5188;58.5188
975;async;100;0.180864;0.00278535;0.290653
975;inner;100;2.14436;1.27969;2.33544
975;wait;100;5.51118e-05;3.7369e-05;0.000221307
975;boundary;100;0.00892436;0.00495633;0.0138919
975;calc iter;100;2.33421;1.50889;2.47085
975;calc total;1;234.175;234.175;234.175
975;total;1;302.722;302.722;302.722
976;initialize;1;58.1589;58.1589;58.1589
976;async;100;0.785629;0.00268533;1.45119
976;inner;100;1.53261;0.699208;2.31787
976;wait;100;4.70468e-05;2.8989e-05;0.000201657
976;boundary;100;0.00787614;0.00370372;0.00961183
976;calc iter;100;2.32617;2.14952;2.47457
976;calc total;1;234.175;234.175;234.175
976;total;1;302.362;302.362;302.362
977;initialize;1;58.5194;58.5194;58.5194
977;async;100;0.845106;0.00269879;1.56408
977;inner;100;1.45821;0.680196;2.31653
977;wait;100;4.06877e-05;1.833e-05;0.000325035
977;boundary;100;0.00814772;0.00317622;0.00943468
977;calc iter;100;2.31151;2.07155;2.43863
977;calc total;1;234.175;234.175;234.175
977;total;1;302.723;302.723;302.723
978;initialize;1;58.5066;58.5066;58.5066
978;async;100;0.647013;0.00268838;1.32839
978;inner;100;1.6451;0.972679;2.32229
978;wait;100;4.21471e-05;2.772e-05;0.000391465
978;boundary;100;0.00843915;0.00496686;0.0096239
978;calc iter;100;2.3006;2.23337;2.40481
978;calc total;1;234.175;234.175;234.175
978;total;1;302.71;302.71;302.71
979;initialize;1;58.5185;58.5185;58.5185
979;async;100;0.705432;0.00070383;1.393
979;inner;100;1.57757;0.969047;2.3225
979;wait;100;6.11316e-05;3.5429e-05;0.000247937
979;boundary;100;0.00935376;0.00502814;0.0101414
979;calc iter;100;2.29242;2.12773;2.56605
979;calc total;1;234.175;234.175;234.175
979;total;1;302.722;302.722;302.722
980;initialize;1;58.1025;58.1025;58.1025
980;async;100;0.709465;0.00152048;1.36438
980;inner;100;1.57149;0.908498;2.31904
980;wait;100;6.30972e-05;3.8209e-05;0.000288526
980;boundary;100;0.00955536;0.00665136;0.0143652
980;calc iter;100;2.29058;2.19993;2.38113
980;calc total;1;234.175;234.175;234.175
980;total;1;302.306;302.306;302.306
981;initialize;1;58.1018;58.1018;58.1018
981;async;100;0.660338;0.00306586;1.16789
981;inner;100;1.63052;1.10157;2.31676
981;wait;100;4.4935e-05;2.7309e-05;0.000332566
981;boundary;100;0.00833572;0.00545877;0.00985572
981;calc iter;100;2.29924;2.21058;2.35507
981;calc total;1;234.175;234.175;234.175
981;total;1;302.306;302.306;302.306
982;initialize;1;58.1024;58.1024;58.1024
982;async;100;0.820032;0.000762209;1.45134
982;inner;100;1.47764;0.804894;2.32317
982;wait;100;3.96951e-05;2.336e-05;0.000183388
982;boundary;100;0.00789403;0.00417875;0.00947877
982;calc iter;100;2.30561;2.17434;2.37539
982;calc total;1;234.175;234.175;234.175
982;total;1;302.306;302.306;302.306
983;initialize;1;58.1017;58.1017;58.1017
983;async;100;0.797668;0.00377682;1.50657
983;inner;100;1.50903;0.670522;2.32221
983;wait;100;4.31042e-05;2.7659e-05;0.000211087
983;boundary;100;0.00860214;0.00389886;0.00948067
983;calc iter;100;2.31535;1.78378;2.43405
983;calc total;1;234.175;234.175;234.175
983;total;1;302.305;302.305;302.305
984;initialize;1;58.1144;58.1144;58.1144
984;async;100;0.124856;0.00216313;0.445815
984;inner;100;2.19235;1.32693;2.3353
984;wait;100;5.4506e-05;3.7949e-05;0.000185458
984;boundary;100;0.0091062;0.00553162;0.0101057
984;calc iter;100;2.32637;1.77831;2.50557
984;calc total;1;234.175;234.175;234.175
984;total;1;302.318;302.318;302.318
985;initialize;1;58.3701;58.3701;58.3701
985;async;100;0.124433;0.00318133;0.446104
985;inner;100;2.19374;1.32622;2.33361
985;wait;100;4.75432e-05;2.882e-05;0.000317976
985;boundary;100;0.00819906;0.0048856;0.00979397
985;calc iter;100;2.32642;1.77725;2.46477
985;calc total;1;234.175;234.175;234.175
985;total;1;302.574;302.574;302.574
986;initialize;1;58.1144;58.1144;58.1144
986;async;100;0.126703;0.00115156;0.447452
986;inner;100;2.19524;1.33116;2.33795
986;wait;100;2.85194e-05;1.871e-05;0.000138488
986;boundary;100;0.00453968;0.00285213;0.00901497
986;calc iter;100;2.32651;1.78148;2.44254
986;calc total;1;234.175;234.175;234.175
986;total;1;302.318;302.318;302.318
987;initialize;1;58.1144;58.1144;58.1144
987;async;100;0.12608;0.00321917;0.444905
987;inner;100;2.19566;1.33217;2.33806
987;wait;100;3.22285e-05;2.086e-05;0.000203607
987;boundary;100;0.00472627;0.00327798;0.00926948
987;calc iter;100;2.3265;1.78037;2.43755
987;calc total;1;234.175;234.175;234.175
987;total;1;302.318;302.318;302.318
988;initialize;1;58.5047;58.5047;58.5047
988;async;100;0.150403;0.00104776;0.476114
988;inner;100;2.16972;1.28427;2.3469
988;wait;100;4.41644e-05;2.7709e-05;0.000531482
988;boundary;100;0.0053856;0.00431935;0.00984341
988;calc iter;100;2.32555;1.76475;2.44671
988;calc total;1;234.175;234.175;234.175
988;total;1;302.708;302.708;302.708
989;initialize;1;58.1178;58.1178;58.1178
989;async;100;0.146751;0.00387746;0.46671
989;inner;100;2.16985;1.28041;2.34462
989;wait;100;4.16814e-05;2.6049e-05;0.000273586
989;boundary;100;0.00838319;0.00665331;0.00964005
989;calc iter;100;2.32503;1.75456;2.45994
989;calc total;1;234.175;234.175;234.175
989;total;1;302.321;302.321;302.321
990;initialize;1;58.1408;58.1408;58.1408
990;async;100;0.149503;0.00117857;0.468953
990;inner;100;2.16636;1.28241;2.34842
990;wait;100;4.20952e-05;2.75e-05;0.000175567
990;boundary;100;0.00876817;0.00446789;0.0142956
990;calc iter;100;2.32468;1.76572;2.474
990;calc total;1;234.175;234.175;234.175
990;total;1;302.344;302.344;302.344
991;initialize;1;58.1408;58.1408;58.1408
991;async;100;0.179413;0.00362308;0.499128
991;inner;100;2.1346;1.24553;2.34724
991;wait;100;6.70781e-05;2.872e-05;0.000307356
991;boundary;100;0.00970677;0.00585385;0.0138102
991;calc iter;100;2.32379;1.75843;2.47721
991;calc total;1;234.175;234.175;234.175
991;total;1;302.344;302.344;302.344
766;initialize;1;57.7688;57.7688;57.7688
766;async;100;0.0126264;0.000476336;0.0726136
766;inner;100;2.31025;1.56938;2.36528
766;wait;100;4.43239e-05;2.5049e-05;0.000242548
766;boundary;100;0.00833739;0.00480063;0.00978647
766;calc iter;100;2.33126;1.59519;2.38853
766;calc total;1;234.175;234.175;234.175
766;total;1;301.972;301.972;301.972
992;initialize;1;58.2513;58.2513;58.2513
992;async;100;0.838508;0.00365283;1.58482
992;inner;100;1.47108;0.720632;2.31753
992;wait;100;4.61375e-05;1.83e-05;0.000299926
992;boundary;100;0.00879729;0.00292564;0.00961207
992;calc iter;100;2.31843;2.16542;2.43796
992;calc total;1;234.175;234.175;234.175
992;total;1;302.454;302.454;302.454
767;initialize;1;57.7687;57.7687;57.7687
767;async;100;0.0192152;0.00157416;0.0728267
767;inner;100;2.30267;1.58283;2.36062
767;wait;100;5.78713e-05;2.4779e-05;0.000316717
767;boundary;100;0.00931232;0.00561906;0.0104623
767;calc iter;100;2.33126;1.62136;2.38878
767;calc total;1;234.175;234.175;234.175
767;total;1;301.972;301.972;301.972
993;initialize;1;58.2508;58.2508;58.2508
993;async;100;0.750672;0.00272253;1.33058
993;inner;100;1.55069;0.979354;2.31703
993;wait;100;3.63569e-05;2.461e-05;0.000211867
993;boundary;100;0.0068794;0.0041389;0.00964334
993;calc iter;100;2.30828;2.18574;2.38577
993;calc total;1;234.175;234.175;234.175
993;total;1;302.454;302.454;302.454
994;initialize;1;58.1407;58.1407;58.1407
994;async;100;0.708169;0.0006775;1.45121
994;inner;100;1.58442;0.922094;2.32176
994;wait;100;4.77241e-05;3.274e-05;0.000153657
994;boundary;100;0.00925494;0.00526532;0.0141507
994;calc iter;100;2.30189;2.01737;2.52923
994;calc total;1;234.175;234.175;234.175
994;total;1;302.344;302.344;302.344
995;initialize;1;58.1412;58.1412;58.1412
995;async;100;0.619272;0.00102697;1.1886
995;inner;100;1.68022;1.16699;2.32098
995;wait;100;4.93143e-05;2.8989e-05;0.000202047
995;boundary;100;0.00888684;0.00487117;0.0119861
995;calc iter;100;2.30843;2.14843;2.53558
995;calc total;1;234.175;234.175;234.175
995;total;1;302.344;302.344;302.344
996;initialize;1;58.1423;58.1423;58.1423
996;async;100;0.607822;0.00274514;1.02244
996;inner;100;1.69237;1.30769;2.31585
996;wait;100;5.19104e-05;2.8219e-05;0.000327005
996;boundary;100;0.00938913;0.00798836;0.0129497
996;calc iter;100;2.30964;2.18458;2.42446
996;calc total;1;234.175;234.175;234.175
996;total;1;302.346;302.346;302.346
997;initialize;1;58.1587;58.1587;58.1587
997;async;100;0.65541;0.00288331;1.12324
997;inner;100;1.64875;1.20776;2.31562
997;wait;100;3.62212e-05;2.243e-05;0.000244986
997;boundary;100;0.0079482;0.00543494;0.00969265
997;calc iter;100;2.31215;2.23441;2.38477
997;calc total;1;234.175;234.175;234.175
997;total;1;302.362;302.362;302.362
998;initialize;1;58.4749;58.4749;58.4749
998;async;100;0.818692;0.00070634;1.54131
998;inner;100;1.49031;0.810395;2.32171
998;wait;100;3.68677e-05;2.245e-05;0.000180417
998;boundary;100;0.00675294;0.00368842;0.00948473
998;calc iter;100;2.31579;2.20237;2.40826
998;calc total;1;234.175;234.175;234.175
998;total;1;302.678;302.678;302.678
999;initialize;1;58.1587;58.1587;58.1587
999;async;100;0.774367;0.00295868;1.51061
999;inner;100;1.54128;0.674129;2.32088
999;wait;100;4.81432e-05;2.5109e-05;0.000277116
999;boundary;100;0.00901182;0.00390473;0.0095861
999;calc iter;100;2.32471;1.709;2.49194
999;calc total;1;234.175;234.175;234.175
999;total;1;302.362;302.362;302.362
1000;initialize;1;58.159;58.159;58.159
1000;async;100;0.148833;0.000807009;0.404118
1000;inner;100;2.17816;1.2389;2.33542
1000;wait;100;5.59159e-05;2.4749e-05;0.000332355
1000;boundary;100;0.00735849;0.00519725;0.00996867
1000;calc iter;100;2.33441;1.64842;2.40621
1000;calc total;1;234.175;234.175;234.175
1000;total;1;302.363;302.363;302.363
1001;initialize;1;58.4108;58.4108;58.4108
1001;async;100;0.149182;0.00300356;0.40455
1001;inner;100;2.17851;1.24192;2.34117
1001;wait;100;4.27863e-05;2.4339e-05;0.000203937
1001;boundary;100;0.006705;0.00491886;0.00926273
1001;calc iter;100;2.33445;1.65145;2.40726
1001;calc total;1;234.175;234.175;234.175
1001;total;1;302.615;302.615;302.615
1002;initialize;1;58.2519;58.2519;58.2519
1002;async;100;0.148456;0.00128465;0.403631
1002;inner;100;2.18137;1.24579;2.34783
1002;wait;100;3.19723e-05;1.942e-05;0.000222367
1002;boundary;100;0.0046173;0.00289719;0.00876076
1002;calc iter;100;2.33447;1.65235;2.40786
1002;calc total;1;234.175;234.175;234.175
1002;total;1;302.455;302.455;302.455
1003;initialize;1;58.2191;58.2191;58.2191
1003;async;100;0.148664;0.00172417;0.403582
1003;inner;100;2.18103;1.24655;2.34758
1003;wait;100;4.06661e-05;1.985e-05;0.000152038
1003;boundary;100;0.00473971;0.00288154;0.00873872
1003;calc iter;100;2.33448;1.65303;2.40773
1003;calc total;1;234.175;234.175;234.175
1003;total;1;302.423;302.423;302.423
1004;initialize;1;58.3733;58.3733;58.3733
1004;async;100;0.17468;0.000565042;0.418676
1004;inner;100;2.15326;1.21575;2.33587
1004;wait;100;3.93851e-05;2.447e-05;0.000286126
1004;boundary;100;0.00551685;0.00386521;0.00983204
1004;calc iter;100;2.3335;1.63832;2.49365
1004;calc total;1;234.175;234.175;234.175
1004;total;1;302.577;302.577;302.577
1005;initialize;1;58.5196;58.5196;58.5196
1005;async;100;0.17171;0.00177991;0.404667
1005;inner;100;2.15307;1.2159;2.33634
1005;wait;100;4.68204e-05;2.594e-05;0.000350005
1005;boundary;100;0.00837869;0.00594465;0.00986712
1005;calc iter;100;2.33321;1.62671;2.47161
1005;calc total;1;234.175;234.175;234.175
1005;total;1;302.723;302.723;302.723
1006;initialize;1;58.5044;58.5044;58.5044
1006;async;100;0.173307;0.000489903;0.410064
1006;inner;100;2.15102;1.21548;2.3412
1006;wait;100;3.76481e-05;2.512e-05;0.000131399
1006;boundary;100;0.00853663;0.00438881;0.0106846
1006;calc iter;100;2.33291;1.62743;2.49431
1006;calc total;1;234.175;234.175;234.175
1006;total;1;302.708;302.708;302.708
1007;initialize;1;58.2788;58.2788;58.2788
1007;async;100;0.210211;0.00115169;0.485632
1007;inner;100;2.11244;1.18418;2.3403
1007;wait;100;6.53167e-05;3.342e-05;0.000200927
1007;boundary;100;0.00929553;0.0048247;0.0141465
1007;calc iter;100;2.33202;1.65805;2.54058
1007;calc total;1;234.175;234.175;234.175
1007;total;1;302.482;302.482;302.482
1008;initialize;1;58.5196;58.5196;58.5196
1008;async;100;0.397083;0.00250897;0.751025
1008;inner;100;1.91734;0.781699;2.31591
1008;wait;100;4.09767e-05;2.521e-05;0.000327425
1008;boundary;100;0.00884829;0.00387921;0.00947192
1008;calc iter;100;2.32331;1.53663;2.49914
1008;calc total;1;234.175;234.175;234.175
1008;total;1;302.723;302.723;302.723
1009;initialize;1;58.4087;58.4087;58.4087
1009;async;100;0.443481;0.00116684;0.997854
1009;inner;100;1.86501;0.954918;2.3276
1009;wait;100;4.0585e-05;2.84e-05;0.000204977
1009;boundary;100;0.00904495;0.00732373;0.00940063
1009;calc iter;100;2.31758;1.85716;2.48604
1009;calc total;1;234.175;234.175;234.175
1009;total;1;302.612;302.612;302.612
1010;initialize;1;58.519;58.519;58.519
1010;async;100;0.429065;0.0025206;0.982174
1010;inner;100;1.87448;1.33744;2.32202
1010;wait;100;4.19694e-05;2.778e-05;0.000292236
1010;boundary;100;0.00888199;0.00725637;0.00936915
1010;calc iter;100;2.31247;2.21893;2.45711
1010;calc total;1;234.175;234.175;234.175
1010;total;1;302.722;302.722;302.722
1011;initialize;1;58.5193;58.5193;58.5193
1011;async;100;0.363348;0.000984546;0.720071
1011;inner;100;1.93269;1.62344;2.3217
1011;wait;100;6.27744e-05;3.483e-05;0.000233147
1011;boundary;100;0.00959407;0.00753493;0.0100837
1011;calc iter;100;2.3057;2.19219;2.45432
1011;calc total;1;234.175;234.175;234.175
1011;total;1;302.723;302.723;302.723
1012;initialize;1;58.5191;58.5191;58.5191
1012;async;100;0.378276;0.00276709;0.675771
1012;inner;100;1.91643;1.6111;2.31813
1012;wait;100;5.71154e-05;2.782e-05;0.000194407
1012;boundary;100;0.00957592;0.00770105;0.0100797
1012;calc iter;100;2.30434;2.23901;2.37511
1012;calc total;1;234.175;234.175;234.175
1012;total;1;302.722;302.722;302.722
1013;initialize;1;58.5193;58.5193;58.5193
1013;async;100;0.438047;0.00289454;0.901634
1013;inner;100;1.86402;1.39612;2.31695
1013;wait;100;5.34281e-05;3.656e-05;0.000345925
1013;boundary;100;0.00901649;0.00769629;0.00965033
1013;calc iter;100;2.31114;2.26526;2.365
1013;calc total;1;234.175;234.175;234.175
1013;total;1;302.723;302.723;302.723
1014;initialize;1;58.5185;58.5185;58.5185
1014;async;100;0.444226;0.00069136;0.936771
1014;inner;100;1.86306;1.00418;2.32254
1014;wait;100;4.41979e-05;2.84e-05;0.000178307
1014;boundary;100;0.00915781;0.00523949;0.00958487
1014;calc iter;100;2.3165;1.94139;2.37425
1014;calc total;1;234.175;234.175;234.175
1014;total;1;302.723;302.723;302.723
1015;initialize;1;58.2778;58.2778;58.2778
1015;async;100;0.39801;0.00234771;0.673052
1015;inner;100;1.9143;0.829965;2.32252
1015;wait;100;4.9306e-05;3.3899e-05;0.000245546
1015;boundary;100;0.00902627;0.00427423;0.00948912
1015;calc iter;100;2.32139;1.50301;2.39726
1015;calc total;1;234.175;234.175;234.175
1015;total;1;302.481;302.481;302.481
1016;initialize;1;58.5184;58.5184;58.5184
1016;async;100;0.0131037;0.00074495;0.095769
1016;inner;100;2.30626;1.60265;2.34332
1016;wait;100;6.52691e-05;3.4199e-05;0.000197088
1016;boundary;100;0.00975391;0.00543236;0.0102143
1016;calc iter;100;2.32919;1.61667;2.42829
1016;calc total;1;234.175;234.175;234.175
1016;total;1;302.722;302.722;302.722
1017;initialize;1;58.4037;58.4037;58.4037
1017;async;100;0.00964321;0.00292934;0.0821001
1017;inner;100;2.3118;1.60017;2.34962
1017;wait;100;4.65631e-05;2.8479e-05;0.000364624
1017;boundary;100;0.00772982;0.00491292;0.00976495
1017;calc iter;100;2.32922;1.61183;2.41354
1017;calc total;1;234.175;234.175;234.175
1017;total;1;302.607;302.607;302.607
1018;initialize;1;58.5172;58.5172;58.5172
1018;async;100;0.00342457;0.00117642;0.0550382
1018;inner;100;2.31729;1.60658;2.35476
1018;wait;100;2.98334e-05;1.9779e-05;0.000141238
1018;boundary;100;0.00851819;0.00293352;0.00957361
1018;calc iter;100;2.32927;1.61088;2.38714
1018;calc total;1;234.175;234.175;234.175
1018;total;1;302.721;302.721;302.721
1019;initialize;1;58.5193;58.5193;58.5193
1019;async;100;0.00505616;0.00142699;0.0594929
1019;inner;100;2.31654;1.60717;2.35429
1019;wait;100;3.45953e-05;1.602e-05;0.000196297
1019;boundary;100;0.0076377;0.00289681;0.00923027
1019;calc iter;100;2.32927;1.61315;2.39646
1019;calc total;1;234.175;234.175;234.175
1019;total;1;302.723;302.723;302.723
1020;initialize;1;58.5188;58.5188;58.5188
1020;async;100;0.0267165;0.00295306;0.0640074
1020;inner;100;2.29347;1.58786;2.3456
1020;wait;100;4.30485e-05;2.593e-05;0.000205267
1020;boundary;100;0.00882377;0.00379438;0.00976672
1020;calc iter;100;2.32906;1.6415;2.38948
1020;calc total;1;234.175;234.175;234.175
1020;total;1;302.722;302.722;302.722
1021;initialize;1;58.5187;58.5187;58.5187
1021;async;100;0.0255668;0.00282728;0.0696526
1021;inner;100;2.29421;1.61087;2.35608
1021;wait;100;4.92292e-05;2.9759e-05;0.000335965
1021;boundary;100;0.00900378;0.00570518;0.00978074
1021;calc iter;100;2.32884;1.67079;2.39261
1021;calc total;1;234.175;234.175;234.175
1021;total;1;302.723;302.723;302.723
1024;initialize;1;58.5143;58.5143;58.5143
1024;async;100;0.765046;0.00113237;1.21041
1024;inner;100;1.54929;1.1395;2.33377
1024;wait;100;4.07754e-05;2.936e-05;0.000153978
1024;boundary;100;0.00571658;0.00377676;0.00947292
1024;calc iter;100;2.3201;2.24661;2.39016
1024;calc total;1;234.175;234.175;234.175
1024;total;1;302.719;302.719;302.719
1025;initialize;1;58.5141;58.5141;58.5141
1025;async;100;0.743299;0.00323062;1.44487
1025;inner;100;1.55806;0.875548;2.31667
1025;wait;100;4.65928e-05;2.744e-05;0.000268087
1025;boundary;100;0.00836304;0.00630436;0.00990755
1025;calc iter;100;2.30978;2.09203;2.44755
1025;calc total;1;234.175;234.175;234.175
1025;total;1;302.719;302.719;302.719
1026;initialize;1;58.5142;58.5142;58.5142
1026;async;100;0.766571;0.00246129;1.27798
1026;inner;100;1.53899;1.05834;2.32025
1026;wait;100;5.23556e-05;3.334e-05;0.000229288
1026;boundary;100;0.00963781;0.00659542;0.0130915
1026;calc iter;100;2.31525;2.07491;2.42511
1026;calc total;1;234.175;234.175;234.175
1026;total;1;302.719;302.719;302.719
1027;initialize;1;58.5142;58.5142;58.5142
1027;async;100;0.741424;0.00275518;1.16655
1027;inner;100;1.56941;1.18913;2.32042
1027;wait;100;4.77879e-05;2.523e-05;0.000152998
1027;boundary;100;0.00813795;0.00476461;0.0110528
1027;calc iter;100;2.31902;2.13852;2.49258
1027;calc total;1;234.175;234.175;234.175
1027;total;1;302.719;302.719;302.719
1028;initialize;1;58.1442;58.1442;58.1442
1028;async;100;0.864164;0.00322291;1.2533
1028;inner;100;1.44582;1.07158;2.31253
1028;wait;100;5.97196e-05;3.423e-05;0.000303006
1028;boundary;100;0.00948678;0.00686002;0.0106811
1028;calc iter;100;2.31953;2.24935;2.38068
1028;calc total;1;234.175;234.175;234.175
1028;total;1;302.348;302.348;302.348
1029;initialize;1;58.1442;58.1442;58.1442
1029;async;100;0.774738;0.00284144;1.2853
1029;inner;100;1.53952;1.04664;2.30919
1029;wait;100;4.17136e-05;2.3519e-05;0.000334447
1029;boundary;100;0.00853175;0.00481572;0.00968918
1029;calc iter;100;2.32284;2.27053;2.39501
1029;calc total;1;234.175;234.175;234.175
1029;total;1;302.348;302.348;302.348
1030;initialize;1;58.515;58.515;58.515
1030;async;100;0.85588;0.00368567;1.4252
1030;inner;100;1.46238;0.883924;2.31603
1030;wait;100;3.28176e-05;2.5949e-05;0.000150028
1030;boundary;100;0.00694531;0.00548925;0.00866992
1030;calc iter;100;2.32525;2.26824;2.36949
1030;calc total;1;234.175;234.175;234.175
1030;total;1;302.719;302.719;302.719
1031;initialize;1;58.5151;58.5151;58.5151
1031;async;100;1.03644;0.00284285;1.62642
1031;inner;100;1.28757;0.697511;2.31531
1031;wait;100;3.60659e-05;2.664e-05;0.000201318
1031;boundary;100;0.00493089;0.00392548;0.00840389
1031;calc iter;100;2.32898;2.20177;2.41192
1031;calc total;1;234.175;234.175;234.175
1031;total;1;302.719;302.719;302.719
1032;initialize;1;58.5149;58.5149;58.5149
1032;async;100;0.179096;0.00445865;0.277476
1032;inner;100;2.15045;1.3242;2.33048
1032;wait;100;5.31625e-05;2.883e-05;0.000427845
1032;boundary;100;0.00784141;0.005285;0.0095836
1032;calc iter;100;2.33744;1.54819;2.40078
1032;calc total;1;234.175;234.175;234.175
1032;total;1;302.719;302.719;302.719
1033;initialize;1;58.5149;58.5149;58.5149
1033;async;100;0.181363;0.0036593;0.279133
1033;inner;100;2.14986;1.32408;2.33169
1033;wait;100;4.7859e-05;2.612e-05;0.000261557
1033;boundary;100;0.0061948;0.00389288;0.0086547
1033;calc iter;100;2.33746;1.5493;2.40269
1033;calc total;1;234.175;234.175;234.175
1033;total;1;302.719;302.719;302.719
1034;initialize;1;58.5143;58.5143;58.5143
1034;async;100;0.179964;0.00444449;0.279972
1034;inner;100;2.15309;1.33191;2.33329
1034;wait;100;2.9891e-05;1.979e-05;0.000115519
1034;boundary;100;0.00443949;0.00291244;0.00513014
1034;calc iter;100;2.33753;1.55479;2.40262
1034;calc total;1;234.175;234.175;234.175
1034;total;1;302.718;302.718;302.718
1035;initialize;1;58.515;58.515;58.515
1035;async;100;0.179246;0.00362184;0.278427
1035;inner;100;2.15349;1.33369;2.33342
1035;wait;100;3.96053e-05;2.3839e-05;0.000150459
1035;boundary;100;0.00475375;0.00295995;0.00846624
1035;calc iter;100;2.33753;1.5552;2.40379
1035;calc total;1;234.175;234.175;234.175
1035;total;1;302.719;302.719;302.719
1036;initialize;1;58.515;58.515;58.515
1036;async;100;0.202536;0.00286317;0.315096
1036;inner;100;2.12903;1.31499;2.3295
1036;wait;100;4.139e-05;2.665e-05;0.000450185
1036;boundary;100;0.00536202;0.00383679;0.00976075
1036;calc iter;100;2.33697;1.56718;2.4052
1036;calc total;1;234.175;234.175;234.175
1036;total;1;302.719;302.719;302.719
1037;initialize;1;58.5142;58.5142;58.5142
1037;async;100;0.20169;0.00446734;0.314414
1037;inner;100;2.12656;1.31581;2.32946
1037;wait;100;4.77028e-05;2.72e-05;0.000254277
1037;boundary;100;0.00835729;0.00568641;0.0100462
1037;calc iter;100;2.33666;1.5688;2.40418
1037;calc total;1;234.175;234.175;234.175
1037;total;1;302.718;302.718;302.718
1038;initialize;1;58.5138;58.5138;58.5138
1038;async;100;0.204649;0.00289345;0.32798
1038;inner;100;2.12313;1.31995;2.33308
1038;wait;100;4.37018e-05;2.775e-05;0.000237998
1038;boundary;100;0.00863944;0.0043905;0.00981585
1038;calc iter;100;2.33646;1.58285;2.40468
1038;calc total;1;234.175;234.175;234.175
1038;total;1;302.718;302.718;302.718
1039;initialize;1;58.5143;58.5143;58.5143
1039;async;100;0.230314;0.00351095;0.368286
1039;inner;100;2.09633;1.30378;2.33284
1039;wait;100;6.3722e-05;3.239e-05;0.000147678
1039;boundary;100;0.00930115;0.00526738;0.0130965
1039;calc iter;100;2.33601;1.59966;2.41368
1039;calc total;1;234.175;234.175;234.175
1039;total;1;302.718;302.718;302.718
1040;initialize;1;58.5142;58.5142;58.5142
1040;async;100;0.843516;0.00208921;1.56509
1040;inner;100;1.47561;0.691576;2.31663
1040;wait;100;3.97884e-05;2.061e-05;0.000176708
1040;boundary;100;0.00781144;0.0027814;0.00955011
1040;calc iter;100;2.32698;2.19272;2.46903
1040;calc total;1;234.175;234.175;234.175
1040;total;1;302.719;302.719;302.719
1041;initialize;1;58.5142;58.5142;58.5142
1041;async;100;0.883977;0.00263726;1.55138
1041;inner;100;1.41983;0.674474;2.31537
1041;wait;100;4.30514e-05;2.2579e-05;0.000335126
1041;boundary;100;0.0079821;0.00342391;0.00957736
1041;calc iter;100;2.31183;2.081;2.45374
1041;calc total;1;234.175;234.175;234.175
1041;total;1;302.719;302.719;302.719
1042;initialize;1;58.5133;58.5133;58.5133
1042;async;100;0.685573;0.00189358;1.3617
1042;inner;100;1.60622;0.917137;2.32107
1042;wait;100;3.8849e-05;2.4529e-05;0.000254258
1042;boundary;100;0.00844586;0.00434039;0.00961551
1042;calc iter;100;2.30028;2.18676;2.41339
1042;calc total;1;234.175;234.175;234.175
1042;total;1;302.717;302.717;302.717
1043;initialize;1;58.5142;58.5142;58.5142
1043;async;100;0.754175;0.0012694;1.43883
1043;inner;100;1.52863;0.948419;2.3209
1043;wait;100;5.53824e-05;3.327e-05;0.000167928
1043;boundary;100;0.00932418;0.00502863;0.0136534
1043;calc iter;100;2.29219;2.11022;2.57665
1043;calc total;1;234.175;234.175;234.175
1043;total;1;302.719;302.719;302.719
1044;initialize;1;58.5131;58.5131;58.5131
1044;async;100;0.759246;0.00226468;1.40187
1044;inner;100;1.52147;0.87468;2.31606
1044;wait;100;5.57611e-05;3.516e-05;0.000193318
1044;boundary;100;0.00944981;0.00809499;0.0138794
1044;calc iter;100;2.29022;2.15382;2.38121
1044;calc total;1;234.175;234.175;234.175
1044;total;1;302.717;302.717;302.717
1045;initialize;1;58.514;58.514;58.514
1045;async;100;0.691193;0.00219558;1.20154
1045;inner;100;1.59942;1.06277;2.31541
1045;wait;100;4.28856e-05;2.4889e-05;0.000322246
1045;boundary;100;0.00817856;0.00540577;0.00944691
1045;calc iter;100;2.29884;2.22093;2.37308
1045;calc total;1;234.175;234.175;234.175
1045;total;1;302.718;302.718;302.718
1046;initialize;1;58.5148;58.5148;58.5148
1046;async;100;0.852762;0.00258623;1.46108
1046;inner;100;1.44443;0.806005;2.32151
1046;wait;100;4.18987e-05;2.5749e-05;0.000164078
1046;boundary;100;0.00794321;0.00424049;0.009634
1046;calc iter;100;2.30518;2.22776;2.38296
1046;calc total;1;234.175;234.175;234.175
1046;total;1;302.719;302.719;302.719
1047;initialize;1;58.5148;58.5148;58.5148
1047;async;100;0.848303;0.00251009;1.56567
1047;inner;100;1.45842;0.670013;2.32098
1047;wait;100;4.46269e-05;2.989e-05;0.000251337
1047;boundary;100;0.0083779;0.00391393;0.00948139
1047;calc iter;100;2.31515;1.82647;2.42766
1047;calc total;1;234.175;234.175;234.175
1047;total;1;302.719;302.719;302.719
1048;initialize;1;58.5145;58.5145;58.5145
1048;async;100;0.138659;0.000720542;0.46329
1048;inner;100;2.17833;1.31137;2.33431
1048;wait;100;5.48074e-05;3.311e-05;0.000312447
1048;boundary;100;0.00915652;0.00646239;0.0100285
1048;calc iter;100;2.3262;1.78116;2.50421
1048;calc total;1;234.175;234.175;234.175
1048;total;1;302.719;302.719;302.719
1049;initialize;1;58.5133;58.5133;58.5133
1049;async;100;0.137068;0.00446369;0.463117
1049;inner;100;2.18125;1.30912;2.34324
1049;wait;100;4.37542e-05;3.165e-05;0.000203748
1049;boundary;100;0.0078825;0.00533202;0.00919355
1049;calc iter;100;2.32625;1.7776;2.42997
1049;calc total;1;234.175;234.175;234.175
1049;total;1;302.717;302.717;302.717
1050;initialize;1;58.513;58.513;58.513
1050;async;100;0.138394;0.00149627;0.465023
1050;inner;100;2.18339;1.31526;2.3465
1050;wait;100;3.06927e-05;2.157e-05;0.000140249
1050;boundary;100;0.00452764;0.00298248;0.00879399
1050;calc iter;100;2.32634;1.78329;2.40907
1050;calc total;1;234.175;234.175;234.175
1050;total;1;302.717;302.717;302.717
1051;initialize;1;58.5146;58.5146;58.5146
1051;async;100;0.137869;0.00259175;0.463338
1051;inner;100;2.1838;1.31566;2.34667
1051;wait;100;3.62014e-05;2.7139e-05;0.000168078
1051;boundary;100;0.00461669;0.00339483;0.00893364
1051;calc iter;100;2.32633;1.78242;2.40557
1051;calc total;1;234.175;234.175;234.175
1051;total;1;302.719;302.719;302.719
1052;initialize;1;58.5139;58.5139;58.5139
1052;async;100;0.16067;0.00193552;0.494592
1052;inner;100;2.15912;1.26688;2.33378
1052;wait;100;3.78605e-05;2.6959e-05;0.000195028
1052;boundary;100;0.00552315;0.00437866;0.00941179
1052;calc iter;100;2.32536;1.76588;2.39012
1052;calc total;1;234.175;234.175;234.175
1052;total;1;302.718;302.718;302.718
1053;initialize;1;58.5142;58.5142;58.5142
1053;async;100;0.157564;0.00215145;0.482795
1053;inner;100;2.15891;1.26304;2.33253
1053;wait;100;4.15321e-05;2.676e-05;0.000310956
1053;boundary;100;0.00831604;0.00675241;0.00975558
1053;calc iter;100;2.32483;1.75318;2.39799
1053;calc total;1;234.175;234.175;234.175
1053;total;1;302.719;302.719;302.719
1054;initialize;1;58.5149;58.5149;58.5149
1054;async;100;0.16167;0.00250832;0.48813
1054;inner;100;2.15411;1.25781;2.33679
1054;wait;100;3.84631e-05;2.595e-05;0.000201188
1054;boundary;100;0.00855756;0.00410495;0.0105163
1054;calc iter;100;2.32437;1.7564;2.41826
1054;calc total;1;234.175;234.175;234.175
1054;total;1;302.719;302.719;302.719
1055;initialize;1;58.5143;58.5143;58.5143
1055;async;100;0.193625;0.00196044;0.518621
1055;inner;100;2.12023;1.22962;2.33393
1055;wait;100;5.81924e-05;2.59e-05;0.000201697
1055;boundary;100;0.00969507;0.0060091;0.0138124
1055;calc iter;100;2.32361;1.76185;2.45639
1055;calc total;1;234.175;234.175;234.175
1055;total;1;302.719;302.719;302.719
1056;initialize;1;58.513;58.513;58.513
1056;async;100;0.162351;0.00252164;0.286221
1056;inner;100;2.14856;2.01807;2.32263
1056;wait;100;4.45616e-05;2.8989e-05;0.000273287
1056;boundary;100;0.00878883;0.00718237;0.00984751
1056;calc iter;100;2.31975;2.22837;2.44007
1056;calc total;1;234.175;234.175;234.175
1056;total;1;302.717;302.717;302.717
1057;initialize;1;58.515;58.515;58.515
1057;async;100;0.156419;0.00250544;0.294039
1057;inner;100;2.15702;2.01608;2.31981
1057;wait;100;4.4312e-05;2.9499e-05;0.000321166
1057;boundary;100;0.00914119;0.0078278;0.00991764
1057;calc iter;100;2.32263;2.21215;2.39071
1057;calc total;1;234.175;234.175;234.175
1057;total;1;302.719;302.719;302.719
1058;initialize;1;58.5145;58.5145;58.5145
1058;async;100;0.1662;0.00249621;0.309517
1058;inner;100;2.14923;1.94163;2.32674
1058;wait;100;4.82547e-05;3.05e-05;0.000271347
1058;boundary;100;0.00928404;0.0074829;0.0100084
1058;calc iter;100;2.32477;2.23443;2.37982
1058;calc total;1;234.175;234.175;234.175
1058;total;1;302.718;302.718;302.718
1059;initialize;1;58.5147;58.5147;58.5147
1059;async;100;0.16302;0.000528774;0.315235
1059;inner;100;2.15451;1.80739;2.33483
1059;wait;100;5.0264e-05;2.6929e-05;0.000178008
1059;boundary;100;0.0087894;0.00486565;0.00996502
1059;calc iter;100;2.32637;2.11256;2.37845
1059;calc total;1;234.175;234.175;234.175
1059;total;1;302.718;302.718;302.718
1060;initialize;1;58.5149;58.5149;58.5149
1060;async;100;0.260511;0.00294156;0.405117
1060;inner;100;2.05832;1.6234;2.32499
1060;wait;100;5.88522e-05;3.145e-05;0.000174608
1060;boundary;100;0.00971732;0.00773323;0.0100671
1060;calc iter;100;2.32861;2.03757;2.3974
1060;calc total;1;234.175;234.175;234.175
1060;total;1;302.719;302.719;302.719
1061;initialize;1;58.132;58.132;58.132
1061;async;100;0.265259;0.00263734;0.407856
1061;inner;100;2.0561;1.41805;2.32411
1061;wait;100;4.91862e-05;3.433e-05;0.000313297
1061;boundary;100;0.00919861;0.00805321;0.0100571
1061;calc iter;100;2.33061;1.834;2.41974
1061;calc total;1;234.175;234.175;234.175
1061;total;1;302.336;302.336;302.336
1062;initialize;1;58.5148;58.5148;58.5148
1062;async;100;0.263867;0.000676383;0.400186
1062;inner;100;2.05919;1.18869;2.33002
1062;wait;100;4.23178e-05;3.181e-05;0.000169618
1062;boundary;100;0.00912709;0.00517285;0.00960276
1062;calc iter;100;2.33223;1.59079;2.41128
1062;calc total;1;234.175;234.175;234.175
1062;total;1;302.719;302.719;302.719
1063;initialize;1;58.5149;58.5149;58.5149
1063;async;100;0.272392;0.00301684;0.389224
1063;inner;100;2.05238;0.966044;2.3288
1063;wait;100;4.48148e-05;2.814e-05;0.000252807
1063;boundary;100;0.00902769;0.00389076;0.00957826
1063;calc iter;100;2.33385;1.35801;2.37331
1063;calc total;1;234.175;234.175;234.175
1063;total;1;302.719;302.719;302.719
1064;initialize;1;58.5148;58.5148;58.5148
1064;async;100;0.00548872;0.00164141;0.0116506
1064;inner;100;2.32597;1.63405;2.35631
1064;wait;100;6.05866e-05;3.3939e-05;0.000313176
1064;boundary;100;0.00904565;0.00539395;0.00990836
1064;calc iter;100;2.34057;1.64277;2.37149
1064;calc total;1;234.175;234.175;234.175
1064;total;1;302.719;302.719;302.719
1065;initialize;1;58.5148;58.5148;58.5148
1065;async;100;0.00194548;0.000519203;0.00655341
1065;inner;100;2.33255;1.63752;2.36533
1065;wait;100;5.59554e-05;3.4189e-05;0.000152548
1065;boundary;100;0.00604712;0.00429002;0.00826902
1065;calc iter;100;2.3406;1.64315;2.37661
1065;calc total;1;234.175;234.175;234.175
1065;total;1;302.719;302.719;302.719
1066;initialize;1;58.5148;58.5148;58.5148
1066;async;100;0.00177063;0.000499724;0.00626428
1066;inner;100;2.33266;1.63978;2.36787
1066;wait;100;4.93447e-05;2.3459e-05;0.000167608
1066;boundary;100;0.00612962;0.00320491;0.00814173
1066;calc iter;100;2.34061;1.6436;2.37661
1066;calc total;1;234.175;234.175;234.175
1066;total;1;302.719;302.719;302.719
1067;initialize;1;58.515;58.515;58.515
1067;async;100;0.002156;0.000505614;0.0065142
1067;inner;100;2.33163;1.63964;2.36749
1067;wait;100;4.87449e-05;2.709e-05;0.000195208
1067;boundary;100;0.00677201;0.0032777;0.00968352
1067;calc iter;100;2.34061;1.64497;2.37421
1067;calc total;1;234.175;234.175;234.175
1067;total;1;302.719;302.719;302.719
1068;initialize;1;58.5133;58.5133;58.5133
1068;async;100;0.0215923;0.00122313;0.0399343
1068;inner;100;2.31013;1.62679;2.34848
1068;wait;100;4.8619e-05;3.2909e-05;0.000237288
1068;boundary;100;0.00869555;0.00383596;0.00968438
1068;calc iter;100;2.34047;1.67059;2.37576
1068;calc total;1;234.175;234.175;234.175
1068;total;1;302.717;302.717;302.717
1069;initialize;1;58.5131;58.5131;58.5131
1069;async;100;0.0213363;0.00240682;0.0382585
1069;inner;100;2.30988;1.64949;2.34593
1069;wait;100;4.36408e-05;3.0099e-05;0.000332157
1069;boundary;100;0.00906853;0.00638887;0.00961696
1069;calc iter;100;2.34034;1.69119;2.38065
1069;calc total;1;234.175;234.175;234.175
1069;total;1;302.717;302.717;302.717
1070;initialize;1;58.515;58.515;58.515
1070;async;100;0.0142581;0.000493325;0.0285099
1070;inner;100;2.3172;1.67403;2.353
1070;wait;100;3.91769e-05;2.838e-05;0.000138889
1070;boundary;100;0.00876689;0.00500186;0.00968175
1070;calc iter;100;2.34027;1.71172;2.37481
1070;calc total;1;234.175;234.175;234.175
1070;total;1;302.719;302.719;302.719
1071;initialize;1;58.5148;58.5148;58.5148
1071;async;100;0.0180025;0.00104572;0.0344302
1071;inner;100;2.31293;1.68284;2.35035
1071;wait;100;6.51419e-05;3.3129e-05;0.000216927
1071;boundary;100;0.009126;0.00525499;0.0129575
1071;calc iter;100;2.34013;1.73031;2.37704
1071;calc total;1;234.175;234.175;234.175
1071;total;1;302.719;302.719;302.719
1072;initialize;1;58.5151;58.5151;58.5151
1072;async;100;0.853088;0.00207535;1.66784
1072;inner;100;1.46872;0.645719;2.31348
1072;wait;100;3.67063e-05;1.7439e-05;0.000178508
1072;boundary;100;0.00747481;0.00272063;0.009525
1072;calc iter;100;2.32932;2.13508;2.42263
1072;calc total;1;234.175;234.175;234.175
1072;total;1;302.719;302.719;302.719
1073;initialize;1;58.515;58.515;58.515
1073;async;100;0.911916;0.00210815;1.58796
1073;inner;100;1.39376;0.697514;2.31317
1073;wait;100;4.12255e-05;2.4499e-05;0.000327407
1073;boundary;100;0.0074639;0.00391407;0.0100068
1073;calc iter;100;2.31318;2.09245;2.42181
1073;calc total;1;234.175;234.175;234.175
1073;total;1;302.719;302.719;302.719
1074;initialize;1;58.515;58.515;58.515
1074;async;100;0.864316;0.00265881;1.60381
1074;inner;100;1.42678;0.72079;2.31926
1074;wait;100;3.80627e-05;2.455e-05;0.000128459
1074;boundary;100;0.00838471;0.00467242;0.00953555
1074;calc iter;100;2.29952;2.16102;2.41779
1074;calc total;1;234.175;234.175;234.175
1074;total;1;302.719;302.719;302.719
1075;initialize;1;58.5151;58.5151;58.5151
1075;async;100;0.792256;0.00227526;1.46231
1075;inner;100;1.48517;0.84181;2.31828
1075;wait;100;4.64937e-05;2.821e-05;0.000218697
1075;boundary;100;0.00850876;0.00461099;0.0102063
1075;calc iter;100;2.28599;2.0157;2.38737
1075;calc total;1;234.175;234.175;234.175
1075;total;1;302.719;302.719;302.719
1076;initialize;1;58.5148;58.5148;58.5148
1076;async;100;0.753461;0.00215771;1.54304
1076;inner;100;1.51448;0.770317;2.31295
1076;wait;100;5.14923e-05;3.1979e-05;0.000174698
1076;boundary;100;0.00894011;0.00547557;0.0100472
1076;calc iter;100;2.27694;2.11561;2.376
1076;calc total;1;234.175;234.175;234.175
1076;total;1;302.719;302.719;302.719
1077;initialize;1;58.5148;58.5148;58.5148
1077;async;100;0.783163;0.00209743;1.4947
1077;inner;100;1.49262;0.78983;2.31209
1077;wait;100;4.04432e-05;2.4569e-05;0.000320447
1077;boundary;100;0.00832337;0.00431289;0.00969367
1077;calc iter;100;2.28415;2.19179;2.35425
1077;calc total;1;234.175;234.175;234.175
1077;total;1;302.719;302.719;302.719
1078;initialize;1;58.5148;58.5148;58.5148
1078;async;100;0.858751;0.00270703;1.61674
1078;inner;100;1.42993;0.731555;2.31839
1078;wait;100;4.20006e-05;2.932e-05;0.000164818
1078;boundary;100;0.00831938;0.00423154;0.0130222
1078;calc iter;100;2.29704;2.05348;2.48989
1078;calc total;1;234.175;234.175;234.175
1078;total;1;302.719;302.719;302.719
1079;initialize;1;58.5147;58.5147;58.5147
1079;async;100;0.826989;0.00405863;1.57691
1079;inner;100;1.47432;0.667424;2.3169
1079;wait;100;3.839e-05;2.655e-05;0.000251408
1079;boundary;100;0.00742564;0.00411835;0.0095312
1079;calc iter;100;2.30878;1.9099;2.44784
1079;calc total;1;234.175;234.175;234.175
1079;total;1;302.719;302.719;302.719
1080;initialize;1;58.5142;58.5142;58.5142
1080;async;100;0.181921;0.000834921;0.634114
1080;inner;100;2.12978;1.25872;2.33191
1080;wait;100;5.80967e-05;3.5259e-05;0.000312696
1080;boundary;100;0.00927406;0.00549123;0.0101414
1080;calc iter;100;2.32103;1.89836;2.52077
1080;calc total;1;234.175;234.175;234.175
1080;total;1;302.719;302.719;302.719
1081;initialize;1;58.5145;58.5145;58.5145
1081;async;100;0.175248;0.00250965;0.636362
1081;inner;100;2.1381;1.25709;2.33286
1081;wait;100;4.13988e-05;2.8449e-05;0.000174648
1081;boundary;100;0.00769768;0.00483597;0.00981651
1081;calc iter;100;2.32109;1.89832;2.39055
1081;calc total;1;234.175;234.175;234.175
1081;total;1;302.719;302.719;302.719
1082;initialize;1;58.5146;58.5146;58.5146
1082;async;100;0.175968;0.00084125;0.636287
1082;inner;100;2.14038;1.26319;2.33704
1082;wait;100;2.80013e-05;1.781e-05;0.000125799
1082;boundary;100;0.00479226;0.00292867;0.00897902
1082;calc iter;100;2.32117;1.90242;2.40697
1082;calc total;1;234.175;234.175;234.175
1082;total;1;302.719;302.719;302.719
1083;initialize;1;58.5142;58.5142;58.5142
1083;async;100;0.174884;0.00201245;0.636304
1083;inner;100;2.14133;1.26341;2.33707
1083;wait;100;3.47804e-05;2.152e-05;0.000228168
1083;boundary;100;0.00491314;0.00298876;0.00890138
1083;calc iter;100;2.32117;1.90273;2.408
1083;calc total;1;234.175;234.175;234.175
1083;total;1;302.719;302.719;302.719
1084;initialize;1;58.5142;58.5142;58.5142
1084;async;100;0.21382;0.00253021;0.728717
1084;inner;100;2.10023;1.23884;2.33428
1084;wait;100;4.09001e-05;2.79e-05;0.000260667
1084;boundary;100;0.00603564;0.003875;0.00987591
1084;calc iter;100;2.32013;1.97146;2.40211
1084;calc total;1;234.175;234.175;234.175
1084;total;1;302.718;302.718;302.718
1085;initialize;1;58.5147;58.5147;58.5147
1085;async;100;0.210294;0.00268789;0.730458
1085;inner;100;2.10102;1.23962;2.33239
1085;wait;100;4.13309e-05;2.682e-05;0.000180838
1085;boundary;100;0.00840127;0.00615244;0.00990641
1085;calc iter;100;2.31976;1.97627;2.38463
1085;calc total;1;234.175;234.175;234.175
1085;total;1;302.719;302.719;302.719
1086;initialize;1;58.5036;58.5036;58.5036
1086;async;100;0.214082;0.00173118;0.749556
1086;inner;100;2.09701;1.23781;2.33769
1086;wait;100;3.9293e-05;2.557e-05;0.000222687
1086;boundary;100;0.00814544;0.00435767;0.0106562
1086;calc iter;100;2.31928;1.99643;2.42866
1086;calc total;1;234.175;234.175;234.175
1086;total;1;302.708;302.708;302.708
1087;initialize;1;58.5036;58.5036;58.5036
1087;async;100;0.275102;0.00217455;0.864454
1087;inner;100;2.03358;1.20639;2.33562
1087;wait;100;5.81822e-05;2.9799e-05;0.000310846
1087;boundary;100;0.00944177;0.0059891;0.0138614
1087;calc iter;100;2.31818;2.08404;2.47629
1087;calc total;1;234.175;234.175;234.175
1087;total;1;302.708;302.708;302.708
1088;initialize;1;58.515;58.515;58.515
1088;async;100;0.618873;0.00406432;1.20376
1088;inner;100;1.68319;1.0854;2.31355
1088;wait;100;3.69717e-05;2.2579e-05;0.000229487
1088;boundary;100;0.00559438;0.00339521;0.00981058
1088;calc iter;100;2.3077;2.12866;2.39716
1088;calc total;1;234.175;234.175;234.175
1088;total;1;302.719;302.719;302.719
1089;initialize;1;58.515;58.515;58.515
1089;async;100;0.593213;0.00297509;1.00036
1089;inner;100;1.71021;1.27401;2.31232
1089;wait;100;4.92139e-05;2.74e-05;0.000348876
1089;boundary;100;0.00880641;0.00756218;0.0101058
1089;calc iter;100;2.31228;2.11149;2.49392
1089;calc total;1;234.175;234.175;234.175
1089;total;1;302.719;302.719;302.719
1090;initialize;1;58.5068;58.5068;58.5068
1090;async;100;0.628837;0.00317913;1.11319
1090;inner;100;1.67724;1.25273;2.31848
1090;wait;100;4.96543e-05;2.706e-05;0.000140728
1090;boundary;100;0.00942775;0.00546358;0.0131888
1090;calc iter;100;2.31556;2.09535;2.47045
1090;calc total;1;234.175;234.175;234.175
1090;total;1;302.711;302.711;302.711
1091;initialize;1;58.5068;58.5068;58.5068
1091;async;100;0.660585;0.00276202;1.09862
1091;inner;100;1.64897;1.19661;2.31797
1091;wait;100;4.99968e-05;2.364e-05;0.000219157
1091;boundary;100;0.00765417;0.00343937;0.0101405
1091;calc iter;100;2.31726;2.1298;2.48716
1091;calc total;1;234.175;234.175;234.175
1091;total;1;302.711;302.711;302.711
1092;initialize;1;58.5043;58.5043;58.5043
1092;async;100;0.814391;0.00246306;1.32204
1092;inner;100;1.49402;0.966508;2.32285
1092;wait;100;6.18592e-05;3.507e-05;0.000268237
1092;boundary;100;0.00950368;0.00489011;0.0135965
1092;calc iter;100;2.31798;2.24663;2.41138
1092;calc total;1;234.175;234.175;234.175
1092;total;1;302.708;302.708;302.708
1093;initialize;1;58.4907;58.4907;58.4907
1093;async;100;0.750632;0.00425876;1.34974
1093;inner;100;1.56241;0.919202;2.31129
1093;wait;100;4.02213e-05;2.224e-05;0.000341246
1093;boundary;100;0.00843247;0.00544268;0.00996313
1093;calc iter;100;2.32152;2.27416;2.42877
1093;calc total;1;234.175;234.175;234.175
1093;total;1;302.695;302.695;302.695
1094;initialize;1;58.4911;58.4911;58.4911
1094;async;100;0.837262;0.00248503;1.44488
1094;inner;100;1.47963;0.75994;2.32496
1094;wait;100;3.35116e-05;2.546e-05;0.000174658
1094;boundary;100;0.00706017;0.0041553;0.00902264
1094;calc iter;100;2.32399;2.18868;2.40591
1094;calc total;1;234.175;234.175;234.175
1094;total;1;302.695;302.695;302.695
1095;initialize;1;58.4907;58.4907;58.4907
1095;async;100;1.01943;0.00277975;1.64862
1095;inner;100;1.30421;0.687824;2.31683
1095;wait;100;3.37626e-05;2.427e-05;0.000306086
1095;boundary;100;0.00483261;0.0039508;0.0085723
1095;calc iter;100;2.32851;2.09149;2.44819
1095;calc total;1;234.175;234.175;234.175
1095;total;1;302.695;302.695;302.695
1096;initialize;1;58.4884;58.4884;58.4884
1096;async;100;0.171223;0.00354265;0.287917
1096;inner;100;2.15799;1.29722;2.33106
1096;wait;100;5.49932e-05;2.6919e-05;0.000211488
1096;boundary;100;0.00789565;0.0052425;0.00953435
1096;calc iter;100;2.33716;1.55812;2.41016
1096;calc total;1;234.175;234.175;234.175
1096;total;1;302.692;302.692;302.692
1097;initialize;1;58.4688;58.4688;58.4688
1097;async;100;0.173684;0.00253134;0.290186
1097;inner;100;2.15736;1.29616;2.33122
1097;wait;100;4.67262e-05;2.594e-05;0.000469444
1097;boundary;100;0.00608864;0.003917;0.00787025
1097;calc iter;100;2.33718;1.55862;2.41073
1097;calc total;1;234.175;234.175;234.175
1097;total;1;302.673;302.673;302.673
1098;initialize;1;58.469;58.469;58.469
1098;async;100;0.172253;0.0026579;0.292436
1098;inner;100;2.16053;1.30424;2.33525
1098;wait;100;2.94818e-05;1.762e-05;0.000134579
1098;boundary;100;0.00443044;0.00297588;0.00515352
1098;calc iter;100;2.33725;1.56357;2.41047
1098;calc total;1;234.175;234.175;234.175
1098;total;1;302.673;302.673;302.673
1099;initialize;1;58.4912;58.4912;58.4912
1099;async;100;0.171684;0.0026277;0.291221
1099;inner;100;2.16069;1.3058;2.33484
1099;wait;100;4.07248e-05;1.844e-05;0.000232017
1099;boundary;100;0.00483279;0.00297283;0.00950685
1099;calc iter;100;2.33725;1.56428;2.41135
1099;calc total;1;234.175;234.175;234.175
1099;total;1;302.695;302.695;302.695
894;initialize;1;58.1506;58.1506;58.1506
894;async;100;0.0210905;0.000506006;0.130154
894;inner;100;2.294;1.66787;2.36509
894;wait;100;4.47197e-05;2.7139e-05;0.000196498
894;boundary;100;0.00852917;0.00407285;0.00985494
894;calc iter;100;2.32367;1.6725;2.50076
894;calc total;1;234.174;234.174;234.174
894;total;1;302.353;302.353;302.353
895;initialize;1;58.2489;58.2489;58.2489
895;async;100;0.0275179;0.00130601;0.144354
895;inner;100;2.28725;1.67082;2.36237
895;wait;100;5.99426e-05;2.866e-05;0.000217098
895;boundary;100;0.00885301;0.0031125;0.0104325
895;calc iter;100;2.32369;1.67552;2.50038
895;calc total;1;234.174;234.174;234.174
895;total;1;302.452;302.452;302.452
1100;initialize;1;58.4661;58.4661;58.4661
1100;async;100;0.194142;0.00294338;0.333213
1100;inner;100;2.1372;1.28484;2.33032
1100;wait;100;3.96038e-05;2.738e-05;0.000227897
1100;boundary;100;0.00526857;0.00383117;0.00953141
1100;calc iter;100;2.33665;1.56927;2.40951
1100;calc total;1;234.175;234.175;234.175
1100;total;1;302.67;302.67;302.67
1101;initialize;1;58.4661;58.4661;58.4661
1101;async;100;0.192764;0.00221618;0.346228
1101;inner;100;2.13535;1.28562;2.32945
1101;wait;100;4.44755e-05;2.719e-05;0.000441815
1101;boundary;100;0.00818724;0.00627247;0.00986223
1101;calc iter;100;2.33634;1.56914;2.41673
1101;calc total;1;234.175;234.175;234.175
1101;total;1;302.67;302.67;302.67
1102;initialize;1;58.4659;58.4659;58.4659
1102;async;100;0.195331;0.0026391;0.358773
1102;inner;100;2.13215;1.29073;2.33412
1102;wait;100;4.10934e-05;2.7539e-05;0.000281216
1102;boundary;100;0.00862423;0.004531;0.0100625
1102;calc iter;100;2.33615;1.58152;2.42661
1102;calc total;1;234.175;234.175;234.175
1102;total;1;302.67;302.67;302.67
1103;initialize;1;58.4451;58.4451;58.4451
1103;async;100;0.220889;0.00408316;0.396353
1103;inner;100;2.10563;1.27472;2.33358
1103;wait;100;6.43148e-05;3.1089e-05;0.000197788
1103;boundary;100;0.00911509;0.0049902;0.0128566
1103;calc iter;100;2.3357;1.60019;2.42534
1103;calc total;1;234.175;234.175;234.175
1103;total;1;302.649;302.649;302.649
1104;initialize;1;58.442;58.442;58.442
1104;async;100;0.733607;0.00260251;1.64503
1104;inner;100;1.58455;0.646204;2.31631
1104;wait;100;4.38139e-05;2.3219e-05;0.000191338
1104;boundary;100;0.00800376;0.00274809;0.00941733
1104;calc iter;100;2.32621;2.14015;2.43018
1104;calc total;1;234.175;234.175;234.175
1104;total;1;302.646;302.646;302.646
1105;initialize;1;58.4421;58.4421;58.4421
1105;async;100;0.773377;0.00281516;1.61719
1105;inner;100;1.52893;0.690395;2.31501
1105;wait;100;5.04567e-05;2.7799e-05;0.000332297
1105;boundary;100;0.00785376;0.00384949;0.00988213
1105;calc iter;100;2.31021;2.0145;2.405
1105;calc total;1;234.175;234.175;234.175
1105;total;1;302.646;302.646;302.646
1106;initialize;1;58.4421;58.4421;58.4421
1106;async;100;0.753833;0.00157279;1.61114
1106;inner;100;1.53484;0.707634;2.32109
1106;wait;100;4.47379e-05;2.2679e-05;0.000139858
1106;boundary;100;0.00846802;0.00431575;0.00949545
1106;calc iter;100;2.29719;2.16409;2.42233
1106;calc total;1;234.175;234.175;234.175
1106;total;1;302.646;302.646;302.646
1107;initialize;1;58.4088;58.4088;58.4088
1107;async;100;0.664939;0.00194508;1.4606
1107;inner;100;1.61035;0.861595;2.32045
1107;wait;100;5.987e-05;3.253e-05;0.000257557
1107;boundary;100;0.00901603;0.00426601;0.0101662
1107;calc iter;100;2.28437;2.07126;2.42064
1107;calc total;1;234.175;234.175;234.175
1107;total;1;302.613;302.613;302.613
1108;initialize;1;58.44;58.44;58.44
1108;async;100;0.633482;0.00263006;1.70645
1108;inner;100;1.63228;0.865991;2.31754
1108;wait;100;5.83833e-05;3.296e-05;0.000173419
1108;boundary;100;0.0089486;0.00425303;0.0102127
1108;calc iter;100;2.27478;2.1014;2.60695
1108;calc total;1;234.175;234.175;234.175
1108;total;1;302.644;302.644;302.644
1109;initialize;1;58.1443;58.1443;58.1443
1109;async;100;0.679861;0.00274188;1.7027
1109;inner;100;1.59771;0.8319;2.31635
1109;wait;100;4.43822e-05;2.515e-05;0.000376826
1109;boundary;100;0.00777713;0.00414958;0.00979926
1109;calc iter;100;2.28539;2.14149;2.53925
1109;calc total;1;234.175;234.175;234.175
1109;total;1;302.348;302.348;302.348
1110;initialize;1;58.4079;58.4079;58.4079
1110;async;100;0.736585;0.00221345;1.66198
1110;inner;100;1.54816;0.729928;2.32158
1110;wait;100;4.49196e-05;3.1809e-05;0.000170788
1110;boundary;100;0.00869551;0.00420019;0.00979089
1110;calc iter;100;2.29349;2.14055;2.53736
1110;calc total;1;234.175;234.175;234.175
1110;total;1;302.612;302.612;302.612
1111;initialize;1;58.4118;58.4118;58.4118
1111;async;100;0.670641;0.00257882;1.47114
1111;inner;100;1.62458;0.676434;2.32114
1111;wait;100;4.01544e-05;2.6279e-05;0.000227497
1111;boundary;100;0.00843596;0.00378962;0.0095716
1111;calc iter;100;2.3037;1.87716;2.43001
1111;calc total;1;234.175;234.175;234.175
1111;total;1;302.616;302.616;302.616
1112;initialize;1;58.4073;58.4073;58.4073
1112;async;100;0.305107;0.00129796;0.938382
1112;inner;100;2.00103;0.890308;2.3337
1112;wait;100;6.09085e-05;2.295e-05;0.000195048
1112;boundary;100;0.00884409;0.00368646;0.0100512
1112;calc iter;100;2.31505;1.83397;2.47885
1112;calc total;1;234.175;234.175;234.175
1112;total;1;302.612;302.612;302.612
1113;initialize;1;58.3843;58.3843;58.3843
1113;async;100;0.294791;0.00261614;0.935596
1113;inner;100;2.01224;0.890639;2.33354
1113;wait;100;4.51363e-05;2.504e-05;0.000326317
1113;boundary;100;0.0079899;0.00447465;0.00947252
1113;calc iter;100;2.31507;1.83121;2.52844
1113;calc total;1;234.175;234.175;234.175
1113;total;1;302.588;302.588;302.588
1114;initialize;1;58.4074;58.4074;58.4074
1114;async;100;0.297091;0.00104519;0.934929
1114;inner;100;2.01265;0.893995;2.33737
1114;wait;100;3.04079e-05;2.147e-05;0.000138528
1114;boundary;100;0.00534675;0.00280114;0.00909632
1114;calc iter;100;2.31512;1.83177;2.43355
1114;calc total;1;234.175;234.175;234.175
1114;total;1;302.612;302.612;302.612
1115;initialize;1;58.3841;58.3841;58.3841
1115;async;100;0.293028;0.00103981;0.977071
1115;inner;100;2.01582;0.893369;2.33707
1115;wait;100;3.89891e-05;2.3509e-05;0.000187378
1115;boundary;100;0.00621169;0.00335056;0.00952498
1115;calc iter;100;2.3151;1.82999;2.47912
1115;calc total;1;234.175;234.175;234.175
1115;total;1;302.588;302.588;302.588
1116;initialize;1;58.3803;58.3803;58.3803
1116;async;100;0.390682;0.00194938;1.14264
1116;inner;100;1.91483;0.75555;2.33579
1116;wait;100;3.7548e-05;2.827e-05;0.000178988
1116;boundary;100;0.00578664;0.00387204;0.00938806
1116;calc iter;100;2.31134;1.77842;2.37774
1116;calc total;1;234.175;234.175;234.175
1116;total;1;302.584;302.584;302.584
1117;initialize;1;58.3799;58.3799;58.3799
1117;async;100;0.381395;0.00281971;1.19371
1117;inner;100;1.91947;0.75893;2.33416
1117;wait;100;4.50861e-05;2.632e-05;0.000340756
1117;boundary;100;0.00815777;0.00608124;0.00968286
1117;calc iter;100;2.30908;1.69326;2.40676
1117;calc total;1;234.175;234.175;234.175
1117;total;1;302.584;302.584;302.584
1118;initialize;1;58.3804;58.3804;58.3804
1118;async;100;0.39024;0.000489614;1.21047
1118;inner;100;1.90779;0.712851;2.33912
1118;wait;100;3.89386e-05;2.611e-05;0.000162928
1118;boundary;100;0.00847693;0.00478905;0.010699
1118;calc iter;100;2.30655;1.57033;2.40448
1118;calc total;1;234.175;234.175;234.175
1118;total;1;302.584;302.584;302.584
1119;initialize;1;58.3687;58.3687;58.3687
1119;async;100;0.472224;0.00181379;1.43962
1119;inner;100;1.82241;0.695181;2.33691
1119;wait;100;6.10486e-05;2.914e-05;0.000183168
1119;boundary;100;0.00966436;0.00622212;0.014172
1119;calc iter;100;2.30436;1.91137;2.43321
1119;calc total;1;234.175;234.175;234.175
1119;total;1;302.572;302.572;302.572
1120;initialize;1;58.3626;58.3626;58.3626
1120;async;100;0.548519;0.00160543;1.4203
1120;inner;100;1.7556;0.88472;2.31308
1120;wait;100;4.12148e-05;2.292e-05;0.000309567
1120;boundary;100;0.0079272;0.00414494;0.00949252
1120;calc iter;100;2.31209;2.169;2.45844
1120;calc total;1;234.175;234.175;234.175
1120;total;1;302.567;302.567;302.567
1121;initialize;1;58.3628;58.3628;58.3628
1121;async;100;0.533516;0.00223738;1.32553
1121;inner;100;1.75859;1.06825;2.31733
1121;wait;100;4.6252e-05;2.689e-05;0.000302607
1121;boundary;100;0.00901025;0.00605645;0.00995345
1121;calc iter;100;2.30116;1.8406;2.7932
1121;calc total;1;234.175;234.175;234.175
1121;total;1;302.567;302.567;302.567
1122;initialize;1;58.3628;58.3628;58.3628
1122;async;100;0.469814;0.000611613;1.32879
1122;inner;100;1.82936;1.10833;2.32102
1122;wait;100;4.42874e-05;2.977e-05;0.000231808
1122;boundary;100;0.0092398;0.00471768;0.013616
1122;calc iter;100;2.30847;2.08983;2.71503
1122;calc total;1;234.175;234.175;234.175
1122;total;1;302.567;302.567;302.567
1123;initialize;1;58.1446;58.1446;58.1446
1123;async;100;0.409148;0.000585784;0.886871
1123;inner;100;1.89245;1.45966;2.31963
1123;wait;100;5.41293e-05;2.86e-05;0.000168578
1123;boundary;100;0.00908552;0.00467479;0.00993301
1123;calc iter;100;2.31075;2.12912;2.54013
1123;calc total;1;234.175;234.175;234.175
1123;total;1;302.349;302.349;302.349
1124;initialize;1;58.3652;58.3652;58.3652
1124;async;100;0.473728;0.00274755;0.834368
1124;inner;100;1.82662;1.48607;2.31709
1124;wait;100;5.40918e-05;2.998e-05;0.000316067
1124;boundary;100;0.00955891;0.00776811;0.0101988
1124;calc iter;100;2.30997;2.23918;2.42668
1124;calc total;1;234.175;234.175;234.175
1124;total;1;302.569;302.569;302.569
1125;initialize;1;58.3417;58.3417;58.3417
1125;async;100;0.503414;0.00256892;0.934079
1125;inner;100;1.80128;1.42461;2.31751
1125;wait;100;4.13086e-05;2.797e-05;0.000219898
1125;boundary;100;0.00834235;0.00593654;0.00963478
1125;calc iter;100;2.31308;2.23469;2.44785
1125;calc total;1;234.175;234.175;234.175
1125;total;1;302.545;302.545;302.545
1126;initialize;1;58.1447;58.1447;58.1447
1126;async;100;0.692576;0.00177196;1.51045
1126;inner;100;1.61769;0.727973;2.32265
1126;wait;100;4.12432e-05;2.1019e-05;0.000166738
1126;boundary;100;0.00789727;0.0037831;0.0122975
1126;calc iter;100;2.31821;2.16092;2.41884
1126;calc total;1;234.175;234.175;234.175
1126;total;1;302.349;302.349;302.349
1127;initialize;1;58.3415;58.3415;58.3415
1127;async;100;0.60673;0.00267416;1.33811
1127;inner;100;1.70843;0.674505;2.32206
1127;wait;100;4.47612e-05;2.8069e-05;0.000204918
1127;boundary;100;0.00912616;0.00395545;0.00957064
1127;calc iter;100;2.32433;1.34532;2.59426
1127;calc total;1;234.175;234.175;234.175
1127;total;1;302.545;302.545;302.545
1128;initialize;1;58.3161;58.3161;58.3161
1128;async;100;0.109638;0.000737932;0.404345
1128;inner;100;2.21605;1.24506;2.33613
1128;wait;100;5.55381e-05;3.159e-05;0.000214558
1128;boundary;100;0.00833426;0.00511925;0.0100024
1128;calc iter;100;2.33409;1.65456;2.42491
1128;calc total;1;234.175;234.175;234.175
1128;total;1;302.52;302.52;302.52
1129;initialize;1;58.3403;58.3403;58.3403
1129;async;100;0.109667;0.00247234;0.405307
1129;inner;100;2.21735;1.2443;2.33763
1129;wait;100;5.16915e-05;2.112e-05;0.000312737
1129;boundary;100;0.00702128;0.00503228;0.00898202
1129;calc iter;100;2.33409;1.65467;2.42642
1129;calc total;1;234.175;234.175;234.175
1129;total;1;302.545;302.545;302.545
1130;initialize;1;58.3408;58.3408;58.3408
1130;async;100;0.108205;0.00106441;0.404526
1130;inner;100;2.22066;1.2509;2.34066
1130;wait;100;3.06654e-05;1.867e-05;0.000202918
1130;boundary;100;0.00525752;0.00291297;0.00883845
1130;calc iter;100;2.33415;1.65836;2.42691
1130;calc total;1;234.175;234.175;234.175
1130;total;1;302.545;302.545;302.545
1131;initialize;1;58.3407;58.3407;58.3407
1131;async;100;0.108169;0.00141788;0.404075
1131;inner;100;2.22067;1.25093;2.34037
1131;wait;100;4.2797e-05;2.8229e-05;0.000137278
1131;boundary;100;0.00525747;0.00299802;0.00845581
1131;calc iter;100;2.33414;1.65803;2.42663
1131;calc total;1;234.175;234.175;234.175
1131;total;1;302.545;302.545;302.545
1132;initialize;1;58.3136;58.3136;58.3136
1132;async;100;0.141518;0.00238102;0.433126
1132;inner;100;2.18547;1.21996;2.33848
1132;wait;100;4.13576e-05;2.454e-05;0.000268747
1132;boundary;100;0.00616024;0.00387334;0.00940155
1132;calc iter;100;2.33319;1.65699;2.4314
1132;calc total;1;234.175;234.175;234.175
1132;total;1;302.517;302.517;302.517
1133;initialize;1;58.3136;58.3136;58.3136
1133;async;100;0.139443;0.00222036;0.425032
1133;inner;100;2.18499;1.21997;2.33591
1133;wait;100;4.3515e-05;2.77e-05;0.000327077
1133;boundary;100;0.00843699;0.00646034;0.00978235
1133;calc iter;100;2.33292;1.6515;2.44477
1133;calc total;1;234.175;234.175;234.175
1133;total;1;302.517;302.517;302.517
1134;initialize;1;58.3138;58.3138;58.3138
1134;async;100;0.140121;0.000529914;0.423285
1134;inner;100;2.18393;1.22128;2.34223
1134;wait;100;4.01658e-05;2.7939e-05;0.000140369
1134;boundary;100;0.00854619;0.00443233;0.0105962
1134;calc iter;100;2.33264;1.65382;2.43917
1134;calc total;1;234.175;234.175;234.175
1134;total;1;302.517;302.517;302.517
1135;initialize;1;58.3136;58.3136;58.3136
1135;async;100;0.181668;0.000927919;0.497805
1135;inner;100;2.14079;1.18859;2.34193
1135;wait;100;6.70217e-05;3.4679e-05;0.000226257
1135;boundary;100;0.00918596;0.00486514;0.0137406
1135;calc iter;100;2.33172;1.67065;2.49256
1135;calc total;1;234.175;234.175;234.175
1135;total;1;302.517;302.517;302.517
1136;initialize;1;58.2544;58.2544;58.2544
1136;async;100;0.570522;0.00285837;1.19781
1136;inner;100;1.74276;0.685522;2.31862
1136;wait;100;3.80336e-05;2.275e-05;0.000157009
1136;boundary;100;0.00860182;0.00272257;0.0094341
1136;calc iter;100;2.32192;1.78834;2.52857
1136;calc total;1;234.175;234.175;234.175
1136;total;1;302.458;302.458;302.458
1137;initialize;1;58.2596;58.2596;58.2596
1137;async;100;0.621086;0.00298299;1.27791
1137;inner;100;1.68141;0.762566;2.31707
1137;wait;100;4.80368e-05;2.7019e-05;0.000344737
1137;boundary;100;0.00917228;0.00423527;0.0095945
1137;calc iter;100;2.31172;1.65221;2.48927
1137;calc total;1;234.175;234.175;234.175
1137;total;1;302.463;302.463;302.463
1138;initialize;1;58.2544;58.2544;58.2544
1138;async;100;0.606528;0.000574494;1.18234
1138;inner;100;1.69054;1.05093;2.32305
1138;wait;100;3.93029e-05;2.561e-05;0.000141118
1138;boundary;100;0.00867411;0.00509979;0.00950359
1138;calc iter;100;2.30579;2.10235;2.49225
1138;calc total;1;234.175;234.175;234.175
1138;total;1;302.458;302.458;302.458
1139;initialize;1;58.2176;58.2176;58.2176
1139;async;100;0.523028;0.000934079;1.19064
1139;inner;100;1.76491;1.20367;2.32212
1139;wait;100;5.23618e-05;3.129e-05;0.000211868
1139;boundary;100;0.00941535;0.00553801;0.0101558
1139;calc iter;100;2.29741;1.96343;2.50801
1139;calc total;1;234.175;234.175;234.175
1139;total;1;302.421;302.421;302.421
1140;initialize;1;58.2593;58.2593;58.2593
1140;async;100;0.504281;0.00112663;1.04762
1140;inner;100;1.77504;1.28271;2.31873
1140;wait;100;6.22715e-05;3.1969e-05;0.000293607
1140;boundary;100;0.00951013;0.00726288;0.0102296
1140;calc iter;100;2.2889;2.06882;2.74108
1140;calc total;1;234.175;234.175;234.175
1140;total;1;302.463;302.463;302.463
1141;initialize;1;58.259;58.259;58.259
1141;async;100;0.588568;0.00279004;1.30347
1141;inner;100;1.70164;1.25467;2.31595
1141;wait;100;4.7223e-05;3.002e-05;0.000332057
1141;boundary;100;0.00872514;0.00758968;0.00960325
1141;calc iter;100;2.29898;2.17229;2.6472
1141;calc total;1;234.175;234.175;234.175
1141;total;1;302.463;302.463;302.463
1142;initialize;1;58.2593;58.2593;58.2593
1142;async;100;0.602593;0.00160631;1.19568
1142;inner;100;1.69392;0.86836;2.32305
1142;wait;100;4.73912e-05;3.217e-05;0.000229137
1142;boundary;100;0.00906787;0.00456501;0.00946704
1142;calc iter;100;2.30563;1.94976;2.68228
1142;calc total;1;234.175;234.175;234.175
1142;total;1;302.463;302.463;302.463
1143;initialize;1;58.2593;58.2593;58.2593
1143;async;100;0.529113;0.00408798;0.995968
1143;inner;100;1.77541;0.725462;2.32225
1143;wait;100;4.19517e-05;2.864e-05;0.000158729
1143;boundary;100;0.00881904;0.00395373;0.00977883
1143;calc iter;100;2.31339;1.64996;2.53102
1143;calc total;1;234.175;234.175;234.175
1143;total;1;302.463;302.463;302.463
1144;initialize;1;58.2527;58.2527;58.2527
1144;async;100;0.0211079;0.000495494;0.27015
1144;inner;100;2.28931;1.42019;2.43552
1144;wait;100;7.02356e-05;2.752e-05;0.000270557
1144;boundary;100;0.00988613;0.00567077;0.0166128
1144;calc iter;100;2.32038;1.42991;2.57101
1144;calc total;1;234.175;234.175;234.175
1144;total;1;302.456;302.456;302.456
1145;initialize;1;58.2526;58.2526;58.2526
1145;async;100;0.019295;0.00164679;0.217961
1145;inner;100;2.29294;1.42129;2.35139
1145;wait;100;4.56951e-05;3.171e-05;0.000317196
1145;boundary;100;0.00813499;0.0054365;0.0133461
1145;calc iter;100;2.32042;1.43102;2.5373
1145;calc total;1;234.175;234.175;234.175
1145;total;1;302.456;302.456;302.456
1146;initialize;1;58.2525;58.2525;58.2525
1146;async;100;0.00663746;0.000543993;0.152902
1146;inner;100;2.3055;1.42674;2.4076
1146;wait;100;3.64051e-05;1.942e-05;0.000138909
1146;boundary;100;0.00827334;0.00306779;0.0139906
1146;calc iter;100;2.32045;1.43101;2.52931
1146;calc total;1;234.175;234.175;234.175
1146;total;1;302.456;302.456;302.456
1147;initialize;1;58.1859;58.1859;58.1859
1147;async;100;0.0142324;0.000765241;0.136893
1147;inner;100;2.2981;1.42584;2.46082
1147;wait;100;4.55364e-05;2.997e-05;0.000190058
1147;boundary;100;0.0080631;0.00326782;0.0167429
1147;calc iter;100;2.32044;1.43154;2.4839
1147;calc total;1;234.175;234.175;234.175
1147;total;1;302.39;302.39;302.39
1148;initialize;1;58.1941;58.1941;58.1941
1148;async;100;0.135371;0.00234562;0.424231
1148;inner;100;2.17557;1.32243;2.33677
1148;wait;100;4.39105e-05;3.0269e-05;0.000169758
1148;boundary;100;0.00841429;0.00437164;0.00985281
1148;calc iter;100;2.3194;1.56753;2.47228
1148;calc total;1;234.175;234.175;234.175
1148;total;1;302.398;302.398;302.398
1152;initialize;1;58.4955;58.4955;58.4955
1152;async;100;0.992835;0.00261863;1.41826
1152;inner;100;1.3023;0.889768;2.24796
1152;wait;100;4.16182e-05;3.006e-05;0.000163398
1152;boundary;100;0.00510868;0.00367564;0.0109427
1152;calc iter;100;2.30029;1.9996;2.62995
1152;calc total;1;234.175;234.175;234.175
1152;total;1;302.7;302.7;302.7
1149;initialize;1;58.2037;58.2037;58.2037
1149;async;100;0.129567;0.00261653;0.41853
1149;inner;100;2.17939;1.44039;2.33566
1149;wait;100;4.89066e-05;2.8669e-05;0.000336606
1149;boundary;100;0.00921012;0.00719995;0.00983333
1149;calc iter;100;2.31822;1.6828;2.43806
1149;calc total;1;234.175;234.175;234.175
1149;total;1;302.408;302.408;302.408
1153;initialize;1;58.4921;58.4921;58.4921
1153;async;100;1.01571;0.00254013;2.07118
1153;inner;100;1.26378;0.69115;2.22726
1153;wait;100;3.86052e-05;1.967e-05;0.000322706
1153;boundary;100;0.00619247;0.00381479;0.0102502
1153;calc iter;100;2.28572;1.80362;2.78064
1153;calc total;1;234.175;234.175;234.175
1153;total;1;302.697;302.697;302.697
1154;initialize;1;58.4923;58.4923;58.4923
1154;async;100;1.00504;0.00564712;2.0121
1154;inner;100;1.28056;0.698272;2.23346
1154;wait;100;4.99882e-05;2.9079e-05;0.000272717
1154;boundary;100;0.0087057;0.00296248;0.0101405
1154;calc iter;100;2.29436;1.9105;2.89503
1154;calc total;1;234.175;234.175;234.175
1154;total;1;302.697;302.697;302.697
1155;initialize;1;58.4938;58.4938;58.4938
1155;async;100;1.0056;0.0074819;1.62889
1155;inner;100;1.28342;0.793544;2.2324
1155;wait;100;5.19931e-05;2.646e-05;0.000131438
1155;boundary;100;0.0089052;0.00388834;0.0136616
1155;calc iter;100;2.29798;1.88439;2.79975
1155;calc total;1;234.175;234.175;234.175
1155;total;1;302.698;302.698;302.698
1156;initialize;1;58.4943;58.4943;58.4943
1156;async;100;1.0719;0.00499086;1.46443
1156;inner;100;1.21571;0.837243;2.22795
1156;wait;100;5.18625e-05;2.957e-05;0.000388135
1156;boundary;100;0.00949581;0.00563872;0.0142375
1156;calc iter;100;2.29717;2.19114;2.47885
1156;calc total;1;234.175;234.175;234.175
1156;total;1;302.698;302.698;302.698
1157;initialize;1;58.4929;58.4929;58.4929
1157;async;100;0.960775;0.00451944;1.25135
1157;inner;100;1.33212;1.04279;2.22962
1157;wait;100;3.79799e-05;2.0519e-05;0.000163828
1157;boundary;100;0.00789338;0.00534256;0.00994063
1157;calc iter;100;2.30083;2.18308;2.53161
1157;calc total;1;234.175;234.175;234.175
1157;total;1;302.696;302.696;302.696
1158;initialize;1;58.4933;58.4933;58.4933
1158;async;100;1.15625;0.00328455;1.59348
1158;inner;100;1.1444;0.714216;2.23154
1158;wait;100;3.27048e-05;2.4569e-05;0.000135698
1158;boundary;100;0.00586016;0.0038686;0.0083411
1158;calc iter;100;2.30655;2.21973;2.51498
1158;calc total;1;234.175;234.175;234.175
1158;total;1;302.697;302.697;302.697
1159;initialize;1;58.2112;58.2112;58.2112
1159;async;100;1.12954;0.00337296;1.69964
1159;inner;100;1.18166;0.653225;2.23048
1159;wait;100;3.89025e-05;2.6099e-05;0.000177088
1159;boundary;100;0.0062022;0.00369791;0.00978234
1159;calc iter;100;2.31745;1.80927;2.72364
1159;calc total;1;234.175;234.175;234.175
1159;total;1;302.415;302.415;302.415
1160;initialize;1;58.4962;58.4962;58.4962
1160;async;100;0.463896;0.00463474;0.753158
1160;inner;100;1.85765;1.15458;2.24693
1160;wait;100;4.31107e-05;2.1149e-05;0.000151758
1160;boundary;100;0.00754963;0.00406662;0.0141529
1160;calc iter;100;2.32914;1.90614;2.49497
1160;calc total;1;234.175;234.175;234.175
1160;total;1;302.699;302.699;302.699
1161;initialize;1;58.2625;58.2625;58.2625
1161;async;100;0.464238;0.00636806;0.755656
1161;inner;100;1.85843;1.15514;2.24461
1161;wait;100;4.96604e-05;2.155e-05;0.000353646
1161;boundary;100;0.00642241;0.00339851;0.00839885
1161;calc iter;100;2.32915;1.90606;2.49573
1161;calc total;1;234.175;234.175;234.175
1161;total;1;302.466;302.466;302.466
1162;initialize;1;58.2625;58.2625;58.2625
1162;async;100;0.464403;0.00338336;0.753844
1162;inner;100;1.86078;1.16068;2.24865
1162;wait;100;2.87084e-05;1.825e-05;9.7769e-05
1162;boundary;100;0.00399443;0.00286082;0.00554639
1162;calc iter;100;2.32921;1.90761;2.49498
1162;calc total;1;234.175;234.175;234.175
1162;total;1;302.466;302.466;302.466
1163;initialize;1;58.2626;58.2626;58.2626
1163;async;100;0.464106;0.0044963;0.754602
1163;inner;100;1.86076;1.15943;2.24803
1163;wait;100;3.67084e-05;2.0289e-05;0.000109879
1163;boundary;100;0.00428561;0.00331044;0.00644999
1163;calc iter;100;2.32919;1.90748;2.49622
1163;calc total;1;234.175;234.175;234.175
1163;total;1;302.466;302.466;302.466
1164;initialize;1;58.2639;58.2639;58.2639
1164;async;100;0.495922;0.00296171;0.793847
1164;inner;100;1.82666;1.1231;2.24743
1164;wait;100;4.63359e-05;2.556e-05;0.000611333
1164;boundary;100;0.00526173;0.00378385;0.00978694
1164;calc iter;100;2.3279;1.92078;2.45648
1164;calc total;1;234.175;234.175;234.175
1164;total;1;302.467;302.467;302.467
1165;initialize;1;58.2623;58.2623;58.2623
1165;async;100;0.496306;0.00204006;0.793113
1165;inner;100;1.82315;1.12162;2.24642
1165;wait;100;5.0646e-05;2.848e-05;0.000488664
1165;boundary;100;0.00817357;0.00577354;0.0142261
1165;calc iter;100;2.32768;1.92077;2.47692
1165;calc total;1;234.175;234.175;234.175
1165;total;1;302.466;302.466;302.466
1166;initialize;1;58.2573;58.2573;58.2573
1166;async;100;0.496936;0.00203569;0.80106
1166;inner;100;1.82173;1.12342;2.24898
1166;wait;100;4.03365e-05;2.147e-05;0.000152308
1166;boundary;100;0.00872013;0.00392797;0.010993
1166;calc iter;100;2.32743;1.93334;2.46121
1166;calc total;1;234.175;234.175;234.175
1166;total;1;302.461;302.461;302.461
1167;initialize;1;58.2574;58.2574;58.2574
1167;async;100;0.579387;0.00295391;1.00999
1167;inner;100;1.73664;1.07428;2.24846
1167;wait;100;6.5903e-05;3.291e-05;0.000129099
1167;boundary;100;0.00979017;0.00407895;0.0148661
1167;calc iter;100;2.32589;1.99438;2.56031
1167;calc total;1;234.175;234.175;234.175
1167;total;1;302.461;302.461;302.461
1168;initialize;1;58.2539;58.2539;58.2539
1168;async;100;1.20962;0.0047697;1.6567
1168;inner;100;1.09754;0.689498;2.23686
1168;wait;100;3.8247e-05;2.31e-05;0.000178158
1168;boundary;100;0.00570298;0.00368501;0.0095697
1168;calc iter;100;2.31291;1.98715;2.58316
1168;calc total;1;234.175;234.175;234.175
1168;total;1;302.458;302.458;302.458
1169;initialize;1;58.2542;58.2542;58.2542
1169;async;100;1.20836;0.00305285;1.6235
1169;inner;100;1.08689;0.660858;2.23087
1169;wait;100;3.51974e-05;2.158e-05;0.000326176
1169;boundary;100;0.0065583;0.00370429;0.0100543
1169;calc iter;100;2.30185;2.06834;2.55064
1169;calc total;1;234.175;234.175;234.175
1169;total;1;302.458;302.458;302.458
1170;initialize;1;58.2135;58.2135;58.2135
1170;async;100;1.12195;0.00343154;1.62637
1170;inner;100;1.16263;0.741919;2.23778
1170;wait;100;3.75541e-05;2.588e-05;0.000166748
1170;boundary;100;0.00792051;0.00418908;0.00992111
1170;calc iter;100;2.29254;2.0188;2.51745
1170;calc total;1;234.175;234.175;234.175
1170;total;1;302.418;302.418;302.418
1171;initialize;1;58.2144;58.2144;58.2144
1171;async;100;1.19527;0.00336777;1.58174
1171;inner;100;1.07911;0.73918;2.23709
1171;wait;100;5.05817e-05;2.78e-05;0.000317346
1171;boundary;100;0.00784459;0.00337044;0.0128347
1171;calc iter;100;2.28228;1.84327;2.47669
1171;calc total;1;234.175;234.175;234.175
1171;total;1;302.418;302.418;302.418
1172;initialize;1;58.2114;58.2114;58.2114
1172;async;100;1.16;0.00450574;1.89165
1172;inner;100;1.10687;0.76493;2.23754
1172;wait;100;4.494e-05;2.7749e-05;0.000175688
1172;boundary;100;0.00795149;0.00411831;0.0103315
1172;calc iter;100;2.27487;1.94713;2.76498
1172;calc total;1;234.175;234.175;234.175
1172;total;1;302.415;302.415;302.415
1173;initialize;1;58.1893;58.1893;58.1893
1173;async;100;1.12163;0.00382381;1.65997
1173;inner;100;1.15554;0.728442;2.22928
1173;wait;100;4.60197e-05;3.028e-05;0.000525123
1173;boundary;100;0.0071017;0.00410239;0.0098063
1173;calc iter;100;2.28432;2.03709;2.5373
1173;calc total;1;234.175;234.175;234.175
1173;total;1;302.393;302.393;302.393
1174;initialize;1;58.211;58.211;58.211
1174;async;100;1.19829;0.00446999;1.82466
1174;inner;100;1.08967;0.719775;2.23748
1174;wait;100;3.43748e-05;2.4459e-05;0.000144309
1174;boundary;100;0.00583;0.00363677;0.00820662
1174;calc iter;100;2.29383;2.0283;2.55453
1174;calc total;1;234.175;234.175;234.175
1174;total;1;302.415;302.415;302.415
1175;initialize;1;58.1888;58.1888;58.1888
1175;async;100;1.19015;0.00438133;1.61577
1175;inner;100;1.10726;0.66676;2.23628
1175;wait;100;3.74845e-05;2.272e-05;0.000306156
1175;boundary;100;0.00613348;0.0032396;0.00982028
1175;calc iter;100;2.30359;2.0984;2.46543
1175;calc total;1;234.175;234.175;234.175
1175;total;1;302.392;302.392;302.392
1176;initialize;1;58.1716;58.1716;58.1716
1176;async;100;0.663052;0.00264549;1.20658
1176;inner;100;1.64369;0.888893;2.24567
1176;wait;100;5.15214e-05;1.832e-05;0.000411135
1176;boundary;100;0.00822734;0.00284338;0.0111888
1176;calc iter;100;2.31502;2.00068;2.55558
1176;calc total;1;234.175;234.175;234.175
1176;total;1;302.375;302.375;302.375
1177;initialize;1;58.1865;58.1865;58.1865
1177;async;100;0.659534;0.00292638;1.19758
1177;inner;100;1.64837;0.888264;2.24646
1177;wait;100;3.86692e-05;2.319e-05;0.000225787
1177;boundary;100;0.00709658;0.00321543;0.00932189
1177;calc iter;100;2.31505;1.99382;2.50276
1177;calc total;1;234.175;234.175;234.175
1177;total;1;302.39;302.39;302.39
1178;initialize;1;58.4941;58.4941;58.4941
1178;async;100;0.664125;0.00261019;1.22768
1178;inner;100;1.64708;0.892033;2.2491
1178;wait;100;2.67233e-05;1.9309e-05;0.000183048
1178;boundary;100;0.00385879;0.00294693;0.0074459
1178;calc iter;100;2.31509;1.99329;2.50899
1178;calc total;1;234.175;234.175;234.175
1178;total;1;302.698;302.698;302.698
1022;initialize;1;58.2531;58.2531;58.2531
1022;async;100;0.0189209;0.000481363;0.0958338
1022;inner;100;2.30091;1.64111;2.35674
1022;wait;100;3.90738e-05;2.602e-05;0.000153158
1022;boundary;100;0.00877357;0.00500925;0.00994526
1022;calc iter;100;2.32865;1.69567;2.41892
1022;calc total;1;234.175;234.175;234.175
1022;total;1;302.456;302.456;302.456
1179;initialize;1;58.4962;58.4962;58.4962
1179;async;100;0.658898;0.00456932;1.28037
1179;inner;100;1.65097;0.893307;2.2481
1179;wait;100;3.34164e-05;2.254e-05;0.000197398
1179;boundary;100;0.00518421;0.0029007;0.0102278
1179;calc iter;100;2.31509;1.99323;2.61949
1179;calc total;1;234.175;234.175;234.175
1179;total;1;302.7;302.7;302.7
1023;initialize;1;58.3124;58.3124;58.3124
1023;async;100;0.0256876;0.0013492;0.112402
1023;inner;100;2.29314;1.65949;2.35628
1023;wait;100;6.8288e-05;3.1769e-05;0.000254887
1023;boundary;100;0.00953885;0.0054765;0.0130795
1023;calc iter;100;2.32844;1.7261;2.43856
1023;calc total;1;234.175;234.175;234.175
1023;total;1;302.516;302.516;302.516
1180;initialize;1;58.172;58.172;58.172
1180;async;100;0.790402;0.00340747;1.55276
1180;inner;100;1.51525;0.725895;2.24592
1180;wait;100;4.26186e-05;2.634e-05;0.000406195
1180;boundary;100;0.00533053;0.00379067;0.0090895
1180;calc iter;100;2.31103;2.05009;2.46038
1180;calc total;1;234.175;234.175;234.175
1180;total;1;302.375;302.375;302.375
1181;initialize;1;58.1872;58.1872;58.1872
1181;async;100;0.792966;0.0040853;1.6073
1181;inner;100;1.50728;0.702853;2.24615
1181;wait;100;4.83444e-05;2.939e-05;0.000246697
1181;boundary;100;0.00824548;0.00479427;0.0101157
1181;calc iter;100;2.30855;2.03214;2.44792
1181;calc total;1;234.175;234.175;234.175
1181;total;1;302.391;302.391;302.391
1182;initialize;1;58.4958;58.4958;58.4958
1182;async;100;0.818234;0.00448016;1.62932
1182;inner;100;1.47973;0.669289;2.24791
1182;wait;100;4.18208e-05;2.58e-05;0.000133398
1182;boundary;100;0.0078339;0.00397584;0.0112069
1182;calc iter;100;2.30584;1.88046;2.44131
1182;calc total;1;234.175;234.175;234.175
1182;total;1;302.699;302.699;302.699
1183;initialize;1;58.4964;58.4964;58.4964
1183;async;100;0.863702;0.00349445;1.67743
1183;inner;100;1.43089;0.669309;2.24674
1183;wait;100;4.99606e-05;2.7e-05;0.000172848
1183;boundary;100;0.00864056;0.00485752;0.0179408
1183;calc iter;100;2.30329;1.78279;2.86548
1183;calc total;1;234.175;234.175;234.175
1183;total;1;302.7;302.7;302.7
1184;initialize;1;58.4963;58.4963;58.4963
1184;async;100;1.17413;0.00408576;3.50938
1184;inner;100;1.11727;0.703081;2.23448
1184;wait;100;3.25469e-05;2.085e-05;0.000352406
1184;boundary;100;0.00419604;0.00286439;0.00771949
1184;calc iter;100;2.29563;1.79726;4.21741
1184;calc total;1;234.175;234.175;234.175
1184;total;1;302.7;302.7;302.7
1185;initialize;1;58.4958;58.4958;58.4958
1185;async;100;0.969801;0.00273275;2.6058
1185;inner;100;1.3094;0.721452;2.23138
1185;wait;100;3.86648e-05;1.907e-05;0.000328286
1185;boundary;100;0.00701707;0.00386208;0.0126433
1185;calc iter;100;2.28626;1.89418;3.33115
1185;calc total;1;234.175;234.175;234.175
1185;total;1;302.7;302.7;302.7
1186;initialize;1;58.4962;58.4962;58.4962
1186;async;100;0.951071;0.0015252;1.88548
1186;inner;100;1.3232;0.710222;2.23843
1186;wait;100;4.02428e-05;2.21e-05;0.000236967
1186;boundary;100;0.00835549;0.00444665;0.0127625
1186;calc iter;100;2.28267;2.02905;2.77833
1186;calc total;1;234.175;234.175;234.175
1186;total;1;302.7;302.7;302.7
1187;initialize;1;58.4962;58.4962;58.4962
1187;async;100;1.03667;0.000709821;2.03382
1187;inner;100;1.2412;0.695983;2.23973
1187;wait;100;4.37171e-05;2.2239e-05;0.000178208
1187;boundary;100;0.0083823;0.00342846;0.0128614
1187;calc iter;100;2.28629;1.72957;2.76894
1187;calc total;1;234.175;234.175;234.175
1187;total;1;302.7;302.7;302.7
1188;initialize;1;58.4959;58.4959;58.4959
1188;async;100;1.2506;0.00193633;1.76913
1188;inner;100;1.02528;0.688205;2.23485
1188;wait;100;4.8906e-05;2.9129e-05;0.000376906
1188;boundary;100;0.00869132;0.00547308;0.0143383
1188;calc iter;100;2.28462;2.04019;2.68989
1188;calc total;1;234.175;234.175;234.175
1188;total;1;302.7;302.7;302.7
1189;initialize;1;58.1576;58.1576;58.1576
1189;async;100;1.09861;0.00344462;1.73674
1189;inner;100;1.1804;0.782971;2.23592
1189;wait;100;4.78675e-05;3.0899e-05;0.000211638
1189;boundary;100;0.00801863;0.00429637;0.0108624
1189;calc iter;100;2.28708;2.09979;2.61915
[truncated: 1,158,751 more chars]
