# Supplementary material for: A Halo abstraction for distributed n-dimensional structured grids within the C++ PGAS library DASH
Source: PeerJ Comput Sci. 2023 Feb 3;9:e1203. doi: 10.7717/peerj-cs.1203 (PMC10280232; doi:10.7717/peerj-cs.1203)
Supplement: Supplemental Information 3 [file peerj-cs-09-1203-s003.gz › raw_romeo/res_2d_romeo/weak/dash_heat2d_n2_c128_240416_21918185.out]

DASH
InitEnergy=25.00000
EndEnergy=25.00000
DiffEnergy=-0.00000
Matrixspec: 240416 x 240416
Iterations: 100
# unit_id;function_name;num_calls;avg_runtime;min_runtime;max_runtime
0;initialize;1;24.87063;24.87063;24.87063
0;async;100;0.78150;0.00344;1.35299
0;inner;100;1.51876;0.82513;2.32239
0;wait;100;0.00005;0.00004;0.00009
0;boundary;100;0.01155;0.00581;0.01271
0;calc iter;100;2.31187;1.61645;2.39352
0;calc total;1;232.24046;232.24046;232.24046
0;total;1;267.15523;267.15523;267.15523
1;initialize;1;24.8717;24.8717;24.8717
1;async;100;0.910318;0.00427165;1.44896
1;inner;100;1.38426;0.787391;2.31062
1;wait;100;3.37635e-05;2.124e-05;0.000111679
1;boundary;100;0.00903521;0.00530852;0.0114529
1;calc iter;100;2.30365;2.19902;2.39417
1;calc total;1;232.24;232.24;232.24
1;total;1;267.155;267.155;267.155
2;initialize;1;24.8707;24.8707;24.8707
2;async;100;0.694034;0.00467204;1.1152
2;inner;100;1.59368;1.17965;2.3141
2;wait;100;3.71073e-05;2.84e-05;6.99e-05
2;boundary;100;0.00999395;0.00772545;0.0116408
2;calc iter;100;2.29775;2.21215;2.36449
2;calc total;1;232.24;232.24;232.24
2;total;1;267.155;267.155;267.155
3;initialize;1;24.8711;24.8711;24.8711
3;async;100;0.746413;0.00252498;1.24338
3;inner;100;1.53374;1.04733;2.3138
3;wait;100;5.3101e-05;3.136e-05;9.5369e-05
3;boundary;100;0.0114203;0.009101;0.013865
3;calc iter;100;2.29163;2.20839;2.35273
3;calc total;1;232.24;232.24;232.24
3;total;1;267.155;267.155;267.155
4;initialize;1;24.8716;24.8716;24.8716
4;async;100;0.813958;0.00438047;1.33127
4;inner;100;1.46531;0.958072;2.30613
4;wait;100;4.83557e-05;3.2899e-05;9.8019e-05
4;boundary;100;0.0112255;0.00876264;0.0119046
4;calc iter;100;2.29054;2.21608;2.35483
4;calc total;1;232.24;232.24;232.24
4;total;1;267.155;267.155;267.155
5;initialize;1;24.8715;24.8715;24.8715
5;async;100;0.728104;0.0045302;1.15296
5;inner;100;1.55836;1.15934;2.30557
5;wait;100;4.04927e-05;2.965e-05;0.000129279
5;boundary;100;0.0106549;0.00919452;0.0116533
5;calc iter;100;2.29716;2.21162;2.35613
5;calc total;1;232.24;232.24;232.24
5;total;1;267.155;267.155;267.155
6;initialize;1;24.8715;24.8715;24.8715
6;async;100;0.912184;0.00419382;1.41582
6;inner;100;1.38079;0.834405;2.30939
6;wait;100;3.40207e-05;2.214e-05;6.3e-05
6;boundary;100;0.00969296;0.00569861;0.0114761
6;calc iter;100;2.3027;2.20231;2.38215
6;calc total;1;232.24;232.24;232.24
6;total;1;267.155;267.155;267.155
7;initialize;1;24.2773;24.2773;24.2773
7;async;100;0.902659;0.00294256;1.51111
7;inner;100;1.39735;0.704466;2.30893
7;wait;100;4.08467e-05;3.04e-05;8.1389e-05
7;boundary;100;0.0105695;0.00581251;0.0114068
7;calc iter;100;2.31063;1.63503;2.38421
7;calc total;1;232.24;232.24;232.24
7;total;1;266.561;266.561;266.561
8;initialize;1;24.3035;24.3035;24.3035
8;async;100;0.09246;0.00282606;0.239137
8;inner;100;2.21559;1.45235;2.32302
8;wait;100;6.62093e-05;4.982e-05;0.000112238
8;boundary;100;0.011853;0.00978755;0.015031
8;calc iter;100;2.31997;1.64634;2.37529
8;calc total;1;232.24;232.24;232.24
8;total;1;266.587;266.587;266.587
9;initialize;1;24.8711;24.8711;24.8711
9;async;100;0.0858993;0.00280618;0.186174
9;inner;100;2.22317;1.4514;2.32249
9;wait;100;5.57141e-05;3.461e-05;0.000131948
9;boundary;100;0.0108557;0.00876987;0.0114978
9;calc iter;100;2.31999;1.6444;2.36727
9;calc total;1;232.24;232.24;232.24
9;total;1;267.155;267.155;267.155
10;initialize;1;24.3035;24.3035;24.3035
10;async;100;0.0857968;0.00353335;0.18592
10;inner;100;2.22788;1.45524;2.3281
10;wait;100;3.04703e-05;2.116e-05;8.8189e-05
10;boundary;100;0.00631538;0.00453458;0.00719991
10;calc iter;100;2.32003;1.64572;2.36685
10;calc total;1;232.24;232.24;232.24
10;total;1;266.587;266.587;266.587
11;initialize;1;24.8713;24.8713;24.8713
11;async;100;0.0846954;0.00446171;0.183899
11;inner;100;2.22851;1.45634;2.32713
11;wait;100;3.76773e-05;2.8299e-05;0.000120459
11;boundary;100;0.00676576;0.00510173;0.00779508
11;calc iter;100;2.32001;1.64539;2.36662
11;calc total;1;232.24;232.24;232.24
11;total;1;267.155;267.155;267.155
12;initialize;1;24.8546;24.8546;24.8546
12;async;100;0.0856994;0.00359554;0.185409
12;inner;100;2.22287;1.45477;2.32404
12;wait;100;6.89461e-05;4.0599e-05;0.000102389
12;boundary;100;0.0113637;0.00857588;0.0124616
12;calc iter;100;2.32001;1.64883;2.37642
12;calc total;1;232.24;232.24;232.24
12;total;1;267.139;267.139;267.139
13;initialize;1;24.5957;24.5957;24.5957
13;async;100;0.0840022;0.00363494;0.185134
13;inner;100;2.22593;1.45598;2.32381
13;wait;100;5.38663e-05;3.108e-05;0.000148139
13;boundary;100;0.0100337;0.006809;0.0113015
13;calc iter;100;2.32002;1.64798;2.36985
13;calc total;1;232.24;232.24;232.24
13;total;1;266.879;266.879;266.879
14;initialize;1;24.8551;24.8551;24.8551
14;async;100;0.0846322;0.00402763;0.187965
14;inner;100;2.22934;1.45539;2.32837
14;wait;100;2.9987e-05;2.2769e-05;6.2169e-05
14;boundary;100;0.00603987;0.00472166;0.00727601
14;calc iter;100;2.32004;1.64812;2.36891
14;calc total;1;232.24;232.24;232.24
14;total;1;267.139;267.139;267.139
15;initialize;1;24.6191;24.6191;24.6191
15;async;100;0.0841405;0.00418067;0.187651
15;inner;100;2.22966;1.45853;2.32785
15;wait;100;3.73927e-05;2.285e-05;8.6289e-05
15;boundary;100;0.00621662;0.00387767;0.0072003
15;calc iter;100;2.32006;1.65008;2.36937
15;calc total;1;232.24;232.24;232.24
15;total;1;266.903;266.903;266.903
16;initialize;1;24.8354;24.8354;24.8354
16;async;100;0.410117;0.00354743;0.602431
16;inner;100;1.89416;0.986945;2.30882
16;wait;100;4.22283e-05;3.066e-05;8.8909e-05
16;boundary;100;0.0110267;0.00539858;0.0136453
16;calc iter;100;2.31535;1.58217;2.38521
16;calc total;1;232.24;232.24;232.24
16;total;1;267.119;267.119;267.119
17;initialize;1;24.8718;24.8718;24.8718
17;async;100;0.440038;0.00351624;0.806978
17;inner;100;1.8607;1.22687;2.30813
17;wait;100;4.62515e-05;3.115e-05;0.000147008
17;boundary;100;0.0111283;0.00949479;0.0116333
17;calc iter;100;2.31191;2.04338;2.38624
17;calc total;1;232.24;232.24;232.24
17;total;1;267.155;267.155;267.155
18;initialize;1;24.8714;24.8714;24.8714
18;async;100;0.408432;0.000692192;0.767098
18;inner;100;1.88705;1.51398;2.32552
18;wait;100;4.30907e-05;3.303e-05;6.3159e-05
18;boundary;100;0.0112277;0.00664697;0.0167714
18;calc iter;100;2.30676;2.28489;2.34694
18;calc total;1;232.24;232.24;232.24
18;total;1;267.155;267.155;267.155
19;initialize;1;24.8357;24.8357;24.8357
19;async;100;0.385228;0.00153339;0.5888
19;inner;100;1.90428;1.71105;2.31209
19;wait;100;5.2214e-05;3.0879e-05;9.3259e-05
19;boundary;100;0.0115258;0.00970451;0.0120533
19;calc iter;100;2.30109;2.26795;2.33957
19;calc total;1;232.24;232.24;232.24
19;total;1;267.119;267.119;267.119
20;initialize;1;24.7994;24.7994;24.7994
20;async;100;0.392157;0.00283713;0.598087
20;inner;100;1.89715;1.70843;2.31286
20;wait;100;5.4432e-05;3.35e-05;8.2899e-05
20;boundary;100;0.0114042;0.00938538;0.0128911
20;calc iter;100;2.30077;2.2565;2.34407
20;calc total;1;232.24;232.24;232.24
20;total;1;267.084;267.084;267.084
21;initialize;1;24.412;24.412;24.412
21;async;100;0.432298;0.00291454;0.810298
21;inner;100;1.86302;1.48255;2.31162
21;wait;100;4.20424e-05;3.1299e-05;0.000151168
21;boundary;100;0.0111178;0.0100942;0.0116265
21;calc iter;100;2.30648;2.27591;2.34754
21;calc total;1;232.24;232.24;232.24
21;total;1;266.695;266.695;266.695
22;initialize;1;24.7996;24.7996;24.7996
22;async;100;0.431835;0.00119898;0.800441
22;inner;100;1.86892;1.22815;2.31712
22;wait;100;4.14279e-05;3.2499e-05;6.6619e-05
22;boundary;100;0.0111027;0.00772001;0.0115187
22;calc iter;100;2.3119;2.03845;2.36783
22;calc total;1;232.24;232.24;232.24
22;total;1;267.084;267.084;267.084
23;initialize;1;24.7574;24.7574;24.7574
23;async;100;0.407078;0.00290291;0.597901
23;inner;100;1.89712;0.991703;2.31673
23;wait;100;4.05037e-05;3.062e-05;0.000108829
23;boundary;100;0.0110632;0.0058192;0.0114974
23;calc iter;100;2.3153;1.58168;2.3793
23;calc total;1;232.24;232.24;232.24
23;total;1;267.041;267.041;267.041
24;initialize;1;24.8708;24.8708;24.8708
24;async;100;0.00883482;0.00152976;0.0376904
24;inner;100;2.30187;1.67816;2.35935
24;wait;100;5.76526e-05;5.0099e-05;8.7979e-05
24;boundary;100;0.0115034;0.00970351;0.0119218
24;calc iter;100;2.32227;1.69746;2.37866
24;calc total;1;232.24;232.24;232.24
24;total;1;267.155;267.155;267.155
25;initialize;1;24.756;24.756;24.756
25;async;100;0.0057062;0.00293782;0.0211874
25;inner;100;2.30779;1.67809;2.36585
25;wait;100;5.75772e-05;3.945e-05;0.000140738
25;boundary;100;0.00872974;0.00736902;0.0111855
25;calc iter;100;2.32228;1.69142;2.37975
25;calc total;1;232.24;232.24;232.24
25;total;1;267.04;267.04;267.04
26;initialize;1;24.7325;24.7325;24.7325
26;async;100;0.00251581;0.00187488;0.0211333
26;inner;100;2.31229;1.6817;2.37026
26;wait;100;2.91553e-05;2.205e-05;6.4719e-05
26;boundary;100;0.0074569;0.00501425;0.010626
26;calc iter;100;2.3223;1.6891;2.37986
26;calc total;1;232.24;232.24;232.24
26;total;1;267.017;267.017;267.017
27;initialize;1;24.7328;24.7328;24.7328
27;async;100;0.00303722;0.00179523;0.0196224
27;inner;100;2.31208;1.68297;2.36973
27;wait;100;4.03831e-05;2.39e-05;7.8019e-05
27;boundary;100;0.00714272;0.00511629;0.0111698
27;calc iter;100;2.3223;1.69148;2.37968
27;calc total;1;232.24;232.24;232.24
27;total;1;267.017;267.017;267.017
28;initialize;1;24.7051;24.7051;24.7051
28;async;100;0.00607411;0.00168632;0.0176242
28;inner;100;2.30513;1.67823;2.36695
28;wait;100;5.50265e-05;3.201e-05;8.4949e-05
28;boundary;100;0.0110164;0.0090401;0.0119287
28;calc iter;100;2.32228;1.6915;2.38006
28;calc total;1;232.24;232.24;232.24
28;total;1;266.989;266.989;266.989
29;initialize;1;24.7676;24.7676;24.7676
29;async;100;0.00520985;0.00282791;0.0173652
29;inner;100;2.30838;1.67804;2.36702
29;wait;100;6.07306e-05;4.023e-05;0.000133199
29;boundary;100;0.00863934;0.00710175;0.0110496
29;calc iter;100;2.32229;1.69126;2.37996
29;calc total;1;232.24;232.24;232.24
29;total;1;267.051;267.051;267.051
30;initialize;1;24.7333;24.7333;24.7333
30;async;100;0.00228308;0.000995329;0.0178975
30;inner;100;2.31261;1.68387;2.3709
30;wait;100;2.88595e-05;2.232e-05;9.6069e-05
30;boundary;100;0.00739597;0.00407707;0.0100432
30;calc iter;100;2.32232;1.69065;2.37964
30;calc total;1;232.24;232.24;232.24
30;total;1;267.017;267.017;267.017
31;initialize;1;24.7022;24.7022;24.7022
31;async;100;0.00242599;0.00097047;0.017507
31;inner;100;2.31254;1.68314;2.37113
31;wait;100;4.02389e-05;2.706e-05;7.17e-05
31;boundary;100;0.00730926;0.00491524;0.00993908
31;calc iter;100;2.32231;1.69068;2.38017
31;calc total;1;232.24;232.24;232.24
31;total;1;266.986;266.986;266.986
32;initialize;1;24.8718;24.8718;24.8718
32;async;100;0.652886;0.00310253;1.13262
32;inner;100;1.64707;0.711892;2.3113
32;wait;100;5.50575e-05;3.5839e-05;8.9949e-05
32;boundary;100;0.0108436;0.00536815;0.0116906
32;calc iter;100;2.31086;1.56915;2.41187
32;calc total;1;232.24;232.24;232.24
32;total;1;267.155;267.155;267.155
33;initialize;1;24.6682;24.6682;24.6682
33;async;100;0.763716;0.00330708;1.41764
33;inner;100;1.52984;0.823126;2.30963
33;wait;100;4.432e-05;2.388e-05;0.000144129
33;boundary;100;0.00986741;0.00535438;0.0114525
33;calc iter;100;2.30347;2.17772;2.37189
33;calc total;1;232.24;232.24;232.24
33;total;1;266.952;266.952;266.952
34;initialize;1;24.8346;24.8346;24.8346
34;async;100;0.5696;0.00410148;0.919713
34;inner;100;1.71801;1.39722;2.3144
34;wait;100;3.80452e-05;2.787e-05;6.672e-05
34;boundary;100;0.0103012;0.0066414;0.0114927
34;calc iter;100;2.29795;2.2608;2.35907
34;calc total;1;232.24;232.24;232.24
34;total;1;267.118;267.118;267.118
35;initialize;1;24.8716;24.8716;24.8716
35;async;100;0.57563;0.0024482;0.996669
35;inner;100;1.70478;1.32915;2.31445
35;wait;100;5.70053e-05;3.322e-05;8.5009e-05
35;boundary;100;0.0114138;0.00782741;0.0118438
35;calc iter;100;2.29189;2.247;2.35009
35;calc total;1;232.24;232.24;232.24
35;total;1;267.155;267.155;267.155
36;initialize;1;24.8713;24.8713;24.8713
36;async;100;0.585721;0.00090651;1.03317
36;inner;100;1.69432;1.2998;2.31876
36;wait;100;5.28825e-05;3.2619e-05;8.7669e-05
36;boundary;100;0.0112673;0.00649506;0.0138786
36;calc iter;100;2.29136;2.23507;2.37369
36;calc total;1;232.24;232.24;232.24
36;total;1;267.155;267.155;267.155
37;initialize;1;24.6173;24.6173;24.6173
37;async;100;0.575401;0.00337607;0.934419
37;inner;100;1.71132;1.3833;2.30739
37;wait;100;4.53906e-05;3.436e-05;0.000133169
37;boundary;100;0.0107729;0.00910298;0.0119947
37;calc iter;100;2.29754;2.26171;2.36358
37;calc total;1;232.24;232.24;232.24
37;total;1;266.901;266.901;266.901
38;initialize;1;24.6169;24.6169;24.6169
38;async;100;0.756915;0.00266758;1.4114
38;inner;100;1.53587;0.823867;2.31299
38;wait;100;4.34911e-05;2.463e-05;9.5459e-05
38;boundary;100;0.0103471;0.00559682;0.0114853
38;calc iter;100;2.30318;2.17432;2.36677
38;calc total;1;232.24;232.24;232.24
38;total;1;266.901;266.901;266.901
39;initialize;1;24.6024;24.6024;24.6024
39;async;100;0.652193;0.00303949;1.13722
39;inner;100;1.64768;0.70941;2.31162
39;wait;100;4.06792e-05;2.879e-05;0.000118209
39;boundary;100;0.0108522;0.00587292;0.0113771
39;calc iter;100;2.31077;1.59099;2.419
39;calc total;1;232.24;232.24;232.24
39;total;1;266.886;266.886;266.886
40;initialize;1;24.494;24.494;24.494
40;async;100;0.0572248;0.00360852;0.171628
40;inner;100;2.2509;1.45332;2.32503
40;wait;100;6.43533e-05;4.9389e-05;0.000172599
40;boundary;100;0.011781;0.0105909;0.0143263
40;calc iter;100;2.31997;1.63921;2.39553
40;calc total;1;232.24;232.24;232.24
40;total;1;266.778;266.778;266.778
41;initialize;1;24.5881;24.5881;24.5881
41;async;100;0.0472457;0.00601133;0.172507
41;inner;100;2.26211;1.45768;2.3313
41;wait;100;4.41327e-05;3.3369e-05;0.000113139
41;boundary;100;0.0106333;0.0083471;0.0114216
41;calc iter;100;2.32004;1.63964;2.39439
41;calc total;1;232.24;232.24;232.24
41;total;1;266.872;266.872;266.872
42;initialize;1;24.5637;24.5637;24.5637
42;async;100;0.0439329;0.00215965;0.172515
42;inner;100;2.26971;1.46407;2.34017
42;wait;100;3.66911e-05;2.762e-05;8.1249e-05
42;boundary;100;0.00641394;0.0043937;0.0113179
42;calc iter;100;2.32009;1.64102;2.39572
42;calc total;1;232.24;232.24;232.24
42;total;1;266.847;266.847;266.847
43;initialize;1;24.529;24.529;24.529
43;async;100;0.0452013;0.00386302;0.172133
43;inner;100;2.26659;1.46276;2.33693
43;wait;100;4.05449e-05;3.244e-05;9.7649e-05
43;boundary;100;0.00823893;0.00584839;0.0099091
43;calc iter;100;2.32007;1.64078;2.39509
43;calc total;1;232.24;232.24;232.24
43;total;1;266.813;266.813;266.813
44;initialize;1;24.5281;24.5281;24.5281
44;async;100;0.0497474;0.00145009;0.1732
44;inner;100;2.25881;1.46185;2.33605
44;wait;100;5.8414e-05;3.4859e-05;0.000125048
44;boundary;100;0.0114523;0.00876599;0.0121905
44;calc iter;100;2.32007;1.64388;2.39394
44;calc total;1;232.24;232.24;232.24
44;total;1;266.812;266.812;266.812
45;initialize;1;24.5058;24.5058;24.5058
45;async;100;0.0459108;0.00327212;0.171738
45;inner;100;2.26428;1.46388;2.33577
45;wait;100;5.28332e-05;3.3579e-05;0.000111249
45;boundary;100;0.00983526;0.00643885;0.0113413
45;calc iter;100;2.32009;1.6421;2.39394
45;calc total;1;232.24;232.24;232.24
45;total;1;266.79;266.79;266.79
46;initialize;1;24.5061;24.5061;24.5061
46;async;100;0.0458349;0.00122659;0.17297
46;inner;100;2.26791;1.46562;2.34
46;wait;100;3.08337e-05;2.14e-05;6.0909e-05
46;boundary;100;0.00633641;0.00412856;0.00965331
46;calc iter;100;2.32011;1.64274;2.39388
46;calc total;1;232.24;232.24;232.24
46;total;1;266.79;266.79;266.79
47;initialize;1;24.4933;24.4933;24.4933
47;async;100;0.0455229;0.00108699;0.172263
47;inner;100;2.26803;1.4657;2.34004
47;wait;100;4.71551e-05;3.0849e-05;8.6779e-05
47;boundary;100;0.00650627;0.00433908;0.00890288
47;calc iter;100;2.32011;1.64234;2.39415
47;calc total;1;232.24;232.24;232.24
47;total;1;266.777;266.777;266.777
48;initialize;1;24.7064;24.7064;24.7064
48;async;100;0.675091;0.00274946;1.47623
48;inner;100;1.62147;0.676582;2.30943
48;wait;100;3.8471e-05;2.775e-05;9.8369e-05
48;boundary;100;0.0096333;0.0053728;0.011319
48;calc iter;100;2.30624;1.73804;2.40607
48;calc total;1;232.24;232.24;232.24
48;total;1;266.99;266.99;266.99
49;initialize;1;24.4157;24.4157;24.4157
49;async;100;0.731989;0.00307871;1.4447
49;inner;100;1.55334;0.728123;2.30865
49;wait;100;4.01763e-05;2.831e-05;0.000129178
49;boundary;100;0.0108244;0.00539048;0.0114541
49;calc iter;100;2.29619;2.05656;2.4249
49;calc total;1;232.24;232.24;232.24
49;total;1;266.7;266.7;266.7
50;initialize;1;24.7253;24.7253;24.7253
50;async;100;0.667555;0.00204305;1.27295
50;inner;100;1.60823;1.05264;2.31376
50;wait;100;3.60643e-05;2.743e-05;0.000101739
50;boundary;100;0.0104353;0.00655046;0.0116306
50;calc iter;100;2.28626;2.2461;2.37275
50;calc total;1;232.24;232.24;232.24
50;total;1;267.009;267.009;267.009
51;initialize;1;24.4703;24.4703;24.4703
51;async;100;0.607681;0.00123714;1.21247
51;inner;100;1.66153;1.11549;2.31386
51;wait;100;4.88412e-05;2.658e-05;7.4939e-05
51;boundary;100;0.0110289;0.00758598;0.0118225
51;calc iter;100;2.28029;2.20585;2.34463
51;calc total;1;232.24;232.24;232.24
51;total;1;266.754;266.754;266.754
52;initialize;1;24.4657;24.4657;24.4657
52;async;100;0.608214;0.00395773;1.23335
52;inner;100;1.66001;1.11514;2.31102
52;wait;100;5.42114e-05;3.445e-05;0.000102249
52;boundary;100;0.0111359;0.00863117;0.0120409
52;calc iter;100;2.27942;2.22139;2.37054
52;calc total;1;232.24;232.24;232.24
52;total;1;266.749;266.749;266.749
53;initialize;1;24.3926;24.3926;24.3926
53;async;100;0.663294;0.00346389;1.27286
53;inner;100;1.61179;1.04246;2.3095
53;wait;100;3.76023e-05;2.9259e-05;0.000129069
53;boundary;100;0.0106887;0.00744693;0.011523
53;calc iter;100;2.28581;2.23715;2.37455
53;calc total;1;232.24;232.24;232.24
53;total;1;266.676;266.676;266.676
54;initialize;1;24.4654;24.4654;24.4654
54;async;100;0.720223;0.00141394;1.44744
54;inner;100;1.56462;0.728499;2.31501
54;wait;100;4.00074e-05;2.9709e-05;6.2389e-05
54;boundary;100;0.0108635;0.00591039;0.0113845
54;calc iter;100;2.29575;2.04897;2.4258
54;calc total;1;232.24;232.24;232.24
54;total;1;266.749;266.749;266.749
55;initialize;1;24.3579;24.3579;24.3579
55;async;100;0.663041;0.00366618;1.46944
55;inner;100;1.63315;0.676624;2.31451
55;wait;100;3.72233e-05;2.556e-05;8.4139e-05
55;boundary;100;0.00972157;0.00581635;0.0112653
55;calc iter;100;2.30596;1.75605;2.41098
55;calc total;1;232.24;232.24;232.24
55;total;1;266.642;266.642;266.642
56;initialize;1;24.7251;24.7251;24.7251
56;async;100;0.0798882;0.00142318;0.451397
56;inner;100;2.22563;1.36504;2.32616
56;wait;100;6.01644e-05;5.1679e-05;9.8459e-05
56;boundary;100;0.0117896;0.00907921;0.0148275
56;calc iter;100;2.31737;1.83058;2.42985
56;calc total;1;232.24;232.24;232.24
56;total;1;267.009;267.009;267.009
57;initialize;1;24.443;24.443;24.443
57;async;100;0.0570453;0.00336364;0.435168
57;inner;100;2.24945;1.36976;2.32618
57;wait;100;4.20969e-05;3.3699e-05;0.000132309
57;boundary;100;0.0108916;0.00895399;0.0113327
57;calc iter;100;2.31743;1.81399;2.42346
57;calc total;1;232.24;232.24;232.24
57;total;1;266.727;266.727;266.727
58;initialize;1;24.528;24.528;24.528
58;async;100;0.055873;0.00274243;0.433952
58;inner;100;2.2543;1.37467;2.33056
58;wait;100;3.11196e-05;2.2089e-05;7.8529e-05
58;boundary;100;0.00726599;0.00423225;0.0109126
58;calc iter;100;2.31747;1.81288;2.41839
58;calc total;1;232.24;232.24;232.24
58;total;1;266.812;266.812;266.812
59;initialize;1;24.4435;24.4435;24.4435
59;async;100;0.0547584;0.00208786;0.433719
59;inner;100;2.25517;1.37464;2.33001
59;wait;100;3.81942e-05;2.801e-05;0.000103899
59;boundary;100;0.00748834;0.004834;0.010992
59;calc iter;100;2.31746;1.81322;2.41904
59;calc total;1;232.24;232.24;232.24
59;total;1;266.727;266.727;266.727
60;initialize;1;24.8032;24.8032;24.8032
60;async;100;0.0589983;0.00161323;0.425786
60;inner;100;2.24714;1.37056;2.32754
60;wait;100;6.08469e-05;3.0769e-05;9.9179e-05
60;boundary;100;0.0112322;0.00701563;0.0120283
60;calc iter;100;2.31744;1.80636;2.4066
60;calc total;1;232.24;232.24;232.24
60;total;1;267.087;267.087;267.087
61;initialize;1;24.3891;24.3891;24.3891
61;async;100;0.0519449;0.00343768;0.42837
61;inner;100;2.25633;1.37186;2.32752
61;wait;100;4.28239e-05;2.803e-05;0.000131558
61;boundary;100;0.00913009;0.00661185;0.0114175
61;calc iter;100;2.31745;1.80736;2.4144
61;calc total;1;232.24;232.24;232.24
61;total;1;266.673;266.673;266.673
62;initialize;1;24.8561;24.8561;24.8561
62;async;100;0.0517006;0.00225978;0.426931
62;inner;100;2.25913;1.37505;2.33158
62;wait;100;2.78813e-05;2.088e-05;6.1529e-05
62;boundary;100;0.00661738;0.00422384;0.01038
62;calc iter;100;2.31748;1.80623;2.41448
62;calc total;1;232.24;232.24;232.24
62;total;1;267.14;267.14;267.14
63;initialize;1;24.3608;24.3608;24.3608
63;async;100;0.0518679;0.00174953;0.427317
63;inner;100;2.25911;1.37406;2.3314
63;wait;100;3.59789e-05;2.5139e-05;7.86e-05
63;boundary;100;0.00645755;0.00465045;0.00990164
63;calc iter;100;2.31747;1.80606;2.41478
63;calc total;1;232.24;232.24;232.24
63;total;1;266.645;266.645;266.645
64;initialize;1;24.3307;24.3307;24.3307
64;async;100;0.685092;0.00318404;1.34861
64;inner;100;1.60859;0.70232;2.30926
64;wait;100;4.1035e-05;2.9029e-05;0.000141588
64;boundary;100;0.0106014;0.00536398;0.0113816
64;calc iter;100;2.30433;1.78446;2.45037
64;calc total;1;232.24;232.24;232.24
64;total;1;266.615;266.615;266.615
65;initialize;1;24.6418;24.6418;24.6418
65;async;100;0.730552;0.00356338;1.475
65;inner;100;1.55347;0.727086;2.30935
65;wait;100;3.68754e-05;2.4729e-05;8.6829e-05
65;boundary;100;0.00974327;0.00542403;0.0114001
65;calc iter;100;2.29381;1.89022;2.39051
65;calc total;1;232.24;232.24;232.24
65;total;1;266.926;266.926;266.926
66;initialize;1;24.3052;24.3052;24.3052
66;async;100;0.714887;0.00140715;1.48375
66;inner;100;1.55785;0.847311;2.31393
66;wait;100;3.66742e-05;2.777e-05;9.0609e-05
66;boundary;100;0.0107492;0.00753635;0.0114894
66;calc iter;100;2.28352;2.21978;2.40678
66;calc total;1;232.24;232.24;232.24
66;total;1;266.589;266.589;266.589
128;initialize;1;24.8085;24.8085;24.8085
128;async;100;0.715903;0.00313731;1.29017
128;inner;100;1.58414;0.828228;2.32283
128;wait;100;5.11391e-05;3.6899e-05;8.5229e-05
128;boundary;100;0.0118774;0.00583903;0.0127154
128;calc iter;100;2.31197;1.61547;2.38615
128;calc total;1;232.24;232.24;232.24
128;total;1;267.093;267.093;267.093
129;initialize;1;24.8076;24.8076;24.8076
129;async;100;0.874364;0.00315572;1.459
129;inner;100;1.41998;0.783125;2.31116
129;wait;100;3.35539e-05;1.924e-05;0.000107479
129;boundary;100;0.00934735;0.00520752;0.0113812
129;calc iter;100;2.30372;2.18846;2.39004
129;calc total;1;232.24;232.24;232.24
129;total;1;267.092;267.092;267.092
130;initialize;1;24.8086;24.8086;24.8086
130;async;100;0.651342;0.00183564;1.0608
130;inner;100;1.63606;1.23278;2.31545
130;wait;100;3.5769e-05;2.4479e-05;8.4389e-05
130;boundary;100;0.0101088;0.00772284;0.0119869
130;calc iter;100;2.29755;2.2365;2.35798
130;calc total;1;232.24;232.24;232.24
130;total;1;267.093;267.093;267.093
131;initialize;1;24.2718;24.2718;24.2718
131;async;100;0.673135;0.0023693;1.13991
131;inner;100;1.60677;1.159;2.31484
131;wait;100;5.37808e-05;3.3119e-05;9.6229e-05
131;boundary;100;0.0114458;0.00763296;0.0160564
131;calc iter;100;2.29141;2.21159;2.3718
131;calc total;1;232.24;232.24;232.24
131;total;1;266.557;266.557;266.557
132;initialize;1;24.6495;24.6495;24.6495
132;async;100;0.749038;0.00346406;1.23319
132;inner;100;1.53019;1.0741;2.30531
132;wait;100;4.95333e-05;3.324e-05;0.000133789
132;boundary;100;0.0112744;0.0098572;0.0119296
132;calc iter;100;2.29056;2.20408;2.37924
132;calc total;1;232.24;232.24;232.24
132;total;1;266.934;266.934;266.934
133;initialize;1;24.8074;24.8074;24.8074
133;async;100;0.68845;0.00346473;1.10382
133;inner;100;1.59811;1.19782;2.30547
133;wait;100;3.70505e-05;2.753e-05;9.1319e-05
133;boundary;100;0.0106704;0.00961798;0.0116932
133;calc iter;100;2.29727;2.23389;2.35015
133;calc total;1;232.24;232.24;232.24
133;total;1;267.091;267.091;267.091
134;initialize;1;24.809;24.809;24.809
134;async;100;0.87815;0.00348918;1.4232
134;inner;100;1.4149;0.828167;2.31063
134;wait;100;3.64784e-05;2.0129e-05;7.1079e-05
134;boundary;100;0.00967199;0.00559018;0.0114218
134;calc iter;100;2.30276;2.2113;2.38021
134;calc total;1;232.24;232.24;232.24
134;total;1;267.093;267.093;267.093
135;initialize;1;24.6488;24.6488;24.6488
135;async;100;0.846403;0.00348804;1.45684
135;inner;100;1.45362;0.701938;2.31021
135;wait;100;4.10217e-05;2.9919e-05;9.7819e-05
135;boundary;100;0.0106297;0.00586555;0.011399
135;calc iter;100;2.3107;1.62997;2.40346
135;calc total;1;232.24;232.24;232.24
135;total;1;266.934;266.934;266.934
136;initialize;1;24.6536;24.6536;24.6536
136;async;100;0.0813954;0.0034922;0.186918
136;inner;100;2.22681;1.44917;2.32703
136;wait;100;5.98569e-05;4.3279e-05;9.5719e-05
136;boundary;100;0.0118267;0.00791968;0.0129632
136;calc iter;100;2.32009;1.64912;2.38037
136;calc total;1;232.24;232.24;232.24
136;total;1;266.938;266.938;266.938
137;initialize;1;24.6475;24.6475;24.6475
137;async;100;0.0736191;0.00303902;0.189219
137;inner;100;2.23621;1.45347;2.33541
137;wait;100;5.28355e-05;3.305e-05;0.000164798
137;boundary;100;0.0102454;0.00711552;0.0114296
137;calc iter;100;2.32013;1.65047;2.37289
137;calc total;1;232.24;232.24;232.24
137;total;1;266.931;266.931;266.931
138;initialize;1;24.8096;24.8096;24.8096
138;async;100;0.0743514;0.00233793;0.190588
138;inner;100;2.23959;1.45599;2.33799
138;wait;100;3.01757e-05;2.378e-05;6.635e-05
138;boundary;100;0.00618912;0.00398938;0.00892267
138;calc iter;100;2.32016;1.6506;2.37476
138;calc total;1;232.24;232.24;232.24
138;total;1;267.094;267.094;267.094
139;initialize;1;24.7326;24.7326;24.7326
139;async;100;0.0726525;0.00324084;0.188888
139;inner;100;2.24072;1.45559;2.33887
139;wait;100;3.83933e-05;2.79e-05;7.083e-05
139;boundary;100;0.00673415;0.0056127;0.00874535
139;calc iter;100;2.32015;1.65018;2.37228
139;calc total;1;232.24;232.24;232.24
139;total;1;267.017;267.017;267.017
140;initialize;1;24.6184;24.6184;24.6184
140;async;100;0.0709594;0.00287258;0.190286
140;inner;100;2.23872;1.45526;2.33723
140;wait;100;5.92439e-05;3.284e-05;9.2279e-05
140;boundary;100;0.0103946;0.00778455;0.0119912
140;calc iter;100;2.32013;1.65344;2.37642
140;calc total;1;232.24;232.24;232.24
140;total;1;266.902;266.902;266.902
141;initialize;1;24.8094;24.8094;24.8094
141;async;100;0.0710442;0.00346845;0.189064
141;inner;100;2.23902;1.45287;2.33422
141;wait;100;5.3281e-05;3.038e-05;0.000145429
141;boundary;100;0.0100064;0.00839816;0.0110573
141;calc iter;100;2.32012;1.65132;2.37088
141;calc total;1;232.24;232.24;232.24
141;total;1;267.093;267.093;267.093
142;initialize;1;24.7328;24.7328;24.7328
142;async;100;0.0709161;0.00133087;0.189796
142;inner;100;2.24284;1.45791;2.34056
142;wait;100;2.96367e-05;2.322e-05;5.8589e-05
142;boundary;100;0.0063713;0.0045552;0.00733106
142;calc iter;100;2.32015;1.65229;2.37299
142;calc total;1;232.24;232.24;232.24
142;total;1;267.017;267.017;267.017
143;initialize;1;24.7029;24.7029;24.7029
143;async;100;0.069916;0.00107287;0.18911
143;inner;100;2.24335;1.45843;2.3407
143;wait;100;4.68889e-05;3.1749e-05;7.2209e-05
143;boundary;100;0.00683747;0.00485368;0.00775824
143;calc iter;100;2.32015;1.65243;2.37291
143;calc total;1;232.24;232.24;232.24
143;total;1;266.988;266.988;266.988
144;initialize;1;24.2595;24.2595;24.2595
144;async;100;0.411668;0.00347107;0.596163
144;inner;100;1.89262;0.978313;2.31288
144;wait;100;3.81971e-05;2.921e-05;8.7009e-05
144;boundary;100;0.0110277;0.00567371;0.0114159
144;calc iter;100;2.31535;1.56669;2.37067
144;calc total;1;232.24;232.24;232.24
144;total;1;266.543;266.543;266.543
145;initialize;1;24.8097;24.8097;24.8097
145;async;100;0.443081;0.00334068;0.823951
145;inner;100;1.85771;1.21171;2.31183
145;wait;100;3.97792e-05;3.0919e-05;0.000134328
145;boundary;100;0.0110846;0.0097297;0.0113997
145;calc iter;100;2.31192;2.04543;2.37813
145;calc total;1;232.24;232.24;232.24
145;total;1;267.094;267.094;267.094
146;initialize;1;24.2755;24.2755;24.2755
146;async;100;0.426655;0.00155379;0.796337
146;inner;100;1.86868;1.48882;2.31738
146;wait;100;4.12724e-05;3.198e-05;0.000108309
146;boundary;100;0.0111093;0.00765292;0.0114034
146;calc iter;100;2.30649;2.28578;2.37031
146;calc total;1;232.24;232.24;232.24
146;total;1;266.559;266.559;266.559
147;initialize;1;24.77;24.77;24.77
147;async;100;0.387425;0.0013366;0.600261
147;inner;100;1.90197;1.71637;2.31711
147;wait;100;5.79322e-05;3.3269e-05;8.0639e-05
147;boundary;100;0.0114416;0.00784784;0.0119679
147;calc iter;100;2.3009;2.2728;2.34611
147;calc total;1;232.24;232.24;232.24
147;total;1;267.054;267.054;267.054
148;initialize;1;24.5759;24.5759;24.5759
148;async;100;0.390488;0.00135765;0.592841
148;inner;100;1.89898;1.70843;2.31611
148;wait;100;5.22046e-05;3.1639e-05;8.1949e-05
148;boundary;100;0.0113938;0.00776498;0.0122774
148;calc iter;100;2.30092;2.28002;2.33625
148;calc total;1;232.24;232.24;232.24
148;total;1;266.86;266.86;266.86
149;initialize;1;24.6709;24.6709;24.6709
149;async;100;0.432761;0.00475422;0.811804
149;inner;100;1.86268;1.4795;2.31463
149;wait;100;4.89696e-05;3.9029e-05;0.000137809
149;boundary;100;0.0111093;0.00858611;0.0114421
149;calc iter;100;2.30661;2.27864;2.35021
149;calc total;1;232.24;232.24;232.24
149;total;1;266.955;266.955;266.955
150;initialize;1;24.598;24.598;24.598
150;async;100;0.433162;0.00260886;0.808084
150;inner;100;1.86763;1.21926;2.31844
150;wait;100;4.54716e-05;3.593e-05;6.3429e-05
150;boundary;100;0.0111108;0.00780292;0.0114522
150;calc iter;100;2.31195;2.02858;2.3708
150;calc total;1;232.24;232.24;232.24
150;total;1;266.882;266.882;266.882
151;initialize;1;24.6708;24.6708;24.6708
151;async;100;0.406965;0.00503209;0.602357
151;inner;100;1.89728;0.98433;2.31799
151;wait;100;4.25719e-05;2.893e-05;7.8989e-05
151;boundary;100;0.011081;0.0054969;0.0114961
151;calc iter;100;2.31537;1.57385;2.37267
151;calc total;1;232.24;232.24;232.24
151;total;1;266.955;266.955;266.955
152;initialize;1;24.809;24.809;24.809
152;async;100;0.00965816;0.00106953;0.034835
152;inner;100;2.3011;1.67515;2.33482
152;wait;100;5.81631e-05;3.742e-05;0.000135498
152;boundary;100;0.0115535;0.00867882;0.0120752
152;calc iter;100;2.32237;1.69332;2.35101
152;calc total;1;232.24;232.24;232.24
152;total;1;267.093;267.093;267.093
153;initialize;1;24.8093;24.8093;24.8093
153;async;100;0.00657662;0.00141284;0.0225593
153;inner;100;2.30744;1.67419;2.35202
153;wait;100;5.44772e-05;3.432e-05;6.8509e-05
153;boundary;100;0.00830677;0.00707606;0.0113617
153;calc iter;100;2.32238;1.68701;2.37692
153;calc total;1;232.24;232.24;232.24
153;total;1;267.093;267.093;267.093
154;initialize;1;24.8087;24.8087;24.8087
154;async;100;0.00293304;0.00145079;0.0180663
154;inner;100;2.3115;1.67923;2.35555
154;wait;100;2.60305e-05;2.063e-05;9.2219e-05
154;boundary;100;0.00794508;0.00463023;0.0109682
154;calc iter;100;2.3224;1.68633;2.38304
154;calc total;1;232.24;232.24;232.24
154;total;1;267.093;267.093;267.093
155;initialize;1;24.7685;24.7685;24.7685
155;async;100;0.0039929;0.00129797;0.0153732
155;inner;100;2.31138;1.67938;2.35644
155;wait;100;3.80479e-05;2.602e-05;9.7469e-05
155;boundary;100;0.00698255;0.00503356;0.0111569
155;calc iter;100;2.3224;1.68773;2.38099
155;calc total;1;232.24;232.24;232.24
155;total;1;267.052;267.052;267.052
156;initialize;1;24.7934;24.7934;24.7934
156;async;100;0.00471372;0.00127527;0.026831
156;inner;100;2.3077;1.67578;2.35826
156;wait;100;5.47665e-05;3.29e-05;0.000107879
156;boundary;100;0.00990925;0.00802159;0.0121286
156;calc iter;100;2.32238;1.68862;2.38364
156;calc total;1;232.24;232.24;232.24
156;total;1;267.077;267.077;267.077
157;initialize;1;24.3111;24.3111;24.3111
157;async;100;0.00481161;0.0032161;0.0214373
157;inner;100;2.30828;1.67903;2.35355
157;wait;100;5.11453e-05;3.3909e-05;0.000135519
157;boundary;100;0.00923935;0.00674062;0.011864
157;calc iter;100;2.32239;1.6898;2.37901
157;calc total;1;232.24;232.24;232.24
157;total;1;266.595;266.595;266.595
158;initialize;1;24.2761;24.2761;24.2761
158;async;100;0.00192602;0.00101988;0.0250627
158;inner;100;2.31294;1.6822;2.36065
158;wait;100;3.1084e-05;2.4619e-05;6.0809e-05
158;boundary;100;0.00750011;0.00508036;0.0106271
158;calc iter;100;2.3224;1.68853;2.38464
158;calc total;1;232.24;232.24;232.24
158;total;1;266.56;266.56;266.56
159;initialize;1;24.6992;24.6992;24.6992
159;async;100;0.00228678;0.00107662;0.0224194
159;inner;100;2.31244;1.68178;2.36069
159;wait;100;4.00327e-05;2.909e-05;8.1319e-05
159;boundary;100;0.00762924;0.00567528;0.00960112
159;calc iter;100;2.3224;1.68876;2.38443
159;calc total;1;232.24;232.24;232.24
159;total;1;266.984;266.984;266.984
160;initialize;1;24.8073;24.8073;24.8073
160;async;100;0.472197;0.00507826;0.804619
160;inner;100;1.82846;0.717178;2.31824
160;wait;100;5.22315e-05;3.31e-05;7.4469e-05
160;boundary;100;0.010797;0.00539781;0.0115394
160;calc iter;100;2.31151;1.45895;2.37264
160;calc total;1;232.24;232.24;232.24
160;total;1;267.091;267.091;267.091
161;initialize;1;24.8097;24.8097;24.8097
161;async;100;0.57295;0.00470017;1.14619
161;inner;100;1.72104;0.811315;2.31065
161;wait;100;4.60214e-05;2.4489e-05;0.000117159
161;boundary;100;0.0110698;0.00554876;0.0114201
161;calc iter;100;2.30511;1.96308;2.41982
161;calc total;1;232.24;232.24;232.24
161;total;1;267.094;267.094;267.094
162;initialize;1;24.3392;24.3392;24.3392
162;async;100;0.520323;0.00163414;0.935146
162;inner;100;1.7685;1.38486;2.31674
162;wait;100;3.87808e-05;2.732e-05;0.000113988
162;boundary;100;0.0105995;0.00808245;0.0114349
162;calc iter;100;2.29946;2.2716;2.34584
162;calc total;1;232.24;232.24;232.24
162;total;1;266.623;266.623;266.623
163;initialize;1;24.6726;24.6726;24.6726
163;async;100;0.441118;0.00125257;0.78877
163;inner;100;1.84034;1.4876;2.31708
163;wait;100;6.03281e-05;3.347e-05;0.000112169
163;boundary;100;0.0114411;0.00738399;0.0139622
163;calc iter;100;2.29296;2.25551;2.3635
163;calc total;1;232.24;232.24;232.24
163;total;1;266.957;266.957;266.957
164;initialize;1;24.7931;24.7931;24.7931
164;async;100;0.452854;0.00355468;0.838851
164;inner;100;1.82846;1.46081;2.31218
164;wait;100;5.70572e-05;3.4409e-05;9.6879e-05
164;boundary;100;0.0113637;0.00891141;0.0146685
164;calc iter;100;2.29274;2.2277;2.34882
164;calc total;1;232.24;232.24;232.24
164;total;1;267.077;267.077;267.077
165;initialize;1;24.7023;24.7023;24.7023
165;async;100;0.529753;0.00387802;0.922849
165;inner;100;1.75854;1.38608;2.31
165;wait;100;3.82041e-05;2.666e-05;0.000127579
165;boundary;100;0.0108868;0.00949573;0.0114541
165;calc iter;100;2.29922;2.2454;2.34684
165;calc total;1;232.24;232.24;232.24
165;total;1;266.986;266.986;266.986
166;initialize;1;24.4559;24.4559;24.4559
166;async;100;0.575469;0.00282775;1.1576
166;inner;100;1.71839;0.814742;2.31659
166;wait;100;4.19559e-05;2.5739e-05;6.9749e-05
166;boundary;100;0.0110729;0.00613411;0.0115146
166;calc iter;100;2.30498;1.9785;2.36534
166;calc total;1;232.24;232.24;232.24
166;total;1;266.74;266.74;266.74
167;initialize;1;24.255;24.255;24.255
167;async;100;0.47503;0.0043254;0.813956
167;inner;100;1.82549;0.720717;2.31595
167;wait;100;4.4571e-05;3.098e-05;0.000103729
167;boundary;100;0.0108579;0.00591395;0.0114612
167;calc iter;100;2.31142;1.46774;2.36781
167;calc total;1;232.24;232.24;232.24
167;total;1;266.539;266.539;266.539
168;initialize;1;24.7358;24.7358;24.7358
168;async;100;0.0253238;0.00432593;0.132625
168;inner;100;2.28328;1.47217;2.33297
168;wait;100;6.59085e-05;4.6049e-05;0.000112749
168;boundary;100;0.0116374;0.00742472;0.0148387
168;calc iter;100;2.32031;1.61974;2.39126
168;calc total;1;232.24;232.24;232.24
168;total;1;267.02;267.02;267.02
169;initialize;1;24.7617;24.7617;24.7617
169;async;100;0.0142677;0.000858042;0.127003
169;inner;100;2.29889;1.47876;2.33718
169;wait;100;5.10348e-05;3.326e-05;9.6589e-05
169;boundary;100;0.00715312;0.00603092;0.0115459
169;calc iter;100;2.32037;1.61232;2.38609
169;calc total;1;232.24;232.24;232.24
169;total;1;267.046;267.046;267.046
170;initialize;1;24.8093;24.8093;24.8093
170;async;100;0.0169884;0.00142571;0.127728
170;inner;100;2.29625;1.47876;2.33482
170;wait;100;3.11997e-05;2.376e-05;7.5369e-05
170;boundary;100;0.00710764;0.00523805;0.0106339
170;calc iter;100;2.32038;1.61175;2.38831
170;calc total;1;232.24;232.24;232.24
170;total;1;267.093;267.093;267.093
171;initialize;1;24.6731;24.6731;24.6731
171;async;100;0.016236;0.00248;0.127207
171;inner;100;2.29665;1.48031;2.3347
171;wait;100;4.46156e-05;2.731e-05;0.000139279
171;boundary;100;0.0074478;0.00514188;0.0115512
171;calc iter;100;2.32038;1.61268;2.38693
171;calc total;1;232.24;232.24;232.24
171;total;1;266.957;266.957;266.957
172;initialize;1;24.7967;24.7967;24.7967
172;async;100;0.017775;0.00126479;0.128501
172;inner;100;2.29158;1.48295;2.33837
172;wait;100;6.30878e-05;3.644e-05;0.000124349
172;boundary;100;0.0109602;0.00653667;0.0119752
172;calc iter;100;2.32039;1.61804;2.40339
172;calc total;1;232.24;232.24;232.24
172;total;1;267.081;267.081;267.081
173;initialize;1;24.3157;24.3157;24.3157
173;async;100;0.0169598;0.00346744;0.121964
173;inner;100;2.29301;1.48268;2.33388
173;wait;100;6.01786e-05;3.603e-05;0.000157928
173;boundary;100;0.0103476;0.00672113;0.0119913
173;calc iter;100;2.32038;1.61144;2.39637
173;calc total;1;232.24;232.24;232.24
173;total;1;266.6;266.6;266.6
174;initialize;1;24.2576;24.2576;24.2576
174;async;100;0.0156418;0.00238605;0.122824
174;inner;100;2.29798;1.48588;2.34182
174;wait;100;3.55127e-05;2.355e-05;7.137e-05
174;boundary;100;0.00675754;0.00406938;0.00994168
174;calc iter;100;2.32042;1.61279;2.40499
174;calc total;1;232.24;232.24;232.24
174;total;1;266.541;266.541;266.541
175;initialize;1;24.7666;24.7666;24.7666
175;async;100;0.0154421;0.00364679;0.123036
175;inner;100;2.29769;1.48646;2.34196
175;wait;100;4.79194e-05;2.816e-05;8.1599e-05
175;boundary;100;0.00723247;0.00421174;0.00848985
175;calc iter;100;2.32042;1.61375;2.40328
175;calc total;1;232.24;232.24;232.24
175;total;1;267.051;267.051;267.051
176;initialize;1;24.8084;24.8084;24.8084
176;async;100;0.762915;0.00313998;1.35585
176;inner;100;1.53445;0.680054;2.30881
176;wait;100;3.89161e-05;2.651e-05;8.841e-05
176;boundary;100;0.00964778;0.005376;0.0113994
176;calc iter;100;2.30705;1.71764;2.41171
176;calc total;1;232.24;232.24;232.24
176;total;1;267.092;267.092;267.092
177;initialize;1;24.3379;24.3379;24.3379
177;async;100;0.865495;0.00295662;1.4088
177;inner;100;1.42154;0.727864;2.30758
177;wait;100;3.60422e-05;2.008e-05;0.000144099
177;boundary;100;0.0101369;0.00538216;0.0120807
177;calc iter;100;2.29721;2.0652;2.37951
177;calc total;1;232.24;232.24;232.24
177;total;1;266.622;266.622;266.622
178;initialize;1;24.8092;24.8092;24.8092
178;async;100;0.669815;0.00278206;1.19281
178;inner;100;1.60745;1.07939;2.31292
178;wait;100;3.42088e-05;2.605e-05;6.888e-05
178;boundary;100;0.0101612;0.00754213;0.0114433
178;calc iter;100;2.28746;2.22525;2.40549
178;calc total;1;232.24;232.24;232.24
178;total;1;267.093;267.093;267.093
179;initialize;1;24.4301;24.4301;24.4301
179;async;100;0.680031;0.00280972;1.21899
179;inner;100;1.59004;1.09748;2.31245
179;wait;100;5.39273e-05;3.221e-05;9.9269e-05
179;boundary;100;0.0112762;0.00760366;0.0119594
179;calc iter;100;2.28141;2.15314;2.38677
179;calc total;1;232.24;232.24;232.24
179;total;1;266.714;266.714;266.714
180;initialize;1;24.8097;24.8097;24.8097
180;async;100;0.690142;0.00365242;1.18649
180;inner;100;1.5793;1.10395;2.30943
180;wait;100;4.93656e-05;3.2209e-05;9.2379e-05
180;boundary;100;0.0112618;0.0086307;0.0132405
180;calc iter;100;2.28075;1.82237;2.75165
180;calc total;1;232.24;232.24;232.24
180;total;1;267.094;267.094;267.094
181;initialize;1;24.8092;24.8092;24.8092
181;async;100;0.67188;0.00324485;1.20296
181;inner;100;1.60455;1.07031;2.30843
181;wait;100;3.8089e-05;2.8289e-05;0.000127749
181;boundary;100;0.0106109;0.00624262;0.0117156
181;calc iter;100;2.28709;2.13994;2.49399
181;calc total;1;232.24;232.24;232.24
181;total;1;267.093;267.093;267.093
182;initialize;1;24.8078;24.8078;24.8078
182;async;100;0.858801;0.00374447;1.39994
182;inner;100;1.42756;0.729129;2.31254
182;wait;100;3.59619e-05;2.183e-05;7.8659e-05
182;boundary;100;0.010404;0.00585282;0.0115158
182;calc iter;100;2.2968;2.06482;2.35047
182;calc total;1;232.24;232.24;232.24
182;total;1;267.092;267.092;267.092
183;initialize;1;24.3173;24.3173;24.3173
183;async;100;0.761472;0.00510106;1.34986
183;inner;100;1.53564;0.680156;2.31202
183;wait;100;3.41022e-05;2.3519e-05;5.703e-05
183;boundary;100;0.00977286;0.00583491;0.0113469
183;calc iter;100;2.30692;1.74704;2.64833
183;calc total;1;232.24;232.24;232.24
183;total;1;266.601;266.601;266.601
184;initialize;1;24.5434;24.5434;24.5434
184;async;100;0.0944299;0.00324151;0.412237
184;inner;100;2.21168;1.37196;2.32482
184;wait;100;5.6663e-05;4.471e-05;0.000158699
184;boundary;100;0.0118121;0.0079653;0.0151205
184;calc iter;100;2.31798;1.79939;2.40858
184;calc total;1;232.24;232.24;232.24
184;total;1;266.828;266.828;266.828
185;initialize;1;24.391;24.391;24.391
185;async;100;0.0772046;0.00363673;0.410896
185;inner;100;2.23216;1.37711;2.32478
185;wait;100;4.31338e-05;3.093e-05;0.000101049
185;boundary;100;0.00868421;0.00614145;0.0113888
185;calc iter;100;2.31809;1.79573;2.38975
185;calc total;1;232.24;232.24;232.24
185;total;1;266.675;266.675;266.675
186;initialize;1;24.5745;24.5745;24.5745
186;async;100;0.0746244;0.0048032;0.410977
186;inner;100;2.23655;1.37948;2.33051
186;wait;100;3.17602e-05;2.301e-05;8.8769e-05
186;boundary;100;0.00690302;0.00490299;0.00869307
186;calc iter;100;2.31811;1.79539;2.39003
186;calc total;1;232.24;232.24;232.24
186;total;1;266.859;266.859;266.859
187;initialize;1;24.4031;24.4031;24.4031
187;async;100;0.0746567;0.00330652;0.410277
187;inner;100;2.23642;1.38109;2.32775
187;wait;100;3.93086e-05;2.419e-05;0.000112439
187;boundary;100;0.00699236;0.00477683;0.0108397
187;calc iter;100;2.31811;1.79617;2.39011
187;calc total;1;232.24;232.24;232.24
187;total;1;266.687;266.687;266.687
188;initialize;1;24.5456;24.5456;24.5456
188;async;100;0.0743914;0.00312064;0.403715
188;inner;100;2.23301;1.37608;2.32506
188;wait;100;5.54017e-05;2.9399e-05;8.7019e-05
188;boundary;100;0.0106236;0.00676948;0.01223
188;calc iter;100;2.31808;1.79133;2.3909
188;calc total;1;232.24;232.24;232.24
188;total;1;266.829;266.829;266.829
189;initialize;1;24.5729;24.5729;24.5729
189;async;100;0.0721375;0.00379205;0.41005
189;inner;100;2.23648;1.37788;2.32407
189;wait;100;4.4689e-05;2.419e-05;0.000122789
189;boundary;100;0.00944612;0.00645529;0.0116868
189;calc iter;100;2.31811;1.79443;2.38911
189;calc total;1;232.24;232.24;232.24
189;total;1;266.857;266.857;266.857
190;initialize;1;24.5104;24.5104;24.5104
190;async;100;0.0725114;0.00334062;0.408657
190;inner;100;2.23913;1.38115;2.32855
190;wait;100;2.89152e-05;2.029e-05;9.1719e-05
190;boundary;100;0.00647246;0.00418851;0.00771739
190;calc iter;100;2.31814;1.79402;2.38921
190;calc total;1;232.24;232.24;232.24
190;total;1;266.794;266.794;266.794
191;initialize;1;24.5457;24.5457;24.5457
191;async;100;0.0719274;0.00404681;0.409072
191;inner;100;2.23928;1.38078;2.32849
191;wait;100;4.06609e-05;2.389e-05;6.892e-05
191;boundary;100;0.00688267;0.00476502;0.00779846
191;calc iter;100;2.31814;1.79464;2.38975
191;calc total;1;232.24;232.24;232.24
191;total;1;266.829;266.829;266.829
192;initialize;1;24.5123;24.5123;24.5123
192;async;100;0.71439;0.00355354;1.38305
192;inner;100;1.57992;0.698871;2.30662
192;wait;100;3.68145e-05;2.6289e-05;8.8029e-05
192;boundary;100;0.0105672;0.00541325;0.0114948
192;calc iter;100;2.30492;1.79542;2.70202
192;calc total;1;232.24;232.24;232.24
192;total;1;266.796;266.796;266.796
193;initialize;1;24.8091;24.8091;24.8091
193;async;100;0.738876;0.00373698;1.51013
193;inner;100;1.54544;0.725875;2.3058
193;wait;100;3.88427e-05;2.665e-05;0.000143499
193;boundary;100;0.00991568;0.0054487;0.0115864
193;calc iter;100;2.29428;1.87009;2.52285
193;calc total;1;232.24;232.24;232.24
193;total;1;267.093;267.093;267.093
194;initialize;1;24.5779;24.5779;24.5779
194;async;100;0.733429;0.00297969;1.58523
194;inner;100;1.54001;0.840935;2.31076
194;wait;100;3.77387e-05;2.904e-05;9.9809e-05
194;boundary;100;0.0106005;0.00755989;0.0124195
194;calc iter;100;2.28408;1.94582;2.6094
194;calc total;1;232.24;232.24;232.24
194;total;1;266.862;266.862;266.862
195;initialize;1;24.5155;24.5155;24.5155
195;async;100;0.623555;0.00339877;1.35433
195;inner;100;1.63823;1.04407;2.31269
195;wait;100;4.72873e-05;2.784e-05;7.8349e-05
195;boundary;100;0.0108681;0.00728864;0.0120275
195;calc iter;100;2.2727;1.95227;2.66109
195;calc total;1;232.24;232.24;232.24
195;total;1;266.8;266.8;266.8
196;initialize;1;24.8088;24.8088;24.8088
196;async;100;0.597142;0.00126967;1.23207
196;inner;100;1.66236;1.06078;2.31081
196;wait;100;4.88473e-05;2.655e-05;0.000103028
196;boundary;100;0.011154;0.00676211;0.0203663
196;calc iter;100;2.27071;1.9495;2.6746
196;calc total;1;232.24;232.24;232.24
196;total;1;267.094;267.094;267.094
197;initialize;1;24.4583;24.4583;24.4583
197;async;100;0.701627;0.00380539;1.69321
197;inner;100;1.57007;0.804879;2.30946
197;wait;100;3.85757e-05;2.831e-05;0.000133549
197;boundary;100;0.0107652;0.00852265;0.0118019
197;calc iter;100;2.28251;2.03714;2.7294
197;calc total;1;232.24;232.24;232.24
197;total;1;266.742;266.742;266.742
198;initialize;1;24.3616;24.3616;24.3616
198;async;100;0.687636;0.00225257;1.545
198;inner;100;1.59493;0.731804;2.31446
198;wait;100;3.85369e-05;2.681e-05;0.000100389
198;boundary;100;0.0105419;0.00575683;0.0201645
198;calc iter;100;2.29315;1.89297;2.61217
198;calc total;1;232.24;232.24;232.24
198;total;1;266.646;266.646;266.646
199;initialize;1;24.8088;24.8088;24.8088
199;async;100;0.674463;0.00305286;1.64273
199;inner;100;1.61956;0.698941;2.31373
199;wait;100;3.66578e-05;2.537e-05;7.2919e-05
199;boundary;100;0.0101256;0.00583745;0.0118268
199;calc iter;100;2.30419;1.84173;2.63351
199;calc total;1;232.24;232.24;232.24
199;total;1;267.094;267.094;267.094
200;initialize;1;24.3635;24.3635;24.3635
200;async;100;0.0993618;0.00183861;0.339861
200;inner;100;2.20295;1.41454;2.32541
200;wait;100;6.3269e-05;4.989e-05;0.000129079
200;boundary;100;0.0119093;0.00989395;0.0180363
200;calc iter;100;2.31428;1.72169;2.50609
200;calc total;1;232.24;232.24;232.24
200;total;1;266.648;266.648;266.648
201;initialize;1;24.8081;24.8081;24.8081
201;async;100;0.0640378;0.00387869;0.258387
201;inner;100;2.24022;1.42512;2.32696
201;wait;100;4.81847e-05;3.69e-05;8.8739e-05
201;boundary;100;0.010158;0.00727192;0.0115615
201;calc iter;100;2.31447;1.67587;2.45274
201;calc total;1;232.24;232.24;232.24
201;total;1;267.092;267.092;267.092
202;initialize;1;24.6008;24.6008;24.6008
202;async;100;0.0612066;0.00270034;0.257287
202;inner;100;2.24587;1.4289;2.33136
202;wait;100;3.25183e-05;2.681e-05;7.737e-05
202;boundary;100;0.00738081;0.00486941;0.0138133
202;calc iter;100;2.31449;1.67546;2.49727
202;calc total;1;232.24;232.24;232.24
202;total;1;266.885;266.885;266.885
203;initialize;1;24.4552;24.4552;24.4552
203;async;100;0.0618552;0.00325872;0.257165
203;inner;100;2.2452;1.4283;2.33168
203;wait;100;3.76998e-05;2.8549e-05;8.6859e-05
203;boundary;100;0.00739415;0.00525684;0.0111073
203;calc iter;100;2.31449;1.67472;2.44225
203;calc total;1;232.24;232.24;232.24
203;total;1;266.739;266.739;266.739
204;initialize;1;24.4684;24.4684;24.4684
204;async;100;0.0566024;0.00131724;0.233612
204;inner;100;2.24757;1.42751;2.32724
204;wait;100;5.50587e-05;2.9649e-05;9.9399e-05
204;boundary;100;0.0102822;0.00620328;0.0121579
204;calc iter;100;2.31451;1.66759;2.37473
204;calc total;1;232.24;232.24;232.24
204;total;1;266.753;266.753;266.753
205;initialize;1;24.7267;24.7267;24.7267
205;async;100;0.0544878;0.00337188;0.23288
205;inner;100;2.25053;1.42832;2.32777
205;wait;100;4.89553e-05;2.85e-05;0.000135789
205;boundary;100;0.00944571;0.00615158;0.0116264
205;calc iter;100;2.31452;1.66739;2.36699
205;calc total;1;232.24;232.24;232.24
205;total;1;267.011;267.011;267.011
206;initialize;1;24.3648;24.3648;24.3648
206;async;100;0.0537032;0.002202;0.233146
206;inner;100;2.25435;1.43071;2.33232
206;wait;100;2.69544e-05;1.9509e-05;8.2449e-05
206;boundary;100;0.0064677;0.00393068;0.00884612
206;calc iter;100;2.31455;1.66781;2.36269
206;calc total;1;232.24;232.24;232.24
206;total;1;266.649;266.649;266.649
207;initialize;1;24.5171;24.5171;24.5171
207;async;100;0.0538842;0.00224437;0.232093
207;inner;100;2.25405;1.43111;2.33193
207;wait;100;3.9321e-05;2.381e-05;6.0859e-05
207;boundary;100;0.00656349;0.00416935;0.00844161
207;calc iter;100;2.31454;1.6674;2.36225
207;calc total;1;232.24;232.24;232.24
207;total;1;266.802;266.802;266.802
208;initialize;1;24.6185;24.6185;24.6185
208;async;100;0.552023;0.00524968;1.15755
208;inner;100;1.74404;0.691333;2.31123
208;wait;100;3.76069e-05;2.645e-05;9.9399e-05
208;boundary;100;0.0104419;0.00544364;0.0113828
208;calc iter;100;2.30655;1.61201;2.36779
208;calc total;1;232.24;232.24;232.24
208;total;1;266.903;266.903;266.903
209;initialize;1;24.4898;24.4898;24.4898
209;async;100;0.663967;0.00428026;1.30545
209;inner;100;1.62276;0.729108;2.30984
209;wait;100;4.24099e-05;3.312e-05;0.000134619
209;boundary;100;0.0110024;0.00541771;0.0118032
209;calc iter;100;2.29778;1.98039;2.34565
209;calc total;1;232.24;232.24;232.24
209;total;1;266.774;266.774;266.774
210;initialize;1;24.6183;24.6183;24.6183
210;async;100;0.580121;0.00132788;1.1072
210;inner;100;1.69927;1.16973;2.31498
210;wait;100;3.5305e-05;2.481e-05;7.1269e-05
210;boundary;100;0.0103878;0.00734415;0.0114902
210;calc iter;100;2.28982;2.21902;2.32763
210;calc total;1;232.24;232.24;232.24
210;total;1;266.903;266.903;266.903
211;initialize;1;24.4898;24.4898;24.4898
211;async;100;0.510825;0.00128614;1.14789
211;inner;100;1.75935;1.17589;2.31479
211;wait;100;4.9696e-05;3.2149e-05;8.3989e-05
211;boundary;100;0.0113915;0.00729404;0.0120558
211;calc iter;100;2.28162;2.16839;2.34868
211;calc total;1;232.24;232.24;232.24
211;total;1;266.774;266.774;266.774
212;initialize;1;24.8095;24.8095;24.8095
212;async;100;0.509936;0.00407317;1.12799
212;inner;100;1.75941;1.15529;2.30913
212;wait;100;5.36667e-05;3.12e-05;0.000137468
212;boundary;100;0.0113413;0.00991774;0.0120321
212;calc iter;100;2.28074;1.88277;2.7368
212;calc total;1;232.24;232.24;232.24
212;total;1;267.093;267.093;267.093
213;initialize;1;24.798;24.798;24.798
213;async;100;0.572998;0.00327099;1.10124
213;inner;100;1.7054;1.18627;2.31094
213;wait;100;3.95704e-05;2.846e-05;9.9289e-05
213;boundary;100;0.010742;0.00820855;0.0115353
213;calc iter;100;2.28918;2.21055;2.43677
213;calc total;1;232.24;232.24;232.24
213;total;1;267.082;267.082;267.082
214;initialize;1;24.6436;24.6436;24.6436
214;async;100;0.654258;0.00124256;1.32551
214;inner;100;1.63178;0.730147;2.3144
214;wait;100;4.12718e-05;2.398e-05;8.2759e-05
214;boundary;100;0.0110131;0.00587589;0.0117635
214;calc iter;100;2.29709;1.99665;2.46758
214;calc total;1;232.24;232.24;232.24
214;total;1;266.927;266.927;266.927
215;initialize;1;24.8093;24.8093;24.8093
215;async;100;0.538571;0.00345742;1.1415
215;inner;100;1.7564;0.689776;2.31368
215;wait;100;3.71697e-05;2.677e-05;7.2179e-05
215;boundary;100;0.0105591;0.00584502;0.0114455
215;calc iter;100;2.30557;1.58456;2.57936
215;calc total;1;232.24;232.24;232.24
215;total;1;267.093;267.093;267.093
216;initialize;1;24.6016;24.6016;24.6016
216;async;100;0.0627164;0.00341061;0.347625
216;inner;100;2.24098;1.34195;2.33136
216;wait;100;6.60213e-05;5.7209e-05;8.7469e-05
216;boundary;100;0.0118233;0.010069;0.0153189
216;calc iter;100;2.31559;1.70467;2.43694
216;calc total;1;232.24;232.24;232.24
216;total;1;266.886;266.886;266.886
217;initialize;1;24.3419;24.3419;24.3419
217;async;100;0.0412209;0.0040647;0.319746
217;inner;100;2.26428;1.36238;2.33691
217;wait;100;4.08358e-05;3.051e-05;0.000138469
217;boundary;100;0.0106103;0.00719043;0.0121617
217;calc iter;100;2.31615;1.69234;2.42988
217;calc total;1;232.24;232.24;232.24
217;total;1;266.626;266.626;266.626
218;initialize;1;24.6205;24.6205;24.6205
218;async;100;0.0385102;0.00219326;0.320138
218;inner;100;2.27012;1.36854;2.33709
218;wait;100;2.75466e-05;2.207e-05;6.342e-05
218;boundary;100;0.00762981;0.00546063;0.0109408
218;calc iter;100;2.31628;1.69417;2.40327
218;calc total;1;232.24;232.24;232.24
218;total;1;266.904;266.904;266.904
219;initialize;1;24.8084;24.8084;24.8084
219;async;100;0.038305;0.00228681;0.320146
219;inner;100;2.27033;1.36844;2.33903
219;wait;100;3.5512e-05;2.583e-05;0.000101959
219;boundary;100;0.00759811;0.005666;0.0109462
219;calc iter;100;2.31627;1.69428;2.4008
219;calc total;1;232.24;232.24;232.24
219;total;1;267.093;267.093;267.093
220;initialize;1;24.4321;24.4321;24.4321
220;async;100;0.0365833;0.00154255;0.316611
220;inner;100;2.26946;1.37301;2.33142
220;wait;100;5.3136e-05;2.663e-05;0.000106109
220;boundary;100;0.0103936;0.00615813;0.0119252
220;calc iter;100;2.3165;1.69582;2.39418
220;calc total;1;232.24;232.24;232.24
220;total;1;266.716;266.716;266.716
221;initialize;1;24.8075;24.8075;24.8075
221;async;100;0.0343951;0.00373596;0.318164
221;inner;100;2.27255;1.3721;2.33502
221;wait;100;4.48202e-05;2.658e-05;0.000138649
221;boundary;100;0.00951611;0.00600751;0.0116134
221;calc iter;100;2.31651;1.69631;2.3943
221;calc total;1;232.24;232.24;232.24
221;total;1;267.092;267.092;267.092
222;initialize;1;24.808;24.808;24.808
222;async;100;0.0341185;0.000741153;0.322246
222;inner;100;2.27574;1.37393;2.34144
222;wait;100;2.8856e-05;2.285e-05;5.936e-05
222;boundary;100;0.00668589;0.00394887;0.00969284
222;calc iter;100;2.31657;1.70015;2.39528
222;calc total;1;232.24;232.24;232.24
222;total;1;267.092;267.092;267.092
223;initialize;1;24.3138;24.3138;24.3138
223;async;100;0.0336935;0.000690103;0.320976
223;inner;100;2.27606;1.37528;2.34169
223;wait;100;3.92271e-05;1.8689e-05;0.000100329
223;boundary;100;0.00677986;0.00397668;0.00952861
223;calc iter;100;2.31658;1.70025;2.39568
223;calc total;1;232.24;232.24;232.24
223;total;1;266.598;266.598;266.598
224;initialize;1;24.3874;24.3874;24.3874
224;async;100;0.447417;0.00363195;0.766689
224;inner;100;1.85268;0.819956;2.31746
224;wait;100;3.76652e-05;2.781e-05;6.5859e-05
224;boundary;100;0.0108931;0.00538572;0.0113527
224;calc iter;100;2.31103;1.52008;2.38168
224;calc total;1;232.24;232.24;232.24
224;total;1;266.671;266.671;266.671
225;initialize;1;24.3659;24.3659;24.3659
225;async;100;0.516791;0.00333982;1.04054
225;inner;100;1.77761;0.961616;2.3092
225;wait;100;4.38693e-05;3.278e-05;0.000139388
225;boundary;100;0.0111045;0.00917267;0.0113501
225;calc iter;100;2.30555;1.93105;2.46751
225;calc total;1;232.24;232.24;232.24
225;total;1;266.65;266.65;266.65
226;initialize;1;24.8073;24.8073;24.8073
226;async;100;0.496539;0.0012579;1.03472
226;inner;100;1.79222;1.33964;2.31601
226;wait;100;3.80077e-05;2.869e-05;7.027e-05
226;boundary;100;0.0109632;0.00728415;0.0114615
226;calc iter;100;2.29977;2.2462;2.38629
226;calc total;1;232.24;232.24;232.24
226;total;1;267.091;267.091;267.091
227;initialize;1;24.8094;24.8094;24.8094
227;async;100;0.415755;0.00133322;0.755707
227;inner;100;1.8654;1.5599;2.31525
227;wait;100;5.05216e-05;2.983e-05;0.000112799
227;boundary;100;0.0114505;0.00771402;0.0122396
227;calc iter;100;2.29266;2.23737;2.35252
227;calc total;1;232.24;232.24;232.24
227;total;1;267.094;267.094;267.094
228;initialize;1;24.8098;24.8098;24.8098
228;async;100;0.421806;0.00359144;0.743456
228;inner;100;1.85873;1.53956;2.31035
228;wait;100;5.49347e-05;2.942e-05;0.000123079
228;boundary;100;0.0113805;0.0095452;0.0119249
228;calc iter;100;2.29197;2.23577;2.35276
228;calc total;1;232.24;232.24;232.24
228;total;1;267.094;267.094;267.094
229;initialize;1;24.7631;24.7631;24.7631
229;async;100;0.50217;0.00362033;0.979444
229;inner;100;1.78612;1.34397;2.30971
229;wait;100;4.02603e-05;2.966e-05;0.000132118
229;boundary;100;0.0110307;0.00974496;0.0169221
229;calc iter;100;2.29936;2.24083;2.34468
229;calc total;1;232.24;232.24;232.24
229;total;1;267.047;267.047;267.047
230;initialize;1;24.5377;24.5377;24.5377
230;async;100;0.507511;0.0017059;0.975898
230;inner;100;1.78646;0.979073;2.31513
230;wait;100;3.88795e-05;3.154e-05;7.7369e-05
230;boundary;100;0.0111211;0.00749357;0.0114271
230;calc iter;100;2.30514;1.94238;2.39496
230;calc total;1;232.24;232.24;232.24
230;total;1;266.822;266.822;266.822
231;initialize;1;24.8094;24.8094;24.8094
231;async;100;0.443529;0.00380767;0.73606
231;inner;100;1.85588;0.833697;2.31456
231;wait;100;3.94124e-05;2.826e-05;9.9969e-05
231;boundary;100;0.0109623;0.00594001;0.0114318
231;calc iter;100;2.31042;1.51979;2.3646
231;calc total;1;232.24;232.24;232.24
231;total;1;267.093;267.093;267.093
232;initialize;1;24.4918;24.4918;24.4918
232;async;100;0.0286026;0.00154117;0.0814148
232;inner;100;2.27788;1.56925;2.32778
232;wait;100;6.59078e-05;5.0729e-05;0.000134578
232;boundary;100;0.0117193;0.00920303;0.0150501
232;calc iter;100;2.31827;1.62913;2.38154
232;calc total;1;232.24;232.24;232.24
232;total;1;266.776;266.776;266.776
233;initialize;1;24.7009;24.7009;24.7009
233;async;100;0.0155006;0.00482781;0.0829723
233;inner;100;2.29292;1.57387;2.32898
233;wait;100;4.7814e-05;3.2959e-05;8.5679e-05
233;boundary;100;0.00990577;0.00712431;0.0114705
233;calc iter;100;2.31837;1.59706;2.37082
233;calc total;1;232.24;232.24;232.24
233;total;1;266.985;266.985;266.985
234;initialize;1;24.8093;24.8093;24.8093
234;async;100;0.011327;0.00219592;0.0841451
234;inner;100;2.29847;1.57706;2.33317
234;wait;100;2.71793e-05;2.181e-05;5.7919e-05
234;boundary;100;0.00857599;0.00617037;0.0109358
234;calc iter;100;2.3184;1.5885;2.37631
234;calc total;1;232.24;232.24;232.24
234;total;1;267.093;267.093;267.093
235;initialize;1;24.3103;24.3103;24.3103
235;async;100;0.0120117;0.00210952;0.0843872
235;inner;100;2.29815;1.57026;2.33319
235;wait;100;3.45678e-05;2.2419e-05;9.4389e-05
235;boundary;100;0.00824961;0.00465969;0.0110501
235;calc iter;100;2.31845;1.59507;2.37633
235;calc total;1;232.24;232.24;232.24
235;total;1;266.595;266.595;266.595
236;initialize;1;24.8089;24.8089;24.8089
236;async;100;0.0118173;0.00120705;0.085497
236;inner;100;2.29596;1.56664;2.33017
236;wait;100;5.91482e-05;2.8599e-05;0.000119958
236;boundary;100;0.01062;0.00672917;0.0119837
236;calc iter;100;2.31846;1.57797;2.38622
236;calc total;1;232.24;232.24;232.24
236;total;1;267.093;267.093;267.093
237;initialize;1;24.807;24.807;24.807
237;async;100;0.0103652;0.00339486;0.0852929
237;inner;100;2.29866;1.56477;2.33025
237;wait;100;4.98503e-05;2.9249e-05;0.000143478
237;boundary;100;0.00941258;0.00514402;0.0112071
237;calc iter;100;2.31849;1.57809;2.3857
237;calc total;1;232.24;232.24;232.24
237;total;1;267.091;267.091;267.091
238;initialize;1;24.4036;24.4036;24.4036
238;async;100;0.00889397;0.000719803;0.0855489
238;inner;100;2.30238;1.56715;2.33509
238;wait;100;2.96905e-05;2.34e-05;6.9169e-05
238;boundary;100;0.00720713;0.0042362;0.00994811
238;calc iter;100;2.31851;1.57417;2.38967
238;calc total;1;232.24;232.24;232.24
238;total;1;266.688;266.688;266.688
239;initialize;1;24.3895;24.3895;24.3895
239;async;100;0.0090676;0.000819952;0.0861579
239;inner;100;2.30215;1.56608;2.33459
239;wait;100;3.99116e-05;1.944e-05;9.0069e-05
239;boundary;100;0.00723305;0.00499528;0.00986053
239;calc iter;100;2.3185;1.5737;2.39013
239;calc total;1;232.24;232.24;232.24
239;total;1;266.674;266.674;266.674
240;initialize;1;24.3883;24.3883;24.3883
240;async;100;0.595901;0.00535856;1.25644
240;inner;100;1.7012;0.691441;2.31054
240;wait;100;3.84755e-05;2.5899e-05;0.000125089
240;boundary;100;0.0101565;0.00539402;0.0113306
240;calc iter;100;2.3073;1.66493;2.44951
240;calc total;1;232.24;232.24;232.24
240;total;1;266.672;266.672;266.672
241;initialize;1;24.7969;24.7969;24.7969
241;async;100;0.729109;0.00357357;1.51305
241;inner;100;1.55795;0.727944;2.30722
241;wait;100;4.05674e-05;2.463e-05;0.000136608
241;boundary;100;0.0108819;0.0053947;0.0116667
241;calc iter;100;2.29798;1.97264;2.52567
241;calc total;1;232.24;232.24;232.24
241;total;1;267.081;267.081;267.081
242;initialize;1;24.4309;24.4309;24.4309
242;async;100;0.602623;0.00115756;1.16758
242;inner;100;1.67633;1.10361;2.31402
242;wait;100;3.71281e-05;2.6429e-05;7.8689e-05
242;boundary;100;0.0104085;0.00740581;0.0116671
242;calc iter;100;2.2894;2.19342;2.38582
242;calc total;1;232.24;232.24;232.24
242;total;1;266.715;266.715;266.715
243;initialize;1;24.4037;24.4037;24.4037
243;async;100;0.550763;0.00114129;1.22017
243;inner;100;1.71884;1.06867;2.31411
243;wait;100;4.76816e-05;2.674e-05;7.2239e-05
243;boundary;100;0.011317;0.00720933;0.0150342
243;calc iter;100;2.28097;2.1067;2.41566
243;calc total;1;232.24;232.24;232.24
243;total;1;266.688;266.688;266.688
244;initialize;1;24.7003;24.7003;24.7003
244;async;100;0.54708;0.00251958;1.16961
244;inner;100;1.72179;1.10973;2.31011
244;wait;100;5.11379e-05;3.145e-05;0.000109589
244;boundary;100;0.0114358;0.00877925;0.0192866
244;calc iter;100;2.28036;2.00199;2.72833
244;calc total;1;232.24;232.24;232.24
244;total;1;266.984;266.984;266.984
245;initialize;1;24.8079;24.8079;24.8079
245;async;100;0.595609;0.00505989;1.16643
245;inner;100;1.68289;1.09189;2.30901
245;wait;100;3.69164e-05;2.68e-05;0.000128349
245;boundary;100;0.0106536;0.00906463;0.0115218
245;calc iter;100;2.28919;2.08071;2.57741
245;calc total;1;232.24;232.24;232.24
245;total;1;267.092;267.092;267.092
246;initialize;1;24.4915;24.4915;24.4915
246;async;100;0.7062;0.00181771;1.4151
246;inner;100;1.58058;0.731132;2.31435
246;wait;100;4.05552e-05;2.923e-05;6.9459e-05
246;boundary;100;0.010886;0.00587285;0.0119657
246;calc iter;100;2.29771;1.95677;2.56703
246;calc total;1;232.24;232.24;232.24
246;total;1;266.775;266.775;266.775
247;initialize;1;24.4599;24.4599;24.4599
247;async;100;0.581512;0.00507056;1.24307
247;inner;100;1.71535;0.689563;2.31386
247;wait;100;3.70233e-05;2.505e-05;9.224e-05
247;boundary;100;0.0102655;0.00582591;0.0117437
247;calc iter;100;2.30717;1.6832;2.49922
247;calc total;1;232.24;232.24;232.24
247;total;1;266.744;266.744;266.744
248;initialize;1;24.5786;24.5786;24.5786
248;async;100;0.0550886;0.00135446;0.335023
248;inner;100;2.25084;1.40722;2.32666
248;wait;100;6.28103e-05;4.914e-05;0.000128919
248;boundary;100;0.011712;0.00915318;0.0144609
248;calc iter;100;2.31771;1.7535;2.39495
248;calc total;1;232.24;232.24;232.24
248;total;1;266.862;266.862;266.862
249;initialize;1;24.7248;24.7248;24.7248
249;async;100;0.0440167;0.00452503;0.330652
249;inner;100;2.26328;1.40991;2.32969
249;wait;100;4.59266e-05;3.307e-05;8.3149e-05
249;boundary;100;0.0103886;0.00768982;0.0112447
249;calc iter;100;2.31773;1.74839;2.40451
249;calc total;1;232.24;232.24;232.24
249;total;1;267.009;267.009;267.009
250;initialize;1;24.5254;24.5254;24.5254
250;async;100;0.0426043;0.00222356;0.330624
250;inner;100;2.26823;1.41309;2.33326
250;wait;100;3.10584e-05;2.411e-05;5.783e-05
250;boundary;100;0.00688114;0.0045246;0.0106784
250;calc iter;100;2.31775;1.74826;2.40561
250;calc total;1;232.24;232.24;232.24
250;total;1;266.809;266.809;266.809
251;initialize;1;24.5346;24.5346;24.5346
251;async;100;0.0423093;0.00195753;0.330411
251;inner;100;2.26829;1.41241;2.33386
251;wait;100;3.59168e-05;2.678e-05;9.0649e-05
251;boundary;100;0.00710595;0.0053333;0.0107913
251;calc iter;100;2.31774;1.7482;2.40532
251;calc total;1;232.24;232.24;232.24
251;total;1;266.818;266.818;266.818
252;initialize;1;24.4047;24.4047;24.4047
252;async;100;0.0437225;0.00115211;0.325221
252;inner;100;2.26312;1.40949;2.32975
252;wait;100;6.14888e-05;3.182e-05;0.000118089
252;boundary;100;0.0108164;0.00754283;0.0121516
252;calc iter;100;2.31772;1.7441;2.42261
252;calc total;1;232.24;232.24;232.24
67;initialize;1;24.4106;24.4106;24.4106
67;async;100;0.62244;0.00146461;1.28523
67;inner;100;1.63889;1.10353;2.31381
67;wait;100;4.82526e-05;2.711e-05;8.1419e-05
67;boundary;100;0.0108665;0.00740437;0.0119532
67;calc iter;100;2.27225;2.20088;2.4113
67;calc total;1;232.24;232.24;232.24
67;total;1;266.694;266.694;266.694
68;initialize;1;24.2793;24.2793;24.2793
68;async;100;0.614307;0.00324566;1.28859
68;inner;100;1.64565;1.13198;2.30928
68;wait;100;4.87563e-05;2.948e-05;0.000141408
68;boundary;100;0.0111369;0.0084783;0.0168421
68;calc iter;100;2.27115;2.16863;2.43351
68;calc total;1;232.24;232.24;232.24
68;total;1;266.564;266.564;266.564
69;initialize;1;24.3293;24.3293;24.3293
69;async;100;0.712795;0.00290606;1.54638
69;inner;100;1.55859;0.836824;2.3093
69;wait;100;3.79605e-05;2.9199e-05;8.3269e-05
69;boundary;100;0.0107265;0.00848756;0.0114499
69;calc iter;100;2.28215;2.20398;2.43331
69;calc total;1;232.24;232.24;232.24
69;total;1;266.613;266.613;266.613
70;initialize;1;24.2653;24.2653;24.2653
70;async;100;0.708335;0.00271469;1.4652
70;inner;100;1.5744;0.732723;2.31335
70;wait;100;3.98903e-05;2.701e-05;8.8969e-05
70;boundary;100;0.00978572;0.00585538;0.0118591
70;calc iter;100;2.29256;1.88851;2.40564
70;calc total;1;232.24;232.24;232.24
70;total;1;266.549;266.549;266.549
71;initialize;1;24.7033;24.7033;24.7033
71;async;100;0.678082;0.0043292;1.41248
71;inner;100;1.61474;0.700663;2.31322
71;wait;100;3.8727e-05;2.959e-05;7.8929e-05
71;boundary;100;0.0106662;0.00591028;0.0114016
71;calc iter;100;2.30353;1.83584;2.48612
71;calc total;1;232.24;232.24;232.24
71;total;1;266.987;266.987;266.987
72;initialize;1;24.8714;24.8714;24.8714
72;async;100;0.115786;0.00136513;0.323793
72;inner;100;2.18556;1.40744;2.32548
72;wait;100;6.3562e-05;5.0739e-05;9.0419e-05
72;boundary;100;0.0118744;0.00894593;0.0151119
72;calc iter;100;2.31329;1.68965;2.42578
72;calc total;1;232.24;232.24;232.24
72;total;1;267.155;267.155;267.155
73;initialize;1;24.5619;24.5619;24.5619
73;async;100;0.0717862;0.00353389;0.262078
73;inner;100;2.23078;1.42004;2.32705
73;wait;100;3.99464e-05;3.0969e-05;0.000129349
73;boundary;100;0.0109809;0.00774613;0.0118933
73;calc iter;100;2.31359;1.65252;2.38782
73;calc total;1;232.24;232.24;232.24
73;total;1;266.846;266.846;266.846
74;initialize;1;24.8714;24.8714;24.8714
74;async;100;0.0672357;0.00290694;0.251825
74;inner;100;2.2381;1.42422;2.33056
74;wait;100;2.85558e-05;1.951e-05;7.0229e-05
74;boundary;100;0.00827251;0.00546492;0.0110674
74;calc iter;100;2.31364;1.6516;2.37936
74;calc total;1;232.24;232.24;232.24
74;total;1;267.155;267.155;267.155
75;initialize;1;24.6418;24.6418;24.6418
75;async;100;0.0675118;0.00291366;0.252795
75;inner;100;2.23781;1.42499;2.33067
75;wait;100;3.53311e-05;2.323e-05;7.4399e-05
75;boundary;100;0.00827256;0.00551678;0.0112764
75;calc iter;100;2.31363;1.65252;2.38038
75;calc total;1;232.24;232.24;232.24
75;total;1;266.926;266.926;266.926
76;initialize;1;24.871;24.871;24.871
76;async;100;0.0690968;0.00125385;0.251551
76;inner;100;2.23341;1.42744;2.32638
76;wait;100;5.75295e-05;2.553e-05;0.000142358
76;boundary;100;0.0111375;0.00620057;0.0124416
76;calc iter;100;2.31371;1.66046;2.46931
76;calc total;1;232.24;232.24;232.24
76;total;1;267.155;267.155;267.155
77;initialize;1;24.3287;24.3287;24.3287
77;async;100;0.0579492;0.00270172;0.230284
77;inner;100;2.24691;1.42893;2.32785
77;wait;100;4.00623e-05;2.269e-05;9.1859e-05
77;boundary;100;0.00882699;0.00575972;0.0116901
77;calc iter;100;2.31373;1.65022;2.39802
77;calc total;1;232.24;232.24;232.24
77;total;1;266.613;266.613;266.613
78;initialize;1;24.2636;24.2636;24.2636
78;async;100;0.0577394;0.00202383;0.230473
78;inner;100;2.24945;1.42955;2.3321
78;wait;100;2.61259e-05;1.75e-05;7.6619e-05
78;boundary;100;0.00653907;0.00411909;0.00924054
78;calc iter;100;2.31376;1.65067;2.39879
78;calc total;1;232.24;232.24;232.24
78;total;1;266.547;266.547;266.547
79;initialize;1;24.7729;24.7729;24.7729
79;async;100;0.0577739;0.00228595;0.230335
79;inner;100;2.24951;1.43077;2.33185
79;wait;100;3.67328e-05;2.1839e-05;6.623e-05
79;boundary;100;0.00643876;0.00397723;0.00883999
79;calc iter;100;2.31376;1.65166;2.39916
79;calc total;1;232.24;232.24;232.24
79;total;1;267.057;267.057;267.057
80;initialize;1;24.8714;24.8714;24.8714
80;async;100;0.688463;0.00383988;1.48656
80;inner;100;1.60584;0.680108;2.30958
80;wait;100;3.61316e-05;2.5059e-05;8.4419e-05
80;boundary;100;0.0098077;0.00542056;0.0112939
80;calc iter;100;2.30415;1.77009;2.42994
80;calc total;1;232.24;232.24;232.24
80;total;1;267.155;267.155;267.155
81;initialize;1;24.8586;24.8586;24.8586
81;async;100;0.702033;0.00358649;1.36391
81;inner;100;1.58112;0.726073;2.30854
81;wait;100;3.81952e-05;2.507e-05;0.000143349
81;boundary;100;0.010579;0.00541914;0.011531
81;calc iter;100;2.29377;1.8981;2.38369
81;calc total;1;232.24;232.24;232.24
81;total;1;267.142;267.142;267.142
82;initialize;1;24.8717;24.8717;24.8717
82;async;100;0.699099;0.00125254;1.50141
82;inner;100;1.57324;0.792301;2.31403
82;wait;100;3.69402e-05;2.556e-05;6.2709e-05
82;boundary;100;0.0104274;0.00714507;0.0113614
82;calc iter;100;2.28281;2.18984;2.35562
82;calc total;1;232.24;232.24;232.24
82;total;1;267.155;267.155;267.155
83;initialize;1;24.8717;24.8717;24.8717
83;async;100;0.608484;0.00123918;1.51878
83;inner;100;1.65466;1.03743;2.31396
83;wait;100;4.6302e-05;2.8249e-05;8.7199e-05
83;boundary;100;0.011117;0.00734611;0.014827
83;calc iter;100;2.27431;2.03828;2.63569
83;calc total;1;232.24;232.24;232.24
83;total;1;267.155;267.155;267.155
84;initialize;1;24.4159;24.4159;24.4159
84;async;100;0.60068;0.00325326;1.39867
84;inner;100;1.66092;1.0381;2.30951
84;wait;100;4.62526e-05;2.694e-05;8.3139e-05
84;boundary;100;0.0110156;0.00810529;0.0129521
84;calc iter;100;2.27266;2.08653;2.50301
84;calc total;1;232.24;232.24;232.24
84;total;1;266.7;266.7;266.7
85;initialize;1;24.3593;24.3593;24.3593
85;async;100;0.688325;0.00351263;1.53829
85;inner;100;1.58097;0.770436;2.30741
85;wait;100;3.90213e-05;2.761e-05;0.000137799
85;boundary;100;0.0106872;0.0092018;0.0117233
85;calc iter;100;2.28003;2.09963;2.37421
85;calc total;1;232.24;232.24;232.24
85;total;1;266.643;266.643;266.643
86;initialize;1;24.3874;24.3874;24.3874
86;async;100;0.690121;0.00321125;1.34
86;inner;100;1.59179;0.731256;2.31333
86;wait;100;4.07365e-05;2.9229e-05;0.000105469
86;boundary;100;0.0106603;0.00586038;0.0114788
86;calc iter;100;2.29261;2.04061;2.41881
86;calc total;1;232.24;232.24;232.24
86;total;1;266.672;266.672;266.672
87;initialize;1;24.6663;24.6663;24.6663
87;async;100;0.67582;0.0043294;1.62502
87;inner;100;1.61757;0.677874;2.31281
87;wait;100;3.45991e-05;2.553e-05;6.662e-05
87;boundary;100;0.00976303;0.00584783;0.0113675
87;calc iter;100;2.30319;1.79568;2.43796
87;calc total;1;232.24;232.24;232.24
87;total;1;266.95;266.95;266.95
88;initialize;1;24.8012;24.8012;24.8012
88;async;100;0.100469;0.00136611;0.468828
88;inner;100;2.20231;1.35177;2.3254
88;wait;100;6.07538e-05;4.4169e-05;0.000129158
88;boundary;100;0.0117956;0.00811158;0.0152708
88;calc iter;100;2.31464;1.83581;2.49061
88;calc total;1;232.24;232.24;232.24
88;total;1;267.085;267.085;267.085
89;initialize;1;24.8715;24.8715;24.8715
89;async;100;0.0693916;0.00375066;0.408712
89;inner;100;2.23444;1.36175;2.32812
89;wait;100;4.14409e-05;3.1219e-05;9.4669e-05
89;boundary;100;0.0109601;0.00778678;0.0117895
89;calc iter;100;2.31484;1.77983;2.42035
89;calc total;1;232.24;232.24;232.24
89;total;1;267.155;267.155;267.155
90;initialize;1;24.8313;24.8313;24.8313
90;async;100;0.0642508;0.00208164;0.406211
90;inner;100;2.24267;1.36686;2.3315
90;wait;100;3.17679e-05;2.295e-05;6.1959e-05
90;boundary;100;0.00792435;0.00542215;0.0110831
90;calc iter;100;2.31488;1.77852;2.42119
90;calc total;1;232.24;232.24;232.24
90;total;1;267.115;267.115;267.115
91;initialize;1;24.8715;24.8715;24.8715
91;async;100;0.0645491;0.00213163;0.407073
91;inner;100;2.24231;1.36565;2.33181
91;wait;100;3.60853e-05;2.728e-05;7.3689e-05
91;boundary;100;0.00796662;0.00581301;0.0112235
91;calc iter;100;2.31486;1.77866;2.42163
91;calc total;1;232.24;232.24;232.24
91;total;1;267.155;267.155;267.155
92;initialize;1;24.8003;24.8003;24.8003
92;async;100;0.055518;0.00305807;0.394674
92;inner;100;2.2494;1.36503;2.32877
92;wait;100;5.2075e-05;2.636e-05;9.9669e-05
92;boundary;100;0.00995467;0.00616138;0.0121101
92;calc iter;100;2.31493;1.76591;2.40097
92;calc total;1;232.24;232.24;232.24
92;total;1;267.085;267.085;267.085
93;initialize;1;24.6194;24.6194;24.6194
93;async;100;0.0535935;0.00294012;0.394395
93;inner;100;2.25225;1.36668;2.32717
93;wait;100;4.19813e-05;2.2249e-05;0.000164058
93;boundary;100;0.00905237;0.00595577;0.0119514
93;calc iter;100;2.31494;1.76707;2.40156
93;calc total;1;232.24;232.24;232.24
93;total;1;266.903;266.903;266.903
94;initialize;1;24.8711;24.8711;24.8711
94;async;100;0.0532286;0.00208438;0.394024
94;inner;100;2.25509;1.36894;2.33281
94;wait;100;2.81526e-05;2.096e-05;8.0309e-05
94;boundary;100;0.00662158;0.00422674;0.00856122
94;calc iter;100;2.31497;1.76722;2.40192
94;calc total;1;232.24;232.24;232.24
94;total;1;267.155;267.155;267.155
95;initialize;1;24.4456;24.4456;24.4456
95;async;100;0.0531657;0.00167488;0.394843
95;inner;100;2.25501;1.37072;2.33252
95;wait;100;3.7917e-05;2.3129e-05;8.4519e-05
95;boundary;100;0.00677378;0.00391403;0.0086078
95;calc iter;100;2.31499;1.76951;2.4016
95;calc total;1;232.24;232.24;232.24
95;total;1;266.73;266.73;266.73
96;initialize;1;24.8707;24.8707;24.8707
96;async;100;0.695049;0.0036849;1.16767
96;inner;100;1.60247;0.695665;2.30966
96;wait;100;4.11228e-05;2.452e-05;9.2779e-05
96;boundary;100;0.0106837;0.00539153;0.0194921
96;calc iter;100;2.30825;1.56781;2.52561
96;calc total;1;232.24;232.24;232.24
96;total;1;267.155;267.155;267.155
97;initialize;1;24.3305;24.3305;24.3305
97;async;100;0.837334;0.00409877;1.52432
97;inner;100;1.45259;0.728528;2.30919
97;wait;100;3.85072e-05;2.159e-05;0.000133208
97;boundary;100;0.009941;0.00539364;0.0118184
97;calc iter;100;2.29991;2.02187;2.76934
97;calc total;1;232.24;232.24;232.24
97;total;1;266.614;266.614;266.614
98;initialize;1;24.8712;24.8712;24.8712
98;async;100;0.611584;0.00371431;1.15276
98;inner;100;1.66993;1.17641;2.3144
98;wait;100;3.71506e-05;2.7169e-05;9.2528e-05
98;boundary;100;0.0106263;0.00733376;0.0193542
98;calc iter;100;2.29218;2.02317;2.68981
98;calc total;1;232.24;232.24;232.24
98;total;1;267.155;267.155;267.155
99;initialize;1;24.5946;24.5946;24.5946
99;async;100;0.634725;0.00306809;1.29412
99;inner;100;1.63954;1.09301;2.31344
99;wait;100;5.32075e-05;3.171e-05;9.4999e-05
99;boundary;100;0.011325;0.00776542;0.0122936
99;calc iter;100;2.28565;1.86399;2.63704
99;calc total;1;232.24;232.24;232.24
99;total;1;266.879;266.879;266.879
100;initialize;1;24.4727;24.4727;24.4727
100;async;100;0.635689;0.00219152;1.19105
100;inner;100;1.63752;1.14667;2.31123
100;wait;100;5.09424e-05;3.2339e-05;9.0619e-05
100;boundary;100;0.0114067;0.0085742;0.0162897
100;calc iter;100;2.28467;1.80706;2.61601
100;calc total;1;232.24;232.24;232.24
100;total;1;266.757;266.757;266.757
101;initialize;1;24.4901;24.4901;24.4901
101;async;100;0.6309;0.00415623;1.32237
101;inner;100;1.65067;1.07381;2.31058
101;wait;100;3.79125e-05;2.702e-05;0.000135698
101;boundary;100;0.0103886;0.00836928;0.0150457
101;calc iter;100;2.292;1.96273;2.53098
101;calc total;1;232.24;232.24;232.24
101;total;1;266.775;266.775;266.775
102;initialize;1;24.6423;24.6423;24.6423
102;async;100;0.834679;0.00236429;1.47075
102;inner;100;1.45466;0.733065;2.31509
102;wait;100;3.76027e-05;2.167e-05;7.5749e-05
102;boundary;100;0.0101656;0.00554425;0.0117401
102;calc iter;100;2.29954;1.86027;2.6913
102;calc total;1;232.24;232.24;232.24
102;total;1;266.926;266.926;266.926
103;initialize;1;24.3917;24.3917;24.3917
103;async;100;0.713432;0.00369999;1.31547
103;inner;100;1.58393;0.696286;2.31475
103;wait;100;4.28326e-05;2.973e-05;9.5149e-05
103;boundary;100;0.0105804;0.00586106;0.0154429
103;calc iter;100;2.30799;1.58451;2.7902
103;calc total;1;232.24;232.24;232.24
103;total;1;266.676;266.676;266.676
104;initialize;1;24.7035;24.7035;24.7035
104;async;100;0.0838646;0.00340398;0.296384
104;inner;100;2.22244;1.41732;2.3245
104;wait;100;6.54178e-05;5.092e-05;0.000150718
104;boundary;100;0.0118017;0.00890059;0.0151292
104;calc iter;100;2.31817;1.72697;2.44977
104;calc total;1;232.24;232.24;232.24
104;total;1;266.988;266.988;266.988
105;initialize;1;24.3529;24.3529;24.3529
105;async;100;0.0671794;0.00390834;0.281956
105;inner;100;2.2402;1.41849;2.32479
105;wait;100;4.5184e-05;3.415e-05;9.5169e-05
105;boundary;100;0.010796;0.0079018;0.0114504
105;calc iter;100;2.31822;1.71045;2.40728
105;calc total;1;232.24;232.24;232.24
105;total;1;266.637;266.637;266.637
106;initialize;1;24.6679;24.6679;24.6679
106;async;100;0.065756;0.00281258;0.285299
106;inner;100;2.24561;1.42129;2.3292
106;wait;100;2.82353e-05;2.247e-05;7.728e-05
106;boundary;100;0.00686601;0.00468535;0.0106645
106;calc iter;100;2.31826;1.7113;2.40049
106;calc total;1;232.24;232.24;232.24
106;total;1;266.951;266.951;266.951
107;initialize;1;24.6689;24.6689;24.6689
107;async;100;0.0651424;0.00308859;0.284113
107;inner;100;2.24598;1.42329;2.32903
107;wait;100;3.93133e-05;2.4219e-05;7.5209e-05
107;boundary;100;0.00709611;0.00463718;0.0104414
107;calc iter;100;2.31826;1.71207;2.3999
107;calc total;1;232.24;232.24;232.24
107;total;1;266.953;266.953;266.953
108;initialize;1;24.6697;24.6697;24.6697
108;async;100;0.0608951;0.004066;0.278
108;inner;100;2.24747;1.42196;2.32598
108;wait;100;4.92039e-05;2.2659e-05;7.5469e-05
108;boundary;100;0.00985473;0.00645556;0.0121718
108;calc iter;100;2.31827;1.70666;2.39501
108;calc total;1;232.24;232.24;232.24
108;total;1;266.954;266.954;266.954
109;initialize;1;24.6422;24.6422;24.6422
109;async;100;0.0608698;0.00386345;0.27895
109;inner;100;2.24806;1.42064;2.32485
109;wait;100;4.55259e-05;2.745e-05;0.000136298
109;boundary;100;0.00928462;0.00654047;0.0114452
109;calc iter;100;2.31827;1.70662;2.39196
109;calc total;1;232.24;232.24;232.24
109;total;1;266.926;266.926;266.926
110;initialize;1;24.757;24.757;24.757
110;async;100;0.0607775;0.00358131;0.281154
110;inner;100;2.25093;1.42221;2.32938
110;wait;100;2.58667e-05;1.963e-05;7.2969e-05
110;boundary;100;0.00657061;0.00407052;0.00846007
110;calc iter;100;2.31831;1.70746;2.39443
110;calc total;1;232.24;232.24;232.24
110;total;1;267.042;267.042;267.042
111;initialize;1;24.306;24.306;24.306
111;async;100;0.0603044;0.00357908;0.280456
111;inner;100;2.25113;1.42444;2.32963
111;wait;100;4.13822e-05;1.8539e-05;7.093e-05
111;boundary;100;0.00684333;0.00391697;0.0114998
111;calc iter;100;2.31832;1.70883;2.39361
111;calc total;1;232.24;232.24;232.24
111;total;1;266.59;266.59;266.59
112;initialize;1;24.5672;24.5672;24.5672
112;async;100;0.436311;0.00250299;0.694604
112;inner;100;1.86545;0.867262;2.31153
112;wait;100;3.91649e-05;2.731e-05;0.000133338
112;boundary;100;0.0109518;0.00538214;0.0114927
112;calc iter;100;2.31275;1.52399;2.47695
112;calc total;1;232.24;232.24;232.24
112;total;1;266.851;266.851;266.851
113;initialize;1;24.3908;24.3908;24.3908
113;async;100;0.501239;0.00369074;1.09832
113;inner;100;1.79557;1.03191;2.31204
113;wait;100;3.81677e-05;3e-05;8.3529e-05
113;boundary;100;0.0110912;0.00908103;0.0115177
113;calc iter;100;2.30794;1.98276;2.57554
113;calc total;1;232.24;232.24;232.24
113;total;1;266.675;266.675;266.675
114;initialize;1;24.5892;24.5892;24.5892
114;async;100;0.480856;0.00133244;0.990278
114;inner;100;1.81024;1.3511;2.31686
114;wait;100;3.75385e-05;2.637e-05;6.1839e-05
114;boundary;100;0.0110177;0.00721342;0.0115811
114;calc iter;100;2.30216;2.20716;2.46229
114;calc total;1;232.24;232.24;232.24
114;total;1;266.873;266.873;266.873
115;initialize;1;24.2794;24.2794;24.2794
115;async;100;0.407883;0.00160362;0.696636
115;inner;100;1.87632;1.61872;2.31633
115;wait;100;5.1323e-05;3.111e-05;8.8469e-05
115;boundary;100;0.0114142;0.00779025;0.0120406
115;calc iter;100;2.29568;2.17355;2.46306
115;calc total;1;232.24;232.24;232.24
115;total;1;266.563;266.563;266.563
116;initialize;1;24.8335;24.8335;24.8335
116;async;100;0.408942;0.0025675;0.705973
116;inner;100;1.87514;1.61943;2.31222
116;wait;100;5.18665e-05;2.7509e-05;8.9479e-05
116;boundary;100;0.0114264;0.00970339;0.0127678
116;calc iter;100;2.29557;2.20731;2.34875
116;calc total;1;232.24;232.24;232.24
116;total;1;267.117;267.117;267.117
117;initialize;1;24.5618;24.5618;24.5618
117;async;100;0.48119;0.00245729;0.945845
117;inner;100;1.80982;1.35798;2.31213
117;wait;100;4.38123e-05;3.091e-05;0.000141229
117;boundary;100;0.011018;0.00957194;0.011536
117;calc iter;100;2.30207;2.25299;2.35677
117;calc total;1;232.24;232.24;232.24
117;total;1;266.845;266.845;266.845
118;initialize;1;24.8717;24.8717;24.8717
118;async;100;0.485547;0.00150962;0.978754
118;inner;100;1.81113;1.03356;2.31718
118;wait;100;4.0784e-05;3.226e-05;0.000100229
118;boundary;100;0.0111199;0.007475;0.0115014
118;calc iter;100;2.30785;1.9775;2.37923
118;calc total;1;232.24;232.24;232.24
118;total;1;267.155;267.155;267.155
119;initialize;1;24.4446;24.4446;24.4446
119;async;100;0.428143;0.00328181;0.689457
119;inner;100;1.87344;0.869387;2.31718
119;wait;100;4.03351e-05;2.849e-05;6.1759e-05
119;boundary;100;0.0109898;0.00587637;0.0115234
119;calc iter;100;2.31262;1.52359;2.37352
119;calc total;1;232.24;232.24;232.24
119;total;1;266.728;266.728;266.728
120;initialize;1;24.3584;24.3584;24.3584
120;async;100;0.0180159;0.00181678;0.0841685
120;inner;100;2.29041;1.60562;2.33251
120;wait;100;6.0539e-05;4.9369e-05;0.000134269
120;boundary;100;0.0116321;0.00986309;0.0131711
120;calc iter;100;2.32013;1.63018;2.37988
120;calc total;1;232.24;232.24;232.24
120;total;1;266.643;266.643;266.643
121;initialize;1;24.7693;24.7693;24.7693
121;async;100;0.0103191;0.00340751;0.0682815
121;inner;100;2.30011;1.60864;2.34424
121;wait;100;5.16335e-05;3.5389e-05;8.3489e-05
121;boundary;100;0.00967417;0.00713767;0.011407
121;calc iter;100;2.32016;1.62294;2.37776
121;calc total;1;232.24;232.24;232.24
121;total;1;267.054;267.054;267.054
122;initialize;1;24.2792;24.2792;24.2792
122;async;100;0.00744218;0.00193382;0.0658629
122;inner;100;2.30478;1.61236;2.34796
122;wait;100;3.17813e-05;2.402e-05;7.584e-05
122;boundary;100;0.00792098;0.00510567;0.010132
122;calc iter;100;2.32017;1.61999;2.38126
122;calc total;1;232.24;232.24;232.24
122;total;1;266.563;266.563;266.563
123;initialize;1;24.5289;24.5289;24.5289
123;async;100;0.00789047;0.00219955;0.0656145
123;inner;100;2.30473;1.61237;2.34762
123;wait;100;3.95669e-05;2.888e-05;6.0069e-05
123;boundary;100;0.00750337;0.00535001;0.00983705
123;calc iter;100;2.32017;1.62028;2.37894
123;calc total;1;232.24;232.24;232.24
123;total;1;266.813;266.813;266.813
124;initialize;1;24.5279;24.5279;24.5279
124;async;100;0.00816318;0.00129576;0.058679
124;inner;100;2.30172;1.61006;2.34488
124;wait;100;6.33158e-05;3.152e-05;9.1749e-05
124;boundary;100;0.0102235;0.00796901;0.0119061
124;calc iter;100;2.32017;1.62023;2.3809
124;calc total;1;232.24;232.24;232.24
124;total;1;266.812;266.812;266.812
125;initialize;1;24.5082;24.5082;24.5082
125;async;100;0.0077931;0.00119457;0.0601708
125;inner;100;2.30306;1.60954;2.34443
125;wait;100;6.17596e-05;3.356e-05;9.7349e-05
125;boundary;100;0.00927613;0.00543201;0.011452
125;calc iter;100;2.3202;1.62175;2.37062
125;calc total;1;232.24;232.24;232.24
125;total;1;266.792;266.792;266.792
126;initialize;1;24.263;24.263;24.263
126;async;100;0.0065946;0.00115638;0.0599093
126;inner;100;2.30636;1.61056;2.3468
126;wait;100;2.8423e-05;2.303e-05;8.7729e-05
126;boundary;100;0.00722063;0.00506322;0.00940664
126;calc iter;100;2.3202;1.61837;2.37715
126;calc total;1;232.24;232.24;232.24
126;total;1;266.547;266.547;266.547
127;initialize;1;24.8715;24.8715;24.8715
127;async;100;0.006687;0.00111161;0.0599911
127;inner;100;2.30601;1.61263;2.34686
127;wait;100;4.01722e-05;1.9759e-05;0.000131399
127;boundary;100;0.007474;0.00460273;0.0116008
127;calc iter;100;2.32021;1.61995;2.37729
127;calc total;1;232.24;232.24;232.24
127;total;1;267.155;267.155;267.155
252;total;1;266.689;266.689;266.689
253;initialize;1;24.4342;24.4342;24.4342
253;async;100;0.0416943;0.00336641;0.325465
253;inner;100;2.26623;1.41021;2.33045
253;wait;100;5.35916e-05;2.986e-05;0.000136689
253;boundary;100;0.0097488;0.00672179;0.0114734
253;calc iter;100;2.31773;1.74357;2.41084
253;calc total;1;232.24;232.24;232.24
253;total;1;266.718;266.718;266.718
254;initialize;1;24.341;24.341;24.341
254;async;100;0.0412995;0.00141137;0.32405
254;inner;100;2.26993;1.41487;2.33435
254;wait;100;2.79496e-05;2.132e-05;7.1189e-05
254;boundary;100;0.00650645;0.00411444;0.00959727
254;calc iter;100;2.31776;1.74307;2.41024
254;calc total;1;232.24;232.24;232.24
254;total;1;266.625;266.625;266.625
255;initialize;1;24.8094;24.8094;24.8094
255;async;100;0.0410995;0.00120624;0.323897
255;inner;100;2.26997;1.41379;2.33403
255;wait;100;3.97073e-05;2.478e-05;0.000105119
255;boundary;100;0.00664431;0.00498777;0.00958317
255;calc iter;100;2.31775;1.74271;2.41055
255;calc total;1;232.24;232.24;232.24
255;total;1;267.094;267.094;267.094
DASH
InitEnergy=25.00000
EndEnergy=25.00000
DiffEnergy=-0.00000
Matrixspec: 240416 x 240416
Iterations: 100
# unit_id;function_name;num_calls;avg_runtime;min_runtime;max_runtime
0;initialize;1;23.70350;23.70350;23.70350
0;async;100;0.77197;0.00292;1.32749
0;inner;100;1.53031;0.81212;2.46435
0;wait;100;0.00005;0.00003;0.00009
0;boundary;100;0.01152;0.00588;0.01286
0;calc iter;100;2.31386;1.60861;2.51235
0;calc total;1;232.44201;232.44201;232.44201
0;total;1;265.92844;265.92844;265.92844
1;initialize;1;23.7035;23.7035;23.7035
1;async;100;0.898359;0.00307155;1.46219
1;inner;100;1.39811;0.780012;2.46194
1;wait;100;3.43631e-05;2.0139e-05;0.000128289
1;boundary;100;0.00913193;0.00477216;0.011448
1;calc iter;100;2.30564;2.17431;2.50451
1;calc total;1;232.442;232.442;232.442
1;total;1;265.928;265.928;265.928
2;initialize;1;23.7035;23.7035;23.7035
2;async;100;0.686176;0.00262846;1.09367
2;inner;100;1.60317;1.20814;2.46687
2;wait;100;3.66729e-05;2.5749e-05;9.9149e-05
2;boundary;100;0.0100139;0.00774237;0.0114547
2;calc iter;100;2.2994;2.22113;2.49807
2;calc total;1;232.442;232.442;232.442
2;total;1;265.928;265.928;265.928
3;initialize;1;23.7035;23.7035;23.7035
3;async;100;0.737934;0.00385697;1.22615
3;inner;100;1.54366;1.07995;2.46151
3;wait;100;5.10891e-05;3.2549e-05;8.6629e-05
3;boundary;100;0.0113987;0.00886005;0.0145668
3;calc iter;100;2.29305;2.13222;2.48974
3;calc total;1;232.442;232.442;232.442
3;total;1;265.928;265.928;265.928
4;initialize;1;23.7045;23.7045;23.7045
4;async;100;0.803008;0.0052971;1.28939
4;inner;100;1.47838;1.00338;2.45044
4;wait;100;5.22886e-05;3.2499e-05;0.000119299
4;boundary;100;0.011303;0.00945549;0.0140681
4;calc iter;100;2.29274;2.23806;2.48799
4;calc total;1;232.442;232.442;232.442
4;total;1;265.928;265.928;265.928
5;initialize;1;23.6904;23.6904;23.6904
5;async;100;0.722947;0.00522062;1.13649
5;inner;100;1.56564;1.1763;2.44553
5;wait;100;3.83376e-05;2.895e-05;0.000139208
5;boundary;100;0.0105898;0.00911623;0.011548
5;calc iter;100;2.29921;2.24735;2.47493
5;calc total;1;232.442;232.442;232.442
5;total;1;265.914;265.914;265.914
6;initialize;1;23.6855;23.6855;23.6855
6;async;100;0.904156;0.00521219;1.45722
6;inner;100;1.39098;0.821872;2.46213
6;wait;100;3.48987e-05;2.1089e-05;0.000103389
6;boundary;100;0.0096004;0.00587944;0.01148
6;calc iter;100;2.30478;2.19289;2.49582
6;calc total;1;232.442;232.442;232.442
6;total;1;265.91;265.91;265.91
7;initialize;1;22.6929;22.6929;22.6929
7;async;100;0.898504;0.00520422;1.48935
7;inner;100;1.40366;0.702226;2.45719
7;wait;100;4.04545e-05;2.941e-05;6.8679e-05
7;boundary;100;0.0105009;0.00582516;0.01145
7;calc iter;100;2.3127;1.6227;2.49458
7;calc total;1;232.442;232.442;232.442
7;total;1;264.917;264.917;264.917
8;initialize;1;22.5994;22.5994;22.5994
8;async;100;0.0892596;0.003958;0.189889
8;inner;100;2.22116;1.46275;2.48531
8;wait;100;6.60153e-05;2.867e-05;0.000113828
8;boundary;100;0.0116967;0.00507882;0.0124341
8;calc iter;100;2.32219;1.65775;2.54049
8;calc total;1;232.442;232.442;232.442
8;total;1;264.823;264.823;264.823
9;initialize;1;23.6882;23.6882;23.6882
9;async;100;0.083476;0.00371503;0.194609
9;inner;100;2.22808;1.44725;2.50289
9;wait;100;5.75251e-05;3.184e-05;0.000153229
9;boundary;100;0.0105342;0.00814659;0.0116828
9;calc iter;100;2.32215;1.65363;2.53768
9;calc total;1;232.442;232.442;232.442
9;total;1;265.913;265.913;265.913
10;initialize;1;23.6576;23.6576;23.6576
10;async;100;0.084551;0.00310793;0.197414
10;inner;100;2.23137;1.45113;2.50563
10;wait;100;3.15051e-05;2.39e-05;6.7689e-05
10;boundary;100;0.00623234;0.00536478;0.00744437
10;calc iter;100;2.32218;1.65395;2.53633
10;calc total;1;232.442;232.442;232.442
10;total;1;265.882;265.882;265.882
11;initialize;1;23.6575;23.6575;23.6575
11;async;100;0.0825895;0.00341116;0.195314
11;inner;100;2.23271;1.45442;2.50734
11;wait;100;4.20802e-05;3.0389e-05;6.1659e-05
11;boundary;100;0.00683771;0.00539387;0.00813115
11;calc iter;100;2.32218;1.65515;2.53733
11;calc total;1;232.442;232.442;232.442
11;total;1;265.882;265.882;265.882
12;initialize;1;23.0186;23.0186;23.0186
12;async;100;0.0818973;0.00292196;0.191034
12;inner;100;2.22947;1.4521;2.49853
12;wait;100;6.28328e-05;3.1469e-05;0.000161788
12;boundary;100;0.0107231;0.00831066;0.0120326
12;calc iter;100;2.32216;1.65251;2.53056
12;calc total;1;232.442;232.442;232.442
12;total;1;265.243;265.243;265.243
13;initialize;1;22.5217;22.5217;22.5217
13;async;100;0.0818496;0.0039444;0.190949
13;inner;100;2.22993;1.45181;2.50451
13;wait;100;5.35164e-05;3.1859e-05;8.4519e-05
13;boundary;100;0.010329;0.00678042;0.011294
13;calc iter;100;2.32216;1.65132;2.53303
13;calc total;1;232.442;232.442;232.442
13;total;1;264.746;264.746;264.746
14;initialize;1;22.4005;22.4005;22.4005
14;async;100;0.0814506;0.00434874;0.191088
14;inner;100;2.23445;1.45613;2.5094
14;wait;100;2.85549e-05;1.991e-05;5.0819e-05
14;boundary;100;0.00626456;0.00429398;0.0071636
14;calc iter;100;2.32219;1.65153;2.53317
14;calc total;1;232.442;232.442;232.442
14;total;1;264.625;264.625;264.625
15;initialize;1;22.4608;22.4608;22.4608
15;async;100;0.0811788;0.00423139;0.190998
15;inner;100;2.23446;1.45516;2.50929
15;wait;100;4.20221e-05;2.751e-05;7.8009e-05
15;boundary;100;0.00650262;0.0049619;0.00721338
15;calc iter;100;2.32219;1.65116;2.53281
15;calc total;1;232.442;232.442;232.442
15;total;1;264.685;264.685;264.685
16;initialize;1;22.9787;22.9787;22.9787
16;async;100;0.408891;0.00299686;0.606122
16;inner;100;1.89741;0.971222;2.46025
16;wait;100;4.13089e-05;3.143e-05;0.000103349
16;boundary;100;0.0109998;0.0054184;0.0114654
16;calc iter;100;2.31734;1.55867;2.51954
16;calc total;1;232.442;232.442;232.442
16;total;1;265.203;265.203;265.203
17;initialize;1;22.9787;22.9787;22.9787
17;async;100;0.441034;0.00308043;0.846125
17;inner;100;1.86166;1.19686;2.47667
17;wait;100;4.76732e-05;3.0349e-05;0.000126209
17;boundary;100;0.0110992;0.00927389;0.0114788
17;calc iter;100;2.31384;2.05229;2.51505
17;calc total;1;232.442;232.442;232.442
17;total;1;265.203;265.203;265.203
18;initialize;1;23.6885;23.6885;23.6885
18;async;100;0.409619;0.000774142;0.804363
18;inner;100;1.88779;1.49569;2.4905
18;wait;100;4.50187e-05;3.654e-05;8.5489e-05
18;boundary;100;0.0110867;0.00641163;0.0137257
18;calc iter;100;2.30855;2.25879;2.5052
18;calc total;1;232.442;232.442;232.442
18;total;1;265.913;265.913;265.913
19;initialize;1;22.9529;22.9529;22.9529
19;async;100;0.383959;0.00291699;0.600252
19;inner;100;1.90731;1.70464;2.48091
19;wait;100;5.22145e-05;3.0909e-05;0.000107429
19;boundary;100;0.0115146;0.00911565;0.0122103
19;calc iter;100;2.30284;2.24503;2.50549
19;calc total;1;232.442;232.442;232.442
19;total;1;265.178;265.178;265.178
20;initialize;1;23.224;23.224;23.224
20;async;100;0.387568;0.0026332;0.60092
20;inner;100;1.90367;1.70613;2.46493
20;wait;100;5.43072e-05;3.1529e-05;0.000111149
20;boundary;100;0.0114529;0.0107675;0.0130527
20;calc iter;100;2.30275;2.26917;2.49494
20;calc total;1;232.442;232.442;232.442
20;total;1;265.448;265.448;265.448
21;initialize;1;23.2122;23.2122;23.2122
21;async;100;0.429367;0.00263584;0.81436
21;inner;100;1.86778;1.45968;2.46764
21;wait;100;4.36494e-05;3.404e-05;0.000133989
21;boundary;100;0.0111254;0.0109215;0.0114384
21;calc iter;100;2.30832;2.28286;2.49978
21;calc total;1;232.442;232.442;232.442
21;total;1;265.437;265.437;265.437
22;initialize;1;22.8698;22.8698;22.8698
22;async;100;0.429106;0.00128298;0.811557
22;inner;100;1.87356;1.20388;2.47761
22;wait;100;4.16107e-05;3.3259e-05;6.5669e-05
22;boundary;100;0.0110927;0.0068125;0.0114527
22;calc iter;100;2.3138;2.02265;2.50028
22;calc total;1;232.442;232.442;232.442
22;total;1;265.094;265.094;265.094
23;initialize;1;22.9672;22.9672;22.9672
23;async;100;0.403761;0.00451371;0.595345
23;inner;100;1.90245;0.974441;2.46055
23;wait;100;3.97718e-05;2.941e-05;0.000108678
23;boundary;100;0.0110615;0.00574131;0.011488
23;calc iter;100;2.31731;1.56798;2.5162
23;calc total;1;232.442;232.442;232.442
23;total;1;265.191;265.191;265.191
24;initialize;1;22.7114;22.7114;22.7114
24;async;100;0.00834346;0.0017408;0.0283548
24;inner;100;2.30445;1.6712;2.51296
24;wait;100;5.64582e-05;4.5959e-05;8.5059e-05
24;boundary;100;0.0115268;0.0103171;0.0121146
24;calc iter;100;2.32438;1.69018;2.53863
24;calc total;1;232.442;232.442;232.442
24;total;1;264.935;264.935;264.935
25;initialize;1;23.6579;23.6579;23.6579
25;async;100;0.00615257;0.00306787;0.0167188
25;inner;100;2.30971;1.67265;2.51883
25;wait;100;5.44017e-05;3.0789e-05;0.000130229
25;boundary;100;0.0084857;0.00579912;0.0110624
25;calc iter;100;2.3244;1.68478;2.53335
25;calc total;1;232.442;232.442;232.442
25;total;1;265.882;265.882;265.882
26;initialize;1;23.0061;23.0061;23.0061
26;async;100;0.00270511;0.00217732;0.0143993
26;inner;100;2.31386;1.67538;2.52249
26;wait;100;2.78824e-05;2.278e-05;9.4919e-05
26;boundary;100;0.00782766;0.00462869;0.00988735
26;calc iter;100;2.32442;1.68243;2.53253
26;calc total;1;232.442;232.442;232.442
26;total;1;265.23;265.23;265.23
27;initialize;1;22.9274;22.9274;22.9274
27;async;100;0.00367109;0.0024677;0.0115296
27;inner;100;2.31389;1.67492;2.52295
27;wait;100;3.90561e-05;2.6529e-05;9.8259e-05
27;boundary;100;0.00681075;0.00513872;0.0103656
27;calc iter;100;2.32441;1.68387;2.53311
27;calc total;1;232.442;232.442;232.442
27;total;1;265.151;265.151;265.151
28;initialize;1;22.927;22.927;22.927
28;async;100;0.00456735;0.00160792;0.0126922
28;inner;100;2.30957;1.67207;2.52056
28;wait;100;5.1399e-05;2.966e-05;0.000128389
28;boundary;100;0.0101943;0.00815138;0.0117975
28;calc iter;100;2.32438;1.68518;2.54043
28;calc total;1;232.442;232.442;232.442
28;total;1;265.151;265.151;265.151
29;initialize;1;22.8548;22.8548;22.8548
29;async;100;0.00459208;0.00340047;0.00988951
29;inner;100;2.31064;1.67212;2.52011
29;wait;100;5.68107e-05;3.576e-05;9.4839e-05
29;boundary;100;0.00909192;0.0072621;0.0112894
29;calc iter;100;2.32438;1.68335;2.53274
29;calc total;1;232.442;232.442;232.442
29;total;1;265.08;265.08;265.08
30;initialize;1;22.9266;22.9266;22.9266
30;async;100;0.00175709;0.0010034;0.0118058
30;inner;100;2.31538;1.67558;2.52479
30;wait;100;3.08635e-05;2.507e-05;6.696e-05
30;boundary;100;0.00722851;0.00550432;0.00903427
30;calc iter;100;2.3244;1.68232;2.53338
30;calc total;1;232.442;232.442;232.442
30;total;1;265.151;265.151;265.151
31;initialize;1;22.8089;22.8089;22.8089
31;async;100;0.00167975;0.000980199;0.0109534
31;inner;100;2.31506;1.67567;2.52454
31;wait;100;4.43798e-05;3.1689e-05;7.7209e-05
31;boundary;100;0.00761258;0.00575939;0.00891467
31;calc iter;100;2.3244;1.68254;2.53361
31;calc total;1;232.442;232.442;232.442
31;total;1;265.034;265.034;265.034
32;initialize;1;22.2366;22.2366;22.2366
32;async;100;0.640584;0.0029828;1.12298
32;inner;100;1.66142;0.707792;2.45309
32;wait;100;5.27355e-05;3.4119e-05;9.9189e-05
32;boundary;100;0.0108221;0.00537478;0.0114694
32;calc iter;100;2.31288;1.57075;2.51573
32;calc total;1;232.442;232.442;232.442
32;total;1;264.461;264.461;264.461
33;initialize;1;22.8837;22.8837;22.8837
33;async;100;0.751455;0.00345494;1.44058
33;inner;100;1.54397;0.815626;2.47166
33;wait;100;4.51577e-05;2.425e-05;0.000154298
33;boundary;100;0.0099328;0.00540597;0.0115001
33;calc iter;100;2.3054;2.16628;2.51217
33;calc total;1;232.442;232.442;232.442
33;total;1;265.108;265.108;265.108
34;initialize;1;22.8842;22.8842;22.8842
34;async;100;0.562764;0.00425089;0.945174
34;inner;100;1.72634;1.39139;2.47601
34;wait;100;4.15415e-05;2.8279e-05;0.000110729
34;boundary;100;0.0104631;0.0077126;0.0118271
34;calc iter;100;2.29961;2.26269;2.50203
34;calc total;1;232.442;232.442;232.442
34;total;1;265.108;265.108;265.108
35;initialize;1;22.7944;22.7944;22.7944
35;async;100;0.567552;0.00310656;0.994356
35;inner;100;1.71421;1.30773;2.46579
35;wait;100;5.47956e-05;3.372e-05;9.0979e-05
35;boundary;100;0.0114167;0.00781189;0.0137791
35;calc iter;100;2.29324;2.20657;2.49091
35;calc total;1;232.442;232.442;232.442
35;total;1;265.019;265.019;265.019
36;initialize;1;22.778;22.778;22.778
36;async;100;0.574703;0.00123848;1.00782
36;inner;100;1.70745;1.30974;2.45458
36;wait;100;5.65e-05;3.368e-05;0.000116049
36;boundary;100;0.0113256;0.00836176;0.0117497
36;calc iter;100;2.29353;2.24941;2.47408
36;calc total;1;232.442;232.442;232.442
36;total;1;265.003;265.003;265.003
37;initialize;1;22.8239;22.8239;22.8239
37;async;100;0.566677;0.00298947;0.949305
37;inner;100;1.72218;1.38645;2.46681
37;wait;100;4.75524e-05;3.4039e-05;0.000134678
37;boundary;100;0.0106607;0.00825211;0.0114106
37;calc iter;100;2.29957;2.26091;2.49296
37;calc total;1;232.442;232.442;232.442
37;total;1;265.049;265.049;265.049
38;initialize;1;22.7782;22.7782;22.7782
38;async;100;0.74302;0.00374858;1.4296
38;inner;100;1.55182;0.815738;2.47438
38;wait;100;4.62672e-05;2.51e-05;8.9299e-05
38;boundary;100;0.0103906;0.00587926;0.0115171
38;calc iter;100;2.30528;2.15894;2.4941
38;calc total;1;232.442;232.442;232.442
38;total;1;265.003;265.003;265.003
39;initialize;1;22.2359;22.2359;22.2359
39;async;100;0.639657;0.0057411;1.11539
39;inner;100;1.66228;0.707489;2.46543
39;wait;100;4.25308e-05;3.116e-05;6.2349e-05
39;boundary;100;0.0108444;0.00587804;0.0113797
39;calc iter;100;2.31282;1.57883;2.52269
39;calc total;1;232.442;232.442;232.442
39;total;1;264.461;264.461;264.461
40;initialize;1;22.7109;22.7109;22.7109
40;async;100;0.0540396;0.00292044;0.182247
40;inner;100;2.2562;1.45082;2.50131
40;wait;100;6.76361e-05;5.1339e-05;0.000247937
40;boundary;100;0.011828;0.0112179;0.0145584
40;calc iter;100;2.32213;1.64772;2.53066
40;calc total;1;232.442;232.442;232.442
40;total;1;264.936;264.936;264.936
41;initialize;1;22.7281;22.7281;22.7281
41;async;100;0.0447835;0.0071023;0.183278
41;inner;100;2.26675;1.45609;2.51214
41;wait;100;4.31684e-05;3.1929e-05;0.000132828
41;boundary;100;0.0106161;0.00801841;0.0113341
41;calc iter;100;2.3222;1.64744;2.53071
41;calc total;1;232.442;232.442;232.442
41;total;1;264.953;264.953;264.953
42;initialize;1;22.744;22.744;22.744
42;async;100;0.0423385;0.00254575;0.182486
42;inner;100;2.27375;1.46307;2.51826
42;wait;100;3.63732e-05;2.6599e-05;7.8219e-05
42;boundary;100;0.00613427;0.00370832;0.0108868
42;calc iter;100;2.32226;1.6493;2.53148
42;calc total;1;232.442;232.442;232.442
42;total;1;264.969;264.969;264.969
43;initialize;1;22.744;22.744;22.744
43;async;100;0.0430323;0.00417811;0.183042
43;inner;100;2.27109;1.45725;2.51646
43;wait;100;4.11687e-05;3.109e-05;7.6139e-05
43;boundary;100;0.00804996;0.00670305;0.00950902
43;calc iter;100;2.32221;1.64712;2.53204
43;calc total;1;232.442;232.442;232.442
43;total;1;264.969;264.969;264.969
44;initialize;1;22.6742;22.6742;22.6742
44;async;100;0.043643;0.00311949;0.182821
44;inner;100;2.2675;1.45682;2.5059
44;wait;100;5.38276e-05;3.373e-05;8.4709e-05
44;boundary;100;0.0109943;0.00877839;0.0122285
44;calc iter;100;2.32219;1.64926;2.52859
44;calc total;1;232.442;232.442;232.442
44;total;1;264.898;264.898;264.898
45;initialize;1;22.6556;22.6556;22.6556
45;async;100;0.0427579;0.00351842;0.181894
45;inner;100;2.26907;1.45915;2.51264
45;wait;100;5.98416e-05;3.531e-05;0.000131439
45;boundary;100;0.0103224;0.00701698;0.0117052
45;calc iter;100;2.32221;1.64811;2.5345
45;calc total;1;232.442;232.442;232.442
45;total;1;264.88;264.88;264.88
46;initialize;1;22.6919;22.6919;22.6919
46;async;100;0.0419067;0.00190754;0.182436
46;inner;100;2.27367;1.46135;2.51779
46;wait;100;2.87857e-05;1.9559e-05;7.6189e-05
46;boundary;100;0.00663217;0.00468865;0.00813207
46;calc iter;100;2.32224;1.64851;2.53274
46;calc total;1;232.442;232.442;232.442
46;total;1;264.917;264.917;264.917
47;initialize;1;22.6547;22.6547;22.6547
47;async;100;0.0418862;0.00177167;0.182555
47;inner;100;2.27365;1.46271;2.51817
47;wait;100;5.85358e-05;2.845e-05;0.000100239
47;boundary;100;0.00664416;0.00423241;0.00798197
47;calc iter;100;2.32224;1.64952;2.5322
47;calc total;1;232.442;232.442;232.442
47;total;1;264.88;264.88;264.88
48;initialize;1;22.5992;22.5992;22.5992
48;async;100;0.68335;0.002632;1.49429
48;inner;100;1.61532;0.677982;2.46314
48;wait;100;3.92032e-05;2.7679e-05;0.000140959
48;boundary;100;0.00957963;0.00539041;0.0113489
48;calc iter;100;2.30829;1.74472;2.52238
48;calc total;1;232.442;232.442;232.442
48;total;1;264.824;264.824;264.824
49;initialize;1;22.5995;22.5995;22.5995
49;async;100;0.738581;0.00380954;1.42932
49;inner;100;1.54877;0.728574;2.47265
49;wait;100;4.0937e-05;2.879e-05;0.000125809
49;boundary;100;0.0107974;0.00539271;0.0113915
49;calc iter;100;2.29819;2.0484;2.50845
49;calc total;1;232.442;232.442;232.442
49;total;1;264.824;264.824;264.824
50;initialize;1;23.089;23.089;23.089
50;async;100;0.670256;0.00130581;1.32667
50;inner;100;1.60753;1.04085;2.47688
50;wait;100;3.58225e-05;2.555e-05;6.1119e-05
50;boundary;100;0.0103941;0.00704713;0.0114694
50;calc iter;100;2.28822;2.23005;2.49709
50;calc total;1;232.442;232.442;232.442
50;total;1;265.313;265.313;265.313
51;initialize;1;22.6363;22.6363;22.6363
51;async;100;0.613149;0.00176498;1.2173
51;inner;100;1.65756;1.10946;2.46947
51;wait;100;4.99996e-05;2.9289e-05;9.4959e-05
51;boundary;100;0.0110529;0.00707041;0.0118991
51;calc iter;100;2.28182;2.20318;2.48481
51;calc total;1;232.442;232.442;232.442
51;total;1;264.861;264.861;264.861
52;initialize;1;22.5408;22.5408;22.5408
52;async;100;0.611796;0.00269789;1.21766
52;inner;100;1.65908;1.12086;2.46782
52;wait;100;4.96317e-05;2.64e-05;0.000121568
52;boundary;100;0.0110804;0.00754269;0.01241
52;calc iter;100;2.28201;2.21785;2.49441
52;calc total;1;232.442;232.442;232.442
52;total;1;264.765;264.765;264.765
53;initialize;1;22.5598;22.5598;22.5598
53;async;100;0.668481;0.00270998;1.28376
53;inner;100;1.60863;1.04582;2.47158
53;wait;100;3.58422e-05;2.742e-05;0.000133368
53;boundary;100;0.0106631;0.00793399;0.0114913
53;calc iter;100;2.28781;2.23678;2.50118
53;calc total;1;232.442;232.442;232.442
53;total;1;264.784;264.784;264.784
54;initialize;1;23.1277;23.1277;23.1277
54;async;100;0.729819;0.00273775;1.44701
54;inner;100;1.55721;0.730076;2.4785
54;wait;100;3.74056e-05;2.758e-05;6.7579e-05
54;boundary;100;0.0108374;0.00587284;0.0114138
54;calc iter;100;2.29791;2.06848;2.50451
54;calc total;1;232.442;232.442;232.442
54;total;1;265.352;265.352;265.352
55;initialize;1;22.2365;22.2365;22.2365
55;async;100;0.671733;0.0026869;1.48659
55;inner;100;1.62663;0.676221;2.47213
55;wait;100;3.56205e-05;2.5079e-05;6.964e-05
55;boundary;100;0.00967958;0.00584436;0.0113428
55;calc iter;100;2.30808;1.75399;2.52041
55;calc total;1;232.442;232.442;232.442
55;total;1;264.46;264.46;264.46
56;initialize;1;22.2364;22.2364;22.2364
56;async;100;0.0810901;0.00131055;0.446201
56;inner;100;2.22656;1.36807;2.50211
56;wait;100;6.2096e-05;5.1589e-05;9.2839e-05
56;boundary;100;0.0117581;0.00851047;0.0151511
56;calc iter;100;2.31947;1.8275;2.53138
56;calc total;1;232.442;232.442;232.442
56;total;1;264.46;264.46;264.46
57;initialize;1;22.4782;22.4782;22.4782
57;async;100;0.0589723;0.00372065;0.431506
57;inner;100;2.2496;1.37029;2.51233
57;wait;100;4.02221e-05;3.1669e-05;0.000113819
57;boundary;100;0.010899;0.00866552;0.011358
57;calc iter;100;2.31952;1.81083;2.53024
57;calc total;1;232.442;232.442;232.442
57;total;1;264.703;264.703;264.703
58;initialize;1;22.4607;22.4607;22.4607
58;async;100;0.0575528;0.00319175;0.432011
58;inner;100;2.25448;1.37257;2.5142
58;wait;100;3.03564e-05;2.389e-05;5.8869e-05
58;boundary;100;0.00747787;0.00466031;0.0104791
58;calc iter;100;2.31954;1.80927;2.53044
58;calc total;1;232.442;232.442;232.442
58;total;1;264.685;264.685;264.685
59;initialize;1;22.3558;22.3558;22.3558
59;async;100;0.0567536;0.00305907;0.430711
59;inner;100;2.25516;1.37584;2.51632
59;wait;100;3.98385e-05;2.482e-05;8.784e-05
59;boundary;100;0.00758999;0.00445556;0.0109481
59;calc iter;100;2.31955;1.81103;2.53059
59;calc total;1;232.442;232.442;232.442
59;total;1;264.58;264.58;264.58
60;initialize;1;22.5219;22.5219;22.5219
60;async;100;0.0536043;0.00130378;0.440487
60;inner;100;2.25549;1.37027;2.50943
60;wait;100;5.24178e-05;2.7219e-05;0.000142278
60;boundary;100;0.0103605;0.00819374;0.0151262
60;calc iter;100;2.31951;1.8213;2.52537
60;calc total;1;232.442;232.442;232.442
60;total;1;264.746;264.746;264.746
61;initialize;1;22.421;22.421;22.421
61;async;100;0.0522073;0.00320419;0.429561
61;inner;100;2.2577;1.37082;2.50984
61;wait;100;4.79041e-05;2.7929e-05;8.803e-05
61;boundary;100;0.00956832;0.00736797;0.0116824
61;calc iter;100;2.31952;1.80883;2.52594
61;calc total;1;232.442;232.442;232.442
61;total;1;264.645;264.645;264.645
62;initialize;1;22.4007;22.4007;22.4007
62;async;100;0.0523153;0.00242647;0.429001
62;inner;100;2.2606;1.37597;2.51735
62;wait;100;3.03716e-05;2.2459e-05;0.000102769
62;boundary;100;0.00661053;0.00420904;0.00957149
62;calc iter;100;2.31956;1.80921;2.52979
62;calc total;1;232.442;232.442;232.442
62;total;1;264.625;264.625;264.625
63;initialize;1;22.4409;22.4409;22.4409
63;async;100;0.0523549;0.00324007;0.429249
63;inner;100;2.2605;1.37625;2.51705
63;wait;100;4.01461e-05;2.405e-05;7.1699e-05
63;boundary;100;0.0066553;0.00427524;0.00862475
63;calc iter;100;2.31955;1.80981;2.52943
63;calc total;1;232.442;232.442;232.442
63;total;1;264.665;264.665;264.665
64;initialize;1;22.3558;22.3558;22.3558
64;async;100;0.704137;0.00293548;1.49895
64;inner;100;1.59126;0.697765;2.45296
64;wait;100;3.95065e-05;2.8669e-05;0.000134859
64;boundary;100;0.0104122;0.00537996;0.0113447
64;calc iter;100;2.30586;1.81447;2.5114
64;calc total;1;232.442;232.442;232.442
64;total;1;264.58;264.58;264.58
65;initialize;1;23.0188;23.0188;23.0188
65;async;100;0.736792;0.0033286;1.3833
65;inner;100;1.54833;0.727575;2.49686
65;wait;100;3.58504e-05;2.403e-05;9.9959e-05
65;boundary;100;0.00988193;0.0054161;0.0115816
65;calc iter;100;2.29504;1.95239;2.53517
65;calc total;1;232.442;232.442;232.442
65;total;1;265.243;265.243;265.243
66;initialize;1;22.2365;22.2365;22.2365
66;async;100;0.726162;0.00138794;1.52951
66;inner;100;1.54638;0.768003;2.46073
66;wait;100;3.73963e-05;3e-05;8.0439e-05
66;boundary;100;0.0107233;0.00738809;0.012115
66;calc iter;100;2.28331;2.15384;2.47849
66;calc total;1;232.442;232.442;232.442
66;total;1;264.46;264.46;264.46
128;initialize;1;23.0561;23.0561;23.0561
128;async;100;0.829218;0.00325164;1.3495
128;inner;100;1.47124;0.815229;2.32231
128;wait;100;5.12126e-05;3.186e-05;8.7299e-05
128;boundary;100;0.0114803;0.00583039;0.0127077
128;calc iter;100;2.31199;1.94066;2.42034
128;calc total;1;232.442;232.442;232.442
128;total;1;265.279;265.279;265.279
129;initialize;1;23.7118;23.7118;23.7118
129;async;100;0.895775;0.00375367;1.56478
129;inner;100;1.39957;0.907914;2.30999
129;wait;100;3.29052e-05;1.9579e-05;0.000106449
129;boundary;100;0.00908989;0.00531403;0.0117255
129;calc iter;100;2.30448;2.12415;2.6348
129;calc total;1;232.442;232.442;232.442
129;total;1;265.935;265.935;265.935
130;initialize;1;23.7118;23.7118;23.7118
130;async;100;0.731312;0.00323723;1.36934
130;inner;100;1.5596;0.993716;2.31346
130;wait;100;4.1025e-05;2.827e-05;0.000101659
130;boundary;100;0.0101872;0.0077116;0.0117976
130;calc iter;100;2.30115;2.16759;2.50283
130;calc total;1;232.442;232.442;232.442
130;total;1;265.935;265.935;265.935
131;initialize;1;23.2084;23.2084;23.2084
131;async;100;0.774942;0.00148522;1.33283
131;inner;100;1.50951;1.02368;2.31391
131;wait;100;5.46946e-05;3.501e-05;9.0659e-05
131;boundary;100;0.011377;0.00570524;0.0148835
131;calc iter;100;2.29588;2.01044;2.56565
131;calc total;1;232.442;232.442;232.442
131;total;1;265.431;265.431;265.431
132;initialize;1;23.7101;23.7101;23.7101
132;async;100;0.850889;0.00498902;1.50294
132;inner;100;1.42721;0.929464;2.30583
132;wait;100;4.75128e-05;2.907e-05;0.000101849
132;boundary;100;0.0112725;0.00878771;0.0154247
132;calc iter;100;2.28942;1.84592;2.84434
132;calc total;1;232.442;232.442;232.442
132;total;1;265.932;265.932;265.932
133;initialize;1;23.7113;23.7113;23.7113
133;async;100;0.756293;0.00368833;1.23607
133;inner;100;1.52915;1.01684;2.30372
133;wait;100;3.94316e-05;2.8639e-05;0.000133148
133;boundary;100;0.010717;0.00970368;0.0116755
133;calc iter;100;2.2962;2.0647;2.68641
133;calc total;1;232.442;232.442;232.442
133;total;1;265.933;265.933;265.933
134;initialize;1;23.6099;23.6099;23.6099
134;async;100;0.903879;0.00420547;1.51124
134;inner;100;1.38961;0.803998;2.3092
134;wait;100;3.2609e-05;2.089e-05;7.1829e-05
134;boundary;100;0.00938248;0.00592017;0.0117684
134;calc iter;100;2.30291;2.07623;2.46523
134;calc total;1;232.442;232.442;232.442
134;total;1;265.832;265.832;265.832
135;initialize;1;23.6531;23.6531;23.6531
135;async;100;0.942249;0.00293;1.51489
135;inner;100;1.35426;0.813528;2.30849
135;wait;100;3.75586e-05;2.621e-05;8.054e-05
135;boundary;100;0.0101176;0.00566482;0.0115449
135;calc iter;100;2.30667;1.99905;2.45849
135;calc total;1;232.442;232.442;232.442
135;total;1;265.875;265.875;265.875
136;initialize;1;23.4812;23.4812;23.4812
136;async;100;0.120333;0.00366318;0.59151
136;inner;100;2.18297;1.11485;2.32558
136;wait;100;6.09173e-05;4.4249e-05;0.000136229
136;boundary;100;0.0118988;0.00768537;0.0150327
136;calc iter;100;2.31527;1.72146;2.49854
136;calc total;1;232.442;232.442;232.442
136;total;1;265.704;265.704;265.704
137;initialize;1;23.6522;23.6522;23.6522
137;async;100;0.108327;0.00510024;0.52603
137;inner;100;2.19824;1.16386;2.32416
137;wait;100;4.40838e-05;3.285e-05;0.000112319
137;boundary;100;0.01015;0.00764161;0.0114554
137;calc iter;100;2.31677;1.69999;2.51447
137;calc total;1;232.442;232.442;232.442
137;total;1;265.874;265.874;265.874
138;initialize;1;23.6752;23.6752;23.6752
138;async;100;0.10595;0.0027309;0.406966
138;inner;100;2.20492;1.1761;2.32839
138;wait;100;3.29987e-05;2.127e-05;6.8469e-05
138;boundary;100;0.006519;0.00490846;0.0104683
138;calc iter;100;2.31742;1.59134;2.51496
138;calc total;1;232.442;232.442;232.442
138;total;1;265.897;265.897;265.897
139;initialize;1;23.6516;23.6516;23.6516
139;async;100;0.105813;0.00265402;0.424068
139;inner;100;2.20528;1.17262;2.32731
139;wait;100;3.60513e-05;2.7769e-05;7.395e-05
139;boundary;100;0.00684919;0.00528201;0.00857805
139;calc iter;100;2.31798;1.60201;2.51458
139;calc total;1;232.442;232.442;232.442
139;total;1;265.874;265.874;265.874
140;initialize;1;23.5718;23.5718;23.5718
140;async;100;0.103302;0.00294495;0.308361
140;inner;100;2.20501;1.21159;2.32512
140;wait;100;6.16477e-05;3.2669e-05;0.000119029
140;boundary;100;0.010601;0.00650062;0.0143467
140;calc iter;100;2.31897;1.52649;2.51295
140;calc total;1;232.442;232.442;232.442
140;total;1;265.794;265.794;265.794
141;initialize;1;23.6831;23.6831;23.6831
141;async;100;0.102238;0.00410001;0.314612
141;inner;100;2.207;1.21095;2.32422
141;wait;100;4.9461e-05;2.5359e-05;9.1549e-05
141;boundary;100;0.00978592;0.0057941;0.011741
141;calc iter;100;2.31907;1.53138;2.51259
141;calc total;1;232.442;232.442;232.442
141;total;1;265.905;265.905;265.905
142;initialize;1;22.6839;22.6839;22.6839
142;async;100;0.102353;0.00329254;0.316206
142;inner;100;2.21043;1.21582;2.32852
142;wait;100;2.89277e-05;1.871e-05;6.794e-05
142;boundary;100;0.00634494;0.00373106;0.00734834
142;calc iter;100;2.31915;1.53578;2.514
142;calc total;1;232.442;232.442;232.442
142;total;1;264.906;264.906;264.906
143;initialize;1;23.0862;23.0862;23.0862
143;async;100;0.102285;0.00304698;0.315959
143;inner;100;2.21032;1.21451;2.32827
143;wait;100;3.89821e-05;1.855e-05;7.194e-05
143;boundary;100;0.00648128;0.00419537;0.0105039
143;calc iter;100;2.31913;1.53541;2.51466
143;calc total;1;232.442;232.442;232.442
143;total;1;265.308;265.308;265.308
144;initialize;1;22.8083;22.8083;22.8083
144;async;100;0.658197;0.00328368;1.43344
144;inner;100;1.63907;0.701807;2.31491
144;wait;100;3.42254e-05;2.464e-05;8.4529e-05
144;boundary;100;0.00987576;0.00539153;0.0113395
144;calc iter;100;2.30718;1.5102;2.41251
144;calc total;1;232.442;232.442;232.442
144;total;1;265.031;265.031;265.031
145;initialize;1;22.3707;22.3707;22.3707
145;async;100;0.757871;0.00294201;1.62253
145;inner;100;1.53112;0.757341;2.31367
145;wait;100;4.18548e-05;2.9849e-05;0.000152668
145;boundary;100;0.010689;0.00583465;0.0116312
145;calc iter;100;2.29973;1.86857;2.54364
145;calc total;1;232.442;232.442;232.442
145;total;1;264.593;264.593;264.593
146;initialize;1;22.5669;22.5669;22.5669
146;async;100;0.669688;0.00129351;1.43131
146;inner;100;1.61334;1.06219;2.31936
146;wait;100;3.63513e-05;2.774e-05;5.7879e-05
146;boundary;100;0.0105012;0.00726092;0.0117751
146;calc iter;100;2.29357;2.24095;2.53822
146;calc total;1;232.442;232.442;232.442
146;total;1;264.789;264.789;264.789
147;initialize;1;22.8086;22.8086;22.8086
147;async;100;0.612989;0.00142324;1.5682
147;inner;100;1.66331;0.935229;2.31842
147;wait;100;4.86246e-05;2.479e-05;9.7189e-05
147;boundary;100;0.011366;0.00752288;0.014142
147;calc iter;100;2.28772;2.03275;2.78597
147;calc total;1;232.442;232.442;232.442
147;total;1;265.031;265.031;265.031
148;initialize;1;22.5873;22.5873;22.5873
148;async;100;0.633636;0.00236497;1.87382
148;inner;100;1.63514;0.876903;2.31489
148;wait;100;4.97617e-05;2.7929e-05;0.000105938
148;boundary;100;0.0111833;0.00818162;0.0151427
148;calc iter;100;2.28001;1.6627;2.91264
148;calc total;1;232.442;232.442;232.442
148;total;1;264.81;264.81;264.81
149;initialize;1;22.0656;22.0656;22.0656
149;async;100;0.680699;0.00281055;1.32785
149;inner;100;1.59885;0.942322;2.31332
149;wait;100;4.20661e-05;2.836e-05;0.000140199
149;boundary;100;0.0107648;0.0089403;0.0114113
149;calc iter;100;2.29036;2.17322;2.7513
149;calc total;1;232.442;232.442;232.442
149;total;1;264.288;264.288;264.288
150;initialize;1;23.5375;23.5375;23.5375
150;async;100;0.742292;0.00137085;1.5893
150;inner;100;1.54328;0.769492;2.31923
150;wait;100;4.40987e-05;2.9769e-05;9.1669e-05
150;boundary;100;0.0107294;0.0058445;0.0115816
150;calc iter;100;2.29635;1.9135;2.68531
150;calc total;1;232.442;232.442;232.442
150;total;1;265.76;265.76;265.76
151;initialize;1;23.4029;23.4029;23.4029
151;async;100;0.65712;0.00339353;1.44804
151;inner;100;1.63664;0.714431;2.31925
151;wait;100;3.75172e-05;2.58e-05;7.3609e-05
151;boundary;100;0.00990765;0.0057297;0.0115109
151;calc iter;100;2.30371;1.58746;2.42824
151;calc total;1;232.442;232.442;232.442
151;total;1;265.625;265.625;265.625
152;initialize;1;23.3635;23.3635;23.3635
152;async;100;0.0694486;0.00127414;0.39779
152;inner;100;2.22657;0.965766;2.33175
152;wait;100;6.08774e-05;5.006e-05;0.000100049
152;boundary;100;0.0117822;0.00882661;0.0149349
152;calc iter;100;2.30786;1.1415;2.43054
152;calc total;1;232.442;232.442;232.442
152;total;1;265.586;265.586;265.586
153;initialize;1;23.4818;23.4818;23.4818
153;async;100;0.0535715;0.0030964;0.41233
153;inner;100;2.246;1.00746;2.33182
153;wait;100;4.56412e-05;3.4639e-05;0.000135908
153;boundary;100;0.0103277;0.0078899;0.012953
153;calc iter;100;2.30995;1.34438;2.4125
153;calc total;1;232.442;232.442;232.442
153;total;1;265.704;265.704;265.704
154;initialize;1;22.2585;22.2585;22.2585
154;async;100;0.0520953;0.00224641;0.442269
154;inner;100;2.25189;1.02222;2.33675
154;wait;100;2.981e-05;2.363e-05;6.7339e-05
154;boundary;100;0.00779753;0.00615058;0.0108185
154;calc iter;100;2.31181;1.47266;2.41302
154;calc total;1;232.442;232.442;232.442
154;total;1;264.481;264.481;264.481
155;initialize;1;22.7925;22.7925;22.7925
155;async;100;0.052969;0.00276936;0.413709
155;inner;100;2.25173;1.02164;2.33642
155;wait;100;3.53446e-05;2.7819e-05;8.513e-05
155;boundary;100;0.00749251;0.00529562;0.0104021
155;calc iter;100;2.31223;1.44068;2.41356
155;calc total;1;232.442;232.442;232.442
155;total;1;265.015;265.015;265.015
156;initialize;1;22.7202;22.7202;22.7202
156;async;100;0.0516089;0.00239834;0.364926
156;inner;100;2.25264;1.08078;2.3324
156;wait;100;5.0568e-05;2.835e-05;0.000130269
156;boundary;100;0.0102724;0.00628084;0.0127142
156;calc iter;100;2.31458;1.45203;2.41592
156;calc total;1;232.442;232.442;232.442
156;total;1;264.943;264.943;264.943
157;initialize;1;22.0647;22.0647;22.0647
157;async;100;0.0503755;0.0034109;0.366539
157;inner;100;2.25479;1.07921;2.33302
157;wait;100;4.99717e-05;3.0959e-05;9.0239e-05
157;boundary;100;0.00939378;0.00580605;0.0118636
157;calc iter;100;2.31461;1.45159;2.40701
157;calc total;1;232.442;232.442;232.442
157;total;1;264.288;264.288;264.288
158;initialize;1;23.537;23.537;23.537
158;async;100;0.0497596;0.00099567;0.367651
158;inner;100;2.25799;1.08055;2.33718
158;wait;100;2.76922e-05;2.066e-05;5.7969e-05
158;boundary;100;0.00686343;0.00390996;0.00842695
158;calc iter;100;2.31464;1.45213;2.4103
158;calc total;1;232.442;232.442;232.442
158;total;1;265.76;265.76;265.76
159;initialize;1;23.1851;23.1851;23.1851
159;async;100;0.0501093;0.0017787;0.366772
159;inner;100;2.25775;1.08157;2.33716
159;wait;100;3.98988e-05;2.402e-05;7.797e-05
159;boundary;100;0.00673108;0.00416874;0.00813016
159;calc iter;100;2.31463;1.45254;2.41007
159;calc total;1;232.442;232.442;232.442
159;total;1;265.408;265.408;265.408
160;initialize;1;23.1857;23.1857;23.1857
160;async;100;0.650721;0.00407967;1.33142
160;inner;100;1.64466;0.724975;2.31218
160;wait;100;4.27306e-05;3.198e-05;0.000132929
160;boundary;100;0.0106062;0.00543032;0.0113103
160;calc iter;100;2.30603;1.64011;2.47333
160;calc total;1;232.442;232.442;232.442
160;total;1;265.408;265.408;265.408
161;initialize;1;22.6839;22.6839;22.6839
161;async;100;0.719081;0.00317182;1.41741
161;inner;100;1.56755;0.743694;2.31627
161;wait;100;4.38333e-05;2.8509e-05;9.0429e-05
161;boundary;100;0.0104608;0.00541913;0.0115525
161;calc iter;100;2.29714;1.86658;2.43716
161;calc total;1;232.442;232.442;232.442
161;total;1;264.906;264.906;264.906
162;initialize;1;23.6805;23.6805;23.6805
162;async;100;0.6916;0.0015219;1.39004
162;inner;100;1.58772;0.997819;2.31642
162;wait;100;3.62508e-05;2.483e-05;5.6199e-05
162;boundary;100;0.0107382;0.00747993;0.0114228
162;calc iter;100;2.2901;2.22768;2.48545
162;calc total;1;232.442;232.442;232.442
162;total;1;265.902;265.902;265.902
163;initialize;1;23.1361;23.1361;23.1361
163;async;100;0.608123;0.00238808;1.43506
163;inner;100;1.65937;1.1078;2.31629
163;wait;100;5.19259e-05;2.561e-05;0.000132499
163;boundary;100;0.0111523;0.00756835;0.0168445
163;calc iter;100;2.2787;2.00619;2.62145
163;calc total;1;232.442;232.442;232.442
163;total;1;265.358;265.358;265.358
164;initialize;1;22.9963;22.9963;22.9963
164;async;100;0.604789;0.00301004;1.33841
164;inner;100;1.66266;1.0886;2.3112
164;wait;100;5.12226e-05;2.775e-05;0.000101779
164;boundary;100;0.0112393;0.00913185;0.0146035
164;calc iter;100;2.27874;2.14879;2.48827
164;calc total;1;232.442;232.442;232.442
164;total;1;265.218;265.218;265.218
165;initialize;1;23.3049;23.3049;23.3049
165;async;100;0.689214;0.00306484;1.4268
165;inner;100;1.59003;0.955626;2.31086
165;wait;100;4.57758e-05;3.3379e-05;0.000131488
165;boundary;100;0.0107947;0.00897768;0.0114354
165;calc iter;100;2.29008;2.19313;2.48408
165;calc total;1;232.442;232.442;232.442
165;total;1;265.527;265.527;265.527
166;initialize;1;22.3506;22.3506;22.3506
166;async;100;0.701746;0.00233321;1.39357
166;inner;100;1.58475;0.748973;2.31691
166;wait;100;4.00449e-05;2.5819e-05;7.124e-05
166;boundary;100;0.0105564;0.00582789;0.0119391
166;calc iter;100;2.2971;1.84915;2.39869
166;calc total;1;232.442;232.442;232.442
166;total;1;264.572;264.572;264.572
167;initialize;1;23.1364;23.1364;23.1364
167;async;100;0.640791;0.00413923;1.3603
167;inner;100;1.65354;0.725885;2.31602
167;wait;100;4.10025e-05;2.952e-05;0.000101439
167;boundary;100;0.0107669;0.00589887;0.0114308
167;calc iter;100;2.30514;1.56179;2.48113
167;calc total;1;232.442;232.442;232.442
167;total;1;265.358;265.358;265.358
168;initialize;1;22.643;22.643;22.643
168;async;100;0.0649376;0.00326728;0.237954
168;inner;100;2.23524;1.39103;2.33106
168;wait;100;7.76268e-05;5.5699e-05;0.000134599
168;boundary;100;0.0116127;0.00809428;0.0133823
168;calc iter;100;2.31187;1.40578;2.41781
168;calc total;1;232.442;232.442;232.442
168;total;1;264.866;264.866;264.866
169;initialize;1;23.2091;23.2091;23.2091
169;async;100;0.0323214;0.0010117;0.187166
169;inner;100;2.27026;1.39783;2.33552
169;wait;100;5.28327e-05;3.168e-05;7.4789e-05
169;boundary;100;0.00928781;0.00633539;0.0115141
169;calc iter;100;2.31192;1.40741;2.41175
169;calc total;1;232.442;232.442;232.442
169;total;1;265.432;265.432;265.432
170;initialize;1;22.2368;22.2368;22.2368
170;async;100;0.0322271;0.00097426;0.187656
170;inner;100;2.27141;1.3946;2.33496
170;wait;100;3.2294e-05;2.412e-05;7.689e-05
170;boundary;100;0.00821551;0.0063594;0.0110594
170;calc iter;100;2.31189;1.40615;2.41204
170;calc total;1;232.442;232.442;232.442
170;total;1;264.459;264.459;264.459
171;initialize;1;23.4692;23.4692;23.4692
171;async;100;0.0332726;0.00155141;0.187911
171;inner;100;2.27099;1.36453;2.33621
171;wait;100;3.98725e-05;2.58e-05;0.000103859
171;boundary;100;0.00806878;0.00529558;0.0111062
171;calc iter;100;2.31237;1.45632;2.41264
171;calc total;1;232.442;232.442;232.442
171;total;1;265.692;265.692;265.692
172;initialize;1;22.4572;22.4572;22.4572
172;async;100;0.0318183;0.00107952;0.192792
172;inner;100;2.27137;1.33641;2.32971
172;wait;100;5.46859e-05;2.804e-05;9.0779e-05
172;boundary;100;0.0102422;0.00637882;0.0155154
172;calc iter;100;2.31349;1.48514;2.42578
172;calc total;1;232.442;232.442;232.442
172;total;1;264.679;264.679;264.679
173;initialize;1;22.1647;22.1647;22.1647
173;async;100;0.029624;0.0031095;0.177986
173;inner;100;2.27414;1.33745;2.32938
173;wait;100;5.75534e-05;3.4719e-05;0.000137219
173;boundary;100;0.00969892;0.00555946;0.0120981
173;calc iter;100;2.31352;1.48218;2.41084
173;calc total;1;232.442;232.442;232.442
173;total;1;264.387;264.387;264.387
174;initialize;1;23.0416;23.0416;23.0416
174;async;100;0.028728;0.00222381;0.180071
174;inner;100;2.27801;1.33828;2.33437
174;wait;100;3.01238e-05;2.163e-05;0.000104529
174;boundary;100;0.00677379;0.0040993;0.00969856
174;calc iter;100;2.31355;1.48175;2.41159
174;calc total;1;232.442;232.442;232.442
174;total;1;265.264;265.264;265.264
175;initialize;1;22.0654;22.0654;22.0654
175;async;100;0.0287391;0.00208034;0.179963
175;inner;100;2.27782;1.33844;2.33399
175;wait;100;4.22674e-05;2.47e-05;7.8509e-05
175;boundary;100;0.00693992;0.00459273;0.0089092
175;calc iter;100;2.31354;1.48163;2.4117
175;calc total;1;232.442;232.442;232.442
175;total;1;264.287;264.287;264.287
176;initialize;1;22.9655;22.9655;22.9655
176;async;100;0.792196;0.0034149;1.38804
176;inner;100;1.50084;0.707182;2.30788
176;wait;100;3.53928e-05;2.524e-05;0.000123998
176;boundary;100;0.010144;0.00581856;0.0113061
176;calc iter;100;2.30322;1.72678;2.42927
176;calc total;1;232.442;232.442;232.442
176;total;1;265.188;265.188;265.188
177;initialize;1;23.3924;23.3924;23.3924
177;async;100;0.916065;0.00406366;1.52522
177;inner;100;1.36763;0.732972;2.30911
177;wait;100;3.63383e-05;2.496e-05;8.9609e-05
177;boundary;100;0.00961279;0.00551407;0.0121657
177;calc iter;100;2.29334;1.91112;2.39589
177;calc total;1;232.442;232.442;232.442
177;total;1;265.615;265.615;265.615
178;initialize;1;22.0658;22.0658;22.0658
178;async;100;0.820205;0.00408913;1.53039
178;inner;100;1.45331;0.780119;2.31347
178;wait;100;3.39143e-05;2.574e-05;6.082e-05
178;boundary;100;0.0102031;0.0070967;0.0115506
178;calc iter;100;2.28376;2.18305;2.41513
178;calc total;1;232.442;232.442;232.442
178;total;1;264.288;264.288;264.288
179;initialize;1;22.9142;22.9142;22.9142
179;async;100;0.711717;0.00338322;1.32265
179;inner;100;1.54921;1.06553;2.31292
179;wait;100;4.78323e-05;3.037e-05;8.4229e-05
179;boundary;100;0.010686;0.0071069;0.0119556
179;calc iter;100;2.27167;2.13697;2.42355
179;calc total;1;232.442;232.442;232.442
179;total;1;265.136;265.136;265.136
180;initialize;1;22.1115;22.1115;22.1115
180;async;100;0.694577;0.0028089;1.30674
180;inner;100;1.56572;1.05699;2.307
180;wait;100;4.53852e-05;2.835e-05;0.000121599
180;boundary;100;0.0110771;0.0101115;0.0131255
180;calc iter;100;2.27142;1.88913;2.51798
180;calc total;1;232.442;232.442;232.442
180;total;1;264.333;264.333;264.333
181;initialize;1;23.0093;23.0093;23.0093
181;async;100;0.812257;0.00364618;1.67146
181;inner;100;1.46113;0.73697;2.30799
181;wait;100;3.98816e-05;2.8319e-05;0.000101079
181;boundary;100;0.010277;0.00624494;0.0118803
181;calc iter;100;2.28371;2.00873;2.4857
181;calc total;1;232.442;232.442;232.442
181;total;1;265.231;265.231;265.231
182;initialize;1;23.4696;23.4696;23.4696
182;async;100;0.883406;0.00277519;1.50023
182;inner;100;1.40017;0.731318;2.31284
182;wait;100;3.71963e-05;2.5649e-05;0.000111229
182;boundary;100;0.00976712;0.00543292;0.0121278
182;calc iter;100;2.29338;1.91474;2.50606
182;calc total;1;232.442;232.442;232.442
182;total;1;265.692;265.692;265.692
183;initialize;1;22.7924;22.7924;22.7924
183;async;100;0.79206;0.00376461;1.5965
183;inner;100;1.50099;0.707833;2.31293
183;wait;100;3.61558e-05;2.606e-05;6.7649e-05
183;boundary;100;0.0101847;0.00543608;0.0113421
183;calc iter;100;2.30327;1.7268;2.85152
183;calc total;1;232.442;232.442;232.442
183;total;1;265.014;265.014;265.014
184;initialize;1;22.0886;22.0886;22.0886
184;async;100;0.180635;0.00124199;0.419898
184;inner;100;2.11963;1.39846;2.32569
184;wait;100;6.02689e-05;3.2659e-05;0.000103339
184;boundary;100;0.011581;0.00628781;0.0124563
184;calc iter;100;2.31191;1.57811;2.60703
184;calc total;1;232.442;232.442;232.442
184;total;1;264.311;264.311;264.311
185;initialize;1;23.6503;23.6503;23.6503
185;async;100;0.118037;0.00308357;0.264022
185;inner;100;2.18362;1.40226;2.32586
185;wait;100;4.0692e-05;2.565e-05;0.000122388
185;boundary;100;0.0102328;0.00589114;0.0117417
185;calc iter;100;2.31194;1.57915;2.41938
185;calc total;1;232.442;232.442;232.442
185;total;1;265.872;265.872;265.872
186;initialize;1;23.6493;23.6493;23.6493
186;async;100;0.114006;0.00309538;0.263108
186;inner;100;2.19042;1.40623;2.33004
186;wait;100;2.98013e-05;1.873e-05;5.908e-05
186;boundary;100;0.0074965;0.00570269;0.0109529
186;calc iter;100;2.31195;1.57913;2.41379
186;calc total;1;232.442;232.442;232.442
186;total;1;265.872;265.872;265.872
187;initialize;1;22.0663;22.0663;22.0663
187;async;100;0.114321;0.00309314;0.263811
187;inner;100;2.18993;1.40429;2.32969
187;wait;100;3.64994e-05;2.643e-05;9.3889e-05
187;boundary;100;0.00763717;0.00568681;0.011148
187;calc iter;100;2.31193;1.57739;2.4136
187;calc total;1;232.442;232.442;232.442
187;total;1;264.288;264.288;264.288
188;initialize;1;22.7926;22.7926;22.7926
188;async;100;0.100218;0.00319585;0.321271
188;inner;100;2.20246;1.38166;2.32397
188;wait;100;4.76223e-05;2.7949e-05;9.8319e-05
188;boundary;100;0.00979454;0.00650223;0.0150425
188;calc iter;100;2.31252;1.70947;2.4319
188;calc total;1;232.442;232.442;232.442
188;total;1;265.015;265.015;265.015
189;initialize;1;22.3075;22.3075;22.3075
189;async;100;0.097917;0.00272261;0.263482
189;inner;100;2.20503;1.38183;2.32254
189;wait;100;4.76154e-05;2.414e-05;0.000126219
189;boundary;100;0.00957794;0.00573488;0.0117616
189;calc iter;100;2.31258;1.65108;2.40613
189;calc total;1;232.442;232.442;232.442
189;total;1;264.529;264.529;264.529
190;initialize;1;23.6813;23.6813;23.6813
190;async;100;0.0969451;0.00331658;0.264068
190;inner;100;2.20925;1.38434;2.32956
190;wait;100;2.85365e-05;1.837e-05;9.9609e-05
190;boundary;100;0.00638977;0.00401455;0.00919945
190;calc iter;100;2.31261;1.65244;2.40856
190;calc total;1;232.442;232.442;232.442
190;total;1;265.904;265.904;265.904
191;initialize;1;22.3285;22.3285;22.3285
191;async;100;0.0966782;0.00445638;0.263721
191;inner;100;2.20943;1.38392;2.32877
191;wait;100;3.83214e-05;2.378e-05;6.1809e-05
191;boundary;100;0.0064533;0.00415649;0.00909586
191;calc iter;100;2.3126;1.65183;2.40762
191;calc total;1;232.442;232.442;232.442
191;total;1;264.55;264.55;264.55
192;initialize;1;23.0975;23.0975;23.0975
192;async;100;0.76601;0.00326298;1.52214
192;inner;100;1.52496;0.697656;2.30873
192;wait;100;3.97032e-05;2.856e-05;0.000143328
192;boundary;100;0.010542;0.0053751;0.0118099
192;calc iter;100;2.30156;1.85951;3.00694
192;calc total;1;232.442;232.442;232.442
192;total;1;265.32;265.32;265.32
193;initialize;1;23.0414;23.0414;23.0414
193;async;100;0.829768;0.0029883;1.58001
193;inner;100;1.45072;0.730377;2.30916
193;wait;100;3.8176e-05;2.4719e-05;9.0719e-05
193;boundary;100;0.00979852;0.00540782;0.0194494
193;calc iter;100;2.29033;1.89077;2.93391
193;calc total;1;232.442;232.442;232.442
193;total;1;265.264;265.264;265.264
194;initialize;1;22.9958;22.9958;22.9958
194;async;100;0.798109;0.00261898;1.66126
194;inner;100;1.46947;0.730316;2.3129
194;wait;100;3.74113e-05;2.7209e-05;7.6459e-05
194;boundary;100;0.0107365;0.00793877;0.0165679
194;calc iter;100;2.27835;2.0222;3.03955
194;calc total;1;232.442;232.442;232.442
194;total;1;265.218;265.218;265.218
195;initialize;1;22.86;22.86;22.86
195;async;100;0.701219;0.0020278;1.73321
195;inner;100;1.55504;0.958436;2.31331
195;wait;100;4.47882e-05;2.801e-05;7.5969e-05
195;boundary;100;0.0109444;0.00780845;0.0167364
195;calc iter;100;2.26725;1.9865;2.77793
195;calc total;1;232.442;232.442;232.442
195;total;1;265.082;265.082;265.082
196;initialize;1;23.4023;23.4023;23.4023
196;async;100;0.664395;0.00211882;1.70051
196;inner;100;1.58844;1.00871;2.30954
196;wait;100;4.86348e-05;2.9189e-05;0.000137919
196;boundary;100;0.0112433;0.00921583;0.0213186
196;calc iter;100;2.26413;1.76811;2.78319
196;calc total;1;232.442;232.442;232.442
196;total;1;265.625;265.625;265.625
197;initialize;1;23.5053;23.5053;23.5053
197;async;100;0.778793;0.00376246;1.72498
197;inner;100;1.48713;0.734469;2.3096
197;wait;100;4.00335e-05;2.225e-05;9.3269e-05
197;boundary;100;0.0103279;0.00600423;0.0196449
197;calc iter;100;2.27629;1.74746;2.99167
197;calc total;1;232.442;232.442;232.442
197;total;1;265.727;265.727;265.727
198;initialize;1;23.3047;23.3047;23.3047
198;async;100;0.77043;0.00299256;1.61276
198;inner;100;1.50953;0.730938;2.31409
198;wait;100;3.69846e-05;2.415e-05;8.193e-05
198;boundary;100;0.00993992;0.00579991;0.0121569
198;calc iter;100;2.28994;1.75454;2.57919
198;calc total;1;232.442;232.442;232.442
198;total;1;265.527;265.527;265.527
199;initialize;1;23.2088;23.2088;23.2088
199;async;100;0.740453;0.0029537;1.6566
199;inner;100;1.54949;0.696143;2.31332
199;wait;100;3.99789e-05;2.872e-05;0.000104819
199;boundary;100;0.0105612;0.0058701;0.0122939
199;calc iter;100;2.30055;1.79869;2.71557
199;calc total;1;232.442;232.442;232.442
199;total;1;265.431;265.431;265.431
200;initialize;1;22.825;22.825;22.825
200;async;100;0.207139;0.00112289;0.575756
200;inner;100;2.09115;1.36319;2.32689
200;wait;100;7.21681e-05;4.6039e-05;0.000109819
200;boundary;100;0.011833;0.0082446;0.0150289
200;calc iter;100;2.3102;1.67384;2.6324
200;calc total;1;232.442;232.442;232.442
200;total;1;265.047;265.047;265.047
201;initialize;1;22.2124;22.2124;22.2124
201;async;100;0.126968;0.00346943;0.381543
201;inner;100;2.17274;1.38236;2.32674
201;wait;100;4.67882e-05;3.568e-05;0.000129819
201;boundary;100;0.0110575;0.0083987;0.0118711
201;calc iter;100;2.31082;1.65902;2.44838
201;calc total;1;232.442;232.442;232.442
201;total;1;264.434;264.434;264.434
202;initialize;1;23.4696;23.4696;23.4696
202;async;100;0.121397;0.0027104;0.378942
202;inner;100;2.18108;1.38901;2.33148
202;wait;100;3.09396e-05;2.4569e-05;5.6789e-05
202;boundary;100;0.00835895;0.00551762;0.0112951
202;calc iter;100;2.31087;1.66066;2.4531
202;calc total;1;232.442;232.442;232.442
202;total;1;265.692;265.692;265.692
203;initialize;1;23.6099;23.6099;23.6099
203;async;100;0.122331;0.00259598;0.379536
203;inner;100;2.18019;1.39054;2.33095
203;wait;100;3.58935e-05;2.559e-05;8.5949e-05
203;boundary;100;0.00832177;0.00549648;0.0111355
203;calc iter;100;2.31088;1.66238;2.45261
203;calc total;1;232.442;232.442;232.442
203;total;1;265.832;265.832;265.832
204;initialize;1;23.7071;23.7071;23.7071
204;async;100;0.0880762;0.00153944;0.326337
204;inner;100;2.21359;1.39473;2.3296
204;wait;100;5.36449e-05;2.911e-05;0.000105759
204;boundary;100;0.00937829;0.00617557;0.0139804
204;calc iter;100;2.3111;1.66027;2.43273
204;calc total;1;232.442;232.442;232.442
204;total;1;265.929;265.929;265.929
205;initialize;1;22.8924;22.8924;22.8924
205;async;100;0.0887599;0.00314922;0.339136
205;inner;100;2.21271;1.39732;2.32862
205;wait;100;5.73403e-05;3.079e-05;0.000140179
205;boundary;100;0.00959931;0.0056803;0.011858
205;calc iter;100;2.31112;1.66288;2.44009
205;calc total;1;232.442;232.442;232.442
205;total;1;265.115;265.115;265.115
206;initialize;1;23.7067;23.7067;23.7067
206;async;100;0.0873935;0.00138826;0.338725
206;inner;100;2.21674;1.39808;2.33367
206;wait;100;2.88512e-05;1.923e-05;9.5089e-05
206;boundary;100;0.00698214;0.00431589;0.0102805
206;calc iter;100;2.31114;1.6617;2.44012
206;calc total;1;232.442;232.442;232.442
206;total;1;265.929;265.929;265.929
207;initialize;1;22.754;22.754;22.754
207;async;100;0.0874905;0.00130308;0.339301
207;inner;100;2.21663;1.39846;2.33351
207;wait;100;4.6675e-05;1.915e-05;8.465e-05
207;boundary;100;0.00697853;0.00416045;0.0101508
207;calc iter;100;2.31115;1.66237;2.44018
207;calc total;1;232.442;232.442;232.442
207;total;1;264.976;264.976;264.976
208;initialize;1;23.6146;23.6146;23.6146
208;async;100;0.864053;0.00342037;1.34581
208;inner;100;1.42964;0.69954;2.30979
208;wait;100;3.50746e-05;2.7609e-05;8.4359e-05
208;boundary;100;0.0104373;0.00540904;0.01129
208;calc iter;100;2.30417;1.83764;2.45954
208;calc total;1;232.442;232.442;232.442
208;total;1;265.837;265.837;265.837
209;initialize;1;22.4786;22.4786;22.4786
209;async;100;0.929458;0.00350353;1.58156
209;inner;100;1.35489;0.728737;2.30889
209;wait;100;3.62065e-05;2.402e-05;0.000133218
209;boundary;100;0.0087439;0.00539784;0.0115758
209;calc iter;100;2.29314;1.91413;2.67506
209;calc total;1;232.442;232.442;232.442
209;total;1;264.701;264.701;264.701
210;initialize;1;23.5048;23.5048;23.5048
210;async;100;0.913736;0.00255653;1.50186
210;inner;100;1.35772;0.798128;2.31447
210;wait;100;3.71427e-05;3.053e-05;0.000117649
210;boundary;100;0.0105713;0.00745847;0.0113432
210;calc iter;100;2.28207;2.02607;2.48849
210;calc total;1;232.442;232.442;232.442
210;total;1;265.727;265.727;265.727
211;initialize;1;22.2119;22.2119;22.2119
211;async;100;0.783203;0.00198617;1.23394
211;inner;100;1.47648;1.09569;2.31406
211;wait;100;4.29227e-05;2.675e-05;8.038e-05
211;boundary;100;0.0103717;0.00737399;0.0118719
211;calc iter;100;2.2701;1.98508;2.72266
211;calc total;1;232.442;232.442;232.442
211;total;1;264.434;264.434;264.434
212;initialize;1;22.0648;22.0648;22.0648
212;async;100;0.767356;0.00271532;1.26486
212;inner;100;1.49017;1.12693;2.31097
212;wait;100;4.66985e-05;3.078e-05;8.9439e-05
212;boundary;100;0.0108859;0.00882623;0.0137032
212;calc iter;100;2.26847;1.84424;2.52627
212;calc total;1;232.442;232.442;232.442
212;total;1;264.287;264.287;264.287
213;initialize;1;23.4024;23.4024;23.4024
213;async;100;0.920511;0.00337031;1.67091
213;inner;100;1.35056;0.728297;2.3096
213;wait;100;4.48572e-05;3.0459e-05;0.000126989
213;boundary;100;0.0106333;0.00928922;0.0118603
213;calc iter;100;2.28175;1.97572;2.47764
213;calc total;1;232.442;232.442;232.442
213;total;1;265.625;265.625;265.625
214;initialize;1;23.5151;23.5151;23.5151
214;async;100;0.898647;0.00313514;1.52948
214;inner;100;1.38506;0.731216;2.31507
214;wait;100;3.51622e-05;2.508e-05;6.254e-05
214;boundary;100;0.0087604;0.00582438;0.0164513
214;calc iter;100;2.2925;1.88246;2.57398
214;calc total;1;232.442;232.442;232.442
214;total;1;265.738;265.738;265.738
215;initialize;1;23.3629;23.3629;23.3629
215;async;100;0.872709;0.00377506;1.48348
215;inner;100;1.42019;0.69881;2.31452
215;wait;100;3.63788e-05;2.851e-05;8.9049e-05
215;boundary;100;0.0105241;0.00590562;0.0114992
215;calc iter;100;2.30346;1.83374;2.72815
215;calc total;1;232.442;232.442;232.442
215;total;1;265.585;265.585;265.585
216;initialize;1;22.4128;22.4128;22.4128
216;async;100;0.14263;0.0011204;0.357123
216;inner;100;2.15913;1.42298;2.32483
216;wait;100;6.98851e-05;4.017e-05;0.000125359
216;boundary;100;0.0118779;0.0083574;0.0153273
216;calc iter;100;2.31371;1.73664;2.47461
216;calc total;1;232.442;232.442;232.442
216;total;1;264.635;264.635;264.635
217;initialize;1;22.0887;22.0887;22.0887
217;async;100;0.105346;0.00341683;0.254446
217;inner;100;2.19729;1.42584;2.3265
217;wait;100;3.85395e-05;3.047e-05;8.6919e-05
217;boundary;100;0.0110808;0.00868305;0.011791
217;calc iter;100;2.31376;1.68773;2.39973
217;calc total;1;232.442;232.442;232.442
217;total;1;264.311;264.311;264.311
218;initialize;1;22.6433;22.6433;22.6433
218;async;100;0.101916;0.00244688;0.251631
218;inner;100;2.20415;1.43012;2.33048
218;wait;100;3.04446e-05;2.3969e-05;0.000109559
218;boundary;100;0.00767947;0.00502271;0.0110565
218;calc iter;100;2.31378;1.68573;2.40031
218;calc total;1;232.442;232.442;232.442
218;total;1;264.865;264.865;264.865
219;initialize;1;22.9306;22.9306;22.9306
219;async;100;0.102177;0.00276144;0.251781
219;inner;100;2.20373;1.43077;2.3313
219;wait;100;3.2939e-05;2.656e-05;6.0899e-05
219;boundary;100;0.00783632;0.00499405;0.0111946
219;calc iter;100;2.31378;1.68676;2.40036
219;calc total;1;232.442;232.442;232.442
219;total;1;265.153;265.153;265.153
220;initialize;1;23.0569;23.0569;23.0569
220;async;100;0.0893458;0.0032599;0.235089
220;inner;100;2.21572;1.42972;2.3284
220;wait;100;4.34534e-05;2.182e-05;8.4099e-05
220;boundary;100;0.0086831;0.00632694;0.0118845
220;calc iter;100;2.3138;1.67133;2.4026
220;calc total;1;232.442;232.442;232.442
220;total;1;265.279;265.279;265.279
221;initialize;1;23.5374;23.5374;23.5374
221;async;100;0.0896252;0.00376659;0.236112
221;inner;100;2.21529;1.43051;2.32887
221;wait;100;4.90768e-05;2.69e-05;0.000137449
221;boundary;100;0.00884402;0.00594201;0.0119446
221;calc iter;100;2.31381;1.6726;2.39945
221;calc total;1;232.442;232.442;232.442
221;total;1;265.76;265.76;265.76
222;initialize;1;22.1862;22.1862;22.1862
222;async;100;0.089138;0.00257783;0.235406
222;inner;100;2.21817;1.43221;2.33298
222;wait;100;2.55064e-05;1.918e-05;6.049e-05
222;boundary;100;0.0064925;0.00419326;0.0081644
222;calc iter;100;2.31383;1.67184;2.40063
222;calc total;1;232.442;232.442;232.442
222;total;1;264.408;264.408;264.408
223;initialize;1;23.6101;23.6101;23.6101
223;async;100;0.0894241;0.00296408;0.236035
223;inner;100;2.21788;1.43173;2.33277
223;wait;100;4.00499e-05;1.922e-05;9.1779e-05
223;boundary;100;0.0064823;0.00413895;0.00771508
223;calc iter;100;2.31383;1.67192;2.40076
223;calc total;1;232.442;232.442;232.442
223;total;1;265.832;265.832;265.832
224;initialize;1;23.5747;23.5747;23.5747
224;async;100;0.880311;0.00383523;1.32115
224;inner;100;1.41602;0.707022;2.31155
224;wait;100;3.3244e-05;2.417e-05;0.000123139
224;boundary;100;0.0102301;0.00536608;0.0113774
224;calc iter;100;2.30659;1.80761;2.38719
224;calc total;1;232.442;232.442;232.442
224;total;1;265.797;265.797;265.797
225;initialize;1;23.3633;23.3633;23.3633
225;async;100;0.936443;0.00330211;1.40649
225;inner;100;1.35075;0.729559;2.31155
225;wait;100;3.48052e-05;2.3799e-05;9.247e-05
225;boundary;100;0.00864742;0.00558856;0.0113583
225;calc iter;100;2.29588;1.90858;2.37237
225;calc total;1;232.442;232.442;232.442
225;total;1;265.586;265.586;265.586
226;initialize;1;23.5156;23.5156;23.5156
226;async;100;0.92465;0.0012027;1.48803
226;inner;100;1.35038;0.840313;2.31549
226;wait;100;3.55908e-05;2.6579e-05;6.9309e-05
226;boundary;100;0.0102887;0.00749803;0.0115576
226;calc iter;100;2.28536;2.21805;2.35782
226;calc total;1;232.442;232.442;232.442
226;total;1;265.738;265.738;265.738
227;initialize;1;23.4027;23.4027;23.4027
227;async;100;0.783047;0.00202853;1.2288
227;inner;100;1.48015;1.11191;2.3151
227;wait;100;4.2341e-05;2.79e-05;7.7749e-05
227;boundary;100;0.010438;0.00762212;0.0133059
227;calc iter;100;2.27368;2.14342;2.35002
227;calc total;1;232.442;232.442;232.442
227;total;1;265.625;265.625;265.625
228;initialize;1;22.5033;22.5033;22.5033
228;async;100;0.797196;0.00282447;1.23699
228;inner;100;1.4656;1.11954;2.31091
228;wait;100;4.47015e-05;2.749e-05;9.2279e-05
228;boundary;100;0.0107954;0.00716985;0.0117795
228;calc iter;100;2.27364;2.0674;2.59041
228;calc total;1;232.442;232.442;232.442
228;total;1;264.725;264.725;264.725
229;initialize;1;23.0086;23.0086;23.0086
229;async;100;0.937913;0.00396667;1.52507
229;inner;100;1.33665;0.817199;2.31043
229;wait;100;3.84035e-05;2.829e-05;0.000129619
229;boundary;100;0.0105856;0.00884961;0.0119844
229;calc iter;100;2.28519;2.13177;2.38478
229;calc total;1;232.442;232.442;232.442
229;total;1;265.231;265.231;265.231
230;initialize;1;22.6999;22.6999;22.6999
230;async;100;0.937834;0.00214954;1.40997
230;inner;100;1.34944;0.730409;2.31566
230;wait;100;3.21406e-05;2.2e-05;6.9879e-05
230;boundary;100;0.00868185;0.00543977;0.0116547
230;calc iter;100;2.29599;1.93804;2.4467
230;calc total;1;232.442;232.442;232.442
230;total;1;264.923;264.923;264.923
231;initialize;1;22.0649;22.0649;22.0649
231;async;100;0.887546;0.00482383;1.36936
231;inner;100;1.40855;0.707933;2.31413
231;wait;100;3.52598e-05;2.76e-05;8.5259e-05
231;boundary;100;0.0103539;0.0058866;0.0114893
231;calc iter;100;2.30649;1.78644;2.40724
231;calc total;1;232.442;232.442;232.442
231;total;1;264.288;264.288;264.288
232;initialize;1;22.2826;22.2826;22.2826
232;async;100;0.113296;0.00154638;0.265634
232;inner;100;2.1907;1.45449;2.32626
232;wait;100;6.11042e-05;3.41e-05;9.2689e-05
232;boundary;100;0.0118587;0.00924943;0.0150318
232;calc iter;100;2.31592;1.66153;2.50123
232;calc total;1;232.442;232.442;232.442
232;total;1;264.505;264.505;264.505
233;initialize;1;23.5424;23.5424;23.5424
233;async;100;0.0929446;0.0034749;0.21432
233;inner;100;2.21211;1.45615;2.32888
233;wait;100;4.27678e-05;3.0129e-05;0.000144819
233;boundary;100;0.0108456;0.00754689;0.0116463
233;calc iter;100;2.31595;1.65503;2.4161
233;calc total;1;232.442;232.442;232.442
233;total;1;265.765;265.765;265.765
234;initialize;1;22.5241;22.5241;22.5241
234;async;100;0.0910273;0.00232897;0.212535
234;inner;100;2.2179;1.46125;2.33393
234;wait;100;2.69183e-05;2.0499e-05;8.8509e-05
234;boundary;100;0.00702011;0.00445198;0.0102119
234;calc iter;100;2.31598;1.65597;2.41577
234;calc total;1;232.442;232.442;232.442
234;total;1;264.746;264.746;264.746
235;initialize;1;23.5372;23.5372;23.5372
235;async;100;0.0910629;0.00229904;0.212297
235;inner;100;2.21769;1.45959;2.33392
235;wait;100;3.41445e-05;2.764e-05;8.1969e-05
235;boundary;100;0.00717008;0.00551894;0.0101554
235;calc iter;100;2.31596;1.65494;2.41512
235;calc total;1;232.442;232.442;232.442
235;total;1;265.76;265.76;265.76
236;initialize;1;22.6226;22.6226;22.6226
236;async;100;0.0857;0.00255801;0.206806
236;inner;100;2.22117;1.45667;2.33102
236;wait;100;4.89442e-05;2.7269e-05;9.6549e-05
236;boundary;100;0.00903347;0.00737251;0.0119151
236;calc iter;100;2.31596;1.65352;2.41091
236;calc total;1;232.442;232.442;232.442
236;total;1;264.845;264.845;264.845
237;initialize;1;23.3046;23.3046;23.3046
237;async;100;0.085959;0.00381785;0.205519
237;inner;100;2.221;1.45684;2.33069
237;wait;100;5.20113e-05;2.842e-05;0.000139798
237;boundary;100;0.00895424;0.00688407;0.0117974
237;calc iter;100;2.31596;1.65302;2.40897
237;calc total;1;232.442;232.442;232.442
237;total;1;265.527;265.527;265.527
238;initialize;1;23.1364;23.1364;23.1364
238;async;100;0.0858477;0.00104337;0.206198
238;inner;100;2.22382;1.46013;2.33518
238;wait;100;2.66013e-05;1.952e-05;5.579e-05
238;boundary;100;0.00629046;0.00443868;0.00751047
238;calc iter;100;2.31599;1.65303;2.40852
238;calc total;1;232.442;232.442;232.442
238;total;1;265.359;265.359;265.359
239;initialize;1;23.677;23.677;23.677
239;async;100;0.0855348;0.000886872;0.205636
239;inner;100;2.22383;1.46123;2.33495
239;wait;100;3.87459e-05;1.864e-05;8.9559e-05
239;boundary;100;0.0065928;0.0040289;0.00799049
239;calc iter;100;2.316;1.65321;2.40817
239;calc total;1;232.442;232.442;232.442
239;total;1;265.9;265.9;265.9
240;initialize;1;22.773;22.773;22.773
240;async;100;0.777977;0.00453338;1.50477
240;inner;100;1.52113;0.677378;2.31239
240;wait;100;3.39549e-05;2.372e-05;8.635e-05
240;boundary;100;0.00902486;0.00535361;0.0113341
240;calc iter;100;2.30817;1.76317;2.41965
240;calc total;1;232.442;232.442;232.442
240;total;1;264.995;264.995;264.995
241;initialize;1;23.027;23.027;23.027
241;async;100;0.87411;0.00373911;1.48139
241;inner;100;1.41343;0.730135;2.31167
241;wait;100;3.63752e-05;2.593e-05;0.000116859
241;boundary;100;0.0103207;0.00540333;0.011421
241;calc iter;100;2.2979;2.01858;2.39206
241;calc total;1;232.442;232.442;232.442
241;total;1;265.25;265.25;265.25
242;initialize;1;23.3047;23.3047;23.3047
242;async;100;0.760234;0.0013816;1.32214
242;inner;100;1.51751;1.00415;2.31579
242;wait;100;3.51548e-05;2.6059e-05;6.1299e-05
242;boundary;100;0.0100784;0.00618757;0.0114028
242;calc iter;100;2.28786;2.22856;2.40509
242;calc total;1;232.442;232.442;232.442
242;total;1;265.527;265.527;265.527
243;initialize;1;22.9308;22.9308;22.9308
243;async;100;0.712735;0.0015751;1.31318
243;inner;100;1.5578;0.992055;2.31586
243;wait;100;4.41224e-05;2.417e-05;7.745e-05
243;boundary;100;0.0109067;0.00761848;0.0145727
243;calc iter;100;2.28149;2.20083;2.41465
243;calc total;1;232.442;232.442;232.442
243;total;1;265.153;265.153;265.153
244;initialize;1;22.548;22.548;22.548
244;async;100;0.732783;0.00291587;1.38067
244;inner;100;1.53732;0.936809;2.31205
244;wait;100;4.55039e-05;2.4509e-05;9.3949e-05
244;boundary;100;0.0110732;0.00814248;0.0119403
244;calc iter;100;2.28122;2.19814;2.39955
244;calc total;1;232.442;232.442;232.442
244;total;1;264.77;264.77;264.77
245;initialize;1;23.6183;23.6183;23.6183
245;async;100;0.773476;0.00387771;1.32919
245;inner;100;1.50338;0.992775;2.31039
245;wait;100;3.43642e-05;2.301e-05;0.000121819
245;boundary;100;0.01051;0.00668314;0.0116605
245;calc iter;100;2.2874;2.20364;2.37852
245;calc total;1;232.442;232.442;232.442
245;total;1;265.84;265.84;265.84
246;initialize;1;22.6629;22.6629;22.6629
246;async;100;0.86906;0.0016954;1.46889
246;inner;100;1.418;0.732673;2.31656
246;wait;100;3.66251e-05;2.7529e-05;6.278e-05
246;boundary;100;0.0106555;0.0058719;0.0115968
246;calc iter;100;2.29775;2.05424;2.40898
246;calc total;1;232.442;232.442;232.442
246;total;1;264.885;264.885;264.885
247;initialize;1;22.5239;22.5239;22.5239
247;async;100;0.781972;0.00389179;1.50171
247;inner;100;1.51715;0.677239;2.31585
247;wait;100;3.8414e-05;2.5979e-05;0.000241158
247;boundary;100;0.00892681;0.00576986;0.0113515
247;calc iter;100;2.30809;1.77284;2.44432
247;calc total;1;232.442;232.442;232.442
247;total;1;264.746;264.746;264.746
248;initialize;1;23.0273;23.0273;23.0273
248;async;100;0.0966845;0.00225666;0.439116
248;inner;100;2.21092;1.37623;2.3261
248;wait;100;6.96537e-05;4.138e-05;0.000105409
248;boundary;100;0.0117792;0.0068766;0.0139019
248;calc iter;100;2.31945;1.8223;2.44476
248;calc total;1;232.442;232.442;232.442
248;total;1;265.25;265.25;265.25
249;initialize;1;23.5745;23.5745;23.5745
249;async;100;0.0868036;0.00303321;0.434016
249;inner;100;2.22211;1.37249;2.32675
249;wait;100;4.5707e-05;2.941e-05;0.000157659
249;boundary;100;0.0104856;0.00674383;0.0112362
249;calc iter;100;2.31945;1.81597;2.50644
249;calc total;1;232.442;232.442;232.442
249;total;1;265.797;265.797;265.797
250;initialize;1;23.5719;23.5719;23.5719
250;async;100;0.085418;0.00236673;0.43368
250;inner;100;2.22722;1.37572;2.33135
250;wait;100;3.0767e-05;2.283e-05;6.9319e-05
250;boundary;100;0.00679957;0.00536092;0.00945158
250;calc iter;100;2.31947;1.81505;2.50918
250;calc total;1;232.442;232.442;232.442
250;total;1;265.794;265.794;265.794
251;initialize;1;23.5715;23.5715;23.5715
251;async;100;0.0854625;0.0027003;0.433969
251;inner;100;2.22697;1.37733;2.33115
251;wait;100;3.57103e-05;2.705e-05;7.5289e-05
251;boundary;100;0.00700054;0.00533778;0.00961509
251;calc iter;100;2.31947;1.81667;2.50909
251;calc total;1;232.442;232.442;232.442
251;total;1;265.794;265.794;265.794
252;initialize;1;23.0564;23.0564;23.0564
252;async;100;0.0839045;0.00117545;0.435571
252;inner;100;2.22549;1.37706;2.33273
252;wait;100;5.53858e-05;2.6529e-05;8.519e-05
252;boundary;100;0.0100298;0.00625073;0.0119141
252;calc iter;100;2.31948;1.81891;2.50109
252;calc total;1;232.442;232.442;232.442
252;total;1;265.279;265.279;265.279
253;initialize;1;23.1849;23.1849;23.1849
253;async;100;0.0838507;0.00279813;0.434979
253;inner;100;2.22605;1.37556;2.33159
253;wait;100;4.9957e-05;2.817e-05;0.000122699
253;boundary;100;0.00952987;0.00630592;0.0114714
253;calc iter;100;2.31948;1.8169;2.51345
253;calc total;1;232.442;232.442;232.442
253;total;1;265.408;265.408;265.408
67;initialize;1;22.3113;22.3113;22.3113
67;async;100;0.638015;0.00212442;1.62432
67;inner;100;1.6269;0.994603;2.45753
67;wait;100;4.91933e-05;2.638e-05;0.000102759
67;boundary;100;0.0108685;0.0074954;0.0118926
67;calc iter;100;2.27584;2.0082;2.64043
67;calc total;1;232.442;232.442;232.442
67;total;1;264.535;264.535;264.535
68;initialize;1;22.3338;22.3338;22.3338
68;async;100;0.620758;0.00291469;1.48466
68;inner;100;1.63761;0.984296;2.45867
68;wait;100;5.07547e-05;3.199e-05;8.6659e-05
68;boundary;100;0.0111323;0.00835001;0.0156338
68;calc iter;100;2.26956;1.99152;2.48347
68;calc total;1;232.442;232.442;232.442
68;total;1;264.558;264.558;264.558
69;initialize;1;23.6533;23.6533;23.6533
69;async;100;0.722894;0.00283087;1.53116
69;inner;100;1.54834;0.760974;2.46703
69;wait;100;3.71896e-05;2.737e-05;0.000127859
69;boundary;100;0.0107088;0.00673784;0.0116892
69;calc iter;100;2.28199;2.12014;2.49603
69;calc total;1;232.442;232.442;232.442
69;total;1;265.878;265.878;265.878
70;initialize;1;22.2812;22.2812;22.2812
70;async;100;0.716485;0.00311017;1.41545
70;inner;100;1.56757;0.731671;2.47222
70;wait;100;3.96677e-05;2.5029e-05;8.2229e-05
70;boundary;100;0.00983097;0.00584548;0.0118579
70;calc iter;100;2.29393;1.96631;2.49783
70;calc total;1;232.442;232.442;232.442
70;total;1;264.505;264.505;264.505
71;initialize;1;22.3116;22.3116;22.3116
71;async;100;0.69149;0.002903;1.45789
71;inner;100;1.60312;0.697487;2.46707
71;wait;100;3.9348e-05;2.854e-05;0.000101049
71;boundary;100;0.0105639;0.00585313;0.0115017
71;calc iter;100;2.30521;1.86657;2.52072
71;calc total;1;232.442;232.442;232.442
71;total;1;264.536;264.536;264.536
72;initialize;1;22.2582;22.2582;22.2582
72;async;100;0.118905;0.00175812;0.355569
72;inner;100;2.1845;1.39927;2.50602
72;wait;100;6.34285e-05;4.7999e-05;0.000107829
72;boundary;100;0.0118658;0.00971789;0.0152229
72;calc iter;100;2.31534;1.72298;2.5298
72;calc total;1;232.442;232.442;232.442
72;total;1;264.482;264.482;264.482
73;initialize;1;23.5712;23.5712;23.5712
73;async;100;0.0752969;0.0032691;0.274213
73;inner;100;2.22915;1.41176;2.51272
73;wait;100;4.24063e-05;3.31e-05;0.000140909
73;boundary;100;0.011121;0.00818216;0.0119011
73;calc iter;100;2.31561;1.69305;2.52847
73;calc total;1;232.442;232.442;232.442
73;total;1;265.796;265.796;265.796
74;initialize;1;23.6541;23.6541;23.6541
74;async;100;0.0698849;0.0031506;0.272695
74;inner;100;2.23733;1.41475;2.51616
74;wait;100;2.91016e-05;2.183e-05;6.96e-05
74;boundary;100;0.00840386;0.00458505;0.0110686
74;calc iter;100;2.31565;1.69189;2.52775
74;calc total;1;232.442;232.442;232.442
74;total;1;265.878;265.878;265.878
75;initialize;1;23.6361;23.6361;23.6361
75;async;100;0.0702802;0.00287359;0.272763
75;inner;100;2.23691;1.41619;2.5166
75;wait;100;3.52717e-05;2.434e-05;0.000104429
75;boundary;100;0.0084161;0.00458072;0.0111443
75;calc iter;100;2.31564;1.69251;2.52838
75;calc total;1;232.442;232.442;232.442
75;total;1;265.86;265.86;265.86
76;initialize;1;23.6309;23.6309;23.6309
76;async;100;0.0586238;0.00152891;0.289127
76;inner;100;2.24691;1.40851;2.51216
76;wait;100;4.84216e-05;2.52e-05;0.000137028
76;boundary;100;0.00994971;0.00747169;0.0148869
76;calc iter;100;2.31553;1.68086;2.5328
76;calc total;1;232.442;232.442;232.442
76;total;1;265.855;265.855;265.855
77;initialize;1;23.6309;23.6309;23.6309
77;async;100;0.0571058;0.0033488;0.263952
77;inner;100;2.24928;1.41312;2.51214
77;wait;100;4.30045e-05;2.525e-05;7.9239e-05
77;boundary;100;0.00920404;0.00616109;0.0119667
77;calc iter;100;2.31564;1.68421;2.52658
77;calc total;1;232.442;232.442;232.442
77;total;1;265.855;265.855;265.855
78;initialize;1;23.6309;23.6309;23.6309
78;async;100;0.056961;0.00152068;0.263972
78;inner;100;2.2521;1.41648;2.51758
78;wait;100;2.73633e-05;1.904e-05;0.000110709
78;boundary;100;0.00657755;0.00409509;0.00865449
78;calc iter;100;2.31567;1.68458;2.52829
78;calc total;1;232.442;232.442;232.442
78;total;1;265.855;265.855;265.855
79;initialize;1;23.5677;23.5677;23.5677
79;async;100;0.0568508;0.00194045;0.26363
79;inner;100;2.25213;1.41748;2.51694
79;wait;100;3.97533e-05;2.082e-05;7.6159e-05
79;boundary;100;0.00664748;0.00404763;0.00818802
79;calc iter;100;2.31567;1.68518;2.52794
79;calc total;1;232.442;232.442;232.442
79;total;1;265.792;265.792;265.792
80;initialize;1;23.4997;23.4997;23.4997
80;async;100;0.626749;0.0034598;1.354
80;inner;100;1.67036;0.700705;2.46251
80;wait;100;3.40303e-05;2.324e-05;8.6589e-05
80;boundary;100;0.00986615;0.00542562;0.0114615
80;calc iter;100;2.30701;1.57375;2.52724
80;calc total;1;232.442;232.442;232.442
80;total;1;265.724;265.724;265.724
81;initialize;1;23.2133;23.2133;23.2133
81;async;100;0.715217;0.00306226;1.70089
81;inner;100;1.57262;0.731093;2.46916
81;wait;100;3.93543e-05;2.803e-05;0.000143979
81;boundary;100;0.0107791;0.00587182;0.0115493
81;calc iter;100;2.29866;1.90775;3.04596
81;calc total;1;232.442;232.442;232.442
81;total;1;265.437;265.437;265.437
82;initialize;1;23.3775;23.3775;23.3775
82;async;100;0.635402;0.00177285;1.38963
82;inner;100;1.64568;1.03335;2.4739
82;wait;100;3.73561e-05;2.845e-05;7.0119e-05
82;boundary;100;0.0104876;0.00649023;0.0113581
82;calc iter;100;2.29161;2.18342;2.59562
82;calc total;1;232.442;232.442;232.442
82;total;1;265.601;265.601;265.601
83;initialize;1;23.2131;23.2131;23.2131
83;async;100;0.581081;0.00173581;1.52558
83;inner;100;1.69432;0.914082;2.47247
83;wait;100;4.94167e-05;2.78e-05;9.6499e-05
83;boundary;100;0.0113025;0.00771846;0.011969
83;calc iter;100;2.28676;1.94975;2.83246
83;calc total;1;232.442;232.442;232.442
83;total;1;265.437;265.437;265.437
84;initialize;1;23.5301;23.5301;23.5301
84;async;100;0.591882;0.00119937;1.88693
84;inner;100;1.6762;0.935386;2.46274
84;wait;100;5.01132e-05;2.8599e-05;0.000107409
84;boundary;100;0.0112519;0.00795743;0.012043
84;calc iter;100;2.27938;1.7847;2.91522
84;calc total;1;232.442;232.442;232.442
84;total;1;265.754;265.754;265.754
85;initialize;1;22.8249;22.8249;22.8249
85;async;100;0.63181;0.00298803;1.45062
85;inner;100;1.64487;0.902629;2.46145
85;wait;100;3.86865e-05;2.8429e-05;0.000128159
85;boundary;100;0.0107621;0.007295;0.0117286
85;calc iter;100;2.28749;2.13038;2.8563
85;calc total;1;232.442;232.442;232.442
85;total;1;265.049;265.049;265.049
86;initialize;1;23.1277;23.1277;23.1277
86;async;100;0.7146;0.00238457;1.53063
86;inner;100;1.57011;0.760936;2.46977
86;wait;100;3.84057e-05;2.505e-05;8.2249e-05
86;boundary;100;0.0106248;0.00571197;0.0113579
86;calc iter;100;2.29538;2.09679;2.50383
86;calc total;1;232.442;232.442;232.442
86;total;1;265.352;265.352;265.352
87;initialize;1;23.2935;23.2935;23.2935
87;async;100;0.627157;0.00347583;1.35262
87;inner;100;1.66695;0.707811;2.45741
87;wait;100;3.53083e-05;2.361e-05;6.4299e-05
87;boundary;100;0.00983133;0.00585848;0.0113171
87;calc iter;100;2.30397;1.63045;2.51963
87;calc total;1;232.442;232.442;232.442
87;total;1;265.518;265.518;265.518
88;initialize;1;23.4676;23.4676;23.4676
88;async;100;0.110169;0.00112429;0.420441
88;inner;100;2.18677;0.989262;2.50831
88;wait;100;6.36694e-05;5.3679e-05;0.000113789
88;boundary;100;0.0117822;0.0077709;0.0167851
88;calc iter;100;2.30879;1.20258;2.52879
88;calc total;1;232.442;232.442;232.442
88;total;1;265.692;265.692;265.692
89;initialize;1;23.4213;23.4213;23.4213
89;async;100;0.0761902;0.00271952;0.374778
89;inner;100;2.22321;1.02728;2.51488
89;wait;100;4.25526e-05;2.891e-05;0.000133328
89;boundary;100;0.0108563;0.00830207;0.0117222
89;calc iter;100;2.31031;1.15869;2.52974
89;calc total;1;232.442;232.442;232.442
89;total;1;265.645;265.645;265.645
90;initialize;1;23.4954;23.4954;23.4954
90;async;100;0.0724979;0.00251511;0.36193
90;inner;100;2.23162;1.04693;2.5194
90;wait;100;3.02916e-05;2.433e-05;6.0849e-05
90;boundary;100;0.00798655;0.00618392;0.0112806
90;calc iter;100;2.31214;1.3322;2.53017
90;calc total;1;232.442;232.442;232.442
90;total;1;265.719;265.719;265.719
91;initialize;1;23.6274;23.6274;23.6274
91;async;100;0.0730886;0.00254492;0.33871
91;inner;100;2.23134;1.04467;2.51954
91;wait;100;3.63518e-05;2.7019e-05;8.0819e-05
91;boundary;100;0.00805755;0.00528446;0.0111191
91;calc iter;100;2.31252;1.37199;2.52993
91;calc total;1;232.442;232.442;232.442
91;total;1;265.852;265.852;265.852
92;initialize;1;23.568;23.568;23.568
92;async;100;0.0628907;0.00167528;0.388367
92;inner;100;2.24174;1.09359;2.51511
92;wait;100;4.79204e-05;2.913e-05;0.000138078
92;boundary;100;0.0100996;0.00621238;0.0121442
92;calc iter;100;2.31478;1.48821;2.52996
92;calc total;1;232.442;232.442;232.442
92;total;1;265.792;265.792;265.792
93;initialize;1;23.4468;23.4468;23.4468
93;async;100;0.0618157;0.00350577;0.388778
93;inner;100;2.24322;1.09341;2.51666
93;wait;100;4.72389e-05;2.972e-05;8.1919e-05
93;boundary;100;0.00971411;0.00576377;0.0117935
93;calc iter;100;2.3148;1.48799;2.52993
93;calc total;1;232.442;232.442;232.442
93;total;1;265.671;265.671;265.671
94;initialize;1;23.5713;23.5713;23.5713
94;async;100;0.0621552;0.00131059;0.388765
94;inner;100;2.24562;1.09433;2.52093
94;wait;100;2.8874e-05;2.3979e-05;7.8549e-05
94;boundary;100;0.00701175;0.00421821;0.00976819
94;calc iter;100;2.31482;1.48735;2.52963
94;calc total;1;232.442;232.442;232.442
94;total;1;265.795;265.795;265.795
95;initialize;1;23.4954;23.4954;23.4954
95;async;100;0.0616382;0.0010745;0.388171
95;inner;100;2.246;1.09554;2.52043
95;wait;100;4.03573e-05;1.8969e-05;7.4349e-05
95;boundary;100;0.00713692;0.00417864;0.0104657
95;calc iter;100;2.31482;1.48791;2.52994
95;calc total;1;232.442;232.442;232.442
95;total;1;265.719;265.719;265.719
96;initialize;1;22.9671;22.9671;22.9671
96;async;100;0.766981;0.00410958;1.43919
96;inner;100;1.53303;0.692437;2.45966
96;wait;100;3.9107e-05;2.697e-05;9.2469e-05
96;boundary;100;0.0107448;0.00541682;0.0197526
96;calc iter;100;2.3108;1.94696;2.64394
96;calc total;1;232.442;232.442;232.442
96;total;1;265.191;265.191;265.191
97;initialize;1;23.4995;23.4995;23.4995
97;async;100;0.794345;0.00357648;1.691
97;inner;100;1.50019;0.8743;2.46765
97;wait;100;3.6132e-05;1.933e-05;0.000131238
97;boundary;100;0.00977264;0.00557417;0.0190008
97;calc iter;100;2.30434;2.0513;2.70725
97;calc total;1;232.442;232.442;232.442
97;total;1;265.724;265.724;265.724
98;initialize;1;23.4212;23.4212;23.4212
98;async;100;0.647953;0.00295591;1.48012
98;inner;100;1.64234;0.896514;2.47077
98;wait;100;3.5839e-05;2.491e-05;7.5729e-05
98;boundary;100;0.0103309;0.00738226;0.0115199
98;calc iter;100;2.30067;2.08122;2.52679
98;calc total;1;232.442;232.442;232.442
98;total;1;265.645;265.645;265.645
99;initialize;1;23.5259;23.5259;23.5259
99;async;100;0.653152;0.00303096;1.4093
99;inner;100;1.63092;1.01843;2.46935
99;wait;100;4.98211e-05;2.793e-05;0.000114699
99;boundary;100;0.0113871;0.00802969;0.0193011
99;calc iter;100;2.29551;2.02659;2.62802
99;calc total;1;232.442;232.442;232.442
99;total;1;265.75;265.75;265.75
100;initialize;1;23.2706;23.2706;23.2706
100;async;100;0.681677;0.00337843;1.53999
100;inner;100;1.5969;0.998101;2.46205
100;wait;100;4.93599e-05;3.002e-05;9.9009e-05
100;boundary;100;0.0112065;0.00663771;0.0118847
100;calc iter;100;2.28984;1.87184;2.84452
100;calc total;1;232.442;232.442;232.442
100;total;1;265.495;265.495;265.495
101;initialize;1;23.5256;23.5256;23.5256
101;async;100;0.652364;0.00353241;1.24609
101;inner;100;1.63334;1.04209;2.47046
101;wait;100;3.92305e-05;2.921e-05;0.000141479
101;boundary;100;0.0107399;0.00916582;0.0179971
101;calc iter;100;2.29649;1.9722;2.7503
101;calc total;1;232.442;232.442;232.442
101;total;1;265.75;265.75;265.75
102;initialize;1;22.2364;22.2364;22.2364
102;async;100;0.798073;0.00337314;1.52451
102;inner;100;1.49504;0.795319;2.47435
102;wait;100;3.43736e-05;1.989e-05;6.0899e-05
102;boundary;100;0.00980076;0.00553319;0.0114431
102;calc iter;100;2.30295;2.01876;2.50803
102;calc total;1;232.442;232.442;232.442
102;total;1;264.461;264.461;264.461
103;initialize;1;22.7787;22.7787;22.7787
103;async;100;0.770653;0.00348493;1.43509
103;inner;100;1.52528;0.840684;2.46865
103;wait;100;3.91486e-05;2.613e-05;9.2649e-05
103;boundary;100;0.0106841;0.00573463;0.0115267
103;calc iter;100;2.30666;1.99967;2.56755
103;calc total;1;232.442;232.442;232.442
103;total;1;265.003;265.003;265.003
104;initialize;1;23.3776;23.3776;23.3776
104;async;100;0.0903984;0.00302689;0.585946
104;inner;100;2.21301;1.11408;2.49788
104;wait;100;6.13246e-05;4.0339e-05;0.000100699
104;boundary;100;0.0118208;0.00814;0.0149728
104;calc iter;100;2.31529;1.71509;2.53064
104;calc total;1;232.442;232.442;232.442
104;total;1;265.602;265.602;265.602
105;initialize;1;23.2929;23.2929;23.2929
105;async;100;0.0812693;0.00356956;0.51566
105;inner;100;2.2249;1.16369;2.50827
105;wait;100;5.50158e-05;3.463e-05;0.000152248
105;boundary;100;0.0105727;0.00878952;0.0116301
105;calc iter;100;2.3168;1.68959;2.53244
105;calc total;1;232.442;232.442;232.442
105;total;1;265.518;265.518;265.518
106;initialize;1;23.3948;23.3948;23.3948
106;async;100;0.0797782;0.0048534;0.404353
106;inner;100;2.23116;1.17485;2.51194
106;wait;100;2.69216e-05;2.0369e-05;5.4839e-05
106;boundary;100;0.00646883;0.00551298;0.0106081
106;calc iter;100;2.31744;1.5874;2.5329
106;calc total;1;232.442;232.442;232.442
106;total;1;265.619;265.619;265.619
107;initialize;1;23.0187;23.0187;23.0187
107;async;100;0.0790167;0.00305179;0.421248
107;inner;100;2.23218;1.17235;2.51258
107;wait;100;3.79406e-05;2.7489e-05;0.000116259
107;boundary;100;0.00677078;0.00526461;0.00806703
107;calc iter;100;2.318;1.59889;2.53239
107;calc total;1;232.442;232.442;232.442
107;total;1;265.243;265.243;265.243
108;initialize;1;23.5039;23.5039;23.5039
108;async;100;0.0758671;0.00247144;0.306213
108;inner;100;2.23243;1.21102;2.50881
108;wait;100;5.4452e-05;2.9309e-05;0.000107519
108;boundary;100;0.0106434;0.00650982;0.0119725
108;calc iter;100;2.319;1.52377;2.52956
108;calc total;1;232.442;232.442;232.442
108;total;1;265.728;265.728;265.728
109;initialize;1;23.2937;23.2937;23.2937
109;async;100;0.0749855;0.0030268;0.311744
109;inner;100;2.23398;1.21002;2.5093
109;wait;100;4.84436e-05;3.119e-05;0.000149289
109;boundary;100;0.0100527;0.00585513;0.0151045
109;calc iter;100;2.31907;1.52765;2.53988
109;calc total;1;232.442;232.442;232.442
109;total;1;265.518;265.518;265.518
110;initialize;1;23.5258;23.5258;23.5258
110;async;100;0.0744521;0.00349196;0.315536
110;inner;100;2.2382;1.21163;2.51578
110;wait;100;2.70201e-05;1.9369e-05;7.078e-05
110;boundary;100;0.00645788;0.00378432;0.0168519
110;calc iter;100;2.31914;1.53097;2.53367
110;calc total;1;232.442;232.442;232.442
110;total;1;265.75;265.75;265.75
111;initialize;1;23.5514;23.5514;23.5514
111;async;100;0.0751218;0.00231322;0.313404
111;inner;100;2.23733;1.21243;2.51538
111;wait;100;4.11643e-05;1.816e-05;0.000100249
111;boundary;100;0.00662919;0.00421316;0.00905657
111;calc iter;100;2.31912;1.53025;2.53098
111;calc total;1;232.442;232.442;232.442
111;total;1;265.775;265.775;265.775
112;initialize;1;23.4544;23.4544;23.4544
112;async;100;0.391151;0.00366668;0.595175
112;inner;100;1.9157;1.10223;2.46872
112;wait;100;3.84451e-05;2.695e-05;0.000108479
112;boundary;100;0.0111249;0.00541409;0.0184601
112;calc iter;100;2.31802;1.68793;2.52523
112;calc total;1;232.442;232.442;232.442
112;total;1;265.679;265.679;265.679
113;initialize;1;23.4128;23.4128;23.4128
113;async;100;0.401366;0.00292458;0.784493
113;inner;100;1.90304;1.43002;2.46817
113;wait;100;4.10409e-05;2.995e-05;0.000138459
113;boundary;100;0.0111001;0.00891018;0.0114251
113;calc iter;100;2.31555;2.02668;2.63011
113;calc total;1;232.442;232.442;232.442
113;total;1;265.637;265.637;265.637
114;initialize;1;23.3263;23.3263;23.3263
114;async;100;0.38803;0.00155166;0.813997
114;inner;100;1.91285;1.57996;2.47563
114;wait;100;3.8099e-05;2.84e-05;9.9589e-05
114;boundary;100;0.0111418;0.00727219;0.0116746
114;calc iter;100;2.31206;2.03375;2.68995
114;calc total;1;232.442;232.442;232.442
114;total;1;265.55;265.55;265.55
115;initialize;1;23.4128;23.4128;23.4128
115;async;100;0.375537;0.0014294;0.78539
115;inner;100;1.91964;1.70154;2.47261
115;wait;100;5.66366e-05;3.045e-05;8.3749e-05
115;boundary;100;0.0115074;0.00683119;0.0124852
115;calc iter;100;2.30674;2.0643;2.64509
115;calc total;1;232.442;232.442;232.442
115;total;1;265.637;265.637;265.637
116;initialize;1;23.2123;23.2123;23.2123
116;async;100;0.387617;0.00313445;1.07488
116;inner;100;1.90414;1.55754;2.46325
116;wait;100;5.77989e-05;3.001e-05;9.4279e-05
116;boundary;100;0.0114094;0.00943717;0.0128064
116;calc iter;100;2.30323;2.01108;2.74508
116;calc total;1;232.442;232.442;232.442
116;total;1;265.437;265.437;265.437
117;initialize;1;23.3161;23.3161;23.3161
117;async;100;0.409125;0.00343839;0.788829
117;inner;100;1.88938;1.38738;2.46923
117;wait;100;4.49643e-05;3.4109e-05;0.000179128
117;boundary;100;0.0111132;0.00957015;0.0117763
117;calc iter;100;2.30967;2.07546;2.57122
117;calc total;1;232.442;232.442;232.442
117;total;1;265.54;265.54;265.54
118;initialize;1;22.8838;22.8838;22.8838
118;async;100;0.416012;0.00150035;1.12046
118;inner;100;1.88653;1.12269;2.47733
118;wait;100;3.96484e-05;3.127e-05;6.2089e-05
118;boundary;100;0.0110943;0.0071686;0.0116119
118;calc iter;100;2.31368;2.05234;2.56168
118;calc total;1;232.442;232.442;232.442
118;total;1;265.108;265.108;265.108
119;initialize;1;23.5514;23.5514;23.5514
119;async;100;0.404983;0.00347945;0.780493
119;inner;100;1.90027;1.23174;2.4702
119;wait;100;4.03095e-05;2.925e-05;9.3349e-05
119;boundary;100;0.0110746;0.00590359;0.0115485
119;calc iter;100;2.31638;1.82084;2.5186
119;calc total;1;232.442;232.442;232.442
119;total;1;265.775;265.775;265.775
120;initialize;1;23.5512;23.5512;23.5512
120;async;100;0.012588;0.00158109;0.108879
120;inner;100;2.29858;1.7569;2.51064
120;wait;100;6.23618e-05;4.978e-05;0.000131848
120;boundary;100;0.0115438;0.00955707;0.0153228
120;calc iter;100;2.32278;1.88118;2.53265
120;calc total;1;232.442;232.442;232.442
120;total;1;265.775;265.775;265.775
121;initialize;1;23.4467;23.4467;23.4467
121;async;100;0.0101579;0.00357151;0.102918
121;inner;100;2.30407;1.73566;2.51706
121;wait;100;5.56224e-05;3.222e-05;8.7919e-05
121;boundary;100;0.00877712;0.00766471;0.0114119
121;calc iter;100;2.32307;1.80368;2.53212
121;calc total;1;232.442;232.442;232.442
121;total;1;265.671;265.671;265.671
122;initialize;1;23.5715;23.5715;23.5715
122;async;100;0.00682286;0.00212872;0.0976401
122;inner;100;2.30828;1.70447;2.52098
122;wait;100;2.90189e-05;2.305e-05;7.5119e-05
122;boundary;100;0.00821794;0.00700034;0.0112815
122;calc iter;100;2.32335;1.77785;2.53131
122;calc total;1;232.442;232.442;232.442
122;total;1;265.795;265.795;265.795
123;initialize;1;23.5342;23.5342;23.5342
123;async;100;0.00876552;0.00209556;0.102593
123;inner;100;2.30755;1.66823;2.52101
123;wait;100;4.18893e-05;3.02e-05;9.9908e-05
123;boundary;100;0.00720224;0.00526165;0.0111817
123;calc iter;100;2.32356;1.73621;2.53134
123;calc total;1;232.442;232.442;232.442
123;total;1;265.758;265.758;265.758
124;initialize;1;23.5713;23.5713;23.5713
124;async;100;0.00677896;0.00104973;0.0577601
124;inner;100;2.3065;1.67824;2.51634
124;wait;100;7.5507e-05;4.5969e-05;0.000100879
124;boundary;100;0.0104014;0.00648809;0.011881
124;calc iter;100;2.32376;1.69691;2.53609
124;calc total;1;232.442;232.442;232.442
124;total;1;265.796;265.796;265.796
125;initialize;1;23.5511;23.5511;23.5511
125;async;100;0.00661385;0.00329695;0.0525932
125;inner;100;2.30808;1.67697;2.51634
125;wait;100;6.17305e-05;3.913e-05;0.000139778
125;boundary;100;0.00904034;0.0049468;0.011966
125;calc iter;100;2.3238;1.69002;2.53537
125;calc total;1;232.442;232.442;232.442
125;total;1;265.775;265.775;265.775
126;initialize;1;23.4675;23.4675;23.4675
126;async;100;0.00386598;0.0010575;0.0828604
126;inner;100;2.31205;1.67801;2.52153
126;wait;100;2.81468e-05;2.243e-05;8.0639e-05
126;boundary;100;0.00786369;0.00468459;0.0118347
126;calc iter;100;2.32381;1.68534;2.53011
126;calc total;1;232.442;232.442;232.442
126;total;1;265.692;265.692;265.692
127;initialize;1;23.3161;23.3161;23.3161
127;async;100;0.00272739;0.00091399;0.0453014
127;inner;100;2.31324;1.67941;2.52101
127;wait;100;4.00289e-05;1.827e-05;8.6519e-05
127;boundary;100;0.0078001;0.00453145;0.018903
127;calc iter;100;2.32381;1.68803;2.52959
127;calc total;1;232.442;232.442;232.442
127;total;1;265.54;265.54;265.54
254;initialize;1;22.0647;22.0647;22.0647
254;async;100;0.0832921;0.000930141;0.434725
254;inner;100;2.22954;1.37713;2.33485
254;wait;100;2.70776e-05;2.196e-05;6.3469e-05
254;boundary;100;0.00663883;0.00462933;0.00826217
254;calc iter;100;2.3195;1.81652;2.51339
254;calc total;1;232.442;232.442;232.442
254;total;1;264.288;264.288;264.288
255;initialize;1;23.5048;23.5048;23.5048
255;async;100;0.0832601;0.000860041;0.434186
255;inner;100;2.22943;1.37825;2.33463
255;wait;100;4.00398e-05;1.988e-05;8.0159e-05
255;boundary;100;0.00677238;0.00432712;0.00806133
255;calc iter;100;2.31951;1.81679;2.51243
255;calc total;1;232.442;232.442;232.442
255;total;1;265.727;265.727;265.727
DASH
InitEnergy=25.00000
EndEnergy=25.00000
DiffEnergy=-0.00000
Matrixspec: 240416 x 240416
Iterations: 100
# unit_id;function_name;num_calls;avg_runtime;min_runtime;max_runtime
0;initialize;1;23.67784;23.67784;23.67784
0;async;100;0.78987;0.00415;1.34343
0;inner;100;1.51264;0.82144;2.32318
0;wait;100;0.00005;0.00004;0.00008
0;boundary;100;0.01158;0.00581;0.01267
0;calc iter;100;2.31415;1.62034;2.51783
0;calc total;1;232.46042;232.46042;232.46042
0;total;1;265.92894;265.92894;265.92894
1;initialize;1;23.6779;23.6779;23.6779
1;async;100;0.921081;0.00510122;1.47582
1;inner;100;1.3758;0.78363;2.31113
1;wait;100;3.31016e-05;2.0489e-05;0.000101878
1;boundary;100;0.00893469;0.0046611;0.0114194
1;calc iter;100;2.30585;2.17165;2.4946
1;calc total;1;232.46;232.46;232.46
1;total;1;265.929;265.929;265.929
2;initialize;1;23.6778;23.6778;23.6778
2;async;100;0.703041;0.00290359;1.10975
2;inner;100;1.58668;1.18824;2.31639
2;wait;100;3.57502e-05;2.582e-05;7.1599e-05
2;boundary;100;0.00996991;0.00770267;0.0116272
2;calc iter;100;2.29973;2.23978;2.47837
2;calc total;1;232.463;232.463;232.463
2;total;1;265.929;265.929;265.929
3;initialize;1;23.6634;23.6634;23.6634
3;async;100;0.75776;0.00268446;1.25087
3;inner;100;1.52403;1.06746;2.31472
3;wait;100;5.08995e-05;3.492e-05;0.000113299
3;boundary;100;0.0114079;0.00892774;0.0140283
3;calc iter;100;2.29326;2.19735;2.47655
3;calc total;1;232.46;232.46;232.46
3;total;1;265.914;265.914;265.914
4;initialize;1;22.4576;22.4576;22.4576
4;async;100;0.828669;0.00432297;1.29041
4;inner;100;1.45302;0.993874;2.30618
4;wait;100;5.26468e-05;3.351e-05;9.9959e-05
4;boundary;100;0.0113084;0.00873629;0.0152882
4;calc iter;100;2.29305;2.23376;2.46854
4;calc total;1;232.46;232.46;232.46
4;total;1;264.708;264.708;264.708
5;initialize;1;22.4191;22.4191;22.4191
5;async;100;0.739306;0.00484575;1.14922
5;inner;100;1.54938;1.14898;2.30453
5;wait;100;3.76543e-05;2.736e-05;0.000134788
5;boundary;100;0.0106724;0.00934796;0.0115168
5;calc iter;100;2.2994;2.25836;2.48494
5;calc total;1;232.46;232.46;232.46
5;total;1;264.669;264.669;264.669
6;initialize;1;23.6789;23.6789;23.6789
6;async;100;0.925557;0.00300519;1.45676
6;inner;100;1.37;0.828449;2.30988
6;wait;100;3.30142e-05;2.13e-05;6.9079e-05
6;boundary;100;0.00937489;0.00584721;0.0115504
6;calc iter;100;2.30497;2.19817;2.49327
6;calc total;1;232.46;232.46;232.46
6;total;1;265.929;265.929;265.929
7;initialize;1;22.1119;22.1119;22.1119
7;async;100;0.912712;0.00310123;1.50056
7;inner;100;1.3896;0.702252;2.30951
7;wait;100;3.86938e-05;2.974e-05;7.745e-05
7;boundary;100;0.0105425;0.00581861;0.011557
7;calc iter;100;2.3129;1.63039;2.50587
7;calc total;1;232.46;232.46;232.46
7;total;1;264.362;264.362;264.362
8;initialize;1;22.111;22.111;22.111
8;async;100;0.0901695;0.00338539;0.210895
8;inner;100;2.22017;1.44641;2.49795
8;wait;100;6.84437e-05;4.5289e-05;0.000160059
8;boundary;100;0.0118732;0.00846618;0.0138595
8;calc iter;100;2.32229;1.64851;2.52786
8;calc total;1;232.46;232.46;232.46
8;total;1;264.362;264.362;264.362
9;initialize;1;22.3823;22.3823;22.3823
9;async;100;0.0851686;0.00422708;0.190208
9;inner;100;2.22675;1.45337;2.50245
9;wait;100;5.39862e-05;3.436e-05;9.5399e-05
9;boundary;100;0.0103728;0.00800444;0.0111375
9;calc iter;100;2.32235;1.65164;2.52897
9;calc total;1;232.46;232.46;232.46
9;total;1;264.633;264.633;264.633
10;initialize;1;22.3637;22.3637;22.3637
10;async;100;0.0861521;0.00446595;0.192502
10;inner;100;2.23012;1.45462;2.50641
10;wait;100;3.27589e-05;2.225e-05;5.4049e-05
10;boundary;100;0.00606063;0.00432086;0.00731227
10;calc iter;100;2.32237;1.65146;2.52971
10;calc total;1;232.46;232.46;232.46
10;total;1;264.614;264.614;264.614
11;initialize;1;22.1118;22.1118;22.1118
11;async;100;0.0843338;0.00280235;0.190464
11;inner;100;2.23125;1.45703;2.50718
11;wait;100;4.04953e-05;2.828e-05;7.599e-05
11;boundary;100;0.00673655;0.00462655;0.00781468
11;calc iter;100;2.32237;1.65215;2.52946
11;calc total;1;232.46;232.46;232.46
11;total;1;264.362;264.362;264.362
12;initialize;1;22.1115;22.1115;22.1115
12;async;100;0.0831046;0.00256435;0.186733
12;inner;100;2.22864;1.44917;2.50417
12;wait;100;6.27695e-05;3.762e-05;9.8679e-05
12;boundary;100;0.0105069;0.00676474;0.0119751
12;calc iter;100;2.32232;1.64735;2.53058
12;calc total;1;232.46;232.46;232.46
12;total;1;264.362;264.362;264.362
13;initialize;1;22.3061;22.3061;22.3061
13;async;100;0.0832021;0.00269965;0.187972
13;inner;100;2.229;1.45265;2.5053
13;wait;100;5.4613e-05;3.3579e-05;0.000135169
13;boundary;100;0.0100774;0.0078104;0.0114501
13;calc iter;100;2.32234;1.6494;2.53214
13;calc total;1;232.46;232.46;232.46
13;total;1;264.557;264.557;264.557
14;initialize;1;22.2854;22.2854;22.2854
14;async;100;0.0827509;0.00283203;0.187909
14;inner;100;2.23315;1.45707;2.50918
14;wait;100;3.09045e-05;2.314e-05;8.9909e-05
14;boundary;100;0.00643142;0.00435457;0.00756876
14;calc iter;100;2.32237;1.64937;2.53074
14;calc total;1;232.46;232.46;232.46
14;total;1;264.536;264.536;264.536
15;initialize;1;23.6577;23.6577;23.6577
15;async;100;0.0820612;0.0038443;0.187315
15;inner;100;2.23343;1.45813;2.50964
15;wait;100;4.31339e-05;2.189e-05;6.6769e-05
15;boundary;100;0.00682829;0.00440799;0.0075922
15;calc iter;100;2.32237;1.64988;2.53069
15;calc total;1;232.46;232.46;232.46
15;total;1;265.908;265.908;265.908
16;initialize;1;23.6614;23.6614;23.6614
16;async;100;0.411246;0.00329908;0.60003
16;inner;100;1.89523;0.974628;2.31857
16;wait;100;4.37573e-05;2.7589e-05;0.000106369
16;boundary;100;0.0110143;0.00546308;0.0115658
16;calc iter;100;2.31754;1.56513;2.511
16;calc total;1;232.46;232.46;232.46
16;total;1;265.912;265.912;265.912
17;initialize;1;23.6614;23.6614;23.6614
17;async;100;0.445162;0.00303544;0.82911
17;inner;100;1.85779;1.21115;2.31542
17;wait;100;4.66263e-05;3.2479e-05;0.000127328
17;boundary;100;0.0111119;0.00928969;0.0114235
17;calc iter;100;2.31411;2.04958;2.50483
17;calc total;1;232.46;232.46;232.46
17;total;1;265.912;265.912;265.912
18;initialize;1;23.6367;23.6367;23.6367
18;async;100;0.412549;0.000640453;0.814756
18;inner;100;1.88499;1.50175;2.34735
18;wait;100;4.77042e-05;3.7579e-05;6.8209e-05
18;boundary;100;0.0112191;0.00643165;0.0204223
18;calc iter;100;2.3088;2.26473;2.51052
18;calc total;1;232.463;232.463;232.463
18;total;1;265.887;265.887;265.887
19;initialize;1;23.6606;23.6606;23.6606
19;async;100;0.386091;0.0017361;0.599538
19;inner;100;1.90554;1.7099;2.318
19;wait;100;5.16336e-05;2.9769e-05;9.8858e-05
19;boundary;100;0.0115189;0.00756172;0.0121029
19;calc iter;100;2.30321;2.2633;2.46791
19;calc total;1;232.46;232.46;232.46
19;total;1;265.911;265.911;265.911
20;initialize;1;23.6075;23.6075;23.6075
20;async;100;0.393852;0.00248329;0.5937
20;inner;100;1.89761;1.70721;2.3165
20;wait;100;5.27684e-05;2.9559e-05;0.000123259
20;boundary;100;0.0114102;0.0096796;0.0130387
20;calc iter;100;2.30293;2.27573;2.48622
20;calc total;1;232.46;232.46;232.46
20;total;1;265.858;265.858;265.858
21;initialize;1;23.6303;23.6303;23.6303
21;async;100;0.438152;0.00384653;0.80708
21;inner;100;1.85921;1.46778;2.32539
21;wait;100;4.22352e-05;3.11e-05;8.0099e-05
21;boundary;100;0.011101;0.00871978;0.011401
21;calc iter;100;2.30851;2.28368;2.49908
21;calc total;1;232.46;232.46;232.46
21;total;1;265.88;265.88;265.88
22;initialize;1;23.6076;23.6076;23.6076
22;async;100;0.437698;0.0023399;0.815049
22;inner;100;1.8652;1.21112;2.33299
22;wait;100;4.10651e-05;3.326e-05;7.0299e-05
22;boundary;100;0.0111121;0.00767677;0.0115143
22;calc iter;100;2.31406;2.03631;2.50998
22;calc total;1;232.46;232.46;232.46
22;total;1;265.858;265.858;265.858
23;initialize;1;23.6076;23.6076;23.6076
23;async;100;0.40927;0.00348469;0.600951
23;inner;100;1.89715;0.977697;2.32718
23;wait;100;3.7907e-05;2.93e-05;9.4769e-05
23;boundary;100;0.0110578;0.00568287;0.0115374
23;calc iter;100;2.31752;1.57051;2.51982
23;calc total;1;232.46;232.46;232.46
23;total;1;265.858;265.858;265.858
24;initialize;1;23.6344;23.6344;23.6344
24;async;100;0.00786721;0.00153661;0.0240522
24;inner;100;2.30515;1.67365;2.51101
24;wait;100;5.5432e-05;4.6769e-05;0.000125079
24;boundary;100;0.0114975;0.00951139;0.0120914
24;calc iter;100;2.32457;1.69195;2.52737
24;calc total;1;232.46;232.46;232.46
24;total;1;265.885;265.885;265.885
25;initialize;1;23.6345;23.6345;23.6345
25;async;100;0.00571101;0.0041767;0.0139153
25;inner;100;2.3105;1.67463;2.51518
25;wait;100;5.24145e-05;3.755e-05;7.964e-05
25;boundary;100;0.0083201;0.00624652;0.011253
25;calc iter;100;2.32459;1.68661;2.52918
25;calc total;1;232.46;232.46;232.46
25;total;1;265.885;265.885;265.885
26;initialize;1;23.6345;23.6345;23.6345
26;async;100;0.00247159;0.00203614;0.0122338
26;inner;100;2.31443;1.67656;2.51913
26;wait;100;2.8383e-05;2.4159e-05;7.678e-05
26;boundary;100;0.00767097;0.00521649;0.00947776
26;calc iter;100;2.3246;1.68415;2.52868
26;calc total;1;232.46;232.46;232.46
26;total;1;265.885;265.885;265.885
27;initialize;1;23.6067;23.6067;23.6067
27;async;100;0.00343679;0.00191462;0.00789182
27;inner;100;2.31452;1.6783;2.51969
27;wait;100;3.94635e-05;2.153e-05;8.7619e-05
27;boundary;100;0.00661025;0.00483385;0.00980377
27;calc iter;100;2.3246;1.68667;2.52961
27;calc total;1;232.46;232.46;232.46
27;total;1;265.857;265.857;265.857
28;initialize;1;23.6045;23.6045;23.6045
28;async;100;0.00432314;0.00221219;0.00861795
28;inner;100;2.31014;1.67622;2.51664
28;wait;100;5.82536e-05;3.5889e-05;8.0029e-05
28;boundary;100;0.0100586;0.00736927;0.0116236
28;calc iter;100;2.32458;1.6879;2.52992
28;calc total;1;232.46;232.46;232.46
28;total;1;265.855;265.855;265.855
29;initialize;1;23.4657;23.4657;23.4657
29;async;100;0.00422109;0.0028151;0.00714665
29;inner;100;2.31123;1.67482;2.51668
29;wait;100;5.35717e-05;3.6089e-05;0.000142178
29;boundary;100;0.0090665;0.00763477;0.0109476
29;calc iter;100;2.32458;1.68646;2.5297
29;calc total;1;232.46;232.46;232.46
29;total;1;265.716;265.716;265.716
30;initialize;1;23.5762;23.5762;23.5762
30;async;100;0.00151636;0.00104149;0.00901845
30;inner;100;2.31573;1.67819;2.52121
30;wait;100;2.96472e-05;2.3739e-05;6.0279e-05
30;boundary;100;0.00731573;0.00567627;0.00785619
30;calc iter;100;2.32459;1.68519;2.53005
30;calc total;1;232.46;232.46;232.46
30;total;1;265.826;265.826;265.826
31;initialize;1;23.4972;23.4972;23.4972
31;async;100;0.00164242;0.00089244;0.00828797
31;inner;100;2.31528;1.6798;2.52053
31;wait;100;4.07377e-05;2.479e-05;0.000100639
31;boundary;100;0.00763308;0.00538875;0.00817709
31;calc iter;100;2.3246;1.68638;2.52974
31;calc total;1;232.46;232.46;232.46
31;total;1;265.747;265.747;265.747
32;initialize;1;22.2656;22.2656;22.2656
32;async;100;0.618078;0.00357188;1.00287
32;inner;100;1.68417;0.710518;2.31347
32;wait;100;5.60415e-05;3.768e-05;0.000102269
32;boundary;100;0.0108325;0.00540381;0.0127343
32;calc iter;100;2.31314;1.54993;2.51712
32;calc total;1;232.46;232.46;232.46
32;total;1;264.516;264.516;264.516
33;initialize;1;23.532;23.532;23.532
33;async;100;0.752083;0.00366447;1.3975
33;inner;100;1.54346;0.802198;2.31234
33;wait;100;4.39785e-05;2.412e-05;0.000142588
33;boundary;100;0.0101488;0.00538634;0.011626
33;calc iter;100;2.30574;2.17828;2.50489
33;calc total;1;232.46;232.46;232.46
33;total;1;265.782;265.782;265.782
34;initialize;1;23.5068;23.5068;23.5068
34;async;100;0.561396;0.00246638;0.962772
34;inner;100;1.72801;1.38343;2.31762
34;wait;100;4.02184e-05;2.837e-05;7.9469e-05
34;boundary;100;0.0104055;0.00734372;0.0116096
34;calc iter;100;2.29985;2.26502;2.48858
34;calc total;1;232.463;232.463;232.463
34;total;1;265.757;265.757;265.757
35;initialize;1;23.356;23.356;23.356
35;async;100;0.558391;0.00131067;1.01323
35;inner;100;1.72357;1.31971;2.31729
35;wait;100;5.45021e-05;3.1139e-05;9.5119e-05
35;boundary;100;0.0114607;0.00750085;0.014468
35;calc iter;100;2.29348;2.22975;2.47932
35;calc total;1;232.46;232.46;232.46
35;total;1;265.606;265.606;265.606
36;initialize;1;22.9168;22.9168;22.9168
36;async;100;0.567211;0.00312549;1.01974
36;inner;100;1.71507;1.30441;2.3128
36;wait;100;6.05541e-05;3.7209e-05;0.000125409
36;boundary;100;0.0113583;0.00927238;0.0144278
36;calc iter;100;2.2937;2.25047;2.46969
36;calc total;1;232.46;232.46;232.46
36;total;1;265.167;265.167;265.167
37;initialize;1;22.2441;22.2441;22.2441
37;async;100;0.565727;0.00314883;0.953736
37;inner;100;1.72321;1.38181;2.31322
37;wait;100;4.65466e-05;3.456e-05;9.4349e-05
37;boundary;100;0.0107437;0.00905766;0.0116344
37;calc iter;100;2.29973;2.26574;2.47814
37;calc total;1;232.46;232.46;232.46
37;total;1;264.494;264.494;264.494
38;initialize;1;22.2247;22.2247;22.2247
38;async;100;0.744114;0.002618;1.38646
38;inner;100;1.55068;0.821454;2.31764
38;wait;100;4.54085e-05;2.473e-05;7.9559e-05
38;boundary;100;0.0105673;0.00587556;0.0114289
38;calc iter;100;2.30541;2.15464;2.51435
38;calc total;1;232.46;232.46;232.46
38;total;1;264.475;264.475;264.475
39;initialize;1;23.5706;23.5706;23.5706
39;async;100;0.617751;0.00310104;1.02566
39;inner;100;1.68436;0.708257;2.3171
39;wait;100;4.16219e-05;3.028e-05;9.1109e-05
39;boundary;100;0.0108764;0.00588543;0.011502
39;calc iter;100;2.31303;1.59199;2.51691
39;calc total;1;232.46;232.46;232.46
39;total;1;265.821;265.821;265.821
40;initialize;1;23.5346;23.5346;23.5346
40;async;100;0.0533737;0.00391101;0.178538
40;inner;100;2.25707;1.45358;2.50096
40;wait;100;6.25489e-05;4.624e-05;0.000147178
40;boundary;100;0.0118177;0.0110824;0.0138506
40;calc iter;100;2.32232;1.64584;2.5275
40;calc total;1;232.46;232.46;232.46
40;total;1;265.785;265.785;265.785
41;initialize;1;22.8047;22.8047;22.8047
41;async;100;0.0446349;0.00677207;0.180434
41;inner;100;2.26689;1.45622;2.5083
41;wait;100;4.56988e-05;3.292e-05;0.000105899
41;boundary;100;0.0108024;0.00875116;0.0113168
41;calc iter;100;2.32237;1.64547;2.53038
41;calc total;1;232.46;232.46;232.46
41;total;1;265.055;265.055;265.055
42;initialize;1;22.1846;22.1846;22.1846
42;async;100;0.0412766;0.00245255;0.180357
42;inner;100;2.27501;1.46226;2.5154
42;wait;100;3.67191e-05;2.692e-05;0.000116189
42;boundary;100;0.0060984;0.00413488;0.0107599
42;calc iter;100;2.32242;1.64678;2.52997
42;calc total;1;232.46;232.46;232.46
42;total;1;264.435;264.435;264.435
43;initialize;1;22.6325;22.6325;22.6325
43;async;100;0.0423304;0.00423324;0.180387
43;inner;100;2.27106;1.45913;2.51245
43;wait;100;4.18038e-05;3.3029e-05;8.7809e-05
43;boundary;100;0.00895872;0.00679416;0.0102809
43;calc iter;100;2.3224;1.64635;2.52978
43;calc total;1;232.46;232.46;232.46
43;total;1;264.883;264.883;264.883
44;initialize;1;23.4249;23.4249;23.4249
44;async;100;0.0416716;0.00294294;0.174961
44;inner;100;2.26975;1.46176;2.50976
44;wait;100;6.14447e-05;3.8629e-05;0.000176259
44;boundary;100;0.0109124;0.00713687;0.0119375
44;calc iter;100;2.32239;1.64452;2.52915
44;calc total;1;232.46;232.46;232.46
44;total;1;265.675;265.675;265.675
45;initialize;1;22.1123;22.1123;22.1123
45;async;100;0.0407442;0.00320829;0.176228
45;inner;100;2.27158;1.46241;2.50919
45;wait;100;5.48654e-05;2.8159e-05;0.000126049
45;boundary;100;0.0100194;0.00670251;0.0114752
45;calc iter;100;2.32241;1.64539;2.53035
45;calc total;1;232.46;232.46;232.46
45;total;1;264.363;264.363;264.363
46;initialize;1;22.3828;22.3828;22.3828
46;async;100;0.040313;0.00179324;0.176101
46;inner;100;2.27552;1.46593;2.51471
46;wait;100;3.15218e-05;2.281e-05;0.000100989
46;boundary;100;0.00657438;0.00393036;0.00772443
46;calc iter;100;2.32244;1.646;2.52887
46;calc total;1;232.46;232.46;232.46
46;total;1;264.633;264.633;264.633
47;initialize;1;22.1121;22.1121;22.1121
47;async;100;0.0398782;0.00184725;0.175727
47;inner;100;2.27567;1.46458;2.51492
47;wait;100;5.60334e-05;3.619e-05;7.2e-05
47;boundary;100;0.00682084;0.00487327;0.00762531
47;calc iter;100;2.32243;1.64522;2.52909
47;calc total;1;232.46;232.46;232.46
47;total;1;264.362;264.362;264.362
48;initialize;1;22.1848;22.1848;22.1848
48;async;100;0.705312;0.00367088;1.45421
48;inner;100;1.59369;0.675717;2.30998
48;wait;100;3.8472e-05;2.381e-05;9.5529e-05
48;boundary;100;0.00941065;0.0053793;0.0114238
48;calc iter;100;2.30846;1.7518;2.52076
48;calc total;1;232.46;232.46;232.46
48;total;1;264.435;264.435;264.435
49;initialize;1;23.5319;23.5319;23.5319
49;async;100;0.771138;0.00270999;1.39825
49;inner;100;1.51633;0.729332;2.30874
49;wait;100;3.79618e-05;2.575e-05;0.000131129
49;boundary;100;0.0107829;0.00536875;0.0116254
49;calc iter;100;2.29829;2.0697;2.49656
49;calc total;1;232.46;232.46;232.46
49;total;1;265.782;265.782;265.782
50;initialize;1;22.1113;22.1113;22.1113
50;async;100;0.683375;0.00336062;1.26769
50;inner;100;1.59457;1.04044;2.31429
50;wait;100;4.04841e-05;2.81e-05;9.8469e-05
50;boundary;100;0.0101799;0.0061011;0.0114108
50;calc iter;100;2.28817;2.2538;2.48464
50;calc total;1;232.463;232.463;232.463
50;total;1;264.362;264.362;264.362
51;initialize;1;23.4655;23.4655;23.4655
51;async;100;0.629497;0.00327377;1.22784
51;inner;100;1.64182;1.10983;2.31396
51;wait;100;4.6901e-05;2.606e-05;7.9329e-05
51;boundary;100;0.0109727;0.00704754;0.0118555
51;calc iter;100;2.28234;2.20595;2.46997
51;calc total;1;232.46;232.46;232.46
51;total;1;265.716;265.716;265.716
52;initialize;1;22.9165;22.9165;22.9165
52;async;100;0.634695;0.00273034;1.2205
52;inner;100;1.63635;1.10859;2.31035
52;wait;100;5.15735e-05;3.0219e-05;9.9879e-05
52;boundary;100;0.0111541;0.00875505;0.0155627
52;calc iter;100;2.28225;2.21402;2.46395
52;calc total;1;232.46;232.46;232.46
52;total;1;265.167;265.167;265.167
53;initialize;1;22.2855;22.2855;22.2855
53;async;100;0.681912;0.00268985;1.25758
53;inner;100;1.59528;1.05028;2.30885
53;wait;100;3.88326e-05;2.8329e-05;0.000136459
53;boundary;100;0.0107033;0.00875172;0.0114928
53;calc iter;100;2.28793;2.2313;2.47395
53;calc total;1;232.46;232.46;232.46
53;total;1;264.536;264.536;264.536
54;initialize;1;23.2463;23.2463;23.2463
54;async;100;0.761889;0.0026375;1.38626
54;inner;100;1.52515;0.730012;2.31452
54;wait;100;3.87745e-05;2.822e-05;0.000103569
54;boundary;100;0.010847;0.00589497;0.0119933
54;calc iter;100;2.29793;2.06928;2.48154
54;calc total;1;232.46;232.46;232.46
54;total;1;265.497;265.497;265.497
55;initialize;1;22.8047;22.8047;22.8047
55;async;100;0.694317;0.00302467;1.42381
55;inner;100;1.60426;0.675346;2.31498
55;wait;100;3.4556e-05;2.328e-05;6.9579e-05
55;boundary;100;0.00948572;0.00584975;0.0113201
55;calc iter;100;2.3081;1.75353;2.53745
55;calc total;1;232.46;232.46;232.46
55;total;1;265.055;265.055;265.055
56;initialize;1;23.2468;23.2468;23.2468
56;async;100;0.0863152;0.00149698;0.46486
56;inner;100;2.22153;1.3648;2.49167
56;wait;100;6.12566e-05;5.258e-05;0.000103828
56;boundary;100;0.0117277;0.00872328;0.0150507
56;calc iter;100;2.31964;1.84208;2.53206
56;calc total;1;232.46;232.46;232.46
56;total;1;265.497;265.497;265.497
57;initialize;1;23.0029;23.0029;23.0029
57;async;100;0.064573;0.00302504;0.438221
57;inner;100;2.24403;1.3647;2.50389
57;wait;100;4.16954e-05;3.171e-05;0.000134898
57;boundary;100;0.0110231;0.00866184;0.0115926
57;calc iter;100;2.31967;1.81283;2.52936
57;calc total;1;232.46;232.46;232.46
57;total;1;265.253;265.253;265.253
58;initialize;1;22.5195;22.5195;22.5195
58;async;100;0.0625793;0.00324938;0.437771
58;inner;100;2.24963;1.37164;2.50803
58;wait;100;3.24652e-05;2.448e-05;6.485e-05
58;boundary;100;0.0074748;0.00443787;0.0106912
58;calc iter;100;2.31972;1.81388;2.52947
58;calc total;1;232.46;232.46;232.46
58;total;1;264.77;264.77;264.77
59;initialize;1;23.0028;23.0028;23.0028
59;async;100;0.0616584;0.00278975;0.436905
59;inner;100;2.25034;1.37085;2.50863
59;wait;100;4.20018e-05;3.4049e-05;7.9039e-05
59;boundary;100;0.00765559;0.00549376;0.0111074
59;calc iter;100;2.3197;1.81329;2.52887
59;calc total;1;232.46;232.46;232.46
59;total;1;265.253;265.253;265.253
60;initialize;1;23.4249;23.4249;23.4249
60;async;100;0.057389;0.0016977;0.436034
60;inner;100;2.25205;1.36588;2.50669
60;wait;100;5.5512e-05;3.0369e-05;0.000112178
60;boundary;100;0.0102025;0.00798144;0.011983
60;calc iter;100;2.31969;1.81052;2.53037
60;calc total;1;232.46;232.46;232.46
60;total;1;265.675;265.675;265.675
61;initialize;1;22.5794;22.5794;22.5794
61;async;100;0.05681;0.00388105;0.432964
61;inner;100;2.25381;1.36899;2.5048
61;wait;100;4.47229e-05;2.706e-05;8.5639e-05
61;boundary;100;0.00903653;0.00628112;0.0116134
61;calc iter;100;2.31971;1.80856;2.53048
61;calc total;1;232.46;232.46;232.46
61;total;1;264.83;264.83;264.83
62;initialize;1;22.7213;22.7213;22.7213
62;async;100;0.0567452;0.0018153;0.433654
62;inner;100;2.25624;1.37167;2.51079
62;wait;100;2.99069e-05;2.393e-05;5.7149e-05
62;boundary;100;0.00672055;0.00411224;0.00970793
62;calc iter;100;2.31974;1.80946;2.53059
62;calc total;1;232.46;232.46;232.46
62;total;1;264.972;264.972;264.972
63;initialize;1;23.5321;23.5321;23.5321
63;async;100;0.0567367;0.00203956;0.433196
63;inner;100;2.25613;1.37101;2.51034
63;wait;100;4.01948e-05;2.105e-05;9.6189e-05
63;boundary;100;0.00681907;0.00445776;0.00936468
63;calc iter;100;2.31973;1.8087;2.53022
63;calc total;1;232.46;232.46;232.46
63;total;1;265.782;265.782;265.782
64;initialize;1;22.5591;22.5591;22.5591
64;async;100;0.690777;0.00395432;1.3833
64;inner;100;1.60522;0.702477;2.31144
64;wait;100;4.63296e-05;3.112e-05;0.000128049
64;boundary;100;0.0106173;0.00541003;0.0119151
64;calc iter;100;2.30666;1.77817;2.68474
64;calc total;1;232.46;232.46;232.46
64;total;1;264.809;264.809;264.809
65;initialize;1;23.3732;23.3732;23.3732
65;async;100;0.7285;0.00302753;1.45229
65;inner;100;1.55764;0.723482;2.30885
65;wait;100;3.89758e-05;2.455e-05;0.000135068
65;boundary;100;0.00998594;0.00539239;0.0150085
65;calc iter;100;2.29617;1.86705;2.76626
65;calc total;1;232.46;232.46;232.46
65;total;1;265.623;265.623;265.623
66;initialize;1;22.7057;22.7057;22.7057
66;async;100;0.713044;0.00149846;1.79172
66;inner;100;1.56233;0.861388;2.31368
66;wait;100;4.01335e-05;2.761e-05;7.9269e-05
66;boundary;100;0.0107927;0.00736698;0.016395
66;calc iter;100;2.28621;2.04427;3.03185
66;calc total;1;232.463;232.463;232.463
66;total;1;264.956;264.956;264.956
128;initialize;1;23.6378;23.6378;23.6378
128;async;100;0.839493;0.00347359;1.35624
128;inner;100;1.46211;0.824379;2.31759
128;wait;100;4.7804e-05;3.087e-05;7.1319e-05
128;boundary;100;0.0110334;0.0058264;0.0126967
128;calc iter;100;2.31268;1.62131;2.40003
128;calc total;1;232.46;232.46;232.46
128;total;1;265.89;265.89;265.89
129;initialize;1;23.6381;23.6381;23.6381
129;async;100;0.965494;0.00381653;1.45822
129;inner;100;1.32993;0.782404;2.30117
129;wait;100;3.61898e-05;2.2689e-05;0.000121229
129;boundary;100;0.00889585;0.00473935;0.011677
129;calc iter;100;2.30436;2.18625;2.41333
129;calc total;1;232.46;232.46;232.46
129;total;1;265.89;265.89;265.89
130;initialize;1;23.6381;23.6381;23.6381
130;async;100;0.747785;0.00683064;1.1391
130;inner;100;1.54006;1.16858;2.30818
130;wait;100;4.1811e-05;2.911e-05;9.0789e-05
130;boundary;100;0.0103186;0.00895816;0.0117437
130;calc iter;100;2.29821;2.17598;2.33639
130;calc total;1;232.463;232.463;232.463
130;total;1;265.89;265.89;265.89
131;initialize;1;23.6384;23.6384;23.6384
131;async;100;0.835896;0.00155492;1.32688
131;inner;100;1.44465;0.971173;2.31844
131;wait;100;5.29159e-05;3.114e-05;8.7809e-05
131;boundary;100;0.0114236;0.00672195;0.0152196
131;calc iter;100;2.29203;2.04601;2.36118
131;calc total;1;232.46;232.46;232.46
131;total;1;265.89;265.89;265.89
132;initialize;1;23.6389;23.6389;23.6389
132;async;100;0.882162;0.00657186;1.31599
132;inner;100;1.39795;0.961792;2.30387
132;wait;100;4.79494e-05;3.345e-05;0.000122458
132;boundary;100;0.0113618;0.00827307;0.0150676
132;calc iter;100;2.29153;2.04857;2.35693
132;calc total;1;232.46;232.46;232.46
132;total;1;265.89;265.89;265.89
133;initialize;1;23.6387;23.6387;23.6387
133;async;100;0.776705;0.00332803;1.1553
133;inner;100;1.51108;1.16627;2.30164
133;wait;100;3.8016e-05;2.5099e-05;0.000136599
133;boundary;100;0.0102016;0.00774752;0.0114757
133;calc iter;100;2.29803;2.20129;2.34332
133;calc total;1;232.46;232.46;232.46
133;total;1;265.89;265.89;265.89
134;initialize;1;23.6384;23.6384;23.6384
134;async;100;0.95729;0.00347107;1.46588
134;inner;100;1.33703;0.834676;2.30806
134;wait;100;3.41758e-05;2.1209e-05;8.0119e-05
134;boundary;100;0.00907319;0.00544553;0.0113
134;calc iter;100;2.30343;2.20454;2.42476
134;calc total;1;232.46;232.46;232.46
134;total;1;265.89;265.89;265.89
135;initialize;1;23.6386;23.6386;23.6386
135;async;100;0.961075;0.00382647;1.5033
135;inner;100;1.34025;0.701648;2.30775
135;wait;100;3.88674e-05;2.728e-05;8.03e-05
135;boundary;100;0.0100162;0.00580949;0.0113251
135;calc iter;100;2.31138;1.63829;2.42723
135;calc total;1;232.46;232.46;232.46
135;total;1;265.89;265.89;265.89
136;initialize;1;23.6378;23.6378;23.6378
136;async;100;0.121189;0.00394976;0.274674
136;inner;100;2.18756;1.44173;2.32361
136;wait;100;6.30059e-05;4.9759e-05;0.000173508
136;boundary;100;0.0119267;0.00822895;0.0163052
136;calc iter;100;2.32074;1.64771;2.41809
136;calc total;1;232.46;232.46;232.46
136;total;1;265.889;265.889;265.889
137;initialize;1;23.6376;23.6376;23.6376
137;async;100;0.109196;0.00406943;0.228678
137;inner;100;2.20096;1.44651;2.32393
137;wait;100;4.20705e-05;3.135e-05;6.8039e-05
137;boundary;100;0.010623;0.00812336;0.0112411
137;calc iter;100;2.32083;1.64887;2.39235
137;calc total;1;232.46;232.46;232.46
137;total;1;265.889;265.889;265.889
138;initialize;1;23.6132;23.6132;23.6132
138;async;100;0.109045;0.0054699;0.227084
138;inner;100;2.20543;1.45282;2.32632
138;wait;100;3.01584e-05;2.15e-05;5.792e-05
138;boundary;100;0.0063699;0.00436068;0.00731579
138;calc iter;100;2.32087;1.65138;2.3925
138;calc total;1;232.46;232.46;232.46
138;total;1;265.864;265.864;265.864
139;initialize;1;23.635;23.635;23.635
139;async;100;0.108023;0.00408707;0.226507
139;inner;100;2.20592;1.45296;2.32617
139;wait;100;3.64523e-05;2.814e-05;8.7259e-05
139;boundary;100;0.00688348;0.00465899;0.0077877
139;calc iter;100;2.32086;1.65155;2.39223
139;calc total;1;232.46;232.46;232.46
139;total;1;265.886;265.886;265.886
140;initialize;1;23.6355;23.6355;23.6355
140;async;100;0.108885;0.00356035;0.244567
140;inner;100;2.20046;1.44747;2.32404
140;wait;100;6.46035e-05;4.175e-05;8.8469e-05
140;boundary;100;0.0114093;0.00791523;0.0128394
140;calc iter;100;2.32082;1.64945;2.40273
140;calc total;1;232.46;232.46;232.46
140;total;1;265.887;265.887;265.887
141;initialize;1;23.4999;23.4999;23.4999
141;async;100;0.106564;0.00358399;0.220185
141;inner;100;2.2052;1.45069;2.32342
141;wait;100;5.39995e-05;3.6659e-05;0.000160469
141;boundary;100;0.00904183;0.00676519;0.0110877
141;calc iter;100;2.32086;1.65023;2.40236
141;calc total;1;232.46;232.46;232.46
141;total;1;265.751;265.751;265.751
142;initialize;1;23.636;23.636;23.636
142;async;100;0.106953;0.00353976;0.220377
142;inner;100;2.20792;1.45438;2.32726
142;wait;100;2.78727e-05;2.093e-05;5.7559e-05
142;boundary;100;0.00598823;0.00393741;0.00710374
142;calc iter;100;2.32089;1.65124;2.40132
142;calc total;1;232.46;232.46;232.46
142;total;1;265.887;265.887;265.887
143;initialize;1;23.6076;23.6076;23.6076
143;async;100;0.106075;0.00382819;0.220589
143;inner;100;2.20855;1.45421;2.32665
143;wait;100;3.74327e-05;2.532e-05;8.6299e-05
143;boundary;100;0.00622014;0.00468713;0.007098
143;calc iter;100;2.32088;1.65065;2.40192
143;calc total;1;232.46;232.46;232.46
143;total;1;265.859;265.859;265.859
144;initialize;1;23.6109;23.6109;23.6109
144;async;100;0.462646;0.00414751;0.821269
144;inner;100;1.83811;0.755106;2.31391
144;wait;100;4.06779e-05;2.915e-05;9.6509e-05
144;boundary;100;0.0108442;0.00539204;0.0113625
144;calc iter;100;2.31165;1.51033;2.38369
144;calc total;1;232.46;232.46;232.46
144;total;1;265.862;265.862;265.862
145;initialize;1;23.6108;23.6108;23.6108
145;async;100;0.531204;0.00386161;1.01011
145;inner;100;1.76299;0.865963;2.31354
145;wait;100;4.08496e-05;3.2279e-05;0.000142549
145;boundary;100;0.0110759;0.00919625;0.0114269
145;calc iter;100;2.30532;1.87522;2.36668
145;calc total;1;232.46;232.46;232.46
145;total;1;265.862;265.862;265.862
146;initialize;1;23.611;23.611;23.611
146;async;100;0.509835;0.00128069;0.990489
146;inner;100;1.77893;1.30461;2.31808
146;wait;100;3.87871e-05;2.928e-05;9.9229e-05
146;boundary;100;0.0109148;0.00750662;0.0116316
146;calc iter;100;2.29972;2.26774;2.33047
146;calc total;1;232.463;232.463;232.463
146;total;1;265.862;265.862;265.862
147;initialize;1;23.5828;23.5828;23.5828
147;async;100;0.428683;0.00105004;0.793749
147;inner;100;1.85162;1.47141;2.31803
147;wait;100;5.44196e-05;3.107e-05;8.2599e-05
147;boundary;100;0.0113826;0.00741909;0.0119764
147;calc iter;100;2.29174;2.25393;2.33476
147;calc total;1;232.46;232.46;232.46
147;total;1;265.834;265.834;265.834
148;initialize;1;22.6135;22.6135;22.6135
148;async;100;0.427258;0.00292389;0.790851
148;inner;100;1.85271;1.46449;2.31201
148;wait;100;5.30976e-05;3.322e-05;0.000157779
148;boundary;100;0.0114479;0.0104518;0.0131547
148;calc iter;100;2.29147;2.20662;2.37526
148;calc total;1;232.46;232.46;232.46
148;total;1;264.864;264.864;264.864
149;initialize;1;23.5001;23.5001;23.5001
149;async;100;0.508171;0.00369624;0.980614
149;inner;100;1.78032;1.31468;2.31361
149;wait;100;4.00495e-05;3e-05;0.000126329
149;boundary;100;0.0109278;0.00950647;0.0117854
149;calc iter;100;2.29946;2.2268;2.37417
149;calc total;1;232.46;232.46;232.46
149;total;1;265.751;265.751;265.751
150;initialize;1;23.5001;23.5001;23.5001
150;async;100;0.516114;0.00122604;1.02369
150;inner;100;1.77774;0.883105;2.31813
150;wait;100;4.29562e-05;3.3719e-05;6.042e-05
150;boundary;100;0.0110967;0.00709056;0.0114697
150;calc iter;100;2.305;1.88237;2.38207
150;calc total;1;232.46;232.46;232.46
150;total;1;265.751;265.751;265.751
151;initialize;1;23.5538;23.5538;23.5538
151;async;100;0.451252;0.00376902;0.808063
151;inner;100;1.849;0.763475;2.31825
151;wait;100;4.1754e-05;3e-05;9.2629e-05
151;boundary;100;0.0109122;0.00589311;0.0115068
151;calc iter;100;2.31121;1.5165;2.39205
151;calc total;1;232.46;232.46;232.46
151;total;1;265.805;265.805;265.805
152;initialize;1;22.0857;22.0857;22.0857
152;async;100;0.0321209;0.00151576;0.12527
152;inner;100;2.27579;1.51892;2.33017
152;wait;100;5.98951e-05;4.824e-05;9.3539e-05
152;boundary;100;0.0116202;0.00891641;0.0132638
152;calc iter;100;2.31959;1.61264;2.41175
152;calc total;1;232.46;232.46;232.46
152;total;1;264.337;264.337;264.337
153;initialize;1;22.0091;22.0091;22.0091
153;async;100;0.0172956;0.00448222;0.0813397
153;inner;100;2.2925;1.52155;2.33173
153;wait;100;4.63537e-05;3.158e-05;0.000136068
153;boundary;100;0.00978697;0.00778355;0.0113504
153;calc iter;100;2.31963;1.57043;2.40077
153;calc total;1;232.46;232.46;232.46
153;total;1;264.26;264.26;264.26
154;initialize;1;23.2858;23.2858;23.2858
154;async;100;0.0134364;0.00202173;0.0786333
154;inner;100;2.29784;1.5252;2.33726
154;wait;100;2.72437e-05;2.071e-05;5.9709e-05
154;boundary;100;0.00835563;0.00459416;0.0111484
154;calc iter;100;2.31966;1.56757;2.40213
154;calc total;1;232.46;232.46;232.46
154;total;1;265.537;265.537;265.537
155;initialize;1;22.7687;22.7687;22.7687
155;async;100;0.0142547;0.00230466;0.0786208
155;inner;100;2.29752;1.5254;2.33717
155;wait;100;3.46233e-05;2.518e-05;8.9119e-05
155;boundary;100;0.00784279;0.00494093;0.0111104
155;calc iter;100;2.31965;1.56789;2.40224
155;calc total;1;232.46;232.46;232.46
155;total;1;265.02;265.02;265.02
156;initialize;1;23.5814;23.5814;23.5814
156;async;100;0.0152905;0.00117302;0.067315
156;inner;100;2.2932;1.5209;2.33456
156;wait;100;5.35153e-05;2.6439e-05;8.0529e-05
156;boundary;100;0.0110865;0.00803675;0.0122475
156;calc iter;100;2.31963;1.57649;2.39119
156;calc total;1;232.46;232.46;232.46
156;total;1;265.832;265.832;265.832
157;initialize;1;22.2103;22.2103;22.2103
157;async;100;0.0130809;0.00368794;0.0646974
157;inner;100;2.29767;1.52124;2.3381
157;wait;100;4.88382e-05;3.022e-05;0.000127629
157;boundary;100;0.00884012;0.00714464;0.011558
157;calc iter;100;2.31965;1.56194;2.39585
157;calc total;1;232.46;232.46;232.46
157;total;1;264.461;264.461;264.461
158;initialize;1;23.4618;23.4618;23.4618
158;async;100;0.0111822;0.00116656;0.0645646
158;inner;100;2.30101;1.52436;2.3413
158;wait;100;2.95206e-05;2.1899e-05;9.9149e-05
158;boundary;100;0.00744989;0.00442297;0.0108467
158;calc iter;100;2.31967;1.56201;2.39941
158;calc total;1;232.46;232.46;232.46
158;total;1;265.713;265.713;265.713
159;initialize;1;23.3901;23.3901;23.3901
159;async;100;0.0115513;0.00115269;0.0641347
159;inner;100;2.30101;1.52349;2.3411
159;wait;100;4.12755e-05;2.722e-05;6.7579e-05
159;boundary;100;0.00705229;0.00491521;0.0110171
159;calc iter;100;2.31966;1.56215;2.39844
159;calc total;1;232.46;232.46;232.46
159;total;1;265.641;265.641;265.641
160;initialize;1;23.1539;23.1539;23.1539
160;async;100;0.516094;0.00384078;1.02721
160;inner;100;1.78278;0.712047;2.312
160;wait;100;4.10991e-05;2.901e-05;0.000102399
160;boundary;100;0.0107922;0.0054003;0.0113868
160;calc iter;100;2.30972;1.54692;2.41769
160;calc total;1;232.46;232.46;232.46
160;total;1;265.405;265.405;265.405
161;initialize;1;23.3896;23.3896;23.3896
161;async;100;0.582772;0.00315271;1.13919
161;inner;100;1.70812;0.769713;2.30955
161;wait;100;4.50925e-05;3.331e-05;0.000134329
161;boundary;100;0.011084;0.00582664;0.0116131
161;calc iter;100;2.30202;1.88009;2.4029
161;calc total;1;232.46;232.46;232.46
161;total;1;265.641;265.641;265.641
162;initialize;1;23.4615;23.4615;23.4615
162;async;100;0.561626;0.00311837;1.10031
162;inner;100;1.72303;1.21513;2.31619
162;wait;100;3.76706e-05;2.852e-05;8.324e-05
162;boundary;100;0.010898;0.00743762;0.0119658
162;calc iter;100;2.2956;2.24509;2.34205
162;calc total;1;232.463;232.463;232.463
162;total;1;265.713;265.713;265.713
163;initialize;1;23.3723;23.3723;23.3723
163;async;100;0.476109;0.00327757;0.982016
163;inner;100;1.79856;1.29746;2.31609
163;wait;100;5.70866e-05;3.355e-05;0.000102229
163;boundary;100;0.0113817;0.00722115;0.0126169
163;calc iter;100;2.28611;2.16238;2.33588
163;calc total;1;232.46;232.46;232.46
163;total;1;265.623;265.623;265.623
164;initialize;1;22.8398;22.8398;22.8398
164;async;100;0.47877;0.00262565;1.01266
164;inner;100;1.79552;1.28153;2.31256
164;wait;100;5.62834e-05;3.3719e-05;0.000125329
164;boundary;100;0.0113188;0.00867134;0.0118246
164;calc iter;100;2.28567;2.13651;2.44174
164;calc total;1;232.46;232.46;232.46
164;total;1;265.091;265.091;265.091
165;initialize;1;22.2094;22.2094;22.2094
165;async;100;0.557226;0.00352603;1.09217
165;inner;100;1.72697;1.21182;2.31238
165;wait;100;4.73681e-05;3.522e-05;0.000111439
165;boundary;100;0.0108891;0.00863721;0.0114678
165;calc iter;100;2.29514;2.21775;2.41225
165;calc total;1;232.46;232.46;232.46
165;total;1;264.461;264.461;264.461
166;initialize;1;23.4611;23.4611;23.4611
166;async;100;0.574976;0.00283385;1.16829
166;inner;100;1.71505;0.807431;2.31658
166;wait;100;4.35299e-05;2.849e-05;7.0239e-05
166;boundary;100;0.0110596;0.00587107;0.0114764
166;calc iter;100;2.30113;1.85901;2.44262
166;calc total;1;232.46;232.46;232.46
166;total;1;265.713;265.713;265.713
167;initialize;1;22.0078;22.0078;22.0078
167;async;100;0.50515;0.00323454;1.00457
167;inner;100;1.79277;0.711181;2.31609
167;wait;100;4.1272e-05;3.08e-05;7.712e-05
167;boundary;100;0.0108564;0.00588721;0.0114979
167;calc iter;100;2.30882;1.58436;2.45603
167;calc total;1;232.46;232.46;232.46
167;total;1;264.26;264.26;264.26
168;initialize;1;23.0987;23.0987;23.0987
168;async;100;0.0532126;0.00266885;0.222904
168;inner;100;2.25269;1.41311;2.32779
168;wait;100;7.98352e-05;6.2169e-05;0.000145669
168;boundary;100;0.0117601;0.00945277;0.0167907
168;calc iter;100;2.31775;1.61724;2.51847
168;calc total;1;232.46;232.46;232.46
168;total;1;265.35;265.35;265.35
169;initialize;1;22.0097;22.0097;22.0097
169;async;100;0.0251759;0.000941161;0.153982
169;inner;100;2.2841;1.4362;2.33545
169;wait;100;5.59467e-05;3.4149e-05;8.711e-05
169;boundary;100;0.00905114;0.00625679;0.011403
169;calc iter;100;2.31839;1.59826;2.45266
169;calc total;1;232.46;232.46;232.46
169;total;1;264.261;264.261;264.261
170;initialize;1;22.7485;22.7485;22.7485
170;async;100;0.0255911;0.00266338;0.157093
170;inner;100;2.2845;1.43875;2.33403
170;wait;100;3.16339e-05;2.355e-05;7.5309e-05
170;boundary;100;0.0083;0.00496221;0.0110475
170;calc iter;100;2.31842;1.59954;2.45574
170;calc total;1;232.46;232.46;232.46
170;total;1;265;265;265
171;initialize;1;22.4047;22.4047;22.4047
171;async;100;0.0257071;0.00284373;0.157189
171;inner;100;2.28446;1.43857;2.33384
171;wait;100;3.64772e-05;2.601e-05;0.000120819
171;boundary;100;0.00820637;0.00528768;0.011299
171;calc iter;100;2.31841;1.59888;2.45571
171;calc total;1;232.46;232.46;232.46
171;total;1;264.656;264.656;264.656
172;initialize;1;23.5547;23.5547;23.5547
172;async;100;0.0255982;0.00136081;0.151671
172;inner;100;2.28136;1.44378;2.33063
172;wait;100;6.12194e-05;3.434e-05;9.7049e-05
172;boundary;100;0.0113825;0.00914746;0.0150372
172;calc iter;100;2.31841;1.60245;2.47406
172;calc total;1;232.46;232.46;232.46
172;total;1;265.807;265.807;265.807
173;initialize;1;23.3444;23.3444;23.3444
173;async;100;0.0214988;0.00460818;0.150731
173;inner;100;2.28726;1.44382;2.33134
173;wait;100;5.89371e-05;2.6589e-05;0.000140408
173;boundary;100;0.0096998;0.0055993;0.0119085
173;calc iter;100;2.31852;1.60019;2.43464
173;calc total;1;232.46;232.46;232.46
173;total;1;265.596;265.596;265.596
174;initialize;1;22.2293;22.2293;22.2293
174;async;100;0.0206316;0.00230823;0.15039
174;inner;100;2.29098;1.44607;2.33529
174;wait;100;3.12916e-05;1.981e-05;5.7439e-05
174;boundary;100;0.00691021;0.00394038;0.0106235
174;calc iter;100;2.31855;1.60043;2.43857
174;calc total;1;232.46;232.46;232.46
174;total;1;264.481;264.481;264.481
175;initialize;1;22.8199;22.8199;22.8199
175;async;100;0.0205814;0.00342332;0.150428
175;inner;100;2.29099;1.44511;2.33524
175;wait;100;4.14295e-05;2.275e-05;7.5779e-05
175;boundary;100;0.00692138;0.00467951;0.0104399
175;calc iter;100;2.31854;1.60025;2.43485
175;calc total;1;232.46;232.46;232.46
175;total;1;265.071;265.071;265.071
176;initialize;1;22.9756;22.9756;22.9756
176;async;100;0.816404;0.00481886;1.63696
176;inner;100;1.47901;0.670548;2.30991
176;wait;100;3.65265e-05;2.354e-05;0.0001009
176;boundary;100;0.00965047;0.00541584;0.0115007
176;calc iter;100;2.3051;1.74089;2.45315
176;calc total;1;232.46;232.46;232.46
176;total;1;265.226;265.226;265.226
177;initialize;1;22.7491;22.7491;22.7491
177;async;100;0.896462;0.00363194;1.43974
177;inner;100;1.38861;0.720147;2.30828
177;wait;100;3.6116e-05;2.093e-05;0.000131918
177;boundary;100;0.00984127;0.00540366;0.0116369
177;calc iter;100;2.29495;1.88892;2.50029
177;calc total;1;232.46;232.46;232.46
177;total;1;265;265;265
178;initialize;1;22.5959;22.5959;22.5959
178;async;100;0.73392;0.00325589;1.57551
178;inner;100;1.54077;0.74956;2.31321
178;wait;100;3.46184e-05;2.671e-05;7.236e-05
178;boundary;100;0.0100069;0.00711605;0.0115856
178;calc iter;100;2.28474;2.17822;2.40718
178;calc total;1;232.463;232.463;232.463
178;total;1;264.847;264.847;264.847
179;initialize;1;23.2209;23.2209;23.2209
179;async;100;0.731799;0.00242946;1.35697
179;inner;100;1.53179;0.920459;2.31351
179;wait;100;4.96947e-05;2.674e-05;7.6809e-05
179;boundary;100;0.0110311;0.00742786;0.0124554
179;calc iter;100;2.27467;2.15755;2.36545
179;calc total;1;232.46;232.46;232.46
179;total;1;265.472;265.472;265.472
180;initialize;1;22.3452;22.3452;22.3452
180;async;100;0.744818;0.00361521;1.36819
180;inner;100;1.51823;0.909122;2.30881
180;wait;100;4.83502e-05;3.057e-05;0.000121169
180;boundary;100;0.0112828;0.00896137;0.0133467
180;calc iter;100;2.27438;2.15565;2.35819
180;calc total;1;232.46;232.46;232.46
180;total;1;264.596;264.596;264.596
181;initialize;1;23.053;23.053;23.053
181;async;100;0.729805;0.00216034;1.62282
181;inner;100;1.54248;0.752796;2.30563
181;wait;100;3.85585e-05;2.172e-05;0.000136918
181;boundary;100;0.0106416;0.00601457;0.0115154
181;calc iter;100;2.28297;2.15165;2.42253
181;calc total;1;232.46;232.46;232.46
181;total;1;265.304;265.304;265.304
182;initialize;1;22.0095;22.0095;22.0095
182;async;100;0.880998;0.00348372;1.46929
182;inner;100;1.40129;0.729848;2.31316
182;wait;100;3.55551e-05;2.2459e-05;9.9569e-05
182;boundary;100;0.0102823;0.00586477;0.0114956
182;calc iter;100;2.29261;1.83012;2.57384
182;calc total;1;232.46;232.46;232.46
182;total;1;264.26;264.26;264.26
183;initialize;1;23.0404;23.0404;23.0404
183;async;100;0.808485;0.00350595;1.72875
183;inner;100;1.48379;0.66941;2.31326
183;wait;100;3.75305e-05;2.702e-05;8.4589e-05
183;boundary;100;0.010196;0.00581275;0.0113205
183;calc iter;100;2.30252;1.72718;2.52615
183;calc total;1;232.46;232.46;232.46
183;total;1;265.291;265.291;265.291
184;initialize;1;22.3854;22.3854;22.3854
184;async;100;0.18048;0.00234043;0.5881
184;inner;100;2.12182;1.2524;2.32375
184;wait;100;6.01689e-05;4.615e-05;0.000161439
184;boundary;100;0.0118883;0.00961226;0.0148876
184;calc iter;100;2.31425;1.85547;2.70816
184;calc total;1;232.46;232.46;232.46
184;total;1;264.637;264.637;264.637
185;initialize;1;22.0094;22.0094;22.0094
185;async;100;0.124232;0.00381438;0.463188
185;inner;100;2.18073;1.29115;2.32679
185;wait;100;4.01684e-05;3.0739e-05;8.3689e-05
185;boundary;100;0.0104101;0.0070537;0.0117716
185;calc iter;100;2.31541;1.76382;2.47164
185;calc total;1;232.46;232.46;232.46
185;total;1;264.261;264.261;264.261
186;initialize;1;23.4295;23.4295;23.4295
186;async;100;0.120869;0.00204077;0.457627
186;inner;100;2.18739;1.29506;2.33178
186;wait;100;2.8463e-05;2.261e-05;5.8879e-05
186;boundary;100;0.00714537;0.00554823;0.0109054
186;calc iter;100;2.31544;1.75892;2.47295
186;calc total;1;232.46;232.46;232.46
186;total;1;265.681;265.681;265.681
187;initialize;1;23.4363;23.4363;23.4363
187;async;100;0.120995;0.00206575;0.460151
187;inner;100;2.18714;1.29751;2.33102
187;wait;100;3.70352e-05;2.56e-05;9.7219e-05
187;boundary;100;0.00728387;0.00544633;0.0110735
187;calc iter;100;2.31545;1.76314;2.4736
187;calc total;1;232.46;232.46;232.46
187;total;1;265.688;265.688;265.688
188;initialize;1;22.8909;22.8909;22.8909
188;async;100;0.10925;0.00303961;0.41259
188;inner;100;2.1955;1.3134;2.32507
188;wait;100;5.30896e-05;2.752e-05;0.000174699
188;boundary;100;0.0107751;0.00649843;0.0123718
188;calc iter;100;2.31558;1.73252;2.40592
188;calc total;1;232.46;232.46;232.46
188;total;1;265.142;265.142;265.142
189;initialize;1;23.1537;23.1537;23.1537
189;async;100;0.106185;0.00318657;0.419601
189;inner;100;2.20052;1.30934;2.32514
189;wait;100;4.18128e-05;2.6989e-05;9.5169e-05
189;boundary;100;0.00892644;0.00581617;0.0117042
189;calc iter;100;2.31567;1.73479;2.44807
189;calc total;1;232.46;232.46;232.46
189;total;1;265.405;265.405;265.405
190;initialize;1;22.2775;22.2775;22.2775
190;async;100;0.106253;0.00362334;0.419728
190;inner;100;2.20329;1.31469;2.33023
190;wait;100;2.6338e-05;1.9379e-05;6.761e-05
190;boundary;100;0.00616152;0.00384861;0.00861399
190;calc iter;100;2.31573;1.73829;2.4486
190;calc total;1;232.46;232.46;232.46
190;total;1;264.529;264.529;264.529
191;initialize;1;23.4362;23.4362;23.4362
191;async;100;0.106026;0.00382918;0.419777
191;inner;100;2.20337;1.31375;2.33013
191;wait;100;3.62997e-05;2.304e-05;7.9549e-05
191;boundary;100;0.00628208;0.004366;0.00827534
191;calc iter;100;2.31572;1.73792;2.44727
191;calc total;1;232.46;232.46;232.46
191;total;1;265.688;265.688;265.688
192;initialize;1;22.4472;22.4472;22.4472
192;async;100;0.730015;0.00350696;1.36504
192;inner;100;1.56192;0.691499;2.30991
192;wait;100;3.88683e-05;2.7609e-05;0.000123269
192;boundary;100;0.0105435;0.00541715;0.0149603
192;calc iter;100;2.30252;1.78621;2.61932
192;calc total;1;232.46;232.46;232.46
192;total;1;264.698;264.698;264.698
193;initialize;1;22.1839;22.1839;22.1839
193;async;100;0.800292;0.00365938;1.59693
193;inner;100;1.4817;0.718212;2.30907
193;wait;100;3.80986e-05;2.461e-05;9.0879e-05
193;boundary;100;0.00987171;0.00542791;0.0115409
193;calc iter;100;2.2919;1.91174;3.49586
193;calc total;1;232.46;232.46;232.46
193;total;1;264.436;264.436;264.436
194;initialize;1;23.4618;23.4618;23.4618
194;async;100;0.772547;0.00140055;1.95349
194;inner;100;1.49795;0.756962;2.31375
194;wait;100;3.46178e-05;2.541e-05;7.317e-05
194;boundary;100;0.0106294;0.00654951;0.0119191
194;calc iter;100;2.28117;1.70739;3.02229
194;calc total;1;232.463;232.463;232.463
194;total;1;265.713;265.713;265.713
195;initialize;1;22.9055;22.9055;22.9055
195;async;100;0.671074;0.00162617;1.91223
195;inner;100;1.58627;0.945575;2.31324
195;wait;100;4.34918e-05;2.619e-05;9.1749e-05
195;boundary;100;0.0108347;0.00752795;0.0135449
195;calc iter;100;2.26823;1.7286;2.86614
195;calc total;1;232.46;232.46;232.46
195;total;1;265.157;265.157;265.157
196;initialize;1;22.0584;22.0584;22.0584
196;async;100;0.655334;0.00315959;1.6018
196;inner;100;1.59997;0.881333;2.30814
196;wait;100;4.88158e-05;2.776e-05;0.000111119
196;boundary;100;0.0112078;0.00926297;0.0222999
196;calc iter;100;2.26657;1.90602;2.64079
196;calc total;1;232.46;232.46;232.46
196;total;1;264.31;264.31;264.31
197;initialize;1;22.749;22.749;22.749
197;async;100;0.768516;0.00365133;1.87352
197;inner;100;1.50097;0.752765;2.30695
197;wait;100;3.80771e-05;2.326e-05;0.000127919
197;boundary;100;0.0106983;0.00612537;0.0201295
197;calc iter;100;2.28022;1.78406;2.65231
197;calc total;1;232.46;232.46;232.46
197;total;1;265;265;265
198;initialize;1;22.3848;22.3848;22.3848
198;async;100;0.7604;0.00409744;1.85972
198;inner;100;1.51798;0.733725;2.31321
198;wait;100;3.61193e-05;2.5199e-05;8.3519e-05
198;boundary;100;0.00993413;0.00575778;0.0117796
198;calc iter;100;2.28836;1.6922;2.65854
198;calc total;1;232.46;232.46;232.46
198;total;1;264.636;264.636;264.636
199;initialize;1;22.4908;22.4908;22.4908
199;async;100;0.722607;0.00450681;1.80253
199;inner;100;1.5662;0.689478;2.31311
199;wait;100;3.93315e-05;2.9219e-05;5.784e-05
199;boundary;100;0.0105964;0.00588554;0.011519
199;calc iter;100;2.29945;1.84915;2.79138
199;calc total;1;232.46;232.46;232.46
199;total;1;264.742;264.742;264.742
200;initialize;1;22.7285;22.7285;22.7285
200;async;100;0.154229;0.00173179;0.633824
200;inner;100;2.14348;1.26264;2.32594
200;wait;100;7.3242e-05;5.5339e-05;0.000139688
200;boundary;100;0.0118717;0.00908385;0.0194718
200;calc iter;100;2.30966;1.72393;2.6941
200;calc total;1;232.46;232.46;232.46
200;total;1;264.979;264.979;264.979
201;initialize;1;22.3856;22.3856;22.3856
201;async;100;0.104248;0.000626674;0.491191
201;inner;100;2.19579;1.30662;2.32612
201;wait;100;4.45002e-05;3.522e-05;8.5039e-05
201;boundary;100;0.0108622;0.00568033;0.0121333
201;calc iter;100;2.31094;1.60233;2.50701
201;calc total;1;232.46;232.46;232.46
201;total;1;264.637;264.637;264.637
202;initialize;1;23.2856;23.2856;23.2856
202;async;100;0.099831;0.00314844;0.490386
202;inner;100;2.20341;1.31049;2.3307
202;wait;100;2.94258e-05;2.28e-05;8.1839e-05
202;boundary;100;0.00773861;0.00546457;0.0110338
202;calc iter;100;2.31101;1.60165;2.47606
202;calc total;1;232.46;232.46;232.46
202;total;1;265.537;265.537;265.537
203;initialize;1;22.784;22.784;22.784
203;async;100;0.100121;0.00336179;0.490836
203;inner;100;2.20311;1.31274;2.33046
203;wait;100;3.54854e-05;2.7e-05;6.7459e-05
203;boundary;100;0.00773439;0.00546449;0.0111107
203;calc iter;100;2.31101;1.602;2.47734
203;calc total;1;232.46;232.46;232.46
203;total;1;265.035;265.035;265.035
204;initialize;1;22.5129;22.5129;22.5129
204;async;100;0.0856113;0.0018949;0.322682
204;inner;100;2.21549;1.32312;2.32794
204;wait;100;6.00593e-05;3.1069e-05;0.000149638
204;boundary;100;0.0103923;0.00632015;0.0182935
204;calc iter;100;2.31155;1.65217;2.49218
204;calc total;1;232.46;232.46;232.46
204;total;1;264.764;264.764;264.764
205;initialize;1;22.0088;22.0088;22.0088
205;async;100;0.0835413;0.00337167;0.376782
205;inner;100;2.2188;1.32006;2.32738
205;wait;100;4.70172e-05;2.231e-05;8.9009e-05
205;boundary;100;0.00918927;0.00584707;0.0119696
205;calc iter;100;2.31158;1.60572;2.46688
205;calc total;1;232.46;232.46;232.46
205;total;1;264.26;264.26;264.26
206;initialize;1;22.6699;22.6699;22.6699
206;async;100;0.0831906;0.00224132;0.37656
206;inner;100;2.22179;1.32358;2.33264
206;wait;100;2.66392e-05;1.769e-05;6.2739e-05
206;boundary;100;0.00661316;0.00388507;0.00823661
206;calc iter;100;2.31163;1.60697;2.46568
206;calc total;1;232.46;232.46;232.46
206;total;1;264.921;264.921;264.921
207;initialize;1;23.2454;23.2454;23.2454
207;async;100;0.081817;0.00268769;0.318703
207;inner;100;2.2231;1.32296;2.33224
207;wait;100;4.05744e-05;2.476e-05;9.3429e-05
207;boundary;100;0.00664982;0.00426912;0.00951035
207;calc iter;100;2.31161;1.60636;2.46577
207;calc total;1;232.46;232.46;232.46
207;total;1;265.496;265.496;265.496
208;initialize;1;23.4484;23.4484;23.4484
208;async;100;0.765282;0.00436606;1.38108
208;inner;100;1.52874;0.702489;2.30873
208;wait;100;3.67553e-05;2.6309e-05;0.000133999
208;boundary;100;0.0105054;0.00541727;0.0114077
208;calc iter;100;2.30456;1.79199;2.51655
208;calc total;1;232.46;232.46;232.46
208;total;1;265.699;265.699;265.699
209;initialize;1;22.906;22.906;22.906
209;async;100;0.823595;0.00371926;1.45438
209;inner;100;1.46092;0.723635;2.30895
209;wait;100;3.49775e-05;2.371e-05;8.5729e-05
209;boundary;100;0.00938675;0.00541695;0.0113336
209;calc iter;100;2.29394;1.9023;2.45233
209;calc total;1;232.46;232.46;232.46
209;total;1;265.157;265.157;265.157
210;initialize;1;23.2858;23.2858;23.2858
210;async;100;0.818808;0.00162266;1.49167
210;inner;100;1.45369;0.816352;2.31316
210;wait;100;3.43293e-05;2.5909e-05;8.1449e-05
210;boundary;100;0.0106401;0.00785894;0.0118556
210;calc iter;100;2.28317;2.13447;2.40768
210;calc total;1;232.463;232.463;232.463
210;total;1;265.537;265.537;265.537
211;initialize;1;22.2977;22.2977;22.2977
211;async;100;0.692769;0.0013417;1.25693
211;inner;100;1.56883;1.09578;2.31292
211;wait;100;4.09218e-05;2.447e-05;8.1689e-05
211;boundary;100;0.0106334;0.0060937;0.0117821
211;calc iter;100;2.27228;2.08137;2.42493
211;calc total;1;232.46;232.46;232.46
211;total;1;264.549;264.549;264.549
212;initialize;1;22.8577;22.8577;22.8577
212;async;100;0.688819;0.00144921;1.34268
212;inner;100;1.57073;1.12879;2.31124
212;wait;100;5.01472e-05;3.105e-05;9.2279e-05
212;boundary;100;0.0110415;0.00833109;0.0163722
212;calc iter;100;2.27064;2.10736;2.59687
212;calc total;1;232.46;232.46;232.46
212;total;1;265.109;265.109;265.109
213;initialize;1;22.4258;22.4258;22.4258
213;async;100;0.815651;0.00455799;1.6254
213;inner;100;1.45511;0.79418;2.31044
213;wait;100;4.02882e-05;2.7819e-05;0.000128458
213;boundary;100;0.0106637;0.00875133;0.0121815
213;calc iter;100;2.28147;2.11149;2.48478
213;calc total;1;232.46;232.46;232.46
213;total;1;264.677;264.677;264.677
214;initialize;1;22.1084;22.1084;22.1084
214;async;100;0.807172;0.00317678;1.53701
214;inner;100;1.47619;0.732022;2.31448
214;wait;100;3.83908e-05;2.507e-05;8.6509e-05
214;boundary;100;0.00937137;0.0057934;0.0114345
214;calc iter;100;2.29277;1.93566;2.47735
214;calc total;1;232.46;232.46;232.46
214;total;1;264.36;264.36;264.36
215;initialize;1;22.21;22.21;22.21
215;async;100;0.764162;0.0044932;1.52911
215;inner;100;1.5292;0.703055;2.31446
215;wait;100;3.64967e-05;2.867e-05;8.1159e-05
215;boundary;100;0.0105676;0.00587225;0.0113457
215;calc iter;100;2.30397;1.85885;2.59713
215;calc total;1;232.46;232.46;232.46
215;total;1;264.461;264.461;264.461
216;initialize;1;22.6893;22.6893;22.6893
216;async;100;0.104291;0.00139914;0.375359
216;inner;100;2.19744;1.41014;2.32657
216;wait;100;7.18002e-05;5.604e-05;0.000133998
216;boundary;100;0.0118528;0.00800037;0.0150804
216;calc iter;100;2.31365;1.68408;2.49328
216;calc total;1;232.46;232.46;232.46
216;total;1;264.94;264.94;264.94
217;initialize;1;23.0534;23.0534;23.0534
217;async;100;0.0781163;0.00427682;0.273426
217;inner;100;2.22486;1.42044;2.32772
217;wait;100;4.1094e-05;3.11e-05;9.0549e-05
217;boundary;100;0.0109032;0.00727114;0.0117531
217;calc iter;100;2.31392;1.66819;2.48604
217;calc total;1;232.46;232.46;232.46
217;total;1;265.304;265.304;265.304
218;initialize;1;23.5796;23.5796;23.5796
218;async;100;0.0747746;0.00345999;0.269741
218;inner;100;2.23149;1.42585;2.33192
218;wait;100;2.91341e-05;2.055e-05;6.5239e-05
218;boundary;100;0.00766662;0.00555157;0.0110937
218;calc iter;100;2.31396;1.66839;2.49801
218;calc total;1;232.46;232.46;232.46
218;total;1;265.831;265.831;265.831
219;initialize;1;23.221;23.221;23.221
219;async;100;0.0754972;0.00277548;0.269843
219;inner;100;2.23083;1.42698;2.33274
219;wait;100;3.57005e-05;2.6e-05;7.2559e-05
219;boundary;100;0.00760123;0.00551084;0.0111139
219;calc iter;100;2.31396;1.6695;2.49758
219;calc total;1;232.46;232.46;232.46
219;total;1;265.472;265.472;265.472
220;initialize;1;23.3721;23.3721;23.3721
220;async;100;0.0662772;0.00251568;0.256993
220;inner;100;2.23851;1.42632;2.32714
220;wait;100;4.5428e-05;2.7369e-05;0.000124159
220;boundary;100;0.00920807;0.00615768;0.011999
220;calc iter;100;2.31404;1.65977;2.50662
220;calc total;1;232.46;232.46;232.46
220;total;1;265.623;265.623;265.623
221;initialize;1;23.578;23.578;23.578
221;async;100;0.0662342;0.00395175;0.256686
221;inner;100;2.23856;1.42748;2.32697
221;wait;100;4.73354e-05;2.8569e-05;7.2159e-05
221;boundary;100;0.00921039;0.00594063;0.0118064
221;calc iter;100;2.31405;1.65988;2.50923
221;calc total;1;232.46;232.46;232.46
221;total;1;265.83;265.83;265.83
222;initialize;1;23.499;23.499;23.499
222;async;100;0.0658267;0.00294643;0.256549
222;inner;100;2.24153;1.43089;2.33196
222;wait;100;2.74709e-05;1.875e-05;6.9859e-05
222;boundary;100;0.0067064;0.003914;0.0107429
222;calc iter;100;2.31409;1.66072;2.50853
222;calc total;1;232.46;232.46;232.46
222;total;1;265.751;265.751;265.751
223;initialize;1;22.8199;22.8199;22.8199
223;async;100;0.0658806;0.00340175;0.256933
223;inner;100;2.24146;1.42972;2.33226
223;wait;100;4.16542e-05;2.5849e-05;7.4879e-05
223;boundary;100;0.00669848;0.00405911;0.0107227
223;calc iter;100;2.31408;1.66029;2.50847
223;calc total;1;232.46;232.46;232.46
223;total;1;265.071;265.071;265.071
224;initialize;1;23.2455;23.2455;23.2455
224;async;100;0.733133;0.00373714;1.3824
224;inner;100;1.56317;0.707466;2.3095
224;wait;100;3.67354e-05;2.79e-05;8.5529e-05
224;boundary;100;0.010533;0.00540652;0.0114381
224;calc iter;100;2.30687;1.79494;2.53728
224;calc total;1;232.46;232.46;232.46
224;total;1;265.496;265.496;265.496
225;initialize;1;23.4617;23.4617;23.4617
225;async;100;0.800142;0.0036571;1.45711
225;inner;100;1.48641;0.728065;2.30879
225;wait;100;4.25399e-05;2.611e-05;0.000141068
225;boundary;100;0.009666;0.0054508;0.011485
225;calc iter;100;2.29626;1.88724;2.48454
225;calc total;1;232.46;232.46;232.46
225;total;1;265.713;265.713;265.713
226;initialize;1;22.3216;22.3216;22.3216
226;async;100;0.791908;0.00184853;1.49245
226;inner;100;1.48352;0.865593;2.31385
226;wait;100;3.53461e-05;2.803e-05;5.8869e-05
226;boundary;100;0.0106731;0.00776328;0.0119049
226;calc iter;100;2.28614;2.15127;2.42906
226;calc total;1;232.463;232.463;232.463
226;total;1;264.573;264.573;264.573
227;initialize;1;23.3897;23.3897;23.3897
227;async;100;0.665218;0.00189891;1.25575
227;inner;100;1.59817;1.1181;2.31294
227;wait;100;4.55392e-05;2.84e-05;8.9959e-05
227;boundary;100;0.0108639;0.00788044;0.0137097
227;calc iter;100;2.2743;2.09452;2.44867
227;calc total;1;232.46;232.46;232.46
227;total;1;265.641;265.641;265.641
228;initialize;1;22.0092;22.0092;22.0092
228;async;100;0.669939;0.00132981;1.39828
228;inner;100;1.59247;1.10063;2.31165
228;wait;100;4.46185e-05;2.655e-05;0.000109689
228;boundary;100;0.0110204;0.00820876;0.0169023
228;calc iter;100;2.27347;2.08202;2.50805
228;calc total;1;232.46;232.46;232.46
228;total;1;264.26;264.26;264.26
229;initialize;1;22.7834;22.7834;22.7834
229;async;100;0.796514;0.00453543;1.54465
229;inner;100;1.47804;0.844033;2.31039
229;wait;100;4.09833e-05;3.0039e-05;0.000158259
229;boundary;100;0.0107137;0.00903557;0.0157477
229;calc iter;100;2.28531;2.13379;2.54571
229;calc total;1;232.46;232.46;232.46
229;total;1;265.035;265.035;265.035
230;initialize;1;22.3624;22.3624;22.3624
230;async;100;0.792591;0.00288313;1.49425
230;inner;100;1.49344;0.730401;2.31493
230;wait;100;3.48885e-05;2.271e-05;5.5989e-05
230;boundary;100;0.00966715;0.00565056;0.0116868
230;calc iter;100;2.29573;1.89964;2.46311
230;calc total;1;232.46;232.46;232.46
230;total;1;264.614;264.614;264.614
231;initialize;1;22.1079;22.1079;22.1079
231;async;100;0.736552;0.00470543;1.46044
231;inner;100;1.55935;0.708982;2.31439
231;wait;100;3.60411e-05;2.703e-05;8.5519e-05
231;boundary;100;0.010608;0.00589926;0.0114384
231;calc iter;100;2.30655;1.81878;2.55455
231;calc total;1;232.46;232.46;232.46
231;total;1;264.36;264.36;264.36
232;initialize;1;22.9061;22.9061;22.9061
232;async;100;0.0747847;0.00212815;0.275583
232;inner;100;2.22924;1.44759;2.32591
232;wait;100;6.10701e-05;5.0059e-05;0.000124769
232;boundary;100;0.0118423;0.00983986;0.0151161
232;calc iter;100;2.31593;1.65951;2.50112
232;calc total;1;232.46;232.46;232.46
232;total;1;265.157;265.157;265.157
233;initialize;1;23.5049;23.5049;23.5049
233;async;100;0.0606173;0.0038491;0.249781
233;inner;100;2.24471;1.45217;2.33004
233;wait;100;4.49525e-05;3.128e-05;9.5649e-05
233;boundary;100;0.0106388;0.00738453;0.0115877
233;calc iter;100;2.31602;1.64115;2.51054
233;calc total;1;232.46;232.46;232.46
233;total;1;265.756;265.756;265.756
234;initialize;1;22.67;22.67;22.67
234;async;100;0.0580157;0.00206518;0.247438
234;inner;100;2.25055;1.45732;2.33409
234;wait;100;2.97783e-05;2.305e-05;7.2149e-05
234;boundary;100;0.00744637;0.00514544;0.0109101
234;calc iter;100;2.31605;1.64079;2.51562
234;calc total;1;232.46;232.46;232.46
234;total;1;264.921;264.921;264.921
235;initialize;1;23.5452;23.5452;23.5452
235;async;100;0.0585908;0.00179627;0.246925
235;inner;100;2.24994;1.45679;2.33443
235;wait;100;3.41928e-05;2.667e-05;9.8989e-05
235;boundary;100;0.00747803;0.0052528;0.0110889
235;calc iter;100;2.31604;1.64122;2.51546
235;calc total;1;232.46;232.46;232.46
235;total;1;265.796;265.796;265.796
236;initialize;1;22.469;22.469;22.469
236;async;100;0.0546233;0.00137486;0.239638
236;inner;100;2.25209;1.45683;2.33008
236;wait;100;4.64989e-05;2.5339e-05;0.000109999
236;boundary;100;0.00931415;0.00622863;0.0119807
236;calc iter;100;2.31608;1.63694;2.51676
236;calc total;1;232.46;232.46;232.46
236;total;1;264.72;264.72;264.72
237;initialize;1;23.5452;23.5452;23.5452
237;async;100;0.0550773;0.00336345;0.239627
237;inner;100;2.25179;1.45562;2.33029
237;wait;100;5.18954e-05;2.4939e-05;0.000113559
237;boundary;100;0.00916072;0.0059987;0.0119234
237;calc iter;100;2.31608;1.63727;2.5194
237;calc total;1;232.46;232.46;232.46
237;total;1;265.796;265.796;265.796
238;initialize;1;22.7096;22.7096;22.7096
238;async;100;0.0542646;0.00117305;0.239495
238;inner;100;2.25507;1.45764;2.335
238;wait;100;2.64413e-05;1.976e-05;5.6359e-05
238;boundary;100;0.0067467;0.00415113;0.0100283
238;calc iter;100;2.31611;1.63721;2.51741
238;calc total;1;232.46;232.46;232.46
238;total;1;264.96;264.96;264.96
239;initialize;1;22.1588;22.1588;22.1588
239;async;100;0.0542968;0.00107193;0.239528
239;inner;100;2.25501;1.45939;2.33436
239;wait;100;4.00777e-05;1.863e-05;6.8249e-05
239;boundary;100;0.00676312;0.00400533;0.00951535
239;calc iter;100;2.31611;1.63739;2.5173
239;calc total;1;232.46;232.46;232.46
239;total;1;264.41;264.41;264.41
240;initialize;1;22.0088;22.0088;22.0088
240;async;100;0.881196;0.00372355;1.51842
240;inner;100;1.41781;0.674842;2.31041
240;wait;100;3.43811e-05;2.294e-05;0.000130939
240;boundary;100;0.0092301;0.00542146;0.0113972
240;calc iter;100;2.30828;1.76035;2.43244
240;calc total;1;232.46;232.46;232.46
240;total;1;264.26;264.26;264.26
241;initialize;1;22.1338;22.1338;22.1338
241;async;100;1.00041;0.00451993;1.54812
241;inner;100;1.28752;0.73028;2.31031
241;wait;100;3.47817e-05;2.5549e-05;8.44e-05
241;boundary;100;0.010068;0.00539896;0.0117137
241;calc iter;100;2.29803;2.06378;2.48981
241;calc total;1;232.46;232.46;232.46
241;total;1;264.385;264.385;264.385
242;initialize;1;22.5956;22.5956;22.5956
242;async;100;0.811754;0.00127029;1.32551
242;inner;100;1.46609;0.974549;2.31491
242;wait;100;3.32054e-05;2.526e-05;9.8249e-05
242;boundary;100;0.00984834;0.00737085;0.0114208
242;calc iter;100;2.28773;2.14126;2.36831
242;calc total;1;232.463;232.463;232.463
242;total;1;264.847;264.847;264.847
243;initialize;1;23.2859;23.2859;23.2859
243;async;100;0.833326;0.00123273;1.49384
243;inner;100;1.43792;0.813398;2.31449
243;wait;100;4.25285e-05;1.94e-05;7.2139e-05
243;boundary;100;0.0106893;0.00730515;0.0119927
243;calc iter;100;2.28198;2.13672;2.36132
243;calc total;1;232.46;232.46;232.46
243;total;1;265.537;265.537;265.537
244;initialize;1;23.1535;23.1535;23.1535
244;async;100;0.854314;0.00352126;1.53978
244;inner;100;1.4159;0.775361;2.31075
244;wait;100;4.48738e-05;2.6299e-05;0.000136149
244;boundary;100;0.0109104;0.00885006;0.0152488
244;calc iter;100;2.28117;2.09681;2.38316
244;calc total;1;232.46;232.46;232.46
244;total;1;265.405;265.405;265.405
245;initialize;1;23.39;23.39;23.39
245;async;100;0.825728;0.00368984;1.35421
245;inner;100;1.4513;0.954732;2.31142
245;wait;100;3.37408e-05;2.58e-05;7.756e-05
245;boundary;100;0.0104714;0.00800968;0.0113457
245;calc iter;100;2.28753;2.12984;2.38465
245;calc total;1;232.46;232.46;232.46
245;total;1;265.641;265.641;265.641
246;initialize;1;22.8028;22.8028;22.8028
246;async;100;0.9938;0.00135443;1.53611
246;inner;100;1.29349;0.732392;2.31569
246;wait;100;3.60631e-05;2.476e-05;6.578e-05
246;boundary;100;0.0105313;0.00587632;0.0114922
246;calc iter;100;2.29786;2.04963;2.49784
246;calc total;1;232.46;232.46;232.46
246;total;1;265.054;265.054;265.054
247;initialize;1;23.0249;23.0249;23.0249
247;async;100;0.881499;0.003108;1.51234
247;inner;100;1.41751;0.674762;2.31507
247;wait;100;3.46044e-05;2.366e-05;8.2009e-05
247;boundary;100;0.0090665;0.00585829;0.0114231
247;calc iter;100;2.30811;1.76375;2.45159
247;calc total;1;232.46;232.46;232.46
247;total;1;265.276;265.276;265.276
248;initialize;1;22.9755;22.9755;22.9755
248;async;100;0.130212;0.00160971;0.457881
248;inner;100;2.17747;1.36828;2.32621
248;wait;100;6.67946e-05;5.425e-05;0.000150929
248;boundary;100;0.0118577;0.00963418;0.0152703
248;calc iter;100;2.31961;1.83659;2.51712
248;calc total;1;232.46;232.46;232.46
248;total;1;265.227;265.227;265.227
249;initialize;1;23.098;23.098;23.098
249;async;100;0.121209;0.00446509;0.445068
249;inner;100;2.18781;1.3687;2.32986
249;wait;100;4.56442e-05;2.916e-05;8.0589e-05
249;boundary;100;0.0105482;0.00773235;0.0113189
249;calc iter;100;2.31962;1.82266;2.52102
249;calc total;1;232.46;232.46;232.46
249;total;1;265.35;265.35;265.35
250;initialize;1;23.2208;23.2208;23.2208
250;async;100;0.119869;0.00259852;0.444725
250;inner;100;2.19306;1.37261;2.33313
250;wait;100;3.08322e-05;2.28e-05;6.5169e-05
250;boundary;100;0.00667907;0.0049161;0.0109278
250;calc iter;100;2.31964;1.82227;2.52128
250;calc total;1;232.46;232.46;232.46
250;total;1;265.472;265.472;265.472
251;initialize;1;23.5477;23.5477;23.5477
251;async;100;0.119634;0.00259195;0.443643
251;inner;100;2.19307;1.37309;2.33311
251;wait;100;3.43494e-05;2.648e-05;9.9839e-05
251;boundary;100;0.00689272;0.00506172;0.0110644
251;calc iter;100;2.31963;1.82183;2.52134
251;calc total;1;232.46;232.46;232.46
251;total;1;265.799;265.799;265.799
252;initialize;1;22.9755;22.9755;22.9755
252;async;100;0.11789;0.00254764;0.442294
252;inner;100;2.19176;1.36978;2.32949
252;wait;100;5.19369e-05;2.925e-05;8.2189e-05
252;boundary;100;0.00992278;0.00780565;0.0120162
252;calc iter;100;2.31963;1.82001;2.52288
252;calc total;1;232.46;232.46;232.46
252;total;1;265.227;265.227;265.227
67;initialize;1;23.5706;23.5706;23.5706
67;async;100;0.635978;0.00144969;1.78608
67;inner;100;1.62775;0.882027;2.31379
67;wait;100;5.11493e-05;2.6499e-05;0.000104959
67;boundary;100;0.010968;0.00733416;0.0203349
67;calc iter;100;2.27475;2.01861;2.6775
67;calc total;1;232.46;232.46;232.46
67;total;1;265.821;265.821;265.821
68;initialize;1;23.3177;23.3177;23.3177
68;async;100;0.623004;0.00314239;1.38822
68;inner;100;1.63876;1.03198;2.30898
68;wait;100;4.6857e-05;2.741e-05;0.000102239
68;boundary;100;0.0112501;0.00892456;0.0192772
68;calc iter;100;2.27307;1.89693;2.56362
68;calc total;1;232.46;232.46;232.46
68;total;1;265.568;265.568;265.568
69;initialize;1;22.5402;22.5402;22.5402
69;async;100;0.723121;0.00273144;1.63179
69;inner;100;1.55044;0.756822;2.31275
69;wait;100;3.79098e-05;2.924e-05;0.000132439
69;boundary;100;0.0107313;0.00756079;0.0116977
69;calc iter;100;2.28434;1.83348;2.5366
69;calc total;1;232.46;232.46;232.46
69;total;1;264.79;264.79;264.79
70;initialize;1;22.8698;22.8698;22.8698
70;async;100;0.72246;0.00128192;1.52838
70;inner;100;1.5627;0.730839;2.31844
70;wait;100;3.73101e-05;2.38e-05;7.2199e-05
70;boundary;100;0.00982285;0.00585792;0.0116354
70;calc iter;100;2.29502;1.91116;2.53592
70;calc total;1;232.46;232.46;232.46
70;total;1;265.12;265.12;265.12
71;initialize;1;22.1125;22.1125;22.1125
71;async;100;0.690489;0.0036975;1.4721
71;inner;100;1.60452;0.701353;2.31398
71;wait;100;4.21333e-05;2.9859e-05;9.8849e-05
71;boundary;100;0.0106318;0.00587377;0.0117751
71;calc iter;100;2.30569;1.80406;2.51966
71;calc total;1;232.46;232.46;232.46
71;total;1;264.363;264.363;264.363
72;initialize;1;23.003;23.003;23.003
72;async;100;0.118998;0.0024832;0.292818
72;inner;100;2.18432;1.39851;2.45696
72;wait;100;6.53869e-05;4.9619e-05;0.000131409
72;boundary;100;0.0119648;0.00960383;0.020171
72;calc iter;100;2.31535;1.68049;2.58163
72;calc total;1;232.46;232.46;232.46
72;total;1;265.253;265.253;265.253
73;initialize;1;23.5678;23.5678;23.5678
73;async;100;0.0768092;0.00383284;0.272086
73;inner;100;2.22776;1.41566;2.49197
73;wait;100;4.11681e-05;2.815e-05;8.6409e-05
73;boundary;100;0.0111793;0.00864178;0.0121339
73;calc iter;100;2.31579;1.65168;2.55624
73;calc total;1;232.46;232.46;232.46
73;total;1;265.818;265.818;265.818
74;initialize;1;23.4975;23.4975;23.4975
74;async;100;0.0715501;0.00294228;0.268443
74;inner;100;2.23615;1.42267;2.49763
74;wait;100;2.9505e-05;2.374e-05;6.3419e-05
74;boundary;100;0.00812483;0.00532828;0.01116
74;calc iter;100;2.31586;1.65024;2.55086
74;calc total;1;232.46;232.46;232.46
74;total;1;265.748;265.748;265.748
75;initialize;1;23.1675;23.1675;23.1675
75;async;100;0.0706579;0.00253267;0.268456
75;inner;100;2.23686;1.4202;2.49741
75;wait;100;3.83183e-05;2.794e-05;9.3699e-05
75;boundary;100;0.00827189;0.00630809;0.0198471
75;calc iter;100;2.31583;1.64862;2.55098
75;calc total;1;232.46;232.46;232.46
75;total;1;265.418;265.418;265.418
76;initialize;1;23.4657;23.4657;23.4657
76;async;100;0.0584643;0.00127627;0.248818
76;inner;100;2.24765;1.42613;2.50313
76;wait;100;4.77143e-05;2.379e-05;9.4619e-05
76;boundary;100;0.00974877;0.00618488;0.0120819
76;calc iter;100;2.31591;1.6367;2.54266
76;calc total;1;232.46;232.46;232.46
76;total;1;265.716;265.716;265.716
77;initialize;1;23.4974;23.4974;23.4974
77;async;100;0.0575071;0.00412528;0.256125
77;inner;100;2.24934;1.42459;2.50152
77;wait;100;4.22501e-05;2.068e-05;0.000130429
77;boundary;100;0.00903635;0.00598972;0.0118389
77;calc iter;100;2.31593;1.63799;2.53897
77;calc total;1;232.46;232.46;232.46
77;total;1;265.747;265.747;265.747
78;initialize;1;23.1122;23.1122;23.1122
78;async;100;0.0573604;0.00202486;0.255945
78;inner;100;2.25179;1.42956;2.50508
78;wait;100;2.69128e-05;1.888e-05;6.16e-05
78;boundary;100;0.00680496;0.003999;0.0110162
78;calc iter;100;2.31598;1.64004;2.54219
78;calc total;1;232.46;232.46;232.46
78;total;1;265.362;265.362;265.362
79;initialize;1;23.1383;23.1383;23.1383
79;async;100;0.0572078;0.00213108;0.255679
79;inner;100;2.25193;1.42978;2.50454
79;wait;100;4.10465e-05;1.8999e-05;8.4499e-05
79;boundary;100;0.0068001;0.00406992;0.0110223
79;calc iter;100;2.31598;1.64071;2.54208
79;calc total;1;232.46;232.46;232.46
79;total;1;265.389;265.389;265.389
80;initialize;1;23.2249;23.2249;23.2249
80;async;100;0.67831;0.00392323;1.43426
80;inner;100;1.61922;0.678412;2.31315
80;wait;100;3.57408e-05;2.369e-05;8.6149e-05
80;boundary;100;0.00954268;0.00539457;0.0113275
80;calc iter;100;2.30711;1.74943;2.50681
80;calc total;1;232.46;232.46;232.46
80;total;1;265.475;265.475;265.475
81;initialize;1;22.4964;22.4964;22.4964
81;async;100;0.715321;0.0033243;1.32996
81;inner;100;1.57084;0.728179;2.31669
81;wait;100;3.58845e-05;2.7789e-05;0.000136558
81;boundary;100;0.0107525;0.00540277;0.0113664
81;calc iter;100;2.29695;2.02774;2.50552
81;calc total;1;232.46;232.46;232.46
81;total;1;264.747;264.747;264.747
82;initialize;1;23.4154;23.4154;23.4154
82;async;100;0.6659;0.00142037;1.28839
82;inner;100;1.61064;1.02532;2.32586
82;wait;100;3.78948e-05;2.9529e-05;6.0169e-05
82;boundary;100;0.0104818;0.00731634;0.0117334
82;calc iter;100;2.28706;2.23451;2.50464
82;calc total;1;232.463;232.463;232.463
82;total;1;265.666;265.666;265.666
83;initialize;1;22.7876;22.7876;22.7876
83;async;100;0.604574;0.00137937;1.20019
83;inner;100;1.66464;1.10111;2.31727
83;wait;100;4.96348e-05;2.805e-05;0.000103448
83;boundary;100;0.01116;0.00731581;0.0129226
83;calc iter;100;2.28043;2.17424;2.49698
83;calc total;1;232.46;232.46;232.46
83;total;1;265.038;265.038;265.038
84;initialize;1;22.476;22.476;22.476
84;async;100;0.59312;0.00329335;1.18795
84;inner;100;1.67655;1.11731;2.37103
84;wait;100;5.22992e-05;2.6869e-05;0.000112498
84;boundary;100;0.0109013;0.00799539;0.0120082
84;calc iter;100;2.28063;2.16412;2.46711
84;calc total;1;232.46;232.46;232.46
84;total;1;264.726;264.726;264.726
85;initialize;1;23.538;23.538;23.538
85;async;100;0.649959;0.00344137;1.27704
85;inner;100;1.62613;1.03015;2.37569
85;wait;100;3.72097e-05;2.5929e-05;0.000139578
85;boundary;100;0.0106492;0.00889294;0.0114726
85;calc iter;100;2.28678;2.17551;2.4938
85;calc total;1;232.46;232.46;232.46
85;total;1;265.788;265.788;265.788
86;initialize;1;23.4657;23.4657;23.4657
86;async;100;0.703374;0.00202733;1.31947
86;inner;100;1.58255;0.730243;2.3831
86;wait;100;4.12389e-05;3.097e-05;6.577e-05
86;boundary;100;0.0107973;0.00591566;0.011406
86;calc iter;100;2.29677;2.04566;2.49184
86;calc total;1;232.46;232.46;232.46
86;total;1;265.716;265.716;265.716
87;initialize;1;23.5677;23.5677;23.5677
87;async;100;0.657911;0.00317843;1.4091
87;inner;100;1.63934;0.678049;2.37973
87;wait;100;3.52301e-05;2.404e-05;8.7329e-05
87;boundary;100;0.00967156;0.00552946;0.0113963
87;calc iter;100;2.30696;1.75641;2.50828
87;calc total;1;232.46;232.46;232.46
87;total;1;265.818;265.818;265.818
88;initialize;1;23.2138;23.2138;23.2138
88;async;100;0.102566;0.0025532;0.436365
88;inner;100;2.2039;1.3747;2.38585
88;wait;100;6.26493e-05;5.2789e-05;0.000104868
88;boundary;100;0.0117465;0.00906424;0.0151633
88;calc iter;100;2.31828;1.8226;2.50899
88;calc total;1;232.46;232.46;232.46
88;total;1;265.464;265.464;265.464
89;initialize;1;23.4243;23.4243;23.4243
89;async;100;0.0761323;0.00316106;0.42229
89;inner;100;2.23132;1.3778;2.44147
89;wait;100;4.18716e-05;3.2109e-05;0.000129669
89;boundary;100;0.0108019;0.00782122;0.0114339
89;calc iter;100;2.3183;1.80797;2.53113
89;calc total;1;232.46;232.46;232.46
89;total;1;265.675;265.675;265.675
90;initialize;1;22.1121;22.1121;22.1121
90;async;100;0.0709365;0.00216502;0.422253
90;inner;100;2.23994;1.38011;2.45594
90;wait;100;2.99724e-05;2.283e-05;7.498e-05
90;boundary;100;0.00741092;0.00477803;0.0110159
90;calc iter;100;2.31832;1.80718;2.52342
90;calc total;1;232.46;232.46;232.46
90;total;1;264.363;264.363;264.363
91;initialize;1;23.3733;23.3733;23.3733
91;async;100;0.0717028;0.00181097;0.421873
91;inner;100;2.23912;1.38121;2.45538
91;wait;100;3.61302e-05;2.368e-05;9.7419e-05
91;boundary;100;0.00746025;0.00474265;0.0110992
91;calc iter;100;2.31832;1.80785;2.52301
91;calc total;1;232.46;232.46;232.46
91;total;1;265.623;265.623;265.623
92;initialize;1;23.213;23.213;23.213
92;async;100;0.0618313;0.00197123;0.421423
92;inner;100;2.24621;1.37394;2.48046
92;wait;100;4.9931e-05;2.693e-05;0.000121818
92;boundary;100;0.0101923;0.00765525;0.0120173
92;calc iter;100;2.31829;1.80645;2.50928
92;calc total;1;232.46;232.46;232.46
92;total;1;265.464;265.464;265.464
93;initialize;1;23.4244;23.4244;23.4244
93;async;100;0.0610905;0.00257871;0.420876
93;inner;100;2.24781;1.37801;2.48245
93;wait;100;4.95908e-05;2.5359e-05;0.000201518
93;boundary;100;0.00935808;0.0073293;0.0117556
93;calc iter;100;2.31831;1.80626;2.51775
93;calc total;1;232.46;232.46;232.46
93;total;1;265.675;265.675;265.675
94;initialize;1;22.2245;22.2245;22.2245
94;async;100;0.0607407;0.00157162;0.420775
94;inner;100;2.25073;1.37996;2.48578
94;wait;100;2.9136e-05;2.101e-05;7.8629e-05
94;boundary;100;0.00682295;0.00468015;0.00810018
94;calc iter;100;2.31833;1.80544;2.51356
94;calc total;1;232.46;232.46;232.46
94;total;1;264.475;264.475;264.475
95;initialize;1;23.5062;23.5062;23.5062
95;async;100;0.0609115;0.0016948;0.420075
95;inner;100;2.2505;1.38043;2.48551
95;wait;100;4.3156e-05;2.498e-05;9.0559e-05
95;boundary;100;0.00686891;0.004815;0.00906184
95;calc iter;100;2.31832;1.80536;2.5148
95;calc total;1;232.46;232.46;232.46
95;total;1;265.757;265.757;265.757
96;initialize;1;22.8529;22.8529;22.8529
96;async;100;0.694297;0.00351334;1.26697
96;inner;100;1.60649;0.704724;2.30922
96;wait;100;3.82513e-05;2.725e-05;8.5509e-05
96;boundary;100;0.0107438;0.00547655;0.0115691
96;calc iter;100;2.31157;1.58345;2.51673
96;calc total;1;232.46;232.46;232.46
96;total;1;265.104;265.104;265.104
97;initialize;1;22.5191;22.5191;22.5191
97;async;100;0.801184;0.00348987;1.42442
97;inner;100;1.49293;0.822466;2.30874
97;wait;100;3.58619e-05;2.0919e-05;0.000126678
97;boundary;100;0.00987864;0.0053858;0.0116417
97;calc iter;100;2.30403;2.18896;2.50741
97;calc total;1;232.46;232.46;232.46
97;total;1;264.77;264.77;264.77
98;initialize;1;23.424;23.424;23.424
98;async;100;0.595863;0.00315378;0.991911
98;inner;100;1.69177;1.29894;2.31307
98;wait;100;3.62948e-05;2.597e-05;6.4759e-05
98;boundary;100;0.0107112;0.00757189;0.0116928
98;calc iter;100;2.29838;2.24632;2.48766
98;calc total;1;232.463;232.463;232.463
98;total;1;265.675;265.675;265.675
99;initialize;1;22.6126;22.6126;22.6126
99;async;100;0.624974;0.00310447;1.01792
99;inner;100;1.65561;1.27426;2.31263
99;wait;100;4.82985e-05;3.144e-05;8.4929e-05
99;boundary;100;0.0113382;0.00737849;0.0154494
99;calc iter;100;2.29198;2.24001;2.47744
99;calc total;1;232.46;232.46;232.46
99;total;1;264.864;264.864;264.864
100;initialize;1;22.7698;22.7698;22.7698
100;async;100;0.6142;0.00339898;1.01153
100;inner;100;1.66653;1.28216;2.30926
100;wait;100;5.12032e-05;3.212e-05;0.000131609
100;boundary;100;0.0114082;0.00887428;0.012116
100;calc iter;100;2.2922;2.23502;2.484
100;calc total;1;232.46;232.46;232.46
100;total;1;265.021;265.021;265.021
101;initialize;1;22.7698;22.7698;22.7698
101;async;100;0.603256;0.00382456;1.02712
101;inner;100;1.68482;1.27001;2.31103
101;wait;100;3.60998e-05;2.687e-05;9.1609e-05
101;boundary;100;0.0102425;0.00861462;0.0114516
101;calc iter;100;2.29836;2.23528;2.48083
101;calc total;1;232.46;232.46;232.46
101;total;1;265.021;265.021;265.021
102;initialize;1;23.1377;23.1377;23.1377
102;async;100;0.788464;0.00403918;1.42448
102;inner;100;1.50537;0.828518;2.31826
102;wait;100;3.52591e-05;1.94e-05;8.2509e-05
102;boundary;100;0.0100108;0.00544757;0.0113948
102;calc iter;100;2.30389;2.17703;2.49879
102;calc total;1;232.46;232.46;232.46
102;total;1;265.388;265.388;265.388
103;initialize;1;22.8529;22.8529;22.8529
103;async;100;0.696058;0.00374982;1.30197
103;inner;100;1.60463;0.707194;2.31307
103;wait;100;4.00253e-05;2.6029e-05;7.3639e-05
103;boundary;100;0.0108187;0.00569;0.0113498
103;calc iter;100;2.31155;1.60278;2.5147
103;calc total;1;232.46;232.46;232.46
103;total;1;265.104;265.104;265.104
104;initialize;1;22.1118;22.1118;22.1118
104;async;100;0.0672856;0.00304382;0.181436
104;inner;100;2.2417;1.45374;2.44311
104;wait;100;6.91464e-05;5.2669e-05;9.4839e-05
104;boundary;100;0.0118308;0.00780813;0.0132282
104;calc iter;100;2.32088;1.64849;2.52064
104;calc total;1;232.46;232.46;232.46
104;total;1;264.363;264.363;264.363
105;initialize;1;22.9007;22.9007;22.9007
105;async;100;0.0559561;0.00381116;0.183699
105;inner;100;2.2541;1.45811;2.47721
105;wait;100;5.14659e-05;3.6799e-05;0.000136108
105;boundary;100;0.0108234;0.0078968;0.0113747
105;calc iter;100;2.32094;1.64997;2.52151
105;calc total;1;232.46;232.46;232.46
105;total;1;265.151;265.151;265.151
106;initialize;1;23.1116;23.1116;23.1116
106;async;100;0.0556425;0.00277677;0.186078
106;inner;100;2.25861;1.45865;2.48596
106;wait;100;2.96649e-05;2.2399e-05;5.6689e-05
106;boundary;100;0.00667537;0.0046062;0.0110136
106;calc iter;100;2.32096;1.64936;2.51547
106;calc total;1;232.46;232.46;232.46
106;total;1;265.362;265.362;265.362
107;initialize;1;22.6136;22.6136;22.6136
107;async;100;0.0542426;0.00353086;0.185141
107;inner;100;2.25933;1.46015;2.48543
107;wait;100;3.47821e-05;2.6799e-05;6.591e-05
107;boundary;100;0.00734537;0.00486311;0.0110216
107;calc iter;100;2.32095;1.65018;2.51547
107;calc total;1;232.46;232.46;232.46
107;total;1;264.864;264.864;264.864
108;initialize;1;22.1123;22.1123;22.1123
108;async;100;0.0544603;0.00423223;0.182925
108;inner;100;2.25504;1.45455;2.49674
108;wait;100;6.03289e-05;3.7149e-05;0.000107388
108;boundary;100;0.0113489;0.00804453;0.0121446
108;calc iter;100;2.32091;1.64894;2.53222
108;calc total;1;232.46;232.46;232.46
108;total;1;264.363;264.363;264.363
109;initialize;1;22.138;22.138;22.138
109;async;100;0.0523659;0.00329446;0.184728
109;inner;100;2.25892;1.45549;2.49733
109;wait;100;4.99239e-05;3.087e-05;0.000150538
109;boundary;100;0.00958931;0.0074553;0.0115487
109;calc iter;100;2.32093;1.64884;2.52534
109;calc total;1;232.46;232.46;232.46
109;total;1;264.388;264.388;264.388
110;initialize;1;22.1123;22.1123;22.1123
110;async;100;0.0531675;0.00165644;0.185747
110;inner;100;2.26165;1.46023;2.49996
110;wait;100;2.88823e-05;2.2059e-05;6.1979e-05
110;boundary;100;0.00612254;0.00395913;0.00981651
110;calc iter;100;2.32097;1.64995;2.52576
110;calc total;1;232.46;232.46;232.46
110;total;1;264.362;264.362;264.362
111;initialize;1;22.6877;22.6877;22.6877
111;async;100;0.0524062;0.00180143;0.18422
111;inner;100;2.26202;1.46092;2.49866
111;wait;100;3.77563e-05;2.444e-05;7.2449e-05
111;boundary;100;0.00649665;0.00469559;0.00981191
111;calc iter;100;2.32096;1.64986;2.52587
111;calc total;1;232.46;232.46;232.46
111;total;1;264.938;264.938;264.938
112;initialize;1;22.8198;22.8198;22.8198
112;async;100;0.417082;0.00511192;0.603627
112;inner;100;1.88797;0.977244;2.31415
112;wait;100;3.81066e-05;2.763e-05;0.000122218
112;boundary;100;0.0110303;0.00545852;0.0114485
112;calc iter;100;2.31612;1.56951;2.51773
112;calc total;1;232.46;232.46;232.46
112;total;1;265.071;265.071;265.071
113;initialize;1;22.8375;22.8375;22.8375
113;async;100;0.454271;0.00401738;0.849807
113;inner;100;1.84722;1.21145;2.31501
113;wait;100;3.92762e-05;3.0469e-05;0.000139539
113;boundary;100;0.0111252;0.00944476;0.0115428
113;calc iter;100;2.31266;2.0405;2.50364
113;calc total;1;232.46;232.46;232.46
113;total;1;265.088;265.088;265.088
114;initialize;1;22.7878;22.7878;22.7878
114;async;100;0.437569;0.00129218;0.805957
114;inner;100;1.85847;1.4845;2.32245
114;wait;100;3.80494e-05;2.8829e-05;9.0769e-05
114;boundary;100;0.0111566;0.00701554;0.0115542
114;calc iter;100;2.30724;2.28178;2.49322
114;calc total;1;232.463;232.463;232.463
114;total;1;265.038;265.038;265.038
115;initialize;1;22.8534;22.8534;22.8534
115;async;100;0.392994;0.000948929;0.585255
115;inner;100;1.8971;1.70766;2.31684
115;wait;100;5.39698e-05;3.347e-05;7.8499e-05
115;boundary;100;0.0114047;0.00687965;0.0120929
115;calc iter;100;2.30156;2.28007;2.48427
115;calc total;1;232.46;232.46;232.46
115;total;1;265.103;265.103;265.103
116;initialize;1;22.6493;22.6493;22.6493
116;async;100;0.387219;0.00309482;0.590952
116;inner;100;1.9029;1.70885;2.3243
116;wait;100;5.60539e-05;3.221e-05;0.000129549
116;boundary;100;0.0114748;0.00999295;0.0118615
116;calc iter;100;2.30165;2.27672;2.48645
116;calc total;1;232.46;232.46;232.46
116;total;1;264.899;264.899;264.899
117;initialize;1;22.7059;22.7059;22.7059
117;async;100;0.432311;0.00371597;0.811436
117;inner;100;1.86383;1.47763;2.33074
117;wait;100;4.30921e-05;3.012e-05;9.3799e-05
117;boundary;100;0.0111131;0.00995569;0.0114408
117;calc iter;100;2.3073;2.28537;2.49838
117;calc total;1;232.46;232.46;232.46
117;total;1;264.956;264.956;264.956
118;initialize;1;22.5405;22.5405;22.5405
118;async;100;0.431934;0.00120744;0.821129
118;inner;100;1.86957;1.21332;2.33756
118;wait;100;3.85695e-05;3.101e-05;6.3039e-05
118;boundary;100;0.0111268;0.00719374;0.0115136
118;calc iter;100;2.31267;2.02915;2.50906
118;calc total;1;232.46;232.46;232.46
118;total;1;264.791;264.791;264.791
119;initialize;1;23.3179;23.3179;23.3179
119;async;100;0.403647;0.00354663;0.593733
119;inner;100;1.90132;0.982198;2.3317
119;wait;100;4.01672e-05;2.9969e-05;0.000101959
119;boundary;100;0.0110846;0.00573989;0.0114285
119;calc iter;100;2.31609;1.56816;2.51438
119;calc total;1;232.46;232.46;232.46
119;total;1;265.568;265.568;265.568
120;initialize;1;22.5401;22.5401;22.5401
120;async;100;0.0127414;0.00124802;0.0417195
120;inner;100;2.29871;1.67273;2.48302
120;wait;100;6.12761e-05;5.195e-05;0.000118469
120;boundary;100;0.0116075;0.00821932;0.012206
120;calc iter;100;2.32312;1.69413;2.53633
120;calc total;1;232.46;232.46;232.46
120;total;1;264.79;264.79;264.79
121;initialize;1;22.6678;22.6678;22.6678
121;async;100;0.00735846;0.00348385;0.0187955
121;inner;100;2.30692;1.6756;2.50306
121;wait;100;5.20911e-05;2.872e-05;0.000162829
121;boundary;100;0.00881626;0.00660748;0.0111722
121;calc iter;100;2.32315;1.68836;2.53283
121;calc total;1;232.46;232.46;232.46
121;total;1;264.918;264.918;264.918
122;initialize;1;22.4576;22.4576;22.4576
122;async;100;0.00356846;0.00213062;0.0171785
122;inner;100;2.31144;1.67822;2.50847
122;wait;100;3.12024e-05;2.487e-05;7.1199e-05
122;boundary;100;0.00811395;0.00512268;0.0106284
122;calc iter;100;2.32316;1.68577;2.53403
122;calc total;1;232.46;232.46;232.46
122;total;1;264.708;264.708;264.708
123;initialize;1;23.1123;23.1123;23.1123
123;async;100;0.00444879;0.00229233;0.0166996
123;inner;100;2.31137;1.67912;2.50917
123;wait;100;4.40858e-05;3.248e-05;8.0459e-05
123;boundary;100;0.0072916;0.00519087;0.0106951
123;calc iter;100;2.32316;1.6872;2.5351
123;calc total;1;232.46;232.46;232.46
123;total;1;265.362;265.362;265.362
124;initialize;1;23.318;23.318;23.318
124;async;100;0.0070301;0.00114881;0.0266476
124;inner;100;2.30492;1.67327;2.50825
124;wait;100;6.78068e-05;4.168e-05;0.000185188
124;boundary;100;0.011114;0.00804278;0.0118182
124;calc iter;100;2.32313;1.69114;2.52716
124;calc total;1;232.46;232.46;232.46
124;total;1;265.568;265.568;265.568
125;initialize;1;23.2468;23.2468;23.2468
125;async;100;0.00559159;0.00133049;0.0149912
125;inner;100;2.30878;1.67615;2.50982
125;wait;100;6.31983e-05;3.215e-05;8.6149e-05
125;boundary;100;0.00872235;0.00635216;0.0110866
125;calc iter;100;2.32316;1.68745;2.52886
125;calc total;1;232.46;232.46;232.46
125;total;1;265.497;265.497;265.497
126;initialize;1;22.161;22.161;22.161
126;async;100;0.00334762;0.00087849;0.0154307
126;inner;100;2.31218;1.67914;2.51285
126;wait;100;3.0573e-05;2.3469e-05;0.000126088
126;boundary;100;0.00760877;0.00478785;0.00980399
126;calc iter;100;2.32317;1.68596;2.52948
126;calc total;1;232.46;232.46;232.46
126;total;1;264.411;264.411;264.411
127;initialize;1;22.476;22.476;22.476
127;async;100;0.00334629;0.00146889;0.012449
127;inner;100;2.31263;1.67887;2.51326
127;wait;100;4.00914e-05;3.08e-05;7.0769e-05
127;boundary;100;0.00714024;0.00530989;0.0108686
127;calc iter;100;2.32316;1.68698;2.5269
127;calc total;1;232.46;232.46;232.46
127;total;1;264.726;264.726;264.726
253;initialize;1;23.3447;23.3447;23.3447
253;async;100;0.118039;0.00398446;0.440013
253;inner;100;2.19185;1.37099;2.32888
253;wait;100;5.09363e-05;2.559e-05;0.000130479
253;boundary;100;0.00969802;0.00639037;0.0116271
253;calc iter;100;2.31964;1.81817;2.52507
253;calc total;1;232.46;232.46;232.46
253;total;1;265.597;265.597;265.597
254;initialize;1;22.5549;22.5549;22.5549
254;async;100;0.117579;0.00142785;0.439831
254;inner;100;2.19563;1.37442;2.33464
254;wait;100;2.67192e-05;2.142e-05;5.4769e-05
254;boundary;100;0.00643059;0.00405327;0.00751037
254;calc iter;100;2.31967;1.81833;2.52294
254;calc total;1;232.46;232.46;232.46
254;total;1;264.806;264.806;264.806
255;initialize;1;23.4296;23.4296;23.4296
255;async;100;0.11752;0.00131158;0.440718
255;inner;100;2.19556;1.37416;2.33392
255;wait;100;4.02141e-05;2.347e-05;8.4469e-05
255;boundary;100;0.00653502;0.00428311;0.00775736
255;calc iter;100;2.31966;1.8192;2.52273
255;calc total;1;232.46;232.46;232.46
255;total;1;265.681;265.681;265.681
