# Supplementary material for: A Halo abstraction for distributed n-dimensional structured grids within the C++ PGAS library DASH
Source: PeerJ Comput Sci. 2023 Feb 3;9:e1203. doi: 10.7717/peerj-cs.1203 (PMC10280232; doi:10.7717/peerj-cs.1203)
Supplement: Supplemental Information 3 [file peerj-cs-09-1203-s003.gz › raw_romeo/res_2d_romeo/weak/mpi_heat2d_n12_c128_588897_21918188.out]

MPI
Running Jacobi on 1536 processors with (48, 32) elements.
Array Dimensions: 588864 588896
Block Dimensions: 12268 18403
== Energy Conservation Check ==
initial Energy:               25.000
  final Energy:               25.000
    Difference:               -0.000
== Time Statistics ==
Completed 100 iterations.
# unit_id;function_name;num_calls;avg_runtime;min_runtime;max_runtime
0;calc total;1;235.514;235.514;235.514
0;calc update async;100;0.000415858;9.016e-05;0.00338162
0;calc inner;100;1.81155;0.458226;2.28273
0;calc wait;100;0.524381;0.0480082;1.36011
0;calc bound;100;0.00700595;0.00159457;0.00914323
0;calc iter;100;2.34336;1.49891;2.49971
0;total;1;264.58;264.58;264.58
1;calc total;1;235.475;235.475;235.475
1;calc update async;100;0.000300571;5.0269e-05;0.00426054
1;calc inner;100;1.75945;0.437404;2.28294
1;calc wait;100;0.565664;0.0189182;1.38103
1;calc bound;100;0.00673489;0.00224532;0.00868094
1;calc iter;100;2.33262;1.82075;2.40592
1;total;1;264.567;264.567;264.567
2;calc total;1;235.464;235.464;235.464
2;calc update async;100;0.000368192;7.1549e-05;0.010925
2;calc inner;100;1.75831;0.959456;2.29028
2;calc wait;100;0.552965;0.0034612;1.18987
2;calc bound;100;0.00707765;0.00229709;0.00844064
2;calc iter;100;2.31872;1.51559;2.38299
2;total;1;264.564;264.564;264.564
3;calc total;1;235.473;235.473;235.473
3;calc update async;100;0.000272256;0.000116159;0.00513432
3;calc inner;100;1.81576;1.08109;2.29142
3;calc wait;100;0.489579;0.00362626;1.17037
3;calc bound;100;0.007001;0.00299555;0.00798094
3;calc iter;100;2.31336;2.153;2.40793
3;total;1;264.549;264.549;264.549
4;calc total;1;235.475;235.475;235.475
4;calc update async;100;0.000215144;8.8659e-05;0.00451134
4;calc inner;100;1.78576;1.12636;2.2961
4;calc wait;100;0.511001;0.00683567;1.13829
4;calc bound;100;0.00697353;0.00506978;0.00871144
4;calc iter;100;2.30672;2.18088;2.39085
4;total;1;264.574;264.574;264.574
5;calc total;1;235.464;235.464;235.464
5;calc update async;100;0.000262873;7.0509e-05;0.00883753
5;calc inner;100;1.76452;0.997251;2.30338
5;calc wait;100;0.5415;0.0112438;1.31202
5;calc bound;100;0.0072951;0.00271564;0.00895673
5;calc iter;100;2.31404;1.75326;2.42959
5;total;1;264.575;264.575;264.575
6;calc total;1;235.385;235.385;235.385
6;calc update async;100;0.000287349;6.815e-05;0.011561
6;calc inner;100;1.707;0.67014;2.30832
6;calc wait;100;0.607587;0.00309985;1.29569
6;calc bound;100;0.00719722;0.00229432;0.00886806
6;calc iter;100;2.3226;1.60971;2.43251
6;total;1;263.996;263.996;263.996
7;calc total;1;235.463;235.463;235.463
7;calc update async;100;0.000296049;4.737e-05;0.00804638
7;calc inner;100;1.75457;0.396632;2.30119
7;calc wait;100;0.571533;0.0235766;1.33565
7;calc bound;100;0.00815068;0.00218132;0.00912886
7;calc iter;100;2.33487;1.54943;2.49843
7;total;1;264.574;264.574;264.574
8;calc total;1;235.475;235.475;235.475
8;calc update async;100;0.000167577;4.738e-05;0.00459277
8;calc inner;100;2.16551;1.25084;2.32773
8;calc wait;100;0.141237;0.0170146;0.286499
8;calc bound;100;0.00726337;0.00368844;0.0113124
8;calc iter;100;2.33971;1.73051;2.40733
8;total;1;264.546;264.546;264.546
9;calc total;1;235.464;235.464;235.464
9;calc update async;100;0.000203099;8.3209e-05;0.00716452
9;calc inner;100;2.25753;1.34211;2.33545
9;calc wait;100;0.0236616;0.00386079;0.0627685
9;calc bound;100;0.00495364;0.00243931;0.00855459
9;calc iter;100;2.33996;1.70225;2.38928
9;total;1;264.548;264.548;264.548
10;calc total;1;235.464;235.464;235.464
10;calc update async;100;0.000241032;0.000106869;0.00726809
10;calc inner;100;2.26796;1.36549;2.34098
10;calc wait;100;0.00441741;0.00257006;0.0200978
10;calc bound;100;0.00412473;0.00238775;0.00859533
10;calc iter;100;2.34009;1.70755;2.3875
10;total;1;264.478;264.478;264.478
11;calc total;1;235.464;235.464;235.464
11;calc update async;100;0.000251448;9.9329e-05;0.00720358
11;calc inner;100;2.26723;1.36502;2.34114
11;calc wait;100;0.0105179;0.00316441;0.0573939
11;calc bound;100;0.00453854;0.00233204;0.00922627
11;calc iter;100;2.3401;1.70811;2.38787
11;total;1;264.089;264.089;264.089
12;calc total;1;235.436;235.436;235.436
12;calc update async;100;0.000151763;7.5029e-05;0.00584826
12;calc inner;100;2.26464;1.39139;2.33114
12;calc wait;100;0.0388873;0.00359674;0.100043
12;calc bound;100;0.00696174;0.00350971;0.00883564
12;calc iter;100;2.33975;1.70621;2.37856
12;total;1;264.424;264.424;264.424
13;calc total;1;235.384;235.384;235.384
13;calc update async;100;0.000224357;7.1369e-05;0.00881689
13;calc inner;100;2.28218;1.39077;2.33891
13;calc wait;100;0.0164018;0.00481058;0.0601715
13;calc bound;100;0.0039128;0.00222951;0.00852076
13;calc iter;100;2.33928;1.70297;2.38366
13;total;1;263.899;263.899;263.899
14;calc total;1;235.314;235.314;235.314
14;calc update async;100;0.000315557;0.000140919;0.0113662
14;calc inner;100;2.27872;1.38878;2.34406
14;calc wait;100;0.0168017;0.00177441;0.111304
14;calc bound;100;0.00442415;0.00183841;0.00900627
14;calc iter;100;2.33866;1.70443;2.4212
14;total;1;264.398;264.398;264.398
15;calc total;1;235.382;235.382;235.382
15;calc update async;100;0.000287095;0.000164318;0.0080692
15;calc inner;100;2.28387;1.38811;2.34344
15;calc wait;100;0.00675291;0.00179478;0.0558542
15;calc bound;100;0.00348759;0.00176075;0.00720933
15;calc iter;100;2.33934;1.70293;2.38549
15;total;1;264.044;264.044;264.044
16;calc total;1;235.467;235.467;235.467
16;calc update async;100;0.000266668;0.000117999;0.00509244
16;calc inner;100;1.90587;0.920408;2.30004
16;calc wait;100;0.422809;0.0568859;0.727802
16;calc bound;100;0.00812697;0.00217776;0.00903107
16;calc iter;100;2.33708;1.57484;2.40138
16;total;1;264.387;264.387;264.387
17;calc total;1;235.467;235.467;235.467
17;calc update async;100;0.000238093;0.000125939;0.00502457
17;calc inner;100;1.84459;1.12542;2.31201
17;calc wait;100;0.478797;0.0116362;1.00178
17;calc bound;100;0.00697341;0.00271727;0.00816222
17;calc iter;100;2.3306;1.38105;2.37353
17;total;1;264.154;264.154;264.154
18;calc total;1;235.464;235.464;235.464
18;calc update async;100;0.000304063;0.000157958;0.0102957
18;calc inner;100;1.86584;1.42819;2.31917
18;calc wait;100;0.454575;0.00336564;0.921894
18;calc bound;100;0.00737158;0.0036642;0.00835132
18;calc iter;100;2.32813;2.09558;2.39101
18;total;1;264.448;264.448;264.448
19;calc total;1;235.467;235.467;235.467
19;calc update async;100;0.000301244;0.000109899;0.00494073
19;calc inner;100;1.91923;1.59334;2.31902
19;calc wait;100;0.395062;0.00403859;0.749955
19;calc bound;100;0.00705901;0.00337555;0.00873339
19;calc iter;100;2.32168;2.26533;2.36444
19;total;1;264.046;264.046;264.046
20;calc total;1;235.475;235.475;235.475
20;calc update async;100;0.000329296;0.000124189;0.00388214
20;calc inner;100;1.91251;1.61911;2.31128
20;calc wait;100;0.405246;0.00369927;0.688314
20;calc bound;100;0.00678654;0.00479132;0.00796118
20;calc iter;100;2.32488;2.28735;2.3853
20;total;1;264.433;264.433;264.433
21;calc total;1;235.464;235.464;235.464
21;calc update async;100;0.000375586;0.000149989;0.00784038
21;calc inner;100;1.84584;1.35158;2.3214
21;calc wait;100;0.47628;0.00616587;0.953926
21;calc bound;100;0.00714982;0.00504626;0.00820826
21;calc iter;100;2.32965;1.84892;2.3863
21;total;1;264.091;264.091;264.091
22;calc total;1;235.38;235.38;235.38
22;calc update async;100;0.000385389;0.000140188;0.0112111
22;calc inner;100;1.85755;0.962505;2.3267
22;calc wait;100;0.467292;0.00359268;0.896405
22;calc bound;100;0.00721985;0.00230163;0.00870764
22;calc iter;100;2.33246;1.33578;2.39995
22;total;1;264.339;264.339;264.339
23;calc total;1;235.463;235.463;235.463
23;calc update async;100;0.000401891;0.000190128;0.00678837
23;calc inner;100;1.90415;0.595149;2.326
23;calc wait;100;0.429794;0.00349206;0.923117
23;calc bound;100;0.00744962;0.00221157;0.00908727
23;calc iter;100;2.34248;1.52071;2.41795
23;total;1;264.147;264.147;264.147
24;calc total;1;235.419;235.419;235.419
24;calc update async;100;0.000349559;8.9719e-05;0.00562476
24;calc inner;100;2.2979;1.49427;2.34156
24;calc wait;100;0.0338202;0.0037897;0.155261
24;calc bound;100;0.00664595;0.00329611;0.00935258
24;calc iter;100;2.34227;1.52497;2.41116
24;total;1;264.475;264.475;264.475
25;calc total;1;235.38;235.38;235.38
25;calc update async;100;0.00037837;0.000108869;0.00811219
25;calc inner;100;2.30187;1.48334;2.34168
25;calc wait;100;0.0294411;0.0039697;0.0843483
25;calc bound;100;0.00662966;0.0032389;0.00778258
25;calc iter;100;2.34191;1.50255;2.39207
25;total;1;263.996;263.996;263.996
26;calc total;1;235.451;235.451;235.451
26;calc update async;100;0.000350651;0.000130818;0.00391273
26;calc inner;100;2.30597;1.48145;2.34945
26;calc wait;100;0.0262777;0.00359758;0.223777
26;calc bound;100;0.0068501;0.00243204;0.0082628
26;calc iter;100;2.34266;1.49304;2.45371
26;total;1;264.29;264.29;264.29
27;calc total;1;235.379;235.379;235.379
27;calc update async;100;0.000436731;0.000136518;0.00769312
27;calc inner;100;2.30563;1.4667;2.34645
27;calc wait;100;0.0263834;0.0046594;0.108202
27;calc bound;100;0.00792013;0.0017847;0.00937034
27;calc iter;100;2.34202;1.48001;2.40159
27;total;1;263.983;263.983;263.983
28;calc total;1;235.331;235.331;235.331
28;calc update async;100;0.000326883;7.922e-05;0.00607902
28;calc inner;100;2.31882;1.46779;2.3528
28;calc wait;100;0.0156296;0.00565094;0.0653884
28;calc bound;100;0.00563331;0.00199782;0.00836414
28;calc iter;100;2.34157;1.47594;2.38145
28;total;1;263.965;263.965;263.965
29;calc total;1;235.313;235.313;235.313
29;calc update async;100;0.000231238;2.794e-05;0.00937916
29;calc inner;100;2.33071;1.47236;2.36994
29;calc wait;100;0.00349575;0.00179688;0.0136491
29;calc bound;100;0.00523943;0.00179207;0.00824233
29;calc iter;100;2.34139;1.47601;2.37932
29;total;1;264.578;264.578;264.578
30;calc total;1;235.291;235.291;235.291
30;calc update async;100;0.000462968;0.000151508;0.0111124
30;calc inner;100;2.32417;1.46895;2.35847
30;calc wait;100;0.00915597;0.0032194;0.0420835
30;calc bound;100;0.0056911;0.00182799;0.00852343
30;calc iter;100;2.34117;1.47556;2.38053
30;total;1;264.394;264.394;264.394
31;calc total;1;235.313;235.313;235.313
31;calc update async;100;0.00031267;9.0409e-05;0.00934881
31;calc inner;100;2.32058;1.47412;2.35783
31;calc wait;100;0.0141597;0.00339974;0.0286471
31;calc bound;100;0.00420408;0.00204334;0.00782348
31;calc iter;100;2.34136;1.48062;2.37636
31;total;1;263.944;263.944;263.944
32;calc total;1;235.46;235.46;235.46
32;calc update async;100;5.68115e-05;2.125e-05;0.000393207
32;calc inner;100;1.69602;0.406643;2.32158
32;calc wait;100;0.637599;0.10007;1.45986
32;calc bound;100;0.00670094;0.00157675;0.00908509
32;calc iter;100;2.34039;1.86766;2.50225
32;total;1;264.299;264.299;264.299
33;calc total;1;235.46;235.46;235.46
33;calc update async;100;4.91805e-05;2.701e-05;0.000264927
33;calc inner;100;1.56495;0.601885;2.32021
33;calc wait;100;0.754284;0.00663792;1.80622
33;calc bound;100;0.00652322;0.00169741;0.00784058
33;calc iter;100;2.32889;1.92971;2.44731
33;total;1;264.137;264.137;264.137
34;calc total;1;235.46;235.46;235.46
34;calc update async;100;4.191e-05;2.144e-05;0.000295267
34;calc inner;100;1.72739;0.851448;2.32461
34;calc wait;100;0.395867;0.00332772;0.831316
34;calc bound;100;0.00603464;0.00227273;0.00846886
34;calc iter;100;2.32519;2.15982;2.50228
34;total;1;264.383;264.383;264.383
35;calc total;1;235.46;235.46;235.46
35;calc update async;100;3.7262e-05;1.97e-05;0.000209208
35;calc inner;100;1.61767;0.463963;2.32426
35;calc wait;100;0.49285;0.00351129;1.24794
35;calc bound;100;0.00671695;0.00289333;0.00840096
35;calc iter;100;2.32033;2.15153;2.50129
35;total;1;264.134;264.134;264.134
36;calc total;1;235.46;235.46;235.46
36;calc update async;100;4.35952e-05;2.45e-05;0.000304637
36;calc inner;100;1.68891;0.594067;2.30729
36;calc wait;100;0.415936;0.00366435;0.963618
36;calc bound;100;0.00709315;0.00481017;0.00903342
36;calc iter;100;2.32039;2.1997;2.41823
36;total;1;264.378;264.378;264.378
37;calc total;1;235.459;235.459;235.459
37;calc update async;100;5.26786e-05;3.0059e-05;0.000320297
37;calc inner;100;1.70519;0.849537;2.31419
37;calc wait;100;0.357218;0.00790391;0.657149
37;calc bound;100;0.00585317;0.00224767;0.00868961
37;calc iter;100;2.32708;2.14852;2.40591
37;total;1;264.626;264.626;264.626
38;calc total;1;235.378;235.378;235.378
38;calc update async;100;5.86098e-05;3.46e-05;0.000769623
38;calc inner;100;1.5734;0.586411;2.31807
38;calc wait;100;0.703119;0.00305942;1.52887
38;calc bound;100;0.00734358;0.00159343;0.00846847
38;calc iter;100;2.33112;1.96644;2.45023
38;total;1;264.249;264.249;264.249
39;calc total;1;235.459;235.459;235.459
39;calc update async;100;5.53849e-05;2.086e-05;0.000337776
39;calc inner;100;1.69724;0.395531;2.31049
39;calc wait;100;0.634815;0.0138269;1.39465
39;calc bound;100;0.0074358;0.00215877;0.00900634
39;calc iter;100;2.33956;1.72568;2.40666
39;total;1;264.204;264.204;264.204
40;calc total;1;235.459;235.459;235.459
40;calc update async;100;3.44572e-05;2.239e-05;0.000272928
40;calc inner;100;2.22698;1.27111;2.34902
40;calc wait;100;0.0511974;0.00938008;0.0807735
40;calc bound;100;0.00588206;0.00297821;0.00914738
40;calc iter;100;2.34271;1.58999;2.37421
40;total;1;264.411;264.411;264.411
41;calc total;1;235.459;235.459;235.459
41;calc update async;100;4.93231e-05;2.786e-05;0.000327177
41;calc inner;100;2.26175;1.29791;2.35987
41;calc wait;100;0.0127144;0.00357625;0.0373857
41;calc bound;100;0.00405373;0.00236741;0.00839909
41;calc iter;100;2.34277;1.58495;2.3719
41;total;1;264.443;264.443;264.443
42;calc total;1;235.459;235.459;235.459
42;calc update async;100;4.33391e-05;2.695e-05;0.000322347
42;calc inner;100;2.26409;1.30205;2.3606
42;calc wait;100;0.00408929;0.00207808;0.026901
42;calc bound;100;0.00391969;0.00222277;0.0089897
42;calc iter;100;2.34284;1.58207;2.37302
42;total;1;264.128;264.128;264.128
43;calc total;1;235.458;235.458;235.458
43;calc update async;100;4.84646e-05;2.801e-05;0.000371016
43;calc inner;100;2.26362;1.30274;2.35974
43;calc wait;100;0.00629712;0.00296088;0.0284664
43;calc bound;100;0.00395733;0.00206039;0.00885638
43;calc iter;100;2.34284;1.58314;2.37449
43;total;1;264.11;264.11;264.11
44;calc total;1;235.435;235.435;235.435
44;calc update async;100;4.12291e-05;2.603e-05;0.000391036
44;calc inner;100;2.25507;1.30626;2.35083
44;calc wait;100;0.023354;0.00464061;0.119083
44;calc bound;100;0.0053875;0.00270636;0.00821475
44;calc iter;100;2.34251;1.58267;2.38031
44;total;1;264.527;264.527;264.527
45;calc total;1;235.376;235.376;235.376
45;calc update async;100;4.6352e-05;2.537e-05;0.000563825
45;calc inner;100;2.26456;1.30859;2.35471
45;calc wait;100;0.0103644;0.00517688;0.0534562
45;calc bound;100;0.00349323;0.00192122;0.00831986
45;calc iter;100;2.34197;1.58508;2.369
45;total;1;264.129;264.129;264.129
46;calc total;1;235.31;235.31;235.31
46;calc update async;100;4.17474e-05;2.193e-05;0.000668144
46;calc inner;100;2.26567;1.30765;2.35895
46;calc wait;100;0.0026603;0.00184419;0.0154615
46;calc bound;100;0.00315382;0.0017815;0.00895038
46;calc iter;100;2.34136;1.58129;2.3679
46;total;1;264.307;264.307;264.307
47;calc total;1;235.376;235.376;235.376
47;calc update async;100;5.01626e-05;2.527e-05;0.000564285
47;calc inner;100;2.26627;1.30847;2.35855
47;calc wait;100;0.00570019;0.00259961;0.0504779
47;calc bound;100;0.00323399;0.00179005;0.00774349
47;calc iter;100;2.34201;1.58235;2.37063
47;total;1;264.615;264.615;264.615
48;calc total;1;235.397;235.397;235.397
48;calc update async;100;5.27581e-05;1.406e-05;0.000768982
48;calc inner;100;1.20682;0.353624;2.28894
48;calc wait;100;1.12677;0.0696361;1.91773
48;calc bound;100;0.00586476;0.00169447;0.0112428
48;calc iter;100;2.33952;1.70338;2.38597
48;total;1;264.204;264.204;264.204
49;calc total;1;235.397;235.397;235.397
49;calc update async;100;4.43995e-05;2.1409e-05;0.000627514
49;calc inner;100;1.22206;0.508607;2.29551
49;calc wait;100;0.865549;0.0265635;1.90576
49;calc bound;100;0.0052776;0.0015639;0.00863755
49;calc iter;100;2.32736;1.97083;2.41709
49;total;1;264.184;264.184;264.184
50;calc total;1;235.435;235.435;235.435
50;calc update async;100;3.71043e-05;2.07e-05;0.000371917
50;calc inner;100;1.3706;0.63575;2.31224
50;calc wait;100;0.355307;0.00374405;0.894235
50;calc bound;100;0.00458028;0.00204662;0.00826241
50;calc iter;100;2.32124;2.26594;2.36524
50;total;1;264.081;264.081;264.081
51;calc total;1;235.396;235.396;235.396
51;calc update async;100;3.25533e-05;1.808e-05;0.000398996
51;calc inner;100;1.14014;0.496934;2.31135
51;calc wait;100;0.625575;0.00391567;1.15924
51;calc bound;100;0.00668862;0.00435673;0.0112377
51;calc iter;100;2.31354;2.22035;2.37052
51;total;1;263.986;263.986;263.986
52;calc total;1;235.415;235.415;235.415
52;calc update async;100;3.63493e-05;2.189e-05;0.000368256
52;calc inner;100;1.24094;0.599189;2.29962
52;calc wait;100;0.521141;0.00553961;0.809061
52;calc bound;100;0.00681825;0.00268291;0.0111919
52;calc iter;100;2.31735;2.27208;2.35763
52;total;1;264.521;264.521;264.521
53;calc total;1;235.415;235.415;235.415
53;calc update async;100;4.63797e-05;2.7469e-05;0.000336306
53;calc inner;100;1.36227;0.699561;2.29546
53;calc wait;100;0.34353;0.0311664;0.75866
53;calc bound;100;0.00481557;0.00225181;0.00839937
53;calc iter;100;2.32419;2.27062;2.38522
53;total;1;263.968;263.968;263.968
54;calc total;1;235.373;235.373;235.373
54;calc update async;100;5.08784e-05;2.814e-05;0.000872561
54;calc inner;100;1.23169;0.499038;2.3064
54;calc wait;100;0.553754;0.0202997;1.4274
54;calc bound;100;0.00572929;0.00172623;0.00872169
54;calc iter;100;2.32868;1.84926;2.36999
54;total;1;263.913;263.913;263.913
55;calc total;1;235.395;235.395;235.395
55;calc update async;100;4.95632e-05;1.849e-05;0.000733572
55;calc inner;100;1.22571;0.389059;2.29091
55;calc wait;100;1.09752;0.0506652;1.95913
55;calc bound;100;0.00662757;0.00215945;0.00902708
55;calc iter;100;2.33835;1.91441;2.41288
55;total;1;263.906;263.906;263.906
56;calc total;1;235.328;235.328;235.328
56;calc update async;100;3.69526e-05;2.314e-05;0.000455636
56;calc inner;100;1.99961;1.17769;2.32966
56;calc wait;100;0.0952928;0.00383969;0.18888
56;calc bound;100;0.0071924;0.00337437;0.0112446
56;calc iter;100;2.34109;1.52289;2.39412
56;total;1;263.92;263.92;263.92
57;calc total;1;235.309;235.309;235.309
57;calc update async;100;3.9181e-05;2.556e-05;0.000350906
57;calc inner;100;2.06376;1.20341;2.32817
57;calc wait;100;0.0528177;0.00432368;0.0946033
57;calc bound;100;0.00559549;0.0030447;0.00758896
57;calc iter;100;2.34104;1.52092;2.39992
57;total;1;264.039;264.039;264.039
58;calc total;1;235.347;235.347;235.347
58;calc update async;100;4.5125e-05;3.1149e-05;0.000472555
58;calc inner;100;2.08888;1.23004;2.33463
58;calc wait;100;0.0192586;0.00319325;0.113173
58;calc bound;100;0.0034901;0.00241642;0.00868342
58;calc iter;100;2.34152;1.50756;2.40575
58;total;1;264.542;264.542;264.542
59;calc total;1;235.307;235.307;235.307
59;calc update async;100;4.99435e-05;3.0799e-05;0.000527155
59;calc inner;100;2.08589;1.22966;2.33074
59;calc wait;100;0.0571753;0.00388806;0.0855958
59;calc bound;100;0.00362334;0.00184186;0.00912766
59;calc iter;100;2.34117;1.49879;2.38371
59;total;1;264.03;264.03;264.03
60;calc total;1;235.296;235.296;235.296
60;calc update async;100;4.45387e-05;2.885e-05;0.000461795
60;calc inner;100;2.11978;1.2537;2.33537
60;calc wait;100;0.0103519;0.0040412;0.0353963
60;calc bound;100;0.00287888;0.00196326;0.00627982
60;calc iter;100;2.34114;1.48659;2.37698
60;total;1;264.036;264.036;264.036
61;calc total;1;235.296;235.296;235.296
61;calc update async;100;5.14104e-05;2.7329e-05;0.000454975
61;calc inner;100;2.11714;1.24912;2.34235
61;calc wait;100;0.00295773;0.00177446;0.0160566
61;calc bound;100;0.00291681;0.00197133;0.00715211
61;calc iter;100;2.34119;1.48135;2.37877
61;total;1;264.057;264.057;264.057
62;calc total;1;235.288;235.288;235.288
62;calc update async;100;4.88979e-05;2.8839e-05;0.000457865
62;calc inner;100;2.12258;1.25404;2.34589
62;calc wait;100;0.00406037;0.00202703;0.00799732
62;calc bound;100;0.0028139;0.00174112;0.00643654
62;calc iter;100;2.34108;1.48449;2.37464
62;total;1;264.151;264.151;264.151
63;calc total;1;235.288;235.288;235.288
63;calc update async;100;4.18909e-05;2.477e-05;0.000461705
63;calc inner;100;2.12224;1.25539;2.3455
63;calc wait;100;0.013005;0.00272088;0.0480439
63;calc bound;100;0.00298398;0.00203398;0.00661311
63;calc iter;100;2.34107;1.50043;2.38212
63;total;1;264.498;264.498;264.498
64;calc total;1;235.467;235.467;235.467
64;calc update async;100;5.98677e-05;3.198e-05;0.00144466
64;calc inner;100;1.95527;1.15355;2.32985
64;calc wait;100;0.37352;0.0177029;0.719558
64;calc bound;100;0.00776948;0.00218284;0.00987542
64;calc iter;100;2.33663;1.68456;2.45631
64;total;1;264.599;264.599;264.599
65;calc total;1;235.467;235.467;235.467
65;calc update async;100;6.28087e-05;3.021e-05;0.00159408
65;calc inner;100;1.94074;1.5212;2.32862
65;calc wait;100;0.383703;0.0062025;0.905779
65;calc bound;100;0.006829;0.00272292;0.00813039
65;calc iter;100;2.33139;1.76613;2.50201
65;total;1;264.324;264.324;264.324
66;calc total;1;235.467;235.467;235.467
66;calc update async;100;6.14417e-05;2.9399e-05;0.00130767
66;calc inner;100;1.95381;1.60825;2.33258
66;calc wait;100;0.368203;0.002974;0.86016
66;calc bound;100;0.00688124;0.0025309;0.00879414
66;calc iter;100;2.32904;2.091;2.64079
66;total;1;264.056;264.056;264.056
67;calc total;1;235.467;235.467;235.467
67;calc update async;100;6.6812e-05;3.489e-05;0.0014045
67;calc inner;100;1.97221;1.69129;2.33297
67;calc wait;100;0.345931;0.00330722;0.727065
67;calc bound;100;0.00707129;0.00251941;0.00854498
67;calc iter;100;2.32537;2.16015;2.50193
67;total;1;264.602;264.602;264.602
68;calc total;1;235.467;235.467;235.467
68;calc update async;100;6.92692e-05;3.84e-05;0.00158101
68;calc inner;100;1.93105;1.59338;2.3259
68;calc wait;100;0.389146;0.00388582;0.685354
68;calc bound;100;0.00691095;0.00259524;0.00879825
68;calc iter;100;2.32725;2.14945;2.5018
68;total;1;264.089;264.089;264.089
69;calc total;1;235.467;235.467;235.467
69;calc update async;100;6.68491e-05;2.853e-05;0.00165303
69;calc inner;100;1.90163;1.42841;2.32555
69;calc wait;100;0.423488;0.0113052;0.924576
69;calc bound;100;0.0068751;0.00249949;0.0079438
69;calc iter;100;2.33208;1.96622;2.44949
69;total;1;264.37;264.37;264.37
70;calc total;1;235.454;235.454;235.454
70;calc update async;100;5.90034e-05;3.78e-05;0.000617764
70;calc inner;100;1.90475;1.1088;2.32598
70;calc wait;100;0.421791;0.00266495;0.926359
70;calc bound;100;0.00725966;0.00216351;0.0086633
70;calc iter;100;2.33404;1.32639;2.48282
70;total;1;263.937;263.937;263.937
71;calc total;1;235.467;235.467;235.467
71;calc update async;100;7.28574e-05;3.8809e-05;0.0016523
71;calc inner;100;1.92389;0.715205;2.33044
71;calc wait;100;0.411268;0.0106159;0.869867
71;calc bound;100;0.00759448;0.00217929;0.00896882
71;calc iter;100;2.34283;1.5873;2.40987
71;total;1;264.463;264.463;264.463
72;calc total;1;235.467;235.467;235.467
72;calc update async;100;5.55411e-05;2.61e-05;0.00159124
72;calc inner;100;2.31827;1.5669;2.35041
72;calc wait;100;0.018858;0.00367451;0.0532172
72;calc bound;100;0.00525797;0.00298198;0.00769487
72;calc iter;100;2.34293;1.58567;2.37372
72;total;1;263.918;263.918;263.918
73;calc total;1;235.467;235.467;235.467
73;calc update async;100;6.08251e-05;2.775e-05;0.00149866
73;calc inner;100;2.32663;1.56904;2.35599
73;calc wait;100;0.00877538;0.00542933;0.0210576
73;calc bound;100;0.00680219;0.0022424;0.00819171
73;calc iter;100;2.34294;1.57732;2.36924
73;total;1;264.485;264.485;264.485
74;calc total;1;235.467;235.467;235.467
74;calc update async;100;5.5392e-05;2.569e-05;0.00155656
74;calc inner;100;2.3319;1.57283;2.36193
74;calc wait;100;0.00372875;0.00236746;0.00965498
74;calc bound;100;0.00638982;0.00209231;0.00859139
74;calc iter;100;2.34294;1.57732;2.38005
74;total;1;264.077;264.077;264.077
75;calc total;1;235.467;235.467;235.467
75;calc update async;100;5.62286e-05;2.4899e-05;0.00157251
75;calc inner;100;2.33124;1.57297;2.35767
75;calc wait;100;0.00401636;0.0020973;0.0111955
75;calc bound;100;0.00678033;0.00214587;0.00820044
75;calc iter;100;2.34294;1.57726;2.36979
75;total;1;264.484;264.484;264.484
76;calc total;1;235.461;235.461;235.461
76;calc update async;100;4.1679e-05;2.335e-05;0.000373796
76;calc inner;100;2.32344;1.57054;2.3536
76;calc wait;100;0.0148876;0.00544626;0.0723074
76;calc bound;100;0.00428787;0.00241995;0.00741842
76;calc iter;100;2.34289;1.58247;2.37255
76;total;1;264.21;264.21;264.21
77;calc total;1;235.454;235.454;235.454
77;calc update async;100;4.94678e-05;2.726e-05;0.000718633
77;calc inner;100;2.32781;1.57074;2.35823
77;calc wait;100;0.00837337;0.00479135;0.0361211
77;calc bound;100;0.00603372;0.00249929;0.00828869
77;calc iter;100;2.34282;1.57808;2.37244
77;total;1;264.396;264.396;264.396
78;calc total;1;235.371;235.371;235.371
78;calc update async;100;5.0045e-05;2.756e-05;0.000702213
78;calc inner;100;2.33156;1.57322;2.36312
78;calc wait;100;0.00334805;0.0021106;0.0059244
78;calc bound;100;0.0057651;0.00215594;0.00763578
78;calc iter;100;2.342;1.57753;2.37299
78;total;1;264.017;264.017;264.017
79;calc total;1;235.453;235.453;235.453
79;calc update async;100;4.30591e-05;2.6839e-05;0.000382276
79;calc inner;100;2.33196;1.57343;2.36283
79;calc wait;100;0.00394954;0.00210847;0.0347566
79;calc bound;100;0.00596762;0.00222752;0.00725656
79;calc iter;100;2.34281;1.57781;2.37255
79;total;1;264.301;264.301;264.301
80;calc total;1;235.467;235.467;235.467
80;calc update async;100;5.92037e-05;2.02e-05;0.00153231
80;calc inner;100;1.20082;0.436122;2.321
80;calc wait;100;1.13647;0.019049;1.85629
80;calc bound;100;0.00547885;0.00156824;0.0112093
80;calc iter;100;2.34294;1.58176;2.38625
80;total;1;264.312;264.312;264.312
81;calc total;1;235.467;235.467;235.467
81;calc update async;100;6.02458e-05;2.057e-05;0.0015776
81;calc inner;100;1.23534;0.521208;2.31955
81;calc wait;100;0.749238;0.00727932;1.81525
81;calc bound;100;0.00438037;0.00222594;0.00873504
81;calc iter;100;2.33153;2.08923;2.53816
81;total;1;264.258;264.258;264.258
82;calc total;1;235.467;235.467;235.467
82;calc update async;100;5.82511e-05;2.73e-05;0.00148935
82;calc inner;100;1.40877;0.683314;2.32448
82;calc wait;100;0.268546;0.0030084;0.75904
82;calc bound;100;0.00415609;0.00169727;0.00678191
82;calc iter;100;2.32513;2.27286;2.52717
82;total;1;264.595;264.595;264.595
83;calc total;1;235.465;235.465;235.465
83;calc update async;100;4.02667e-05;1.997e-05;0.000715463
83;calc inner;100;1.19269;0.411826;2.32474
83;calc wait;100;0.567869;0.00301179;1.10083
83;calc bound;100;0.00691236;0.00233376;0.00916625
83;calc iter;100;2.3187;2.26225;2.51365
83;total;1;264.255;264.255;264.255
84;calc total;1;235.465;235.465;235.465
84;calc update async;100;3.7938e-05;2.1409e-05;0.000678984
84;calc inner;100;1.112;0.441185;2.31796
84;calc wait;100;0.594121;0.00575172;1.13908
84;calc bound;100;0.00662532;0.00246367;0.0110071
84;calc iter;100;2.31742;2.07056;2.7282
84;total;1;264.576;264.576;264.576
85;calc total;1;235.465;235.465;235.465
85;calc update async;100;4.68287e-05;2.33e-05;0.000658714
85;calc inner;100;1.32956;0.545477;2.31797
85;calc wait;100;0.355926;0.0119068;0.839506
85;calc bound;100;0.00529109;0.00249849;0.00875015
85;calc iter;100;2.32286;2.14536;2.45249
85;total;1;263.973;263.973;263.973
86;calc total;1;235.452;235.452;235.452
86;calc update async;100;4.70413e-05;2.522e-05;0.000712113
86;calc inner;100;1.29059;0.600125;2.31464
86;calc wait;100;0.376418;0.0029236;1.2574
86;calc bound;100;0.0043892;0.00158241;0.00846052
86;calc iter;100;2.32867;2.09027;2.46734
86;total;1;263.929;263.929;263.929
87;calc total;1;235.465;235.465;235.465
87;calc update async;100;5.37547e-05;2.219e-05;0.000622354
87;calc inner;100;1.11533;0.413372;2.32183
87;calc wait;100;1.09287;0.00341226;1.90879
87;calc bound;100;0.0064378;0.00232031;0.00894801
87;calc iter;100;2.33205;1.55657;2.46608
87;total;1;264.333;264.333;264.333
88;calc total;1;235.459;235.459;235.459
88;calc update async;100;3.0072e-05;1.5789e-05;0.000501205
88;calc inner;100;1.95713;0.663494;2.27669
88;calc wait;100;0.220435;0.00404953;1.07759
88;calc bound;100;0.00694916;0.00287522;0.0111327
88;calc iter;100;2.33995;1.71633;2.38077
88;total;1;263.942;263.942;263.942
89;calc total;1;235.452;235.452;235.452
89;calc update async;100;3.88309e-05;2.246e-05;0.000614794
89;calc inner;100;2.11065;1.07396;2.28986
89;calc wait;100;0.0359911;0.00383262;0.170339
89;calc bound;100;0.00331631;0.00161474;0.00803571
89;calc iter;100;2.34123;1.5907;2.40725
89;total;1;264.256;264.256;264.256
90;calc total;1;235.462;235.462;235.462
90;calc update async;100;3.54311e-05;1.7949e-05;0.000490115
90;calc inner;100;2.09994;1.01586;2.2993
90;calc wait;100;0.00563168;0.00145549;0.0958496
90;calc bound;100;0.00284833;0.00160115;0.00606306
90;calc iter;100;2.3421;1.4915;2.46555
90;total;1;264.53;264.53;264.53
91;calc total;1;235.452;235.452;235.452
91;calc update async;100;4.25408e-05;2.003e-05;0.000645563
91;calc inner;100;2.11966;1.12259;2.299
91;calc wait;100;0.0295314;0.00262807;0.149056
91;calc bound;100;0.00281511;0.00158961;0.00739988
91;calc iter;100;2.34141;1.60447;2.41052
91;total;1;264.345;264.345;264.345
92;calc total;1;235.411;235.411;235.411
92;calc update async;100;3.79406e-05;1.8289e-05;0.000436496
92;calc inner;100;2.11942;0.719999;2.28399
92;calc wait;100;0.0599343;0.00378343;0.666288
92;calc bound;100;0.00426958;0.00210138;0.00867811
92;calc iter;100;2.33996;1.76181;2.43034
92;total;1;264.598;264.598;264.598
93;calc total;1;235.371;235.371;235.371
93;calc update async;100;3.65963e-05;1.647e-05;0.000563895
93;calc inner;100;2.14115;1.07732;2.29141
93;calc wait;100;0.0274629;0.00273704;0.134268
93;calc bound;100;0.00262386;0.00185644;0.00333872
93;calc iter;100;2.34026;1.60394;2.3925
93;total;1;264.484;264.484;264.484
94;calc total;1;235.353;235.353;235.353
94;calc update async;100;4.39851e-05;2.172e-05;0.000654944
94;calc inner;100;2.12191;1.03031;2.29528
94;calc wait;100;0.00308316;0.00194463;0.029589
94;calc bound;100;0.00249684;0.00185791;0.00378465
94;calc iter;100;2.34096;1.51168;2.41658
94;total;1;264.604;264.604;264.604
95;calc total;1;235.371;235.371;235.371
95;calc update async;100;4.02407e-05;1.5189e-05;0.000563905
95;calc inner;100;2.14746;1.12997;2.29504
95;calc wait;100;0.019074;0.00260578;0.11576
95;calc bound;100;0.00251878;0.00184846;0.00317966
95;calc iter;100;2.34045;1.61286;2.40798
95;total;1;264.452;264.452;264.452
96;calc total;1;235.459;235.459;235.459
96;calc update async;100;0.000234565;3.7929e-05;0.00458882
96;calc inner;100;1.6784;0.400148;2.33032
96;calc wait;100;0.656959;0.036535;1.50201
96;calc bound;100;0.00576556;0.00156834;0.0128704
96;calc iter;100;2.34136;1.61349;2.40948
96;total;1;263.917;263.917;263.917
97;calc total;1;235.458;235.458;235.458
97;calc update async;100;0.000282043;5.346e-05;0.00452647
97;calc inner;100;1.53822;0.578898;2.32968
97;calc wait;100;0.784606;0.00765727;1.82316
97;calc bound;100;0.00615976;0.00225597;0.0078826
97;calc iter;100;2.32928;1.80354;2.45686
97;total;1;264.216;264.216;264.216
98;calc total;1;235.458;235.458;235.458
98;calc update async;100;0.000327086;7.0569e-05;0.00460476
98;calc inner;100;1.70555;0.770264;2.33512
98;calc wait;100;0.40391;0.00311892;0.945028
98;calc bound;100;0.0059466;0.00224236;0.00873427
98;calc iter;100;2.32516;2.15982;2.50226
98;total;1;264.59;264.59;264.59
99;calc total;1;235.458;235.458;235.458
99;calc update async;100;0.000314889;9.9049e-05;0.00554631
99;calc inner;100;1.58562;0.45572;2.3331
99;calc wait;100;0.49489;0.00343141;1.21987
99;calc bound;100;0.00669603;0.00315583;0.00950462
99;calc iter;100;2.32029;2.15147;2.50109
99;total;1;264.248;264.248;264.248
100;calc total;1;235.457;235.457;235.457
100;calc update async;100;0.000326605;0.000103669;0.0061384
100;calc inner;100;1.6652;0.549182;2.32922
100;calc wait;100;0.407846;0.0049663;0.944929
100;calc bound;100;0.00686519;0.00266767;0.00866844
100;calc iter;100;2.32034;2.19971;2.44647
100;total;1;264.553;264.553;264.553
101;calc total;1;235.458;235.458;235.458
101;calc update async;100;0.000356479;0.000143909;0.00446138
101;calc inner;100;1.68279;0.730078;2.32928
101;calc wait;100;0.341538;0.00997012;0.620822
101;calc bound;100;0.00574468;0.00224534;0.0085277
101;calc iter;100;2.32705;2.14851;2.44482
101;total;1;264.242;264.242;264.242
102;calc total;1;235.451;235.451;235.451
102;calc update async;100;0.000377937;0.000147298;0.00870133
102;calc inner;100;1.5684;0.548612;2.32993
102;calc wait;100;0.680889;0.00382618;1.46656
102;calc bound;100;0.00728511;0.00172078;0.0089777
102;calc iter;100;2.33183;1.96707;2.48126
102;total;1;264.31;264.31;264.31
103;calc total;1;235.458;235.458;235.458
103;calc update async;100;0.000303009;5.911e-05;0.00448773
103;calc inner;100;1.65634;0.366717;2.33415
103;calc wait;100;0.676057;0.00952541;1.56589
103;calc bound;100;0.00742281;0.0021812;0.00902682
103;calc iter;100;2.34013;1.7918;2.47253
103;total;1;264.549;264.549;264.549
104;calc total;1;235.457;235.457;235.457
104;calc update async;100;0.000167636;5.587e-05;0.00552982
104;calc inner;100;2.22359;1.33043;2.34249
104;calc wait;100;0.0467978;0.00376074;0.103234
104;calc bound;100;0.00690633;0.00303471;0.00914594
104;calc iter;100;2.34265;1.58911;2.39799
104;total;1;264.385;264.385;264.385
105;calc total;1;235.457;235.457;235.457
105;calc update async;100;0.000212368;8.2039e-05;0.00542431
105;calc inner;100;2.25231;1.35204;2.34404
105;calc wait;100;0.0141694;0.00311703;0.0310154
105;calc bound;100;0.00463866;0.00245657;0.00834172
105;calc iter;100;2.34276;1.585;2.37558
105;total;1;264.394;264.394;264.394
106;calc total;1;235.457;235.457;235.457
106;calc update async;100;0.000282305;0.000107369;0.00549836
106;calc inner;100;2.25865;1.35818;2.34987
106;calc wait;100;0.00404192;0.00257699;0.012822
106;calc bound;100;0.00428471;0.00225482;0.00862919
106;calc iter;100;2.3428;1.58323;2.38313
106;total;1;264.334;264.334;264.334
107;calc total;1;235.457;235.457;235.457
107;calc update async;100;0.000287693;0.000138899;0.00544943
107;calc inner;100;2.25814;1.35866;2.34817
107;calc wait;100;0.00552755;0.00291855;0.0322321
107;calc bound;100;0.00456879;0.00211683;0.00883316
107;calc iter;100;2.3428;1.58372;2.38469
107;total;1;264.181;264.181;264.181
108;calc total;1;235.458;235.458;235.458
108;calc update async;100;0.00015459;7.2749e-05;0.00413798
108;calc inner;100;2.25323;1.36621;2.34043
108;calc wait;100;0.0204873;0.0052357;0.0856566
108;calc bound;100;0.00479867;0.00226197;0.00770853
108;calc iter;100;2.34274;1.58273;2.39671
108;total;1;264.165;264.165;264.165
109;calc total;1;235.451;235.451;235.451
109;calc update async;100;0.000241255;0.000101769;0.0068265
109;calc inner;100;2.26072;1.36605;2.34728
109;calc wait;100;0.00928404;0.00527115;0.0482728
109;calc bound;100;0.00416517;0.00226766;0.00824657
109;calc iter;100;2.34271;1.58512;2.38713
109;total;1;264.392;264.392;264.392
110;calc total;1;235.37;235.37;235.37
110;calc update async;100;0.000330339;0.000145719;0.0081856
110;calc inner;100;2.26249;1.36387;2.35387
110;calc wait;100;0.00303605;0.00179766;0.00467915
110;calc bound;100;0.00375701;0.00197582;0.00663477
110;calc iter;100;2.34194;1.58236;2.37884
110;total;1;264.138;264.138;264.138
128;calc total;1;235.515;235.515;235.515
128;calc update async;100;0.000306202;8.5979e-05;0.00317968
128;calc inner;100;1.13769;0.458691;2.11352
128;calc wait;100;1.20294;0.290082;1.83364
128;calc bound;100;0.00501902;0.00159766;0.00876348
128;calc iter;100;2.34597;1.54663;2.53524
128;total;1;264.496;264.496;264.496
111;calc total;1;235.451;235.451;235.451
111;calc update async;100;0.00032943;0.000169609;0.0068518
111;calc inner;100;2.26223;1.36483;2.35294
111;calc wait;100;0.00365238;0.00184007;0.047115
111;calc bound;100;0.00379088;0.00195988;0.00679277
111;calc iter;100;2.34275;1.58326;2.38935
111;total;1;263.984;263.984;263.984
112;calc total;1;235.452;235.452;235.452
112;calc update async;100;0.00038758;0.000178999;0.00517382
112;calc inner;100;1.94629;0.952726;2.33368
112;calc wait;100;0.386756;0.00380305;0.819594
112;calc bound;100;0.00718396;0.00220988;0.0101269
112;calc iter;100;2.34062;1.77482;2.43771
112;total;1;264.418;264.418;264.418
113;calc total;1;235.452;235.452;235.452
113;calc update async;100;0.000329608;9.0609e-05;0.00514413
113;calc inner;100;1.92797;1.16949;2.33274
113;calc wait;100;0.397162;0.0061046;0.914023
113;calc bound;100;0.00698347;0.00227365;0.00860508
113;calc iter;100;2.33245;1.37476;2.45309
113;total;1;264.254;264.254;264.254
114;calc total;1;235.453;235.453;235.453
114;calc update async;100;0.000309366;0.000158549;0.00355216
114;calc inner;100;1.93926;1.47085;2.33897
114;calc wait;100;0.383831;0.00324701;0.889074
114;calc bound;100;0.00711655;0.00410735;0.00864102
114;calc iter;100;2.33052;2.0242;2.53691
114;total;1;264.464;264.464;264.464
115;calc total;1;235.452;235.452;235.452
115;calc update async;100;0.000310729;0.000131009;0.00517225
115;calc inner;100;1.95923;1.71303;2.33751
115;calc wait;100;0.358367;0.00331017;0.648004
115;calc bound;100;0.00719059;0.00300402;0.00872109
115;calc iter;100;2.32511;2.27271;2.52893
115;total;1;264.248;264.248;264.248
116;calc total;1;235.452;235.452;235.452
116;calc update async;100;0.000234809;0.000120709;0.00452374
116;calc inner;100;1.93974;1.71071;2.33421
116;calc wait;100;0.375776;0.00430729;0.734996
116;calc bound;100;0.0070721;0.00301589;0.00860673
116;calc iter;100;2.32283;2.14554;2.51264
116;total;1;264.11;264.11;264.11
117;calc total;1;235.452;235.452;235.452
117;calc update async;100;0.000241013;0.000141928;0.00446974
117;calc inner;100;1.91864;1.48401;2.33309
117;calc wait;100;0.402502;0.00813765;0.783952
117;calc bound;100;0.0073517;0.00509143;0.00830714
117;calc iter;100;2.32874;2.08524;2.46711
117;total;1;264.179;264.179;264.179
118;calc total;1;235.45;235.45;235.45
118;calc update async;100;0.000282655;0.000166689;0.00891199
118;calc inner;100;1.91935;1.21724;2.33392
118;calc wait;100;0.404779;0.00306447;0.863233
118;calc bound;100;0.0075368;0.0027372;0.00880959
118;calc iter;100;2.33196;1.55075;2.47194
118;total;1;264.178;264.178;264.178
119;calc total;1;235.452;235.452;235.452
119;calc update async;100;0.000283329;0.000159488;0.00493237
119;calc inner;100;1.93061;0.910186;2.33827
119;calc wait;100;0.401109;0.0196938;0.799871
119;calc bound;100;0.00792161;0.00217001;0.00988397
119;calc iter;100;2.33993;1.71239;2.47628
119;total;1;264.01;264.01;264.01
120;calc total;1;235.451;235.451;235.451
120;calc update async;100;0.000164087;6.4869e-05;0.00584009
120;calc inner;100;2.26795;1.44332;2.35354
120;calc wait;100;0.0681257;0.00395328;0.353604
120;calc bound;100;0.00511155;0.00283291;0.00844256
120;calc iter;100;2.34135;1.59474;2.41137
120;total;1;264.439;264.439;264.439
121;calc total;1;235.45;235.45;235.45
121;calc update async;100;0.000226717;0.000134369;0.00649677
121;calc inner;100;2.29059;1.40443;2.35139
121;calc wait;100;0.0447001;0.00452285;0.242596
121;calc bound;100;0.00647815;0.00163638;0.00830622
121;calc iter;100;2.342;1.48446;2.46586
121;total;1;264.456;264.456;264.456
122;calc total;1;235.451;235.451;235.451
122;calc update async;100;0.00025305;2.7669e-05;0.00571497
122;calc inner;100;2.27271;1.19801;2.35712
122;calc wait;100;0.0654314;0.00268474;0.334634
122;calc bound;100;0.0069087;0.00175821;0.00923722
122;calc iter;100;2.34535;1.53465;2.64543
122;total;1;264.408;264.408;264.408
129;calc total;1;235.468;235.468;235.468
129;calc update async;100;0.000202262;6.1779e-05;0.00410235
129;calc inner;100;1.08689;0.438159;2.09678
129;calc wait;100;0.997058;0.124322;1.79847
129;calc bound;100;0.0046711;0.00223661;0.00866565
129;calc iter;100;2.33467;2.19381;2.41874
129;total;1;264.508;264.508;264.508
123;calc total;1;235.45;235.45;235.45
123;calc update async;100;0.000267507;0.000151348;0.00669074
123;calc inner;100;2.29391;1.41914;2.35552
123;calc wait;100;0.0413125;0.00279661;0.240645
123;calc bound;100;0.00651545;0.00161126;0.00818074
123;calc iter;100;2.34201;1.48365;2.46775
123;total;1;264.489;264.489;264.489
130;calc total;1;235.311;235.311;235.311
130;calc update async;100;0.000243966;5.8079e-05;0.0105463
130;calc inner;100;1.30646;0.587913;2.15278
130;calc wait;100;0.427048;0.00283643;1.40412
130;calc bound;100;0.00474573;0.00170745;0.00984037
130;calc iter;100;2.32128;2.2347;2.40892
130;total;1;264.493;264.493;264.493
124;calc total;1;235.449;235.449;235.449
124;calc update async;100;0.000263259;8.298e-05;0.00782554
124;calc inner;100;2.26934;1.44367;2.37996
124;calc wait;100;0.0659453;0.00324346;0.306038
124;calc bound;100;0.00588253;0.00327042;0.00797451
124;calc iter;100;2.34144;1.60285;2.38814
124;total;1;264.253;264.253;264.253
131;calc total;1;235.468;235.468;235.468
131;calc update async;100;0.00016365;5.9059e-05;0.00473463
131;calc inner;100;1.13111;0.520815;2.13613
131;calc wait;100;0.620681;0.00925455;1.09943
131;calc bound;100;0.00699122;0.00227987;0.0121458
131;calc iter;100;2.3151;2.27512;2.39466
131;total;1;264.499;264.499;264.499
125;calc total;1;235.449;235.449;235.449
125;calc update async;100;0.000186716;6.004e-05;0.00757888
125;calc inner;100;2.28593;1.41369;2.37567
125;calc wait;100;0.0510577;0.00775779;0.197655
125;calc bound;100;0.00477144;0.00177609;0.00817919
125;calc iter;100;2.34195;1.5047;2.42172
125;total;1;264.349;264.349;264.349
132;calc total;1;235.468;235.468;235.468
132;calc update async;100;0.000152567;5.247e-05;0.00483564
132;calc inner;100;1.04687;0.541604;2.22455
132;calc wait;100;0.682674;0.0152909;0.981627
132;calc bound;100;0.00685859;0.00301235;0.0116935
132;calc iter;100;2.31209;2.27666;2.39137
132;total;1;264.513;264.513;264.513
126;calc total;1;235.448;235.448;235.448
126;calc update async;100;0.00026617;2.565e-05;0.00810887
126;calc inner;100;2.27016;1.19455;2.3827
126;calc wait;100;0.0689513;0.00281478;0.340109
126;calc bound;100;0.00590756;0.00171716;0.0092224
126;calc iter;100;2.34533;1.53663;2.58716
126;total;1;264.224;264.224;264.224
133;calc total;1;235.311;235.311;235.311
133;calc update async;100;0.000226089;7.8269e-05;0.00852123
133;calc inner;100;1.28747;0.647287;2.23709
133;calc wait;100;0.384981;0.00659457;0.885795
133;calc bound;100;0.00455976;0.00245964;0.00826933
133;calc iter;100;2.31887;2.27946;2.37246
133;total;1;264.501;264.501;264.501
127;calc total;1;235.449;235.449;235.449
127;calc update async;100;0.000243662;9.8209e-05;0.00779958
127;calc inner;100;2.2924;1.42977;2.38382
127;calc wait;100;0.0440639;0.00362817;0.192697
127;calc bound;100;0.00522909;0.00172675;0.00828417
127;calc iter;100;2.34196;1.50375;2.42329
127;total;1;264.223;264.223;264.223
134;calc total;1;235.238;235.238;235.238
134;calc update async;100;0.000285647;5.318e-05;0.0136131
134;calc inner;100;1.15804;0.579353;2.24231
134;calc wait;100;0.751538;0.00249399;1.70376
134;calc bound;100;0.00522826;0.00158015;0.00922467
134;calc iter;100;2.32266;1.81784;2.37646
134;total;1;264.508;264.508;264.508
135;calc total;1;235.311;235.311;235.311
135;calc update async;100;0.000246801;3.8099e-05;0.00839286
135;calc inner;100;1.0921;0.352135;2.24052
135;calc wait;100;1.22366;0.00274213;1.90416
135;calc bound;100;0.00625038;0.00192636;0.0116255
135;calc iter;100;2.33675;1.88059;2.43494
135;total;1;264.508;264.508;264.508
136;calc total;1;235.424;235.424;235.424
136;calc update async;100;0.000168657;5.8299e-05;0.00357062
136;calc inner;100;2.12913;1.32947;2.25206
136;calc wait;100;0.0465173;0.00345446;0.442425
136;calc bound;100;0.0039089;0.00192425;0.0112695
136;calc iter;100;2.34033;1.57832;2.39908
136;total;1;264.467;264.467;264.467
137;calc total;1;235.311;235.311;235.311
137;calc update async;100;0.000308954;0.000106869;0.00683998
137;calc inner;100;2.15361;1.33011;2.27053
137;calc wait;100;0.015727;0.00183968;0.189314
137;calc bound;100;0.00303516;0.00202856;0.0073953
137;calc iter;100;2.33923;1.5724;2.40053
137;total;1;264.468;264.468;264.468
138;calc total;1;235.311;235.311;235.311
138;calc update async;100;0.00032704;0.000146318;0.00704528
138;calc inner;100;2.16177;1.33024;2.28448
138;calc wait;100;0.00779004;0.00183826;0.156658
138;calc bound;100;0.002577;0.00187564;0.00731344
138;calc iter;100;2.33924;1.56908;2.39756
138;total;1;264.467;264.467;264.467
139;calc total;1;235.311;235.311;235.311
139;calc update async;100;0.000258704;8.1399e-05;0.00682841
139;calc inner;100;2.16131;1.33084;2.28342
139;calc wait;100;0.0169907;0.00218248;0.156013
139;calc bound;100;0.00263939;0.00186394;0.00718886
139;calc iter;100;2.33923;1.56965;2.40138
139;total;1;264.464;264.464;264.464
140;calc total;1;235.251;235.251;235.251
140;calc update async;100;0.000200568;6.6709e-05;0.00494635
140;calc inner;100;2.14876;1.28991;2.28421
140;calc wait;100;0.0404151;0.00920906;0.183049
140;calc bound;100;0.003216;0.00165983;0.00808931
140;calc iter;100;2.33848;1.58984;2.37782
140;total;1;264.513;264.513;264.513
141;calc total;1;235.238;235.238;235.238
141;calc update async;100;0.000267477;7.039e-05;0.0112697
141;calc inner;100;2.14851;1.29093;2.28637
141;calc wait;100;0.0236544;0.00603245;0.19742
141;calc bound;100;0.00298761;0.00238603;0.00820456
141;calc iter;100;2.33825;1.60764;2.37724
141;total;1;264.513;264.513;264.513
142;calc total;1;235.224;235.224;235.224
142;calc update async;100;0.000368155;5.2069e-05;0.0113493
142;calc inner;100;2.1513;1.27395;2.28422
142;calc wait;100;0.0154552;0.00243057;0.202169
142;calc bound;100;0.0041646;0.00223097;0.00877843
142;calc iter;100;2.338;1.61925;2.37774
142;total;1;264.504;264.504;264.504
143;calc total;1;235.237;235.237;235.237
143;calc update async;100;0.000320189;4.9699e-05;0.0111616
143;calc inner;100;2.13348;1.23113;2.28402
143;calc wait;100;0.0350699;0.00261798;0.197664
143;calc bound;100;0.00482163;0.00227084;0.0113035
143;calc iter;100;2.338;1.62945;2.37767
143;total;1;264.513;264.513;264.513
144;calc total;1;235.318;235.318;235.318
144;calc update async;100;0.000322743;0.000179018;0.00408071
144;calc inner;100;1.94796;1.33441;2.28642
144;calc wait;100;0.372803;0.00513001;0.677584
144;calc bound;100;0.00800654;0.00218563;0.00900666
144;calc iter;100;2.33494;1.82841;2.39675
144;total;1;264.557;264.557;264.557
145;calc total;1;235.318;235.318;235.318
145;calc update async;100;0.000276303;0.000158989;0.00429298
145;calc inner;100;1.95729;1.61862;2.29362
145;calc wait;100;0.362235;0.00372973;0.677597
145;calc bound;100;0.00709458;0.00239538;0.00857702
145;calc iter;100;2.33007;1.81968;2.38808
145;total;1;264.56;264.56;264.56
146;calc total;1;235.31;235.31;235.31
146;calc update async;100;0.000330036;0.000126669;0.00921843
146;calc inner;100;1.96934;1.72935;2.29466
146;calc wait;100;0.348568;0.00297558;0.581579
146;calc bound;100;0.00720592;0.00236687;0.00836224
146;calc iter;100;2.3281;2.26766;2.375
146;total;1;264.56;264.56;264.56
147;calc total;1;235.318;235.318;235.318
147;calc update async;100;0.000293547;0.000152698;0.00417567
147;calc inner;100;1.96198;1.70713;2.2936
147;calc wait;100;0.353149;0.00363371;0.624208
147;calc bound;100;0.00700249;0.00236228;0.00850713
147;calc iter;100;2.32536;2.27453;2.38888
147;total;1;264.56;264.56;264.56
148;calc total;1;235.423;235.423;235.423
148;calc update async;100;0.000354372;9.6969e-05;0.00315282
148;calc inner;100;1.9348;1.62353;2.28567
148;calc wait;100;0.38655;0.00552202;0.680639
148;calc bound;100;0.00704789;0.00267738;0.0082533
148;calc iter;100;2.33149;2.24251;2.48698
148;total;1;264.554;264.554;264.554
149;calc total;1;235.31;235.31;235.31
149;calc update async;100;0.00039574;0.000212157;0.00706769
149;calc inner;100;1.92546;1.50207;2.28809
149;calc wait;100;0.396572;0.0134134;0.731498
149;calc bound;100;0.00702786;0.00238217;0.0083772
149;calc iter;100;2.33277;1.7555;2.3857
149;total;1;264.561;264.561;264.561
150;calc total;1;235.237;235.237;235.237
150;calc update async;100;0.000466497;0.000293606;0.0134655
150;calc inner;100;1.92808;1.02985;2.29977
150;calc wait;100;0.396593;0.00253915;0.730736
150;calc bound;100;0.00717867;0.00225354;0.0128938
150;calc iter;100;2.33395;1.23083;2.41127
150;total;1;264.545;264.545;264.545
151;calc total;1;235.31;235.31;235.31
151;calc update async;100;0.000470916;0.000290146;0.00700332
151;calc inner;100;1.92756;0.630679;2.29373
151;calc wait;100;0.406788;0.0381387;0.916042
151;calc bound;100;0.00760846;0.00217778;0.00887008
151;calc iter;100;2.34382;1.5492;2.38694
151;total;1;264.562;264.562;264.562
152;calc total;1;235.244;235.244;235.244
152;calc update async;100;0.000206191;9.3109e-05;0.00530081
152;calc inner;100;2.31606;1.53381;2.3656
152;calc wait;100;0.0197635;0.00355316;0.0681917
152;calc bound;100;0.00489001;0.00235641;0.00773714
152;calc iter;100;2.34325;1.54893;2.3919
152;total;1;264.518;264.518;264.518
153;calc total;1;235.237;235.237;235.237
153;calc update async;100;0.000374742;0.000132489;0.00998014
153;calc inner;100;2.32525;1.53442;2.37574
153;calc wait;100;0.00823179;0.0033729;0.0381704
153;calc bound;100;0.00700092;0.00243143;0.00816892
153;calc iter;100;2.34319;1.54221;2.38966
153;total;1;264.511;264.511;264.511
154;calc total;1;235.26;235.26;235.26
154;calc update async;100;0.00020586;1.939e-05;0.00368862
154;calc inner;100;2.32982;1.5377;2.38005
154;calc wait;100;0.00404313;0.00221166;0.0497957
154;calc bound;100;0.00659614;0.00219019;0.00753503
154;calc iter;100;2.34342;1.54216;2.39013
154;total;1;264.512;264.512;264.512
155;calc total;1;235.237;235.237;235.237
155;calc update async;100;0.000352944;0.000140228;0.00981325
155;calc inner;100;2.32987;1.53794;2.38014
155;calc wait;100;0.00367582;0.00222548;0.0198229
155;calc bound;100;0.00676442;0.00202779;0.00792715
155;calc iter;100;2.34319;1.54258;2.39023
155;total;1;264.505;264.505;264.505
156;calc total;1;235.227;235.227;235.227
156;calc update async;100;0.000225823;0.000131809;0.00591175
156;calc inner;100;2.32437;1.53668;2.37277
156;calc wait;100;0.0137659;0.00492679;0.115296
156;calc bound;100;0.00388608;0.0024687;0.00808271
156;calc iter;100;2.34309;1.54695;2.39004
156;total;1;264.522;264.522;264.522
157;calc total;1;235.223;235.223;235.223
157;calc update async;100;0.000356241;0.000135239;0.0102586
157;calc inner;100;2.32675;1.53643;2.37546
157;calc wait;100;0.00965442;0.00468888;0.113946
157;calc bound;100;0.00520712;0.00255013;0.00814317
157;calc iter;100;2.34306;1.54394;2.39131
157;total;1;264.526;264.526;264.526
158;calc total;1;235.22;235.22;235.22
158;calc update async;100;0.000270961;1.921e-05;0.00998127
158;calc inner;100;2.33092;1.53898;2.37969
158;calc wait;100;0.00444773;0.0020252;0.11795
158;calc bound;100;0.00544836;0.00224834;0.00885503
158;calc iter;100;2.34303;1.54332;2.39019
158;total;1;264.519;264.519;264.519
159;calc total;1;235.223;235.223;235.223
159;calc update async;100;0.000418822;0.000143738;0.0102537
159;calc inner;100;2.33059;1.53878;2.37831
159;calc wait;100;0.00445362;0.00229737;0.120176
159;calc bound;100;0.00528712;0.00225158;0.0090213
159;calc iter;100;2.34306;1.54369;2.38801
159;total;1;264.515;264.515;264.515
160;calc total;1;235.352;235.352;235.352
160;calc update async;100;5.87953e-05;2.361e-05;0.000413955
160;calc inner;100;1.84755;0.47825;2.22072
160;calc wait;100;0.489325;0.129834;1.16608
160;calc bound;100;0.00720692;0.00158302;0.00898187
160;calc iter;100;2.34415;1.64594;2.48852
160;total;1;264.492;264.492;264.492
161;calc total;1;235.352;235.352;235.352
161;calc update async;100;5.04352e-05;3.466e-05;0.000232578
161;calc inner;100;1.79029;0.701563;2.25183
161;calc wait;100;0.535619;0.0633002;1.00181
161;calc bound;100;0.00655771;0.00225562;0.00844656
161;calc iter;100;2.33252;1.35233;2.40569
161;total;1;264.504;264.504;264.504
162;calc total;1;235.309;235.309;235.309
162;calc update async;100;5.28957e-05;3.2429e-05;0.000734132
162;calc inner;100;1.79787;1.24662;2.26023
162;calc wait;100;0.520067;0.00370553;1.03929
162;calc bound;100;0.00697538;0.00268102;0.0081593
162;calc iter;100;2.32564;1.68592;2.39546
162;total;1;264.491;264.491;264.491
163;calc total;1;235.352;235.352;235.352
163;calc update async;100;5.07485e-05;3.5369e-05;0.000229737
163;calc inner;100;1.87443;1.49363;2.25927
163;calc wait;100;0.440367;0.0583284;0.81378
163;calc bound;100;0.00675113;0.00330008;0.00861967
163;calc iter;100;2.32178;2.27185;2.37723
163;total;1;264.49;264.49;264.49
164;calc total;1;235.325;235.325;235.325
164;calc update async;100;5.01439e-05;3.7009e-05;0.000281726
164;calc inner;100;1.86237;1.4671;2.30938
164;calc wait;100;0.449747;0.0118518;0.83718
164;calc bound;100;0.00690288;0.004523;0.00821449
164;calc iter;100;2.31908;2.28931;2.37186
164;total;1;264.512;264.512;264.512
165;calc total;1;235.309;235.309;235.309
165;calc update async;100;5.8389e-05;4.058e-05;0.000681832
165;calc inner;100;1.79881;1.35305;2.31378
165;calc wait;100;0.517396;0.00769335;0.963786
165;calc bound;100;0.0071339;0.00286481;0.00845594
165;calc iter;100;2.32341;1.8126;2.37768
165;total;1;264.497;264.497;264.497
166;calc total;1;235.236;235.236;235.236
166;calc update async;100;5.86205e-05;3.3289e-05;0.000544534
166;calc inner;100;1.7904;0.792074;2.31931
166;calc wait;100;0.530582;0.00342501;1.02029
166;calc bound;100;0.00704859;0.00277131;0.00839441
166;calc iter;100;2.32809;1.338;2.38583
166;total;1;264.481;264.481;264.481
167;calc total;1;235.309;235.309;235.309
167;calc update async;100;6.14019e-05;2.6279e-05;0.000582213
167;calc inner;100;1.86233;0.535189;2.31841
167;calc wait;100;0.469354;0.00339193;1.0404
167;calc bound;100;0.00744216;0.0021334;0.00928532
167;calc iter;100;2.3392;1.57775;2.38369
167;total;1;264.479;264.479;264.479
168;calc total;1;235.325;235.325;235.325
168;calc update async;100;4.96066e-05;2.8119e-05;0.000273416
168;calc inner;100;2.31867;1.56182;2.36289
168;calc wait;100;0.0160297;0.00607349;0.0789077
168;calc bound;100;0.00464404;0.00262398;0.00771846
168;calc iter;100;2.3394;1.57056;2.37614
168;total;1;264.456;264.456;264.456
169;calc total;1;235.309;235.309;235.309
169;calc update async;100;5.42098e-05;3.578e-05;0.000566293
169;calc inner;100;2.32591;1.56262;2.36799
169;calc wait;100;0.00756667;0.00191057;0.0819923
169;calc bound;100;0.00571106;0.00212001;0.00844824
169;calc iter;100;2.33925;1.56671;2.39481
169;total;1;264.448;264.448;264.448
170;calc total;1;235.309;235.309;235.309
170;calc update async;100;4.54139e-05;2.6489e-05;0.000634042
170;calc inner;100;2.32559;1.56139;2.36746
170;calc wait;100;0.00783117;0.00183942;0.080045
170;calc bound;100;0.00577611;0.00237739;0.00803654
170;calc iter;100;2.33925;1.56565;2.40953
170;total;1;264.465;264.465;264.465
171;calc total;1;235.309;235.309;235.309
171;calc update async;100;4.91595e-05;2.6739e-05;0.000581503
171;calc inner;100;2.32387;1.56127;2.36791
171;calc wait;100;0.0100474;0.00190605;0.0976234
171;calc bound;100;0.00527819;0.00248191;0.00872452
171;calc iter;100;2.33925;1.56569;2.37721
171;total;1;264.465;264.465;264.465
172;calc total;1;235.25;235.25;235.25
172;calc update async;100;4.92453e-05;2.544e-05;0.000468544
172;calc inner;100;2.31347;1.544;2.36372
172;calc wait;100;0.0187411;0.00344959;0.0405912
172;calc bound;100;0.00638041;0.00167431;0.00899544
172;calc iter;100;2.33864;1.56227;2.37651
172;total;1;264.421;264.421;264.421
173;calc total;1;235.236;235.236;235.236
173;calc update async;100;4.86834e-05;2.713e-05;0.000547074
173;calc inner;100;2.31629;1.56754;2.36024
173;calc wait;100;0.0164127;0.00422629;0.0420618
173;calc bound;100;0.0056165;0.00240011;0.00782783
173;calc iter;100;2.33838;1.58362;2.37755
173;total;1;264.008;264.008;264.008
174;calc total;1;235.223;235.223;235.223
174;calc update async;100;4.69491e-05;2.168e-05;0.000558923
174;calc inner;100;2.32209;1.58419;2.36886
174;calc wait;100;0.0101058;0.00294044;0.0364602
174;calc bound;100;0.00594354;0.00321079;0.00760744
174;calc iter;100;2.33819;1.6068;2.37728
174;total;1;264.42;264.42;264.42
175;calc total;1;235.236;235.236;235.236
175;calc update async;100;4.56741e-05;2.627e-05;0.000485735
175;calc inner;100;2.3212;1.59079;2.36852
175;calc wait;100;0.0114368;0.00312446;0.0405004
175;calc bound;100;0.00557967;0.00315994;0.00856317
175;calc iter;100;2.33827;1.62309;2.3776
175;total;1;264.418;264.418;264.418
176;calc total;1;235.239;235.239;235.239
176;calc update async;100;5.00397e-05;2.101e-05;0.000648562
176;calc inner;100;1.22959;0.403289;2.30807
176;calc wait;100;1.10399;0.031443;1.93778
176;calc bound;100;0.00446037;0.00204438;0.00828749
176;calc iter;100;2.3381;1.63257;2.37674
176;total;1;264.409;264.409;264.409
177;calc total;1;235.239;235.239;235.239
177;calc update async;100;4.16641e-05;2.5819e-05;0.000430465
177;calc inner;100;1.43909;0.763703;2.31377
177;calc wait;100;0.525039;0.00524283;1.07345
177;calc bound;100;0.00542606;0.0016974;0.00782917
177;calc iter;100;2.33141;2.25366;2.39671
177;total;1;264.407;264.407;264.407
178;calc total;1;235.25;235.25;235.25
178;calc update async;100;3.82684e-05;1.8459e-05;0.000299566
178;calc inner;100;1.47363;0.801253;2.32136
178;calc wait;100;0.279204;0.00816756;0.43964
178;calc bound;100;0.00507477;0.00256416;0.00788651
178;calc iter;100;2.32841;2.26828;2.39037
178;total;1;264.406;264.406;264.406
179;calc total;1;235.239;235.239;235.239
179;calc update async;100;3.70427e-05;1.871e-05;0.000263887
179;calc inner;100;1.30365;0.525327;2.32132
179;calc wait;100;0.458528;0.00354363;0.811412
179;calc bound;100;0.00669154;0.00445119;0.0113529
179;calc iter;100;2.32621;2.26688;2.40612
179;total;1;264.409;264.409;264.409
180;calc total;1;235.242;235.242;235.242
180;calc update async;100;3.91858e-05;2.1879e-05;0.000402025
180;calc inner;100;1.37368;0.669723;2.30849
180;calc wait;100;0.42926;0.00734149;0.728458
180;calc bound;100;0.00716914;0.00348635;0.00975596
180;calc iter;100;2.32975;2.29261;2.38265
180;total;1;264.409;264.409;264.409
181;calc total;1;235.242;235.242;235.242
181;calc update async;100;4.02489e-05;2.488e-05;0.000309446
181;calc inner;100;1.45291;0.6134;2.31837
181;calc wait;100;0.264556;0.00822084;0.43596
181;calc bound;100;0.00551764;0.00222857;0.00835589
181;calc iter;100;2.33397;2.18495;2.40209
181;total;1;264.396;264.396;264.396
182;calc total;1;235.236;235.236;235.236
182;calc update async;100;4.49284e-05;2.3799e-05;0.000812031
182;calc inner;100;1.35635;0.465702;2.32212
182;calc wait;100;0.352506;0.0045492;0.839244
182;calc bound;100;0.0048804;0.00157098;0.00836784
182;calc iter;100;2.33594;1.80945;2.38381
182;total;1;264.407;264.407;264.407
183;calc total;1;235.239;235.239;235.239
183;calc update async;100;5.00368e-05;2.087e-05;0.000723551
183;calc inner;100;1.2504;0.406047;2.31442
183;calc wait;100;1.08455;0.0290971;1.94261
183;calc bound;100;0.00643879;0.00215171;0.00873707
183;calc iter;100;2.34144;1.6272;2.45031
183;total;1;264.359;264.359;264.359
184;calc total;1;235.226;235.226;235.226
184;calc update async;100;2.85726e-05;1.607e-05;0.000360375
184;calc inner;100;2.10554;1.1779;2.34466
184;calc wait;100;0.0585974;0.00382411;0.127361
184;calc bound;100;0.00713394;0.00338112;0.0113031
184;calc iter;100;2.34577;1.62898;2.38769
184;total;1;264.344;264.344;264.344
185;calc total;1;235.223;235.223;235.223
185;calc update async;100;3.58449e-05;2.312e-05;0.000325186
185;calc inner;100;2.14515;1.20765;2.3434
185;calc wait;100;0.0290285;0.00429275;0.0608971
185;calc bound;100;0.00436794;0.00269429;0.00826952
185;calc iter;100;2.34583;1.61939;2.38313
185;total;1;264.347;264.347;264.347
186;calc total;1;235.23;235.23;235.23
186;calc update async;100;3.95482e-05;1.779e-05;0.000333216
186;calc inner;100;2.15989;1.23544;2.3497
186;calc wait;100;0.00745232;0.00299323;0.0214248
186;calc bound;100;0.00349744;0.00240764;0.00872663
186;calc iter;100;2.34598;1.60288;2.38132
186;total;1;264.341;264.341;264.341
187;calc total;1;235.223;235.223;235.223
187;calc update async;100;4.36748e-05;2.1879e-05;0.000410635
187;calc inner;100;2.15903;1.23534;2.34765
187;calc wait;100;0.0159627;0.00310948;0.0449515
187;calc bound;100;0.0034508;0.00232136;0.00806851
187;calc iter;100;2.34596;1.60356;2.38553
187;total;1;263.978;263.978;263.978
188;calc total;1;235.221;235.221;235.221
188;calc update async;100;3.9806e-05;2.4089e-05;0.000378596
188;calc inner;100;2.15952;1.2509;2.34287
188;calc wait;100;0.0236428;0.00412872;0.0548257
188;calc bound;100;0.00636256;0.00257074;0.00793091
188;calc iter;100;2.34594;1.58696;2.37999
188;total;1;264.33;264.33;264.33
189;calc total;1;235.221;235.221;235.221
189;calc update async;100;4.29808e-05;2.006e-05;0.000362806
189;calc inner;100;2.16563;1.25201;2.34558
189;calc wait;100;0.012049;0.00590683;0.0315418
189;calc bound;100;0.00294276;0.00209677;0.00722285
189;calc iter;100;2.34599;1.58363;2.38585
189;total;1;264.328;264.328;264.328
190;calc total;1;235.22;235.22;235.22
190;calc update async;100;4.35268e-05;2.575e-05;0.000283377
190;calc inner;100;2.16525;1.24726;2.35346
190;calc wait;100;0.0046337;0.00253074;0.0122683
190;calc bound;100;0.00272716;0.00165009;0.00787918
190;calc iter;100;2.346;1.57133;2.38416
190;total;1;264.347;264.347;264.347
191;calc total;1;235.219;235.219;235.219
191;calc update async;100;5.16898e-05;2.701e-05;0.000240827
191;calc inner;100;2.15953;1.24097;2.35071
191;calc wait;100;0.00276099;0.00173786;0.00420955
191;calc bound;100;0.00272282;0.0016341;0.00629396
191;calc iter;100;2.34611;1.57259;2.38296
191;total;1;264.341;264.341;264.341
192;calc total;1;235.467;235.467;235.467
192;calc update async;100;5.53161e-05;2.087e-05;0.000426104
192;calc inner;100;1.2537;0.438229;2.28519
192;calc wait;100;1.09028;0.139345;1.83959
192;calc bound;100;0.00454911;0.0015825;0.00857582
192;calc iter;100;2.3486;1.57296;2.47891
192;total;1;264.369;264.369;264.369
193;calc total;1;235.464;235.464;235.464
193;calc update async;100;4.36169e-05;2.186e-05;0.000525343
193;calc inner;100;1.16215;0.43728;2.28371
193;calc wait;100;1.07601;0.0183631;1.84051
193;calc bound;100;0.00548978;0.00222106;0.00854399
193;calc iter;100;2.33727;2.28004;2.42125
193;total;1;264.359;264.359;264.359
194;calc total;1;235.369;235.369;235.369
194;calc update async;100;4.56875e-05;2.542e-05;0.000666382
194;calc inner;100;1.37162;0.59371;2.29371
194;calc wait;100;0.447957;0.00301968;1.53688
194;calc bound;100;0.00467936;0.00170068;0.00866166
194;calc iter;100;2.32205;2.26888;2.38313
194;total;1;264.344;264.344;264.344
195;calc total;1;235.464;235.464;235.464
195;calc update async;100;4.32993e-05;1.958e-05;0.000766681
195;calc inner;100;1.26585;0.480755;2.29131
195;calc wait;100;0.542291;0.00335942;1.10498
195;calc bound;100;0.00640932;0.00226416;0.00857006
195;calc iter;100;2.31504;2.25354;2.4327
195;total;1;264.346;264.346;264.346
196;calc total;1;235.464;235.464;235.464
196;calc update async;100;3.70264e-05;1.671e-05;0.000592223
196;calc inner;100;1.21727;0.508993;2.27717
196;calc wait;100;0.548793;0.0206038;0.843422
196;calc bound;100;0.00617381;0.00269557;0.0101141
196;calc iter;100;2.31727;2.285;2.43407
196;total;1;264.339;264.339;264.339
197;calc total;1;235.369;235.369;235.369
197;calc update async;100;4.37686e-05;2.3489e-05;0.000602423
197;calc inner;100;1.35593;0.656481;2.29231
197;calc wait;100;0.399779;0.0176924;0.847986
197;calc bound;100;0.00477711;0.00239135;0.00842692
197;calc iter;100;2.31943;2.28984;2.37003
197;total;1;264.339;264.339;264.339
198;calc total;1;235.263;235.263;235.263
198;calc update async;100;4.65439e-05;2.25e-05;0.000708581
198;calc inner;100;1.24477;0.507404;2.29834
198;calc wait;100;0.753509;0.00299899;1.80817
198;calc bound;100;0.00649988;0.00159015;0.00863909
198;calc iter;100;2.32319;1.83244;2.37657
198;total;1;264.339;264.339;264.339
199;calc total;1;235.369;235.369;235.369
199;calc update async;100;5.06032e-05;1.913e-05;0.000490734
199;calc inner;100;1.18051;0.353142;2.29576
199;calc wait;100;1.1428;0.0032165;1.94057
199;calc bound;100;0.00638505;0.00196814;0.013201
199;calc iter;100;2.33734;1.8568;2.41517
199;total;1;264.34;264.34;264.34
200;calc total;1;235.464;235.464;235.464
200;calc update async;100;4.32897e-05;2.186e-05;0.00082796
200;calc inner;100;2.15227;1.33293;2.32252
200;calc wait;100;0.0326471;0.00389467;0.42067
200;calc bound;100;0.00385381;0.00198112;0.00770473
200;calc iter;100;2.34071;1.5788;2.45512
200;total;1;264.282;264.282;264.282
201;calc total;1;235.378;235.378;235.378
201;calc update async;100;4.32406e-05;2.351e-05;0.000545483
201;calc inner;100;2.16917;1.33337;2.32636
201;calc wait;100;0.0122764;0.00206614;0.0726166
201;calc bound;100;0.00298469;0.00209884;0.00727347
201;calc iter;100;2.3399;1.57255;2.37614
201;total;1;264.28;264.28;264.28
202;calc total;1;235.369;235.369;235.369
202;calc update async;100;4.47663e-05;2.0059e-05;0.000624422
202;calc inner;100;2.17543;1.33523;2.33077
202;calc wait;100;0.00513063;0.00186976;0.0239085
202;calc bound;100;0.00249245;0.00193437;0.00322335
202;calc iter;100;2.33981;1.57048;2.37631
202;total;1;264.285;264.285;264.285
203;calc total;1;235.369;235.369;235.369
203;calc update async;100;4.57167e-05;2.1589e-05;0.000648082
203;calc inner;100;2.17536;1.33523;2.32998
203;calc wait;100;0.0113627;0.00221921;0.0920454
203;calc bound;100;0.00265656;0.00190177;0.00792296
203;calc iter;100;2.3398;1.57067;2.38157
203;total;1;264.285;264.285;264.285
204;calc total;1;235.292;235.292;235.292
204;calc update async;100;4.34807e-05;2.031e-05;0.000436325
204;calc inner;100;2.16095;1.30056;2.30852
204;calc wait;100;0.0376073;0.00814406;0.0985822
204;calc bound;100;0.00330518;0.00167895;0.00846097
204;calc iter;100;2.33888;1.58997;2.37782
204;total;1;264.311;264.311;264.311
205;calc total;1;235.263;235.263;235.263
205;calc update async;100;4.48774e-05;1.9849e-05;0.000690212
205;calc inner;100;2.16081;1.30136;2.3208
205;calc wait;100;0.0208354;0.00327849;0.0471883
205;calc bound;100;0.00300022;0.00168301;0.00355508
205;calc iter;100;2.3385;1.60771;2.4081
205;total;1;264.311;264.311;264.311
206;calc total;1;235.236;235.236;235.236
206;calc update async;100;4.63246e-05;2.157e-05;0.000705331
206;calc inner;100;2.16346;1.28181;2.32525
206;calc wait;100;0.0165682;0.00250737;0.213768
206;calc bound;100;0.00396543;0.00235132;0.00901183
206;calc iter;100;2.33812;1.61928;2.37775
206;total;1;264.308;264.308;264.308
207;calc total;1;235.263;235.263;235.263
207;calc update async;100;4.12311e-05;1.727e-05;0.000564533
207;calc inner;100;2.14645;1.22421;2.32525
207;calc wait;100;0.0274949;0.00263997;0.136512
207;calc bound;100;0.00468629;0.0016085;0.0112285
207;calc iter;100;2.33825;1.62418;2.37766
207;total;1;264.278;264.278;264.278
208;calc total;1;235.378;235.378;235.378
208;calc update async;100;6.38741e-05;4.2319e-05;0.000444965
208;calc inner;100;2.01576;1.67556;2.30167
208;calc wait;100;0.308686;0.0345266;0.494773
208;calc bound;100;0.00826094;0.0022376;0.0091512
208;calc iter;100;2.33547;1.8056;2.4448
208;total;1;264.292;264.292;264.292
209;calc total;1;235.377;235.377;235.377
209;calc update async;100;5.4579e-05;3.1509e-05;0.000364855
209;calc inner;100;2.01881;1.84333;2.30268
209;calc wait;100;0.305187;0.00769176;0.492898
209;calc bound;100;0.00668204;0.00233407;0.00797443
209;calc iter;100;2.33424;2.01978;2.44365
209;total;1;264.289;264.289;264.289
210;calc total;1;235.368;235.368;235.368
210;calc update async;100;6.28346e-05;2.702e-05;0.000900719
210;calc inner;100;2.03173;1.87718;2.30998
210;calc wait;100;0.291175;0.00303696;0.488098
210;calc bound;100;0.00676726;0.00234649;0.00811539
210;calc iter;100;2.33278;2.27038;2.39008
210;total;1;264.261;264.261;264.261
211;calc total;1;235.377;235.377;235.377
211;calc update async;100;6.28767e-05;2.608e-05;0.000397975
211;calc inner;100;2.02558;1.86087;2.30281
211;calc wait;100;0.295315;0.00377285;0.504097
211;calc bound;100;0.00684276;0.00238374;0.00825556
211;calc iter;100;2.33118;2.26899;2.44674
211;total;1;264.257;264.257;264.257
212;calc total;1;235.464;235.464;235.464
212;calc update async;100;6.0959e-05;2.349e-05;0.000684552
212;calc inner;100;1.96994;1.70063;2.29356
212;calc wait;100;0.356274;0.00614557;0.586912
212;calc bound;100;0.00687294;0.00265639;0.00814091
212;calc iter;100;2.33629;2.18674;2.52798
212;total;1;264.239;264.239;264.239
213;calc total;1;235.369;235.369;235.369
213;calc update async;100;5.87429e-05;3.026e-05;0.000654202
213;calc inner;100;1.97476;1.59549;2.29682
213;calc wait;100;0.351954;0.0138275;0.595544
213;calc bound;100;0.00692773;0.00233198;0.00824895
213;calc iter;100;2.33734;1.80885;2.43072
213;total;1;264.192;264.192;264.192
214;calc total;1;235.263;235.263;235.263
214;calc update async;100;6.3727e-05;3.0089e-05;0.000717631
214;calc inner;100;1.97363;1.19263;2.30431
214;calc wait;100;0.352933;0.00259073;0.61026
214;calc bound;100;0.00688473;0.00222554;0.00808606
214;calc iter;100;2.33769;1.3428;2.39124
214;total;1;264.24;264.24;264.24
215;calc total;1;235.368;235.368;235.368
215;calc update async;100;7.28207e-05;4.329e-05;0.000573593
215;calc inner;100;1.9601;0.76994;2.29934
215;calc wait;100;0.377157;0.0223919;0.84913
215;calc bound;100;0.00781629;0.00218686;0.00910776
215;calc iter;100;2.34721;1.62131;2.44258
215;total;1;264.209;264.209;264.209
216;calc total;1;235.277;235.277;235.277
216;calc update async;100;5.21376e-05;2.2279e-05;0.000549294
216;calc inner;100;2.31621;1.59401;2.35628
216;calc wait;100;0.0213232;0.00377528;0.0693107
216;calc bound;100;0.00599234;0.00255958;0.00827569
216;calc iter;100;2.34649;1.62205;2.38479
216;total;1;264.212;264.212;264.212
217;calc total;1;235.263;235.263;235.263
217;calc update async;100;5.43923e-05;2.612e-05;0.000634042
217;calc inner;100;2.3223;1.58694;2.36111
217;calc wait;100;0.0146486;0.0032341;0.0353297
217;calc bound;100;0.0064361;0.00251991;0.00839354
217;calc iter;100;2.34636;1.59956;2.37819
217;total;1;264.193;264.193;264.193
218;calc total;1;235.306;235.306;235.306
218;calc update async;100;4.93792e-05;2.1889e-05;0.000445974
218;calc inner;100;2.32754;1.59017;2.36726
218;calc wait;100;0.00973414;0.00241251;0.0833734
218;calc bound;100;0.00627333;0.00240184;0.00877945
218;calc iter;100;2.34682;1.6002;2.40531
218;total;1;264.19;264.19;264.19
219;calc total;1;235.263;235.263;235.263
219;calc update async;100;5.91452e-05;2.875e-05;0.000698301
219;calc inner;100;2.32566;1.57535;2.36649
219;calc wait;100;0.0103884;0.00292622;0.0278065
219;calc bound;100;0.00726946;0.00226476;0.00888606
219;calc iter;100;2.3464;1.58143;2.38171
219;total;1;264.191;264.191;264.191
220;calc total;1;235.241;235.241;235.241
220;calc update async;100;5.10979e-05;2.1259e-05;0.000398985
220;calc inner;100;2.32008;1.5677;2.35854
220;calc wait;100;0.0191865;0.0042102;0.159401
220;calc bound;100;0.00614;0.00243673;0.00770074
220;calc iter;100;2.34625;1.58071;2.38606
220;total;1;264.197;264.197;264.197
221;calc total;1;235.236;235.236;235.236
221;calc update async;100;4.85021e-05;2.2859e-05;0.000586333
221;calc inner;100;2.32334;1.55807;2.36099
221;calc wait;100;0.015269;0.00478924;0.154936
221;calc bound;100;0.0065074;0.0025588;0.00822467
221;calc iter;100;2.3462;1.56652;2.38512
221;total;1;264.197;264.197;264.197
222;calc total;1;235.231;235.231;235.231
222;calc update async;100;5.0486e-05;2.14e-05;0.000593923
222;calc inner;100;2.32773;1.55417;2.36607
222;calc wait;100;0.0104903;0.00249005;0.156918
222;calc bound;100;0.00663734;0.00161403;0.00825264
222;calc iter;100;2.34624;1.56767;2.38257
222;total;1;264.192;264.192;264.192
223;calc total;1;235.235;235.235;235.235
223;calc update async;100;6.47634e-05;2.757e-05;0.000484584
223;calc inner;100;2.3336;1.56484;2.37313
223;calc wait;100;0.00521664;0.00173491;0.157201
223;calc bound;100;0.00595672;0.00164281;0.00713349
223;calc iter;100;2.34629;1.56829;2.38257
223;total;1;264.194;264.194;264.194
224;calc total;1;235.348;235.348;235.348
224;calc update async;100;0.000416174;9.9978e-05;0.00334692
224;calc inner;100;1.84375;0.456041;2.30156
224;calc wait;100;0.493244;0.090533;1.16547
224;calc bound;100;0.0067021;0.00157908;0.00894665
224;calc iter;100;2.34411;1.62319;2.46687
224;total;1;264.185;264.185;264.185
225;calc total;1;235.348;235.348;235.348
225;calc update async;100;0.000337316;0.000171008;0.0032686
225;calc inner;100;1.78215;0.709391;2.30135
225;calc wait;100;0.543378;0.00685049;1.05329
225;calc bound;100;0.00661994;0.00224989;0.00840082
225;calc iter;100;2.33249;1.30253;2.42798
225;total;1;264.184;264.184;264.184
226;calc total;1;235.348;235.348;235.348
226;calc update async;100;0.000255244;0.000176887;0.00324692
226;calc inner;100;1.78498;1.27578;2.30556
226;calc wait;100;0.533998;0.00360476;1.04891
226;calc bound;100;0.00738505;0.00274375;0.00833164
226;calc iter;100;2.32662;1.7592;2.39466
226;total;1;264.02;264.02;264.02
227;calc total;1;235.338;235.338;235.338
227;calc update async;100;0.00025581;0.000126848;0.00638481
227;calc inner;100;1.86891;1.50156;2.30023
227;calc wait;100;0.445461;0.00373752;0.8004
227;calc bound;100;0.00722636;0.00502906;0.00837641
227;calc iter;100;2.32186;2.27207;2.38209
227;total;1;264.185;264.185;264.185
228;calc total;1;235.321;235.321;235.321
228;calc update async;100;0.00026613;0.000130938;0.00725021
228;calc inner;100;1.87352;1.6072;2.30749
228;calc wait;100;0.442008;0.0130744;0.743976
228;calc bound;100;0.00727807;0.00420886;0.00897345
228;calc iter;100;2.32308;2.27062;2.40835
228;total;1;264.152;264.152;264.152
229;calc total;1;235.348;235.348;235.348
229;calc update async;100;0.000255326;0.000172108;0.00315746
229;calc inner;100;1.82065;1.42119;2.31274
229;calc wait;100;0.49798;0.00899811;0.908427
229;calc bound;100;0.00741905;0.00531589;0.00877584
229;calc iter;100;2.32631;2.21092;2.38597
229;total;1;264.139;264.139;264.139
230;calc total;1;235.262;235.262;235.262
230;calc update async;100;0.00030839;0.000138049;0.00873683
230;calc inner;100;1.76078;0.876653;2.31772
230;calc wait;100;0.560119;0.00327072;1.3823
230;calc bound;100;0.00721551;0.00271192;0.00870934
230;calc iter;100;2.32843;1.40385;2.3961
230;total;1;264.137;264.137;264.137
231;calc total;1;235.348;235.348;235.348
231;calc update async;100;0.00032764;0.000134968;0.00303174
231;calc inner;100;1.86763;0.615988;2.31645
231;calc wait;100;0.463159;0.0130487;1.02641
231;calc bound;100;0.00771716;0.00218739;0.00915876
231;calc iter;100;2.33884;1.64473;2.39022
231;total;1;264.14;264.14;264.14
232;calc total;1;235.321;235.321;235.321
232;calc update async;100;0.000230923;7.0289e-05;0.0040772
232;calc inner;100;2.31288;1.62513;2.35924
232;calc wait;100;0.0193475;0.00457357;0.0665823
232;calc bound;100;0.00625474;0.00319522;0.0080744
232;calc iter;100;2.33872;1.6484;2.38121
232;total;1;264.167;264.167;264.167
233;calc total;1;235.321;235.321;235.321
233;calc update async;100;0.000245146;0.000124589;0.00408755
233;calc inner;100;2.31806;1.62189;2.36455
233;calc wait;100;0.0139671;0.00612344;0.054658
233;calc bound;100;0.00645476;0.00258522;0.00882688
233;calc iter;100;2.33873;1.63639;2.37771
233;total;1;264.165;264.165;264.165
234;calc total;1;235.321;235.321;235.321
234;calc update async;100;0.000274885;0.000135789;0.00416063
234;calc inner;100;2.32349;1.62203;2.3692
234;calc wait;100;0.00852486;0.00283622;0.0462128
234;calc bound;100;0.00645151;0.00241134;0.00845946
234;calc iter;100;2.33874;1.62917;2.38011
234;total;1;264.141;264.141;264.141
235;calc total;1;235.321;235.321;235.321
235;calc update async;100;0.000327358;0.000163628;0.00396741
235;calc inner;100;2.32118;1.61459;2.36913
235;calc wait;100;0.00974487;0.00288896;0.0457283
235;calc bound;100;0.0075295;0.00218349;0.00935959
235;calc iter;100;2.33879;1.62402;2.38
235;total;1;264.144;264.144;264.144
236;calc total;1;235.284;235.284;235.284
236;calc update async;100;0.000165062;7.5389e-05;0.00380272
236;calc inner;100;2.31691;1.61241;2.3576
236;calc wait;100;0.016416;0.0034399;0.21051
236;calc bound;100;0.00494146;0.0023678;0.00760452
236;calc iter;100;2.33844;1.62089;2.45024
236;total;1;264.15;264.15;264.15
237;calc total;1;235.262;235.262;235.262
237;calc update async;100;0.00028144;0.000119079;0.00674667
237;calc inner;100;2.32069;1.60774;2.36246
237;calc wait;100;0.0108967;0.00262331;0.282363
237;calc bound;100;0.00635689;0.00234215;0.00854769
237;calc iter;100;2.33823;1.61291;2.61986
237;total;1;264.15;264.15;264.15
238;calc total;1;235.235;235.235;235.235
238;calc update async;100;0.000275111;2.411e-05;0.00873522
238;calc inner;100;2.32636;1.60996;2.36778
238;calc wait;100;0.00532065;0.00182156;0.19368
238;calc bound;100;0.00598036;0.00198063;0.00830249
238;calc iter;100;2.33797;1.61382;2.44755
238;total;1;264.03;264.03;264.03
239;calc total;1;235.262;235.262;235.262
239;calc update async;100;0.000309559;0.000136018;0.00658328
239;calc inner;100;2.32539;1.61031;2.36764
239;calc wait;100;0.00640045;0.00195972;0.271321
239;calc bound;100;0.00613195;0.00198663;0.00846831
239;calc iter;100;2.33824;1.61442;2.45228
239;total;1;264.134;264.134;264.134
240;calc total;1;235.269;235.269;235.269
240;calc update async;100;0.000326402;5.3259e-05;0.00645583
240;calc inner;100;1.64586;0.492621;2.3082
240;calc wait;100;0.686741;0.0362557;1.84883
240;calc bound;100;0.0053679;0.00215792;0.00842096
240;calc iter;100;2.3383;1.61801;2.60963
240;total;1;264.126;264.126;264.126
241;calc total;1;235.269;235.269;235.269
241;calc update async;100;0.000357102;0.000125518;0.0062002
241;calc inner;100;1.72047;0.776516;2.31423
241;calc wait;100;0.503087;0.00459093;1.11353
241;calc bound;100;0.00642393;0.00171053;0.00838207
241;calc iter;100;2.3317;2.21586;2.55127
241;total;1;264.133;264.133;264.133
242;calc total;1;235.283;235.283;235.283
242;calc update async;100;0.000318346;0.000125878;0.00245129
242;calc inner;100;1.76053;0.794871;2.3216
242;calc wait;100;0.315457;0.00938473;0.729072
242;calc bound;100;0.00616874;0.00270119;0.0086259
242;calc iter;100;2.32874;2.14254;2.41598
242;total;1;264.073;264.073;264.073
243;calc total;1;235.269;235.269;235.269
243;calc update async;100;0.000350783;0.000126099;0.00574811
243;calc inner;100;1.70977;0.558493;2.3227
243;calc wait;100;0.361874;0.00331206;0.687151
243;calc bound;100;0.00687744;0.00547716;0.00883569
243;calc iter;100;2.3265;2.2367;2.40609
243;total;1;264.099;264.099;264.099
244;calc total;1;235.276;235.276;235.276
244;calc update async;100;0.000322941;0.000157648;0.00278405
244;calc inner;100;1.72444;0.723511;2.31062
244;calc wait;100;0.357037;0.0135552;0.571889
244;calc bound;100;0.0068699;0.00354379;0.00867861
244;calc iter;100;2.33006;2.27053;2.37863
244;total;1;264.109;264.109;264.109
245;calc total;1;235.276;235.276;235.276
245;calc update async;100;0.000336791;0.000215708;0.00269234
245;calc inner;100;1.70873;0.611071;2.31464
245;calc wait;100;0.327894;0.0102452;0.638376
245;calc bound;100;0.00616073;0.00226385;0.00809864
245;calc iter;100;2.33428;2.1851;2.39517
245;total;1;264.067;264.067;264.067
246;calc total;1;235.257;235.257;235.257
246;calc update async;100;0.000387005;0.000153958;0.00815368
246;calc inner;100;1.65562;0.467817;2.31861
246;calc wait;100;0.44043;0.00445859;0.911649
246;calc bound;100;0.00673335;0.00158399;0.00840895
246;calc iter;100;2.33613;1.80991;2.40293
246;total;1;264.085;264.085;264.085
247;calc total;1;235.268;235.268;235.268
247;calc update async;100;0.000425101;0.000107659;0.00656984
247;calc inner;100;1.64324;0.406162;2.308
247;calc wait;100;0.691332;0.0387639;1.94294
247;calc bound;100;0.00676481;0.00216427;0.00869808
247;calc iter;100;2.34177;1.61113;2.40254
247;total;1;264.076;264.076;264.076
248;calc total;1;235.252;235.252;235.252
248;calc update async;100;0.000210947;7.6829e-05;0.00505749
248;calc inner;100;2.20027;1.18289;2.34779
248;calc wait;100;0.0471567;0.00359671;0.114044
248;calc bound;100;0.00684947;0.00332346;0.0112979
248;calc iter;100;2.346;1.62672;2.38886
248;total;1;264.084;264.084;264.084
249;calc total;1;235.252;235.252;235.252
249;calc update async;100;0.00026644;9.1729e-05;0.00499294
249;calc inner;100;2.22921;1.21301;2.34732
249;calc wait;100;0.0262751;0.00444631;0.0596127
249;calc bound;100;0.00556371;0.00283032;0.00826277
249;calc iter;100;2.34613;1.61943;2.38101
249;total;1;264.098;264.098;264.098
250;calc total;1;235.257;235.257;235.257
250;calc update async;100;0.000285221;0.000128798;0.00297275
250;calc inner;100;2.24225;1.23964;2.352
250;calc wait;100;0.00785835;0.00288879;0.0250653
250;calc bound;100;0.00478968;0.00240377;0.00822214
250;calc iter;100;2.34623;1.60319;2.37924
250;total;1;264.086;264.086;264.086
251;calc total;1;235.252;235.252;235.252
251;calc update async;100;0.000340321;0.000163818;0.00493597
251;calc inner;100;2.24095;1.23971;2.35175
251;calc wait;100;0.0145622;0.00300288;0.0437279
251;calc bound;100;0.00485262;0.00233105;0.00889139
251;calc iter;100;2.34625;1.60574;2.38551
251;total;1;264.141;264.141;264.141
252;calc total;1;235.248;235.248;235.248
252;calc update async;100;0.000255649;0.000118669;0.00770411
252;calc inner;100;2.24021;1.25317;2.34751
252;calc wait;100;0.0207022;0.00417672;0.0494331
252;calc bound;100;0.00642729;0.00324276;0.00882114
252;calc iter;100;2.34621;1.58915;2.38846
252;total;1;264.117;264.117;264.117
253;calc total;1;235.248;235.248;235.248
253;calc update async;100;0.000334877;0.000159278;0.00761449
253;calc inner;100;2.24521;1.25382;2.36173
253;calc wait;100;0.0130427;0.00567784;0.026522
253;calc bound;100;0.00405154;0.00210881;0.00778024
253;calc iter;100;2.34624;1.58442;2.39276
253;total;1;264.083;264.083;264.083
256;calc total;1;235.518;235.518;235.518
256;calc update async;100;0.000276273;0.000148548;0.00312597
256;calc inner;100;2.22128;2.14515;2.29545
256;calc wait;100;0.111052;0.00530459;0.344722
256;calc bound;100;0.00826553;0.00473296;0.00915884
256;calc iter;100;2.34089;2.21778;2.49837
256;total;1;264.47;264.47;264.47
257;calc total;1;235.49;235.49;235.49
257;calc update async;100;0.000239055;8.0578e-05;0.00459116
257;calc inner;100;2.20761;2.15551;2.28606
257;calc wait;100;0.126382;0.0413898;0.218074
257;calc bound;100;0.0070897;0.00331566;0.00832565
257;calc iter;100;2.34181;2.29311;2.41502
257;total;1;264.465;264.465;264.465
258;calc total;1;235.465;235.465;235.465
258;calc update async;100;0.000397878;0.000114128;0.00924681
258;calc inner;100;2.21045;2.12161;2.29214
258;calc wait;100;0.12431;0.00343385;0.211638
258;calc bound;100;0.00698773;0.00299252;0.00862118
258;calc iter;100;2.34215;2.19518;2.39434
258;total;1;264.468;264.468;264.468
259;calc total;1;235.467;235.467;235.467
259;calc update async;100;0.00039803;0.000113118;0.00682151
259;calc inner;100;2.22342;2.05704;2.3152
259;calc wait;100;0.111961;0.00371584;0.202033
259;calc bound;100;0.00717232;0.00263934;0.0118601
259;calc iter;100;2.34342;2.18833;2.44378
259;total;1;264.472;264.472;264.472
260;calc total;1;235.49;235.49;235.49
260;calc update async;100;0.000355522;9.2799e-05;0.00450204
260;calc inner;100;2.09142;1.88951;2.29211
260;calc wait;100;0.246657;0.0207935;0.360115
260;calc bound;100;0.00650032;0.00285368;0.00807228
260;calc iter;100;2.3452;2.05193;2.40799
260;total;1;264.477;264.477;264.477
261;calc total;1;235.465;235.465;235.465
261;calc update async;100;0.000380071;0.000123528;0.00769573
261;calc inner;100;2.09537;1.74193;2.30415
261;calc wait;100;0.242924;0.0129161;0.351121
261;calc bound;100;0.00672246;0.00311294;0.00810847
261;calc iter;100;2.34595;1.85527;2.41161
261;total;1;264.475;264.475;264.475
262;calc total;1;235.384;235.384;235.384
262;calc update async;100;0.000401317;0.000166158;0.0102397
262;calc inner;100;2.09268;1.54334;2.30914
262;calc wait;100;0.244957;0.00325616;0.351059
262;calc bound;100;0.00713666;0.00227263;0.00920073
262;calc iter;100;2.34583;1.62121;2.42104
262;total;1;264.042;264.042;264.042
263;calc total;1;235.453;235.453;235.453
263;calc update async;100;0.000448422;0.000227936;0.00758956
263;calc inner;100;2.08019;1.31819;2.30654
263;calc wait;100;0.263545;0.0320418;0.557512
263;calc bound;100;0.00781252;0.00218968;0.00906194
263;calc iter;100;2.35207;1.8783;2.39128
263;total;1;264.198;264.198;264.198
264;calc total;1;235.49;235.49;235.49
264;calc update async;100;0.000298759;7.3719e-05;0.00475211
264;calc inner;100;2.32205;1.83965;2.35779
264;calc wait;100;0.0235325;0.00369776;0.106022
264;calc bound;100;0.00634038;0.0035291;0.0108447
264;calc iter;100;2.35263;1.86778;2.38661
264;total;1;264.436;264.436;264.436
265;calc total;1;235.465;235.465;235.465
265;calc update async;100;0.000325533;0.000122748;0.00658694
265;calc inner;100;2.3269;1.83033;2.35968
265;calc wait;100;0.0183634;0.00301052;0.0383492
265;calc bound;100;0.00627013;0.00243397;0.00800455
265;calc iter;100;2.35247;1.85669;2.39799
265;total;1;264.435;264.435;264.435
266;calc total;1;235.465;235.465;235.465
266;calc update async;100;0.00035187;0.000135388;0.00668532
266;calc inner;100;2.33401;1.84155;2.3775
266;calc wait;100;0.0109123;0.0025292;0.0319671
266;calc bound;100;0.00663366;0.00240177;0.00877496
266;calc iter;100;2.35247;1.84681;2.38894
266;total;1;264.241;264.241;264.241
267;calc total;1;235.465;235.465;235.465
267;calc update async;100;0.000386634;0.000156038;0.00657659
267;calc inner;100;2.33051;1.81672;2.36626
267;calc wait;100;0.0136634;0.00284247;0.033835
267;calc bound;100;0.00737076;0.00179344;0.00910249
267;calc iter;100;2.35251;1.83088;2.39076
267;total;1;263.819;263.819;263.819
268;calc total;1;235.436;235.436;235.436
268;calc update async;100;0.000269506;7.8579e-05;0.00508626
268;calc inner;100;2.332;1.82512;2.3761
268;calc wait;100;0.0145769;0.00342959;0.0852104
268;calc bound;100;0.00537918;0.00182962;0.00764216
268;calc iter;100;2.35229;1.83473;2.39236
268;total;1;264.266;264.266;264.266
269;calc total;1;235.383;235.383;235.383
269;calc update async;100;0.000298212;7.3779e-05;0.00769728
269;calc inner;100;2.33774;1.83016;2.3835
269;calc wait;100;0.00769567;0.00168173;0.0596371
269;calc bound;100;0.00587381;0.00179963;0.00857281
269;calc iter;100;2.35176;1.83387;2.39278
269;total;1;264.348;264.348;264.348
270;calc total;1;235.314;235.314;235.314
270;calc update async;100;0.000377804;0.000139028;0.00972231
270;calc inner;100;2.33854;1.82443;2.38263
270;calc wait;100;0.0059109;0.00277318;0.0687166
270;calc bound;100;0.00594747;0.00186869;0.00871027
270;calc iter;100;2.35107;1.83399;2.43063
270;total;1;264.137;264.137;264.137
271;calc total;1;235.382;235.382;235.382
271;calc update async;100;0.000266067;0.000106448;0.00712387
271;calc inner;100;2.33832;1.82711;2.38016
271;calc wait;100;0.0081353;0.00299471;0.0546002
271;calc bound;100;0.00464674;0.00276641;0.00807085
271;calc iter;100;2.35169;1.83364;2.39342
271;total;1;264.479;264.479;264.479
272;calc total;1;235.468;235.468;235.468
272;calc update async;100;0.000272654;6.0049e-05;0.00431924
272;calc inner;100;1.42007;0.350889;2.27852
272;calc wait;100;0.92677;0.0660525;1.89773
272;calc bound;100;0.00541637;0.00156422;0.00883424
272;calc iter;100;2.35253;1.84276;2.39371
272;total;1;264.536;264.536;264.536
273;calc total;1;235.468;235.468;235.468
273;calc update async;100;0.000189597;5.1729e-05;0.00424858
273;calc inner;100;1.28266;0.380668;2.30452
273;calc wait;100;1.04922;0.0109338;1.86761
273;calc bound;100;0.0055724;0.00155963;0.00824601
273;calc iter;100;2.33765;1.94678;2.46943
273;total;1;264.536;264.536;264.536
274;calc total;1;235.463;235.463;235.463
274;calc update async;100;0.000227809;5.8279e-05;0.0080584
274;calc inner;100;1.3893;0.487138;2.31158
274;calc wait;100;0.74636;0.0031938;1.88349
274;calc bound;100;0.00606212;0.00205407;0.00865055
274;calc iter;100;2.31896;1.72669;2.41816
274;total;1;264.501;264.501;264.501
275;calc total;1;235.468;235.468;235.468
275;calc update async;100;0.000188199;5.6679e-05;0.00422349
275;calc inner;100;1.41385;0.531267;2.31149
275;calc wait;100;0.555518;0.00391671;1.29222
275;calc bound;100;0.00595655;0.0022625;0.00848931
275;calc iter;100;2.30803;2.24994;2.36215
275;total;1;264.188;264.188;264.188
276;calc total;1;235.49;235.49;235.49
276;calc update async;100;0.00017889;4.7599e-05;0.00400428
276;calc inner;100;1.43499;0.540924;2.3035
276;calc wait;100;0.68804;0.0152069;1.74842
276;calc bound;100;0.00653727;0.00282672;0.00870584
276;calc iter;100;2.30885;2.25531;2.37852
276;total;1;264.331;264.331;264.331
277;calc total;1;235.463;235.463;235.463
277;calc update async;100;0.000223987;8.9959e-05;0.0055806
277;calc inner;100;1.45891;0.594164;2.3139
277;calc wait;100;0.598192;0.00756169;1.66828
277;calc bound;100;0.00668172;0.00264793;0.00892297
277;calc iter;100;2.31439;2.24047;2.39515
277;total;1;264.376;264.376;264.376
278;calc total;1;235.381;235.381;235.381
278;calc update async;100;0.000250474;5.8749e-05;0.00990106
278;calc inner;100;1.34603;0.505099;2.31161
278;calc wait;100;0.858662;0.00365876;1.84781
278;calc bound;100;0.0070979;0.00225229;0.00859008
278;calc iter;100;2.3193;1.95251;2.49999
278;total;1;264.521;264.521;264.521
279;calc total;1;235.452;235.452;235.452
279;calc update async;100;0.00023098;5.2519e-05;0.00656767
279;calc inner;100;1.41315;0.405299;2.31716
279;calc wait;100;0.89596;0.00371188;1.849
279;calc bound;100;0.00689257;0.00218359;0.0091312
279;calc iter;100;2.32837;1.42443;2.77154
279;total;1;264.254;264.254;264.254
280;calc total;1;235.419;235.419;235.419
280;calc update async;100;0.000126236;5.2069e-05;0.00460281
280;calc inner;100;2.07073;1.0696;2.30778
280;calc wait;100;0.118973;0.0037951;0.709512
280;calc bound;100;0.00709123;0.00207066;0.00868703
280;calc iter;100;2.33381;1.65211;2.45776
280;total;1;264.519;264.519;264.519
281;calc total;1;235.38;235.38;235.38
281;calc update async;100;0.000175092;8.0429e-05;0.00643452
281;calc inner;100;2.15159;1.17814;2.32618
281;calc wait;100;0.0323006;0.00394968;0.164991
281;calc bound;100;0.00359243;0.00172089;0.0086396
281;calc iter;100;2.33366;1.58798;2.39118
281;total;1;264.52;264.52;264.52
282;calc total;1;235.441;235.441;235.441
282;calc update async;100;0.000187539;0.000106699;0.00380137
282;calc inner;100;2.16575;1.21402;2.33397
282;calc wait;100;0.0107088;0.00304923;0.203832
282;calc bound;100;0.00304657;0.00179949;0.00700631
282;calc iter;100;2.3343;1.5706;2.45876
282;total;1;264.386;264.386;264.386
283;calc total;1;235.379;235.379;235.379
283;calc update async;100;0.000212227;0.000104308;0.00564324
283;calc inner;100;2.16677;1.21335;2.33402
283;calc wait;100;0.023016;0.00319507;0.134592
283;calc bound;100;0.00312573;0.00198761;0.00717
283;calc iter;100;2.3337;1.57253;2.39961
283;total;1;264.483;264.483;264.483
284;calc total;1;235.331;235.331;235.331
284;calc update async;100;0.000141515;7.2449e-05;0.00480236
284;calc inner;100;2.17474;1.23772;2.3265
284;calc wait;100;0.0289844;0.00544267;0.202224
284;calc bound;100;0.00535552;0.00211234;0.00811134
284;calc iter;100;2.33328;1.58075;2.4075
284;total;1;264.493;264.493;264.493
285;calc total;1;235.313;235.313;235.313
285;calc update async;100;0.000214941;7.3559e-05;0.00759741
285;calc inner;100;2.1844;1.23667;2.34275
285;calc wait;100;0.0102705;0.00414569;0.111038
285;calc bound;100;0.00290276;0.00179896;0.00837462
285;calc iter;100;2.33316;1.55855;2.37294
285;total;1;264.488;264.488;264.488
286;calc total;1;235.291;235.291;235.291
286;calc update async;100;0.000311941;0.000157027;0.0105051
286;calc inner;100;2.18465;1.2342;2.3483
286;calc wait;100;0.00444831;0.00230556;0.119149
286;calc bound;100;0.00272264;0.0018665;0.00850984
286;calc iter;100;2.33295;1.54915;2.37268
286;total;1;264.492;264.492;264.492
287;calc total;1;235.312;235.312;235.312
287;calc update async;100;0.000270227;0.000154868;0.00741527
287;calc inner;100;2.18458;1.23406;2.34727
287;calc wait;100;0.0113993;0.00248742;0.672557
287;calc bound;100;0.00266568;0.00157039;0.00626542
287;calc iter;100;2.33676;1.90856;2.37391
287;total;1;264.489;264.489;264.489
288;calc total;1;235.458;235.458;235.458
288;calc update async;100;7.1909e-05;4.3779e-05;0.000410924
288;calc inner;100;1.616;1.22904;2.32018
288;calc wait;100;0.710926;0.102955;1.07444
288;calc bound;100;0.0076565;0.00298319;0.013017
288;calc iter;100;2.3382;1.89493;2.50743
288;total;1;263.89;263.89;263.89
289;calc total;1;235.458;235.458;235.458
289;calc update async;100;5.34887e-05;2.781e-05;0.000249166
289;calc inner;100;1.72564;0.710839;2.31972
289;calc wait;100;0.236511;0.00706536;1.03903
289;calc bound;100;0.00373044;0.00221355;0.00741859
289;calc iter;100;2.34019;2.29392;2.4065
289;total;1;264.522;264.522;264.522
290;calc total;1;235.457;235.457;235.457
290;calc update async;100;5.0339e-05;2.729e-05;0.000332114
290;calc inner;100;1.79386;1.16827;2.32419
290;calc wait;100;0.122619;0.0034824;0.422392
290;calc bound;100;0.00610358;0.00293204;0.00798212
290;calc iter;100;2.34141;2.29477;2.41521
290;total;1;264.453;264.453;264.453
291;calc total;1;235.457;235.457;235.457
291;calc update async;100;4.14143e-05;2.684e-05;0.000236816
291;calc inner;100;1.71439;1.27911;2.3243
291;calc wait;100;0.189882;0.00301286;0.413676
291;calc bound;100;0.00716533;0.00280942;0.00883812
291;calc iter;100;2.34203;2.19886;2.39416
291;total;1;264.531;264.531;264.531
292;calc total;1;235.457;235.457;235.457
292;calc update async;100;4.10998e-05;2.5239e-05;0.000311595
292;calc inner;100;1.30895;0.556188;2.31227
292;calc wait;100;0.624699;0.00623227;1.29384
292;calc bound;100;0.00715099;0.00451061;0.00868485
292;calc iter;100;2.34327;2.19422;2.44272
292;total;1;263.883;263.883;263.883
293;calc total;1;235.456;235.456;235.456
293;calc update async;100;5.2681e-05;3.514e-05;0.000322075
293;calc inner;100;1.62218;1.09061;2.31546
293;calc wait;100;0.260457;0.00721228;0.549892
293;calc bound;100;0.00618229;0.0045641;0.00849318
293;calc iter;100;2.34476;2.05103;2.40832
293;total;1;264.265;264.265;264.265
294;calc total;1;235.376;235.376;235.376
294;calc update async;100;5.8048e-05;3.6239e-05;0.000802147
294;calc inner;100;1.63574;1.07909;2.31998
294;calc wait;100;0.131595;0.00315269;0.260412
294;calc bound;100;0.00419759;0.00224131;0.00876178
294;calc iter;100;2.34499;1.85634;2.41123
294;total;1;263.898;263.898;263.898
295;calc total;1;235.452;235.452;235.452
295;calc update async;100;5.9731e-05;3.6199e-05;0.000513592
295;calc inner;100;1.48995;0.853471;2.31909
295;calc wait;100;0.809777;0.00378365;1.35568
295;calc bound;100;0.00784282;0.00219252;0.00916622
295;calc iter;100;2.34726;1.70456;2.43382
295;total;1;264.075;264.075;264.075
296;calc total;1;235.456;235.456;235.456
296;calc update async;100;3.35704e-05;2.1389e-05;0.000389584
296;calc inner;100;2.09102;1.39959;2.34255
296;calc wait;100;0.0801989;0.0077455;0.161989
296;calc bound;100;0.00582563;0.0028884;0.0112944
296;calc iter;100;2.35201;1.88014;2.39116
296;total;1;264.419;264.419;264.419
297;calc total;1;235.456;235.456;235.456
297;calc update async;100;4.52375e-05;2.8689e-05;0.000246346
297;calc inner;100;2.14973;1.43634;2.35108
297;calc wait;100;0.0327754;0.00318205;0.0807885
297;calc bound;100;0.00475848;0.00263866;0.0083468
297;calc iter;100;2.35212;1.86035;2.38621
297;total;1;263.851;263.851;263.851
298;calc total;1;235.457;235.457;235.457
298;calc update async;100;4.82299e-05;2.7109e-05;0.000290185
298;calc inner;100;2.16475;1.44911;2.34897
298;calc wait;100;0.00979412;0.00235826;0.0274432
298;calc bound;100;0.00354333;0.00241279;0.00753117
298;calc iter;100;2.35234;1.85915;2.39462
298;total;1;264.42;264.42;264.42
299;calc total;1;235.456;235.456;235.456
299;calc update async;100;4.52993e-05;2.032e-05;0.000224957
299;calc inner;100;2.16301;1.44591;2.3489
299;calc wait;100;0.0318627;0.00288993;0.0748925
299;calc bound;100;0.00337701;0.00168187;0.00867184
299;calc iter;100;2.35228;1.84709;2.3908
299;total;1;264.245;264.245;264.245
300;calc total;1;235.436;235.436;235.436
300;calc update async;100;4.21696e-05;2.316e-05;0.000373334
300;calc inner;100;2.17368;1.4605;2.34281
300;calc wait;100;0.0170122;0.00267587;0.194556
300;calc bound;100;0.00339905;0.00179694;0.00712975
300;calc iter;100;2.35219;1.83814;2.39197
300;total;1;263.883;263.883;263.883
301;calc total;1;235.374;235.374;235.374
301;calc update async;100;3.99077e-05;1.857e-05;0.000379364
301;calc inner;100;2.17572;1.45695;2.34715
301;calc wait;100;0.00828149;0.00220399;0.0526114
301;calc bound;100;0.00324997;0.00184831;0.00801152
301;calc iter;100;2.35164;1.83968;2.39292
301;total;1;264.395;264.395;264.395
302;calc total;1;235.31;235.31;235.31
302;calc update async;100;4.9643e-05;1.8939e-05;0.000587561
302;calc inner;100;2.17906;1.45996;2.35262
302;calc wait;100;0.00353802;0.00210448;0.00496006
302;calc bound;100;0.00292743;0.00160637;0.00672279
302;calc iter;100;2.35093;1.8353;2.39321
302;total;1;263.949;263.949;263.949
303;calc total;1;235.374;235.374;235.374
303;calc update async;100;4.32975e-05;2.245e-05;0.000368334
303;calc inner;100;2.18076;1.46502;2.35187
303;calc wait;100;0.00648002;0.00268899;0.0500601
303;calc bound;100;0.00307135;0.00182382;0.00637054
303;calc iter;100;2.35156;1.84279;2.39317
303;total;1;264.144;264.144;264.144
304;calc total;1;235.396;235.396;235.396
304;calc update async;100;5.97829e-05;2.0119e-05;0.00062215
304;calc inner;100;1.7736;0.422393;2.2694
304;calc wait;100;0.567245;0.0783242;1.43296
304;calc bound;100;0.00714122;0.00157505;0.00862887
304;calc iter;100;2.34805;1.76592;2.45005
304;total;1;264.427;264.427;264.427
305;calc total;1;235.396;235.396;235.396
305;calc update async;100;5.27317e-05;2.376e-05;0.000502852
305;calc inner;100;1.74134;0.55423;2.28718
305;calc wait;100;0.586833;0.0224738;1.3001
305;calc bound;100;0.0064214;0.00157262;0.00846531
305;calc iter;100;2.33465;1.85593;2.43404
305;total;1;264.201;264.201;264.201
306;calc total;1;235.436;235.436;235.436
306;calc update async;100;5.57054e-05;3.95e-05;0.000322414
306;calc inner;100;1.73839;0.901584;2.30409
306;calc wait;100;0.576364;0.00368295;1.20396
306;calc bound;100;0.00712905;0.00271949;0.00857214
306;calc iter;100;2.32209;1.46823;2.44838
306;total;1;264.425;264.425;264.425
307;calc total;1;235.396;235.396;235.396
307;calc update async;100;5.01509e-05;3.5309e-05;0.000261946
307;calc inner;100;1.80584;1.1587;2.30344
307;calc wait;100;0.503058;0.00394239;1.12994
307;calc bound;100;0.00642663;0.00238476;0.00809622
307;calc iter;100;2.31608;2.03578;2.37506
307;total;1;264.009;264.009;264.009
308;calc total;1;235.416;235.416;235.416
308;calc update async;100;5.59832e-05;3.0239e-05;0.000358475
308;calc inner;100;1.79898;1.17177;2.2787
308;calc wait;100;0.501439;0.00315428;1.15318
308;calc bound;100;0.00692246;0.00441093;0.00838087
308;calc iter;100;2.30798;2.24007;2.36335
308;total;1;264.457;264.457;264.457
309;calc total;1;235.416;235.416;235.416
309;calc update async;100;5.88371e-05;3.868e-05;0.000305505
309;calc inner;100;1.75874;1.15637;2.2858
309;calc wait;100;0.548698;0.0231978;1.15156
309;calc bound;100;0.0071687;0.00303061;0.00881729
309;calc iter;100;2.31467;1.83402;2.39124
309;total;1;264.083;264.083;264.083
310;calc total;1;235.371;235.371;235.371
310;calc update async;100;5.60403e-05;3.798e-05;0.000581091
310;calc inner;100;1.7398;0.696624;2.29099
310;calc wait;100;0.57604;0.0141305;1.21542
310;calc bound;100;0.00658771;0.00231506;0.00838948
310;calc iter;100;2.32249;1.52785;2.40298
310;total;1;264.305;264.305;264.305
311;calc total;1;235.394;235.394;235.394
311;calc update async;100;7.10251e-05;2.707e-05;0.000767928
311;calc inner;100;1.79757;0.55775;2.283
311;calc wait;100;0.528042;0.057222;1.14759
311;calc bound;100;0.00790868;0.00256869;0.00912508
311;calc iter;100;2.3336;1.64918;2.45519
311;total;1;264.083;264.083;264.083
312;calc total;1;235.329;235.329;235.329
312;calc update async;100;4.81073e-05;2.827e-05;0.000436513
312;calc inner;100;2.28945;1.54975;2.35589
312;calc wait;100;0.0358676;0.00394729;0.196893
312;calc bound;100;0.00587133;0.00336805;0.00792727
312;calc iter;100;2.33395;1.65637;2.39366
312;total;1;264.323;264.323;264.323
313;calc total;1;235.31;235.31;235.31
313;calc update async;100;4.62769e-05;2.685e-05;0.000350054
313;calc inner;100;2.30564;1.55445;2.35994
313;calc wait;100;0.0150479;0.00430917;0.0680217
313;calc bound;100;0.00651704;0.00306807;0.00868132
313;calc iter;100;2.33419;1.6788;2.3974
313;total;1;263.945;263.945;263.945
314;calc total;1;235.348;235.348;235.348
314;calc update async;100;4.55464e-05;2.345e-05;0.000353495
314;calc inner;100;2.31159;1.5592;2.36522
314;calc wait;100;0.00786093;0.0027307;0.1187
314;calc bound;100;0.0059901;0.00290257;0.0084147
314;calc iter;100;2.33471;1.69379;2.40134
314;total;1;264.16;264.16;264.16
315;calc total;1;235.309;235.309;235.309
315;calc update async;100;4.89223e-05;2.6769e-05;0.000340284
315;calc inner;100;2.31078;1.55929;2.36471
315;calc wait;100;0.0083707;0.00313444;0.0613897
315;calc bound;100;0.00683544;0.00282739;0.00874129
315;calc iter;100;2.33434;1.69467;2.37604
315;total;1;264.074;264.074;264.074
316;calc total;1;235.297;235.297;235.297
316;calc update async;100;4.06791e-05;2.4839e-05;0.000333745
316;calc inner;100;2.30788;1.53841;2.35532
316;calc wait;100;0.0176201;0.00329342;0.0881683
316;calc bound;100;0.00474172;0.00250588;0.00747011
316;calc iter;100;2.3342;1.66729;2.37337
316;total;1;263.944;263.944;263.944
317;calc total;1;235.297;235.297;235.297
317;calc update async;100;4.55473e-05;2.7339e-05;0.000364514
317;calc inner;100;2.31424;1.53513;2.35951
317;calc wait;100;0.00846689;0.00283475;0.0182365
317;calc bound;100;0.00615805;0.00223041;0.00856839
317;calc iter;100;2.33423;1.65832;2.37574
317;total;1;264.287;264.287;264.287
318;calc total;1;235.288;235.288;235.288
318;calc update async;100;4.34321e-05;2.501e-05;0.000433003
318;calc inner;100;2.31914;1.53858;2.36491
318;calc wait;100;0.00344905;0.0021258;0.00666485
318;calc bound;100;0.00504005;0.00202465;0.00683441
318;calc iter;100;2.3342;1.66616;2.3747
318;total;1;264.11;264.11;264.11
319;calc total;1;235.288;235.288;235.288
319;calc update async;100;4.3406e-05;2.6969e-05;0.000470832
319;calc inner;100;2.31851;1.53825;2.36399
319;calc wait;100;0.00363945;0.00211767;0.0097857
319;calc bound;100;0.00538945;0.00207175;0.00811257
319;calc iter;100;2.33421;1.66655;2.37292
319;total;1;264.102;264.102;264.102
320;calc total;1;235.47;235.47;235.47
320;calc update async;100;5.2371e-05;2.646e-05;0.00062724
320;calc inner;100;1.53754;0.549131;2.32717
320;calc wait;100;0.790791;0.0210281;1.77554
320;calc bound;100;0.00758295;0.00168085;0.0105544
320;calc iter;100;2.33605;1.82337;2.42141
320;total;1;264.056;264.056;264.056
321;calc total;1;235.47;235.47;235.47
321;calc update async;100;4.22858e-05;1.5469e-05;0.0006702
321;calc inner;100;1.72713;0.587037;2.32621
321;calc wait;100;0.457877;0.00655224;1.68753
321;calc bound;100;0.00529378;0.00202908;0.00768337
321;calc iter;100;2.3278;2.09668;2.64603
321;total;1;264.334;264.334;264.334
322;calc total;1;235.47;235.47;235.47
322;calc update async;100;4.45267e-05;1.4559e-05;0.000677819
322;calc inner;100;1.73774;0.80182;2.33057
322;calc wait;100;0.292656;0.00326535;0.806571
322;calc bound;100;0.0065959;0.00268027;0.00793629
322;calc iter;100;2.33228;2.17122;2.57658
322;total;1;264.333;264.333;264.333
323;calc total;1;235.47;235.47;235.47
323;calc update async;100;5.03667e-05;2.552e-05;0.000547122
323;calc inner;100;1.71989;0.734164;2.32991
323;calc wait;100;0.278766;0.00316669;0.794948
323;calc bound;100;0.00686014;0.00272061;0.0112494
323;calc iter;100;2.33355;2.24517;2.57212
323;total;1;264.251;264.251;264.251
324;calc total;1;235.47;235.47;235.47
324;calc update async;100;5.30027e-05;2.264e-05;0.00119761
324;calc inner;100;1.62177;0.437613;2.3194
324;calc wait;100;0.555872;0.00545242;1.47362
324;calc bound;100;0.00730023;0.00391795;0.0113302
324;calc iter;100;2.33347;2.21903;2.4785
324;total;1;264.448;264.448;264.448
325;calc total;1;235.469;235.469;235.469
325;calc update async;100;4.77392e-05;2.3209e-05;0.000699538
325;calc inner;100;1.737;0.878773;2.31473
325;calc wait;100;0.309635;0.0099048;0.765504
325;calc bound;100;0.00654183;0.00247625;0.00864231
325;calc iter;100;2.33676;2.25546;2.43836
325;total;1;264.301;264.301;264.301
326;calc total;1;235.443;235.443;235.443
326;calc update async;100;5.04692e-05;2.923e-05;0.000834496
326;calc inner;100;1.7265;1.07257;2.32201
326;calc wait;100;0.335725;0.00252844;0.992477
326;calc bound;100;0.00590622;0.00169881;0.0087046
326;calc iter;100;2.3379;2.20571;2.40958
326;total;1;264.45;264.45;264.45
327;calc total;1;235.466;235.466;235.466
327;calc update async;100;5.3455e-05;3.0529e-05;0.000518671
327;calc inner;100;1.65305;0.635258;2.32319
327;calc wait;100;0.672173;0.00522651;1.80423
327;calc bound;100;0.00782133;0.0022147;0.00984214
327;calc iter;100;2.33888;1.77558;2.85424
327;total;1;264.226;264.226;264.226
328;calc total;1;235.469;235.469;235.469
328;calc update async;100;4.53761e-05;1.8219e-05;0.00145328
328;calc inner;100;2.00085;0.857015;2.34089
328;calc wait;100;0.170016;0.00404301;0.721772
328;calc bound;100;0.00695078;0.00278232;0.0114045
328;calc iter;100;2.34734;1.84363;2.43392
328;total;1;264.125;264.125;264.125
329;calc total;1;235.469;235.469;235.469
329;calc update async;100;4.30496e-05;1.97e-05;0.00122944
329;calc inner;100;2.12413;0.988296;2.33831
329;calc wait;100;0.0607074;0.00787333;0.185903
329;calc bound;100;0.00449172;0.00296617;0.00794287
329;calc iter;100;2.34802;1.81479;2.47626
329;total;1;264.153;264.153;264.153
330;calc total;1;235.469;235.469;235.469
330;calc update async;100;4.99267e-05;2.425e-05;0.00141648
330;calc inner;100;2.15933;1.0647;2.34389
330;calc wait;100;0.0100468;0.00270123;0.0189017
330;calc bound;100;0.00305373;0.00241843;0.00654544
330;calc iter;100;2.34836;1.78655;2.45062
330;total;1;263.937;263.937;263.937
331;calc total;1;235.469;235.469;235.469
331;calc update async;100;5.08721e-05;2.2679e-05;0.00123172
331;calc inner;100;2.15807;1.06427;2.34319
331;calc wait;100;0.0653173;0.00310423;0.22135
331;calc bound;100;0.00408012;0.00181319;0.00870486
331;calc iter;100;2.34841;1.78437;2.45176
331;total;1;264.505;264.505;264.505
332;calc total;1;235.455;235.455;235.455
332;calc update async;100;3.79334e-05;2.118e-05;0.000419323
332;calc inner;100;2.19932;1.15829;2.33727
332;calc wait;100;0.0144377;0.00326985;0.0843573
332;calc bound;100;0.00365646;0.00232575;0.00693147
332;calc iter;100;2.3486;1.76594;2.44868
332;total;1;264.415;264.415;264.415
333;calc total;1;235.443;235.443;235.443
333;calc update async;100;4.67555e-05;2.0989e-05;0.000922555
333;calc inner;100;2.20165;1.15739;2.33885
333;calc wait;100;0.00593834;0.00264992;0.0257754
333;calc bound;100;0.00286877;0.00172335;0.00650121
333;calc iter;100;2.3485;1.76508;2.45019
333;total;1;264.546;264.546;264.546
334;calc total;1;235.369;235.369;235.369
334;calc update async;100;4.72739e-05;2.477e-05;0.000689709
334;calc inner;100;2.20317;1.15865;2.34387
334;calc wait;100;0.00385746;0.0017395;0.00740053
334;calc bound;100;0.002732;0.00176121;0.00696079
334;calc iter;100;2.34778;1.7647;2.45021
334;total;1;264.015;264.015;264.015
335;calc total;1;235.442;235.442;235.442
335;calc update async;100;3.9558e-05;1.963e-05;0.000444703
335;calc inner;100;2.20433;1.16166;2.3436
335;calc wait;100;0.00778306;0.00266022;0.0273167
335;calc bound;100;0.00290957;0.00182661;0.00787949
335;calc iter;100;2.34847;1.76784;2.45028
335;total;1;264.478;264.478;264.478
336;calc total;1;235.469;235.469;235.469
336;calc update async;100;6.04397e-05;2.15e-05;0.00140362
336;calc inner;100;1.54237;0.439028;2.315
336;calc wait;100;0.792949;0.0266579;1.82318
336;calc bound;100;0.00721;0.00157183;0.0106887
336;calc iter;100;2.34272;1.43008;2.50752
336;total;1;263.962;263.962;263.962
337;calc total;1;235.469;235.469;235.469
337;calc update async;100;4.85531e-05;1.9309e-05;0.00124603
337;calc inner;100;1.3842;0.437547;2.31402
337;calc wait;100;0.939574;0.00435253;1.95321
337;calc bound;100;0.00586466;0.00224871;0.00843212
337;calc iter;100;2.33286;2.13198;2.57582
337;total;1;264.065;264.065;264.065
338;calc total;1;235.469;235.469;235.469
338;calc update async;100;4.76129e-05;1.687e-05;0.00140015
338;calc inner;100;1.57009;0.538046;2.3185
338;calc wait;100;0.458716;0.00339549;1.51826
338;calc bound;100;0.00556863;0.00208714;0.00837508
338;calc iter;100;2.32254;2.15275;2.77259
338;total;1;264.04;264.04;264.04
339;calc total;1;235.469;235.469;235.469
339;calc update async;100;5.06498e-05;2.265e-05;0.00127675
339;calc inner;100;1.48827;0.52503;2.31834
339;calc wait;100;0.519754;0.00272019;1.3503
339;calc bound;100;0.0070094;0.00229106;0.00857201
339;calc iter;100;2.31553;2.16158;2.54309
339;total;1;264.124;264.124;264.124
340;calc total;1;235.469;235.469;235.469
340;calc update async;100;4.69934e-05;2.198e-05;0.0012883
340;calc inner;100;1.49278;0.556887;2.30165
340;calc wait;100;0.51004;0.0037093;1.07736
340;calc bound;100;0.00653731;0.00236606;0.00850707
340;calc iter;100;2.31156;2.12614;2.85857
340;total;1;264.012;264.012;264.012
341;calc total;1;235.469;235.469;235.469
341;calc update async;100;4.81489e-05;1.9279e-05;0.00126952
341;calc inner;100;1.56657;0.533415;2.3014
341;calc wait;100;0.443294;0.0165332;1.45118
341;calc bound;100;0.00558158;0.00238606;0.00929707
341;calc iter;100;2.31866;2.17636;2.61638
341;total;1;264.299;264.299;264.299
342;calc total;1;235.442;235.442;235.442
342;calc update async;100;4.63494e-05;1.946e-05;0.000716819
342;calc inner;100;1.44958;0.590403;2.2988
342;calc wait;100;0.818085;0.00305098;1.75958
342;calc bound;100;0.00658834;0.00157609;0.00820849
342;calc iter;100;2.32359;1.95992;2.98803
342;total;1;264.041;264.041;264.041
343;calc total;1;235.465;235.465;235.465
343;calc update async;100;5.49565e-05;1.9769e-05;0.000970564
343;calc inner;100;1.52111;0.363102;2.30918
343;calc wait;100;0.800469;0.00350266;1.74412
343;calc bound;100;0.0069155;0.00215261;0.00900668
343;calc iter;100;2.33533;1.82472;2.44454
343;total;1;263.899;263.899;263.899
344;calc total;1;235.449;235.449;235.449
344;calc update async;100;3.45391e-05;2.087e-05;0.000530522
344;calc inner;100;2.18141;1.3692;2.30251
344;calc wait;100;0.0653942;0.0109395;0.185612
344;calc bound;100;0.00696919;0.00314309;0.00950547
344;calc iter;100;2.33822;1.67929;2.38717
344;total;1;263.882;263.882;263.882
345;calc total;1;235.442;235.442;235.442
345;calc update async;100;4.06682e-05;2.053e-05;0.000558721
345;calc inner;100;2.22395;1.3977;2.3205
345;calc wait;100;0.0205952;0.00391399;0.145703
345;calc bound;100;0.0035687;0.0023469;0.00802429
345;calc iter;100;2.33823;1.6692;2.40755
345;total;1;264.18;264.18;264.18
346;calc total;1;235.461;235.461;235.461
346;calc update async;100;4.08341e-05;1.961e-05;0.000452442
346;calc inner;100;2.23299;1.40652;2.32532
346;calc wait;100;0.00679989;0.00220931;0.113653
346;calc bound;100;0.00314338;0.00223309;0.00714332
346;calc iter;100;2.33847;1.6685;2.39611
346;total;1;264.3;264.3;264.3
347;calc total;1;235.442;235.442;235.442
347;calc update async;100;4.72799e-05;2.3609e-05;0.000512042
347;calc inner;100;2.23336;1.40668;2.32494
347;calc wait;100;0.0114296;0.00281396;0.0722091
347;calc bound;100;0.0031088;0.00216943;0.0068634
347;calc iter;100;2.33827;1.66883;2.41061
347;total;1;264.287;264.287;264.287
348;calc total;1;235.41;235.41;235.41
348;calc update async;100;3.46527e-05;2.084e-05;0.000410364
348;calc inner;100;2.23359;1.41326;2.32796
348;calc wait;100;0.0216931;0.00443171;0.0798139
348;calc bound;100;0.00430053;0.00224714;0.0072548
348;calc iter;100;2.33796;1.67668;2.43714
348;total;1;264.053;264.053;264.053
349;calc total;1;235.368;235.368;235.368
349;calc update async;100;4.57857e-05;2.4589e-05;0.000553131
349;calc inner;100;2.24183;1.41434;2.34532
349;calc wait;100;0.00876521;0.00302921;0.0446247
349;calc bound;100;0.00281028;0.00192143;0.00745818
349;calc iter;100;2.33744;1.66537;2.395
349;total;1;264.366;264.366;264.366
350;calc total;1;235.352;235.352;235.352
350;calc update async;100;4.39244e-05;2.3589e-05;0.000772317
350;calc inner;100;2.24283;1.41407;2.33575
350;calc wait;100;0.00315114;0.00185803;0.0433674
350;calc bound;100;0.00260068;0.00175843;0.00726088
350;calc iter;100;2.33736;1.66645;2.39527
350;total;1;264.248;264.248;264.248
351;calc total;1;235.367;235.367;235.367
351;calc update async;100;4.38776e-05;2.4339e-05;0.000346634
351;calc inner;100;2.24247;1.41393;2.33919
351;calc wait;100;0.00372444;0.00226555;0.0458547
351;calc bound;100;0.00260555;0.00180685;0.00744454
351;calc iter;100;2.33753;1.66816;2.41182
351;total;1;264.524;264.524;264.524
352;calc total;1;235.447;235.447;235.447
352;calc update async;100;0.000432447;0.000214467;0.00561387
352;calc inner;100;1.88222;0.662296;2.32979
352;calc wait;100;0.450025;0.0379087;0.997809
352;calc bound;100;0.0056691;0.00216075;0.00780049
352;calc iter;100;2.33836;1.66256;2.37855
352;total;1;264.16;264.16;264.16
353;calc total;1;235.447;235.447;235.447
353;calc update async;100;0.000370716;0.000212867;0.00539407
353;calc inner;100;1.7877;1.0665;2.32603
353;calc wait;100;0.533625;0.00869409;1.24016
353;calc bound;100;0.00670089;0.00227853;0.00855035
353;calc iter;100;2.3284;1.3553;2.38811
353;total;1;264.248;264.248;264.248
354;calc total;1;235.447;235.447;235.447
354;calc update async;100;0.000376934;0.000218657;0.00554974
354;calc inner;100;1.83438;1.38247;2.33116
354;calc wait;100;0.484399;0.00351083;1.09112
354;calc bound;100;0.00702203;0.00277711;0.00835228
354;calc iter;100;2.32618;1.9486;2.68813
354;total;1;263.933;263.933;263.933
355;calc total;1;235.447;235.447;235.447
355;calc update async;100;0.00036023;0.000200167;0.00532545
355;calc inner;100;1.89924;1.64308;2.33166
355;calc wait;100;0.38613;0.0033337;0.840972
355;calc bound;100;0.00685939;0.002771;0.00883276
355;calc iter;100;2.32382;1.94145;2.72549
355;total;1;264.175;264.175;264.175
356;calc total;1;235.447;235.447;235.447
356;calc update async;100;0.000366289;0.000207507;0.00527304
356;calc inner;100;1.88496;1.39358;2.33108
356;calc wait;100;0.423572;0.00440888;0.825492
356;calc bound;100;0.00710205;0.00274868;0.00856256
356;calc iter;100;2.32239;2.2691;2.44887
356;total;1;264.029;264.029;264.029
357;calc total;1;235.447;235.447;235.447
357;calc update async;100;0.000381412;0.000232846;0.00523311
357;calc inner;100;1.83387;1.38296;2.32988
357;calc wait;100;0.456398;0.00818079;0.940412
357;calc bound;100;0.00732543;0.00487899;0.0087747
357;calc iter;100;2.3284;2.20447;2.42955
357;total;1;264.314;264.314;264.314
358;calc total;1;235.442;235.442;235.442
358;calc update async;100;0.000405982;0.000220917;0.00908766
358;calc inner;100;1.83527;1.32018;2.32778
358;calc wait;100;0.478332;0.00400997;0.983893
358;calc bound;100;0.00691505;0.00301653;0.00861493
358;calc iter;100;2.32879;2.06575;2.37116
358;total;1;264.118;264.118;264.118
359;calc total;1;235.447;235.447;235.447
359;calc update async;100;0.000441197;0.000270046;0.00504626
359;calc inner;100;1.88407;1.05921;2.33363
359;calc wait;100;0.439275;0.0174624;1.09245
359;calc bound;100;0.00780187;0.00220227;0.00897525
359;calc iter;100;2.3316;1.67083;2.68118
359;total;1;264.082;264.082;264.082
360;calc total;1;235.447;235.447;235.447
360;calc update async;100;0.000365916;0.000161527;0.00484098
360;calc inner;100;2.24577;0.995883;2.34616
360;calc wait;100;0.0753173;0.00458187;1.02064
360;calc bound;100;0.00661325;0.00335072;0.0113237
360;calc iter;100;2.33726;1.75025;2.6009
360;total;1;263.969;263.969;263.969
361;calc total;1;235.447;235.447;235.447
361;calc update async;100;0.000353118;0.000159667;0.00470922
361;calc inner;100;2.26472;1.0491;2.34575
361;calc wait;100;0.0440906;0.0066538;0.390526
361;calc bound;100;0.00634846;0.00319508;0.00806779
361;calc iter;100;2.33953;1.49856;2.55942
361;total;1;264.037;264.037;264.037
362;calc total;1;235.447;235.447;235.447
362;calc update async;100;0.000381387;0.000157437;0.00488265
362;calc inner;100;2.27643;1.03239;2.35331
362;calc wait;100;0.0246183;0.00333521;0.201108
362;calc bound;100;0.00702745;0.00239762;0.00845526
362;calc iter;100;2.34092;1.48682;2.49334
362;total;1;264.465;264.465;264.465
363;calc total;1;235.447;235.447;235.447
363;calc update async;100;0.000399155;0.000238736;0.00463735
363;calc inner;100;2.2705;0.991385;2.351
363;calc wait;100;0.0581744;0.00345676;0.635733
363;calc bound;100;0.00768228;0.00214226;0.00923774
363;calc iter;100;2.34098;1.43203;2.46334
363;total;1;264.43;264.43;264.43
364;calc total;1;235.443;235.443;235.443
364;calc update async;100;0.00030566;0.000128468;0.00540617
364;calc inner;100;2.30857;1.07276;2.35809
364;calc wait;100;0.0117988;0.00427844;0.0501561
364;calc bound;100;0.0056247;0.00296645;0.00717996
364;calc iter;100;2.34241;1.43164;2.46786
364;total;1;264.095;264.095;264.095
365;calc total;1;235.442;235.442;235.442
365;calc update async;100;0.000239127;2.2749e-05;0.00648244
365;calc inner;100;2.31472;1.07279;2.36457
365;calc wait;100;0.00535141;0.00317388;0.04617
365;calc bound;100;0.0057028;0.00217215;0.00823231
365;calc iter;100;2.34241;1.4322;2.46575
365;total;1;264.159;264.159;264.159
366;calc total;1;235.367;235.367;235.367
366;calc update async;100;0.000427734;0.000157277;0.00823478
366;calc inner;100;2.3147;1.07461;2.36278
366;calc wait;100;0.00429337;0.00178536;0.00575761
366;calc bound;100;0.0055577;0.00181923;0.00659674
366;calc iter;100;2.3417;1.4331;2.46724
366;total;1;264.19;264.19;264.19
367;calc total;1;235.442;235.442;235.442
367;calc update async;100;0.000275732;0.000133357;0.00663851
367;calc inner;100;2.3132;1.07635;2.36033
367;calc wait;100;0.00833321;0.002253;0.0442187
367;calc bound;100;0.00394935;0.00181329;0.00656818
367;calc iter;100;2.34242;1.43229;2.46712
367;total;1;264.054;264.054;264.054
368;calc total;1;235.444;235.444;235.444
368;calc update async;100;0.000447421;0.000101388;0.00561745
368;calc inner;100;1.86514;0.476382;2.32673
368;calc wait;100;0.467073;0.0135837;0.962947
368;calc bound;100;0.00624906;0.00156584;0.00932451
368;calc iter;100;2.33892;1.21951;2.52209
368;total;1;264.167;264.167;264.167
369;calc total;1;235.444;235.444;235.444
369;calc update async;100;0.000362349;0.000171497;0.00544704
369;calc inner;100;1.80572;0.747574;2.32668
369;calc wait;100;0.518908;0.00467935;1.15465
369;calc bound;100;0.00653941;0.00224919;0.00846633
369;calc iter;100;2.33154;1.25903;2.54671
369;total;1;263.944;263.944;263.944
370;calc total;1;235.446;235.446;235.446
370;calc update async;100;0.000358109;0.000151448;0.00340924
370;calc inner;100;1.81222;1.25777;2.32969
370;calc wait;100;0.506833;0.00432655;1.15794
370;calc bound;100;0.00708142;0.00271094;0.00911474
370;calc iter;100;2.3265;1.67715;2.57482
370;total;1;264.137;264.137;264.137
371;calc total;1;235.444;235.444;235.444
371;calc update async;100;0.000363234;0.000131198;0.00543475
371;calc inner;100;1.88998;1.53128;2.33008
371;calc wait;100;0.425247;0.00314607;0.910674
371;calc bound;100;0.00679459;0.00291945;0.00806042
371;calc iter;100;2.32239;2.15364;2.5359
371;total;1;264.18;264.18;264.18
372;calc total;1;235.446;235.446;235.446
372;calc update async;100;0.000340034;0.000185157;0.00324204
372;calc inner;100;1.87674;1.33441;2.32469
372;calc wait;100;0.434568;0.00353008;1.16604
372;calc bound;100;0.00686577;0.00270638;0.00863151
372;calc iter;100;2.31852;2.17639;2.61447
372;total;1;264.373;264.373;264.373
373;calc total;1;235.446;235.446;235.446
373;calc update async;100;0.000361813;0.000261645;0.00321132
373;calc inner;100;1.81322;1.27337;2.32434
373;calc wait;100;0.503137;0.0100802;1.33444
373;calc bound;100;0.00697711;0.00483432;0.00889199
373;calc iter;100;2.3237;1.96008;2.9885
373;total;1;264.036;264.036;264.036
374;calc total;1;235.441;235.441;235.441
374;calc update async;100;0.000405759;0.000214966;0.00918238
374;calc inner;100;1.8004;0.945098;2.32635
374;calc wait;100;0.520645;0.00401037;1.41525
374;calc bound;100;0.00681112;0.00270029;0.00825127
374;calc iter;100;2.32827;1.41644;2.55956
374;total;1;264.371;264.371;264.371
375;calc total;1;235.444;235.444;235.444
375;calc update async;100;0.000440695;0.000281715;0.00592609
375;calc inner;100;1.87491;0.678692;2.33011
375;calc wait;100;0.454755;0.0230293;0.995674
375;calc bound;100;0.00810188;0.00219043;0.00906028
375;calc iter;100;2.33822;1.67684;2.37116
375;total;1;264.316;264.316;264.316
376;calc total;1;235.44;235.44;235.44
376;calc update async;100;0.000189086;0.000106248;0.00412561
376;calc inner;100;2.31381;1.65372;2.3495
376;calc wait;100;0.0198278;0.0051706;0.0274891
376;calc bound;100;0.00444715;0.00218317;0.006535
376;calc iter;100;2.33828;1.66936;2.36385
376;total;1;264.511;264.511;264.511
377;calc total;1;235.439;235.439;235.439
377;calc update async;100;0.000345126;0.000251746;0.00468901
377;calc inner;100;2.32313;1.65501;2.34986
377;calc wait;100;0.00746527;0.00537901;0.0132267
377;calc bound;100;0.00733792;0.0022084;0.00829263
377;calc iter;100;2.33828;1.6629;2.36669
377;total;1;263.936;263.936;263.936
378;calc total;1;235.441;235.441;235.441
378;calc update async;100;0.000157056;2.5449e-05;0.00408345
378;calc inner;100;2.32777;1.65804;2.35441
378;calc wait;100;0.00328881;0.00211661;0.00609509
378;calc bound;100;0.00695768;0.00206999;0.00784693
378;calc iter;100;2.3383;1.6623;2.37213
378;total;1;263.955;263.955;263.955
379;calc total;1;235.439;235.439;235.439
379;calc update async;100;0.000384264;0.000170647;0.0057707
379;calc inner;100;2.32737;1.65806;2.35371
379;calc wait;100;0.00349284;0.00291663;0.00466418
379;calc bound;100;0.00703715;0.00181877;0.00765101
379;calc iter;100;2.33829;1.66318;2.37042
379;total;1;264.512;264.512;264.512
380;calc total;1;235.437;235.437;235.437
380;calc update async;100;0.000245951;0.000136658;0.00794264
380;calc inner;100;2.32264;1.66401;2.34923
380;calc wait;100;0.0119317;0.00199781;0.0199029
380;calc bound;100;0.00344608;0.00182998;0.00441323
380;calc iter;100;2.33827;1.668;2.36528
380;total;1;264.532;264.532;264.532
384;calc total;1;235.506;235.506;235.506
384;calc update async;100;0.000171137;4.316e-05;0.00330585
384;calc inner;100;1.11792;0.378477;2.17787
384;calc wait;100;1.19802;0.040296;1.94469
384;calc bound;100;0.00596055;0.00167604;0.0111761
384;calc iter;100;2.32234;2.21595;2.39031
384;total;1;264.495;264.495;264.495
381;calc total;1;235.437;235.437;235.437
381;calc update async;100;0.000348134;0.000147557;0.00780677
381;calc inner;100;2.32502;1.65243;2.35109
381;calc wait;100;0.00724514;0.0048766;0.0141041
381;calc bound;100;0.0056384;0.0021816;0.0084843
381;calc iter;100;2.33827;1.66598;2.37085
381;total;1;264.506;264.506;264.506
385;calc total;1;235.464;235.464;235.464
385;calc update async;100;0.000166103;4.917e-05;0.00496493
385;calc inner;100;0.983892;0.426731;2.19522
385;calc wait;100;1.32394;0.0161078;1.91585
385;calc bound;100;0.00629522;0.0017531;0.011037
385;calc iter;100;2.31504;2.17414;2.38813
385;total;1;264.494;264.494;264.494
386;calc total;1;235.458;235.458;235.458
386;calc update async;100;0.000248702;6.497e-05;0.0111902
386;calc inner;100;1.10784;0.496213;2.2
386;calc wait;100;1.19088;0.00362644;1.80091
386;calc bound;100;0.00709455;0.00298353;0.00910486
386;calc iter;100;2.30684;2.05488;2.68368
386;total;1;264.494;264.494;264.494
387;calc total;1;235.464;235.464;235.464
387;calc update async;100;0.000159432;4.28e-05;0.00494497
387;calc inner;100;1.14238;0.537312;2.20245
387;calc wait;100;1.15068;0.00341975;1.95551
387;calc bound;100;0.00558555;0.00219226;0.0129473
387;calc iter;100;2.29958;1.93817;2.72925
387;total;1;264.495;264.495;264.495
388;calc total;1;235.464;235.464;235.464
388;calc update async;100;0.00014879;4.351e-05;0.00501486
388;calc inner;100;1.10969;0.503055;2.22307
388;calc wait;100;1.18064;0.00350424;1.90618
388;calc bound;100;0.00512398;0.00228888;0.00872589
388;calc iter;100;2.29989;2.21113;2.45019
388;total;1;264.49;264.49;264.49
389;calc total;1;235.458;235.458;235.458
389;calc update async;100;0.000234637;6.2439e-05;0.00921344
389;calc inner;100;1.11909;0.549184;2.22388
389;calc wait;100;1.17514;0.0117317;1.78653
389;calc bound;100;0.00727161;0.00307324;0.00869847
389;calc iter;100;2.30517;2.20441;2.42683
389;total;1;264.489;264.489;264.489
390;calc total;1;235.303;235.303;235.303
390;calc update async;100;0.000233933;5.85e-05;0.0101654
390;calc inner;100;1.04312;0.431699;2.22945
390;calc wait;100;1.24832;0.00308661;1.89801
390;calc bound;100;0.00650319;0.00274485;0.0108868
390;calc iter;100;2.3041;2.07072;2.36993
390;total;1;264.434;264.434;264.434
391;calc total;1;235.458;235.458;235.458
391;calc update async;100;0.000217464;4.463e-05;0.00921548
391;calc inner;100;1.13667;0.410267;2.22919
391;calc wait;100;1.15413;0.0029775;2.02657
391;calc bound;100;0.00555596;0.00172192;0.0125975
391;calc iter;100;2.31503;1.91436;2.68094
391;total;1;264.474;264.474;264.474
392;calc total;1;235.464;235.464;235.464
392;calc update async;100;0.000117425;4.401e-05;0.0050917
392;calc inner;100;1.72708;0.373601;2.22843
392;calc wait;100;0.556795;0.0196586;2.22439
392;calc bound;100;0.00355279;0.00209973;0.00846114
392;calc iter;100;2.31994;2.19711;2.60032
392;total;1;264.453;264.453;264.453
393;calc total;1;235.458;235.458;235.458
393;calc update async;100;0.000174419;4.447e-05;0.00749487
393;calc inner;100;1.83573;0.373252;2.23935
393;calc wait;100;0.446789;0.00642002;2.04653
393;calc bound;100;0.00607578;0.00209349;0.00822097
393;calc iter;100;2.32468;2.19154;2.55716
393;total;1;264.451;264.451;264.451
394;calc total;1;235.458;235.458;235.458
394;calc update async;100;0.000206982;8.129e-05;0.00774707
394;calc inner;100;1.87235;0.489307;2.24428
394;calc wait;100;0.406597;0.00311861;1.90548
394;calc bound;100;0.00679717;0.00199237;0.00877828
394;calc iter;100;2.32619;2.17588;2.49321
394;total;1;264.39;264.39;264.39
395;calc total;1;235.458;235.458;235.458
395;calc update async;100;0.000273279;8.371e-05;0.00749937
395;calc inner;100;1.86477;0.52174;2.23873
395;calc wait;100;0.431189;0.00408094;1.75414
395;calc bound;100;0.00799658;0.00199832;0.00944181
395;calc iter;100;2.3268;2.21201;2.46256
395;total;1;264.453;264.453;264.453
396;calc total;1;235.352;235.352;235.352
396;calc update async;100;0.000148683;5.407e-05;0.00453378
396;calc inner;100;1.51753;0.829998;2.20319
396;calc wait;100;0.776168;0.00473342;1.89242
396;calc bound;100;0.00499788;0.00244061;0.00860533
396;calc iter;100;2.32721;1.29838;3.18059
396;total;1;264.477;264.477;264.477
397;calc total;1;235.302;235.302;235.302
397;calc update async;100;0.00023405;8.6289e-05;0.00786812
397;calc inner;100;1.53852;0.814665;2.21598
397;calc wait;100;0.750728;0.00281285;2.79326
397;calc bound;100;0.00660932;0.00191887;0.00895986
397;calc iter;100;2.32671;1.10457;4.69797
397;total;1;263.827;263.827;263.827
398;calc total;1;235.26;235.26;235.26
398;calc update async;100;0.000269084;0.000101489;0.00981153
398;calc inner;100;1.52301;0.832778;2.22139
398;calc wait;100;0.765629;0.00281821;1.83024
398;calc bound;100;0.00528807;0.0020889;0.00930973
398;calc iter;100;2.32632;1.3138;3.18133
398;total;1;264.479;264.479;264.479
399;calc total;1;235.302;235.302;235.302
399;calc update async;100;0.000199633;5.9009e-05;0.00779829
399;calc inner;100;1.54408;0.823261;2.22201
399;calc wait;100;0.746705;0.00307378;1.5322
399;calc bound;100;0.00381335;0.00196269;0.00983903
399;calc iter;100;2.32672;2.1969;2.46727
399;total;1;264.478;264.478;264.478
400;calc total;1;235.463;235.463;235.463
400;calc update async;100;0.000192661;5.1419e-05;0.00426144
400;calc inner;100;1.08674;0.423619;2.1659
400;calc wait;100;1.23239;0.0877948;1.90033
400;calc bound;100;0.00679105;0.00165267;0.0105363
400;calc iter;100;2.32693;2.23452;2.52229
400;total;1;263.929;263.929;263.929
401;calc total;1;235.462;235.462;235.462
401;calc update async;100;0.000163522;4.305e-05;0.0054969
401;calc inner;100;0.927373;0.359427;2.18183
401;calc wait;100;1.34904;0.0113437;2.13573
401;calc bound;100;0.00533954;0.00165813;0.0110358
401;calc iter;100;2.31914;2.21352;2.54545
401;total;1;263.937;263.937;263.937
402;calc total;1;235.458;235.458;235.458
402;calc update async;100;0.000231875;6.108e-05;0.0096044
402;calc inner;100;1.02435;0.503368;2.17732
402;calc wait;100;1.24906;0.0032249;2.02639
402;calc bound;100;0.00752272;0.00254825;0.00952257
402;calc iter;100;2.30988;2.16413;2.57461
402;total;1;264.317;264.317;264.317
403;calc total;1;235.462;235.462;235.462
403;calc update async;100;0.000151719;4.714e-05;0.00620694
403;calc inner;100;1.05357;0.552619;2.18048
403;calc wait;100;1.21149;0.00280217;1.9052
403;calc bound;100;0.00491771;0.00232203;0.00835004
403;calc iter;100;2.29993;2.15401;2.53624
403;total;1;263.936;263.936;263.936
404;calc total;1;235.463;235.463;235.463
404;calc update async;100;0.000131849;4.714e-05;0.00480573
404;calc inner;100;1.00052;0.423433;2.15208
404;calc wait;100;1.25852;0.00381225;2.12596
404;calc bound;100;0.00495483;0.00214618;0.00884332
404;calc iter;100;2.296;2.17794;2.61294
404;total;1;264.204;264.204;264.204
405;calc total;1;235.458;235.458;235.458
405;calc update async;100;0.000201828;6.2229e-05;0.00741456
405;calc inner;100;1.05951;0.540311;2.16481
405;calc wait;100;1.20585;0.0112515;2.13477
405;calc bound;100;0.00680564;0.00233607;0.00901906
405;calc iter;100;2.30426;2.01917;2.98461
405;total;1;264.203;264.203;264.203
406;calc total;1;235.3;235.3;235.3
406;calc update async;100;0.000219517;5.2099e-05;0.0100062
406;calc inner;100;0.955015;0.410381;2.16639
406;calc wait;100;1.31026;0.00248554;2.05488
406;calc bound;100;0.00553416;0.00170529;0.0109271
406;calc iter;100;2.31272;2.21636;2.55897
406;total;1;264.555;264.555;264.555
407;calc total;1;235.458;235.458;235.458
407;calc update async;100;0.000186995;3.8219e-05;0.00740166
407;calc inner;100;1.07374;0.454683;2.14763
407;calc wait;100;1.19394;0.00246324;1.86543
407;calc bound;100;0.00466099;0.00162488;0.0127222
407;calc iter;100;2.32161;2.23295;2.37069
407;total;1;264.432;264.432;264.432
408;calc total;1;235.328;235.328;235.328
408;calc update async;100;0.000114174;4.5019e-05;0.0045423
408;calc inner;100;1.35844;0.806573;2.10109
408;calc wait;100;0.899784;0.0100104;1.51497
408;calc bound;100;0.00383716;0.00189378;0.0111422
408;calc iter;100;2.32049;2.23116;2.3642
408;total;1;264.097;264.097;264.097
409;calc total;1;235.3;235.3;235.3
409;calc update async;100;0.000155616;4.7489e-05;0.0066905
409;calc inner;100;1.36824;0.66182;2.10163
409;calc wait;100;0.898277;0.00332055;1.87116
409;calc bound;100;0.00420356;0.00170243;0.00880541
409;calc iter;100;2.32401;1.87895;3.19272
409;total;1;264.128;264.128;264.128
410;calc total;1;235.364;235.364;235.364
410;calc update async;100;0.000176695;3.818e-05;0.00374461
410;calc inner;100;1.39462;0.368783;2.10512
410;calc wait;100;0.877127;0.00511546;2.80395
410;calc bound;100;0.00647969;0.00177881;0.00903847
410;calc iter;100;2.33755;1.66179;4.69588
410;total;1;264.509;264.509;264.509
411;calc total;1;235.3;235.3;235.3
411;calc update async;100;0.000210999;8.831e-05;0.00672427
411;calc inner;100;1.38164;0.666932;2.10357
411;calc wait;100;0.89508;0.0241246;1.88004
411;calc bound;100;0.00503213;0.00163937;0.00901502
411;calc iter;100;2.32402;1.87589;3.19512
411;total;1;263.897;263.897;263.897
412;calc total;1;235.275;235.275;235.275
412;calc update async;100;0.000123712;4.9049e-05;0.00488426
412;calc inner;100;1.35857;0.809426;2.12326
412;calc wait;100;0.906152;0.00734286;1.51135
412;calc bound;100;0.00382415;0.00159162;0.00842479
412;calc iter;100;2.31999;2.26293;2.3651
412;total;1;263.968;263.968;263.968
413;calc total;1;235.257;235.257;235.257
413;calc update async;100;0.00017561;5.108e-05;0.00758195
413;calc inner;100;1.33368;0.661996;2.12598
413;calc wait;100;0.933117;0.00730628;1.91686
413;calc bound;100;0.00290481;0.00172168;0.0086854
413;calc iter;100;2.32357;1.87687;3.28433
413;total;1;263.965;263.965;263.965
414;calc total;1;235.244;235.244;235.244
414;calc update async;100;0.000266352;3.421e-05;0.0104529
414;calc inner;100;1.35216;0.368969;2.12738
414;calc wait;100;0.923236;0.00210006;2.7519
414;calc bound;100;0.00620827;0.00178082;0.00926251
414;calc iter;100;2.33635;1.66279;4.7011
414;total;1;264.484;264.484;264.484
415;calc total;1;235.257;235.257;235.257
415;calc update async;100;0.000224911;9.7089e-05;0.00680004
415;calc inner;100;1.33534;0.666152;2.12797
415;calc wait;100;0.927914;0.00266646;1.92757
415;calc bound;100;0.00450251;0.00169577;0.00876663
415;calc iter;100;2.32358;1.87337;3.28706
415;total;1;264.453;264.453;264.453
416;calc total;1;235.432;235.432;235.432
416;calc update async;100;4.69346e-05;1.7349e-05;0.000408356
416;calc inner;100;1.11203;0.396538;2.23477
416;calc wait;100;1.13672;0.174173;1.93844
416;calc bound;100;0.00559429;0.00212432;0.00911354
416;calc iter;100;2.30213;1.78335;2.61157
416;total;1;264.267;264.267;264.267
417;calc total;1;235.432;235.432;235.432
417;calc update async;100;3.77923e-05;1.888e-05;0.000261218
417;calc inner;100;1.15221;0.357938;2.23357
417;calc wait;100;0.842954;0.00669598;1.46839
417;calc bound;100;0.00686661;0.00158884;0.0108206
417;calc iter;100;2.29715;1.87966;2.41011
417;total;1;264.542;264.542;264.542
418;calc total;1;235.432;235.432;235.432
418;calc update async;100;3.98138e-05;1.83e-05;0.000251608
418;calc inner;100;1.17524;0.421894;2.2379
418;calc wait;100;0.687359;0.0033899;1.34418
418;calc bound;100;0.00585551;0.00217883;0.0103921
418;calc iter;100;2.29053;2.09557;2.48224
418;total;1;264.224;264.224;264.224
419;calc total;1;235.432;235.432;235.432
419;calc update async;100;3.81482e-05;2.002e-05;0.000208998
419;calc inner;100;1.14671;0.407385;2.23794
419;calc wait;100;0.647761;0.00340524;1.31772
419;calc bound;100;0.0071154;0.00258954;0.00910891
419;calc iter;100;2.28474;1.61777;2.95493
419;total;1;264.54;264.54;264.54
420;calc total;1;235.431;235.431;235.431
420;calc update async;100;4.33621e-05;1.986e-05;0.000296638
420;calc inner;100;1.19947;0.401217;2.23704
420;calc wait;100;0.655186;0.00375254;1.37488
420;calc bound;100;0.00644972;0.00215099;0.0110135
420;calc iter;100;2.28147;2.01982;2.59686
420;total;1;264.342;264.342;264.342
421;calc total;1;235.431;235.431;235.431
421;calc update async;100;4.38024e-05;2.066e-05;0.000324897
421;calc inner;100;1.24053;0.429342;2.24057
421;calc wait;100;0.643132;0.0066544;1.33744
421;calc bound;100;0.00644909;0.00182267;0.0103292
421;calc iter;100;2.2912;2.07246;2.5977
421;total;1;263.906;263.906;263.906
422;calc total;1;235.298;235.298;235.298
422;calc update async;100;4.68767e-05;2.054e-05;0.000709654
422;calc inner;100;1.24298;0.416184;2.24467
422;calc wait;100;0.741638;0.00324057;1.52782
422;calc bound;100;0.00703444;0.00234236;0.0103605
422;calc iter;100;2.29038;2.07477;2.39935
422;total;1;264.072;264.072;264.072
423;calc total;1;235.431;235.431;235.431
423;calc update async;100;4.61762e-05;2.212e-05;0.000229488
423;calc inner;100;1.18564;0.421484;2.24402
423;calc wait;100;1.01628;0.00334761;2.06956
423;calc bound;100;0.0054824;0.00158954;0.00918042
423;calc iter;100;2.29704;1.54346;3.22266
423;total;1;264.539;264.539;264.539
424;calc total;1;235.431;235.431;235.431
424;calc update async;100;3.62772e-05;1.658e-05;0.000329758
424;calc inner;100;1.57933;0.350931;2.25654
424;calc wait;100;0.260428;0.00388433;1.49747
424;calc bound;100;0.00775222;0.0029733;0.0113026
424;calc iter;100;2.30669;1.39727;2.9817
424;total;1;264.129;264.129;264.129
425;calc total;1;235.431;235.431;235.431
425;calc update async;100;4.55935e-05;2.1729e-05;0.000270858
425;calc inner;100;1.71524;0.658009;2.26416
425;calc wait;100;0.0598691;0.00968243;0.251842
425;calc bound;100;0.00512657;0.00205222;0.00806145
425;calc iter;100;2.31202;1.52518;2.69535
425;total;1;264.394;264.394;264.394
426;calc total;1;235.431;235.431;235.431
426;calc update async;100;4.3282e-05;1.941e-05;0.000281288
426;calc inner;100;1.73269;0.785997;2.26109
426;calc wait;100;0.0214768;0.00295768;0.0687158
426;calc bound;100;0.00405983;0.00165009;0.00872442
426;calc iter;100;2.31274;1.51877;2.71935
426;total;1;264.321;264.321;264.321
427;calc total;1;235.431;235.431;235.431
427;calc update async;100;4.8003e-05;1.957e-05;0.000317658
427;calc inner;100;1.72867;0.78609;2.26126
427;calc wait;100;0.0886686;0.001711;0.700731
427;calc bound;100;0.00451695;0.00162775;0.0093482
427;calc iter;100;2.31339;1.582;2.71922
427;total;1;264.496;264.496;264.496
428;calc total;1;235.348;235.348;235.348
428;calc update async;100;4.02328e-05;2.22e-05;0.000370266
428;calc inner;100;1.61911;0.864503;2.25684
428;calc wait;100;0.353061;0.00229002;0.989772
428;calc bound;100;0.0039512;0.00177899;0.00813095
428;calc iter;100;2.31463;1.68063;2.76509
428;total;1;264.168;264.168;264.168
429;calc total;1;235.297;235.297;235.297
429;calc update async;100;4.45408e-05;2.206e-05;0.000539076
429;calc inner;100;1.38275;0.40946;2.27661
429;calc wait;100;0.367417;0.00227053;1.00341
429;calc bound;100;0.00654689;0.00179941;0.00968252
429;calc iter;100;2.31427;1.21217;3.62557
429;total;1;264.36;264.36;264.36
430;calc total;1;235.255;235.255;235.255
430;calc update async;100;4.48207e-05;2.386e-05;0.000586655
430;calc inner;100;1.62629;0.868633;2.2664
430;calc wait;100;0.343316;0.00176004;0.984367
430;calc bound;100;0.00393112;0.00171011;0.00660363
430;calc iter;100;2.31383;1.69155;2.75346
430;total;1;264.425;264.425;264.425
431;calc total;1;235.297;235.297;235.297
431;calc update async;100;3.6649e-05;1.823e-05;0.000495576
431;calc inner;100;1.45544;0.385877;2.26626
431;calc wait;100;0.383442;0.00180843;1.45201
431;calc bound;100;0.00387874;0.00179284;0.0082828
431;calc iter;100;2.31425;1.69127;2.92484
431;total;1;264.108;264.108;264.108
432;calc total;1;235.316;235.316;235.316
432;calc update async;100;5.23092e-05;1.827e-05;0.000573365
432;calc inner;100;1.27116;0.365819;2.23752
432;calc wait;100;0.758463;0.00578294;1.96924
432;calc bound;100;0.00708145;0.0016858;0.00949444
432;calc iter;100;2.30734;1.68723;2.73612
432;total;1;264.02;264.02;264.02
433;calc total;1;235.315;235.315;235.315
433;calc update async;100;5.17978e-05;2.529e-05;0.000337797
433;calc inner;100;1.2364;0.412354;2.23498
433;calc wait;100;0.914801;0.00451687;1.91473
433;calc bound;100;0.00701353;0.00212539;0.00903217
433;calc iter;100;2.29838;1.61698;2.72044
433;total;1;264.346;264.346;264.346
434;calc total;1;235.348;235.348;235.348
434;calc update async;100;4.59429e-05;2.4e-05;0.000309867
434;calc inner;100;1.37478;0.471334;2.24488
434;calc wait;100;0.552478;0.00496418;1.55806
434;calc bound;100;0.0054191;0.00156696;0.00826273
434;calc iter;100;2.29168;2.07626;2.5329
434;total;1;264.141;264.141;264.141
435;calc total;1;235.314;235.314;235.314
435;calc update async;100;4.24969e-05;1.921e-05;0.000361446
435;calc inner;100;1.2797;0.395927;2.24505
435;calc wait;100;0.613208;0.00349922;1.43196
435;calc bound;100;0.00670918;0.00262358;0.00935526
435;calc iter;100;2.2828;1.8858;2.69355
435;total;1;263.91;263.91;263.91
436;calc total;1;235.324;235.324;235.324
436;calc update async;100;4.86761e-05;2.4359e-05;0.000378857
436;calc inner;100;1.22155;0.400695;2.22073
436;calc wait;100;0.691826;0.00354947;1.54129
436;calc bound;100;0.00693413;0.00266953;0.0108254
436;calc iter;100;2.27884;1.97705;3.02773
436;total;1;264.432;264.432;264.432
437;calc total;1;235.324;235.324;235.324
437;calc update async;100;4.96311e-05;2.463e-05;0.000306628
437;calc inner;100;1.30022;0.449628;2.22128
437;calc wait;100;0.608812;0.00620179;1.54356
437;calc bound;100;0.00613791;0.00171053;0.00860192
437;calc iter;100;2.28765;2.05185;2.7064
437;total;1;263.928;263.928;263.928
438;calc total;1;235.295;235.295;235.295
438;calc update async;100;5.07388e-05;2.7129e-05;0.000821153
438;calc inner;100;1.30621;0.562027;2.22565
438;calc wait;100;0.725853;0.00375254;1.35923
438;calc bound;100;0.0070421;0.00218735;0.00906245
438;calc iter;100;2.29418;2.03043;2.51283
438;total;1;264.016;264.016;264.016
439;calc total;1;235.313;235.313;235.313
439;calc update async;100;5.44329e-05;1.845e-05;0.000764523
439;calc inner;100;1.1729;0.363472;2.2226
439;calc wait;100;0.729744;0.00374301;1.8973
439;calc bound;100;0.00825597;0.00215049;0.00949086
439;calc iter;100;2.3015;1.65823;2.68681
439;total;1;263.862;263.862;263.862
254;calc total;1;235.248;235.248;235.248
254;calc update async;100;0.000386489;0.000178527;0.00758097
254;calc inner;100;2.24576;1.2482;2.37015
254;calc wait;100;0.00517612;0.00281085;0.0121424
254;calc bound;100;0.00428284;0.00164503;0.00830235
254;calc iter;100;2.34628;1.57145;2.39031
254;total;1;264.078;264.078;264.078
255;calc total;1;235.248;235.248;235.248
255;calc update async;100;0.000471229;0.000184508;0.00748569
255;calc inner;100;2.24086;1.24228;2.36675
255;calc wait;100;0.00309337;0.0017033;0.00639102
255;calc bound;100;0.00397907;0.00163874;0.00702354
255;calc iter;100;2.34639;1.57351;2.38301
255;total;1;264.081;264.081;264.081
440;calc total;1;235.273;235.273;235.273
440;calc update async;100;4.13002e-05;1.803e-05;0.000431286
440;calc inner;100;1.41782;0.401887;2.24393
440;calc wait;100;0.648425;0.00384455;1.36506
440;calc bound;100;0.00689979;0.00301595;0.00856144
440;calc iter;100;2.30477;1.91888;2.55969
440;total;1;264.08;264.08;264.08
441;calc total;1;235.254;235.254;235.254
441;calc update async;100;4.10581e-05;2.146e-05;0.000348157
441;calc inner;100;1.53757;0.622353;2.24273
441;calc wait;100;0.65642;0.0042263;1.51238
441;calc bound;100;0.00498765;0.00171712;0.00848962
441;calc iter;100;2.3114;1.80175;2.71944
441;total;1;264.022;264.022;264.022
442;calc total;1;235.288;235.288;235.288
442;calc update async;100;4.14695e-05;1.746e-05;0.000336937
442;calc inner;100;1.42081;0.368349;2.24881
442;calc wait;100;0.315864;0.00240365;1.14214
442;calc bound;100;0.00747711;0.00173408;0.0109189
442;calc iter;100;2.32386;1.87939;3.65374
442;total;1;264.054;264.054;264.054
443;calc total;1;235.254;235.254;235.254
443;calc update async;100;5.71092e-05;2.325e-05;0.000402346
443;calc inner;100;1.53862;0.630383;2.24233
443;calc wait;100;0.654243;0.00287324;1.50568
443;calc bound;100;0.00596101;0.00168861;0.00891018
443;calc iter;100;2.31147;1.80448;2.72569
443;total;1;263.95;263.95;263.95
444;calc total;1;235.248;235.248;235.248
444;calc update async;100;3.69104e-05;1.882e-05;0.000324108
444;calc inner;100;1.37893;0.383215;2.25784
444;calc wait;100;0.58215;0.00432068;1.9449
444;calc bound;100;0.00383794;0.00168381;0.0075281
444;calc iter;100;2.30459;2.05957;2.54063
444;total;1;264.067;264.067;264.067
445;calc total;1;235.247;235.247;235.247
445;calc update async;100;4.24078e-05;1.9939e-05;0.000283067
445;calc inner;100;1.52471;0.624496;2.26291
445;calc wait;100;0.636457;0.0065681;1.51146
445;calc bound;100;0.00629915;0.00171023;0.00852988
445;calc iter;100;2.31134;1.79709;2.52079
445;total;1;264.2;264.2;264.2
446;calc total;1;235.242;235.242;235.242
446;calc update async;100;4.12594e-05;2.011e-05;0.000444356
446;calc inner;100;1.2905;0.368467;2.26797
446;calc wait;100;0.391276;0.00321599;1.13975
446;calc bound;100;0.00772446;0.00173598;0.0108966
446;calc iter;100;2.32339;1.87729;3.6491
446;total;1;264.11;264.11;264.11
447;calc total;1;235.242;235.242;235.242
447;calc update async;100;4.48651e-05;2.784e-05;0.000433196
447;calc inner;100;1.52672;0.630488;2.26719
447;calc wait;100;0.633306;0.00316643;1.50819
447;calc bound;100;0.00624764;0.00164739;0.00854871
447;calc iter;100;2.31136;1.80196;2.52133
447;total;1;264.168;264.168;264.168
448;calc total;1;235.462;235.462;235.462
448;calc update async;100;5.03776e-05;2.325e-05;0.000414056
448;calc inner;100;1.01776;0.398207;2.2186
448;calc wait;100;1.27813;0.0602813;2.02583
448;calc bound;100;0.00588542;0.00167967;0.0112524
448;calc iter;100;2.30314;2.01923;2.68948
448;total;1;264.096;264.096;264.096
449;calc total;1;235.458;235.458;235.458
449;calc update async;100;4.6403e-05;1.887e-05;0.000909822
449;calc inner;100;1.1661;0.394923;2.23036
449;calc wait;100;0.697452;0.00683398;2.00557
449;calc bound;100;0.00556154;0.00217172;0.0111121
449;calc iter;100;2.29683;1.95642;2.60754
449;total;1;264.3;264.3;264.3
450;calc total;1;235.458;235.458;235.458
450;calc update async;100;4.88731e-05;2.168e-05;0.0012702
450;calc inner;100;1.22785;0.394562;2.23456
450;calc wait;100;0.446919;0.00323277;1.43017
450;calc bound;100;0.00527687;0.00210298;0.00819415
450;calc iter;100;2.28655;1.05529;3.3787
450;total;1;264.005;264.005;264.005
451;calc total;1;235.458;235.458;235.458
451;calc update async;100;5.18933e-05;2.185e-05;0.00131523
451;calc inner;100;1.13158;0.387677;2.23418
451;calc wait;100;0.650359;0.0035264;1.33455
451;calc bound;100;0.00535413;0.0025122;0.00926351
451;calc iter;100;2.29851;1.8573;2.67947
451;total;1;264.446;264.446;264.446
452;calc total;1;235.458;235.458;235.458
452;calc update async;100;5.30111e-05;1.996e-05;0.00196742
452;calc inner;100;1.1502;0.400051;2.22483
452;calc wait;100;0.758434;0.00480835;1.53266
452;calc bound;100;0.00702221;0.0024465;0.0110737
452;calc iter;100;2.29703;1.88461;2.76313
452;total;1;263.994;263.994;263.994
453;calc total;1;235.458;235.458;235.458
453;calc update async;100;4.98848e-05;1.911e-05;0.00126613
453;calc inner;100;1.18133;0.370852;2.22666
453;calc wait;100;0.667824;0.0080315;1.54504
453;calc bound;100;0.00675576;0.00218684;0.00897931
453;calc iter;100;2.3021;2.12494;2.61152
453;total;1;264.289;264.289;264.289
454;calc total;1;235.376;235.376;235.376
454;calc update async;100;4.58418e-05;2.329e-05;0.000687004
454;calc inner;100;1.22138;0.432321;2.23399
454;calc wait;100;0.69557;0.00318312;1.77924
454;calc bound;100;0.00612774;0.00170404;0.0111347
454;calc iter;100;2.30298;2.15802;2.56841
454;total;1;264.078;264.078;264.078
455;calc total;1;235.458;235.458;235.458
455;calc update async;100;5.19041e-05;2.121e-05;0.0012036
455;calc inner;100;1.18632;0.389347;2.23262
455;calc wait;100;1.05698;0.0032033;2.41914
455;calc bound;100;0.00563866;0.00212494;0.00918374
455;calc iter;100;2.31102;1.686;2.98169
455;total;1;264.014;264.014;264.014
456;calc total;1;235.458;235.458;235.458
456;calc update async;100;4.66436e-05;1.886e-05;0.00178762
456;calc inner;100;1.56575;0.508365;2.25037
456;calc wait;100;0.355491;0.00351912;1.16714
456;calc bound;100;0.0076795;0.00303712;0.0111325
456;calc iter;100;2.31902;1.71867;2.6094
456;total;1;264.178;264.178;264.178
457;calc total;1;235.458;235.458;235.458
457;calc update async;100;5.0643e-05;2.129e-05;0.00178311
457;calc inner;100;1.81804;0.82603;2.2495
457;calc wait;100;0.0514925;0.00358688;0.210672
457;calc bound;100;0.00397994;0.00223373;0.00796519
457;calc iter;100;2.3196;1.55786;2.49666
457;total;1;264.157;264.157;264.157
458;calc total;1;235.458;235.458;235.458
458;calc update async;100;5.58459e-05;2.167e-05;0.00206181
458;calc inner;100;1.84308;0.896047;2.25917
458;calc wait;100;0.010212;0.00193607;0.0670872
458;calc bound;100;0.00292187;0.0020884;0.00715547
458;calc iter;100;2.32042;1.63719;2.48523
458;total;1;263.906;263.906;263.906
459;calc total;1;235.458;235.458;235.458
459;calc update async;100;5.27947e-05;1.9479e-05;0.00179589
459;calc inner;100;1.83986;0.892243;2.25594
459;calc wait;100;0.115542;0.00258595;0.316802
459;calc bound;100;0.00354362;0.00195556;0.00879064
459;calc iter;100;2.32075;1.60181;2.48454
459;total;1;264.01;264.01;264.01
460;calc total;1;235.449;235.449;235.449
460;calc update async;100;3.73919e-05;1.7589e-05;0.000396157
460;calc inner;100;1.91268;1.03065;2.21724
460;calc wait;100;0.0254552;0.00223629;0.18142
460;calc bound;100;0.00429244;0.00192232;0.00835862
460;calc iter;100;2.32136;1.60375;2.47959
460;total;1;264.251;264.251;264.251
461;calc total;1;235.374;235.374;235.374
461;calc update async;100;4.00795e-05;1.7489e-05;0.000585335
461;calc inner;100;1.91942;1.03948;2.23477
461;calc wait;100;0.0169543;0.00177579;0.0652988
461;calc bound;100;0.00270123;0.00178155;0.00639125
461;calc iter;100;2.32062;1.59692;2.47959
461;total;1;263.972;263.972;263.972
462;calc total;1;235.294;235.294;235.294
462;calc update async;100;4.96292e-05;2.235e-05;0.000690964
462;calc inner;100;1.92252;1.03531;2.24017
462;calc wait;100;0.00498838;0.00184866;0.0854385
462;calc bound;100;0.00276255;0.00196322;0.00685572
462;calc iter;100;2.31987;1.60045;2.46583
462;total;1;264.156;264.156;264.156
463;calc total;1;235.373;235.373;235.373
463;calc update async;100;4.14513e-05;2.07e-05;0.000414567
463;calc inner;100;1.91165;1.03521;2.23989
463;calc wait;100;0.0218176;0.00189762;0.456997
463;calc bound;100;0.002974;0.00178856;0.0111139
463;calc iter;100;2.32066;1.60023;2.55238
463;total;1;264.342;264.342;264.342
464;calc total;1;235.458;235.458;235.458
464;calc update async;100;6.08367e-05;1.638e-05;0.00238515
464;calc inner;100;1.01017;0.417798;2.21902
464;calc wait;100;1.29353;0.0322077;2.23174
464;calc bound;100;0.00580735;0.00157394;0.0111364
464;calc iter;100;2.31589;1.68988;2.96166
464;total;1;264.25;264.25;264.25
465;calc total;1;235.458;235.458;235.458
465;calc update async;100;5.92947e-05;1.701e-05;0.00242803
465;calc inner;100;1.08315;0.351309;2.21843
465;calc wait;100;1.08379;0.00384689;1.93223
465;calc bound;100;0.00477828;0.00156861;0.00856274
465;calc iter;100;2.30323;1.90585;2.55496
465;total;1;264.519;264.519;264.519
466;calc total;1;235.458;235.458;235.458
466;calc update async;100;5.46165e-05;1.832e-05;0.00201527
466;calc inner;100;1.06068;0.352903;2.22175
466;calc wait;100;0.882498;0.00347449;1.95819
466;calc bound;100;0.00489462;0.00158808;0.00835784
466;calc iter;100;2.28772;2.14316;2.60942
466;total;1;264.451;264.451;264.451
467;calc total;1;235.458;235.458;235.458
467;calc update async;100;5.58579e-05;1.822e-05;0.00235683
467;calc inner;100;1.06533;0.507799;2.22168
467;calc wait;100;0.686771;0.00278951;1.3491
467;calc bound;100;0.00569792;0.00162239;0.0110926
467;calc iter;100;2.27184;2.05371;2.48923
467;total;1;263.871;263.871;263.871
468;calc total;1;235.458;235.458;235.458
468;calc update async;100;5.22123e-05;1.843e-05;0.0022705
468;calc inner;100;1.05101;0.386611;2.188
468;calc wait;100;0.734553;0.00368433;1.6888
468;calc bound;100;0.00679261;0.00191221;0.0104854
468;calc iter;100;2.26482;1.89079;2.65009
468;total;1;264.068;264.068;264.068
469;calc total;1;235.458;235.458;235.458
469;calc update async;100;5.53135e-05;1.802e-05;0.00236164
469;calc inner;100;1.14567;0.477438;2.18839
469;calc wait;100;0.678944;0.01058;1.65206
469;calc bound;100;0.00531753;0.0016896;0.0087478
469;calc iter;100;2.27256;1.97769;2.60688
469;total;1;264.404;264.404;264.404
470;calc total;1;235.37;235.37;235.37
470;calc update async;100;3.907e-05;1.523e-05;0.000657414
470;calc inner;100;1.08264;0.367731;2.16992
470;calc wait;100;0.964964;0.00253997;2.02537
470;calc bound;100;0.00451544;0.00159723;0.00821995
470;calc iter;100;2.28024;1.85026;2.53193
470;total;1;264.127;264.127;264.127
471;calc total;1;235.458;235.458;235.458
471;calc update async;100;5.98243e-05;1.4519e-05;0.00233288
471;calc inner;100;1.09739;0.440154;2.19196
471;calc wait;100;1.10737;0.00269527;2.0823
471;calc bound;100;0.00557201;0.00216362;0.00913762
471;calc iter;100;2.29941;1.8007;2.91311
471;total;1;264.135;264.135;264.135
472;calc total;1;235.412;235.412;235.412
472;calc update async;100;3.30914e-05;2.033e-05;0.000519025
472;calc inner;100;1.57279;0.467586;2.10512
472;calc wait;100;0.261463;0.00375786;1.01084
472;calc bound;100;0.00795422;0.00269041;0.0109611
472;calc iter;100;2.30146;1.28554;2.63363
472;total;1;264.289;264.289;264.289
473;calc total;1;235.368;235.368;235.368
473;calc update async;100;3.40438e-05;1.59e-05;0.000529035
473;calc inner;100;1.75719;1.14142;2.10235
473;calc wait;100;0.143569;0.00312431;0.494107
473;calc bound;100;0.0039911;0.00216495;0.00746794
473;calc iter;100;2.30649;1.78946;2.6852
473;total;1;263.882;263.882;263.882
474;calc total;1;235.457;235.457;235.457
474;calc update async;100;5.63854e-05;2.1929e-05;0.0018328
474;calc inner;100;1.75318;0.971017;2.1088
474;calc wait;100;0.032169;0.00255033;0.371796
474;calc bound;100;0.00285615;0.00165745;0.00309793
474;calc iter;100;2.31045;1.7113;2.54498
474;total;1;264.503;264.503;264.503
475;calc total;1;235.368;235.368;235.368
475;calc update async;100;4.16612e-05;2.133e-05;0.000554475
475;calc inner;100;1.79842;1.15203;2.082
475;calc wait;100;0.144741;0.00263883;0.331113
475;calc bound;100;0.00331005;0.00206096;0.00619446
475;calc iter;100;2.30744;1.86191;2.67305
475;total;1;264.44;264.44;264.44
476;calc total;1;235.323;235.323;235.323
476;calc update async;100;4.17082e-05;2.173e-05;0.000396937
476;calc inner;100;1.9065;1.17989;2.12526
476;calc wait;100;0.0372132;0.00615514;0.137569
476;calc bound;100;0.00561048;0.00231615;0.00854625
476;calc iter;100;2.30802;1.98168;2.67326
476;total;1;264.34;264.34;264.34
477;calc total;1;235.293;235.293;235.293
477;calc update async;100;4.44406e-05;2.7419e-05;0.000538246
477;calc inner;100;1.91836;1.2065;2.13048
477;calc wait;100;0.0301665;0.00479248;0.203593
477;calc bound;100;0.0025089;0.00161667;0.00309276
477;calc iter;100;2.30801;1.98029;2.6757
477;total;1;263.995;263.995;263.995
478;calc total;1;235.289;235.289;235.289
478;calc update async;100;4.36225e-05;2.046e-05;0.000571775
478;calc inner;100;1.88026;1.0025;2.13383
478;calc wait;100;0.00945733;0.00192973;0.337319
478;calc bound;100;0.00239004;0.00175943;0.00361653
478;calc iter;100;2.30877;1.70842;2.53837
478;total;1;264.533;264.533;264.533
479;calc total;1;235.293;235.293;235.293
479;calc update async;100;4.46197e-05;2.4389e-05;0.000409267
479;calc inner;100;1.91878;1.19866;2.13391
479;calc wait;100;0.0251101;0.00212565;0.196324
479;calc bound;100;0.00238636;0.00161453;0.00374293
479;calc iter;100;2.30807;1.97877;2.67641
479;total;1;264.443;264.443;264.443
480;calc total;1;235.449;235.449;235.449
480;calc update async;100;0.000205824;9.3309e-05;0.002572
480;calc inner;100;1.10753;0.429744;2.23507
480;calc wait;100;1.19895;0.1077;1.91206
480;calc bound;100;0.00845933;0.00221111;0.0129126
480;calc iter;100;2.31515;2.04179;2.50889
480;total;1;264.527;264.527;264.527
481;calc total;1;235.449;235.449;235.449
481;calc update async;100;0.000188203;8.873e-05;0.00253774
481;calc inner;100;1.22918;0.568065;2.2348
481;calc wait;100;1.0709;0.012738;1.83717
481;calc bound;100;0.00856092;0.0026245;0.0111747
481;calc iter;100;2.30883;2.12891;2.50791
481;total;1;264.477;264.477;264.477
482;calc total;1;235.446;235.446;235.446
482;calc update async;100;0.000211309;3.542e-05;0.00725287
482;calc inner;100;1.27891;0.491436;2.23792
482;calc wait;100;1.02295;0.0031529;2.31098
482;calc bound;100;0.00727628;0.00210646;0.00865465
482;calc iter;100;2.30957;1.92609;2.80619
482;total;1;264.341;264.341;264.341
483;calc total;1;235.446;235.446;235.446
483;calc update async;100;0.000171407;5.025e-05;0.00725484
483;calc inner;100;1.1877;0.481316;2.23738
483;calc wait;100;1.11977;0.00344366;1.85593
483;calc bound;100;0.00486011;0.00284092;0.00866546
483;calc iter;100;2.31252;2.20825;2.55326
483;total;1;264.2;264.2;264.2
484;calc total;1;235.446;235.446;235.446
484;calc update async;100;0.000152284;4.041e-05;0.00592643
484;calc inner;100;1.07765;0.430005;2.23294
484;calc wait;100;1.22762;0.00874273;2.04605
484;calc bound;100;0.00448371;0.00210437;0.00883133
484;calc iter;100;2.30991;2.21931;2.54689
484;total;1;264.291;264.291;264.291
485;calc total;1;235.446;235.446;235.446
485;calc update async;100;0.000191395;6.144e-05;0.00586064
485;calc inner;100;1.16373;0.590351;2.2376
485;calc wait;100;1.14396;0.00845523;2.01591
485;calc bound;100;0.00629874;0.00308248;0.00897234
485;calc iter;100;2.31419;2.17696;2.61663
485;total;1;263.967;263.967;263.967
486;calc total;1;235.366;235.366;235.366
486;calc update async;100;0.000228639;6.0659e-05;0.00865745
486;calc inner;100;1.12599;0.486543;2.24328
486;calc wait;100;1.18179;0.00352464;2.00438
486;calc bound;100;0.00696993;0.00239179;0.0093028
486;calc iter;100;2.31498;1.99203;2.60594
486;total;1;264.275;264.275;264.275
487;calc total;1;235.446;235.446;235.446
487;calc update async;100;0.000189876;3.385e-05;0.0058313
487;calc inner;100;1.10118;0.389518;2.24273
487;calc wait;100;1.2221;0.0037828;2.17563
487;calc bound;100;0.0062556;0.00159028;0.0126803
487;calc iter;100;2.32972;2.16847;2.59019
487;total;1;264.345;264.345;264.345
488;calc total;1;235.446;235.446;235.446
488;calc update async;100;0.000139023;4.082e-05;0.00440863
488;calc inner;100;1.90617;1.13637;2.25169
488;calc wait;100;0.419726;0.0036714;1.1218
488;calc bound;100;0.00409358;0.00215279;0.00801664
488;calc iter;100;2.33014;2.23134;2.50507
488;total;1;264.547;264.547;264.547
489;calc total;1;235.446;235.446;235.446
489;calc update async;100;0.000180101;5.819e-05;0.00436797
489;calc inner;100;1.9745;1.16936;2.2576
489;calc wait;100;0.349325;0.00737599;1.13229
489;calc bound;100;0.0068103;0.00210315;0.00877415
489;calc iter;100;2.33082;2.23942;2.51765
489;total;1;264.565;264.565;264.565
490;calc total;1;235.446;235.446;235.446
490;calc update async;100;0.000235702;0.000100779;0.00442373
490;calc inner;100;1.98357;1.20218;2.26286
490;calc wait;100;0.339103;0.00330786;1.09765
490;calc bound;100;0.0083743;0.0020447;0.0101211
490;calc iter;100;2.33129;2.21462;2.51921
490;total;1;264.323;264.323;264.323
491;calc total;1;235.446;235.446;235.446
491;calc update async;100;0.000254087;0.000122309;0.00428982
491;calc inner;100;1.98052;1.18886;2.26248
491;calc wait;100;0.342368;0.00356775;1.11928
491;calc bound;100;0.00868643;0.00207844;0.0101114
491;calc iter;100;2.33184;2.24165;2.51969
491;total;1;264.327;264.327;264.327
492;calc total;1;235.427;235.427;235.427
492;calc update async;100;0.000171833;5.732e-05;0.00368581
492;calc inner;100;2.00062;1.2554;2.25515
492;calc wait;100;0.324398;0.0108876;1.04909
492;calc bound;100;0.00646106;0.0021412;0.00961791
492;calc iter;100;2.33166;2.25274;2.54698
492;total;1;264.443;264.443;264.443
493;calc total;1;235.366;235.366;235.366
493;calc update async;100;0.00019326;5.159e-05;0.0064667
493;calc inner;100;2.00379;1.25495;2.26131
493;calc wait;100;0.321681;0.00721617;1.05453
493;calc bound;100;0.0054285;0.0020333;0.00891111
493;calc iter;100;2.3311;2.2403;2.51566
493;total;1;264.551;264.551;264.551
494;calc total;1;235.293;235.293;235.293
494;calc update async;100;0.000263692;4.912e-05;0.00818592
494;calc inner;100;2.00566;1.25081;2.26521
494;calc wait;100;0.316966;0.00320066;1.05044
494;calc bound;100;0.00748789;0.0020535;0.00957239
494;calc iter;100;2.33039;2.18486;2.521
494;total;1;264.425;264.425;264.425
495;calc total;1;235.365;235.365;235.365
495;calc update async;100;0.000260882;4.574e-05;0.00638701
495;calc inner;100;2.00026;1.25042;2.26576
495;calc wait;100;0.323108;0.00319516;1.05015
495;calc bound;100;0.00747886;0.00211098;0.0096646
495;calc iter;100;2.33111;2.24714;2.5221
495;total;1;264.272;264.272;264.272
496;calc total;1;235.388;235.388;235.388
496;calc update async;100;0.000197204;5.118e-05;0.00598012
496;calc inner;100;1.0722;0.365489;2.21424
496;calc wait;100;1.25338;0.0518095;1.99678
496;calc bound;100;0.00549149;0.001566;0.00916816
496;calc iter;100;2.33127;2.22968;2.57026
496;total;1;264.395;264.395;264.395
497;calc total;1;235.388;235.388;235.388
497;calc update async;100;0.000177261;5.253e-05;0.0057716
497;calc inner;100;0.997085;0.396059;2.22443
497;calc wait;100;1.3107;0.00474886;2.11411
497;calc bound;100;0.0056132;0.0015678;0.00861194
497;calc iter;100;2.31358;1.90023;2.58406
497;total;1;263.893;263.893;263.893
498;calc total;1;235.426;235.426;235.426
498;calc update async;100;0.000157891;5.145e-05;0.00243919
498;calc inner;100;1.04287;0.431915;2.23013
498;calc wait;100;1.25124;0.00880832;1.98783
498;calc bound;100;0.00636537;0.0021981;0.0090723
498;calc iter;100;2.30064;2.2155;2.55162
498;total;1;264.131;264.131;264.131
499;calc total;1;235.388;235.388;235.388
499;calc update async;100;0.000183511;4.263e-05;0.00538161
499;calc inner;100;1.09947;0.435055;2.23073
499;calc wait;100;1.17944;0.00353722;1.89439
499;calc bound;100;0.00634934;0.002307;0.00852689
499;calc iter;100;2.2862;2.1777;2.47177
499;total;1;264.278;264.278;264.278
500;calc total;1;235.407;235.407;235.407
500;calc update async;100;0.000157235;4.2119e-05;0.00277607
500;calc inner;100;1.09826;0.44667;2.19644
500;calc wait;100;1.17066;0.0172851;1.82226
500;calc bound;100;0.00644361;0.00229447;0.00889542
500;calc iter;100;2.27558;2.12388;2.48075
500;total;1;264.338;264.338;264.338
501;calc total;1;235.407;235.407;235.407
501;calc update async;100;0.0001593;5.171e-05;0.00268731
501;calc inner;100;1.08008;0.382066;2.19673
501;calc wait;100;1.19905;0.0108448;2.01702
501;calc bound;100;0.00637812;0.00221284;0.00903076
501;calc iter;100;2.28567;2.20189;2.47323
501;total;1;264.236;264.236;264.236
502;calc total;1;235.36;235.36;235.36
502;calc update async;100;0.000180129;4.7189e-05;0.00713259
502;calc inner;100;1.04868;0.463952;2.20113
502;calc wait;100;1.24447;0.00464645;1.92152
502;calc bound;100;0.00504999;0.00220254;0.0089115
502;calc iter;100;2.29839;2.18541;2.44041
502;total;1;263.892;263.892;263.892
503;calc total;1;235.386;235.386;235.386
503;calc update async;100;0.000193772;3.373e-05;0.00611101
503;calc inner;100;1.0338;0.404118;2.19365
503;calc wait;100;1.26659;0.0564441;2.14677
503;calc bound;100;0.00597368;0.00159707;0.0108579
503;calc iter;100;2.30656;1.3536;2.56939
503;total;1;264.234;264.234;264.234
504;calc total;1;235.353;235.353;235.353
504;calc update async;100;0.000132055;3.922e-05;0.00468551
504;calc inner;100;1.94885;0.775935;2.24749
504;calc wait;100;0.364348;0.0046694;1.62602
504;calc bound;100;0.00381729;0.00171762;0.00804369
504;calc iter;100;2.31715;2.06369;2.50326
504;total;1;263.95;263.95;263.95
505;calc total;1;235.353;235.353;235.353
505;calc update async;100;0.000157966;6.3519e-05;0.00469195
505;calc inner;100;1.99607;1.07693;2.25048
505;calc wait;100;0.316357;0.00339538;1.21178
505;calc bound;100;0.00588417;0.00183671;0.00840385
505;calc iter;100;2.31847;2.25785;2.51238
505;total;1;264.371;264.371;264.371
506;calc total;1;235.359;235.359;235.359
506;calc update async;100;0.000176911;8.2539e-05;0.00299527
506;calc inner;100;2.00882;1.14747;2.25292
506;calc wait;100;0.301977;0.00747643;1.14151
506;calc bound;100;0.00779934;0.00192223;0.0113705
506;calc iter;100;2.31878;2.23439;2.50662
506;total;1;264.163;264.163;264.163
507;calc total;1;235.353;235.353;235.353
507;calc update async;100;0.000227885;9.3839e-05;0.00454439
507;calc inner;100;2.00637;1.14659;2.24879
507;calc wait;100;0.303641;0.0102192;1.14151
507;calc bound;100;0.00847858;0.00202817;0.0114972
507;calc iter;100;2.31872;2.22321;2.50682
507;total;1;264.369;264.369;264.369
508;calc total;1;235.344;235.344;235.344
508;calc update async;100;0.000143839;4.2039e-05;0.00674472
508;calc inner;100;2.02427;1.24901;2.25815
508;calc wait;100;0.289837;0.00515404;1.01762
508;calc bound;100;0.00417756;0.00209221;0.00643604
508;calc iter;100;2.31843;2.21404;2.50577
508;total;1;264.049;264.049;264.049
509;calc total;1;235.344;235.344;235.344
509;calc update async;100;0.000221565;0.000108749;0.00669517
509;calc inner;100;2.03069;1.24695;2.26179
509;calc wait;100;0.280277;0.0065451;1.03932
509;calc bound;100;0.00773406;0.00172217;0.00884824
509;calc iter;100;2.31893;2.22278;2.50693
509;total;1;264.412;264.412;264.412
512;calc total;1;235.502;235.502;235.502
512;calc update async;100;0.00065234;0.000273126;0.0217465
512;calc inner;100;2.00584;1.23098;2.29455
512;calc wait;100;0.317805;0.0047746;0.986687
512;calc bound;100;0.00827189;0.00257784;0.013146
512;calc iter;100;2.33897;2.04761;2.50909
512;total;1;264.503;264.503;264.503
513;calc total;1;235.475;235.475;235.475
513;calc update async;100;0.000473659;0.000129389;0.0141738
513;calc inner;100;2.01507;1.65856;2.28929
513;calc wait;100;0.302541;0.0157948;0.636534
513;calc bound;100;0.00680919;0.00269653;0.00853577
513;calc iter;100;2.33673;2.12924;2.7663
513;total;1;264.49;264.49;264.49
514;calc total;1;235.457;235.457;235.457
514;calc update async;100;0.000450941;0.000201777;0.0135959
514;calc inner;100;2.03194;1.40846;2.29917
514;calc wait;100;0.277759;0.00365786;0.827732
514;calc bound;100;0.00680037;0.00477502;0.00834936
514;calc iter;100;2.33724;1.92812;2.80555
514;total;1;264.489;264.489;264.489
515;calc total;1;235.462;235.462;235.462
515;calc update async;100;0.000421014;0.000160678;0.0107039
515;calc inner;100;2.03658;1.68907;2.29839
515;calc wait;100;0.224262;0.00337639;0.435985
515;calc bound;100;0.00691613;0.00401923;0.00881213
515;calc iter;100;2.33853;2.23569;2.58824
515;total;1;264.49;264.49;264.49
516;calc total;1;235.475;235.475;235.475
516;calc update async;100;0.000439113;0.000150298;0.0141015
516;calc inner;100;1.92267;1.44959;2.31311
516;calc wait;100;0.376788;0.00342998;0.730623
516;calc bound;100;0.0066023;0.00453596;0.00958833
516;calc iter;100;2.33273;2.22087;2.54489
516;total;1;264.504;264.504;264.504
517;calc total;1;235.457;235.457;235.457
517;calc update async;100;0.000421469;0.000118518;0.0119435
517;calc inner;100;1.8973;1.47199;2.31708
517;calc wait;100;0.406461;0.00852427;0.850046
517;calc bound;100;0.00685898;0.003155;0.0082314
517;calc iter;100;2.33814;2.19447;2.61635
517;total;1;264.502;264.502;264.502
518;calc total;1;235.383;235.383;235.383
518;calc update async;100;0.000434416;0.000176588;0.0116912
518;calc inner;100;1.85994;1.04911;2.32249
518;calc wait;100;0.465846;0.00313711;1.09416
518;calc bound;100;0.0071221;0.00231106;0.00859713
518;calc iter;100;2.33946;1.98822;2.60597
518;total;1;264.209;264.209;264.209
519;calc total;1;235.457;235.457;235.457
519;calc update async;100;0.000479384;0.000200778;0.0112644
519;calc inner;100;1.87869;0.519156;2.3215
519;calc wait;100;0.457663;0.00370319;1.48152
519;calc bound;100;0.00747622;0.00219033;0.00933507
519;calc iter;100;2.34444;1.46304;2.59039
519;total;1;264.504;264.504;264.504
520;calc total;1;235.475;235.475;235.475
520;calc update async;100;0.000358956;9.7798e-05;0.014026
520;calc inner;100;2.23333;1.41344;2.33439
520;calc wait;100;0.0844723;0.00339874;0.26596
520;calc bound;100;0.00652563;0.00392694;0.0112828
520;calc iter;100;2.35007;1.96596;2.50455
520;total;1;264.166;264.166;264.166
521;calc total;1;235.457;235.457;235.457
521;calc update async;100;0.000322623;0.000111498;0.0100668
521;calc inner;100;2.28179;1.38188;2.4523
521;calc wait;100;0.0279525;0.00421666;0.0904532
521;calc bound;100;0.00561153;0.00258927;0.00843326
521;calc iter;100;2.3501;1.91842;2.51966
521;total;1;264.176;264.176;264.176
522;calc total;1;235.457;235.457;235.457
522;calc update async;100;0.000385298;0.000150658;0.0102196
522;calc inner;100;2.29351;1.37011;2.46381
522;calc wait;100;0.00822192;0.00249717;0.0756335
522;calc bound;100;0.00489567;0.00244299;0.00900258
522;calc iter;100;2.35026;1.88674;2.51909
522;total;1;264.337;264.337;264.337
523;calc total;1;235.457;235.457;235.457
523;calc update async;100;0.000456236;0.000183008;0.0101006
523;calc inner;100;2.2911;1.3287;2.46272
523;calc wait;100;0.0236051;0.00269123;0.126613
523;calc bound;100;0.00614345;0.00235426;0.0094608
523;calc iter;100;2.35027;1.83385;2.51949
523;total;1;264.182;264.182;264.182
524;calc total;1;235.432;235.432;235.432
524;calc update async;100;0.000283164;0.000114969;0.0053314
524;calc inner;100;2.30464;1.35424;2.47896
524;calc wait;100;0.0125784;0.00258133;0.10962
524;calc bound;100;0.00484126;0.00235926;0.00844548
524;calc iter;100;2.35008;1.83977;2.54073
524;total;1;263.912;263.912;263.912
525;calc total;1;235.382;235.382;235.382
525;calc update async;100;0.000304721;0.000120178;0.00863955
525;calc inner;100;2.30508;1.35251;2.48996
525;calc wait;100;0.0158789;0.00335342;0.05999
525;calc bound;100;0.00444148;0.00235815;0.00821094
525;calc iter;100;2.34959;1.83548;2.52062
525;total;1;263.917;263.917;263.917
526;calc total;1;235.31;235.31;235.31
526;calc update async;100;0.000381678;0.000104898;0.0110708
526;calc inner;100;2.31125;1.35324;2.49261
526;calc wait;100;0.00426827;0.00191989;0.0225368
526;calc bound;100;0.00419561;0.00198002;0.00734853
526;calc iter;100;2.34892;1.83857;2.52108
526;total;1;264.176;264.176;264.176
527;calc total;1;235.38;235.38;235.38
527;calc update async;100;0.000405639;7.6719e-05;0.00862398
527;calc inner;100;2.30686;1.35388;2.49051
527;calc wait;100;0.00864447;0.00179866;0.150386
527;calc bound;100;0.00426845;0.0019825;0.00716609
527;calc iter;100;2.34964;1.84139;2.5217
527;total;1;264.368;264.368;264.368
528;calc total;1;235.46;235.46;235.46
528;calc update async;100;0.000394874;7.9229e-05;0.00859816
528;calc inner;100;1.51664;0.353412;2.29452
528;calc wait;100;0.822429;0.0819513;1.84944
528;calc bound;100;0.00612874;0.00156623;0.0100781
528;calc iter;100;2.34559;1.36274;2.57298
528;total;1;264.471;264.471;264.471
529;calc total;1;235.46;235.46;235.46
529;calc update async;100;0.000330744;7.9169e-05;0.00851247
529;calc inner;100;1.51843;0.37354;2.30338
529;calc wait;100;0.810848;0.00897897;1.98339
529;calc bound;100;0.00592076;0.00157603;0.00830255
529;calc iter;100;2.33553;1.90068;2.59003
529;total;1;264.4;264.4;264.4
530;calc total;1;235.457;235.457;235.457
530;calc update async;100;0.000385738;0.000103328;0.0121585
530;calc inner;100;1.49697;0.551684;2.31009
530;calc wait;100;0.802415;0.00328993;1.87466
530;calc bound;100;0.00618444;0.00157501;0.00889613
530;calc iter;100;2.31807;1.71448;2.55204
530;total;1;264.514;264.514;264.514
531;calc total;1;235.459;235.459;235.459
531;calc update async;100;0.000351867;0.000149078;0.00844113
531;calc inner;100;1.60405;0.822113;2.30949
531;calc wait;100;0.547242;0.00499303;1.08116
531;calc bound;100;0.00593181;0.00226625;0.00818254
531;calc iter;100;2.31093;2.17745;2.47165
531;total;1;264.348;264.348;264.348
532;calc total;1;235.475;235.475;235.475
532;calc update async;100;0.000400597;0.000147438;0.013074
532;calc inner;100;1.57884;0.63111;2.30735
532;calc wait;100;0.575376;0.0131222;1.19922
532;calc bound;100;0.00655358;0.00395666;0.00826107
532;calc iter;100;2.30009;2.21915;2.48079
532;total;1;264.046;264.046;264.046
533;calc total;1;235.457;235.457;235.457
533;calc update async;100;0.000380045;0.000104539;0.0101284
533;calc inner;100;1.55548;0.66343;2.32537
533;calc wait;100;0.659132;0.00333503;1.31788
533;calc bound;100;0.00715676;0.00273585;0.00919874
533;calc iter;100;2.31006;2.20799;2.47448
533;total;1;263.97;263.97;263.97
534;calc total;1;235.377;235.377;235.377
534;calc update async;100;0.000357986;8.0809e-05;0.0114988
534;calc inner;100;1.50049;0.593253;2.32338
534;calc wait;100;0.805109;0.00346207;1.64981
534;calc bound;100;0.00591652;0.00229365;0.00836448
534;calc iter;100;2.31469;1.61512;2.44103
534;total;1;264.562;264.562;264.562
535;calc total;1;235.456;235.456;235.456
535;calc update async;100;0.000414334;8.1439e-05;0.00925065
535;calc inner;100;1.55842;0.530473;2.32221
535;calc wait;100;0.757012;0.00359856;1.84074
535;calc bound;100;0.00738879;0.0021763;0.00896949
535;calc iter;100;2.32724;1.35305;2.57225
535;total;1;264.361;264.361;264.361
536;calc total;1;235.418;235.418;235.418
536;calc update async;100;0.0001879;6.3509e-05;0.00594051
536;calc inner;100;2.16704;0.901813;2.33559
536;calc wait;100;0.0742078;0.00344137;0.692999
536;calc bound;100;0.00647096;0.0033282;0.0113915
536;calc iter;100;2.33496;1.71843;2.50326
536;total;1;264.429;264.429;264.429
537;calc total;1;235.377;235.377;235.377
537;calc update async;100;0.000235779;7.7519e-05;0.00835793
537;calc inner;100;2.21573;1.10106;2.37324
537;calc wait;100;0.0349285;0.00383095;0.107797
537;calc bound;100;0.0036667;0.002442;0.00824808
537;calc iter;100;2.33482;1.61288;2.51238
537;total;1;263.947;263.947;263.947
538;calc total;1;235.436;235.436;235.436
538;calc update async;100;0.000238252;0.000177288;0.00377379
538;calc inner;100;2.23287;1.15361;2.39824
538;calc wait;100;0.0107849;0.00266236;0.224596
538;calc bound;100;0.00315643;0.00239789;0.00656662
538;calc iter;100;2.33544;1.59148;2.50659
538;total;1;264.555;264.555;264.555
539;calc total;1;235.376;235.376;235.376
539;calc update async;100;0.000317394;0.000185867;0.00769998
539;calc inner;100;2.23398;1.15393;2.39695
539;calc wait;100;0.015365;0.00295994;0.102602
539;calc bound;100;0.00313231;0.00234271;0.00667633
539;calc iter;100;2.33486;1.59264;2.50672
539;total;1;263.966;263.966;263.966
540;calc total;1;235.329;235.329;235.329
540;calc update async;100;0.000206568;8.8469e-05;0.00626447
540;calc inner;100;2.23835;1.18847;2.40767
540;calc wait;100;0.0213438;0.00441375;0.0590646
540;calc bound;100;0.0058582;0.00407776;0.0082835
540;calc iter;100;2.33446;1.62079;2.50577
540;total;1;264.525;264.525;264.525
541;calc total;1;235.308;235.308;235.308
541;calc update async;100;0.000329209;0.000174767;0.00904539
541;calc inner;100;2.24314;1.19309;2.40935
541;calc wait;100;0.0100361;0.00598682;0.0200751
541;calc bound;100;0.00289912;0.0019783;0.00786837
541;calc iter;100;2.33431;1.5758;2.50697
541;total;1;263.912;263.912;263.912
542;calc total;1;235.288;235.288;235.288
542;calc update async;100;0.000478013;0.000173548;0.0112346
542;calc inner;100;2.24403;1.19434;2.40992
542;calc wait;100;0.0030835;0.00184765;0.0465457
542;calc bound;100;0.00278016;0.00190568;0.00877946
542;calc iter;100;2.33413;1.56589;2.50763
542;total;1;264.208;264.208;264.208
543;calc total;1;235.308;235.308;235.308
543;calc update async;100;0.000438802;0.000217067;0.0089572
543;calc inner;100;2.24312;1.19282;2.40959
543;calc wait;100;0.0039338;0.00214873;0.015523
543;calc bound;100;0.00277793;0.00192496;0.00724619
543;calc iter;100;2.33434;1.56653;2.50807
543;total;1;264.412;264.412;264.412
544;calc total;1;235.46;235.46;235.46
544;calc update async;100;6.30011e-05;3.708e-05;0.000423625
544;calc inner;100;1.42368;1.00649;2.32032
544;calc wait;100;0.905661;0.00320363;1.32202
544;calc bound;100;0.00882689;0.00303315;0.19256
544;calc iter;100;2.34355;2.28682;2.51467
544;total;1;264.219;264.219;264.219
545;calc total;1;235.46;235.46;235.46
545;calc update async;100;4.37413e-05;2.303e-05;0.000382785
545;calc inner;100;1.66258;1.22021;2.31961
545;calc wait;100;0.192392;0.0102454;0.431907
545;calc bound;100;0.00299716;0.0022205;0.00748318
545;calc iter;100;2.34355;2.21821;2.51241
545;total;1;264.315;264.315;264.315
546;calc total;1;235.457;235.457;235.457
546;calc update async;100;4.08653e-05;2.2279e-05;0.000680871
546;calc inner;100;1.58652;0.685313;2.32236
546;calc wait;100;0.252992;0.00334015;1.08677
546;calc bound;100;0.00582974;0.00340329;0.00831023
546;calc iter;100;2.34344;2.15514;2.52269
546;total;1;264.536;264.536;264.536
547;calc total;1;235.46;235.46;235.46
547;calc update async;100;3.26226e-05;1.863e-05;0.000330316
547;calc inner;100;1.42206;0.730064;2.32271
547;calc wait;100;0.341842;0.0032511;0.795061
547;calc bound;100;0.00769358;0.00320699;0.0113552
547;calc iter;100;2.34373;2.23833;2.53954
547;total;1;264.218;264.218;264.218
548;calc total;1;235.459;235.459;235.459
548;calc update async;100;3.41189e-05;1.7339e-05;0.000361075
548;calc inner;100;1.33835;0.658272;2.29839
548;calc wait;100;0.535754;0.00391743;1.37064
548;calc bound;100;0.00764406;0.00304087;0.00868306
548;calc iter;100;2.3442;2.21797;2.54072
548;total;1;264.49;264.49;264.49
549;calc total;1;235.457;235.457;235.457
549;calc update async;100;5.33431e-05;2.7879e-05;0.000502113
549;calc inner;100;1.61304;1.13325;2.30904
549;calc wait;100;0.18881;0.00753548;0.448886
549;calc bound;100;0.00612747;0.00277384;0.00684103
549;calc iter;100;2.34591;2.16504;2.53885
549;total;1;264.164;264.164;264.164
550;calc total;1;235.374;235.374;235.374
550;calc update async;100;4.98505e-05;3.241e-05;0.000639851
550;calc inner;100;1.54751;0.940248;2.31262
550;calc wait;100;0.0973876;0.00301533;0.246131
550;calc bound;100;0.00263557;0.00223645;0.00785959
550;calc iter;100;2.34623;1.92589;2.54299
550;total;1;264.162;264.162;264.162
551;calc total;1;235.456;235.456;235.456
551;calc update async;100;5.85967e-05;3.762e-05;0.000297427
551;calc inner;100;1.31819;0.57546;2.31243
551;calc wait;100;1.01301;0.00298235;1.76106
551;calc bound;100;0.00807782;0.00220704;0.0112377
551;calc iter;100;2.34997;1.88127;2.50182
551;total;1;263.941;263.941;263.941
552;calc total;1;235.459;235.459;235.459
552;calc update async;100;3.73648e-05;2.377e-05;0.000313376
552;calc inner;100;2.13903;1.53422;2.33509
552;calc wait;100;0.0473912;0.00379564;0.114192
552;calc bound;100;0.00624461;0.00360473;0.0106798
552;calc iter;100;2.3534;1.88355;2.54248
552;total;1;264.203;264.203;264.203
553;calc total;1;235.457;235.457;235.457
553;calc update async;100;4.38589e-05;2.142e-05;0.000404905
553;calc inner;100;2.17008;1.54552;2.33797
553;calc wait;100;0.02033;0.00628021;0.069328
553;calc bound;100;0.00312837;0.00246364;0.00659987
553;calc iter;100;2.35342;1.87835;2.53893
553;total;1;263.98;263.98;263.98
554;calc total;1;235.457;235.457;235.457
554;calc update async;100;4.60463e-05;2.5349e-05;0.000538233
554;calc inner;100;2.17859;1.55193;2.33839
554;calc wait;100;0.00425911;0.00211246;0.0275235
554;calc bound;100;0.00289498;0.00229481;0.00896109
554;calc iter;100;2.35348;1.87481;2.54026
554;total;1;264.204;264.204;264.204
555;calc total;1;235.457;235.457;235.457
555;calc update async;100;4.61901e-05;2.68e-05;0.000473894
555;calc inner;100;2.1785;1.55087;2.33706
555;calc wait;100;0.0126753;0.00272465;0.0398519
555;calc bound;100;0.00271789;0.00217885;0.00901991
555;calc iter;100;2.35349;1.87293;2.54159
555;total;1;263.976;263.976;263.976
556;calc total;1;235.431;235.431;235.431
556;calc update async;100;4.13423e-05;2.4979e-05;0.000342445
556;calc inner;100;2.18573;1.55613;2.32878
556;calc wait;100;0.0124613;0.00263534;0.0933497
556;calc bound;100;0.00398425;0.00222844;0.0081693
556;calc iter;100;2.35324;1.87249;2.53885
556;total;1;263.952;263.952;263.952
557;calc total;1;235.373;235.373;235.373
557;calc update async;100;3.9969e-05;2.142e-05;0.000370185
557;calc inner;100;2.17693;1.54816;2.31343
557;calc wait;100;0.0154009;0.00599605;0.0608025
557;calc bound;100;0.00290628;0.00232159;0.00727729
557;calc iter;100;2.35268;1.86534;2.53903
557;total;1;264.305;264.305;264.305
558;calc total;1;235.305;235.305;235.305
558;calc update async;100;4.00973e-05;2.0279e-05;0.000615232
558;calc inner;100;2.17884;1.54351;2.31689
558;calc wait;100;0.00537633;0.00212102;0.0306982
558;calc bound;100;0.00306944;0.00171181;0.00905279
558;calc iter;100;2.35202;1.85861;2.53992
558;total;1;264.322;264.322;264.322
559;calc total;1;235.373;235.373;235.373
559;calc update async;100;5.0661e-05;2.6159e-05;0.000406925
559;calc inner;100;2.17726;1.54651;2.31996
559;calc wait;100;0.0107984;0.00255876;0.0769435
559;calc bound;100;0.0031599;0.00158131;0.00794142
559;calc iter;100;2.3527;1.86027;2.54006
559;total;1;263.995;263.995;263.995
560;calc total;1;235.394;235.394;235.394
560;calc update async;100;5.3556e-05;1.4579e-05;0.000580662
560;calc inner;100;1.7399;0.437363;2.28626
560;calc wait;100;0.602448;0.06437;1.46569
560;calc bound;100;0.00740707;0.00159004;0.00868276
560;calc iter;100;2.34981;1.90466;2.52198
560;total;1;264.001;264.001;264.001
561;calc total;1;235.394;235.394;235.394
561;calc update async;100;4.92381e-05;2.803e-05;0.000419615
561;calc inner;100;1.70855;0.585682;2.28792
561;calc wait;100;0.620139;0.0122593;1.20661
561;calc bound;100;0.00643947;0.00214913;0.00842942
561;calc iter;100;2.33519;1.79447;2.50144
561;total;1;264.262;264.262;264.262
562;calc total;1;235.431;235.431;235.431
562;calc update async;100;5.13507e-05;3.46e-05;0.000293516
562;calc inner;100;1.7016;0.86367;2.30358
562;calc wait;100;0.61472;0.00360199;1.20789
562;calc bound;100;0.00714881;0.00270615;0.0087194
562;calc iter;100;2.32353;1.43566;2.5376
562;total;1;264.163;264.163;264.163
563;calc total;1;235.394;235.394;235.394
563;calc update async;100;4.68611e-05;2.553e-05;0.000243447
563;calc inner;100;1.7758;1.18092;2.3031
563;calc wait;100;0.535067;0.0049473;1.19245
563;calc bound;100;0.00641387;0.00319377;0.00857965
563;calc iter;100;2.31753;1.93619;2.48455
563;total;1;264.323;264.323;264.323
564;calc total;1;235.412;235.412;235.412
564;calc update async;100;5.24776e-05;3.4829e-05;0.000320376
564;calc inner;100;1.77232;1.19062;2.27723
564;calc wait;100;0.53088;0.022743;1.10492
564;calc bound;100;0.00682706;0.00460668;0.00822924
564;calc iter;100;2.31054;2.25721;2.475
564;total;1;264.373;264.373;264.373
565;calc total;1;235.412;235.412;235.412
565;calc update async;100;5.14188e-05;3.761e-05;0.000273406
565;calc inner;100;1.72524;1.18994;2.29573
565;calc wait;100;0.582368;0.0188775;1.16357
565;calc bound;100;0.00732212;0.0030445;0.00901047
565;calc iter;100;2.31507;1.76894;2.47128
565;total;1;264.391;264.391;264.391
566;calc total;1;235.371;235.371;235.371
566;calc update async;100;5.76694e-05;3.436e-05;0.000829029
566;calc inner;100;1.70577;0.814821;2.30062
566;calc wait;100;0.610738;0.00970174;1.1562
566;calc bound;100;0.00665838;0.00230267;0.00843155
566;calc iter;100;2.32323;1.67697;2.51514
566;total;1;263.95;263.95;263.95
567;calc total;1;235.393;235.393;235.393
567;calc update async;100;6.01841e-05;2.1189e-05;0.000703531
567;calc inner;100;1.77413;0.581494;2.28544
567;calc wait;100;0.552887;0.0516243;1.13154
567;calc bound;100;0.00767039;0.00255568;0.00894886
567;calc iter;100;2.33476;1.71561;2.50141
567;total;1;264.33;264.33;264.33
568;calc total;1;235.326;235.326;235.326
568;calc update async;100;4.66499e-05;2.7759e-05;0.000446824
568;calc inner;100;2.30254;1.57204;2.47752
568;calc wait;100;0.0247774;0.00380565;0.24596
568;calc bound;100;0.00636028;0.00337676;0.00807192
568;calc iter;100;2.33485;1.65506;2.51202
568;total;1;264.488;264.488;264.488
569;calc total;1;235.304;235.304;235.304
569;calc update async;100;4.34791e-05;2.6589e-05;0.000334346
569;calc inner;100;2.31135;1.57635;2.48665
569;calc wait;100;0.0149749;0.0042219;0.0654712
569;calc bound;100;0.00612464;0.00302441;0.00814838
569;calc iter;100;2.33503;1.67124;2.50591
569;total;1;264.306;264.306;264.306
570;calc total;1;235.345;235.345;235.345
570;calc update async;100;4.66545e-05;2.4079e-05;0.000335225
570;calc inner;100;2.31654;1.58052;2.49213
570;calc wait;100;0.00934261;0.00264195;0.128363
570;calc bound;100;0.00614039;0.00285607;0.00859403
570;calc iter;100;2.33558;1.68568;2.50846
570;total;1;264.558;264.558;264.558
571;calc total;1;235.303;235.303;235.303
571;calc update async;100;5.4603e-05;2.5149e-05;0.000338166
571;calc inner;100;2.31498;1.58063;2.48893
571;calc wait;100;0.00941372;0.00308842;0.0611299
571;calc bound;100;0.00742194;0.00246593;0.0088312
571;calc iter;100;2.33517;1.68719;2.50737
571;total;1;264.203;264.203;264.203
572;calc total;1;235.293;235.293;235.293
572;calc update async;100;4.22883e-05;2.551e-05;0.000432354
572;calc inner;100;2.31258;1.55616;2.48767
572;calc wait;100;0.0157839;0.00496768;0.054825
572;calc bound;100;0.0050074;0.00247392;0.00805394
572;calc iter;100;2.3347;1.61787;2.50818
572;total;1;264.555;264.555;264.555
573;calc total;1;235.293;235.293;235.293
573;calc update async;100;4.52564e-05;2.6159e-05;0.000287836
573;calc inner;100;2.31639;1.55235;2.35863
573;calc wait;100;0.00804615;0.00243776;0.0205859
573;calc bound;100;0.00843631;0.00191595;0.192662
573;calc iter;100;2.33503;1.63842;2.5101
573;total;1;264.195;264.195;264.195
574;calc total;1;235.285;235.285;235.285
574;calc update async;100;4.43451e-05;2.288e-05;0.000490633
574;calc inner;100;2.32142;1.55472;2.36351
574;calc wait;100;0.0034369;0.00194714;0.00429996
574;calc bound;100;0.00756939;0.00169181;0.19134
574;calc iter;100;2.33501;1.64636;2.50971
574;total;1;264.548;264.548;264.548
575;calc total;1;235.285;235.285;235.285
575;calc update async;100;4.4324e-05;2.159e-05;0.000447324
575;calc inner;100;2.32111;1.55485;2.36343
575;calc wait;100;0.00629843;0.00320808;0.27272
575;calc bound;100;0.00777983;0.00157727;0.191913
575;calc iter;100;2.33683;1.82919;2.50991
575;total;1;264.196;264.196;264.196
576;calc total;1;235.465;235.465;235.465
576;calc update async;100;6.15275e-05;3.59e-05;0.000429114
576;calc inner;100;2.15446;2.02512;2.33517
576;calc wait;100;0.181049;0.00398393;0.290439
576;calc bound;100;0.00810559;0.00449738;0.0100193
576;calc iter;100;2.34368;2.28876;2.49592
576;total;1;264.529;264.529;264.529
577;calc total;1;235.465;235.465;235.465
577;calc update async;100;6.55901e-05;4.0039e-05;0.000378655
577;calc inner;100;2.16125;2.03295;2.33454
577;calc wait;100;0.175585;0.0036846;0.290688
577;calc bound;100;0.00678046;0.00282959;0.00958793
577;calc iter;100;2.34369;2.21634;2.48595
577;total;1;264.021;264.021;264.021
578;calc total;1;235.464;235.464;235.464
578;calc update async;100;5.76348e-05;3.375e-05;0.000433175
578;calc inner;100;2.17229;2.04302;2.34118
578;calc wait;100;0.164884;0.00307681;0.341412
578;calc bound;100;0.0065777;0.00273719;0.00882891
578;calc iter;100;2.34382;2.21708;2.56358
578;total;1;264.492;264.492;264.492
579;calc total;1;235.465;235.465;235.465
579;calc update async;100;6.02053e-05;3.787e-05;0.000333685
579;calc inner;100;2.17295;2.04782;2.3396
579;calc wait;100;0.164298;0.00365356;0.307034
579;calc bound;100;0.00698913;0.00286095;0.00918656
579;calc iter;100;2.3443;2.26728;2.54153
579;total;1;264.532;264.532;264.532
580;calc total;1;235.465;235.465;235.465
580;calc update async;100;6.22337e-05;3.892e-05;0.000486084
580;calc inner;100;2.08895;1.93847;2.33051
580;calc wait;100;0.250232;0.0041702;0.419762
580;calc bound;100;0.00684531;0.00372421;0.00901738
580;calc iter;100;2.34609;2.16636;2.54016
580;total;1;264.495;264.495;264.495
581;calc total;1;235.464;235.464;235.464
581;calc update async;100;5.86534e-05;3.4769e-05;0.000392165
581;calc inner;100;2.08504;1.8008;2.33415
581;calc wait;100;0.255272;0.00777154;0.563699
581;calc bound;100;0.00682148;0.00333932;0.00865002
581;calc iter;100;2.3472;1.92493;2.54357
581;total;1;264.46;264.46;264.46
582;calc total;1;235.439;235.439;235.439
582;calc update async;100;6.46103e-05;4.3289e-05;0.000674601
582;calc inner;100;2.08617;1.57872;2.33873
582;calc wait;100;0.254536;0.0033028;0.425133
582;calc bound;100;0.00694918;0.00223913;0.00848929
582;calc iter;100;2.34772;1.66514;2.54233
582;total;1;264.319;264.319;264.319
583;calc total;1;235.463;235.463;235.463
583;calc update async;100;6.95959e-05;5.0769e-05;0.000363465
583;calc inner;100;2.07597;1.32135;2.33816
583;calc wait;100;0.26985;0.0112776;0.555609
583;calc bound;100;0.00758534;0.00217556;0.0089244
583;calc iter;100;2.35349;1.8792;2.54182
583;total;1;264.179;264.179;264.179
584;calc total;1;235.465;235.465;235.465
584;calc update async;100;5.01301e-05;2.9949e-05;0.000642952
584;calc inner;100;2.33146;1.86073;2.51786
584;calc wait;100;0.0165326;0.00375357;0.0382638
584;calc bound;100;0.00548808;0.0032673;0.00882203
584;calc iter;100;2.35358;1.87679;2.53903
584;total;1;264.499;264.499;264.499
585;calc total;1;235.465;235.465;235.465
585;calc update async;100;5.4899e-05;2.8879e-05;0.000605922
585;calc inner;100;2.33743;1.86001;2.52507
585;calc wait;100;0.00951583;0.00495639;0.032732
585;calc bound;100;0.00655229;0.00256555;0.00782565
585;calc iter;100;2.35358;1.86842;2.54057
585;total;1;264.115;264.115;264.115
586;calc total;1;235.464;235.464;235.464
586;calc update async;100;4.92129e-05;2.742e-05;0.000414455
586;calc inner;100;2.34262;1.86401;2.53079
586;calc wait;100;0.00483304;0.00285338;0.0242551
586;calc bound;100;0.00601326;0.00245702;0.00837759
586;calc iter;100;2.35358;1.86978;2.53992
586;total;1;264.112;264.112;264.112
587;calc total;1;235.462;235.462;235.462
587;calc update async;100;5.00934e-05;3.092e-05;0.000489984
587;calc inner;100;2.34131;1.86077;2.52961
587;calc wait;100;0.00533988;0.00286806;0.0273531
587;calc bound;100;0.00682869;0.00219831;0.00885175
587;calc iter;100;2.35359;1.8673;2.54042
587;total;1;264.113;264.113;264.113
588;calc total;1;235.454;235.454;235.454
588;calc update async;100;5.56587e-05;3.702e-05;0.000388415
588;calc inner;100;2.33487;1.85366;2.52365
588;calc wait;100;0.0137746;0.0032735;0.0725682
588;calc bound;100;0.00482428;0.00235663;0.00798324
588;calc iter;100;2.35353;1.86273;2.53973
588;total;1;264.156;264.156;264.156
589;calc total;1;235.439;235.439;235.439
589;calc update async;100;5.56762e-05;2.9779e-05;0.000679771
589;calc inner;100;2.33794;1.84982;2.52647
589;calc wait;100;0.00949528;0.00276144;0.0512588
589;calc bound;100;0.00589248;0.00235489;0.00794555
589;calc iter;100;2.35339;1.85498;2.53992
589;total;1;264.142;264.142;264.142
590;calc total;1;235.37;235.37;235.37
590;calc update async;100;4.77144e-05;2.6569e-05;0.000656261
590;calc inner;100;2.34253;1.8517;2.53069
590;calc wait;100;0.00452626;0.00197097;0.0185376
590;calc bound;100;0.0055646;0.00196276;0.00732734
590;calc iter;100;2.3527;1.85567;2.54004
590;total;1;264.137;264.137;264.137
591;calc total;1;235.438;235.438;235.438
591;calc update async;100;4.35649e-05;2.664e-05;0.000380775
591;calc inner;100;2.3421;1.85142;2.53078
591;calc wait;100;0.00579189;0.00188909;0.0493592
591;calc bound;100;0.00543578;0.00192872;0.00656648
591;calc iter;100;2.35338;1.85527;2.54004
591;total;1;264.143;264.143;264.143
592;calc total;1;235.465;235.465;235.465
592;calc update async;100;5.87696e-05;2.348e-05;0.000570473
592;calc inner;100;1.02668;0.38557;2.30946
592;calc wait;100;1.32249;0.046322;1.96135
592;calc bound;100;0.00440479;0.00157789;0.0129615
592;calc iter;100;2.35364;1.86;2.5402
592;total;1;264.131;264.131;264.131
593;calc total;1;235.465;235.465;235.465
593;calc update async;100;4.5118e-05;2.158e-05;0.000558663
593;calc inner;100;1.09878;0.421929;2.30836
593;calc wait;100;0.995068;0.0110345;1.91139
593;calc bound;100;0.00389144;0.0015773;0.00840434
593;calc iter;100;2.33893;2.13109;2.52156
593;total;1;264.104;264.104;264.104
594;calc total;1;235.462;235.462;235.462
594;calc update async;100;4.36477e-05;2.546e-05;0.000818079
594;calc inner;100;1.22527;0.496304;2.31461
594;calc wait;100;0.549979;0.00328149;1.79906
594;calc bound;100;0.00412622;0.00170206;0.0071839
594;calc iter;100;2.32276;2.1323;2.4832
594;total;1;264.116;264.116;264.116
595;calc total;1;235.464;235.464;235.464
595;calc update async;100;3.74035e-05;2.0879e-05;0.000514743
595;calc inner;100;1.07064;0.513555;2.31487
595;calc wait;100;0.606951;0.00371282;1.09698
595;calc bound;100;0.0058426;0.00267737;0.00788335
595;calc iter;100;2.31532;2.17038;2.4809
595;total;1;264.275;264.275;264.275
382;calc total;1;235.436;235.436;235.436
382;calc update async;100;0.000176181;2.3689e-05;0.00786615
382;calc inner;100;2.32893;1.65798;2.355
382;calc wait;100;0.00309719;0.00272486;0.00441801
382;calc bound;100;0.00585972;0.00236603;0.00684262
382;calc iter;100;2.33825;1.66315;2.37138
382;total;1;264.061;264.061;264.061
383;calc total;1;235.437;235.437;235.437
383;calc update async;100;0.000395197;0.000176638;0.00766268
383;calc inner;100;2.32866;1.65816;2.355
383;calc wait;100;0.00327537;0.00283353;0.00515786
383;calc bound;100;0.00585061;0.00228722;0.00695986
383;calc iter;100;2.33826;1.66387;2.37135
383;total;1;264.532;264.532;264.532
596;calc total;1;235.464;235.464;235.464
596;calc update async;100;3.1567e-05;1.7969e-05;0.000446194
596;calc inner;100;1.04727;0.510063;2.302
596;calc wait;100;0.649974;0.00817328;1.09375
596;calc bound;100;0.00690043;0.00271891;0.0113547
596;calc iter;100;2.30808;2.26322;2.47616
596;total;1;264.464;264.464;264.464
597;calc total;1;235.462;235.462;235.462
597;calc update async;100;3.97022e-05;2.485e-05;0.000330836
597;calc inner;100;1.2514;0.567232;2.30521
597;calc wait;100;0.410024;0.0166021;0.919843
597;calc bound;100;0.00476104;0.00226505;0.00732584
597;calc iter;100;2.3163;2.25487;2.48893
597;total;1;264.344;264.344;264.344
598;calc total;1;235.437;235.437;235.437
598;calc update async;100;4.17649e-05;2.278e-05;0.000703771
598;calc inner;100;1.15524;0.491203;2.29606
598;calc wait;100;0.674245;0.00273783;1.77057
598;calc bound;100;0.00401808;0.00157833;0.00865335
598;calc iter;100;2.32194;1.90732;2.4923
598;total;1;264.444;264.444;264.444
599;calc total;1;235.462;235.462;235.462
599;calc update async;100;5.24407e-05;1.851e-05;0.000411605
599;calc inner;100;1.05901;0.399247;2.30977
599;calc wait;100;1.26144;0.00284776;1.88401
599;calc bound;100;0.00663926;0.00216528;0.00897445
599;calc iter;100;2.33624;1.91173;2.53274
599;total;1;264.435;264.435;264.435
600;calc total;1;235.451;235.451;235.451
600;calc update async;100;3.32033e-05;1.9989e-05;0.000503234
600;calc inner;100;2.08137;1.30968;2.26877
600;calc wait;100;0.0702692;0.0106512;0.202886
600;calc bound;100;0.006913;0.00281221;0.00875769
600;calc iter;100;2.33923;1.6252;2.5251
600;total;1;264.075;264.075;264.075
601;calc total;1;235.437;235.437;235.437
601;calc update async;100;4.34165e-05;2.189e-05;0.000571583
601;calc inner;100;2.12976;1.34089;2.28369
601;calc wait;100;0.0217457;0.0036078;0.136965
601;calc bound;100;0.00336372;0.00255756;0.0069127
601;calc iter;100;2.33921;1.62508;2.51642
601;total;1;264.246;264.246;264.246
602;calc total;1;235.455;235.455;235.455
602;calc update async;100;4.33887e-05;2.435e-05;0.000398725
602;calc inner;100;2.14006;1.34837;2.26175
602;calc wait;100;0.00644562;0.00266962;0.105979
602;calc bound;100;0.00295005;0.00216953;0.00356699
602;calc iter;100;2.33944;1.62402;2.51677
602;total;1;264.083;264.083;264.083
603;calc total;1;235.437;235.437;235.437
603;calc update async;100;5.05316e-05;2.25e-05;0.000600562
603;calc inner;100;2.14022;1.34838;2.28688
603;calc wait;100;0.011812;0.00293732;0.0722679
603;calc bound;100;0.00292758;0.00218395;0.00371642
603;calc iter;100;2.33925;1.62431;2.51724
603;total;1;264.499;264.499;264.499
604;calc total;1;235.41;235.41;235.41
604;calc update async;100;3.82732e-05;2.104e-05;0.000389615
604;calc inner;100;2.14386;1.32488;2.27009
604;calc wait;100;0.0178517;0.0046658;0.0807936
604;calc bound;100;0.00378788;0.00227363;0.0074073
604;calc iter;100;2.33896;1.63395;2.51662
604;total;1;264.02;264.02;264.02
605;calc total;1;235.369;235.369;235.369
605;calc update async;100;4.6285e-05;1.5919e-05;0.000566653
605;calc inner;100;2.14826;1.3475;2.27276
605;calc wait;100;0.00936306;0.00561656;0.0507895
605;calc bound;100;0.00264565;0.00200148;0.00331697
605;calc iter;100;2.33856;1.62458;2.51628
605;total;1;264.088;264.088;264.088
606;calc total;1;235.352;235.352;235.352
606;calc update async;100;4.39019e-05;2.298e-05;0.000643662
606;calc inner;100;2.1494;1.35069;2.27202
606;calc wait;100;0.00286974;0.00216065;0.0326741
606;calc bound;100;0.00243609;0.00177668;0.00346632
606;calc iter;100;2.33841;1.62466;2.51629
606;total;1;264.433;264.433;264.433
607;calc total;1;235.369;235.369;235.369
607;calc update async;100;5.41268e-05;2.752e-05;0.000537763
607;calc inner;100;2.1495;1.35083;2.27124
607;calc wait;100;0.0125962;0.00251069;0.678968
607;calc bound;100;0.00241529;0.00158387;0.00344849
607;calc iter;100;2.34266;2.03168;2.51614
607;total;1;264.489;264.489;264.489
608;calc total;1;235.458;235.458;235.458
608;calc update async;100;0.000259849;0.000170138;0.00397707
608;calc inner;100;1.35116;0.873096;2.32759
608;calc wait;100;0.981081;0.0535991;1.61089
608;calc bound;100;0.00701242;0.00281649;0.0131038
608;calc iter;100;2.34353;2.01965;2.51789
608;total;1;264.508;264.508;264.508
609;calc total;1;235.458;235.458;235.458
609;calc update async;100;0.00029879;9.6289e-05;0.00390341
609;calc inner;100;1.63709;1.05238;2.32703
609;calc wait;100;0.235409;0.00677288;0.591396
609;calc bound;100;0.00313989;0.00222088;0.00806985
609;calc iter;100;2.34353;2.21824;2.56153
609;total;1;264.514;264.514;264.514
610;calc total;1;235.458;235.458;235.458
610;calc update async;100;0.000234855;0.000106329;0.0039315
610;calc inner;100;1.56556;0.667758;2.3317
610;calc wait;100;0.241881;0.00336885;1.00935
610;calc bound;100;0.00594148;0.00447467;0.00784991
610;calc iter;100;2.34344;2.1543;2.52278
610;total;1;264.347;264.347;264.347
611;calc total;1;235.457;235.457;235.457
611;calc update async;100;0.00020163;0.000103489;0.00551055
611;calc inner;100;1.40318;0.728476;2.32962
611;calc wait;100;0.331246;0.00328093;0.769485
611;calc bound;100;0.0079457;0.00450904;0.0113005
611;calc iter;100;2.34371;2.23652;2.54035
611;total;1;264.099;264.099;264.099
612;calc total;1;235.456;235.456;235.456
612;calc update async;100;0.000222849;8.8579e-05;0.00665492
612;calc inner;100;1.35021;0.715062;2.32212
612;calc wait;100;0.515179;0.00411154;1.33864
612;calc bound;100;0.00778714;0.00349037;0.00882041
612;calc iter;100;2.34416;2.21709;2.54074
612;total;1;264.373;264.373;264.373
613;calc total;1;235.458;235.458;235.458
613;calc update async;100;0.000261074;8.6819e-05;0.00385353
613;calc inner;100;1.60563;1.11217;2.32208
613;calc wait;100;0.189859;0.00843392;0.447487
613;calc bound;100;0.00626768;0.00465867;0.00871692
613;calc iter;100;2.34592;2.1651;2.53885
613;total;1;264.264;264.264;264.264
614;calc total;1;235.436;235.436;235.436
614;calc update async;100;0.000372125;0.000156838;0.00871262
614;calc inner;100;1.54206;0.922306;2.32575
614;calc wait;100;0.094984;0.00396868;0.259722
614;calc bound;100;0.00287795;0.00223718;0.00821747
614;calc iter;100;2.34685;1.92801;2.54299
614;total;1;264.016;264.016;264.016
615;calc total;1;235.458;235.458;235.458
615;calc update async;100;0.00037195;0.000207168;0.00383299
615;calc inner;100;1.32256;0.589488;2.32794
615;calc wait;100;1.0101;0.0035912;1.75098
615;calc bound;100;0.00829214;0.00218239;0.0105375
615;calc iter;100;2.34992;1.87684;2.5011
615;total;1;264.083;264.083;264.083
616;calc total;1;235.456;235.456;235.456
616;calc update async;100;0.000160684;5.6279e-05;0.00474264
616;calc inner;100;2.13054;1.53007;2.3385
616;calc wait;100;0.051519;0.0037696;0.109602
616;calc bound;100;0.00631907;0.00282754;0.0109976
616;calc iter;100;2.35333;1.88252;2.54325
616;total;1;264.358;264.358;264.358
617;calc total;1;235.456;235.456;235.456
617;calc update async;100;0.000222815;7.2729e-05;0.00475157
617;calc inner;100;2.16433;1.54259;2.34073
617;calc wait;100;0.0183691;0.00520599;0.0508761
617;calc bound;100;0.00340063;0.00244884;0.00763065
617;calc iter;100;2.35341;1.87841;2.53893
617;total;1;264.103;264.103;264.103
618;calc total;1;235.456;235.456;235.456
618;calc update async;100;0.000321944;0.000107998;0.00479385
618;calc inner;100;2.17283;1.54981;2.34607
618;calc wait;100;0.00412375;0.00244835;0.0126641
618;calc bound;100;0.00315888;0.00237476;0.00846714
618;calc iter;100;2.35345;1.87305;2.53992
618;total;1;263.952;263.952;263.952
619;calc total;1;235.456;235.456;235.456
619;calc update async;100;0.00031403;0.000114289;0.00474193
619;calc inner;100;2.17247;1.54919;2.34559
619;calc wait;100;0.00670144;0.00250193;0.0263588
619;calc bound;100;0.0031168;0.00234153;0.00860028
619;calc iter;100;2.35346;1.87221;2.53973
619;total;1;264.09;264.09;264.09
620;calc total;1;235.452;235.452;235.452
620;calc update async;100;0.000224973;8.1328e-05;0.00455675
620;calc inner;100;2.17071;1.54961;2.33492
620;calc wait;100;0.0189774;0.00360812;0.0850468
620;calc bound;100;0.00387895;0.00232218;0.00761505
620;calc iter;100;2.35342;1.87051;2.53887
620;total;1;264.415;264.415;264.415
621;calc total;1;235.436;235.436;235.436
621;calc update async;100;0.00026661;9.7969e-05;0.00645675
621;calc inner;100;2.17444;1.54675;2.34088
621;calc wait;100;0.01003;0.00446503;0.0510185
621;calc bound;100;0.0028647;0.002204;0.00688043
621;calc iter;100;2.35331;1.86546;2.53905
621;total;1;264.085;264.085;264.085
622;calc total;1;235.368;235.368;235.368
622;calc update async;100;0.000361908;0.000119148;0.00826199
622;calc inner;100;2.17521;1.54406;2.34617
622;calc wait;100;0.00439023;0.00171264;0.0302827
622;calc bound;100;0.00291931;0.00193089;0.00643102
622;calc iter;100;2.35265;1.86069;2.53979
622;total;1;264.084;264.084;264.084
623;calc total;1;235.436;235.436;235.436
623;calc update async;100;0.00034442;9.4298e-05;0.00645194
623;calc inner;100;2.16923;1.54284;2.3453
623;calc wait;100;0.0111875;0.00180854;0.0834001
623;calc bound;100;0.00307882;0.00182863;0.00782296
623;calc iter;100;2.35332;1.8595;2.53821
623;total;1;264.542;264.542;264.542
624;calc total;1;235.443;235.443;235.443
624;calc update async;100;0.000415808;9.1479e-05;0.00604303
624;calc inner;100;1.82451;0.437231;2.32512
624;calc wait;100;0.517779;0.00821754;1.46047
624;calc bound;100;0.00754361;0.00158147;0.00889854
624;calc iter;100;2.35026;1.89938;2.5217
624;total;1;263.957;263.957;263.957
625;calc total;1;235.443;235.443;235.443
625;calc update async;100;0.000335469;0.000123279;0.00578395
625;calc inner;100;1.78921;0.608393;2.32144
625;calc wait;100;0.539493;0.00497997;1.08619
625;calc bound;100;0.00664362;0.00224406;0.00811102
625;calc iter;100;2.33568;1.44867;2.50371
625;total;1;264.086;264.086;264.086
626;calc total;1;235.448;235.448;235.448
626;calc update async;100;0.000289489;0.000120469;0.00255222
626;calc inner;100;1.78259;1.08829;2.33011
626;calc wait;100;0.537202;0.0035838;1.20195
626;calc bound;100;0.00730795;0.00269446;0.00872941
626;calc iter;100;2.3274;1.56653;2.54424
626;total;1;264.555;264.555;264.555
627;calc total;1;235.443;235.443;235.443
627;calc update async;100;0.000243254;0.000134088;0.00574038
627;calc inner;100;1.85776;1.36305;2.329
627;calc wait;100;0.45775;0.00325699;1.02802
627;calc bound;100;0.0068981;0.00307947;0.00817935
627;calc iter;100;2.32266;2.18068;2.48384
627;total;1;264.559;264.559;264.559
628;calc total;1;235.445;235.445;235.445
628;calc update async;100;0.000221027;0.000139978;0.00272975
628;calc inner;100;1.85072;1.35482;2.31879
628;calc wait;100;0.459151;0.00485564;0.973762
628;calc bound;100;0.00723504;0.00303945;0.00868544
628;calc iter;100;2.31733;2.27512;2.48879
628;total;1;264.039;264.039;264.039
629;calc total;1;235.445;235.445;235.445
629;calc update async;100;0.000227652;0.000168188;0.00264067
629;calc inner;100;1.80381;1.30923;2.32207
629;calc wait;100;0.510772;0.0120469;1.06264
629;calc bound;100;0.00753739;0.00302178;0.0088729
629;calc iter;100;2.32235;2.01572;2.49278
629;total;1;264.033;264.033;264.033
630;calc total;1;235.436;235.436;235.436
630;calc update async;100;0.000275621;0.000139658;0.00897709
630;calc inner;100;1.7795;0.764426;2.32649
630;calc wait;100;0.541513;0.00402281;1.22165
630;calc bound;100;0.0071427;0.00228055;0.00833561
630;calc iter;100;2.32844;1.4179;2.502
630;total;1;264.442;264.442;264.442
631;calc total;1;235.442;235.442;235.442
631;calc update async;100;0.000310107;6.6279e-05;0.0064332
631;calc inner;100;1.85089;0.552602;2.325
631;calc wait;100;0.479818;0.0316228;1.07365
631;calc bound;100;0.00819649;0.00217428;0.00902523
631;calc iter;100;2.33923;1.62849;2.52073
631;total;1;264.244;264.244;264.244
632;calc total;1;235.437;235.437;235.437
632;calc update async;100;0.000140834;6.9489e-05;0.00475497
632;calc inner;100;2.31577;1.6062;2.49396
632;calc wait;100;0.0186448;0.00537128;0.0251672
632;calc bound;100;0.00472138;0.00271588;0.0063845
632;calc iter;100;2.33929;1.62601;2.51522
632;total;1;264.056;264.056;264.056
633;calc total;1;235.436;235.436;235.436
633;calc update async;100;0.000247499;0.000143329;0.00657682
633;calc inner;100;2.32438;1.60912;2.50207
633;calc wait;100;0.00749773;0.0058782;0.00948794
633;calc bound;100;0.00715423;0.00230666;0.00821801
633;calc iter;100;2.33928;1.61792;2.51781
633;total;1;264.546;264.546;264.546
634;calc total;1;235.437;235.437;235.437
634;calc update async;100;0.000149181;2.3539e-05;0.00466383
634;calc inner;100;2.32921;1.61308;2.50622
634;calc wait;100;0.00316584;0.00239282;0.00386142
634;calc bound;100;0.00665772;0.00212235;0.00751015
634;calc iter;100;2.3393;1.61766;2.51693
634;total;1;264.064;264.064;264.064
635;calc total;1;235.436;235.436;235.436
635;calc update async;100;0.000284794;0.000164577;0.00684313
635;calc inner;100;2.32871;1.61274;2.50652
635;calc wait;100;0.00327897;0.00254641;0.00413655
635;calc bound;100;0.0070052;0.00222323;0.00759921
635;calc iter;100;2.33929;1.61772;2.5168
635;total;1;264.04;264.04;264.04
636;calc total;1;235.436;235.436;235.436
636;calc update async;100;0.000179986;7.7059e-05;0.00755229
636;calc inner;100;2.32533;1.6156;2.49814
636;calc wait;100;0.0102332;0.00326828;0.015781
636;calc bound;100;0.0035382;0.00252687;0.00577686
636;calc iter;100;2.33929;1.62332;2.5169
636;total;1;264.427;264.427;264.427
637;calc total;1;235.435;235.435;235.435
637;calc update async;100;0.000220212;9.5149e-05;0.00748466
637;calc inner;100;2.32626;1.61513;2.503
637;calc wait;100;0.00810676;0.0050739;0.016609
637;calc bound;100;0.00469192;0.00255617;0.00734829
637;calc iter;100;2.33929;1.62289;2.51609
637;total;1;264.05;264.05;264.05
638;calc total;1;235.435;235.435;235.435
638;calc update async;100;0.0002415;2.504e-05;0.00758667
638;calc inner;100;2.33034;1.61567;2.50692
638;calc wait;100;0.00302372;0.00212422;0.00461156
638;calc bound;100;0.00562472;0.00216568;0.00671701
638;calc iter;100;2.33929;1.62016;2.51678
638;total;1;264.472;264.472;264.472
639;calc total;1;235.435;235.435;235.435
639;calc update async;100;0.000274558;0.000133048;0.00742949
639;calc inner;100;2.33033;1.61568;2.50618
639;calc wait;100;0.00322038;0.00207072;0.00515048
639;calc bound;100;0.0054586;0.00214943;0.00736499
639;calc iter;100;2.33929;1.62013;2.51631
639;total;1;264.008;264.008;264.008
640;calc total;1;235.515;235.515;235.515
640;calc update async;100;0.000272311;8.2599e-05;0.00325071
640;calc inner;100;0.965041;0.452474;2.06549
640;calc wait;100;1.37677;0.283576;1.87708
640;calc bound;100;0.00549168;0.00161524;0.00869723
640;calc iter;100;2.34758;1.6176;2.61323
640;total;1;264.514;264.514;264.514
641;calc total;1;235.468;235.468;235.468
641;calc update async;100;0.0010997;4.768e-05;0.0971814
641;calc inner;100;0.984215;0.46059;2.15341
641;calc wait;100;1.04295;0.137539;1.98359
641;calc bound;100;0.00459148;0.00220839;0.00863289
641;calc iter;100;2.33551;1.88537;2.58956
641;total;1;264.514;264.514;264.514
642;calc total;1;235.311;235.311;235.311
642;calc update async;100;0.000700016;7.0739e-05;0.0583931
642;calc inner;100;1.0915;0.594646;2.17796
642;calc wait;100;0.485948;0.0035702;1.33652
642;calc bound;100;0.00391028;0.00168161;0.00901729
642;calc iter;100;2.32697;1.98116;2.72967
642;total;1;264.514;264.514;264.514
643;calc total;1;235.468;235.468;235.468
643;calc update async;100;0.00107198;5.8699e-05;0.0972075
643;calc inner;100;0.818595;0.413072;2.20187
643;calc wait;100;0.872204;0.00977469;1.91837
643;calc bound;100;0.00661156;0.00214325;0.00813967
643;calc iter;100;2.32627;2.1852;2.82259
643;total;1;264.516;264.516;264.516
644;calc total;1;235.468;235.468;235.468
644;calc update async;100;0.00107872;5.1119e-05;0.0971933
644;calc inner;100;1.05523;0.449379;2.23338
644;calc wait;100;0.599948;0.0168093;1.84627
644;calc bound;100;0.00696267;0.00377521;0.00883296
644;calc iter;100;2.32306;2.11294;2.66472
644;total;1;264.51;264.51;264.51
645;calc total;1;235.311;235.311;235.311
645;calc update async;100;0.00071872;8.7649e-05;0.0570401
645;calc inner;100;1.14712;0.577196;2.24555
645;calc wait;100;0.358211;0.00778442;1.39766
645;calc bound;100;0.0054476;0.00200873;0.00900544
645;calc iter;100;2.32864;2.08673;2.71795
645;total;1;264.507;264.507;264.507
646;calc total;1;235.237;235.237;235.237
646;calc update async;100;0.000412809;8.9539e-05;0.0227313
646;calc inner;100;1.02552;0.509768;2.24748
646;calc wait;100;0.332727;0.00249909;1.05845
646;calc bound;100;0.00356251;0.00219431;0.00925942
646;calc iter;100;2.33247;2.06549;2.58126
646;total;1;264.107;264.107;264.107
647;calc total;1;235.311;235.311;235.311
647;calc update async;100;0.000721048;3.7359e-05;0.0569138
647;calc inner;100;0.901149;0.388512;2.24919
647;calc wait;100;1.36481;0.00331219;1.95983
647;calc bound;100;0.00750884;0.00193307;0.0134163
647;calc iter;100;2.33512;1.58138;2.50179
647;total;1;264.103;264.103;264.103
648;calc total;1;235.424;235.424;235.424
648;calc update async;100;0.00107343;9.2729e-05;0.0912339
648;calc inner;100;1.91849;0.983145;2.28643
648;calc wait;100;0.0220751;0.00426321;0.24173
648;calc bound;100;0.00307693;0.00192979;0.00877057
648;calc iter;100;2.34265;1.66093;2.4056
648;total;1;264.469;264.469;264.469
649;calc total;1;235.311;235.311;235.311
649;calc update async;100;0.000819876;0.000135549;0.0552885
649;calc inner;100;1.92267;0.978402;2.2913
649;calc wait;100;0.00671946;0.00183876;0.0848275
649;calc bound;100;0.00275314;0.00173883;0.00824495
649;calc iter;100;2.34164;1.66347;2.39544
649;total;1;264.473;264.473;264.473
650;calc total;1;235.311;235.311;235.311
650;calc update async;100;0.000776098;0.000139499;0.0554456
650;calc inner;100;1.9307;0.987508;2.29621
650;calc wait;100;0.00538903;0.00200099;0.0669557
650;calc bound;100;0.00250406;0.00161866;0.00821564
650;calc iter;100;2.34155;1.66013;2.39841
650;total;1;264.465;264.465;264.465
651;calc total;1;235.311;235.311;235.311
651;calc update async;100;0.000689987;6.5909e-05;0.0553369
651;calc inner;100;1.93093;0.990086;2.29548
651;calc wait;100;0.0166011;0.00290972;0.127819
651;calc bound;100;0.00269718;0.0017858;0.00698841
651;calc iter;100;2.34153;1.66819;2.37614
651;total;1;264.474;264.474;264.474
652;calc total;1;235.251;235.251;235.251
652;calc update async;100;0.000392666;9.4869e-05;0.0242934
652;calc inner;100;1.80587;0.658919;2.27529
652;calc wait;100;0.197274;0.014215;0.598177
652;calc bound;100;0.00295855;0.00184354;0.00744659
652;calc iter;100;2.34033;1.74191;2.38674
652;total;1;264.501;264.501;264.501
653;calc total;1;235.237;235.237;235.237
653;calc update async;100;0.000347535;9.3989e-05;0.0206014
653;calc inner;100;1.81018;0.677751;2.29206
653;calc wait;100;0.0647232;0.00765793;0.443411
653;calc bound;100;0.00302736;0.00239603;0.00796776
653;calc iter;100;2.33986;1.84007;2.3736
653;total;1;264.496;264.496;264.496
654;calc total;1;235.224;235.224;235.224
654;calc update async;100;0.000293604;5.308e-05;0.014878
654;calc inner;100;1.75239;0.60977;2.29237
654;calc wait;100;0.119726;0.00248151;0.653062
654;calc bound;100;0.0058349;0.00225251;0.00882132
654;calc iter;100;2.33921;1.92422;2.39056
654;total;1;264.501;264.501;264.501
655;calc total;1;235.237;235.237;235.237
655;calc update async;100;0.000317479;5.2109e-05;0.020385
655;calc inner;100;1.5935;0.464864;2.29247
655;calc wait;100;0.236468;0.00276424;0.972254
655;calc bound;100;0.00681381;0.00221432;0.00938369
655;calc iter;100;2.33859;2.01236;2.39613
655;total;1;264.499;264.499;264.499
656;calc total;1;235.318;235.318;235.318
656;calc update async;100;0.000789192;0.000138379;0.0547286
656;calc inner;100;2.09755;1.90669;2.28819
656;calc wait;100;0.179516;0.00333516;0.457367
656;calc bound;100;0.0076007;0.00222442;0.00923231
656;calc iter;100;2.33006;2.19814;2.47284
656;total;1;264.559;264.559;264.559
657;calc total;1;235.318;235.318;235.318
657;calc update async;100;0.000725279;9.5579e-05;0.0546171
657;calc inner;100;2.09662;1.80017;2.2997
657;calc wait;100;0.222461;0.00429122;0.581441
657;calc bound;100;0.00662058;0.00287528;0.00874654
657;calc iter;100;2.32745;2.12214;2.44676
657;total;1;264.417;264.417;264.417
658;calc total;1;235.31;235.31;235.31
658;calc update async;100;0.000782162;9.902e-05;0.0577508
658;calc inner;100;2.10425;1.89959;2.29681
658;calc wait;100;0.216301;0.00262798;0.476165
658;calc bound;100;0.00617697;0.00218966;0.00804134
658;calc iter;100;2.32881;2.18195;2.49038
658;total;1;264.558;264.558;264.558
659;calc total;1;235.318;235.318;235.318
659;calc update async;100;0.000891854;0.000105529;0.0544148
659;calc inner;100;2.09754;1.76346;2.29636
659;calc wait;100;0.224713;0.00333973;0.558251
659;calc bound;100;0.00732845;0.00297244;0.00914631
659;calc iter;100;2.33143;2.0253;2.52168
659;total;1;264.321;264.321;264.321
660;calc total;1;235.423;235.423;235.423
660;calc update async;100;0.0012304;0.000150079;0.0903038
660;calc inner;100;2.09561;1.53884;2.29715
660;calc wait;100;0.229969;0.0043315;0.738283
660;calc bound;100;0.00673222;0.0026531;0.0091046
660;calc iter;100;2.33504;1.8017;2.59498
660;total;1;264.551;264.551;264.551
661;calc total;1;235.31;235.31;235.31
661;calc update async;100;0.000881848;0.000265647;0.0550386
661;calc inner;100;2.09586;1.28177;2.29476
661;calc wait;100;0.230276;0.00645578;0.742527
661;calc bound;100;0.00668281;0.00237529;0.00807245
661;calc iter;100;2.33548;1.4508;2.60891
661;total;1;264.399;264.399;264.399
662;calc total;1;235.236;235.236;235.236
662;calc update async;100;0.00056688;0.000188188;0.0224118
662;calc inner;100;2.0988;0.974552;2.30016
662;calc wait;100;0.228484;0.00253711;0.740501
662;calc bound;100;0.0068276;0.00224334;0.00906917
662;calc iter;100;2.33623;1.13281;2.67642
662;total;1;264.55;264.55;264.55
663;calc total;1;235.31;235.31;235.31
663;calc update async;100;0.000957385;0.000194928;0.0550583
663;calc inner;100;2.0956;0.680926;2.29204
663;calc wait;100;0.24052;0.0034243;0.885912
663;calc bound;100;0.00771424;0.00207074;0.0123607
663;calc iter;100;2.3458;1.56915;2.79784
663;total;1;264.529;264.529;264.529
664;calc total;1;235.244;235.244;235.244
664;calc update async;100;0.00045545;9.7519e-05;0.0204926
664;calc inner;100;2.26783;1.55568;2.36159
664;calc wait;100;0.0603593;0.00355814;0.376524
664;calc bound;100;0.00635643;0.00247797;0.00840371
664;calc iter;100;2.34516;1.5643;2.4481
664;total;1;264.439;264.439;264.439
665;calc total;1;235.237;235.237;235.237
665;calc update async;100;0.000430252;0.000111139;0.0191616
665;calc inner;100;2.29653;1.552;2.36503
665;calc wait;100;0.0231031;0.00264829;0.0682923
665;calc bound;100;0.00615297;0.00238138;0.00843055
665;calc iter;100;2.3451;1.55728;2.41432
665;total;1;264.306;264.306;264.306
666;calc total;1;235.26;235.26;235.26
666;calc update async;100;0.000505576;0.000100709;0.0282738
666;calc inner;100;2.30572;1.55314;2.37007
666;calc wait;100;0.00699697;0.00194061;0.054583
666;calc bound;100;0.00524963;0.00196787;0.00889097
666;calc iter;100;2.34533;1.55722;2.42137
666;total;1;264.463;264.463;264.463
667;calc total;1;235.237;235.237;235.237
667;calc update async;100;0.000527921;0.000193388;0.0189501
667;calc inner;100;2.30487;1.55287;2.36928
667;calc wait;100;0.0139942;0.00186761;0.107053
667;calc bound;100;0.00592722;0.00202751;0.00879135
667;calc iter;100;2.34511;1.55698;2.42067
667;total;1;264.097;264.097;264.097
668;calc total;1;235.227;235.227;235.227
668;calc update async;100;0.000334518;0.000123099;0.013868
668;calc inner;100;2.30102;1.5436;2.33781
668;calc wait;100;0.025491;0.00335286;0.115696
668;calc bound;100;0.00548015;0.00172482;0.00874029
668;calc iter;100;2.34499;1.55827;2.39866
668;total;1;264.319;264.319;264.319
669;calc total;1;235.223;235.223;235.223
669;calc update async;100;0.000376449;9.9539e-05;0.0125952
669;calc inner;100;2.29663;1.56187;2.33885
669;calc wait;100;0.0304587;0.00514705;0.31792
669;calc bound;100;0.00511699;0.00240541;0.00837087
669;calc iter;100;2.34487;1.57484;2.43255
669;total;1;264.555;264.555;264.555
670;calc total;1;235.22;235.22;235.22
670;calc update async;100;0.000366295;0.000106209;0.0107464
670;calc inner;100;2.31205;1.57428;2.34421
670;calc wait;100;0.0062393;0.00255834;0.0493933
670;calc bound;100;0.00470573;0.00236682;0.00898015
670;calc iter;100;2.34481;1.59245;2.40375
670;total;1;264.477;264.477;264.477
671;calc total;1;235.223;235.223;235.223
671;calc update async;100;0.000463006;9.8379e-05;0.0126343
671;calc inner;100;2.31117;1.57705;2.344
671;calc wait;100;0.00678014;0.00265929;0.0552912
671;calc bound;100;0.00483619;0.00239063;0.00894186
671;calc iter;100;2.34482;1.60358;2.40381
671;total;1;264.515;264.515;264.515
672;calc total;1;235.352;235.352;235.352
672;calc update async;100;5.50374e-05;2.837e-05;0.000408987
672;calc inner;100;1.80816;1.1652;2.20498
672;calc wait;100;0.52572;0.146841;0.860621
672;calc bound;100;0.00734876;0.00215637;0.00904951
672;calc iter;100;2.3413;1.84188;2.49002
672;total;1;264.387;264.387;264.387
673;calc total;1;235.352;235.352;235.352
673;calc update async;100;5.03325e-05;3.677e-05;0.000252568
673;calc inner;100;1.75945;1.10979;2.25051
673;calc wait;100;0.568333;0.0682498;1.26981
673;calc bound;100;0.00675299;0.00271935;0.00842781
673;calc iter;100;2.33459;1.72817;2.48354
673;total;1;264.454;264.454;264.454
674;calc total;1;235.309;235.309;235.309
674;calc update async;100;5.45377e-05;3.708e-05;0.000701884
674;calc inner;100;1.80868;1.25434;2.25917
674;calc wait;100;0.515512;0.00366336;1.1326
674;calc bound;100;0.00724089;0.00366606;0.00898279
674;calc iter;100;2.3321;1.9589;2.87299
674;total;1;264.523;264.523;264.523
675;calc total;1;235.352;235.352;235.352
675;calc update async;100;5.60074e-05;4.046e-05;0.000280398
675;calc inner;100;1.84548;1.37388;2.25969
675;calc wait;100;0.474845;0.0603479;1.16421
675;calc bound;100;0.00699814;0.00359683;0.0089773
675;calc iter;100;2.32747;1.97989;2.6556
675;total;1;264.052;264.052;264.052
676;calc total;1;235.325;235.325;235.325
676;calc update async;100;5.73291e-05;3.451e-05;0.000329507
676;calc inner;100;1.94925;1.62718;2.31211
676;calc wait;100;0.372658;0.00829728;0.860446
676;calc bound;100;0.0069066;0.00443842;0.0090516
676;calc iter;100;2.32888;2.08666;2.72074
676;total;1;264.01;264.01;264.01
677;calc total;1;235.309;235.309;235.309
677;calc update async;100;5.83478e-05;4.344e-05;0.000569315
677;calc inner;100;1.91118;1.41611;2.31674
677;calc wait;100;0.415128;0.00785567;1.04789
677;calc bound;100;0.00690182;0.00545319;0.00854873
677;calc iter;100;2.33327;2.06759;2.5819
677;total;1;264.307;264.307;264.307
678;calc total;1;235.236;235.236;235.236
678;calc update async;100;5.90644e-05;3.437e-05;0.000467686
678;calc inner;100;1.91718;1.37669;2.3227
678;calc wait;100;0.41018;0.00345386;0.954235
678;calc bound;100;0.00699328;0.00227741;0.00933152
678;calc iter;100;2.33442;1.57546;2.49748
678;total;1;264.045;264.045;264.045
679;calc total;1;235.309;235.309;235.309
679;calc update async;100;5.86104e-05;3.1939e-05;0.000442036
679;calc inner;100;1.95239;1.01328;2.32154
679;calc wait;100;0.381234;0.00373965;0.668445
679;calc bound;100;0.00783435;0.0020214;0.00912305
679;calc iter;100;2.34153;1.65584;2.38648
679;total;1;264.472;264.472;264.472
680;calc total;1;235.325;235.325;235.325
680;calc update async;100;4.72798e-05;2.997e-05;0.000273978
680;calc inner;100;2.32029;1.6444;2.36023
680;calc wait;100;0.0154376;0.00652841;0.0785055
680;calc bound;100;0.00602128;0.00183393;0.00769858
680;calc iter;100;2.3418;1.65962;2.38274
680;total;1;264.442;264.442;264.442
681;calc total;1;235.309;235.309;235.309
681;calc update async;100;4.94365e-05;3.314e-05;0.000411977
681;calc inner;100;2.33061;1.65592;2.36862
681;calc wait;100;0.00539591;0.00168114;0.0681939
681;calc bound;100;0.00557842;0.00182592;0.00766785
681;calc iter;100;2.34164;1.65947;2.39594
681;total;1;264.378;264.378;264.378
682;calc total;1;235.309;235.309;235.309
682;calc update async;100;4.26608e-05;2.957e-05;0.000466896
682;calc inner;100;2.32599;1.64712;2.36462
682;calc wait;100;0.00911064;0.00296416;0.0689409
682;calc bound;100;0.00649192;0.00188;0.0074569
682;calc iter;100;2.34164;1.65882;2.40906
682;total;1;264.536;264.536;264.536
683;calc total;1;235.309;235.309;235.309
683;calc update async;100;4.9401e-05;2.854e-05;0.000402116
683;calc inner;100;2.32128;1.65047;2.35915
683;calc wait;100;0.0159889;0.00299268;0.082951
683;calc bound;100;0.00423577;0.00263722;0.00840616
683;calc iter;100;2.34156;1.65662;2.37975
683;total;1;264.528;264.528;264.528
684;calc total;1;235.25;235.25;235.25
684;calc update async;100;5.73504e-05;2.947e-05;0.000394347
684;calc inner;100;2.26637;1.59822;2.34411
684;calc wait;100;0.0669;0.00723766;0.184051
684;calc bound;100;0.00763097;0.00177362;0.00917753
684;calc iter;100;2.34096;1.66421;2.37067
684;total;1;264.552;264.552;264.552
685;calc total;1;235.236;235.236;235.236
685;calc update async;100;5.27478e-05;2.675e-05;0.000594865
685;calc inner;100;2.26999;1.69688;2.34629
685;calc wait;100;0.0637588;0.00543157;0.184896
685;calc bound;100;0.00641148;0.00240717;0.00800885
685;calc iter;100;2.34022;1.73605;2.38798
685;total;1;264.47;264.47;264.47
686;calc total;1;235.223;235.223;235.223
686;calc update async;100;5.01318e-05;2.071e-05;0.000680564
686;calc inner;100;2.27692;1.77712;2.34991
686;calc wait;100;0.0564007;0.00296662;0.182019
686;calc bound;100;0.00641609;0.00327803;0.00796782
686;calc iter;100;2.33979;1.83958;2.37358
686;total;1;264.556;264.556;264.556
687;calc total;1;235.236;235.236;235.236
687;calc update async;100;5.2129e-05;3.166e-05;0.000528136
687;calc inner;100;2.27414;1.83659;2.34982
687;calc wait;100;0.0586902;0.00289483;0.188882
687;calc bound;100;0.00661272;0.00329012;0.0110454
687;calc iter;100;2.3395;1.93176;2.39061
687;total;1;264.345;264.345;264.345
688;calc total;1;235.239;235.239;235.239
688;calc update async;100;5.83352e-05;2.855e-05;0.000609905
688;calc inner;100;1.31936;0.471413;2.30997
688;calc wait;100;1.01356;0.0286761;1.86794
688;calc bound;100;0.00570946;0.0021766;0.00907394
688;calc iter;100;2.33869;2.01555;2.39624
688;total;1;264.304;264.304;264.304
689;calc total;1;235.239;235.239;235.239
689;calc update async;100;4.28383e-05;1.752e-05;0.000569175
689;calc inner;100;1.49173;0.584737;2.3138
689;calc wait;100;0.70734;0.00517206;1.67864
689;calc bound;100;0.00458251;0.00169456;0.00839477
689;calc iter;100;2.32437;2.14836;2.48547
689;total;1;264.147;264.147;264.147
690;calc total;1;235.25;235.25;235.25
690;calc update async;100;3.65843e-05;1.442e-05;0.000294747
690;calc inner;100;1.49846;0.447436;2.32276
690;calc wait;100;0.292387;0.00419737;0.813326
690;calc bound;100;0.00537378;0.00273328;0.00862386
690;calc iter;100;2.32591;2.15852;2.46815
690;total;1;264.237;264.237;264.237
691;calc total;1;235.239;235.239;235.239
691;calc update async;100;4.24507e-05;1.495e-05;0.000516705
691;calc inner;100;1.54955;0.688406;2.32288
691;calc wait;100;0.236593;0.00347768;1.06304
691;calc bound;100;0.00538753;0.00253836;0.00836248
691;calc iter;100;2.32803;2.15745;2.53913
691;total;1;264.542;264.542;264.542
692;calc total;1;235.242;235.242;235.242
692;calc update async;100;4.45704e-05;2.806e-05;0.000337917
692;calc inner;100;1.56353;0.513797;2.31495
692;calc wait;100;0.252369;0.003696;0.821963
692;calc bound;100;0.00709821;0.0027279;0.00991094
692;calc iter;100;2.33061;2.00359;2.61381
692;total;1;264.514;264.514;264.514
693;calc total;1;235.242;235.242;235.242
693;calc update async;100;4.59649e-05;2.7679e-05;0.000280508
693;calc inner;100;1.59073;0.483157;2.32241
693;calc wait;100;0.197323;0.00946782;0.571192
693;calc bound;100;0.00555184;0.00227271;0.00777633
693;calc iter;100;2.33312;1.80028;2.59424
693;total;1;264.378;264.378;264.378
694;calc total;1;235.236;235.236;235.236
694;calc update async;100;5.264e-05;2.273e-05;0.00103796
694;calc inner;100;1.55251;0.546087;2.3275
694;calc wait;100;0.263858;0.00493221;1.13444
694;calc bound;100;0.00494785;0.00170753;0.00830592
694;calc iter;100;2.33465;1.45251;2.61123
694;total;1;264.42;264.42;264.42
695;calc total;1;235.239;235.239;235.239
695;calc update async;100;5.0638e-05;1.829e-05;0.000630635
695;calc inner;100;1.46348;0.356125;2.31998
695;calc wait;100;0.847803;0.0237531;1.94566
695;calc bound;100;0.00697189;0.00205783;0.00908885
695;calc iter;100;2.34195;1.65164;2.53482
695;total;1;264.207;264.207;264.207
696;calc total;1;235.226;235.226;235.226
696;calc update async;100;4.01647e-05;1.931e-05;0.000532326
696;calc inner;100;2.10412;1.22117;2.34472
696;calc wait;100;0.120528;0.00376742;0.351273
696;calc bound;100;0.0060251;0.00206808;0.00837304
696;calc iter;100;2.34554;1.59647;2.41638
696;total;1;264.222;264.222;264.222
697;calc total;1;235.223;235.223;235.223
697;calc update async;100;4.0792e-05;2.305e-05;0.000558606
697;calc inner;100;2.18568;1.22204;2.34549
697;calc wait;100;0.0179272;0.00363209;0.0475191
697;calc bound;100;0.00477316;0.00188257;0.00834617
697;calc iter;100;2.34553;1.59604;2.43515
697;total;1;264.092;264.092;264.092
698;calc total;1;235.229;235.229;235.229
698;calc update async;100;4.55894e-05;2.617e-05;0.000376146
698;calc inner;100;2.19319;1.22271;2.35123
698;calc wait;100;0.00354554;0.00155155;0.0214961
698;calc bound;100;0.00411066;0.001745;0.00818948
698;calc iter;100;2.34563;1.59609;2.44498
698;total;1;264.28;264.28;264.28
699;calc total;1;235.223;235.223;235.223
699;calc update async;100;4.47486e-05;2.501e-05;0.000552476
699;calc inner;100;2.19296;1.22411;2.3503
699;calc wait;100;0.0147063;0.00237256;0.080397
699;calc bound;100;0.00438785;0.00159533;0.00825817
699;calc iter;100;2.34553;1.59499;2.44627
699;total;1;264.509;264.509;264.509
700;calc total;1;235.221;235.221;235.221
700;calc update async;100;3.90561e-05;2.1889e-05;0.000417626
700;calc inner;100;2.19926;1.1907;2.34689
700;calc wait;100;0.0275779;0.00345639;0.155996
700;calc bound;100;0.00426173;0.00164045;0.00833992
700;calc iter;100;2.34484;1.58252;2.43538
700;total;1;264.419;264.419;264.419
701;calc total;1;235.221;235.221;235.221
701;calc update async;100;4.13914e-05;1.6989e-05;0.000367367
701;calc inner;100;2.19966;1.19161;2.34865
701;calc wait;100;0.019041;0.00366053;0.157231
701;calc bound;100;0.00400615;0.0022341;0.0083117
701;calc iter;100;2.34474;1.5898;2.43417
701;total;1;264.319;264.319;264.319
702;calc total;1;235.22;235.22;235.22
702;calc update async;100;4.12709e-05;2.026e-05;0.000308817
702;calc inner;100;2.20508;1.18155;2.35245
702;calc wait;100;0.00724188;0.0020319;0.0736733
702;calc bound;100;0.00404218;0.00209059;0.00730463
702;calc iter;100;2.34465;1.60078;2.4436
702;total;1;264.182;264.182;264.182
703;calc total;1;235.219;235.219;235.219
703;calc update async;100;3.91953e-05;1.615e-05;0.000310157
703;calc inner;100;2.19333;1.14375;2.3523
703;calc wait;100;0.0195436;0.00257771;0.350514
703;calc bound;100;0.00437235;0.0019622;0.0112197
703;calc iter;100;2.34455;1.6141;2.44438
703;total;1;264.126;264.126;264.126
704;calc total;1;235.467;235.467;235.467
704;calc update async;100;5.00394e-05;1.845e-05;0.000413156
704;calc inner;100;1.03087;0.431929;2.28305
704;calc wait;100;1.30918;0.171847;1.94385
704;calc bound;100;0.00595815;0.00156724;0.0087036
704;calc iter;100;2.34613;1.5717;2.47745
704;total;1;264.321;264.321;264.321
705;calc total;1;235.464;235.464;235.464
705;calc update async;100;4.1568e-05;2.3789e-05;0.000452236
705;calc inner;100;1.0396;0.45738;2.27866
705;calc wait;100;0.835278;0.0191387;1.89911
705;calc bound;100;0.00372759;0.00222007;0.00855419
705;calc iter;100;2.33475;1.86256;2.42745
705;total;1;264.443;264.443;264.443
706;calc total;1;235.369;235.369;235.369
706;calc update async;100;4.50837e-05;2.4389e-05;0.000622225
706;calc inner;100;1.18434;0.581648;2.28954
706;calc wait;100;0.38468;0.00371309;0.869687
706;calc bound;100;0.00417314;0.00156658;0.00761348
706;calc iter;100;2.32753;1.97909;2.64362
706;total;1;264.345;264.345;264.345
707;calc total;1;235.464;235.464;235.464
707;calc update async;100;3.41263e-05;1.729e-05;0.000477116
707;calc inner;100;0.940115;0.453212;2.28639
707;calc wait;100;0.699557;0.00329941;1.19897
707;calc bound;100;0.00684992;0.00308546;0.00877981
707;calc iter;100;2.32621;2.18621;2.74557
707;total;1;264.379;264.379;264.379
708;calc total;1;235.464;235.464;235.464
708;calc update async;100;3.57809e-05;1.945e-05;0.000407976
708;calc inner;100;1.0658;0.542173;2.26776
708;calc wait;100;0.546025;0.0184314;0.851142
708;calc bound;100;0.00672112;0.00269794;0.00990336
708;calc iter;100;2.32301;2.10893;2.66628
708;total;1;264.175;264.175;264.175
709;calc total;1;235.369;235.369;235.369
709;calc update async;100;4.91028e-05;2.901e-05;0.000535065
709;calc inner;100;1.24672;0.530566;2.28026
709;calc wait;100;0.340418;0.0113906;1.05131
709;calc bound;100;0.00488376;0.00170598;0.00751795
709;calc iter;100;2.3292;2.08662;2.71792
709;total;1;264.268;264.268;264.268
710;calc total;1;235.263;235.263;235.263
710;calc update async;100;4.74196e-05;2.457e-05;0.000562825
710;calc inner;100;1.17713;0.505129;2.28606
710;calc wait;100;0.321626;0.00306867;1.10363
710;calc bound;100;0.00355082;0.00222917;0.00861098
710;calc iter;100;2.33271;2.06754;2.58124
710;total;1;264.458;264.458;264.458
711;calc total;1;235.369;235.369;235.369
711;calc update async;100;4.84408e-05;1.841e-05;0.000443706
711;calc inner;100;1.05481;0.405502;2.2865
711;calc wait;100;1.22366;0.00288831;1.93858
711;calc bound;100;0.00827488;0.0018591;0.0132304
711;calc iter;100;2.3357;1.58147;2.44115
711;total;1;264.16;264.16;264.16
712;calc total;1;235.464;235.464;235.464
712;calc update async;100;4.42778e-05;1.991e-05;0.000401446
712;calc inner;100;1.93278;0.982803;2.27529
712;calc wait;100;0.0203841;0.00425165;0.427798
712;calc bound;100;0.00298118;0.00191292;0.00743701
712;calc iter;100;2.34304;1.66102;2.45883
712;total;1;264.408;264.408;264.408
713;calc total;1;235.378;235.378;235.378
713;calc update async;100;5.21706e-05;2.107e-05;0.000466626
713;calc inner;100;1.93749;0.979109;2.2851
713;calc wait;100;0.00627164;0.00170794;0.0722842
713;calc bound;100;0.00270945;0.001696;0.00681291
713;calc iter;100;2.34231;1.66498;2.37724
713;total;1;264.082;264.082;264.082
714;calc total;1;235.369;235.369;235.369
714;calc update async;100;5.01541e-05;2.859e-05;0.000427516
714;calc inner;100;1.94404;0.985916;2.28812
714;calc wait;100;0.00413738;0.00213997;0.0268179
714;calc bound;100;0.00242088;0.00160835;0.00311696
714;calc iter;100;2.34213;1.6602;2.37799
714;total;1;264.083;264.083;264.083
715;calc total;1;235.369;235.369;235.369
715;calc update async;100;4.47182e-05;2.413e-05;0.000640155
715;calc inner;100;1.94497;0.98873;2.28877
715;calc wait;100;0.0155175;0.00319846;0.0815377
715;calc bound;100;0.00256134;0.0017603;0.00399566
715;calc iter;100;2.34211;1.67025;2.37785
715;total;1;264.087;264.087;264.087
716;calc total;1;235.292;235.292;235.292
716;calc update async;100;5.02842e-05;2.581e-05;0.000435256
716;calc inner;100;1.82385;0.67417;2.2834
716;calc wait;100;0.190116;0.0111925;0.580081
716;calc bound;100;0.0029002;0.00182543;0.00845996
716;calc iter;100;2.34074;1.74218;2.38654
716;total;1;264.091;264.091;264.091
717;calc total;1;235.263;235.263;235.263
717;calc update async;100;5.25487e-05;3.062e-05;0.000601915
717;calc inner;100;1.83195;0.679104;2.28734
717;calc wait;100;0.0563043;0.00598665;0.165933
717;calc bound;100;0.00297105;0.0016863;0.00335972
717;calc iter;100;2.34011;1.84014;2.37362
717;total;1;264.092;264.092;264.092
718;calc total;1;235.235;235.235;235.235
718;calc update async;100;4.53862e-05;2.4309e-05;0.000562515
718;calc inner;100;1.7788;0.606338;2.28805
718;calc wait;100;0.112175;0.00251583;0.386875
718;calc bound;100;0.00538482;0.00242388;0.0084952
718;calc iter;100;2.33932;1.92426;2.39055
718;total;1;264.096;264.096;264.096
719;calc total;1;235.263;235.263;235.263
719;calc update async;100;3.65622e-05;2.0829e-05;0.000638074
719;calc inner;100;1.63185;0.460315;2.28669
719;calc wait;100;0.201793;0.00271432;0.684459
719;calc bound;100;0.00651921;0.00161809;0.0113179
719;calc iter;100;2.33885;2.01241;2.39628
719;total;1;264.089;264.089;264.089
720;calc total;1;235.378;235.378;235.378
720;calc update async;100;4.80859e-05;3.0029e-05;0.000385377
720;calc inner;100;1.53088;1.02235;2.26536
720;calc wait;100;0.390532;0.00297649;0.992228
720;calc bound;100;0.00626842;0.00221604;0.00905445
720;calc iter;100;2.33584;2.07961;2.44611
720;total;1;264.034;264.034;264.034
721;calc total;1;235.377;235.377;235.377
721;calc update async;100;5.22743e-05;3.1759e-05;0.000374777
721;calc inner;100;1.65947;1.22533;2.28303
721;calc wait;100;0.0748044;0.00608267;0.194927
721;calc bound;100;0.00249958;0.00169912;0.00342945
721;calc iter;100;2.33443;2.26306;2.4455
721;total;1;264.031;264.031;264.031
722;calc total;1;235.368;235.368;235.368
722;calc update async;100;5.31824e-05;2.689e-05;0.000830693
722;calc inner;100;1.69356;1.17342;2.28455
722;calc wait;100;0.155945;0.00286893;0.422659
722;calc bound;100;0.00589583;0.00239536;0.00692796
722;calc iter;100;2.33215;2.30217;2.39132
722;total;1;264.024;264.024;264.024
723;calc total;1;235.377;235.377;235.377
723;calc update async;100;3.58881e-05;2.079e-05;0.000389866
723;calc inner;100;1.41337;0.522088;2.27904
723;calc wait;100;0.475529;0.00375033;1.05748
723;calc bound;100;0.00807784;0.00238343;0.00975982
723;calc iter;100;2.32978;2.29824;2.44799
723;total;1;264.033;264.033;264.033
724;calc total;1;235.464;235.464;235.464
724;calc update async;100;3.31245e-05;1.962e-05;0.000379027
724;calc inner;100;1.09412;0.472024;2.26163
724;calc wait;100;0.692002;0.00364854;1.29702
724;calc bound;100;0.0064366;0.00260958;0.0112023
724;calc iter;100;2.33383;2.17447;2.76959
724;total;1;264.04;264.04;264.04
725;calc total;1;235.368;235.368;235.368
725;calc update async;100;4.40847e-05;2.6189e-05;0.000538616
725;calc inner;100;1.38951;0.795403;2.26989
725;calc wait;100;0.356347;0.0137184;0.601227
725;calc bound;100;0.00500836;0.00226202;0.00743231
725;calc iter;100;2.33697;2.15935;2.50152
725;total;1;264.042;264.042;264.042
726;calc total;1;235.263;235.263;235.263
726;calc update async;100;4.63928e-05;2.786e-05;0.000649565
726;calc inner;100;1.36559;0.742963;2.26755
726;calc wait;100;0.441511;0.00256923;1.49171
726;calc bound;100;0.00436244;0.00222389;0.00854602
726;calc iter;100;2.33817;1.73504;2.43002
726;total;1;264.041;264.041;264.041
727;calc total;1;235.368;235.368;235.368
727;calc update async;100;5.19135e-05;2.0519e-05;0.000572326
727;calc inner;100;1.19339;0.372876;2.258
727;calc wait;100;1.14401;0.0461137;1.92667
727;calc bound;100;0.00568961;0.0018414;0.0116165
727;calc iter;100;2.34701;1.596;2.46726
727;total;1;264.02;264.02;264.02
728;calc total;1;235.277;235.277;235.277
728;calc update async;100;3.6309e-05;2.1819e-05;0.000529736
728;calc inner;100;2.15202;1.23941;2.30888
728;calc wait;100;0.0526878;0.00298514;0.0939314
728;calc bound;100;0.00592775;0.00191501;0.0083209
728;calc iter;100;2.34901;1.53604;2.38836
728;total;1;263.992;263.992;263.992
729;calc total;1;235.263;235.263;235.263
729;calc update async;100;4.71636e-05;2.533e-05;0.000608505
729;calc inner;100;2.18712;1.23537;2.3116
729;calc wait;100;0.0109362;0.00166526;0.0339919
729;calc bound;100;0.00265656;0.00175551;0.0033386
729;calc iter;100;2.34899;1.5415;2.38996
729;total;1;264;264;264
730;calc total;1;235.306;235.306;235.306
730;calc update async;100;4.58758e-05;2.5269e-05;0.000419056
730;calc inner;100;2.19149;1.23841;2.31718
730;calc wait;100;0.00405664;0.00171039;0.0825281
730;calc bound;100;0.00246724;0.00159897;0.00318386
730;calc iter;100;2.34934;1.53415;2.40862
730;total;1;263.999;263.999;263.999
731;calc total;1;235.263;235.263;235.263
731;calc update async;100;4.75623e-05;2.187e-05;0.000609375
731;calc inner;100;2.19223;1.24224;2.31626
731;calc wait;100;0.00479432;0.0021553;0.027845
731;calc bound;100;0.0023969;0.0016795;0.00316038
731;calc iter;100;2.3489;1.53997;2.38999
731;total;1;263.986;263.986;263.986
732;calc total;1;235.241;235.241;235.241
732;calc update async;100;4.20021e-05;2.3189e-05;0.000417317
732;calc inner;100;2.18349;1.20896;2.30951
732;calc wait;100;0.024172;0.00399591;0.168925
732;calc bound;100;0.00280255;0.0016914;0.0052886
732;calc iter;100;2.34855;1.56197;2.3905
732;total;1;264.476;264.476;264.476
733;calc total;1;235.235;235.235;235.235
733;calc update async;100;4.12972e-05;2.436e-05;0.000535695
733;calc inner;100;2.18557;1.21639;2.31887
733;calc wait;100;0.0173273;0.0044144;0.163591
733;calc bound;100;0.00272106;0.00214812;0.00322573
733;calc iter;100;2.34842;1.58304;2.39298
733;total;1;264.008;264.008;264.008
734;calc total;1;235.231;235.231;235.231
734;calc update async;100;4.82331e-05;2.71e-05;0.000641464
734;calc inner;100;2.19053;1.20246;2.31911
734;calc wait;100;0.00727648;0.00202504;0.165662
734;calc bound;100;0.00301244;0.00196398;0.00764028
734;calc iter;100;2.34827;1.60153;2.39011
734;total;1;264.407;264.407;264.407
735;calc total;1;235.235;235.235;235.235
735;calc update async;100;4.74484e-05;2.368e-05;0.000372817
735;calc inner;100;2.18618;1.16413;2.31665
735;calc wait;100;0.012728;0.00217792;0.180246
735;calc bound;100;0.00333087;0.00202573;0.0110673
735;calc iter;100;2.34815;1.60879;2.38927
735;total;1;264.007;264.007;264.007
736;calc total;1;235.348;235.348;235.348
736;calc update async;100;0.00044308;9.8369e-05;0.00315806
736;calc inner;100;1.83323;0.436634;2.30464
736;calc wait;100;0.510181;0.0912726;1.17427
736;calc bound;100;0.00550012;0.00157737;0.00770471
736;calc iter;100;2.34936;1.61258;2.47316
736;total;1;264.024;264.024;264.024
737;calc total;1;235.348;235.348;235.348
737;calc update async;100;0.000342082;0.000219409;0.0030639
737;calc inner;100;1.81221;0.650617;2.30351
737;calc wait;100;0.518666;0.00661969;0.976432
737;calc bound;100;0.00642332;0.0022358;0.00808949
737;calc iter;100;2.33765;1.52946;2.43741
737;total;1;264.026;264.026;264.026
738;calc total;1;235.348;235.348;235.348
738;calc update async;100;0.000362018;0.000216988;0.00296724
738;calc inner;100;1.79487;1.07791;2.30747
738;calc wait;100;0.526622;0.003575;1.02514
738;calc bound;100;0.00704292;0.00227112;0.00868246
738;calc iter;100;2.32891;1.44642;2.40669
738;total;1;263.994;263.994;263.994
739;calc total;1;235.338;235.338;235.338
739;calc update async;100;0.000344585;0.000128209;0.00638797
739;calc inner;100;1.85616;1.42845;2.30237
739;calc wait;100;0.462064;0.00375569;0.897461
739;calc bound;100;0.00665538;0.00469888;0.00782173
739;calc iter;100;2.32523;2.113;2.37605
739;total;1;263.997;263.997;263.997
740;calc total;1;235.321;235.321;235.321
740;calc update async;100;0.000257803;0.000118899;0.00679051
740;calc inner;100;1.83387;1.43936;2.30364
740;calc wait;100;0.477332;0.0118694;0.864453
740;calc bound;100;0.00685505;0.00413075;0.00867026
740;calc iter;100;2.31832;2.23674;2.39338
740;total;1;264.467;264.467;264.467
510;calc total;1;235.344;235.344;235.344
510;calc update async;100;0.000265008;0.000130689;0.00657161
510;calc inner;100;2.0312;1.24404;2.26582
510;calc wait;100;0.279435;0.00318876;1.04405
510;calc bound;100;0.00814294;0.00206188;0.0115588
510;calc iter;100;2.31904;2.22988;2.50782
510;total;1;264.116;264.116;264.116
511;calc total;1;235.344;235.344;235.344
511;calc update async;100;0.000260044;0.000145709;0.00651902
511;calc inner;100;2.0309;1.24412;2.26589
511;calc wait;100;0.279671;0.00321306;1.04444
511;calc bound;100;0.00821055;0.00206608;0.0116246
511;calc iter;100;2.31905;2.22914;2.50832
511;total;1;264.052;264.052;264.052
741;calc total;1;235.348;235.348;235.348
741;calc update async;100;0.000224719;0.000153389;0.00308931
741;calc inner;100;1.82222;1.49728;2.31146
741;calc wait;100;0.491743;0.0112895;0.851925
741;calc bound;100;0.007815;0.00501538;0.00894044
741;calc iter;100;2.32201;2.27101;2.36035
741;total;1;263.997;263.997;263.997
742;calc total;1;235.262;235.262;235.262
742;calc update async;100;0.000301015;0.000126429;0.00880139
742;calc inner;100;1.60264;0.758385;2.31661
742;calc wait;100;0.715987;0.00465188;1.53705
742;calc bound;100;0.00740653;0.00269987;0.00848195
742;calc iter;100;2.32634;1.47894;2.38125
742;total;1;263.998;263.998;263.998
743;calc total;1;235.347;235.347;235.347
743;calc update async;100;0.000312167;6.4009e-05;0.00298448
743;calc inner;100;1.77851;0.65089;2.31169
743;calc wait;100;0.551049;0.0240953;1.04859
743;calc bound;100;0.00778208;0.00213001;0.00911622
743;calc iter;100;2.33766;1.70168;2.37803
743;total;1;263.974;263.974;263.974
744;calc total;1;235.321;235.321;235.321
744;calc update async;100;0.000171166;7.9529e-05;0.00402321
744;calc inner;100;2.3166;1.68559;2.35118
744;calc wait;100;0.0154482;0.00488903;0.0428645
744;calc bound;100;0.00520573;0.00314535;0.007271
744;calc iter;100;2.33743;1.69544;2.37646
744;total;1;263.944;263.944;263.944
745;calc total;1;235.321;235.321;235.321
745;calc update async;100;0.000240831;0.000142099;0.00402705
745;calc inner;100;2.32152;1.68092;2.359
745;calc wait;100;0.00907233;0.00273437;0.0390201
745;calc bound;100;0.00660057;0.00238643;0.00835719
745;calc iter;100;2.33744;1.68625;2.37292
745;total;1;263.948;263.948;263.948
746;calc total;1;235.321;235.321;235.321
746;calc update async;100;0.000204448;2.165e-05;0.00404237
746;calc inner;100;2.32638;1.68319;2.36329
746;calc wait;100;0.00441989;0.00189156;0.0323081
746;calc bound;100;0.00636848;0.0020426;0.00865997
746;calc iter;100;2.33744;1.6872;2.37347
746;total;1;263.95;263.95;263.95
747;calc total;1;235.321;235.321;235.321
747;calc update async;100;0.000259526;0.000144428;0.0038913
747;calc inner;100;2.32592;1.68287;2.36319
747;calc wait;100;0.00481782;0.00184271;0.0358109
747;calc bound;100;0.00643361;0.00211847;0.00859374
747;calc iter;100;2.33744;1.687;2.38219
747;total;1;263.943;263.943;263.943
748;calc total;1;235.283;235.283;235.283
748;calc update async;100;0.000282001;0.000145749;0.0038673
748;calc inner;100;2.29627;1.63401;2.34342
748;calc wait;100;0.034184;0.00549097;0.0811981
748;calc bound;100;0.00630368;0.00168177;0.00822081
748;calc iter;100;2.33705;1.68521;2.37462
748;total;1;263.945;263.945;263.945
749;calc total;1;235.262;235.262;235.262
749;calc update async;100;0.000252865;5.9759e-05;0.00663734
749;calc inner;100;2.29956;1.68291;2.34207
749;calc wait;100;0.0301291;0.00563075;0.0743661
749;calc bound;100;0.00644375;0.00286212;0.00893924
749;calc iter;100;2.33639;1.71519;2.37327
749;total;1;264.224;264.224;264.224
750;calc total;1;235.235;235.235;235.235
750;calc update async;100;0.000269607;8.3639e-05;0.00858337
750;calc inner;100;2.30574;1.7153;2.34815
750;calc wait;100;0.0235012;0.00285625;0.0654326
750;calc bound;100;0.00640742;0.00315641;0.00879374
750;calc iter;100;2.33592;1.7645;2.37487
750;total;1;263.951;263.951;263.951
751;calc total;1;235.262;235.262;235.262
751;calc update async;100;0.000250239;7.2279e-05;0.00656337
751;calc inner;100;2.30325;1.72685;2.34829
751;calc wait;100;0.02589;0.00284641;0.0684621
751;calc bound;100;0.00647779;0.0031071;0.0102433
751;calc iter;100;2.33588;1.79352;2.37956
751;total;1;264.232;264.232;264.232
752;calc total;1;235.269;235.269;235.269
752;calc update async;100;0.00037792;0.000215778;0.0063595
752;calc inner;100;2.11933;1.72356;2.31815
752;calc wait;100;0.208262;0.0274135;0.347692
752;calc bound;100;0.00741619;0.00285831;0.00896041
752;calc iter;100;2.33539;1.79025;2.37166
752;total;1;264.162;264.162;264.162
753;calc total;1;235.268;235.268;235.268
753;calc update async;100;0.000386583;0.000173739;0.00606706
753;calc inner;100;2.12469;1.92822;2.32586
753;calc wait;100;0.203029;0.00447744;0.351323
753;calc bound;100;0.0066875;0.00302713;0.00771182
753;calc iter;100;2.33479;2.07577;2.38093
753;total;1;264.246;264.246;264.246
754;calc total;1;235.283;235.283;235.283
754;calc update async;100;0.000367769;0.000246198;0.00242788
754;calc inner;100;2.13381;2.00254;2.3323
754;calc wait;100;0.192448;0.00873169;0.308445
754;calc bound;100;0.00693354;0.00302023;0.00811775
754;calc iter;100;2.33357;2.26144;2.37282
754;total;1;264.139;264.139;264.139
755;calc total;1;235.268;235.268;235.268
755;calc update async;100;0.000397982;0.000191539;0.00559183
755;calc inner;100;2.13077;1.98446;2.33285
755;calc wait;100;0.193794;0.00343699;0.369018
755;calc bound;100;0.00702603;0.00492381;0.0084236
755;calc iter;100;2.332;2.30235;2.36864
755;total;1;264.243;264.243;264.243
756;calc total;1;235.276;235.276;235.276
756;calc update async;100;0.000369734;0.000263117;0.00277099
756;calc inner;100;1.94211;1.73732;2.31072
756;calc wait;100;0.386647;0.0207381;0.612369
756;calc bound;100;0.00702654;0.00328794;0.00817512
756;calc iter;100;2.33616;2.15923;2.41279
756;total;1;264.143;264.143;264.143
757;calc total;1;235.275;235.275;235.275
757;calc update async;100;0.000368719;0.000276948;0.00271172
757;calc inner;100;1.93794;1.49884;2.31754
757;calc wait;100;0.392805;0.00921501;0.6853
757;calc bound;100;0.00726777;0.00535338;0.00849313
757;calc iter;100;2.33839;1.7341;2.39625
757;total;1;264.373;264.373;264.373
758;calc total;1;235.256;235.256;235.256
758;calc update async;100;0.000429918;0.000312417;0.00803828
758;calc inner;100;1.93287;1.05766;2.32214
758;calc wait;100;0.39942;0.00447868;0.70746
758;calc bound;100;0.0071999;0.00228784;0.00813517
758;calc iter;100;2.33993;1.2409;2.39215
758;total;1;264.292;264.292;264.292
759;calc total;1;235.268;235.268;235.268
759;calc update async;100;0.000495673;0.000274608;0.00652746
759;calc inner;100;1.9282;0.634056;2.31024
759;calc wait;100;0.412612;0.0452246;0.892878
759;calc bound;100;0.00765043;0.00207477;0.00911304
759;calc iter;100;2.34896;1.52928;2.38899
759;total;1;264.195;264.195;264.195
760;calc total;1;235.252;235.252;235.252
760;calc update async;100;0.000231412;0.000120329;0.00494009
760;calc inner;100;2.32763;1.52201;2.37181
760;calc wait;100;0.0165062;0.00359625;0.0265031
760;calc bound;100;0.00453946;0.00184818;0.00718971
760;calc iter;100;2.34891;1.53761;2.39038
760;total;1;264.252;264.252;264.252
761;calc total;1;235.252;235.252;235.252
761;calc update async;100;0.000339921;0.000191369;0.00493433
761;calc inner;100;2.3354;1.53218;2.3787
761;calc wait;100;0.00637506;0.00164083;0.0181241
761;calc bound;100;0.00680471;0.00182864;0.00808201
761;calc iter;100;2.34892;1.53588;2.38903
761;total;1;264.216;264.216;264.216
762;calc total;1;235.256;235.256;235.256
762;calc update async;100;0.000238392;2.402e-05;0.00309681
762;calc inner;100;2.33858;1.52403;2.37905
762;calc wait;100;0.00359624;0.00266844;0.0149888
762;calc bound;100;0.00649417;0.00185958;0.00771698
762;calc iter;100;2.34896;1.53618;2.38906
762;total;1;264.189;264.189;264.189
763;calc total;1;235.252;235.252;235.252
763;calc update async;100;0.000308995;9.8769e-05;0.00485864
763;calc inner;100;2.33807;1.52695;2.37872
763;calc wait;100;0.0041252;0.00246297;0.0127275
763;calc bound;100;0.00633091;0.0025464;0.00828216
763;calc iter;100;2.34884;1.53214;2.38913
763;total;1;264.223;264.223;264.223
764;calc total;1;235.248;235.248;235.248
764;calc update async;100;0.000322151;0.000130709;0.00762478
764;calc inner;100;2.33169;1.51721;2.3771
764;calc wait;100;0.0121464;0.00438327;0.0402542
764;calc bound;100;0.00461505;0.00179237;0.00901305
764;calc iter;100;2.34878;1.53363;2.39056
764;total;1;264.343;264.343;264.343
765;calc total;1;235.248;235.248;235.248
765;calc update async;100;0.000319594;0.000116819;0.00755434
765;calc inner;100;2.33239;1.54159;2.37682
765;calc wait;100;0.0113314;0.00576453;0.0399296
765;calc bound;100;0.00462815;0.00239682;0.00740425
765;calc iter;100;2.34867;1.55651;2.38929
765;total;1;264.293;264.293;264.293
768;calc total;1;235.5;235.5;235.5
768;calc update async;100;0.000245571;0.000128129;0.00309137
768;calc inner;100;1.45056;0.97782;2.22904
768;calc wait;100;0.818593;0.0726682;1.33948
768;calc bound;100;0.00774037;0.00225069;0.0131178
768;calc iter;100;2.33827;2.13743;2.50077
768;total;1;264.515;264.515;264.515
769;calc total;1;235.471;235.471;235.471
769;calc update async;100;0.000254044;4.595e-05;0.00907415
769;calc inner;100;1.59399;1.06242;2.2613
769;calc wait;100;0.19046;0.02529;0.614839
769;calc bound;100;0.00297294;0.00211605;0.00867186
769;calc iter;100;2.33804;2.28882;2.43357
769;total;1;264.514;264.514;264.514
770;calc total;1;235.446;235.446;235.446
770;calc update async;100;0.000269437;6.144e-05;0.0149861
770;calc inner;100;1.50345;0.747887;2.28057
770;calc wait;100;0.314698;0.00363817;1.01578
770;calc bound;100;0.00599964;0.00309916;0.00849335
770;calc iter;100;2.33839;2.30331;2.43288
770;total;1;264.495;264.495;264.495
771;calc total;1;235.442;235.442;235.442
771;calc update async;100;0.000230638;6.126e-05;0.0117979
771;calc inner;100;1.31612;0.734578;2.27497
771;calc wait;100;0.393996;0.00304166;0.806424
771;calc bound;100;0.00728242;0.00293437;0.0110668
771;calc iter;100;2.33949;2.28909;2.40562
771;total;1;264.045;264.045;264.045
772;calc total;1;235.471;235.471;235.471
772;calc update async;100;0.000235315;5.6609e-05;0.00882013
772;calc inner;100;1.31546;1.00818;2.27224
772;calc wait;100;0.486345;0.00385519;0.680017
772;calc bound;100;0.00752152;0.00511586;0.00994773
772;calc iter;100;2.34129;2.19681;2.41329
772;total;1;264.509;264.509;264.509
773;calc total;1;235.446;235.446;235.446
773;calc update async;100;0.000363831;6.516e-05;0.0132952
773;calc inner;100;1.52979;0.992986;2.27407
773;calc wait;100;0.174055;0.0124358;0.26517
773;calc bound;100;0.00596907;0.0027513;0.00802562
773;calc iter;100;2.343;2.00905;2.41827
773;total;1;264.511;264.511;264.511
774;calc total;1;235.384;235.384;235.384
774;calc update async;100;0.000386463;0.000154459;0.0102989
774;calc inner;100;1.42913;0.736075;2.27547
774;calc wait;100;0.109814;0.00291439;0.260801
774;calc bound;100;0.00250441;0.00222736;0.00885624
774;calc iter;100;2.34365;1.73881;2.40181
774;total;1;263.871;263.871;263.871
775;calc total;1;235.424;235.424;235.424
775;calc update async;100;0.00036247;0.000183619;0.00803522
775;calc inner;100;1.19205;0.425809;2.2775
775;calc wait;100;1.14199;0.0172243;1.95424
775;calc bound;100;0.00818924;0.00217844;0.0091493
775;calc iter;100;2.3473;1.55567;2.43155
775;total;1;264.453;264.453;264.453
776;calc total;1;235.471;235.471;235.471
776;calc update async;100;0.000201434;5.791e-05;0.00953612
776;calc inner;100;2.1265;1.31093;2.31245
776;calc wait;100;0.0567724;0.00408121;0.118231
776;calc bound;100;0.00691545;0.00401659;0.0113234
776;calc iter;100;2.35218;1.76123;2.39433
776;total;1;264.091;264.091;264.091
777;calc total;1;235.446;235.446;235.446
777;calc update async;100;0.000325021;8.2199e-05;0.0120416
777;calc inner;100;2.16538;1.33169;2.32334
777;calc wait;100;0.0156848;0.0105115;0.0329372
777;calc bound;100;0.0032309;0.00250683;0.00821349
777;calc iter;100;2.35202;1.75375;2.39492
777;total;1;264.391;264.391;264.391
778;calc total;1;235.446;235.446;235.446
778;calc update async;100;0.000394798;0.000114549;0.0121304
778;calc inner;100;2.17124;1.34116;2.32801
778;calc wait;100;0.00332023;0.00272448;0.0159024
778;calc bound;100;0.00303177;0.00241077;0.00869833
778;calc iter;100;2.35208;1.74974;2.39608
778;total;1;264.067;264.067;264.067
779;calc total;1;235.446;235.446;235.446
779;calc update async;100;0.000411894;0.000137139;0.0120006
779;calc inner;100;2.17136;1.33646;2.32678
779;calc wait;100;0.00519797;0.00307771;0.0261216
779;calc bound;100;0.00302417;0.00207698;0.00877433
779;calc iter;100;2.3522;1.7542;2.39482
779;total;1;263.943;263.943;263.943
780;calc total;1;235.414;235.414;235.414
780;calc update async;100;0.000203358;7.0159e-05;0.00538728
780;calc inner;100;2.17176;1.35193;2.31376
780;calc wait;100;0.0152654;0.00249127;0.0691151
780;calc bound;100;0.00440816;0.00199144;0.00705799
780;calc iter;100;2.35184;1.75735;2.39521
780;total;1;263.864;263.864;263.864
781;calc total;1;235.382;235.382;235.382
781;calc update async;100;0.000272476;7.522e-05;0.00825483
781;calc inner;100;2.17633;1.35194;2.3281
781;calc wait;100;0.0110162;0.00265516;0.0540187
781;calc bound;100;0.00269443;0.0023219;0.00593295
781;calc iter;100;2.35148;1.75846;2.39581
781;total;1;264.501;264.501;264.501
782;calc total;1;235.314;235.314;235.314
782;calc update async;100;0.000444877;0.000118059;0.00972509
782;calc inner;100;2.17704;1.34997;2.32921
782;calc wait;100;0.00260223;0.00179279;0.0088639
782;calc bound;100;0.00251366;0.00191896;0.00632817
782;calc iter;100;2.35085;1.75445;2.39538
782;total;1;264.01;264.01;264.01
783;calc total;1;235.382;235.382;235.382
783;calc update async;100;0.000371681;7.9369e-05;0.00801717
783;calc inner;100;2.17776;1.35154;2.32819
783;calc wait;100;0.00372451;0.00231589;0.0514295
783;calc bound;100;0.00250491;0.00193347;0.00629725
783;calc iter;100;2.35152;1.7548;2.39524
783;total;1;263.882;263.882;263.882
784;calc total;1;235.449;235.449;235.449
784;calc update async;100;0.00040137;5.61e-05;0.0127928
784;calc inner;100;1.59535;0.351262;2.29581
784;calc wait;100;0.745817;0.023166;1.84357
784;calc bound;100;0.00662302;0.00157349;0.00904046
784;calc iter;100;2.34819;1.55045;2.39394
784;total;1;264.27;264.27;264.27
785;calc total;1;235.449;235.449;235.449
785;calc update async;100;0.000293368;5.8219e-05;0.0126922
785;calc inner;100;1.58346;0.527536;2.30422
785;calc wait;100;0.745784;0.00977432;1.83625
785;calc bound;100;0.00669081;0.00157541;0.00867219
785;calc iter;100;2.33624;2.0683;2.42889
785;total;1;264.493;264.493;264.493
786;calc total;1;235.446;235.446;235.446
786;calc update async;100;0.000289604;5.339e-05;0.0130543
786;calc inner;100;1.56764;0.552928;2.31094
786;calc wait;100;0.74496;0.00347641;1.9427
786;calc bound;100;0.00662162;0.00224285;0.00873552
786;calc iter;100;2.31958;2.08503;2.5171
786;total;1;264.495;264.495;264.495
787;calc total;1;235.449;235.449;235.449
787;calc update async;100;0.000292505;8.6079e-05;0.012598
787;calc inner;100;1.64803;0.559288;2.3105
787;calc wait;100;0.654802;0.00470061;1.79735
787;calc bound;100;0.00727036;0.00329817;0.00840269
787;calc iter;100;2.31046;2.11804;2.44805
787;total;1;264.556;264.556;264.556
788;calc total;1;235.47;235.47;235.47
788;calc update async;100;0.00024774;0.00010643;0.00797587
788;calc inner;100;1.64329;0.553211;2.30947
788;calc wait;100;0.665698;0.00343745;1.85152
788;calc bound;100;0.00735509;0.0030055;0.00883369
788;calc iter;100;2.3166;2.04949;2.5875
788;total;1;264.552;264.552;264.552
789;calc total;1;235.446;235.446;235.446
789;calc update async;100;0.000281833;6.4339e-05;0.0114111
789;calc inner;100;1.62788;0.513781;2.31643
789;calc wait;100;0.687619;0.00422807;1.87157
789;calc bound;100;0.00699494;0.00301591;0.00917666
789;calc iter;100;2.32279;2.00173;2.43602
789;total;1;263.985;263.985;263.985
790;calc total;1;235.381;235.381;235.381
790;calc update async;100;0.000266087;5.0049e-05;0.0106526
790;calc inner;100;1.59031;0.462292;2.31565
790;calc wait;100;0.731154;0.00345981;1.91753
790;calc bound;100;0.00692728;0.00170835;0.00900411
790;calc iter;100;2.32879;1.92715;2.49267
790;total;1;264.187;264.187;264.187
791;calc total;1;235.423;235.423;235.423
791;calc update async;100;0.000264195;4.913e-05;0.00796101
791;calc inner;100;1.61116;0.469029;2.31427
791;calc wait;100;0.713604;0.00372156;1.91118
791;calc bound;100;0.00730514;0.0017855;0.00909793
791;calc iter;100;2.33524;1.81968;2.50144
791;total;1;263.895;263.895;263.895
792;calc total;1;235.41;235.41;235.41
792;calc update async;100;0.00016927;6.196e-05;0.0045855
792;calc inner;100;1.89349;0.727913;2.31745
792;calc wait;100;0.302093;0.00407507;1.27042
792;calc bound;100;0.00679954;0.00239859;0.00866636
792;calc iter;100;2.33515;2.09829;2.5198
792;total;1;264.166;264.166;264.166
793;calc total;1;235.38;235.38;235.38
793;calc update async;100;0.000206867;8.427e-05;0.00743871
793;calc inner;100;2.05045;1.42631;2.32844
793;calc wait;100;0.164981;0.00394977;0.849742
793;calc bound;100;0.00564384;0.0024013;0.00834697
793;calc iter;100;2.33487;1.85501;2.54309
793;total;1;264.251;264.251;264.251
794;calc total;1;235.423;235.423;235.423
794;calc update async;100;0.000221307;0.000104989;0.00421416
794;calc inner;100;1.94212;0.83969;2.3328
794;calc wait;100;0.276328;0.0029608;1.39695
794;calc bound;100;0.00537567;0.00212;0.00895009
794;calc iter;100;2.33529;1.1204;3.11217
794;total;1;263.903;263.903;263.903
795;calc total;1;235.379;235.379;235.379
795;calc update async;100;0.000248477;0.000111259;0.00755074
795;calc inner;100;2.06418;1.45087;2.3321
795;calc wait;100;0.157826;0.00311722;0.802046
795;calc bound;100;0.00538545;0.00173498;0.00905007
795;calc iter;100;2.3348;1.85957;2.55913
795;total;1;264.515;264.515;264.515
796;calc total;1;235.33;235.33;235.33
796;calc update async;100;0.000152089;7.8599e-05;0.00449222
796;calc inner;100;2.11077;1.49339;2.32804
796;calc wait;100;0.0658113;0.00356946;0.750304
796;calc bound;100;0.00653327;0.00229049;0.00860429
796;calc iter;100;2.33429;1.86234;2.45184
796;total;1;264.157;264.157;264.157
797;calc total;1;235.312;235.312;235.312
797;calc update async;100;0.000229245;7.376e-05;0.00853804
797;calc inner;100;2.12966;1.49443;2.33336
797;calc wait;100;0.0903017;0.00614479;0.719814
797;calc bound;100;0.00472654;0.00205624;0.00821728
797;calc iter;100;2.33377;1.8491;2.41342
797;total;1;264.525;264.525;264.525
798;calc total;1;235.289;235.289;235.289
798;calc update async;100;0.000310142;0.000151509;0.00946407
798;calc inner;100;2.03028;1.11117;2.34066
798;calc wait;100;0.191261;0.00224672;1.22475
798;calc bound;100;0.00495741;0.00170244;0.00919294
798;calc iter;100;2.33324;1.19788;3.13028
798;total;1;264.44;264.44;264.44
799;calc total;1;235.312;235.312;235.312
799;calc update async;100;0.000279936;0.000158039;0.00851123
799;calc inner;100;2.13233;1.49263;2.33875
799;calc wait;100;0.0823622;0.00239583;0.655102
799;calc bound;100;0.00435141;0.00167552;0.00797372
799;calc iter;100;2.33318;1.85177;2.4138
799;total;1;264.432;264.432;264.432
800;calc total;1;235.458;235.458;235.458
800;calc update async;100;6.36186e-05;3.8619e-05;0.000389677
800;calc inner;100;2.10117;1.98326;2.30191
800;calc wait;100;0.229483;0.00407707;0.363832
800;calc bound;100;0.00724221;0.00408231;0.00901469
800;calc iter;100;2.33796;2.12129;2.50721
800;total;1;264.03;264.03;264.03
801;calc total;1;235.457;235.457;235.457
801;calc update async;100;6.37083e-05;4.318e-05;0.000291127
801;calc inner;100;2.11275;1.98277;2.30083
801;calc wait;100;0.218912;0.0259544;0.369667
801;calc bound;100;0.00675959;0.00270905;0.00970585
801;calc iter;100;2.33858;2.26012;2.4015
801;total;1;264.568;264.568;264.568
802;calc total;1;235.445;235.445;235.445
802;calc update async;100;6.13342e-05;3.869e-05;0.000829464
802;calc inner;100;2.12707;2.02861;2.31165
802;calc wait;100;0.204836;0.00361268;0.321551
802;calc bound;100;0.0067038;0.00308973;0.00907483
802;calc iter;100;2.33957;2.28784;2.39842
802;total;1;263.947;263.947;263.947
803;calc total;1;235.455;235.455;235.455
803;calc update async;100;5.42652e-05;2.055e-05;0.000510616
803;calc inner;100;2.12536;2.01479;2.31115
803;calc wait;100;0.207975;0.00538768;0.325769
803;calc bound;100;0.00666208;0.002729;0.00869063
803;calc iter;100;2.34118;2.19203;2.41218
803;total;1;264.563;264.563;264.563
804;calc total;1;235.452;235.452;235.452
804;calc update async;100;5.97175e-05;3.3839e-05;0.000296377
804;calc inner;100;2.06188;1.80196;2.3157
804;calc wait;100;0.274026;0.00818266;0.41581
804;calc bound;100;0.00690207;0.0061033;0.00819843
804;calc iter;100;2.34316;2.01052;2.4182
804;total;1;264.559;264.559;264.559
805;calc total;1;235.445;235.445;235.445
805;calc update async;100;6.23346e-05;3.994e-05;0.000640765
805;calc inner;100;2.0612;1.60116;2.31007
805;calc wait;100;0.27608;0.010802;0.428118
805;calc bound;100;0.00687338;0.00279485;0.00783572
805;calc iter;100;2.34435;1.73837;2.40248
805;total;1;263.997;263.997;263.997
806;calc total;1;235.376;235.376;235.376
806;calc update async;100;7.52849e-05;5.7859e-05;0.000648605
806;calc inner;100;2.06819;1.35698;2.32845
806;calc wait;100;0.268704;0.00301163;0.415726
806;calc bound;100;0.00729755;0.00226184;0.00818712
806;calc iter;100;2.3445;1.45049;2.41831
806;total;1;263.901;263.901;263.901
807;calc total;1;235.423;235.423;235.423
807;calc update async;100;7.5607e-05;5.0949e-05;0.000692695
807;calc inner;100;2.05044;1.07399;2.3185
807;calc wait;100;0.293198;0.019096;0.682294
807;calc bound;100;0.00792919;0.00217967;0.00915004
807;calc iter;100;2.35176;1.75852;2.39579
807;total;1;264.537;264.537;264.537
808;calc total;1;235.452;235.452;235.452
808;calc update async;100;3.93161e-05;2.6839e-05;0.000342577
808;calc inner;100;2.32825;1.73373;2.36976
808;calc wait;100;0.0185965;0.00399881;0.0431819
808;calc bound;100;0.004834;0.00291254;0.00837507
808;calc iter;100;2.3522;1.7577;2.39592
808;total;1;264.088;264.088;264.088
809;calc total;1;235.445;235.445;235.445
809;calc update async;100;5.54971e-05;3.221e-05;0.000648565
809;calc inner;100;2.33703;1.73395;2.38027
809;calc wait;100;0.00746695;0.0056764;0.0182635
809;calc bound;100;0.00704802;0.00327223;0.00832292
809;calc iter;100;2.35215;1.74779;2.39312
809;total;1;264.522;264.522;264.522
810;calc total;1;235.445;235.445;235.445
810;calc update async;100;4.83523e-05;2.821e-05;0.000896003
810;calc inner;100;2.34165;1.73548;2.38458
810;calc wait;100;0.00344705;0.00282471;0.0118034
810;calc bound;100;0.0064574;0.00166973;0.00835655
810;calc iter;100;2.3522;1.74899;2.39407
810;total;1;264.032;264.032;264.032
811;calc total;1;235.445;235.445;235.445
811;calc update async;100;4.98192e-05;3.047e-05;0.000887033
811;calc inner;100;2.34142;1.74669;2.38408
811;calc wait;100;0.00336499;0.00189393;0.0154813
811;calc bound;100;0.00676459;0.0016243;0.00736264
811;calc iter;100;2.35221;1.75026;2.39361
811;total;1;264.311;264.311;264.311
812;calc total;1;235.414;235.414;235.414
812;calc update async;100;4.2321e-05;2.7709e-05;0.000359307
812;calc inner;100;2.33733;1.74365;2.38315
812;calc wait;100;0.0108662;0.00347476;0.0646509
812;calc bound;100;0.00365511;0.00163891;0.00648813
812;calc iter;100;2.3519;1.75029;2.39394
812;total;1;264.134;264.134;264.134
813;calc total;1;235.374;235.374;235.374
813;calc update async;100;4.54628e-05;2.6239e-05;0.000525846
813;calc inner;100;2.33824;1.74568;2.38336
813;calc wait;100;0.00848358;0.00373005;0.0543065
813;calc bound;100;0.00469154;0.00207712;0.00739132
813;calc iter;100;2.35148;1.75348;2.39705
813;total;1;264.36;264.36;264.36
814;calc total;1;235.31;235.31;235.31
814;calc update async;100;4.79195e-05;3.04e-05;0.000630375
814;calc inner;100;2.34188;1.74774;2.38654
814;calc wait;100;0.00331944;0.00204722;0.0205097
814;calc bound;100;0.00557795;0.00208629;0.00842098
814;calc iter;100;2.35084;1.75191;2.39536
814;total;1;264.159;264.159;264.159
815;calc total;1;235.374;235.374;235.374
815;calc update async;100;4.04447e-05;2.5329e-05;0.000512336
815;calc inner;100;2.34244;1.74867;2.38724
815;calc wait;100;0.00390726;0.00223823;0.0509263
815;calc bound;100;0.00509011;0.00207081;0.00826516
815;calc iter;100;2.35148;1.75301;2.3964
815;total;1;264.282;264.282;264.282
816;calc total;1;235.396;235.396;235.396
816;calc update async;100;6.30917e-05;2.2209e-05;0.000582866
816;calc inner;100;1.57268;0.350805;2.3092
816;calc wait;100;0.773555;0.0501382;1.91258
816;calc bound;100;0.00537804;0.0015726;0.0168033
816;calc iter;100;2.35168;1.75618;2.39516
816;total;1;264.101;264.101;264.101
817;calc total;1;235.395;235.395;235.395
817;calc update async;100;4.96576e-05;2.282e-05;0.000338657
817;calc inner;100;1.51175;0.372519;2.29406
817;calc wait;100;0.820072;0.0290623;1.89653
817;calc bound;100;0.00578506;0.00156629;0.00768262
817;calc iter;100;2.33766;2.23779;2.40975
817;total;1;264.481;264.481;264.481
818;calc total;1;235.413;235.413;235.413
818;calc update async;100;4.67826e-05;2.403e-05;0.000321487
818;calc inner;100;1.53847;0.547052;2.30932
818;calc wait;100;0.774455;0.00370637;1.72853
818;calc bound;100;0.00598326;0.00226037;0.00853433
818;calc iter;100;2.31896;2.18575;2.45137
818;total;1;263.968;263.968;263.968
819;calc total;1;235.395;235.395;235.395
819;calc update async;100;4.7632e-05;2.064e-05;0.000351667
819;calc inner;100;1.60209;0.636716;2.30873
819;calc wait;100;0.693843;0.00409604;1.76508
819;calc bound;100;0.00591226;0.00226909;0.008348
819;calc iter;100;2.30233;2.17234;2.42549
819;total;1;263.968;263.968;263.968
820;calc total;1;235.41;235.41;235.41
820;calc update async;100;4.28097e-05;2.1259e-05;0.000359277
820;calc inner;100;1.64533;0.942362;2.28707
820;calc wait;100;0.555895;0.00926547;1.20196
820;calc bound;100;0.00644368;0.00263307;0.0087264
820;calc iter;100;2.29851;2.11275;2.45437
820;total;1;263.885;263.885;263.885
821;calc total;1;235.409;235.409;235.409
821;calc update async;100;4.5607e-05;2.08e-05;0.000241488
821;calc inner;100;1.58091;0.599958;2.28266
821;calc wait;100;0.712579;0.0385353;1.801
821;calc bound;100;0.00643734;0.00227963;0.00907616
821;calc iter;100;2.3043;2.1043;2.5112
821;total;1;264.171;264.171;264.171
822;calc total;1;235.37;235.37;235.37
822;calc update async;100;5.44741e-05;1.881e-05;0.000578316
822;calc inner;100;1.57535;0.552969;2.29583
822;calc wait;100;0.731547;0.0219961;1.55931
822;calc bound;100;0.00665328;0.00173328;0.00841946
822;calc iter;100;2.31361;1.84062;2.5274
822;total;1;264.014;264.014;264.014
823;calc total;1;235.392;235.392;235.392
823;calc update async;100;5.70523e-05;1.576e-05;0.000752094
823;calc inner;100;1.57136;0.462041;2.27838
823;calc wait;100;0.750596;0.0441301;1.93402
823;calc bound;100;0.00693828;0.00215676;0.00896839
823;calc iter;100;2.32896;1.88434;2.57281
823;total;1;263.936;263.936;263.936
824;calc total;1;235.327;235.327;235.327
824;calc update async;100;4.40327e-05;2.471e-05;0.000455567
824;calc inner;100;2.14851;1.17846;2.33397
824;calc wait;100;0.126514;0.00382568;0.323192
824;calc bound;100;0.00693559;0.00348426;0.0112647
824;calc iter;100;2.33541;1.89371;2.39979
824;total;1;264.087;264.087;264.087
825;calc total;1;235.309;235.309;235.309
825;calc update async;100;4.47613e-05;2.6669e-05;0.000328257
825;calc inner;100;2.22857;1.25856;2.3358
825;calc wait;100;0.026416;0.00442011;0.0872147
825;calc bound;100;0.00504055;0.00244276;0.00803175
825;calc iter;100;2.3357;1.88377;2.39368
825;total;1;264.133;264.133;264.133
826;calc total;1;235.344;235.344;235.344
826;calc update async;100;4.44989e-05;2.274e-05;0.000359687
826;calc inner;100;2.23603;1.28065;2.34265
826;calc wait;100;0.0130098;0.00260569;0.103713
826;calc bound;100;0.00484602;0.00238978;0.00870676
826;calc iter;100;2.33617;1.88786;2.42812
826;total;1;263.879;263.879;263.879
827;calc total;1;235.309;235.309;235.309
827;calc update async;100;4.65296e-05;2.334e-05;0.000360477
827;calc inner;100;2.23481;1.27972;2.33956
827;calc wait;100;0.025402;0.0032947;0.171847
827;calc bound;100;0.00539986;0.00194268;0.00879656
827;calc iter;100;2.33582;1.88602;2.4566
827;total;1;264.109;264.109;264.109
828;calc total;1;235.296;235.296;235.296
828;calc update async;100;3.91179e-05;2.33e-05;0.000329248
828;calc inner;100;2.2448;1.30517;2.33454
828;calc wait;100;0.0323594;0.00331477;0.147196
828;calc bound;100;0.00501219;0.00194016;0.00786269
828;calc iter;100;2.33574;1.88847;2.41105
828;total;1;264.532;264.532;264.532
829;calc total;1;235.296;235.296;235.296
829;calc update async;100;4.54356e-05;2.595e-05;0.000301807
829;calc inner;100;2.25619;1.3056;2.34029
829;calc wait;100;0.0139665;0.00613201;0.0919949
829;calc bound;100;0.00468193;0.00177812;0.00795834
829;calc iter;100;2.33574;1.89514;2.37622
829;total;1;264.022;264.022;264.022
830;calc total;1;235.286;235.286;235.286
830;calc update async;100;4.49665e-05;2.156e-05;0.000473656
830;calc inner;100;2.25726;1.30608;2.34499
830;calc wait;100;0.00315854;0.00185724;0.00633699
830;calc bound;100;0.00404114;0.00171358;0.00707908
830;calc iter;100;2.33567;1.88974;2.41281
830;total;1;264.238;264.238;264.238
831;calc total;1;235.286;235.286;235.286
831;calc update async;100;4.05435e-05;2.3089e-05;0.000454796
831;calc inner;100;2.25877;1.30499;2.34433
831;calc wait;100;0.0176063;0.00248383;0.630481
831;calc bound;100;0.00439768;0.0017008;0.00751889
831;calc iter;100;2.33616;1.93748;2.37589
831;total;1;264.472;264.472;264.472
832;calc total;1;235.445;235.445;235.445
832;calc update async;100;5.61678e-05;3.355e-05;0.000636445
832;calc inner;100;1.33902;0.794588;2.32529
832;calc wait;100;0.990114;0.0251101;1.53522
832;calc bound;100;0.00786066;0.00167055;0.0112159
832;calc iter;100;2.33773;1.92515;2.38676
832;total;1;264.371;264.371;264.371
833;calc total;1;235.445;235.445;235.445
833;calc update async;100;4.08728e-05;2.242e-05;0.000469797
833;calc inner;100;1.56127;0.877425;2.32519
833;calc wait;100;0.244081;0.00799166;0.92533
833;calc bound;100;0.00317928;0.00206471;0.00804184
833;calc iter;100;2.33776;2.28882;2.43242
833;total;1;264.356;264.356;264.356
834;calc total;1;235.445;235.445;235.445
834;calc update async;100;4.94793e-05;2.255e-05;0.0010576
834;calc inner;100;1.47078;0.648683;2.33032
834;calc wait;100;0.313237;0.00304282;0.862446
834;calc bound;100;0.00597515;0.00254761;0.00838365
834;calc iter;100;2.33838;2.3033;2.43294
834;total;1;263.947;263.947;263.947
835;calc total;1;235.445;235.445;235.445
835;calc update async;100;4.25579e-05;2.145e-05;0.000978622
835;calc inner;100;1.28939;0.730897;2.32982
835;calc wait;100;0.388214;0.00338444;0.901211
835;calc bound;100;0.00732632;0.00253957;0.0113314
835;calc iter;100;2.33952;2.29919;2.40563
835;total;1;264.436;264.436;264.436
836;calc total;1;235.445;235.445;235.445
836;calc update async;100;4.36609e-05;2.133e-05;0.000905383
836;calc inner;100;1.338;0.959734;2.31838
836;calc wait;100;0.473281;0.00779824;0.682982
836;calc bound;100;0.00739194;0.0027139;0.00931483
836;calc iter;100;2.34103;2.19691;2.4133
836;total;1;264.119;264.119;264.119
837;calc total;1;235.445;235.445;235.445
837;calc update async;100;5.07997e-05;2.419e-05;0.000903703
837;calc inner;100;1.54046;1.02018;2.31643
837;calc wait;100;0.173816;0.0149019;0.292148
837;calc bound;100;0.00602824;0.00241761;0.0082
837;calc iter;100;2.34299;2.00913;2.41827
837;total;1;264.531;264.531;264.531
838;calc total;1;235.423;235.423;235.423
838;calc update async;100;4.93727e-05;2.977e-05;0.000743954
838;calc inner;100;1.44153;0.753966;2.32272
838;calc wait;100;0.109313;0.00243766;0.250592
838;calc bound;100;0.00293015;0.00221891;0.00816345
838;calc iter;100;2.34404;1.7389;2.39977
838;total;1;264.172;264.172;264.172
839;calc total;1;235.441;235.441;235.441
839;calc update async;100;5.93246e-05;3.09e-05;0.000561915
839;calc inner;100;1.21437;0.431894;2.32273
839;calc wait;100;1.12366;0.00858721;1.93073
839;calc bound;100;0.00805429;0.00205176;0.0102521
839;calc iter;100;2.34736;1.57138;2.49277
839;total;1;264.45;264.45;264.45
840;calc total;1;235.445;235.445;235.445
840;calc update async;100;3.82759e-05;2.131e-05;0.000987052
840;calc inner;100;2.12263;1.30196;2.34188
840;calc wait;100;0.0629183;0.00337904;0.12193
840;calc bound;100;0.00669852;0.00225692;0.0112712
840;calc iter;100;2.35189;1.76029;2.39386
840;total;1;264.325;264.325;264.325
841;calc total;1;235.445;235.445;235.445
841;calc update async;100;5.0586e-05;2.643e-05;0.000859863
841;calc inner;100;2.16605;1.32525;2.34101
841;calc wait;100;0.014129;0.00533367;0.0352735
841;calc bound;100;0.00322641;0.00233119;0.00792847
841;calc iter;100;2.35201;1.75381;2.39492
841;total;1;264.307;264.307;264.307
842;calc total;1;235.445;235.445;235.445
842;calc update async;100;4.76394e-05;2.4529e-05;0.00110893
842;calc inner;100;2.17234;1.3357;2.34512
842;calc wait;100;0.00299633;0.00211884;0.0063889
842;calc bound;100;0.00301703;0.00215322;0.00726865
842;calc iter;100;2.35206;1.74982;2.39436
842;total;1;264.515;264.515;264.515
843;calc total;1;235.445;235.445;235.445
843;calc update async;100;5.22258e-05;2.373e-05;0.00101336
843;calc inner;100;2.17219;1.33246;2.3451
843;calc wait;100;0.00576392;0.00268123;0.0153315
843;calc bound;100;0.00286193;0.00193987;0.007517
843;calc iter;100;2.35217;1.75576;2.39427
843;total;1;264.279;264.279;264.279
844;calc total;1;235.441;235.441;235.441
844;calc update async;100;3.41645e-05;2.121e-05;0.000398007
844;calc inner;100;2.17139;1.34669;2.33379
844;calc wait;100;0.0150648;0.00259024;0.0537111
844;calc bound;100;0.00393137;0.00195524;0.00674442
844;calc iter;100;2.3521;1.75743;2.39526
844;total;1;264.387;264.387;264.387
845;calc total;1;235.423;235.423;235.423
845;calc update async;100;4.26806e-05;1.729e-05;0.000897092
845;calc inner;100;2.17615;1.34667;2.33361
845;calc wait;100;0.00995707;0.00285176;0.0269383
845;calc bound;100;0.00260198;0.0018701;0.00341124
845;calc iter;100;2.35188;1.75856;2.39581
845;total;1;264.438;264.438;264.438
846;calc total;1;235.369;235.369;235.369
846;calc update async;100;4.32884e-05;2.281e-05;0.000705914
846;calc inner;100;2.17734;1.34659;2.33408
846;calc wait;100;0.00247789;0.00161528;0.00344621
846;calc bound;100;0.00241418;0.0017735;0.00329183
846;calc iter;100;2.35139;1.75555;2.39552
846;total;1;264.406;264.406;264.406
847;calc total;1;235.423;235.423;235.423
847;calc update async;100;4.87461e-05;2.3819e-05;0.000867204
847;calc inner;100;2.17763;1.34766;2.33704
847;calc wait;100;0.00422734;0.00258411;0.0159522
847;calc bound;100;0.0023798;0.00158789;0.00371617
847;calc iter;100;2.35192;1.75656;2.39354
847;total;1;263.985;263.985;263.985
848;calc total;1;235.444;235.444;235.444
848;calc update async;100;5.61487e-05;2.1859e-05;0.00110294
848;calc inner;100;1.13117;0.437253;2.32082
848;calc wait;100;1.21068;0.019995;1.89438
848;calc bound;100;0.00604877;0.00156893;0.0129859
848;calc iter;100;2.34808;1.56197;2.43243
848;total;1;264.319;264.319;264.319
849;calc total;1;235.444;235.444;235.444
849;calc update async;100;4.55949e-05;2.021e-05;0.000977222
849;calc inner;100;1.14644;0.444079;2.31998
849;calc wait;100;0.932315;0.00363535;1.88768
849;calc bound;100;0.00428912;0.0022102;0.00886754
849;calc iter;100;2.33688;2.23512;2.43299
849;total;1;264.014;264.014;264.014
850;calc total;1;235.444;235.444;235.444
850;calc update async;100;4.47175e-05;2.479e-05;0.00114188
850;calc inner;100;1.30325;0.511072;2.32435
850;calc wait;100;0.448117;0.00326018;1.63361
850;calc bound;100;0.00427681;0.00169758;0.00666415
850;calc iter;100;2.32254;2.23592;2.39474
850;total;1;264.546;264.546;264.546
851;calc total;1;235.444;235.444;235.444
851;calc update async;100;4.35778e-05;2.122e-05;0.00112789
851;calc inner;100;1.12289;0.511693;2.32332
851;calc wait;100;0.59584;0.00278733;1.07537
851;calc bound;100;0.00642481;0.00223857;0.00865551
851;calc iter;100;2.31544;2.24729;2.38839
851;total;1;264.111;264.111;264.111
852;calc total;1;235.444;235.444;235.444
852;calc update async;100;4.50017e-05;2.4e-05;0.00101776
852;calc inner;100;1.08074;0.526645;2.31123
852;calc wait;100;0.63045;0.0144686;0.928993
852;calc bound;100;0.00638857;0.0023198;0.00877996
852;calc iter;100;2.31043;2.27341;2.36296
852;total;1;264.058;264.058;264.058
853;calc total;1;235.444;235.444;235.444
853;calc update async;100;4.78038e-05;2.463e-05;0.00106286
853;calc inner;100;1.30092;0.591763;2.31059
853;calc wait;100;0.385185;0.0193069;0.886547
853;calc bound;100;0.00461852;0.00245101;0.00810462
853;calc iter;100;2.3187;2.2871;2.36505
853;total;1;263.936;263.936;263.936
854;calc total;1;235.422;235.422;235.422
854;calc update async;100;4.55267e-05;2.4179e-05;0.000849763
854;calc inner;100;1.20839;0.484375;2.30642
854;calc wait;100;0.622016;0.00311115;1.71487
854;calc bound;100;0.00515087;0.00159986;0.00868825
854;calc iter;100;2.32337;1.87797;2.36247
854;total;1;264.443;264.443;264.443
855;calc total;1;235.441;235.441;235.441
855;calc update async;100;4.97086e-05;2.317e-05;0.000687904
855;calc inner;100;1.10926;0.370115;2.31708
855;calc wait;100;1.21303;0.0029736;1.89364
855;calc bound;100;0.00645429;0.00230739;0.00882406
855;calc iter;100;2.33657;1.8892;2.41985
855;total;1;263.946;263.946;263.946
856;calc total;1;235.432;235.432;235.432
856;calc update async;100;3.16341e-05;1.8e-05;0.000497166
856;calc inner;100;2.11157;1.36645;2.28249
856;calc wait;100;0.0697817;0.0149767;0.17853
856;calc bound;100;0.00684369;0.00317608;0.00902359
856;calc iter;100;2.33905;1.62848;2.37375
856;total;1;264.245;264.245;264.245
857;calc total;1;235.422;235.422;235.422
857;calc update async;100;4.56128e-05;2.206e-05;0.000654814
857;calc inner;100;2.15912;1.39987;2.29842
857;calc wait;100;0.0187431;0.00397429;0.108655
857;calc bound;100;0.00332723;0.00239647;0.00638503
857;calc iter;100;2.33906;1.62325;2.39141
857;total;1;264.512;264.512;264.512
858;calc total;1;235.444;235.444;235.444
858;calc update async;100;4.68034e-05;2.589e-05;0.000957843
858;calc inner;100;2.16764;1.40739;2.30453
858;calc wait;100;0.00539476;0.00256608;0.0687682
858;calc bound;100;0.00298025;0.00223297;0.00344308
858;calc iter;100;2.33932;1.62197;2.39229
858;total;1;264.425;264.425;264.425
859;calc total;1;235.422;235.422;235.422
859;calc update async;100;4.78967e-05;2.668e-05;0.000724564
859;calc inner;100;2.16772;1.40705;2.30466
859;calc wait;100;0.00912596;0.00336155;0.0617617
859;calc bound;100;0.00294514;0.00196524;0.00333805
859;calc iter;100;2.3391;1.62202;2.39526
859;total;1;264.506;264.506;264.506
860;calc total;1;235.408;235.408;235.408
860;calc update async;100;3.6017e-05;2.128e-05;0.000416657
860;calc inner;100;2.16766;1.41481;2.30027
860;calc wait;100;0.0204963;0.00468553;0.0948833
860;calc bound;100;0.00372852;0.00200294;0.00714242
860;calc iter;100;2.33893;1.62388;2.43294
860;total;1;264.287;264.287;264.287
861;calc total;1;235.365;235.365;235.365
861;calc update async;100;4.44806e-05;2.199e-05;0.000628935
861;calc inner;100;2.17521;1.41492;2.30614
861;calc wait;100;0.00837767;0.00555008;0.0424372
861;calc bound;100;0.0025844;0.00203324;0.00339236
861;calc iter;100;2.33851;1.62463;2.39064
861;total;1;264.011;264.011;264.011
862;calc total;1;235.348;235.348;235.348
862;calc update async;100;4.42691e-05;2.093e-05;0.000743194
862;calc inner;100;2.17603;1.41428;2.30717
862;calc wait;100;0.00276392;0.0017932;0.0398223
862;calc bound;100;0.00237276;0.00188196;0.00350403
862;calc iter;100;2.33836;1.62217;2.39112
862;total;1;264.169;264.169;264.169
863;calc total;1;235.365;235.365;235.365
863;calc update async;100;4.47504e-05;2.75e-05;0.000384687
863;calc inner;100;2.17618;1.41488;2.3061
863;calc wait;100;0.00412566;0.0018927;0.0433347
863;calc bound;100;0.00233058;0.00169414;0.0034784
863;calc iter;100;2.33854;1.62277;2.40926
863;total;1;264.236;264.236;264.236
864;calc total;1;235.419;235.419;235.419
864;calc update async;100;0.000357549;8.6799e-05;0.00551465
864;calc inner;100;1.71242;0.480697;2.33168
864;calc wait;100;0.621064;0.0311825;1.84771
864;calc bound;100;0.0052624;0.00217676;0.0114218
864;calc iter;100;2.33911;1.62154;2.37894
864;total;1;264.355;264.355;264.355
865;calc total;1;235.419;235.419;235.419
865;calc update async;100;0.00031967;8.1479e-05;0.00537623
865;calc inner;100;1.65367;0.673212;2.33081
865;calc wait;100;0.667439;0.00722767;1.67671
865;calc bound;100;0.00661054;0.00251362;0.0110209
865;calc iter;100;2.32804;2.06531;2.54537
865;total;1;264.339;264.339;264.339
866;calc total;1;235.418;235.418;235.418
866;calc update async;100;0.000298998;4.451e-05;0.00547405
866;calc inner;100;1.68187;0.440548;2.3355
866;calc wait;100;0.568834;0.00364244;1.64809
866;calc bound;100;0.00621099;0.00225346;0.00897701
866;calc iter;100;2.32419;2.09556;2.55294
866;total;1;264.4;264.4;264.4
867;calc total;1;235.418;235.418;235.418
867;calc update async;100;0.000302331;7.413e-05;0.00590285
867;calc inner;100;1.76771;0.687216;2.33531
867;calc wait;100;0.305698;0.0033844;0.827503
867;calc bound;100;0.00681816;0.00294875;0.00884661
867;calc iter;100;2.32922;2.17599;2.55443
867;total;1;264.224;264.224;264.224
868;calc total;1;235.418;235.418;235.418
868;calc update async;100;0.000303901;0.000110229;0.00619388
868;calc inner;100;1.78972;0.753457;2.33355
868;calc wait;100;0.34906;0.00477266;0.707794
868;calc bound;100;0.00692781;0.00282543;0.0113614
868;calc iter;100;2.32925;2.15027;2.51196
868;total;1;264.264;264.264;264.264
869;calc total;1;235.418;235.418;235.418
869;calc update async;100;0.000312341;0.000124759;0.00611995
869;calc inner;100;1.76911;0.876296;2.33188
869;calc wait;100;0.314422;0.00700369;0.889192
869;calc bound;100;0.00615109;0.0022444;0.00903223
869;calc iter;100;2.33289;2.14702;2.53233
869;total;1;264.012;264.012;264.012
870;calc total;1;235.418;235.418;235.418
870;calc update async;100;0.000321521;0.000140289;0.00607842
870;calc inner;100;1.69814;0.672706;2.33634
870;calc wait;100;0.604501;0.00297653;1.72187
870;calc bound;100;0.00735435;0.0015836;0.00890502
870;calc iter;100;2.33415;1.89602;2.70336
870;total;1;264.321;264.321;264.321
871;calc total;1;235.418;235.418;235.418
871;calc update async;100;0.000327019;4.96e-05;0.00601317
871;calc inner;100;1.73254;0.472015;2.33592
871;calc wait;100;0.602722;0.0113882;2.02226
871;calc bound;100;0.00690328;0.0021268;0.0103948
871;calc iter;100;2.3425;1.72888;2.63262
871;total;1;264.162;264.162;264.162
872;calc total;1;235.418;235.418;235.418
872;calc update async;100;0.000178462;5.5e-05;0.00540103
872;calc inner;100;2.12648;1.11585;2.34561
872;calc wait;100;0.137818;0.00379771;0.335201
872;calc bound;100;0.0068211;0.00299958;0.0112949
872;calc iter;100;2.34704;1.57542;2.49373
872;total;1;264.359;264.359;264.359
873;calc total;1;235.418;235.418;235.418
873;calc update async;100;0.000207176;8.3569e-05;0.00531168
873;calc inner;100;2.21884;1.20152;2.34646
873;calc wait;100;0.0226174;0.00655447;0.0499999
873;calc bound;100;0.00537086;0.00248919;0.00839124
873;calc iter;100;2.34746;1.56011;2.4432
873;total;1;264.549;264.549;264.549
874;calc total;1;235.418;235.418;235.418
874;calc update async;100;0.000242606;0.000109309;0.00531729
874;calc inner;100;2.23014;1.23384;2.35189
874;calc wait;100;0.00366281;0.00265342;0.0110752
874;calc bound;100;0.00464731;0.00237999;0.00806264
874;calc iter;100;2.34766;1.5656;2.44246
874;total;1;264.293;264.293;264.293
875;calc total;1;235.418;235.418;235.418
875;calc update async;100;0.000261195;0.000105519;0.00520827
875;calc inner;100;2.22954;1.23381;2.35112
875;calc wait;100;0.0195703;0.00266934;0.0726337
875;calc bound;100;0.00488817;0.00208706;0.00798367
875;calc iter;100;2.34767;1.56537;2.44231
875;total;1;264.522;264.522;264.522
876;calc total;1;235.415;235.415;235.415
876;calc update async;100;0.000184411;7.462e-05;0.00702852
876;calc inner;100;2.24459;1.26787;2.34999
876;calc wait;100;0.0171418;0.00307786;0.0759258
876;calc bound;100;0.00501547;0.00235561;0.00848314
876;calc iter;100;2.34775;1.56627;2.41377
876;total;1;264.143;264.143;264.143
877;calc total;1;235.415;235.415;235.415
877;calc update async;100;0.000208031;6.3609e-05;0.00688259
877;calc inner;100;2.24917;1.26687;2.34573
877;calc wait;100;0.0113997;0.0029221;0.0331693
877;calc bound;100;0.00379518;0.00209973;0.00850144
877;calc iter;100;2.34771;1.56563;2.43144
877;total;1;264.051;264.051;264.051
878;calc total;1;235.362;235.362;235.362
878;calc update async;100;0.000290646;8.119e-05;0.00825639
878;calc inner;100;2.25186;1.26792;2.35027
878;calc wait;100;0.00300055;0.00196659;0.00464126
878;calc bound;100;0.00365547;0.00185246;0.00746026
878;calc iter;100;2.34723;1.56427;2.43217
878;total;1;264.398;264.398;264.398
879;calc total;1;235.415;235.415;235.415
879;calc update async;100;0.000282331;8.3269e-05;0.00679648
879;calc inner;100;2.25162;1.2674;2.3499
879;calc wait;100;0.00341486;0.00178678;0.0314167
879;calc bound;100;0.00360523;0.00180364;0.00747801
879;calc iter;100;2.34777;1.56373;2.43238
879;total;1;264.316;264.316;264.316
880;calc total;1;235.421;235.421;235.421
880;calc update async;100;0.000415536;7.9399e-05;0.00657128
880;calc inner;100;1.86698;0.437365;2.32676
880;calc wait;100;0.470801;0.0229201;1.21177
880;calc bound;100;0.00669366;0.00158401;0.00822975
880;calc iter;100;2.3449;1.6508;2.41465
880;total;1;264.179;264.179;264.179
881;calc total;1;235.421;235.421;235.421
881;calc update async;100;0.000369239;0.000200828;0.00639803
881;calc inner;100;1.81412;0.709384;2.32649
881;calc wait;100;0.511664;0.0042611;0.99373
881;calc bound;100;0.0066473;0.00224283;0.00856924
881;calc iter;100;2.33281;1.32105;2.42879
881;total;1;263.886;263.886;263.886
882;calc total;1;235.425;235.425;235.425
882;calc update async;100;0.000358965;0.000133609;0.00295706
882;calc inner;100;1.81399;1.22668;2.33124
882;calc wait;100;0.505503;0.00357453;1.09995
882;calc bound;100;0.00694059;0.00271188;0.00815297
882;calc iter;100;2.3268;1.67157;2.43885
882;total;1;264.378;264.378;264.378
883;calc total;1;235.421;235.421;235.421
883;calc update async;100;0.000367216;0.000125729;0.00610108
883;calc inner;100;1.89223;1.51305;2.33039
883;calc wait;100;0.42311;0.00287474;0.825965
883;calc bound;100;0.00669888;0.00318067;0.00825404
883;calc iter;100;2.32242;2.23649;2.39597
883;total;1;264.498;264.498;264.498
884;calc total;1;235.425;235.425;235.425
884;calc update async;100;0.000329495;0.000167979;0.00296806
884;calc inner;100;1.89254;1.46616;2.32327
884;calc wait;100;0.418719;0.00842284;0.831522
884;calc bound;100;0.00700797;0.0027799;0.00846472
884;calc iter;100;2.3186;2.28743;2.36577
884;total;1;264.246;264.246;264.246
885;calc total;1;235.425;235.425;235.425
885;calc update async;100;0.000355771;0.000168129;0.00287788
885;calc inner;100;1.83286;1.381;2.32305
885;calc wait;100;0.483098;0.0145122;0.919869
885;calc bound;100;0.00714295;0.00283463;0.00838229
885;calc iter;100;2.32347;1.87707;2.36087
885;total;1;264.561;264.561;264.561
886;calc total;1;235.417;235.417;235.417
886;calc update async;100;0.000406989;0.000169878;0.00944187
886;calc inner;100;1.81884;0.847652;2.32924
886;calc wait;100;0.502149;0.00354174;1.02672
886;calc bound;100;0.00694846;0.00237249;0.00813033
886;calc iter;100;2.32835;1.35414;2.37166
886;total;1;264.101;264.101;264.101
887;calc total;1;235.421;235.421;235.421
887;calc update async;100;0.000434361;0.000210649;0.0078286
887;calc inner;100;1.88815;0.559528;2.32583
887;calc wait;100;0.442269;0.0193119;1.06334
887;calc bound;100;0.00813416;0.00221423;0.00909802
887;calc iter;100;2.33899;1.6253;2.37668
887;total;1;264.418;264.418;264.418
888;calc total;1;235.417;235.417;235.417
888;calc update async;100;0.000169649;6.9749e-05;0.00434474
888;calc inner;100;2.31414;1.60556;2.3551
888;calc wait;100;0.0203202;0.00420621;0.0299806
888;calc bound;100;0.00445079;0.00249578;0.00626901
888;calc iter;100;2.33908;1.62347;2.3796
888;total;1;264.247;264.247;264.247
889;calc total;1;235.417;235.417;235.417
889;calc update async;100;0.000283412;0.000152088;0.00415056
889;calc inner;100;2.3238;1.60796;2.36464
889;calc wait;100;0.00760681;0.00546734;0.0143197
889;calc bound;100;0.00739658;0.0024621;0.00831146
889;calc iter;100;2.33909;1.61617;2.3805
889;total;1;264.424;264.424;264.424
890;calc total;1;235.417;235.417;235.417
890;calc update async;100;0.000127275;2.3669e-05;0.00415355
890;calc inner;100;2.32854;1.61117;2.36987
890;calc wait;100;0.00325421;0.00232822;0.00659152
890;calc bound;100;0.00701694;0.00220936;0.00768473
890;calc iter;100;2.3391;1.61578;2.38043
890;total;1;264.071;264.071;264.071
891;calc total;1;235.415;235.415;235.415
891;calc update async;100;0.000340522;0.000173149;0.00737286
891;calc inner;100;2.32827;1.61136;2.37013
891;calc wait;100;0.00342968;0.00226353;0.00453762
891;calc bound;100;0.00702309;0.00217809;0.00760378
891;calc iter;100;2.33907;1.61616;2.38068
891;total;1;264.36;264.36;264.36
892;calc total;1;235.414;235.414;235.414
892;calc update async;100;0.000225404;7.7319e-05;0.00770131
892;calc inner;100;2.32388;1.6134;2.36455
892;calc wait;100;0.0114014;0.00389099;0.0161918
892;calc bound;100;0.00354925;0.00256028;0.00461568
892;calc iter;100;2.33906;1.62054;2.38131
892;total;1;263.98;263.98;263.98
893;calc total;1;235.414;235.414;235.414
893;calc update async;100;0.00029091;9.1199e-05;0.00763311
893;calc inner;100;2.32624;1.61284;2.36654
893;calc wait;100;0.00711158;0.0041005;0.0102475
893;calc bound;100;0.00541832;0.00263972;0.00719876
893;calc iter;100;2.33906;1.61987;2.37801
893;total;1;264.197;264.197;264.197
896;calc total;1;235.484;235.484;235.484
896;calc update async;100;0.000265998;0.000104958;0.00385753
896;calc inner;100;1.1127;0.519395;2.27641
896;calc wait;100;1.18951;0.00482289;1.79295
896;calc bound;100;0.00824543;0.00221249;0.0131573
896;calc iter;100;2.33521;1.86037;2.48801
896;total;1;264.481;264.481;264.481
897;calc total;1;235.443;235.443;235.443
897;calc update async;100;0.000278252;0.000121618;0.0103872
897;calc inner;100;1.29058;0.595607;2.29062
897;calc wait;100;0.301747;0.006531;0.662461
897;calc bound;100;0.0031025;0.00169727;0.00838768
897;calc iter;100;2.33225;2.21873;2.3988
897;total;1;264.481;264.481;264.481
898;calc total;1;235.443;235.443;235.443
898;calc update async;100;0.000246827;9.4318e-05;0.00916922
898;calc inner;100;1.28788;0.485763;2.29736
898;calc wait;100;0.337028;0.00349718;0.674162
898;calc bound;100;0.00643805;0.00270616;0.0088709
898;calc iter;100;2.32798;2.28608;2.37007
898;total;1;264.481;264.481;264.481
899;calc total;1;235.443;235.443;235.443
899;calc update async;100;0.000211352;7.0289e-05;0.00948677
899;calc inner;100;1.05086;0.444478;2.29656
899;calc wait;100;0.587543;0.00420265;0.908947
899;calc bound;100;0.00746249;0.00272383;0.0110756
899;calc iter;100;2.32372;2.26158;2.45686
899;total;1;264.478;264.478;264.478
900;calc total;1;235.443;235.443;235.443
900;calc update async;100;0.000244692;6.7829e-05;0.012007
900;calc inner;100;1.02612;0.592131;2.29203
900;calc wait;100;0.59888;0.00417456;0.87849
900;calc bound;100;0.0071731;0.00266327;0.0112027
900;calc iter;100;2.32913;2.28621;2.37264
900;total;1;264.482;264.482;264.482
901;calc total;1;235.443;235.443;235.443
901;calc update async;100;0.000288944;8.2058e-05;0.0113907
901;calc inner;100;1.26168;0.593028;2.30439
901;calc wait;100;0.360481;0.0119192;0.609201
901;calc bound;100;0.00509538;0.00226822;0.00769005
901;calc iter;100;2.33437;2.25662;2.38767
901;total;1;264.169;264.169;264.169
902;calc total;1;235.303;235.303;235.303
902;calc update async;100;0.000382866;0.000121778;0.0188529
902;calc inner;100;1.24831;0.52672;2.30919
902;calc wait;100;0.326437;0.00318651;0.935282
902;calc bound;100;0.00411971;0.00158252;0.00890959
902;calc iter;100;2.33537;1.82053;2.41541
902;total;1;264.483;264.483;264.483
903;calc total;1;235.443;235.443;235.443
903;calc update async;100;0.000306806;5.7719e-05;0.011128
903;calc inner;100;1.08625;0.373758;2.31007
903;calc wait;100;1.2282;0.00317444;1.94637
903;calc bound;100;0.00578303;0.00215757;0.00913708
903;calc iter;100;2.3434;1.73793;2.46318
903;total;1;264.483;264.483;264.483
904;calc total;1;235.443;235.443;235.443
904;calc update async;100;0.000208869;5.2989e-05;0.0102111
904;calc inner;100;2.04113;1.22709;2.31265
904;calc wait;100;0.0771019;0.00560005;0.167063
904;calc bound;100;0.00715821;0.00307788;0.0113341
904;calc iter;100;2.34712;1.60426;2.39571
904;total;1;264.252;264.252;264.252
905;calc total;1;235.443;235.443;235.443
905;calc update async;100;0.000237447;5.9529e-05;0.00982473
905;calc inner;100;2.093;1.24199;2.29755
905;calc wait;100;0.0428863;0.00836122;0.0933965
905;calc bound;100;0.00435485;0.00295673;0.00698701
905;calc iter;100;2.3472;1.60283;2.41077
905;total;1;264.089;264.089;264.089
906;calc total;1;235.443;235.443;235.443
906;calc update async;100;0.000284391;9.1939e-05;0.00985223
906;calc inner;100;2.11506;1.25981;2.31703
906;calc wait;100;0.0110047;0.00354374;0.0347501
906;calc bound;100;0.00306883;0.00240553;0.00664854
906;calc iter;100;2.34727;1.59461;2.41026
906;total;1;264.093;264.093;264.093
907;calc total;1;235.443;235.443;235.443
907;calc update async;100;0.000324888;0.000101168;0.00995658
907;calc inner;100;2.1123;1.25914;2.30096
907;calc wait;100;0.0431219;0.0192766;0.133312
907;calc bound;100;0.00322779;0.00211003;0.00885758
907;calc iter;100;2.34729;1.58972;2.40119
907;total;1;263.944;263.944;263.944
908;calc total;1;235.352;235.352;235.352
908;calc update async;100;0.000216132;6.2749e-05;0.00535222
908;calc inner;100;2.13507;1.2743;2.31826
908;calc wait;100;0.0106532;0.00339911;0.125366
908;calc bound;100;0.00527765;0.00238131;0.00820697
908;calc iter;100;2.34649;1.58675;2.39864
908;total;1;263.909;263.909;263.909
909;calc total;1;235.302;235.302;235.302
909;calc update async;100;0.000379268;0.000107988;0.0162414
909;calc inner;100;2.13666;1.27475;2.31434
909;calc wait;100;0.00931188;0.00642553;0.0339492
909;calc bound;100;0.00257777;0.0018864;0.00653259
909;calc iter;100;2.34588;1.5731;2.40091
909;total;1;263.882;263.882;263.882
910;calc total;1;235.26;235.26;235.26
910;calc update async;100;0.000510408;0.000180658;0.0135733
910;calc inner;100;2.13438;1.2719;2.32304
910;calc wait;100;0.00243087;0.00177426;0.00436168
910;calc bound;100;0.00240582;0.00179937;0.0062268
910;calc iter;100;2.34553;1.57025;2.39981
910;total;1;264.194;264.194;264.194
911;calc total;1;235.302;235.302;235.302
911;calc update async;100;0.000475604;0.000160348;0.0161712
911;calc inner;100;2.13575;1.27336;2.32205
911;calc wait;100;0.00338767;0.00245979;0.0306173
911;calc bound;100;0.00241196;0.00178704;0.0060497
911;calc iter;100;2.34594;1.5715;2.39947
911;total;1;263.968;263.968;263.968
912;calc total;1;235.443;235.443;235.443
912;calc update async;100;0.000236743;4.426e-05;0.00917482
912;calc inner;100;1.12609;0.431195;2.24243
912;calc wait;100;1.2119;0.159414;1.88459
912;calc bound;100;0.00612966;0.00157031;0.0133022
912;calc iter;100;2.3444;1.71672;2.446
912;total;1;264.386;264.386;264.386
913;calc total;1;235.443;235.443;235.443
913;calc update async;100;0.00022647;5.2859e-05;0.00909202
913;calc inner;100;1.11314;0.470289;2.24155
913;calc wait;100;0.891479;0.00656604;1.71686
913;calc bound;100;0.00478468;0.00218872;0.0086006
913;calc iter;100;2.33159;2.14625;2.40118
913;total;1;264.196;264.196;264.196
914;calc total;1;235.443;235.443;235.443
914;calc update async;100;0.000223328;5.8389e-05;0.00913101
914;calc inner;100;1.23487;0.457079;2.2458
914;calc wait;100;0.458561;0.00335493;1.58317
914;calc bound;100;0.0045243;0.0015768;0.0078784
914;calc iter;100;2.31687;1.947;2.45188
914;total;1;263.88;263.88;263.88
915;calc total;1;235.443;235.443;235.443
915;calc update async;100;0.000213157;6.0679e-05;0.00956059
915;calc inner;100;1.09178;0.501455;2.24531
915;calc wait;100;0.630743;0.00343029;1.07079
915;calc bound;100;0.00617411;0.0022332;0.00862717
915;calc iter;100;2.30905;2.20805;2.38863
915;total;1;264.295;264.295;264.295
916;calc total;1;235.443;235.443;235.443
916;calc update async;100;0.000200926;5.5209e-05;0.00957156
916;calc inner;100;1.05536;0.558276;2.23707
916;calc wait;100;0.595258;0.00800757;1.27029
916;calc bound;100;0.00642315;0.00195532;0.0112693
916;calc iter;100;2.29944;2.21064;2.36924
916;total;1;264.196;264.196;264.196
917;calc total;1;235.443;235.443;235.443
917;calc update async;100;0.000238156;8.3549e-05;0.00943162
917;calc inner;100;1.21782;0.552823;2.24069
917;calc wait;100;0.478552;0.0198832;1.07752
917;calc bound;100;0.00499689;0.00223909;0.00831824
917;calc iter;100;2.30791;2.12214;2.41843
917;total;1;264.538;264.538;264.538
918;calc total;1;235.3;235.3;235.3
918;calc update async;100;0.000317511;4.5099e-05;0.0172014
918;calc inner;100;1.13182;0.394055;2.22785
918;calc wait;100;0.685519;0.00250042;1.92986
918;calc bound;100;0.00554729;0.00158818;0.0101531
918;calc iter;100;2.31366;1.96644;2.45252
918;total;1;263.879;263.879;263.879
919;calc total;1;235.443;235.443;235.443
919;calc update async;100;0.000268627;5.1279e-05;0.00969982
919;calc inner;100;1.09478;0.480087;2.22809
919;calc wait;100;1.01177;0.00287542;1.87913
919;calc bound;100;0.00631008;0.00213104;0.00888795
919;calc iter;100;2.32298;1.59532;2.44685
919;total;1;264.015;264.015;264.015
920;calc total;1;235.328;235.328;235.328
920;calc update async;100;0.000164284;4.467e-05;0.00731975
920;calc inner;100;1.74975;0.361792;2.28838
920;calc wait;100;0.254777;0.00341317;1.02983
920;calc bound;100;0.00764342;0.00271566;0.0115119
920;calc iter;100;2.33322;1.74017;2.54943
920;total;1;264.371;264.371;264.371
921;calc total;1;235.3;235.3;235.3
921;calc update async;100;0.000288949;5.5449e-05;0.0136838
921;calc inner;100;1.92479;0.50413;2.3115
921;calc wait;100;0.129318;0.00347096;0.573073
921;calc bound;100;0.00297934;0.0020902;0.00592097
921;calc iter;100;2.33397;1.58579;2.3906
921;total;1;264.186;264.186;264.186
922;calc total;1;235.364;235.364;235.364
922;calc update async;100;0.000295396;0.000144528;0.00565376
922;calc inner;100;1.94206;0.619725;2.31833
922;calc wait;100;0.36478;0.00257938;1.26578
922;calc bound;100;0.00617044;0.00168324;0.0112329
922;calc iter;100;2.33858;1.60623;2.4494
922;total;1;264.28;264.28;264.28
923;calc total;1;235.3;235.3;235.3
923;calc update async;100;0.000356786;8.2489e-05;0.0137268
923;calc inner;100;1.96461;0.582614;2.3177
923;calc wait;100;0.130997;0.00276695;0.590374
923;calc bound;100;0.00283592;0.00200161;0.0059093
923;calc iter;100;2.33452;1.56352;2.38854
923;total;1;264.016;264.016;264.016
924;calc total;1;235.275;235.275;235.275
924;calc update async;100;0.000193906;5.44e-05;0.0060915
924;calc inner;100;2.0575;1.00472;2.30359
924;calc wait;100;0.0294851;0.00388527;0.132562
924;calc bound;100;0.00574081;0.00251936;0.00890643
924;calc iter;100;2.3346;1.43757;2.40168
924;total;1;264.514;264.514;264.514
925;calc total;1;235.257;235.257;235.257
925;calc update async;100;0.00025202;5.1599e-05;0.0106371
925;calc inner;100;2.06111;1.00895;2.31267
925;calc wait;100;0.0272508;0.0085331;0.0932311
925;calc bound;100;0.00251123;0.00161774;0.00680781
925;calc iter;100;2.33448;1.40403;2.4023
925;total;1;264.144;264.144;264.144
926;calc total;1;235.244;235.244;235.244
926;calc update async;100;0.000368236;0.000132968;0.0113621
926;calc inner;100;2.04677;0.951218;2.31298
926;calc wait;100;0.22888;0.00255719;0.949678
926;calc bound;100;0.00530198;0.00174507;0.0126812
926;calc iter;100;2.33739;1.60803;2.3948
926;total;1;264.334;264.334;264.334
927;calc total;1;235.257;235.257;235.257
927;calc update async;100;0.000385111;0.000148258;0.00984252
927;calc inner;100;2.06514;1.00695;2.31001
927;calc wait;100;0.0113842;0.00243515;0.0419669
927;calc bound;100;0.00232265;0.00161082;0.00308454
927;calc iter;100;2.33449;1.39473;2.40334
927;total;1;264.056;264.056;264.056
928;calc total;1;235.428;235.428;235.428
928;calc update async;100;6.76675e-05;4.832e-05;0.000402684
928;calc inner;100;1.96516;1.22559;2.32281
928;calc wait;100;0.364203;0.10225;0.666231
928;calc bound;100;0.00680586;0.00284532;0.0088775
928;calc iter;100;2.33624;1.38598;2.53266
928;total;1;264.409;264.409;264.409
929;calc total;1;235.428;235.428;235.428
929;calc update async;100;5.85396e-05;4.2439e-05;0.000279057
929;calc inner;100;1.97313;1.59467;2.3223
929;calc wait;100;0.354745;0.00577917;0.667414
929;calc bound;100;0.00676586;0.00300886;0.00817516
929;calc iter;100;2.33471;1.85747;2.43909
929;total;1;264.126;264.126;264.126
930;calc total;1;235.428;235.428;235.428
930;calc update async;100;5.61821e-05;4.519e-05;0.000248736
930;calc inner;100;1.98591;1.7368;2.32585
930;calc wait;100;0.338783;0.00326904;0.607637
930;calc bound;100;0.00714405;0.00384106;0.0081817
930;calc iter;100;2.33219;2.21755;2.38978
930;total;1;264.511;264.511;264.511
931;calc total;1;235.428;235.428;235.428
931;calc update async;100;5.37302e-05;3.93e-05;0.000235997
931;calc inner;100;1.97922;1.72369;2.32566
931;calc wait;100;0.342696;0.00347132;0.637571
931;calc bound;100;0.00696133;0.00370022;0.00834982
931;calc iter;100;2.32907;2.28735;2.3722
931;total;1;264.085;264.085;264.085
932;calc total;1;235.428;235.428;235.428
932;calc update async;100;5.43136e-05;3.0809e-05;0.000290916
932;calc inner;100;1.95548;1.7193;2.31743
932;calc wait;100;0.372068;0.00932369;0.620221
932;calc bound;100;0.00670945;0.00498903;0.00817494
932;calc iter;100;2.33432;2.25724;2.38684
932;total;1;264.324;264.324;264.324
933;calc total;1;235.428;235.428;235.428
933;calc update async;100;6.28151e-05;3.384e-05;0.000308776
933;calc inner;100;1.95351;1.57004;2.32138
933;calc wait;100;0.376106;0.00698421;0.679543
933;calc bound;100;0.0070082;0.00466473;0.00809322
933;calc iter;100;2.33669;1.81951;2.41662
933;total;1;264.538;264.538;264.538
934;calc total;1;235.298;235.298;235.298
934;calc update async;100;6.06201e-05;2.8719e-05;0.00073041
934;calc inner;100;1.95517;1.16662;2.32557
934;calc wait;100;0.374865;0.00332539;0.679588
934;calc bound;100;0.00707056;0.00230864;0.00862076
934;calc iter;100;2.33718;1.35455;2.39981
934;total;1;263.91;263.91;263.91
935;calc total;1;235.428;235.428;235.428
935;calc update async;100;6.30005e-05;4.7089e-05;0.000215047
935;calc inner;100;1.94729;0.740055;2.32527
935;calc wait;100;0.392137;0.00380366;0.854683
935;calc bound;100;0.00749771;0.0021882;0.00883843
935;calc iter;100;2.34699;1.59698;2.39477
935;total;1;264.345;264.345;264.345
936;calc total;1;235.428;235.428;235.428
936;calc update async;100;5.44241e-05;3.8379e-05;0.000305355
936;calc inner;100;2.31658;1.5797;2.36897
936;calc wait;100;0.0237687;0.00386572;0.0694117
936;calc bound;100;0.0067473;0.00447593;0.00787193
936;calc iter;100;2.34716;1.60499;2.40975
936;total;1;264.263;264.263;264.263
937;calc total;1;235.427;235.427;235.427
937;calc update async;100;5.37578e-05;3.5369e-05;0.000300526
937;calc inner;100;2.3201;1.57589;2.37764
937;calc wait;100;0.0209532;0.00648745;0.0653383
937;calc bound;100;0.00604938;0.00299846;0.00802433
937;calc iter;100;2.34716;1.59069;2.39527
937;total;1;263.862;263.862;263.862
938;calc total;1;235.427;235.427;235.427
938;calc update async;100;5.37802e-05;3.0829e-05;0.000281346
938;calc inner;100;2.32593;1.57639;2.38226
938;calc wait;100;0.0141328;0.0032865;0.0576017
938;calc bound;100;0.00705972;0.00240936;0.00856107
938;calc iter;100;2.34718;1.58513;2.40149
938;total;1;264.204;264.204;264.204
939;calc total;1;235.427;235.427;235.427
939;calc update async;100;5.97885e-05;3.0589e-05;0.000302545
939;calc inner;100;2.32252;1.5645;2.37971
939;calc wait;100;0.0177492;0.00505398;0.0602473
939;calc bound;100;0.00693781;0.0016251;0.00902443
939;calc iter;100;2.34727;1.57799;2.40942
939;total;1;264.371;264.371;264.371
940;calc total;1;235.348;235.348;235.348
940;calc update async;100;5.57933e-05;3.9079e-05;0.000403684
940;calc inner;100;2.33196;1.57632;2.38957
940;calc wait;100;0.00910284;0.00175322;0.0924391
940;calc bound;100;0.00535299;0.00161691;0.00769619
940;calc iter;100;2.34648;1.57973;2.40065
940;total;1;264.174;264.174;264.174
941;calc total;1;235.297;235.297;235.297
941;calc update async;100;5.26674e-05;2.9039e-05;0.000518923
941;calc inner;100;2.32993;1.55772;2.38435
941;calc wait;100;0.00946438;0.00740702;0.0372359
941;calc bound;100;0.00650941;0.00162721;0.00784266
941;calc iter;100;2.34596;1.57096;2.39971
941;total;1;264.43;264.43;264.43
942;calc total;1;235.255;235.255;235.255
942;calc update async;100;4.6207e-05;3.055e-05;0.000649451
942;calc inner;100;2.33605;1.56217;2.39056
942;calc wait;100;0.00378903;0.00237034;0.0216722
942;calc bound;100;0.00563467;0.00331391;0.00877927
942;calc iter;100;2.34552;1.56789;2.39982
942;total;1;264.049;264.049;264.049
943;calc total;1;235.297;235.297;235.297
943;calc update async;100;4.43355e-05;3.139e-05;0.000383465
943;calc inner;100;2.33509;1.56157;2.38958
943;calc wait;100;0.00441654;0.00226221;0.0345524
943;calc bound;100;0.00638086;0.00351044;0.00761791
943;calc iter;100;2.34594;1.5674;2.39978
943;total;1;263.936;263.936;263.936
944;calc total;1;235.316;235.316;235.316
944;calc update async;100;6.31687e-05;2.3059e-05;0.000619231
944;calc inner;100;1.79281;0.436373;2.30863
944;calc wait;100;0.547789;0.0326444;1.48757
944;calc bound;100;0.0054335;0.001574;0.00881254
944;calc iter;100;2.3461;1.5709;2.39837
944;total;1;264.241;264.241;264.241
945;calc total;1;235.315;235.315;235.315
945;calc update async;100;5.29611e-05;3.7129e-05;0.000316245
945;calc inner;100;1.75302;0.583643;2.31077
945;calc wait;100;0.575275;0.00466588;1.33587
945;calc bound;100;0.00643837;0.00220637;0.00839626
945;calc iter;100;2.33479;1.92176;2.40418
945;total;1;264.31;264.31;264.31
946;calc total;1;235.348;235.348;235.348
946;calc update async;100;5.85208e-05;4.4899e-05;0.000307055
946;calc inner;100;1.74912;0.838558;2.31953
946;calc wait;100;0.565611;0.00639774;1.11647
946;calc bound;100;0.00700383;0.00275454;0.00855433
946;calc iter;100;2.3218;1.4265;2.41564
946;total;1;264.028;264.028;264.028
947;calc total;1;235.314;235.314;235.314
947;calc update async;100;5.18212e-05;3.712e-05;0.000372775
947;calc inner;100;1.81655;1.15401;2.31928
947;calc wait;100;0.492371;0.00353398;1.09242
947;calc bound;100;0.00669699;0.00478824;0.00849859
947;calc iter;100;2.31568;1.9464;2.35347
947;total;1;263.898;263.898;263.898
948;calc total;1;235.324;235.324;235.324
948;calc update async;100;5.23378e-05;3.2619e-05;0.000372545
948;calc inner;100;1.83219;1.28306;2.29583
948;calc wait;100;0.468896;0.0118412;0.964277
948;calc bound;100;0.00680607;0.00464754;0.00839938
948;calc iter;100;2.30795;2.20877;2.35791
948;total;1;264.522;264.522;264.522
949;calc total;1;235.324;235.324;235.324
949;calc update async;100;5.419e-05;3.5729e-05;0.000286266
949;calc inner;100;1.79711;1.23815;2.30907
949;calc wait;100;0.509098;0.011284;1.09682
949;calc bound;100;0.00696696;0.002991;0.00895974
949;calc iter;100;2.31324;1.88942;2.44935
949;total;1;263.935;263.935;263.935
950;calc total;1;235.295;235.295;235.295
950;calc update async;100;5.80259e-05;3.061e-05;0.000847509
950;calc inner;100;1.73126;0.726952;2.31492
950;calc wait;100;0.58339;0.0048942;1.42215
950;calc bound;100;0.00674219;0.00230397;0.0081491
950;calc iter;100;2.32146;1.58331;2.44671
950;total;1;264.45;264.45;264.45
951;calc total;1;235.313;235.313;235.313
951;calc update async;100;6.47551e-05;2.293e-05;0.00072562
951;calc inner;100;1.8244;0.587014;2.31084
951;calc wait;100;0.500987;0.0339657;1.14977
951;calc bound;100;0.00765823;0.00255086;0.00890595
951;calc iter;100;2.33312;1.73936;2.54879
951;total;1;264.545;264.545;264.545
952;calc total;1;235.273;235.273;235.273
952;calc update async;100;4.26929e-05;2.572e-05;0.000440464
952;calc inner;100;2.21287;1.37111;2.35909
952;calc wait;100;0.0802488;0.00363962;0.33334
952;calc bound;100;0.00541666;0.0028602;0.00893523
952;calc iter;100;2.33811;1.91602;2.39137
952;total;1;264.516;264.516;264.516
953;calc total;1;235.254;235.254;235.254
953;calc update async;100;4.72321e-05;2.868e-05;0.000355535
953;calc inner;100;2.25824;1.4225;2.36747
953;calc wait;100;0.0321527;0.00363392;0.131189
953;calc bound;100;0.00619288;0.00309232;0.0077557
953;calc iter;100;2.33834;1.90591;2.38857
953;total;1;264.084;264.084;264.084
954;calc total;1;235.287;235.287;235.287
954;calc update async;100;4.23337e-05;2.6199e-05;0.000352885
954;calc inner;100;2.27142;1.42244;2.37012
954;calc wait;100;0.0076401;0.00281022;0.100254
954;calc bound;100;0.00532833;0.00287843;0.00864575
954;calc iter;100;2.33908;1.91125;2.393
954;total;1;264.447;264.447;264.447
955;calc total;1;235.254;235.254;235.254
955;calc update async;100;4.77174e-05;2.6739e-05;0.000415494
955;calc inner;100;2.27049;1.38984;2.3698
955;calc wait;100;0.0337443;0.00284497;0.163464
955;calc bound;100;0.00615437;0.00229917;0.00863513
955;calc iter;100;2.33886;1.87237;2.38588
955;total;1;264.11;264.11;264.11
956;calc total;1;235.248;235.248;235.248
956;calc update async;100;4.34601e-05;2.704e-05;0.000398084
956;calc inner;100;2.28425;1.38505;2.36549
956;calc wait;100;0.0204176;0.00557263;0.0621088
956;calc bound;100;0.00574801;0.00320578;0.00832677
956;calc iter;100;2.33914;1.86772;2.38533
956;total;1;264.501;264.501;264.501
957;calc total;1;235.247;235.247;235.247
957;calc update async;100;4.339e-05;2.6639e-05;0.000299766
957;calc inner;100;2.29007;1.38075;2.36535
957;calc wait;100;0.0124734;0.00317011;0.0168744
957;calc bound;100;0.0038766;0.00212046;0.00801352
957;calc iter;100;2.33926;1.86937;2.38815
957;total;1;263.931;263.931;263.931
958;calc total;1;235.242;235.242;235.242
958;calc update async;100;4.5395e-05;2.4249e-05;0.000418275
958;calc inner;100;2.29562;1.38337;2.36961
958;calc wait;100;0.0037959;0.00232586;0.00521496
958;calc bound;100;0.00474855;0.00194674;0.00676441
958;calc iter;100;2.33927;1.87645;2.38851
958;total;1;264.54;264.54;264.54
959;calc total;1;235.242;235.242;235.242
959;calc update async;100;4.15716e-05;2.5739e-05;0.000439574
959;calc inner;100;2.29621;1.38428;2.37003
959;calc wait;100;0.00327135;0.00182992;0.0054752
959;calc bound;100;0.00475027;0.00171178;0.00660394
959;calc iter;100;2.33931;1.88008;2.38869
959;total;1;264.35;264.35;264.35
960;calc total;1;235.442;235.442;235.442
960;calc update async;100;4.80439e-05;1.995e-05;0.000391335
960;calc inner;100;1.09115;0.442846;2.3084
960;calc wait;100;1.24311;0.0498229;1.90385
960;calc bound;100;0.00653791;0.00219771;0.0129889
960;calc iter;100;2.34134;1.93436;2.40863
960;total;1;264.488;264.488;264.488
961;calc total;1;235.44;235.44;235.44
961;calc update async;100;4.36024e-05;2.318e-05;0.000638761
961;calc inner;100;1.29272;0.71333;2.31637
961;calc wait;100;0.48953;0.00724176;1.45718
961;calc bound;100;0.00434953;0.00220973;0.0091602
961;calc iter;100;2.3322;2.2188;2.3903
961;total;1;263.915;263.915;263.915
962;calc total;1;235.44;235.44;235.44
962;calc update async;100;5.15011e-05;2.549e-05;0.00145422
962;calc inner;100;1.3482;0.779172;2.32404
962;calc wait;100;0.278073;0.00327153;0.472425
962;calc bound;100;0.00496093;0.00266111;0.00852507
962;calc iter;100;2.32793;2.28611;2.36812
962;total;1;264.53;264.53;264.53
963;calc total;1;235.439;235.439;235.439
963;calc update async;100;3.9254e-05;2.04e-05;0.000938467
963;calc inner;100;1.11678;0.585582;2.32273
963;calc wait;100;0.568347;0.00411333;0.86549
963;calc bound;100;0.00733588;0.00289177;0.0112678
963;calc iter;100;2.32366;2.26173;2.45699
963;total;1;264.103;264.103;264.103
964;calc total;1;235.439;235.439;235.439
964;calc update async;100;5.19025e-05;2.041e-05;0.00171901
964;calc inner;100;1.05453;0.6453;2.30399
964;calc wait;100;0.592904;0.015702;0.875405
964;calc bound;100;0.00731899;0.00495638;0.0112813
964;calc iter;100;2.32907;2.28539;2.37335
964;total;1;264.536;264.536;264.536
965;calc total;1;235.439;235.439;235.439
965;calc update async;100;5.92926e-05;2.385e-05;0.00185063
965;calc inner;100;1.28416;0.680325;2.31143
965;calc wait;100;0.306719;0.0120633;0.458623
965;calc bound;100;0.00486855;0.00224235;0.0086663
965;calc iter;100;2.33432;2.25666;2.38768
965;total;1;264.038;264.038;264.038
966;calc total;1;235.376;235.376;235.376
966;calc update async;100;4.55253e-05;2.5709e-05;0.00070415
966;calc inner;100;1.21831;0.446849;2.3161
966;calc wait;100;0.348097;0.00319919;1.14204
966;calc bound;100;0.00407872;0.00158391;0.00880648
966;calc iter;100;2.33608;1.82097;2.41546
966;total;1;264.527;264.527;264.527
967;calc total;1;235.439;235.439;235.439
967;calc update async;100;6.72438e-05;2.092e-05;0.00242202
967;calc inner;100;1.09944;0.381262;2.31533
967;calc wait;100;1.21831;0.00312729;2.01789
967;calc bound;100;0.00599671;0.00215581;0.00906523
967;calc iter;100;2.34326;1.67762;2.5479
967;total;1;264.317;264.317;264.317
968;calc total;1;235.439;235.439;235.439
968;calc update async;100;5.47978e-05;1.792e-05;0.00279354
968;calc inner;100;2.02526;1.21883;2.33747
968;calc wait;100;0.0733486;0.00482431;0.171978
968;calc bound;100;0.006894;0.00355228;0.0113232
968;calc iter;100;2.34705;1.60404;2.39432
968;total;1;264.491;264.491;264.491
969;calc total;1;235.439;235.439;235.439
969;calc update async;100;5.27363e-05;2.119e-05;0.00197633
969;calc inner;100;2.07525;1.23487;2.33723
969;calc wait;100;0.0403847;0.00929609;0.088595
969;calc bound;100;0.00466244;0.0030438;0.00814883
969;calc iter;100;2.34716;1.6049;2.41062
969;total;1;264.132;264.132;264.132
970;calc total;1;235.439;235.439;235.439
970;calc update async;100;6.44728e-05;2.338e-05;0.0024472
970;calc inner;100;2.09602;1.25459;2.34153
970;calc wait;100;0.0114894;0.00261894;0.0296773
970;calc bound;100;0.00310416;0.00241452;0.00593653
970;calc iter;100;2.34723;1.59467;2.39843
970;total;1;264.486;264.486;264.486
971;calc total;1;235.439;235.439;235.439
971;calc update async;100;6.0769e-05;3.052e-05;0.00203301
971;calc inner;100;2.09354;1.25472;2.34109
971;calc wait;100;0.039867;0.00328801;0.120161
971;calc bound;100;0.00318559;0.00210587;0.00872981
971;calc iter;100;2.34726;1.58979;2.4012
971;total;1;264.231;264.231;264.231
972;calc total;1;235.434;235.434;235.434
972;calc update async;100;4.46362e-05;2.703e-05;0.000481723
972;calc inner;100;2.11378;1.27276;2.31995
972;calc wait;100;0.0134944;0.00255896;0.131318
972;calc bound;100;0.0044849;0.00227314;0.00745378
972;calc iter;100;2.34731;1.58597;2.39841
972;total;1;263.909;263.909;263.909
973;calc total;1;235.374;235.374;235.374
973;calc update async;100;4.80102e-05;2.4279e-05;0.000589012
973;calc inner;100;2.1162;1.27316;2.32035
973;calc wait;100;0.00864173;0.00549642;0.0647851
973;calc bound;100;0.00257172;0.00168907;0.00767507
973;calc iter;100;2.34661;1.57317;2.40097
973;total;1;264.27;264.27;264.27
974;calc total;1;235.294;235.294;235.294
974;calc update async;100;4.15804e-05;2.223e-05;0.00070489
974;calc inner;100;2.11538;1.27238;2.3252
974;calc wait;100;0.00229741;0.00153341;0.00452156
974;calc bound;100;0.00240217;0.001604;0.00658643
974;calc iter;100;2.34585;1.57154;2.39967
974;total;1;264.493;264.493;264.493
975;calc total;1;235.373;235.373;235.373
975;calc update async;100;4.83099e-05;2.862e-05;0.000429634
975;calc inner;100;2.11617;1.27281;2.32524
975;calc wait;100;0.00522339;0.00251427;0.0603881
975;calc bound;100;0.00235624;0.00157431;0.00749074
975;calc iter;100;2.34664;1.57244;2.40145
975;total;1;263.911;263.911;263.911
976;calc total;1;235.439;235.439;235.439
976;calc update async;100;7.53793e-05;1.884e-05;0.00247099
976;calc inner;100;1.15303;0.442513;2.30701
976;calc wait;100;1.18463;0.03954;1.87446
976;calc bound;100;0.00635142;0.00156562;0.0119711
976;calc iter;100;2.34434;1.65986;2.47246
976;total;1;264.542;264.542;264.542
766;calc total;1;235.248;235.248;235.248
766;calc update async;100;0.000268217;2.6449e-05;0.00753379
766;calc inner;100;2.33763;1.56058;2.3802
766;calc wait;100;0.00536581;0.00281214;0.0331118
766;calc bound;100;0.00532434;0.00366111;0.0076585
766;calc iter;100;2.34863;1.58288;2.39297
766;total;1;264.199;264.199;264.199
767;calc total;1;235.248;235.248;235.248
767;calc update async;100;0.00035222;0.000115359;0.00734594
767;calc inner;100;2.33708;1.57189;2.3802
767;calc wait;100;0.00581407;0.00280972;0.0378653
767;calc bound;100;0.00533029;0.00319261;0.00852232
767;calc iter;100;2.34858;1.6061;2.3895
767;total;1;264.21;264.21;264.21
977;calc total;1;235.439;235.439;235.439
977;calc update async;100;6.19606e-05;1.934e-05;0.00252
977;calc inner;100;1.15357;0.531722;2.30622
977;calc wait;100;0.836845;0.00384591;1.79539
977;calc bound;100;0.00450429;0.00223071;0.00882373
977;calc iter;100;2.33222;2.16513;2.41928
977;total;1;264.205;264.205;264.205
978;calc total;1;235.439;235.439;235.439
978;calc update async;100;5.60336e-05;1.789e-05;0.00243911
978;calc inner;100;1.30546;0.492334;2.31045
978;calc wait;100;0.395542;0.0032199;1.14349
978;calc bound;100;0.00399912;0.0020499;0.00730436
978;calc iter;100;2.32419;2.25733;2.43211
978;total;1;264.5;264.5;264.5
979;calc total;1;235.439;235.439;235.439
979;calc update async;100;5.49449e-05;1.709e-05;0.00240527
979;calc inner;100;1.03712;0.483299;2.31003
979;calc wait;100;0.658171;0.00327566;1.21808
979;calc bound;100;0.00674907;0.0028779;0.00955913
979;calc iter;100;2.31676;2.26583;2.45056
979;total;1;264.261;264.261;264.261
980;calc total;1;235.439;235.439;235.439
980;calc update async;100;5.65988e-05;1.997e-05;0.00249944
980;calc inner;100;1.13702;0.539872;2.28517
980;calc wait;100;0.570046;0.0234343;0.755064
980;calc bound;100;0.00705019;0.00266944;0.00953682
980;calc iter;100;2.31973;2.29158;2.36574
980;total;1;264.472;264.472;264.472
981;calc total;1;235.439;235.439;235.439
981;calc update async;100;6.69319e-05;3.013e-05;0.0022616
981;calc inner;100;1.31702;0.616383;2.28371
981;calc wait;100;0.33386;0.0196783;0.838659
981;calc bound;100;0.00483857;0.00227111;0.00741575
981;calc iter;100;2.32617;2.29725;2.37156
981;total;1;264.021;264.021;264.021
982;calc total;1;235.369;235.369;235.369
982;calc update async;100;4.23233e-05;2.343e-05;0.00070245
982;calc inner;100;1.20659;0.545064;2.25272
982;calc wait;100;0.485959;0.00257766;1.30506
982;calc bound;100;0.00507401;0.00159303;0.00885247
982;calc iter;100;2.3309;1.96674;2.37453
982;total;1;263.959;263.959;263.959
983;calc total;1;235.439;235.439;235.439
983;calc update async;100;6.70398e-05;2.4279e-05;0.00215935
983;calc inner;100;1.10826;0.374794;2.28927
983;calc wait;100;1.2182;0.00345721;1.85609
983;calc bound;100;0.00676731;0.00215311;0.00916593
983;calc iter;100;2.33979;1.90924;2.42858
983;total;1;264.388;264.388;264.388
984;calc total;1;235.412;235.412;235.412
984;calc update async;100;3.0135e-05;1.785e-05;0.000526303
984;calc inner;100;2.05743;1.28609;2.29052
984;calc wait;100;0.075692;0.00360994;0.225168
984;calc bound;100;0.00719427;0.00265856;0.0113185
984;calc iter;100;2.34257;1.59626;2.40801
984;total;1;264.097;264.097;264.097
985;calc total;1;235.368;235.368;235.368
985;calc update async;100;3.73437e-05;2.17e-05;0.000563603
985;calc inner;100;2.10928;1.31293;2.31575
985;calc wait;100;0.0375553;0.00364149;0.103494
985;calc bound;100;0.00471862;0.00254291;0.00703132
985;calc iter;100;2.34223;1.58791;2.40754
985;total;1;264.105;264.105;264.105
986;calc total;1;235.439;235.439;235.439
986;calc update async;100;5.73969e-05;2.005e-05;0.00221215
986;calc inner;100;2.12634;1.336;2.32122
986;calc wait;100;0.013882;0.00289969;0.20444
986;calc bound;100;0.0029977;0.00240969;0.00316777
986;calc iter;100;2.34303;1.57978;2.42143
986;total;1;264.429;264.429;264.429
987;calc total;1;235.368;235.368;235.368
987;calc update async;100;4.45815e-05;2.26e-05;0.000556052
987;calc inner;100;2.12675;1.33579;2.3202
987;calc wait;100;0.0268125;0.00319693;0.0641321
987;calc bound;100;0.0028678;0.00232701;0.00315645
987;calc iter;100;2.34237;1.57249;2.41058
987;total;1;263.855;263.855;263.855
988;calc total;1;235.323;235.323;235.323
988;calc update async;100;3.78443e-05;1.973e-05;0.000413154
988;calc inner;100;2.13708;1.35201;2.30967
988;calc wait;100;0.0227927;0.0073782;0.124634
988;calc bound;100;0.00474379;0.00266345;0.00742314
988;calc iter;100;2.34194;1.5578;2.40602
988;total;1;264.53;264.53;264.53
989;calc total;1;235.293;235.293;235.293
989;calc update async;100;4.83697e-05;2.329e-05;0.000588682
989;calc inner;100;2.14068;1.35232;2.31449
989;calc wait;100;0.00980756;0.00639618;0.0989231
989;calc bound;100;0.00247066;0.00190089;0.0032485
989;calc iter;100;2.34167;1.54841;2.38769
989;total;1;264.413;264.413;264.413
990;calc total;1;235.288;235.288;235.288
990;calc update async;100;5.06356e-05;2.271e-05;0.000560292
990;calc inner;100;2.1385;1.35026;2.31656
990;calc wait;100;0.00344839;0.00169298;0.101133
990;calc bound;100;0.0022845;0.00164401;0.00372649
990;calc iter;100;2.34175;1.55239;2.38926
990;total;1;264.53;264.53;264.53
991;calc total;1;235.293;235.293;235.293
991;calc update async;100;5.1322e-05;3.4219e-05;0.000458224
991;calc inner;100;2.14046;1.35778;2.31404
991;calc wait;100;0.00523879;0.00237695;0.101569
991;calc bound;100;0.00225871;0.00163942;0.00368564
991;calc iter;100;2.34169;1.54567;2.39228
991;total;1;264.334;264.334;264.334
992;calc total;1;235.434;235.434;235.434
992;calc update async;100;0.000379553;8.1769e-05;0.00314271
992;calc inner;100;1.64822;0.43772;2.32349
992;calc wait;100;0.689219;0.0927984;1.75339
992;calc bound;100;0.00530877;0.00156794;0.0081699
992;calc iter;100;2.34314;1.54334;2.45703
992;total;1;263.948;263.948;263.948
993;calc total;1;235.434;235.434;235.434
993;calc update async;100;0.000295399;4.8849e-05;0.00309741
993;calc inner;100;1.60127;0.436631;2.32192
993;calc wait;100;0.724749;0.00979058;1.96036
993;calc bound;100;0.00580363;0.00224688;0.00852965
993;calc iter;100;2.33213;2.16039;2.39991
993;total;1;264.193;264.193;264.193
994;calc total;1;235.433;235.433;235.433
994;calc update async;100;0.000315237;4.6749e-05;0.00633623
994;calc inner;100;1.65501;0.503591;2.32462
994;calc wait;100;0.650806;0.00330912;1.91506
994;calc bound;100;0.00640277;0.00223086;0.00807499
994;calc iter;100;2.315;2.07264;2.42601
994;total;1;263.906;263.906;263.906
995;calc total;1;235.432;235.432;235.432
995;calc update async;100;0.000254597;4.9239e-05;0.00623551
995;calc inner;100;1.69905;0.594416;2.32424
995;calc wait;100;0.611576;0.00374748;1.75256
995;calc bound;100;0.00703021;0.00315413;0.00821452
995;calc iter;100;2.31794;2.22423;2.42299
995;total;1;264.056;264.056;264.056
996;calc total;1;235.432;235.432;235.432
996;calc update async;100;0.000237663;5.8179e-05;0.00568032
996;calc inner;100;1.72063;0.585058;2.31515
996;calc wait;100;0.592638;0.00854219;1.76638
996;calc bound;100;0.00699186;0.00406139;0.008412
996;calc iter;100;2.3205;2.09643;2.46886
996;total;1;264.108;264.108;264.108
997;calc total;1;235.432;235.432;235.432
997;calc update async;100;0.000257646;7.9319e-05;0.00563925
997;calc inner;100;1.70086;0.428542;2.31743
997;calc wait;100;0.615418;0.00919429;1.89414
997;calc bound;100;0.00750154;0.00221902;0.00912745
997;calc iter;100;2.32405;1.82967;2.63086
997;total;1;264.539;264.539;264.539
998;calc total;1;235.366;235.366;235.366
998;calc update async;100;0.000283243;6.267e-05;0.00897809
998;calc inner;100;1.62928;0.614066;2.32221
998;calc wait;100;0.690476;0.00355021;1.78023
998;calc bound;100;0.00702508;0.00307506;0.00892452
998;calc iter;100;2.32707;1.98641;2.64929
998;total;1;264.295;264.295;264.295
999;calc total;1;235.432;235.432;235.432
999;calc update async;100;0.000294869;4.3749e-05;0.00556781
999;calc inner;100;1.7245;0.415475;2.32239
999;calc wait;100;0.605535;0.00363859;2.1194
999;calc bound;100;0.00739036;0.00218514;0.00904659
999;calc iter;100;2.33773;1.95626;2.88375
999;total;1;264.108;264.108;264.108
1000;calc total;1;235.432;235.432;235.432
1000;calc update async;100;0.000179773;5.1799e-05;0.00440234
1000;calc inner;100;2.09022;1.13362;2.33726
1000;calc wait;100;0.128266;0.00488031;0.469757
1000;calc bound;100;0.00714428;0.00346913;0.0113617
1000;calc iter;100;2.34317;1.6826;2.55233
1000;total;1;264.28;264.28;264.28
1001;calc total;1;235.432;235.432;235.432
1001;calc update async;100;0.000177997;5.2309e-05;0.00436988
1001;calc inner;100;2.16924;1.25148;2.34057
1001;calc wait;100;0.0546874;0.00743258;0.126339
1001;calc bound;100;0.00546845;0.00298941;0.00821702
1001;calc iter;100;2.34339;1.62783;2.45037
1001;total;1;264.156;264.156;264.156
1002;calc total;1;235.432;235.432;235.432
1002;calc update async;100;0.000212776;9.2099e-05;0.00437899
1002;calc inner;100;2.1952;1.29419;2.34569
1002;calc wait;100;0.0100182;0.00334593;0.046923
1002;calc bound;100;0.00487438;0.00239618;0.0081052
1002;calc iter;100;2.34376;1.64458;2.48414
1002;total;1;263.941;263.941;263.941
1003;calc total;1;235.431;235.431;235.431
1003;calc update async;100;0.000241828;0.000107308;0.00498383
1003;calc inner;100;2.19234;1.2938;2.34492
1003;calc wait;100;0.0592328;0.00368876;0.159248
1003;calc bound;100;0.00607338;0.00231631;0.00901544
1003;calc iter;100;2.34383;1.64755;2.4792
1003;total;1;264.085;264.085;264.085
1004;calc total;1;235.427;235.427;235.427
1004;calc update async;100;0.000145701;6.1239e-05;0.00430905
1004;calc inner;100;2.22369;1.3379;2.33888
1004;calc wait;100;0.0169868;0.00346166;0.14424
1004;calc bound;100;0.00553024;0.00270955;0.00776874
1004;calc iter;100;2.34411;1.66809;2.48153
1004;total;1;263.938;263.938;263.938
1005;calc total;1;235.365;235.365;235.365
1005;calc update async;100;0.000219342;8.3109e-05;0.00660261
1005;calc inner;100;2.2294;1.33904;2.34654
1005;calc wait;100;0.0107905;0.00502784;0.0580913
1005;calc bound;100;0.00422655;0.00220123;0.00818421
1005;calc iter;100;2.34352;1.66065;2.47194
1005;total;1;263.969;263.969;263.969
1006;calc total;1;235.292;235.292;235.292
1006;calc update async;100;0.000276332;0.000139208;0.008325
1006;calc inner;100;2.23265;1.33915;2.35204
1006;calc wait;100;0.00315615;0.00208965;0.00549943
1006;calc bound;100;0.00381837;0.00182011;0.00649132
1006;calc iter;100;2.34285;1.66223;2.47289
1006;total;1;263.969;263.969;263.969
1007;calc total;1;235.365;235.365;235.365
1007;calc update async;100;0.000275908;0.000153618;0.00658195
1007;calc inner;100;2.23212;1.33872;2.35126
1007;calc wait;100;0.00373027;0.00180179;0.054974
1007;calc bound;100;0.00389706;0.00178539;0.00689794
1007;calc iter;100;2.34358;1.66158;2.4731
1007;total;1;263.968;263.968;263.968
1008;calc total;1;235.388;235.388;235.388
1008;calc update async;100;0.00031108;0.000152118;0.0060599
1008;calc inner;100;1.90941;1.04046;2.2996
1008;calc wait;100;0.42335;0.0636261;0.905376
1008;calc bound;100;0.00753752;0.00218781;0.00903615
1008;calc iter;100;2.34062;1.9482;2.48918
1008;total;1;264.153;264.153;264.153
1009;calc total;1;235.388;235.388;235.388
1009;calc update async;100;0.000303697;0.000132398;0.00590423
1009;calc inner;100;1.86884;1.23365;2.30652
1009;calc wait;100;0.455561;0.00457955;1.04597
1009;calc bound;100;0.00689014;0.00269969;0.00805749
1009;calc iter;100;2.3316;1.4703;2.49745
1009;total;1;264.283;264.283;264.283
1010;calc total;1;235.426;235.426;235.426
1010;calc update async;100;0.000321883;0.000169327;0.00237511
1010;calc inner;100;1.8834;1.44593;2.31212
1010;calc wait;100;0.438965;0.00693406;0.958464
1010;calc bound;100;0.00702677;0.00304216;0.00799533
1010;calc iter;100;2.32972;2.07995;2.52677
1010;total;1;263.968;263.968;263.968
1011;calc total;1;235.388;235.388;235.388
1011;calc update async;100;0.000382211;0.000173738;0.00548862
1011;calc inner;100;1.92401;1.67859;2.31207
1011;calc wait;100;0.392308;0.00349264;0.747108
1011;calc bound;100;0.00709805;0.00489898;0.00857844
1011;calc iter;100;2.32381;2.25712;2.43524
1011;total;1;264.558;264.558;264.558
1012;calc total;1;235.407;235.407;235.407
1012;calc update async;100;0.000357113;0.000175717;0.00277724
1012;calc inner;100;1.92076;1.68157;2.28369
1012;calc wait;100;0.397873;0.0116642;0.646504
1012;calc bound;100;0.0069443;0.00454042;0.00790129
1012;calc iter;100;2.32594;2.28925;2.37921
1012;total;1;264.273;264.273;264.273
1013;calc total;1;235.407;235.407;235.407
1013;calc update async;100;0.000367664;0.000299736;0.00268695
1013;calc inner;100;1.87251;1.4117;2.29545
1013;calc wait;100;0.451237;0.0094922;0.910575
1013;calc bound;100;0.00723235;0.00478975;0.0083362
1013;calc iter;100;2.33135;1.96598;2.38662
1013;total;1;264.454;264.454;264.454
1014;calc total;1;235.36;235.36;235.36
1014;calc update async;100;0.000403825;0.000220087;0.00731304
1014;calc inner;100;1.88082;1.10642;2.29916
1014;calc wait;100;0.444802;0.00445832;0.871461
1014;calc bound;100;0.00743918;0.00228279;0.00861649
1014;calc iter;100;2.33347;1.37583;2.38871
1014;total;1;264.408;264.408;264.408
1015;calc total;1;235.386;235.386;235.386
1015;calc update async;100;0.000470207;0.000222777;0.00619269
1015;calc inner;100;1.91715;0.726515;2.29166
1015;calc wait;100;0.41717;0.0520511;0.865232
1015;calc bound;100;0.00757337;0.00217861;0.00872515
1015;calc iter;100;2.34237;1.59415;2.39149
1015;total;1;264.455;264.455;264.455
1016;calc total;1;235.353;235.353;235.353
1016;calc update async;100;0.000337264;0.000122038;0.00502917
1016;calc inner;100;2.31381;1.56565;2.3573
1016;calc wait;100;0.021955;0.00363373;0.0408051
1016;calc bound;100;0.00609163;0.00334205;0.00907064
1016;calc iter;100;2.3422;1.59174;2.38663
1016;total;1;264.381;264.381;264.381
1017;calc total;1;235.353;235.353;235.353
1017;calc update async;100;0.000352035;0.000197797;0.00483939
1017;calc inner;100;2.31771;1.55901;2.36101
1017;calc wait;100;0.0177109;0.00386862;0.0330239
1017;calc bound;100;0.0064429;0.00345112;0.00807045
1017;calc iter;100;2.34222;1.57668;2.38861
1017;total;1;264.421;264.421;264.421
1018;calc total;1;235.359;235.359;235.359
1018;calc update async;100;0.000331841;0.000126438;0.00301588
1018;calc inner;100;2.32341;1.5569;2.3665
1018;calc wait;100;0.0121494;0.00321235;0.0264629
1018;calc bound;100;0.00642484;0.00240668;0.00851412
1018;calc iter;100;2.34232;1.56717;2.38875
1018;total;1;264.223;264.223;264.223
1019;calc total;1;235.352;235.352;235.352
1019;calc update async;100;0.000436199;0.000170618;0.00480398
1019;calc inner;100;2.32054;1.54314;2.36375
1019;calc wait;100;0.0134558;0.00313662;0.023771
1019;calc bound;100;0.00785004;0.00204149;0.00896813
1019;calc iter;100;2.34229;1.55295;2.39259
1019;total;1;264.422;264.422;264.422
1020;calc total;1;235.342;235.342;235.342
1020;calc update async;100;0.000255861;0.000141718;0.00690981
1020;calc inner;100;2.31789;1.53513;2.36461
1020;calc wait;100;0.0174887;0.00456619;0.0254504
1020;calc bound;100;0.00658704;0.00311964;0.00803896
1020;calc iter;100;2.34222;1.54414;2.38897
1020;total;1;264.089;264.089;264.089
1021;calc total;1;235.342;235.342;235.342
1021;calc update async;100;0.000401637;0.000152338;0.00688529
1021;calc inner;100;2.32365;1.53146;2.37016
1021;calc wait;100;0.0113677;0.00609825;0.0158842
1021;calc bound;100;0.00689774;0.00186739;0.00818508
1021;calc iter;100;2.34232;1.54696;2.39106
1021;total;1;264.46;264.46;264.46
1024;calc total;1;235.502;235.502;235.502
1024;calc update async;100;0.000348182;8.9999e-05;0.014197
1024;calc inner;100;1.19616;0.668068;2.26808
1024;calc wait;100;1.12634;0.0197309;1.65607
1024;calc bound;100;0.00803204;0.00296237;0.0134862
1024;calc iter;100;2.33495;1.56435;2.51014
1024;total;1;264.34;264.34;264.34
1025;calc total;1;235.481;235.481;235.481
1025;calc update async;100;0.000316257;5.495e-05;0.017013
1025;calc inner;100;1.37416;0.515722;2.26541
1025;calc wait;100;0.4915;0.0317754;1.31871
1025;calc bound;100;0.00317649;0.00221408;0.00812942
1025;calc iter;100;2.33612;2.29046;2.44514
1025;total;1;264.337;264.337;264.337
1026;calc total;1;235.457;235.457;235.457
1026;calc update async;100;0.000323959;9.4969e-05;0.0185444
1026;calc inner;100;1.37048;0.575147;2.27636
1026;calc wait;100;0.260145;0.00364836;0.718697
1026;calc bound;100;0.006091;0.00409791;0.00879646
1026;calc iter;100;2.33827;2.28914;2.3973
1026;total;1;264.337;264.337;264.337
1027;calc total;1;235.462;235.462;235.462
1027;calc update async;100;0.000257165;6.787e-05;0.0112588
1027;calc inner;100;1.24387;0.615911;2.30855
1027;calc wait;100;0.346169;0.00328296;0.831956
1027;calc bound;100;0.00742066;0.00304151;0.0110893
1027;calc iter;100;2.33934;2.11329;2.42648
1027;total;1;264.339;264.339;264.339
1028;calc total;1;235.481;235.481;235.481
1028;calc update async;100;0.000317804;7.3959e-05;0.0167114
1028;calc inner;100;1.24444;0.740712;2.29134
1028;calc wait;100;0.458797;0.0133767;0.660351
1028;calc bound;100;0.00737482;0.005132;0.00891041
1028;calc iter;100;2.34185;2.09317;2.43543
1028;total;1;264.348;264.348;264.348
1029;calc total;1;235.457;235.457;235.457
1029;calc update async;100;0.000385492;8.4059e-05;0.0166703
1029;calc inner;100;1.42907;0.817181;2.30427
1029;calc wait;100;0.187479;0.0115391;0.294757
1029;calc bound;100;0.00571361;0.00303756;0.00780265
1029;calc iter;100;2.34346;1.91877;2.4264
1029;total;1;264.348;264.348;264.348
1030;calc total;1;235.383;235.383;235.383
1030;calc update async;100;0.000384251;0.000148068;0.0112026
1030;calc inner;100;1.34264;0.592713;2.31011
1030;calc wait;100;0.127908;0.00326545;0.381589
1030;calc bound;100;0.00279026;0.00222999;0.00925937
1030;calc iter;100;2.34394;1.67258;2.42439
1030;total;1;264.347;264.347;264.347
1031;calc total;1;235.456;235.456;235.456
1031;calc update async;100;0.000468643;0.000139418;0.0193494
1031;calc inner;100;1.11816;0.402408;2.31061
1031;calc wait;100;1.20629;0.00318171;1.96704
1031;calc bound;100;0.00827207;0.00215149;0.0114152
1031;calc iter;100;2.34859;1.5396;2.41922
1031;total;1;264.347;264.347;264.347
1032;calc total;1;235.477;235.477;235.477
1032;calc update async;100;0.000312135;8.6649e-05;0.0160205
1032;calc inner;100;2.11333;1.33704;2.3318
1032;calc wait;100;0.0390348;0.00399771;0.20082
1032;calc bound;100;0.00447867;0.00238895;0.00767845
1032;calc iter;100;2.35284;1.74697;2.4177
1032;total;1;264.305;264.305;264.305
1033;calc total;1;235.457;235.457;235.457
1033;calc update async;100;0.000418393;0.000136349;0.0155301
1033;calc inner;100;2.13593;1.33517;2.33971
1033;calc wait;100;0.0124412;0.00206634;0.0762923
1033;calc bound;100;0.00330198;0.00195456;0.0073471
1033;calc iter;100;2.35268;1.73622;2.40677
1033;total;1;264.306;264.306;264.306
1034;calc total;1;235.457;235.457;235.457
1034;calc update async;100;0.000440118;0.000117498;0.015767
1034;calc inner;100;2.14228;1.33483;2.34268
1034;calc wait;100;0.00547228;0.00151365;0.0314193
1034;calc bound;100;0.00275207;0.00180565;0.00664447
1034;calc iter;100;2.35267;1.73192;2.40855
1034;total;1;264.3;264.3;264.3
1035;calc total;1;235.458;235.458;235.458
1035;calc update async;100;0.000406947;0.000114219;0.0157006
1035;calc inner;100;2.14147;1.3358;2.3427
1035;calc wait;100;0.0151752;0.00246968;0.0927709
1035;calc bound;100;0.00293925;0.00158104;0.00869027
1035;calc iter;100;2.35269;1.73495;2.39681
1035;total;1;264.302;264.302;264.302
1036;calc total;1;235.432;235.432;235.432
1036;calc update async;100;0.00025727;8.8949e-05;0.00575829
1036;calc inner;100;2.13695;1.33543;2.31167
1036;calc wait;100;0.0247206;0.0036311;0.119191
1036;calc bound;100;0.0031353;0.00167412;0.00806133
1036;calc iter;100;2.35235;1.74589;2.3867
1036;total;1;264.34;264.34;264.34
1037;calc total;1;235.382;235.382;235.382
1037;calc update async;100;0.000270751;9.6939e-05;0.0088472
1037;calc inner;100;2.13408;1.33774;2.32719
1037;calc wait;100;0.0188413;0.00471512;0.0610851
1037;calc bound;100;0.00297656;0.00235883;0.00609251
1037;calc iter;100;2.35182;1.75291;2.39041
1037;total;1;264.344;264.344;264.344
1038;calc total;1;235.31;235.31;235.31
1038;calc update async;100;0.000425925;0.000117798;0.0130032
1038;calc inner;100;2.13742;1.33645;2.33162
1038;calc wait;100;0.00819812;0.00241615;0.0545803
1038;calc bound;100;0.00362216;0.00238331;0.00760003
1038;calc iter;100;2.35108;1.7545;2.38851
1038;total;1;264.34;264.34;264.34
1039;calc total;1;235.38;235.38;235.38
1039;calc update async;100;0.000331357;7.6839e-05;0.00961993
1039;calc inner;100;2.12591;1.3229;2.33124
1039;calc wait;100;0.0207504;0.00270462;0.103977
1039;calc bound;100;0.00426402;0.00238207;0.00909606
1039;calc iter;100;2.35173;1.76343;2.38888
1039;total;1;264.344;264.344;264.344
1040;calc total;1;235.46;235.46;235.46
1040;calc update async;100;0.000448092;6.1059e-05;0.0113312
1040;calc inner;100;1.77312;0.353594;2.29427
1040;calc wait;100;0.567134;0.0755383;1.5161
1040;calc bound;100;0.00752711;0.00157118;0.0092283
1040;calc iter;100;2.34823;1.6126;2.43001
1040;total;1;264.205;264.205;264.205
1041;calc total;1;235.46;235.46;235.46
1041;calc update async;100;0.000335984;5.5519e-05;0.0112315
1041;calc inner;100;1.72428;0.452765;2.30675
1041;calc wait;100;0.604545;0.0149049;1.41458
1041;calc bound;100;0.00650817;0.00157139;0.00853791
1041;calc iter;100;2.33568;1.86898;2.41114
1041;total;1;264.203;264.203;264.203
1042;calc total;1;235.457;235.457;235.457
1042;calc update async;100;0.000403786;9.3409e-05;0.0189555
1042;calc inner;100;1.72985;0.827584;2.31144
1042;calc wait;100;0.583697;0.00363819;1.04463
1042;calc bound;100;0.00758264;0.00224092;0.00884391
1042;calc iter;100;2.32154;1.31341;2.42926
1042;total;1;264.393;264.393;264.393
1043;calc total;1;235.459;235.459;235.459
1043;calc update async;100;0.000283635;0.000127019;0.0111049
1043;calc inner;100;1.79128;1.01567;2.3068
1043;calc wait;100;0.518181;0.00934761;1.13807
1043;calc bound;100;0.00706341;0.00312408;0.00824256
1043;calc iter;100;2.31682;1.82349;2.38657
1043;total;1;264.205;264.205;264.205
1044;calc total;1;235.475;235.475;235.475
1044;calc update async;100;0.000323037;8.4239e-05;0.0144663
1044;calc inner;100;1.83134;1.48115;2.30716
1044;calc wait;100;0.470033;0.0126194;0.796508
1044;calc bound;100;0.00725765;0.00298884;0.00879059
1044;calc iter;100;2.30896;2.15687;2.38751
1044;total;1;264.315;264.315;264.315
1045;calc total;1;235.457;235.457;235.457
1045;calc update async;100;0.000336515;0.000134289;0.0154581
1045;calc inner;100;1.82308;1.48718;2.32127
1045;calc wait;100;0.48136;0.00326443;0.849247
1045;calc bound;100;0.00749642;0.00362129;0.00892299
1045;calc iter;100;2.31227;2.25574;2.37135
1045;total;1;264.073;264.073;264.073
1046;calc total;1;235.377;235.377;235.377
1046;calc update async;100;0.000307242;9.9949e-05;0.0120197
1046;calc inner;100;1.71754;0.909236;2.32015
1046;calc wait;100;0.594454;0.00343987;1.43994
1046;calc bound;100;0.00761051;0.00270853;0.00891647
1046;calc iter;100;2.31992;2.17831;2.41953
1046;total;1;264.348;264.348;264.348
1047;calc total;1;235.456;235.456;235.456
1047;calc update async;100;0.000381835;6.9739e-05;0.0185756
1047;calc inner;100;1.77711;0.669183;2.31956
1047;calc wait;100;0.54177;0.0034537;1.40397
1047;calc bound;100;0.00732297;0.00217004;0.00926018
1047;calc iter;100;2.32884;1.78799;2.61528
1047;total;1;264.061;264.061;264.061
1048;calc total;1;235.418;235.418;235.418
1048;calc update async;100;0.000215107;7.8709e-05;0.00577224
1048;calc inner;100;2.18428;1.50197;2.32719
1048;calc wait;100;0.117068;0.00375203;0.355022
1048;calc bound;100;0.00696792;0.00328905;0.00982452
1048;calc iter;100;2.32868;1.53376;2.61027
1048;total;1;264.232;264.232;264.232
1049;calc total;1;235.377;235.377;235.377
1049;calc update async;100;0.000240034;7.8109e-05;0.0085103
1049;calc inner;100;2.20477;1.49147;2.32998
1049;calc wait;100;0.0884605;0.0038702;0.252115
1049;calc bound;100;0.00685728;0.00311606;0.00843318
1049;calc iter;100;2.32919;1.59917;2.44711
1049;total;1;264.029;264.029;264.029
1050;calc total;1;235.436;235.436;235.436
1050;calc update async;100;0.000237632;0.000104149;0.00661298
1050;calc inner;100;2.21174;1.48781;2.3374
1050;calc wait;100;0.0875513;0.00314122;0.300385
1050;calc bound;100;0.00588106;0.00240986;0.0086388
1050;calc iter;100;2.33016;1.62047;2.46565
1050;total;1;264.355;264.355;264.355
1051;calc total;1;235.376;235.376;235.376
1051;calc update async;100;0.000292679;0.000125659;0.00811378
1051;calc inner;100;2.20393;1.39836;2.33659
1051;calc wait;100;0.103012;0.00251892;0.340647
1051;calc bound;100;0.00690093;0.00235674;0.00904022
1051;calc iter;100;2.32956;1.49901;2.39723
1051;total;1;264.349;264.349;264.349
1052;calc total;1;235.329;235.329;235.329
1052;calc update async;100;0.000189826;8.0389e-05;0.00630818
1052;calc inner;100;2.16891;0.978898;2.33196
1052;calc wait;100;0.145806;0.00375129;0.383037
1052;calc bound;100;0.00714221;0.00340249;0.00832509
1052;calc iter;100;2.32918;1.16675;2.39393
1052;total;1;264.117;264.117;264.117
1053;calc total;1;235.308;235.308;235.308
1053;calc update async;100;0.000263237;0.000108509;0.0109874
1053;calc inner;100;2.20996;0.874599;2.33436
1053;calc wait;100;0.106053;0.00590957;0.292082
1053;calc bound;100;0.0066346;0.00178197;0.00835245
1053;calc iter;100;2.33133;1.1164;2.41705
1053;total;1;264.09;264.09;264.09
1054;calc total;1;235.288;235.288;235.288
1054;calc update async;100;0.000367415;0.000153968;0.0117581
1054;calc inner;100;2.16961;0.464046;2.33904
1054;calc wait;100;0.154486;0.00251653;1.06957
1054;calc bound;100;0.00742666;0.00177479;0.0128606
1054;calc iter;100;2.3418;1.53556;2.53214
1054;total;1;263.991;263.991;263.991
1055;calc total;1;235.308;235.308;235.308
1055;calc update async;100;0.000304828;0.000141049;0.0110406
1055;calc inner;100;2.21403;0.868696;2.33938
1055;calc wait;100;0.100475;0.00302879;0.288427
1055;calc bound;100;0.00636794;0.00182091;0.00853337
1055;calc iter;100;2.33133;1.11234;2.41896
1055;total;1;263.954;263.954;263.954
1056;calc total;1;235.467;235.467;235.467
1056;calc update async;100;5.50899e-05;2.9869e-05;0.000354837
1056;calc inner;100;2.12345;2.01929;2.30676
1056;calc wait;100;0.205289;0.00456308;0.32671
1056;calc bound;100;0.00725733;0.00428139;0.0088462
1056;calc iter;100;2.33606;2.09685;2.51786
1056;total;1;264.419;264.419;264.419
1057;calc total;1;235.467;235.467;235.467
1057;calc update async;100;5.73342e-05;4.1339e-05;0.000291347
1057;calc inner;100;2.11665;2.01852;2.30587
1057;calc wait;100;0.215463;0.0206504;0.342673
1057;calc bound;100;0.00626837;0.00295251;0.0076782
1057;calc iter;100;2.33844;2.3033;2.40406
1057;total;1;264.417;264.417;264.417
1058;calc total;1;235.457;235.457;235.457
1058;calc update async;100;5.60964e-05;3.321e-05;0.000566583
1058;calc inner;100;2.13974;2.00044;2.31412
1058;calc wait;100;0.192406;0.0037069;0.323708
1058;calc bound;100;0.00661467;0.00307841;0.008315
1058;calc iter;100;2.33933;2.10934;2.42625
1058;total;1;264.418;264.418;264.418
1059;calc total;1;235.466;235.466;235.466
1059;calc update async;100;5.82788e-05;3.7929e-05;0.000367456
1059;calc inner;100;2.12288;1.84907;2.31153
1059;calc wait;100;0.211161;0.00916626;0.350733
1059;calc bound;100;0.00722783;0.00288167;0.00891889
1059;calc iter;100;2.34175;2.08805;2.43492
1059;total;1;264.134;264.134;264.134
1060;calc total;1;235.46;235.46;235.46
1060;calc update async;100;5.42165e-05;2.864e-05;0.000349667
1060;calc inner;100;2.06126;1.72407;2.31822
1060;calc wait;100;0.275523;0.00725083;0.393021
1060;calc bound;100;0.00674573;0.00460458;0.00814136
1060;calc iter;100;2.34359;1.92096;2.42638
1060;total;1;264.319;264.319;264.319
1061;calc total;1;235.457;235.457;235.457
1061;calc update async;100;6.07206e-05;3.33e-05;0.000506064
1061;calc inner;100;2.06226;1.53991;2.32197
1061;calc wait;100;0.275548;0.00826996;0.391615
1061;calc bound;100;0.00687678;0.00472582;0.00794314
1061;calc iter;100;2.34475;1.67167;2.42228
1061;total;1;264.155;264.155;264.155
1062;calc total;1;235.374;235.374;235.374
1062;calc update async;100;5.49957e-05;3.128e-05;0.000614884
1062;calc inner;100;2.0619;1.29729;2.32737
1062;calc wait;100;0.275853;0.00343297;0.395434
1062;calc bound;100;0.00692951;0.00225294;0.00784425
1062;calc iter;100;2.34474;1.38856;2.40048
1062;total;1;264.102;264.102;264.102
1063;calc total;1;235.456;235.456;235.456
1063;calc update async;100;6.31757e-05;4.8129e-05;0.000364857
1063;calc inner;100;2.05312;1.02716;2.32652
1063;calc wait;100;0.291975;0.00375612;0.713116
1063;calc bound;100;0.00749333;0.00206763;0.00881246
1063;calc iter;100;2.35266;1.74245;2.4149
1063;total;1;264.043;264.043;264.043
1064;calc total;1;235.46;235.46;235.46
1064;calc update async;100;4.60855e-05;2.948e-05;0.000338417
1064;calc inner;100;2.3319;1.72546;2.36656
1064;calc wait;100;0.016276;0.00462864;0.0851895
1064;calc bound;100;0.00451048;0.00249847;0.00794481
1064;calc iter;100;2.35273;1.73263;2.40748
1064;total;1;264.022;264.022;264.022
1065;calc total;1;235.457;235.457;235.457
1065;calc update async;100;5.50047e-05;2.713e-05;0.000440805
1065;calc inner;100;2.34014;1.72714;2.37919
1065;calc wait;100;0.00694355;0.00188219;0.0693449
1065;calc bound;100;0.00557095;0.00252619;0.00801847
1065;calc iter;100;2.35271;1.73158;2.40995
1065;total;1;264.408;264.408;264.408
1066;calc total;1;235.457;235.457;235.457
1066;calc update async;100;5.56478e-05;3.359e-05;0.000445025
1066;calc inner;100;2.34001;1.72657;2.37977
1066;calc wait;100;0.00666115;0.00213616;0.0673339
1066;calc bound;100;0.00597594;0.00231848;0.00906631
1066;calc iter;100;2.35271;1.73107;2.41463
1066;total;1;264.035;264.035;264.035
1067;calc total;1;235.457;235.457;235.457
1067;calc update async;100;4.86998e-05;2.691e-05;0.000411196
1067;calc inner;100;2.33887;1.72854;2.37941
1067;calc wait;100;0.00821502;0.00187138;0.0738895
1067;calc bound;100;0.00557183;0.00199683;0.0090011
1067;calc iter;100;2.35271;1.73244;2.42835
1067;total;1;264.416;264.416;264.416
1068;calc total;1;235.432;235.432;235.432
1068;calc update async;100;5.87114e-05;3.189e-05;0.000380506
1068;calc inner;100;2.33347;1.71889;2.37732
1068;calc wait;100;0.0132728;0.00331952;0.128243
1068;calc bound;100;0.00563689;0.00169927;0.00903594
1068;calc iter;100;2.35244;1.72867;2.39774
1068;total;1;264.393;264.393;264.393
1069;calc total;1;235.373;235.373;235.373
1069;calc update async;100;4.75301e-05;2.7319e-05;0.000317627
1069;calc inner;100;2.3337;1.73021;2.37508
1069;calc wait;100;0.0123198;0.00514058;0.0565592
1069;calc bound;100;0.00573491;0.00235973;0.0074416
1069;calc iter;100;2.35181;1.73987;2.38831
1069;total;1;264.047;264.047;264.047
1070;calc total;1;235.305;235.305;235.305
1070;calc update async;100;4.73309e-05;2.825e-05;0.000619343
1070;calc inner;100;2.3392;1.73931;2.38044
1070;calc wait;100;0.00632239;0.00284486;0.024543
1070;calc bound;100;0.00552943;0.00263218;0.00715066
1070;calc iter;100;2.3511;1.75055;2.38827
1070;total;1;264.4;264.4;264.4
1071;calc total;1;235.373;235.373;235.373
1071;calc update async;100;4.43227e-05;2.864e-05;0.000434566
1071;calc inner;100;2.33796;1.73946;2.38093
1071;calc wait;100;0.00827801;0.00286023;0.0532923
1071;calc bound;100;0.00549838;0.00332328;0.00765708
1071;calc iter;100;2.35178;1.75275;2.38824
1071;total;1;264.274;264.274;264.274
1072;calc total;1;235.394;235.394;235.394
1072;calc update async;100;5.43595e-05;1.512e-05;0.000639513
1072;calc inner;100;1.35503;0.350231;2.27831
1072;calc wait;100;0.992132;0.0993472;1.93628
1072;calc bound;100;0.00471877;0.00156689;0.00804789
1072;calc iter;100;2.35194;1.7674;2.40112
1072;total;1;264.018;264.018;264.018
1073;calc total;1;235.394;235.394;235.394
1073;calc update async;100;4.73771e-05;2.064e-05;0.000437346
1073;calc inner;100;1.31122;0.386488;2.27846
1073;calc wait;100;1.01907;0.0214722;1.90351
1073;calc bound;100;0.00514946;0.00156977;0.00831486
1073;calc iter;100;2.3378;2.14295;2.44041
1073;total;1;264.02;264.02;264.02
1074;calc total;1;235.431;235.431;235.431
1074;calc update async;100;4.23045e-05;2.2459e-05;0.000288707
1074;calc inner;100;1.32677;0.437678;2.29681
1074;calc wait;100;0.80897;0.0036995;1.97407
1074;calc bound;100;0.00569715;0.00224177;0.00815522
1074;calc iter;100;2.31921;2.06446;2.42302
1074;total;1;264.301;264.301;264.301
1075;calc total;1;235.394;235.394;235.394
1075;calc update async;100;3.91107e-05;1.892e-05;0.000250107
1075;calc inner;100;1.39716;0.528323;2.29632
1075;calc wait;100;0.511743;0.00489763;1.04709
1075;calc bound;100;0.00559003;0.00222606;0.00812152
1075;calc iter;100;2.30809;2.16045;2.38671
1075;total;1;263.994;263.994;263.994
1076;calc total;1;235.412;235.412;235.412
1076;calc update async;100;3.57212e-05;1.971e-05;0.000346907
1076;calc inner;100;1.47907;0.538081;2.27112
1076;calc wait;100;0.423008;0.0190947;0.928383
1076;calc bound;100;0.00656685;0.00418445;0.00842357
1076;calc iter;100;2.30158;2.18357;2.37684
1076;total;1;264.23;264.23;264.23
1077;calc total;1;235.412;235.412;235.412
1077;calc update async;100;3.9641e-05;1.7939e-05;0.000244978
1077;calc inner;100;1.475;0.542104;2.28382
1077;calc wait;100;0.538479;0.02393;1.48912
1077;calc bound;100;0.00541216;0.00266366;0.0089255
1077;calc iter;100;2.30326;2.20843;2.41371
1077;total;1;263.961;263.961;263.961
1078;calc total;1;235.371;235.371;235.371
1078;calc update async;100;4.90055e-05;1.732e-05;0.000829121
1078;calc inner;100;1.33628;0.47217;2.2911
1078;calc wait;100;0.963316;0.0175332;2.01043
1078;calc bound;100;0.0060571;0.00174288;0.00865969
1078;calc iter;100;2.31336;1.84097;2.48917
1078;total;1;264.4;264.4;264.4
1079;calc total;1;235.394;235.394;235.394
1079;calc update async;100;5.28783e-05;1.712e-05;0.000671933
1079;calc inner;100;1.4567;0.449159;2.26993
1079;calc wait;100;0.863964;0.0677316;2.028
1079;calc bound;100;0.00724913;0.0021606;0.00901033
1079;calc iter;100;2.32797;1.85062;2.61025
1079;total;1;264.138;264.138;264.138
1080;calc total;1;235.326;235.326;235.326
1080;calc update async;100;4.0946e-05;2.419e-05;0.000422326
1080;calc inner;100;1.99277;1.15313;2.32876
1080;calc wait;100;0.158465;0.00388843;0.33915
1080;calc bound;100;0.00675273;0.00343101;0.0111693
1080;calc iter;100;2.33417;1.84555;2.41374
1080;total;1;264.372;264.372;264.372
1081;calc total;1;235.304;235.304;235.304
1081;calc update async;100;4.38888e-05;2.9199e-05;0.000342256
1081;calc inner;100;2.09976;1.23674;2.33153
1081;calc wait;100;0.0278425;0.00426188;0.0665864
1081;calc bound;100;0.0048181;0.00252438;0.00830253
1081;calc iter;100;2.33458;1.84874;2.39346
1081;total;1;264.369;264.369;264.369
1082;calc total;1;235.345;235.345;235.345
1082;calc update async;100;4.93307e-05;2.53e-05;0.000346556
1082;calc inner;100;2.1115;1.26314;2.33678
1082;calc wait;100;0.00723209;0.00264434;0.125195
1082;calc bound;100;0.0042804;0.00245835;0.00872322
1082;calc iter;100;2.33512;1.84992;2.40107
1082;total;1;264.342;264.342;264.342
1083;calc total;1;235.303;235.303;235.303
1083;calc update async;100;4.3171e-05;2.268e-05;0.000326726
1083;calc inner;100;2.11104;1.26246;2.33446
1083;calc wait;100;0.00867909;0.00252178;0.0632765
1083;calc bound;100;0.00473119;0.00243435;0.00882151
1083;calc iter;100;2.33471;1.85063;2.38764
1083;total;1;264.37;264.37;264.37
1084;calc total;1;235.293;235.293;235.293
1084;calc update async;100;3.91302e-05;2.337e-05;0.000333727
1084;calc inner;100;1.95346;1.1296;2.33413
1084;calc wait;100;0.204341;0.00366095;0.628328
1084;calc bound;100;0.00653012;0.00433715;0.00847689
1084;calc iter;100;2.33444;1.83137;2.3958
1084;total;1;264.293;264.293;264.293
1085;calc total;1;235.293;235.293;235.293
1085;calc update async;100;4.00954e-05;2.223e-05;0.000254767
1085;calc inner;100;2.0504;1.17542;2.33942
1085;calc wait;100;0.0371138;0.00654501;0.10719
1085;calc bound;100;0.00410304;0.00167044;0.00808012
1085;calc iter;100;2.33459;1.75663;2.39083
1085;total;1;264.396;264.396;264.396
1086;calc total;1;235.285;235.285;235.285
1086;calc update async;100;5.06424e-05;2.4259e-05;0.000483935
1086;calc inner;100;1.99094;0.991605;2.34516
1086;calc wait;100;0.00290921;0.00177954;0.00413959
1086;calc bound;100;0.00355819;0.00161515;0.0068289
1086;calc iter;100;2.33457;1.47309;2.38864
1086;total;1;264.397;264.397;264.397
1087;calc total;1;235.285;235.285;235.285
1087;calc update async;100;4.29456e-05;2.665e-05;0.000445265
1087;calc inner;100;2.05196;1.17714;2.34431
1087;calc wait;100;0.0337984;0.00305422;0.397397
1087;calc bound;100;0.00393581;0.00158372;0.00809904
1087;calc iter;100;2.33457;1.75482;2.3918
1087;total;1;264.293;264.293;264.293
1088;calc total;1;235.465;235.465;235.465
1088;calc update async;100;6.17247e-05;3.471e-05;0.000591704
1088;calc inner;100;1.25409;0.826625;2.32449
1088;calc wait;100;1.07373;0.0336836;1.52554
1088;calc bound;100;0.00832623;0.00266583;0.0130281
1088;calc iter;100;2.33643;1.83955;2.39127
1088;total;1;264.254;264.254;264.254
1089;calc total;1;235.465;235.465;235.465
1089;calc update async;100;3.94649e-05;2.233e-05;0.000444335
1089;calc inner;100;1.38038;0.504095;2.32313
1089;calc wait;100;0.441176;0.0186881;1.23445
1089;calc bound;100;0.00313158;0.00221949;0.00748269
1089;calc iter;100;2.33594;2.29045;2.42831
1089;total;1;264.255;264.255;264.255
1090;calc total;1;235.463;235.463;235.463
1090;calc update async;100;4.21375e-05;2.502e-05;0.000559835
1090;calc inner;100;1.38339;0.590234;2.32777
1090;calc wait;100;0.284828;0.00291017;0.787787
1090;calc bound;100;0.0060452;0.00289991;0.00851918
1090;calc iter;100;2.33833;2.29616;2.38274
1090;total;1;264.255;264.255;264.255
1091;calc total;1;235.465;235.465;235.465
1091;calc update async;100;3.75515e-05;2.116e-05;0.000398606
1091;calc inner;100;1.26834;0.704757;2.32757
1091;calc wait;100;0.34701;0.00335864;0.770332
1091;calc bound;100;0.0071266;0.00265599;0.0113149
1091;calc iter;100;2.33937;2.11337;2.42649
1091;total;1;264.249;264.249;264.249
1092;calc total;1;235.465;235.465;235.465
1092;calc update async;100;4.04492e-05;2.035e-05;0.000672783
1092;calc inner;100;1.27011;0.862508;2.31533
1092;calc wait;100;0.44579;0.0145733;0.665424
1092;calc bound;100;0.00732014;0.00314505;0.00879399
1092;calc iter;100;2.34169;2.09326;2.43542
1092;total;1;264.257;264.257;264.257
1093;calc total;1;235.464;235.464;235.464
1093;calc update async;100;4.49614e-05;2.311e-05;0.000365286
1093;calc inner;100;1.44211;0.80625;2.31861
1093;calc wait;100;0.172137;0.0129321;0.249274
1093;calc bound;100;0.00567343;0.00217846;0.00829516
1093;calc iter;100;2.34352;1.91888;2.42639
1093;total;1;264.259;264.259;264.259
1094;calc total;1;235.439;235.439;235.439
1094;calc update async;100;5.23521e-05;2.7519e-05;0.000710063
1094;calc inner;100;1.34154;0.577886;2.31937
1094;calc wait;100;0.124183;0.00334214;0.390016
1094;calc bound;100;0.00285446;0.00223249;0.00943179
1094;calc iter;100;2.34448;1.67302;2.42237
1094;total;1;264.259;264.259;264.259
1095;calc total;1;235.462;235.462;235.462
1095;calc update async;100;5.8452e-05;3.1609e-05;0.000413705
1095;calc inner;100;1.11643;0.403186;2.32306
1095;calc wait;100;1.20854;0.00313568;2.01093
1095;calc bound;100;0.00796216;0.00216432;0.0114174
1095;calc iter;100;2.34864;1.53285;2.4326
1095;total;1;264.233;264.233;264.233
1096;calc total;1;235.465;235.465;235.465
1096;calc update async;100;4.0176e-05;2.069e-05;0.000656693
1096;calc inner;100;2.11101;1.33889;2.33326
1096;calc wait;100;0.0402835;0.00369173;0.155163
1096;calc bound;100;0.0041556;0.00225966;0.0076777
1096;calc iter;100;2.35271;1.74928;2.38265
1096;total;1;264.157;264.157;264.157
1097;calc total;1;235.465;235.465;235.465
1097;calc update async;100;4.48248e-05;2.383e-05;0.000767812
1097;calc inner;100;2.13425;1.33693;2.32952
1097;calc wait;100;0.0124079;0.00225478;0.0802551
1097;calc bound;100;0.00304775;0.00223153;0.00717278
1097;calc iter;100;2.35275;1.73487;2.39137
1097;total;1;264.149;264.149;264.149
1098;calc total;1;235.463;235.463;235.463
1098;calc update async;100;4.53974e-05;2.183e-05;0.000500334
1098;calc inner;100;2.14094;1.33846;2.33869
1098;calc wait;100;0.0058423;0.00190637;0.0378094
1098;calc bound;100;0.00261629;0.00210559;0.00771789
1098;calc iter;100;2.35273;1.73451;2.38892
1098;total;1;264.145;264.145;264.145
1099;calc total;1;235.462;235.462;235.462
1099;calc update async;100;4.53443e-05;2.484e-05;0.000493924
1099;calc inner;100;2.14077;1.33871;2.33379
1099;calc wait;100;0.0139453;0.0021186;0.0815935
1099;calc bound;100;0.00265935;0.00196;0.00904058
1099;calc iter;100;2.35273;1.73568;2.39651
1099;total;1;264.139;264.139;264.139
1100;calc total;1;235.454;235.454;235.454
1100;calc update async;100;4.3725e-05;2.388e-05;0.000436195
1100;calc inner;100;2.13443;1.33763;2.29625
1100;calc wait;100;0.0248778;0.00443095;0.147631
1100;calc bound;100;0.00305025;0.00171074;0.00711703
1100;calc iter;100;2.35257;1.74616;2.41961
1100;total;1;264.174;264.174;264.174
1101;calc total;1;235.439;235.439;235.439
1101;calc update async;100;4.43414e-05;2.5049e-05;0.000580444
1101;calc inner;100;2.13234;1.33915;2.31112
1101;calc wait;100;0.0176139;0.00518724;0.0542769
1101;calc bound;100;0.00294945;0.00237853;0.00751781
1101;calc iter;100;2.3524;1.75296;2.39357
1101;total;1;264.391;264.391;264.391
1102;calc total;1;235.37;235.37;235.37
1102;calc update async;100;4.48628e-05;2.411e-05;0.000676503
1102;calc inner;100;2.13534;1.33885;2.28913
1102;calc wait;100;0.00849603;0.00209517;0.0536595
1102;calc bound;100;0.00353091;0.00228734;0.00660769
1102;calc iter;100;2.35167;1.75453;2.38829
1102;total;1;264.145;264.145;264.145
1103;calc total;1;235.438;235.438;235.438
1103;calc update async;100;3.95321e-05;1.878e-05;0.000405406
1103;calc inner;100;2.12293;1.31616;2.3118
1103;calc wait;100;0.0221479;0.00264559;0.114008
1103;calc bound;100;0.00411487;0.00220324;0.00873433
1103;calc iter;100;2.3523;1.76306;2.39481
1103;total;1;264.301;264.301;264.301
1104;calc total;1;235.465;235.465;235.465
1104;calc update async;100;5.60813e-05;2.007e-05;0.00094002
1104;calc inner;100;1.35114;0.432119;2.31321
1104;calc wait;100;0.990578;0.0273125;1.88982
1104;calc bound;100;0.00641707;0.00157587;0.0093454
1104;calc iter;100;2.34821;1.59555;2.44199
1104;total;1;264.402;264.402;264.402
1105;calc total;1;235.465;235.465;235.465
1105;calc update async;100;4.72723e-05;2.05e-05;0.00093316
1105;calc inner;100;1.23016;0.456963;2.31249
1105;calc wait;100;1.09986;0.0040855;1.86396
1105;calc bound;100;0.00556384;0.00158082;0.00856033
1105;calc iter;100;2.33661;2.07578;2.71351
1105;total;1;264.399;264.399;264.399
1106;calc total;1;235.462;235.462;235.462
1106;calc update async;100;4.49689e-05;1.909e-05;0.000798521
1106;calc inner;100;1.41499;0.582577;2.31752
1106;calc wait;100;0.548167;0.00339893;1.88569
1106;calc bound;100;0.0053458;0.00170616;0.00855652
1106;calc iter;100;2.31912;1.96571;2.55061
1106;total;1;264.144;264.144;264.144
1107;calc total;1;235.464;235.464;235.464
1107;calc update async;100;4.57394e-05;2.424e-05;0.000528645
1107;calc inner;100;1.34924;0.495806;2.31795
1107;calc wait;100;0.514939;0.00335277;1.09122
1107;calc bound;100;0.00636889;0.00226795;0.00860323
1107;calc iter;100;2.30986;2.08654;2.59995
1107;total;1;264.2;264.2;264.2
1108;calc total;1;235.464;235.464;235.464
1108;calc update async;100;5.20662e-05;2.656e-05;0.000477675
1108;calc inner;100;1.32834;0.504557;2.30357
1108;calc wait;100;0.513249;0.0124357;0.948033
1108;calc bound;100;0.0062178;0.00227017;0.00899172
1108;calc iter;100;2.31073;2.22486;2.39363
1108;total;1;264.396;264.396;264.396
1109;calc total;1;235.462;235.462;235.462
1109;calc update async;100;4.80207e-05;2.7039e-05;0.000347156
1109;calc inner;100;1.41849;0.613654;2.30719
1109;calc wait;100;0.416613;0.0133179;0.89434
1109;calc bound;100;0.00483302;0.00233585;0.00860506
1109;calc iter;100;2.3181;2.25933;2.37941
1109;total;1;264.132;264.132;264.132
1110;calc total;1;235.437;235.437;235.437
1110;calc update async;100;5.44922e-05;2.7229e-05;0.000722883
1110;calc inner;100;1.31005;0.473994;2.29756
1110;calc wait;100;0.788786;0.00210332;1.69069
1110;calc bound;100;0.00702855;0.00159773;0.0121789
1110;calc iter;100;2.32207;1.77184;2.39215
1110;total;1;264.258;264.258;264.258
1111;calc total;1;235.462;235.462;235.462
1111;calc update async;100;5.19403e-05;2.544e-05;0.000458785
1111;calc inner;100;1.30043;0.383116;2.31047
1111;calc wait;100;1.02064;0.00354985;1.75424
1111;calc bound;100;0.00692939;0.00216375;0.00918151
1111;calc iter;100;2.33556;1.84108;2.45509
1111;total;1;264.388;264.388;264.388
1112;calc total;1;235.451;235.451;235.451
1112;calc update async;100;3.46899e-05;2.1599e-05;0.000467035
1112;calc inner;100;2.1436;1.34451;2.29796
1112;calc wait;100;0.0677935;0.00329365;0.161722
1112;calc bound;100;0.00679171;0.00242317;0.00870262
1112;calc iter;100;2.33785;1.5909;2.3772
1112;total;1;264.344;264.344;264.344
1113;calc total;1;235.437;235.437;235.437
1113;calc update async;100;4.66473e-05;2.246e-05;0.000631503
1113;calc inner;100;2.18862;1.39304;2.32139
1113;calc wait;100;0.0204356;0.00397065;0.137441
1113;calc bound;100;0.00347504;0.00253026;0.00718845
1113;calc iter;100;2.3378;1.58202;2.40353
1113;total;1;264.359;264.359;264.359
894;calc total;1;235.414;235.414;235.414
894;calc update async;100;0.000214128;2.6489e-05;0.00771213
894;calc inner;100;2.33011;1.61459;2.37049
894;calc wait;100;0.00308437;0.00207208;0.00349125
894;calc bound;100;0.00556459;0.0022567;0.00683051
894;calc iter;100;2.33907;1.61899;2.37816
894;total;1;264.485;264.485;264.485
895;calc total;1;235.413;235.413;235.413
895;calc update async;100;0.00034361;0.000127829;0.00755946
895;calc inner;100;2.32993;1.61453;2.37053
895;calc wait;100;0.00330483;0.00202294;0.00409743
895;calc bound;100;0.00548164;0.00225162;0.00667876
895;calc iter;100;2.33906;1.61918;2.37774
895;total;1;264.129;264.129;264.129
1114;calc total;1;235.455;235.455;235.455
1114;calc update async;100;4.40874e-05;2.3219e-05;0.000411706
1114;calc inner;100;2.19758;1.40013;2.3269
1114;calc wait;100;0.00591305;0.00240318;0.0847228
1114;calc bound;100;0.00301767;0.00227673;0.00623705
1114;calc iter;100;2.33802;1.58039;2.39275
1114;total;1;264.262;264.262;264.262
1115;calc total;1;235.437;235.437;235.437
1115;calc update async;100;5.00557e-05;2.3299e-05;0.000630793
1115;calc inner;100;2.19747;1.40024;2.32711
1115;calc wait;100;0.0113408;0.00258965;0.0769031
1115;calc bound;100;0.00300842;0.00202208;0.00843093
1115;calc iter;100;2.33785;1.58182;2.40667
1115;total;1;264.362;264.362;264.362
1116;calc total;1;235.41;235.41;235.41
1116;calc update async;100;3.58661e-05;2.1649e-05;0.000413116
1116;calc inner;100;2.19832;1.39268;2.33109
1116;calc wait;100;0.0198419;0.00470298;0.0754664
1116;calc bound;100;0.00403505;0.0023136;0.00700032
1116;calc iter;100;2.33748;1.58011;2.43796
1116;total;1;264.406;264.406;264.406
1117;calc total;1;235.37;235.37;235.37
1117;calc update async;100;4.20187e-05;2.25e-05;0.000533084
1117;calc inner;100;2.20539;1.40337;2.3278
1117;calc wait;100;0.00869829;0.00578663;0.0339568
1117;calc bound;100;0.00262518;0.00217861;0.00353929
1117;calc iter;100;2.33713;1.581;2.39711
1117;total;1;264.061;264.061;264.061
1118;calc total;1;235.352;235.352;235.352
1118;calc update async;100;3.86106e-05;1.6159e-05;0.000647333
1118;calc inner;100;2.20611;1.40495;2.3315
1118;calc wait;100;0.00277468;0.00194383;0.0316411
1118;calc bound;100;0.00244961;0.00199319;0.00346625
1118;calc iter;100;2.33699;1.57965;2.39559
1118;total;1;264.404;264.404;264.404
1119;calc total;1;235.369;235.369;235.369
1119;calc update async;100;4.24812e-05;2.104e-05;0.000504655
1119;calc inner;100;2.2059;1.40486;2.33219
1119;calc wait;100;0.00424804;0.00225319;0.036321
1119;calc bound;100;0.00239517;0.00194958;0.00351213
1119;calc iter;100;2.33716;1.57937;2.41447
1119;total;1;264.239;264.239;264.239
1120;calc total;1;235.458;235.458;235.458
1120;calc update async;100;0.000372178;8.4789e-05;0.00430741
1120;calc inner;100;1.61129;0.43705;2.33149
1120;calc wait;100;0.721076;0.0497897;1.7326
1120;calc bound;100;0.00534417;0.00217795;0.00892196
1120;calc iter;100;2.33809;1.57917;2.39337
1120;total;1;264.001;264.001;264.001
1121;calc total;1;235.458;235.458;235.458
1121;calc update async;100;0.000335971;0.000122249;0.00430322
1121;calc inner;100;1.64542;0.635931;2.3306
1121;calc wait;100;0.674532;0.007245;1.71303
1121;calc bound;100;0.00641699;0.00225092;0.00838198
1121;calc iter;100;2.32671;2.11718;2.47816
1121;total;1;264.339;264.339;264.339
1122;calc total;1;235.458;235.458;235.458
1122;calc update async;100;0.000309546;0.000100359;0.00432493
1122;calc inner;100;1.6096;0.525005;2.33558
1122;calc wait;100;0.577707;0.00345156;1.48731
1122;calc bound;100;0.00577383;0.0026955;0.00822617
1122;calc iter;100;2.32297;2.04427;2.52678
1122;total;1;264.359;264.359;264.359
1123;calc total;1;235.457;235.457;235.457
1123;calc update async;100;0.000348048;0.000157999;0.00556024
1123;calc inner;100;1.72876;0.617336;2.3336
1123;calc wait;100;0.307758;0.00323985;0.920007
1123;calc bound;100;0.00601994;0.00276766;0.00886544
1123;calc iter;100;2.32917;2.21855;2.65808
1123;total;1;264.101;264.101;264.101
1124;calc total;1;235.456;235.456;235.456
1124;calc update async;100;0.00033592;0.000150968;0.00664447
1124;calc inner;100;1.75761;0.869236;2.32571
1124;calc wait;100;0.323653;0.00739348;0.655017
1124;calc bound;100;0.00638649;0.0030996;0.00842878
1124;calc iter;100;2.32998;2.21197;2.43669
1124;total;1;264.046;264.046;264.046
1125;calc total;1;235.458;235.458;235.458
1125;calc update async;100;0.00035101;0.000210247;0.00409307
1125;calc inner;100;1.7027;0.845719;2.32741
1125;calc wait;100;0.368502;0.00795424;0.892455
1125;calc bound;100;0.00585772;0.0022355;0.00892503
1125;calc iter;100;2.333;2.15482;2.43435
1125;total;1;264.008;264.008;264.008
1126;calc total;1;235.436;235.436;235.436
1126;calc update async;100;0.00039857;0.000195288;0.00906296
1126;calc inner;100;1.57268;0.563181;2.33299
1126;calc wait;100;0.74823;0.00341828;1.78357
1126;calc bound;100;0.00755048;0.0015737;0.00896894
1126;calc iter;100;2.33403;2.00406;2.59261
1126;total;1;263.959;263.959;263.959
1127;calc total;1;235.458;235.458;235.458
1127;calc update async;100;0.000355702;8.3929e-05;0.00395163
1127;calc inner;100;1.6855;0.353492;2.33017
1127;calc wait;100;0.653293;0.00949286;1.90767
1127;calc bound;100;0.00643044;0.00210877;0.0103442
1127;calc iter;100;2.34559;1.85139;2.49098
1127;total;1;264.045;264.045;264.045
1128;calc total;1;235.456;235.456;235.456
1128;calc update async;100;0.000250473;9.8079e-05;0.00523852
1128;calc inner;100;2.19903;1.23883;2.34056
1128;calc wait;100;0.0412394;0.00387959;0.213233
1128;calc bound;100;0.00512714;0.00238246;0.0078454
1128;calc iter;100;2.34852;1.53797;2.43234
1128;total;1;264.402;264.402;264.402
1129;calc total;1;235.456;235.456;235.456
1129;calc update async;100;0.000297949;0.000148739;0.00467323
1129;calc inner;100;2.21903;1.23914;2.34381
1129;calc wait;100;0.0114078;0.00407538;0.0538078
1129;calc bound;100;0.00431883;0.00198003;0.00830395
1129;calc iter;100;2.34868;1.54423;2.43198
1129;total;1;263.975;263.975;263.975
1130;calc total;1;235.456;235.456;235.456
1130;calc update async;100;0.000384831;0.000169718;0.00476613
1130;calc inner;100;2.22321;1.23958;2.3491
1130;calc wait;100;0.00453197;0.00206208;0.0248616
1130;calc bound;100;0.00403254;0.00181681;0.00819793
1130;calc iter;100;2.3487;1.54186;2.43152
1130;total;1;264.401;264.401;264.401
1131;calc total;1;235.456;235.456;235.456
1131;calc update async;100;0.000396395;0.000135578;0.00466112
1131;calc inner;100;2.22271;1.23926;2.3489
1131;calc wait;100;0.00827366;0.00180782;0.0440185
1131;calc bound;100;0.00451125;0.00179505;0.00890236
1131;calc iter;100;2.3487;1.5415;2.43143
1131;total;1;264.4;264.4;264.4
1132;calc total;1;235.452;235.452;235.452
1132;calc update async;100;0.000262223;9.4529e-05;0.00465616
1132;calc inner;100;2.20698;1.20119;2.34185
1132;calc wait;100;0.0407424;0.00301452;0.170388
1132;calc bound;100;0.00389031;0.00165632;0.00848544
1132;calc iter;100;2.34849;1.55365;2.43049
1132;total;1;263.973;263.973;263.973
1133;calc total;1;235.436;235.436;235.436
1133;calc update async;100;0.000281724;9.3619e-05;0.00667325
1133;calc inner;100;2.19975;1.20161;2.3471
1133;calc wait;100;0.0272932;0.00349672;0.184249
1133;calc bound;100;0.00413072;0.00241014;0.00815793
1133;calc iter;100;2.34825;1.55398;2.44029
1133;total;1;264.229;264.229;264.229
1134;calc total;1;235.368;235.368;235.368
1134;calc update async;100;0.000318996;8.5299e-05;0.00818566
1134;calc inner;100;2.20963;1.18374;2.352
1134;calc wait;100;0.0125599;0.00245243;0.091321
1134;calc bound;100;0.00455673;0.00243791;0.00721136
1134;calc iter;100;2.34753;1.56775;2.42571
1134;total;1;264.397;264.397;264.397
1135;calc total;1;235.436;235.436;235.436
1135;calc update async;100;0.000317793;6.564e-05;0.00661809
1135;calc inner;100;2.16989;1.07957;2.35159
1135;calc wait;100;0.0610178;0.00264648;0.386135
1135;calc bound;100;0.00544371;0.00237709;0.0113441
1135;calc iter;100;2.34785;1.5926;2.4407
1135;total;1;264.398;264.398;264.398
1136;calc total;1;235.443;235.443;235.443
1136;calc update async;100;0.000437103;0.000103069;0.00602191
1136;calc inner;100;1.84738;0.512303;2.31843
1136;calc wait;100;0.488391;0.0202222;1.30414
1136;calc bound;100;0.00664599;0.00158088;0.00931288
1136;calc iter;100;2.34286;1.81813;2.62536
1136;total;1;263.967;263.967;263.967
1137;calc total;1;235.443;235.443;235.443
1137;calc update async;100;0.000367026;0.000202928;0.00594287
1137;calc inner;100;1.76371;0.691115;2.31792
1137;calc wait;100;0.558995;0.00512971;1.17126
1137;calc bound;100;0.00677446;0.00228442;0.00836909
1137;calc iter;100;2.32985;1.31535;2.58347
1137;total;1;264.294;264.294;264.294
1138;calc total;1;235.448;235.448;235.448
1138;calc update async;100;0.000354639;0.000171598;0.00241596
1138;calc inner;100;1.77677;1.24732;2.32466
1138;calc wait;100;0.539541;0.00604891;1.15035
1138;calc bound;100;0.00705895;0.00270954;0.00844644
1138;calc iter;100;2.32373;1.72264;2.65601
1138;total;1;264.351;264.351;264.351
1139;calc total;1;235.443;235.443;235.443
1139;calc update async;100;0.000360374;0.000139798;0.00592448
1139;calc inner;100;1.86843;1.42797;2.32702
1139;calc wait;100;0.443541;0.00342119;0.931258
1139;calc bound;100;0.00668945;0.00320645;0.00850538
1139;calc iter;100;2.31903;2.11788;2.55183
1139;total;1;264.35;264.35;264.35
1140;calc total;1;235.445;235.445;235.445
1140;calc update async;100;0.000333869;0.000215308;0.00288015
1140;calc inner;100;1.88019;1.51242;2.31904
1140;calc wait;100;0.430577;0.00585684;0.740787
1140;calc bound;100;0.00690668;0.00400905;0.00842591
1140;calc iter;100;2.31802;2.25924;2.37892
1140;total;1;264.103;264.103;264.103
1141;calc total;1;235.445;235.445;235.445
1141;calc update async;100;0.000363147;0.000283867;0.00279552
1141;calc inner;100;1.79002;1.34126;2.31872
1141;calc wait;100;0.524518;0.00830027;0.947832
1141;calc bound;100;0.0073059;0.00596548;0.00852467
1141;calc iter;100;2.32222;1.77096;2.39205
1141;total;1;264.352;264.352;264.352
1142;calc total;1;235.435;235.435;235.435
1142;calc update async;100;0.00040743;0.000222007;0.00933936
1142;calc inner;100;1.78699;0.803526;2.32295
1142;calc wait;100;0.533423;0.00472271;0.962016
1142;calc bound;100;0.00676958;0.00271476;0.00851456
1142;calc iter;100;2.3276;1.36039;2.36912
1142;total;1;264.098;264.098;264.098
1143;calc total;1;235.442;235.442;235.442
1143;calc update async;100;0.000451955;0.000216278;0.00669582
1143;calc inner;100;1.87104;0.563505;2.32426
1143;calc wait;100;0.458306;0.0330069;1.01985
1143;calc bound;100;0.00802014;0.00218313;0.0090597
1143;calc iter;100;2.33783;1.58575;2.37356
1143;total;1;264.377;264.377;264.377
1144;calc total;1;235.437;235.437;235.437
1144;calc update async;100;0.000205417;0.000112189;0.00490626
1144;calc inner;100;2.31413;1.566;2.3527
1144;calc wait;100;0.0188766;0.00358694;0.0302837
1144;calc bound;100;0.00464718;0.00242994;0.00795911
1144;calc iter;100;2.33787;1.58108;2.36674
1144;total;1;264.224;264.224;264.224
1145;calc total;1;235.436;235.436;235.436
1145;calc update async;100;0.000370763;0.000224337;0.0067041
1145;calc inner;100;2.32282;1.56738;2.35333
1145;calc wait;100;0.00749431;0.0052581;0.021281
1145;calc bound;100;0.00717363;0.00241729;0.00830699
1145;calc iter;100;2.33786;1.57531;2.37094
1145;total;1;264.077;264.077;264.077
1146;calc total;1;235.437;235.437;235.437
1146;calc update async;100;0.00018962;2.4549e-05;0.00483243
1146;calc inner;100;2.32762;1.57047;2.35828
1146;calc wait;100;0.00332518;0.00211506;0.0118632
1146;calc bound;100;0.00666411;0.00213713;0.00863542
1146;calc iter;100;2.33788;1.5748;2.37331
1146;total;1;264.076;264.076;264.076
1147;calc total;1;235.436;235.436;235.436
1147;calc update async;100;0.000350327;0.000162719;0.00676003
1147;calc inner;100;2.3272;1.57026;2.35771
1147;calc wait;100;0.00342266;0.0021046;0.0161823
1147;calc bound;100;0.00689156;0.00216276;0.00755408
1147;calc iter;100;2.33787;1.57482;2.37262
1147;total;1;264.391;264.391;264.391
1148;calc total;1;235.436;235.436;235.436
1148;calc update async;100;0.000259752;0.000115829;0.00773612
1148;calc inner;100;2.32306;1.5664;2.34979
1148;calc wait;100;0.0107412;0.00341633;0.0164139
1148;calc bound;100;0.00379278;0.00249554;0.00579968
1148;calc iter;100;2.33786;1.57922;2.36761
1148;total;1;264.335;264.335;264.335
1149;calc total;1;235.435;235.435;235.435
1149;calc update async;100;0.000334276;0.000148539;0.00770341
1149;calc inner;100;2.32472;1.56716;2.35194
1149;calc wait;100;0.00764874;0.00491078;0.0117382
1149;calc bound;100;0.0051562;0.00255987;0.00708535
1149;calc iter;100;2.33786;1.57492;2.36777
1149;total;1;264.382;264.382;264.382
1150;calc total;1;235.435;235.435;235.435
1150;calc update async;100;0.000264069;2.6229e-05;0.00780384
1150;calc inner;100;2.32887;1.56984;2.35696
1150;calc wait;100;0.00312396;0.00204887;0.00410281
1150;calc bound;100;0.00555782;0.00223981;0.00665103
1150;calc iter;100;2.33787;1.5742;2.37114
1150;total;1;263.99;263.99;263.99
1151;calc total;1;235.435;235.435;235.435
1151;calc update async;100;0.000324982;0.000125829;0.00793082
1151;calc inner;100;2.32876;1.56957;2.35622
1151;calc wait;100;0.00315722;0.00239617;0.0037074
1151;calc bound;100;0.00561513;0.00222315;0.0067516
1151;calc iter;100;2.33786;1.57439;2.37151
1151;total;1;263.946;263.946;263.946
1152;calc total;1;235.516;235.516;235.516
1152;calc update async;100;0.000240067;5.1719e-05;0.00915061
1152;calc inner;100;0.871659;0.41627;2.11238
1152;calc wait;100;1.44436;0.157937;1.91217
1152;calc bound;100;0.00663198;0.0016038;0.011117
1152;calc iter;100;2.32289;2.21239;2.42044
1152;total;1;264.504;264.504;264.504
1153;calc total;1;235.484;235.484;235.484
1153;calc update async;100;0.000245904;5.527e-05;0.011457
1153;calc inner;100;0.99095;0.463342;2.12521
1153;calc wait;100;1.30747;0.0969546;1.86615
1153;calc bound;100;0.00714396;0.00172061;0.0110753
1153;calc iter;100;2.30582;2.12723;2.47639
1153;total;1;264.493;264.493;264.493
1154;calc total;1;235.37;235.37;235.37
1154;calc update async;100;0.000271876;5.4429e-05;0.0160329
1154;calc inner;100;0.9345;0.405825;2.13844
1154;calc wait;100;1.35611;0.00375475;2.03107
1154;calc bound;100;0.00566083;0.00219484;0.00872744
1154;calc iter;100;2.29685;2.04872;2.51216
1154;total;1;264.504;264.504;264.504
1155;calc total;1;235.482;235.482;235.482
1155;calc update async;100;0.000268502;4.7809e-05;0.0156563
1155;calc inner;100;0.963933;0.422143;2.15398
1155;calc wait;100;1.33299;0.0354653;2.12156
1155;calc bound;100;0.0056799;0.00219698;0.0106911
1155;calc iter;100;2.30288;2.11767;2.60163
1155;total;1;264.112;264.112;264.112
1156;calc total;1;235.484;235.484;235.484
1156;calc update async;100;0.00019784;4.446e-05;0.0113871
1156;calc inner;100;1.17548;0.461662;2.2124
1156;calc wait;100;1.10064;0.00896914;1.93791
1156;calc bound;100;0.00518802;0.00227868;0.00884068
1156;calc iter;100;2.30636;2.19066;2.43844
1156;total;1;264.508;264.508;264.508
1157;calc total;1;235.369;235.369;235.369
1157;calc update async;100;0.000288697;6.2949e-05;0.0145464
1157;calc inner;100;1.19167;0.50622;2.22173
1157;calc wait;100;1.09172;0.0120862;1.81562
1157;calc bound;100;0.00665182;0.00240957;0.00917188
1157;calc iter;100;2.30839;2.15298;2.43428
1157;total;1;264.506;264.506;264.506
1158;calc total;1;235.265;235.265;235.265
1158;calc update async;100;0.000315974;5.285e-05;0.0167662
1158;calc inner;100;1.05181;0.431509;2.2264
1158;calc wait;100;1.23919;0.00306042;2.01043
1158;calc bound;100;0.0063069;0.00249943;0.0109049
1158;calc iter;100;2.31166;2.00677;2.59003
1158;total;1;264.507;264.507;264.507
1159;calc total;1;235.369;235.369;235.369
1159;calc update async;100;0.000260477;3.7629e-05;0.0145337
1159;calc inner;100;1.16955;0.351422;2.22713
1159;calc wait;100;1.14233;0.0030794;2.01253
1159;calc bound;100;0.00472425;0.00157095;0.0126137
1159;calc iter;100;2.3262;2.1551;2.49728
1159;total;1;264.507;264.507;264.507
1160;calc total;1;235.462;235.462;235.462
1160;calc update async;100;0.000204697;5.0069e-05;0.0126315
1160;calc inner;100;1.82661;1.20724;2.16829
1160;calc wait;100;0.495062;0.0632549;1.14835
1160;calc bound;100;0.00383988;0.00210495;0.00855747
1160;calc iter;100;2.33322;2.17051;2.43203
1160;total;1;264.469;264.469;264.469
1161;calc total;1;235.369;235.369;235.369
1161;calc update async;100;0.000279308;8.9079e-05;0.0126101
1161;calc inner;100;1.88072;1.20788;2.18152
1161;calc wait;100;0.411517;0.00400325;1.13363
1161;calc bound;100;0.0074779;0.00172724;0.00887236
1161;calc iter;100;2.33239;2.1516;2.4318
1161;total;1;264.471;264.471;264.471
1162;calc total;1;235.369;235.369;235.369
1162;calc update async;100;0.00032074;9.4249e-05;0.0127105
1162;calc inner;100;1.88611;1.20687;2.18597
1162;calc wait;100;0.394926;0.0444976;1.13248
1162;calc bound;100;0.00777776;0.00196013;0.00984118
1162;calc iter;100;2.33243;2.15041;2.43148
1162;total;1;264.468;264.468;264.468
1163;calc total;1;235.368;235.368;235.368
1163;calc update async;100;0.00031508;6.35e-05;0.0120315
1163;calc inner;100;1.87068;1.20741;2.14865
1163;calc wait;100;0.437589;0.120244;1.13345
1163;calc bound;100;0.00828135;0.00210122;0.00980713
1163;calc iter;100;2.33243;2.24971;2.43126
1163;total;1;264.101;264.101;264.101
1164;calc total;1;235.295;235.295;235.295
1164;calc update async;100;0.000181513;5.28e-05;0.00483065
1164;calc inner;100;1.9135;1.18054;2.23432
1164;calc wait;100;0.376524;0.022458;1.16227
1164;calc bound;100;0.00708892;0.00170088;0.00947113
1164;calc iter;100;2.3314;2.26096;2.4305
1164;total;1;264.182;264.182;264.182
1165;calc total;1;235.264;235.264;235.264
1165;calc update async;100;0.000262577;5.2879e-05;0.0138436
1165;calc inner;100;1.90928;1.18147;2.24294
1165;calc wait;100;0.38089;0.0104069;1.16606
1165;calc bound;100;0.00508657;0.00172908;0.00901971
1165;calc iter;100;2.33101;2.25073;2.44067
1165;total;1;264.416;264.416;264.416
1166;calc total;1;235.235;235.235;235.235
1166;calc update async;100;0.000298874;5.2979e-05;0.0120135
1166;calc inner;100;1.91748;1.16681;2.24791
1166;calc wait;100;0.368676;0.00300963;1.18002
1166;calc bound;100;0.00637587;0.002084;0.0090183
1166;calc iter;100;2.33054;2.22815;2.42546
1166;total;1;264.5;264.5;264.5
1167;calc total;1;235.263;235.263;235.263
1167;calc update async;100;0.000288239;4.1289e-05;0.0136676
1167;calc inner;100;1.88748;1.07148;2.24819
1167;calc wait;100;0.400644;0.00370023;1.27277
1167;calc bound;100;0.00531476;0.00208455;0.00914248
1167;calc iter;100;2.33022;2.25186;2.44578
1167;total;1;264.189;264.189;264.189
1168;calc total;1;235.385;235.385;235.385
1168;calc update async;100;0.000199041;5.0299e-05;0.00524999
1168;calc inner;100;1.12201;0.439192;2.11408
1168;calc wait;100;1.19049;0.157689;1.90655
1168;calc bound;100;0.00677498;0.00194907;0.0127975
1168;calc iter;100;2.32412;2.0635;2.62887
1168;total;1;264.544;264.544;264.544
1169;calc total;1;235.384;235.384;235.384
1169;calc update async;100;0.000166526;4.7089e-05;0.00525014
1169;calc inner;100;0.939911;0.361992;2.14054
1169;calc wait;100;1.33312;0.0175426;2.12702
1169;calc bound;100;0.005321;0.00157959;0.0110119
1169;calc iter;100;2.31614;2.16145;2.58203
1169;total;1;264.298;264.298;264.298
1170;calc total;1;235.367;235.367;235.367
1170;calc update async;100;0.000272564;5.6449e-05;0.0133662
1170;calc inner;100;1.04392;0.536756;2.14266
1170;calc wait;100;1.22108;0.00294863;1.83797
1170;calc bound;100;0.00774214;0.00229163;0.00918575
1170;calc iter;100;2.30576;2.05913;2.65482
1170;total;1;264.107;264.107;264.107
1171;calc total;1;235.384;235.384;235.384
1171;calc update async;100;0.000154648;4.646e-05;0.00528194
1171;calc inner;100;1.09207;0.438863;2.14113
1171;calc wait;100;1.1653;0.00373926;1.92513
1171;calc bound;100;0.00549663;0.00211714;0.00921065
1171;calc iter;100;2.29484;2.12172;2.55217
1171;total;1;264.114;264.114;264.114
1172;calc total;1;235.461;235.461;235.461
1172;calc update async;100;0.000208834;4.208e-05;0.0122018
1172;calc inner;100;1.03347;0.512835;2.12473
1172;calc wait;100;1.22439;0.00570079;1.74338
1172;calc bound;100;0.00474924;0.00207756;0.0085568
1172;calc iter;100;2.29563;2.20331;2.38126
1172;total;1;263.938;263.938;263.938
1173;calc total;1;235.367;235.367;235.367
1173;calc update async;100;0.000258371;7.301e-05;0.011341
1173;calc inner;100;1.04218;0.568291;2.14386
1173;calc wait;100;1.22142;0.0205658;1.74443
1173;calc bound;100;0.00765577;0.00229994;0.00906618
1173;calc iter;100;2.30377;2.22237;2.38813
1173;total;1;264.266;264.266;264.266
1174;calc total;1;235.26;235.26;235.26
1174;calc update async;100;0.000270533;4.9379e-05;0.0152697
1174;calc inner;100;0.953109;0.379684;2.13996
1174;calc wait;100;1.31395;0.00200174;1.95317
1174;calc bound;100;0.00573623;0.0017234;0.0126818
1174;calc iter;100;2.31226;2.22449;2.36918
1174;total;1;264.234;264.234;264.234
1175;calc total;1;235.366;235.366;235.366
1175;calc update async;100;0.000234153;4.058e-05;0.010212
1175;calc inner;100;1.08008;0.436493;2.11704
1175;calc wait;100;1.22896;0.00276853;1.86813
1175;calc bound;100;0.00578883;0.00160734;0.0125831
1175;calc iter;100;2.32122;2.22756;2.37031
1175;total;1;263.938;263.938;263.938
1176;calc total;1;235.278;235.278;235.278
1176;calc update async;100;0.000125451;4.327e-05;0.00628393
1176;calc inner;100;1.64088;0.81936;2.17276
1176;calc wait;100;0.650932;0.00361096;1.48529
1176;calc bound;100;0.00402194;0.0020723;0.00826924
1176;calc iter;100;2.32049;2.25601;2.36646
1176;total;1;264.516;264.516;264.516
1177;calc total;1;235.26;235.26;235.26
1177;calc update async;100;0.000216078;4.297e-05;0.0115738
1177;calc inner;100;1.6018;0.626057;2.18596
1177;calc wait;100;0.696121;0.00300607;1.84524
1177;calc bound;100;0.00453966;0.0017588;0.00891547
1177;calc iter;100;2.3241;1.43238;3.43867
1177;total;1;264.458;264.458;264.458
1178;calc total;1;235.308;235.308;235.308
1178;calc update async;100;0.000184546;3.715e-05;0.00452596
1178;calc inner;100;1.65306;0.368772;2.20526
1178;calc wait;100;0.654222;0.00316343;2.55524
1178;calc bound;100;0.0064012;0.00174967;0.00910659
1178;calc iter;100;2.33661;0.93881;4.66648
1178;total;1;263.899;263.899;263.899
1179;calc total;1;235.26;235.26;235.26
1179;calc update async;100;0.000259665;8.4299e-05;0.0116213
1179;calc inner;100;1.60973;0.632767;2.20391
1179;calc wait;100;0.688734;0.0139743;1.84538
1179;calc bound;100;0.00535453;0.00171909;0.00911479
1179;calc iter;100;2.32412;1.4233;3.44229
1179;total;1;264.297;264.297;264.297
1180;calc total;1;235.241;235.241;235.241
1180;calc update async;100;0.000142013;5.7009e-05;0.00573594
1180;calc inner;100;1.83923;0.822577;2.2115
1180;calc wait;100;0.458494;0.00702033;1.4811
1180;calc bound;100;0.00378981;0.00197401;0.00829374
1180;calc iter;100;2.32015;2.26754;2.36634
1180;total;1;264.223;264.223;264.223
1181;calc total;1;235.234;235.234;235.234
1181;calc update async;100;0.0002278;4.662e-05;0.00955022
1181;calc inner;100;1.802;0.626215;2.21432
1181;calc wait;100;0.497221;0.00753539;1.88173
1181;calc bound;100;0.00472758;0.00174424;0.00902199
1181;calc iter;100;2.32385;1.84895;3.43729
1181;total;1;263.95;263.95;263.95
1182;calc total;1;235.228;235.228;235.228
1182;calc update async;100;0.000299316;4.5299e-05;0.0106394
1182;calc inner;100;1.83237;0.368852;2.21271
1182;calc wait;100;0.474738;0.00245809;2.66674
1182;calc bound;100;0.00663047;0.00179429;0.00922649
1182;calc iter;100;2.33581;1.57372;4.66922
1182;total;1;264.364;264.364;264.364
1183;calc total;1;235.233;235.233;235.233
1183;calc update async;100;0.000272942;9.6969e-05;0.00922921
1183;calc inner;100;1.80376;0.631981;2.21304
1183;calc wait;100;0.492316;0.00256025;1.87986
1183;calc bound;100;0.00600358;0.00164536;0.00921554
1183;calc iter;100;2.32385;1.84579;3.43725
1183;total;1;264.34;264.34;264.34
1184;calc total;1;235.445;235.445;235.445
1184;calc update async;100;4.745e-05;1.69e-05;0.000372016
1184;calc inner;100;0.981672;0.384538;2.02663
1184;calc wait;100;1.31264;0.243873;2.06756
1184;calc bound;100;0.00603195;0.00168045;0.0113513
1184;calc iter;100;2.30339;1.84365;2.53464
1184;total;1;264.264;264.264;264.264
1185;calc total;1;235.445;235.445;235.445
1185;calc update async;100;4.11914e-05;1.759e-05;0.000241937
1185;calc inner;100;1.07858;0.437618;2.1132
1185;calc wait;100;1.0837;0.144031;2.00478
1185;calc bound;100;0.00535901;0.00170523;0.00846737
1185;calc iter;100;2.2877;1.94615;2.54943
1185;total;1;264.42;264.42;264.42
1186;calc total;1;235.363;235.363;235.363
1186;calc update async;100;3.98862e-05;1.817e-05;0.000593123
1186;calc inner;100;1.07984;0.431741;2.11957
1186;calc wait;100;0.790527;0.00310601;1.71141
1186;calc bound;100;0.00452925;0.00187553;0.00853092
1186;calc iter;100;2.27881;2.03502;2.62989
1186;total;1;264.265;264.265;264.265
1187;calc total;1;235.445;235.445;235.445
1187;calc update async;100;3.52516e-05;1.8e-05;0.000201017
1187;calc inner;100;1.09958;0.430542;2.11968
1187;calc wait;100;0.75056;0.068226;1.62
1187;calc bound;100;0.00554542;0.00208575;0.0111627
1187;calc iter;100;2.28356;1.99567;3.12706
1187;total;1;264.476;264.476;264.476
1188;calc total;1;235.397;235.397;235.397
1188;calc update async;100;3.8497e-05;1.916e-05;0.000288507
1188;calc inner;100;1.2438;0.377009;2.23934
1188;calc wait;100;0.533852;0.006725;1.44312
1188;calc bound;100;0.00615936;0.00291136;0.0109701
1188;calc iter;100;2.28922;1.91871;2.60035
1188;total;1;264.048;264.048;264.048
1189;calc total;1;235.363;235.363;235.363
1189;calc update async;100;5.45708e-05;2.4279e-05;0.000498074
1189;calc inner;100;1.27487;0.487874;2.24335
1189;calc wait;100;0.532814;0.00624925;1.24413
1189;calc bound;100;0.00520658;0.00219421;0.00880689
1189;calc iter;100;2.29193;2.11493;2.47692
1189;total;1;264.032;264.032;264.032
1190;calc total;1;235.258;235.258;235.258
1190;calc update async;100;4.36692e-05;1.918e-05;0.000616233
1190;calc inner;100;1.21055;0.383247;2.25206
1190;calc wait;100;0.979349;0.00329415;2.06775
1190;calc bound;100;0.00562852;0.00159764;0.0087979
1190;calc iter;100;2.2939;1.92342;2.56204
1190;total;1;264.364;264.364;264.364
1191;calc total;1;235.363;235.363;235.363
1191;calc update async;100;4.89384e-05;1.8079e-05;0.000492234
1191;calc inner;100;1.23048;0.356689;2.24767
1191;calc wait;100;1.07099;0.00319309;2.13682
1191;calc bound;100;0.00650232;0.00211245;0.00903572
1191;calc iter;100;2.31297;1.94311;2.84746
1191;total;1;264.03;264.03;264.03
1192;calc total;1;235.396;235.396;235.396
1192;calc update async;100;4.7161e-05;2.395e-05;0.000277317
1192;calc inner;100;1.79088;1.156;2.22038
1192;calc wait;100;0.146741;0.00718893;0.821556
1192;calc bound;100;0.00539603;0.00260295;0.00900452
1192;calc iter;100;2.32108;1.93769;2.50822
1192;total;1;264.478;264.478;264.478
1193;calc total;1;235.363;235.363;235.363
1193;calc update async;100;5.58414e-05;3.5279e-05;0.000435655
1193;calc inner;100;1.8625;1.15878;2.22991
1193;calc wait;100;0.0430922;0.00248102;0.176572
1193;calc bound;100;0.00435946;0.00199135;0.00836218
1193;calc iter;100;2.32097;1.9447;2.45075
1193;total;1;264.249;264.249;264.249
1194;calc total;1;235.363;235.363;235.363
1194;calc update async;100;5.02734e-05;1.55e-05;0.000485265
1194;calc inner;100;1.86232;1.1585;2.22763
1194;calc wait;100;0.0427311;0.00171194;0.180232
1194;calc bound;100;0.00413204;0.00192037;0.00778805
1194;calc iter;100;2.32102;1.94591;2.45248
1194;total;1;264.37;264.37;264.37
1195;calc total;1;235.363;235.363;235.363
1195;calc update async;100;5.31948e-05;2.5219e-05;0.000438095
1195;calc inner;100;1.85872;1.15871;2.20785
1195;calc wait;100;0.0614445;0.00187174;0.274628
1195;calc bound;100;0.0045736;0.00168363;0.00901592
1195;calc iter;100;2.32103;1.94619;2.45254
1195;total;1;264.31;264.31;264.31
1196;calc total;1;235.293;235.293;235.293
1196;calc update async;100;4.50896e-05;2.3549e-05;0.000382975
1196;calc inner;100;1.85739;1.08478;2.2556
1196;calc wait;100;0.0926456;0.00255299;0.497249
1196;calc bound;100;0.00380606;0.00168497;0.00734862
1196;calc iter;100;2.31975;1.93361;2.49098
1196;total;1;264.192;264.192;264.192
1197;calc total;1;235.258;235.258;235.258
1197;calc update async;100;4.71357e-05;2.054e-05;0.000565413
1197;calc inner;100;1.83161;1.08486;2.26026
1197;calc wait;100;0.0623109;0.00390951;0.515608
1197;calc bound;100;0.00405734;0.00212063;0.00718619
1197;calc iter;100;2.31928;1.93089;2.49177
1197;total;1;264.289;264.289;264.289
1198;calc total;1;235.232;235.232;235.232
1198;calc update async;100;4.36956e-05;2.058e-05;0.000590523
1198;calc inner;100;1.85903;1.06162;2.26627
1198;calc wait;100;0.0223143;0.00201374;0.270881
1198;calc bound;100;0.0044011;0.0019373;0.00773859
1198;calc iter;100;2.31872;1.91804;2.45107
1198;total;1;264.37;264.37;264.37
1199;calc total;1;235.258;235.258;235.258
1199;calc update async;100;4.08294e-05;1.9239e-05;0.000525984
1199;calc inner;100;1.74535;0.395705;2.26476
1199;calc wait;100;0.16587;0.00233748;1.2639
1199;calc bound;100;0.00559044;0.00198003;0.0111344
1199;calc iter;100;2.31742;1.90887;2.65376
1199;total;1;264.366;264.366;264.366
1200;calc total;1;235.269;235.269;235.269
1200;calc update async;100;5.19683e-05;1.527e-05;0.000582723
1200;calc inner;100;1.27251;0.419107;2.22186
1200;calc wait;100;0.98049;0.0444604;2.11013
1200;calc bound;100;0.00598787;0.00168997;0.00920358
1200;calc iter;100;2.30666;1.74985;3.01076
1200;total;1;264.448;264.448;264.448
1201;calc total;1;235.269;235.269;235.269
1201;calc update async;100;4.7613e-05;2.201e-05;0.000467214
1201;calc inner;100;1.22704;0.45075;2.22635
1201;calc wait;100;0.968369;0.00500395;2.03731
1201;calc bound;100;0.00701615;0.00197612;0.0088654
1201;calc iter;100;2.29565;1.78794;2.63996
1201;total;1;264.417;264.417;264.417
1202;calc total;1;235.293;235.293;235.293
1202;calc update async;100;4.51637e-05;2.294e-05;0.000296106
1202;calc inner;100;1.36574;0.561665;2.23496
1202;calc wait;100;0.538843;0.00730337;1.21214
1202;calc bound;100;0.0051074;0.00171973;0.00824223
1202;calc iter;100;2.28749;2.10353;2.45265
1202;total;1;264.352;264.352;264.352
1203;calc total;1;235.268;235.268;235.268
1203;calc update async;100;3.86513e-05;1.77e-05;0.000284066
1203;calc inner;100;1.2534;0.417834;2.23485
1203;calc wait;100;0.601513;0.00354568;1.23516
1203;calc bound;100;0.0068428;0.00217556;0.00844413
1203;calc iter;100;2.27569;1.87523;2.58168
1203;total;1;264.447;264.447;264.447
1204;calc total;1;235.276;235.276;235.276
1204;calc update async;100;3.97747e-05;1.6599e-05;0.000343376
1204;calc inner;100;1.20447;0.373688;2.2366
1204;calc wait;100;0.656178;0.00738039;1.36626
1204;calc bound;100;0.00699527;0.0021898;0.0093046
1204;calc iter;100;2.27633;1.92128;2.62974
1204;total;1;264.438;264.438;264.438
1205;calc total;1;235.276;235.276;235.276
1205;calc update async;100;4.50506e-05;2.1349e-05;0.000280307
1205;calc inner;100;1.32084;0.48269;2.24089
1205;calc wait;100;0.585343;0.00641243;1.22086
1205;calc bound;100;0.00568669;0.00158252;0.00823422
1205;calc iter;100;2.28631;2.0862;2.43872
1205;total;1;264.225;264.225;264.225
1206;calc total;1;235.255;235.255;235.255
1206;calc update async;100;4.9139e-05;2.256e-05;0.000814051
1206;calc inner;100;1.30269;0.542365;2.24558
1206;calc wait;100;0.783588;0.00326935;2.0783
1206;calc bound;100;0.00725174;0.00216182;0.0105209
1206;calc iter;100;2.29385;1.97708;2.70387
1206;total;1;264.508;264.508;264.508
1207;calc total;1;235.268;235.268;235.268
1207;calc update async;100;4.83176e-05;1.654e-05;0.000694362
1207;calc inner;100;1.25544;0.350948;2.24511
1207;calc wait;100;0.77915;0.00318269;2.02858
1207;calc bound;100;0.00674741;0.00213079;0.00944288
1207;calc iter;100;2.30156;1.81845;2.76828
1207;total;1;264.289;264.289;264.289
1208;calc total;1;235.24;235.24;235.24
1208;calc update async;100;3.74937e-05;1.58e-05;0.000409536
1208;calc inner;100;1.57826;0.46671;2.25662
1208;calc wait;100;0.449197;0.00380364;1.98759
1208;calc bound;100;0.00715114;0.00337169;0.00919493
1208;calc iter;100;2.30523;1.83245;2.99679
1208;total;1;264.065;264.065;264.065
1209;calc total;1;235.232;235.232;235.232
1209;calc update async;100;4.04451e-05;1.655e-05;0.000308876
1209;calc inner;100;1.6611;0.620402;2.25531
1209;calc wait;100;0.459503;0.00424521;1.53679
1209;calc bound;100;0.00452066;0.00174368;0.00824767
1209;calc iter;100;2.3116;1.82508;2.81542
1209;total;1;264.436;264.436;264.436
1210;calc total;1;235.247;235.247;235.247
1210;calc update async;100;4.36768e-05;1.839e-05;0.000308326
1210;calc inner;100;1.60219;0.368411;2.26162
1210;calc wait;100;0.144154;0.00300575;1.11243
1210;calc bound;100;0.00622365;0.00174239;0.0108852
1210;calc iter;100;2.32395;1.30091;3.66346
1210;total;1;264.53;264.53;264.53
1211;calc total;1;235.232;235.232;235.232
1211;calc update async;100;5.11388e-05;2.1449e-05;0.000418595
1211;calc inner;100;1.66549;0.628463;2.25919
1211;calc wait;100;0.453395;0.00316942;1.53211
1211;calc bound;100;0.00552755;0.00170079;0.00864692
1211;calc iter;100;2.31168;1.82246;2.81623
1211;total;1;264.166;264.166;264.166
1212;calc total;1;235.229;235.229;235.229
1212;calc update async;100;3.84286e-05;1.751e-05;0.000309327
1212;calc inner;100;1.80652;0.651336;2.26008
1212;calc wait;100;0.182709;0.00359351;1.0324
1212;calc bound;100;0.00441697;0.00171987;0.00945021
1212;calc iter;100;2.30687;1.8961;2.54768
1212;total;1;264.55;264.55;264.55
1213;calc total;1;235.229;235.229;235.229
1213;calc update async;100;4.27444e-05;1.9499e-05;0.000307337
1213;calc inner;100;1.79791;0.622567;2.26226
1213;calc wait;100;0.285365;0.00453676;1.47387
1213;calc bound;100;0.00483788;0.00167501;0.00835519
1213;calc iter;100;2.31159;1.89903;2.91928
1213;total;1;264.415;264.415;264.415
1214;calc total;1;235.227;235.227;235.227
1214;calc update async;100;3.78456e-05;1.835e-05;0.000367756
1214;calc inner;100;1.79128;0.36845;2.26751
1214;calc wait;100;0.0844362;0.00205735;1.41191
1214;calc bound;100;0.00508698;0.00175673;0.0109151
1214;calc iter;100;2.32375;1.84909;3.76872
1214;total;1;264.55;264.55;264.55
1215;calc total;1;235.227;235.227;235.227
1215;calc update async;100;4.35646e-05;1.9349e-05;0.000335286
1215;calc inner;100;1.80183;0.628411;2.26724
1215;calc wait;100;0.279663;0.00201322;1.47448
1215;calc bound;100;0.00464526;0.00162913;0.00861601
1215;calc iter;100;2.31165;1.89267;2.91836
1215;total;1;263.929;263.929;263.929
1216;calc total;1;235.483;235.483;235.483
1216;calc update async;100;3.95497e-05;1.6119e-05;0.000393876
1216;calc inner;100;0.795657;0.403145;2.19071
1216;calc wait;100;1.50102;0.11274;2.30137
1216;calc bound;100;0.00438387;0.00156347;0.00927856
1216;calc iter;100;2.31011;1.56406;2.90482
1216;total;1;264.123;264.123;264.123
1217;calc total;1;235.48;235.48;235.48
1217;calc update async;100;4.52581e-05;2.519e-05;0.000569193
1217;calc inner;100;0.914003;0.415315;2.20437
1217;calc wait;100;0.885723;0.0203573;1.43301
1217;calc bound;100;0.00641144;0.00215767;0.00891503
1217;calc iter;100;2.30492;2.18407;2.4737
1217;total;1;264.13;264.13;264.13
1218;calc total;1;235.453;235.453;235.453
1218;calc update async;100;4.79793e-05;2.364e-05;0.00084095
1218;calc inner;100;1.00519;0.535439;2.19464
1218;calc wait;100;0.708731;0.00417696;1.26854
1218;calc bound;100;0.00634604;0.00280542;0.0110165
1218;calc iter;100;2.29734;2.12338;2.43244
1218;total;1;264.108;264.108;264.108
1219;calc total;1;235.48;235.48;235.48
1219;calc update async;100;4.23415e-05;1.704e-05;0.000575623
1219;calc inner;100;0.944209;0.430429;2.20455
1219;calc wait;100;0.915154;0.00393446;1.61921
1219;calc bound;100;0.00501403;0.00210962;0.0108225
1219;calc iter;100;2.29308;2.06277;2.42793
1219;total;1;264.149;264.149;264.149
1220;calc total;1;235.48;235.48;235.48
1220;calc update async;100;3.21226e-05;1.3569e-05;0.000560183
1220;calc inner;100;1.05549;0.373843;2.21048
1220;calc wait;100;0.75943;0.0148394;1.43515
1220;calc bound;100;0.00640056;0.00361697;0.0091354
1220;calc iter;100;2.28623;1.84457;2.54539
1220;total;1;264.145;264.145;264.145
1221;calc total;1;235.453;235.453;235.453
1221;calc update async;100;4.6698e-05;1.9139e-05;0.00080829
1221;calc inner;100;1.17076;0.479508;2.22527
1221;calc wait;100;0.609055;0.0128649;1.26473
1221;calc bound;100;0.00428675;0.0020604;0.00811948
1221;calc iter;100;2.29211;1.99724;2.38422
1221;total;1;264.146;264.146;264.146
1022;calc total;1;235.342;235.342;235.342
1022;calc update async;100;0.000150157;2.691e-05;0.00681684
1022;calc inner;100;2.33292;1.54302;2.37972
1022;calc wait;100;0.00350169;0.00178787;0.00422064
1022;calc bound;100;0.00563066;0.00177944;0.00650378
1022;calc iter;100;2.34232;1.54665;2.38893
1022;total;1;264.055;264.055;264.055
1222;calc total;1;235.312;235.312;235.312
1222;calc update async;100;4.49993e-05;2.0839e-05;0.000707432
1222;calc inner;100;1.18288;0.539764;2.23093
1222;calc wait;100;0.698577;0.00309667;2.11986
1222;calc bound;100;0.00474962;0.00171243;0.00933125
1222;calc iter;100;2.29725;1.95915;2.71062
1222;total;1;264.148;264.148;264.148
1023;calc total;1;235.342;235.342;235.342
1023;calc update async;100;0.00044058;0.000172417;0.00696915
1023;calc inner;100;2.32829;1.53159;2.375
1023;calc wait;100;0.00704643;0.00296021;0.0122156
1023;calc bound;100;0.00653809;0.00183133;0.00707041
1023;calc iter;100;2.34232;1.54606;2.38935
1023;total;1;264.362;264.362;264.362
1223;calc total;1;235.453;235.453;235.453
1223;calc update async;100;4.67934e-05;1.736e-05;0.000785021
1223;calc inner;100;1.03287;0.360034;2.2298
1223;calc wait;100;1.11748;0.00284288;2.22298
1223;calc bound;100;0.00490359;0.00213364;0.00928914
1223;calc iter;100;2.3054;1.9787;2.67579
1223;total;1;264.127;264.127;264.127
1224;calc total;1;235.48;235.48;235.48
1224;calc update async;100;3.07216e-05;1.56e-05;0.000553373
1224;calc inner;100;1.57946;0.393381;2.16604
1224;calc wait;100;0.283188;0.00402188;1.00278
1224;calc bound;100;0.00608209;0.00168593;0.00980393
1224;calc iter;100;2.31412;1.94953;2.53622
1224;total;1;264.115;264.115;264.115
1225;calc total;1;235.454;235.454;235.454
1225;calc update async;100;3.49047e-05;1.45e-05;0.000528104
1225;calc inner;100;1.72552;0.624553;2.16531
1225;calc wait;100;0.15092;0.00435102;0.99988
1225;calc bound;100;0.00425912;0.00172813;0.00866432
1225;calc iter;100;2.31578;1.78859;2.70055
1225;total;1;264.066;264.066;264.066
1226;calc total;1;235.453;235.453;235.453
1226;calc update async;100;4.1024e-05;1.784e-05;0.000938319
1226;calc inner;100;1.67401;0.368726;2.17644
1226;calc wait;100;0.137731;0.0020764;1.31558
1226;calc bound;100;0.00366983;0.00172477;0.0108663
1226;calc iter;100;2.32726;1.78997;3.62239
1226;total;1;264.064;264.064;264.064
1227;calc total;1;235.453;235.453;235.453
1227;calc update async;100;4.60405e-05;1.893e-05;0.000926019
1227;calc inner;100;1.73519;0.631833;2.17592
1227;calc wait;100;0.212883;0.00200402;0.998334
1227;calc bound;100;0.0037978;0.00168866;0.00872112
1227;calc iter;100;2.31586;1.79385;2.70707
1227;total;1;264.528;264.528;264.528
1228;calc total;1;235.348;235.348;235.348
1228;calc update async;100;3.38469e-05;1.5469e-05;0.000441535
1228;calc inner;100;1.71742;0.417042;2.15468
1228;calc wait;100;0.207968;0.00307929;1.47157
1228;calc bound;100;0.00437276;0.00166415;0.00832171
1228;calc iter;100;2.31182;1.90883;2.47274
1228;total;1;264.099;264.099;264.099
1229;calc total;1;235.313;235.313;235.313
1229;calc update async;100;4.04733e-05;1.459e-05;0.000624553
1229;calc inner;100;1.78036;0.625522;2.17192
1229;calc wait;100;0.161244;0.00452053;1.17882
1229;calc bound;100;0.00328377;0.00172648;0.00817905
1229;calc iter;100;2.31438;1.78671;2.77997
1229;total;1;264.066;264.066;264.066
1230;calc total;1;235.255;235.255;235.255
1230;calc update async;100;3.82246e-05;1.689e-05;0.000653163
1230;calc inner;100;1.71444;0.368918;2.17588
1230;calc wait;100;0.1289;0.00169258;1.04712
1230;calc bound;100;0.00361362;0.00175748;0.0109086
1230;calc iter;100;2.32524;1.78527;3.62127
1230;total;1;264.559;264.559;264.559
1231;calc total;1;235.313;235.313;235.313
1231;calc update async;100;4.44021e-05;1.58e-05;0.000624413
1231;calc inner;100;1.78541;0.63167;2.17656
1231;calc wait;100;0.151232;0.00207395;1.17615
1231;calc bound;100;0.00314071;0.00166125;0.00835529
1231;calc iter;100;2.31447;1.79255;2.86272
1231;total;1;264.463;264.463;264.463
1232;calc total;1;235.454;235.454;235.454
1232;calc update async;100;4.15731e-05;1.683e-05;0.000435605
1232;calc inner;100;0.990664;0.3682;2.14016
1232;calc wait;100;1.27112;0.0547231;1.99896
1232;calc bound;100;0.00545818;0.00157821;0.00947873
1232;calc iter;100;2.3043;1.23506;2.62735
1232;total;1;264.421;264.421;264.421
1233;calc total;1;235.454;235.454;235.454
1233;calc update async;100;3.92225e-05;1.969e-05;0.000349606
1233;calc inner;100;1.14745;0.383676;2.15463
1233;calc wait;100;0.713348;0.00620207;1.55576
1233;calc bound;100;0.00543346;0.00156528;0.0102726
1233;calc iter;100;2.29574;2.10523;2.61489
1233;total;1;264.017;264.017;264.017
1234;calc total;1;235.453;235.453;235.453
1234;calc update async;100;4.42583e-05;1.673e-05;0.00117337
1234;calc inner;100;1.12667;0.372136;2.15316
1234;calc wait;100;0.61385;0.00299169;1.45377
1234;calc bound;100;0.00602698;0.00171402;0.00924746
1234;calc iter;100;2.2856;2.06499;2.46473
1234;total;1;264.005;264.005;264.005
1235;calc total;1;235.454;235.454;235.454
1235;calc update async;100;3.57504e-05;1.7969e-05;0.000398706
1235;calc inner;100;0.950744;0.368983;2.15352
1235;calc wait;100;0.8989;0.00365541;1.66805
1235;calc bound;100;0.00724567;0.00232693;0.00892739
1235;calc iter;100;2.28025;2.09799;2.65499
1235;total;1;264.006;264.006;264.006
1236;calc total;1;235.48;235.48;235.48
1236;calc update async;100;3.31784e-05;1.5609e-05;0.000557234
1236;calc inner;100;1.02212;0.362423;2.11723
1236;calc wait;100;0.750591;0.00611549;1.33203
1236;calc bound;100;0.00692666;0.00246294;0.00925067
1236;calc iter;100;2.28189;1.98262;2.62894
1236;total;1;264.023;264.023;264.023
1237;calc total;1;235.453;235.453;235.453
1237;calc update async;100;4.34241e-05;1.86e-05;0.000938659
1237;calc inner;100;1.21037;0.389915;2.13262
1237;calc wait;100;0.544518;0.0084165;1.28656
1237;calc bound;100;0.00577072;0.00230343;0.00922866
1237;calc iter;100;2.28624;2.08559;2.50219
1237;total;1;264.011;264.011;264.011
1238;calc total;1;235.312;235.312;235.312
1238;calc update async;100;4.4941e-05;1.668e-05;0.000604933
1238;calc inner;100;1.19561;0.396871;2.13603
1238;calc wait;100;0.591772;0.00249401;1.50801
1238;calc bound;100;0.00579182;0.00216627;0.00892713
1238;calc iter;100;2.28845;2.04786;2.68364
1238;total;1;264.009;264.009;264.009
1239;calc total;1;235.453;235.453;235.453
1239;calc update async;100;5.12709e-05;1.8109e-05;0.00102587
1239;calc inner;100;1.01716;0.376332;2.11378
1239;calc wait;100;1.10917;0.00341138;2.0458
1239;calc bound;100;0.00642548;0.00171073;0.00971849
1239;calc iter;100;2.30276;1.94794;2.61832
1239;total;1;264.018;264.018;264.018
1240;calc total;1;235.33;235.33;235.33
1240;calc update async;100;3.16141e-05;1.625e-05;0.000506244
1240;calc inner;100;1.41551;0.379313;2.17261
1240;calc wait;100;0.417049;0.00356541;1.23982
1240;calc bound;100;0.00789063;0.00251434;0.0109613
1240;calc iter;100;2.31377;2.00753;2.62119
1240;total;1;263.964;263.964;263.964
1241;calc total;1;235.312;235.312;235.312
1241;calc update async;100;3.31836e-05;1.623e-05;0.000571783
1241;calc inner;100;1.58964;0.403737;2.1882
1241;calc wait;100;0.198725;0.00313526;0.880048
1241;calc bound;100;0.00373478;0.0022757;0.00781556
1241;calc iter;100;2.31595;2.00425;2.60321
1241;total;1;263.966;263.966;263.966
1242;calc total;1;235.361;235.361;235.361
1242;calc update async;100;3.96409e-05;1.685e-05;0.000434835
1242;calc inner;100;1.66254;0.53598;2.20563
1242;calc wait;100;0.117053;0.00263033;0.861754
1242;calc bound;100;0.00301475;0.00224832;0.00783722
1242;calc iter;100;2.3173;2.01778;2.54195
1242;total;1;263.96;263.96;263.96
1243;calc total;1;235.312;235.312;235.312
1243;calc update async;100;4.24855e-05;1.957e-05;0.000626922
1243;calc inner;100;1.6682;0.54278;2.20825
1243;calc wait;100;0.217436;0.00246176;0.948213
1243;calc bound;100;0.00304371;0.00206909;0.00749784
1243;calc iter;100;2.31692;2.02531;2.51645
1243;total;1;263.955;263.955;263.955
1244;calc total;1;235.275;235.275;235.275
1244;calc update async;100;3.44322e-05;1.435e-05;0.000397245
1244;calc inner;100;1.7268;0.409332;2.21971
1244;calc wait;100;0.13776;0.00224404;1.70229
1244;calc bound;100;0.00500174;0.00220381;0.00896928
1244;calc iter;100;2.31746;1.95616;2.94436
1244;total;1;263.989;263.989;263.989
1245;calc total;1;235.255;235.255;235.255
1245;calc update async;100;4.28229e-05;2.162e-05;0.000537474
1245;calc inner;100;1.77789;1.02271;2.22848
1245;calc wait;100;0.0530126;0.003692;0.771624
1245;calc bound;100;0.00252663;0.00178405;0.0080575
1245;calc iter;100;2.31739;1.94365;2.64971
1245;total;1;263.98;263.98;263.98
1246;calc total;1;235.251;235.251;235.251
1246;calc update async;100;4.13872e-05;2.1159e-05;0.000467895
1246;calc inner;100;1.73636;0.440096;2.23545
1246;calc wait;100;0.0656012;0.00180734;1.09711
1246;calc bound;100;0.00275522;0.0017965;0.00932556
1246;calc iter;100;2.31743;1.30488;3.63129
1246;total;1;263.979;263.979;263.979
1247;calc total;1;235.255;235.255;235.255
1247;calc update async;100;4.4543e-05;2.537e-05;0.000537454
1247;calc inner;100;1.7791;1.02448;2.23393
1247;calc wait;100;0.0467355;0.00195135;0.767476
[truncated: 1,082,451 more chars]
