# Supplementary material for: A Halo abstraction for distributed n-dimensional structured grids within the C++ PGAS library DASH
Source: PeerJ Comput Sci. 2023 Feb 3;9:e1203. doi: 10.7717/peerj-cs.1203 (PMC10280232; doi:10.7717/peerj-cs.1203)
Supplement: Supplemental Information 3 [file peerj-cs-09-1203-s003.gz › raw_romeo/res_2d_romeo/weak/mpi_heat2d_n16_c128_680000_19727929.out]

MPI
Running Jacobi on 2048 processors with (64, 32) elements.
Array Dimensions: 680000 680000
Block Dimensions: 10625 21250
== Energy Conservation Check ==
initial Energy:               25.000
  final Energy:               25.000
    Difference:               -0.000
== Time Statistics ==
Completed 100 iterations.
# unit_id;function_name;num_calls;avg_runtime;min_runtime;max_runtime
0;calc total;1;235.174;235.174;235.174
0;calc update async;100;0.000188877;4.202e-05;0.00388862
0;calc inner;100;1.05712;0.411052;2.21907
0;calc wait;100;1.25246;0.0466417;1.95957
0;calc bound;100;0.00427063;0.00185297;0.00789577
0;calc iter;100;2.31405;2.09027;2.56588
0;total;1;266.022;266.022;266.022
1;calc total;1;235.11;235.11;235.11
1;calc update async;100;0.000244401;5.1439e-05;0.0122325
1;calc inner;100;0.9862;0.372623;2.20933
1;calc wait;100;1.31702;0.0571411;1.9594
1;calc bound;100;0.0050243;0.00150479;0.00912604
1;calc iter;100;2.30849;2.13102;2.53679
1;total;1;266.008;266.008;266.008
2;calc total;1;235.11;235.11;235.11
2;calc update async;100;0.000264862;4.434e-05;0.0122776
2;calc inner;100;1.0492;0.515057;2.21818
2;calc wait;100;1.24405;0.0146092;1.9355
2;calc bound;100;0.00552829;0.00181693;0.00803495
2;calc iter;100;2.29922;2.06594;2.54797
2;total;1;266.009;266.009;266.009
3;calc total;1;235.11;235.11;235.11
3;calc update async;100;0.000239227;5.601e-05;0.0122842
3;calc inner;100;1.06091;0.42972;2.23413
3;calc wait;100;1.22588;0.00245046;1.95085
3;calc bound;100;0.00475978;0.00269163;0.00770184
3;calc iter;100;2.29213;2.15813;2.43387
3;total;1;266.003;266.003;266.003
4;calc total;1;235.11;235.11;235.11
4;calc update async;100;0.000226187;3.4719e-05;0.0122731
4;calc inner;100;1.10531;0.547168;2.2196
4;calc wait;100;1.1854;0.00291713;1.76554
4;calc bound;100;0.00392302;0.00155856;0.00678636
4;calc iter;100;2.29878;2.18977;2.3678
4;total;1;266.015;266.015;266.015
5;calc total;1;235.11;235.11;235.11
5;calc update async;100;0.000263081;5.8189e-05;0.0122658
5;calc inner;100;1.03044;0.481675;2.22335
5;calc wait;100;1.26772;0.0106681;1.88261
5;calc bound;100;0.00546539;0.0015441;0.00807042
5;calc iter;100;2.308;2.2001;2.37826
5;total;1;266.015;266.015;266.015
6;calc total;1;235.11;235.11;235.11
6;calc update async;100;0.000244289;5.0339e-05;0.0122602
6;calc inner;100;0.983499;0.385464;2.22695
6;calc wait;100;1.32222;0.00240686;1.95543
6;calc bound;100;0.00475068;0.00148032;0.00895517
6;calc iter;100;2.31645;2.20865;2.37597
6;total;1;266.014;266.014;266.014
7;calc total;1;235.11;235.11;235.11
7;calc update async;100;0.000273449;3.753e-05;0.0148436
7;calc inner;100;1.11987;0.439187;2.22562
7;calc wait;100;1.19198;0.00576197;1.87681
7;calc bound;100;0.00475694;0.00145996;0.0108325
7;calc iter;100;2.32326;2.2101;2.36875
7;total;1;265.986;265.986;265.986
8;calc total;1;235.11;235.11;235.11
8;calc update async;100;0.000224548;4.058e-05;0.0146563
8;calc inner;100;1.2973;0.741324;2.24033
8;calc wait;100;1.01584;0.00297176;1.57074
8;calc bound;100;0.00312239;0.00172696;0.00705803
8;calc iter;100;2.32336;2.23129;2.36796
8;total;1;266.011;266.011;266.011
9;calc total;1;235.11;235.11;235.11
9;calc update async;100;0.000238135;3.9949e-05;0.0145513
9;calc inner;100;1.25887;0.615462;2.23418
9;calc wait;100;1.05305;0.0129331;1.87841
9;calc bound;100;0.00288751;0.00144111;0.00693665
9;calc iter;100;2.32703;1.92366;3.34227
9;total;1;265.976;265.976;265.976
10;calc total;1;235.11;235.11;235.11
10;calc update async;100;0.000312094;3.993e-05;0.0145973
10;calc inner;100;1.30291;0.356438;2.24876
10;calc wait;100;1.01267;0.00238287;2.4603
10;calc bound;100;0.00572942;0.00148732;0.00736728
10;calc iter;100;2.33791;1.44739;4.50339
10;total;1;265.976;265.976;265.976
11;calc total;1;235.11;235.11;235.11
11;calc update async;100;0.000280357;5.899e-05;0.0145276
11;calc inner;100;1.26355;0.618731;2.24944
11;calc wait;100;1.04818;0.00382774;1.87309
11;calc bound;100;0.00358652;0.00141525;0.00742323
11;calc iter;100;2.32704;1.92239;3.328
11;total;1;265.978;265.978;265.978
12;calc total;1;235.11;235.11;235.11
12;calc update async;100;0.000270242;5.5039e-05;0.0149222
12;calc inner;100;1.81718;0.952862;2.24971
12;calc wait;100;0.496063;0.00245448;1.39047
12;calc bound;100;0.00401778;0.00138166;0.0097308
12;calc iter;100;2.3234;2.1599;2.36838
12;total;1;265.906;265.906;265.906
13;calc total;1;235.11;235.11;235.11
13;calc update async;100;0.000267784;4.38e-05;0.0149406
13;calc inner;100;1.79744;0.686267;2.24873
13;calc wait;100;0.515964;0.00418006;1.86948
13;calc bound;100;0.00331366;0.00150209;0.00776863
13;calc iter;100;2.32343;1.29478;3.36727
13;total;1;265.905;265.905;265.905
14;calc total;1;235.11;235.11;235.11
14;calc update async;100;0.000337982;5.0549e-05;0.0148642
14;calc inner;100;1.80849;0.871094;2.25254
14;calc wait;100;0.50177;0.0019739;2.7008
14;calc bound;100;0.00546381;0.00166092;0.00925568
14;calc iter;100;2.32344;0.950219;4.68896
14;total;1;265.91;265.91;265.91
15;calc total;1;235.11;235.11;235.11
15;calc update async;100;0.000324432;6.1619e-05;0.0147831
15;calc inner;100;1.80252;0.687299;2.25213
15;calc wait;100;0.507796;0.00196514;1.87019
15;calc bound;100;0.00426412;0.00162604;0.00805603
15;calc iter;100;2.32343;1.29897;3.36778
15;total;1;265.765;265.765;265.765
16;calc total;1;235.11;235.11;235.11
16;calc update async;100;0.000241876;3.9959e-05;0.00986222
16;calc inner;100;1.17871;0.473422;2.2328
16;calc wait;100;1.13901;0.0151166;1.85294
16;calc bound;100;0.00533723;0.00141372;0.0107276
16;calc iter;100;2.32339;2.15783;2.36606
16;total;1;265.996;265.996;265.996
17;calc total;1;235.11;235.11;235.11
17;calc update async;100;0.000229833;4.8799e-05;0.0102562
17;calc inner;100;1.05243;0.417247;2.2268
17;calc wait;100;1.24848;0.0084519;1.86392
17;calc bound;100;0.00493985;0.00188188;0.00887805
17;calc iter;100;2.30624;1.79125;2.36145
17;total;1;265.994;265.994;265.994
18;calc total;1;235.11;235.11;235.11
18;calc update async;100;0.000254895;4.536e-05;0.0103294
18;calc inner;100;1.14882;0.412727;2.23704
18;calc wait;100;1.13935;0.00279316;1.85305
18;calc bound;100;0.00581911;0.00138539;0.0080426
18;calc iter;100;2.29441;2.20206;2.35827
18;total;1;266.019;266.019;266.019
19;calc total;1;235.105;235.105;235.105
19;calc update async;100;0.000296899;4.1089e-05;0.0172644
19;calc inner;100;1.14052;0.516932;2.23414
19;calc wait;100;1.13169;0.00259169;1.76729
19;calc bound;100;0.00476575;0.00181156;0.00816404
19;calc iter;100;2.27733;2.09444;2.34225
19;total;1;265.964;265.964;265.964
20;calc total;1;235.105;235.105;235.105
20;calc update async;100;0.000291567;4.152e-05;0.0170225
20;calc inner;100;1.13816;0.509522;2.2333
20;calc wait;100;1.13286;0.00417369;1.81948
20;calc bound;100;0.00465342;0.00198756;0.0067602
20;calc iter;100;2.27597;2.12189;2.38523
20;total;1;265.511;265.511;265.511
21;calc total;1;235.105;235.105;235.105
21;calc update async;100;0.000324993;5.0489e-05;0.0167071
21;calc inner;100;1.10289;0.466564;2.23793
21;calc wait;100;1.18207;0.00315577;1.8483
21;calc bound;100;0.00591469;0.00155107;0.00805272
21;calc iter;100;2.29121;2.14924;2.42451
21;total;1;265.937;265.937;265.937
22;calc total;1;235.105;235.105;235.105
22;calc update async;100;0.000290185;5.2689e-05;0.016965
22;calc inner;100;1.03882;0.43582;2.23671
22;calc wait;100;1.25837;0.00472118;1.92475
22;calc bound;100;0.00466972;0.00190306;0.0091061
22;calc iter;100;2.30216;1.91056;2.45121
22;total;1;265.937;265.937;265.937
23;calc total;1;235.105;235.105;235.105
23;calc update async;100;0.000320317;3.539e-05;0.0168198
23;calc inner;100;1.15576;0.438899;2.23632
23;calc wait;100;1.15421;0.0260646;1.96006
23;calc bound;100;0.0055317;0.00139073;0.00911053
23;calc iter;100;2.31583;1.87166;2.48723
23;total;1;265.967;265.967;265.967
24;calc total;1;235.105;235.105;235.105
24;calc update async;100;0.000356707;7.001e-05;0.0159188
24;calc inner;100;2.00483;1.30441;2.2607
24;calc wait;100;0.308518;0.00474288;0.821816
24;calc bound;100;0.00648099;0.00187451;0.00857646
24;calc iter;100;2.32019;2.04064;2.46308
24;total;1;265.887;265.887;265.887
25;calc total;1;235.104;235.104;235.104
25;calc update async;100;0.000363283;0.000142118;0.0162178
25;calc inner;100;2.00836;1.30782;2.26162
25;calc wait;100;0.304691;0.00496076;0.818785
25;calc bound;100;0.00674492;0.00150654;0.00772889
25;calc iter;100;2.32016;2.0428;2.45892
25;total;1;265.714;265.714;265.714
26;calc total;1;235.104;235.104;235.104
26;calc update async;100;0.000342107;2.636e-05;0.0166862
26;calc inner;100;2.01236;1.31203;2.2665
26;calc wait;100;0.301399;0.00224183;0.816126
26;calc bound;100;0.00605225;0.00149633;0.00785666
26;calc iter;100;2.32017;2.04191;2.45654
26;total;1;265.884;265.884;265.884
27;calc total;1;235.104;235.104;235.104
27;calc update async;100;0.000287526;5.589e-05;0.0163187
27;calc inner;100;2.01032;1.31668;2.26613
27;calc wait;100;0.305803;0.00224968;0.828165
27;calc bound;100;0.00369993;0.00138752;0.00737411
27;calc iter;100;2.32011;2.05222;2.44196
27;total;1;265.814;265.814;265.814
28;calc total;1;235.104;235.104;235.104
28;calc update async;100;0.000320263;8.153e-05;0.0167048
28;calc inner;100;1.96482;1.27434;2.26228
28;calc wait;100;0.348147;0.00532164;0.865347
28;calc bound;100;0.00638345;0.00171695;0.00894482
28;calc iter;100;2.31967;2.0597;2.41528
28;total;1;265.97;265.97;265.97
29;calc total;1;235.104;235.104;235.104
29;calc update async;100;0.000291131;4.3019e-05;0.0167469
29;calc inner;100;1.96389;1.27987;2.26249
29;calc wait;100;0.349848;0.00543521;0.860508
29;calc bound;100;0.00546513;0.00171474;0.00771331
29;calc iter;100;2.3195;2.06326;2.46069
29;total;1;265.953;265.953;265.953
30;calc total;1;235.104;235.104;235.104
30;calc update async;100;0.000300622;3.0009e-05;0.0165591
30;calc inner;100;1.95355;1.26799;2.26615
30;calc wait;100;0.360675;0.00218747;0.862396
30;calc bound;100;0.00477181;0.00181229;0.00814002
30;calc iter;100;2.3193;2.0755;2.42256
30;total;1;265.952;265.952;265.952
31;calc total;1;235.104;235.104;235.104
31;calc update async;100;0.000254054;3.7079e-05;0.0155999
31;calc inner;100;1.88994;1.17878;2.26651
31;calc wait;100;0.425453;0.00228614;1.04859
31;calc bound;100;0.00305271;0.00180988;0.00807315
31;calc iter;100;2.3187;2.07382;2.47497
31;total;1;265.966;265.966;265.966
32;calc total;1;235.104;235.104;235.104
32;calc update async;100;4.20767e-05;1.683e-05;0.000439716
32;calc inner;100;1.11586;0.407888;2.24372
32;calc wait;100;1.05301;0.0348822;2.35034
32;calc bound;100;0.00457045;0.00139014;0.00855586
32;calc iter;100;2.29684;1.80916;2.84367
32;total;1;265.896;265.896;265.896
33;calc total;1;235.104;235.104;235.104
33;calc update async;100;4.07645e-05;1.917e-05;0.000429336
33;calc inner;100;1.15173;0.411275;2.24232
33;calc wait;100;0.832541;0.00724778;1.70153
33;calc bound;100;0.00551041;0.00210006;0.00840302
33;calc iter;100;2.29219;2.09283;2.46965
33;total;1;265.709;265.709;265.709
34;calc total;1;235.104;235.104;235.104
34;calc update async;100;3.99857e-05;1.757e-05;0.000530244
34;calc inner;100;1.18672;0.394122;2.24748
34;calc wait;100;0.67643;0.00282791;1.37114
34;calc bound;100;0.00519619;0.00151762;0.00809705
34;calc iter;100;2.27979;2.0505;2.74938
34;total;1;265.984;265.984;265.984
35;calc total;1;235.104;235.104;235.104
35;calc update async;100;4.19534e-05;1.774e-05;0.000591944
35;calc inner;100;1.19086;0.420535;2.24776
35;calc wait;100;0.660891;0.00251984;1.2875
35;calc bound;100;0.00544926;0.00213877;0.00819764
35;calc iter;100;2.27548;1.80568;2.73366
35;total;1;265.573;265.573;265.573
36;calc total;1;235.104;235.104;235.104
36;calc update async;100;4.45131e-05;1.741e-05;0.0009098
36;calc inner;100;1.21096;0.423039;2.24328
36;calc wait;100;0.602385;0.00314088;1.2883
36;calc bound;100;0.00594437;0.00184855;0.00814441
36;calc iter;100;2.2824;1.76223;2.64128
36;total;1;265.885;265.885;265.885
37;calc total;1;235.104;235.104;235.104
37;calc update async;100;4.76981e-05;1.815e-05;0.000940251
37;calc inner;100;1.22214;0.390918;2.24348
37;calc wait;100;0.689146;0.00528102;1.46012
37;calc bound;100;0.00509399;0.00140416;0.00800417
37;calc iter;100;2.28969;2.06636;2.43946
37;total;1;265.577;265.577;265.577
38;calc total;1;235.104;235.104;235.104
38;calc update async;100;5.21979e-05;2.516e-05;0.000863871
38;calc inner;100;1.26427;0.504739;2.24797
38;calc wait;100;0.72894;0.00263609;1.5247
38;calc bound;100;0.00542055;0.00140387;0.00918017
38;calc iter;100;2.29749;2.12397;2.44874
38;total;1;265.912;265.912;265.912
39;calc total;1;235.104;235.104;235.104
39;calc update async;100;4.74129e-05;1.8389e-05;0.000866731
39;calc inner;100;1.23637;0.366391;2.24779
39;calc wait;100;0.594664;0.00277245;1.36159
39;calc bound;100;0.00666928;0.00187134;0.00829366
39;calc iter;100;2.30443;2.03857;2.61263
39;total;1;265.676;265.676;265.676
40;calc total;1;235.104;235.104;235.104
40;calc update async;100;4.53494e-05;1.798e-05;0.00094679
40;calc inner;100;1.07463;0.38813;2.25583
40;calc wait;100;0.709869;0.00293303;1.34712
40;calc bound;100;0.0048936;0.00202912;0.00748282
40;calc iter;100;2.30757;1.9319;2.43143
40;total;1;265.881;265.881;265.881
41;calc total;1;235.104;235.104;235.104
41;calc update async;100;4.27444e-05;1.791e-05;0.000869011
41;calc inner;100;1.38957;0.562043;2.25588
41;calc wait;100;0.650704;0.00790961;1.30453
41;calc bound;100;0.00485725;0.00142827;0.00677781
41;calc iter;100;2.31389;1.85304;2.59714
41;total;1;265.56;265.56;265.56
42;calc total;1;235.104;235.104;235.104
42;calc update async;100;5.40447e-05;2.373e-05;0.000906691
42;calc inner;100;1.04555;0.367016;2.26765
42;calc wait;100;0.540132;0.00239597;1.20123
42;calc bound;100;0.00680493;0.00152379;0.00923846
42;calc iter;100;2.32694;1.92479;3.26145
42;total;1;265.81;265.81;265.81
43;calc total;1;235.104;235.104;235.104
43;calc update async;100;4.01976e-05;1.607e-05;0.000834601
43;calc inner;100;1.39433;0.568063;2.2612
43;calc wait;100;0.643056;0.00270995;1.29534
43;calc bound;100;0.0044614;0.00141308;0.00652948
43;calc iter;100;2.31394;1.85477;2.59855
43;total;1;265.646;265.646;265.646
44;calc total;1;235.093;235.093;235.093
44;calc update async;100;3.97731e-05;1.36e-05;0.000898701
44;calc inner;100;1.6372;0.482439;2.25754
44;calc wait;100;0.112952;0.00221621;1.13948
44;calc bound;100;0.00521427;0.00156115;0.00903705
44;calc iter;100;2.31321;1.81964;2.88193
44;total;1;265.927;265.927;265.927
45;calc total;1;235.093;235.093;235.093
45;calc update async;100;4.0902e-05;1.4739e-05;0.00120535
45;calc inner;100;1.67707;0.909978;2.25967
45;calc wait;100;0.140532;0.00335363;1.02071
45;calc bound;100;0.00331311;0.00152811;0.00736486
45;calc iter;100;2.31331;1.84026;2.78692
45;total;1;265.566;265.566;265.566
46;calc total;1;235.093;235.093;235.093
46;calc update async;100;4.85962e-05;2.111e-05;0.00100274
46;calc inner;100;1.55639;0.483109;2.2642
46;calc wait;100;0.101291;0.00149811;1.33285
46;calc bound;100;0.00353159;0.00149788;0.00855839
46;calc iter;100;2.31343;1.12799;3.72759
46;total;1;265.771;265.771;265.771
47;calc total;1;235.093;235.093;235.093
47;calc update async;100;5.00395e-05;1.934e-05;0.00132861
47;calc inner;100;1.68648;0.922376;2.26383
47;calc wait;100;0.124958;0.00160532;1.01873
47;calc bound;100;0.00306237;0.00149281;0.00718311
47;calc iter;100;2.31343;1.84564;2.78203
47;total;1;265.561;265.561;265.561
48;calc total;1;235.093;235.093;235.093
48;calc update async;100;5.35653e-05;1.3309e-05;0.00185681
48;calc inner;100;1.14504;0.371383;2.24116
48;calc wait;100;1.13657;0.0147875;2.35436
48;calc bound;100;0.00437125;0.00137548;0.00798829
48;calc iter;100;2.30483;2.00753;2.91333
48;total;1;265.793;265.793;265.793
49;calc total;1;235.093;235.093;235.093
49;calc update async;100;4.65567e-05;1.337e-05;0.00146393
49;calc inner;100;1.245;0.436886;2.23946
49;calc wait;100;0.799565;0.00632625;1.67786
49;calc bound;100;0.00478413;0.0013809;0.00903575
49;calc iter;100;2.29233;2.05725;2.66105
49;total;1;265.53;265.53;265.53
50;calc total;1;235.093;235.093;235.093
50;calc update async;100;4.08071e-05;1.726e-05;0.000591494
50;calc inner;100;1.208;0.479591;2.24416
50;calc wait;100;0.710228;0.00288339;1.85233
50;calc bound;100;0.00453951;0.00187767;0.00673514
50;calc iter;100;2.27579;2.05919;2.38505
50;total;1;265.562;265.562;265.562
51;calc total;1;235.093;235.093;235.093
51;calc update async;100;4.59435e-05;1.979e-05;0.00120318
51;calc inner;100;1.24055;0.453349;2.24391
51;calc wait;100;0.612169;0.00276581;1.12047
51;calc bound;100;0.00452936;0.00138181;0.00913071
51;calc iter;100;2.2646;1.99088;2.37394
51;total;1;265.689;265.689;265.689
52;calc total;1;235.093;235.093;235.093
52;calc update async;100;7.91296e-05;1.4789e-05;0.00476497
52;calc inner;100;1.23261;0.480756;2.2396
52;calc wait;100;0.599222;0.00319863;1.4037
52;calc bound;100;0.0044402;0.00187913;0.00691348
52;calc iter;100;2.26205;2.09746;2.41571
52;total;1;265.77;265.77;265.77
53;calc total;1;235.093;235.093;235.093
53;calc update async;100;4.86687e-05;1.65e-05;0.00125684
53;calc inner;100;1.22667;0.487016;2.23425
53;calc wait;100;0.691587;0.00725718;1.73102
53;calc bound;100;0.00429606;0.00175806;0.00679663
53;calc iter;100;2.27307;2.07021;2.3873
53;total;1;265.535;265.535;265.535
54;calc total;1;235.093;235.093;235.093
54;calc update async;100;6.80513e-05;1.63e-05;0.00313356
54;calc inner;100;1.21548;0.377649;2.24284
54;calc wait;100;0.908195;0.00268127;1.71911
54;calc bound;100;0.00520472;0.00148748;0.00916388
54;calc iter;100;2.28778;2.04338;2.41207
54;total;1;265.89;265.89;265.89
55;calc total;1;235.093;235.093;235.093
55;calc update async;100;8.1102e-05;1.426e-05;0.00424548
55;calc inner;100;1.15102;0.37237;2.24196
55;calc wait;100;1.14498;0.0211332;2.09969
55;calc bound;100;0.00459068;0.00151789;0.0111949
55;calc iter;100;2.3014;1.7435;2.57665
55;total;1;265.695;265.695;265.695
56;calc total;1;235.093;235.093;235.093
56;calc update async;100;7.3766e-05;2.383e-05;0.00365791
56;calc inner;100;1.84524;0.986828;2.25937
56;calc wait;100;0.0105974;0.00165648;0.0474288
56;calc bound;100;0.00315319;0.00168132;0.00605214
56;calc iter;100;2.31271;1.89157;2.48457
56;total;1;265.744;265.744;265.744
57;calc total;1;235.093;235.093;235.093
57;calc update async;100;7.70462e-05;2.251e-05;0.00399729
57;calc inner;100;1.8501;0.987291;2.25817
57;calc wait;100;0.0300733;0.00225389;0.17084
57;calc bound;100;0.00307275;0.00142541;0.00712562
57;calc iter;100;2.3127;1.89188;2.48264
57;total;1;265.673;265.673;265.673
58;calc total;1;235.093;235.093;235.093
58;calc update async;100;8.30616e-05;1.926e-05;0.00489456
58;calc inner;100;1.80733;0.838775;2.26231
58;calc wait;100;0.0283249;0.00156822;0.527749
58;calc bound;100;0.00280578;0.00152875;0.00664331
58;calc iter;100;2.31275;1.89173;2.48131
58;total;1;265.635;265.635;265.635
59;calc total;1;235.093;235.093;235.093
59;calc update async;100;7.25483e-05;1.665e-05;0.0039558
59;calc inner;100;1.85104;0.989491;2.26278
59;calc wait;100;0.0374322;0.00173507;0.242251
59;calc bound;100;0.0027891;0.00146368;0.00646203
59;calc iter;100;2.31266;1.88936;2.46604
59;total;1;265.541;265.541;265.541
60;calc total;1;235.093;235.093;235.093
60;calc update async;100;6.51601e-05;2.399e-05;0.00282644
60;calc inner;100;1.72356;0.669556;2.26066
60;calc wait;100;0.195655;0.00260036;0.906291
60;calc bound;100;0.00260843;0.00172756;0.00529813
60;calc iter;100;2.3117;1.8942;2.49761
60;total;1;265.845;265.845;265.845
61;calc total;1;235.092;235.092;235.092
61;calc update async;100;6.64516e-05;1.63e-05;0.00334137
61;calc inner;100;1.71123;0.636722;2.25993
61;calc wait;100;0.132764;0.00232196;0.686966
61;calc bound;100;0.00301588;0.00202671;0.00687225
61;calc iter;100;2.31155;1.89027;2.55695
61;total;1;265.618;265.618;265.618
62;calc total;1;235.092;235.092;235.092
62;calc update async;100;5.62644e-05;1.854e-05;0.00197283
62;calc inner;100;1.69765;0.634324;2.26447
62;calc wait;100;0.103507;0.0019523;0.731145
62;calc bound;100;0.0033563;0.00165121;0.00697292
62;calc iter;100;2.31123;1.73972;2.43357
62;total;1;265.708;265.708;265.708
63;calc total;1;235.092;235.092;235.092
63;calc update async;100;5.54465e-05;1.652e-05;0.0027279
63;calc inner;100;1.52798;0.384423;2.26435
63;calc wait;100;0.41659;0.00197291;1.53772
63;calc bound;100;0.00399151;0.00202969;0.00915204
63;calc iter;100;2.30964;1.81316;2.68353
63;total;1;265.682;265.682;265.682
64;calc total;1;235.092;235.092;235.092
64;calc update async;100;7.68359e-05;1.661e-05;0.00327338
64;calc inner;100;1.03702;0.44504;2.245
64;calc wait;100;1.16209;0.00250737;1.95507
64;calc bound;100;0.00462619;0.00148754;0.0111508
64;calc iter;100;2.30463;1.62211;2.45539
64;total;1;265.88;265.88;265.88
65;calc total;1;235.092;235.092;235.092
65;calc update async;100;7.26012e-05;1.816e-05;0.0036597
65;calc inner;100;1.12031;0.393757;2.23748
65;calc wait;100;0.969316;0.00880868;1.90336
65;calc bound;100;0.0034966;0.00147243;0.00886234
65;calc iter;100;2.28807;2.07639;2.56538
65;total;1;265.819;265.819;265.819
66;calc total;1;235.092;235.092;235.092
66;calc update async;100;7.05412e-05;1.923e-05;0.00298863
66;calc inner;100;1.22719;0.589702;2.24166
66;calc wait;100;0.383106;0.00219063;1.27584
66;calc bound;100;0.00414853;0.0018887;0.00698812
66;calc iter;100;2.27575;2.07231;2.39454
66;total;1;265.746;265.746;265.746
67;calc total;1;235.092;235.092;235.092
67;calc update async;100;5.6387e-05;1.935e-05;0.00235288
67;calc inner;100;1.09175;0.455732;2.23891
67;calc wait;100;0.69908;0.00291891;1.25739
67;calc bound;100;0.00558439;0.00205774;0.00774928
67;calc iter;100;2.27059;2.00083;2.43725
67;total;1;265.817;265.817;265.817
68;calc total;1;235.092;235.092;235.092
68;calc update async;100;6.24545e-05;1.298e-05;0.00330374
68;calc inner;100;1.04317;0.405964;2.23775
68;calc wait;100;0.718466;0.00420788;1.21827
68;calc bound;100;0.00486296;0.00208639;0.00754547
68;calc iter;100;2.26961;1.6685;2.40706
68;total;1;265.693;265.693;265.693
69;calc total;1;235.092;235.092;235.092
69;calc update async;100;6.73744e-05;1.889e-05;0.00323781
69;calc inner;100;1.14215;0.538976;2.23694
69;calc wait;100;0.604535;0.00735905;1.78681
69;calc bound;100;0.00336592;0.00187755;0.00599624
69;calc iter;100;2.27605;1.8963;2.38082
69;total;1;265.626;265.626;265.626
70;calc total;1;235.091;235.091;235.091
70;calc update async;100;7.67208e-05;1.7469e-05;0.00372362
70;calc inner;100;1.17711;0.429163;2.24097
70;calc wait;100;0.931755;0.00271939;1.81077
70;calc bound;100;0.00298032;0.00138976;0.00677194
70;calc iter;100;2.28899;1.81298;2.49597
70;total;1;265.588;265.588;265.588
71;calc total;1;235.092;235.092;235.092
71;calc update async;100;7.35409e-05;2.0749e-05;0.00244816
71;calc inner;100;0.955762;0.415245;2.24054
71;calc wait;100;1.34196;0.00520276;1.97539
71;calc bound;100;0.00493218;0.0018298;0.00835045
71;calc iter;100;2.30384;1.80647;2.43126
71;total;1;265.656;265.656;265.656
72;calc total;1;235.092;235.092;235.092
72;calc update async;100;6.66227e-05;2.15e-05;0.00368062
72;calc inner;100;1.90377;1.17963;2.25217
72;calc wait;100;0.121958;0.00274593;0.291547
72;calc bound;100;0.00615917;0.00244831;0.00909946
72;calc iter;100;2.31256;2.05531;2.42945
72;total;1;265.832;265.832;265.832
73;calc total;1;235.091;235.091;235.091
73;calc update async;100;7.18192e-05;2.591e-05;0.00309723
73;calc inner;100;1.98777;1.22578;2.25152
73;calc wait;100;0.0203617;0.00564583;0.0447612
73;calc bound;100;0.00271346;0.0020924;0.00287321
73;calc iter;100;2.31291;2.05977;2.4123
73;total;1;265.636;265.636;265.636
74;calc total;1;235.091;235.091;235.091
74;calc update async;100;6.11529e-05;2.181e-05;0.00280908
74;calc inner;100;1.99603;1.24599;2.25483
74;calc wait;100;0.00558649;0.00229792;0.269064
74;calc bound;100;0.00258864;0.00140448;0.00271754
74;calc iter;100;2.31309;2.06671;2.41441
74;total;1;265.729;265.729;265.729
75;calc total;1;235.091;235.091;235.091
75;calc update async;100;7.36325e-05;2.445e-05;0.00295992
75;calc inner;100;1.99631;1.2462;2.25463
75;calc wait;100;0.0061581;0.00205787;0.0360052
75;calc bound;100;0.00258374;0.00199038;0.00274608
75;calc iter;100;2.31308;2.06639;2.41437
75;total;1;265.771;265.771;265.771
76;calc total;1;235.092;235.092;235.092
76;calc update async;100;6.59799e-05;2.085e-05;0.00325625
76;calc inner;100;1.99772;1.24709;2.25164
76;calc wait;100;0.0333785;0.00341588;0.106294
76;calc bound;100;0.00475303;0.00217475;0.00747163
76;calc iter;100;2.31286;2.05596;2.41018
76;total;1;265.844;265.844;265.844
77;calc total;1;235.091;235.091;235.091
77;calc update async;100;7.52183e-05;2.148e-05;0.00335311
77;calc inner;100;2.01285;1.25421;2.25304
77;calc wait;100;0.00894339;0.00438811;0.0237796
77;calc bound;100;0.00207156;0.00161023;0.00460792
77;calc iter;100;2.31303;2.06209;2.40749
77;total;1;265.591;265.591;265.591
78;calc total;1;235.091;235.091;235.091
78;calc update async;100;7.17896e-05;2.405e-05;0.00325672
78;calc inner;100;2.01366;1.25886;2.25544
78;calc wait;100;0.00211984;0.00151037;0.00867673
78;calc bound;100;0.00194453;0.00153075;0.00237007
78;calc iter;100;2.31314;2.0674;2.41078
78;total;1;265.815;265.815;265.815
79;calc total;1;235.091;235.091;235.091
79;calc update async;100;7.11937e-05;2.39e-05;0.00300436
79;calc inner;100;2.01348;1.25882;2.25515
79;calc wait;100;0.00228314;0.00147785;0.0101127
79;calc bound;100;0.00195497;0.00153406;0.0023931
79;calc iter;100;2.31314;2.06738;2.41074
79;total;1;265.844;265.844;265.844
80;calc total;1;235.091;235.091;235.091
80;calc update async;100;7.77836e-05;2.467e-05;0.00261119
80;calc inner;100;1.18224;0.389376;2.23343
80;calc wait;100;1.11774;0.0255997;1.97835
80;calc bound;100;0.00501278;0.00137991;0.00907296
80;calc iter;100;2.30508;1.84774;2.47098
80;total;1;265.792;265.792;265.792
81;calc total;1;235.091;235.091;235.091
81;calc update async;100;7.49846e-05;2.394e-05;0.00334112
81;calc inner;100;1.15969;0.504265;2.23293
81;calc wait;100;1.05559;0.00375119;1.82609
81;calc bound;100;0.00395071;0.0013851;0.00906296
81;calc iter;100;2.29434;2.08529;3.01818
81;total;1;265.628;265.628;265.628
82;calc total;1;235.091;235.091;235.091
82;calc update async;100;6.11724e-05;2.568e-05;0.00218405
82;calc inner;100;1.29192;0.463606;2.23552
82;calc wait;100;0.58862;0.00279308;1.49464
82;calc bound;100;0.00417719;0.00138743;0.00676744
82;calc iter;100;2.28509;2.08985;2.4858
82;total;1;265.866;265.866;265.866
83;calc total;1;235.091;235.091;235.091
83;calc update async;100;7.0519e-05;2.1839e-05;0.00308529
83;calc inner;100;1.16012;0.389646;2.23518
83;calc wait;100;0.712806;0.00288988;1.32804
83;calc bound;100;0.00553632;0.00333606;0.00908433
83;calc iter;100;2.27544;2.10651;2.51204
83;total;1;265.733;265.733;265.733
84;calc total;1;235.09;235.09;235.09
84;calc update async;100;5.75854e-05;2.2499e-05;0.00186776
84;calc inner;100;1.18714;0.379335;2.23349
84;calc wait;100;0.649264;0.00413801;1.2838
84;calc bound;100;0.00590498;0.00221552;0.0089337
84;calc iter;100;2.27896;2.12797;2.43102
84;total;1;265.744;265.744;265.744
85;calc total;1;235.091;235.091;235.091
85;calc update async;100;7.03103e-05;2.696e-05;0.00291206
85;calc inner;100;1.2862;0.512624;2.23295
85;calc wait;100;0.615789;0.00383162;1.34421
85;calc bound;100;0.00450071;0.00143378;0.00728973
85;calc iter;100;2.28816;2.0885;2.48463
85;total;1;265.573;265.573;265.573
86;calc total;1;235.091;235.091;235.091
86;calc update async;100;6.49214e-05;2.759e-05;0.00214176
86;calc inner;100;1.2525;0.543797;2.23578
86;calc wait;100;0.721588;0.00275855;1.31256
86;calc bound;100;0.0059126;0.00184196;0.00809691
86;calc iter;100;2.29686;2.10654;2.43854
86;total;1;265.773;265.773;265.773
87;calc total;1;235.089;235.089;235.089
87;calc update async;100;5.70115e-05;1.6559e-05;0.00164165
87;calc inner;100;1.08314;0.356721;2.23517
87;calc wait;100;0.889472;0.00605927;1.99659
87;calc bound;100;0.00635178;0.00182605;0.00913237
87;calc iter;100;2.30449;1.8603;2.40339
87;total;1;265.636;265.636;265.636
88;calc total;1;235.089;235.089;235.089
88;calc update async;100;4.52075e-05;1.651e-05;0.00154967
88;calc inner;100;1.54509;0.509318;2.25412
88;calc wait;100;0.460816;0.00184225;1.16881
88;calc bound;100;0.00443075;0.00185299;0.00778413
88;calc iter;100;2.30734;2.02908;2.5806
88;total;1;265.37;265.37;265.37
89;calc total;1;235.088;235.088;235.088
89;calc update async;100;4.19851e-05;1.89e-05;0.000696292
89;calc inner;100;1.61126;0.624808;2.25316
89;calc wait;100;0.571708;0.00430542;1.37905
89;calc bound;100;0.00413874;0.0014946;0.00716717
89;calc iter;100;2.31374;1.90313;2.60576
89;total;1;265.53;265.53;265.53
90;calc total;1;235.091;235.091;235.091
90;calc update async;100;6.46755e-05;1.989e-05;0.00277066
90;calc inner;100;1.49671;0.374347;2.25944
90;calc wait;100;0.279166;0.00195138;1.21757
90;calc bound;100;0.00560768;0.00151477;0.0090681
90;calc iter;100;2.32714;1.96636;3.72895
90;total;1;265.657;265.657;265.657
91;calc total;1;235.088;235.088;235.088
91;calc update async;100;4.47848e-05;1.855e-05;0.000553964
91;calc inner;100;1.61525;0.629052;2.25825
91;calc wait;100;0.563972;0.00220825;1.37841
91;calc bound;100;0.00407342;0.00142388;0.007729
91;calc iter;100;2.31379;1.90395;2.62048
91;total;1;265.5;265.5;265.5
92;calc total;1;235.133;235.133;235.133
92;calc update async;100;3.45679e-05;1.881e-05;0.000507555
92;calc inner;100;1.4986;0.445427;2.25648
92;calc wait;100;0.572218;0.00353696;1.68955
92;calc bound;100;0.00320102;0.00138043;0.007442
92;calc iter;100;2.30782;1.96369;2.47873
92;total;1;265.904;265.904;265.904
93;calc total;1;235.09;235.09;235.09
93;calc update async;100;5.11457e-05;1.885e-05;0.00130958
93;calc inner;100;1.58612;0.624794;2.25617
93;calc wait;100;0.618791;0.00281291;1.4034
93;calc bound;100;0.00343534;0.00149014;0.00686753
93;calc iter;100;2.31375;1.90257;2.55907
93;total;1;265.639;265.639;265.639
94;calc total;1;235.096;235.096;235.096
94;calc update async;100;4.73876e-05;1.969e-05;0.000760472
94;calc inner;100;1.47995;0.374119;2.25966
94;calc wait;100;0.284016;0.00184353;1.21807
94;calc bound;100;0.00531623;0.00150676;0.00900772
94;calc iter;100;2.32719;1.96639;3.56116
94;total;1;265.888;265.888;265.888
95;calc total;1;235.088;235.088;235.088
95;calc update async;100;5.18584e-05;2.131e-05;0.00111696
95;calc inner;100;1.58826;0.62897;2.25954
95;calc wait;100;0.613071;0.00193527;1.39789
95;calc bound;100;0.00365091;0.00142217;0.00801334
95;calc iter;100;2.31379;1.90367;2.56003
95;total;1;265.58;265.58;265.58
96;calc total;1;235.09;235.09;235.09
96;calc update async;100;0.000238832;5.9239e-05;0.00655114
96;calc inner;100;1.21969;0.443908;2.24917
96;calc wait;100;1.0983;0.00625519;1.87316
96;calc bound;100;0.00511834;0.00140842;0.00845115
96;calc iter;100;2.32335;2.25749;2.37571
96;total;1;265.498;265.498;265.498
97;calc total;1;235.089;235.089;235.089
97;calc update async;100;0.000262457;7.1219e-05;0.00957271
97;calc inner;100;1.15054;0.490658;2.24819
97;calc wait;100;1.14993;0.00513231;1.82443
97;calc bound;100;0.00520796;0.00188929;0.00805055
97;calc iter;100;2.30594;2.25287;2.43746
97;total;1;265.498;265.498;265.498
98;calc total;1;235.089;235.089;235.089
98;calc update async;100;0.000258921;4.5899e-05;0.00971315
98;calc inner;100;1.32312;0.41847;2.25152
98;calc wait;100;0.966103;0.00229311;1.93998
98;calc bound;100;0.0052963;0.00139227;0.00802481
98;calc iter;100;2.29478;2.22724;2.38158
98;total;1;265.496;265.496;265.496
99;calc total;1;235.089;235.089;235.089
99;calc update async;100;0.000183125;4.65e-05;0.00526138
99;calc inner;100;1.21815;0.417392;2.25405
99;calc wait;100;1.06396;0.00238511;1.86942
99;calc bound;100;0.00442296;0.00197929;0.00784002
99;calc iter;100;2.28673;2.18158;2.37629
99;total;1;265.497;265.497;265.497
100;calc total;1;235.089;235.089;235.089
100;calc update async;100;0.00017388;4.7259e-05;0.00544077
100;calc inner;100;1.15221;0.445014;2.24843
100;calc wait;100;1.13055;0.00810976;1.86291
100;calc bound;100;0.00369468;0.00181368;0.00737586
100;calc iter;100;2.28664;2.19745;2.37189
100;total;1;265.432;265.432;265.432
101;calc total;1;235.089;235.089;235.089
101;calc update async;100;0.000243577;4.1079e-05;0.00896222
101;calc inner;100;1.27821;0.456046;2.24775
101;calc wait;100;1.01064;0.00700437;1.84433
101;calc bound;100;0.0053687;0.0013966;0.0079454
101;calc iter;100;2.29446;2.2372;2.38627
101;total;1;265.431;265.431;265.431
102;calc total;1;235.088;235.088;235.088
102;calc update async;100;0.000306876;6.8029e-05;0.0139282
102;calc inner;100;1.14827;0.527023;2.24718
102;calc wait;100;1.15014;0.00354913;1.82948
102;calc bound;100;0.00549965;0.00189935;0.00799129
102;calc iter;100;2.30422;2.23151;2.37786
102;total;1;265.434;265.434;265.434
103;calc total;1;235.089;235.089;235.089
103;calc update async;100;0.000226901;4.332e-05;0.00760108
103;calc inner;100;1.12203;0.371837;2.25239
103;calc wait;100;1.1891;0.0162905;1.93994
103;calc bound;100;0.00487114;0.00138896;0.0108076
103;calc iter;100;2.31624;2.01134;2.4075
103;total;1;265.433;265.433;265.433
104;calc total;1;235.088;235.088;235.088
104;calc update async;100;0.000204784;4.3099e-05;0.0128318
104;calc inner;100;2.05626;1.35321;2.26083
104;calc wait;100;0.262745;0.00290932;0.95585
104;calc bound;100;0.00288141;0.00180525;0.00644002
104;calc iter;100;2.32209;2.26765;2.37417
104;total;1;265.451;265.451;265.451
105;calc total;1;235.088;235.088;235.088
105;calc update async;100;0.000294902;0.000118929;0.0110078
105;calc inner;100;2.07828;1.3728;2.26506
105;calc wait;100;0.237575;0.00483764;0.932607
105;calc bound;100;0.0060588;0.00150631;0.00724121
105;calc iter;100;2.32222;2.27213;2.37821
105;total;1;265.431;265.431;265.431
106;calc total;1;235.096;235.096;235.096
106;calc update async;100;0.000291342;2.477e-05;0.00712338
106;calc inner;100;2.08203;1.38064;2.26959
106;calc wait;100;0.232927;0.00236871;0.921173
106;calc bound;100;0.00710223;0.00173215;0.00863058
106;calc iter;100;2.32236;2.26925;2.37557
106;total;1;265.451;265.451;265.451
107;calc total;1;235.088;235.088;235.088
107;calc update async;100;0.000346033;0.000176978;0.0120894
107;calc inner;100;2.08228;1.3814;2.26915
107;calc wait;100;0.232503;0.00236257;0.919261
107;calc bound;100;0.00712138;0.00154981;0.00877443
107;calc iter;100;2.32226;2.26999;2.37581
107;total;1;265.433;265.433;265.433
108;calc total;1;235.088;235.088;235.088
108;calc update async;100;0.000204968;5.3249e-05;0.0121022
108;calc inner;100;2.07733;1.37358;2.26716
108;calc wait;100;0.241734;0.00400198;0.931888
108;calc bound;100;0.00288627;0.00179704;0.0057161
108;calc iter;100;2.32216;2.27256;2.37098
108;total;1;265.417;265.417;265.417
109;calc total;1;235.088;235.088;235.088
109;calc update async;100;0.000298984;7.51e-05;0.0123315
109;calc inner;100;2.08513;1.38072;2.26661
109;calc wait;100;0.231456;0.00508104;0.922078
109;calc bound;100;0.0053356;0.00146382;0.00696066
109;calc iter;100;2.32223;2.27161;2.37963
109;total;1;265.417;265.417;265.417
110;calc total;1;235.088;235.088;235.088
110;calc update async;100;0.00034195;3.1319e-05;0.011736
110;calc inner;100;2.08558;1.38456;2.27053
110;calc wait;100;0.229556;0.00234012;0.916941
110;calc bound;100;0.00680755;0.00172955;0.00868884
110;calc iter;100;2.32229;2.27269;2.3754
110;total;1;265.871;265.871;265.871
111;calc total;1;235.088;235.088;235.088
111;calc update async;100;0.000340295;0.000155458;0.0117712
111;calc inner;100;2.08519;1.38366;2.27062
111;calc wait;100;0.229895;0.00232553;0.917065
111;calc bound;100;0.00687133;0.00179242;0.00859921
111;calc iter;100;2.3223;2.27075;2.37521
111;total;1;265.415;265.415;265.415
112;calc total;1;235.122;235.122;235.122
112;calc update async;100;0.000189341;3.978e-05;0.00397179
112;calc inner;100;1.03615;0.367574;2.21503
112;calc wait;100;1.27626;0.055824;1.90194
112;calc bound;100;0.00452285;0.00137327;0.0107565
112;calc iter;100;2.31712;2.00264;2.40813
112;total;1;265.418;265.418;265.418
113;calc total;1;235.088;235.088;235.088
113;calc update async;100;0.00027607;5.658e-05;0.0139499
113;calc inner;100;1.02857;0.443201;2.22465
113;calc wait;100;1.27871;0.0225312;1.93324
113;calc bound;100;0.00503789;0.00198276;0.00889198
113;calc iter;100;2.31261;2.17925;2.41863
113;total;1;265.405;265.405;265.405
114;calc total;1;235.095;235.095;235.095
114;calc update async;100;0.000226504;6.8169e-05;0.00848741
114;calc inner;100;1.09019;0.538008;2.22974
114;calc wait;100;1.20699;0.00824058;1.90551
114;calc bound;100;0.00531891;0.00203027;0.00730069
114;calc iter;100;2.30291;2.23318;2.4649
114;total;1;265.388;265.388;265.388
115;calc total;1;235.088;235.088;235.088
115;calc update async;100;0.000253812;4.854e-05;0.0139773
115;calc inner;100;1.04762;0.407932;2.22919
115;calc wait;100;1.24201;0.00358539;1.94314
115;calc bound;100;0.00383985;0.00198119;0.00730452
115;calc iter;100;2.29373;2.19931;2.37439
115;total;1;265.387;265.387;265.387
116;calc total;1;235.122;235.122;235.122
116;calc update async;100;0.000161819;5.29e-05;0.00393943
116;calc inner;100;1.11462;0.519465;2.23858
116;calc wait;100;1.17793;0.00298334;1.78498
116;calc bound;100;0.00426802;0.0020538;0.00772376
116;calc iter;100;2.29716;2.22207;2.35936
116;total;1;265.4;265.4;265.4
117;calc total;1;235.088;235.088;235.088
117;calc update async;100;0.000286775;6.608e-05;0.0130526
117;calc inner;100;1.08595;0.475042;2.24129
117;calc wait;100;1.21468;0.00378079;1.85476
117;calc bound;100;0.00568815;0.00260594;0.00801638
117;calc iter;100;2.30661;2.22433;2.37566
117;total;1;265.398;265.398;265.398
118;calc total;1;235.095;235.095;235.095
118;calc update async;100;0.000226591;6.5409e-05;0.00886241
118;calc inner;100;1.039;0.401022;2.24601
118;calc wait;100;1.27103;0.00281102;1.93795
118;calc bound;100;0.00529092;0.00146783;0.00922048
118;calc iter;100;2.31572;2.23309;2.37449
118;total;1;265.476;265.476;265.476
119;calc total;1;235.089;235.089;235.089
119;calc update async;100;0.000290063;4.8219e-05;0.0140837
119;calc inner;100;1.13286;0.444498;2.24202
119;calc wait;100;1.18482;0.00307942;1.86678
119;calc bound;100;0.00518241;0.00142605;0.0108183
119;calc iter;100;2.32316;2.23997;2.37887
119;total;1;265.384;265.384;265.384
120;calc total;1;235.116;235.116;235.116
120;calc update async;100;0.000128021;4.7909e-05;0.00377325
120;calc inner;100;1.52432;0.723036;2.25583
120;calc wait;100;0.795834;0.00283701;1.59591
120;calc bound;100;0.00306977;0.00174589;0.00638188
120;calc iter;100;2.32359;2.25271;2.3761
120;total;1;265.764;265.764;265.764
121;calc total;1;235.095;235.095;235.095
121;calc update async;100;0.000202444;5.0349e-05;0.00786517
121;calc inner;100;1.49865;0.624718;2.25802
121;calc wait;100;0.824248;0.00380806;1.92987
121;calc bound;100;0.00393438;0.00149746;0.00800599
121;calc iter;100;2.32721;1.96635;3.11416
121;total;1;265.336;265.336;265.336
122;calc total;1;235.095;235.095;235.095
122;calc update async;100;0.000254354;4.978e-05;0.00790194
122;calc inner;100;1.52773;0.374306;2.26546
122;calc wait;100;0.803775;0.00241282;2.95709
122;calc bound;100;0.00608711;0.00148961;0.00803367
122;calc iter;100;2.33832;1.48785;4.69408
122;total;1;265.341;265.341;265.341
123;calc total;1;235.095;235.095;235.095
123;calc update async;100;0.00024944;8.9309e-05;0.00864614
123;calc inner;100;1.50295;0.628715;2.2628
123;calc wait;100;0.819113;0.00267912;1.93892
123;calc bound;100;0.00448676;0.00142339;0.00798495
123;calc iter;100;2.32722;1.96542;3.11624
123;total;1;265.341;265.341;265.341
128;calc total;1;235.143;235.143;235.143
128;calc update async;100;0.000368416;9.3939e-05;0.00318087
128;calc inner;100;1.36829;0.479318;2.29721
128;calc wait;100;0.966107;0.0581443;1.8086
128;calc bound;100;0.00400441;0.00139136;0.0073467
128;calc iter;100;2.33878;1.49113;2.41528
128;total;1;265.482;265.482;265.482
124;calc total;1;235.095;235.095;235.095
124;calc update async;100;0.000171553;6.5169e-05;0.00803543
124;calc inner;100;1.50924;0.722945;2.25937
124;calc wait;100;0.810939;0.00294435;1.59389
124;calc bound;100;0.00299532;0.00139537;0.0067004
124;calc iter;100;2.3234;2.25605;2.37681
124;total;1;265.365;265.365;265.365
125;calc total;1;235.08;235.08;235.08
125;calc update async;100;0.000224207;4.965e-05;0.00966967
125;calc inner;100;1.47767;0.624777;2.2608
125;calc wait;100;0.845594;0.00330655;1.84058
125;calc bound;100;0.0035637;0.00149251;0.0073943
125;calc iter;100;2.32705;1.96641;3.16647
125;total;1;265.365;265.365;265.365
126;calc total;1;235.087;235.087;235.087
126;calc update async;100;0.000305179;4.1379e-05;0.0116521
126;calc inner;100;1.50303;0.374055;2.26556
126;calc wait;100;0.828888;0.00229817;2.73966
126;calc bound;100;0.00591625;0.00148985;0.00773339
126;calc iter;100;2.33824;1.48837;4.70007
126;total;1;265.74;265.74;265.74
127;calc total;1;235.08;235.08;235.08
127;calc update async;100;0.000258372;8.9829e-05;0.00943694
127;calc inner;100;1.48092;0.628994;2.26565
127;calc wait;100;0.841465;0.00226588;1.84795
127;calc bound;100;0.00427222;0.00146586;0.00715961
127;calc iter;100;2.32706;1.9655;3.16907
127;total;1;265.363;265.363;265.363
129;calc total;1;235.113;235.113;235.113
129;calc update async;100;0.000310534;0.000120849;0.00452384
129;calc inner;100;1.26924;0.53309;2.28901
129;calc wait;100;0.943818;0.00744548;1.77312
129;calc bound;100;0.00402732;0.0019351;0.00686605
129;calc iter;100;2.32841;2.22359;2.43659
129;total;1;265.961;265.961;265.961
130;calc total;1;235.113;235.113;235.113
130;calc update async;100;0.000323557;8.9599e-05;0.00454682
130;calc inner;100;1.45959;0.523157;2.29936
130;calc wait;100;0.412688;0.0108971;1.32932
130;calc bound;100;0.00368789;0.00149568;0.00702131
130;calc iter;100;2.31799;2.26822;2.38148
130;total;1;265.961;265.961;265.961
131;calc total;1;235.107;235.107;235.107
131;calc update async;100;0.00038797;9.2069e-05;0.0131551
131;calc inner;100;1.34602;0.538221;2.31439
131;calc wait;100;0.513728;0.00234002;1.13296
131;calc bound;100;0.00526205;0.00276435;0.0119828
131;calc iter;100;2.31015;2.24994;2.37573
131;total;1;265.819;265.819;265.819
132;calc total;1;235.107;235.107;235.107
132;calc update async;100;0.000338036;9.1429e-05;0.0105709
132;calc inner;100;1.27086;0.568928;2.30534
132;calc wait;100;0.565415;0.00824756;0.950765
132;calc bound;100;0.0045355;0.00218762;0.0090562
132;calc iter;100;2.30959;2.27618;2.37185
132;total;1;265.454;265.454;265.454
133;calc total;1;235.107;235.107;235.107
133;calc update async;100;0.000371041;9.1629e-05;0.0102911
133;calc inner;100;1.42537;0.625676;2.29654
133;calc wait;100;0.357567;0.0157106;0.956451
133;calc bound;100;0.0038085;0.00215973;0.00728469
133;calc iter;100;2.31765;2.27959;2.38627
133;total;1;265.408;265.408;265.408
134;calc total;1;235.107;235.107;235.107
134;calc update async;100;0.000401752;0.000126139;0.0106418
134;calc inner;100;1.29104;0.583508;2.3097
134;calc wait;100;0.751803;0.00231159;1.65662
134;calc bound;100;0.00429355;0.00139017;0.00954607
134;calc iter;100;2.32227;1.78731;2.3784
134;total;1;265.996;265.996;265.996
135;calc total;1;235.107;235.107;235.107
135;calc update async;100;0.000412955;9.0979e-05;0.0106334
135;calc inner;100;1.26715;0.36572;2.30559
135;calc wait;100;1.06239;0.0115931;1.86069
135;calc bound;100;0.00536352;0.00185516;0.00958233
135;calc iter;100;2.33601;1.96107;2.40763
135;total;1;265.456;265.456;265.456
136;calc total;1;235.107;235.107;235.107
136;calc update async;100;0.000224871;8.0749e-05;0.0106636
136;calc inner;100;2.17652;1.37009;2.33358
136;calc wait;100;0.0444034;0.00279173;0.0677127
136;calc bound;100;0.00529473;0.00215623;0.00909512
136;calc iter;100;2.33763;1.53632;2.37416
136;total;1;265.324;265.324;265.324
137;calc total;1;235.107;235.107;235.107
137;calc update async;100;0.000337007;0.000147519;0.0106289
137;calc inner;100;2.20576;1.3884;2.33174
137;calc wait;100;0.014772;0.00861649;0.022573
137;calc bound;100;0.0028454;0.00204511;0.00711194
137;calc iter;100;2.33768;1.52902;2.37683
137;total;1;265.395;265.395;265.395
138;calc total;1;235.107;235.107;235.107
138;calc update async;100;0.000494157;0.000210547;0.0105797
138;calc inner;100;2.21161;1.39932;2.33788
138;calc wait;100;0.002683;0.00184093;0.0239246
138;calc bound;100;0.00276432;0.00182267;0.00766963
138;calc iter;100;2.33779;1.53338;2.37586
138;total;1;265.268;265.268;265.268
139;calc total;1;235.107;235.107;235.107
139;calc update async;100;0.00044908;0.000265207;0.010555
139;calc inner;100;2.21177;1.40081;2.33854
139;calc wait;100;0.00341778;0.00229409;0.0233742
139;calc bound;100;0.0027515;0.00169256;0.00730021
139;calc iter;100;2.33779;1.53543;2.37614
139;total;1;265.872;265.872;265.872
140;calc total;1;235.107;235.107;235.107
140;calc update async;100;0.000260356;0.000102109;0.0105769
140;calc inner;100;2.20971;1.3903;2.34053
140;calc wait;100;0.0159842;0.00305393;0.0331707
140;calc bound;100;0.00433445;0.00189017;0.00608463
140;calc iter;100;2.33765;1.53192;2.37121
140;total;1;265.406;265.406;265.406
141;calc total;1;235.107;235.107;235.107
141;calc update async;100;0.000345015;0.000133809;0.0105273
141;calc inner;100;2.21503;1.39402;2.33639
141;calc wait;100;0.00979612;0.0067469;0.0216387
141;calc bound;100;0.00212814;0.0016595;0.00294433
141;calc iter;100;2.33769;1.52843;2.37556
141;total;1;265.631;265.631;265.631
142;calc total;1;235.107;235.107;235.107
142;calc update async;100;0.000475244;0.000194478;0.0105061
142;calc inner;100;2.21637;1.40174;2.33832
142;calc wait;100;0.00219527;0.00158722;0.0240606
142;calc bound;100;0.00210832;0.00151754;0.00739562
142;calc iter;100;2.33779;1.53245;2.37553
142;total;1;265.425;265.425;265.425
143;calc total;1;235.107;235.107;235.107
143;calc update async;100;0.00053154;0.000270277;0.0105315
143;calc inner;100;2.2158;1.40172;2.33802
143;calc wait;100;0.00222211;0.00147982;0.0260339
143;calc bound;100;0.00210917;0.00151091;0.00771172
143;calc iter;100;2.33779;1.53277;2.37522
143;total;1;265.722;265.722;265.722
144;calc total;1;235.101;235.101;235.101
144;calc update async;100;0.000510431;0.000237557;0.0098307
144;calc inner;100;1.90588;0.905864;2.3321
144;calc wait;100;0.423732;0.00392023;1.04801
144;calc bound;100;0.0063259;0.00193317;0.00803607
144;calc iter;100;2.33646;1.95615;2.40884
144;total;1;265.71;265.71;265.71
145;calc total;1;235.101;235.101;235.101
145;calc update async;100;0.0004356;0.000175718;0.00950193
145;calc inner;100;1.83693;1.08671;2.32976
145;calc wait;100;0.483873;0.00617928;1.06804
145;calc bound;100;0.0047613;0.00231592;0.00629657
145;calc iter;100;2.32601;1.32941;2.41861
145;total;1;265.584;265.584;265.584
146;calc total;1;235.101;235.101;235.101
146;calc update async;100;0.000444908;0.000119128;0.00948437
146;calc inner;100;1.85827;1.3811;2.33573
146;calc wait;100;0.459776;0.00249919;0.988909
146;calc bound;100;0.00515984;0.00263728;0.00645474
146;calc iter;100;2.32366;2.07295;2.46535
146;total;1;265.35;265.35;265.35
147;calc total;1;235.101;235.101;235.101
147;calc update async;100;0.000433647;0.000149048;0.00963401
147;calc inner;100;1.91881;1.54588;2.33505
147;calc wait;100;0.392529;0.00239753;0.767331
147;calc bound;100;0.00517649;0.00328965;0.00747241
147;calc iter;100;2.31695;2.28138;2.37611
147;total;1;265.299;265.299;265.299
148;calc total;1;235.101;235.101;235.101
148;calc update async;100;0.000427079;0.000210628;0.0097478
148;calc inner;100;1.90781;1.58408;2.32918
148;calc wait;100;0.406981;0.00849673;0.729381
148;calc bound;100;0.00487049;0.00256653;0.00642284
148;calc iter;100;2.32009;2.29573;2.35908
148;total;1;265.815;265.815;265.815
149;calc total;1;235.101;235.101;235.101
149;calc update async;100;0.000451806;0.000169128;0.00968889
149;calc inner;100;1.83374;1.33176;2.33415
149;calc wait;100;0.48542;0.00276788;0.980266
149;calc bound;100;0.0053917;0.00251813;0.00718953
149;calc iter;100;2.32501;1.82981;2.3756
149;total;1;265.58;265.58;265.58
150;calc total;1;235.101;235.101;235.101
150;calc update async;100;0.000435029;0.000217478;0.00966939
150;calc inner;100;1.84455;0.917834;2.3354
150;calc wait;100;0.478918;0.00245357;0.914962
150;calc bound;100;0.00512334;0.00196428;0.00750799
150;calc iter;100;2.32903;1.32766;2.37463
150;total;1;265.894;265.894;265.894
151;calc total;1;235.1;235.1;235.1
151;calc update async;100;0.000554049;0.000221487;0.0114301
151;calc inner;100;1.89771;0.573184;2.33296
151;calc wait;100;0.434222;0.0204247;0.919804
151;calc bound;100;0.00572009;0.00190182;0.00741418
151;calc iter;100;2.33821;1.49511;2.37804
151;total;1;265.354;265.354;265.354
152;calc total;1;235.1;235.1;235.1
152;calc update async;100;0.000288596;0.000124188;0.0114361
152;calc inner;100;2.31929;1.47468;2.35886
152;calc wait;100;0.0146078;0.00419356;0.0224486
152;calc bound;100;0.00415323;0.0026476;0.00698558
152;calc iter;100;2.33851;1.50977;2.37617
152;total;1;265.939;265.939;265.939
153;calc total;1;235.1;235.1;235.1
153;calc update async;100;0.000517322;0.000235958;0.0112796
153;calc inner;100;2.32505;1.4758;2.36409
153;calc wait;100;0.00697145;0.00496227;0.0165942
153;calc bound;100;0.00581005;0.00174738;0.00679016
153;calc iter;100;2.33879;1.5323;2.37733
153;total;1;265.502;265.502;265.502
154;calc total;1;235.1;235.1;235.1
154;calc update async;100;0.000241205;1.81e-05;0.0111991
154;calc inner;100;2.33019;1.48487;2.369
154;calc wait;100;0.00263721;0.00171108;0.00696559
154;calc bound;100;0.00508384;0.00163862;0.00700522
154;calc iter;100;2.339;1.55251;2.37697
154;total;1;265.3;265.3;265.3
155;calc total;1;235.1;235.1;235.1
155;calc update async;100;0.000454112;0.000176028;0.0116652
155;calc inner;100;2.32968;1.48458;2.3683
155;calc wait;100;0.00305942;0.00180846;0.00919336
155;calc bound;100;0.0050254;0.00165099;0.00582386
155;calc iter;100;2.33901;1.55381;2.37651
155;total;1;265.592;265.592;265.592
156;calc total;1;235.1;235.1;235.1
156;calc update async;100;0.000303868;0.000147508;0.0118063
156;calc inner;100;2.32414;1.47715;2.36168
156;calc wait;100;0.0105014;0.00324498;0.0236146
156;calc bound;100;0.00326291;0.00189299;0.00477367
156;calc iter;100;2.33893;1.5491;2.37689
156;total;1;265.954;265.954;265.954
157;calc total;1;235.1;235.1;235.1
157;calc update async;100;0.000461669;0.000156398;0.0121748
157;calc inner;100;2.32624;1.47734;2.36546
157;calc wait;100;0.0070062;0.00422739;0.0169147
157;calc bound;100;0.00457047;0.00212196;0.00688629
157;calc iter;100;2.33897;1.55003;2.37601
157;total;1;265.613;265.613;265.613
158;calc total;1;235.1;235.1;235.1
158;calc update async;100;0.000259223;2.155e-05;0.0123301
158;calc inner;100;2.33063;1.48526;2.36856
158;calc wait;100;0.00244946;0.00170689;0.00290645
158;calc bound;100;0.00434175;0.00177007;0.00519043
158;calc iter;100;2.33908;1.56115;2.37595
158;total;1;265.926;265.926;265.926
159;calc total;1;235.1;235.1;235.1
159;calc update async;100;0.000472246;0.000173488;0.0116716
159;calc inner;100;2.33035;1.48525;2.36897
159;calc wait;100;0.00266202;0.00168705;0.00362565
159;calc bound;100;0.004227;0.00174799;0.00533285
159;calc iter;100;2.33908;1.56145;2.37636
159;total;1;265.765;265.765;265.765
160;calc total;1;235.1;235.1;235.1
160;calc update async;100;4.8844e-05;2.894e-05;0.000428045
160;calc inner;100;1.89186;0.766454;2.32836
160;calc wait;100;0.441596;0.0218344;1.19258
160;calc bound;100;0.00558456;0.00139558;0.00784127
160;calc iter;100;2.3391;1.96046;2.4037
160;total;1;266.062;266.062;266.062
161;calc total;1;235.1;235.1;235.1
161;calc update async;100;5.13751e-05;3.245e-05;0.000464055
161;calc inner;100;1.82027;0.914096;2.32933
161;calc wait;100;0.502236;0.00631377;1.06841
161;calc bound;100;0.00464174;0.00222739;0.00659105
161;calc iter;100;2.32721;1.25145;2.37018
161;total;1;265.849;265.849;265.849
162;calc total;1;235.1;235.1;235.1
162;calc update async;100;5.45571e-05;3.5029e-05;0.000380386
162;calc inner;100;1.83521;1.31346;2.33352
162;calc wait;100;0.483244;0.00420469;1.04604
162;calc bound;100;0.00516879;0.00255265;0.00661315
162;calc iter;100;2.32391;1.93437;2.42142
162;total;1;266.003;266.003;266.003
163;calc total;1;235.1;235.1;235.1
163;calc update async;100;6.41967e-05;2.6319e-05;0.00100749
163;calc inner;100;1.91317;1.50829;2.33544
163;calc wait;100;0.399275;0.00249741;0.8376
163;calc bound;100;0.00521735;0.00227401;0.00685358
163;calc iter;100;2.31792;2.26854;2.38243
163;total;1;265.788;265.788;265.788
164;calc total;1;235.1;235.1;235.1
164;calc update async;100;5.53991e-05;2.442e-05;0.000628573
164;calc inner;100;1.89519;1.4903;2.3286
164;calc wait;100;0.417421;0.00699333;0.807222
164;calc bound;100;0.00482832;0.00250813;0.0062164
164;calc iter;100;2.31762;2.28153;2.38666
164;total;1;265.792;265.792;265.792
165;calc total;1;235.1;235.1;235.1
165;calc update async;100;5.92281e-05;4.217e-05;0.000596073
165;calc inner;100;1.82044;1.3183;2.32888
165;calc wait;100;0.496097;0.00745778;0.978225
165;calc bound;100;0.00550049;0.00225587;0.00747565
165;calc iter;100;2.32222;1.78482;2.37836
165;total;1;265.54;265.54;265.54
166;calc total;1;235.1;235.1;235.1
166;calc update async;100;6.19896e-05;3.14e-05;0.00124431
166;calc inner;100;1.82072;0.795403;2.3338
166;calc wait;100;0.502269;0.00227268;0.988358
166;calc bound;100;0.00487072;0.00197813;0.00729177
166;calc iter;100;2.32813;1.3916;2.36455
166;total;1;266.057;266.057;266.057
167;calc total;1;235.1;235.1;235.1
167;calc update async;100;6.51627e-05;3.042e-05;0.000988759
167;calc inner;100;1.88883;0.587107;2.33355
167;calc wait;100;0.442472;0.0143315;0.945094
167;calc bound;100;0.00619737;0.00189053;0.00775777
167;calc iter;100;2.33757;1.53412;2.37445
167;total;1;265.802;265.802;265.802
168;calc total;1;235.1;235.1;235.1
168;calc update async;100;4.97005e-05;2.5059e-05;0.00121434
168;calc inner;100;2.31785;1.51493;2.35576
168;calc wait;100;0.0156971;0.00322652;0.0198696
168;calc bound;100;0.00410441;0.00312328;0.00765427
168;calc iter;100;2.33771;1.53348;2.37721
168;total;1;265.921;265.921;265.921
169;calc total;1;235.1;235.1;235.1
169;calc update async;100;5.15667e-05;3.042e-05;0.00118359
169;calc inner;100;2.32473;1.51631;2.36374
169;calc wait;100;0.00682953;0.00548497;0.0109441
169;calc bound;100;0.00610727;0.00166151;0.00669637
169;calc iter;100;2.33773;1.52897;2.37491
169;total;1;265.921;265.921;265.921
170;calc total;1;235.1;235.1;235.1
170;calc update async;100;5.38476e-05;2.9639e-05;0.00113092
170;calc inner;100;2.32992;1.52641;2.36845
170;calc wait;100;0.00267275;0.00183604;0.00299939
170;calc bound;100;0.00508593;0.00162874;0.00613146
170;calc iter;100;2.33773;1.52992;2.37602
170;total;1;265.368;265.368;265.368
171;calc total;1;235.1;235.1;235.1
171;calc update async;100;4.65564e-05;2.742e-05;0.00091723
171;calc inner;100;2.32955;1.52646;2.36767
171;calc wait;100;0.00273869;0.00191003;0.00375835
171;calc bound;100;0.00538998;0.00167007;0.00602196
171;calc iter;100;2.33773;1.53008;2.37507
171;total;1;265.474;265.474;265.474
172;calc total;1;235.1;235.1;235.1
172;calc update async;100;4.65799e-05;2.6059e-05;0.00122237
172;calc inner;100;2.3245;1.5168;2.36185
172;calc wait;100;0.0100406;0.00543916;0.0137471
172;calc bound;100;0.00313819;0.00179404;0.00377377
172;calc iter;100;2.33773;1.53237;2.3757
172;total;1;266.05;266.05;266.05
173;calc total;1;235.1;235.1;235.1
173;calc update async;100;5.58753e-05;2.767e-05;0.00122521
173;calc inner;100;2.32665;1.51732;2.36426
173;calc wait;100;0.00657455;0.00469003;0.0101369
173;calc bound;100;0.00444251;0.00186414;0.00585783
173;calc iter;100;2.33773;1.52937;2.37546
173;total;1;265.439;265.439;265.439
174;calc total;1;235.099;235.099;235.099
174;calc update async;100;4.67271e-05;2.76e-05;0.00110068
174;calc inner;100;2.3307;1.52593;2.36817
174;calc wait;100;0.00258857;0.00185575;0.00321395
174;calc bound;100;0.00439456;0.00165225;0.00501972
174;calc iter;100;2.33774;1.52947;2.3752
174;total;1;266.031;266.031;266.031
175;calc total;1;235.099;235.099;235.099
175;calc update async;100;5.02481e-05;3.033e-05;0.00120077
175;calc inner;100;2.33058;1.52636;2.36792
175;calc wait;100;0.0025661;0.00173322;0.00315876
175;calc bound;100;0.00454221;0.00149969;0.00525966
175;calc iter;100;2.33774;1.52963;2.37513
175;total;1;266.023;266.023;266.023
176;calc total;1;235.099;235.099;235.099
176;calc update async;100;6.68769e-05;1.5289e-05;0.00158468
176;calc inner;100;1.12637;0.359432;2.32174
176;calc wait;100;1.20693;0.0372917;1.86388
176;calc bound;100;0.00436508;0.00148272;0.0111214
176;calc iter;100;2.33774;1.53334;2.36877
176;total;1;265.811;265.811;265.811
177;calc total;1;235.094;235.094;235.094
177;calc update async;100;3.91906e-05;2.012e-05;0.000666023
177;calc inner;100;1.20385;0.516018;2.32436
177;calc wait;100;0.857341;0.00837209;1.81307
177;calc bound;100;0.00341566;0.00193338;0.00738698
177;calc iter;100;2.32599;2.1211;2.36554
177;total;1;265.592;265.592;265.592
178;calc total;1;235.099;235.099;235.099
178;calc update async;100;4.50861e-05;1.8099e-05;0.0011646
178;calc inner;100;1.33291;0.579653;2.32696
178;calc wait;100;0.367615;0.00284088;0.997119
178;calc bound;100;0.00319933;0.00177941;0.0074437
178;calc iter;100;2.31824;2.28081;2.353
178;total;1;265.689;265.689;265.689
179;calc total;1;235.099;235.099;235.099
179;calc update async;100;4.44627e-05;1.8679e-05;0.00157279
179;calc inner;100;1.08505;0.49613;2.32692
179;calc wait;100;0.628478;0.00283788;1.188
179;calc bound;100;0.00453571;0.00278545;0.00920882
179;calc iter;100;2.31072;2.26495;2.35083
179;total;1;265.814;265.814;265.814
180;calc total;1;235.094;235.094;235.094
180;calc update async;100;3.37872e-05;2.05e-05;0.000434665
180;calc inner;100;1.15913;0.548582;2.32707
180;calc wait;100;0.578934;0.00568776;0.859933
180;calc bound;100;0.00505472;0.00195675;0.0090772
180;calc iter;100;2.31639;2.2884;2.35046
180;total;1;265.964;265.964;265.964
181;calc total;1;235.094;235.094;235.094
181;calc update async;100;4.0557e-05;2.305e-05;0.000495485
181;calc inner;100;1.3331;0.664388;2.32691
181;calc wait;100;0.325792;0.00277096;0.832811
181;calc bound;100;0.00344131;0.00193144;0.00778387
181;calc iter;100;2.32324;2.28631;2.37654
181;total;1;265.965;265.965;265.965
182;calc total;1;235.094;235.094;235.094
182;calc update async;100;3.86187e-05;2.0769e-05;0.000443675
182;calc inner;100;1.18683;0.459115;2.32901
182;calc wait;100;0.64158;0.0023497;1.44899
182;calc bound;100;0.00412275;0.00150505;0.00873624
182;calc iter;100;2.32742;1.76379;2.37515
182;total;1;265.593;265.593;265.593
183;calc total;1;235.094;235.094;235.094
183;calc update async;100;3.98984e-05;1.685e-05;0.000330157
183;calc inner;100;1.1599;0.366185;2.32911
183;calc wait;100;1.17195;0.00912634;1.90447
183;calc bound;100;0.00513567;0.0018484;0.0076394
183;calc iter;100;2.33847;1.94439;2.424
183;total;1;265.964;265.964;265.964
184;calc total;1;235.099;235.099;235.099
184;calc update async;100;4.12325e-05;2.0799e-05;0.00136798
184;calc inner;100;2.10696;1.26536;2.33982
184;calc wait;100;0.04127;0.00318217;0.0844641
184;calc bound;100;0.00535921;0.00350274;0.00927769
184;calc iter;100;2.34046;1.46438;2.38768
184;total;1;265.97;265.97;265.97
185;calc total;1;235.099;235.099;235.099
185;calc update async;100;5.04139e-05;2.2039e-05;0.00159274
185;calc inner;100;2.13384;1.28322;2.34055
185;calc wait;100;0.0211201;0.00934341;0.0487523
185;calc bound;100;0.00286952;0.00202577;0.00661518
185;calc iter;100;2.34051;1.45666;2.37008
185;total;1;265.392;265.392;265.392
186;calc total;1;235.099;235.099;235.099
186;calc update async;100;5.06e-05;2.5079e-05;0.00123834
186;calc inner;100;2.14465;1.29723;2.34483
186;calc wait;100;0.00392701;0.00195552;0.0179418
186;calc bound;100;0.00269679;0.00197581;0.0075398
186;calc iter;100;2.34061;1.4595;2.37788
186;total;1;265.633;265.633;265.633
187;calc total;1;235.094;235.094;235.094
187;calc update async;100;4.95696e-05;2.5209e-05;0.000600233
187;calc inner;100;2.14437;1.29774;2.34285
187;calc wait;100;0.0067708;0.0023364;0.0216441
187;calc bound;100;0.00266935;0.00197864;0.00728483
187;calc iter;100;2.34055;1.46004;2.37804
187;total;1;265.39;265.39;265.39
188;calc total;1;235.099;235.099;235.099
188;calc update async;100;4.60845e-05;2.533e-05;0.00121855
188;calc inner;100;2.14434;1.29569;2.34145
188;calc wait;100;0.0145556;0.00475088;0.0319875
188;calc bound;100;0.00438275;0.00210831;0.00582905
188;calc iter;100;2.34046;1.45023;2.37235
188;total;1;265.287;265.287;265.287
189;calc total;1;235.094;235.094;235.094
189;calc update async;100;5.04037e-05;2.844e-05;0.000570504
189;calc inner;100;2.14855;1.29753;2.34181
189;calc wait;100;0.00826946;0.00546856;0.0185174
189;calc bound;100;0.00214354;0.00154386;0.00316216
189;calc iter;100;2.34046;1.45315;2.37328
189;total;1;265.944;265.944;265.944
190;calc total;1;235.099;235.099;235.099
190;calc update async;100;5.01783e-05;2.749e-05;0.000948919
190;calc inner;100;2.14855;1.30357;2.34661
190;calc wait;100;0.00216456;0.00146681;0.0169081
190;calc bound;100;0.0020662;0.00149927;0.00753632
190;calc iter;100;2.34061;1.4577;2.37283
190;total;1;265.286;265.286;265.286
191;calc total;1;235.099;235.099;235.099
191;calc update async;100;5.29719e-05;2.66e-05;0.00102295
191;calc inner;100;2.14879;1.30363;2.34597
191;calc wait;100;0.00264958;0.00198329;0.0168851
191;calc bound;100;0.00206795;0.00151534;0.00743566
191;calc iter;100;2.34061;1.45853;2.37347
191;total;1;265.367;265.367;265.367
192;calc total;1;235.099;235.099;235.099
192;calc update async;100;6.14255e-05;2.212e-05;0.00121798
192;calc inner;100;1.33414;0.456521;2.33494
192;calc wait;100;1.00258;0.0265669;1.85978
192;calc bound;100;0.00350375;0.00140523;0.00625616
192;calc iter;100;2.34062;1.45799;2.38023
192;total;1;265.647;265.647;265.647
193;calc total;1;235.09;235.09;235.09
193;calc update async;100;4.56754e-05;2.171e-05;0.000718871
193;calc inner;100;1.27109;0.495688;2.31645
193;calc wait;100;0.988907;0.00898564;1.78379
193;calc bound;100;0.00394998;0.00194425;0.00719167
193;calc iter;100;2.33056;2.22873;2.4278
193;total;1;265.945;265.945;265.945
194;calc total;1;235.09;235.09;235.09
194;calc update async;100;5.15102e-05;1.989e-05;0.0014702
194;calc inner;100;1.43697;0.48982;2.32953
194;calc wait;100;0.476854;0.00256656;1.65916
194;calc bound;100;0.0035781;0.0014866;0.00681878
194;calc iter;100;2.31774;2.26823;2.38147
194;total;1;265.516;265.516;265.516
195;calc total;1;235.09;235.09;235.09
195;calc update async;100;4.95995e-05;2.148e-05;0.000945989
195;calc inner;100;1.3474;0.527356;2.32875
195;calc wait;100;0.495334;0.0031579;1.08934
195;calc bound;100;0.0045599;0.00202784;0.00716835
195;calc iter;100;2.30997;2.24997;2.37554
195;total;1;265.677;265.677;265.677
196;calc total;1;235.09;235.09;235.09
196;calc update async;100;4.88285e-05;2.266e-05;0.00124431
196;calc inner;100;1.31816;0.571938;2.32565
196;calc wait;100;0.524046;0.00389747;0.875543
196;calc bound;100;0.00451876;0.00193569;0.0090769
196;calc iter;100;2.3094;2.2762;2.37184
196;total;1;265.524;265.524;265.524
197;calc total;1;235.09;235.09;235.09
197;calc update async;100;4.96984e-05;2.646e-05;0.0009063
197;calc inner;100;1.43166;0.580495;2.32423
197;calc wait;100;0.386062;0.00557251;0.992717
197;calc bound;100;0.00381277;0.00211684;0.00715043
197;calc iter;100;2.31745;2.2796;2.38633
197;total;1;265.832;265.832;265.832
198;calc total;1;235.09;235.09;235.09
198;calc update async;100;4.68887e-05;2.743e-05;0.00081536
198;calc inner;100;1.31895;0.590023;2.32932
198;calc wait;100;0.708168;0.00246383;1.51294
198;calc bound;100;0.0044751;0.00139424;0.0078518
198;calc iter;100;2.32209;1.7875;2.37844
198;total;1;265.736;265.736;265.736
199;calc total;1;235.09;235.09;235.09
199;calc update async;100;6.55408e-05;2.628e-05;0.00147858
199;calc inner;100;1.27819;0.36557;2.32949
199;calc wait;100;1.05189;0.0024149;1.88134
199;calc bound;100;0.00538429;0.00159713;0.00849262
199;calc iter;100;2.33577;1.95643;2.41432
199;total;1;265.693;265.693;265.693
200;calc total;1;235.09;235.09;235.09
200;calc update async;100;4.33755e-05;2.01e-05;0.00140696
200;calc inner;100;2.16581;1.36588;2.34517
200;calc wait;100;0.0494827;0.00253038;0.0809736
200;calc bound;100;0.00507434;0.00181584;0.00910727
200;calc iter;100;2.33743;1.5356;2.37403
200;total;1;265.595;265.595;265.595
201;calc total;1;235.09;235.09;235.09
201;calc update async;100;5.13722e-05;2.485e-05;0.00102041
201;calc inner;100;2.19849;1.38688;2.34124
201;calc wait;100;0.0130149;0.00467447;0.0183709
201;calc bound;100;0.00298833;0.00208091;0.00689602
201;calc iter;100;2.3375;1.52907;2.37684
201;total;1;266.056;266.056;266.056
202;calc total;1;235.09;235.09;235.09
202;calc update async;100;4.88726e-05;2.459e-05;0.00094339
202;calc inner;100;2.20468;1.39948;2.34943
202;calc wait;100;0.00251612;0.00193051;0.00326649
202;calc bound;100;0.00284149;0.00199762;0.00739365
202;calc iter;100;2.3376;1.53421;2.37614
202;total;1;265.752;265.752;265.752
203;calc total;1;235.09;235.09;235.09
203;calc update async;100;5.55202e-05;2.532e-05;0.00132894
203;calc inner;100;2.20443;1.39916;2.34896
203;calc wait;100;0.0031596;0.00208736;0.00703604
203;calc bound;100;0.00281907;0.00197954;0.00563623
203;calc iter;100;2.3376;1.53411;2.37628
203;total;1;265.413;265.413;265.413
204;calc total;1;235.09;235.09;235.09
204;calc update async;100;4.45078e-05;2.193e-05;0.00137994
204;calc inner;100;2.19944;1.38612;2.33871
204;calc wait;100;0.0177859;0.00343374;0.03224
204;calc bound;100;0.00388176;0.00164838;0.00583461
204;calc iter;100;2.33747;1.532;2.37119
204;total;1;265.693;265.693;265.693
205;calc total;1;235.089;235.089;235.089
205;calc update async;100;5.70365e-05;2.446e-05;0.00133804
205;calc inner;100;2.20746;1.39485;2.34138
205;calc wait;100;0.00893301;0.00439456;0.0219247
205;calc bound;100;0.00217744;0.0015347;0.00515422
205;calc iter;100;2.33751;1.52847;2.37558
205;total;1;265.79;265.79;265.79
206;calc total;1;235.089;235.089;235.089
206;calc update async;100;6.26057e-05;3.103e-05;0.00126282
206;calc inner;100;2.20934;1.40258;2.3457
206;calc wait;100;0.00216532;0.00169474;0.00392242
206;calc bound;100;0.00220709;0.00150392;0.00956361
206;calc iter;100;2.3376;1.53314;2.37566
206;total;1;265.556;265.556;265.556
207;calc total;1;235.089;235.089;235.089
207;calc update async;100;5.47203e-05;3.008e-05;0.00130963
207;calc inner;100;2.20782;1.40137;2.34565
207;calc wait;100;0.00202397;0.00149225;0.004085
207;calc bound;100;0.00219016;0.00149558;0.009526
207;calc iter;100;2.33762;1.53279;2.37526
207;total;1;265.763;265.763;265.763
208;calc total;1;235.089;235.089;235.089
208;calc update async;100;6.48199e-05;3.5029e-05;0.00109015
208;calc inner;100;1.90837;0.999739;2.3107
208;calc wait;100;0.421783;0.0339803;0.958229
208;calc bound;100;0.00610507;0.00192062;0.0078134
208;calc iter;100;2.33633;1.95996;2.39533
208;total;1;265.293;265.293;265.293
209;calc total;1;235.089;235.089;235.089
209;calc update async;100;6.60618e-05;3.899e-05;0.0012203
209;calc inner;100;1.85556;1.19802;2.31438
209;calc wait;100;0.466388;0.00833475;1.02118
209;calc bound;100;0.0047641;0.00258433;0.00633308
209;calc iter;100;2.32679;1.40392;2.40012
209;total;1;265.319;265.319;265.319
210;calc total;1;235.089;235.089;235.089
210;calc update async;100;5.75507e-05;2.051e-05;0.00086784
210;calc inner;100;1.88071;1.44828;2.32021
210;calc wait;100;0.438738;0.00277719;0.872643
210;calc bound;100;0.00493791;0.0014248;0.00650921
210;calc iter;100;2.32481;2.16332;2.42767
210;total;1;265.382;265.382;265.382
211;calc total;1;235.089;235.089;235.089
211;calc update async;100;6.34104e-05;3.17e-05;0.00117937
211;calc inner;100;1.92201;1.57928;2.31936
211;calc wait;100;0.390795;0.00309998;0.755544
211;calc bound;100;0.00500456;0.00149858;0.0070451
211;calc iter;100;2.31821;2.29123;2.36827
211;total;1;265.455;265.455;265.455
212;calc total;1;235.089;235.089;235.089
212;calc update async;100;6.01347e-05;2.876e-05;0.000934619
212;calc inner;100;1.90425;1.59452;2.31057
212;calc wait;100;0.41406;0.00311025;0.711096
212;calc bound;100;0.00485068;0.00197315;0.00677485
212;calc iter;100;2.32323;2.28655;2.37607
212;total;1;265.36;265.36;265.36
213;calc total;1;235.089;235.089;235.089
213;calc update async;100;6.96327e-05;3.829e-05;0.00110029
213;calc inner;100;1.84342;1.33731;2.31323
213;calc wait;100;0.478632;0.0106759;0.942015
213;calc bound;100;0.00527941;0.00198407;0.00695579
213;calc iter;100;2.32741;1.76162;2.37522
213;total;1;265.686;265.686;265.686
214;calc total;1;235.089;235.089;235.089
214;calc update async;100;6.37769e-05;3.6039e-05;0.0008375
214;calc inner;100;1.85766;0.87436;2.31842
214;calc wait;100;0.46801;0.00273123;0.885505
214;calc bound;100;0.00524012;0.00195775;0.00930967
214;calc iter;100;2.33102;1.24179;2.37532
214;total;1;265.658;265.658;265.658
215;calc total;1;235.089;235.089;235.089
215;calc update async;100;7.16155e-05;3.892e-05;0.00116848
215;calc inner;100;1.89467;0.521867;2.31314
215;calc wait;100;0.440049;0.0102731;0.937282
215;calc bound;100;0.00557945;0.00188013;0.00942311
215;calc iter;100;2.34037;1.46107;2.3879
215;total;1;265.786;265.786;265.786
216;calc total;1;235.089;235.089;235.089
216;calc update async;100;5.31836e-05;2.676e-05;0.000951569
216;calc inner;100;2.32057;1.44188;2.35865
216;calc wait;100;0.0152887;0.00295291;0.0599335
216;calc bound;100;0.00442656;0.00333478;0.00700431
216;calc iter;100;2.34051;1.46001;2.37214
216;total;1;265.593;265.593;265.593
217;calc total;1;235.089;235.089;235.089
217;calc update async;100;5.16326e-05;2.6699e-05;0.00092103
217;calc inner;100;2.32553;1.4434;2.35903
217;calc wait;100;0.00974892;0.00530427;0.0576029
217;calc bound;100;0.00517693;0.00164514;0.00662248
217;calc iter;100;2.34052;1.45529;2.38004
217;total;1;265.934;265.934;265.934
218;calc total;1;235.089;235.089;235.089
218;calc update async;100;5.1165e-05;2.823e-05;0.000657292
218;calc inner;100;2.33079;1.45292;2.3648
218;calc wait;100;0.00480681;0.00177141;0.0624585
218;calc bound;100;0.00478812;0.00160327;0.00764863
218;calc iter;100;2.34052;1.45635;2.37683
218;total;1;265.547;265.547;265.547
219;calc total;1;235.089;235.089;235.089
219;calc update async;100;5.22902e-05;2.915e-05;0.000460004
219;calc inner;100;2.32964;1.45231;2.36285
219;calc wait;100;0.00526376;0.00181757;0.0618903
219;calc bound;100;0.00555578;0.0016288;0.00755482
219;calc iter;100;2.34052;1.45581;2.37101
219;total;1;265.627;265.627;265.627
220;calc total;1;235.134;235.134;235.134
220;calc update async;100;4.16528e-05;2.778e-05;0.000523494
220;calc inner;100;2.3238;1.44209;2.35709
220;calc wait;100;0.0126212;0.00296341;0.220966
220;calc bound;100;0.00375421;0.00184838;0.00488146
220;calc iter;100;2.34098;1.45892;2.41071
220;total;1;265.659;265.659;265.659
221;calc total;1;235.088;235.088;235.088
221;calc update async;100;4.62469e-05;2.814e-05;0.000637063
221;calc inner;100;2.32752;1.44199;2.36036
221;calc wait;100;0.00791469;0.0050758;0.106753
221;calc bound;100;0.00477871;0.00188818;0.00661414
221;calc iter;100;2.34052;1.45433;2.37283
221;total;1;265.448;265.448;265.448
222;calc total;1;235.134;235.134;235.134
222;calc update async;100;4.33093e-05;3.037e-05;0.000326497
222;calc inner;100;2.3311;1.45077;2.36571
222;calc wait;100;0.00422221;0.00171619;0.161704
222;calc bound;100;0.00427188;0.00172871;0.00516684
222;calc iter;100;2.34098;1.45427;2.4158
222;total;1;265.625;265.625;265.625
223;calc total;1;235.088;235.088;235.088
223;calc update async;100;5.28399e-05;2.75e-05;0.00088959
223;calc inner;100;2.33211;1.4514;2.36573
223;calc wait;100;0.00371458;0.00173362;0.105765
223;calc bound;100;0.00433455;0.0016926;0.00512114
223;calc iter;100;2.34053;1.45487;2.37265
223;total;1;265.468;265.468;265.468
224;calc total;1;235.089;235.089;235.089
224;calc update async;100;0.000688455;9.8389e-05;0.0295252
224;calc inner;100;1.66853;0.453094;2.32478
224;calc wait;100;0.664391;0.0176703;1.65488
224;calc bound;100;0.00533524;0.00138945;0.00742991
224;calc iter;100;2.33895;1.82749;2.42389
224;total;1;265.683;265.683;265.683
225;calc total;1;235.088;235.088;235.088
225;calc update async;100;0.000505759;9.8759e-05;0.0293918
225;calc inner;100;1.58145;0.451748;2.32327
225;calc wait;100;0.738493;0.00730829;1.79312
225;calc bound;100;0.00479127;0.00194352;0.00739188
225;calc iter;100;2.32525;2.01677;2.37434
225;total;1;265.952;265.952;265.952
226;calc total;1;235.088;235.088;235.088
226;calc update async;100;0.000495903;5.58e-05;0.0292307
226;calc inner;100;1.59311;0.478729;2.33106
226;calc wait;100;0.710971;0.00270353;1.82625
226;calc bound;100;0.0050519;0.00194868;0.00692437
226;calc iter;100;2.30964;1.97584;2.42596
226;total;1;265.873;265.873;265.873
227;calc total;1;235.088;235.088;235.088
227;calc update async;100;0.000470201;5.0669e-05;0.0294677
227;calc inner;100;1.69175;0.682581;2.33072
227;calc wait;100;0.596755;0.00244033;1.62449
227;calc bound;100;0.0047385;0.00148683;0.00654594
227;calc iter;100;2.29567;2.19383;2.39621
227;total;1;265.901;265.901;265.901
228;calc total;1;235.087;235.087;235.087
228;calc update async;100;0.000486921;8.5859e-05;0.0301499
228;calc inner;100;1.70698;0.748137;2.3277
228;calc wait;100;0.576357;0.00543234;1.49161
228;calc bound;100;0.00509183;0.00254939;0.00706288
228;calc iter;100;2.29372;2.10699;2.36166
228;total;1;265.745;265.745;265.745
229;calc total;1;235.088;235.088;235.088
229;calc update async;100;0.000570833;6.2969e-05;0.0307022
229;calc inner;100;1.60552;0.589233;2.32774
229;calc wait;100;0.689792;0.00638764;1.78006
229;calc bound;100;0.00495747;0.00205279;0.00842406
229;calc iter;100;2.30085;1.852;2.37279
229;total;1;265.676;265.676;265.676
230;calc total;1;235.088;235.088;235.088
230;calc update async;100;0.000576274;4.298e-05;0.0305999
230;calc inner;100;1.62117;0.461062;2.33105
230;calc wait;100;0.687715;0.00238457;1.63324
230;calc bound;100;0.00508431;0.00138485;0.00723844
230;calc iter;100;2.31455;1.83606;2.47763
230;total;1;265.509;265.509;265.509
231;calc total;1;235.088;235.088;235.088
231;calc update async;100;0.000613499;4.7309e-05;0.0310942
231;calc inner;100;1.67415;0.40526;2.3307
231;calc wait;100;0.648418;0.00294622;1.7819
231;calc bound;100;0.00590373;0.00183435;0.00792171
231;calc iter;100;2.32909;1.86127;2.50001
231;total;1;265.759;265.759;265.759
232;calc total;1;235.088;235.088;235.088
232;calc update async;100;0.000473998;5.7559e-05;0.0320956
232;calc inner;100;2.2061;1.29288;2.34767
232;calc wait;100;0.0868263;0.00292448;0.22405
232;calc bound;100;0.00503258;0.00258289;0.00927444
232;calc iter;100;2.33574;1.96215;2.41365
232;total;1;265.458;265.458;265.458
233;calc total;1;235.087;235.087;235.087
233;calc update async;100;0.000492468;9.1049e-05;0.0314935
233;calc inner;100;2.26191;1.35476;2.34903
233;calc wait;100;0.0172251;0.00231303;0.044304
233;calc bound;100;0.00458631;0.00209338;0.00732539
233;calc iter;100;2.33606;1.95906;2.39933
233;total;1;265.296;265.296;265.296
234;calc total;1;235.126;235.126;235.126
234;calc update async;100;0.000240612;0.000127139;0.00376475
234;calc inner;100;2.26632;1.36928;2.35178
234;calc wait;100;0.00599199;0.00199126;0.310174
234;calc bound;100;0.00377605;0.00215675;0.00748389
234;calc iter;100;2.33662;1.96432;2.40004
234;total;1;265.907;265.907;265.907
235;calc total;1;235.088;235.088;235.088
235;calc update async;100;0.000546006;6.763e-05;0.031724
235;calc inner;100;2.26789;1.36874;2.35155
235;calc wait;100;0.00820604;0.0019617;0.0477057
235;calc bound;100;0.0040279;0.00212871;0.00712205
235;calc iter;100;2.33624;1.96427;2.40031
235;total;1;265.334;265.334;265.334
236;calc total;1;235.088;235.088;235.088
236;calc update async;100;0.000461212;5.248e-05;0.0321277
236;calc inner;100;2.27028;1.37807;2.34724
236;calc wait;100;0.0213853;0.00259306;0.0620726
236;calc bound;100;0.00457836;0.00198136;0.00725022
236;calc iter;100;2.336;1.95376;2.39396
236;total;1;266.028;266.028;266.028
237;calc total;1;235.087;235.087;235.087
237;calc update async;100;0.000502699;8.1549e-05;0.0316673
237;calc inner;100;2.27807;1.3819;2.34689
237;calc wait;100;0.0098268;0.00479889;0.0203241
237;calc bound;100;0.00366584;0.00164696;0.00717989
237;calc iter;100;2.33616;1.95925;2.39344
237;total;1;265.72;265.72;265.72
238;calc total;1;235.087;235.087;235.087
238;calc update async;100;0.000543606;0.000135058;0.031834
238;calc inner;100;2.28182;1.38467;2.35261
238;calc wait;100;0.00243676;0.00147557;0.00715567
238;calc bound;100;0.00336064;0.00152354;0.00727481
238;calc iter;100;2.33628;1.96444;2.3953
238;total;1;265.39;265.39;265.39
239;calc total;1;235.088;235.088;235.088
239;calc update async;100;0.000557379;0.000120699;0.0323578
239;calc inner;100;2.28074;1.38437;2.35207
239;calc wait;100;0.00321108;0.00145793;0.0102449
239;calc bound;100;0.00333729;0.00152542;0.00684864
239;calc iter;100;2.33629;1.96479;2.39553
239;total;1;265.821;265.821;265.821
240;calc total;1;235.12;235.12;235.12
240;calc update async;100;0.000253802;5.1719e-05;0.00366089
240;calc inner;100;1.25489;0.470706;2.31381
240;calc wait;100;1.07138;0.0389458;1.86234
240;calc bound;100;0.00431593;0.00176334;0.00807202
240;calc iter;100;2.33084;1.76526;2.44358
240;total;1;265.806;265.806;265.806
241;calc total;1;235.087;235.087;235.087
241;calc update async;100;0.00054335;0.000103399;0.0343218
241;calc inner;100;1.30768;0.608473;2.32025
241;calc wait;100;0.771832;0.0260241;1.67331
241;calc bound;100;0.00444499;0.00193886;0.00723173
241;calc iter;100;2.32473;2.16606;2.42648
241;total;1;265.532;265.532;265.532
242;calc total;1;235.092;235.092;235.092
242;calc update async;100;0.000426236;0.000141678;0.0236131
242;calc inner;100;1.42552;0.77672;2.32646
242;calc wait;100;0.327509;0.0068176;0.703149
242;calc bound;100;0.00376048;0.00179221;0.00717651
242;calc iter;100;2.31815;2.29023;2.36787
242;total;1;265.942;265.942;265.942
243;calc total;1;235.087;235.087;235.087
243;calc update async;100;0.0004856;7.642e-05;0.0343074
243;calc inner;100;1.23812;0.509478;2.32583
243;calc wait;100;0.57386;0.00281743;1.01995
243;calc bound;100;0.00450577;0.00257105;0.00771795
243;calc iter;100;2.3106;2.26495;2.3777
243;total;1;265.754;265.754;265.754
244;calc total;1;235.114;235.114;235.114
244;calc update async;100;0.000230999;0.000113748;0.00420794
244;calc inner;100;1.31599;0.631938;2.31451
244;calc wait;100;0.50776;0.00674834;0.913328
244;calc bound;100;0.00511849;0.00205163;0.00781771
244;calc iter;100;2.31657;2.28925;2.35047
244;total;1;265.415;265.415;265.415
245;calc total;1;235.087;235.087;235.087
245;calc update async;100;0.000582117;0.000120279;0.034283
245;calc inner;100;1.41637;0.803297;2.32046
245;calc wait;100;0.31153;0.0051128;0.745623
245;calc bound;100;0.00394988;0.00195723;0.0073341
245;calc iter;100;2.32315;2.28635;2.37652
245;total;1;265.818;265.818;265.818
246;calc total;1;235.092;235.092;235.092
246;calc update async;100;0.000432266;0.000132319;0.0240515
246;calc inner;100;1.25123;0.516008;2.32571
246;calc wait;100;0.726389;0.00897406;1.63675
246;calc bound;100;0.00491528;0.00139653;0.00776949
246;calc iter;100;2.32739;1.76394;2.38042
246;total;1;266.005;266.005;266.005
247;calc total;1;235.087;235.087;235.087
247;calc update async;100;0.000597768;9.6599e-05;0.0343541
247;calc inner;100;1.29088;0.364268;2.31327
247;calc wait;100;1.04165;0.0252835;1.86985
247;calc bound;100;0.00513918;0.00186251;0.00772856
247;calc iter;100;2.33828;1.80393;2.43649
247;total;1;265.368;265.368;265.368
248;calc total;1;235.092;235.092;235.092
248;calc update async;100;0.000365254;7.6869e-05;0.0230547
248;calc inner;100;2.13431;1.25586;2.34091
248;calc wait;100;0.0449004;0.00289262;0.0857766
248;calc bound;100;0.0050987;0.00324859;0.00925751
248;calc iter;100;2.34035;1.46372;2.38602
248;total;1;265.402;265.402;265.402
249;calc total;1;235.092;235.092;235.092
249;calc update async;100;0.000439087;0.000110378;0.0230371
249;calc inner;100;2.16384;1.27895;2.34401
249;calc wait;100;0.0192086;0.00241628;0.0480146
249;calc bound;100;0.00303772;0.0020929;0.00677036
249;calc iter;100;2.34043;1.4567;2.37302
249;total;1;265.802;265.802;265.802
250;calc total;1;235.092;235.092;235.092
250;calc update async;100;0.000464283;0.000120559;0.0230801
250;calc inner;100;2.17415;1.29505;2.34939
250;calc wait;100;0.00395707;0.00197146;0.0151012
250;calc bound;100;0.00282858;0.0020062;0.00749252
250;calc iter;100;2.34052;1.46033;2.37795
250;total;1;265.4;265.4;265.4
251;calc total;1;235.092;235.092;235.092
251;calc update async;100;0.000566375;0.000221457;0.0232799
251;calc inner;100;2.1734;1.29493;2.34689
251;calc wait;100;0.00506079;0.00189324;0.0191567
251;calc bound;100;0.00278664;0.0019669;0.00636533
251;calc iter;100;2.34052;1.46087;2.37762
251;total;1;265.64;265.64;265.64
252;calc total;1;235.087;235.087;235.087
252;calc update async;100;0.000498242;0.000113379;0.033064
252;calc inner;100;2.16931;1.29307;2.34321
252;calc wait;100;0.0189225;0.00315675;0.0660359
252;calc bound;100;0.0031669;0.00195193;0.00531011
252;calc iter;100;2.34034;1.45035;2.37221
252;total;1;265.827;265.827;265.827
253;calc total;1;235.085;235.085;235.085
253;calc update async;100;0.000586573;0.000149918;0.0309833
253;calc inner;100;2.17671;1.29772;2.34867
253;calc wait;100;0.00645513;0.0030939;0.0118361
253;calc bound;100;0.00236873;0.00156174;0.00598208
253;calc iter;100;2.34036;1.45322;2.37336
253;total;1;265.571;265.571;265.571
254;calc total;1;235.085;235.085;235.085
254;calc update async;100;0.000637742;0.000175378;0.030901
254;calc inner;100;2.17659;1.30208;2.3507
254;calc wait;100;0.00205283;0.00146996;0.00300475
254;calc bound;100;0.00226223;0.00151747;0.00500709
254;calc iter;100;2.34046;1.45838;2.37402
254;total;1;265.285;265.285;265.285
256;calc total;1;235.145;235.145;235.145
256;calc update async;100;0.000267973;5.3609e-05;0.00326026
256;calc inner;100;1.7461;0.450722;2.32987
256;calc wait;100;0.580493;0.0232846;1.47375
256;calc bound;100;0.00472974;0.00188538;0.0112131
256;calc iter;100;2.3316;1.53669;2.41174
256;total;1;265.975;265.975;265.975
255;calc total;1;235.085;235.085;235.085
255;calc update async;100;0.000728822;0.000254718;0.0308971
255;calc inner;100;2.17585;1.30221;2.35001
255;calc wait;100;0.00212751;0.0016267;0.00335704
255;calc bound;100;0.00226175;0.00150872;0.0050496
255;calc iter;100;2.34045;1.45922;2.37516
255;total;1;265.884;265.884;265.884
257;calc total;1;235.138;235.138;235.138
257;calc update async;100;0.000303972;6.5679e-05;0.00416716
257;calc inner;100;1.60041;0.574966;2.32578
257;calc wait;100;0.71533;0.0120255;1.73792
257;calc bound;100;0.00459657;0.0015016;0.00753
257;calc iter;100;2.32289;2.05785;2.39393
257;total;1;265.988;265.988;265.988
258;calc total;1;235.137;235.137;235.137
258;calc update async;100;0.00037088;8.6309e-05;0.00854545
258;calc inner;100;1.71574;0.792209;2.3303
258;calc wait;100;0.433562;0.00247323;0.850102
258;calc bound;100;0.00463405;0.00196345;0.0077263
258;calc iter;100;2.31677;2.20551;2.41947
258;total;1;265.985;265.985;265.985
259;calc total;1;235.137;235.137;235.137
259;calc update async;100;0.000380022;9.3808e-05;0.00849864
259;calc inner;100;1.64153;0.501266;2.32999
259;calc wait;100;0.482915;0.00264492;1.14439
259;calc bound;100;0.00470247;0.00218992;0.00755021
259;calc iter;100;2.30896;2.1739;2.37474
259;total;1;265.989;265.989;265.989
260;calc total;1;235.137;235.137;235.137
260;calc update async;100;0.000356309;0.000125689;0.00724626
260;calc inner;100;1.69738;0.805417;2.32633
260;calc wait;100;0.392241;0.00294319;0.72575
260;calc bound;100;0.00468441;0.00231152;0.00737624
260;calc iter;100;2.31631;2.20206;2.37434
260;total;1;266.012;266.012;266.012
261;calc total;1;235.137;235.137;235.137
261;calc update async;100;0.000323159;8.6399e-05;0.00720186
261;calc inner;100;1.6669;0.705413;2.32598
261;calc wait;100;0.397988;0.00689313;0.797076
261;calc bound;100;0.00460317;0.00195427;0.00782877
261;calc iter;100;2.32163;2.20047;2.39551
261;total;1;265.955;265.955;265.955
262;calc total;1;235.137;235.137;235.137
262;calc update async;100;0.000310988;0.000124968;0.00811867
262;calc inner;100;1.53229;0.473524;2.33009
262;calc wait;100;0.707852;0.00263829;1.50148
262;calc bound;100;0.00544782;0.00138464;0.00813591
262;calc iter;100;2.32586;1.85604;2.42838
262;total;1;265.928;265.928;265.928
263;calc total;1;235.136;235.136;235.136
263;calc update async;100;0.000347617;0.000136229;0.008224
263;calc inner;100;1.68248;0.411544;2.32928
263;calc wait;100;0.623119;0.0126263;1.43312
263;calc bound;100;0.0059294;0.00186031;0.00813154
263;calc iter;100;2.3288;1.18396;2.4341
263;total;1;265.892;265.892;265.892
264;calc total;1;235.134;235.134;235.134
264;calc update async;100;0.000200991;6.5119e-05;0.00696765
264;calc inner;100;2.09136;0.577776;2.33807
264;calc wait;100;0.104697;0.00452908;0.669467
264;calc bound;100;0.00506113;0.00314089;0.00926823
264;calc iter;100;2.33878;1.5833;2.42859
264;total;1;265.947;265.947;265.947
265;calc total;1;235.134;235.134;235.134
265;calc update async;100;0.000237873;8.7039e-05;0.00692039
265;calc inner;100;2.16273;0.890398;2.33811
265;calc wait;100;0.0465184;0.00832003;0.188918
265;calc bound;100;0.00325351;0.0021124;0.00678075
265;calc iter;100;2.339;1.40424;2.37786
265;total;1;265.87;265.87;265.87
266;calc total;1;235.134;235.134;235.134
266;calc update async;100;0.000329947;0.000152318;0.00694656
266;calc inner;100;2.18686;0.968102;2.34493
266;calc wait;100;0.00508147;0.00196381;0.0205385
266;calc bound;100;0.00281977;0.00206767;0.00507066
266;calc iter;100;2.33918;1.38014;2.38415
266;total;1;265.324;265.324;265.324
267;calc total;1;235.134;235.134;235.134
267;calc update async;100;0.000328147;0.000119459;0.00751235
267;calc inner;100;2.18524;0.967472;2.34243
267;calc wait;100;0.0288303;0.00232408;0.201194
267;calc bound;100;0.00293308;0.00202184;0.00625811
267;calc iter;100;2.33938;1.40171;2.38305
267;total;1;265.999;265.999;265.999
268;calc total;1;235.134;235.134;235.134
268;calc update async;100;0.00023309;8.3269e-05;0.00725391
268;calc inner;100;2.19116;1.06986;2.34252
268;calc wait;100;0.0358422;0.00300962;0.105649
268;calc bound;100;0.00573662;0.00223266;0.00726792
268;calc iter;100;2.33955;1.34323;2.40873
268;total;1;265.383;265.383;265.383
269;calc total;1;235.131;235.131;235.131
269;calc update async;100;0.000335142;0.000138378;0.00747476
269;calc inner;100;2.2005;1.06475;2.34303
269;calc wait;100;0.0108265;0.00406376;0.030683
269;calc bound;100;0.00261655;0.00146257;0.00690448
269;calc iter;100;2.33966;1.33242;2.39104
269;total;1;265.386;265.386;265.386
270;calc total;1;235.129;235.129;235.129
270;calc update async;100;0.000519518;0.000180288;0.00805415
270;calc inner;100;2.19348;1.05861;2.34616
270;calc wait;100;0.00214287;0.00141883;0.00946807
270;calc bound;100;0.00239035;0.0014774;0.0047691
270;calc iter;100;2.33971;1.31783;2.40461
270;total;1;265.828;265.828;265.828
271;calc total;1;235.123;235.123;235.123
271;calc update async;100;0.000549484;0.000147318;0.0213134
271;calc inner;100;2.20066;1.06863;2.3492
271;calc wait;100;0.00607731;0.00250435;0.018173
271;calc bound;100;0.00256317;0.00147956;0.00668445
271;calc iter;100;2.33962;1.33056;2.3961
271;total;1;265.36;265.36;265.36
272;calc total;1;235.123;235.123;235.123
272;calc update async;100;0.000488708;0.000107598;0.0154345
272;calc inner;100;1.7811;0.525326;2.32186
272;calc wait;100;0.549465;0.0243823;1.36541
272;calc bound;100;0.0059649;0.00137884;0.00796853
272;calc iter;100;2.33703;1.89222;2.42372
272;total;1;265.664;265.664;265.664
273;calc total;1;235.123;235.123;235.123
273;calc update async;100;0.000437066;0.000102838;0.0153855
273;calc inner;100;1.72495;0.570368;2.3144
273;calc wait;100;0.59331;0.0199357;1.10635
273;calc bound;100;0.00469478;0.00196406;0.0070472
273;calc iter;100;2.3234;1.34072;2.39701
273;total;1;265.61;265.61;265.61
274;calc total;1;235.12;235.12;235.12
274;calc update async;100;0.000603664;0.000166538;0.0267696
274;calc inner;100;1.72635;1.16836;2.32549
274;calc wait;100;0.583248;0.00285009;1.14423
274;calc bound;100;0.00549658;0.00195945;0.00747076
274;calc iter;100;2.31571;1.64309;2.37507
274;total;1;265.502;265.502;265.502
275;calc total;1;235.123;235.123;235.123
275;calc update async;100;0.000451111;0.000137128;0.0154909
275;calc inner;100;1.80832;1.29342;2.32494
275;calc wait;100;0.497518;0.00262501;1.02332
275;calc bound;100;0.00477532;0.00353128;0.00702693
275;calc iter;100;2.31107;2.22789;2.35847
275;total;1;265.602;265.602;265.602
276;calc total;1;235.12;235.12;235.12
276;calc update async;100;0.000476911;0.000119219;0.0243835
276;calc inner;100;1.7945;1.24635;2.32223
276;calc wait;100;0.508185;0.00424989;1.05729
276;calc bound;100;0.00493721;0.00301407;0.00694874
276;calc iter;100;2.30811;2.27457;2.35388
276;total;1;265.507;265.507;265.507
277;calc total;1;235.119;235.119;235.119
277;calc update async;100;0.000524064;0.000178328;0.0243496
277;calc inner;100;1.73647;1.22461;2.32181
277;calc wait;100;0.57102;0.00695482;1.07673
277;calc bound;100;0.00571885;0.00234037;0.00766899
277;calc iter;100;2.31373;1.79378;2.35747
277;total;1;265.413;265.413;265.413
278;calc total;1;235.119;235.119;235.119
278;calc update async;100;0.000542433;0.000132479;0.0246249
278;calc inner;100;1.71937;0.69376;2.32636
278;calc wait;100;0.596075;0.00415584;1.11676
278;calc bound;100;0.00515474;0.00238655;0.00724776
278;calc iter;100;2.32115;1.43927;2.37015
278;total;1;265.595;265.595;265.595
279;calc total;1;235.119;235.119;235.119
279;calc update async;100;0.000544078;5.8769e-05;0.0245976
279;calc inner;100;1.79523;0.52395;2.32627
279;calc wait;100;0.528811;0.024611;1.01174
279;calc bound;100;0.00659136;0.00191594;0.00785051
279;calc iter;100;2.33119;1.53192;2.38031
279;total;1;266.034;266.034;266.034
280;calc total;1;235.119;235.119;235.119
280;calc update async;100;0.000344448;5.819e-05;0.0247164
280;calc inner;100;2.31166;1.5186;2.35465
280;calc wait;100;0.0151572;0.00460657;0.0205916
280;calc bound;100;0.00416023;0.00295562;0.00666948
280;calc iter;100;2.33132;1.53687;2.38062
280;total;1;265.473;265.473;265.473
281;calc total;1;235.119;235.119;235.119
281;calc update async;100;0.0004609;0.000143209;0.0246395
281;calc inner;100;2.31844;1.52192;2.36039
281;calc wait;100;0.0064448;0.0043615;0.0105473
281;calc bound;100;0.00598094;0.00176033;0.00721295
281;calc iter;100;2.33133;1.53438;2.38692
281;total;1;265.475;265.475;265.475
282;calc total;1;235.119;235.119;235.119
282;calc update async;100;0.000368048;2.1529e-05;0.0247275
282;calc inner;100;2.3231;1.52979;2.36543
282;calc wait;100;0.00240371;0.0017239;0.00295844
282;calc bound;100;0.00533969;0.00165465;0.00603248
282;calc iter;100;2.33134;1.53325;2.38782
282;total;1;265.4;265.4;265.4
283;calc total;1;235.119;235.119;235.119
283;calc update async;100;0.00045773;0.000108069;0.0250196
283;calc inner;100;2.32292;1.53008;2.36517
283;calc wait;100;0.00257625;0.00167709;0.00331691
283;calc bound;100;0.00537704;0.00164537;0.00608548
283;calc iter;100;2.33134;1.53358;2.38787
283;total;1;265.693;265.693;265.693
284;calc total;1;235.119;235.119;235.119
284;calc update async;100;0.000374871;7.01e-05;0.0250103
284;calc inner;100;2.31986;1.52109;2.36369
284;calc wait;100;0.00798638;0.00424121;0.0193715
284;calc bound;100;0.00311092;0.00187391;0.00460063
284;calc iter;100;2.33134;1.53722;2.3841
284;total;1;265.544;265.544;265.544
285;calc total;1;235.119;235.119;235.119
285;calc update async;100;0.000386693;8.2169e-05;0.0249957
285;calc inner;100;2.32028;1.52249;2.36304
285;calc wait;100;0.007119;0.00301208;0.0147962
285;calc bound;100;0.00353002;0.00221407;0.0068525
285;calc iter;100;2.33134;1.5355;2.38394
285;total;1;265.321;265.321;265.321
286;calc total;1;235.119;235.119;235.119
286;calc update async;100;0.000401631;2.1039e-05;0.024995
286;calc inner;100;2.32445;1.5293;2.36766
286;calc wait;100;0.00234783;0.00165096;0.00405196
286;calc bound;100;0.00397128;0.00184072;0.00563162
286;calc iter;100;2.33134;1.53286;2.3845
286;total;1;265.888;265.888;265.888
287;calc total;1;235.119;235.119;235.119
287;calc update async;100;0.000439901;9.9869e-05;0.0249476
287;calc inner;100;2.32441;1.52926;2.36798
287;calc wait;100;0.00254867;0.00174666;0.00380402
287;calc bound;100;0.00379818;0.00186562;0.00562316
287;calc iter;100;2.33134;1.53307;2.3852
287;total;1;265.317;265.317;265.317
288;calc total;1;235.119;235.119;235.119
288;calc update async;100;5.03181e-05;2.7039e-05;0.000696132
288;calc inner;100;1.90258;1.16471;2.32901
288;calc wait;100;0.422868;0.0322624;0.705935
288;calc bound;100;0.00566243;0.00191424;0.00791874
288;calc iter;100;2.33117;1.87259;2.38111
288;total;1;265.718;265.718;265.718
289;calc total;1;235.119;235.119;235.119
289;calc update async;100;5.4632e-05;2.746e-05;0.000728872
289;calc inner;100;1.85987;1.29319;2.32909
289;calc wait;100;0.459175;0.00552507;0.980607
289;calc bound;100;0.00490714;0.00191331;0.00647847
289;calc iter;100;2.32415;1.4404;2.37857
289;total;1;265.315;265.315;265.315
290;calc total;1;235.119;235.119;235.119
290;calc update async;100;5.20462e-05;2.935e-05;0.000530094
290;calc inner;100;1.88895;1.50839;2.33292
290;calc wait;100;0.427464;0.00282955;0.826106
290;calc bound;100;0.0051516;0.00360345;0.00702087
290;calc iter;100;2.32275;2.20624;2.38189
290;total;1;265.83;265.83;265.83
291;calc total;1;235.119;235.119;235.119
291;calc update async;100;5.1101e-05;2.9539e-05;0.000632432
291;calc inner;100;1.91957;1.61696;2.33348
291;calc wait;100;0.390416;0.00249645;0.785151
291;calc bound;100;0.00519375;0.00354873;0.00695707
291;calc iter;100;2.31667;2.19901;2.40835
291;total;1;265.371;265.371;265.371
292;calc total;1;235.119;235.119;235.119
292;calc update async;100;5.43414e-05;2.439e-05;0.000662512
292;calc inner;100;1.90209;1.64355;2.32847
292;calc wait;100;0.413957;0.00303892;0.704835
292;calc bound;100;0.0050015;0.00245035;0.00662758
292;calc iter;100;2.32152;2.2006;2.3963
292;total;1;265.421;265.421;265.421
293;calc total;1;235.119;235.119;235.119
293;calc update async;100;5.67684e-05;3.143e-05;0.000745251
293;calc inner;100;1.84855;1.40728;2.32876
293;calc wait;100;0.471654;0.0047278;0.931525
293;calc bound;100;0.00521233;0.00205388;0.00682706
293;calc iter;100;2.32573;1.85417;2.40714
293;total;1;266.038;266.038;266.038
294;calc total;1;235.119;235.119;235.119
294;calc update async;100;5.90089e-05;3.7259e-05;0.000762281
294;calc inner;100;1.86097;0.882805;2.3332
294;calc wait;100;0.461651;0.00224467;0.969315
294;calc bound;100;0.00539575;0.00196492;0.00723018
294;calc iter;100;2.32849;1.16516;2.41621
294;total;1;265.336;265.336;265.336
295;calc total;1;235.119;235.119;235.119
295;calc update async;100;6.42318e-05;2.6449e-05;0.00084937
295;calc inner;100;1.89764;0.556894;2.33313
295;calc wait;100;0.434975;0.00299875;1.02303
295;calc bound;100;0.00580507;0.00187783;0.0077562
295;calc iter;100;2.3387;1.58189;2.42852
295;total;1;265.512;265.512;265.512
296;calc total;1;235.119;235.119;235.119
296;calc update async;100;4.60319e-05;2.3869e-05;0.000670852
296;calc inner;100;2.2953;1.35049;2.35524
296;calc wait;100;0.0326528;0.00416733;0.204577
296;calc bound;100;0.0049478;0.0024833;0.00919364
296;calc iter;100;2.34234;1.72117;2.39542
296;total;1;265.549;265.549;265.549
297;calc total;1;235.119;235.119;235.119
297;calc update async;100;4.87069e-05;2.968e-05;0.000668062
297;calc inner;100;2.3058;1.34867;2.36035
297;calc wait;100;0.023378;0.00769617;0.0891898
297;calc bound;100;0.00494334;0.00264936;0.00679874
297;calc iter;100;2.34281;1.74928;2.38082
297;total;1;265.377;265.377;265.377
298;calc total;1;235.119;235.119;235.119
298;calc update async;100;4.91963e-05;2.74e-05;0.000701031
298;calc inner;100;2.31926;1.35773;2.3737
298;calc wait;100;0.00693319;0.00228864;0.0258989
298;calc bound;100;0.00441141;0.00208236;0.00720979
298;calc iter;100;2.34306;1.76021;2.39861
298;total;1;265.635;265.635;265.635
299;calc total;1;235.119;235.119;235.119
299;calc update async;100;5.29481e-05;2.458e-05;0.000681872
299;calc inner;100;2.31183;1.313;2.36382
299;calc wait;100;0.0161237;0.00269985;0.0791736
299;calc bound;100;0.00575329;0.00200732;0.00831419
299;calc iter;100;2.34308;1.69903;2.3824
299;total;1;265.578;265.578;265.578
300;calc total;1;235.11;235.11;235.11
300;calc update async;100;4.38767e-05;2.689e-05;0.000523034
300;calc inner;100;2.30388;1.30935;2.35194
300;calc wait;100;0.0262734;0.00493342;0.0499561
300;calc bound;100;0.00523546;0.00337523;0.00736078
300;calc iter;100;2.34306;1.68625;2.39237
300;total;1;265.702;265.702;265.702
301;calc total;1;235.11;235.11;235.11
301;calc update async;100;5.66008e-05;3.194e-05;0.00114128
301;calc inner;100;2.31166;1.29873;2.35591
301;calc wait;100;0.0190417;0.00749242;0.0334604
301;calc bound;100;0.00481489;0.001532;0.00706803
301;calc iter;100;2.34316;1.67121;2.39319
301;total;1;266.053;266.053;266.053
302;calc total;1;235.11;235.11;235.11
302;calc update async;100;4.80728e-05;2.36e-05;0.000972488
302;calc inner;100;2.32758;1.30928;2.37755
302;calc wait;100;0.00277445;0.00138562;0.00662691
302;calc bound;100;0.00441258;0.00148751;0.00792773
302;calc iter;100;2.34325;1.68187;2.38462
302;total;1;265.343;265.343;265.343
303;calc total;1;235.11;235.11;235.11
303;calc update async;100;4.44679e-05;2.666e-05;0.00087116
303;calc inner;100;2.31604;1.30664;2.36042
303;calc wait;100;0.013724;0.00329784;0.0285445
303;calc bound;100;0.00489592;0.00152181;0.00644161
303;calc iter;100;2.34325;1.68303;2.38281
303;total;1;265.503;265.503;265.503
304;calc total;1;235.11;235.11;235.11
304;calc update async;100;5.78523e-05;1.886e-05;0.000919929
304;calc inner;100;1.46216;0.452101;2.32683
304;calc wait;100;0.8726;0.0176872;1.88263
304;calc bound;100;0.00469704;0.00140019;0.00802458
304;calc iter;100;2.33952;1.32835;2.39735
304;total;1;265.646;265.646;265.646
305;calc total;1;235.11;235.11;235.11
305;calc update async;100;4.26975e-05;1.573e-05;0.000905659
305;calc inner;100;1.36788;0.456005;2.32588
305;calc wait;100;0.958889;0.00693903;1.87876
305;calc bound;100;0.00392856;0.00193756;0.00627272
305;calc iter;100;2.3308;2.21641;2.42456
305;total;1;265.461;265.461;265.461
306;calc total;1;235.11;235.11;235.11
306;calc update async;100;4.30762e-05;1.4739e-05;0.000860719
306;calc inner;100;1.44498;0.516074;2.3308
306;calc wait;100;0.684518;0.00277838;1.83376
306;calc bound;100;0.00438003;0.00177884;0.00741079
306;calc iter;100;2.31501;2.18225;2.40087
306;total;1;265.612;265.612;265.612
307;calc total;1;235.11;235.11;235.11
307;calc update async;100;4.51558e-05;2.0879e-05;0.00129133
307;calc inner;100;1.45857;0.503441;2.33066
307;calc wait;100;0.503873;0.00234922;1.08936
307;calc bound;100;0.00435052;0.00193689;0.00666317
307;calc iter;100;2.3056;2.21541;2.36939
307;total;1;265.677;265.677;265.677
308;calc total;1;235.11;235.11;235.11
308;calc update async;100;5.17681e-05;2.089e-05;0.00169154
308;calc inner;100;1.45018;0.537886;2.32626
308;calc wait;100;0.502837;0.00832134;1.00751
308;calc bound;100;0.00453655;0.0023165;0.00800516
308;calc iter;100;2.29837;2.10622;2.46185
308;total;1;265.855;265.855;265.855
309;calc total;1;235.11;235.11;235.11
309;calc update async;100;5.33111e-05;2.014e-05;0.00146338
309;calc inner;100;1.47327;0.548676;2.32575
309;calc wait;100;0.510527;0.00985401;1.22918
309;calc bound;100;0.00454961;0.0019593;0.00814121
309;calc iter;100;2.3087;2.18028;2.40536
309;total;1;265.577;265.577;265.577
310;calc total;1;235.11;235.11;235.11
310;calc update async;100;5.45055e-05;1.891e-05;0.00162156
310;calc inner;100;1.39278;0.463361;2.33065
310;calc wait;100;0.867821;0.00904495;1.80711
310;calc bound;100;0.00450375;0.00139269;0.00712384
310;calc iter;100;2.31557;1.75642;2.41287
310;total;1;265.573;265.573;265.573
311;calc total;1;235.11;235.11;235.11
311;calc update async;100;5.99174e-05;1.873e-05;0.00138824
311;calc inner;100;1.42966;0.368053;2.33062
311;calc wait;100;0.895186;0.0175114;1.84818
311;calc bound;100;0.00577383;0.00214721;0.00965519
311;calc iter;100;2.33068;1.88211;2.40752
311;total;1;265.403;265.403;265.403
312;calc total;1;235.11;235.11;235.11
312;calc update async;100;4.57269e-05;1.837e-05;0.0016772
312;calc inner;100;2.20231;1.38013;2.34487
312;calc wait;100;0.0383093;0.00333786;0.0754559
312;calc bound;100;0.00521768;0.00202827;0.00896077
312;calc iter;100;2.33274;1.58988;2.37353
312;total;1;265.954;265.954;265.954
313;calc total;1;235.11;235.11;235.11
313;calc update async;100;5.27709e-05;1.8219e-05;0.0015764
313;calc inner;100;2.22665;1.39571;2.34659
313;calc wait;100;0.0176846;0.00585472;0.0396469
313;calc bound;100;0.00363881;0.00174897;0.00722359
313;calc iter;100;2.33279;1.58789;2.37197
313;total;1;265.419;265.419;265.419
314;calc total;1;235.11;235.11;235.11
314;calc update async;100;4.97444e-05;2.035e-05;0.00128384
314;calc inner;100;2.23563;1.40525;2.3529
314;calc wait;100;0.00332344;0.00190666;0.0191934
314;calc bound;100;0.00334507;0.00165218;0.00767616
314;calc iter;100;2.33288;1.5902;2.37724
314;total;1;265.313;265.313;265.313
315;calc total;1;235.11;235.11;235.11
315;calc update async;100;5.30621e-05;1.907e-05;0.00154299
315;calc inner;100;2.23493;1.40571;2.35187
315;calc wait;100;0.00590505;0.00216576;0.0194259
315;calc bound;100;0.00334344;0.00166885;0.00762029
315;calc iter;100;2.33288;1.59083;2.37754
315;total;1;265.49;265.49;265.49
316;calc total;1;235.11;235.11;235.11
316;calc update async;100;4.00128e-05;2.1579e-05;0.000943438
316;calc inner;100;2.23539;1.39375;2.35359
316;calc wait;100;0.0120261;0.00241987;0.0446439
316;calc bound;100;0.00379571;0.00188558;0.00678114
316;calc iter;100;2.33279;1.59127;2.37735
316;total;1;265.692;265.692;265.692
317;calc total;1;235.107;235.107;235.107
317;calc update async;100;4.13334e-05;2.117e-05;0.000481384
317;calc inner;100;2.23674;1.3985;2.35647
317;calc wait;100;0.010114;0.00588281;0.0202407
317;calc bound;100;0.00244936;0.00183073;0.00645271
317;calc iter;100;2.33277;1.58849;2.37305
317;total;1;265.412;265.412;265.412
318;calc total;1;235.107;235.107;235.107
318;calc update async;100;4.37678e-05;2.363e-05;0.000551063
318;calc inner;100;2.23917;1.40681;2.36096
318;calc wait;100;0.00236598;0.00167883;0.0190312
318;calc bound;100;0.00234637;0.00162611;0.00718479
318;calc iter;100;2.33286;1.59051;2.37463
318;total;1;265.324;265.324;265.324
319;calc total;1;235.107;235.107;235.107
319;calc update async;100;4.41137e-05;2.285e-05;0.000484475
319;calc inner;100;2.23915;1.40717;2.3614
319;calc wait;100;0.00270738;0.00167537;0.0212777
319;calc bound;100;0.00239722;0.00164163;0.00812206
319;calc iter;100;2.33285;1.59053;2.37714
319;total;1;265.658;265.658;265.658
320;calc total;1;235.107;235.107;235.107
320;calc update async;100;5.19552e-05;2.0919e-05;0.000794591
320;calc inner;100;1.04189;0.430474;2.33368
320;calc wait;100;1.28633;0.00264746;1.90265
320;calc bound;100;0.0042836;0.0019197;0.011103
320;calc iter;100;2.33287;1.59029;2.39629
320;total;1;265.763;265.763;265.763
321;calc total;1;235.107;235.107;235.107
321;calc update async;100;4.68379e-05;2.786e-05;0.000715192
321;calc inner;100;1.25816;0.647338;2.32327
321;calc wait;100;0.538031;0.0133149;1.29787
321;calc bound;100;0.00300733;0.00145559;0.00771701
321;calc iter;100;2.32796;2.2759;2.4173
321;total;1;265.774;265.774;265.774
322;calc total;1;235.107;235.107;235.107
322;calc update async;100;4.23433e-05;2.1289e-05;0.000711752
322;calc inner;100;1.27356;0.603199;2.32961
322;calc wait;100;0.294648;0.00235841;0.52907
322;calc bound;100;0.00323049;0.00194804;0.00518639
322;calc iter;100;2.32346;2.26625;2.42635
322;total;1;265.525;265.525;265.525
323;calc total;1;235.107;235.107;235.107
323;calc update async;100;3.56381e-05;1.8669e-05;0.000677702
323;calc inner;100;1.04756;0.512199;2.32811
323;calc wait;100;0.546167;0.00252728;0.793897
323;calc bound;100;0.00493065;0.00221027;0.00929456
323;calc iter;100;2.32271;2.2617;2.45297
323;total;1;265.702;265.702;265.702
324;calc total;1;235.107;235.107;235.107
324;calc update async;100;4.2705e-05;2.457e-05;0.000945469
324;calc inner;100;1.11451;0.623313;2.32576
324;calc wait;100;0.508921;0.00501395;0.722458
324;calc bound;100;0.00497377;0.00191037;0.00913713
324;calc iter;100;2.32672;2.29393;2.37336
324;total;1;265.789;265.789;265.789
325;calc total;1;235.107;235.107;235.107
325;calc update async;100;5.12459e-05;2.79e-05;0.000953859
325;calc inner;100;1.254;0.560841;2.32539
325;calc wait;100;0.317018;0.00662859;0.683
325;calc bound;100;0.00325372;0.00172922;0.00564384
325;calc iter;100;2.33027;2.09781;2.39719
325;total;1;265.491;265.491;265.491
326;calc total;1;235.107;235.107;235.107
326;calc update async;100;4.54386e-05;2.071e-05;0.000858859
326;calc inner;100;1.17874;0.453762;2.3301
326;calc wait;100;0.401961;0.0019038;1.30048
326;calc bound;100;0.00307346;0.0014039;0.00775548
326;calc iter;100;2.33289;1.61652;2.38032
326;total;1;265.562;265.562;265.562
327;calc total;1;235.107;235.107;235.107
327;calc update async;100;5.02195e-05;2.108e-05;0.00101845
327;calc inner;100;1.0851;0.363847;2.32972
327;calc wait;100;1.24472;0.00228432;1.94804
327;calc bound;100;0.00461359;0.00162158;0.00793774
327;calc iter;100;2.34223;1.7157;2.44753
327;total;1;265.79;265.79;265.79
328;calc total;1;235.107;235.107;235.107
328;calc update async;100;3.72705e-05;1.9029e-05;0.00076699
328;calc inner;100;2.03913;1.22321;2.34084
328;calc wait;100;0.050288;0.00289561;0.109184
328;calc bound;100;0.00511206;0.00161026;0.00927251
328;calc iter;100;2.34487;1.49096;2.38399
328;total;1;265.709;265.709;265.709
329;calc total;1;235.107;235.107;235.107
329;calc update async;100;4.65314e-05;2.325e-05;0.000967939
329;calc inner;100;2.072;1.25365;2.33986
329;calc wait;100;0.0300904;0.00309829;0.093497
329;calc bound;100;0.00281862;0.00206784;0.00389535
329;calc iter;100;2.34486;1.47048;2.38914
329;total;1;265.73;265.73;265.73
330;calc total;1;235.107;235.107;235.107
330;calc update async;100;4.73128e-05;2.706e-05;0.000706301
330;calc inner;100;2.08849;1.27333;2.34292
330;calc wait;100;0.00496763;0.00200075;0.0700378
330;calc bound;100;0.00260024;0.0018617;0.00283287
330;calc iter;100;2.34502;1.48161;2.39415
330;total;1;265.505;265.505;265.505
331;calc total;1;235.107;235.107;235.107
331;calc update async;100;5.1126e-05;2.649e-05;0.00090776
331;calc inner;100;2.08831;1.27314;2.34249
331;calc wait;100;0.0130954;0.00219905;0.0458165
331;calc bound;100;0.00255812;0.00185048;0.00317779
331;calc iter;100;2.34503;1.48066;2.37221
331;total;1;265.648;265.648;265.648
332;calc total;1;235.107;235.107;235.107
332;calc update async;100;4.40232e-05;2.6289e-05;0.000796781
332;calc inner;100;2.09322;1.27306;2.33976
332;calc wait;100;0.0142284;0.00329688;0.0251103
332;calc bound;100;0.00415932;0.00164144;0.00521808
332;calc iter;100;2.345;1.46961;2.38107
332;total;1;265.669;265.669;265.669
333;calc total;1;235.107;235.107;235.107
333;calc update async;100;5.27362e-05;3.5159e-05;0.00082529
333;calc inner;100;2.09539;1.27384;2.33999
333;calc wait;100;0.00750833;0.00405421;0.0110203
333;calc bound;100;0.00211003;0.00158594;0.00280993
333;calc iter;100;2.34503;1.46361;2.38028
333;total;1;265.7;265.7;265.7
334;calc total;1;235.107;235.107;235.107
334;calc update async;100;5.05468e-05;2.629e-05;0.000813811
334;calc inner;100;2.09579;1.27899;2.3424
334;calc wait;100;0.0020466;0.00164858;0.00473647
334;calc bound;100;0.00203794;0.00152719;0.00272788
334;calc iter;100;2.34509;1.46599;2.38541
334;total;1;265.681;265.681;265.681
335;calc total;1;235.107;235.107;235.107
335;calc update async;100;4.82955e-05;2.673e-05;0.00082022
335;calc inner;100;2.09501;1.2782;2.34259
335;calc wait;100;0.00209964;0.00147212;0.00296994
335;calc bound;100;0.00202703;0.00151989;0.00272538
335;calc iter;100;2.34509;1.46563;2.38634
335;total;1;265.895;265.895;265.895
336;calc total;1;235.105;235.105;235.105
336;calc update async;100;5.21287e-05;1.759e-05;0.000350246
336;calc inner;100;1.79133;0.452819;2.32825
336;calc wait;100;0.54642;0.0169717;1.31667
336;calc bound;100;0.00541832;0.00139007;0.00735779
336;calc iter;100;2.34323;1.7709;2.39688
336;total;1;265.63;265.63;265.63
337;calc total;1;235.105;235.105;235.105
337;calc update async;100;5.02125e-05;3.392e-05;0.000359616
337;calc inner;100;1.74083;0.535027;2.32787
337;calc wait;100;0.584684;0.00458976;1.15942
337;calc bound;100;0.00452308;0.00169337;0.0066656
337;calc iter;100;2.33009;1.54004;2.45393
337;total;1;265.919;265.919;265.919
338;calc total;1;235.105;235.105;235.105
338;calc update async;100;5.33229e-05;4.2509e-05;0.000266337
338;calc inner;100;1.74103;1.05791;2.33063
338;calc wait;100;0.573909;0.00193881;1.18975
338;calc bound;100;0.00509528;0.00169154;0.00731585
338;calc iter;100;2.32009;1.57184;2.47259
338;total;1;265.972;265.972;265.972
339;calc total;1;235.105;235.105;235.105
339;calc update async;100;5.12195e-05;3.65e-05;0.000357615
339;calc inner;100;1.82416;1.23389;2.33061
339;calc wait;100;0.486224;0.0019389;1.04658
339;calc bound;100;0.00457901;0.00169733;0.00624642
339;calc iter;100;2.31502;2.18264;2.40191
339;total;1;265.531;265.531;265.531
340;calc total;1;235.105;235.105;235.105
340;calc update async;100;5.60004e-05;3.786e-05;0.000385836
340;calc inner;100;1.83573;1.25081;2.32774
340;calc wait;100;0.46799;0.00411218;1.03565
340;calc bound;100;0.00492605;0.0020096;0.00793531
340;calc iter;100;2.30871;2.17949;2.43396
340;total;1;265.958;265.958;265.958
341;calc total;1;235.105;235.105;235.105
341;calc update async;100;5.97902e-05;3.581e-05;0.000578333
341;calc inner;100;1.78257;1.21964;2.32744
341;calc wait;100;0.526556;0.00414637;1.06472
341;calc bound;100;0.00553314;0.00196522;0.00827656
341;calc iter;100;2.31472;1.8288;2.46201
341;total;1;265.432;265.432;265.432
342;calc total;1;235.105;235.105;235.105
342;calc update async;100;5.3992e-05;3.4379e-05;0.000383276
342;calc inner;100;1.76224;0.733031;2.33018
342;calc wait;100;0.554953;0.00222722;1.09636
342;calc bound;100;0.00489247;0.00196324;0.00693126
342;calc iter;100;2.32215;1.47967;2.46837
342;total;1;265.4;265.4;265.4
343;calc total;1;235.105;235.105;235.105
343;calc update async;100;6.49932e-05;3.5979e-05;0.000513834
343;calc inner;100;1.83713;0.529901;2.33001
343;calc wait;100;0.489007;0.00207008;1.05743
343;calc bound;100;0.00637068;0.00189634;0.0079522
343;calc iter;100;2.33271;1.58927;2.54552
343;total;1;265.89;265.89;265.89
344;calc total;1;235.105;235.105;235.105
344;calc update async;100;4.54231e-05;2.285e-05;0.000437934
344;calc inner;100;2.29916;1.57369;2.32956
344;calc wait;100;0.025897;0.00314009;0.192884
344;calc bound;100;0.00473033;0.00207184;0.00644642
344;calc iter;100;2.33283;1.59103;2.37649
344;total;1;265.687;265.687;265.687
345;calc total;1;235.105;235.105;235.105
345;calc update async;100;4.87418e-05;2.945e-05;0.000507073
345;calc inner;100;2.30977;1.57562;2.33635
345;calc wait;100;0.0141185;0.00547544;0.0390791
345;calc bound;100;0.00497598;0.00171067;0.00703228
345;calc iter;100;2.33284;1.58593;2.37532
345;total;1;265.917;265.917;265.917
346;calc total;1;235.105;235.105;235.105
346;calc update async;100;4.50748e-05;2.285e-05;0.000480215
346;calc inner;100;2.3166;1.58316;2.3447
346;calc wait;100;0.00418925;0.00169478;0.0200569
346;calc bound;100;0.00456382;0.00163865;0.00728715
346;calc iter;100;2.33285;1.58653;2.37593
346;total;1;265.798;265.798;265.798
347;calc total;1;235.105;235.105;235.105
347;calc update async;100;4.77014e-05;2.15e-05;0.000328076
347;calc inner;100;2.31557;1.58296;2.34413
347;calc wait;100;0.00616201;0.00169184;0.0660417
347;calc bound;100;0.00494365;0.00164735;0.00790951
347;calc iter;100;2.33285;1.58637;2.37631
347;total;1;265.817;265.817;265.817
348;calc total;1;235.124;235.124;235.124
348;calc update async;100;4.3516e-05;2.4839e-05;0.000462084
348;calc inner;100;2.31197;1.57923;2.34581
348;calc wait;100;0.0136637;0.00266844;0.092752
348;calc bound;100;0.00394973;0.00191784;0.00714332
348;calc iter;100;2.33303;1.58973;2.3749
348;total;1;265.95;265.95;265.95
349;calc total;1;235.105;235.105;235.105
349;calc update async;100;4.54215e-05;2.137e-05;0.000693442
349;calc inner;100;2.31566;1.57887;2.34565
349;calc wait;100;0.00975015;0.0039835;0.0406342
349;calc bound;100;0.00492967;0.00192683;0.0068387
349;calc iter;100;2.33285;1.5893;2.38321
349;total;1;265.85;265.85;265.85
350;calc total;1;235.124;235.124;235.124
350;calc update async;100;4.56912e-05;2.194e-05;0.000441325
350;calc inner;100;2.32043;1.58432;2.35334
350;calc wait;100;0.00345802;0.0017285;0.0650894
350;calc bound;100;0.00394223;0.00171387;0.0050379
350;calc iter;100;2.33304;1.58782;2.4012
350;total;1;265.772;265.772;265.772
351;calc total;1;235.105;235.105;235.105
351;calc update async;100;4.84679e-05;2.168e-05;0.000691142
351;calc inner;100;2.32046;1.58542;2.35185
351;calc wait;100;0.00310774;0.00188848;0.0422699
351;calc bound;100;0.00403771;0.00186181;0.00502233
351;calc iter;100;2.33285;1.5892;2.38298
351;total;1;265.903;265.903;265.903
352;calc total;1;235.105;235.105;235.105
352;calc update async;100;0.000644358;0.000225478;0.0311998
352;calc inner;100;1.97576;1.65464;2.33484
352;calc wait;100;0.347263;0.0190889;0.641519
352;calc bound;100;0.00633475;0.00253132;0.00795339
352;calc iter;100;2.33;1.77046;2.39763
352;total;1;265.957;265.957;265.957
353;calc total;1;235.105;235.105;235.105
353;calc update async;100;0.000538203;0.000183498;0.0310376
353;calc inner;100;1.98162;1.69968;2.33361
353;calc wait;100;0.341434;0.00770135;0.612495
353;calc bound;100;0.00530659;0.00236393;0.00702385
353;calc iter;100;2.32891;1.89856;2.37472
353;total;1;265.746;265.746;265.746
354;calc total;1;235.105;235.105;235.105
354;calc update async;100;0.000532689;0.000130548;0.0314402
354;calc inner;100;2.00703;1.78577;2.33892
354;calc wait;100;0.314789;0.00251472;0.520554
354;calc bound;100;0.00563815;0.00246145;0.00743339
354;calc iter;100;2.328;2.27533;2.41603
354;total;1;266.012;266.012;266.012
355;calc total;1;235.105;235.105;235.105
355;calc update async;100;0.000541656;0.000179428;0.0317034
355;calc inner;100;1.99822;1.77287;2.33853
355;calc wait;100;0.322777;0.00262936;0.559202
355;calc bound;100;0.00521691;0.0025496;0.00724511
355;calc iter;100;2.32676;2.28927;2.37628
355;total;1;265.474;265.474;265.474
356;calc total;1;235.105;235.105;235.105
356;calc update async;100;0.000687556;0.000199018;0.0323774
356;calc inner;100;1.95112;1.70717;2.33478
356;calc wait;100;0.373446;0.00485345;0.652139
356;calc bound;100;0.00505484;0.00257037;0.00711585
356;calc iter;100;2.33032;2.09874;2.39771
356;total;1;265.98;265.98;265.98
357;calc total;1;235.105;235.105;235.105
357;calc update async;100;0.000691589;0.000273987;0.0324262
357;calc inner;100;1.93076;1.34561;2.33399
357;calc wait;100;0.396358;0.00654603;0.761067
357;calc bound;100;0.00511814;0.0029484;0.00653133
357;calc iter;100;2.33293;1.61763;2.37852
357;total;1;265.342;265.342;265.342
358;calc total;1;235.104;235.104;235.104
358;calc update async;100;0.0006968;0.000177238;0.0326917
358;calc inner;100;1.93002;0.833041;2.33802
358;calc wait;100;0.39932;0.00245438;0.778163
358;calc bound;100;0.00527653;0.00194599;0.00713848
358;calc iter;100;2.33532;1.07952;2.38404
358;total;1;265.906;265.906;265.906
359;calc total;1;235.105;235.105;235.105
359;calc update async;100;0.000787537;0.000225858;0.0332031
359;calc inner;100;1.94073;0.524469;2.33774
359;calc wait;100;0.397914;0.00231402;0.958174
359;calc bound;100;0.00543923;0.00191433;0.00775606
359;calc iter;100;2.34488;1.48479;2.38469
359;total;1;265.852;265.852;265.852
360;calc total;1;235.105;235.105;235.105
360;calc update async;100;0.000678701;0.000183688;0.0342932
360;calc inner;100;2.32462;1.46257;2.3555
360;calc wait;100;0.0148468;0.00270772;0.0307182
360;calc bound;100;0.00482167;0.00333684;0.00838596
360;calc iter;100;2.34497;1.47621;2.37738
360;total;1;265.751;265.751;265.751
361;calc total;1;235.104;235.104;235.104
361;calc update async;100;0.000656632;0.000211497;0.0340978
361;calc inner;100;2.32784;1.46204;2.35474
361;calc wait;100;0.0118812;0.00430647;0.0362008
361;calc bound;100;0.00462611;0.00227207;0.00660647
361;calc iter;100;2.34501;1.48028;2.37869
361;total;1;265.377;265.377;265.377
362;calc total;1;235.124;235.124;235.124
362;calc update async;100;0.000487521;0.000169638;0.0145433
362;calc inner;100;2.33237;1.46758;2.36257
362;calc wait;100;0.00745729;0.00258517;0.170877
362;calc bound;100;0.00490259;0.00193757;0.00754373
362;calc iter;100;2.34522;1.47322;2.37612
362;total;1;266.033;266.033;266.033
363;calc total;1;235.104;235.104;235.104
363;calc update async;100;0.000787958;0.000263106;0.0338477
363;calc inner;100;2.33127;1.46285;2.36117
363;calc wait;100;0.00721014;0.00188181;0.0344949
363;calc bound;100;0.00575355;0.00190469;0.00769263
363;calc iter;100;2.34503;1.4671;2.38738
363;total;1;265.882;265.882;265.882
364;calc total;1;235.104;235.104;235.104
364;calc update async;100;0.000581529;0.000177138;0.0341419
364;calc inner;100;2.32874;1.45431;2.35661
364;calc wait;100;0.0117724;0.00308709;0.0167854
364;calc bound;100;0.00396145;0.00314339;0.00533358
364;calc iter;100;2.34506;1.46403;2.38389
364;total;1;265.878;265.878;265.878
365;calc total;1;235.104;235.104;235.104
365;calc update async;100;0.000734538;0.000297796;0.0341642
365;calc inner;100;2.33195;1.45328;2.36003
365;calc wait;100;0.00709085;0.00518802;0.00919531
365;calc bound;100;0.0053028;0.00152919;0.00690136
365;calc iter;100;2.34508;1.46201;2.38955
365;total;1;265.634;265.634;265.634
366;calc total;1;235.104;235.104;235.104
366;calc update async;100;0.000426514;2.3739e-05;0.0341642
366;calc inner;100;2.33726;1.45861;2.3649
366;calc wait;100;0.00268343;0.00146608;0.00299486
366;calc bound;100;0.00456983;0.00150514;0.0051957
366;calc iter;100;2.34509;1.46164;2.38963
366;total;1;265.823;265.823;265.823
367;calc total;1;235.104;235.104;235.104
367;calc update async;100;0.000692894;0.000193777;0.0342301
367;calc inner;100;2.33697;1.45923;2.36489
367;calc wait;100;0.00285412;0.00149979;0.00401983
367;calc bound;100;0.00456262;0.00150382;0.00550106
367;calc iter;100;2.34509;1.46261;2.38997
367;total;1;265.979;265.979;265.979
368;calc total;1;235.124;235.124;235.124
368;calc update async;100;0.000522067;6.4949e-05;0.0154516
368;calc inner;100;1.51428;0.35526;2.30125
368;calc wait;100;0.826737;0.0555991;1.87361
368;calc bound;100;0.00372982;0.00137989;0.00522675
368;calc iter;100;2.34528;1.46592;2.40763
368;total;1;265.739;265.739;265.739
369;calc total;1;235.104;235.104;235.104
369;calc update async;100;0.000613996;6.4919e-05;0.0346945
369;calc inner;100;1.50142;0.39029;2.31185
369;calc wait;100;0.827555;0.00780352;1.87538
369;calc bound;100;0.0044055;0.00138926;0.0072096
369;calc iter;100;2.334;2.01591;2.45957
369;total;1;265.792;265.792;265.792
370;calc total;1;235.124;235.124;235.124
370;calc update async;100;0.00039051;4.4939e-05;0.0154421
370;calc inner;100;1.49201;0.547889;2.31796
370;calc wait;100;0.817798;0.00825115;1.84243
370;calc bound;100;0.00470208;0.00138804;0.00686031
370;calc iter;100;2.31585;1.90682;2.48704
370;total;1;265.914;265.914;265.914
371;calc total;1;235.104;235.104;235.104
371;calc update async;100;0.00052905;6.7329e-05;0.0348257
371;calc inner;100;1.594;0.726249;2.31702
371;calc wait;100;0.537911;0.0027357;1.21515
371;calc bound;100;0.00467613;0.00227713;0.00758216
371;calc iter;100;2.30553;2.06748;2.43711
371;total;1;265.367;265.367;265.367
372;calc total;1;235.124;235.124;235.124
372;calc update async;100;0.000339184;8.1189e-05;0.0154692
372;calc inner;100;1.57683;0.5306;2.31535
372;calc wait;100;0.514924;0.00879201;1.15023
372;calc bound;100;0.00486499;0.00210275;0.00770263
372;calc iter;100;2.29848;2.10091;2.57289
372;total;1;265.802;265.802;265.802
373;calc total;1;235.104;235.104;235.104
373;calc update async;100;0.000547672;0.000111058;0.0352921
373;calc inner;100;1.59264;0.616352;2.32116
373;calc wait;100;0.547212;0.00393256;1.23923
373;calc bound;100;0.00550934;0.00193771;0.00788113
373;calc iter;100;2.30862;2.14614;2.57401
373;total;1;265.805;265.805;265.805
374;calc total;1;235.12;235.12;235.12
374;calc update async;100;0.000431135;5.8639e-05;0.0267347
374;calc inner;100;1.48875;0.47393;2.32687
374;calc wait;100;0.817646;0.0123573;1.78742
374;calc bound;100;0.00472878;0.00150972;0.00842973
374;calc iter;100;2.31573;1.80368;2.60827
374;total;1;265.782;265.782;265.782
375;calc total;1;235.103;235.103;235.103
375;calc update async;100;0.000610965;6.1229e-05;0.0347856
375;calc inner;100;1.58132;0.396455;2.32331
375;calc wait;100;0.741388;0.0165177;1.81248
375;calc bound;100;0.00622331;0.00187284;0.00808028
375;calc iter;100;2.32954;1.79732;2.53512
375;total;1;265.559;265.559;265.559
376;calc total;1;235.12;235.12;235.12
376;calc update async;100;0.000388306;6.2379e-05;0.0253177
376;calc inner;100;2.21866;1.27473;2.33977
376;calc wait;100;0.0385705;0.00307035;0.223751
376;calc bound;100;0.00553313;0.00387415;0.00898197
376;calc iter;100;2.33281;1.58899;2.38769
376;total;1;265.863;265.863;265.863
377;calc total;1;235.12;235.12;235.12
377;calc update async;100;0.00044288;9.3399e-05;0.0253063
377;calc inner;100;2.24205;1.28786;2.34089
377;calc wait;100;0.0215336;0.00578724;0.0625814
377;calc bound;100;0.00373545;0.00204721;0.00674183
377;calc iter;100;2.3329;1.58793;2.41137
377;total;1;265.805;265.805;265.805
378;calc total;1;235.12;235.12;235.12
378;calc update async;100;0.000502979;0.000118599;0.0255155
378;calc inner;100;2.25059;1.30045;2.35438
378;calc wait;100;0.0399809;0.00195506;0.284478
378;calc bound;100;0.00466176;0.00194527;0.00839202
378;calc iter;100;2.33297;1.59077;2.40101
378;total;1;265.888;265.888;265.888
379;calc total;1;235.114;235.114;235.114
379;calc update async;100;0.000560425;0.000117819;0.0284052
379;calc inner;100;2.25118;1.30136;2.34561
379;calc wait;100;0.00962137;0.00186053;0.0391002
379;calc bound;100;0.00386486;0.00184873;0.00745279
379;calc iter;100;2.33291;1.59108;2.40456
379;total;1;265.865;265.865;265.865
380;calc total;1;235.114;235.114;235.114
380;calc update async;100;0.000485394;7.1339e-05;0.0306956
380;calc inner;100;2.25045;1.28394;2.34097
380;calc wait;100;0.0153772;0.00281288;0.0511425
380;calc bound;100;0.00444302;0.00195645;0.00711928
380;calc iter;100;2.33283;1.59132;2.39103
380;total;1;265.492;265.492;265.492
384;calc total;1;235.152;235.152;235.152
384;calc update async;100;0.000548171;0.000244158;0.0137259
384;calc inner;100;2.08355;1.58995;2.3404
384;calc wait;100;0.243719;0.00186249;0.407504
384;calc bound;100;0.00527242;0.00206029;0.00804858
384;calc iter;100;2.3331;1.5944;2.40394
384;total;1;266.014;266.014;266.014
381;calc total;1;235.101;235.101;235.101
381;calc update async;100;0.000585082;8.0109e-05;0.0336153
381;calc inner;100;2.2531;1.28866;2.34527
381;calc wait;100;0.0102281;0.00548228;0.0632987
381;calc bound;100;0.00303096;0.00157715;0.00692995
381;calc iter;100;2.33271;1.58855;2.38781
381;total;1;265.497;265.497;265.497
382;calc total;1;235.103;235.103;235.103
382;calc update async;100;0.00071444;0.000172218;0.0348174
382;calc inner;100;2.25586;1.30367;2.35061
382;calc wait;100;0.0348074;0.00185684;0.272689
382;calc bound;100;0.00367361;0.00146096;0.00842763
382;calc iter;100;2.3328;1.59094;2.39543
382;total;1;265.639;265.639;265.639
385;calc total;1;235.127;235.127;235.127
385;calc update async;100;0.000373341;5.1549e-05;0.00400315
385;calc inner;100;2.05667;1.75307;2.29776
385;calc wait;100;0.270533;0.00657994;0.43249
385;calc bound;100;0.0050278;0.00192925;0.00647277
385;calc iter;100;2.33285;1.8691;2.39908
385;total;1;265.981;265.981;265.981
386;calc total;1;235.127;235.127;235.127
386;calc update async;100;0.000382149;9.0899e-05;0.0040479
386;calc inner;100;2.06571;1.88181;2.31344
386;calc wait;100;0.259981;0.0136853;0.423878
386;calc bound;100;0.00504406;0.00258013;0.00681777
386;calc iter;100;2.33177;2.15286;2.39156
386;total;1;265.979;265.979;265.979
387;calc total;1;235.124;235.124;235.124
387;calc update async;100;0.00048334;0.000113099;0.0140468
387;calc inner;100;2.08157;1.89376;2.32515
387;calc wait;100;0.241312;0.00272197;0.409505
387;calc bound;100;0.00546998;0.00350243;0.00913753
387;calc iter;100;2.32947;2.29121;2.39416
387;total;1;265.996;265.996;265.996
388;calc total;1;235.124;235.124;235.124
388;calc update async;100;0.000291894;6.807e-05;0.0102108
388;calc inner;100;1.99932;1.71647;2.31689
388;calc wait;100;0.321219;0.00295155;0.613569
388;calc bound;100;0.00470509;0.0027177;0.00648373
388;calc iter;100;2.32622;2.29298;2.38387
388;total;1;266.015;266.015;266.015
389;calc total;1;235.124;235.124;235.124
389;calc update async;100;0.00030523;9.3009e-05;0.011054
389;calc inner;100;2.0052;1.68781;2.31547
389;calc wait;100;0.317545;0.00707808;0.723627
389;calc bound;100;0.0055194;0.00232871;0.00686973
389;calc iter;100;2.33017;2.18036;2.44313
389;total;1;266.016;266.016;266.016
390;calc total;1;235.124;235.124;235.124
390;calc update async;100;0.000315979;0.000170588;0.0112595
390;calc inner;100;1.97544;1.50911;2.31793
390;calc wait;100;0.3503;0.00234969;0.777465
390;calc bound;100;0.00583726;0.00225757;0.0072975
390;calc iter;100;2.33268;1.76745;2.44363
390;total;1;265.462;265.462;265.462
391;calc total;1;235.124;235.124;235.124
391;calc update async;100;0.000366546;0.000175618;0.0112398
391;calc inner;100;1.96582;1.11088;2.31757
391;calc wait;100;0.366307;0.0180584;0.751025
391;calc bound;100;0.00684435;0.0018932;0.00806254
391;calc iter;100;2.33947;1.79599;2.47197
391;total;1;265.623;265.623;265.623
392;calc total;1;235.124;235.124;235.124
392;calc update async;100;0.000285063;8.5839e-05;0.010912
392;calc inner;100;2.22219;1.66973;2.34258
392;calc wait;100;0.102653;0.00455326;0.369375
392;calc bound;100;0.00527369;0.00276364;0.00927211
392;calc iter;100;2.3399;1.71913;2.46634
392;total;1;265.433;265.433;265.433
393;calc total;1;235.124;235.124;235.124
393;calc update async;100;0.000273441;0.000129068;0.010844
393;calc inner;100;2.25881;1.63807;2.34596
393;calc wait;100;0.0490163;0.00401312;0.146897
393;calc bound;100;0.00558786;0.00265276;0.00731421
393;calc iter;100;2.34042;1.7049;2.42837
393;total;1;265.383;265.383;265.383
394;calc total;1;235.124;235.124;235.124
394;calc update async;100;0.00030968;0.000164619;0.0108442
394;calc inner;100;2.26941;1.56625;2.35112
394;calc wait;100;0.021877;0.00243191;0.171572
394;calc bound;100;0.00443109;0.00209813;0.0069489
394;calc iter;100;2.34072;1.60396;2.4319
394;total;1;265.374;265.374;265.374
395;calc total;1;235.124;235.124;235.124
395;calc update async;100;0.000342693;0.000157288;0.0108185
395;calc inner;100;2.2642;1.47062;2.35124
395;calc wait;100;0.0314066;0.00235969;0.222525
395;calc bound;100;0.00479802;0.0020168;0.00764691
395;calc iter;100;2.34137;1.54071;2.43656
395;total;1;265.439;265.439;265.439
396;calc total;1;235.124;235.124;235.124
396;calc update async;100;0.000280123;8.4639e-05;0.0113882
396;calc inner;100;2.20192;1.35723;2.35176
396;calc wait;100;0.129946;0.00245471;0.252793
396;calc bound;100;0.00512357;0.00254948;0.00683705
396;calc iter;100;2.3418;1.40544;2.41241
396;total;1;265.616;265.616;265.616
397;calc total;1;235.124;235.124;235.124
397;calc update async;100;0.000276384;7.331e-05;0.011357
397;calc inner;100;2.2308;1.26838;2.34475
397;calc wait;100;0.104677;0.00678068;0.193993
397;calc bound;100;0.00560205;0.00140956;0.00711335
397;calc iter;100;2.34217;1.31248;2.40229
397;total;1;265.458;265.458;265.458
398;calc total;1;235.124;235.124;235.124
398;calc update async;100;0.000385597;0.000132529;0.0113829
398;calc inner;100;2.19087;1.13926;2.35037
398;calc wait;100;0.144939;0.00245923;0.313509
398;calc bound;100;0.00650687;0.00148801;0.00853436
398;calc iter;100;2.3453;1.45455;2.52389
398;total;1;265.394;265.394;265.394
399;calc total;1;235.124;235.124;235.124
399;calc update async;100;0.000324452;8.8929e-05;0.0113919
399;calc inner;100;2.23591;1.27258;2.34932
399;calc wait;100;0.0979566;0.00251417;0.188703
399;calc bound;100;0.00511219;0.00139187;0.00627818
399;calc iter;100;2.34218;1.31112;2.40255
399;total;1;265.827;265.827;265.827
400;calc total;1;235.124;235.124;235.124
400;calc update async;100;0.000304552;5.3449e-05;0.00663496
400;calc inner;100;1.7873;0.453366;2.31964
400;calc wait;100;0.548134;0.02799;1.37215
400;calc bound;100;0.00608569;0.00137468;0.00804741
400;calc iter;100;2.34183;1.40506;2.41162
400;total;1;265.374;265.374;265.374
401;calc total;1;235.124;235.124;235.124
401;calc update async;100;0.000276186;9.6749e-05;0.00660638
401;calc inner;100;1.74645;0.521229;2.31847
401;calc wait;100;0.58053;0.0137938;1.30415
401;calc bound;100;0.00508559;0.00193898;0.0073134
401;calc iter;100;2.33235;1.82742;2.38562
401;total;1;265.916;265.916;265.916
402;calc total;1;235.124;235.124;235.124
402;calc update async;100;0.000378503;0.000159179;0.00913257
402;calc inner;100;1.74675;0.983667;2.32723
402;calc wait;100;0.566645;0.00422587;1.19892
402;calc bound;100;0.00554188;0.00232374;0.00726461
402;calc iter;100;2.31934;1.52074;2.40174
402;total;1;265.321;265.321;265.321
403;calc total;1;235.124;235.124;235.124
403;calc update async;100;0.000394014;0.000123968;0.00998261
403;calc inner;100;1.81788;1.16084;2.32684
403;calc wait;100;0.490861;0.00279825;1.12082
403;calc bound;100;0.00484006;0.00364713;0.00734873
403;calc iter;100;2.31404;2.13986;2.38525
403;total;1;265.841;265.841;265.841
404;calc total;1;235.12;235.12;235.12
404;calc update async;100;0.00041634;0.000163948;0.0125296
404;calc inner;100;1.80742;1.19511;2.32377
404;calc wait;100;0.494024;0.00507662;1.06897
404;calc bound;100;0.00490582;0.00290335;0.00669375
404;calc iter;100;2.30677;2.25562;2.37997
404;total;1;265.349;265.349;265.349
405;calc total;1;235.12;235.12;235.12
405;calc update async;100;0.000464374;0.000178268;0.0125498
405;calc inner;100;1.75674;1.17106;2.32668
405;calc wait;100;0.550461;0.00288587;1.10416
405;calc bound;100;0.00564667;0.00269427;0.00765769
405;calc iter;100;2.31332;1.83208;2.37498
405;total;1;265.923;265.923;265.923
406;calc total;1;235.12;235.12;235.12
406;calc update async;100;0.000427068;0.000170368;0.0125823
406;calc inner;100;1.74099;0.699073;2.32746
406;calc wait;100;0.575286;0.00277655;1.13448
406;calc bound;100;0.00491563;0.00197736;0.00743173
406;calc iter;100;2.32162;1.53392;2.35993
406;total;1;265.324;265.324;265.324
407;calc total;1;235.12;235.12;235.12
407;calc update async;100;0.000479107;0.000120498;0.0126955
407;calc inner;100;1.80753;0.522509;2.32717
407;calc wait;100;0.517635;0.0232554;1.09681
407;calc bound;100;0.00657842;0.00222808;0.00794903
407;calc iter;100;2.33223;1.5868;2.37698
407;total;1;265.976;265.976;265.976
408;calc total;1;235.12;235.12;235.12
408;calc update async;100;0.000264492;6.9019e-05;0.0122629
408;calc inner;100;2.31006;1.56167;2.35411
408;calc wait;100;0.0168182;0.00320426;0.0529714
408;calc bound;100;0.00420864;0.00318504;0.00634131
408;calc iter;100;2.3324;1.58287;2.37347
408;total;1;265.398;265.398;265.398
409;calc total;1;235.12;235.12;235.12
409;calc update async;100;0.000395737;0.000125018;0.0120599
409;calc inner;100;2.31743;1.56223;2.36137
409;calc wait;100;0.00795725;0.00490468;0.0345565
409;calc bound;100;0.00592997;0.00212482;0.00734421
409;calc iter;100;2.33241;1.57241;2.37487
409;total;1;265.906;265.906;265.906
410;calc total;1;235.12;235.12;235.12
410;calc update async;100;0.000298707;2.355e-05;0.0125592
410;calc inner;100;2.32269;1.57218;2.36583
410;calc wait;100;0.00258545;0.00207385;0.00457425
410;calc bound;100;0.00497084;0.0019984;0.00604407
410;calc iter;100;2.33241;1.57642;2.37371
410;total;1;265.48;265.48;265.48
411;calc total;1;235.12;235.12;235.12
411;calc update async;100;0.000377192;0.000113809;0.0124781
411;calc inner;100;2.32226;1.57114;2.36548
411;calc wait;100;0.00302688;0.0020879;0.0148725
411;calc bound;100;0.00520401;0.0020353;0.00611593
411;calc iter;100;2.33241;1.57545;2.37418
411;total;1;265.957;265.957;265.957
412;calc total;1;235.12;235.12;235.12
412;calc update async;100;0.000270056;8.0639e-05;0.0127724
412;calc inner;100;2.31749;1.55762;2.36396
412;calc wait;100;0.0104611;0.00297676;0.0350415
412;calc bound;100;0.00341356;0.00268294;0.00624573
412;calc iter;100;2.33244;1.57122;2.37396
412;total;1;265.382;265.382;265.382
413;calc total;1;235.12;235.12;235.12
413;calc update async;100;0.000289488;8.2479e-05;0.0127218
413;calc inner;100;2.31939;1.55638;2.36282
413;calc wait;100;0.00788509;0.00540483;0.0160886
413;calc bound;100;0.00413438;0.00142047;0.00703536
413;calc iter;100;2.33245;1.56346;2.37401
413;total;1;265.856;265.856;265.856
414;calc total;1;235.12;235.12;235.12
414;calc update async;100;0.000350378;2.496e-05;0.0127948
414;calc inner;100;2.32341;1.56259;2.36779
414;calc wait;100;0.00249342;0.00141262;0.00824285
414;calc bound;100;0.00428509;0.00140816;0.00679737
414;calc iter;100;2.33245;1.5656;2.37392
414;total;1;265.381;265.381;265.381
415;calc total;1;235.12;235.12;235.12
415;calc update async;100;0.000343208;0.000112118;0.0126278
415;calc inner;100;2.32354;1.56258;2.36826
415;calc wait;100;0.00318868;0.00215179;0.0327694
415;calc bound;100;0.00399049;0.00137808;0.00701194
415;calc iter;100;2.33277;1.59691;2.37423
415;total;1;265.854;265.854;265.854
416;calc total;1;235.12;235.12;235.12
416;calc update async;100;5.26497e-05;2.176e-05;0.000476075
416;calc inner;100;1.64492;0.479174;2.3279
416;calc wait;100;0.681741;0.0150778;1.82863
416;calc bound;100;0.00490905;0.00190853;0.00780099
416;calc iter;100;2.33274;1.6234;2.40187
416;total;1;265.487;265.487;265.487
417;calc total;1;235.12;235.12;235.12
417;calc update async;100;5.30711e-05;2.11e-05;0.000647413
417;calc inner;100;1.7087;0.682924;2.32776
417;calc wait;100;0.379643;0.00670783;0.657072
417;calc bound;100;0.00394818;0.00176181;0.00587661
417;calc iter;100;2.33164;2.15457;2.39251
417;total;1;265.897;265.897;265.897
418;calc total;1;235.12;235.12;235.12
418;calc update async;100;5.56062e-05;2.8059e-05;0.000742351
418;calc inner;100;1.78947;0.893542;2.33249
418;calc wait;100;0.234598;0.00248914;0.472912
418;calc bound;100;0.00443004;0.0019304;0.00640642
418;calc iter;100;2.32935;2.29141;2.39377
418;total;1;265.484;265.484;265.484
419;calc total;1;235.12;235.12;235.12
419;calc update async;100;4.74058e-05;2.148e-05;0.000579614
419;calc inner;100;1.75013;0.667698;2.33208
419;calc wait;100;0.283167;0.0028947;0.625083
419;calc bound;100;0.00492805;0.00218237;0.00738329
419;calc iter;100;2.32612;2.28672;2.38504
419;total;1;265.867;265.867;265.867
420;calc total;1;235.12;235.12;235.12
420;calc update async;100;4.48947e-05;2.139e-05;0.00088238
420;calc inner;100;1.70279;0.519073;2.32905
420;calc wait;100;0.38092;0.00308102;0.829372
420;calc bound;100;0.00459731;0.00230639;0.00746878
420;calc iter;100;2.32002;2.25636;2.39853
420;total;1;265.633;265.633;265.633
421;calc total;1;235.12;235.12;235.12
421;calc update async;100;4.89212e-05;2.124e-05;0.00085826
421;calc inner;100;1.73136;0.63839;2.32783
421;calc wait;100;0.364031;0.00501552;0.714917
421;calc bound;100;0.00448692;0.00202437;0.00916952
421;calc iter;100;2.32523;2.1129;2.41736
421;total;1;265.951;265.951;265.951
422;calc total;1;235.12;235.12;235.12
422;calc update async;100;4.95702e-05;2.91e-05;0.000640893
422;calc inner;100;1.69668;0.668644;2.33262
422;calc wait;100;0.563993;0.00210999;1.44216
422;calc bound;100;0.00545721;0.00140168;0.00790889
422;calc iter;100;2.33007;2.09433;2.45899
422;total;1;265.538;265.538;265.538
423;calc total;1;235.12;235.12;235.12
423;calc update async;100;6.69818e-05;2.309e-05;0.0013277
423;calc inner;100;1.6791;0.38045;2.33219
423;calc wait;100;0.653363;0.00231124;1.87871
423;calc bound;100;0.00549425;0.00160977;0.00806326
423;calc iter;100;2.33862;1.60862;2.71308
423;total;1;265.983;265.983;265.983
424;calc total;1;235.12;235.12;235.12
424;calc update async;100;5.29035e-05;2.0069e-05;0.0011257
424;calc inner;100;2.14798;1.13388;2.34182
424;calc wait;100;0.0998358;0.00299352;0.382462
424;calc bound;100;0.00498605;0.00189232;0.0092576
424;calc iter;100;2.34315;1.59205;2.4448
424;total;1;265.616;265.616;265.616
425;calc total;1;235.12;235.12;235.12
425;calc update async;100;5.40948e-05;2.1649e-05;0.00119627
425;calc inner;100;2.20567;1.19753;2.34642
425;calc wait;100;0.0425178;0.00342725;0.106491
425;calc bound;100;0.00428935;0.00208111;0.00698613
425;calc iter;100;2.34344;1.58288;2.39097
425;total;1;265.879;265.879;265.879
426;calc total;1;235.12;235.12;235.12
426;calc update async;100;5.55702e-05;2.937e-05;0.00130295
426;calc inner;100;2.22142;1.23124;2.34742
426;calc wait;100;0.00466331;0.00184833;0.0119193
426;calc bound;100;0.0034937;0.00210514;0.00703967
426;calc iter;100;2.3437;1.58456;2.38431
426;total;1;265.581;265.581;265.581
427;calc total;1;235.12;235.12;235.12
427;calc update async;100;5.50006e-05;2.284e-05;0.00124224
427;calc inner;100;2.22094;1.23141;2.34682
427;calc wait;100;0.0181663;0.00189015;0.0625823
427;calc bound;100;0.00345729;0.00202831;0.0051279
427;calc iter;100;2.34373;1.58738;2.38682
427;total;1;265.937;265.937;265.937
428;calc total;1;235.12;235.12;235.12
428;calc update async;100;5.2208e-05;2.524e-05;0.00169412
428;calc inner;100;2.22065;1.24065;2.34249
428;calc wait;100;0.0328245;0.00558865;0.122321
428;calc bound;100;0.00528513;0.00192375;0.00704058
428;calc iter;100;2.34377;1.58897;2.39215
428;total;1;265.557;265.557;265.557
429;calc total;1;235.12;235.12;235.12
429;calc update async;100;4.86495e-05;2.486e-05;0.00121956
429;calc inner;100;2.2305;1.24127;2.34117
429;calc wait;100;0.0281027;0.00492993;0.0897159
429;calc bound;100;0.0034024;0.00144993;0.00653895
429;calc iter;100;2.34384;1.5878;2.41953
429;total;1;266.051;266.051;266.051
430;calc total;1;235.119;235.119;235.119
430;calc update async;100;5.84312e-05;3.3139e-05;0.00154922
430;calc inner;100;2.209;1.18633;2.34699
430;calc wait;100;0.00242063;0.00146383;0.0059047
430;calc bound;100;0.00275983;0.00149325;0.00411498
430;calc iter;100;2.34393;1.49993;2.40058
430;total;1;265.676;265.676;265.676
431;calc total;1;235.12;235.12;235.12
431;calc update async;100;5.02468e-05;2.5249e-05;0.00142513
431;calc inner;100;2.23297;1.24413;2.34678
431;calc wait;100;0.0221153;0.00196141;0.0800073
431;calc bound;100;0.00329152;0.0014926;0.00616443
431;calc iter;100;2.34394;1.59187;2.41452
431;total;1;265.93;265.93;265.93
432;calc total;1;235.119;235.119;235.119
432;calc update async;100;6.31485e-05;1.822e-05;0.00140713
432;calc inner;100;1.77469;0.452494;2.3136
432;calc wait;100;0.560215;0.0330274;1.22292
432;calc bound;100;0.00547136;0.00138336;0.00712648
432;calc iter;100;2.34048;1.67682;2.44977
432;total;1;265.587;265.587;265.587
433;calc total;1;235.095;235.095;235.095
433;calc update async;100;4.80844e-05;2.2149e-05;0.000544584
433;calc inner;100;1.72389;0.485275;2.31383
433;calc wait;100;0.599288;0.00829422;1.26511
433;calc bound;100;0.00448569;0.0019633;0.00719058
433;calc iter;100;2.32804;1.62714;2.42145
433;total;1;266.011;266.011;266.011
434;calc total;1;235.119;235.119;235.119
434;calc update async;100;6.18686e-05;3.174e-05;0.00143086
434;calc inner;100;1.72713;1.04986;2.31957
434;calc wait;100;0.584385;0.00211436;1.27517
434;calc bound;100;0.00504161;0.00231095;0.00750956
434;calc iter;100;2.31691;1.55677;2.51526
434;total;1;265.779;265.779;265.779
435;calc total;1;235.119;235.119;235.119
435;calc update async;100;6.01257e-05;2.5219e-05;0.00156214
435;calc inner;100;1.80322;1.15268;2.31917
435;calc wait;100;0.503736;0.00213625;1.17519
435;calc bound;100;0.00463375;0.00216599;0.00627833
435;calc iter;100;2.31192;2.21828;2.42678
435;total;1;266.061;266.061;266.061
436;calc total;1;235.085;235.085;235.085
436;calc update async;100;5.27668e-05;3.651e-05;0.000553124
436;calc inner;100;1.80204;1.15346;2.3107
436;calc wait;100;0.498855;0.0040093;1.12368
436;calc bound;100;0.00486508;0.00194248;0.0072881
436;calc iter;100;2.30588;2.26283;2.34222
436;total;1;265.864;265.864;265.864
437;calc total;1;235.085;235.085;235.085
437;calc update async;100;5.45939e-05;3.677e-05;0.000558374
437;calc inner;100;1.74821;1.13303;2.3151
437;calc wait;100;0.558441;0.00596392;1.14125
437;calc bound;100;0.00539116;0.00203153;0.00751193
437;calc iter;100;2.31248;1.79881;2.34217
437;total;1;265.995;265.995;265.995
438;calc total;1;235.085;235.085;235.085
438;calc update async;100;5.06806e-05;3.2609e-05;0.000536244
438;calc inner;100;1.73025;0.669799;2.32093
438;calc wait;100;0.585168;0.00263807;1.15127
438;calc bound;100;0.0047282;0.00197941;0.00677511
438;calc iter;100;2.32066;1.4927;2.37983
438;total;1;265.814;265.814;265.814
439;calc total;1;235.085;235.085;235.085
439;calc update async;100;5.27244e-05;2.345e-05;0.000353076
439;calc inner;100;1.8018;0.476978;2.31843
439;calc wait;100;0.522731;0.00514918;1.13166
439;calc bound;100;0.00620337;0.00190171;0.0079015
439;calc iter;100;2.33099;1.51297;2.39988
439;total;1;266.04;266.04;266.04
440;calc total;1;235.119;235.119;235.119
440;calc update async;100;4.87189e-05;2.263e-05;0.00125378
440;calc inner;100;2.29961;1.49398;2.33981
440;calc wait;100;0.0255379;0.0030977;0.0621651
440;calc bound;100;0.00463312;0.0031489;0.00918622
440;calc iter;100;2.3322;1.58847;2.37246
440;total;1;266;266;266
441;calc total;1;235.119;235.119;235.119
441;calc update async;100;5.22027e-05;2.302e-05;0.00138662
441;calc inner;100;2.31223;1.49859;2.35221
441;calc wait;100;0.0109097;0.00388701;0.029542
441;calc bound;100;0.0055927;0.00206498;0.00703161
441;calc iter;100;2.33233;1.58514;2.37409
441;total;1;266.079;266.079;266.079
442;calc total;1;235.119;235.119;235.119
442;calc update async;100;4.95545e-05;2.31e-05;0.00117177
442;calc inner;100;2.31775;1.50433;2.35968
442;calc wait;100;0.00325455;0.00208607;0.0306399
442;calc bound;100;0.00469013;0.002072;0.00775854
442;calc iter;100;2.33236;1.57794;2.37387
442;total;1;265.995;265.995;265.995
443;calc total;1;235.084;235.084;235.084
443;calc update async;100;4.44772e-05;2.014e-05;0.000643063
443;calc inner;100;2.31701;1.50377;2.35897
443;calc wait;100;0.00344006;0.00191095;0.0194569
443;calc bound;100;0.00477933;0.00203286;0.00760154
443;calc iter;100;2.33202;1.57682;2.37386
443;total;1;266.078;266.078;266.078
444;calc total;1;235.119;235.119;235.119
444;calc update async;100;4.46122e-05;2.061e-05;0.00127633
444;calc inner;100;2.31197;1.48969;2.36326
444;calc wait;100;0.0136216;0.00288693;0.0607629
444;calc bound;100;0.00367365;0.0020705;0.00565933
444;calc iter;100;2.33232;1.58283;2.37069
444;total;1;265.761;265.761;265.761
445;calc total;1;235.084;235.084;235.084
445;calc update async;100;4.22582e-05;2.371e-05;0.000629743
445;calc inner;100;2.31543;1.49585;2.36206
445;calc wait;100;0.00908412;0.00439185;0.0181433
445;calc bound;100;0.00470458;0.00158654;0.00715368
445;calc iter;100;2.33203;1.57224;2.38129
445;total;1;266.05;266.05;266.05
446;calc total;1;235.102;235.102;235.102
446;calc update async;100;3.91786e-05;2.2179e-05;0.000479924
446;calc inner;100;2.32011;1.49788;2.36794
446;calc wait;100;0.00295744;0.00157857;0.0231966
446;calc bound;100;0.00391854;0.00152403;0.00772888
446;calc iter;100;2.33225;1.57004;2.37493
446;total;1;265.942;265.942;265.942
447;calc total;1;235.102;235.102;235.102
447;calc update async;100;4.23636e-05;2.076e-05;0.000523004
447;calc inner;100;2.31982;1.49685;2.36681
447;calc wait;100;0.00317119;0.00149534;0.0230416
447;calc bound;100;0.00408526;0.00151507;0.00766206
447;calc iter;100;2.33225;1.56874;2.37546
447;total;1;266.02;266.02;266.02
448;calc total;1;235.102;235.102;235.102
448;calc update async;100;5.36773e-05;2.7e-05;0.000391756
448;calc inner;100;1.17888;0.548286;2.33588
448;calc wait;100;1.14458;0.00430503;1.77759
448;calc bound;100;0.00553416;0.00149386;0.011385
448;calc iter;100;2.33214;1.93767;2.3929
448;total;1;266.012;266.012;266.012
449;calc total;1;235.084;235.084;235.084
449;calc update async;100;4.31924e-05;2.0029e-05;0.000415056
449;calc inner;100;1.42258;0.764968;2.31262
449;calc wait;100;0.306978;0.00797363;0.644959
449;calc bound;100;0.00222266;0.00147335;0.00428172
449;calc iter;100;2.33067;2.28777;2.36145
449;total;1;265.859;265.859;265.859
450;calc total;1;235.084;235.084;235.084
450;calc update async;100;4.06524e-05;2.4e-05;0.000402105
450;calc inner;100;1.42298;0.76729;2.32714
450;calc wait;100;0.255423;0.00272827;0.611547
450;calc bound;100;0.00407297;0.0025335;0.00739609
450;calc iter;100;2.32796;2.29682;2.37244
450;total;1;265.967;265.967;265.967
451;calc total;1;235.084;235.084;235.084
451;calc update async;100;3.37859e-05;2.05e-05;0.000359766
451;calc inner;100;1.12121;0.467828;2.32605
451;calc wait;100;0.553404;0.00344367;0.832854
451;calc bound;100;0.00523645;0.00217027;0.00926338
451;calc iter;100;2.32719;2.27724;2.43558
451;total;1;266.032;266.032;266.032
452;calc total;1;235.084;235.084;235.084
452;calc update async;100;3.97572e-05;2.452e-05;0.000422745
452;calc inner;100;1.2135;0.691739;2.3272
452;calc wait;100;0.530455;0.00303423;0.784461
452;calc bound;100;0.00586599;0.00211136;0.00921234
452;calc iter;100;2.33005;2.3069;2.38967
452;total;1;265.635;265.635;265.635
453;calc total;1;235.084;235.084;235.084
453;calc update async;100;4.82303e-05;3.0059e-05;0.000300547
453;calc inner;100;1.41806;0.75221;2.32543
453;calc wait;100;0.252408;0.0053472;0.440842
453;calc bound;100;0.00343533;0.00193248;0.00555913
453;calc iter;100;2.33386;2.14082;2.3998
453;total;1;265.606;265.606;265.606
454;calc total;1;235.084;235.084;235.084
454;calc update async;100;4.84953e-05;3.429e-05;0.000357886
454;calc inner;100;1.34129;0.660598;2.3308
454;calc wait;100;0.266111;0.00220457;0.931408
454;calc bound;100;0.00250988;0.00191803;0.00555851
454;calc iter;100;2.33586;1.729;2.39881
454;total;1;265.595;265.595;265.595
455;calc total;1;235.084;235.084;235.084
455;calc update async;100;5.51436e-05;2.523e-05;0.000493824
455;calc inner;100;1.15619;0.377313;2.33081
455;calc wait;100;1.17935;0.00236319;1.90817
455;calc bound;100;0.00495569;0.00163493;0.00805064
455;calc iter;100;2.34287;1.59184;2.44474
455;total;1;265.627;265.627;265.627
456;calc total;1;235.084;235.084;235.084
456;calc update async;100;3.53635e-05;2.368e-05;0.000386875
456;calc inner;100;2.10785;1.25232;2.33457
456;calc wait;100;0.0460378;0.00283956;0.115613
456;calc bound;100;0.0052229;0.00205214;0.00918821
456;calc iter;100;2.34602;1.57515;2.38009
456;total;1;265.881;265.881;265.881
457;calc total;1;235.084;235.084;235.084
457;calc update async;100;4.03742e-05;2.559e-05;0.000260207
457;calc inner;100;2.13822;1.26933;2.33471
457;calc wait;100;0.0288055;0.00420026;0.0650068
457;calc bound;100;0.00285767;0.0022211;0.00374926
457;calc iter;100;2.34607;1.56845;2.39386
457;total;1;265.863;265.863;265.863
458;calc total;1;235.083;235.083;235.083
458;calc update async;100;4.25678e-05;2.4159e-05;0.000237218
458;calc inner;100;2.15425;1.28702;2.33713
458;calc wait;100;0.00527015;0.00209753;0.0486342
458;calc bound;100;0.00262393;0.00205875;0.00279497
458;calc iter;100;2.34618;1.57073;2.39068
458;total;1;265.88;265.88;265.88
459;calc total;1;235.083;235.083;235.083
459;calc update async;100;5.04081e-05;2.91e-05;0.000346476
459;calc inner;100;2.15389;1.28642;2.33688
459;calc wait;100;0.0104896;0.00221436;0.0400763
459;calc bound;100;0.00260504;0.00201159;0.00605441
459;calc iter;100;2.3462;1.56923;2.38714
459;total;1;266.005;266.005;266.005
460;calc total;1;235.083;235.083;235.083
460;calc update async;100;4.38836e-05;3.0919e-05;0.000404126
460;calc inner;100;2.15742;1.28518;2.33438
460;calc wait;100;0.0148026;0.00441669;0.028625
460;calc bound;100;0.00400551;0.00205906;0.00630997
460;calc iter;100;2.34617;1.56182;2.38064
460;total;1;265.778;265.778;265.778
461;calc total;1;235.083;235.083;235.083
461;calc update async;100;4.83897e-05;3.589e-05;0.000313007
461;calc inner;100;2.1601;1.28488;2.33462
461;calc wait;100;0.0073174;0.00412887;0.0107222
461;calc bound;100;0.00207776;0.00153453;0.00279776
461;calc iter;100;2.34621;1.55815;2.38856
461;total;1;265.897;265.897;265.897
462;calc total;1;235.083;235.083;235.083
462;calc update async;100;4.96028e-05;2.7179e-05;0.000374716
462;calc inner;100;2.16024;1.28883;2.33714
462;calc wait;100;0.00199582;0.00161241;0.00235764
462;calc bound;100;0.0020053;0.00151428;0.00252583
462;calc iter;100;2.34626;1.55843;2.38511
462;total;1;265.5;265.5;265.5
463;calc total;1;235.083;235.083;235.083
463;calc update async;100;4.47704e-05;2.843e-05;0.000450115
463;calc inner;100;2.15964;1.2879;2.33662
463;calc wait;100;0.00206148;0.0014577;0.00269956
463;calc bound;100;0.00199332;0.00151372;0.00255048
463;calc iter;100;2.34626;1.55688;2.38463
463;total;1;265.804;265.804;265.804
464;calc total;1;235.083;235.083;235.083
464;calc update async;100;5.46074e-05;2.205e-05;0.000382116
464;calc inner;100;1.55571;0.391045;2.31715
464;calc wait;100;0.782866;0.0215916;1.87671
464;calc bound;100;0.00495615;0.00136985;0.00738161
464;calc iter;100;2.34359;1.59086;2.37575
464;total;1;265.544;265.544;265.544
465;calc total;1;235.083;235.083;235.083
465;calc update async;100;4.25725e-05;2.0229e-05;0.000270537
465;calc inner;100;1.52592;0.43671;2.3175
465;calc wait;100;0.801429;0.00515378;1.88512
465;calc bound;100;0.00422062;0.0013783;0.00658165
465;calc iter;100;2.33162;1.95092;2.43429
465;total;1;265.688;265.688;265.688
466;calc total;1;235.083;235.083;235.083
466;calc update async;100;3.94736e-05;1.7499e-05;0.000237718
466;calc inner;100;1.52062;0.500461;2.3206
466;calc wait;100;0.770761;0.00287419;1.90919
466;calc bound;100;0.00440543;0.00148285;0.00666629
466;calc iter;100;2.31333;1.94379;2.41119
466;total;1;265.701;265.701;265.701
467;calc total;1;235.082;235.082;235.082
467;calc update async;100;4.25017e-05;2.471e-05;0.000340606
467;calc inner;100;1.61708;0.705246;2.32073
467;calc wait;100;0.526416;0.00265963;1.1181
467;calc bound;100;0.00436588;0.00203534;0.00603935
467;calc iter;100;2.30341;2.2619;2.35275
467;total;1;265.575;265.575;265.575
468;calc total;1;235.082;235.082;235.082
468;calc update async;100;4.76565e-05;2.7199e-05;0.000376786
468;calc inner;100;1.59374;0.550522;2.31826
468;calc wait;100;0.540283;0.0093225;1.22305
468;calc bound;100;0.00461222;0.00220863;0.00773057
468;calc iter;100;2.29458;2.14648;2.39009
468;total;1;265.396;265.396;265.396
469;calc total;1;235.073;235.073;235.073
469;calc update async;100;4.82971e-05;2.4829e-05;0.000689502
469;calc inner;100;1.56378;0.628479;2.32209
469;calc wait;100;0.620754;0.00397265;1.38587
469;calc bound;100;0.0050075;0.00197106;0.00813014
469;calc iter;100;2.3057;2.18493;2.46975
469;total;1;265.607;265.607;265.607
470;calc total;1;235.073;235.073;235.073
470;calc update async;100;4.95541e-05;2.22e-05;0.000638412
470;calc inner;100;1.51885;0.525795;2.32825
470;calc wait;100;0.785975;0.00221221;1.78307
470;calc bound;100;0.00440687;0.00139244;0.0071435
470;calc iter;100;2.31484;1.83914;2.50484
470;total;1;265.503;265.503;265.503
471;calc total;1;235.073;235.073;235.073
471;calc update async;100;5.61231e-05;1.8529e-05;0.000550654
471;calc inner;100;1.57455;0.394075;2.32752
471;calc wait;100;0.747974;0.00229812;1.90308
471;calc bound;100;0.00588082;0.00214718;0.00761886
471;calc iter;100;2.32853;1.76534;2.58426
471;total;1;265.88;265.88;265.88
472;calc total;1;235.073;235.073;235.073
472;calc update async;100;3.63114e-05;2.221e-05;0.000472335
472;calc inner;100;2.2023;1.27945;2.33009
472;calc wait;100;0.0690107;0.00312994;0.252531
472;calc bound;100;0.00484253;0.00283832;0.00766562
472;calc iter;100;2.3308;1.50993;2.39373
472;total;1;265.398;265.398;265.398
473;calc total;1;235.073;235.073;235.073
473;calc update async;100;4.08372e-05;1.978e-05;0.000345736
473;calc inner;100;2.24944;1.2998;2.33606
473;calc wait;100;0.0186417;0.00680838;0.0399586
473;calc bound;100;0.00324736;0.00215286;0.00680244
473;calc iter;100;2.331;1.52278;2.39792
473;total;1;265.531;265.531;265.531
474;calc total;1;235.072;235.072;235.072
474;calc update async;100;4.23851e-05;2.3869e-05;0.000266387
474;calc inner;100;2.25831;1.32555;2.341
474;calc wait;100;0.00312257;0.00215574;0.0291677
474;calc bound;100;0.00304593;0.0020786;0.00806452
474;calc iter;100;2.33116;1.5321;2.39822
474;total;1;265.406;265.406;265.406
475;calc total;1;235.072;235.072;235.072
475;calc update async;100;4.52396e-05;2.5719e-05;0.000325507
475;calc inner;100;2.25782;1.32593;2.34044
475;calc wait;100;0.00682312;0.00218681;0.0402945
475;calc bound;100;0.00304725;0.00211068;0.00803096
475;calc iter;100;2.33116;1.53068;2.39811
475;total;1;265.811;265.811;265.811
476;calc total;1;235.109;235.109;235.109
476;calc update async;100;4.54416e-05;2.545e-05;0.00091203
476;calc inner;100;2.25496;1.3112;2.33459
476;calc wait;100;0.0215346;0.00307089;0.158868
476;calc bound;100;0.00418888;0.00197587;0.00723607
476;calc iter;100;2.33131;1.50921;2.40576
476;total;1;265.399;265.399;265.399
477;calc total;1;235.072;235.072;235.072
477;calc update async;100;4.6823e-05;2.2449e-05;0.000491115
477;calc inner;100;2.26356;1.32244;2.33839
477;calc wait;100;0.00940825;0.00435322;0.0368549
477;calc bound;100;0.00252911;0.00171143;0.00649958
477;calc iter;100;2.33114;1.51907;2.39901
477;total;1;265.756;265.756;265.756
478;calc total;1;235.108;235.108;235.108
478;calc update async;100;4.81265e-05;2.333e-05;0.00088763
478;calc inner;100;2.26418;1.32865;2.34449
478;calc wait;100;0.00325659;0.00163563;0.111813
478;calc bound;100;0.00234796;0.00164505;0.00507377
478;calc iter;100;2.33159;1.52401;2.40093
478;total;1;265.599;265.599;265.599
479;calc total;1;235.072;235.072;235.072
479;calc update async;100;4.22363e-05;2.4279e-05;0.000354446
479;calc inner;100;2.26451;1.32874;2.3433
479;calc wait;100;0.0028956;0.00183041;0.0310553
479;calc bound;100;0.00239013;0.00165379;0.00538645
479;calc iter;100;2.33122;1.52456;2.40036
479;total;1;265.671;265.671;265.671
480;calc total;1;235.072;235.072;235.072
480;calc update async;100;0.000460485;0.000227508;0.0118228
480;calc inner;100;2.04688;1.74477;2.33427
480;calc wait;100;0.278903;0.00227216;0.430144
480;calc bound;100;0.0056124;0.00261746;0.00789839
480;calc iter;100;2.33186;1.75017;2.37935
480;total;1;265.548;265.548;265.548
481;calc total;1;235.072;235.072;235.072
481;calc update async;100;0.000353489;0.000120619;0.0118113
481;calc inner;100;2.05088;1.87823;2.33332
481;calc wait;100;0.275246;0.0069693;0.430731
481;calc bound;100;0.00538587;0.00229931;0.00695976
481;calc iter;100;2.33187;2.06913;2.37129
481;total;1;265.665;265.665;265.665
482;calc total;1;235.072;235.072;235.072
482;calc update async;100;0.000340255;0.000114109;0.0117447
482;calc inner;100;2.06655;1.89661;2.3382
482;calc wait;100;0.258131;0.00226811;0.419013
482;calc bound;100;0.00557726;0.002645;0.0070952
482;calc iter;100;2.3306;2.28831;2.36211
482;total;1;265.767;265.767;265.767
483;calc total;1;235.072;235.072;235.072
483;calc update async;100;0.000343163;0.000174458;0.0118915
483;calc inner;100;2.05923;1.88172;2.33778
483;calc wait;100;0.265345;0.00245755;0.445044
483;calc bound;100;0.00506677;0.00235132;0.00674606
483;calc iter;100;2.33;2.29615;2.38754
483;total;1;265.823;265.823;265.823
484;calc total;1;235.071;235.071;235.071
484;calc update async;100;0.000510453;0.000149789;0.0151725
484;calc inner;100;1.99843;1.74359;2.334
484;calc wait;100;0.329917;0.00403308;0.598367
484;calc bound;100;0.0049557;0.0024798;0.00715492
484;calc iter;100;2.33382;2.14258;2.39933
484;total;1;265.768;265.768;265.768
485;calc total;1;235.071;235.071;235.071
485;calc update async;100;0.000524347;0.000307886;0.0150163
485;calc inner;100;1.99778;1.51974;2.33423
485;calc wait;100;0.332459;0.00502366;0.615307
485;calc bound;100;0.00501003;0.00282415;0.00685271
485;calc iter;100;2.33578;1.72754;2.3967
485;total;1;265.705;265.705;265.705
486;calc total;1;235.071;235.071;235.071
486;calc update async;100;0.000522281;0.000166208;0.0151069
486;calc inner;100;1.99657;1.12002;2.33829
486;calc wait;100;0.334952;0.00221945;0.613863
486;calc bound;100;0.00526894;0.001926;0.00701784
486;calc iter;100;2.33732;1.28079;2.37317
486;total;1;265.829;265.829;265.829
487;calc total;1;235.071;235.071;235.071
487;calc update async;100;0.000637871;0.000335977;0.0148656
487;calc inner;100;1.98587;0.705075;2.33738
487;calc wait;100;0.353695;0.0022321;0.86605
487;calc bound;100;0.00575316;0.00193893;0.00834339
487;calc iter;100;2.34596;1.57342;2.37812
487;total;1;265.441;265.441;265.441
488;calc total;1;235.071;235.071;235.071
488;calc update async;100;0.000468554;0.000147379;0.0138822
488;calc inner;100;2.3266;1.55584;2.36424
488;calc wait;100;0.0140393;0.00265143;0.0422623
488;calc bound;100;0.0049388;0.00315089;0.00875295
488;calc iter;100;2.34606;1.57276;2.38461
488;total;1;265.46;265.46;265.46
489;calc total;1;235.071;235.071;235.071
489;calc update async;100;0.000446601;0.000182598;0.0136698
489;calc inner;100;2.32994;1.55546;2.3702
489;calc wait;100;0.0113422;0.0051657;0.0423024
489;calc bound;100;0.00434985;0.00216873;0.00644604
489;calc iter;100;2.34609;1.57044;2.38366
489;total;1;265.803;265.803;265.803
490;calc total;1;235.107;235.107;235.107
490;calc update async;100;0.000413824;0.000174758;0.00607239
490;calc inner;100;2.33377;1.5626;2.37584
490;calc wait;100;0.00753915;0.00248606;0.211485
490;calc bound;100;0.00468435;0.00192531;0.00783038
490;calc iter;100;2.34647;1.5688;2.38782
490;total;1;265.762;265.762;265.762
491;calc total;1;235.07;235.07;235.07
491;calc update async;100;0.000580821;0.000180688;0.0140275
491;calc inner;100;2.33373;1.55665;2.37355
491;calc wait;100;0.0060728;0.00195964;0.0344551
491;calc bound;100;0.00571464;0.00188602;0.00752532
491;calc iter;100;2.34611;1.56101;2.38162
491;total;1;265.772;265.772;265.772
492;calc total;1;235.07;235.07;235.07
492;calc update async;100;0.000330798;0.000157399;0.0129723
492;calc inner;100;2.3297;1.54834;2.36636
492;calc wait;100;0.0120035;0.00633268;0.0175714
492;calc bound;100;0.0041095;0.00336047;0.00496484
492;calc iter;100;2.34614;1.55874;2.38813
492;total;1;265.468;265.468;265.468
493;calc total;1;235.063;235.063;235.063
493;calc update async;100;0.000527884;0.000310197;0.0119979
493;calc inner;100;2.33307;1.54572;2.37246
493;calc wait;100;0.00718506;0.00543866;0.0091329
493;calc bound;100;0.00529373;0.00156495;0.00657895
493;calc iter;100;2.34608;1.55376;2.38291
493;total;1;265.727;265.727;265.727
494;calc total;1;235.063;235.063;235.063
494;calc update async;100;0.000214861;2.317e-05;0.01292
494;calc inner;100;2.33835;1.55046;2.37754
494;calc wait;100;0.00266701;0.00149108;0.00299047
494;calc bound;100;0.00468522;0.00151372;0.0052426
494;calc iter;100;2.34609;1.55354;2.38532
494;total;1;265.756;265.756;265.756
495;calc total;1;235.063;235.063;235.063
495;calc update async;100;0.000488084;0.000290866;0.0127894
495;calc inner;100;2.33806;1.55154;2.37721
495;calc wait;100;0.00315337;0.00162407;0.00406978
495;calc bound;100;0.00438393;0.00151997;0.00501745
495;calc iter;100;2.34609;1.55499;2.38552
495;total;1;265.838;265.838;265.838
496;calc total;1;235.107;235.107;235.107
496;calc update async;100;0.000480171;6.9829e-05;0.00642256
496;calc inner;100;1.71323;0.355153;2.30179
496;calc wait;100;0.628687;0.0554031;1.76769
496;calc bound;100;0.00412424;0.00137144;0.00547738
496;calc iter;100;2.34652;1.55809;2.39733
496;total;1;265.542;265.542;265.542
497;calc total;1;235.062;235.062;235.062
497;calc update async;100;0.000451137;0.000132078;0.0134213
497;calc inner;100;1.68219;0.570694;2.30687
497;calc wait;100;0.646967;0.0164171;1.54996
497;calc bound;100;0.00446571;0.00138228;0.00681127
497;calc iter;100;2.33408;1.76647;2.42211
497;total;1;265.884;265.884;265.884
498;calc total;1;235.107;235.107;235.107
498;calc update async;100;0.000379528;0.000140578;0.00627971
498;calc inner;100;1.68045;0.611528;2.31496
498;calc wait;100;0.633009;0.0118673;1.30994
498;calc bound;100;0.00508006;0.00195491;0.00734
498;calc iter;100;2.31905;1.38385;2.3887
498;total;1;265.799;265.799;265.799
499;calc total;1;235.062;235.062;235.062
499;calc update async;100;0.000343603;0.000142669;0.0132005
499;calc inner;100;1.74713;1.08455;2.31501
499;calc wait;100;0.558213;0.0027721;1.23342
499;calc bound;100;0.00526411;0.00387384;0.00751297
499;calc iter;100;2.31096;1.86868;2.40771
499;total;1;265.732;265.732;265.732
500;calc total;1;235.107;235.107;235.107
500;calc update async;100;0.000262581;0.000108849;0.00654381
500;calc inner;100;1.75732;1.14666;2.30444
500;calc wait;100;0.541226;0.00949312;1.16853
500;calc bound;100;0.00487001;0.00206778;0.00672639
500;calc iter;100;2.30372;2.13703;2.42561
500;total;1;265.693;265.693;265.693
501;calc total;1;235.062;235.062;235.062
501;calc update async;100;0.000347286;0.000158608;0.0135603
501;calc inner;100;1.72258;1.16096;2.30859
501;calc wait;100;0.578453;0.00273411;1.11356
501;calc bound;100;0.00607331;0.00261771;0.00783828
501;calc iter;100;2.30755;1.94636;2.4915
501;total;1;265.399;265.399;265.399
502;calc total;1;235.098;235.098;235.098
502;calc update async;100;0.000264207;9.1139e-05;0.00630996
502;calc inner;100;1.69544;0.621709;2.3167
502;calc wait;100;0.617075;0.0109875;1.35317
502;calc bound;100;0.00527165;0.00236367;0.00706811
502;calc iter;100;2.31828;1.6627;2.50098
502;total;1;265.756;265.756;265.756
503;calc total;1;235.062;235.062;235.062
503;calc update async;100;0.000369369;7.0659e-05;0.0132899
503;calc inner;100;1.75713;0.594448;2.31289
503;calc wait;100;0.564064;0.0341425;1.22804
503;calc bound;100;0.00647671;0.00189376;0.00794369
503;calc iter;100;2.32804;1.61135;2.55106
503;total;1;265.901;265.901;265.901
504;calc total;1;235.088;235.088;235.088
504;calc update async;100;0.00024031;7.6349e-05;0.00896095
504;calc inner;100;2.2884;1.48824;2.34275
504;calc wait;100;0.0325375;0.00284226;0.218027
504;calc bound;100;0.00490966;0.00307276;0.00876087
504;calc iter;100;2.32867;1.53146;2.40249
504;total;1;265.568;265.568;265.568
505;calc total;1;235.088;235.088;235.088
505;calc update async;100;0.000272695;0.000104069;0.0088503
505;calc inner;100;2.30122;1.47294;2.34492
505;calc wait;100;0.0184665;0.0033039;0.083635
505;calc bound;100;0.0054041;0.00263714;0.00719151
505;calc iter;100;2.32893;1.51174;2.39481
505;total;1;265.783;265.783;265.783
506;calc total;1;235.088;235.088;235.088
506;calc update async;100;0.000297086;2.027e-05;0.00877937
506;calc inner;100;2.30495;1.48618;2.35005
506;calc wait;100;0.0125581;0.00213105;0.0662724
506;calc bound;100;0.00521644;0.00207857;0.00784988
506;calc iter;100;2.32926;1.54765;2.3987
506;total;1;265.657;265.657;265.657
507;calc total;1;235.088;235.088;235.088
507;calc update async;100;0.000301384;0.000117138;0.00870728
507;calc inner;100;2.30685;1.45729;2.35027
507;calc wait;100;0.0126053;0.00219255;0.06161
507;calc bound;100;0.00504587;0.00196913;0.00785134
507;calc iter;100;2.32928;1.509;2.40004
507;total;1;265.844;265.844;265.844
508;calc total;1;235.088;235.088;235.088
508;calc update async;100;0.000211266;8.1979e-05;0.00869489
508;calc inner;100;2.30479;1.44565;2.34229
508;calc wait;100;0.0159186;0.00275418;0.0702497
508;calc bound;100;0.00438527;0.00272193;0.00735072
508;calc iter;100;2.32913;1.46935;2.37015
508;total;1;265.758;265.758;265.758
509;calc total;1;235.056;235.056;235.056
509;calc update async;100;0.000299573;7.7339e-05;0.0107768
509;calc inner;100;2.3101;1.44125;2.3458
509;calc wait;100;0.00925328;0.00428198;0.0246418
509;calc bound;100;0.00454254;0.00141188;0.00719292
509;calc iter;100;2.32901;1.48148;2.38961
509;total;1;265.847;265.847;265.847
510;calc total;1;235.061;235.061;235.061
510;calc update async;100;0.00032255;2.464e-05;0.0116686
510;calc inner;100;2.31469;1.44887;2.3507
510;calc wait;100;0.00265427;0.00133763;0.00776153
510;calc bound;100;0.00407021;0.00139594;0.00658522
510;calc iter;100;2.32916;1.49328;2.39482
510;total;1;265.49;265.49;265.49
511;calc total;1;235.056;235.056;235.056
511;calc update async;100;0.000378088;0.000159028;0.0106302
511;calc inner;100;2.31443;1.449;2.35121
511;calc wait;100;0.00576212;0.00201129;0.300674
511;calc bound;100;0.00400223;0.00146315;0.00510389
511;calc iter;100;2.33168;1.75143;2.39513
511;total;1;265.463;265.463;265.463
512;calc total;1;235.145;235.145;235.145
512;calc update async;100;0.000404689;0.000127919;0.00329914
512;calc inner;100;2.17539;2.03436;2.34378
512;calc wait;100;0.151853;0.00259164;0.291747
512;calc bound;100;0.00567896;0.00323325;0.00818011
512;calc iter;100;2.33333;2.23114;2.4171
512;total;1;265.963;265.963;265.963
513;calc total;1;235.105;235.105;235.105
513;calc update async;100;0.000439143;9.6668e-05;0.011526
513;calc inner;100;2.15277;2.02009;2.30856
513;calc wait;100;0.17478;0.0114664;0.322803
513;calc bound;100;0.00492783;0.00201038;0.00758888
513;calc iter;100;2.33292;2.26078;2.39777
513;total;1;265.939;265.939;265.939
514;calc total;1;235.105;235.105;235.105
514;calc update async;100;0.000445328;0.000152979;0.0115547
514;calc inner;100;2.15995;2.02715;2.32356
514;calc wait;100;0.167502;0.00289809;0.316014
514;calc bound;100;0.00507055;0.00262035;0.00693604
514;calc iter;100;2.33298;2.2756;2.38765
514;total;1;265.945;265.945;265.945
515;calc total;1;235.105;235.105;235.105
515;calc update async;100;0.000489608;0.000186628;0.0151198
515;calc inner;100;2.15637;2.02073;2.32273
515;calc wait;100;0.171289;0.00315985;0.32262
515;calc bound;100;0.00510981;0.00259035;0.00665157
515;calc iter;100;2.3333;2.28098;2.37812
515;total;1;265.543;265.543;265.543
516;calc total;1;235.105;235.105;235.105
516;calc update async;100;0.00032457;0.000113109;0.0116022
516;calc inner;100;2.07667;1.93371;2.31578
516;calc wait;100;0.253182;0.00995341;0.427781
516;calc bound;100;0.00492504;0.00326598;0.00716407
516;calc iter;100;2.33514;2.15353;2.46691
516;total;1;265.982;265.982;265.982
517;calc total;1;235.105;235.105;235.105
517;calc update async;100;0.000330202;0.000120919;0.0135563
517;calc inner;100;2.07777;1.78642;2.31296
517;calc wait;100;0.252725;0.0175317;0.423032
517;calc bound;100;0.00539521;0.00201145;0.00733982
517;calc iter;100;2.3363;1.91272;2.46413
517;total;1;265.579;265.579;265.579
518;calc total;1;235.105;235.105;235.105
518;calc update async;100;0.000343839;0.000160718;0.0143604
518;calc inner;100;2.04534;1.55885;2.32034
518;calc wait;100;0.285681;0.00761714;0.490376
518;calc bound;100;0.00575462;0.00192015;0.00712277
518;calc iter;100;2.33713;1.64985;2.44727
518;total;1;265.581;265.581;265.581
519;calc total;1;235.105;235.105;235.105
519;calc update async;100;0.000403666;0.000213737;0.0143338
519;calc inner;100;2.03576;1.30148;2.31491
519;calc wait;100;0.299329;0.0216165;0.549265
519;calc bound;100;0.00710146;0.00191154;0.00819807
519;calc iter;100;2.3426;1.85293;2.40033
519;total;1;265.562;265.562;265.562
520;calc total;1;235.105;235.105;235.105
520;calc update async;100;0.000312815;8.1369e-05;0.0140521
520;calc inner;100;2.2552;1.74475;2.33602
520;calc wait;100;0.0768059;0.0047232;0.155404
520;calc bound;100;0.00532899;0.00296918;0.00921807
520;calc iter;100;2.34323;1.81473;2.40565
520;total;1;265.544;265.544;265.544
521;calc total;1;235.105;235.105;235.105
521;calc update async;100;0.000325951;0.000114499;0.0139919
521;calc inner;100;2.2626;1.69215;2.34425
521;calc wait;100;0.0698381;0.00666585;0.152135
521;calc bound;100;0.00494158;0.00281525;0.00631046
521;calc iter;100;2.34367;1.75094;2.39613
521;total;1;265.545;265.545;265.545
522;calc total;1;235.105;235.105;235.105
522;calc update async;100;0.000344913;0.000132109;0.0139729
522;calc inner;100;2.26739;1.63385;2.34948
522;calc wait;100;0.0643739;0.0024452;0.144297
522;calc bound;100;0.00498184;0.00208292;0.00683547
522;calc iter;100;2.34393;1.66714;2.38375
522;total;1;265.545;265.545;265.545
523;calc total;1;235.105;235.105;235.105
523;calc update async;100;0.000395717;0.000180907;0.0140428
523;calc inner;100;2.26275;1.54873;2.34848
523;calc wait;100;0.069689;0.00227161;0.145854
523;calc bound;100;0.00634016;0.00200785;0.00840332
523;calc iter;100;2.34453;1.61366;2.40096
523;total;1;265.518;265.518;265.518
524;calc total;1;235.105;235.105;235.105
524;calc update async;100;0.000297397;8.2769e-05;0.0142912
524;calc inner;100;2.24798;1.50684;2.35282
524;calc wait;100;0.0902701;0.00245632;0.164947
524;calc bound;100;0.00492585;0.00265849;0.00633221
524;calc iter;100;2.34475;1.53402;2.41498
524;total;1;265.533;265.533;265.533
525;calc total;1;235.105;235.105;235.105
525;calc update async;100;0.000322022;7.4429e-05;0.0142187
525;calc inner;100;2.26985;1.45892;2.34748
525;calc wait;100;0.06871;0.00258584;0.119949
525;calc bound;100;0.00492478;0.00143097;0.00647956
525;calc iter;100;2.34495;1.48535;2.39021
525;total;1;265.535;265.535;265.535
526;calc total;1;235.105;235.105;235.105
526;calc update async;100;0.000404146;0.000138468;0.014246
526;calc inner;100;2.2455;1.38725;2.35303
526;calc wait;100;0.0934874;0.0024856;0.164357
526;calc bound;100;0.00635935;0.00148026;0.00777826
526;calc iter;100;2.34652;1.54757;2.51483
526;total;1;265.536;265.536;265.536
527;calc total;1;235.105;235.105;235.105
527;calc update async;100;0.000355646;7.0569e-05;0.0165004
527;calc inner;100;2.27423;1.46232;2.35338
527;calc wait;100;0.0651865;0.00244691;0.115012
527;calc bound;100;0.00489135;0.00140673;0.00651287
527;calc iter;100;2.34496;1.48402;2.39014
527;total;1;265.52;265.52;265.52
528;calc total;1;235.105;235.105;235.105
528;calc update async;100;0.000371564;3.572e-05;0.0141828
528;calc inner;100;1.77262;0.356148;2.33047
528;calc wait;100;0.565911;0.010268;1.85581
528;calc bound;100;0.00585785;0.00137614;0.007829
528;calc iter;100;2.34477;1.5347;2.41493
528;total;1;265.566;265.566;265.566
529;calc total;1;235.105;235.105;235.105
529;calc update async;100;0.000318932;5.0659e-05;0.0138861
529;calc inner;100;1.7299;0.432508;2.3296
529;calc wait;100;0.597723;0.00625888;1.77825
529;calc bound;100;0.00506136;0.00138954;0.00737914
529;calc iter;100;2.33301;1.81309;2.41668
529;total;1;265.566;265.566;265.566
530;calc total;1;235.104;235.104;235.104
530;calc update async;100;0.000336207;7.2579e-05;0.0138985
530;calc inner;100;1.73017;0.603632;2.33415
530;calc wait;100;0.579269;0.00272403;1.4
530;calc bound;100;0.00547532;0.0017723;0.0075185
530;calc iter;100;2.31525;1.51779;2.37105
530;total;1;265.564;265.564;265.564
531;calc total;1;235.104;235.104;235.104
531;calc update async;100;0.00043607;0.000123859;0.0147541
531;calc inner;100;1.80171;0.978121;2.33341
531;calc wait;100;0.499318;0.00302586;1.19731
531;calc bound;100;0.00471055;0.00250173;0.00630968
531;calc iter;100;2.30619;2.00591;2.35519
531;total;1;265.533;265.533;265.533
532;calc total;1;235.104;235.104;235.104
532;calc update async;100;0.000463396;0.000119228;0.0150698
532;calc inner;100;1.77854;1.03502;2.32472
532;calc wait;100;0.513098;0.0108906;1.16136
532;calc bound;100;0.00491236;0.00310503;0.00706659
532;calc iter;100;2.29702;2.0375;2.3538
532;total;1;265.518;265.518;265.518
533;calc total;1;235.104;235.104;235.104
533;calc update async;100;0.000491245;0.000108738;0.0163238
533;calc inner;100;1.73057;0.733777;2.33151
533;calc wait;100;0.571016;0.00252522;1.39804
533;calc bound;100;0.00530306;0.00222759;0.00762418
533;calc iter;100;2.30739;1.77743;2.38995
533;total;1;265.519;265.519;265.519
534;calc total;1;235.104;235.104;235.104
534;calc update async;100;0.000462828;6.1629e-05;0.0150152
534;calc inner;100;1.71164;0.594957;2.32963
534;calc wait;100;0.600803;0.00506425;1.34587
534;calc bound;100;0.00492622;0.00196488;0.00680672
534;calc iter;100;2.31783;1.6433;2.39918
534;total;1;265.809;265.809;265.809
535;calc total;1;235.104;235.104;235.104
535;calc update async;100;0.000564321;0.000103029;0.0158575
535;calc inner;100;1.77248;0.422919;2.32952
535;calc wait;100;0.549421;0.0223153;1.37519
535;calc bound;100;0.00617542;0.001761;0.00786475
535;calc iter;100;2.32864;1.50725;2.46248
535;total;1;265.516;265.516;265.516
536;calc total;1;235.104;235.104;235.104
536;calc update async;100;0.000351344;0.000126698;0.016784
536;calc inner;100;2.27594;1.15991;2.3585
536;calc wait;100;0.0120833;0.00258825;0.029299
536;calc bound;100;0.00434967;0.00242784;0.00706738
536;calc iter;100;2.3377;1.94424;2.40627
536;total;1;265.486;265.486;265.486
537;calc total;1;235.104;235.104;235.104
537;calc update async;100;0.00050443;0.000140859;0.0167237
537;calc inner;100;2.27995;1.16023;2.36077
537;calc wait;100;0.00851877;0.00458205;0.0154369
537;calc bound;100;0.00449278;0.00166357;0.00664316
537;calc iter;100;2.33773;1.94079;2.40414
537;total;1;265.88;265.88;265.88
538;calc total;1;235.104;235.104;235.104
538;calc update async;100;0.000425374;2.007e-05;0.0168203
538;calc inner;100;2.2844;1.16287;2.3646
538;calc wait;100;0.00247841;0.00144434;0.0032522
538;calc bound;100;0.00402191;0.00158562;0.0055519
538;calc iter;100;2.33781;1.94353;2.40331
538;total;1;265.485;265.485;265.485
539;calc total;1;235.104;235.104;235.104
539;calc update async;100;0.00053643;0.000148158;0.0166636
539;calc inner;100;2.2839;1.16215;2.36513
539;calc wait;100;0.00270589;0.00143562;0.00851408
539;calc bound;100;0.0039366;0.00155172;0.00554197
539;calc iter;100;2.33782;1.94369;2.40308
539;total;1;265.907;265.907;265.907
540;calc total;1;235.104;235.104;235.104
540;calc update async;100;0.00050999;8.6679e-05;0.0169927
540;calc inner;100;2.23879;1.09247;2.35032
540;calc wait;100;0.0688509;0.0042038;0.502585
540;calc bound;100;0.00525806;0.00149101;0.00819925
540;calc iter;100;2.33661;2.01993;2.39948
540;total;1;265.495;265.495;265.495
541;calc total;1;235.104;235.104;235.104
541;calc update async;100;0.000441888;9.1919e-05;0.0169258
541;calc inner;100;2.24194;1.09414;2.35308
541;calc wait;100;0.0177301;0.00283684;0.0745004
541;calc bound;100;0.00393842;0.00206341;0.00618978
541;calc iter;100;2.33646;2.03145;2.40048
541;total;1;265.882;265.882;265.882
542;calc total;1;235.104;235.104;235.104
542;calc update async;100;0.000377589;7.8819e-05;0.0169463
542;calc inner;100;2.24199;1.0727;2.35891
542;calc wait;100;0.0198854;0.00218563;0.1706
542;calc bound;100;0.00412084;0.00273203;0.00608351
542;calc iter;100;2.33612;2.04082;2.40232
542;total;1;265.82;265.82;265.82
543;calc total;1;235.104;235.104;235.104
543;calc update async;100;0.00037669;7.3249e-05;0.0168472
543;calc inner;100;2.18286;0.875108;2.35576
543;calc wait;100;0.111936;0.00232354;0.985003
543;calc bound;100;0.00416095;0.00147309;0.00737593
543;calc iter;100;2.33384;1.95662;2.47089
543;total;1;266.028;266.028;266.028
544;calc total;1;235.104;235.104;235.104
544;calc update async;100;5.8212e-05;3.5849e-05;0.000522114
544;calc inner;100;1.83938;1.07383;2.32998
544;calc wait;100;0.45393;0.0283349;1.1491
544;calc bound;100;0.00634008;0.00189623;0.00817032
544;calc iter;100;2.33393;1.59788;2.47111
544;total;1;265.911;265.911;265.911
545;calc total;1;235.104;235.104;235.104
545;calc update async;100;4.01308e-05;1.685e-05;0.000515174
545;calc inner;100;1.94294;1.42958;2.32963
545;calc wait;100;0.22862;0.00691436;0.442317
545;calc bound;100;0.00415249;0.00192774;0.00574866
545;calc iter;100;2.33249;2.26534;2.38274
545;total;1;265.966;265.966;265.966
546;calc total;1;235.104;235.104;235.104
546;calc update async;100;4.56036e-05;1.932e-05;0.000552683
546;calc inner;100;1.96375;1.47859;2.33473
546;calc wait;100;0.160487;0.00238083;0.319141
546;calc bound;100;0.00477476;0.00240899;0.00699252
546;calc iter;100;2.33268;2.28438;2.37866
546;total;1;265.585;265.585;265.585
547;calc total;1;235.104;235.104;235.104
547;calc update async;100;4.69564e-05;2.3499e-05;0.000462804
547;calc inner;100;1.92911;1.39841;2.33456
547;calc wait;100;0.204912;0.00263976;0.512954
547;calc bound;100;0.00525738;0.00260055;0.00753709
547;calc iter;100;2.33293;2.29369;2.39042
547;total;1;266.097;266.097;266.097
548;calc total;1;235.104;235.104;235.104
548;calc update async;100;4.38667e-05;2.208e-05;0.000759791
548;calc inner;100;1.78599;0.631556;2.33078
548;calc wait;100;0.379626;0.00608697;1.28388
548;calc bound;100;0.00468181;0.00236624;0.00729752
548;calc iter;100;2.33327;2.22854;2.4927
548;total;1;265.522;265.522;265.522
549;calc total;1;235.104;235.104;235.104
549;calc update async;100;4.65281e-05;2.827e-05;0.00079795
549;calc inner;100;1.84803;0.968293;2.32998
549;calc wait;100;0.303928;0.00722473;0.639395
549;calc bound;100;0.00481851;0.0023522;0.00745712
549;calc iter;100;2.33505;2.15168;2.46775
549;total;1;266.08;266.08;266.08
550;calc total;1;235.104;235.104;235.104
550;calc update async;100;4.80744e-05;2.975e-05;0.000724352
550;calc inner;100;1.83889;0.999187;2.33456
550;calc wait;100;0.302834;0.00254155;0.607392
550;calc bound;100;0.00466351;0.00193751;0.00691785
550;calc iter;100;2.33623;1.91438;2.46392
550;total;1;265.448;265.448;265.448
551;calc total;1;235.104;235.104;235.104
551;calc update async;100;6.25115e-05;3.11e-05;0.000751771
551;calc inner;100;1.76782;0.862528;2.3346
551;calc wait;100;0.388664;0.0115009;0.941642
551;calc bound;100;0.00589931;0.00189368;0.00781079
551;calc iter;100;2.33709;1.6543;2.44746
551;total;1;265.704;265.704;265.704
552;calc total;1;235.104;235.104;235.104
552;calc update async;100;4.61232e-05;2.155e-05;0.000695512
552;calc inner;100;2.03849;0.815665;2.34484
552;calc wait;100;0.108711;0.00462296;0.458988
552;calc bound;100;0.00497053;0.00284581;0.00932954
552;calc iter;100;2.34257;1.85893;2.40055
552;total;1;265.924;265.924;265.924
553;calc total;1;235.104;235.104;235.104
553;calc update async;100;4.72606e-05;2.8499e-05;0.000772121
553;calc inner;100;2.08566;1.01362;2.34798
553;calc wait;100;0.0859001;0.00654021;0.348739
553;calc bound;100;0.00467277;0.00274046;0.00650019
553;calc iter;100;2.34312;1.81126;2.40551
553;total;1;265.733;265.733;265.733
554;calc total;1;235.104;235.104;235.104
554;calc update async;100;4.77695e-05;2.795e-05;0.000701301
554;calc inner;100;2.11389;1.10712;2.35323
554;calc wait;100;0.050383;0.00264323;0.127049
554;calc bound;100;0.00424459;0.00207654;0.00760731
554;calc iter;100;2.3436;1.75168;2.39595
554;total;1;265.73;265.73;265.73
555;calc total;1;235.104;235.104;235.104
555;calc update async;100;5.73741e-05;2.45e-05;0.000666502
555;calc inner;100;2.10654;1.05536;2.35193
555;calc wait;100;0.077436;0.00264639;0.359519
555;calc bound;100;0.00538248;0.00200731;0.0080762
555;calc iter;100;2.34389;1.67059;2.39298
555;total;1;266.108;266.108;266.108
556;calc total;1;235.098;235.098;235.098
556;calc update async;100;5.03014e-05;2.464e-05;0.00104118
556;calc inner;100;2.10942;1.0764;2.34844
556;calc wait;100;0.0946139;0.00495758;0.288338
556;calc bound;100;0.00444353;0.00225163;0.00662074
556;calc iter;100;2.34444;1.62037;2.40231
556;total;1;265.466;265.466;265.466
557;calc total;1;235.098;235.098;235.098
557;calc update async;100;5.91858e-05;3.1169e-05;0.00123518
557;calc inner;100;2.14594;1.04355;2.35407
557;calc wait;100;0.033183;0.00256395;0.0710972
557;calc bound;100;0.00480302;0.00146322;0.0066991
557;calc iter;100;2.34463;1.53656;2.39288
557;total;1;265.719;265.719;265.719
558;calc total;1;235.098;235.098;235.098
558;calc update async;100;5.7769e-05;2.671e-05;0.00112839
558;calc inner;100;2.12445;0.99719;2.35342
558;calc wait;100;0.00278273;0.00147333;0.00619975
558;calc bound;100;0.0035058;0.00148501;0.00503797
558;calc iter;100;2.34486;1.49009;2.38996
558;total;1;265.855;265.855;265.855
559;calc total;1;235.098;235.098;235.098
559;calc update async;100;6.12028e-05;2.6989e-05;0.00196351
559;calc inner;100;2.14516;1.04386;2.35341
559;calc wait;100;0.0315205;0.00254407;0.0639883
559;calc bound;100;0.00444433;0.00150333;0.00655804
559;calc iter;100;2.34469;1.53527;2.39118
559;total;1;265.881;265.881;265.881
560;calc total;1;235.098;235.098;235.098
560;calc update async;100;5.9036e-05;1.193e-05;0.00142781
560;calc inner;100;1.45051;0.364754;2.32185
560;calc wait;100;0.884128;0.0280252;1.94519
560;calc bound;100;0.00510178;0.00138458;0.0103407
560;calc iter;100;2.3398;1.81819;2.41619
560;total;1;265.69;265.69;265.69
561;calc total;1;235.098;235.098;235.098
561;calc update async;100;5.17589e-05;1.763e-05;0.00135061
561;calc inner;100;1.30278;0.469896;2.33428
561;calc wait;100;0.99169;0.00251745;1.87899
561;calc bound;100;0.00456221;0.0019055;0.00741602
561;calc iter;100;2.32531;2.24773;2.39835
561;total;1;265.683;265.683;265.683
562;calc total;1;235.098;235.098;235.098
562;calc update async;100;4.83673e-05;1.697e-05;0.001399
562;calc inner;100;1.46837;0.566387;2.32798
562;calc wait;100;0.49525;0.00279974;1.37595
562;calc bound;100;0.00397905;0.00178282;0.006977
562;calc iter;100;2.31167;2.21764;2.35554
562;total;1;265.441;265.441;265.441
563;calc total;1;235.098;235.098;235.098
563;calc update async;100;4.8507e-05;1.864e-05;0.00154605
563;calc inner;100;1.38393;0.462677;2.32705
563;calc wait;100;0.542333;0.00301505;1.15955
563;calc bound;100;0.00494756;0.00240114;0.00778044
563;calc iter;100;2.30959;2.2322;2.43028
563;total;1;265.925;265.925;265.925
564;calc total;1;235.098;235.098;235.098
564;calc update async;100;5.14072e-05;2.196e-05;0.00168785
564;calc inner;100;1.35776;0.487354;2.32714
564;calc wait;100;0.589713;0.00520476;1.10311
564;calc bound;100;0.00536949;0.00225267;0.00724462
564;calc iter;100;2.3144;2.19174;2.41486
564;total;1;265.482;265.482;265.482
565;calc total;1;235.098;235.098;235.098
565;calc update async;100;4.91864e-05;1.735e-05;0.00146319
565;calc inner;100;1.42587;0.508995;2.32501
565;calc wait;100;0.520507;0.00286457;1.21821
565;calc bound;100;0.00388903;0.00192791;0.00775162
565;calc iter;100;2.31832;2.26124;2.38003
565;total;1;265.999;265.999;265.999
566;calc total;1;235.098;235.098;235.098
566;calc update async;100;5.49416e-05;1.77e-05;0.00203959
566;calc inner;100;1.33751;0.531876;2.33035
566;calc wait;100;0.943079;0.00638807;1.82815
566;calc bound;100;0.00428007;0.00138413;0.00755612
566;calc iter;100;2.32362;2.12956;2.4228
566;total;1;265.73;265.73;265.73
567;calc total;1;235.098;235.098;235.098
567;calc update async;100;6.02104e-05;1.867e-05;0.00153314
567;calc inner;100;1.37619;0.357879;2.32991
567;calc wait;100;0.955492;0.0204275;1.87479
567;calc bound;100;0.00591302;0.00182325;0.0104836
567;calc iter;100;2.33766;1.93787;2.4553
567;total;1;265.758;265.758;265.758
568;calc total;1;235.098;235.098;235.098
568;calc update async;100;7.17772e-05;2.352e-05;0.00344144
568;calc inner;100;2.1299;1.17092;2.34471
568;calc wait;100;0.0127827;0.00239775;0.0856657
568;calc bound;100;0.00330427;0.001869;0.00569551
568;calc iter;100;2.343;1.70877;2.39645
568;total;1;265.598;265.598;265.598
569;calc total;1;235.098;235.098;235.098
569;calc update async;100;4.90385e-05;2.215e-05;0.00152224
569;calc inner;100;2.13404;1.17177;2.34259
569;calc wait;100;0.00710034;0.00369761;0.0250453
569;calc bound;100;0.00271704;0.0015769;0.00724486
569;calc iter;100;2.34303;1.70762;2.3929
569;total;1;265.459;265.459;265.459
570;calc total;1;235.098;235.098;235.098
570;calc update async;100;6.77317e-05;2.428e-05;0.00291506
570;calc inner;100;2.13635;1.17655;2.34784
570;calc wait;100;0.00234891;0.00154691;0.0127362
570;calc bound;100;0.00252906;0.00153284;0.00743802
570;calc iter;100;2.3431;1.71138;2.39216
570;total;1;265.462;265.462;265.462
571;calc total;1;235.098;235.098;235.098
571;calc update async;100;5.17022e-05;2.433e-05;0.00146622
571;calc inner;100;2.13709;1.17748;2.34812
571;calc wait;100;0.00293568;0.00176969;0.014228
571;calc bound;100;0.00253182;0.00153047;0.00743684
571;calc iter;100;2.34307;1.70973;2.39062
571;total;1;265.724;265.724;265.724
572;calc total;1;235.098;235.098;235.098
572;calc update async;100;4.84958e-05;1.8549e-05;0.00137226
572;calc inner;100;2.10666;1.11406;2.34657
572;calc wait;100;0.0642292;0.00298651;0.183143
572;calc bound;100;0.002997;0.001466;0.00800372
572;calc iter;100;2.34229;1.69005;2.39303
572;total;1;265.362;265.362;265.362
573;calc total;1;235.098;235.098;235.098
573;calc update async;100;6.11165e-05;2.0269e-05;0.0025787
573;calc inner;100;2.10213;1.11525;2.34458
573;calc wait;100;0.026517;0.00481361;0.133965
573;calc bound;100;0.0027929;0.00206119;0.00686422
573;calc iter;100;2.342;1.67762;2.37969
573;total;1;265.411;265.411;265.411
574;calc total;1;235.098;235.098;235.098
574;calc update async;100;5.80708e-05;1.748e-05;0.00263713
574;calc inner;100;2.10737;1.10537;2.34952
574;calc wait;100;0.0206335;0.00202179;0.0889501
574;calc bound;100;0.00358356;0.00206094;0.00747338
574;calc iter;100;2.34174;1.67657;2.37194
574;total;1;265.741;265.741;265.741
575;calc total;1;235.097;235.097;235.097
575;calc update async;100;4.26755e-05;1.741e-05;0.00125841
575;calc inner;100;2.04883;0.967761;2.34915
575;calc wait;100;0.0876221;0.00199668;0.378444
575;calc bound;100;0.00483686;0.00205206;0.00925195
575;calc iter;100;2.34114;1.70509;2.38715
575;total;1;265.834;265.834;265.834
576;calc total;1;235.097;235.097;235.097
576;calc update async;100;8.23107e-05;3.5069e-05;0.00262697
576;calc inner;100;1.94571;0.712793;2.33651
576;calc wait;100;0.389386;0.00299379;0.990469
576;calc bound;100;0.0060199;0.00140088;0.00995983
576;calc iter;100;2.3412;1.7047;2.42135
576;total;1;265.981;265.981;265.981
577;calc total;1;235.096;235.096;235.096
577;calc update async;100;7.75838e-05;3.5059e-05;0.00252793
577;calc inner;100;1.90554;1.0004;2.32738
577;calc wait;100;0.420488;0.0113952;1.34962
577;calc bound;100;0.00520777;0.00194076;0.00728298
577;calc iter;100;2.33132;1.33605;2.74355
577;total;1;265.406;265.406;265.406
578;calc total;1;235.097;235.097;235.097
578;calc update async;100;6.9671e-05;3.1609e-05;0.00203883
578;calc inner;100;1.93521;1.45902;2.33026
578;calc wait;100;0.386083;0.00523354;1.05063
578;calc bound;100;0.0050087;0.00269807;0.0070748
578;calc iter;100;2.32901;1.95549;2.87561
578;total;1;265.858;265.858;265.858
579;calc total;1;235.097;235.097;235.097
579;calc update async;100;7.75347e-05;3.6969e-05;0.00274334
579;calc inner;100;1.96126;1.62032;2.33217
579;calc wait;100;0.326314;0.00286083;0.61685
579;calc bound;100;0.00490892;0.00274961;0.00674784
579;calc iter;100;2.32571;2.14508;2.54214
579;total;1;265.764;265.764;265.764
580;calc total;1;235.097;235.097;235.097
580;calc update async;100;7.4569e-05;3.411e-05;0.00245617
580;calc inner;100;1.97404;1.62605;2.32757
580;calc wait;100;0.33828;0.00559433;0.789501
580;calc bound;100;0.00522607;0.00365669;0.00819065
580;calc iter;100;2.32106;2.14983;2.58985
580;total;1;265.743;265.743;265.743
581;calc total;1;235.097;235.097;235.097
581;calc update async;100;7.79312e-05;3.5049e-05;0.00266339
581;calc inner;100;1.95193;1.50238;2.32728
581;calc wait;100;0.368071;0.00654832;0.956047
581;calc bound;100;0.00514878;0.00267641;0.00808371
581;calc iter;100;2.32674;2.07167;2.64529
581;total;1;265.717;265.717;265.717
582;calc total;1;235.097;235.097;235.097
582;calc update async;100;8.24604e-05;3.5869e-05;0.00269629
582;calc inner;100;1.94448;1.27597;2.3317
582;calc wait;100;0.378677;0.00391378;0.98758
582;calc bound;100;0.00538501;0.002645;0.00773255
582;calc iter;100;2.32961;1.72036;2.57851
582;total;1;265.48;265.48;265.48
583;calc total;1;235.097;235.097;235.097
583;calc update async;100;9.03793e-05;4.356e-05;0.00265053
583;calc inner;100;1.96388;0.912756;2.33152
583;calc wait;100;0.366746;0.0179811;0.857466
583;calc bound;100;0.00644325;0.00190879;0.00939064
583;calc iter;100;2.33717;1.77218;2.40652
583;total;1;265.393;265.393;265.393
383;calc total;1;235.101;235.101;235.101
383;calc update async;100;0.000686588;0.000117898;0.0335907
383;calc inner;100;2.257;1.30471;2.35262
383;calc wait;100;0.0025946;0.001477;0.0129455
383;calc bound;100;0.0030328;0.00144546;0.00522749
383;calc iter;100;2.33278;1.58956;2.39761
383;total;1;265.566;265.566;265.566
584;calc total;1;235.097;235.097;235.097
584;calc update async;100;7.05615e-05;2.655e-05;0.002743
584;calc inner;100;2.2574;1.69962;2.34679
584;calc wait;100;0.0580777;0.00476536;0.147287
584;calc bound;100;0.00463048;0.00282424;0.00926161
584;calc iter;100;2.33758;1.74754;2.36427
584;total;1;265.772;265.772;265.772
585;calc total;1;235.097;235.097;235.097
585;calc update async;100;7.28535e-05;2.7569e-05;0.00278824
585;calc inner;100;2.26655;1.67124;2.34762
585;calc wait;100;0.052696;0.0037559;0.13822
585;calc bound;100;0.00499051;0.00286157;0.00684786
585;calc iter;100;2.33782;1.70884;2.36462
585;total;1;265.742;265.742;265.742
586;calc total;1;235.097;235.097;235.097
586;calc update async;100;6.41534e-05;2.876e-05;0.0017194
586;calc inner;100;2.27365;1.64883;2.34963
586;calc wait;100;0.0422158;0.0024708;0.129648
586;calc bound;100;0.00470422;0.00209293;0.00740279
586;calc iter;100;2.33796;1.66949;2.37931
586;total;1;265.473;265.473;265.473
587;calc total;1;235.096;235.096;235.096
587;calc update async;100;6.98984e-05;2.288e-05;0.00228717
587;calc inner;100;2.26992;1.60413;2.35037
587;calc wait;100;0.038957;0.00242696;0.130755
587;calc bound;100;0.00520018;0.00184392;0.00756238
587;calc iter;100;2.33819;1.63305;2.38323
587;total;1;265.473;265.473;265.473
588;calc total;1;235.096;235.096;235.096
588;calc update async;100;6.47315e-05;2.6679e-05;0.00226034
588;calc inner;100;2.26655;1.6212;2.34942
588;calc wait;100;0.0578352;0.00398131;0.190285
588;calc bound;100;0.00433828;0.00286071;0.00654759
588;calc iter;100;2.33898;1.70498;2.39319
588;total;1;265.675;265.675;265.675
589;calc total;1;235.096;235.096;235.096
589;calc update async;100;6.77043e-05;2.2529e-05;0.0024442
589;calc inner;100;2.28817;1.61792;2.34863
589;calc wait;100;0.0232802;0.00511773;0.0643519
589;calc bound;100;0.00499416;0.00153337;0.0071149
589;calc iter;100;2.33968;1.7688;2.40144
589;total;1;265.879;265.879;265.879
590;calc total;1;235.096;235.096;235.096
590;calc update async;100;7.19905e-05;2.377e-05;0.0025079
590;calc inner;100;2.28614;1.62407;2.35318
590;calc wait;100;0.00289537;0.00146052;0.00843546
590;calc bound;100;0.00394525;0.00148094;0.00670169
590;calc iter;100;2.33991;1.79153;2.37952
590;total;1;265.771;265.771;265.771
591;calc total;1;235.096;235.096;235.096
591;calc update async;100;6.31008e-05;2.368e-05;0.00214874
591;calc inner;100;2.29308;1.62226;2.35194
591;calc wait;100;0.0172907;0.0025347;0.0473034
591;calc bound;100;0.00488355;0.00152678;0.00693561
591;calc iter;100;2.33975;1.77607;2.40147
591;total;1;265.933;265.933;265.933
592;calc total;1;235.096;235.096;235.096
592;calc update async;100;6.48102e-05;2.148e-05;0.00186919
592;calc inner;100;1.024;0.430902;2.32762
592;calc wait;100;1.31005;0.0270974;1.90739
592;calc bound;100;0.00412666;0.00175735;0.011016
592;calc iter;100;2.33825;1.62883;2.37279
592;total;1;265.667;265.667;265.667
593;calc total;1;235.096;235.096;235.096
593;calc update async;100;7.40741e-05;3.469e-05;0.00264865
593;calc inner;100;1.32506;0.808201;2.32845
593;calc wait;100;0.477241;0.00586089;1.13817
593;calc bound;100;0.0030964;0.0014884;0.00735456
593;calc iter;100;2.33034;2.27409;2.36895
593;total;1;265.865;265.865;265.865
594;calc total;1;235.096;235.096;235.096
594;calc update async;100;6.76876e-05;2.8429e-05;0.00246219
594;calc inner;100;1.35533;0.803749;2.33253
594;calc wait;100;0.246253;0.00249263;0.432457
594;calc bound;100;0.00334918;0.00201354;0.00513694
594;calc iter;100;2.32693;2.26335;2.36675
594;total;1;265.638;265.638;265.638
595;calc total;1;235.096;235.096;235.096
595;calc update async;100;5.80129e-05;2.462e-05;0.00243842
595;calc inner;100;1.07938;0.524865;2.33243
595;calc wait;100;0.539637;0.0026161;0.845341
595;calc bound;100;0.00512285;0.00205119;0.00930173
595;calc iter;100;2.32614;2.26837;2.38944
595;total;1;265.721;265.721;265.721
596;calc total;1;235.096;235.096;235.096
596;calc update async;100;5.83511e-05;2.657e-05;0.00212461
596;calc inner;100;1.16391;0.694322;2.32686
596;calc wait;100;0.503057;0.00306845;0.7119
596;calc bound;100;0.00570277;0.00194017;0.00899873
596;calc iter;100;2.32981;2.28999;2.39654
596;total;1;265.368;265.368;265.368
597;calc total;1;235.096;235.096;235.096
597;calc update async;100;7.03876e-05;3.9919e-05;0.00205426
597;calc inner;100;1.32505;0.591845;2.3274
597;calc wait;100;0.237117;0.00627739;0.530643
597;calc bound;100;0.00336372;0.00193307;0.00512177
597;calc iter;100;2.33377;2.1426;2.40269
597;total;1;265.422;265.422;265.422
598;calc total;1;235.096;235.096;235.096
598;calc update async;100;6.63753e-05;2.789e-05;0.00188157
598;calc inner;100;1.21505;0.489797;2.33205
598;calc wait;100;0.309795;0.00240501;1.06405
598;calc bound;100;0.00260128;0.00141396;0.00564779
598;calc iter;100;2.33591;1.72611;2.40774
598;total;1;265.344;265.344;265.344
599;calc total;1;235.096;235.096;235.096
599;calc update async;100;8.2785e-05;2.21e-05;0.00249769
599;calc inner;100;1.06028;0.359739;2.33166
599;calc wait;100;1.27434;0.00222974;1.91072
599;calc bound;100;0.00627459;0.00164763;0.0115241
599;calc iter;100;2.343;1.70466;2.43763
599;total;1;265.897;265.897;265.897
600;calc total;1;235.095;235.095;235.095
600;calc update async;100;4.94623e-05;2.208e-05;0.00125942
600;calc inner;100;2.08456;1.21481;2.33463
600;calc wait;100;0.0102568;0.00187567;0.0682094
600;calc bound;100;0.00247025;0.00166959;0.00580934
600;calc iter;100;2.34624;1.54283;2.37974
600;total;1;265.409;265.409;265.409
601;calc total;1;235.096;235.096;235.096
601;calc update async;100;6.25507e-05;2.548e-05;0.00209167
601;calc inner;100;2.08635;1.213;2.33426
601;calc wait;100;0.00495011;0.00239657;0.0313297
601;calc bound;100;0.00214764;0.00143571;0.00354352
601;calc iter;100;2.34635;1.54802;2.37931
601;total;1;265.947;265.947;265.947
602;calc total;1;235.095;235.095;235.095
602;calc update async;100;5.19427e-05;2.5489e-05;0.00118801
602;calc inner;100;2.08976;1.221;2.33601
602;calc wait;100;0.00291366;0.00163251;0.0126557
602;calc bound;100;0.00203506;0.00139598;0.005144
602;calc iter;100;2.3463;1.54578;2.3795
602;total;1;266.004;266.004;266.004
603;calc total;1;235.096;235.096;235.096
603;calc update async;100;5.60235e-05;2.2379e-05;0.0017576
603;calc inner;100;2.09193;1.22273;2.33591
603;calc wait;100;0.0044644;0.00219157;0.0204365
603;calc bound;100;0.00211281;0.0014805;0.00774848
603;calc iter;100;2.3463;1.54944;2.37837
603;total;1;265.709;265.709;265.709
604;calc total;1;235.107;235.107;235.107
604;calc update async;100;4.50964e-05;2.377e-05;0.000398006
604;calc inner;100;2.06849;1.17452;2.32251
604;calc wait;100;0.0441642;0.0102539;0.0869347
604;calc bound;100;0.00219135;0.00148412;0.00482633
604;calc iter;100;2.34628;1.56597;2.38464
604;total;1;265.709;265.709;265.709
605;calc total;1;235.095;235.095;235.095
605;calc update async;100;5.44857e-05;2.4149e-05;0.00119855
605;calc inner;100;2.07125;1.17553;2.32742
605;calc wait;100;0.0192982;0.005601;0.0423614
605;calc bound;100;0.00252465;0.00205728;0.00288022
605;calc iter;100;2.34609;1.58857;2.37524
605;total;1;265.97;265.97;265.97
606;calc total;1;235.102;235.102;235.102
606;calc update async;100;4.23673e-05;2.01e-05;0.000484574
606;calc inner;100;2.06881;1.16833;2.32798
606;calc wait;100;0.020017;0.00203256;0.0486408
606;calc bound;100;0.0038315;0.0020197;0.0055393
606;calc iter;100;2.34611;1.60408;2.38136
606;total;1;265.977;265.977;265.977
607;calc total;1;235.095;235.095;235.095
607;calc update async;100;4.48098e-05;1.9859e-05;0.0013322
607;calc inner;100;2.03983;1.13111;2.32712
607;calc wait;100;0.0456728;0.00202579;0.111557
607;calc bound;100;0.00513747;0.00204073;0.0092581
607;calc iter;100;2.34592;1.61449;2.3837
607;total;1;265.826;265.826;265.826
608;calc total;1;235.094;235.094;235.094
608;calc update async;100;0.000533457;0.000103039;0.0129291
608;calc inner;100;1.65086;0.434537;2.32728
608;calc wait;100;0.689651;0.0362717;1.78627
608;calc bound;100;0.00491382;0.00137687;0.00724401
608;calc iter;100;2.34597;1.61636;2.38377
608;total;1;265.413;265.413;265.413
609;calc total;1;235.094;235.094;235.094
609;calc update async;100;0.000454693;9.7459e-05;0.0156196
609;calc inner;100;1.56987;0.535294;2.32506
609;calc wait;100;0.759548;0.00386324;2.01513
609;calc bound;100;0.00429962;0.00138087;0.00659604
609;calc iter;100;2.33418;2.15336;2.59149
609;total;1;265.893;265.893;265.893
610;calc total;1;235.095;235.095;235.095
610;calc update async;100;0.000335912;0.000101649;0.0044379
610;calc inner;100;1.65622;0.590604;2.32585
610;calc wait;100;0.540456;0.00382748;1.236
610;calc bound;100;0.00460702;0.00148769;0.007631
610;calc iter;100;2.32404;2.15218;2.60096
610;total;1;265.465;265.465;265.465
611;calc total;1;235.094;235.094;235.094
611;calc update async;100;0.000341099;7.1329e-05;0.0156141
611;calc inner;100;1.66474;0.515605;2.32797
611;calc wait;100;0.420127;0.00266882;0.941643
611;calc bound;100;0.00512351;0.001936;0.00738692
611;calc iter;100;2.31927;2.09262;2.56046
611;total;1;265.914;265.914;265.914
612;calc total;1;235.094;235.094;235.094
612;calc update async;100;0.000371153;6.2749e-05;0.0165086
612;calc inner;100;1.66461;0.403635;2.32749
612;calc wait;100;0.444665;0.00289711;1.25515
612;calc bound;100;0.00554345;0.00360276;0.00717261
612;calc iter;100;2.31485;2.1478;2.58916
612;total;1;265.535;265.535;265.535
613;calc total;1;235.095;235.095;235.095
613;calc update async;100;0.000282007;6.0729e-05;0.00730241
613;calc inner;100;1.6878;0.527945;2.3263
613;calc wait;100;0.432073;0.0117052;1.25012
613;calc bound;100;0.00578103;0.00225515;0.00886365
613;calc iter;100;2.31958;2.15753;2.59085
613;total;1;265.878;265.878;265.878
614;calc total;1;235.095;235.095;235.095
614;calc update async;100;0.000284989;0.000102469;0.00727059
614;calc inner;100;1.67945;0.594806;2.33332
614;calc wait;100;0.428549;0.00620314;1.03899
614;calc bound;100;0.00550169;0.00169394;0.00797228
614;calc iter;100;2.32516;2.06968;2.57445
614;total;1;265.357;265.357;265.357
615;calc total;1;235.094;235.094;235.094
615;calc update async;100;0.000415068;9.9579e-05;0.0165053
615;calc inner;100;1.64121;0.498224;2.32804
615;calc wait;100;0.568574;0.00905053;1.52717
615;calc bound;100;0.00662097;0.00186093;0.00805372
615;calc iter;100;2.32907;1.67604;2.39659
615;total;1;266.001;266.001;266.001
616;calc total;1;235.094;235.094;235.094
616;calc update async;100;0.000239326;5.0319e-05;0.0109169
616;calc inner;100;1.9915;0.729289;2.34271
616;calc wait;100;0.134379;0.00324747;0.584573
616;calc bound;100;0.00527571;0.00318229;0.00766543
616;calc iter;100;2.33713;1.77784;2.36668
616;total;1;265.392;265.392;265.392
617;calc total;1;235.093;235.093;235.093
617;calc update async;100;0.000332033;6.1169e-05;0.0168407
617;calc inner;100;2.07585;0.921279;2.34681
617;calc wait;100;0.0759537;0.00358514;0.336773
617;calc bound;100;0.00506711;0.00254899;0.00712756
617;calc iter;100;2.33743;1.74219;2.37603
617;total;1;265.343;265.343;265.343
618;calc total;1;235.101;235.101;235.101
618;calc update async;100;0.000294282;8.9569e-05;0.00980265
618;calc inner;100;2.1076;1.0132;2.35181
618;calc wait;100;0.0338571;0.00234584;0.163772
618;calc bound;100;0.00427883;0.00247375;0.00733275
618;calc iter;100;2.33781;1.71132;2.38108
618;total;1;265.697;265.697;265.697
619;calc total;1;235.093;235.093;235.093
619;calc update async;100;0.000376713;0.000120469;0.0167905
619;calc inner;100;2.10035;1.02176;2.35133
619;calc wait;100;0.0820905;0.00231393;0.44994
619;calc bound;100;0.00441712;0.0024268;0.00763586
619;calc iter;100;2.33789;1.67249;2.37277
619;total;1;265.689;265.689;265.689
620;calc total;1;235.094;235.094;235.094
620;calc update async;100;0.000287601;7.2689e-05;0.0161948
620;calc inner;100;2.13041;1.17091;2.34635
620;calc wait;100;0.0621;0.00490961;0.246579
620;calc bound;100;0.00449156;0.00278163;0.00764853
620;calc iter;100;2.33812;1.63736;2.37066
620;total;1;265.355;265.355;265.355
621;calc total;1;235.093;235.093;235.093
621;calc update async;100;0.000339507;0.000118728;0.0169032
621;calc inner;100;2.15448;1.17487;2.34638
621;calc wait;100;0.0189751;0.00472708;0.0623105
621;calc bound;100;0.00437735;0.00182867;0.00697141
621;calc iter;100;2.33814;1.63114;2.37363
621;total;1;265.96;265.96;265.96
622;calc total;1;235.094;235.094;235.094
622;calc update async;100;0.0003914;0.000159858;0.0143155
622;calc inner;100;2.15263;1.18113;2.35267
622;calc wait;100;0.00249301;0.00165065;0.00671554
622;calc bound;100;0.00367186;0.00165954;0.00585967
622;calc iter;100;2.33821;1.63105;2.37626
622;total;1;266.058;266.058;266.058
623;calc total;1;235.093;235.093;235.093
623;calc update async;100;0.000382266;0.000150778;0.0168212
623;calc inner;100;2.1579;1.18036;2.35057
623;calc wait;100;0.00969787;0.0015875;0.0332255
623;calc bound;100;0.00420679;0.00166103;0.00663284
623;calc iter;100;2.33819;1.62819;2.37581
623;total;1;265.966;265.966;265.966
624;calc total;1;235.106;235.106;235.106
624;calc update async;100;0.000324221;0.000224387;0.00418961
624;calc inner;100;2.01854;1.51644;2.31892
624;calc wait;100;0.30854;0.0327816;0.514539
624;calc bound;100;0.00645939;0.0025505;0.00793483
624;calc iter;100;2.33387;1.66179;2.38612
624;total;1;265.857;265.857;265.857
625;calc total;1;235.093;235.093;235.093
625;calc update async;100;0.000483149;0.000183988;0.0172102
625;calc inner;100;2.02399;1.81269;2.32869
625;calc wait;100;0.302729;0.00687215;0.515831
625;calc bound;100;0.00514366;0.00253202;0.00670638
625;calc iter;100;2.33236;2.02273;2.36815
625;total;1;265.921;265.921;265.921
626;calc total;1;235.094;235.094;235.094
626;calc update async;100;0.000539731;0.000191147;0.0173374
626;calc inner;100;2.04495;1.87027;2.3363
626;calc wait;100;0.279876;0.00244872;0.442664
626;calc bound;100;0.00499522;0.00258649;0.00616964
626;calc iter;100;2.33037;2.27488;2.36863
626;total;1;265.363;265.363;265.363
627;calc total;1;235.093;235.093;235.093
627;calc update async;100;0.000541809;0.000308106;0.0172722
627;calc inner;100;2.0362;1.85932;2.3353
627;calc wait;100;0.288051;0.0028277;0.454754
627;calc bound;100;0.00505731;0.00269274;0.0071927
627;calc iter;100;2.32986;2.28984;2.37541
627;total;1;265.802;265.802;265.802
628;calc total;1;235.106;235.106;235.106
628;calc update async;100;0.00041887;0.000137078;0.00515583
628;calc inner;100;1.98187;1.73609;2.33539
628;calc wait;100;0.3466;0.00288338;0.602749
628;calc bound;100;0.00505353;0.00326509;0.00713947
628;calc iter;100;2.33395;2.14435;2.40161
628;total;1;265.349;265.349;265.349
629;calc total;1;235.093;235.093;235.093
629;calc update async;100;0.000551209;0.000235967;0.017959
629;calc inner;100;1.97914;1.50282;2.33011
629;calc wait;100;0.351217;0.00373004;0.63534
629;calc bound;100;0.0050243;0.00257833;0.00652144
629;calc iter;100;2.33594;1.72512;2.40769
629;total;1;265.792;265.792;265.792
630;calc total;1;235.101;235.101;235.101
630;calc update async;100;0.000492812;0.000339456;0.0117094
630;calc inner;100;1.97695;1.07468;2.33927
630;calc wait;100;0.354905;0.00312255;0.695628
630;calc bound;100;0.00538214;0.00195859;0.00755706
630;calc iter;100;2.33773;1.25357;2.39533
630;total;1;265.615;265.615;265.615
631;calc total;1;235.093;235.093;235.093
631;calc update async;100;0.000657576;0.000328866;0.0178856
631;calc inner;100;1.96971;0.673429;2.3391
631;calc wait;100;0.370351;0.00237975;0.861189
631;calc bound;100;0.00553088;0.00187073;0.00850321
631;calc iter;100;2.34625;1.53683;2.37919
631;total;1;265.482;265.482;265.482
632;calc total;1;235.105;235.105;235.105
632;calc update async;100;0.000389823;0.000181628;0.00713968
632;calc inner;100;2.33313;1.53092;2.36684
632;calc wait;100;0.00882213;0.00252772;0.0523205
632;calc bound;100;0.00412458;0.00153736;0.0052773
632;calc iter;100;2.34647;1.54443;2.37873
632;total;1;265.708;265.708;265.708
633;calc total;1;235.094;235.094;235.094
633;calc update async;100;0.000329035;2.6469e-05;0.0164915
633;calc inner;100;2.33819;1.54069;2.37183
633;calc wait;100;0.00312721;0.00136602;0.0139804
633;calc bound;100;0.00459539;0.00151791;0.00570947
633;calc iter;100;2.34636;1.54382;2.37951
633;total;1;265.825;265.825;265.825
634;calc total;1;235.101;235.101;235.101
634;calc update async;100;0.000503458;0.000200678;0.0107687
634;calc inner;100;2.33779;1.53727;2.37111
634;calc wait;100;0.00373271;0.00252081;0.017293
634;calc bound;100;0.00440118;0.00151713;0.00582494
634;calc iter;100;2.34643;1.54422;2.37984
634;total;1;265.999;265.999;265.999
635;calc total;1;235.095;235.095;235.095
635;calc update async;100;0.000367782;0.000133039;0.016604
635;calc inner;100;2.3366;1.53966;2.36811
635;calc wait;100;0.00606941;0.00196233;0.0130978
635;calc bound;100;0.00329283;0.00178906;0.00584416
635;calc iter;100;2.34633;1.54359;2.37958
635;total;1;265.982;265.982;265.982
636;calc total;1;235.094;235.094;235.094
636;calc update async;100;0.000522244;0.000169318;0.0114834
636;calc inner;100;2.31972;1.52722;2.35213
636;calc wait;100;0.0201414;0.00267069;0.0392298
636;calc bound;100;0.00592599;0.00156119;0.00787948
636;calc iter;100;2.34632;1.54371;2.37601
636;total;1;265.454;265.454;265.454
637;calc total;1;235.083;235.083;235.083
637;calc update async;100;0.000460429;0.000142798;0.0104949
637;calc inner;100;2.32067;1.54829;2.35319
637;calc wait;100;0.0205184;0.0053935;0.0401387
637;calc bound;100;0.00443498;0.00206683;0.00652834
637;calc iter;100;2.34609;1.56207;2.3856
637;total;1;265.979;265.979;265.979
638;calc total;1;235.09;235.09;235.09
638;calc update async;100;0.000458872;2.149e-05;0.0146283
638;calc inner;100;2.32721;1.57467;2.3582
638;calc wait;100;0.0139598;0.00223844;0.0345287
638;calc bound;100;0.0044639;0.00281253;0.00537535
638;calc iter;100;2.3461;1.58848;2.37827
638;total;1;265.369;265.369;265.369
639;calc total;1;235.083;235.083;235.083
639;calc update async;100;0.000431762;0.000108699;0.0104732
639;calc inner;100;2.32497;1.58152;2.35781
639;calc wait;100;0.0161701;0.00212232;0.0389178
639;calc bound;100;0.00443256;0.00264384;0.00586198
639;calc iter;100;2.34601;1.60616;2.38114
639;total;1;265.989;265.989;265.989
640;calc total;1;235.142;235.142;235.142
640;calc update async;100;0.000282263;0.000129419;0.0041507
640;calc inner;100;1.31576;0.727397;2.33481
640;calc wait;100;0.982055;0.0180944;1.58512
640;calc bound;100;0.00630305;0.001524;0.00881209
640;calc iter;100;2.3343;1.99939;2.48457
640;total;1;266.003;266.003;266.003
641;calc total;1;235.111;235.111;235.111
641;calc update async;100;0.000356465;0.000130259;0.0149182
641;calc inner;100;1.57331;1.10656;2.32443
641;calc wait;100;0.226618;0.0307491;0.390791
641;calc bound;100;0.00293364;0.00176347;0.00931954
641;calc iter;100;2.33382;2.26596;2.4124
641;total;1;265.972;265.972;265.972
642;calc total;1;235.111;235.111;235.111
642;calc update async;100;0.000316696;0.000105969;0.0149568
642;calc inner;100;1.49895;0.99947;2.32434
642;calc wait;100;0.311046;0.00269356;0.635781
642;calc bound;100;0.00429903;0.00345393;0.00705908
642;calc iter;100;2.33077;2.263;2.44004
642;total;1;265.961;265.961;265.961
643;calc total;1;235.111;235.111;235.111
643;calc update async;100;0.000307321;7.0129e-05;0.0149233
643;calc inner;100;1.22389;0.653242;2.32392
643;calc wait;100;0.454534;0.00268961;0.823313
643;calc bound;100;0.00603864;0.00336507;0.00908935
643;calc iter;100;2.32968;2.27482;2.44804
643;total;1;265.96;265.96;265.96
644;calc total;1;235.111;235.111;235.111
644;calc update async;100;0.000337842;9.6489e-05;0.014539
644;calc inner;100;1.29119;0.832228;2.31617
644;calc wait;100;0.514167;0.0166699;0.730154
644;calc bound;100;0.00563812;0.00222269;0.007856
644;calc iter;100;2.3323;2.30599;2.40666
644;total;1;266.003;266.003;266.003
645;calc total;1;235.111;235.111;235.111
645;calc update async;100;0.000399457;0.000133819;0.0144911
645;calc inner;100;1.47699;1.06228;2.31539
645;calc wait;100;0.19908;0.0158135;0.31576
645;calc bound;100;0.00356533;0.00192124;0.00712164
645;calc iter;100;2.33605;2.15391;2.39068
645;total;1;265.379;265.379;265.379
646;calc total;1;235.111;235.111;235.111
646;calc update async;100;0.000463534;0.000152298;0.0144872
646;calc inner;100;1.34524;0.723718;2.31983
646;calc wait;100;0.287187;0.00441971;1.07653
646;calc bound;100;0.00314334;0.00191485;0.00751462
646;calc iter;100;2.33813;1.74978;2.39629
646;total;1;266.004;266.004;266.004
647;calc total;1;235.111;235.111;235.111
647;calc update async;100;0.000429649;8.3249e-05;0.0144405
647;calc inner;100;1.12043;0.383177;2.31834
647;calc wait;100;1.21787;0.025633;1.92699
647;calc bound;100;0.00628836;0.00169814;0.0114947
647;calc iter;100;2.34503;1.58062;2.41061
647;total;1;266.003;266.003;266.003
648;calc total;1;235.111;235.111;235.111
648;calc update async;100;0.000315111;6.243e-05;0.0128199
648;calc inner;100;2.16548;1.2473;2.33954
648;calc wait;100;0.0120129;0.00278397;0.047481
648;calc bound;100;0.00299304;0.00168821;0.0064826
648;calc iter;100;2.34816;1.56586;2.39415
648;total;1;265.98;265.98;265.98
649;calc total;1;235.111;235.111;235.111
649;calc update async;100;0.000551596;0.000153118;0.0192497
649;calc inner;100;2.16768;1.24592;2.34396
649;calc wait;100;0.00483774;0.00183978;0.0112343
649;calc bound;100;0.00222121;0.00155924;0.00669463
649;calc iter;100;2.34818;1.56224;2.39474
649;total;1;265.963;265.963;265.963
650;calc total;1;235.111;235.111;235.111
650;calc update async;100;0.000581287;0.000234767;0.0193059
650;calc inner;100;2.17056;1.25195;2.34805
650;calc wait;100;0.00265447;0.00143471;0.00549484
650;calc bound;100;0.00207821;0.00150986;0.00669449
650;calc iter;100;2.34823;1.56627;2.39313
650;total;1;265.967;265.967;265.967
651;calc total;1;235.111;235.111;235.111
651;calc update async;100;0.000458953;0.000133789;0.019278
651;calc inner;100;2.17144;1.25448;2.3484
651;calc wait;100;0.00412136;0.00191663;0.0109682
651;calc bound;100;0.00210868;0.00150458;0.00538994
651;calc iter;100;2.34821;1.56869;2.39375
651;total;1;265.989;265.989;265.989
652;calc total;1;235.111;235.111;235.111
652;calc update async;100;0.000437732;0.000105729;0.0193438
652;calc inner;100;2.1536;1.22107;2.34804
652;calc wait;100;0.0340661;0.00245372;0.0832673
652;calc bound;100;0.00219861;0.00144206;0.00502742
652;calc iter;100;2.34807;1.58191;2.39152
652;total;1;265.4;265.4;265.4
653;calc total;1;235.111;235.111;235.111
653;calc update async;100;0.000385177;6.5539e-05;0.0193166
653;calc inner;100;2.15009;1.22435;2.34527
653;calc wait;100;0.0221751;0.00618657;0.0646697
653;calc bound;100;0.00257988;0.00206253;0.00336989
653;calc iter;100;2.34801;1.60601;2.39634
653;total;1;265.681;265.681;265.681
654;calc total;1;235.111;235.111;235.111
654;calc update async;100;0.000431008;0.000114739;0.0192785
654;calc inner;100;2.15285;1.22291;2.34959
654;calc wait;100;0.0135913;0.00197093;0.0545475
654;calc bound;100;0.00346459;0.00202193;0.00591914
654;calc iter;100;2.34797;1.62287;2.38828
654;total;1;265.273;265.273;265.273
655;calc total;1;235.111;235.111;235.111
655;calc update async;100;0.000399628;9.4989e-05;0.0192626
655;calc inner;100;2.13083;1.18444;2.34765
655;calc wait;100;0.0336738;0.00205245;0.112687
655;calc bound;100;0.00467132;0.00203086;0.0092401
655;calc iter;100;2.34786;1.63616;2.39194
655;total;1;265.683;265.683;265.683
656;calc total;1;235.111;235.111;235.111
656;calc update async;100;0.000550484;5.8449e-05;0.0178465
656;calc inner;100;1.68168;0.355129;2.32915
656;calc wait;100;0.65586;0.0134728;1.7859
656;calc bound;100;0.0053153;0.00137784;0.00787853
656;calc iter;100;2.34341;1.56339;2.45775
656;total;1;265.677;265.677;265.677
657;calc total;1;235.111;235.111;235.111
657;calc update async;100;0.00037026;5.5539e-05;0.017795
657;calc inner;100;1.61592;0.452546;2.32865
657;calc wait;100;0.710154;0.00679984;1.88024
657;calc bound;100;0.00490919;0.00138233;0.00711645
657;calc iter;100;2.33136;2.14167;2.53284
657;total;1;265.903;265.903;265.903
658;calc total;1;235.111;235.111;235.111
658;calc update async;100;0.000359115;4.604e-05;0.0177976
658;calc inner;100;1.61976;0.544602;2.33354
658;calc wait;100;0.689399;0.00258963;1.83664
658;calc bound;100;0.00500862;0.00148887;0.00734358
658;calc iter;100;2.31453;2.07302;2.41921
658;total;1;265.31;265.31;265.31
659;calc total;1;235.111;235.111;235.111
659;calc update async;100;0.000353676;9.3479e-05;0.0178264
659;calc inner;100;1.71709;0.62305;2.33305
659;calc wait;100;0.58444;0.00295119;1.7154
659;calc bound;100;0.00501603;0.00239816;0.0066332
659;calc iter;100;2.3069;2.08802;2.4725
659;total;1;265.345;265.345;265.345
660;calc total;1;235.111;235.111;235.111
660;calc update async;100;0.00036423;6.661e-05;0.0182781
660;calc inner;100;1.70622;0.458576;2.32835
660;calc wait;100;0.600728;0.00659319;1.88143
660;calc bound;100;0.00526963;0.0023269;0.00770214
660;calc iter;100;2.31259;2.10226;2.39649
660;total;1;265.604;265.604;265.604
661;calc total;1;235.111;235.111;235.111
661;calc update async;100;0.000380032;6.9429e-05;0.0182589
661;calc inner;100;1.65982;0.513413;2.33368
661;calc wait;100;0.652976;0.00317484;1.84445
661;calc bound;100;0.00571222;0.00261506;0.00792047
661;calc iter;100;2.31889;2.11769;2.46322
661;total;1;265.893;265.893;265.893
662;calc total;1;235.111;235.111;235.111
662;calc update async;100;0.000369483;5.763e-05;0.018273
662;calc inner;100;1.61985;0.476299;2.33328
662;calc wait;100;0.699657;0.00257646;1.90692
662;calc bound;100;0.00543183;0.00165705;0.00789488
662;calc iter;100;2.32531;2.00134;2.57502
662;total;1;265.309;265.309;265.309
663;calc total;1;235.111;235.111;235.111
663;calc update async;100;0.000407979;6.2329e-05;0.0182852
663;calc inner;100;1.71314;0.493097;2.33265
663;calc wait;100;0.611019;0.0166461;1.85284
663;calc bound;100;0.00650414;0.00169208;0.00811593
663;calc iter;100;2.33108;1.87799;2.62277
663;total;1;265.715;265.715;265.715
664;calc total;1;235.111;235.111;235.111
664;calc update async;100;0.000324137;5.6489e-05;0.0189495
664;calc inner;100;1.99504;0.453489;2.34592
664;calc wait;100;0.268084;0.00443772;1.81084
664;calc bound;100;0.00496896;0.0019986;0.00760539
664;calc iter;100;2.33111;1.92503;2.52905
664;total;1;265.596;265.596;265.596
665;calc total;1;235.11;235.11;235.11
665;calc update async;100;0.000422406;7.4599e-05;0.0188525
665;calc inner;100;1.99402;0.771801;2.34717
665;calc wait;100;0.239926;0.00239442;1.16464
665;calc bound;100;0.00611687;0.00220062;0.00802669
665;calc iter;100;2.33112;1.21375;2.71969
665;total;1;265.8;265.8;265.8
666;calc total;1;235.11;235.11;235.11
666;calc update async;100;0.000383409;9.3058e-05;0.0188919
666;calc inner;100;2.08789;0.84015;2.35111
666;calc wait;100;0.132316;0.00217123;0.99767
666;calc bound;100;0.0049803;0.00189417;0.00673641
666;calc iter;100;2.33174;1.90299;2.41818
666;total;1;265.558;265.558;265.558
667;calc total;1;235.11;235.11;235.11
667;calc update async;100;0.00036081;7.1399e-05;0.0188076
667;calc inner;100;2.05804;0.837984;2.35116
667;calc wait;100;0.207881;0.00224443;0.987222
667;calc bound;100;0.00455843;0.00155624;0.00765207
667;calc iter;100;2.33187;1.90737;2.41882
667;total;1;265.734;265.734;265.734
668;calc total;1;235.11;235.11;235.11
668;calc update async;100;0.00032414;6.9999e-05;0.0192023
668;calc inner;100;2.19038;0.979735;2.3487
668;calc wait;100;0.0465404;0.00433549;0.700919
668;calc bound;100;0.00469601;0.00202645;0.00771993
668;calc iter;100;2.33289;1.86546;2.4638
668;total;1;265.514;265.514;265.514
669;calc total;1;235.11;235.11;235.11
669;calc update async;100;0.000346842;6.6079e-05;0.0191756
669;calc inner;100;2.20193;0.978623;2.3481
669;calc wait;100;0.0307819;0.00517557;0.661631
669;calc bound;100;0.00361758;0.00179877;0.00640495
669;calc iter;100;2.33301;1.86681;2.44202
669;total;1;265.986;265.986;265.986
670;calc total;1;235.11;235.11;235.11
670;calc update async;100;0.000411745;0.000106269;0.0191734
670;calc inner;100;2.20496;0.980544;2.3519
670;calc wait;100;0.0230949;0.00197111;0.620307
670;calc bound;100;0.00372442;0.00148596;0.00747942
670;calc iter;100;2.33313;1.87145;2.5373
670;total;1;265.514;265.514;265.514
671;calc total;1;235.11;235.11;235.11
671;calc update async;100;0.000402768;0.000125948;0.0190592
671;calc inner;100;2.20705;0.980585;2.35158
671;calc wait;100;0.0187439;0.00199227;0.600524
671;calc bound;100;0.00354277;0.0014614;0.00679028
671;calc iter;100;2.33313;1.87173;2.44246
671;total;1;265.981;265.981;265.981
672;calc total;1;235.11;235.11;235.11
672;calc update async;100;6.42031e-05;3.835e-05;0.000730752
672;calc inner;100;2.04898;1.84361;2.33733
672;calc wait;100;0.278629;0.00328002;0.518089
672;calc bound;100;0.00634913;0.0026832;0.00778989
672;calc iter;100;2.33403;1.93519;2.44317
672;total;1;265.719;265.719;265.719
673;calc total;1;235.11;235.11;235.11
673;calc update async;100;5.72926e-05;3.279e-05;0.000469765
673;calc inner;100;2.05203;1.84807;2.33563
673;calc wait;100;0.277079;0.00817614;0.51524
673;calc bound;100;0.00475708;0.00232396;0.00635134
673;calc iter;100;2.33403;1.99748;2.40409
673;total;1;265.977;265.977;265.977
674;calc total;1;235.11;235.11;235.11
674;calc update async;100;5.76236e-05;3.06e-05;0.000529174
674;calc inner;100;2.09206;1.94617;2.34272
674;calc wait;100;0.236671;0.00261052;0.411589
674;calc bound;100;0.00494668;0.00246091;0.00659857
674;calc iter;100;2.33387;2.26442;2.41121
674;total;1;265.968;265.968;265.968
675;calc total;1;235.11;235.11;235.11
675;calc update async;100;5.92443e-05;3.935e-05;0.000599164
675;calc inner;100;2.08545;1.9428;2.34196
675;calc wait;100;0.24187;0.00283908;0.400799
675;calc bound;100;0.00485812;0.00238564;0.00711113
675;calc iter;100;2.33237;2.30504;2.4057
675;total;1;266.005;266.005;266.005
676;calc total;1;235.11;235.11;235.11
676;calc update async;100;6.43889e-05;4.533e-05;0.000603393
676;calc inner;100;2.0012;1.74369;2.33757
676;calc wait;100;0.329832;0.00478214;0.5861
676;calc bound;100;0.00497791;0.00238533;0.00717322
676;calc iter;100;2.33611;2.15541;2.39075
676;total;1;265.819;265.819;265.819
677;calc total;1;235.11;235.11;235.11
677;calc update async;100;6.61218e-05;4.484e-05;0.000780831
677;calc inner;100;1.99915;1.53341;2.33724
677;calc wait;100;0.333965;0.00592909;0.615669
677;calc bound;100;0.00497556;0.00261999;0.0062866
677;calc iter;100;2.33817;1.74915;2.39884
677;total;1;265.842;265.842;265.842
678;calc total;1;235.11;235.11;235.11
678;calc update async;100;6.30656e-05;4.387e-05;0.000621894
678;calc inner;100;1.99495;1.11675;2.34145
678;calc wait;100;0.339494;0.00247349;0.628227
678;calc bound;100;0.00508132;0.00193252;0.00645919
678;calc iter;100;2.33964;1.27045;2.42164
678;total;1;265.578;265.578;265.578
679;calc total;1;235.11;235.11;235.11
679;calc update async;100;7.86586e-05;5.1069e-05;0.000618243
679;calc inner;100;1.98716;0.704992;2.34128
679;calc wait;100;0.354758;0.0149859;0.855116
679;calc bound;100;0.00616472;0.00184405;0.00793783
679;calc iter;100;2.34817;1.56201;2.39639
679;total;1;265.873;265.873;265.873
680;calc total;1;235.11;235.11;235.11
680;calc update async;100;4.6941e-05;2.486e-05;0.000768411
680;calc inner;100;2.33461;1.55636;2.3821
680;calc wait;100;0.0100129;0.00399713;0.021832
680;calc bound;100;0.00353912;0.00244546;0.00523087
680;calc iter;100;2.34822;1.56408;2.39605
680;total;1;265.52;265.52;265.52
681;calc total;1;235.11;235.11;235.11
681;calc update async;100;5.58095e-05;2.852e-05;0.000855431
681;calc inner;100;2.34071;1.55759;2.38778
681;calc wait;100;0.00328374;0.00224194;0.0120939
681;calc bound;100;0.00417131;0.00156205;0.00607843
681;calc iter;100;2.34823;1.56406;2.3946
681;total;1;265.691;265.691;265.691
682;calc total;1;235.11;235.11;235.11
682;calc update async;100;4.96983e-05;2.7379e-05;0.000875441
682;calc inner;100;2.34073;1.56016;2.38732
682;calc wait;100;0.00309427;0.00155298;0.0097528
682;calc bound;100;0.00435337;0.00153027;0.00613247
682;calc iter;100;2.34824;1.56328;2.39576
682;total;1;265.724;265.724;265.724
683;calc total;1;235.11;235.11;235.11
683;calc update async;100;4.92389e-05;2.6599e-05;0.00084783
683;calc inner;100;2.33995;1.56175;2.38652
683;calc wait;100;0.00451555;0.00156064;0.0212468
683;calc bound;100;0.00371661;0.00156801;0.00568307
683;calc iter;100;2.34823;1.56491;2.3936
683;total;1;265.717;265.717;265.717
684;calc total;1;235.11;235.11;235.11
684;calc update async;100;6.25256e-05;3.0929e-05;0.00084799
684;calc inner;100;2.3269;1.54563;2.37082
684;calc wait;100;0.0158974;0.00253646;0.0329427
684;calc bound;100;0.00536167;0.00146617;0.0077927
684;calc iter;100;2.34823;1.56271;2.39375
684;total;1;265.375;265.375;265.375
685;calc total;1;235.11;235.11;235.11
685;calc update async;100;5.40074e-05;2.489e-05;0.000804601
685;calc inner;100;2.32745;1.56595;2.36195
685;calc wait;100;0.0165182;0.00321494;0.0354841
685;calc bound;100;0.0040781;0.00205817;0.00604415
685;calc iter;100;2.3481;1.57833;2.39271
685;total;1;265.694;265.694;265.694
686;calc total;1;235.11;235.11;235.11
686;calc update async;100;5.222e-05;1.948e-05;0.000769642
686;calc inner;100;2.33399;1.59317;2.36832
686;calc wait;100;0.00984427;0.00224292;0.0282059
686;calc bound;100;0.00416593;0.00276022;0.00658525
686;calc iter;100;2.34805;1.60594;2.39654
686;total;1;265.663;265.663;265.663
687;calc total;1;235.11;235.11;235.11
687;calc update async;100;5.75088e-05;2.354e-05;0.00106362
687;calc inner;100;2.33215;1.60085;2.36591
687;calc wait;100;0.0114891;0.00228434;0.0314246
687;calc bound;100;0.00433998;0.00259586;0.00616067
687;calc iter;100;2.34804;1.62481;2.38839
687;total;1;265.42;265.42;265.42
688;calc total;1;235.11;235.11;235.11
688;calc update async;100;5.49921e-05;2.131e-05;0.000756662
688;calc inner;100;1.37169;0.386832;2.32304
688;calc wait;100;0.97233;0.0410105;1.90048
688;calc bound;100;0.00380939;0.00137061;0.0075327
688;calc iter;100;2.34789;1.63736;2.39388
688;total;1;265.549;265.549;265.549
689;calc total;1;235.105;235.105;235.105
689;calc update async;100;5.01306e-05;2.0099e-05;0.00082793
689;calc inner;100;1.34503;0.366865;2.32465
689;calc wait;100;0.986536;0.0160007;1.84609
689;calc bound;100;0.00374605;0.00137305;0.00667038
689;calc iter;100;2.33538;2.14979;2.39824
689;total;1;265.951;265.951;265.951
690;calc total;1;235.11;235.11;235.11
690;calc update async;100;4.68978e-05;1.8049e-05;0.000670542
690;calc inner;100;1.35796;0.43882;2.32769
690;calc wait;100;0.888174;0.00274577;1.90563
690;calc bound;100;0.00417986;0.00138397;0.00602923
690;calc iter;100;2.31762;2.10303;2.42
690;total;1;265.455;265.455;265.455
691;calc total;1;235.11;235.11;235.11
691;calc update async;100;4.89361e-05;2.167e-05;0.00088769
691;calc inner;100;1.40657;0.530648;2.32742
691;calc wait;100;0.657077;0.00315267;1.82587
691;calc bound;100;0.00402881;0.00187151;0.00676636
691;calc iter;100;2.30108;1.87462;2.5166
691;total;1;265.864;265.864;265.864
692;calc total;1;235.106;235.106;235.106
692;calc update async;100;4.10638e-05;2.297e-05;0.000498754
692;calc inner;100;1.48357;0.545667;2.3276
692;calc wait;100;0.480561;0.0135615;1.23286
692;calc bound;100;0.00480214;0.0014214;0.00688193
692;calc iter;100;2.30216;2.16657;2.43532
692;total;1;265.549;265.549;265.549
693;calc total;1;235.106;235.106;235.106
693;calc update async;100;4.76723e-05;2.396e-05;0.000570804
693;calc inner;100;1.45821;0.527917;2.32696
693;calc wait;100;0.501141;0.00322237;1.16645
693;calc bound;100;0.00431658;0.00192003;0.00732129
693;calc iter;100;2.30848;2.19252;2.40757
693;total;1;265.908;265.908;265.908
694;calc total;1;235.106;235.106;235.106
694;calc update async;100;4.58204e-05;1.8299e-05;0.000576354
694;calc inner;100;1.34694;0.47996;2.32971
694;calc wait;100;0.90783;0.0025068;1.87588
694;calc bound;100;0.00449982;0.00151296;0.00745676
694;calc iter;100;2.31666;2.05814;2.47158
694;total;1;265.497;265.497;265.497
695;calc total;1;235.106;235.106;235.106
695;calc update async;100;5.24618e-05;2.0339e-05;0.000426995
695;calc inner;100;1.48136;0.538715;2.32968
695;calc wait;100;0.842032;0.0162225;1.8398
695;calc bound;100;0.00571168;0.00190894;0.00792292
695;calc iter;100;2.32943;1.92238;2.55772
695;total;1;265.936;265.936;265.936
696;calc total;1;235.109;235.109;235.109
696;calc update async;100;4.08932e-05;2.216e-05;0.000860181
696;calc inner;100;1.96796;1.00941;2.33992
696;calc wait;100;0.163758;0.00308722;0.521559
696;calc bound;100;0.0046424;0.00205839;0.009245
696;calc iter;100;2.33841;1.90799;2.39676
696;total;1;265.519;265.519;265.519
697;calc total;1;235.109;235.109;235.109
697;calc update async;100;4.83431e-05;2.422e-05;0.000865341
697;calc inner;100;2.05437;1.0876;2.33946
697;calc wait;100;0.035411;0.00192571;0.128784
697;calc bound;100;0.00341495;0.00201343;0.00727471
697;calc iter;100;2.33889;1.90619;2.418
697;total;1;265.497;265.497;265.497
698;calc total;1;235.109;235.109;235.109
698;calc update async;100;4.25526e-05;1.7789e-05;0.000723022
698;calc inner;100;2.08582;1.14585;2.34517
698;calc wait;100;0.0247765;0.00239787;0.104675
698;calc bound;100;0.0032742;0.00197683;0.00753138
698;calc iter;100;2.33942;1.91511;2.39768
698;total;1;265.465;265.465;265.465
699;calc total;1;235.105;235.105;235.105
699;calc update async;100;4.84888e-05;2.058e-05;0.00082767
699;calc inner;100;2.06967;1.14776;2.3455
699;calc wait;100;0.0949958;0.00245472;0.435847
699;calc bound;100;0.00325178;0.00241267;0.00758023
699;calc iter;100;2.3395;1.91568;2.46339
699;total;1;265.82;265.82;265.82
700;calc total;1;235.109;235.109;235.109
700;calc update async;100;4.26218e-05;1.832e-05;0.000648003
700;calc inner;100;2.12982;1.22267;2.34402
700;calc wait;100;0.0243179;0.00267915;0.163215
700;calc bound;100;0.00461316;0.00258219;0.00743746
700;calc iter;100;2.33994;1.92868;2.43413
700;total;1;265.651;265.651;265.651
701;calc total;1;235.105;235.105;235.105
701;calc update async;100;4.78982e-05;1.9459e-05;0.000804011
701;calc inner;100;2.13858;1.22574;2.3432
701;calc wait;100;0.0138008;0.00450158;0.0810491
701;calc bound;100;0.00271157;0.00155315;0.00670348
701;calc iter;100;2.33998;1.92827;2.39132
701;total;1;265.882;265.882;265.882
702;calc total;1;235.109;235.109;235.109
702;calc update async;100;4.63991e-05;2.195e-05;0.000391205
702;calc inner;100;2.13936;1.23217;2.34706
702;calc wait;100;0.00253172;0.00164973;0.0262011
702;calc bound;100;0.00263317;0.00154179;0.00777208
702;calc iter;100;2.3401;1.93058;2.39182
702;total;1;265.33;265.33;265.33
703;calc total;1;235.109;235.109;235.109
703;calc update async;100;4.40978e-05;2.174e-05;0.000649333
703;calc inner;100;2.14097;1.23197;2.34634
703;calc wait;100;0.00499377;0.00163669;0.0852993
703;calc bound;100;0.00267538;0.00145999;0.00779526
703;calc iter;100;2.34011;1.93053;2.39168
703;total;1;265.998;265.998;265.998
704;calc total;1;235.109;235.109;235.109
704;calc update async;100;4.99784e-05;2.271e-05;0.000743402
704;calc inner;100;1.09679;0.457179;2.33685
704;calc wait;100;1.23831;0.00397488;1.89735
704;calc bound;100;0.00469542;0.00192111;0.00918281
704;calc iter;100;2.34014;1.92913;2.39187
704;total;1;265.942;265.942;265.942
705;calc total;1;235.105;235.105;235.105
705;calc update async;100;4.18389e-05;2.535e-05;0.000440065
705;calc inner;100;1.44112;0.930891;2.32814
705;calc wait;100;0.396521;0.00487025;0.860001
705;calc bound;100;0.0025476;0.00147636;0.0070695
705;calc iter;100;2.33376;2.26594;2.41251
705;total;1;265.898;265.898;265.898
706;calc total;1;235.105;235.105;235.105
706;calc update async;100;4.65038e-05;2.657e-05;0.000581884
706;calc inner;100;1.45142;0.968617;2.33236
706;calc wait;100;0.225791;0.00259257;0.439492
706;calc bound;100;0.00356465;0.00218375;0.00781925
706;calc iter;100;2.33071;2.26315;2.44002
706;total;1;265.812;265.812;265.812
707;calc total;1;235.105;235.105;235.105
707;calc update async;100;3.33087e-05;1.725e-05;0.000553104
707;calc inner;100;1.1983;0.652138;2.33207
707;calc wait;100;0.427469;0.00232303;0.786517
707;calc bound;100;0.00506928;0.00217209;0.0093188
707;calc iter;100;2.32961;2.2748;2.44809
707;total;1;265.734;265.734;265.734
708;calc total;1;235.105;235.105;235.105
708;calc update async;100;4.57976e-05;2.553e-05;0.000581084
708;calc inner;100;1.26319;0.836269;2.33055
708;calc wait;100;0.450801;0.0025773;0.696154
708;calc bound;100;0.00582796;0.00220684;0.00767614
708;calc iter;100;2.33224;2.30606;2.40672
708;total;1;265.657;265.657;265.657
709;calc total;1;235.105;235.105;235.105
709;calc update async;100;4.54813e-05;2.804e-05;0.000485345
709;calc inner;100;1.38863;0.739592;2.32942
709;calc wait;100;0.222784;0.00590425;0.476162
709;calc bound;100;0.00360349;0.00197722;0.0071817
709;calc iter;100;2.33599;2.15398;2.39067
709;total;1;265.603;265.603;265.603
710;calc total;1;235.105;235.105;235.105
710;calc update async;100;4.62678e-05;2.761e-05;0.000496655
710;calc inner;100;1.28179;0.560499;2.33354
710;calc wait;100;0.30161;0.00246259;0.989921
710;calc bound;100;0.00289307;0.00192304;0.00681083
710;calc iter;100;2.33807;1.74965;2.3964
710;total;1;265.287;265.287;265.287
711;calc total;1;235.105;235.105;235.105
711;calc update async;100;5.23613e-05;1.791e-05;0.000454375
711;calc inner;100;1.09486;0.375243;2.33334
711;calc wait;100;1.24402;0.00459254;1.94699
711;calc bound;100;0.00566847;0.00157318;0.0112911
711;calc iter;100;2.34487;1.60166;2.40821
711;total;1;265.286;265.286;265.286
712;calc total;1;235.105;235.105;235.105
712;calc update async;100;3.80425e-05;2.159e-05;0.000566784
712;calc inner;100;2.14411;1.23998;2.34349
712;calc wait;100;0.0147797;0.00302154;0.0705774
712;calc bound;100;0.00281268;0.00144131;0.00642166
712;calc iter;100;2.34809;1.56649;2.3941
712;total;1;265.964;265.964;265.964
713;calc total;1;235.105;235.105;235.105
713;calc update async;100;4.01605e-05;2.389e-05;0.000467435
713;calc inner;100;2.14812;1.23915;2.34331
713;calc wait;100;0.00475128;0.00221529;0.011247
713;calc bound;100;0.00224635;0.00156786;0.0056884
713;calc iter;100;2.34812;1.56402;2.39472
713;total;1;265.68;265.68;265.68
714;calc total;1;235.105;235.105;235.105
714;calc update async;100;3.88111e-05;2.089e-05;0.000336757
714;calc inner;100;2.15107;1.24547;2.34817
714;calc wait;100;0.00287854;0.00150347;0.00957435
714;calc bound;100;0.00207266;0.00147793;0.00562036
714;calc iter;100;2.34815;1.56725;2.39166
714;total;1;265.534;265.534;265.534
715;calc total;1;235.105;235.105;235.105
715;calc update async;100;3.94742e-05;2.3279e-05;0.000622993
715;calc inner;100;2.15204;1.24695;2.34757
715;calc wait;100;0.00364077;0.00181207;0.0299954
715;calc bound;100;0.00212849;0.00153419;0.00578147
715;calc iter;100;2.34815;1.56882;2.39374
715;total;1;265.791;265.791;265.791
716;calc total;1;235.105;235.105;235.105
716;calc update async;100;4.27356e-05;2.13e-05;0.000501264
716;calc inner;100;2.13387;1.21234;2.34348
716;calc wait;100;0.0337584;0.004122;0.0825713
716;calc bound;100;0.0021273;0.00145092;0.00462146
716;calc iter;100;2.34801;1.58203;2.39253
716;total;1;265.517;265.517;265.517
717;calc total;1;235.105;235.105;235.105
717;calc update async;100;4.15338e-05;1.9379e-05;0.000735142
717;calc inner;100;2.13345;1.21933;2.34304
717;calc wait;100;0.0196847;0.00356419;0.0601141
717;calc bound;100;0.00253669;0.0014307;0.00294346
717;calc iter;100;2.34794;1.60594;2.39636
717;total;1;265.802;265.802;265.802
718;calc total;1;235.105;235.105;235.105
718;calc update async;100;3.88965e-05;1.929e-05;0.000443235
718;calc inner;100;2.13573;1.21838;2.34598
718;calc wait;100;0.0133653;0.00206372;0.051925
718;calc bound;100;0.00337927;0.00203571;0.00529825
718;calc iter;100;2.3479;1.62198;2.38831
718;total;1;265.503;265.503;265.503
719;calc total;1;235.104;235.104;235.104
719;calc update async;100;3.45928e-05;1.938e-05;0.000519114
719;calc inner;100;2.11374;1.17874;2.34623
719;calc wait;100;0.0334891;0.00202091;0.10489
719;calc bound;100;0.00461481;0.00203198;0.00928078
719;calc iter;100;2.34778;1.63494;2.39287
719;total;1;265.86;265.86;265.86
720;calc total;1;235.105;235.105;235.105
720;calc update async;100;4.71152e-05;1.527e-05;0.000458095
720;calc inner;100;1.24134;0.453398;2.33096
720;calc wait;100;1.09749;0.0168777;1.90165
720;calc bound;100;0.00442739;0.00138817;0.00989459
720;calc iter;100;2.34332;1.58012;2.46166
720;total;1;265.575;265.575;265.575
721;calc total;1;235.104;235.104;235.104
721;calc update async;100;4.16519e-05;1.7e-05;0.000411165
721;calc inner;100;1.33817;0.538498;2.32964
721;calc wait;100;0.792191;0.00681986;1.78176
721;calc bound;100;0.00407236;0.00193117;0.00752687
721;calc iter;100;2.33209;2.14444;2.57521
721;total;1;265.665;265.665;265.665
722;calc total;1;235.104;235.104;235.104
722;calc update async;100;3.84401e-05;2.042e-05;0.000327857
722;calc inner;100;1.4526;0.468804;2.33482
722;calc wait;100;0.370787;0.00277974;1.14149
722;calc bound;100;0.00354871;0.00176169;0.00729663
722;calc iter;100;2.32283;2.15867;2.487
722;total;1;265.542;265.542;265.542
723;calc total;1;235.105;235.105;235.105
723;calc update async;100;4.36199e-05;2.363e-05;0.000489354
723;calc inner;100;1.33735;0.496055;2.33466
723;calc wait;100;0.449214;0.00270121;0.977519
723;calc bound;100;0.00455214;0.00224522;0.00731175
723;calc iter;100;2.31626;2.1359;2.54007
723;total;1;265.84;265.84;265.84
724;calc total;1;235.104;235.104;235.104
724;calc update async;100;4.15359e-05;2.325e-05;0.000237097
724;calc inner;100;1.29529;0.562133;2.32893
724;calc wait;100;0.494356;0.0071286;0.841695
724;calc bound;100;0.00528499;0.00228898;0.00929132
724;calc iter;100;2.31971;2.24894;2.37084
724;total;1;265.521;265.521;265.521
725;calc total;1;235.104;235.104;235.104
725;calc update async;100;4.46989e-05;2.5199e-05;0.000343676
725;calc inner;100;1.42002;0.588397;2.32923
725;calc wait;100;0.318511;0.00652849;0.827196
725;calc bound;100;0.003971;0.00193681;0.00717688
725;calc iter;100;2.32574;2.25464;2.40799
725;total;1;265.782;265.782;265.782
726;calc total;1;235.103;235.103;235.103
726;calc update async;100;4.1067e-05;2.421e-05;0.000328326
726;calc inner;100;1.33476;0.544554;2.33358
726;calc wait;100;0.41744;0.00255104;1.18331
726;calc bound;100;0.0043333;0.00139631;0.00775438
726;calc iter;100;2.3307;1.95214;2.38329
726;total;1;265.376;265.376;265.376
727;calc total;1;235.104;235.104;235.104
727;calc update async;100;4.72062e-05;2.0039e-05;0.000428095
727;calc inner;100;1.21232;0.379418;2.33347
727;calc wait;100;1.11779;0.00291987;1.89929
727;calc bound;100;0.00526103;0.00184676;0.00835925
727;calc iter;100;2.33837;1.87528;2.4234
727;total;1;265.748;265.748;265.748
728;calc total;1;235.103;235.103;235.103
728;calc update async;100;2.92463e-05;1.6909e-05;0.000248937
728;calc inner;100;2.0786;1.25871;2.33664
728;calc wait;100;0.0675687;0.00329527;0.137103
728;calc bound;100;0.00534656;0.00242104;0.00923609
728;calc iter;100;2.34147;1.57406;2.37853
728;total;1;265.46;265.46;265.46
729;calc total;1;235.103;235.103;235.103
729;calc update async;100;3.64184e-05;2.178e-05;0.000301657
729;calc inner;100;2.12445;1.28976;2.33621
729;calc wait;100;0.0438127;0.00442799;0.0666056
729;calc bound;100;0.0037239;0.00253699;0.00500829
729;calc iter;100;2.34159;1.56631;2.37681
729;total;1;265.762;265.762;265.762
730;calc total;1;235.103;235.103;235.103
730;calc update async;100;4.25561e-05;3.0139e-05;0.000332777
730;calc inner;100;2.14728;1.31937;2.33823
730;calc wait;100;0.0116549;0.00232416;0.0189787
730;calc bound;100;0.00263708;0.00209263;0.00392188
730;calc iter;100;2.34172;1.55612;2.38205
730;total;1;265.491;265.491;265.491
731;calc total;1;235.104;235.104;235.104
731;calc update async;100;4.26713e-05;2.728e-05;0.000373456
731;calc inner;100;2.14511;1.31863;2.33786
731;calc wait;100;0.0301112;0.00253678;0.0583821
731;calc bound;100;0.00256626;0.0020177;0.00359954
731;calc iter;100;2.34178;1.54823;2.38222
731;total;1;265.361;265.361;265.361
732;calc total;1;235.112;235.112;235.112
732;calc update async;100;4.09365e-05;2.4659e-05;0.000393846
732;calc inner;100;2.16457;1.34387;2.32251
732;calc wait;100;0.0150082;0.00356319;0.0406601
732;calc bound;100;0.00430734;0.00226741;0.00606317
732;calc iter;100;2.3419;1.53719;2.39719
732;total;1;265.531;265.531;265.531
733;calc total;1;235.103;235.103;235.103
733;calc update async;100;4.55221e-05;2.986e-05;0.000581284
733;calc inner;100;2.16711;1.34441;2.3298
733;calc wait;100;0.00779945;0.00513431;0.0121198
733;calc bound;100;0.00220531;0.0015232;0.00288552
733;calc iter;100;2.34183;1.53175;2.38825
733;total;1;265.717;265.717;265.717
734;calc total;1;235.112;235.112;235.112
734;calc update async;100;4.36849e-05;2.613e-05;0.000339576
734;calc inner;100;2.16741;1.34788;2.33384
734;calc wait;100;0.00240003;0.00169008;0.0294138
734;calc bound;100;0.00210627;0.00150426;0.00274433
734;calc iter;100;2.34198;1.53245;2.40286
734;total;1;265.38;265.38;265.38
735;calc total;1;235.103;235.103;235.103
735;calc update async;100;4.75577e-05;2.926e-05;0.000349147
735;calc inner;100;2.16734;1.34729;2.33406
735;calc wait;100;0.00230347;0.00148074;0.00942374
735;calc bound;100;0.00209312;0.00150496;0.00275965
735;calc iter;100;2.34189;1.53187;2.39356
735;total;1;265.323;265.323;265.323
736;calc total;1;235.103;235.103;235.103
736;calc update async;100;0.000619063;6.5589e-05;0.0329363
736;calc inner;100;1.40163;0.413336;2.32814
736;calc wait;100;0.935525;0.034186;1.80421
736;calc bound;100;0.00412065;0.00139477;0.0110476
736;calc iter;100;2.3419;1.5319;2.39973
736;total;1;265.801;265.801;265.801
737;calc total;1;235.103;235.103;235.103
737;calc update async;100;0.00058982;6.1339e-05;0.0432654
737;calc inner;100;1.3107;0.502132;2.32347
737;calc wait;100;1.01543;0.00293179;1.84331
737;calc bound;100;0.00402983;0.00192765;0.00717469
737;calc iter;100;2.33075;2.19862;2.55829
737;total;1;265.799;265.799;265.799
738;calc total;1;235.103;235.103;235.103
738;calc update async;100;0.000506035;6.6309e-05;0.033694
738;calc inner;100;1.40074;0.447778;2.33306
738;calc wait;100;0.767859;0.00282287;1.60196
738;calc bound;100;0.00465528;0.00194141;0.00730717
738;calc iter;100;2.31598;1.98952;2.74889
738;total;1;265.563;265.563;265.563
739;calc total;1;235.103;235.103;235.103
739;calc update async;100;0.0004981;7.6419e-05;0.0336778
739;calc inner;100;1.40274;0.456158;2.33228
739;calc wait;100;0.543378;0.00287202;1.2062
739;calc bound;100;0.00559095;0.00250749;0.00729197
739;calc iter;100;2.31279;1.99919;2.51742
739;total;1;265.88;265.88;265.88
740;calc total;1;235.103;235.103;235.103
740;calc update async;100;0.000520792;7.5219e-05;0.0339338
740;calc inner;100;1.43852;0.482938;2.3274
740;calc wait;100;0.511357;0.00681525;1.01342
740;calc bound;100;0.00553235;0.00232973;0.00831019
740;calc iter;100;2.31843;2.17153;2.51313
740;total;1;265.512;265.512;265.512
741;calc total;1;235.103;235.103;235.103
741;calc update async;100;0.000582908;8.3189e-05;0.0344029
741;calc inner;100;1.47607;0.484024;2.32611
741;calc wait;100;0.484724;0.00692801;1.10341
741;calc bound;100;0.00413367;0.00190136;0.00809479
741;calc iter;100;2.32231;2.21388;2.50761
741;total;1;265.34;265.34;265.34
742;calc total;1;235.103;235.103;235.103
742;calc update async;100;0.000647948;5.7859e-05;0.0430876
742;calc inner;100;1.39865;0.570851;2.32911
742;calc wait;100;0.909846;0.00255962;1.85626
742;calc bound;100;0.00483638;0.0013894;0.00803251
742;calc iter;100;2.32705;2.07619;2.53625
742;total;1;265.376;265.376;265.376
743;calc total;1;235.103;235.103;235.103
743;calc update async;100;0.000604901;6.816e-05;0.0340821
743;calc inner;100;1.44092;0.357111;2.33092
743;calc wait;100;0.893823;0.00279663;1.87372
743;calc bound;100;0.00607486;0.00180717;0.0100437
743;calc iter;100;2.34143;1.91026;2.46114
743;total;1;265.985;265.985;265.985
744;calc total;1;235.103;235.103;235.103
744;calc update async;100;0.00060437;0.000110689;0.0413277
744;calc inner;100;2.13254;1.26107;2.3388
744;calc wait;100;0.0238543;0.00271066;0.144408
744;calc bound;100;0.00392236;0.00174413;0.00687892
744;calc iter;100;2.3448;1.60184;2.40812
744;total;1;265.602;265.602;265.602
745;calc total;1;235.103;235.103;235.103
745;calc update async;100;0.000684577;0.000143958;0.0412031
745;calc inner;100;2.14221;1.26035;2.3399
745;calc wait;100;0.00882739;0.00399959;0.0345178
745;calc bound;100;0.00298429;0.0015922;0.00677245
745;calc iter;100;2.34484;1.60157;2.40925
745;total;1;265.799;265.799;265.799
746;calc total;1;235.112;235.112;235.112
746;calc update async;100;0.000474158;0.000253397;0.0081728
746;calc inner;100;2.14332;1.26416;2.34578
746;calc wait;100;0.00460876;0.00145117;0.18147
746;calc bound;100;0.00270693;0.00152381;0.00688889
746;calc iter;100;2.34501;1.60471;2.40958
746;total;1;265.562;265.562;265.562
747;calc total;1;235.103;235.103;235.103
747;calc update async;100;0.000809135;0.000197697;0.0412751
747;calc inner;100;2.14455;1.26413;2.34269
747;calc wait;100;0.00383256;0.00180653;0.0408605
747;calc bound;100;0.00279644;0.00153254;0.00671597
747;calc iter;100;2.34492;1.60556;2.40887
747;total;1;265.772;265.772;265.772
748;calc total;1;235.102;235.102;235.102
748;calc update async;100;0.000653982;9.8499e-05;0.0412998
748;calc inner;100;2.11606;1.22869;2.34315
748;calc wait;100;0.0599823;0.00393784;0.158074
748;calc bound;100;0.00325271;0.00147359;0.00774562
748;calc iter;100;2.3443;1.59106;2.40675
748;total;1;265.407;265.407;265.407
749;calc total;1;235.102;235.102;235.102
749;calc update async;100;0.000620763;6.132e-05;0.0412999
749;calc inner;100;2.10992;1.23189;2.34564
749;calc wait;100;0.027542;0.00315417;0.159138
749;calc bound;100;0.00289439;0.00205955;0.00554229
749;calc iter;100;2.34407;1.58155;2.41134
749;total;1;265.385;265.385;265.385
750;calc total;1;235.103;235.103;235.103
750;calc update async;100;0.00062764;8.4629e-05;0.0415911
750;calc inner;100;2.11572;1.2247;2.35066
750;calc wait;100;0.0188824;0.00197432;0.0819191
750;calc bound;100;0.00369336;0.00200745;0.00610459
750;calc iter;100;2.34387;1.58465;2.40643
750;total;1;265.404;265.404;265.404
751;calc total;1;235.103;235.103;235.103
751;calc update async;100;0.000622787;6.224e-05;0.0418571
751;calc inner;100;2.05292;1.13036;2.35068
751;calc wait;100;0.0944761;0.00198028;0.279518
751;calc bound;100;0.00485171;0.00202929;0.0092476
751;calc iter;100;2.34323;1.5808;2.41145
751;total;1;265.873;265.873;265.873
752;calc total;1;235.112;235.112;235.112
752;calc update async;100;0.000444616;0.000182038;0.0102471
752;calc inner;100;1.96415;1.16802;2.30401
752;calc wait;100;0.368067;0.0497119;0.875146
752;calc bound;100;0.00624375;0.0018933;0.00780458
752;calc iter;100;2.33891;2.03375;2.52594
752;total;1;265.5;265.5;265.5
753;calc total;1;235.102;235.102;235.102
753;calc update async;100;0.000740123;0.000179228;0.0429961
753;calc inner;100;1.94076;1.34167;2.30875
753;calc wait;100;0.383561;0.00881247;0.945851
753;calc bound;100;0.00503301;0.00234732;0.00703579
753;calc iter;100;2.3301;1.50707;2.47059
753;total;1;265.67;265.67;265.67
754;calc total;1;235.108;235.108;235.108
754;calc update async;100;0.000613474;0.000172948;0.0250573
754;calc inner;100;1.95725;1.45844;2.31907
754;calc wait;100;0.365566;0.0085828;0.878425
754;calc bound;100;0.00507828;0.00210886;0.00650569
754;calc iter;100;2.32858;2.14478;2.46015
754;total;1;265.374;265.374;265.374
755;calc total;1;235.102;235.102;235.102
755;calc update async;100;0.000788183;0.000182638;0.0429929
755;calc inner;100;1.98169;1.69195;2.31772
755;calc wait;100;0.335149;0.0028495;0.680741
755;calc bound;100;0.00525992;0.003663;0.0075079
755;calc iter;100;2.32289;2.15772;2.48706
755;total;1;265.889;265.889;265.889
756;calc total;1;235.112;235.112;235.112
756;calc update async;100;0.000450357;0.000137618;0.0102325
756;calc inner;100;1.94266;1.68154;2.31578
756;calc wait;100;0.377795;0.00472921;0.654894
756;calc bound;100;0.00494129;0.0020751;0.00630115
756;calc iter;100;2.32588;2.25523;2.40961
756;total;1;265.41;265.41;265.41
757;calc total;1;235.101;235.101;235.101
757;calc update async;100;0.000776592;0.000183998;0.0420348
757;calc inner;100;1.9153;1.44136;2.32626
757;calc wait;100;0.409456;0.00444132;0.912813
757;calc bound;100;0.00517566;0.00355707;0.00720545
757;calc iter;100;2.33072;1.95053;2.38397
757;total;1;265.907;265.907;265.907
758;calc total;1;235.107;235.107;235.107
758;calc update async;100;0.000679463;0.000195948;0.0317758
758;calc inner;100;1.92092;1.09882;2.33052
758;calc wait;100;0.406098;0.00572631;0.858467
758;calc bound;100;0.00530338;0.00195498;0.00760675
758;calc iter;100;2.33306;1.33251;2.38754
758;total;1;265.648;265.648;265.648
759;calc total;1;235.101;235.101;235.101
759;calc update async;100;0.000874883;0.000262097;0.0421554
759;calc inner;100;1.93765;0.717594;2.32697
759;calc wait;100;0.396693;0.00852998;0.849225
759;calc bound;100;0.00623975;0.00190206;0.00787433
759;calc iter;100;2.34146;1.56899;2.38954
759;total;1;265.907;265.907;265.907
760;calc total;1;235.107;235.107;235.107
760;calc update async;100;0.000670106;0.000188588;0.0304982
760;calc inner;100;2.31414;1.54265;2.34789
760;calc wait;100;0.0220147;0.00355995;0.0494213
760;calc bound;100;0.00490184;0.00383465;0.00922539
760;calc iter;100;2.34173;1.57045;2.3866
760;total;1;265.429;265.429;265.429
761;calc total;1;235.102;235.102;235.102
761;calc update async;100;0.000776232;0.000263948;0.0414638
761;calc inner;100;2.31578;1.53338;2.34776
761;calc wait;100;0.0204402;0.00541283;0.0297751
761;calc bound;100;0.00475151;0.00343295;0.00653214
761;calc iter;100;2.34175;1.55498;2.38682
761;total;1;265.322;265.322;265.322
762;calc total;1;235.102;235.102;235.102
762;calc update async;100;0.000796103;0.000198638;0.0414631
762;calc inner;100;2.32217;1.53546;2.35224
762;calc wait;100;0.0140468;0.00273805;0.0210359
762;calc bound;100;0.00476834;0.00206851;0.00745709
762;calc iter;100;2.34179;1.54558;2.38783
762;total;1;265.586;265.586;265.586
763;calc total;1;235.102;235.102;235.102
763;calc update async;100;0.000871584;0.000198978;0.0418865
763;calc inner;100;2.32335;1.52397;2.3508
763;calc wait;100;0.011424;0.00262555;0.0193561
763;calc bound;100;0.00619252;0.00185229;0.0077196
763;calc iter;100;2.34184;1.53405;2.39522
763;total;1;265.819;265.819;265.819
764;calc total;1;235.102;235.102;235.102
764;calc update async;100;0.000619481;0.000165698;0.0413544
764;calc inner;100;2.32538;1.52318;2.35509
764;calc wait;100;0.0114845;0.00347881;0.0150151
764;calc bound;100;0.00437966;0.00341713;0.00520244
764;calc iter;100;2.34187;1.53089;2.39377
764;total;1;265.473;265.473;265.473
765;calc total;1;235.095;235.095;235.095
765;calc update async;100;0.000750112;0.000246757;0.03553
765;calc inner;100;2.32853;1.51971;2.35811
765;calc wait;100;0.00740708;0.00586458;0.010882
765;calc bound;100;0.00512494;0.00153619;0.00667559
765;calc iter;100;2.34182;1.52789;2.39172
765;total;1;265.946;265.946;265.946
768;calc total;1;235.15;235.15;235.15
768;calc update async;100;0.000274881;8.4129e-05;0.00333171
768;calc inner;100;1.7616;0.479676;2.33368
768;calc wait;100;0.560893;0.0230056;1.43975
768;calc bound;100;0.00542671;0.00192928;0.00897724
768;calc iter;100;2.32915;1.43658;2.41834
768;total;1;266.044;266.044;266.044
769;calc total;1;235.117;235.117;235.117
769;calc update async;100;0.000389065;9.9969e-05;0.00938047
769;calc inner;100;1.59158;0.604703;2.30091
769;calc wait;100;0.711485;0.0368144;1.61327
769;calc bound;100;0.00465969;0.00195513;0.00611612
769;calc iter;100;2.32693;2.16314;2.41977
769;total;1;266.04;266.04;266.04
770;calc total;1;235.117;235.117;235.117
770;calc update async;100;0.000430856;0.000181378;0.00940235
770;calc inner;100;1.73761;0.821265;2.32059
770;calc wait;100;0.39751;0.00272514;0.788384
770;calc bound;100;0.00478018;0.00231073;0.00876848
770;calc iter;100;2.32063;2.24734;2.39777
770;total;1;266.044;266.044;266.044
771;calc total;1;235.117;235.117;235.117
771;calc update async;100;0.000397508;0.000120448;0.0105575
771;calc inner;100;1.69925;0.585781;2.31999
771;calc wait;100;0.442337;0.00302444;0.974484
771;calc bound;100;0.00483304;0.00262142;0.00773799
771;calc iter;100;2.31305;2.23993;2.38304
771;total;1;266.024;266.024;266.024
772;calc total;1;235.117;235.117;235.117
772;calc update async;100;0.00038113;9.7799e-05;0.010667
772;calc inner;100;1.65294;0.647959;2.31681
772;calc wait;100;0.44657;0.00286696;1.02248
772;calc bound;100;0.00470423;0.00223465;0.00660841
772;calc iter;100;2.31656;2.28642;2.35793
772;total;1;265.989;265.989;265.989
773;calc total;1;235.117;235.117;235.117
773;calc update async;100;0.000393768;9.9719e-05;0.0106372
773;calc inner;100;1.70173;0.861327;2.31511
773;calc wait;100;0.40382;0.0159987;0.772233
773;calc bound;100;0.00476369;0.00192382;0.00791475
773;calc iter;100;2.32332;2.28813;2.38285
773;total;1;266.005;266.005;266.005
774;calc total;1;235.117;235.117;235.117
774;calc update async;100;0.000353586;0.000155458;0.0106308
774;calc inner;100;1.51134;0.506003;2.31972
774;calc wait;100;0.797716;0.0025135;1.76685
774;calc bound;100;0.00530707;0.00139695;0.00737933
774;calc iter;100;2.32857;1.9374;2.43037
774;total;1;266.008;266.008;266.008
775;calc total;1;235.117;235.117;235.117
775;calc update async;100;0.000371729;4.87e-05;0.0108234
775;calc inner;100;1.67721;0.357366;2.31901
775;calc wait;100;0.653995;0.0251458;1.45134
775;calc bound;100;0.00593432;0.00186247;0.0103008
775;calc iter;100;2.33751;1.7316;2.43402
775;total;1;266.006;266.006;266.006
776;calc total;1;235.117;235.117;235.117
776;calc update async;100;0.00019589;5.7559e-05;0.00975073
776;calc inner;100;2.26748;1.28517;2.35945
776;calc wait;100;0.0151163;0.00260802;0.0777968
776;calc bound;100;0.0051881;0.00292216;0.00901415
776;calc iter;100;2.34017;1.55561;2.3799
776;total;1;265.467;265.467;265.467
777;calc total;1;235.117;235.117;235.117
777;calc update async;100;0.00021734;5.452e-05;0.0097413
777;calc inner;100;2.27394;1.29315;2.36124
777;calc wait;100;0.0142924;0.00595634;0.0340538
777;calc bound;100;0.00283004;0.00177673;0.00721361
777;calc iter;100;2.34002;1.53526;2.3813
777;total;1;266.009;266.009;266.009
778;calc total;1;235.117;235.117;235.117
778;calc update async;100;0.000310345;0.000143299;0.0097121
778;calc inner;100;2.28014;1.30459;2.36661
778;calc wait;100;0.00231957;0.0016564;0.00305057
778;calc bound;100;0.00266931;0.00169192;0.00611499
778;calc iter;100;2.34018;1.54504;2.3796
778;total;1;265.982;265.982;265.982
779;calc total;1;235.117;235.117;235.117
779;calc update async;100;0.000292606;0.000139249;0.00968685
779;calc inner;100;2.28003;1.30472;2.36633
779;calc wait;100;0.00304979;0.00198144;0.012019
779;calc bound;100;0.00265747;0.00171233;0.0059514
779;calc iter;100;2.34018;1.54573;2.37909
779;total;1;265.475;265.475;265.475
780;calc total;1;235.117;235.117;235.117
780;calc update async;100;0.000181126;5.3169e-05;0.00962925
780;calc inner;100;2.26469;1.28841;2.36225
780;calc wait;100;0.0270951;0.00243383;0.0751603
780;calc bound;100;0.00287564;0.00175998;0.00606131
780;calc iter;100;2.34008;1.54548;2.38075
780;total;1;265.489;265.489;265.489
781;calc total;1;235.117;235.117;235.117
781;calc update async;100;0.000253782;7.7839e-05;0.00961314
781;calc inner;100;2.27452;1.2899;2.3606
781;calc wait;100;0.0118096;0.00441738;0.0239532
781;calc bound;100;0.00288785;0.00179637;0.00692701
781;calc iter;100;2.3401;1.54279;2.37866
781;total;1;265.936;265.936;265.936
782;calc total;1;235.117;235.117;235.117
782;calc update async;100;0.000363446;0.000135689;0.00994987
782;calc inner;100;2.27863;1.3059;2.36685
782;calc wait;100;0.00224013;0.0016116;0.00506427
782;calc bound;100;0.00263531;0.00150679;0.00582285
782;calc iter;100;2.34019;1.54544;2.37938
782;total;1;265.975;265.975;265.975
783;calc total;1;235.113;235.113;235.113
783;calc update async;100;0.000454758;0.000128648;0.0186919
783;calc inner;100;2.27785;1.30126;2.36483
783;calc wait;100;0.00304928;0.00201075;0.0093037
783;calc bound;100;0.00267188;0.00155724;0.0074632
783;calc iter;100;2.34016;1.54586;2.38045
783;total;1;265.485;265.485;265.485
784;calc total;1;235.113;235.113;235.113
784;calc update async;100;0.000421727;6.8029e-05;0.0128005
784;calc inner;100;1.68752;0.450813;2.32682
784;calc wait;100;0.644441;0.009207;1.54603
784;calc bound;100;0.00535937;0.00139407;0.00764615
784;calc iter;100;2.33774;1.74993;2.40961
784;total;1;265.522;265.522;265.522
785;calc total;1;235.113;235.113;235.113
785;calc update async;100;0.000340965;5.4889e-05;0.0127828
785;calc inner;100;1.60863;0.453861;2.3257
785;calc wait;100;0.711057;0.00834997;1.80344
785;calc bound;100;0.00476053;0.00197998;0.00713516
785;calc iter;100;2.3248;1.87247;2.46728
785;total;1;266.058;266.058;266.058
786;calc total;1;235.113;235.113;235.113
786;calc update async;100;0.000309713;6.2509e-05;0.0127655
786;calc inner;100;1.6011;0.484031;2.3317
786;calc wait;100;0.702977;0.00272104;1.86389
786;calc bound;100;0.00499427;0.0021037;0.00752637
786;calc iter;100;2.30939;1.76435;2.39909
786;total;1;266.058;266.058;266.058
787;calc total;1;235.113;235.113;235.113
787;calc update async;100;0.000381521;6.473e-05;0.0200926
787;calc inner;100;1.72004;1.01842;2.32788
787;calc wait;100;0.573439;0.00246973;1.35252
787;calc bound;100;0.00545304;0.00234649;0.00716918
787;calc iter;100;2.29932;2.17856;2.40376
787;total;1;265.519;265.519;265.519
788;calc total;1;235.113;235.113;235.113
788;calc update async;100;0.000372422;0.000120559;0.0188322
788;calc inner;100;1.70326;0.75024;2.32811
788;calc wait;100;0.593799;0.00375894;1.56823
788;calc bound;100;0.00534765;0.00280344;0.00719812
788;calc iter;100;2.30279;2.19746;2.40897
788;total;1;265.519;265.519;265.519
789;calc total;1;235.113;235.113;235.113
789;calc update async;100;0.000381328;6.6e-05;0.0188261
789;calc inner;100;1.63561;0.588779;2.32652
789;calc wait;100;0.669741;0.00608227;1.78008
789;calc bound;100;0.00561375;0.00193486;0.00812725
789;calc iter;100;2.31135;2.15938;2.41111
789;total;1;265.635;265.635;265.635
790;calc total;1;235.113;235.113;235.113
790;calc update async;100;0.000365009;4.934e-05;0.0188111
790;calc inner;100;1.6427;0.572431;2.33168
790;calc wait;100;0.671913;0.00330496;1.63649
790;calc bound;100;0.00482354;0.00147862;0.00688351
790;calc iter;100;2.31981;2.15111;2.3918
790;total;1;265.619;265.619;265.619
791;calc total;1;235.113;235.113;235.113
791;calc update async;100;0.000409034;5.0009e-05;0.018786
791;calc inner;100;1.6326;0.395519;2.33107
791;calc wait;100;0.690175;0.0187573;1.86875
791;calc bound;100;0.0062689;0.00185219;0.00793295
791;calc iter;100;2.32946;1.71332;2.40771
791;total;1;265.66;265.66;265.66
792;calc total;1;235.113;235.113;235.113
792;calc update async;100;0.00031776;5.6079e-05;0.0186599
792;calc inner;100;2.20611;1.2562;2.34758
792;calc wait;100;0.0780059;0.00413458;0.220184
792;calc bound;100;0.00577421;0.00305016;0.00898817
792;calc iter;100;2.33691;1.96676;2.39128
792;total;1;265.613;265.613;265.613
793;calc total;1;235.113;235.113;235.113
793;calc update async;100;0.000341044;6.361e-05;0.0185276
793;calc inner;100;2.2526;1.2879;2.34654
793;calc wait;100;0.0240298;0.00636854;0.0457634
793;calc bound;100;0.0040494;0.00177034;0.00678507
793;calc iter;100;2.33711;1.9534;2.39495
793;total;1;265.601;265.601;265.601
794;calc total;1;235.113;235.113;235.113
794;calc update async;100;0.000380358;0.000117389;0.0186209
794;calc inner;100;2.26097;1.29941;2.35141
794;calc wait;100;0.00922417;0.00212377;0.0407082
794;calc bound;100;0.0039328;0.00169167;0.00744907
794;calc iter;100;2.3373;1.95302;2.39291
794;total;1;265.636;265.636;265.636
795;calc total;1;235.113;235.113;235.113
795;calc update async;100;0.000406218;0.000111779;0.0187346
795;calc inner;100;2.25938;1.2988;2.35147
795;calc wait;100;0.0113516;0.00158771;0.0411211
795;calc bound;100;0.00451618;0.00167803;0.00804707
795;calc iter;100;2.3373;1.95313;2.39438
795;total;1;265.691;265.691;265.691
796;calc total;1;235.113;235.113;235.113
796;calc update async;100;0.000342031;7.8029e-05;0.0191267
796;calc inner;100;2.23327;1.13078;2.3453
796;calc wait;100;0.0445092;0.00386019;0.177514
796;calc bound;100;0.00485724;0.00228887;0.00753584
796;calc iter;100;2.33726;1.94056;2.39685
796;total;1;265.924;265.924;265.924
797;calc total;1;235.113;235.113;235.113
797;calc update async;100;0.00035481;6.836e-05;0.0190933
797;calc inner;100;2.23834;1.13076;2.34402
797;calc wait;100;0.0587178;0.006872;0.352606
797;calc bound;100;0.00438796;0.00140514;0.00675284
797;calc iter;100;2.33722;1.94145;2.394
797;total;1;265.925;265.925;265.925
798;calc total;1;235.113;235.113;235.113
798;calc update async;100;0.00044166;0.000168419;0.0190995
798;calc inner;100;2.15913;0.525024;2.35036
798;calc wait;100;0.16944;0.00342159;1.17935
798;calc bound;100;0.00560508;0.00149567;0.0109426
798;calc iter;100;2.34202;1.51899;2.56338
798;total;1;265.516;265.516;265.516
799;calc total;1;235.113;235.113;235.113
799;calc update async;100;0.000410882;2.515e-05;0.0190034
799;calc inner;100;2.25457;1.13768;2.36759
799;calc wait;100;0.0407727;0.00192795;0.335761
799;calc bound;100;0.00365212;0.0014183;0.0104118
799;calc iter;100;2.33736;1.94741;2.39377
799;total;1;265.792;265.792;265.792
800;calc total;1;235.113;235.113;235.113
800;calc update async;100;6.01594e-05;3.448e-05;0.000491296
800;calc inner;100;1.92994;1.09887;2.33195
800;calc wait;100;0.401194;0.0283243;0.893133
800;calc bound;100;0.00618176;0.00192738;0.00769437
800;calc iter;100;2.33738;1.94623;2.39616
800;total;1;265.764;265.764;265.764
801;calc total;1;235.112;235.112;235.112
801;calc update async;100;5.12715e-05;3.1169e-05;0.000521696
801;calc inner;100;1.87599;1.23776;2.33071
801;calc wait;100;0.447671;0.00767401;0.981715
801;calc bound;100;0.00475313;0.00195016;0.00647065
801;calc iter;100;2.32849;1.40082;2.38083
801;total;1;266.054;266.054;266.054
802;calc total;1;235.112;235.112;235.112
802;calc update async;100;5.46226e-05;2.435e-05;0.000504405
802;calc inner;100;1.89362;1.4355;2.33622
802;calc wait;100;0.427824;0.00260748;0.927687
802;calc bound;100;0.00504965;0.0021599;0.00708192
802;calc iter;100;2.32694;2.1602;2.41873
802;total;1;265.845;265.845;265.845
803;calc total;1;235.112;235.112;235.112
803;calc update async;100;5.68143e-05;2.711e-05;0.000482125
803;calc inner;100;1.94376;1.63173;2.33618
803;calc wait;100;0.371352;0.0026696;0.762176
803;calc bound;100;0.00513087;0.00215397;0.00751355
803;calc iter;100;2.32065;2.24733;2.3987
803;total;1;266.03;266.03;266.03
804;calc total;1;235.112;235.112;235.112
804;calc update async;100;6.28384e-05;4.321e-05;0.000823043
804;calc inner;100;1.93135;1.65452;2.33156
804;calc wait;100;0.386676;0.00616373;0.676095
804;calc bound;100;0.00505367;0.00229515;0.00686919
804;calc iter;100;2.32332;2.2976;2.3824
804;total;1;265.983;265.983;265.983
805;calc total;1;235.112;235.112;235.112
805;calc update async;100;5.68916e-05;3.94e-05;0.000660834
805;calc inner;100;1.87011;1.39453;2.33046
805;calc wait;100;0.453066;0.00716348;0.923814
805;calc bound;100;0.00519958;0.00225881;0.00728379
805;calc iter;100;2.32857;1.9362;2.39184
805;total;1;265.899;265.899;265.899
806;calc total;1;235.112;235.112;235.112
806;calc update async;100;6.36016e-05;4.384e-05;0.000709554
806;calc inner;100;1.87798;1.06014;2.33581
806;calc wait;100;0.447689;0.00238745;0.880377
806;calc bound;100;0.00546702;0.00197424;0.00745614
806;calc iter;100;2.33145;1.35479;2.37437
806;total;1;266.016;266.016;266.016
807;calc total;1;235.112;235.112;235.112
807;calc update async;100;6.88098e-05;4.241e-05;0.000781803
807;calc inner;100;1.92495;0.679847;2.33562
807;calc wait;100;0.409978;0.0125363;0.871563
807;calc bound;100;0.00513706;0.00179164;0.00821076
807;calc iter;100;2.34014;1.55325;2.37916
807;total;1;265.93;265.93;265.93
808;calc total;1;235.112;235.112;235.112
808;calc update async;100;5.46459e-05;3.506e-05;0.000848193
808;calc inner;100;2.32879;1.54234;2.37149
808;calc wait;100;0.00737195;0.00257476;0.0213694
808;calc bound;100;0.0037947;0.00212943;0.00575221
808;calc iter;100;2.34015;1.54725;2.38447
808;total;1;265.823;265.823;265.823
809;calc total;1;235.112;235.112;235.112
809;calc update async;100;4.83066e-05;2.777e-05;0.000758403
809;calc inner;100;2.32668;1.52285;2.3669
809;calc wait;100;0.00735008;0.00468405;0.0209673
809;calc bound;100;0.00591788;0.00205191;0.00709923
809;calc iter;100;2.34015;1.54129;2.37954
809;total;1;265.654;265.654;265.654
810;calc total;1;235.112;235.112;235.112
810;calc update async;100;5.13267e-05;2.899e-05;0.000703294
810;calc inner;100;2.33188;1.53799;2.37169
810;calc wait;100;0.00275441;0.0021193;0.0104214
810;calc bound;100;0.00470666;0.0018662;0.0071595
810;calc iter;100;2.34015;1.54203;2.37952
810;total;1;265.902;265.902;265.902
811;calc total;1;235.112;235.112;235.112
811;calc update async;100;4.83367e-05;2.609e-05;0.000672335
811;calc inner;100;2.33142;1.53794;2.37176
811;calc wait;100;0.00299657;0.00206727;0.0101604
811;calc bound;100;0.00508025;0.00181994;0.00653261
811;calc iter;100;2.34015;1.54187;2.37969
811;total;1;265.629;265.629;265.629
812;calc total;1;235.105;235.105;235.105
812;calc update async;100;4.57584e-05;2.843e-05;0.000704423
812;calc inner;100;2.32459;1.53233;2.36892
812;calc wait;100;0.0120755;0.00298149;0.0285648
812;calc bound;100;0.00323657;0.00181763;0.0049534
812;calc iter;100;2.34008;1.5445;2.37892
812;total;1;265.888;265.888;265.888
813;calc total;1;235.105;235.105;235.105
813;calc update async;100;5.11029e-05;2.646e-05;0.000985102
813;calc inner;100;2.32764;1.53213;2.36883
813;calc wait;100;0.00751572;0.00400422;0.0219341
813;calc bound;100;0.00476477;0.00177893;0.00680486
813;calc iter;100;2.34009;1.54359;2.38066
813;total;1;265.583;265.583;265.583
814;calc total;1;235.105;235.105;235.105
814;calc update async;100;4.61394e-05;2.708e-05;0.000802523
814;calc inner;100;2.33186;1.53952;2.37348
814;calc wait;100;0.0027312;0.00180846;0.0092876
814;calc bound;100;0.00424166;0.0015695;0.00522215
814;calc iter;100;2.34009;1.54293;2.38023
814;total;1;266.036;266.036;266.036
815;calc total;1;235.105;235.105;235.105
815;calc update async;100;4.80468e-05;2.545e-05;0.000849533
815;calc inner;100;2.33172;1.53934;2.37312
815;calc wait;100;0.00269495;0.00174052;0.00514437
815;calc bound;100;0.00426252;0.0015052;0.00508449
815;calc iter;100;2.3401;1.54262;2.38016
815;total;1;265.608;265.608;265.608
816;calc total;1;235.105;235.105;235.105
816;calc update async;100;6.14947e-05;2.121e-05;0.000986491
816;calc inner;100;1.16936;0.452173;2.32567
816;calc wait;100;1.16552;0.0236351;1.85547
816;calc bound;100;0.005133;0.00140569;0.0110593
816;calc iter;100;2.34009;1.54543;2.37798
816;total;1;265.934;265.934;265.934
817;calc total;1;235.105;235.105;235.105
817;calc update async;100;4.62315e-05;2.408e-05;0.000942561
817;calc inner;100;1.2053;0.54974;2.32527
817;calc wait;100;0.860448;0.00727865;1.75334
817;calc bound;100;0.0031692;0.0019231;0.00737755
817;calc iter;100;2.3292;2.27156;2.45501
817;total;1;265.408;265.408;265.408
818;calc total;1;235.105;235.105;235.105
818;calc update async;100;4.4845e-05;2.0429e-05;0.00111503
818;calc inner;100;1.33901;0.493121;2.33058
818;calc wait;100;0.432969;0.00275926;1.55827
818;calc bound;100;0.0033046;0.00175676;0.00683958
818;calc iter;100;2.31697;2.28936;2.3707
818;total;1;265.875;265.875;265.875
819;calc total;1;235.105;235.105;235.105
819;calc update async;100;4.47021e-05;2.0789e-05;0.000961402
819;calc inner;100;1.16501;0.545988;2.3299
819;calc wait;100;0.577835;0.00283996;1.13166
819;calc bound;100;0.0046635;0.00177174;0.00920793
819;calc iter;100;2.30867;2.26556;2.3545
819;total;1;265.539;265.539;265.539
820;calc total;1;235.105;235.105;235.105
820;calc update async;100;4.51118e-05;1.963e-05;0.00111876
820;calc inner;100;1.12607;0.57746;2.32646
820;calc wait;100;0.629297;0.00718729;1.00322
820;calc bound;100;0.00494342;0.00229324;0.00914446
820;calc iter;100;2.30969;2.28093;2.34237
820;total;1;265.897;265.897;265.897
821;calc total;1;235.105;235.105;235.105
821;calc update async;100;4.85843e-05;2.653e-05;0.00112978
821;calc inner;100;1.33445;0.534233;2.32694
821;calc wait;100;0.392653;0.00975088;1.18193
821;calc bound;100;0.00362011;0.00193251;0.00705424
821;calc iter;100;2.31784;2.28663;2.36726
821;total;1;265.362;265.362;265.362
822;calc total;1;235.105;235.105;235.105
822;calc update async;100;4.89916e-05;2.4649e-05;0.00121375
822;calc inner;100;1.2212;0.59086;2.33093
822;calc wait;100;0.715279;0.00215283;1.60944
822;calc bound;100;0.00369572;0.0013882;0.00917025
822;calc iter;100;2.32257;1.76076;2.38433
822;total;1;265.453;265.453;265.453
823;calc total;1;235.105;235.105;235.105
823;calc update async;100;5.70468e-05;2.2449e-05;0.0012148
823;calc inner;100;1.16863;0.365744;2.33056
823;calc wait;100;1.16244;0.0132981;1.87808
823;calc bound;100;0.0051167;0.00183661;0.00769917
823;calc iter;100;2.33684;1.96518;2.40518
823;total;1;265.426;265.426;265.426
824;calc total;1;235.105;235.105;235.105
824;calc update async;100;4.32218e-05;2.368e-05;0.00114674
824;calc inner;100;2.1427;1.37609;2.34107
824;calc wait;100;0.0408159;0.00296916;0.0765385
824;calc bound;100;0.00519167;0.00354609;0.00919399
824;calc iter;100;2.33801;1.49695;2.37363
824;total;1;265.495;265.495;265.495
825;calc total;1;235.105;235.105;235.105
825;calc update async;100;5.1479e-05;2.8059e-05;0.00119833
825;calc inner;100;2.16901;1.39076;2.34048
825;calc wait;100;0.0184785;0.00668418;0.0461833
825;calc bound;100;0.0029265;0.00203303;0.00704135
825;calc iter;100;2.33804;1.49092;2.37143
825;total;1;265.53;265.53;265.53
826;calc total;1;235.105;235.105;235.105
826;calc update async;100;5.5331e-05;2.834e-05;0.00115662
826;calc inner;100;2.17776;1.40187;2.34538
826;calc wait;100;0.00307757;0.00192562;0.0160572
826;calc bound;100;0.00276038;0.00195703;0.00767326
826;calc iter;100;2.33815;1.49509;2.37032
826;total;1;265.8;265.8;265.8
827;calc total;1;235.105;235.105;235.105
827;calc update async;100;5.68243e-05;2.427e-05;0.00141249
827;calc inner;100;2.17762;1.40214;2.34464
827;calc wait;100;0.00448705;0.00220006;0.0174878
827;calc bound;100;0.00274469;0.00195732;0.00781126
827;calc iter;100;2.33815;1.49587;2.37117
827;total;1;265.497;265.497;265.497
828;calc total;1;235.105;235.105;235.105
828;calc update async;100;4.2034e-05;2.198e-05;0.00100701
828;calc inner;100;2.17679;1.40145;2.33765
828;calc wait;100;0.0140693;0.00331009;0.041748
828;calc bound;100;0.00435937;0.00187568;0.00736068
828;calc iter;100;2.33805;1.4911;2.37165
828;total;1;265.837;265.837;265.837
829;calc total;1;235.099;235.099;235.099
829;calc update async;100;4.56212e-05;2.294e-05;0.000725043
829;calc inner;100;2.18105;1.39943;2.33636
829;calc wait;100;0.00917685;0.00575421;0.0265466
829;calc bound;100;0.00216519;0.00154007;0.00402806
829;calc iter;100;2.33799;1.49247;2.37155
829;total;1;265.69;265.69;265.69
830;calc total;1;235.099;235.099;235.099
830;calc update async;100;4.23596e-05;2.0799e-05;0.000737753
830;calc inner;100;2.18165;1.40742;2.34121
830;calc wait;100;0.00235229;0.00156518;0.0142589
830;calc bound;100;0.00211956;0.00149229;0.00615162
830;calc iter;100;2.33809;1.49613;2.37077
830;total;1;265.868;265.868;265.868
831;calc total;1;235.098;235.098;235.098
831;calc update async;100;5.3721e-05;2.5529e-05;0.000571165
831;calc inner;100;2.18173;1.40772;2.34074
831;calc wait;100;0.00255525;0.0015616;0.0214397
831;calc bound;100;0.00210978;0.00146418;0.00744397
831;calc iter;100;2.33809;1.49579;2.37096
831;total;1;265.403;265.403;265.403
832;calc total;1;235.098;235.098;235.098
832;calc update async;100;6.1126e-05;1.6859e-05;0.000464896
832;calc inner;100;1.71248;0.420151;2.33828
832;calc wait;100;0.62135;0.00264669;1.57765
832;calc bound;100;0.00416406;0.00140367;0.00872529
832;calc iter;100;2.3381;1.49661;2.37127
832;total;1;265.823;265.823;265.823
833;calc total;1;235.098;235.098;235.098
833;calc update async;100;4.86513e-05;2.254e-05;0.000395827
833;calc inner;100;1.60156;0.565706;2.32717
833;calc wait;100;0.718667;0.0139429;1.84369
833;calc bound;100;0.00431799;0.00192919;0.00693582
833;calc iter;100;2.32738;1.97976;2.58133
833;total;1;265.383;265.383;265.383
834;calc total;1;235.098;235.098;235.098
834;calc update async;100;4.60386e-05;2.3859e-05;0.000450946
834;calc inner;100;1.69762;0.62549;2.33363
834;calc wait;100;0.53002;0.00260472;1.07991
834;calc bound;100;0.00471786;0.00230816;0.00731958
834;calc iter;100;2.32043;2.22358;2.50652
834;total;1;265.731;265.731;265.731
835;calc total;1;235.098;235.098;235.098
835;calc update async;100;4.47079e-05;2.301e-05;0.000420576
835;calc inner;100;1.70269;0.534034;2.33351
835;calc wait;100;0.459451;0.00261926;0.943594
835;calc bound;100;0.00481271;0.00249038;0.00722009
835;calc iter;100;2.31286;2.19029;2.48726
835;total;1;265.413;265.413;265.413
836;calc total;1;235.098;235.098;235.098
836;calc update async;100;4.38647e-05;2.323e-05;0.000486456
836;calc inner;100;1.73356;0.56518;2.32848
836;calc wait;100;0.435906;0.00632533;1.12154
836;calc bound;100;0.00479769;0.00229802;0.00766719
836;calc iter;100;2.31637;2.18419;2.47687
836;total;1;265.453;265.453;265.453
837;calc total;1;235.098;235.098;235.098
837;calc update async;100;4.5091e-05;1.923e-05;0.000423936
837;calc inner;100;1.7514;0.849928;2.32711
837;calc wait;100;0.440328;0.00834782;0.859591
837;calc bound;100;0.00501594;0.00194181;0.0082201
837;calc iter;100;2.32311;2.19059;2.47111
837;total;1;265.415;265.415;265.415
838;calc total;1;235.098;235.098;235.098
838;calc update async;100;4.86552e-05;2.462e-05;0.000363967
838;calc inner;100;1.63527;0.565274;2.3333
838;calc wait;100;0.670046;0.00231494;1.65712
838;calc bound;100;0.00518543;0.00139411;0.00840128
838;calc iter;100;2.32836;1.93795;2.41241
838;total;1;265.638;265.638;265.638
839;calc total;1;235.098;235.098;235.098
839;calc update async;100;5.17337e-05;1.6339e-05;0.000405637
839;calc inner;100;1.77046;0.359501;2.3326
839;calc wait;100;0.561114;0.00252079;1.51771
839;calc bound;100;0.00621025;0.00184103;0.0088849
839;calc iter;100;2.33795;1.85808;2.4451
839;total;1;265.475;265.475;265.475
840;calc total;1;235.098;235.098;235.098
840;calc update async;100;3.70664e-05;2.1179e-05;0.000478846
840;calc inner;100;2.2822;1.35014;2.34571
840;calc wait;100;0.0159618;0.00272555;0.0885411
840;calc bound;100;0.00483266;0.00225654;0.00901776
840;calc iter;100;2.33996;1.55583;2.3799
840;total;1;265.376;265.376;265.376
841;calc total;1;235.098;235.098;235.098
841;calc update async;100;4.22673e-05;2.365e-05;0.000457016
841;calc inner;100;2.2894;1.36002;2.34794
841;calc wait;100;0.0113312;0.00563252;0.0357608
841;calc bound;100;0.00341304;0.00175439;0.00632953
841;calc iter;100;2.33982;1.53525;2.39034
841;total;1;265.8;265.8;265.8
842;calc total;1;235.098;235.098;235.098
842;calc update async;100;3.84496e-05;2.355e-05;0.000447656
842;calc inner;100;2.29525;1.36955;2.35263
842;calc wait;100;0.00249402;0.0018593;0.00525099
842;calc bound;100;0.00316849;0.00163707;0.00579961
842;calc iter;100;2.33997;1.54527;2.37939
842;total;1;265.559;265.559;265.559
843;calc total;1;235.098;235.098;235.098
843;calc update async;100;4.18532e-05;2.152e-05;0.000455716
843;calc inner;100;2.29505;1.37012;2.35279
843;calc wait;100;0.00284298;0.00181828;0.00683208
843;calc bound;100;0.00324595;0.00163117;0.00617009
843;calc iter;100;2.33997;1.5457;2.37913
843;total;1;265.59;265.59;265.59
844;calc total;1;235.098;235.098;235.098
844;calc update async;100;3.79886e-05;2.042e-05;0.000408107
844;calc inner;100;2.28112;1.3568;2.34715
844;calc wait;100;0.0221095;0.00300679;0.0481062
844;calc bound;100;0.0031659;0.00187155;0.00621767
844;calc iter;100;2.33988;1.54552;2.38907
844;total;1;265.893;265.893;265.893
845;calc total;1;235.097;235.097;235.097
845;calc update async;100;4.13213e-05;2.5159e-05;0.000356637
845;calc inner;100;2.28792;1.36107;2.34423
845;calc wait;100;0.0121727;0.00535618;0.0265619
845;calc bound;100;0.00356358;0.00193503;0.00656702
845;calc iter;100;2.3399;1.54284;2.39215
845;total;1;265.538;265.538;265.538
846;calc total;1;235.097;235.097;235.097
846;calc update async;100;4.56217e-05;2.79e-05;0.000411467
846;calc inner;100;2.29237;1.37027;2.35049
846;calc wait;100;0.0029686;0.00165657;0.00913985
846;calc bound;100;0.00318248;0.00180258;0.00616603
846;calc iter;100;2.33998;1.5462;2.38105
846;total;1;265.411;265.411;265.411
847;calc total;1;235.097;235.097;235.097
847;calc update async;100;4.36221e-05;2.61e-05;0.000410457
847;calc inner;100;2.29117;1.36886;2.35006
847;calc wait;100;0.00269016;0.00161102;0.00708122
847;calc bound;100;0.0031538;0.00171762;0.0057475
847;calc iter;100;2.34;1.54593;2.38047
847;total;1;265.307;265.307;265.307
848;calc total;1;235.097;235.097;235.097
848;calc update async;100;5.15896e-05;2.835e-05;0.000354217
848;calc inner;100;1.88417;0.698941;2.33131
848;calc wait;100;0.447905;0.0179539;1.17033
848;calc bound;100;0.00611302;0.00138368;0.0077722
848;calc iter;100;2.33825;1.87069;2.38104
848;total;1;265.869;265.869;265.869
849;calc total;1;235.097;235.097;235.097
849;calc update async;100;5.70138e-05;4.387e-05;0.000303867
849;calc inner;100;1.81137;0.859136;2.33011
849;calc wait;100;0.510388;0.00566452;1.06607
849;calc bound;100;0.00475395;0.00232283;0.00694176
849;calc iter;100;2.32658;1.25787;2.37989
849;total;1;265.33;265.33;265.33
850;calc total;1;235.097;235.097;235.097
850;calc update async;100;5.37261e-05;4.0479e-05;0.000265098
850;calc inner;100;1.82991;1.31937;2.33595
850;calc wait;100;0.487511;0.00258959;0.980356
850;calc bound;100;0.00517631;0.00257255;0.00671415
850;calc iter;100;2.32266;1.90099;2.3999
850;total;1;265.628;265.628;265.628
851;calc total;1;235.097;235.097;235.097
851;calc update async;100;5.5947e-05;3.734e-05;0.000381256
851;calc inner;100;1.89934;1.45786;2.33568
851;calc wait;100;0.412655;0.0026756;0.83447
851;calc bound;100;0.00488883;0.00256857;0.00666493
851;calc iter;100;2.31695;2.28943;2.37035
851;total;1;265.371;265.371;265.371
852;calc total;1;235.097;235.097;235.097
852;calc update async;100;5.43323e-05;3.972e-05;0.000376926
852;calc inner;100;1.88433;1.47065;2.33351
852;calc wait;100;0.428559;0.00518058;0.818054
852;calc bound;100;0.00485379;0.00265907;0.00606565
852;calc iter;100;2.3178;2.28535;2.36734
852;total;1;265.948;265.948;265.948
853;calc total;1;235.096;235.096;235.096
853;calc update async;100;5.71781e-05;4.2109e-05;0.000341597
853;calc inner;100;1.8066;1.27927;2.33288
853;calc wait;100;0.510612;0.00481838;1.01438
853;calc bound;100;0.00522507;0.00259576;0.00696736
853;calc iter;100;2.3225;1.75673;2.38436
853;total;1;265.336;265.336;265.336
854;calc total;1;235.096;235.096;235.096
854;calc update async;100;5.203e-05;3.684e-05;0.000271378
854;calc inner;100;1.80977;0.769433;2.33782
854;calc wait;100;0.513674;0.00242325;1.02888
854;calc bound;100;0.00486416;0.00200668;0.00701449
854;calc iter;100;2.32837;1.36051;2.37907
854;total;1;265.943;265.943;265.943
855;calc total;1;235.096;235.096;235.096
855;calc update async;100;6.07769e-05;2.9259e-05;0.000364377
855;calc inner;100;1.87522;0.536462;2.33758
855;calc wait;100;0.457063;0.0024022;0.958227
855;calc bound;100;0.00558417;0.00191271;0.00764741
855;calc iter;100;2.33794;1.49663;2.37675
855;total;1;265.65;265.65;265.65
856;calc total;1;235.096;235.096;235.096
856;calc update async;100;4.3548e-05;2.477e-05;0.000390646
856;calc inner;100;2.3184;1.47685;2.35185
856;calc wait;100;0.0152137;0.00299799;0.0261145
856;calc bound;100;0.00434874;0.00348393;0.00834284
856;calc iter;100;2.33806;1.49581;2.36997
856;total;1;265.627;265.627;265.627
857;calc total;1;235.096;235.096;235.096
857;calc update async;100;4.20837e-05;2.889e-05;0.000273017
857;calc inner;100;2.3242;1.4778;2.35834
857;calc wait;100;0.00818542;0.00503657;0.0257978
857;calc bound;100;0.00564093;0.00166361;0.00682781
857;calc iter;100;2.33807;1.4909;2.37066
857;total;1;265.713;265.713;265.713
858;calc total;1;235.096;235.096;235.096
858;calc update async;100;4.98617e-05;3.075e-05;0.000317317
858;calc inner;100;2.32969;1.48843;2.36298
858;calc wait;100;0.00334319;0.00175765;0.0128277
858;calc bound;100;0.00493462;0.00161867;0.00796813
858;calc iter;100;2.33808;1.49185;2.3715
858;total;1;265.621;265.621;265.621
859;calc total;1;235.096;235.096;235.096
859;calc update async;100;4.55533e-05;3.104e-05;0.000276227
859;calc inner;100;2.32897;1.48798;2.36249
859;calc wait;100;0.00345223;0.0016986;0.0122487
859;calc bound;100;0.00554828;0.00162517;0.00800254
859;calc iter;100;2.33808;1.49134;2.37155
859;total;1;265.309;265.309;265.309
860;calc total;1;235.115;235.115;235.115
860;calc update async;100;4.28599e-05;2.8679e-05;0.000440436
860;calc inner;100;2.32335;1.48276;2.35887
860;calc wait;100;0.0112887;0.00533124;0.0925797
860;calc bound;100;0.00343467;0.00185783;0.00526966
860;calc iter;100;2.33826;1.49486;2.38037
860;total;1;265.958;265.958;265.958
861;calc total;1;235.095;235.095;235.095
861;calc update async;100;4.4666e-05;2.578e-05;0.000560916
861;calc inner;100;2.32609;1.48245;2.35986
861;calc wait;100;0.00724762;0.0029223;0.0293484
861;calc bound;100;0.00426922;0.0018447;0.00646084
861;calc iter;100;2.33807;1.49487;2.37061
861;total;1;265.349;265.349;265.349
862;calc total;1;235.114;235.114;235.114
862;calc update async;100;4.26558e-05;2.836e-05;0.000373017
862;calc inner;100;2.33001;1.49068;2.36399
862;calc wait;100;0.00326474;0.00170469;0.0635538
862;calc bound;100;0.00426454;0.00171575;0.00540072
862;calc iter;100;2.33827;1.49413;2.37983
862;total;1;265.934;265.934;265.934
863;calc total;1;235.095;235.095;235.095
863;calc update async;100;4.174e-05;2.297e-05;0.000489826
863;calc inner;100;2.33056;1.49105;2.36461
863;calc wait;100;0.00291956;0.00171612;0.0311997
863;calc bound;100;0.00409819;0.00181284;0.0054352
863;calc iter;100;2.33808;1.49461;2.37075
863;total;1;265.346;265.346;265.346
864;calc total;1;235.095;235.095;235.095
864;calc update async;100;0.00040785;0.000130028;0.012287
864;calc inner;100;1.89231;0.770777;2.33175
864;calc wait;100;0.437974;0.0262573;1.19995
864;calc bound;100;0.00629839;0.00188961;0.00756537
864;calc iter;100;2.337;1.94363;2.40748
864;total;1;265.563;265.563;265.563
865;calc total;1;235.095;235.095;235.095
865;calc update async;100;0.000398344;0.000174508;0.0121719
865;calc inner;100;1.82055;0.937358;2.33059
865;calc wait;100;0.499148;0.0077585;1.07136
865;calc bound;100;0.00492739;0.00233663;0.00701842
865;calc iter;100;2.32503;1.23796;2.35942
865;total;1;265.999;265.999;265.999
866;calc total;1;235.095;235.095;235.095
866;calc update async;100;0.000482052;0.000197148;0.012228
866;calc inner;100;1.84015;1.32078;2.33578
866;calc wait;100;0.476373;0.0030468;1.00954
866;calc bound;100;0.00507856;0.00303311;0.00651677
866;calc iter;100;2.32209;1.95596;2.37526
866;total;1;265.414;265.414;265.414
867;calc total;1;235.095;235.095;235.095
867;calc update async;100;0.000511078;0.000168548;0.0182132
867;calc inner;100;1.90609;1.46511;2.33213
867;calc wait;100;0.404441;0.0027918;0.859386
867;calc bound;100;0.00478575;0.0027368;0.00724344
867;calc iter;100;2.31584;2.27498;2.37621
867;total;1;265.745;265.745;265.745
868;calc total;1;235.095;235.095;235.095
868;calc update async;100;0.0005054;0.000156419;0.0168167
868;calc inner;100;1.90311;1.47617;2.33113
868;calc wait;100;0.405807;0.00459357;0.812622
868;calc bound;100;0.00488352;0.00293531;0.00623378
868;calc iter;100;2.3169;2.25447;2.38898
868;total;1;265.882;265.882;265.882
869;calc total;1;235.095;235.095;235.095
869;calc update async;100;0.000527098;0.000247458;0.0166534
869;calc inner;100;1.82738;1.27523;2.3307
869;calc wait;100;0.488346;0.00574256;1.05483
869;calc bound;100;0.00532878;0.00264026;0.00698847
869;calc iter;100;2.3218;1.77302;2.40077
869;total;1;265.473;265.473;265.473
870;calc total;1;235.094;235.094;235.094
870;calc update async;100;0.000500489;0.000223798;0.0166719
870;calc inner;100;1.83214;0.788208;2.33458
870;calc wait;100;0.489796;0.00236327;1.00282
870;calc bound;100;0.00494586;0.00197049;0.00677377
870;calc iter;100;2.32739;1.3515;2.45418
870;total;1;265.791;265.791;265.791
871;calc total;1;235.094;235.094;235.094
871;calc update async;100;0.000514753;0.000124539;0.0166632
871;calc inner;100;1.89174;0.520346;2.33426
871;calc wait;100;0.438682;0.00290918;0.957811
871;calc bound;100;0.00600207;0.00190964;0.00816307
871;calc iter;100;2.33695;1.48019;2.48802
871;total;1;265.85;265.85;265.85
872;calc total;1;235.094;235.094;235.094
872;calc update async;100;0.000380122;8.7639e-05;0.0189402
872;calc inner;100;2.30572;1.46057;2.34422
872;calc wait;100;0.0205794;0.0025743;0.0876101
872;calc bound;100;0.00505289;0.00341633;0.00834017
872;calc iter;100;2.33789;1.56281;2.40429
872;total;1;265.38;265.38;265.38
873;calc total;1;235.094;235.094;235.094
873;calc update async;100;0.000394602;7.3489e-05;0.0187349
873;calc inner;100;2.31135;1.46001;2.34442
873;calc wait;100;0.0163435;0.00416355;0.0606431
873;calc bound;100;0.00504165;0.00172828;0.00718262
873;calc iter;100;2.33803;1.56967;2.3755
873;total;1;265.496;265.496;265.496
874;calc total;1;235.114;235.114;235.114
874;calc update async;100;0.000351646;0.000146299;0.00797592
874;calc inner;100;2.31765;1.4701;2.34939
874;calc wait;100;0.00609524;0.00190812;0.125191
874;calc bound;100;0.00439716;0.00160956;0.00734693
874;calc iter;100;2.33838;1.58418;2.37547
874;total;1;265.539;265.539;265.539
875;calc total;1;235.094;235.094;235.094
875;calc update async;100;0.000533051;0.000144989;0.0183425
875;calc inner;100;2.31669;1.4705;2.3495
875;calc wait;100;0.00699458;0.0018979;0.0248786
875;calc bound;100;0.00520519;0.00160354;0.0076921
875;calc iter;100;2.33819;1.58583;2.37166
875;total;1;265.754;265.754;265.754
876;calc total;1;235.093;235.093;235.093
876;calc update async;100;0.000411463;5.861e-05;0.0182005
876;calc inner;100;2.31005;1.46293;2.34791
876;calc wait;100;0.0212644;0.00209439;0.077542
876;calc bound;100;0.00398525;0.00175215;0.00753134
876;calc iter;100;2.33796;1.56655;2.38058
876;total;1;265.964;265.964;265.964
877;calc total;1;235.093;235.093;235.093
877;calc update async;100;0.000500284;0.000152509;0.0180705
877;calc inner;100;2.31688;1.46195;2.34975
877;calc wait;100;0.0116998;0.00503478;0.0226989
877;calc bound;100;0.00457216;0.00177184;0.0071863
877;calc iter;100;2.33804;1.57029;2.36971
877;total;1;265.732;265.732;265.732
878;calc total;1;235.093;235.093;235.093
878;calc update async;100;0.000543405;0.000145459;0.0190138
878;calc inner;100;2.32196;1.47062;2.35493
878;calc wait;100;0.00402596;0.00167647;0.0103573
878;calc bound;100;0.00414966;0.00155312;0.00541231
878;calc iter;100;2.33818;1.58443;2.37012
878;total;1;265.381;265.381;265.381
879;calc total;1;235.093;235.093;235.093
879;calc update async;100;0.000543031;0.000110789;0.0186647
879;calc inner;100;2.32319;1.47026;2.35539
879;calc wait;100;0.00270809;0.00163592;0.00383613
879;calc bound;100;0.00410058;0.00160283;0.00545553
879;calc iter;100;2.33818;1.58459;2.36941
879;total;1;265.782;265.782;265.782
880;calc total;1;235.114;235.114;235.114
880;calc update async;100;0.000365404;5.9519e-05;0.0103857
880;calc inner;100;1.23176;0.43328;2.30089
880;calc wait;100;1.10047;0.0532003;1.85447
880;calc bound;100;0.00467472;0.0013936;0.0105022
880;calc iter;100;2.33728;1.47746;2.38884
880;total;1;265.684;265.684;265.684
881;calc total;1;235.093;235.093;235.093
881;calc update async;100;0.00038625;5.691e-05;0.0187595
881;calc inner;100;1.23929;0.558286;2.31387
881;calc wait;100;0.868172;0.00626741;1.74861
881;calc bound;100;0.00373789;0.00192101;0.00714312
881;calc iter;100;2.32667;2.20729;2.44124
881;total;1;265.717;265.717;265.717
882;calc total;1;235.114;235.114;235.114
882;calc update async;100;0.000289557;8.1379e-05;0.0104451
882;calc inner;100;1.38807;0.508489;2.32353
882;calc wait;100;0.404279;0.00562278;1.27879
882;calc bound;100;0.00384194;0.0017877;0.00722134
882;calc iter;100;2.31705;2.28933;2.37077
882;total;1;265.763;265.763;265.763
883;calc total;1;235.092;235.092;235.092
883;calc update async;100;0.000347321;7.7999e-05;0.0185126
883;calc inner;100;1.23175;0.573382;2.32179
883;calc wait;100;0.576509;0.00261866;1.20329
883;calc bound;100;0.00512041;0.00367666;0.00922526
883;calc iter;100;2.30854;2.26556;2.35442
883;total;1;265.686;265.686;265.686
884;calc total;1;235.114;235.114;235.114
884;calc update async;100;0.00026354;7.841e-05;0.010468
884;calc inner;100;1.2119;0.578243;2.31844
884;calc wait;100;0.598258;0.0115457;1.04639
884;calc bound;100;0.00517091;0.00216661;0.00904932
884;calc iter;100;2.30976;2.2809;2.34878
884;total;1;265.705;265.705;265.705
885;calc total;1;235.092;235.092;235.092
885;calc update async;100;0.000350311;9.6249e-05;0.0181479
885;calc inner;100;1.38919;0.600654;2.32301
885;calc wait;100;0.375699;0.00285764;1.11101
885;calc bound;100;0.00400591;0.00194567;0.00752715
885;calc iter;100;2.31769;2.28671;2.36724
885;total;1;265.788;265.788;265.788
886;calc total;1;235.11;235.11;235.11
886;calc update async;100;0.00033494;6.641e-05;0.0163621
886;calc inner;100;1.25621;0.587582;2.32898
886;calc wait;100;0.754633;0.00545736;1.63808
886;calc bound;100;0.00414053;0.00138595;0.00758563
886;calc iter;100;2.32261;1.7609;2.38439
886;total;1;265.936;265.936;265.936
887;calc total;1;235.082;235.082;235.082
887;calc update async;100;0.000333565;5.18e-05;0.0101807
887;calc inner;100;1.23427;0.365335;2.32442
887;calc wait;100;1.09658;0.00605344;1.88512
887;calc bound;100;0.00529378;0.00184928;0.00795383
887;calc iter;100;2.33648;1.97297;2.39654
887;total;1;265.786;265.786;265.786
888;calc total;1;235.114;235.114;235.114
888;calc update async;100;0.000233082;6.069e-05;0.0125289
888;calc inner;100;2.15725;1.3649;2.3399
888;calc wait;100;0.0452684;0.00830503;0.0752639
888;calc bound;100;0.00551426;0.00402286;0.00920782
888;calc iter;100;2.33804;1.49393;2.3709
888;total;1;265.958;265.958;265.958
889;calc total;1;235.11;235.11;235.11
889;calc update async;100;0.000347037;9.214e-05;0.0160847
889;calc inner;100;2.18629;1.37405;2.34391
889;calc wait;100;0.0158628;0.00785272;0.043265
889;calc bound;100;0.00297184;0.00207094;0.00640186
889;calc iter;100;2.33808;1.49094;2.37084
889;total;1;265.792;265.792;265.792
890;calc total;1;235.11;235.11;235.11
890;calc update async;100;0.000456974;0.000116189;0.0160618
890;calc inner;100;2.19411;1.384;2.3495
890;calc wait;100;0.00317397;0.00190561;0.0175209
890;calc bound;100;0.00284891;0.00197563;0.00593061
890;calc iter;100;2.33819;1.49588;2.37025
890;total;1;265.843;265.843;265.843
891;calc total;1;235.106;235.106;235.106
891;calc update async;100;0.000427059;0.000144549;0.0131177
891;calc inner;100;2.1937;1.38434;2.34975
891;calc wait;100;0.00484525;0.00189855;0.0197617
891;calc bound;100;0.00284757;0.00197941;0.00695539
891;calc iter;100;2.33815;1.4964;2.3768
891;total;1;265.756;265.756;265.756
892;calc total;1;235.106;235.106;235.106
892;calc update async;100;0.000275733;8.9249e-05;0.0126765
892;calc inner;100;2.19465;1.38255;2.35085
892;calc wait;100;0.0129035;0.00291326;0.0701732
892;calc bound;100;0.00388386;0.00172524;0.00632169
892;calc iter;100;2.33806;1.49114;2.38161
892;total;1;265.856;265.856;265.856
893;calc total;1;235.06;235.06;235.06
893;calc update async;100;0.000334164;6.3609e-05;0.0113488
893;calc inner;100;2.19783;1.38042;2.34497
893;calc wait;100;0.00811651;0.0040321;0.0152876
893;calc bound;100;0.00232635;0.00166289;0.00644578
893;calc iter;100;2.3376;1.49254;2.37069
893;total;1;265.479;265.479;265.479
894;calc total;1;235.07;235.07;235.07
894;calc update async;100;0.000418462;0.000181568;0.00772472
894;calc inner;100;2.19921;1.38882;2.34951
894;calc wait;100;0.00212092;0.00148125;0.0106413
894;calc bound;100;0.00223889;0.00156167;0.00569481
894;calc iter;100;2.3378;1.49665;2.37071
894;total;1;265.613;265.613;265.613
895;calc total;1;235.06;235.06;235.06
895;calc update async;100;0.000470752;0.000175819;0.0109643
895;calc inner;100;2.19854;1.38752;2.34931
895;calc wait;100;0.00218298;0.00149821;0.00358618
895;calc bound;100;0.00222096;0.00157122;0.00496495
895;calc iter;100;2.3377;1.49607;2.37223
895;total;1;265.456;265.456;265.456
896;calc total;1;235.151;235.151;235.151
896;calc update async;100;0.000339401;9.8288e-05;0.00363867
896;calc inner;100;1.58598;0.480452;2.31716
896;calc wait;100;0.749822;0.0360317;1.68324
896;calc bound;100;0.00543342;0.00140198;0.00781789
896;calc iter;100;2.34158;1.67264;2.44242
896;total;1;265.997;265.997;265.997
897;calc total;1;235.119;235.119;235.119
897;calc update async;100;0.000223906;5.4159e-05;0.00451308
897;calc inner;100;1.44022;0.451743;2.29992
897;calc wait;100;0.883638;0.00638886;1.76189
897;calc bound;100;0.00424629;0.0019328;0.00610624
897;calc iter;100;2.32938;2.13589;2.39571
897;total;1;265.951;265.951;265.951
898;calc total;1;235.119;235.119;235.119
898;calc update async;100;0.00022016;5.7789e-05;0.00453945
898;calc inner;100;1.54926;0.568852;2.31068
898;calc wait;100;0.575541;0.00976254;1.67509
898;calc bound;100;0.00484349;0.00150636;0.00744504
898;calc iter;100;2.31717;2.15831;2.39799
898;total;1;265.808;265.808;265.808
899;calc total;1;235.113;235.113;235.113
899;calc update async;100;0.00032041;9.4198e-05;0.0144265
899;calc inner;100;1.5401;0.515983;2.32068
899;calc wait;100;0.50243;0.00261027;1.13051
899;calc bound;100;0.00539673;0.00233474;0.01121
899;calc iter;100;2.30829;2.23182;2.36778
899;total;1;265.682;265.682;265.682
900;calc total;1;235.113;235.113;235.113
900;calc update async;100;0.000265308;9.0239e-05;0.0106371
900;calc inner;100;1.49004;0.554969;2.30638
900;calc wait;100;0.501978;0.0216318;1.01201
900;calc bound;100;0.00425356;0.00167623;0.00673187
900;calc iter;100;2.30006;2.25058;2.34445
900;total;1;265.992;265.992;265.992
901;calc total;1;235.113;235.113;235.113
901;calc update async;100;0.000289286;6.9619e-05;0.0118484
901;calc inner;100;1.49615;0.493289;2.30365
901;calc wait;100;0.540916;0.0230998;1.41419
901;calc bound;100;0.00497502;0.00173955;0.00696238
901;calc iter;100;2.31062;2.26828;2.37715
901;total;1;265.992;265.992;265.992
902;calc total;1;235.113;235.113;235.113
902;calc update async;100;0.0002778;6.0659e-05;0.0117435
902;calc inner;100;1.4241;0.553506;2.31514
902;calc wait;100;0.852542;0.00260904;1.58084
902;calc bound;100;0.0049047;0.00138726;0.00965797
902;calc iter;100;2.31716;1.76548;2.41075
902;total;1;265.711;265.711;265.711
903;calc total;1;235.113;235.113;235.113
903;calc update async;100;0.000307649;3.7819e-05;0.0120014
903;calc inner;100;1.44712;0.356715;2.30942
903;calc wait;100;0.878113;0.0227881;1.84031
903;calc bound;100;0.00648064;0.00168413;0.0109283
903;calc iter;100;2.33203;1.84693;2.4086
903;total;1;265.57;265.57;265.57
904;calc total;1;235.113;235.113;235.113
904;calc update async;100;0.000271912;6.7019e-05;0.0116999
904;calc inner;100;2.20318;1.28778;2.34917
904;calc wait;100;0.00944691;0.00298544;0.0457555
904;calc bound;100;0.00263865;0.00166922;0.00443105
904;calc iter;100;2.33475;1.56252;2.37941
904;total;1;265.574;265.574;265.574
905;calc total;1;235.113;235.113;235.113
905;calc update async;100;0.000404679;0.000140268;0.0116619
905;calc inner;100;2.20298;1.28717;2.34752
905;calc wait;100;0.00411879;0.00173177;0.0262971
905;calc bound;100;0.00240371;0.00155966;0.00774355
905;calc iter;100;2.33477;1.56003;2.3778
905;total;1;265.965;265.965;265.965
906;calc total;1;235.113;235.113;235.113
906;calc update async;100;0.000409107;0.000175207;0.0118989
906;calc inner;100;2.20568;1.29244;2.35171
906;calc wait;100;0.00304876;0.00149909;0.0222545
906;calc bound;100;0.00228528;0.0014685;0.00717938
906;calc iter;100;2.33479;1.56218;2.37849
906;total;1;265.561;265.561;265.561
907;calc total;1;235.113;235.113;235.113
907;calc update async;100;0.000301928;8.0379e-05;0.0117935
907;calc inner;100;2.20672;1.29438;2.35158
907;calc wait;100;0.00521107;0.0019757;0.0226006
907;calc bound;100;0.00234691;0.00154178;0.00722078
907;calc iter;100;2.33477;1.56416;2.38084
907;total;1;265.963;265.963;265.963
908;calc total;1;235.113;235.113;235.113
908;calc update async;100;0.000272369;6.7199e-05;0.0116366
908;calc inner;100;2.17237;1.22944;2.34505
908;calc wait;100;0.0600352;0.00384499;0.165076
908;calc bound;100;0.00268528;0.00144018;0.00821315
908;calc iter;100;2.33454;1.57795;2.38401
908;total;1;265.545;265.545;265.545
909;calc total;1;235.113;235.113;235.113
909;calc update async;100;0.000243695;6.1069e-05;0.0116122
909;calc inner;100;2.17326;1.22125;2.3406
909;calc wait;100;0.0237629;0.00249816;0.0602891
909;calc bound;100;0.00266443;0.00206864;0.0064218
909;calc iter;100;2.33443;1.60276;2.37356
909;total;1;265.672;265.672;265.672
910;calc total;1;235.113;235.113;235.113
910;calc update async;100;0.000234207;5.2999e-05;0.0120787
910;calc inner;100;2.16298;1.20189;2.3444
910;calc wait;100;0.0304616;0.00209947;0.0911658
910;calc bound;100;0.00403453;0.00200362;0.00780454
910;calc iter;100;2.33429;1.62074;2.37826
910;total;1;265.528;265.528;265.528
911;calc total;1;235.113;235.113;235.113
911;calc update async;100;0.000216649;5.4109e-05;0.0120769
911;calc inner;100;2.11635;1.12911;2.34452
911;calc wait;100;0.0675144;0.00211105;0.197834
911;calc bound;100;0.00559173;0.00204526;0.00911065
911;calc iter;100;2.33402;1.6335;2.37895
911;total;1;265.557;265.557;265.557
912;calc total;1;235.113;235.113;235.113
912;calc update async;100;0.00028399;4.449e-05;0.00891628
912;calc inner;100;1.65674;0.481417;2.33031
912;calc wait;100;0.666293;0.00362214;1.82332
912;calc bound;100;0.00570654;0.00191529;0.00787016
912;calc iter;100;2.33093;2.06393;2.38653
912;total;1;265.578;265.578;265.578
913;calc total;1;235.113;235.113;235.113
913;calc update async;100;0.000348247;9.3698e-05;0.00877244
913;calc inner;100;1.65773;0.753006;2.32908
913;calc wait;100;0.601603;0.00733611;1.53053
913;calc bound;100;0.0049989;0.0019373;0.0092457
913;calc iter;100;2.32939;2.19136;2.5786
913;total;1;266.026;266.026;266.026
914;calc total;1;235.113;235.113;235.113
914;calc update async;100;0.000360786;0.000100279;0.00906789
914;calc inner;100;1.72647;0.743118;2.33548
914;calc wait;100;0.395886;0.00243418;0.931561
914;calc bound;100;0.00459999;0.0022854;0.0077777
914;calc iter;100;2.32945;2.06809;2.91646
914;total;1;265.548;265.548;265.548
915;calc total;1;235.113;235.113;235.113
915;calc update async;100;0.000337467;8.8439e-05;0.00902729
915;calc inner;100;1.75148;0.57352;2.33509
915;calc wait;100;0.307106;0.00251174;0.874979
915;calc bound;100;0.00471564;0.00261026;0.00914665
915;calc iter;100;2.32707;2.07506;2.77453
915;total;1;265.555;265.555;265.555
916;calc total;1;235.113;235.113;235.113
916;calc update async;100;0.000333069;0.000117418;0.00903507
916;calc inner;100;1.64384;0.501358;2.32607
916;calc wait;100;0.511887;0.0084703;1.9891
916;calc bound;100;0.00490074;0.00259867;0.00745052
916;calc iter;100;2.3183;2.04086;2.58528
916;total;1;265.518;265.518;265.518
917;calc total;1;235.107;235.107;235.107
917;calc update async;100;0.000422354;0.000140427;0.011095
917;calc inner;100;1.64703;0.448777;2.32669
917;calc wait;100;0.429881;0.00568797;0.996038
917;calc bound;100;0.00445393;0.00191074;0.00918649
917;calc iter;100;2.3254;2.10828;2.44027
917;total;1;265.839;265.839;265.839
918;calc total;1;235.107;235.107;235.107
918;calc update async;100;0.000399383;9.8529e-05;0.0110725
918;calc inner;100;1.55788;0.458332;2.33036
918;calc wait;100;0.759844;0.00374346;1.88732
918;calc bound;100;0.00488246;0.00138481;0.00656541
918;calc iter;100;2.32985;1.97419;2.51658
918;total;1;265.523;265.523;265.523
919;calc total;1;235.107;235.107;235.107
919;calc update async;100;0.000396945;8.5828e-05;0.011295
919;calc inner;100;1.67128;0.380935;2.33005
919;calc wait;100;0.662062;0.0223036;2.01681
919;calc bound;100;0.00555848;0.00184875;0.00798337
919;calc iter;100;2.3393;1.612;2.57897
919;total;1;265.512;265.512;265.512
920;calc total;1;235.107;235.107;235.107
920;calc update async;100;0.000243434;6.0129e-05;0.0104479
920;calc inner;100;2.13615;1.15125;2.35019
920;calc wait;100;0.111396;0.00298235;0.255022
920;calc bound;100;0.00525331;0.0027271;0.00923773
920;calc iter;100;2.34398;1.6241;2.38948
920;total;1;265.906;265.906;265.906
921;calc total;1;235.107;235.107;235.107
921;calc update async;100;0.000283719;8.7249e-05;0.0104077
921;calc inner;100;2.20941;1.22918;2.34912
921;calc wait;100;0.024162;0.00394303;0.0472907
921;calc bound;100;0.00433956;0.00216941;0.00713498
921;calc iter;100;2.34414;1.58841;2.38354
921;total;1;265.541;265.541;265.541
922;calc total;1;235.107;235.107;235.107
922;calc update async;100;0.000349492;0.000115938;0.0103936
922;calc inner;100;2.21956;1.25223;2.35445
922;calc wait;100;0.00276939;0.00202581;0.020605
922;calc bound;100;0.00351308;0.00214737;0.00770156
922;calc iter;100;2.34429;1.59063;2.38745
922;total;1;265.54;265.54;265.54
923;calc total;1;235.107;235.107;235.107
923;calc update async;100;0.00037865;0.000139078;0.0103186
923;calc inner;100;2.2187;1.25164;2.35357
923;calc wait;100;0.00934962;0.0019631;0.0581862
923;calc bound;100;0.00368247;0.00215469;0.00713192
923;calc iter;100;2.3443;1.59065;2.38926
923;total;1;265.534;265.534;265.534
924;calc total;1;235.107;235.107;235.107
924;calc update async;100;0.00024078;7.9929e-05;0.010668
924;calc inner;100;2.22187;1.23576;2.34939
924;calc wait;100;0.0240893;0.00282873;0.0594802
924;calc bound;100;0.00481728;0.0022498;0.00749504
924;calc iter;100;2.34403;1.5946;2.40074
924;total;1;265.538;265.538;265.538
925;calc total;1;235.107;235.107;235.107
925;calc update async;100;0.000271778;6.9049e-05;0.0105672
925;calc inner;100;2.23131;1.26326;2.34882
925;calc wait;100;0.0138415;0.00368134;0.0548754
925;calc bound;100;0.00302509;0.00159659;0.00761576
925;calc iter;100;2.34415;1.58076;2.38906
925;total;1;265.524;265.524;265.524
926;calc total;1;235.107;235.107;235.107
926;calc update async;100;0.000367731;0.000149588;0.010967
926;calc inner;100;2.2342;1.26779;2.35629
926;calc wait;100;0.00236425;0.00159363;0.00351986
926;calc bound;100;0.00270316;0.00151687;0.00507318
926;calc iter;100;2.34428;1.58525;2.38018
926;total;1;265.917;265.917;265.917
927;calc total;1;235.107;235.107;235.107
927;calc update async;100;0.000410642;0.000122038;0.0109032
927;calc inner;100;2.23291;1.26656;2.35511
927;calc wait;100;0.00222957;0.00141377;0.00324624
927;calc bound;100;0.00272978;0.00152147;0.00582664
927;calc iter;100;2.3443;1.58566;2.38022
927;total;1;265.522;265.522;265.522
928;calc total;1;235.107;235.107;235.107
928;calc update async;100;5.90561e-05;1.867e-05;0.000605969
928;calc inner;100;1.79466;0.453018;2.33086
928;calc wait;100;0.54425;0.0190298;1.19119
928;calc bound;100;0.00534934;0.00139743;0.00797653
928;calc iter;100;2.34432;1.58416;2.39569
928;total;1;265.767;265.767;265.767
929;calc total;1;235.107;235.107;235.107
929;calc update async;100;5.04694e-05;2.8889e-05;0.00060205
929;calc inner;100;1.75339;0.534522;2.32993
929;calc wait;100;0.574927;0.00655378;1.1541
929;calc bound;100;0.00468132;0.00196928;0.0068704
929;calc iter;100;2.33305;1.64244;2.38312
929;total;1;265.495;265.495;265.495
930;calc total;1;235.107;235.107;235.107
930;calc update async;100;5.07972e-05;3.161e-05;0.000315944
930;calc inner;100;1.75616;1.0781;2.33445
930;calc wait;100;0.560396;0.00282397;1.17301
930;calc bound;100;0.00521966;0.00230355;0.00745721
930;calc iter;100;2.32202;1.57715;2.41218
930;total;1;265.629;265.629;265.629
931;calc total;1;235.106;235.106;235.106
931;calc update async;100;5.31815e-05;3.0339e-05;0.000749407
931;calc inner;100;1.82622;1.25822;2.3351
931;calc wait;100;0.485884;0.0024351;1.08262
931;calc bound;100;0.00475101;0.00283731;0.00692944
931;calc iter;100;2.31711;2.15826;2.37439
931;total;1;265.901;265.901;265.901
932;calc total;1;235.106;235.106;235.106
932;calc update async;100;5.63824e-05;3.5309e-05;0.000998683
932;calc inner;100;1.82528;1.22708;2.33183
932;calc wait;100;0.480225;0.00303322;1.05845
932;calc bound;100;0.00479545;0.00231832;0.00631356
932;calc iter;100;2.3106;2.26803;2.35069
932;total;1;265.391;265.391;265.391
933;calc total;1;235.106;235.106;235.106
933;calc update async;100;5.9194e-05;3.2859e-05;0.000865765
933;calc inner;100;1.77579;1.20957;2.33123
933;calc wait;100;0.535371;0.00600061;1.0747
933;calc bound;100;0.00551465;0.00255071;0.00772677
933;calc iter;100;2.31679;1.83488;2.37754
933;total;1;265.349;265.349;265.349
934;calc total;1;235.106;235.106;235.106
934;calc update async;100;5.55988e-05;3.3779e-05;0.000789476
934;calc inner;100;1.76086;0.721294;2.33552
934;calc wait;100;0.558336;0.0033435;1.114
934;calc bound;100;0.00493988;0.00198272;0.00735108
934;calc iter;100;2.32432;1.4794;2.37961
934;total;1;265.413;265.413;265.413
935;calc total;1;235.106;235.106;235.106
935;calc update async;100;6.48592e-05;2.809e-05;0.00107459
935;calc inner;100;1.826;0.521461;2.33543
935;calc wait;100;0.502638;0.0146935;1.03874
935;calc bound;100;0.00598446;0.00181542;0.00775984
935;calc iter;100;2.3347;1.56204;2.37894
935;total;1;265.441;265.441;265.441
936;calc total;1;235.106;235.106;235.106
936;calc update async;100;4.60732e-05;2.4309e-05;0.000912844
936;calc inner;100;2.32129;1.55323;2.36477
936;calc wait;100;0.0096908;0.00378895;0.0202047
936;calc bound;100;0.00368627;0.00209166;0.00547472
936;calc iter;100;2.33472;1.55914;2.3794
936;total;1;265.816;265.816;265.816
937;calc total;1;235.106;235.106;235.106
937;calc update async;100;6.56471e-05;2.8709e-05;0.00218426
937;calc inner;100;2.32728;1.55409;2.37096
937;calc wait;100;0.00305043;0.00225013;0.00537888
937;calc bound;100;0.00433169;0.00167582;0.00624649
937;calc iter;100;2.33474;1.5591;2.37788
937;total;1;265.384;265.384;265.384
938;calc total;1;235.106;235.106;235.106
938;calc update async;100;4.44446e-05;2.417e-05;0.00104037
938;calc inner;100;2.32692;1.55716;2.36893
938;calc wait;100;0.00333492;0.00157513;0.00585595
938;calc bound;100;0.00443727;0.0015106;0.00536532
938;calc iter;100;2.33474;1.56027;2.37862
938;total;1;265.458;265.458;265.458
939;calc total;1;235.106;235.106;235.106
939;calc update async;100;4.62338e-05;2.591e-05;0.00116439
939;calc inner;100;2.32567;1.5578;2.36825
939;calc wait;100;0.00542691;0.00156857;0.0133445
939;calc bound;100;0.00358914;0.00156595;0.00577555
939;calc iter;100;2.33474;1.56097;2.376
939;total;1;265.403;265.403;265.403
940;calc total;1;235.106;235.106;235.106
940;calc update async;100;6.76208e-05;2.6109e-05;0.00186567
940;calc inner;100;2.30327;1.53144;2.34976
940;calc wait;100;0.0255234;0.00297031;0.0575024
940;calc bound;100;0.00586511;0.00148844;0.00788636
940;calc iter;100;2.33473;1.55721;2.37753
940;total;1;265.343;265.343;265.343
941;calc total;1;235.106;235.106;235.106
941;calc update async;100;6.59661e-05;3.0829e-05;0.00163293
941;calc inner;100;2.30529;1.55462;2.35022
941;calc wait;100;0.0246329;0.00248166;0.0586856
941;calc bound;100;0.00451598;0.00207149;0.00764977
941;calc iter;100;2.33451;1.57161;2.38033
941;total;1;265.563;265.563;265.563
766;calc total;1;235.098;235.098;235.098
766;calc update async;100;0.000556506;2.471e-05;0.0391431
766;calc inner;100;2.33404;1.52541;2.36317
766;calc wait;100;0.00272216;0.00147802;0.00419107
766;calc bound;100;0.00446365;0.0014999;0.00495983
766;calc iter;100;2.34186;1.52847;2.39655
766;total;1;265.444;265.444;265.444
767;calc total;1;235.095;235.095;235.095
767;calc update async;100;0.000680941;0.000152428;0.0358935
767;calc inner;100;2.33362;1.52474;2.36317
767;calc wait;100;0.00290494;0.00148089;0.00493154
767;calc bound;100;0.00461425;0.00154357;0.00591149
767;calc iter;100;2.34183;1.52822;2.39296
767;total;1;265.803;265.803;265.803
942;calc total;1;235.106;235.106;235.106
942;calc update async;100;6.11547e-05;2.7329e-05;0.00158443
942;calc inner;100;2.31124;1.57572;2.35497
942;calc wait;100;0.0185733;0.00235424;0.0523167
942;calc bound;100;0.00453498;0.00283322;0.00736875
942;calc iter;100;2.33442;1.59915;2.37325
942;total;1;265.907;265.907;265.907
943;calc total;1;235.106;235.106;235.106
943;calc update async;100;5.60679e-05;2.2229e-05;0.00129044
943;calc inner;100;2.30881;1.58081;2.35432
943;calc wait;100;0.0208192;0.00234227;0.0486411
943;calc bound;100;0.00464959;0.0028263;0.00924496
943;calc iter;100;2.33434;1.6238;2.37777
943;total;1;265.426;265.426;265.426
944;calc total;1;235.106;235.106;235.106
944;calc update async;100;6.45382e-05;2.525e-05;0.00144158
944;calc inner;100;1.17932;0.49498;2.31465
944;calc wait;100;1.14943;0.0346119;1.84221
944;calc bound;100;0.00518257;0.00190136;0.0109056
944;calc iter;100;2.33527;1.75627;2.38044
944;total;1;265.369;265.369;265.369
945;calc total;1;235.095;235.095;235.095
945;calc update async;100;4.28316e-05;2.496e-05;0.00060385
945;calc inner;100;1.54223;0.930277;2.31676
945;calc wait;100;0.314085;0.00347277;0.621856
945;calc bound;100;0.00221645;0.00147956;0.00360783
945;calc iter;100;2.33518;2.27269;2.49469
945;total;1;265.399;265.399;265.399
946;calc total;1;235.106;235.106;235.106
946;calc update async;100;4.70488e-05;2.087e-05;0.00115436
946;calc inner;100;1.52596;0.986607;2.32287
946;calc wait;100;0.208379;0.00226146;0.623356
946;calc bound;100;0.00361601;0.00238967;0.00448057
946;calc iter;100;2.33534;2.26976;2.54456
946;total;1;265.795;265.795;265.795
947;calc total;1;235.106;235.106;235.106
947;calc update async;100;4.68098e-05;2.07e-05;0.00181418
947;calc inner;100;1.31181;0.576816;2.32249
947;calc wait;100;0.371637;0.00262027;0.879855
947;calc bound;100;0.00505599;0.00229218;0.00934076
947;calc iter;100;2.33535;2.23996;2.50944
947;total;1;265.384;265.384;265.384
948;calc total;1;235.096;235.096;235.096
948;calc update async;100;3.83755e-05;2.2569e-05;0.000431903
948;calc inner;100;1.25417;0.601141;2.32475
948;calc wait;100;0.546822;0.00408766;1.33669
948;calc bound;100;0.00588635;0.00216392;0.00919253
948;calc iter;100;2.3336;2.28822;2.41393
948;total;1;265.685;265.685;265.685
949;calc total;1;235.095;235.095;235.095
949;calc update async;100;4.43332e-05;2.112e-05;0.000466832
949;calc inner;100;1.48044;0.905193;2.32453
949;calc wait;100;0.215604;0.00488305;0.559622
949;calc bound;100;0.00374737;0.00195529;0.00521102
949;calc iter;100;2.33717;2.23114;2.41873
949;total;1;265.843;265.843;265.843
950;calc total;1;235.095;235.095;235.095
950;calc update async;100;4.79591e-05;2.9619e-05;0.000488382
950;calc inner;100;1.38158;0.811587;2.32731
950;calc wait;100;0.213569;0.00237877;0.68511
950;calc bound;100;0.00242643;0.00192241;0.00497308
950;calc iter;100;2.3389;1.85485;2.4079
950;total;1;265.846;265.846;265.846
951;calc total;1;235.095;235.095;235.095
951;calc update async;100;5.11411e-05;2.0809e-05;0.000336474
951;calc inner;100;1.13119;0.456342;2.32708
951;calc wait;100;1.20648;0.00825532;1.90303
951;calc bound;100;0.00578701;0.00193139;0.00787386
951;calc iter;100;2.34394;1.62302;2.41063
951;total;1;265.464;265.464;265.464
952;calc total;1;235.106;235.106;235.106
952;calc update async;100;4.12979e-05;1.8319e-05;0.00164077
952;calc inner;100;2.15531;1.34617;2.34372
952;calc wait;100;0.0436212;0.00318;0.0859095
952;calc bound;100;0.00519332;0.00343054;0.00898151
952;calc iter;100;2.34752;1.70114;2.37333
952;total;1;265.976;265.976;265.976
953;calc total;1;235.106;235.106;235.106
953;calc update async;100;5.50034e-05;2.1959e-05;0.00175037
953;calc inner;100;2.18468;1.35345;2.34198
953;calc wait;100;0.0145611;0.00718576;0.021117
953;calc bound;100;0.00262521;0.00167543;0.00644431
953;calc iter;100;2.34755;1.69609;2.37306
953;total;1;265.973;265.973;265.973
954;calc total;1;235.106;235.106;235.106
954;calc update async;100;5.24512e-05;2.275e-05;0.00152151
954;calc inner;100;2.19077;1.36264;2.34518
954;calc wait;100;0.00257235;0.00163602;0.0173012
954;calc bound;100;0.0025344;0.00162887;0.0075878
954;calc iter;100;2.34764;1.69904;2.37317
954;total;1;265.894;265.894;265.894
955;calc total;1;235.095;235.095;235.095
955;calc update async;100;4.97455e-05;2.758e-05;0.000630189
955;calc inner;100;2.19065;1.363;2.34455
955;calc wait;100;0.0033914;0.00168199;0.019518
955;calc bound;100;0.00251595;0.00161176;0.00601467
955;calc iter;100;2.34754;1.6999;2.37164
955;total;1;266.036;266.036;266.036
956;calc total;1;235.106;235.106;235.106
956;calc update async;100;4.78784e-05;2.064e-05;0.00180019
956;calc inner;100;2.1827;1.34821;2.33206
956;calc wait;100;0.0200891;0.00300321;0.0595782
956;calc bound;100;0.00339913;0.00161627;0.00648641
956;calc iter;100;2.34754;1.70062;2.37215
956;total;1;265.413;265.413;265.413
957;calc total;1;235.095;235.095;235.095
957;calc update async;100;4.28357e-05;2.199e-05;0.000692609
957;calc inner;100;2.18887;1.35238;2.33472
957;calc wait;100;0.0119627;0.00661036;0.027715
957;calc bound;100;0.00228421;0.00170089;0.00292393
957;calc iter;100;2.34745;1.69519;2.3739
957;total;1;265.47;265.47;265.47
958;calc total;1;235.1;235.1;235.1
958;calc update async;100;4.23433e-05;2.487e-05;0.000735237
958;calc inner;100;2.19262;1.36077;2.34024
958;calc wait;100;0.00237457;0.00173944;0.0173949
958;calc bound;100;0.00212994;0.00162542;0.0076399
958;calc iter;100;2.3476;1.69869;2.37195
958;total;1;265.912;265.912;265.912
959;calc total;1;235.1;235.1;235.1
959;calc update async;100;5.15145e-05;2.6609e-05;0.000688158
959;calc inner;100;2.1942;1.3623;2.34159
959;calc wait;100;0.00293909;0.00176859;0.0156044
959;calc bound;100;0.00203057;0.00140604;0.00734071
959;calc iter;100;2.34759;1.69875;2.37235
959;total;1;265.641;265.641;265.641
960;calc total;1;235.1;235.1;235.1
960;calc update async;100;5.59224e-05;2.099e-05;0.000451902
960;calc inner;100;1.38129;0.364763;2.33418
960;calc wait;100;0.962681;0.030993;1.88948
960;calc bound;100;0.00352264;0.00138125;0.00588219
960;calc iter;100;2.34761;1.69814;2.38041
960;total;1;265.958;265.958;265.958
961;calc total;1;235.095;235.095;235.095
961;calc update async;100;4.42042e-05;2.0489e-05;0.000405483
961;calc inner;100;1.27181;0.384575;2.32382
961;calc wait;100;1.05815;0.00639746;1.86896
961;calc bound;100;0.00406142;0.00137495;0.00635079
961;calc iter;100;2.33425;2.02411;2.54744
961;total;1;265.803;265.803;265.803
962;calc total;1;235.095;235.095;235.095
962;calc update async;100;4.13972e-05;2.267e-05;0.000540461
962;calc inner;100;1.40243;0.544805;2.32931
962;calc wait;100;0.659665;0.00277988;1.79143
962;calc bound;100;0.00360278;0.00147321;0.00621252
962;calc iter;100;2.31693;2.02253;2.3752
962;total;1;265.936;265.936;265.936
963;calc total;1;235.095;235.095;235.095
963;calc update async;100;4.28135e-05;2.1909e-05;0.000546131
963;calc inner;100;1.37473;0.486494;2.32859
963;calc wait;100;0.531888;0.00279128;1.05588
963;calc bound;100;0.00428004;0.00193364;0.00799856
963;calc iter;100;2.3081;2.23549;2.35627
963;total;1;265.337;265.337;265.337
964;calc total;1;235.095;235.095;235.095
964;calc update async;100;3.71612e-05;2.0359e-05;0.000439782
964;calc inner;100;1.34816;0.512214;2.32695
964;calc wait;100;0.544618;0.0029635;1.29289
964;calc bound;100;0.00468852;0.00229426;0.00801439
964;calc iter;100;2.3035;2.25699;2.39443
964;total;1;265.537;265.537;265.537
965;calc total;1;235.095;235.095;235.095
965;calc update async;100;4.10203e-05;2.52e-05;0.000341245
965;calc inner;100;1.40312;0.577997;2.3273
965;calc wait;100;0.465991;0.00482622;1.02525
965;calc bound;100;0.00415179;0.00194549;0.00658718
965;calc iter;100;2.31042;2.14918;2.45886
965;total;1;265.357;265.357;265.357
966;calc total;1;235.095;235.095;235.095
966;calc update async;100;4.39357e-05;2.291e-05;0.000454542
966;calc inner;100;1.31752;0.534655;2.33022
966;calc wait;100;0.800102;0.0024535;1.6934
966;calc bound;100;0.00444413;0.00138721;0.00701382
966;calc iter;100;2.31665;1.84057;2.49063
966;total;1;265.754;265.754;265.754
967;calc total;1;235.095;235.095;235.095
967;calc update async;100;5.26605e-05;1.972e-05;0.000358744
967;calc inner;100;1.28693;0.373073;2.33007
967;calc wait;100;1.03773;0.00273249;1.86917
967;calc bound;100;0.00590292;0.00165205;0.0111243
967;calc iter;100;2.33084;1.85139;2.39523
967;total;1;265.775;265.775;265.775
968;calc total;1;235.094;235.094;235.094
968;calc update async;100;4.20195e-05;2.2359e-05;0.00058898
968;calc inner;100;2.15614;1.18814;2.3425
968;calc wait;100;0.0111478;0.00289649;0.0477314
968;calc bound;100;0.00266312;0.00174349;0.00576164
968;calc iter;100;2.33455;1.56301;2.37739
968;total;1;265.86;265.86;265.86
969;calc total;1;235.095;235.095;235.095
969;calc update async;100;4.09598e-05;2.2819e-05;0.000391934
969;calc inner;100;2.1574;1.18971;2.34254
969;calc wait;100;0.00464053;0.00168953;0.029553
969;calc bound;100;0.00229836;0.0015897;0.00346134
969;calc iter;100;2.33457;1.56057;2.37782
969;total;1;265.291;265.291;265.291
970;calc total;1;235.095;235.095;235.095
970;calc update async;100;3.58158e-05;1.752e-05;0.000293766
970;calc inner;100;2.1605;1.19804;2.34714
970;calc wait;100;0.00436873;0.00184323;0.105425
970;calc bound;100;0.00215548;0.00149879;0.00320991
970;calc iter;100;2.33578;1.6818;2.37721
970;total;1;265.293;265.293;265.293
971;calc total;1;235.095;235.095;235.095
971;calc update async;100;3.88288e-05;1.919e-05;0.000325994
971;calc inner;100;2.16137;1.19861;2.34703
971;calc wait;100;0.00454938;0.00187355;0.0171203
971;calc bound;100;0.00222681;0.00155714;0.00330156
971;calc iter;100;2.33459;1.56424;2.38069
971;total;1;265.859;265.859;265.859
972;calc total;1;235.094;235.094;235.094
972;calc update async;100;4.72773e-05;1.939e-05;0.000449462
972;calc inner;100;2.12547;1.12116;2.35586
972;calc wait;100;0.0609775;0.00368951;0.166896
972;calc bound;100;0.00277126;0.00158996;0.0079297
972;calc iter;100;2.33435;1.57802;2.37904
972;total;1;265.937;265.937;265.937
973;calc total;1;235.094;235.094;235.094
973;calc update async;100;3.96186e-05;1.8689e-05;0.000334334
973;calc inner;100;2.1234;1.1226;2.36218
973;calc wait;100;0.0296896;0.00363035;0.0747197
973;calc bound;100;0.0027435;0.0020688;0.00748018
973;calc iter;100;2.33424;1.60295;2.388
973;total;1;265.487;265.487;265.487
974;calc total;1;235.094;235.094;235.094
974;calc update async;100;4.03874e-05;1.815e-05;0.000426973
974;calc inner;100;2.11996;1.10504;2.34364
974;calc wait;100;0.0260214;0.00205533;0.304016
974;calc bound;100;0.00338932;0.00190334;0.00704392
974;calc iter;100;2.33578;1.78857;2.40976
974;total;1;265.456;265.456;265.456
975;calc total;1;235.094;235.094;235.094
975;calc update async;100;3.38283e-05;1.7959e-05;0.000525171
975;calc inner;100;2.06472;1.03911;2.3433
975;calc wait;100;0.093622;0.00218568;0.725916
975;calc bound;100;0.00428428;0.00139048;0.0076907
975;calc iter;100;2.33516;1.76662;2.37898
975;total;1;265.389;265.389;265.389
976;calc total;1;235.094;235.094;235.094
976;calc update async;100;5.62669e-05;3.3549e-05;0.000505091
976;calc inner;100;2.11364;1.93041;2.33542
976;calc wait;100;0.215008;0.00355961;0.409989
976;calc bound;100;0.00649919;0.00289805;0.00923356
976;calc iter;100;2.33521;2.22601;2.46095
976;total;1;265.999;265.999;265.999
977;calc total;1;235.094;235.094;235.094
977;calc update async;100;5.82945e-05;3.6149e-05;0.000509321
977;calc inner;100;2.11994;1.92414;2.33522
977;calc wait;100;0.210436;0.00537502;0.419631
977;calc bound;100;0.00480727;0.00250741;0.00786695
977;calc iter;100;2.33525;2.27053;2.44992
977;total;1;265.457;265.457;265.457
978;calc total;1;235.094;235.094;235.094
978;calc update async;100;5.384e-05;2.8599e-05;0.000291725
978;calc inner;100;2.13849;1.96882;2.34009
978;calc wait;100;0.191818;0.00243401;0.377762
978;calc bound;100;0.00488648;0.00277396;0.00818617
978;calc iter;100;2.33526;2.27196;2.49265
978;total;1;265.676;265.676;265.676
979;calc total;1;235.094;235.094;235.094
979;calc update async;100;5.83109e-05;3.8449e-05;0.000411023
979;calc inner;100;2.13548;1.95866;2.33917
979;calc wait;100;0.194808;0.00253705;0.364358
979;calc bound;100;0.00491838;0.00250943;0.00677799
979;calc iter;100;2.33527;2.26922;2.46301
979;total;1;265.813;265.813;265.813
980;calc total;1;235.094;235.094;235.094
980;calc update async;100;5.41649e-05;3.865e-05;0.000409113
980;calc inner;100;2.02108;1.80449;2.32988
980;calc wait;100;0.311269;0.00795287;0.544812
980;calc bound;100;0.00482446;0.00248831;0.00710956
980;calc iter;100;2.33723;2.23301;2.4191
980;total;1;265.737;265.737;265.737
981;calc total;1;235.091;235.091;235.091
981;calc update async;100;5.66531e-05;3.451e-05;0.000360544
981;calc inner;100;2.01693;1.67397;2.33381
981;calc wait;100;0.316907;0.00624906;0.580887
981;calc bound;100;0.00499794;0.0036518;0.00657133
981;calc iter;100;2.33889;1.85361;2.40843
981;total;1;265.79;265.79;265.79
982;calc total;1;235.091;235.091;235.091
982;calc update async;100;5.64097e-05;4.2729e-05;0.000378563
982;calc inner;100;2.0158;1.32727;2.33787
982;calc wait;100;0.319338;0.0028036;0.578929
982;calc bound;100;0.00489836;0.00195176;0.00683312
982;calc iter;100;2.34009;1.45379;2.42696
982;total;1;265.873;265.873;265.873
983;calc total;1;235.091;235.091;235.091
983;calc update async;100;7.51903e-05;5.8069e-05;0.000422953
983;calc inner;100;2.00524;0.962068;2.33764
983;calc wait;100;0.335928;0.0125588;0.731324
983;calc bound;100;0.00613772;0.00190488;0.00771533
983;calc iter;100;2.34739;1.69536;2.3726
983;total;1;265.791;265.791;265.791
984;calc total;1;235.091;235.091;235.091
984;calc update async;100;4.04798e-05;2.5669e-05;0.000422332
984;calc inner;100;2.32857;1.68343;2.35234
984;calc wait;100;0.014807;0.00372388;0.0220828
984;calc bound;100;0.00407357;0.00218261;0.00656613
984;calc iter;100;2.3475;1.69979;2.37332
984;total;1;265.993;265.993;265.993
985;calc total;1;235.091;235.091;235.091
985;calc update async;100;4.76012e-05;3.038e-05;0.000352094
985;calc inner;100;2.33499;1.68399;2.35993
985;calc wait;100;0.00662852;0.00371843;0.00934822
985;calc bound;100;0.00584359;0.00172304;0.00651625
985;calc iter;100;2.34751;1.69511;2.37305
985;total;1;265.478;265.478;265.478
986;calc total;1;235.091;235.091;235.091
986;calc update async;100;4.44895e-05;2.7979e-05;0.000320405
986;calc inner;100;2.34;1.69229;2.36513
986;calc wait;100;0.00259043;0.00185611;0.00353171
986;calc bound;100;0.0048726;0.00167014;0.00562579
986;calc iter;100;2.34752;1.69585;2.37226
986;total;1;265.692;265.692;265.692
987;calc total;1;235.091;235.091;235.091
987;calc update async;100;4.57093e-05;2.8679e-05;0.000268345
987;calc inner;100;2.33978;1.69276;2.36468
987;calc wait;100;0.00262318;0.00173336;0.0038137
987;calc bound;100;0.00506063;0.00164097;0.0057003
987;calc iter;100;2.34752;1.69618;2.37241
987;total;1;265.391;265.391;265.391
988;calc total;1;235.099;235.099;235.099
988;calc update async;100;4.18343e-05;2.9269e-05;0.000376903
988;calc inner;100;2.33485;1.68624;2.36023
988;calc wait;100;0.00961035;0.00272368;0.0399485
988;calc bound;100;0.0030959;0.00194133;0.00604047
988;calc iter;100;2.3476;1.69868;2.372
988;total;1;265.689;265.689;265.689
989;calc total;1;235.09;235.09;235.09
989;calc update async;100;4.27139e-05;2.5959e-05;0.000504791
989;calc inner;100;2.3364;1.68596;2.36182
989;calc wait;100;0.00678175;0.00399845;0.0111201
989;calc bound;100;0.00407574;0.00193847;0.00567199
989;calc iter;100;2.34751;1.69679;2.37219
989;total;1;265.482;265.482;265.482
990;calc total;1;235.099;235.099;235.099
990;calc update async;100;4.15585e-05;2.444e-05;0.000309605
990;calc inner;100;2.34021;1.69245;2.36502
990;calc wait;100;0.00267083;0.00173035;0.0249819
990;calc bound;100;0.00440802;0.00176914;0.00501109
990;calc iter;100;2.34761;1.69599;2.37859
990;total;1;265.943;265.943;265.943
991;calc total;1;235.09;235.09;235.09
991;calc update async;100;4.29421e-05;2.4439e-05;0.000505371
991;calc inner;100;2.34051;1.69266;2.36501
991;calc wait;100;0.00266789;0.00170609;0.00409051
991;calc bound;100;0.00404439;0.00183036;0.00496131
991;calc iter;100;2.34752;1.69624;2.37197
991;total;1;265.75;265.75;265.75
992;calc total;1;235.09;235.09;235.09
992;calc update async;100;0.000519738;6.9829e-05;0.0154213
992;calc inner;100;1.62491;0.361117;2.33314
992;calc wait;100;0.713834;0.0226838;1.90601
992;calc bound;100;0.00496213;0.00138954;0.00714285
992;calc iter;100;2.34423;1.55866;2.39732
992;total;1;265.628;265.628;265.628
993;calc total;1;235.09;235.09;235.09
993;calc update async;100;0.000329632;5.9259e-05;0.0154051
993;calc inner;100;1.59421;0.418656;2.33034
993;calc wait;100;0.733095;0.0071178;1.92818
993;calc bound;100;0.00464735;0.00173095;0.00718281
993;calc iter;100;2.33229;2.22787;2.38154
993;total;1;265.6;265.6;265.6
994;calc total;1;235.09;235.09;235.09
994;calc update async;100;0.000340782;4.1229e-05;0.0153659
994;calc inner;100;1.63349;0.532452;2.33581
994;calc wait;100;0.677171;0.0026939;1.86307
994;calc bound;100;0.0050603;0.00138992;0.0073927
994;calc iter;100;2.31607;2.08212;2.39748
994;total;1;265.651;265.651;265.651
995;calc total;1;235.09;235.09;235.09
995;calc update async;100;0.000332968;5.8359e-05;0.0152394
995;calc inner;100;1.68867;0.590546;2.33588
995;calc wait;100;0.623618;0.00284298;1.78648
995;calc bound;100;0.00524763;0.00270713;0.00683151
995;calc iter;100;2.31787;2.23051;2.39921
995;total;1;265.813;265.813;265.813
996;calc total;1;235.09;235.09;235.09
996;calc update async;100;0.000343956;6.7669e-05;0.0157013
996;calc inner;100;1.70756;0.542523;2.3306
996;calc wait;100;0.608403;0.00324792;1.81254
996;calc bound;100;0.00501619;0.00267813;0.00724112
996;calc iter;100;2.32133;2.22691;2.45576
996;total;1;265.688;265.688;265.688
997;calc total;1;235.09;235.09;235.09
997;calc update async;100;0.000374666;9.9018e-05;0.0156673
997;calc inner;100;1.67894;0.487532;2.32993
997;calc wait;100;0.639804;0.00658636;1.87307
997;calc bound;100;0.0056819;0.00182095;0.00813761
997;calc iter;100;2.32481;2.17041;2.41884
997;total;1;266.011;266.011;266.011
998;calc total;1;235.09;235.09;235.09
998;calc update async;100;0.000363038;7.2919e-05;0.0157809
998;calc inner;100;1.62504;0.459289;2.33461
998;calc wait;100;0.697235;0.00248195;1.88589
998;calc bound;100;0.00559499;0.00169098;0.00774526
998;calc iter;100;2.32824;2.14505;2.41323
998;total;1;265.663;265.663;265.663
999;calc total;1;235.09;235.09;235.09
999;calc update async;100;0.000365909;6.2639e-05;0.0156549
999;calc inner;100;1.67602;0.458183;2.33382
999;calc wait;100;0.649499;0.00313258;1.79888
999;calc bound;100;0.00589849;0.00165458;0.00816372
999;calc iter;100;2.33179;2.21953;2.42268
999;total;1;265.645;265.645;265.645
1000;calc total;1;235.09;235.09;235.09
1000;calc update async;100;0.000317303;7.9209e-05;0.0193453
1000;calc inner;100;2.05223;0.952631;2.34427
1000;calc wait;100;0.103378;0.00286486;1.01106
1000;calc bound;100;0.00514995;0.00147588;0.00760474
1000;calc iter;100;2.33187;1.96532;2.39447
1000;total;1;265.809;265.809;265.809
1001;calc total;1;235.09;235.09;235.09
1001;calc update async;100;0.000360462;0.000106158;0.0193881
1001;calc inner;100;2.07611;0.845072;2.34529
1001;calc wait;100;0.192675;0.00367558;1.17976
1001;calc bound;100;0.0042679;0.00150669;0.00730453
1001;calc iter;100;2.33576;2.02645;2.40283
1001;total;1;265.814;265.814;265.814
1002;calc total;1;235.099;235.099;235.099
1002;calc update async;100;0.000282191;6.0009e-05;0.00507543
1002;calc inner;100;1.87556;0.378226;2.35093
1002;calc wait;100;0.463737;0.00201564;1.79362
1002;calc bound;100;0.00543215;0.00147785;0.00838042
1002;calc iter;100;2.34991;1.78702;2.55219
1002;total;1;265.6;265.6;265.6
1003;calc total;1;235.09;235.09;235.09
1003;calc update async;100;0.000380494;6.8069e-05;0.0190852
1003;calc inner;100;2.08;0.838516;2.35083
1003;calc wait;100;0.188493;0.00230664;1.18544
1003;calc bound;100;0.00422952;0.00142487;0.00702305
1003;calc iter;100;2.33577;2.02552;2.40608
1003;total;1;265.774;265.774;265.774
1004;calc total;1;235.09;235.09;235.09
1004;calc update async;100;0.000322209;9.3739e-05;0.0189747
1004;calc inner;100;1.99501;0.929627;2.34342
1004;calc wait;100;0.200772;0.00433247;1.14535
1004;calc bound;100;0.00432449;0.00148194;0.00683055
1004;calc iter;100;2.3319;2.03736;2.41105
1004;total;1;265.664;265.664;265.664
1005;calc total;1;235.09;235.09;235.09
1005;calc update async;100;0.000348996;5.8509e-05;0.018927
1005;calc inner;100;2.02614;0.797785;2.34601
1005;calc wait;100;0.258548;0.00552065;1.36153
1005;calc bound;100;0.00473136;0.00151672;0.00682881
1005;calc iter;100;2.33575;1.98895;2.53388
1005;total;1;265.616;265.616;265.616
1006;calc total;1;235.09;235.09;235.09
1006;calc update async;100;0.00043636;4.7339e-05;0.0189091
1006;calc inner;100;1.83408;0.37936;2.35077
1006;calc wait;100;0.509225;0.00261797;1.79803
1006;calc bound;100;0.00607694;0.00148368;0.0081176
1006;calc iter;100;2.34983;1.78899;2.45091
1006;total;1;265.638;265.638;265.638
1007;calc total;1;235.09;235.09;235.09
1007;calc update async;100;0.000367376;5.3399e-05;0.0189464
1007;calc inner;100;1.98067;0.604393;2.35009
1007;calc wait;100;0.332104;0.00256854;1.72758
1007;calc bound;100;0.00463381;0.00145801;0.00678967
1007;calc iter;100;2.33576;1.98779;2.53433
1007;total;1;265.798;265.798;265.798
1008;calc total;1;235.098;235.098;235.098
1008;calc update async;100;0.00031061;0.000150608;0.00591636
1008;calc inner;100;1.41616;0.652712;2.31392
1008;calc wait;100;0.818836;0.0417155;1.66151
1008;calc bound;100;0.00531286;0.00147532;0.00803128
1008;calc iter;100;2.33519;2.16225;2.65844
1008;total;1;266.015;266.015;266.015
1009;calc total;1;235.09;235.09;235.09
1009;calc update async;100;0.000384185;0.000138398;0.0194383
1009;calc inner;100;1.65054;1.04553;2.3223
1009;calc wait;100;0.201935;0.00216869;0.412705
1009;calc bound;100;0.00300869;0.00147894;0.00728382
1009;calc iter;100;2.3351;2.27269;2.49468
1009;total;1;265.68;265.68;265.68
1010;calc total;1;235.098;235.098;235.098
1010;calc update async;100;0.000242137;0.000101668;0.00587147
1010;calc inner;100;1.59451;0.984946;2.33116
1010;calc wait;100;0.251432;0.00168393;0.787886
1010;calc bound;100;0.00414799;0.00158653;0.00727681
1010;calc iter;100;2.33525;2.26979;2.54443
1010;total;1;266.067;266.067;266.067
1011;calc total;1;235.09;235.09;235.09
1011;calc update async;100;0.000385069;0.000113288;0.0193627
1011;calc inner;100;1.39429;0.577568;2.33072
1011;calc wait;100;0.365319;0.00247126;0.856512
1011;calc bound;100;0.00551169;0.00192374;0.00928455
1011;calc iter;100;2.33519;2.23999;2.50938
1011;total;1;265.981;265.981;265.981
1012;calc total;1;235.098;235.098;235.098
1012;calc update async;100;0.00027591;0.000141697;0.00603811
1012;calc inner;100;1.30518;0.660449;2.32858
1012;calc wait;100;0.552907;0.00505704;1.41075
1012;calc bound;100;0.00597479;0.0024671;0.0077117
1012;calc iter;100;2.33362;2.2882;2.41393
1012;total;1;265.98;265.98;265.98
1013;calc total;1;235.09;235.09;235.09
1013;calc update async;100;0.000469743;0.000175557;0.0195518
1013;calc inner;100;1.53313;0.979386;2.3287
1013;calc wait;100;0.20157;0.00329125;0.528175
1013;calc bound;100;0.00401812;0.00222136;0.0068898
1013;calc iter;100;2.33711;2.23123;2.41874
1013;total;1;265.488;265.488;265.488
1014;calc total;1;235.098;235.098;235.098
1014;calc update async;100;0.00036926;0.000194047;0.0060361
1014;calc inner;100;1.42008;0.86429;2.33302
1014;calc wait;100;0.206973;0.00420613;0.652239
1014;calc bound;100;0.00319254;0.00192633;0.00741657
1014;calc iter;100;2.33892;1.85466;2.40795
1014;total;1;266.086;266.086;266.086
1015;calc total;1;235.09;235.09;235.09
1015;calc update async;100;0.000534299;0.000159187;0.0195114
1015;calc inner;100;1.159;0.468802;2.3303
1015;calc wait;100;1.17815;0.00391402;1.89488
1015;calc bound;100;0.00614575;0.00192094;0.00806283
1015;calc iter;100;2.34384;1.58974;2.40485
1015;total;1;265.865;265.865;265.865
1016;calc total;1;235.098;235.098;235.098
1016;calc update async;100;0.00018168;8.1199e-05;0.00625249
1016;calc inner;100;2.16103;1.34395;2.34587
1016;calc wait;100;0.051071;0.00783828;0.0968413
1016;calc bound;100;0.00496452;0.00367221;0.00912725
1016;calc iter;100;2.34741;1.70034;2.37357
1016;total;1;266.09;266.09;266.09
1017;calc total;1;235.093;235.093;235.093
1017;calc update async;100;0.00034076;0.000130998;0.0107609
1017;calc inner;100;2.19609;1.35789;2.34859
1017;calc wait;100;0.0128472;0.00586925;0.0211118
1017;calc bound;100;0.00294681;0.00196158;0.00685631
1017;calc iter;100;2.34742;1.69613;2.37306
1017;total;1;266.056;266.056;266.056
1018;calc total;1;235.093;235.093;235.093
1018;calc update async;100;0.000488622;0.000190717;0.0107781
1018;calc inner;100;2.20236;1.3689;2.35398
1018;calc wait;100;0.00248744;0.0018723;0.00824774
1018;calc bound;100;0.00278547;0.00181549;0.0076209
1018;calc iter;100;2.3475;1.69977;2.37304
1018;total;1;265.696;265.696;265.696
1019;calc total;1;235.093;235.093;235.093
1019;calc update async;100;0.000464164;0.000201617;0.0108063
1019;calc inner;100;2.20221;1.36891;2.35347
1019;calc wait;100;0.00367032;0.00188911;0.0180403
1019;calc bound;100;0.00280206;0.00181053;0.00737229
1019;calc iter;100;2.34751;1.70027;2.37213
1019;total;1;265.909;265.909;265.909
1020;calc total;1;235.093;235.093;235.093
1020;calc update async;100;0.000257889;8.6338e-05;0.0100261
1020;calc inner;100;2.20013;1.35199;2.34684
1020;calc wait;100;0.0151029;0.00281193;0.0349211
1020;calc bound;100;0.00331564;0.0018097;0.00632117
1020;calc iter;100;2.34742;1.70074;2.37353
1020;total;1;266.08;266.08;266.08
1021;calc total;1;235.082;235.082;235.082
1021;calc update async;100;0.000364536;0.000116358;0.013887
1021;calc inner;100;2.20727;1.36777;2.35023
1021;calc wait;100;0.00721987;0.00424664;0.0225776
1021;calc bound;100;0.00230712;0.00179775;0.00536712
1021;calc iter;100;2.34733;1.69523;2.37388
1021;total;1;265.53;265.53;265.53
1024;calc total;1;235.174;235.174;235.174
1024;calc update async;100;0.000519137;0.000145747;0.0245276
1024;calc inner;100;2.20618;1.94511;2.34828
1024;calc wait;100;0.124248;0.00276502;0.500951
1024;calc bound;100;0.00634478;0.00382253;0.00823267
1024;calc iter;100;2.3373;2.11621;2.69624
1024;total;1;265.455;265.455;265.455
1025;calc total;1;235.11;235.11;235.11
1025;calc update async;100;0.000810112;0.000174157;0.0450717
1025;calc inner;100;2.19689;2.06916;2.3361
1025;calc wait;100;0.134707;0.00250289;0.313724
1025;calc bound;100;0.00515415;0.00326563;0.00997374
1025;calc iter;100;2.33757;2.1919;2.51125
1025;total;1;265.424;265.424;265.424
1026;calc total;1;235.11;235.11;235.11
1026;calc update async;100;0.000814902;0.000136628;0.0451134
1026;calc inner;100;2.18578;2.07234;2.31263
1026;calc wait;100;0.146868;0.00258396;0.352626
1026;calc bound;100;0.00492228;0.0026189;0.00705453
1026;calc iter;100;2.33839;2.17411;2.45179
1026;total;1;265.422;265.422;265.422
1027;calc total;1;235.11;235.11;235.11
1027;calc update async;100;0.000815935;0.000183537;0.045102
1027;calc inner;100;2.18315;2.02874;2.31044
1027;calc wait;100;0.150784;0.00258407;0.294692
1027;calc bound;100;0.00502396;0.00260421;0.00754024
1027;calc iter;100;2.33978;2.16831;2.41502
1027;total;1;265.457;265.457;265.457
1028;calc total;1;235.11;235.11;235.11
1028;calc update async;100;0.000795769;0.000139308;0.0454226
1028;calc inner;100;2.03995;1.82268;2.30191
1028;calc wait;100;0.295504;0.00286908;0.579671
1028;calc bound;100;0.00473648;0.00206023;0.00715135
1028;calc iter;100;2.34159;2.0091;2.45507
1028;total;1;266.007;266.007;266.007
1029;calc total;1;235.11;235.11;235.11
1029;calc update async;100;0.000783441;0.000113198;0.0453561
1029;calc inner;100;2.04362;1.64926;2.30027
1029;calc wait;100;0.293179;0.0180204;0.483564
1029;calc bound;100;0.00483524;0.00205407;0.00627941
1029;calc iter;100;2.34274;1.77463;2.41878
1029;total;1;266.006;266.006;266.006
1030;calc total;1;235.11;235.11;235.11
1030;calc update async;100;0.000802509;0.000184457;0.0454008
1030;calc inner;100;2.03367;1.42366;2.30785
1030;calc wait;100;0.303919;0.0201297;0.501926
1030;calc bound;100;0.00520346;0.00193641;0.00728636
1030;calc iter;100;2.3436;1.51816;2.41694
1030;total;1;265.405;265.405;265.405
1031;calc total;1;235.11;235.11;235.11
1031;calc update async;100;0.000952836;0.000443923;0.0454577
1031;calc inner;100;2.02017;1.15836;2.2976
1031;calc wait;100;0.322528;0.0451897;0.630709
1031;calc bound;100;0.00623529;0.00193129;0.00776576
1031;calc iter;100;2.34989;1.7915;2.39127
1031;total;1;266.008;266.008;266.008
1032;calc total;1;235.11;235.11;235.11
1032;calc update async;100;0.000640432;0.000123858;0.0455733
1032;calc inner;100;2.32973;1.77619;2.36122
1032;calc wait;100;0.0156782;0.00436389;0.0241146
1032;calc bound;100;0.00394222;0.00239784;0.00655585
1032;calc iter;100;2.34999;1.79366;2.38852
1032;total;1;266.019;266.019;266.019
1033;calc total;1;235.11;235.11;235.11
1033;calc update async;100;0.000873107;0.000252596;0.0455327
1033;calc inner;100;2.33629;1.77626;2.36796
1033;calc wait;100;0.00687035;0.00504819;0.0154521
1033;calc bound;100;0.00596767;0.00178005;0.00703435
1033;calc iter;100;2.35;1.78705;2.39282
1033;total;1;265.605;265.605;265.605
1034;calc total;1;235.11;235.11;235.11
1034;calc update async;100;0.00058321;2.416e-05;0.0455538
1034;calc inner;100;2.34147;1.78431;2.37275
1034;calc wait;100;0.00266124;0.00168212;0.00689568
1034;calc bound;100;0.00518123;0.00172216;0.00595998
1034;calc iter;100;2.35001;1.78778;2.39349
1034;total;1;265.393;265.393;265.393
1035;calc total;1;235.11;235.11;235.11
1035;calc update async;100;0.000802491;0.000166038;0.0455818
1035;calc inner;100;2.34103;1.78508;2.3722
1035;calc wait;100;0.00286216;0.00186492;0.00569765
1035;calc bound;100;0.00531168;0.00174911;0.00738912
1035;calc iter;100;2.35001;1.78905;2.39355
1035;total;1;265.986;265.986;265.986
1036;calc total;1;235.11;235.11;235.11
1036;calc update async;100;0.000651361;9.6078e-05;0.0462498
1036;calc inner;100;2.33885;1.7833;2.37507
1036;calc wait;100;0.00745671;0.0022573;0.0144634
1036;calc bound;100;0.00304027;0.00196431;0.004019
1036;calc iter;100;2.35001;1.79138;2.38975
1036;total;1;265.358;265.358;265.358
1037;calc total;1;235.11;235.11;235.11
1037;calc update async;100;0.000800275;0.000178057;0.0461975
1037;calc inner;100;2.33836;1.7784;2.37089
1037;calc wait;100;0.00648448;0.00462072;0.00985234
1037;calc bound;100;0.00435622;0.0020938;0.00575105
1037;calc iter;100;2.35001;1.79064;2.39256
1037;total;1;265.442;265.442;265.442
1038;calc total;1;235.11;235.11;235.11
1038;calc update async;100;0.000544671;2.324e-05;0.0461946
1038;calc inner;100;2.34246;1.786;2.37433
1038;calc wait;100;0.00243724;0.00172679;0.0029208
1038;calc bound;100;0.00440097;0.0017539;0.00522511
1038;calc iter;100;2.35001;1.78956;2.39375
1038;total;1;265.364;265.364;265.364
1039;calc total;1;235.11;235.11;235.11
1039;calc update async;100;0.000830218;0.000181627;0.0461667
1039;calc inner;100;2.34227;1.78564;2.37458
1039;calc wait;100;0.00271226;0.00166615;0.00366265
1039;calc bound;100;0.004191;0.00176987;0.00518241
1039;calc iter;100;2.35001;1.78956;2.39354
1039;total;1;265.439;265.439;265.439
1040;calc total;1;235.11;235.11;235.11
1040;calc update async;100;0.000771227;7.5889e-05;0.0414521
1040;calc inner;100;1.56842;0.355006;2.31797
1040;calc wait;100;0.777157;0.0289224;1.89694
1040;calc bound;100;0.00364331;0.00136852;0.0054922
1040;calc iter;100;2.35;1.79238;2.39252
1040;total;1;265.439;265.439;265.439
1041;calc total;1;235.11;235.11;235.11
1041;calc update async;100;0.000691698;9.9728e-05;0.041421
1041;calc inner;100;1.5211;0.428308;2.31595
1041;calc wait;100;0.809611;0.00840752;1.86068
1041;calc bound;100;0.00425232;0.00138151;0.00697334
1041;calc iter;100;2.33566;2.09823;2.44635
1041;total;1;265.437;265.437;265.437
1042;calc total;1;235.11;235.11;235.11
1042;calc update async;100;0.000646293;5.18e-05;0.0414007
1042;calc inner;100;1.53645;0.461657;2.32268
1042;calc wait;100;0.775325;0.00289155;1.91695
1042;calc bound;100;0.00441476;0.00175452;0.0068468
1042;calc iter;100;2.31747;1.77407;2.43534
1042;total;1;265.44;265.44;265.44
1043;calc total;1;235.105;235.105;235.105
1043;calc update async;100;0.000659918;8.7309e-05;0.0488395
1043;calc inner;100;1.64087;0.820881;2.32265
1043;calc wait;100;0.600104;0.00252969;1.56408
1043;calc bound;100;0.0053571;0.00283691;0.00687818
1043;calc iter;100;2.31132;2.19721;2.5105
1043;total;1;265.667;265.667;265.667
1044;calc total;1;235.105;235.105;235.105
1044;calc update async;100;0.000633494;6.6518e-05;0.0462326
1044;calc inner;100;1.60583;0.672525;2.32805
1044;calc wait;100;0.622306;0.00405025;1.69059
1044;calc bound;100;0.00480436;0.00315997;0.00699673
1044;calc iter;100;2.31009;2.23446;2.41397
1044;total;1;265.894;265.894;265.894
1045;calc total;1;235.105;235.105;235.105
1045;calc update async;100;0.000658855;0.000115438;0.046198
1045;calc inner;100;1.59693;0.608175;2.32727
1045;calc wait;100;0.640133;0.0075022;1.67456
1045;calc bound;100;0.00573113;0.00368603;0.00748686
1045;calc iter;100;2.31499;2.2443;2.41895
1045;total;1;265.525;265.525;265.525
1046;calc total;1;235.105;235.105;235.105
1046;calc update async;100;0.000653465;5.3759e-05;0.0461848
1046;calc inner;100;1.46828;0.454384;2.33314
1046;calc wait;100;0.840517;0.00405273;1.94016
1046;calc bound;100;0.00470411;0.00191699;0.00730188
1046;calc iter;100;2.32046;1.93017;2.43557
1046;total;1;265.921;265.921;265.921
1047;calc total;1;235.104;235.104;235.104
1047;calc update async;100;0.000703646;6.2349e-05;0.0463743
1047;calc inner;100;1.57822;0.432012;2.33224
1047;calc wait;100;0.744874;0.0179577;1.90712
1047;calc bound;100;0.00633281;0.00173496;0.00799716
1047;calc iter;100;2.33014;1.58289;2.4086
1047;total;1;265.442;265.442;265.442
1048;calc total;1;235.104;235.104;235.104
1048;calc update async;100;0.000565925;6.0839e-05;0.0464721
1048;calc inner;100;2.20842;1.26552;2.34771
1048;calc wait;100;0.0278958;0.00268302;0.0817189
1048;calc bound;100;0.00486695;0.00178275;0.00729594
1048;calc iter;100;2.33453;1.70926;2.40101
1048;total;1;265.38;265.38;265.38
1049;calc total;1;235.104;235.104;235.104
1049;calc update async;100;0.000633399;6.1659e-05;0.0463965
1049;calc inner;100;2.22242;1.2655;2.35196
1049;calc wait;100;0.0112416;0.00509217;0.0469984
1049;calc bound;100;0.00365563;0.00150597;0.007031
1049;calc iter;100;2.33458;1.7125;2.40652
1049;total;1;265.885;265.885;265.885
1050;calc total;1;235.104;235.104;235.104
1050;calc update async;100;0.000661858;2.129e-05;0.0463912
1050;calc inner;100;2.22718;1.27048;2.35736
1050;calc wait;100;0.00285817;0.00193259;0.0445032
1050;calc bound;100;0.00325591;0.00173249;0.00637284
1050;calc iter;100;2.33465;1.71723;2.40723
1050;total;1;265.401;265.401;265.401
1051;calc total;1;235.104;235.104;235.104
1051;calc update async;100;0.000682777;0.000120908;0.0465826
1051;calc inner;100;2.22692;1.26951;2.35764
1051;calc wait;100;0.00308342;0.00187059;0.0443943
1051;calc bound;100;0.00332178;0.0017591;0.0062194
1051;calc iter;100;2.33464;1.71615;2.40709
1051;total;1;265.607;265.607;265.607
1052;calc total;1;235.104;235.104;235.104
1052;calc update async;100;0.000585078;7.2479e-05;0.0467395
1052;calc inner;100;2.20701;1.23677;2.34909
1052;calc wait;100;0.0381098;0.0038278;0.195056
1052;calc bound;100;0.00338867;0.00138104;0.00596021
1052;calc iter;100;2.33428;1.71027;2.40342
1052;total;1;265.787;265.787;265.787
1053;calc total;1;235.104;235.104;235.104
1053;calc update async;100;0.000616862;7.4749e-05;0.0467018
1053;calc inner;100;2.21076;1.2437;2.35533
1053;calc wait;100;0.0109216;0.0040845;0.118313
1053;calc bound;100;0.00298273;0.00141499;0.00629644
1053;calc iter;100;2.33418;1.72081;2.40319
1053;total;1;265.881;265.881;265.881
1054;calc total;1;235.104;235.104;235.104
1054;calc update async;100;0.000671437;8.9448e-05;0.0466808
1054;calc inner;100;2.21198;1.24773;2.35962
1054;calc wait;100;0.00698596;0.00195607;0.11735
1054;calc bound;100;0.00320721;0.00181404;0.00557506
1054;calc iter;100;2.33404;1.70547;2.40513
1054;total;1;265.396;265.396;265.396
1055;calc total;1;235.104;235.104;235.104
1055;calc update async;100;0.000635619;6.1359e-05;0.0466758
1055;calc inner;100;2.14559;1.13305;2.35947
1055;calc wait;100;0.100159;0.00198444;0.785736
1055;calc bound;100;0.00335459;0.00147559;0.00743303
1055;calc iter;100;2.33525;1.92054;2.44643
1055;total;1;265.746;265.746;265.746
1056;calc total;1;235.104;235.104;235.104
1056;calc update async;100;6.86111e-05;3.8199e-05;0.000456093
1056;calc inner;100;1.38774;0.801408;2.33044
1056;calc wait;100;0.936502;0.0335855;1.52365
1056;calc bound;100;0.00890695;0.00258209;0.0111039
1056;calc iter;100;2.33524;1.90922;2.44567
1056;total;1;265.396;265.396;265.396
1057;calc total;1;235.104;235.104;235.104
1057;calc update async;100;4.96923e-05;2.262e-05;0.000342385
1057;calc inner;100;1.60568;0.906842;2.32951
1057;calc wait;100;0.172384;0.00698205;0.910367
1057;calc bound;100;0.00230253;0.00191191;0.00487935
1057;calc iter;100;2.33654;2.17608;2.47892
1057;total;1;266.035;266.035;266.035
1058;calc total;1;235.104;235.104;235.104
1058;calc update async;100;4.5493e-05;2.2229e-05;0.000332894
1058;calc inner;100;1.65752;0.784239;2.33472
1058;calc wait;100;0.115591;0.0026466;0.920594
1058;calc bound;100;0.00419227;0.00220313;0.00759051
1058;calc iter;100;2.33746;2.16223;2.57402
1058;total;1;265.396;265.396;265.396
1059;calc total;1;235.104;235.104;235.104
1059;calc update async;100;4.07287e-05;2.5819e-05;0.000347624
1059;calc inner;100;1.53461;0.953535;2.334
1059;calc wait;100;0.269157;0.0020522;0.593507
1059;calc bound;100;0.00663284;0.00212551;0.00785677
1059;calc iter;100;2.33829;2.16774;2.47011
1059;total;1;265.937;265.937;265.937
1060;calc total;1;235.104;235.104;235.104
1060;calc update async;100;3.7496e-05;2.4549e-05;0.000434233
1060;calc inner;100;1.09222;0.452137;2.32997
1060;calc wait;100;0.694226;0.00290991;1.54852
1060;calc bound;100;0.00559818;0.00254473;0.00927167
1060;calc iter;100;2.3397;2.17864;2.49412
1060;total;1;265.362;265.362;265.362
1061;calc total;1;235.104;235.104;235.104
1061;calc update async;100;3.97224e-05;2.553e-05;0.000350525
1061;calc inner;100;1.36964;0.734682;2.32926
1061;calc wait;100;0.351173;0.0124243;0.565415
1061;calc bound;100;0.0041407;0.00199013;0.00635589
1061;calc iter;100;2.34145;2.00707;2.42177
1061;total;1;265.363;265.363;265.363
1062;calc total;1;235.104;235.104;235.104
1062;calc update async;100;4.57386e-05;2.8029e-05;0.000351044
1062;calc inner;100;1.43267;0.850086;2.33441
1062;calc wait;100;0.188049;0.00199453;0.373112
1062;calc bound;100;0.00283956;0.0019251;0.00886745
1062;calc iter;100;2.34262;1.77448;2.41905
1062;total;1;265.36;265.36;265.36
1063;calc total;1;235.104;235.104;235.104
1063;calc update async;100;5.06416e-05;2.9249e-05;0.000357124
1063;calc inner;100;1.24452;0.644262;2.33404
1063;calc wait;100;1.09505;0.00261746;1.7265
1063;calc bound;100;0.00567736;0.00190534;0.0088016
1063;calc iter;100;2.34601;1.70234;2.47263
1063;total;1;265.636;265.636;265.636
1064;calc total;1;235.104;235.104;235.104
1064;calc update async;100;3.28372e-05;2.173e-05;0.000401214
1064;calc inner;100;2.10542;1.41179;2.33772
1064;calc wait;100;0.0530774;0.00331801;0.0802405
1064;calc bound;100;0.00487816;0.00428538;0.00905669
1064;calc iter;100;2.34981;1.79896;2.38104
1064;total;1;265.608;265.608;265.608
1065;calc total;1;235.104;235.104;235.104
1065;calc update async;100;4.34931e-05;2.81e-05;0.000365274
1065;calc inner;100;2.14161;1.42235;2.33745
1065;calc wait;100;0.0154993;0.0110829;0.0396158
1065;calc bound;100;0.00284292;0.00197239;0.00446129
1065;calc iter;100;2.34984;1.79029;2.38016
1065;total;1;265.863;265.863;265.863
1066;calc total;1;235.104;235.104;235.104
1066;calc update async;100;4.3535e-05;2.337e-05;0.000306585
1066;calc inner;100;2.14909;1.4322;2.34084
1066;calc wait;100;0.00316273;0.00241447;0.0380042
1066;calc bound;100;0.00273642;0.0019796;0.00770861
1066;calc iter;100;2.34991;1.79262;2.38687
1066;total;1;265.327;265.327;265.327
1067;calc total;1;235.104;235.104;235.104
1067;calc update async;100;4.06634e-05;2.055e-05;0.000326364
1067;calc inner;100;2.1488;1.43146;2.34073
1067;calc wait;100;0.0045041;0.00186917;0.0380641
1067;calc bound;100;0.00270316;0.00191139;0.00759356
1067;calc iter;100;2.34992;1.79202;2.38673
1067;total;1;265.805;265.805;265.805
1068;calc total;1;235.093;235.093;235.093
1068;calc update async;100;4.14467e-05;2.407e-05;0.000686958
1068;calc inner;100;2.14778;1.4254;2.33759
1068;calc wait;100;0.0154666;0.0027746;0.0364237
1068;calc bound;100;0.00272724;0.0021188;0.00508472
1068;calc iter;100;2.34976;1.79714;2.38847
1068;total;1;265.646;265.646;265.646
1069;calc total;1;235.093;235.093;235.093
1069;calc update async;100;5.2848e-05;2.614e-05;0.000794017
1069;calc inner;100;2.15663;1.43134;2.34233
1069;calc wait;100;0.00583693;0.00206828;0.0244178
1069;calc bound;100;0.00221586;0.00176567;0.00324977
1069;calc iter;100;2.34972;1.78882;2.38169
1069;total;1;265.436;265.436;265.436
1070;calc total;1;235.093;235.093;235.093
1070;calc update async;100;4.81041e-05;2.5279e-05;0.000467203
1070;calc inner;100;2.15561;1.43562;2.34294
1070;calc wait;100;0.00236021;0.00156909;0.0292667
1070;calc bound;100;0.00222723;0.00158516;0.0076557
1070;calc iter;100;2.34981;1.79269;2.38123
1070;total;1;265.995;265.995;265.995
1071;calc total;1;235.093;235.093;235.093
1071;calc update async;100;4.33531e-05;2.6589e-05;0.000457072
1071;calc inner;100;2.1546;1.43446;2.34263
1071;calc wait;100;0.00248446;0.00155802;0.0290443
1071;calc bound;100;0.00222333;0.00154789;0.00773766
1071;calc iter;100;2.34982;1.79233;2.38128
1071;total;1;265.927;265.927;265.927
1072;calc total;1;235.093;235.093;235.093
1072;calc update async;100;5.23872e-05;2.2049e-05;0.000565811
1072;calc inner;100;1.78413;0.452726;2.32787
1072;calc wait;100;0.556322;0.0146104;1.68914
1072;calc bound;100;0.00575589;0.00138664;0.00769541
1072;calc iter;100;2.34627;1.65992;2.45159
1072;total;1;265.834;265.834;265.834
1073;calc total;1;235.093;235.093;235.093
1073;calc update async;100;5.51072e-05;2.4549e-05;0.000690159
1073;calc inner;100;1.71762;0.452098;2.32746
1073;calc wait;100;0.611542;0.0125409;1.68966
1073;calc bound;100;0.00440561;0.00190127;0.00556627
1073;calc iter;100;2.33424;1.9081;2.45833
1073;total;1;266.051;266.051;266.051
1074;calc total;1;235.093;235.093;235.093
1074;calc update async;100;6.04084e-05;3.005e-05;0.000803687
1074;calc inner;100;1.73817;0.711884;2.33263
1074;calc wait;100;0.573413;0.00292417;1.62011
1074;calc bound;100;0.0048295;0.00189507;0.006936
1074;calc iter;100;2.31736;1.54228;2.38889
1074;total;1;265.308;265.308;265.308
1075;calc total;1;235.093;235.093;235.093
1075;calc update async;100;6.18388e-05;2.9139e-05;0.000690889
1075;calc inner;100;1.80307;1.03056;2.33207
1075;calc wait;100;0.500323;0.00281348;1.3971
1075;calc bound;100;0.0048611;0.00257016;0.00706321
1075;calc iter;100;2.30913;2.16565;2.47405
1075;total;1;265.861;265.861;265.861
1076;calc total;1;235.093;235.093;235.093
1076;calc update async;100;5.79223e-05;2.602e-05;0.00128621
1076;calc inner;100;1.80795;1.13075;2.32933
1076;calc wait;100;0.475232;0.00384824;1.17455
1076;calc bound;100;0.00486735;0.00211924;0.0064915
1076;calc iter;100;2.3083;2.11656;2.51042
1076;total;1;265.818;265.818;265.818
1077;calc total;1;235.093;235.093;235.093
1077;calc update async;100;6.49539e-05;2.985e-05;0.000946795
1077;calc inner;100;1.74227;0.810626;2.32725
1077;calc wait;100;0.56334;0.00752966;1.45774
1077;calc bound;100;0.00520672;0.00207556;0.00923237
1077;calc iter;100;2.31299;2.07879;2.36906
1077;total;1;265.814;265.814;265.814
1078;calc total;1;235.093;235.093;235.093
1078;calc update async;100;5.92076e-05;2.363e-05;0.00113017
1078;calc inner;100;1.74702;0.634065;2.33261
1078;calc wait;100;0.568524;0.00238691;1.3759
1078;calc bound;100;0.00484328;0.00193812;0.00979441
1078;calc iter;100;2.32113;1.61681;2.38791
1078;total;1;265.713;265.713;265.713
1079;calc total;1;235.093;235.093;235.093
1079;calc update async;100;6.51812e-05;2.018e-05;0.00113486
1079;calc inner;100;1.78055;0.373951;2.33231
1079;calc wait;100;0.547576;0.018935;1.55822
1079;calc bound;100;0.00588184;0.001846;0.0098026
1079;calc iter;100;2.33446;1.7103;2.3772
1079;total;1;265.599;265.599;265.599
1080;calc total;1;235.093;235.093;235.093
1080;calc update async;100;7.16515e-05;2.824e-05;0.00306848
1080;calc inner;100;2.30049;1.37606;2.3659
1080;calc wait;100;0.016613;0.00288987;0.055531
1080;calc bound;100;0.00448913;0.00177264;0.00692628
1080;calc iter;100;2.33822;1.75703;2.38529
1080;total;1;265.642;265.642;265.642
1081;calc total;1;235.093;235.093;235.093
1081;calc update async;100;6.7338e-05;2.3309e-05;0.00251577
1081;calc inner;100;2.30626;1.37592;2.36278
1081;calc wait;100;0.00886453;0.00297899;0.0388258
1081;calc bound;100;0.00450954;0.00161199;0.00719218
1081;calc iter;100;2.33831;1.7611;2.38443
1081;total;1;265.576;265.576;265.576
1082;calc total;1;235.093;235.093;235.093
1082;calc update async;100;6.96784e-05;2.238e-05;0.00304932
1082;calc inner;100;2.31055;1.37818;2.36681
1082;calc wait;100;0.00300582;0.00146696;0.0404384
1082;calc bound;100;0.00406871;0.00154974;0.00773439
1082;calc iter;100;2.33839;1.76474;2.39511
1082;total;1;265.741;265.741;265.741
1083;calc total;1;235.093;235.093;235.093
1083;calc update async;100;5.43976e-05;2.116e-05;0.00170284
1083;calc inner;100;2.31011;1.37785;2.36656
1083;calc wait;100;0.00315472;0.00148124;0.0418112
1083;calc bound;100;0.00418323;0.00155196;0.00767823
1083;calc iter;100;2.3384;1.76546;2.39489
1083;total;1;266.028;266.028;266.028
1084;calc total;1;235.092;235.092;235.092
1084;calc update async;100;6.02051e-05;2.2769e-05;0.00230196
1084;calc inner;100;2.29901;1.36554;2.35725
1084;calc wait;100;0.0209042;0.00319977;0.0932581
1084;calc bound;100;0.00378925;0.00147273;0.00751004
1084;calc iter;100;2.338;1.75067;2.38623
1084;total;1;265.324;265.324;265.324
1085;calc total;1;235.092;235.092;235.092
1085;calc update async;100;6.47792e-05;2.215e-05;0.00287263
1085;calc inner;100;2.3016;1.36571;2.3595
1085;calc wait;100;0.0100294;0.0046119;0.054502
1085;calc bound;100;0.00417083;0.00203702;0.00690945
1085;calc iter;100;2.33782;1.74314;2.38347
1085;total;1;265.591;265.591;265.591
1086;calc total;1;235.092;235.092;235.092
1086;calc update async;100;6.75311e-05;1.976e-05;0.00309798
1086;calc inner;100;2.30489;1.3634;2.36554
1086;calc wait;100;0.00559625;0.00208403;0.053359
1086;calc bound;100;0.00408136;0.00202175;0.00733127
1086;calc iter;100;2.33763;1.73703;2.39438
1086;total;1;265.544;265.544;265.544
1087;calc total;1;235.092;235.092;235.092
1087;calc update async;100;6.59374e-05;2.167e-05;0.0028566
1087;calc inner;100;2.28771;1.30528;2.36468
1087;calc wait;100;0.0293878;0.00226199;0.179182
1087;calc bound;100;0.00423347;0.00202752;0.00721075
1087;calc iter;100;2.33709;1.7056;2.39428
1087;total;1;265.619;265.619;265.619
1088;calc total;1;235.092;235.092;235.092
1088;calc update async;100;8.41744e-05;2.357e-05;0.00374257
1088;calc inner;100;1.71685;0.466346;2.333
1088;calc wait;100;0.614352;0.0121181;1.86357
1088;calc bound;100;0.00579557;0.00158956;0.00809656
1088;calc iter;100;2.33716;1.70539;2.40718
1088;total;1;265.522;265.522;265.522
1089;calc total;1;235.092;235.092;235.092
1089;calc update async;100;8.02514e-05;2.1739e-05;0.00363771
1089;calc inner;100;1.81999;0.652878;2.32028
1089;calc wait;100;0.468489;0.0340142;1.69303
1089;calc bound;100;0.00449855;0.00148214;0.00630786
1089;calc iter;100;2.32486;2.06086;2.44048
1089;total;1;265.73;265.73;265.73
1090;calc total;1;235.092;235.092;235.092
1090;calc update async;100;8.66176e-05;2.345e-05;0.00365857
1090;calc inner;100;1.84051;0.557521;2.32628
1090;calc wait;100;0.310493;0.00192293;1.42432
1090;calc bound;100;0.00472684;0.00194154;0.00818342
1090;calc iter;100;2.32841;1.43932;3.024
1090;total;1;265.822;265.822;265.822
1091;calc total;1;235.092;235.092;235.092
1091;calc update async;100;8.07717e-05;3.114e-05;0.00332413
1091;calc inner;100;1.86552;1.03124;2.32517
1091;calc wait;100;0.24999;0.00235327;0.583541
1091;calc bound;100;0.00487011;0.00200986;0.00814063
1091;calc iter;100;2.33069;1.95356;2.68108
1091;total;1;265.697;265.697;265.697
1092;calc total;1;235.092;235.092;235.092
1092;calc update async;100;7.65993e-05;2.4169e-05;0.00347564
1092;calc inner;100;1.76309;0.452831;2.32551
1092;calc wait;100;0.47758;0.0107439;1.69835
1092;calc bound;100;0.00472152;0.00255936;0.00743073
1092;calc iter;100;2.32945;2.14485;2.46504
1092;total;1;265.979;265.979;265.979
1093;calc total;1;235.092;235.092;235.092
1093;calc update async;100;8.10182e-05;2.6279e-05;0.00353601
1093;calc inner;100;1.77475;0.754145;2.32616
1093;calc wait;100;0.371955;0.0088836;0.858141
1093;calc bound;100;0.00471022;0.0019073;0.00731387
1093;calc iter;100;2.33268;2.1055;2.49297
1093;total;1;265.728;265.728;265.728
1094;calc total;1;235.091;235.091;235.091
1094;calc update async;100;8.10105e-05;3.2749e-05;0.00355179
1094;calc inner;100;1.74699;0.821064;2.33019
1094;calc wait;100;0.503516;0.00241333;1.35069
1094;calc bound;100;0.00512243;0.00138481;0.00821884
1094;calc iter;100;2.33441;2.0323;2.46655
1094;total;1;265.605;265.605;265.605
1095;calc total;1;235.092;235.092;235.092
1095;calc update async;100;8.66314e-05;2.1179e-05;0.00371806
1095;calc inner;100;1.73087;0.406272;2.32994
1095;calc wait;100;0.60318;0.00243357;2.15358
1095;calc bound;100;0.00560408;0.00184113;0.00826398
1095;calc iter;100;2.33981;1.5582;2.66506
1095;total;1;265.357;265.357;265.357
1096;calc total;1;235.092;235.092;235.092
1096;calc update async;100;6.92901e-05;2.0179e-05;0.00361427
1096;calc inner;100;2.23475;1.10137;2.35442
1096;calc wait;100;0.0566667;0.00284547;0.25013
1096;calc bound;100;0.00475755;0.00267913;0.00928477
1096;calc iter;100;2.34582;1.70664;2.47243
1096;total;1;265.971;265.971;265.971
1097;calc total;1;235.091;235.091;235.091
1097;calc update async;100;7.12978e-05;2.6199e-05;0.00324959
1097;calc inner;100;2.26991;1.20008;2.36071
1097;calc wait;100;0.0140488;0.00357292;0.045867
1097;calc bound;100;0.00548102;0.0020989;0.00733904
1097;calc iter;100;2.34604;1.66561;2.45733
1097;total;1;265.351;265.351;265.351
1098;calc total;1;235.091;235.091;235.091
1098;calc update async;100;6.99631e-05;2.1119e-05;0.00333123
1098;calc inner;100;2.27589;1.23188;2.3652
1098;calc wait;100;0.00422506;0.00230208;0.134957
1098;calc bound;100;0.00469218;0.00138318;0.00650856
1098;calc iter;100;2.34618;1.66886;2.45471
1098;total;1;265.914;265.914;265.914
1099;calc total;1;235.091;235.091;235.091
1099;calc update async;100;7.15064e-05;2.1519e-05;0.00367238
1099;calc inner;100;2.27652;1.2317;2.36526
1099;calc wait;100;0.00830809;0.00227196;0.0571235
1099;calc bound;100;0.00482786;0.00196919;0.00715235
1099;calc iter;100;2.34619;1.66879;2.45473
1099;total;1;265.354;265.354;265.354
1100;calc total;1;235.091;235.091;235.091
1100;calc update async;100;6.76638e-05;2.171e-05;0.0036104
1100;calc inner;100;2.27729;1.25932;2.35675
1100;calc wait;100;0.0160328;0.00285459;0.0558058
1100;calc bound;100;0.00318624;0.00200303;0.00472805
1100;calc iter;100;2.34603;1.64971;2.44982
1100;total;1;265.92;265.92;265.92
1101;calc total;1;235.091;235.091;235.091
1101;calc update async;100;6.76445e-05;2.203e-05;0.00331489
1101;calc inner;100;2.28191;1.25982;2.3597
1101;calc wait;100;0.00821598;0.00338272;0.0465211
1101;calc bound;100;0.00430242;0.00157339;0.00719421
1101;calc iter;100;2.34613;1.65593;2.44991
1101;total;1;265.723;265.723;265.723
1102;calc total;1;235.091;235.091;235.091
1102;calc update async;100;6.75906e-05;2.145e-05;0.0033031
1102;calc inner;100;2.28511;1.26507;2.36533
1102;calc wait;100;0.00313059;0.00170394;0.0489696
1102;calc bound;100;0.00384806;0.00153468;0.00780414
1102;calc iter;100;2.34622;1.66173;2.45094
1102;total;1;266.017;266.017;266.017
1103;calc total;1;235.091;235.091;235.091
1103;calc update async;100;6.32844e-05;1.899e-05;0.00274085
1103;calc inner;100;2.28504;1.2645;2.36523
1103;calc wait;100;0.00313855;0.00147085;0.0487457
1103;calc bound;100;0.00390369;0.00152169;0.00774898
1103;calc iter;100;2.34622;1.6608;2.45086
1103;total;1;265.534;265.534;265.534
1104;calc total;1;235.091;235.091;235.091
1104;calc update async;100;7.44647e-05;1.785e-05;0.00290678
1104;calc inner;100;1.19582;0.453176;2.32005
1104;calc wait;100;1.14142;0.0257602;1.8081
1104;calc bound;100;0.00495256;0.00140917;0.0111795
1104;calc iter;100;2.34228;1.61307;2.55378
1104;total;1;265.943;265.943;265.943
1105;calc total;1;235.091;235.091;235.091
1105;calc update async;100;6.64289e-05;1.8129e-05;0.00325909
1105;calc inner;100;1.21305;0.55037;2.31906
1105;calc wait;100;0.824714;0.0102266;1.95225
1105;calc bound;100;0.00362609;0.00191294;0.00733368
1105;calc iter;100;2.33072;2.00392;2.55851
1105;total;1;265.821;265.821;265.821
1106;calc total;1;235.091;235.091;235.091
1106;calc update async;100;6.91074e-05;2.0039e-05;0.00324578
1106;calc inner;100;1.36029;0.530469;2.32161
1106;calc wait;100;0.357733;0.00291485;1.43104
1106;calc bound;100;0.00303075;0.00157463;0.00615824
1106;calc iter;100;2.32521;2.0457;2.60764
1106;total;1;265.655;265.655;265.655
1107;calc total;1;235.091;235.091;235.091
1107;calc update async;100;5.93454e-05;1.642e-05;0.00297864
1107;calc inner;100;1.15182;0.426416;2.32161
1107;calc wait;100;0.608336;0.00255918;1.19062
1107;calc bound;100;0.00439408;0.00182885;0.00925792
1107;calc iter;100;2.31793;1.94185;2.85458
1107;total;1;265.786;265.786;265.786
1108;calc total;1;235.09;235.09;235.09
1108;calc update async;100;5.59746e-05;1.9339e-05;0.00248503
1108;calc inner;100;1.21607;0.515389;2.31892
1108;calc wait;100;0.543079;0.00302973;1.11363
1108;calc bound;100;0.00520309;0.00138834;0.00764555
1108;calc iter;100;2.32288;2.15387;2.73793
1108;total;1;265.722;265.722;265.722
1109;calc total;1;235.091;235.091;235.091
1109;calc update async;100;6.78418e-05;2.2349e-05;0.00277457
1109;calc inner;100;1.39121;0.592259;2.31875
1109;calc wait;100;0.283464;0.00293347;0.95302
1109;calc bound;100;0.00355445;0.00192215;0.00677916
1109;calc iter;100;2.32848;2.18223;2.72171
1109;total;1;265.345;265.345;265.345
1110;calc total;1;235.091;235.091;235.091
1110;calc update async;100;6.66367e-05;2.5659e-05;0.00299005
1110;calc inner;100;1.25744;0.543099;2.32121
1110;calc wait;100;0.551711;0.00269995;1.58536
1110;calc bound;100;0.00387077;0.0017398;0.00738096
1110;calc iter;100;2.33223;2.01129;2.64174
1110;total;1;265.683;265.683;265.683
1111;calc total;1;235.091;235.091;235.091
1111;calc update async;100;7.19348e-05;1.619e-05;0.00300514
1111;calc inner;100;1.19954;0.358861;2.32112
1111;calc wait;100;1.12674;0.00235989;1.9129
1111;calc bound;100;0.00560954;0.00187732;0.00936147
1111;calc iter;100;2.33822;1.75386;2.48394
1111;total;1;265.786;265.786;265.786
1112;calc total;1;235.091;235.091;235.091
1112;calc update async;100;6.33469e-05;2.232e-05;0.00302279
1112;calc inner;100;2.14798;1.35741;2.30704
1112;calc wait;100;0.0279002;0.00204438;0.0961712
1112;calc bound;100;0.00425947;0.00193935;0.00676022
1112;calc iter;100;2.34139;1.67831;2.42299
1112;total;1;265.334;265.334;265.334
1113;calc total;1;235.09;235.09;235.09
1113;calc update async;100;5.63953e-05;2.1659e-05;0.00221044
1113;calc inner;100;2.16224;1.35732;2.30825
1113;calc wait;100;0.0161126;0.00195023;0.0544774
1113;calc bound;100;0.00245477;0.00157074;0.00570408
1113;calc iter;100;2.34141;1.6702;2.39202
1113;total;1;265.514;265.514;265.514
1114;calc total;1;235.091;235.091;235.091
1114;calc update async;100;6.97532e-05;2.5509e-05;0.00305943
1114;calc inner;100;2.16884;1.36055;2.3225
1114;calc wait;100;0.00367653;0.00153687;0.0578472
1114;calc bound;100;0.00231876;0.00152827;0.00755178
1114;calc iter;100;2.34146;1.66961;2.38969
1114;total;1;265.767;265.767;265.767
1115;calc total;1;235.091;235.091;235.091
1115;calc update async;100;7.02807e-05;2.358e-05;0.00292911
1115;calc inner;100;2.16845;1.36106;2.32269
1115;calc wait;100;0.00531498;0.00151567;0.0577382
1115;calc bound;100;0.00230385;0.00151925;0.00757645
1115;calc iter;100;2.34146;1.67005;2.3892
1115;total;1;265.887;265.887;265.887
1116;calc total;1;235.133;235.133;235.133
1116;calc update async;100;4.22262e-05;1.8289e-05;0.000450963
1116;calc inner;100;2.16218;1.33992;2.31844
1116;calc wait;100;0.0290184;0.0100813;0.24784
1116;calc bound;100;0.002865;0.0014668;0.00660555
1116;calc iter;100;2.34179;1.68028;2.43066
1116;total;1;265.753;265.753;265.753
1117;calc total;1;235.09;235.09;235.09
1117;calc update async;100;5.69241e-05;1.298e-05;0.00203528
1117;calc inner;100;2.16517;1.33812;2.32247
1117;calc wait;100;0.0139336;0.0047447;0.115694
1117;calc bound;100;0.00244993;0.00204259;0.00651287
1117;calc iter;100;2.34133;1.69254;2.3988
1117;total;1;266.031;266.031;266.031
1118;calc total;1;235.096;235.096;235.096
1118;calc update async;100;4.17569e-05;1.451e-05;0.000487822
1118;calc inner;100;2.16617;1.3335;2.32414
1118;calc wait;100;0.00877161;0.00196285;0.142184
1118;calc bound;100;0.0030097;0.00204169;0.00750606
1118;calc iter;100;2.34139;1.70747;2.41105
1118;total;1;265.978;265.978;265.978
1119;calc total;1;235.09;235.09;235.09
1119;calc update async;100;5.97548e-05;1.458e-05;0.00282387
1119;calc inner;100;2.15489;1.29976;2.32433
1119;calc wait;100;0.0204365;0.00197837;0.116905
1119;calc bound;100;0.00403664;0.00202806;0.00928655
1119;calc iter;100;2.34124;1.7198;2.40538
1119;total;1;265.719;265.719;265.719
1120;calc total;1;235.091;235.091;235.091
1120;calc update async;100;0.000858048;6.5779e-05;0.0428078
1120;calc inner;100;1.77773;0.417651;2.32931
1120;calc wait;100;0.557754;0.027882;1.66872
1120;calc bound;100;0.00495546;0.00139308;0.00949704
1120;calc iter;100;2.3413;1.72294;2.40478
1120;total;1;265.567;265.567;265.567
1121;calc total;1;235.09;235.09;235.09
1121;calc update async;100;0.000728603;9.5728e-05;0.0423659
1121;calc inner;100;1.66055;0.462791;2.32837
1121;calc wait;100;0.662573;0.00735785;1.89487
1121;calc bound;100;0.00442721;0.00192551;0.00658674
1121;calc iter;100;2.32829;1.97903;2.44614
1121;total;1;265.486;265.486;265.486
1122;calc total;1;235.089;235.089;235.089
1122;calc update async;100;0.000684042;6.3889e-05;0.0412933
1122;calc inner;100;1.76953;0.830123;2.3335
1122;calc wait;100;0.525443;0.00289468;1.47046
1122;calc bound;100;0.00496619;0.00196472;0.00711602
1122;calc iter;100;2.31459;1.66171;2.78188
1122;total;1;265.338;265.338;265.338
1123;calc total;1;235.089;235.089;235.089
1123;calc update async;100;0.000609161;0.000124558;0.0419848
1123;calc inner;100;1.81557;0.82831;2.33335
1123;calc wait;100;0.392213;0.00255557;1.03093
1123;calc bound;100;0.00524652;0.00325217;0.00701317
1123;calc iter;100;2.31699;1.86523;2.79706
1123;total;1;266.053;266.053;266.053
1124;calc total;1;235.09;235.09;235.09
1124;calc update async;100;0.000626092;7.3539e-05;0.0430974
1124;calc inner;100;1.79665;0.588903;2.33006
1124;calc wait;100;0.51001;0.00489734;1.76199
1124;calc bound;100;0.00512696;0.00233519;0.00753072
1124;calc iter;100;2.31501;2.08213;2.57357
1124;total;1;265.933;265.933;265.933
1125;calc total;1;235.09;235.09;235.09
1125;calc update async;100;0.00065997;0.000116868;0.0432192
1125;calc inner;100;1.76718;0.811437;2.32977
1125;calc wait;100;0.538103;0.00588;1.34905
1125;calc bound;100;0.00587621;0.00262561;0.00794835
1125;calc iter;100;2.31927;2.07717;2.46807
1125;total;1;265.989;265.989;265.989
1126;calc total;1;235.088;235.088;235.088
1126;calc update async;100;0.000645225;7.5489e-05;0.042207
1126;calc inner;100;1.71334;0.672269;2.33335
1126;calc wait;100;0.60395;0.00252258;2.0849
1126;calc bound;100;0.00541811;0.00145972;0.0090495
1126;calc iter;100;2.32336;1.87447;3.01822
1126;total;1;265.596;265.596;265.596
1127;calc total;1;235.089;235.089;235.089
1127;calc update async;100;0.000781809;5.7239e-05;0.0430614
1127;calc inner;100;1.78904;0.492611;2.33276
1127;calc wait;100;0.537535;0.00991001;1.88654
1127;calc bound;100;0.00631251;0.00190231;0.00794086
1127;calc iter;100;2.33368;1.94184;2.82068
1127;total;1;265.776;265.776;265.776
1128;calc total;1;235.09;235.09;235.09
1128;calc update async;100;0.000571305;6.2929e-05;0.0452323
1128;calc inner;100;2.16282;0.945046;2.34518
1128;calc wait;100;0.125662;0.00296164;0.848559
1128;calc bound;100;0.00480398;0.00294371;0.00937439
1128;calc iter;100;2.33978;1.55871;2.66473
1128;total;1;265.863;265.863;265.863
1129;calc total;1;235.089;235.089;235.089
1129;calc update async;100;0.000645056;8.7868e-05;0.0444216
1129;calc inner;100;2.24389;1.1469;2.34868
1129;calc wait;100;0.018608;0.00396623;0.0876415
1129;calc bound;100;0.00479002;0.00213097;0.00691837
1129;calc iter;100;2.34136;1.57739;2.58979
1129;total;1;265.798;265.798;265.798
1130;calc total;1;235.096;235.096;235.096
1130;calc update async;100;0.000588541;2.6619e-05;0.0385769
1130;calc inner;100;2.25379;1.19205;2.35428
1130;calc wait;100;0.00296795;0.00206041;0.0304815
1130;calc bound;100;0.00416788;0.00206031;0.00693738
1130;calc iter;100;2.34186;1.59717;2.57807
1130;total;1;265.636;265.636;265.636
1131;calc total;1;235.09;235.09;235.09
1131;calc update async;100;0.000671998;0.000126558;0.0453631
1131;calc inner;100;2.25355;1.19196;2.35381
1131;calc wait;100;0.0278906;0.00216737;0.220729
1131;calc bound;100;0.00443719;0.00182317;0.00677563
1131;calc iter;100;2.34181;1.59769;2.57785
1131;total;1;265.913;265.913;265.913
1132;calc total;1;235.089;235.089;235.089
1132;calc update async;100;0.000561716;7.4319e-05;0.043823
1132;calc inner;100;2.2699;1.25646;2.34999
1132;calc wait;100;0.0163242;0.00204265;0.104899
1132;calc bound;100;0.00387881;0.00234819;0.00707389
1132;calc iter;100;2.3421;1.60491;2.55865
1132;total;1;265.795;265.795;265.795
1133;calc total;1;235.089;235.089;235.089
1133;calc update async;100;0.000635584;7.6518e-05;0.0436366
1133;calc inner;100;2.27579;1.25689;2.35223
1133;calc wait;100;0.00752177;0.00396892;0.0142636
1133;calc bound;100;0.0036815;0.00156441;0.00708397
1133;calc iter;100;2.34215;1.61253;2.55684
1133;total;1;265.557;265.557;265.557
1134;calc total;1;235.089;235.089;235.089
1134;calc update async;100;0.000620678;2.255e-05;0.0440869
1134;calc inner;100;2.27915;1.25991;2.35933
1134;calc wait;100;0.00243999;0.00154135;0.0078214
1134;calc bound;100;0.00354053;0.00149584;0.00543064
1134;calc iter;100;2.34223;1.61451;2.55707
1134;total;1;265.664;265.664;265.664
1135;calc total;1;235.089;235.089;235.089
1135;calc update async;100;0.000686182;0.000164797;0.0440617
1135;calc inner;100;2.27872;1.25938;2.35742
1135;calc wait;100;0.00245414;0.00146387;0.00532167
1135;calc bound;100;0.00366549;0.00145736;0.00566722
1135;calc iter;100;2.34224;1.61415;2.55832
1135;total;1;265.56;265.56;265.56
1136;calc total;1;235.122;235.122;235.122
1136;calc update async;100;0.00075593;0.000151947;0.0369417
1136;calc inner;100;1.8992;1.22069;2.30521
1136;calc wait;100;0.433745;0.0494941;0.741377
1136;calc bound;100;0.00534984;0.00190373;0.00801749
1136;calc iter;100;2.33905;1.91205;2.46204
1136;total;1;266.031;266.031;266.031
1137;calc total;1;235.089;235.089;235.089
1137;calc update async;100;0.000811517;0.000230437;0.0451474
1137;calc inner;100;1.85833;1.0132;2.31114
1137;calc wait;100;0.46777;0.00371914;1.47796
1137;calc bound;100;0.00494753;0.00230662;0.00715389
1137;calc iter;100;2.33187;1.66105;2.49698
1137;total;1;265.596;265.596;265.596
1138;calc total;1;235.095;235.095;235.095
1138;calc update async;100;0.000773474;0.000220046;0.0419476
1138;calc inner;100;1.88685;1.35284;2.32102
1138;calc wait;100;0.437226;0.00263262;0.943817
1138;calc bound;100;0.00514735;0.00331746;0.00641142
1138;calc iter;100;2.33;1.99201;2.7366
1138;total;1;265.807;265.807;265.807
1139;calc total;1;235.089;235.089;235.089
1139;calc update async;100;0.000808517;0.000234176;0.0453615
1139;calc inner;100;1.92825;1.55695;2.32077
1139;calc wait;100;0.391156;0.00254645;1.03091
1139;calc bound;100;0.00504021;0.00334476;0.00762527
1139;calc iter;100;2.32526;2.04184;2.62896
1139;total;1;265.996;265.996;265.996
1140;calc total;1;235.122;235.122;235.122
1140;calc update async;100;0.000729293;0.000236286;0.0367978
1140;calc inner;100;1.94752;1.59325;2.32836
1140;calc wait;100;0.375383;0.00266186;0.920147
1140;calc bound;100;0.00522829;0.00267458;0.00839257
1140;calc iter;100;2.32887;2.18116;2.72187
1140;total;1;265.624;265.624;265.624
1141;calc total;1;235.088;235.088;235.088
1141;calc update async;100;0.000818142;0.000311555;0.0451774
1141;calc inner;100;1.90719;1.36512;2.32745
1141;calc wait;100;0.418962;0.00356644;1.11284
1141;calc bound;100;0.00528362;0.00254502;0.00834468
1141;calc iter;100;2.33226;2.00825;2.64293
1141;total;1;265.937;265.937;265.937
1142;calc total;1;235.095;235.095;235.095
1142;calc update async;100;0.000790319;0.000233066;0.0427887
1142;calc inner;100;1.91401;1.34668;2.33263
1142;calc wait;100;0.413941;0.00331971;1.02751
1142;calc bound;100;0.00530236;0.00197483;0.00825137
1142;calc iter;100;2.33405;1.53023;2.48364
1142;total;1;265.47;265.47;265.47
1143;calc total;1;235.089;235.089;235.089
1143;calc update async;100;0.000923254;0.000315445;0.0457125
1143;calc inner;100;1.94859;0.926695;2.33231
1143;calc wait;100;0.386007;0.00272896;0.744979
1143;calc bound;100;0.00588821;0.00185349;0.0082488
1143;calc iter;100;2.34141;1.6739;2.41868
1143;total;1;266.001;266.001;266.001
1144;calc total;1;235.116;235.116;235.116
1144;calc update async;100;0.000710017;0.000107258;0.0450908
1144;calc inner;100;2.32342;1.66083;2.39526
1144;calc wait;100;0.013129;0.00256451;0.069844
1144;calc bound;100;0.00446161;0.00287502;0.00827872
1144;calc iter;100;2.34173;1.66873;2.40602
1144;total;1;265.956;265.956;265.956
1145;calc total;1;235.095;235.095;235.095
1145;calc update async;100;0.00079019;0.000195926;0.0421733
1145;calc inner;100;2.32684;1.65778;2.37537
1145;calc wait;100;0.00879585;0.00260671;0.0270646
1145;calc bound;100;0.00510286;0.00158811;0.00746298
1145;calc iter;100;2.34153;1.66514;2.40812
1145;total;1;265.513;265.513;265.513
1146;calc total;1;235.095;235.095;235.095
1146;calc update async;100;0.000675555;2.482e-05;0.0421778
1146;calc inner;100;2.33198;1.66239;2.38066
1146;calc wait;100;0.00395043;0.00152698;0.020727
1146;calc bound;100;0.00489278;0.00153041;0.00764899
1146;calc iter;100;2.34154;1.66568;2.38819
1146;total;1;265.49;265.49;265.49
1147;calc total;1;235.095;235.095;235.095
1147;calc update async;100;0.000781986;0.000177678;0.0421075
1147;calc inner;100;2.33147;1.66279;2.37972
1147;calc wait;100;0.00421397;0.00148796;0.0213223
1147;calc bound;100;0.00506576;0.00154255;0.0074326
1147;calc iter;100;2.34154;1.66614;2.39925
1147;total;1;265.519;265.519;265.519
1148;calc total;1;235.095;235.095;235.095
1148;calc update async;100;0.000813132;0.000159838;0.0452031
1148;calc inner;100;2.31611;1.65254;2.34695
1148;calc wait;100;0.0200195;0.0067453;0.0792523
1148;calc bound;100;0.00457971;0.00146759;0.00618872
1148;calc iter;100;2.34153;1.66514;2.40275
1148;total;1;265.77;265.77;265.77
1149;calc total;1;235.08;235.08;235.08
1149;calc update async;100;0.000746078;0.000147957;0.0369301
1149;calc inner;100;2.31937;1.66726;2.34736
1149;calc wait;100;0.01627;0.00579012;0.0769809
1149;calc bound;100;0.0049083;0.00202647;0.00667727
1149;calc iter;100;2.3413;1.67698;2.3941
1149;total;1;265.863;265.863;265.863
1150;calc total;1;235.087;235.087;235.087
1150;calc update async;100;0.000688684;1.857e-05;0.043172
1150;calc inner;100;2.32504;1.68383;2.35246
1150;calc wait;100;0.0108882;0.00226581;0.0705084
1150;calc bound;100;0.00467342;0.00289163;0.00595134
1150;calc iter;100;2.34134;1.69022;2.4024
1150;total;1;265.735;265.735;265.735
1151;calc total;1;235.08;235.08;235.08
1151;calc update async;100;0.000701859;0.000169897;0.0372936
1151;calc inner;100;2.3232;1.68906;2.35277
1151;calc wait;100;0.0127948;0.00246667;0.0745278
1151;calc bound;100;0.00456728;0.00292895;0.00602968
1151;calc iter;100;2.34127;1.70619;2.39509
1151;total;1;265.728;265.728;265.728
1152;calc total;1;235.143;235.143;235.143
1152;calc update async;100;0.000162073;5.7429e-05;0.007862
1152;calc inner;100;1.12011;0.422273;2.23962
1152;calc wait;100;0.692394;0.00200379;1.7956
1152;calc bound;100;0.00405427;0.00141612;0.0095424
1152;calc iter;100;2.32589;2.27999;2.42053
1152;total;1;266.057;266.057;266.057
1153;calc total;1;235.114;235.114;235.114
1153;calc update async;100;0.000489127;8.9619e-05;0.0368553
1153;calc inner;100;1.20717;0.458489;2.23264
1153;calc wait;100;0.22042;0.00311515;0.544642
1153;calc bound;100;0.00428163;0.00192118;0.00681679
1153;calc iter;100;2.32887;2.29265;2.40482
1153;total;1;266.058;266.058;266.058
1154;calc total;1;235.114;235.114;235.114
1154;calc update async;100;0.000542932;0.000123349;0.0368846
1154;calc inner;100;1.27159;0.518823;2.23466
1154;calc wait;100;0.125717;0.00203837;0.34692
1154;calc bound;100;0.00267343;0.00200907;0.00642951
1154;calc iter;100;2.33117;2.24413;2.38192
1154;total;1;266.044;266.044;266.044
1155;calc total;1;235.108;235.108;235.108
1155;calc update async;100;0.00064507;9.0869e-05;0.04217
1155;calc inner;100;1.25453;0.534397;2.23443
1155;calc wait;100;0.0931273;0.00211812;0.323024
1155;calc bound;100;0.00262709;0.00172743;0.00634377
1155;calc iter;100;2.3325;2.06932;2.38714
1155;total;1;266.061;266.061;266.061
1156;calc total;1;235.108;235.108;235.108
1156;calc update async;100;0.00056239;4.71e-05;0.0398159
1156;calc inner;100;1.0922;0.510153;2.21307
1156;calc wait;100;0.299056;0.0251317;0.670487
1156;calc bound;100;0.00513022;0.00178961;0.00969659
1156;calc iter;100;2.33511;1.99696;2.38645
1156;total;1;265.988;265.988;265.988
1157;calc total;1;235.108;235.108;235.108
1157;calc update async;100;0.000613217;5.1899e-05;0.0397608
1157;calc inner;100;1.1119;0.47548;2.20054
1157;calc wait;100;0.174996;0.0319213;0.406178
1157;calc bound;100;0.00348794;0.00152231;0.00480159
1157;calc iter;100;2.33723;1.79466;2.40038
1157;total;1;265.993;265.993;265.993
1158;calc total;1;235.108;235.108;235.108
1158;calc update async;100;0.000637496;0.000134039;0.0397554
1158;calc inner;100;1.05559;0.426367;2.22041
1158;calc wait;100;0.14942;0.00254129;0.362028
1158;calc bound;100;0.00220781;0.0013815;0.00896471
1158;calc iter;100;2.33865;1.51117;2.39716
1158;total;1;265.979;265.979;265.979
1159;calc total;1;235.108;235.108;235.108
1159;calc update async;100;0.0005795;9.5189e-05;0.0398217
1159;calc inner;100;0.974154;0.357133;2.21993
1159;calc wait;100;1.19004;0.00596779;1.94794
1159;calc bound;100;0.00558827;0.00182616;0.00895968
1159;calc iter;100;2.34421;1.65835;2.39125
1159;total;1;265.297;265.297;265.297
1160;calc total;1;235.108;235.108;235.108
1160;calc update async;100;0.000516193;6.495e-05;0.0396839
1160;calc inner;100;1.92998;1.23968;2.2434
1160;calc wait;100;0.0382124;0.00578214;0.0812096
1160;calc bound;100;0.0058205;0.00206542;0.00904573
1160;calc iter;100;2.34805;1.62809;2.39438
1160;total;1;266.091;266.091;266.091
1161;calc total;1;235.108;235.108;235.108
1161;calc update async;100;0.000625609;0.000115599;0.0396104
1161;calc inner;100;1.95301;1.25749;2.24239
1161;calc wait;100;0.0147414;0.00409042;0.07969
1161;calc bound;100;0.00247649;0.00178435;0.00283895
1161;calc iter;100;2.34808;1.62011;2.39641
1161;total;1;266.09;266.09;266.09
1162;calc total;1;235.107;235.107;235.107
1162;calc update async;100;0.000744873;0.000177808;0.0396073
1162;calc inner;100;1.95921;1.27173;2.24277
1162;calc wait;100;0.0203439;0.00180594;0.352095
1162;calc bound;100;0.00241808;0.00168961;0.0074734
1162;calc iter;100;2.34818;1.62309;2.3959
1162;total;1;266.089;266.089;266.089
1163;calc total;1;235.107;235.107;235.107
1163;calc update async;100;0.000702458;0.000111389;0.0396818
1163;calc inner;100;1.95969;1.27149;2.24231
1163;calc wait;100;0.00484474;0.00205997;0.0829178
1163;calc bound;100;0.00238044;0.00150999;0.00742674
1163;calc iter;100;2.34818;1.62358;2.39673
1163;total;1;266.055;266.055;266.055
1164;calc total;1;235.107;235.107;235.107
1164;calc update async;100;0.000563368;7.3629e-05;0.0399266
1164;calc inner;100;1.96126;1.28567;2.24
1164;calc wait;100;0.012336;0.00154991;0.0784957
1164;calc bound;100;0.00346371;0.00160398;0.00670421
1164;calc iter;100;2.34805;1.61961;2.39393
1164;total;1;266.053;266.053;266.053
1165;calc total;1;235.107;235.107;235.107
1165;calc update async;100;0.000594009;7.177e-05;0.0398789
1165;calc inner;100;1.95771;1.25791;2.23802
1165;calc wait;100;0.0159582;0.00188253;0.0885772
1165;calc bound;100;0.00212929;0.00161708;0.0078551
1165;calc iter;100;2.34809;1.61864;2.39847
1165;total;1;266.048;266.048;266.048
1166;calc total;1;235.107;235.107;235.107
1166;calc update async;100;0.000715565;0.000179318;0.0398594
1166;calc inner;100;1.96419;1.27533;2.2431
1166;calc wait;100;0.0695182;0.00150344;0.364851
1166;calc bound;100;0.00204321;0.00140612;0.00749654
1166;calc iter;100;2.34818;1.6224;2.39632
1166;total;1;265.947;265.947;265.947
1167;calc total;1;235.107;235.107;235.107
1167;calc update async;100;0.000700779;0.000135049;0.0397916
1167;calc inner;100;1.96464;1.2758;2.24271
1167;calc wait;100;0.003103;0.00153756;0.0831919
1167;calc bound;100;0.00203073;0.00149829;0.00765207
1167;calc iter;100;2.34818;1.62263;2.39645
1167;total;1;265.361;265.361;265.361
1168;calc total;1;235.101;235.101;235.101
1168;calc update async;100;0.000502571;4.1519e-05;0.0366687
1168;calc inner;100;0.85417;0.356829;2.24242
1168;calc wait;100;1.48594;0.0125256;1.93685
1168;calc bound;100;0.00394008;0.00138467;0.0109111
1168;calc iter;100;2.34468;1.81705;2.41098
1168;total;1;266.01;266.01;266.01
1169;calc total;1;235.101;235.101;235.101
1169;calc update async;100;0.000469831;5.2969e-05;0.0365914
1169;calc inner;100;0.758733;0.408818;2.24141
1169;calc wait;100;1.40875;0.00246335;2.01123
1169;calc bound;100;0.00290993;0.00139053;0.0051477
1169;calc iter;100;2.33011;1.9707;2.57342
1169;total;1;265.825;265.825;265.825
1170;calc total;1;235.101;235.101;235.101
1170;calc update async;100;0.000469869;4.584e-05;0.0366332
1170;calc inner;100;0.848481;0.480827;2.2465
1170;calc wait;100;1.28842;0.00446997;2.04137
1170;calc bound;100;0.00427389;0.00189626;0.00707769
1170;calc iter;100;2.31307;1.81858;2.6047
1170;total;1;266.043;266.043;266.043
1171;calc total;1;235.101;235.101;235.101
1171;calc update async;100;0.000453557;4.3989e-05;0.0366545
1171;calc inner;100;0.84953;0.444888;2.24575
1171;calc wait;100;1.359;0.00987988;2.14143
1171;calc bound;100;0.00368703;0.00138503;0.00695247
1171;calc iter;100;2.30075;2.05689;2.62984
1171;total;1;265.974;265.974;265.974
1172;calc total;1;235.101;235.101;235.101
1172;calc update async;100;0.000471091;5.461e-05;0.0371171
1172;calc inner;100;1.01054;0.576599;2.24061
1172;calc wait;100;1.14649;0.00343759;1.89573
1172;calc bound;100;0.00481547;0.00200803;0.00774331
1172;calc iter;100;2.30587;2.18108;2.72493
1172;total;1;265.96;265.96;265.96
1173;calc total;1;235.101;235.101;235.101
1173;calc update async;100;0.000522696;6.4379e-05;0.03706
1173;calc inner;100;1.01125;0.570714;2.24549
1173;calc wait;100;1.14014;0.0119461;1.99134
1173;calc bound;100;0.00576787;0.00195962;0.0080474
1173;calc iter;100;2.31234;2.17562;2.63963
1173;total;1;265.446;265.446;265.446
1174;calc total;1;235.101;235.101;235.101
1174;calc update async;100;0.000519939;6.4999e-05;0.0370734
1174;calc inner;100;0.889466;0.395086;2.24554
1174;calc wait;100;1.25084;0.00203629;1.94261
1174;calc bound;100;0.00476043;0.00149074;0.00991307
1174;calc iter;100;2.31882;2.17417;2.48357
1174;total;1;265.531;265.531;265.531
1175;calc total;1;235.101;235.101;235.101
1175;calc update async;100;0.000501468;5.455e-05;0.0370393
1175;calc inner;100;0.900209;0.453134;2.24533
1175;calc wait;100;1.39159;0.0217932;1.87067
1175;calc bound;100;0.00524127;0.00141851;0.00963516
1175;calc iter;100;2.32481;2.20764;2.41784
1175;total;1;265.898;265.898;265.898
1176;calc total;1;235.101;235.101;235.101
1176;calc update async;100;0.000471987;6.1949e-05;0.0378099
1176;calc inner;100;1.73135;1.05868;2.25377
1176;calc wait;100;0.422027;0.00627277;1.28337
1176;calc bound;100;0.00477752;0.00180315;0.00784505
1176;calc iter;100;2.3249;2.24743;2.3934
1176;total;1;265.913;265.913;265.913
1177;calc total;1;235.101;235.101;235.101
1177;calc update async;100;0.000526019;7.8459e-05;0.0377538
1177;calc inner;100;1.7327;0.953702;2.25333
1177;calc wait;100;0.409694;0.00627003;1.83697
1177;calc bound;100;0.00355686;0.00188369;0.00767362
1177;calc iter;100;2.32496;1.28137;3.41094
1177;total;1;265.342;265.342;265.342
1178;calc total;1;235.101;235.101;235.101
1178;calc update async;100;0.000562812;8.8189e-05;0.0377454
1178;calc inner;100;1.74777;1.06154;2.25638
1178;calc wait;100;0.38843;0.00180204;2.58914
1178;calc bound;100;0.00442571;0.00169177;0.00778588
1178;calc iter;100;2.32496;1.11964;4.69238
1178;total;1;265.372;265.372;265.372
1179;calc total;1;235.101;235.101;235.101
1179;calc update async;100;0.00056543;0.000127239;0.0377408
1179;calc inner;100;1.73433;0.953875;2.25636
1179;calc wait;100;0.402009;0.00180372;1.8366
1179;calc bound;100;0.00379444;0.00169341;0.00779656
1179;calc iter;100;2.32495;1.28378;3.41348
1179;total;1;265.559;265.559;265.559
1180;calc total;1;235.101;235.101;235.101
1180;calc update async;100;0.000536149;5.1099e-05;0.0379708
1180;calc inner;100;1.82572;1.09779;2.25335
1180;calc wait;100;0.345026;0.00318657;0.813152
1180;calc bound;100;0.00573879;0.00170972;0.0104412
1180;calc iter;100;2.32496;2.23504;2.40254
1180;total;1;265.976;265.976;265.976
1181;calc total;1;235.101;235.101;235.101
1181;calc update async;100;0.000501959;4.8459e-05;0.0379175
1181;calc inner;100;1.84435;1.12459;2.25337
1181;calc wait;100;0.346874;0.0041593;1.01513
1181;calc bound;100;0.00437932;0.00152872;0.00794001
1181;calc iter;100;2.32476;2.25332;2.35195
1181;total;1;265.894;265.894;265.894
1182;calc total;1;235.101;235.101;235.101
1182;calc update async;100;0.000514227;5.255e-05;0.0379197
1182;calc inner;100;1.70209;0.438728;2.25603
1182;calc wait;100;0.543711;0.00174191;1.88419
1182;calc bound;100;0.00389818;0.00143991;0.0086961
1182;calc iter;100;2.3246;0.560772;3.23587
1182;total;1;265.654;265.654;265.654
1183;calc total;1;235.101;235.101;235.101
1183;calc update async;100;0.000522807;3.633e-05;0.0377977
1183;calc inner;100;1.82296;1.10728;2.25596
1183;calc wait;100;0.359984;0.00265952;0.913332
1183;calc bound;100;0.00201123;0.00140931;0.00802345
1183;calc iter;100;2.32444;2.2556;2.3542
1183;total;1;265.869;265.869;265.869
1184;calc total;1;235.101;235.101;235.101
1184;calc update async;100;5.56576e-05;3.186e-05;0.000357417
1184;calc inner;100;2.17959;1.99619;2.32895
1184;calc wait;100;0.144623;0.00642062;0.331721
1184;calc bound;100;0.00452429;0.00234727;0.00601995
1184;calc iter;100;2.3288;2.29276;2.40464
1184;total;1;265.695;265.695;265.695
1185;calc total;1;235.101;235.101;235.101
1185;calc update async;100;6.4606e-05;3.483e-05;0.000532125
1185;calc inner;100;2.1858;1.99662;2.33473
1185;calc wait;100;0.140184;0.00252463;0.330737
1185;calc bound;100;0.0050336;0.00331556;0.00623704
1185;calc iter;100;2.33109;2.24281;2.38348
1185;total;1;265.401;265.401;265.401
1186;calc total;1;235.1;235.1;235.1
1186;calc update async;100;5.21795e-05;2.9199e-05;0.000354496
1186;calc inner;100;2.18475;1.92157;2.33518
1186;calc wait;100;0.142933;0.00241121;0.336238
1186;calc bound;100;0.0047294;0.00262735;0.00571337
1186;calc iter;100;2.33247;2.06676;2.38782
1186;total;1;265.729;265.729;265.729
1187;calc total;1;235.1;235.1;235.1
1187;calc update async;100;6.05147e-05;2.9439e-05;0.000503405
1187;calc inner;100;2.17968;1.72611;2.3348
1187;calc wait;100;0.149218;0.00260131;0.337702
1187;calc bound;100;0.00608876;0.00259605;0.00803125
1187;calc iter;100;2.33505;1.99055;2.3861
1187;total;1;265.497;265.497;265.497
1188;calc total;1;235.1;235.1;235.1
1188;calc update async;100;5.89557e-05;3.519e-05;0.000530774
1188;calc inner;100;2.10188;1.57395;2.33001
1188;calc wait;100;0.230411;0.0066573;0.427164
1188;calc bound;100;0.0048758;0.0024233;0.00718119
1188;calc iter;100;2.33723;1.79705;2.40044
1188;total;1;265.78;265.78;265.78
1189;calc total;1;235.1;235.1;235.1
1189;calc update async;100;5.56934e-05;2.889e-05;0.000427806
1189;calc inner;100;2.10108;1.36054;2.32896
1189;calc wait;100;0.232675;0.00717006;0.429076
1189;calc bound;100;0.00480601;0.00234717;0.00661996
1189;calc iter;100;2.33863;1.5104;2.39715
1189;total;1;265.409;265.409;265.409
1190;calc total;1;235.1;235.1;235.1
1190;calc update async;100;5.63348e-05;4.0579e-05;0.000430805
1190;calc inner;100;2.10409;1.09351;2.33423
1190;calc wait;100;0.230799;0.00358407;0.420351
1190;calc bound;100;0.00483318;0.00192694;0.00597797
1190;calc iter;100;2.33979;1.21646;2.39092
1190;total;1;265.634;265.634;265.634
1191;calc total;1;235.1;235.1;235.1
1191;calc update async;100;6.77633e-05;4.5589e-05;0.000582294
1191;calc inner;100;2.09833;0.795763;2.33397
1191;calc wait;100;0.243256;0.0128631;0.822614
1191;calc bound;100;0.00632619;0.0019069;0.00776464
1191;calc iter;100;2.34799;1.62034;2.39445
1191;total;1;265.937;265.937;265.937
1192;calc total;1;235.1;235.1;235.1
1192;calc update async;100;4.26389e-05;2.523e-05;0.000617044
1192;calc inner;100;2.33001;1.607;2.37612
1192;calc wait;100;0.0139631;0.00290159;0.0194022
1192;calc bound;100;0.00408428;0.00271663;0.00688731
1192;calc iter;100;2.34811;1.62353;2.39693
1192;total;1;265.554;265.554;265.554
1193;calc total;1;235.1;235.1;235.1
1193;calc update async;100;4.84203e-05;2.9579e-05;0.000495185
1193;calc inner;100;2.33604;1.60761;2.38335
1193;calc wait;100;0.00629265;0.00224686;0.010296
1193;calc bound;100;0.00573898;0.00171098;0.00668402
1193;calc iter;100;2.34812;1.61909;2.39608
1193;total;1;265.771;265.771;265.771
1194;calc total;1;235.1;235.1;235.1
1194;calc update async;100;4.82165e-05;2.919e-05;0.000443676
1194;calc inner;100;2.34076;1.61678;2.38884
1194;calc wait;100;0.00261034;0.00176942;0.00339076
1194;calc bound;100;0.00469916;0.00163507;0.00598491
1194;calc iter;100;2.34813;1.62023;2.39657
1194;total;1;265.914;265.914;265.914
1195;calc total;1;235.1;235.1;235.1
1195;calc update async;100;4.55128e-05;2.5769e-05;0.000507665
1195;calc inner;100;2.34006;1.61617;2.38879
1195;calc wait;100;0.00306745;0.00178829;0.00668785
1195;calc bound;100;0.00494438;0.00164369;0.00636097
1195;calc iter;100;2.34813;1.61964;2.39628
1195;total;1;265.727;265.727;265.727
1196;calc total;1;235.1;235.1;235.1
1196;calc update async;100;4.40618e-05;2.478e-05;0.000437306
1196;calc inner;100;2.33565;1.60798;2.38626
1196;calc wait;100;0.00880114;0.00345669;0.0183041
1196;calc bound;100;0.00362377;0.00192054;0.00728026
1196;calc iter;100;2.34812;1.62259;2.39658
1196;total;1;265.543;265.543;265.543
1197;calc total;1;235.1;235.1;235.1
1197;calc update async;100;4.7208e-05;2.56e-05;0.000427275
1197;calc inner;100;2.33677;1.60793;2.38666
1197;calc wait;100;0.0073871;0.00314627;0.0173241
1197;calc bound;100;0.0039227;0.00193925;0.0059912
1197;calc iter;100;2.34813;1.61978;2.39625
1197;total;1;265.857;265.857;265.857
1198;calc total;1;235.1;235.1;235.1
1198;calc update async;100;4.29206e-05;2.488e-05;0.000449695
1198;calc inner;100;2.34141;1.61608;2.38967
1198;calc wait;100;0.00251222;0.00171679;0.00614833
1198;calc bound;100;0.00416041;0.00172492;0.00543663
1198;calc iter;100;2.34813;1.61955;2.39622
1198;total;1;265.541;265.541;265.541
1199;calc total;1;235.1;235.1;235.1
1199;calc update async;100;4.36789e-05;2.394e-05;0.000583054
1199;calc inner;100;2.34154;1.61633;2.39045
1199;calc wait;100;0.00265285;0.00171805;0.00838958
1199;calc bound;100;0.0038939;0.00175123;0.00545171
1199;calc iter;100;2.34813;1.61984;2.39589
1199;total;1;265.437;265.437;265.437
1200;calc total;1;235.1;235.1;235.1
1200;calc update async;100;4.52419e-05;1.76e-05;0.000524335
1200;calc inner;100;1.03254;0.35512;2.28933
1200;calc wait;100;1.31239;0.0642355;1.92797
1200;calc bound;100;0.00313335;0.00137729;0.00643329
1200;calc iter;100;2.34812;1.62256;2.39606
1200;total;1;265.413;265.413;265.413
1201;calc total;1;235.095;235.095;235.095
1201;calc update async;100;4.60659e-05;2.0529e-05;0.000735243
1201;calc inner;100;1.02345;0.356058;2.29117
1201;calc wait;100;1.30879;0.00271482;2.05476
1201;calc bound;100;0.00313736;0.00137442;0.00590854
1201;calc iter;100;2.33542;2.22242;2.50525
1201;total;1;265.493;265.493;265.493
1202;calc total;1;235.1;235.1;235.1
1202;calc update async;100;4.13966e-05;1.959e-05;0.000429166
1202;calc inner;100;1.01812;0.364299;2.2943
1202;calc wait;100;1.28157;0.004614;2.04326
1202;calc bound;100;0.00337719;0.00137578;0.00620219
1202;calc iter;100;2.31622;2.20875;2.55883
1202;total;1;265.885;265.885;265.885
1203;calc total;1;235.1;235.1;235.1
1203;calc update async;100;4.28826e-05;1.952e-05;0.000426336
1203;calc inner;100;1.10935;0.385408;2.29428
1203;calc wait;100;1.06658;0.00818515;2.00043
1203;calc bound;100;0.00315903;0.00138163;0.0072557
1203;calc iter;100;2.29748;2.22906;2.46939
1203;total;1;265.915;265.915;265.915
1204;calc total;1;235.095;235.095;235.095
1204;calc update async;100;4.35799e-05;2.177e-05;0.000472555
1204;calc inner;100;1.18536;0.473597;2.29536
1204;calc wait;100;0.629476;0.00420498;1.39032
1204;calc bound;100;0.00468985;0.00265335;0.00689712
1204;calc iter;100;2.29086;2.01285;2.71359
1204;total;1;265.378;265.378;265.378
1205;calc total;1;235.095;235.095;235.095
1205;calc update async;100;4.23674e-05;2.0939e-05;0.000440335
1205;calc inner;100;1.21688;0.384328;2.29471
1205;calc wait;100;0.652782;0.00644689;1.4426
1205;calc bound;100;0.00396691;0.00172918;0.00674733
1205;calc iter;100;2.29558;2.17067;2.56538
1205;total;1;265.591;265.591;265.591
1206;calc total;1;235.095;235.095;235.095
1206;calc update async;100;4.50752e-05;2.334e-05;0.000418105
1206;calc inner;100;1.10269;0.445618;2.29928
1206;calc wait;100;1.05506;0.00296681;2.02881
1206;calc bound;100;0.00447743;0.00148942;0.00733439
1206;calc iter;100;2.30044;2.13869;2.54429
1206;total;1;265.497;265.497;265.497
1207;calc total;1;235.095;235.095;235.095
1207;calc update async;100;4.98912e-05;2.099e-05;0.000370106
1207;calc inner;100;1.20674;0.378718;2.29718
1207;calc wait;100;0.90588;0.0114506;2.20447
1207;calc bound;100;0.00600631;0.00214586;0.00792187
1207;calc iter;100;2.31127;1.48869;2.89393
1207;total;1;265.8;265.8;265.8
1208;calc total;1;235.1;235.1;235.1
1208;calc update async;100;3.72702e-05;2.083e-05;0.000389556
1208;calc inner;100;1.75974;0.451484;2.3138
1208;calc wait;100;0.308351;0.00314808;2.06674
1208;calc bound;100;0.00594709;0.00302104;0.00750549
1208;calc iter;100;2.31701;1.81535;3.34037
1208;total;1;265.753;265.753;265.753
1209;calc total;1;235.099;235.099;235.099
1209;calc update async;100;4.49186e-05;2.4859e-05;0.000376067
1209;calc inner;100;1.84908;0.856556;2.31484
1209;calc wait;100;0.220958;0.00545651;1.07035
1209;calc bound;100;0.00281677;0.00175113;0.00681759
1209;calc iter;100;2.31711;1.81409;2.86889
1209;total;1;265.725;265.725;265.725
1210;calc total;1;235.099;235.099;235.099
1210;calc update async;100;4.46403e-05;2.575e-05;0.000353036
1210;calc inner;100;1.77868;0.511001;2.31945
1210;calc wait;100;0.149403;0.00167506;0.877694
1210;calc bound;100;0.00373792;0.00166804;0.00810296
1210;calc iter;100;2.31714;1.27954;3.6578
1210;total;1;265.443;265.443;265.443
1211;calc total;1;235.094;235.094;235.094
1211;calc update async;100;4.8509e-05;2.715e-05;0.000727562
1211;calc inner;100;1.85255;0.859828;2.31886
1211;calc wait;100;0.213465;0.0016752;1.06698
1211;calc bound;100;0.00264977;0.00166375;0.0058677
1211;calc iter;100;2.31709;1.81551;2.86868
1211;total;1;265.445;265.445;265.445
1212;calc total;1;235.099;235.099;235.099
1212;calc update async;100;4.05349e-05;2.28e-05;0.000322647
1212;calc inner;100;1.82655;1.00952;2.31762
1212;calc wait;100;0.101457;0.00186109;0.373059
1212;calc bound;100;0.00381532;0.00160949;0.00582636
1212;calc iter;100;2.3168;1.84082;2.56555
1212;total;1;265.686;265.686;265.686
1213;calc total;1;235.094;235.094;235.094
1213;calc update async;100;4.56504e-05;2.743e-05;0.000737253
1213;calc inner;100;1.82983;0.988363;2.31603
1213;calc wait;100;0.0156767;0.0030466;0.0849046
1213;calc bound;100;0.00403757;0.00255164;0.00579648
1213;calc iter;100;2.3166;1.85214;2.56575
1213;total;1;265.407;265.407;265.407
1214;calc total;1;235.099;235.099;235.099
1214;calc update async;100;4.05527e-05;2.17e-05;0.000243838
1214;calc inner;100;1.82215;0.884964;2.32242
1214;calc wait;100;0.167234;0.00306621;0.483851
1214;calc bound;100;0.00256949;0.00147471;0.00575086
1214;calc iter;100;2.31633;1.87672;2.54423
1214;total;1;265.955;265.955;265.955
1215;calc total;1;235.099;235.099;235.099
1215;calc update async;100;7.19853e-05;5.398e-05;0.000434095
1215;calc inner;100;1.59986;0.817614;2.31839
1215;calc wait;100;0.718082;0.0118288;1.50163
1215;calc bound;100;0.00743491;0.00139653;0.0110505
1215;calc iter;100;2.32545;2.27954;2.41918
1215;total;1;266.048;266.048;266.048
1022;calc total;1;235.086;235.086;235.086
1022;calc update async;100;0.000566459;0.000250626;0.0168853
1022;calc inner;100;2.20805;1.37086;2.35335
1022;calc wait;100;0.00200075;0.00155231;0.00295983
1022;calc bound;100;0.00220263;0.00155276;0.00474652
1022;calc iter;100;2.34744;1.69935;2.3727
1022;total;1;265.857;265.857;265.857
1023;calc total;1;235.082;235.082;235.082
1023;calc update async;100;0.000500738;0.000160037;0.0138475
1023;calc inner;100;2.20799;1.37082;2.35343
1023;calc wait;100;0.0023619;0.00156637;0.00545928
1023;calc bound;100;0.00217901;0.00160072;0.00461246
1023;calc iter;100;2.34741;1.70028;2.37245
1023;total;1;265.508;265.508;265.508
1216;calc total;1;235.099;235.099;235.099
1216;calc update async;100;3.30054e-05;2.0269e-05;0.000405846
1216;calc inner;100;1.16759;0.442942;2.27698
1216;calc wait;100;0.475574;0.0255012;0.998033
1216;calc bound;100;0.00384932;0.00171199;0.00876625
1216;calc iter;100;2.32544;2.27999;2.42055
1216;total;1;265.929;265.929;265.929
1217;calc total;1;235.09;235.09;235.09
1217;calc update async;100;4.34034e-05;2.4589e-05;0.000768442
1217;calc inner;100;1.30103;0.479445;2.28611
1217;calc wait;100;0.208874;0.00262986;0.430373
1217;calc bound;100;0.00376938;0.00197964;0.00641732
1217;calc iter;100;2.32864;2.29266;2.40481
1217;total;1;265.714;265.714;265.714
1218;calc total;1;235.09;235.09;235.09
1218;calc update async;100;4.93649e-05;2.649e-05;0.000694113
1218;calc inner;100;1.37228;0.536117;2.2905
1218;calc wait;100;0.126245;0.00195819;0.342391
1218;calc bound;100;0.0024441;0.00189828;0.0065211
1218;calc iter;100;2.33094;2.2442;2.38193
1218;total;1;265.517;265.517;265.517
1219;calc total;1;235.09;235.09;235.09
1219;calc update async;100;4.66363e-05;2.208e-05;0.000812381
1219;calc inner;100;1.35732;0.550819;2.2905
1219;calc wait;100;0.0978033;0.00199535;0.308359
1219;calc bound;100;0.00235582;0.00174328;0.00639981
1219;calc iter;100;2.33233;2.06942;2.38713
1219;total;1;265.719;265.719;265.719
1220;calc total;1;235.09;235.09;235.09
1220;calc update async;100;4.59925e-05;2.618e-05;0.000754293
1220;calc inner;100;1.22818;0.523149;2.29449
1220;calc wait;100;0.282702;0.0256268;0.567652
1220;calc bound;100;0.005229;0.0015926;0.00752611
1220;calc iter;100;2.33493;1.99704;2.38645
1220;total;1;265.627;265.627;265.627
1221;calc total;1;235.09;235.09;235.09
1221;calc update async;100;4.8323e-05;2.306e-05;0.000708733
1221;calc inner;100;1.25355;0.487657;2.29403
1221;calc wait;100;0.157786;0.0253156;0.437427
1221;calc bound;100;0.00350248;0.001446;0.00509892
1221;calc iter;100;2.33705;1.79474;2.40038
1221;total;1;265.474;265.474;265.474
1222;calc total;1;235.09;235.09;235.09
1222;calc update async;100;5.32842e-05;2.758e-05;0.000727233
1222;calc inner;100;1.1809;0.442039;2.29642
1222;calc wait;100;0.139925;0.00259548;0.394145
1222;calc bound;100;0.00226466;0.00138885;0.00909704
1222;calc iter;100;2.33847;1.51102;2.39718
1222;total;1;265.572;265.572;265.572
1223;calc total;1;235.09;235.09;235.09
1223;calc update async;100;6.71841e-05;2.2449e-05;0.000790532
1223;calc inner;100;1.08357;0.358158;2.29621
1223;calc wait;100;1.18989;0.0024393;1.9504
1223;calc bound;100;0.00630385;0.00183314;0.0111392
1223;calc iter;100;2.34413;1.66986;2.39128
1223;total;1;265.595;265.595;265.595
1224;calc total;1;235.09;235.09;235.09
1224;calc update async;100;4.55949e-05;1.8799e-05;0.00158984
1224;calc inner;100;2.04754;1.25127;2.30783
1224;calc wait;100;0.0420805;0.00318645;0.0680561
1224;calc bound;100;0.00523668;0.00186425;0.009082
1224;calc iter;100;2.34784;1.62707;2.3925
1224;total;1;265.781;265.781;265.781
1225;calc total;1;235.09;235.09;235.09
1225;calc update async;100;4.94206e-05;2.486e-05;0.000825011
1225;calc inner;100;2.07412;1.27065;2.30713
1225;calc wait;100;0.0125647;0.00356937;0.0282175
1225;calc bound;100;0.0026245;0.00188666;0.00296178
1225;calc iter;100;2.34791;1.62016;2.3964
1225;total;1;265.554;265.554;265.554
1226;calc total;1;235.09;235.09;235.09
1226;calc update async;100;4.83509e-05;2.557e-05;0.000904871
1226;calc inner;100;2.08032;1.28551;2.31047
1226;calc wait;100;0.00278532;0.00197194;0.0304108
1226;calc bound;100;0.00253727;0.00170408;0.00758158
1226;calc iter;100;2.34799;1.62386;2.39639
1226;total;1;265.509;265.509;265.509
1227;calc total;1;235.09;235.09;235.09
1227;calc update async;100;4.90781e-05;2.3859e-05;0.000764972
1227;calc inner;100;2.08053;1.28597;2.30992
1227;calc wait;100;0.00377741;0.00192526;0.0339403
1227;calc bound;100;0.00253414;0.0015984;0.00747408
1227;calc iter;100;2.34799;1.62405;2.39663
1227;total;1;265.719;265.719;265.719
1228;calc total;1;235.09;235.09;235.09
1228;calc update async;100;5.89466e-05;2.3419e-05;0.0022964
1228;calc inner;100;2.07701;1.27637;2.30786
1228;calc wait;100;0.0154887;0.00301783;0.0670201
1228;calc bound;100;0.00354969;0.00168084;0.00610269
1228;calc iter;100;2.34788;1.61967;2.39392
1228;total;1;265.878;265.878;265.878
1229;calc total;1;235.09;235.09;235.09
1229;calc update async;100;5.36674e-05;2.465e-05;0.00153032
1229;calc inner;100;2.07895;1.28263;2.30757
1229;calc wait;100;0.0142294;0.00226985;0.0577458
1229;calc bound;100;0.00220951;0.00153996;0.00772975
1229;calc iter;100;2.34791;1.61872;2.39851
1229;total;1;265.998;265.998;265.998
1230;calc total;1;235.09;235.09;235.09
1230;calc update async;100;5.62654e-05;2.6139e-05;0.0015028
1230;calc inner;100;2.08544;1.29066;2.31022
1230;calc wait;100;0.00243235;0.0015247;0.0302814
1230;calc bound;100;0.00213297;0.00140634;0.00730878
1230;calc iter;100;2.348;1.62304;2.39639
1230;total;1;265.547;265.547;265.547
1231;calc total;1;235.09;235.09;235.09
1231;calc update async;100;6.35117e-05;2.761e-05;0.00237185
1231;calc inner;100;2.08474;1.29091;2.30934
1231;calc wait;100;0.00245436;0.00150922;0.0306591
1231;calc bound;100;0.00213269;0.00149237;0.00733872
1231;calc iter;100;2.348;1.6242;2.3978
1231;total;1;265.666;265.666;265.666
1232;calc total;1;235.09;235.09;235.09
1232;calc update async;100;6.68874e-05;1.543e-05;0.00213953
1232;calc inner;100;1.33473;0.354423;2.27783
1232;calc wait;100;1.00533;0.0338102;1.94838
1232;calc bound;100;0.00456247;0.00138425;0.00791955
1232;calc iter;100;2.3447;1.78515;2.46628
1232;total;1;265.587;265.587;265.587
1233;calc total;1;235.09;235.09;235.09
1233;calc update async;100;6.17064e-05;1.68e-05;0.0022648
1233;calc inner;100;1.22208;0.356669;2.27748
1233;calc wait;100;1.1046;0.00742234;1.98211
1233;calc bound;100;0.00368857;0.00138099;0.00565861
1233;calc iter;100;2.33043;2.20369;2.41098
1233;total;1;265.53;265.53;265.53
1234;calc total;1;235.09;235.09;235.09
1234;calc update async;100;5.87512e-05;1.627e-05;0.00185593
1234;calc inner;100;1.25877;0.389436;2.27976
1234;calc wait;100;1.04835;0.00333382;2.0091
1234;calc bound;100;0.00383379;0.00138101;0.0075364
1234;calc iter;100;2.31103;2.15148;2.40004
1234;total;1;265.774;265.774;265.774
1235;calc total;1;235.09;235.09;235.09
1235;calc update async;100;6.31329e-05;2.01e-05;0.00229567
1235;calc inner;100;1.3253;0.451113;2.27947
1235;calc wait;100;0.963808;0.00310474;1.92923
1235;calc bound;100;0.00366358;0.00144823;0.00556198
1235;calc iter;100;2.29287;2.03062;2.44891
1235;total;1;265.824;265.824;265.824
1236;calc total;1;235.089;235.089;235.089
1236;calc update async;100;6.44067e-05;1.648e-05;0.00221188
1236;calc inner;100;1.50065;0.471741;2.28339
1236;calc wait;100;0.772607;0.00299658;1.96544
1236;calc bound;100;0.00427174;0.00191324;0.00735434
1236;calc iter;100;2.27768;2.07835;2.43912
1236;total;1;265.788;265.788;265.788
1237;calc total;1;235.089;235.089;235.089
1237;calc update async;100;6.21006e-05;1.755e-05;0.00216888
1237;calc inner;100;1.4994;0.580596;2.2864
1237;calc wait;100;0.670038;0.00803228;1.63177
1237;calc bound;100;0.00427661;0.00186382;0.00738296
1237;calc iter;100;2.28076;2.06114;2.6469
1237;total;1;265.442;265.442;265.442
1238;calc total;1;235.089;235.089;235.089
1238;calc update async;100;5.90496e-05;1.571e-05;0.00188498
1238;calc inner;100;1.25074;0.472205;2.292
1238;calc wait;100;1.03135;0.00291717;1.97502
1238;calc bound;100;0.00374221;0.00150399;0.00982786
1238;calc iter;100;2.28912;1.99286;2.45209
1238;total;1;265.574;265.574;265.574
1239;calc total;1;235.089;235.089;235.089
1239;calc update async;100;6.99072e-05;1.963e-05;0.00193936
1239;calc inner;100;1.40523;0.380536;2.28777
1239;calc wait;100;0.892925;0.0117447;2.0682
1239;calc bound;100;0.00539209;0.00181467;0.00895677
1239;calc iter;100;2.30363;1.83906;2.45909
1239;total;1;265.6;265.6;265.6
1240;calc total;1;235.089;235.089;235.089
1240;calc update async;100;5.63727e-05;2.271e-05;0.00212737
1240;calc inner;100;2.0828;1.11446;2.31316
1240;calc wait;100;0.0197103;0.00306963;0.0530861
1240;calc bound;100;0.00462338;0.00221115;0.00736883
1240;calc iter;100;2.31373;2.09901;2.38531
1240;total;1;265.886;265.886;265.886
1241;calc total;1;235.089;235.089;235.089
1241;calc update async;100;5.61133e-05;2.302e-05;0.00187016
1241;calc inner;100;2.08886;1.11335;2.31675
1241;calc wait;100;0.0101016;0.00496134;0.0529531
1241;calc bound;100;0.00470034;0.00158795;0.00705591
1241;calc iter;100;2.31382;2.08465;2.38769
1241;total;1;265.769;265.769;265.769
1242;calc total;1;235.089;235.089;235.089
1242;calc update async;100;6.06376e-05;2.3739e-05;0.00190185
1242;calc inner;100;2.08927;1.11737;2.32128
1242;calc wait;100;0.0447023;0.00171432;0.385476
1242;calc bound;100;0.00409623;0.00155144;0.00749633
1242;calc iter;100;2.31389;2.08478;2.38697
1242;total;1;265.948;265.948;265.948
1243;calc total;1;235.089;235.089;235.089
1243;calc update async;100;5.60278e-05;2.403e-05;0.00164897
1243;calc inner;100;2.09281;1.11691;2.32111
1243;calc wait;100;0.00488738;0.00150118;0.0582572
1243;calc bound;100;0.00435313;0.00154869;0.00785236
1243;calc iter;100;2.31389;2.08542;2.38714
1243;total;1;265.826;265.826;265.826
1244;calc total;1;235.135;235.135;235.135
1244;calc update async;100;3.99181e-05;2.4929e-05;0.000495554
1244;calc inner;100;2.04718;1.03537;2.31933
1244;calc wait;100;0.103638;0.00237314;0.410345
1244;calc bound;100;0.00288472;0.0014737;0.00685281
1244;calc iter;100;2.31272;2.12561;2.39566
1244;total;1;265.541;265.541;265.541
1245;calc total;1;235.088;235.088;235.088
1245;calc update async;100;5.00554e-05;1.918e-05;0.00125257
1245;calc inner;100;2.04982;1.02787;2.31962
1245;calc wait;100;0.0121693;0.0025939;0.118494
1245;calc bound;100;0.00399812;0.0022998;0.00757513
1245;calc iter;100;2.31208;2.1229;2.39267
1245;total;1;265.937;265.937;265.937
1246;calc total;1;235.135;235.135;235.135
1246;calc update async;100;3.78462e-05;1.352e-05;0.000320207
1246;calc inner;100;2.02127;0.843877;2.32408
1246;calc wait;100;0.0616136;0.00224022;0.414343
1246;calc bound;100;0.00446966;0.00210291;0.00643871
1246;calc iter;100;2.31186;2.17056;2.40411
1246;total;1;265.57;265.57;265.57
1247;calc total;1;235.089;235.089;235.089
1247;calc update async;100;5.02866e-05;1.397e-05;0.00172654
1247;calc inner;100;1.91266;0.464877;2.323
1247;calc wait;100;0.25251;0.00224901;1.54827
1247;calc bound;100;0.00396643;0.00148092;0.00766585
1247;calc iter;100;2.3108;1.85626;2.55396
1247;total;1;265.511;265.511;265.511
1248;calc total;1;235.089;235.089;235.089
1248;calc update async;100;0.000379617;4.798e-05;0.0272861
1248;calc inner;100;1.30874;0.519422;2.2428
1248;calc wait;100;0.939545;0.00702253;1.88377
1248;calc bound;100;0.00447719;0.00187147;0.00815076
1248;calc iter;100;2.30977;2.16053;2.44556
1248;total;1;265.785;265.785;265.785
1249;calc total;1;235.089;235.089;235.089
1249;calc update async;100;0.000370154;4.6539e-05;0.0272606
[truncated: 1,582,164 more chars]
