# Supplementary material for: A Halo abstraction for distributed n-dimensional structured grids within the C++ PGAS library DASH
Source: PeerJ Comput Sci. 2023 Feb 3;9:e1203. doi: 10.7717/peerj-cs.1203 (PMC10280232; doi:10.7717/peerj-cs.1203)
Supplement: Supplemental Information 3 [file peerj-cs-09-1203-s003.gz › raw_romeo/res_2d_romeo/weak/mpi_heat2d_n2_c128_240416_21918185.out]

MPI
Running Jacobi on 256 processors with (16, 16) elements.
Array Dimensions: 240416 240416
Block Dimensions: 15026 15026
== Energy Conservation Check ==
initial Energy:               25.000
  final Energy:               25.000
    Difference:               -0.000
== Time Statistics ==
Completed 100 iterations.
# unit_id;function_name;num_calls;avg_runtime;min_runtime;max_runtime
0;calc total;1;234.193;234.193;234.193
0;calc update async;100;0.000222843;6.408e-05;0.0034488
0;calc inner;100;1.15045;0.46473;2.31127
0;calc wait;100;1.17708;0.0336153;1.86726
0;calc bound;100;0.0105507;0.00212925;0.0176372
0;calc iter;100;2.33832;1.58361;2.60574
0;total;1;260.313;260.313;260.313
1;calc total;1;234.153;234.153;234.153
1;calc update async;100;0.000486898;0.000118629;0.0287951
1;calc inner;100;1.33828;0.708567;2.30975
1;calc wait;100;0.399149;0.0265564;1.3468
1;calc bound;100;0.00585321;0.00262856;0.010968
1;calc iter;100;2.33246;2.1234;2.59514
1;total;1;260.302;260.302;260.302
2;calc total;1;234.153;234.153;234.153
2;calc update async;100;0.000482736;0.000106899;0.028838
2;calc inner;100;1.41713;0.800294;2.31327
2;calc wait;100;0.252442;0.00388756;0.489448
2;calc bound;100;0.00723037;0.00263561;0.010746
2;calc iter;100;2.32836;2.28033;2.59564
2;total;1;260.301;260.301;260.301
3;calc total;1;234.143;234.143;234.143
3;calc update async;100;0.000346234;7.7729e-05;0.01982
3;calc inner;100;1.21045;0.657532;2.30057
3;calc wait;100;0.551466;0.0199888;0.767574
3;calc bound;100;0.0102146;0.00318646;0.0134284
3;calc iter;100;2.3224;2.28278;2.59151
3;total;1;260.298;260.298;260.298
4;calc total;1;234.16;234.16;234.16
4;calc update async;100;0.000185596;6.262e-05;0.0071892
4;calc inner;100;1.12427;0.593582;2.27464
4;calc wait;100;0.581931;0.0327096;0.816474
4;calc bound;100;0.0102185;0.00277259;0.0140846
4;calc iter;100;2.32253;2.29636;2.58265
4;total;1;260.326;260.326;260.326
5;calc total;1;234.153;234.153;234.153
5;calc update async;100;0.000447225;6.9619e-05;0.0277118
5;calc inner;100;1.35155;0.699522;2.29745
5;calc wait;100;0.318519;0.0136925;0.542156
5;calc bound;100;0.00765097;0.00311785;0.0107746
5;calc iter;100;2.32819;2.30429;2.59163
5;total;1;259.801;259.801;259.801
6;calc total;1;234.153;234.153;234.153
6;calc update async;100;0.000470234;0.000109199;0.0289433
6;calc inner;100;1.31395;0.690994;2.30291
6;calc wait;100;0.335733;0.00429363;1.07534
6;calc bound;100;0.00589069;0.00307994;0.0109929
6;calc iter;100;2.3324;2.10817;2.59214
6;total;1;259.819;259.819;259.819
7;calc total;1;234.153;234.153;234.153
7;calc update async;100;0.000476797;7.256e-05;0.0287402
7;calc inner;100;1.13357;0.434656;2.30231
7;calc wait;100;1.19501;0.015789;1.91249
7;calc bound;100;0.00836818;0.00263656;0.0118258
7;calc iter;100;2.33743;1.58992;2.6037
7;total;1;259.965;259.965;259.965
8;calc total;1;234.163;234.163;234.163
8;calc update async;100;0.000144562;5.006e-05;0.00532977
8;calc inner;100;2.12315;1.39414;2.38713
8;calc wait;100;0.0666013;0.0328116;0.09851
8;calc bound;100;0.00995441;0.00307563;0.010984
8;calc iter;100;2.34144;1.79635;2.60906
8;total;1;259.751;259.751;259.751
9;calc total;1;234.153;234.153;234.153
9;calc update async;100;0.000470619;7.3999e-05;0.0290224
9;calc inner;100;2.16666;1.41192;2.43943
9;calc wait;100;0.0162324;0.00682229;0.0208479
9;calc bound;100;0.00405114;0.00325678;0.0106568
9;calc iter;100;2.3414;1.78445;2.61152
9;total;1;260.004;260.004;260.004
10;calc total;1;234.153;234.153;234.153
10;calc update async;100;0.000580527;0.000155898;0.029075
10;calc inner;100;2.17248;1.41874;2.44911
10;calc wait;100;0.00336903;0.00273202;0.0126715
10;calc bound;100;0.00392285;0.00294554;0.0109138
10;calc iter;100;2.34148;1.78455;2.61124
10;total;1;259.702;259.702;259.702
11;calc total;1;234.153;234.153;234.153
11;calc update async;100;0.000539097;0.000133518;0.0289592
11;calc inner;100;2.17281;1.41981;2.44763
11;calc wait;100;0.00454392;0.00270944;0.0157603
11;calc bound;100;0.00392167;0.0023688;0.0109784
11;calc iter;100;2.34147;1.7851;2.6112
11;total;1;259.946;259.946;259.946
12;calc total;1;234.163;234.163;234.163
12;calc update async;100;0.000172978;6.3439e-05;0.00436838
12;calc inner;100;2.17171;1.41222;2.4568
12;calc wait;100;0.0198403;0.00393735;0.093489
12;calc bound;100;0.00530888;0.00292291;0.00983657
12;calc iter;100;2.34148;1.79127;2.60472
12;total;1;259.836;259.836;259.836
13;calc total;1;234.152;234.152;234.152
13;calc update async;100;0.000467604;6.2169e-05;0.0293724
13;calc inner;100;2.17819;1.41915;2.45405
13;calc wait;100;0.010483;0.00649237;0.0309403
13;calc bound;100;0.00388555;0.0030952;0.00510375
13;calc iter;100;2.34141;1.78344;2.61296
13;total;1;260.035;260.035;260.035
14;calc total;1;234.152;234.152;234.152
14;calc update async;100;0.000572094;0.000135339;0.0294265
14;calc inner;100;2.17939;1.42256;2.45654
14;calc wait;100;0.00269261;0.00224919;0.00836347
14;calc bound;100;0.00350957;0.00292723;0.0111518
14;calc iter;100;2.34149;1.78441;2.61244
14;total;1;259.857;259.857;259.857
15;calc total;1;234.152;234.152;234.152
15;calc update async;100;0.000557961;0.000100509;0.0293299
15;calc inner;100;2.17971;1.42245;2.45691
15;calc wait;100;0.0030198;0.00226392;0.00820824
15;calc bound;100;0.00351579;0.00291545;0.0111109
15;calc iter;100;2.34148;1.78392;2.61251
15;total;1;260.011;260.011;260.011
16;calc total;1;234.163;234.163;234.163
16;calc update async;100;7.18358e-05;5.048e-05;0.000511965
16;calc inner;100;1.95411;1.09399;2.31392
16;calc wait;100;0.378831;0.0391079;0.682471
16;calc bound;100;0.00859072;0.00235882;0.0103013
16;calc iter;100;2.34161;1.77888;2.6118
16;total;1;259.747;259.747;259.747
17;calc total;1;234.152;234.152;234.152
17;calc update async;100;0.000170263;4.162e-05;0.0117191
17;calc inner;100;1.961;1.46791;2.3192
17;calc wait;100;0.363778;0.0115496;0.645453
17;calc bound;100;0.0097586;0.00267933;0.0105525
17;calc iter;100;2.33471;1.6957;2.60885
17;total;1;260.38;260.38;260.38
18;calc total;1;234.152;234.152;234.152
18;calc update async;100;0.000171937;2.996e-05;0.0117446
18;calc inner;100;1.98767;1.69717;2.33949
18;calc wait;100;0.334645;0.00356245;0.617402
18;calc bound;100;0.0100909;0.00417866;0.0190459
18;calc iter;100;2.33259;2.12291;2.59495
18;total;1;259.76;259.76;259.76
19;calc total;1;234.152;234.152;234.152
19;calc update async;100;7.50164e-05;3.429e-05;0.00245917
19;calc inner;100;1.96802;1.71746;2.32513
19;calc wait;100;0.350473;0.0153447;0.610721
19;calc bound;100;0.00991591;0.00390854;0.010688
19;calc iter;100;2.3285;2.28019;2.5959
19;total;1;260.371;260.371;260.371
20;calc total;1;234.163;234.163;234.163
20;calc update async;100;5.82915e-05;3.327e-05;0.000987459
20;calc inner;100;1.95789;1.71617;2.30636
20;calc wait;100;0.360419;0.0191361;0.612412
20;calc bound;100;0.0100342;0.00515065;0.0106756
20;calc iter;100;2.32841;2.30431;2.59163
20;total;1;260.395;260.395;260.395
21;calc total;1;234.152;234.152;234.152
21;calc update async;100;7.11056e-05;4.1069e-05;0.00156218
21;calc inner;100;1.96121;1.67221;2.31837
21;calc wait;100;0.361276;0.00756341;0.631646
21;calc bound;100;0.00993856;0.00618092;0.0107839
21;calc iter;100;2.3325;2.10691;2.59168
21;total;1;260.391;260.391;260.391
22;calc total;1;234.152;234.152;234.152
22;calc update async;100;6.81114e-05;4.2139e-05;0.00161272
22;calc inner;100;1.96758;1.47635;2.32392
22;calc wait;100;0.356879;0.00346033;0.621357
22;calc bound;100;0.0100814;0.00310195;0.0106741
22;calc iter;100;2.33461;1.70101;2.60958
22;total;1;260.39;260.39;260.39
23;calc total;1;234.152;234.152;234.152
23;calc update async;100;7.36507e-05;4.1449e-05;0.00155984
23;calc inner;100;1.95912;1.10712;2.31753
23;calc wait;100;0.371402;0.0199689;0.678199
23;calc bound;100;0.0107502;0.00263646;0.0114081
23;calc iter;100;2.34135;1.788;2.60885
23;total;1;260.37;260.37;260.37
24;calc total;1;234.163;234.163;234.163
24;calc update async;100;0.000119493;2.505e-05;0.00858901
24;calc inner;100;2.31274;1.76499;2.58155
24;calc wait;100;0.0231457;0.0117453;0.0286216
24;calc bound;100;0.0056013;0.00368801;0.00705406
24;calc iter;100;2.34161;1.78724;2.61166
24;total;1;260.373;260.373;260.373
25;calc total;1;234.152;234.152;234.152
25;calc update async;100;5.98727e-05;3.5419e-05;0.00136565
25;calc inner;100;2.32457;1.76745;2.59393
25;calc wait;100;0.00781756;0.00599958;0.00949166
25;calc bound;100;0.00904696;0.00363256;0.00968043
25;calc iter;100;2.3415;1.77914;2.61126
25;total;1;260.382;260.382;260.382
26;calc total;1;234.152;234.152;234.152
26;calc update async;100;4.9942e-05;3.0579e-05;0.00103254
26;calc inner;100;2.32905;1.77239;2.59881
26;calc wait;100;0.00321697;0.00269733;0.00509614
26;calc bound;100;0.0091819;0.00315266;0.00963642
26;calc iter;100;2.34151;1.77828;2.61126
26;total;1;260.373;260.373;260.373
27;calc total;1;234.152;234.152;234.152
27;calc update async;100;6.8818e-05;2.794e-05;0.00328146
27;calc inner;100;2.32889;1.77264;2.59822
27;calc wait;100;0.00334272;0.00276363;0.00474059
27;calc bound;100;0.00920379;0.00321983;0.00974371
27;calc iter;100;2.34151;1.77866;2.6112
27;total;1;260.382;260.382;260.382
28;calc total;1;234.162;234.162;234.162
28;calc update async;100;4.9643e-05;3.132e-05;0.000556913
28;calc inner;100;2.32457;1.76983;2.59494
28;calc wait;100;0.0116553;0.00426037;0.058842
28;calc bound;100;0.00533411;0.00356055;0.0098218
28;calc iter;100;2.34161;1.78399;2.61131
28;total;1;259.74;259.74;259.74
29;calc total;1;234.152;234.152;234.152
29;calc update async;100;5.49644e-05;2.8569e-05;0.0011618
29;calc inner;100;2.32713;1.76925;2.59841
29;calc wait;100;0.00735023;0.00561683;0.0201484
29;calc bound;100;0.00697536;0.00365354;0.00923621
29;calc iter;100;2.34151;1.78049;2.61326
29;total;1;260.356;260.356;260.356
30;calc total;1;234.152;234.152;234.152
30;calc update async;100;6.34603e-05;2.857e-05;0.00231439
30;calc inner;100;2.33114;1.77389;2.60169
30;calc wait;100;0.00319681;0.00244471;0.00405271
30;calc bound;100;0.00711141;0.00321234;0.00885308
30;calc iter;100;2.34152;1.77959;2.61323
30;total;1;260.352;260.352;260.352
31;calc total;1;234.152;234.152;234.152
31;calc update async;100;5.25005e-05;2.8719e-05;0.00115872
31;calc inner;100;2.33133;1.77386;2.60159
31;calc wait;100;0.00327655;0.00245355;0.00862111
31;calc bound;100;0.00685101;0.00321049;0.00903395
31;calc iter;100;2.34152;1.77957;2.61279
31;total;1;260.356;260.356;260.356
32;calc total;1;234.154;234.154;234.154
32;calc update async;100;6.10685e-05;2.35e-05;0.000593503
32;calc inner;100;1.23931;0.439108;2.31398
32;calc wait;100;1.0894;0.0283888;1.88664
32;calc bound;100;0.00914134;0.00209079;0.0173486
32;calc iter;100;2.33792;1.57964;2.61028
32;total;1;260.295;260.295;260.295
33;calc total;1;234.152;234.152;234.152
33;calc update async;100;5.24899e-05;3.044e-05;0.00111652
33;calc inner;100;1.39528;0.697777;2.31923
33;calc wait;100;0.431356;0.00937131;1.2663
33;calc bound;100;0.00713992;0.00262849;0.0107834
33;calc iter;100;2.33243;2.12346;2.58512
33;total;1;260.283;260.283;260.283
34;calc total;1;234.152;234.152;234.152
34;calc update async;100;0.000155023;2.8129e-05;0.0112924
34;calc inner;100;1.4739;0.786089;2.32212
34;calc wait;100;0.269111;0.00374209;0.437256
34;calc bound;100;0.00752567;0.00264526;0.0108551
34;calc iter;100;2.32835;2.28029;2.59566
34;total;1;260.285;260.285;260.285
35;calc total;1;234.152;234.152;234.152
35;calc update async;100;4.88763e-05;2.4069e-05;0.00111835
35;calc inner;100;1.33748;0.651984;2.32246
35;calc wait;100;0.485046;0.00638564;0.818915
35;calc bound;100;0.0101483;0.00422538;0.0137186
35;calc iter;100;2.32249;2.2828;2.59152
35;total;1;260.359;260.359;260.359
36;calc total;1;234.162;234.162;234.162
36;calc update async;100;4.58743e-05;2.168e-05;0.000767071
36;calc inner;100;1.30345;0.584057;2.31848
36;calc wait;100;0.501155;0.0036673;0.784912
36;calc bound;100;0.0103626;0.00791109;0.0141722
36;calc iter;100;2.32255;2.29381;2.58254
36;total;1;260.312;260.312;260.312
37;calc total;1;234.152;234.152;234.152
37;calc update async;100;6.03564e-05;3.2189e-05;0.00145403
37;calc inner;100;1.45122;0.683745;2.30897
37;calc wait;100;0.311052;0.00816892;0.551244
37;calc bound;100;0.00773781;0.00310995;0.0109271
37;calc iter;100;2.32815;2.30428;2.59162
37;total;1;260.311;260.311;260.311
38;calc total;1;234.152;234.152;234.152
38;calc update async;100;7.13173e-05;3.0809e-05;0.00264176
38;calc inner;100;1.40266;0.684215;2.32308
38;calc wait;100;0.371327;0.00354069;1.06043
38;calc bound;100;0.00737667;0.00312869;0.0107963
38;calc iter;100;2.33236;2.10812;2.59216
38;total;1;260.31;260.31;260.31
39;calc total;1;234.152;234.152;234.152
39;calc update async;100;6.00453e-05;2.127e-05;0.0012889
39;calc inner;100;1.24792;0.429732;2.32111
39;calc wait;100;1.08104;0.00536394;1.91595
39;calc bound;100;0.00831581;0.00263084;0.0110539
39;calc iter;100;2.33734;1.58771;2.61016
39;total;1;260.392;260.392;260.392
40;calc total;1;234.162;234.162;234.162
40;calc update async;100;3.77256e-05;2.015e-05;0.00095564
40;calc inner;100;2.14242;1.38945;2.49939
40;calc wait;100;0.0740661;0.0204994;0.107314
40;calc bound;100;0.010074;0.00497265;0.010731
40;calc iter;100;2.34138;1.79444;2.6091
40;total;1;260.285;260.285;260.285
41;calc total;1;234.151;234.151;234.151
41;calc update async;100;0.000150151;2.659e-05;0.0111496
41;calc inner;100;2.19115;1.40984;2.55902
41;calc wait;100;0.0168675;0.010955;0.0210757
41;calc bound;100;0.0044482;0.00298724;0.0100099
41;calc iter;100;2.34138;1.78448;2.61153
41;total;1;260.291;260.291;260.291
42;calc total;1;234.151;234.151;234.151
42;calc update async;100;0.000131449;2.871e-05;0.00893875
42;calc inner;100;2.20009;1.42107;2.56923
42;calc wait;100;0.00338401;0.00270565;0.00884714
42;calc bound;100;0.00430255;0.00283031;0.0116375
42;calc iter;100;2.34144;1.78503;2.61123
42;total;1;260.281;260.281;260.281
43;calc total;1;234.151;234.151;234.151
43;calc update async;100;0.000136704;3.055e-05;0.0090654
43;calc inner;100;2.19692;1.41836;2.56554
43;calc wait;100;0.00788156;0.00487336;0.0176607
43;calc bound;100;0.00430562;0.00228079;0.0108559
43;calc iter;100;2.34144;1.78528;2.61146
43;total;1;260.257;260.257;260.257
44;calc total;1;234.162;234.162;234.162
44;calc update async;100;4.37091e-05;2.5749e-05;0.0010455
44;calc inner;100;2.1969;1.41244;2.5769
44;calc wait;100;0.0195539;0.00381261;0.070361
44;calc bound;100;0.00509669;0.00315057;0.0105593
44;calc iter;100;2.34147;1.79133;2.60471
44;total;1;260.257;260.257;260.257
45;calc total;1;234.151;234.151;234.151
45;calc update async;100;0.000145716;2.568e-05;0.0106213
45;calc inner;100;2.20415;1.4206;2.5751
45;calc wait;100;0.00942309;0.0051666;0.0262636
45;calc bound;100;0.00396209;0.0026802;0.00863031
45;calc iter;100;2.34139;1.78348;2.613
45;total;1;260.233;260.233;260.233
46;calc total;1;234.151;234.151;234.151
46;calc update async;100;0.00015111;2.738e-05;0.0108804
46;calc inner;100;2.20619;1.424;2.57782
46;calc wait;100;0.00292956;0.00231698;0.0111572
46;calc bound;100;0.0037623;0.00258281;0.0109974
46;calc iter;100;2.34146;1.78508;2.61226
46;total;1;260.232;260.232;260.232
47;calc total;1;234.151;234.151;234.151
47;calc update async;100;0.000151756;2.9769e-05;0.0107945
47;calc inner;100;2.20524;1.42267;2.57773
47;calc wait;100;0.0030118;0.00214652;0.0124479
47;calc bound;100;0.00362258;0.00221646;0.0108137
47;calc iter;100;2.34147;1.78432;2.61414
47;total;1;260.204;260.204;260.204
48;calc total;1;234.162;234.162;234.162
48;calc update async;100;7.19614e-05;1.5389e-05;0.00124525
48;calc inner;100;1.85063;0.377994;2.30009
48;calc wait;100;0.474076;0.0479583;1.23787
48;calc bound;100;0.0102869;0.00200181;0.0141113
48;calc iter;100;2.33508;1.61788;2.61325
48;total;1;260.248;260.248;260.248
49;calc total;1;234.151;234.151;234.151
49;calc update async;100;5.66898e-05;3.0539e-05;0.000844701
49;calc inner;100;1.8009;0.596125;2.30455
49;calc wait;100;0.511914;0.0179137;1.57468
49;calc bound;100;0.00974503;0.00264787;0.0105177
49;calc iter;100;2.32371;1.46097;2.60579
49;total;1;260.233;260.233;260.233
50;calc total;1;234.151;234.151;234.151
50;calc update async;100;0.000151287;3.2659e-05;0.0104665
50;calc inner;100;1.84072;1.09751;2.31558
50;calc wait;100;0.444751;0.00402479;1.00381
50;calc bound;100;0.0099225;0.00268644;0.0141251
50;calc iter;100;2.3187;1.93114;2.76551
50;total;1;260.4;260.4;260.4
51;calc total;1;234.142;234.142;234.142
51;calc update async;100;6.25313e-05;2.9789e-05;0.00190263
51;calc inner;100;1.87088;1.04812;2.3144
51;calc wait;100;0.407661;0.00433896;1.0733
51;calc bound;100;0.00991849;0.00418656;0.01094
51;calc iter;100;2.31531;2.0099;2.86878
51;total;1;260.39;260.39;260.39
52;calc total;1;234.162;234.162;234.162
52;calc update async;100;0.000132259;2.5799e-05;0.00891089
52;calc inner;100;1.87732;0.856167;2.3175
52;calc wait;100;0.389154;0.0054304;1.29076
52;calc bound;100;0.00992016;0.00405086;0.0111266
52;calc iter;100;2.31512;2.04127;2.76171
52;total;1;259.829;259.829;259.829
53;calc total;1;234.141;234.141;234.141
53;calc update async;100;6.28043e-05;2.337e-05;0.00199154
53;calc inner;100;1.86427;0.95317;2.3192
53;calc wait;100;0.4207;0.00312806;0.977911
53;calc bound;100;0.00979677;0.00321312;0.0109301
53;calc iter;100;2.3175;2.06741;2.59064
53;total;1;260.17;260.17;260.17
54;calc total;1;234.15;234.15;234.15
54;calc update async;100;5.83439e-05;2.814e-05;0.00123946
54;calc inner;100;1.82869;0.654102;2.3245
54;calc wait;100;0.479787;0.0042567;1.83756
54;calc bound;100;0.00983764;0.00207303;0.0107401
54;calc iter;100;2.32272;1.56924;2.59207
54;total;1;259.83;259.83;259.83
55;calc total;1;234.15;234.15;234.15
55;calc update async;100;6.48549e-05;1.814e-05;0.00117924
55;calc inner;100;1.87325;0.4004;2.31882
55;calc wait;100;0.449454;0.00942469;1.29449
55;calc bound;100;0.0104131;0.00254833;0.0113252
55;calc iter;100;2.33319;1.63765;2.61192
55;total;1;260.11;260.11;260.11
56;calc total;1;234.162;234.162;234.162
56;calc update async;100;0.000135116;2.41e-05;0.00949588
56;calc inner;100;2.18212;1.17829;2.38532
56;calc wait;100;0.125482;0.0040026;0.272407
56;calc bound;100;0.00945164;0.00484267;0.0139711
56;calc iter;100;2.33733;1.58786;2.61035
56;total;1;259.687;259.687;259.687
57;calc total;1;234.15;234.15;234.15
57;calc update async;100;4.67386e-05;2.771e-05;0.00102415
57;calc inner;100;2.25874;1.25412;2.49366
57;calc wait;100;0.0261152;0.00589943;0.0458601
57;calc bound;100;0.00809854;0.00322027;0.0107338
57;calc iter;100;2.33762;1.5769;2.61081
57;total;1;260.245;260.245;260.245
58;calc total;1;234.149;234.149;234.149
58;calc update async;100;0.000141924;2.273e-05;0.0102425
58;calc inner;100;2.27081;1.26871;2.51814
58;calc wait;100;0.00457602;0.00285869;0.0177441
58;calc bound;100;0.00743906;0.00324715;0.0110219
58;calc iter;100;2.33778;1.58159;2.60926
58;total;1;260.019;260.019;260.019
59;calc total;1;234.15;234.15;234.15
59;calc update async;100;5.15085e-05;2.548e-05;0.00082849
59;calc inner;100;2.26982;1.26927;2.51636
59;calc wait;100;0.016545;0.00283025;0.0683369
59;calc bound;100;0.00831411;0.00311431;0.0110976
59;calc iter;100;2.33778;1.58092;2.60945
59;total;1;260.154;260.154;260.154
60;calc total;1;234.162;234.162;234.162
60;calc update async;100;0.000131553;2.4169e-05;0.00957493
60;calc inner;100;2.27817;1.27637;2.57468
60;calc wait;100;0.0266206;0.00379611;0.105273
60;calc bound;100;0.00656646;0.00391668;0.010096
60;calc iter;100;2.33768;1.57895;2.61272
60;total;1;260.021;260.021;260.021
61;calc total;1;234.149;234.149;234.149
61;calc update async;100;4.73671e-05;2.57e-05;0.000705622
61;calc inner;100;2.2886;1.28305;2.57294
61;calc wait;100;0.0120304;0.00534202;0.0366812
61;calc bound;100;0.00586312;0.00301538;0.0107049
61;calc iter;100;2.33775;1.57749;2.61009
61;total;1;260.243;260.243;260.243
62;calc total;1;234.15;234.15;234.15
62;calc update async;100;0.000144838;2.785e-05;0.0104761
62;calc inner;100;2.29269;1.28491;2.57868
62;calc wait;100;0.00336632;0.0027619;0.00723621
62;calc bound;100;0.0055315;0.00216617;0.00935183
62;calc iter;100;2.33783;1.58101;2.61087
62;total;1;259.996;259.996;259.996
63;calc total;1;234.149;234.149;234.149
63;calc update async;100;4.29962e-05;2.3709e-05;0.000759941
63;calc inner;100;2.29257;1.28914;2.57826
63;calc wait;100;0.003224;0.00202792;0.00772281
63;calc bound;100;0.00552646;0.00208312;0.00928074
63;calc iter;100;2.33783;1.5812;2.61075
63;total;1;260.153;260.153;260.153
64;calc total;1;234.162;234.162;234.162
64;calc update async;100;8.09264e-05;3.9109e-05;0.00257786
64;calc inner;100;1.90959;0.698972;2.30532
64;calc wait;100;0.414832;0.0421995;0.833033
64;calc bound;100;0.0105781;0.00206817;0.0173041
64;calc iter;100;2.33509;1.52082;2.60887
64;total;1;259.98;259.98;259.98
65;calc total;1;234.149;234.149;234.149
65;calc update async;100;5.60049e-05;3.248e-05;0.00087406
65;calc inner;100;1.90066;1.09961;2.32411
65;calc wait;100;0.416134;0.0177871;1.12624
65;calc bound;100;0.00993257;0.00265365;0.0114045
65;calc iter;100;2.32679;1.41005;2.70485
65;total;1;259.757;259.757;259.757
66;calc total;1;234.148;234.148;234.148
66;calc update async;100;0.000156926;3.1029e-05;0.010422
66;calc inner;100;1.91375;1.40594;2.32242
66;calc wait;100;0.399871;0.00357987;1.06629
66;calc bound;100;0.0100336;0.0056225;0.0113795
66;calc iter;100;2.32382;1.97488;2.74623
66;total;1;260.216;260.216;260.216
67;calc total;1;234.147;234.147;234.147
67;calc update async;100;0.000148136;3.0769e-05;0.0101643
67;calc inner;100;1.93163;1.56869;2.32232
67;calc wait;100;0.376958;0.0036128;1.01655
67;calc bound;100;0.0100684;0.00526044;0.0115518
67;calc iter;100;2.31881;1.93315;2.8172
67;total;1;259.756;259.756;259.756
68;calc total;1;234.162;234.162;234.162
68;calc update async;100;8.04308e-05;2.89e-05;0.00317498
68;calc inner;100;1.97544;1.56073;2.38015
68;calc wait;100;0.332347;0.00487675;1.18911
68;calc bound;100;0.00999554;0.00360227;0.0117419
68;calc iter;100;2.31787;2.06834;2.7605
68;total;1;259.782;259.782;259.782
69;calc total;1;234.148;234.148;234.148
69;calc update async;100;0.000105725;3.324e-05;0.00559009
69;calc inner;100;1.97331;1.60187;2.38512
69;calc wait;100;0.338586;0.00364948;0.905364
69;calc bound;100;0.0100253;0.00422938;0.0112768
69;calc iter;100;2.32285;1.94681;2.84121
69;total;1;259.897;259.897;259.897
70;calc total;1;234.148;234.148;234.148
70;calc update async;100;7.46603e-05;3.2099e-05;0.00275125
70;calc inner;100;1.97607;1.54809;2.39152
70;calc wait;100;0.334415;0.00638553;0.798186
70;calc bound;100;0.01017;0.00313872;0.0115153
70;calc iter;100;2.32501;1.90622;2.70919
70;total;1;259.992;259.992;259.992
71;calc total;1;234.138;234.138;234.138
71;calc update async;100;6.77897e-05;3.9969e-05;0.000935829
71;calc inner;100;1.96437;1.17636;2.38593
71;calc wait;100;0.356684;0.00458752;1.23002
71;calc bound;100;0.0106323;0.00263937;0.011299
71;calc iter;100;2.33339;2.03116;2.70382
71;total;1;259.815;259.815;259.815
72;calc total;1;234.162;234.162;234.162
72;calc update async;100;6.10511e-05;2.1719e-05;0.00248341
72;calc inner;100;2.15136;1.25122;2.4252
72;calc wait;100;0.152589;0.00370094;0.875254
72;calc bound;100;0.00921168;0.00431579;0.0130663
72;calc iter;100;2.33433;1.64974;2.61494
72;total;1;259.819;259.819;259.819
73;calc total;1;234.148;234.148;234.148
73;calc update async;100;6.58674e-05;2.544e-05;0.00289549
73;calc inner;100;2.23734;1.56806;2.49478
73;calc wait;100;0.0386901;0.00496832;0.103955
73;calc bound;100;0.00821128;0.003716;0.0107582
73;calc iter;100;2.33451;1.6198;2.60285
73;total;1;259.771;259.771;259.771
74;calc total;1;234.148;234.148;234.148
74;calc update async;100;7.49155e-05;1.835e-05;0.00374109
74;calc inner;100;2.25419;1.56985;2.50876
74;calc wait;100;0.00588796;0.00291516;0.03374
74;calc bound;100;0.00728904;0.00283535;0.0107396
74;calc iter;100;2.33494;1.64568;2.60391
74;total;1;259.947;259.947;259.947
75;calc total;1;234.148;234.148;234.148
75;calc update async;100;7.94951e-05;2.177e-05;0.00411829
75;calc inner;100;2.25212;1.4871;2.50254
75;calc wait;100;0.0346282;0.00302108;0.240349
75;calc bound;100;0.00795609;0.00277539;0.0111533
75;calc iter;100;2.33498;1.53713;2.6076
75;total;1;259.822;259.822;259.822
76;calc total;1;234.162;234.162;234.162
76;calc update async;100;0.000128666;2.308e-05;0.00949742
76;calc inner;100;2.26263;1.51469;2.56885
76;calc wait;100;0.0397924;0.00374275;0.147412
76;calc bound;100;0.00813417;0.00378836;0.010428
76;calc iter;100;2.33545;1.56354;2.61335
76;total;1;260.168;260.168;260.168
77;calc total;1;234.149;234.149;234.149
77;calc update async;100;0.000125323;2.18e-05;0.00868436
77;calc inner;100;2.27947;1.51083;2.55737
77;calc wait;100;0.0146944;0.00400068;0.0545824
77;calc bound;100;0.00598839;0.00306202;0.0107083
77;calc iter;100;2.33541;1.56318;2.6194
77;total;1;259.963;259.963;259.963
78;calc total;1;234.148;234.148;234.148
78;calc update async;100;0.000138797;1.97e-05;0.0101151
78;calc inner;100;2.28416;1.51392;2.57372
78;calc wait;100;0.00338654;0.00233046;0.00559176
78;calc bound;100;0.00541129;0.00266616;0.00971331
78;calc iter;100;2.33544;1.56682;2.61388
78;total;1;260.089;260.089;260.089
79;calc total;1;234.148;234.148;234.148
79;calc update async;100;6.83391e-05;2.1829e-05;0.00303371
79;calc inner;100;2.28342;1.51429;2.57333
79;calc wait;100;0.0034584;0.0023187;0.00975275
79;calc bound;100;0.00541599;0.00278824;0.0100515
79;calc iter;100;2.33544;1.56748;2.61296
79;total;1;259.94;259.94;259.94
80;calc total;1;234.161;234.161;234.161
80;calc update async;100;7.07439e-05;3.1849e-05;0.00200619
80;calc inner;100;1.91444;0.903047;2.3106
80;calc wait;100;0.411303;0.0368692;0.740846
80;calc bound;100;0.00979138;0.00206409;0.011821
80;calc iter;100;2.33561;1.64599;2.60898
80;total;1;259.844;259.844;259.844
81;calc total;1;234.148;234.148;234.148
81;calc update async;100;8.41605e-05;3.269e-05;0.00359459
81;calc inner;100;1.91362;1.30478;2.31844
81;calc wait;100;0.404533;0.0105434;0.731804
81;calc bound;100;0.00985957;0.00263475;0.0105674
81;calc iter;100;2.3281;1.4893;2.59813
81;total;1;260.15;260.15;260.15
82;calc total;1;234.148;234.148;234.148
82;calc update async;100;8.87043e-05;4.004e-05;0.00381697
82;calc inner;100;1.92619;1.58382;2.32498
82;calc wait;100;0.390051;0.00414277;0.741117
82;calc bound;100;0.0100428;0.00366969;0.0110217
82;calc iter;100;2.32638;2.02371;2.60846
82;total;1;260.403;260.403;260.403
83;calc total;1;234.147;234.147;234.147
83;calc update async;100;0.000150727;3.224e-05;0.0101571
83;calc inner;100;1.93038;1.70832;2.32374
83;calc wait;100;0.379548;0.00318074;0.614132
83;calc bound;100;0.00993806;0.00338953;0.0105839
83;calc iter;100;2.32213;2.13411;2.58187
83;total;1;260.076;260.076;260.076
84;calc total;1;234.161;234.161;234.161
84;calc update async;100;7.40387e-05;3.39e-05;0.00212268
84;calc inner;100;1.94293;1.71448;2.32552
84;calc wait;100;0.358999;0.00427901;0.613504
84;calc bound;100;0.00989381;0.00406796;0.0107187
84;calc iter;100;2.31901;2.12599;2.58741
84;total;1;259.767;259.767;259.767
85;calc total;1;234.149;234.149;234.149
85;calc update async;100;0.000140685;3.603e-05;0.00902038
85;calc inner;100;1.94008;1.63848;2.32237
85;calc wait;100;0.368536;0.0050063;0.699829
85;calc bound;100;0.00993522;0.00567055;0.0104651
85;calc iter;100;2.32399;2.15442;2.57089
85;total;1;259.706;259.706;259.706
86;calc total;1;234.148;234.148;234.148
86;calc update async;100;7.7181e-05;3.6649e-05;0.00240188
86;calc inner;100;1.94483;1.44524;2.32737
86;calc wait;100;0.370569;0.00342878;0.72315
86;calc bound;100;0.0100751;0.00347713;0.0108535
86;calc iter;100;2.32628;1.68898;2.59818
86;total;1;259.959;259.959;259.959
87;calc total;1;234.148;234.148;234.148
87;calc update async;100;8.41646e-05;4.117e-05;0.002766
87;calc inner;100;1.93489;1.12687;2.32739
87;calc wait;100;0.388558;0.0035851;0.766509
87;calc bound;100;0.010347;0.00261056;0.0112099
87;calc iter;100;2.33388;1.89603;2.65045
87;total;1;259.696;259.696;259.696
88;calc total;1;234.161;234.161;234.161
88;calc update async;100;5.4003e-05;1.971e-05;0.00160862
88;calc inner;100;2.24848;1.54741;2.50875
88;calc wait;100;0.0651135;0.00419556;0.215404
88;calc bound;100;0.00946632;0.00501886;0.0140204
88;calc iter;100;2.33485;1.64238;2.59837
88;total;1;260.053;260.053;260.053
89;calc total;1;234.148;234.148;234.148
89;calc update async;100;6.45071e-05;2.467e-05;0.00283362
89;calc inner;100;2.28093;1.56666;2.54816
89;calc wait;100;0.0271111;0.00745512;0.0956956
89;calc bound;100;0.00890346;0.00297705;0.0107254
89;calc iter;100;2.335;1.61636;2.59108
89;total;1;260.186;260.186;260.186
90;calc total;1;234.148;234.148;234.148
90;calc update async;100;0.000143261;2.049e-05;0.0104346
90;calc inner;100;2.29154;1.57738;2.56651
90;calc wait;100;0.00831779;0.00322266;0.0396073
90;calc bound;100;0.00850782;0.00289501;0.011227
90;calc iter;100;2.33516;1.59978;2.59273
90;total;1;260.049;260.049;260.049
91;calc total;1;234.148;234.148;234.148
91;calc update async;100;9.10832e-05;1.9859e-05;0.00532442
91;calc inner;100;2.28922;1.57565;2.56578
91;calc wait;100;0.0179848;0.00328761;0.120632
91;calc bound;100;0.00941138;0.00279908;0.0112297
91;calc iter;100;2.33537;1.61613;2.59486
91;total;1;259.899;259.899;259.899
92;calc total;1;234.161;234.161;234.161
92;calc update async;100;5.45919e-05;2.127e-05;0.00240705
92;calc inner;100;2.28533;1.58169;2.56471
92;calc wait;100;0.033306;0.00367657;0.0943049
92;calc bound;100;0.00757248;0.00403665;0.0107614
92;calc iter;100;2.3356;1.59883;2.60777
92;total;1;259.987;259.987;259.987
93;calc total;1;234.147;234.147;234.147
93;calc update async;100;0.000140543;2.436e-05;0.0105253
93;calc inner;100;2.30045;1.57835;2.5787
93;calc wait;100;0.0120371;0.00432885;0.0260387
93;calc bound;100;0.00775422;0.00323706;0.010695
93;calc iter;100;2.33548;1.58883;2.59702
93;total;1;260.168;260.168;260.168
94;calc total;1;234.147;234.147;234.147
94;calc update async;100;7.77646e-05;1.945e-05;0.00444973
94;calc inner;100;2.30512;1.57633;2.58357
94;calc wait;100;0.00347769;0.00213502;0.00780096
94;calc bound;100;0.0070705;0.00256248;0.0108323
94;calc iter;100;2.33548;1.58106;2.6055
94;total;1;259.909;259.909;259.909
95;calc total;1;234.147;234.147;234.147
95;calc update async;100;6.58216e-05;2.157e-05;0.00336962
95;calc inner;100;2.30451;1.57857;2.58207
95;calc wait;100;0.00354775;0.00303235;0.0059626
95;calc bound;100;0.0071389;0.00256108;0.00939234
95;calc iter;100;2.33548;1.58428;2.60405
95;total;1;260.111;260.111;260.111
96;calc total;1;234.161;234.161;234.161
96;calc update async;100;0.000148155;1.6519e-05;0.0102643
96;calc inner;100;1.14837;0.403481;2.3103
96;calc wait;100;1.17781;0.0412728;1.92716
96;calc bound;100;0.00931254;0.00205474;0.0173979
96;calc iter;100;2.33565;1.59569;2.59141
96;total;1;260.091;260.091;260.091
97;calc total;1;234.147;234.147;234.147
97;calc update async;100;0.000138177;2.4329e-05;0.0103475
97;calc inner;100;1.26824;0.619937;2.31243
97;calc wait;100;0.468709;0.00486579;1.5622
97;calc bound;100;0.00663139;0.00262815;0.0111969
97;calc iter;100;2.32997;2.06763;2.60965
97;total;1;260.113;260.113;260.113
98;calc total;1;234.146;234.146;234.146
98;calc update async;100;7.19306e-05;2.683e-05;0.00360162
98;calc inner;100;1.37032;0.711044;2.32144
98;calc wait;100;0.28046;0.00393541;0.448764
98;calc bound;100;0.00693367;0.00234847;0.0105862
98;calc iter;100;2.32522;2.30015;2.59259
98;total;1;260.139;260.139;260.139
99;calc total;1;234.148;234.148;234.148
99;calc update async;100;8.23824e-05;2.16e-05;0.00498686
99;calc inner;100;1.23607;0.629887;2.32109
99;calc wait;100;0.49458;0.00534444;0.789883
99;calc bound;100;0.0101436;0.00380888;0.0137652
99;calc iter;100;2.31932;2.2939;2.59792
99;total;1;260.089;260.089;260.089
100;calc total;1;234.161;234.161;234.161
100;calc update async;100;5.4114e-05;1.787e-05;0.00259652
100;calc inner;100;1.1537;0.504819;2.31381
100;calc wait;100;0.524624;0.00416399;0.875425
100;calc bound;100;0.0101891;0.00469402;0.0141717
100;calc iter;100;2.31821;2.13176;2.55854
100;total;1;260.273;260.273;260.273
101;calc total;1;234.147;234.147;234.147
101;calc update async;100;6.41323e-05;2.272e-05;0.00293065
101;calc inner;100;1.308;0.619091;2.31751
101;calc wait;100;0.372327;0.00473287;0.602739
101;calc bound;100;0.00745239;0.00302671;0.0107549
101;calc iter;100;2.32378;2.29612;2.58609
101;total;1;260.128;260.128;260.128
102;calc total;1;234.147;234.147;234.147
102;calc update async;100;7.41696e-05;2.511e-05;0.00358406
102;calc inner;100;1.27934;0.64058;2.32215
102;calc wait;100;0.417696;0.00356067;1.34353
102;calc bound;100;0.0071667;0.00311634;0.0108804
102;calc iter;100;2.32911;2.11803;2.57774
102;total;1;260.273;260.273;260.273
103;calc total;1;234.147;234.147;234.147
103;calc update async;100;7.3963e-05;1.845e-05;0.003265
103;calc inner;100;1.15023;0.398246;2.3212
103;calc wait;100;1.17579;0.00360088;1.94259
103;calc bound;100;0.00786713;0.00263556;0.0112452
103;calc iter;100;2.33448;1.60782;2.60086
103;total;1;260.156;260.156;260.156
104;calc total;1;234.161;234.161;234.161
104;calc update async;100;4.91411e-05;2.2259e-05;0.00183721
104;calc inner;100;2.07409;1.26902;2.45787
104;calc wait;100;0.0712556;0.0160163;0.120669
104;calc bound;100;0.0103485;0.0083052;0.0139641
104;calc iter;100;2.33941;1.76001;2.6091
104;total;1;260.107;260.107;260.107
105;calc total;1;234.147;234.147;234.147
105;calc update async;100;6.67099e-05;2.602e-05;0.00298275
105;calc inner;100;2.12143;1.29909;2.50849
105;calc wait;100;0.0282232;0.00755778;0.0592383
105;calc bound;100;0.00441765;0.00313464;0.00835072
105;calc iter;100;2.33939;1.74694;2.6107
105;total;1;260.072;260.072;260.072
106;calc total;1;234.147;234.147;234.147
106;calc update async;100;7.43647e-05;2.317e-05;0.00353884
106;calc inner;100;2.13519;1.31274;2.51517
106;calc wait;100;0.0066038;0.00333807;0.0178411
106;calc bound;100;0.00389229;0.00288522;0.0106592
106;calc iter;100;2.33946;1.74339;2.61053
106;total;1;260.168;260.168;260.168
107;calc total;1;234.138;234.138;234.138
107;calc update async;100;4.96032e-05;2.391e-05;0.000936299
107;calc inner;100;2.13392;1.30928;2.51484
107;calc wait;100;0.0143905;0.00327853;0.0484761
107;calc bound;100;0.00390995;0.00281626;0.0106844
107;calc iter;100;2.33939;1.7383;2.61063
107;total;1;259.698;259.698;259.698
108;calc total;1;234.161;234.161;234.161
108;calc update async;100;0.000120692;2.496e-05;0.0086755
108;calc inner;100;2.13257;1.30944;2.50802
108;calc wait;100;0.0260491;0.00640647;0.0599946
108;calc bound;100;0.00545066;0.00289495;0.00956107
108;calc iter;100;2.33965;1.73087;2.61209
108;total;1;259.949;259.949;259.949
109;calc total;1;234.145;234.145;234.145
109;calc update async;100;0.00014655;3.007e-05;0.0105008
109;calc inner;100;2.13976;1.3055;2.52105
109;calc wait;100;0.00732012;0.00334991;0.0272906
109;calc bound;100;0.00382021;0.00296627;0.0105882
109;calc iter;100;2.33953;1.72044;2.61022
109;total;1;260.394;260.394;260.394
110;calc total;1;234.145;234.145;234.145
110;calc update async;100;0.000144903;2.62e-05;0.0105951
110;calc inner;100;2.13985;1.30605;2.52225
110;calc wait;100;0.00302559;0.00214283;0.0294088
110;calc bound;100;0.0037362;0.00256169;0.0115209
110;calc iter;100;2.33956;1.71768;2.61008
110;total;1;259.866;259.866;259.866
111;calc total;1;234.145;234.145;234.145
111;calc update async;100;6.70292e-05;2.867e-05;0.00222274
111;calc inner;100;2.13999;1.30635;2.52236
111;calc wait;100;0.00345889;0.00226093;0.0352794
111;calc bound;100;0.00371943;0.00256597;0.0115219
111;calc iter;100;2.33957;1.71911;2.60983
111;total;1;259.95;259.95;259.95
112;calc total;1;234.161;234.161;234.161
112;calc update async;100;0.000414068;0.000214158;0.00750933
112;calc inner;100;1.93417;0.972599;2.30064
112;calc wait;100;0.396771;0.0573249;0.735689
112;calc bound;100;0.00839399;0.00210621;0.010452
112;calc iter;100;2.33976;1.71066;2.61082
112;total;1;259.936;259.936;259.936
113;calc total;1;234.145;234.145;234.145
113;calc update async;100;0.000502895;0.000148298;0.0226144
113;calc inner;100;1.92643;1.31783;2.31124
113;calc wait;100;0.395425;0.00662843;0.768988
113;calc bound;100;0.00992117;0.00267492;0.0105184
113;calc iter;100;2.33228;1.55387;2.60765
113;total;1;259.868;259.868;259.868
114;calc total;1;234.145;234.145;234.145
114;calc update async;100;0.00050461;0.000156138;0.0226829
114;calc inner;100;1.93735;1.57609;2.32139
114;calc wait;100;0.382104;0.00353485;0.758782
114;calc bound;100;0.0101105;0.00517493;0.010713
114;calc iter;100;2.33007;2.09576;2.61001
114;total;1;260.003;260.003;260.003
115;calc total;1;234.145;234.145;234.145
115;calc update async;100;0.000508429;0.000117759;0.0222269
115;calc inner;100;1.94857;1.71515;2.32085
115;calc wait;100;0.36614;0.00402414;0.597353
115;calc bound;100;0.0101184;0.00506507;0.0108476
115;calc iter;100;2.32535;2.30021;2.59195
115;total;1;259.805;259.805;259.805
116;calc total;1;234.16;234.16;234.16
116;calc update async;100;0.000356611;0.000137469;0.00750584
116;calc inner;100;1.92617;1.71208;2.32545
116;calc wait;100;0.38754;0.00344273;0.594474
116;calc bound;100;0.00998913;0.0046486;0.0107031
116;calc iter;100;2.32406;2.29646;2.58648
116;total;1;259.965;259.965;259.965
117;calc total;1;234.147;234.147;234.147
117;calc update async;100;0.000532551;0.000194537;0.0246357
117;calc inner;100;1.91063;1.55818;2.32212
117;calc wait;100;0.408016;0.00772291;0.754886
117;calc bound;100;0.0100681;0.00475626;0.010621
117;calc iter;100;2.32926;2.11727;2.57804
117;total;1;259.788;259.788;259.788
118;calc total;1;234.148;234.148;234.148
118;calc update async;100;0.000532524;0.000192178;0.0252101
118;calc inner;100;1.9163;1.33737;2.32683
118;calc wait;100;0.404989;0.00346082;0.770163
118;calc bound;100;0.0100696;0.00316971;0.0108991
118;calc iter;100;2.33189;1.61536;2.60008
118;total;1;260.095;260.095;260.095
119;calc total;1;234.147;234.147;234.147
119;calc update async;100;0.000590392;0.000218948;0.0250808
119;calc inner;100;1.92415;1.00167;2.32666
119;calc wait;100;0.404078;0.00398537;0.753656
119;calc bound;100;0.0105551;0.00261102;0.0113136
119;calc iter;100;2.33939;1.7582;2.60891
119;total;1;259.864;259.864;259.864
120;calc total;1;234.16;234.16;234.16
120;calc update async;100;0.000273232;6.3539e-05;0.00715688
120;calc inner;100;2.30747;1.72232;2.57883
120;calc wait;100;0.0236052;0.00399112;0.105335
120;calc bound;100;0.00829437;0.00499642;0.010443
120;calc iter;100;2.33965;1.74677;2.61083
120;total;1;260.03;260.03;260.03
121;calc total;1;234.144;234.144;234.144
121;calc update async;100;0.000418672;0.000108029;0.0209401
121;calc inner;100;2.31623;1.71991;2.59206
121;calc wait;100;0.0136129;0.0074359;0.0272187
121;calc bound;100;0.00921055;0.00315705;0.0107717
121;calc iter;100;2.33948;1.73693;2.6101
121;total;1;259.928;259.928;259.928
122;calc total;1;234.147;234.147;234.147
122;calc update async;100;0.000487541;2.496e-05;0.0245065
122;calc inner;100;2.32151;1.72125;2.59763
122;calc wait;100;0.00833696;0.00295252;0.0173379
122;calc bound;100;0.0091793;0.00297882;0.0111094
122;calc iter;100;2.33953;1.72911;2.61068
122;total;1;260.247;260.247;260.247
123;calc total;1;234.148;234.148;234.148
123;calc update async;100;0.00053771;0.000110768;0.0249119
123;calc inner;100;2.31929;1.71411;2.59768
123;calc wait;100;0.00964888;0.00304137;0.0226397
123;calc bound;100;0.0100848;0.00278823;0.0112717
123;calc iter;100;2.33957;1.72273;2.61048
123;total;1;259.929;259.929;259.929
124;calc total;1;234.16;234.16;234.16
124;calc update async;100;0.000495458;8.3119e-05;0.0347368
124;calc inner;100;2.31649;1.70704;2.59289
124;calc wait;100;0.0172177;0.00668255;0.0272094
124;calc bound;100;0.0055505;0.00426208;0.00989602
124;calc iter;100;2.33976;1.71933;2.61069
124;total;1;260.166;260.166;260.166
125;calc total;1;234.146;234.146;234.146
125;calc update async;100;0.000475089;0.000141729;0.0229212
125;calc inner;100;2.32265;1.70193;2.59606
125;calc wait;100;0.00761995;0.00393715;0.0123619
125;calc bound;100;0.00887346;0.00350039;0.00997742
125;calc iter;100;2.33962;1.7101;2.60939
125;total;1;259.932;259.932;259.932
126;calc total;1;234.147;234.147;234.147
126;calc update async;100;0.000386913;2.428e-05;0.0239944
126;calc inner;100;2.32702;1.7048;2.59901
126;calc wait;100;0.00346377;0.00216402;0.00456938
126;calc bound;100;0.00870475;0.00312845;0.00935482
126;calc iter;100;2.33964;1.71015;2.60885
126;total;1;259.884;259.884;259.884
128;calc total;1;234.193;234.193;234.193
128;calc update async;100;0.000297745;4.175e-05;0.0164511
128;calc inner;100;1.20989;0.464762;2.31339
128;calc wait;100;1.1152;0.0298686;1.8653
128;calc bound;100;0.0090848;0.00223327;0.0175651
128;calc iter;100;2.33448;1.57541;2.41643
128;total;1;260.325;260.325;260.325
127;calc total;1;234.147;234.147;234.147
127;calc update async;100;0.000496761;0.000147769;0.0235061
127;calc inner;100;2.32615;1.70476;2.59918
127;calc wait;100;0.00422216;0.00235543;0.0164598
127;calc bound;100;0.00875764;0.00313705;0.00956671
127;calc iter;100;2.33963;1.71056;2.60854
127;total;1;259.714;259.714;259.714
129;calc total;1;234.153;234.153;234.153
129;calc update async;100;0.000291824;0.000102479;0.0151775
129;calc inner;100;1.34545;0.727565;2.29947
129;calc wait;100;0.459535;0.0297613;1.34719
129;calc bound;100;0.00723713;0.00261948;0.0112549
129;calc iter;100;2.32873;2.09643;2.37361
129;total;1;260.319;260.319;260.319
130;calc total;1;234.153;234.153;234.153
130;calc update async;100;0.00032326;9.8949e-05;0.0188003
130;calc inner;100;1.44503;0.803093;2.30949
130;calc wait;100;0.276373;0.0101637;0.456071
130;calc bound;100;0.00731648;0.00264344;0.0108976
130;calc iter;100;2.32435;2.29668;2.36782
130;total;1;260.317;260.317;260.317
131;calc total;1;234.153;234.153;234.153
131;calc update async;100;0.000306507;6.2429e-05;0.0195737
131;calc inner;100;1.29643;0.645065;2.32538
131;calc wait;100;0.509622;0.00384708;0.795525
131;calc bound;100;0.0103662;0.00836713;0.0136134
131;calc iter;100;2.31873;2.29559;2.37244
131;total;1;260.327;260.327;260.327
132;calc total;1;234.16;234.16;234.16
132;calc update async;100;0.000357572;6.402e-05;0.0244852
132;calc inner;100;1.24034;0.64803;2.30137
132;calc wait;100;0.521933;0.00512286;0.787509
132;calc bound;100;0.0102093;0.00371097;0.0137592
132;calc iter;100;2.31857;2.28694;2.3732
132;total;1;260.346;260.346;260.346
133;calc total;1;234.153;234.153;234.153
133;calc update async;100;0.000331117;8.0139e-05;0.0197001
133;calc inner;100;1.40147;0.785461;2.30064
133;calc wait;100;0.301049;0.00504507;0.465919
133;calc bound;100;0.00757746;0.00265576;0.0106988
133;calc iter;100;2.32437;2.30149;2.38032
133;total;1;260.35;260.35;260.35
134;calc total;1;234.153;234.153;234.153
134;calc update async;100;0.000328837;0.000109119;0.0185037
134;calc inner;100;1.33551;0.715233;2.30691
134;calc wait;100;0.396206;0.00337816;1.31291
134;calc bound;100;0.00715144;0.00308373;0.0108937
134;calc iter;100;2.32887;2.10358;2.37156
134;total;1;260.358;260.358;260.358
135;calc total;1;234.153;234.153;234.153
135;calc update async;100;0.00031406;4.2399e-05;0.0172494
135;calc inner;100;1.18467;0.439327;2.30038
135;calc wait;100;1.14049;0.0359477;1.90038
135;calc bound;100;0.00825123;0.00262246;0.0115452
135;calc iter;100;2.33407;1.60574;2.39227
135;total;1;260.349;260.349;260.349
136;calc total;1;234.163;234.163;234.163
136;calc update async;100;0.000339764;5.317e-05;0.026855
136;calc inner;100;2.13097;1.3724;2.33645
136;calc wait;100;0.0616782;0.00616466;0.0903459
136;calc bound;100;0.00993731;0.00328263;0.0106382
136;calc iter;100;2.33814;1.77937;2.37427
136;total;1;260.367;260.367;260.367
137;calc total;1;234.153;234.153;234.153
137;calc update async;100;0.000296266;7.3899e-05;0.0165231
137;calc inner;100;2.17084;1.38321;2.33645
137;calc wait;100;0.0215974;0.00783902;0.108642
137;calc bound;100;0.00426792;0.00273062;0.00936488
137;calc iter;100;2.33809;1.76676;2.37572
137;total;1;260.291;260.291;260.291
138;calc total;1;234.153;234.153;234.153
138;calc update async;100;0.000418749;0.000140329;0.0196601
138;calc inner;100;2.16614;1.38614;2.34008
138;calc wait;100;0.0314195;0.00229065;0.427301
138;calc bound;100;0.00458161;0.00259356;0.0111567
138;calc iter;100;2.33817;1.76673;2.5932
138;total;1;260.358;260.358;260.358
139;calc total;1;234.153;234.153;234.153
139;calc update async;100;0.00035562;0.000129828;0.0172743
139;calc inner;100;2.1765;1.38695;2.34033
139;calc wait;100;0.0104487;0.00271711;0.0966221
139;calc bound;100;0.00408144;0.00256653;0.0103004
139;calc iter;100;2.33815;1.76574;2.37586
139;total;1;259.844;259.844;259.844
140;calc total;1;234.163;234.163;234.163
140;calc update async;100;0.000348806;5.7509e-05;0.0258046
140;calc inner;100;2.16375;1.33776;2.34637
140;calc wait;100;0.0312821;0.00326085;0.0888592
140;calc bound;100;0.00651999;0.00326112;0.0105923
140;calc iter;100;2.33818;1.77411;2.37605
140;total;1;259.654;259.654;259.654
141;calc total;1;234.152;234.152;234.152
141;calc update async;100;0.000315002;6.198e-05;0.0194947
141;calc inner;100;2.16974;1.34508;2.33984
141;calc wait;100;0.0337478;0.00675187;0.0960514
141;calc bound;100;0.00357249;0.00201883;0.00619664
141;calc iter;100;2.33811;1.76655;2.37505
141;total;1;259.851;259.851;259.851
142;calc total;1;234.152;234.152;234.152
142;calc update async;100;0.000407505;0.000148049;0.0185846
142;calc inner;100;2.11935;1.18786;2.34436
142;calc wait;100;0.13105;0.0022332;0.509866
142;calc bound;100;0.00603182;0.0023114;0.0121985
142;calc iter;100;2.33972;1.70023;2.5916
142;total;1;259.826;259.826;259.826
143;calc total;1;234.152;234.152;234.152
143;calc update async;100;0.000361899;0.000110489;0.0187987
143;calc inner;100;2.17181;1.35027;2.34329
143;calc wait;100;0.0265166;0.00248814;0.0889432
143;calc bound;100;0.00328243;0.0020172;0.00840888
143;calc iter;100;2.33818;1.76694;2.37496
143;total;1;259.795;259.795;259.795
144;calc total;1;234.163;234.163;234.163
144;calc update async;100;6.60902e-05;4.4289e-05;0.000417366
144;calc inner;100;1.93626;1.05026;2.30019
144;calc wait;100;0.393438;0.0569215;0.708315
144;calc bound;100;0.00853242;0.00236314;0.0141214
144;calc iter;100;2.3383;1.76099;2.3755
144;total;1;260.01;260.01;260.01
145;calc total;1;234.152;234.152;234.152
145;calc update async;100;9.84615e-05;4.0689e-05;0.00456521
145;calc inner;100;1.9386;1.40472;2.312
145;calc wait;100;0.382657;0.00800212;0.681698
145;calc bound;100;0.00978907;0.00277294;0.0106693
145;calc iter;100;2.33115;1.6501;2.36917
145;total;1;260.407;260.407;260.407
146;calc total;1;234.152;234.152;234.152
146;calc update async;100;0.000111096;3.975e-05;0.00579247
146;calc inner;100;1.94938;1.64159;2.31638
146;calc wait;100;0.36942;0.00333993;0.657696
146;calc bound;100;0.00991935;0.00554696;0.0107212
146;calc iter;100;2.32884;2.09439;2.35993
146;total;1;260.344;260.344;260.344
147;calc total;1;234.152;234.152;234.152
147;calc update async;100;0.000112384;3.412e-05;0.00607186
147;calc inner;100;1.95069;1.7195;2.31656
147;calc wait;100;0.363542;0.0033711;0.58792
147;calc bound;100;0.00997631;0.00559167;0.0106046
147;calc iter;100;2.32447;2.29667;2.36726
147;total;1;260.331;260.331;260.331
148;calc total;1;234.163;234.163;234.163
148;calc update async;100;5.37993e-05;3.343e-05;0.000426265
148;calc inner;100;1.94894;1.71859;2.31895
148;calc wait;100;0.365679;0.00466178;0.599604
148;calc bound;100;0.00990242;0.00409042;0.0105088
148;calc iter;100;2.32458;2.30146;2.38066
148;total;1;260.369;260.369;260.369
149;calc total;1;234.152;234.152;234.152
149;calc update async;100;0.000135416;4.176e-05;0.00796788
149;calc inner;100;1.94641;1.63756;2.31876
149;calc wait;100;0.37245;0.00531069;0.67611
149;calc bound;100;0.00997854;0.00488119;0.0105707
149;calc iter;100;2.32898;2.10236;2.37136
149;total;1;260.371;260.371;260.371
150;calc total;1;234.152;234.152;234.152
150;calc update async;100;0.000101723;4.4809e-05;0.00435955
150;calc inner;100;1.95192;1.43259;2.32369
150;calc wait;100;0.369112;0.00353898;0.672169
150;calc bound;100;0.0100352;0.00266631;0.0108281
150;calc iter;100;2.33118;1.66609;2.37694
150;total;1;260.371;260.371;260.371
151;calc total;1;234.152;234.152;234.152
151;calc update async;100;0.000105611;4.3749e-05;0.00413115
151;calc inner;100;1.94825;1.07736;2.3225
151;calc wait;100;0.378984;0.00517176;0.690915
151;calc bound;100;0.0107099;0.00264213;0.0112862
151;calc iter;100;2.33805;1.77098;2.38668
151;total;1;259.709;259.709;259.709
152;calc total;1;234.163;234.163;234.163
152;calc update async;100;3.89338e-05;2.7259e-05;0.000405986
152;calc inner;100;2.3093;1.74799;2.34594
152;calc wait;100;0.0229342;0.00441675;0.0715539
152;calc bound;100;0.00602975;0.00484854;0.00893666
152;calc iter;100;2.3383;1.76974;2.37533
152;total;1;260.364;260.364;260.364
153;calc total;1;234.152;234.152;234.152
153;calc update async;100;0.000131478;3.6759e-05;0.00820892
153;calc inner;100;2.32086;1.74935;2.35806
153;calc wait;100;0.00834258;0.00666357;0.0237743
153;calc bound;100;0.00886085;0.00295348;0.0104079
153;calc iter;100;2.3382;1.76097;2.37528
153;total;1;259.908;259.908;259.908
154;calc total;1;234.152;234.152;234.152
154;calc update async;100;0.000121326;2.762e-05;0.00835501
154;calc inner;100;2.32551;1.75511;2.36247
154;calc wait;100;0.00331806;0.00256383;0.0177554
154;calc bound;100;0.00924898;0.00309994;0.0112686
154;calc iter;100;2.3382;1.76081;2.37532
154;total;1;260.36;260.36;260.36
155;calc total;1;234.152;234.152;234.152
155;calc update async;100;0.000121854;2.9489e-05;0.00831514
155;calc inner;100;2.3254;1.75506;2.36266
155;calc wait;100;0.00352377;0.00265378;0.0170262
155;calc bound;100;0.00915332;0.00322844;0.0111234
155;calc iter;100;2.3382;1.76099;2.37678
155;total;1;259.928;259.928;259.928
156;calc total;1;234.163;234.163;234.163
156;calc update async;100;4.39246e-05;3.059e-05;0.000403476
156;calc inner;100;2.3212;1.75257;2.35741
156;calc wait;100;0.0119516;0.00313705;0.0710136
156;calc bound;100;0.00511097;0.00294279;0.00942696
156;calc iter;100;2.33831;1.76676;2.37595
156;total;1;260.125;260.125;260.125
157;calc total;1;234.152;234.152;234.152
157;calc update async;100;0.000129591;2.942e-05;0.00826188
157;calc inner;100;2.32363;1.75171;2.35999
157;calc wait;100;0.00765116;0.00608508;0.0191017
157;calc bound;100;0.00679377;0.00350712;0.00891911
157;calc iter;100;2.33821;1.76279;2.37518
157;total;1;259.994;259.994;259.994
158;calc total;1;234.152;234.152;234.152
158;calc update async;100;0.000124856;2.8999e-05;0.00879027
158;calc inner;100;2.32738;1.75641;2.36326
158;calc wait;100;0.00330105;0.00241421;0.018478
158;calc bound;100;0.00740427;0.00302128;0.0114356
158;calc iter;100;2.33822;1.76188;2.37482
158;total;1;260.233;260.233;260.233
159;calc total;1;234.152;234.152;234.152
159;calc update async;100;0.000127457;2.889e-05;0.00883538
159;calc inner;100;2.32763;1.75647;2.36375
159;calc wait;100;0.00346587;0.0024659;0.0188609
159;calc bound;100;0.00698727;0.00339414;0.0114121
159;calc iter;100;2.33821;1.76237;2.37497
159;total;1;259.827;259.827;259.827
160;calc total;1;234.162;234.162;234.162
160;calc update async;100;5.43448e-05;1.7079e-05;0.000412736
160;calc inner;100;1.44875;0.444719;2.30889
160;calc wait;100;0.87756;0.0371749;1.8869
160;calc bound;100;0.00848678;0.00211151;0.0175533
160;calc iter;100;2.33486;1.57915;2.39564
160;total;1;260.252;260.252;260.252
161;calc total;1;234.152;234.152;234.152
161;calc update async;100;0.000156153;3.8109e-05;0.0103768
161;calc inner;100;1.50426;0.709002;2.30777
161;calc wait;100;0.564847;0.00743971;1.46117
161;calc bound;100;0.00929753;0.0026378;0.0107851
161;calc iter;100;2.3287;1.98412;2.4146
161;total;1;259.949;259.949;259.949
162;calc total;1;234.152;234.152;234.152
162;calc update async;100;0.000141905;3.136e-05;0.00957839
162;calc inner;100;1.61311;0.765958;2.32226
162;calc wait;100;0.296726;0.00494663;0.474978
162;calc bound;100;0.00749094;0.00264242;0.0106202
162;calc iter;100;2.32434;2.29668;2.36781
162;total;1;260.252;260.252;260.252
163;calc total;1;234.152;234.152;234.152
163;calc update async;100;0.000160091;2.7979e-05;0.0110156
163;calc inner;100;1.55936;0.625866;2.32187
163;calc wait;100;0.42667;0.00497417;0.7059
163;calc bound;100;0.00985578;0.00336582;0.0109815
163;calc iter;100;2.31869;2.29886;2.37246
163;total;1;259.834;259.834;259.834
164;calc total;1;234.162;234.162;234.162
164;calc update async;100;4.8586e-05;2.512e-05;0.000415746
164;calc inner;100;1.54945;0.653744;2.31995
164;calc wait;100;0.428287;0.0114804;0.717089
164;calc bound;100;0.00991107;0.00393113;0.0122252
164;calc iter;100;2.31859;2.29073;2.37318
164;total;1;260.089;260.089;260.089
165;calc total;1;234.152;234.152;234.152
165;calc update async;100;0.000153357;3.982e-05;0.0098029
165;calc inner;100;1.61032;0.780909;2.31831
165;calc wait;100;0.29997;0.00687218;0.465626
165;calc bound;100;0.00771742;0.00265446;0.0107702
165;calc iter;100;2.32433;2.29128;2.38029
165;total;1;259.79;259.79;259.79
166;calc total;1;234.152;234.152;234.152
166;calc update async;100;0.000136106;3.3669e-05;0.00872242
166;calc inner;100;1.52619;0.710452;2.32506
166;calc wait;100;0.484353;0.00355659;1.31458
166;calc bound;100;0.00908617;0.00312625;0.0108804
166;calc iter;100;2.32884;2.10402;2.40882
166;total;1;260.041;260.041;260.041
167;calc total;1;234.152;234.152;234.152
167;calc update async;100;0.000148824;2.322e-05;0.00980873
167;calc inner;100;1.4414;0.444068;2.32419
167;calc wait;100;0.884376;0.0046448;1.89863
167;calc bound;100;0.00823106;0.00262879;0.0112423
167;calc iter;100;2.33421;1.5942;2.41027
167;total;1;260.352;260.352;260.352
168;calc total;1;234.162;234.162;234.162
168;calc update async;100;4.40301e-05;2.8e-05;0.000418416
168;calc inner;100;2.19323;1.38932;2.33975
168;calc wait;100;0.0730338;0.00863198;0.1018
168;calc bound;100;0.00680796;0.00460334;0.0108632
168;calc iter;100;2.33808;1.77739;2.37439
168;total;1;260.253;260.253;260.253
169;calc total;1;234.151;234.151;234.151
169;calc update async;100;0.000157031;3.579e-05;0.0105336
169;calc inner;100;2.24252;1.41587;2.34906
169;calc wait;100;0.00859501;0.00305552;0.0142685
169;calc bound;100;0.0057183;0.00364387;0.0101683
169;calc iter;100;2.33808;1.76679;2.37577
169;total;1;259.78;259.78;259.78
170;calc total;1;234.152;234.152;234.152
170;calc update async;100;0.000139957;2.398e-05;0.0104269
170;calc inner;100;2.24281;1.41786;2.34523
170;calc wait;100;0.00358665;0.00289445;0.0130912
170;calc bound;100;0.00517249;0.00294066;0.0097845
170;calc iter;100;2.33814;1.76737;2.37544
170;total;1;260.31;260.31;260.31
171;calc total;1;234.152;234.152;234.152
171;calc update async;100;0.000142795;2.937e-05;0.00969852
171;calc inner;100;2.24292;1.41951;2.34514
171;calc wait;100;0.00489485;0.00277143;0.0141141
171;calc bound;100;0.00512466;0.00224645;0.0107787
171;calc iter;100;2.33814;1.76808;2.37594
171;total;1;260.283;260.283;260.283
172;calc total;1;234.162;234.162;234.162
172;calc update async;100;3.93086e-05;2.4e-05;0.000442155
172;calc inner;100;2.24072;1.41169;2.33664
172;calc wait;100;0.0194455;0.00361261;0.0698751
172;calc bound;100;0.00481479;0.00306942;0.00809406
172;calc iter;100;2.33817;1.77415;2.37604
172;total;1;260.247;260.247;260.247
173;calc total;1;234.151;234.151;234.151
173;calc update async;100;0.000148566;2.609e-05;0.0106462
173;calc inner;100;2.24768;1.41939;2.33438
173;calc wait;100;0.00935644;0.00550299;0.0237255
173;calc bound;100;0.0041864;0.00323729;0.00732212
173;calc iter;100;2.33809;1.76658;2.37503
173;total;1;259.75;259.75;259.75
174;calc total;1;234.151;234.151;234.151
174;calc update async;100;0.000150042;2.8319e-05;0.0108142
174;calc inner;100;2.24954;1.42273;2.34066
174;calc wait;100;0.00287411;0.00220123;0.00663905
174;calc bound;100;0.0038221;0.00291393;0.0107139
174;calc iter;100;2.33816;1.76763;2.37464
174;total;1;260.154;260.154;260.154
175;calc total;1;234.151;234.151;234.151
175;calc update async;100;0.000146073;2.729e-05;0.0103253
175;calc inner;100;2.24927;1.42336;2.34031
175;calc wait;100;0.00329632;0.00222832;0.00881216
175;calc bound;100;0.00381295;0.00287824;0.0110127
175;calc iter;100;2.33815;1.76766;2.37495
175;total;1;259.834;259.834;259.834
176;calc total;1;234.162;234.162;234.162
176;calc update async;100;4.64898e-05;1.7229e-05;0.000446216
176;calc inner;100;1.23085;0.381817;2.30524
176;calc wait;100;1.09304;0.0403371;1.94386
176;calc bound;100;0.00802825;0.00206796;0.0139865
176;calc iter;100;2.33197;1.60075;2.4214
176;total;1;260.143;260.143;260.143
177;calc total;1;234.151;234.151;234.151
177;calc update async;100;0.000137142;2.826e-05;0.00981095
177;calc inner;100;1.34268;0.684885;2.30623
177;calc wait;100;0.587342;0.0067574;1.69644
177;calc bound;100;0.00839379;0.00263181;0.0110732
177;calc iter;100;2.32444;1.98973;2.51309
177;total;1;259.876;259.876;259.876
178;calc total;1;234.151;234.151;234.151
178;calc update async;100;0.000143064;2.7899e-05;0.0104807
178;calc inner;100;1.46084;0.785813;2.31793
178;calc wait;100;0.290948;0.00475178;0.491948
178;calc bound;100;0.0068194;0.0026295;0.0109384
178;calc iter;100;2.32003;2.28238;2.37921
178;total;1;260.114;260.114;260.114
179;calc total;1;234.151;234.151;234.151
179;calc update async;100;0.000142251;2.315e-05;0.0104874
179;calc inner;100;1.34202;0.671109;2.31795
179;calc wait;100;0.489457;0.00447317;0.983196
179;calc bound;100;0.00989921;0.00372065;0.0140077
179;calc iter;100;2.3139;2.28263;2.36634
179;total;1;260.201;260.201;260.201
180;calc total;1;234.162;234.162;234.162
180;calc update async;100;3.6129e-05;1.644e-05;0.000455985
180;calc inner;100;1.32217;0.557904;2.31531
180;calc wait;100;0.467718;0.0071446;0.862826
180;calc bound;100;0.00998902;0.00357864;0.0140991
180;calc iter;100;2.31449;2.14131;2.40407
180;total;1;260.111;260.111;260.111
181;calc total;1;234.149;234.149;234.149
181;calc update async;100;0.000125849;2.783e-05;0.00876281
181;calc inner;100;1.44386;0.784911;2.31833
181;calc wait;100;0.31412;0.00714079;0.636197
181;calc bound;100;0.00765932;0.00267917;0.0107894
181;calc iter;100;2.31717;2.00887;2.42603
181;total;1;260.064;260.064;260.064
182;calc total;1;234.15;234.15;234.15
182;calc update async;100;0.000139838;2.8709e-05;0.0100222
182;calc inner;100;1.40088;0.717494;2.32286
182;calc wait;100;0.385393;0.00331661;1.45393
182;calc bound;100;0.00749808;0.00204338;0.0107569
182;calc iter;100;2.32309;2.02666;2.43569
182;total;1;260.136;260.136;260.136
183;calc total;1;234.15;234.15;234.15
183;calc update async;100;0.000145926;1.9949e-05;0.0104943
183;calc inner;100;1.26262;0.402569;2.32178
183;calc wait;100;1.0557;0.0033566;1.96067
183;calc bound;100;0.00859291;0.00256644;0.0111759
183;calc iter;100;2.32982;1.6066;2.50901
183;total;1;260.218;260.218;260.218
184;calc total;1;234.162;234.162;234.162
184;calc update async;100;3.60985e-05;1.9619e-05;0.000419196
184;calc inner;100;1.96856;1.161;2.33221
184;calc wait;100;0.226534;0.0158869;0.39039
184;calc bound;100;0.00963617;0.00410056;0.0140886
184;calc iter;100;2.3342;1.59429;2.41019
184;total;1;259.918;259.918;259.918
185;calc total;1;234.15;234.15;234.15
185;calc update async;100;0.000131428;2.744e-05;0.00926729
185;calc inner;100;2.12609;1.25169;2.33816
185;calc wait;100;0.0191549;0.00549024;0.0328259
185;calc bound;100;0.00543027;0.00297799;0.0107679
185;calc iter;100;2.33455;1.58222;2.40723
185;total;1;259.939;259.939;259.939
186;calc total;1;234.149;234.149;234.149
186;calc update async;100;0.000125322;2.177e-05;0.00823395
186;calc inner;100;2.13501;1.26833;2.34227
186;calc wait;100;0.0037613;0.00305798;0.0095068
186;calc bound;100;0.00482373;0.00292561;0.0105612
186;calc iter;100;2.33463;1.5825;2.4069
186;total;1;260.016;260.016;260.016
187;calc total;1;234.15;234.15;234.15
187;calc update async;100;0.000141817;2.814e-05;0.00995227
187;calc inner;100;2.13403;1.26787;2.34277
187;calc wait;100;0.0193618;0.00307843;0.0741217
187;calc bound;100;0.00495013;0.00228656;0.0093467
187;calc iter;100;2.33466;1.58303;2.40099
187;total;1;259.863;259.863;259.863
188;calc total;1;234.162;234.162;234.162
188;calc update async;100;4.15498e-05;2.359e-05;0.000556135
188;calc inner;100;2.15168;1.28998;2.34148
188;calc wait;100;0.0275118;0.00397731;0.10452
188;calc bound;100;0.00628455;0.00329136;0.0101544
188;calc iter;100;2.33454;1.56622;2.40169
188;total;1;260.213;260.213;260.213
189;calc total;1;234.149;234.149;234.149
189;calc update async;100;0.000129205;2.3179e-05;0.00887004
189;calc inner;100;2.16117;1.28892;2.34041
189;calc wait;100;0.011153;0.00568085;0.0384626
189;calc bound;100;0.00405575;0.00303644;0.0106994
189;calc iter;100;2.3346;1.57611;2.40442
189;total;1;259.692;259.692;259.692
190;calc total;1;234.15;234.15;234.15
190;calc update async;100;0.000137719;2.612e-05;0.00926902
190;calc inner;100;2.16333;1.29146;2.34523
190;calc wait;100;0.00284087;0.00225601;0.00437846
190;calc bound;100;0.00383053;0.00264003;0.00956569
190;calc iter;100;2.33469;1.58034;2.40356
190;total;1;260.28;260.28;260.28
191;calc total;1;234.149;234.149;234.149
191;calc update async;100;0.000129788;2.63e-05;0.0091498
191;calc inner;100;2.16243;1.29101;2.34414
191;calc wait;100;0.00282342;0.00211177;0.00471101
191;calc bound;100;0.00378915;0.00250755;0.00949014
191;calc iter;100;2.3347;1.58036;2.40391
191;total;1;259.738;259.738;259.738
192;calc total;1;234.162;234.162;234.162
192;calc update async;100;5.70329e-05;3.426e-05;0.000507305
192;calc inner;100;1.923;0.944493;2.30681
192;calc wait;100;0.401635;0.0395268;0.72184
192;calc bound;100;0.00917108;0.00206546;0.0115436
192;calc iter;100;2.33388;1.66845;2.42042
192;total;1;259.898;259.898;259.898
193;calc total;1;234.149;234.149;234.149
193;calc update async;100;0.000133944;2.81e-05;0.00866836
193;calc inner;100;1.9175;1.31344;2.30781
193;calc wait;100;0.399079;0.00728716;0.780709
193;calc bound;100;0.00984553;0.00266093;0.0105492
193;calc iter;100;2.32656;1.53054;2.39441
193;total;1;259.708;259.708;259.708
194;calc total;1;234.148;234.148;234.148
194;calc update async;100;0.000129589;2.805e-05;0.00808041
194;calc inner;100;1.92905;1.57872;2.32156
194;calc wait;100;0.385415;0.00395843;0.773265
194;calc bound;100;0.00992689;0.00351747;0.0105014
194;calc iter;100;2.32453;2.03406;2.39256
194;total;1;260.196;260.196;260.196
195;calc total;1;234.147;234.147;234.147
195;calc update async;100;0.000127398;3.2999e-05;0.00777394
195;calc inner;100;1.9384;1.71616;2.32087
195;calc wait;100;0.371643;0.00366625;0.619052
195;calc bound;100;0.00995128;0.00499423;0.0106455
195;calc iter;100;2.32013;2.29167;2.37877
195;total;1;260.011;260.011;260.011
196;calc total;1;234.162;234.162;234.162
196;calc update async;100;6.12261e-05;3.693e-05;0.000472525
196;calc inner;100;1.95501;1.71205;2.32056
196;calc wait;100;0.352398;0.00697411;0.650428
196;calc bound;100;0.0099445;0.00482385;0.0108005
196;calc iter;100;2.31742;2.00885;2.42601
196;total;1;259.72;259.72;259.72
197;calc total;1;234.148;234.148;234.148
197;calc update async;100;0.000126842;2.9729e-05;0.00787375
197;calc inner;100;1.94599;1.58773;2.32152
197;calc wait;100;0.367089;0.00681153;0.722388
197;calc bound;100;0.00997757;0.00541571;0.0106687
197;calc iter;100;2.32319;2.00212;2.43495
197;total;1;259.802;259.802;259.802
198;calc total;1;234.148;234.148;234.148
198;calc update async;100;0.000130622;3.6489e-05;0.00810634
198;calc inner;100;1.95227;1.42346;2.32621
198;calc wait;100;0.363223;0.00360269;0.824695
198;calc bound;100;0.0100516;0.00316365;0.0106771
198;calc iter;100;2.32568;1.68761;2.48383
198;total;1;260.098;260.098;260.098
199;calc total;1;234.147;234.147;234.147
199;calc update async;100;0.000131178;3.523e-05;0.00753698
199;calc inner;100;1.95283;1.03513;2.32498
199;calc wait;100;0.369392;0.00426332;0.77371
199;calc bound;100;0.0105617;0.0026249;0.0112142
199;calc iter;100;2.33292;1.76647;2.47027
199;total;1;259.832;259.832;259.832
200;calc total;1;234.162;234.162;234.162
200;calc update async;100;4.84367e-05;2.33e-05;0.000474795
200;calc inner;100;2.26621;1.72528;2.32764
200;calc wait;100;0.0562913;0.00936092;0.249496
200;calc bound;100;0.00962897;0.00481073;0.0139479
200;calc iter;100;2.33335;1.76535;2.38342
200;total;1;260.079;260.079;260.079
201;calc total;1;234.148;234.148;234.148
201;calc update async;100;0.000122135;2.8299e-05;0.00820927
201;calc inner;100;2.29096;1.71396;2.33913
201;calc wait;100;0.0235626;0.00741436;0.092968
201;calc bound;100;0.00932393;0.00373483;0.0106825
201;calc iter;100;2.33345;1.75875;2.40315
201;total;1;260.079;260.079;260.079
202;calc total;1;234.148;234.148;234.148
202;calc update async;100;0.00011566;2.023e-05;0.0079775
202;calc inner;100;2.29877;1.67974;2.34391
202;calc wait;100;0.0111618;0.00314843;0.0820675
202;calc bound;100;0.00884054;0.00285512;0.0105599
202;calc iter;100;2.33349;1.69597;2.40326
202;total;1;260.156;260.156;260.156
203;calc total;1;234.148;234.148;234.148
203;calc update async;100;0.0001196;2.092e-05;0.00791899
203;calc inner;100;2.29597;1.64757;2.34371
203;calc wait;100;0.0184535;0.00323625;0.0893203
203;calc bound;100;0.0099785;0.00272228;0.011184
203;calc iter;100;2.33368;1.6721;2.40065
203;total;1;260.182;260.182;260.182
204;calc total;1;234.162;234.162;234.162
204;calc update async;100;3.95977e-05;2.402e-05;0.000435376
204;calc inner;100;2.29561;1.66481;2.3432
204;calc wait;100;0.0253713;0.00370194;0.204534
204;calc bound;100;0.0069503;0.00437434;0.0107209
204;calc iter;100;2.33389;1.67665;2.43419
204;total;1;260.032;260.032;260.032
205;calc total;1;234.149;234.149;234.149
205;calc update async;100;0.000120638;2.083e-05;0.00859336
205;calc inner;100;2.30533;1.65998;2.34291
205;calc wait;100;0.0130722;0.00476231;0.0750936
205;calc bound;100;0.00778143;0.0034914;0.0106094
205;calc iter;100;2.33376;1.66828;2.39982
205;total;1;260.002;260.002;260.002
206;calc total;1;234.148;234.148;234.148
206;calc update async;100;0.000110137;2.2889e-05;0.00751144
206;calc inner;100;2.31103;1.663;2.34716
206;calc wait;100;0.00344198;0.00222612;0.00424436
206;calc bound;100;0.00723395;0.00291465;0.00921651
206;calc iter;100;2.33376;1.66818;2.40508
206;total;1;259.766;259.766;259.766
207;calc total;1;234.148;234.148;234.148
207;calc update async;100;0.000111621;2.06e-05;0.0080556
207;calc inner;100;2.31065;1.66297;2.34668
207;calc wait;100;0.00348261;0.00224092;0.00428217
207;calc bound;100;0.00736226;0.00326189;0.00939191
207;calc iter;100;2.33376;1.6685;2.40522
207;total;1;259.783;259.783;259.783
208;calc total;1;234.161;234.161;234.161
208;calc update async;100;5.29292e-05;1.506e-05;0.000498995
208;calc inner;100;1.854;0.439367;2.30808
208;calc wait;100;0.465001;0.0380983;1.07916
208;calc bound;100;0.0105982;0.00202871;0.0142612
208;calc iter;100;2.32966;1.48084;2.38324
208;total;1;260.189;260.189;260.189
209;calc total;1;234.148;234.148;234.148
209;calc update async;100;0.000122663;2.962e-05;0.00803654
209;calc inner;100;1.76952;0.728751;2.31492
209;calc wait;100;0.539737;0.00708427;1.48743
209;calc bound;100;0.00978633;0.00264795;0.0105861
209;calc iter;100;2.32439;2.01432;2.38376
209;total;1;259.803;259.803;259.803
210;calc total;1;234.148;234.148;234.148
210;calc update async;100;0.00011828;2.9189e-05;0.00805025
210;calc inner;100;1.84102;1.29298;2.32356
210;calc wait;100;0.427588;0.00321868;0.86571
210;calc bound;100;0.00981158;0.00313968;0.0114944
210;calc iter;100;2.31998;2.21768;2.42532
210;total;1;259.926;259.926;259.926
211;calc total;1;234.147;234.147;234.147
211;calc update async;100;0.000107133;2.372e-05;0.00691089
211;calc inner;100;1.86999;1.08589;2.32328
211;calc wait;100;0.395888;0.00380255;0.802363
211;calc bound;100;0.00992348;0.00387729;0.0110732
211;calc iter;100;2.31386;2.25786;2.37287
211;total;1;260.215;260.215;260.215
212;calc total;1;234.161;234.161;234.161
212;calc update async;100;4.57248e-05;2.569e-05;0.000426836
212;calc inner;100;1.88813;1.15088;2.31628
212;calc wait;100;0.360696;0.00774312;0.748828
212;calc bound;100;0.00998239;0.00421162;0.0108062
212;calc iter;100;2.31449;2.1677;2.45151
212;total;1;260.118;260.118;260.118
213;calc total;1;234.149;234.149;234.149
213;calc update async;100;0.000131791;2.994e-05;0.00877975
213;calc inner;100;1.86724;1.20129;2.31968
213;calc wait;100;0.375473;0.0060507;0.768463
213;calc bound;100;0.00979853;0.00313246;0.0113427
213;calc iter;100;2.31717;2.00888;2.42593
213;total;1;259.766;259.766;259.766
214;calc total;1;234.148;234.148;234.148
214;calc update async;100;0.000122173;2.906e-05;0.00808069
214;calc inner;100;1.81583;0.83848;2.32402
214;calc wait;100;0.480948;0.00350398;1.27714
214;calc bound;100;0.010151;0.00310799;0.0108261
214;calc iter;100;2.32305;2.00235;2.4821
214;total;1;260.013;260.013;260.013
215;calc total;1;234.148;234.148;234.148
215;calc update async;100;0.000129868;1.999e-05;0.00828014
215;calc inner;100;1.86102;0.459612;2.32373
215;calc wait;100;0.455286;0.00388303;1.36339
215;calc bound;100;0.0101431;0.00263585;0.0112236
215;calc iter;100;2.32658;1.49693;2.51849
215;total;1;259.903;259.903;259.903
216;calc total;1;234.161;234.161;234.161
216;calc update async;100;4.18442e-05;1.93e-05;0.000424996
216;calc inner;100;2.18701;1.13117;2.33217
216;calc wait;100;0.112091;0.00893607;0.269914
216;calc bound;100;0.00987535;0.00347841;0.0141197
216;calc iter;100;2.33299;1.76965;2.377
216;total;1;260.023;260.023;260.023
217;calc total;1;234.148;234.148;234.148
217;calc update async;100;0.000119714;2.21e-05;0.00825876
217;calc inner;100;2.25311;1.216;2.34089
217;calc wait;100;0.0318641;0.00596991;0.104723
217;calc bound;100;0.00758045;0.00351475;0.0106516
217;calc iter;100;2.333;1.71448;2.399
217;total;1;259.704;259.704;259.704
218;calc total;1;234.148;234.148;234.148
218;calc update async;100;0.000116804;2.44e-05;0.00781398
218;calc inner;100;2.2648;1.2342;2.3443
218;calc wait;100;0.00929249;0.00284091;0.102806
218;calc bound;100;0.00686279;0.002847;0.011173
218;calc iter;100;2.33334;1.73792;2.37009
218;total;1;260.215;260.215;260.215
219;calc total;1;234.148;234.148;234.148
219;calc update async;100;0.000117291;1.807e-05;0.00797678
219;calc inner;100;2.26332;1.21846;2.34389
219;calc wait;100;0.0163818;0.00309411;0.200269
219;calc bound;100;0.00730584;0.00273416;0.0112101
219;calc iter;100;2.33344;1.70356;2.4579
219;total;1;259.703;259.703;259.703
220;calc total;1;234.161;234.161;234.161
220;calc update async;100;3.72632e-05;2.011e-05;0.000408506
220;calc inner;100;2.26865;1.25299;2.34208
220;calc wait;100;0.0301604;0.00372262;0.219375
220;calc bound;100;0.00692616;0.00372367;0.0102873
220;calc iter;100;2.33377;1.68077;2.43969
220;total;1;259.937;259.937;259.937
221;calc total;1;234.147;234.147;234.147
221;calc update async;100;0.000104407;1.853e-05;0.00716437
221;calc inner;100;2.27471;1.25214;2.33953
221;calc wait;100;0.0204181;0.00434534;0.0730201
221;calc bound;100;0.00546414;0.00307333;0.0105775
221;calc iter;100;2.33366;1.67751;2.39547
221;total;1;260.121;260.121;260.121
222;calc total;1;234.147;234.147;234.147
222;calc update async;100;0.000108922;2.108e-05;0.00726337
222;calc inner;100;2.28341;1.2535;2.34673
222;calc wait;100;0.00332329;0.00216878;0.00569209
222;calc bound;100;0.00503446;0.00258202;0.00921158
222;calc iter;100;2.3337;1.67536;2.38505
222;total;1;260.256;260.256;260.256
223;calc total;1;234.147;234.147;234.147
223;calc update async;100;0.000107054;1.902e-05;0.00752076
223;calc inner;100;2.28265;1.25389;2.34616
223;calc wait;100;0.00323547;0.00218217;0.00534963
223;calc bound;100;0.00507074;0.0025945;0.00932594
223;calc iter;100;2.33371;1.67668;2.38319
223;total;1;260.141;260.141;260.141
224;calc total;1;234.161;234.161;234.161
224;calc update async;100;6.18658e-05;2.9859e-05;0.000546785
224;calc inner;100;1.8609;0.506324;2.27
224;calc wait;100;0.459997;0.0803583;1.06093
224;calc bound;100;0.0110613;0.00209926;0.0169496
224;calc iter;100;2.33203;1.56939;2.37411
224;total;1;259.822;259.822;259.822
225;calc total;1;234.147;234.147;234.147
225;calc update async;100;0.000118388;3.201e-05;0.00731241
225;calc inner;100;1.76169;0.667148;2.29892
225;calc wait;100;0.549771;0.00758957;1.81096
225;calc bound;100;0.00972892;0.00270144;0.011218
225;calc iter;100;2.32491;1.5253;2.65164
225;total;1;259.907;259.907;259.907
226;calc total;1;234.146;234.146;234.146
226;calc update async;100;0.000108762;2.809e-05;0.00636283
226;calc inner;100;1.83899;1.27979;2.30415
226;calc wait;100;0.437656;0.00381603;0.879098
226;calc bound;100;0.00994031;0.00311184;0.0114857
226;calc iter;100;2.31996;2.13503;2.45386
226;total;1;260.297;260.297;260.297
227;calc total;1;234.148;234.148;234.148
227;calc update async;100;0.000122472;2.804e-05;0.00785323
227;calc inner;100;1.86826;1.0551;2.30401
227;calc wait;100;0.397509;0.00386415;0.846735
227;calc bound;100;0.00998261;0.0061655;0.0109721
227;calc iter;100;2.31403;2.16563;2.4545
227;total;1;259.716;259.716;259.716
228;calc total;1;234.161;234.161;234.161
228;calc update async;100;4.8903e-05;2.97e-05;0.000416816
228;calc inner;100;1.90197;1.41613;2.27176
228;calc wait;100;0.353268;0.0273992;0.600451
228;calc bound;100;0.0100313;0.00364247;0.0121812
228;calc iter;100;2.31448;2.2148;2.56911
228;total;1;260.242;260.242;260.242
229;calc total;1;234.147;234.147;234.147
229;calc update async;100;0.000120546;2.9329e-05;0.00722758
229;calc inner;100;1.8635;1.32768;2.30079
229;calc wait;100;0.422353;0.0144031;0.887498
229;calc bound;100;0.0100273;0.00319237;0.0115031
229;calc iter;100;2.3202;2.21577;2.54773
229;total;1;259.696;259.696;259.696
230;calc total;1;234.147;234.147;234.147
230;calc update async;100;0.000123949;3.618e-05;0.00720821
230;calc inner;100;1.80095;0.730498;2.30559
230;calc wait;100;0.502077;0.00320162;1.36652
230;calc bound;100;0.0100873;0.00318132;0.0123096
230;calc iter;100;2.3251;1.79934;2.51058
230;total;1;260.022;260.022;260.022
231;calc total;1;234.147;234.147;234.147
231;calc update async;100;0.000127545;2.38e-05;0.00729748
231;calc inner;100;1.89301;0.524249;2.30503
231;calc wait;100;0.427721;0.0238936;1.08129
231;calc bound;100;0.0104469;0.00261172;0.0122233
231;calc iter;100;2.33131;1.60818;2.39456
231;total;1;259.893;259.893;259.893
232;calc total;1;234.161;234.161;234.161
232;calc update async;100;3.50276e-05;2.091e-05;0.000431666
232;calc inner;100;2.24181;1.40293;2.32805
232;calc wait;100;0.0584602;0.00400457;0.138989
232;calc bound;100;0.00927012;0.00324428;0.0102677
232;calc iter;100;2.33486;1.7559;2.38404
232;total;1;259.713;259.713;259.713
233;calc total;1;234.147;234.147;234.147
233;calc update async;100;0.000111394;2.644e-05;0.00729836
233;calc inner;100;2.27709;1.4261;2.33897
233;calc wait;100;0.0224716;0.00711477;0.143213
233;calc bound;100;0.00599826;0.00354946;0.0104744
233;calc iter;100;2.33478;1.74092;2.38327
233;total;1;259.642;259.642;259.642
234;calc total;1;234.147;234.147;234.147
234;calc update async;100;0.000108029;2.225e-05;0.00742959
234;calc inner;100;2.28572;1.43356;2.34375
234;calc wait;100;0.00846949;0.0028361;0.144508
234;calc bound;100;0.00556403;0.00319521;0.010782
234;calc iter;100;2.33485;1.74145;2.41868
234;total;1;259.885;259.885;259.885
235;calc total;1;234.147;234.147;234.147
235;calc update async;100;0.000117131;2.377e-05;0.00740782
235;calc inner;100;2.28408;1.43446;2.3429
235;calc wait;100;0.0142086;0.00280675;0.154019
235;calc bound;100;0.00582454;0.00314694;0.0110645
235;calc iter;100;2.33484;1.74179;2.40638
235;total;1;259.632;259.632;259.632
236;calc total;1;234.161;234.161;234.161
236;calc update async;100;3.7927e-05;2.484e-05;0.000404606
236;calc inner;100;2.28519;1.43238;2.34064
236;calc wait;100;0.0213466;0.0037014;0.102617
236;calc bound;100;0.00603061;0.00283826;0.0100035
236;calc iter;100;2.33487;1.74088;2.37226
236;total;1;260.2;260.2;260.2
237;calc total;1;234.145;234.145;234.145
237;calc update async;100;8.7967e-05;2.436e-05;0.00505796
237;calc inner;100;2.29044;1.43683;2.33899
237;calc wait;100;0.0129987;0.00543265;0.0335017
237;calc bound;100;0.00477546;0.00354345;0.00918582
237;calc iter;100;2.33478;1.73882;2.40115
237;total;1;260.004;260.004;260.004
238;calc total;1;234.145;234.145;234.145
238;calc update async;100;8.75246e-05;2.563e-05;0.00512595
238;calc inner;100;2.29516;1.43875;2.34528
238;calc wait;100;0.00343083;0.00216977;0.0337618
238;calc bound;100;0.00441003;0.00278978;0.0108359
238;calc iter;100;2.33484;1.74016;2.38458
238;total;1;260.284;260.284;260.284
239;calc total;1;234.145;234.145;234.145
239;calc update async;100;9.10817e-05;2.488e-05;0.00507051
239;calc inner;100;2.29503;1.43935;2.34379
239;calc wait;100;0.00384535;0.00217081;0.0337884
239;calc bound;100;0.00440699;0.00265166;0.0108376
239;calc iter;100;2.33483;1.74064;2.39251
239;total;1;259.754;259.754;259.754
240;calc total;1;234.161;234.161;234.161
240;calc update async;100;0.000267894;0.000148718;0.00250853
240;calc inner;100;1.88442;0.991024;2.28183
240;calc wait;100;0.441703;0.0656154;0.833001
240;calc bound;100;0.00863769;0.00244587;0.010536
240;calc iter;100;2.33503;1.73369;2.39234
240;total;1;260.291;260.291;260.291
241;calc total;1;234.145;234.145;234.145
241;calc update async;100;0.000347383;0.000141028;0.0141561
241;calc inner;100;1.88165;1.33592;2.29206
241;calc wait;100;0.435638;0.00807707;0.775241
241;calc bound;100;0.00987509;0.00274246;0.0107626
241;calc iter;100;2.32752;1.60154;2.47426
241;total;1;260.384;260.384;260.384
242;calc total;1;234.145;234.145;234.145
242;calc update async;100;0.000333149;0.000116219;0.0141385
242;calc inner;100;1.89207;1.56784;2.29864
242;calc wait;100;0.422459;0.00577948;0.821928
242;calc bound;100;0.0101433;0.00763187;0.0108178
242;calc iter;100;2.32501;2.11989;2.5001
242;total;1;260.29;260.29;260.29
243;calc total;1;234.145;234.145;234.145
243;calc update async;100;0.000307673;0.000138739;0.0137993
243;calc inner;100;1.91021;1.67208;2.3025
243;calc wait;100;0.399312;0.0061979;0.840942
243;calc bound;100;0.0102507;0.00813401;0.0108674
243;calc iter;100;2.32009;2.16995;2.56917
243;total;1;259.796;259.796;259.796
244;calc total;1;234.16;234.16;234.16
244;calc update async;100;0.000431997;0.000139349;0.0213533
244;calc inner;100;1.94909;1.71661;2.31685
244;calc wait;100;0.3608;0.00895185;0.592786
244;calc bound;100;0.010151;0.0049829;0.0113266
244;calc iter;100;2.32048;2.20071;2.54679
244;total;1;260.03;260.03;260.03
245;calc total;1;234.147;234.147;234.147
245;calc update async;100;0.000359711;0.000140019;0.0147722
245;calc inner;100;1.9376;1.58008;2.31569
245;calc wait;100;0.377147;0.00802767;0.739657
245;calc bound;100;0.0101229;0.00867443;0.0111423
245;calc iter;100;2.32524;2.12137;2.52559
245;total;1;259.927;259.927;259.927
246;calc total;1;234.148;234.148;234.148
246;calc update async;100;0.000375719;0.000148259;0.0160985
246;calc inner;100;1.94323;1.36835;2.32015
246;calc wait;100;0.373748;0.00544421;0.743107
246;calc bound;100;0.0101979;0.00269567;0.0112846
246;calc iter;100;2.32756;1.61432;2.45062
246;total;1;259.69;259.69;259.69
247;calc total;1;234.147;234.147;234.147
247;calc update async;100;0.000412645;0.000139809;0.0152354
247;calc inner;100;1.94832;1.02197;2.32094
247;calc wait;100;0.375557;0.0209919;0.722052
247;calc bound;100;0.0104426;0.00260963;0.012107
247;calc iter;100;2.33474;1.74679;2.38398
247;total;1;260.053;260.053;260.053
248;calc total;1;234.16;234.16;234.16
248;calc update async;100;0.000322086;6.0379e-05;0.0212637
248;calc inner;100;2.30429;1.7212;2.34531
248;calc wait;100;0.0232957;0.00492675;0.0943833
248;calc bound;100;0.00711868;0.00346283;0.0106148
248;calc iter;100;2.33503;1.74372;2.38187
248;total;1;260.338;260.338;260.338
249;calc total;1;234.145;234.145;234.145
249;calc update async;100;0.000295105;0.000106439;0.0137753
249;calc inner;100;2.31241;1.72303;2.34275
249;calc wait;100;0.0134508;0.00589182;0.0903163
249;calc bound;100;0.00871057;0.00350229;0.01066
249;calc iter;100;2.33487;1.73497;2.37865
249;total;1;260.05;260.05;260.05
250;calc total;1;234.147;234.147;234.147
250;calc update async;100;0.000301482;2.495e-05;0.0128687
250;calc inner;100;2.31721;1.72863;2.34906
250;calc wait;100;0.00830687;0.00263878;0.0829813
250;calc bound;100;0.00906191;0.00316177;0.0105775
250;calc iter;100;2.3349;1.73464;2.37501
250;total;1;260.248;260.248;260.248
251;calc total;1;234.148;234.148;234.148
251;calc update async;100;0.00031511;0.000116749;0.0133319
251;calc inner;100;2.31604;1.7287;2.34823
251;calc wait;100;0.00919837;0.002798;0.0867787
251;calc bound;100;0.00934612;0.00335168;0.0111249
251;calc iter;100;2.33491;1.735;2.3763
251;total;1;260.164;260.164;260.164
252;calc total;1;234.16;234.16;234.16
252;calc update async;100;0.000382714;7.89e-05;0.0241888
252;calc inner;100;2.31598;1.72364;2.3531
252;calc wait;100;0.0125828;0.00372704;0.0442084
252;calc bound;100;0.00608373;0.00366867;0.0103486
252;calc iter;100;2.33504;1.74104;2.40106
252;total;1;260.147;260.147;260.147
253;calc total;1;234.146;234.146;234.146
253;calc update async;100;0.000276186;6.7289e-05;0.0144518
253;calc inner;100;2.31861;1.72291;2.3729
253;calc wait;100;0.00873097;0.00361985;0.0213971
253;calc bound;100;0.00727098;0.00364084;0.0103836
253;calc iter;100;2.3349;1.73417;2.38415
253;total;1;260.195;260.195;260.195
254;calc total;1;234.147;234.147;234.147
254;calc update async;100;0.000295063;2.4319e-05;0.0155476
254;calc inner;100;2.3237;1.7278;2.3699
254;calc wait;100;0.00340542;0.00238421;0.0107954
254;calc bound;100;0.00735812;0.00321563;0.0108331
254;calc iter;100;2.33491;1.73346;2.39177
254;total;1;260.009;260.009;260.009
255;calc total;1;234.147;234.147;234.147
255;calc update async;100;0.000307761;0.000100269;0.0145679
255;calc inner;100;2.32341;1.72771;2.37745
255;calc wait;100;0.00357828;0.00248032;0.00615902
255;calc bound;100;0.00749734;0.00319736;0.0105285
255;calc iter;100;2.33491;1.73357;2.39371
255;total;1;259.959;259.959;259.959
MPI
Running Jacobi on 256 processors with (16, 16) elements.
Array Dimensions: 240416 240416
Block Dimensions: 15026 15026
== Energy Conservation Check ==
initial Energy:               25.000
  final Energy:               25.000
    Difference:               -0.000
== Time Statistics ==
Completed 100 iterations.
# unit_id;function_name;num_calls;avg_runtime;min_runtime;max_runtime
0;calc total;1;234.089;234.089;234.089
0;calc update async;100;0.000192909;6.2629e-05;0.00356998
0;calc inner;100;1.1802;0.457988;2.28986
0;calc wait;100;1.14675;0.0521239;1.87563
0;calc bound;100;0.0102257;0.0021;0.0177215
0;calc iter;100;2.33738;1.58337;2.53159
0;total;1;260.217;260.217;260.217
1;calc total;1;234.052;234.052;234.052
1;calc update async;100;0.000357585;8.9329e-05;0.0189058
1;calc inner;100;1.33113;0.73962;2.29356
1;calc wait;100;0.457374;0.0292333;1.51376
1;calc bound;100;0.00623993;0.00262242;0.0111695
1;calc iter;100;2.3311;2.00189;2.53189
1;total;1;260.206;260.206;260.206
2;calc total;1;234.048;234.048;234.048
2;calc update async;100;0.000492975;0.000104478;0.0308828
2;calc inner;100;1.43651;0.81365;2.30521
2;calc wait;100;0.244306;0.00388031;0.428783
2;calc bound;100;0.0070785;0.00265613;0.0108018
2;calc iter;100;2.32693;2.26471;2.51813
2;total;1;260.196;260.196;260.196
3;calc total;1;234.048;234.048;234.048
3;calc update async;100;0.000436372;7.3369e-05;0.0308067
3;calc inner;100;1.2475;0.664435;2.30473
3;calc wait;100;0.541828;0.0120922;0.782068
3;calc bound;100;0.0102556;0.0089552;0.0133953
3;calc iter;100;2.32103;2.27282;2.53948
3;total;1;260.213;260.213;260.213
4;calc total;1;234.057;234.057;234.057
4;calc update async;100;0.000157114;5.741e-05;0.00462646
4;calc inner;100;1.14984;0.593653;2.2807
4;calc wait;100;0.580535;0.0186349;0.812843
4;calc bound;100;0.0102448;0.00370314;0.014098
4;calc iter;100;2.32097;2.29811;2.51195
4;total;1;260.245;260.245;260.245
5;calc total;1;234.048;234.048;234.048
5;calc update async;100;0.000463427;8.3109e-05;0.0302771
5;calc inner;100;1.36597;0.748004;2.29623
5;calc wait;100;0.309135;0.0117541;0.496122
5;calc bound;100;0.00770375;0.00270668;0.0107412
5;calc iter;100;2.32663;2.29535;2.50899
5;total;1;260.202;260.202;260.202
6;calc total;1;234.048;234.048;234.048
6;calc update async;100;0.000440897;0.000102538;0.030315
6;calc inner;100;1.3084;0.714112;2.30094
6;calc wait;100;0.382112;0.0035193;1.30211
6;calc bound;100;0.00625637;0.00308343;0.0109652
6;calc iter;100;2.33115;2.11325;2.52275
6;total;1;260.201;260.201;260.201
7;calc total;1;234.048;234.048;234.048
7;calc update async;100;0.000457961;7.0739e-05;0.0300856
7;calc inner;100;1.13926;0.433342;2.30034
7;calc wait;100;1.18846;0.0164903;1.90593
7;calc bound;100;0.00818401;0.00261939;0.0112812
7;calc iter;100;2.33636;1.5836;2.53267
7;total;1;260.201;260.201;260.201
8;calc total;1;234.057;234.057;234.057
8;calc update async;100;0.000138082;5.353e-05;0.00471341
8;calc inner;100;2.13739;1.38212;2.32428
8;calc wait;100;0.0561029;0.00701087;0.0856091
8;calc bound;100;0.0098873;0.00647523;0.0109883
8;calc iter;100;2.34038;1.78588;2.53695
8;total;1;260.153;260.153;260.153
9;calc total;1;234.052;234.052;234.052
9;calc update async;100;0.000445746;7.4509e-05;0.0275862
9;calc inner;100;2.17352;1.40521;2.33101
9;calc wait;100;0.0161371;0.00960625;0.0205223
9;calc bound;100;0.00395958;0.00298736;0.00985311
9;calc iter;100;2.34038;1.77118;2.53625
9;total;1;260.153;260.153;260.153
10;calc total;1;234.048;234.048;234.048
10;calc update async;100;0.000587509;0.000153579;0.0305438
10;calc inner;100;2.17913;1.41192;2.33541
10;calc wait;100;0.0141481;0.00269339;0.104465
10;calc bound;100;0.0037081;0.00275798;0.0111958
10;calc iter;100;2.34043;1.77089;2.53692
10;total;1;260.159;260.159;260.159
11;calc total;1;234.048;234.048;234.048
11;calc update async;100;0.000563262;0.000139528;0.0304234
11;calc inner;100;2.17924;1.41431;2.33521
11;calc wait;100;0.00505821;0.00329283;0.0139162
11;calc bound;100;0.00375359;0.0023828;0.0111927
11;calc iter;100;2.34043;1.77419;2.53723
11;total;1;260.148;260.148;260.148
12;calc total;1;234.057;234.057;234.057
12;calc update async;100;0.00020509;6.8869e-05;0.00554787
12;calc inner;100;2.18291;1.41932;2.33258
12;calc wait;100;0.013006;0.00406778;0.082844
12;calc bound;100;0.0044033;0.00311369;0.00891632
12;calc iter;100;2.34039;1.77072;2.53684
12;total;1;260.167;260.167;260.167
13;calc total;1;234.048;234.048;234.048
13;calc update async;100;0.000462102;6.5219e-05;0.0305371
13;calc inner;100;2.18399;1.4175;2.33653
13;calc wait;100;0.0116414;0.00507161;0.0273598
13;calc bound;100;0.00395106;0.00314822;0.00835416
13;calc iter;100;2.34036;1.76908;2.53687
13;total;1;260.149;260.149;260.149
14;calc total;1;234.048;234.048;234.048
14;calc update async;100;0.000610502;0.000160549;0.0307153
14;calc inner;100;2.18597;1.41772;2.34075
14;calc wait;100;0.0067904;0.00211905;0.0895569
14;calc bound;100;0.00353734;0.00258096;0.00875145
14;calc iter;100;2.34044;1.76982;2.53745
14;total;1;260.148;260.148;260.148
15;calc total;1;234.048;234.048;234.048
15;calc update async;100;0.00055703;0.000128479;0.0305134
15;calc inner;100;2.18696;1.41798;2.34058
15;calc wait;100;0.00338657;0.00228624;0.00501902
15;calc bound;100;0.00353086;0.00257949;0.00865076
15;calc iter;100;2.34043;1.76938;2.53523
15;total;1;260.172;260.172;260.172
16;calc total;1;234.057;234.057;234.057
16;calc update async;100;6.65564e-05;4.127e-05;0.000511605
16;calc inner;100;1.94435;1.05939;2.31178
16;calc wait;100;0.38712;0.0411423;0.701855
16;calc bound;100;0.00899744;0.00231708;0.0105058
16;calc iter;100;2.34054;1.76362;2.53719
16;total;1;260.173;260.173;260.173
17;calc total;1;234.051;234.051;234.051
17;calc update async;100;6.6103e-05;3.734e-05;0.00118998
17;calc inner;100;1.94773;1.41751;2.31204
17;calc wait;100;0.375897;0.0281539;0.678394
17;calc bound;100;0.00980676;0.00272699;0.0106971
17;calc iter;100;2.33351;1.66151;2.528
17;total;1;260.171;260.171;260.171
18;calc total;1;234.046;234.046;234.046
18;calc update async;100;0.000163495;4.447e-05;0.0106757
18;calc inner;100;1.97443;1.66075;2.33163
18;calc wait;100;0.346424;0.00367918;0.655364
18;calc bound;100;0.0101427;0.00474658;0.0133511
18;calc iter;100;2.33117;2.08969;2.53221
18;total;1;260.261;260.261;260.261
19;calc total;1;234.047;234.047;234.047
19;calc update async;100;0.00011138;3.007e-05;0.00577993
19;calc inner;100;1.95851;1.717;2.32317
19;calc wait;100;0.358467;0.010854;0.632178
19;calc bound;100;0.00995964;0.00429864;0.0106371
19;calc iter;100;2.32706;2.26466;2.51849
19;total;1;260.247;260.247;260.247
20;calc total;1;234.057;234.057;234.057
20;calc update async;100;5.44192e-05;3.821e-05;0.000574194
20;calc inner;100;1.9475;1.71479;2.30857
20;calc wait;100;0.369342;0.0076673;0.600853
20;calc bound;100;0.0099357;0.00552772;0.0105103
20;calc iter;100;2.32684;2.29608;2.50892
20;total;1;260.298;260.298;260.298
21;calc total;1;234.047;234.047;234.047
21;calc update async;100;8.18939e-05;3.895e-05;0.00294836
21;calc inner;100;1.94873;1.6454;2.31496
21;calc wait;100;0.372447;0.0097605;0.663854
21;calc bound;100;0.00999676;0.00583648;0.0105484
21;calc iter;100;2.33126;2.11216;2.52336
21;total;1;260.285;260.285;260.285
22;calc total;1;234.047;234.047;234.047
22;calc update async;100;0.000104473;3.9959e-05;0.0049472
22;calc inner;100;1.95494;1.43759;2.32043
22;calc wait;100;0.368265;0.00514867;0.667578
22;calc bound;100;0.0101323;0.00278909;0.0108153
22;calc iter;100;2.33345;1.67072;2.53945
22;total;1;259.928;259.928;259.928
23;calc total;1;234.047;234.047;234.047
23;calc update async;100;0.000103496;3.828e-05;0.00473696
23;calc inner;100;1.9497;1.08624;2.31424
23;calc wait;100;0.379893;0.0234994;0.688909
23;calc bound;100;0.0105972;0.00262212;0.0112556
23;calc iter;100;2.3403;1.77783;2.53726
23;total;1;260.268;260.268;260.268
24;calc total;1;234.056;234.056;234.056
24;calc update async;100;0.000157842;2.633e-05;0.0124586
24;calc inner;100;2.31402;1.75187;2.51085
24;calc wait;100;0.020173;0.00453273;0.0262171
24;calc bound;100;0.00619482;0.00409328;0.00925271
24;calc iter;100;2.34055;1.77399;2.53631
24;total;1;260.13;260.13;260.13
25;calc total;1;234.051;234.051;234.051
25;calc update async;100;0.000113423;3.4749e-05;0.0065767
25;calc inner;100;2.32384;1.75342;2.51997
25;calc wait;100;0.00799409;0.0056095;0.0165679
25;calc bound;100;0.00854088;0.0031583;0.00957841
25;calc iter;100;2.34049;1.76499;2.53727
25;total;1;260.048;260.048;260.048
26;calc total;1;234.047;234.047;234.047
26;calc update async;100;0.000153372;2.299e-05;0.0114921
26;calc inner;100;2.32821;1.75886;2.52483
26;calc wait;100;0.00307066;0.00266145;0.00371957
26;calc bound;100;0.00901571;0.00315899;0.00973568
26;calc iter;100;2.34045;1.76474;2.5373
26;total;1;260.028;260.028;260.028
27;calc total;1;234.047;234.047;234.047
27;calc update async;100;0.000151502;2.9199e-05;0.0114201
27;calc inner;100;2.32826;1.7595;2.52519
27;calc wait;100;0.00313561;0.0024567;0.00414197
27;calc bound;100;0.00890549;0.00305741;0.0097392
27;calc iter;100;2.34045;1.76505;2.53771
27;total;1;260.048;260.048;260.048
28;calc total;1;234.056;234.056;234.056
28;calc update async;100;4.95809e-05;2.856e-05;0.00085748
28;calc inner;100;2.32537;1.75424;2.524
28;calc wait;100;0.00951358;0.00425953;0.0807901
28;calc bound;100;0.00561308;0.0034222;0.00915887
28;calc iter;100;2.34055;1.77095;2.53725
28;total;1;259.951;259.951;259.951
29;calc total;1;234.047;234.047;234.047
29;calc update async;100;0.000139088;2.6879e-05;0.0101023
29;calc inner;100;2.32641;1.75339;2.52403
29;calc wait;100;0.00789696;0.0063056;0.0195509
29;calc bound;100;0.00601199;0.00347657;0.008716
29;calc iter;100;2.34046;1.76467;2.53781
29;total;1;259.923;259.923;259.923
30;calc total;1;234.047;234.047;234.047
30;calc update async;100;0.000157943;2.954e-05;0.0117123
30;calc inner;100;2.33066;1.7584;2.52811
30;calc wait;100;0.00313358;0.00245418;0.0040988
30;calc bound;100;0.00651014;0.00303847;0.00899117
30;calc iter;100;2.34047;1.76392;2.53793
30;total;1;259.61;259.61;259.61
31;calc total;1;234.047;234.047;234.047
31;calc update async;100;0.000154723;2.976e-05;0.0116401
31;calc inner;100;2.33085;1.75832;2.52821
31;calc wait;100;0.00345993;0.00238876;0.007097
31;calc bound;100;0.00599438;0.00327575;0.00893275
31;calc iter;100;2.34046;1.76403;2.53818
31;total;1;259.982;259.982;259.982
32;calc total;1;234.047;234.047;234.047
32;calc update async;100;0.000110851;2.185e-05;0.00536847
32;calc inner;100;1.25638;0.436711;2.31105
32;calc wait;100;1.07136;0.0237817;1.89821
32;calc bound;100;0.00909952;0.00210465;0.017313
32;calc iter;100;2.33696;1.57967;2.46271
32;total;1;259.804;259.804;259.804
33;calc total;1;234.051;234.051;234.051
33;calc update async;100;6.34483e-05;2.7709e-05;0.00206479
33;calc inner;100;1.38748;0.71768;2.30788
33;calc wait;100;0.483257;0.0282009;1.43727
33;calc bound;100;0.00744062;0.00262453;0.0109273
33;calc iter;100;2.33107;2.01884;2.53193
33;total;1;259.805;259.805;259.805
34;calc total;1;234.037;234.037;234.037
34;calc update async;100;6.14991e-05;2.74e-05;0.00177142
34;calc inner;100;1.48797;0.794878;2.31769
34;calc wait;100;0.259526;0.00366062;0.453696
34;calc bound;100;0.00727826;0.00262732;0.0107869
34;calc iter;100;2.32682;2.26471;2.51808
34;total;1;259.992;259.992;259.992
35;calc total;1;234.047;234.047;234.047
35;calc update async;100;0.000149221;2.257e-05;0.0113565
35;calc inner;100;1.35982;0.655223;2.31677
35;calc wait;100;0.482935;0.00400099;0.775638
35;calc bound;100;0.0100997;0.0036335;0.0138398
35;calc iter;100;2.32102;2.27213;2.5395
35;total;1;259.871;259.871;259.871
36;calc total;1;234.056;234.056;234.056
36;calc update async;100;4.52918e-05;1.9329e-05;0.00090284
36;calc inner;100;1.32308;0.591008;2.31417
36;calc wait;100;0.495403;0.00920728;0.845112
36;calc bound;100;0.0102083;0.00390984;0.01412
36;calc iter;100;2.32097;2.18791;2.68622
36;total;1;260.163;260.163;260.163
37;calc total;1;234.051;234.051;234.051
37;calc update async;100;6.39872e-05;3.133e-05;0.00165
37;calc inner;100;1.46272;0.748021;2.3126
37;calc wait;100;0.299874;0.0128204;0.494914
37;calc bound;100;0.0075675;0.00264191;0.0108003
37;calc iter;100;2.32663;2.2876;2.50899
37;total;1;260.029;260.029;260.029
38;calc total;1;234.037;234.037;234.037
38;calc update async;100;5.90576e-05;2.559e-05;0.0015534
38;calc inner;100;1.39255;0.712158;2.31782
38;calc wait;100;0.417109;0.00540337;1.22273
38;calc bound;100;0.00762111;0.00289562;0.0110683
38;calc iter;100;2.33102;2.11334;2.52274
38;total;1;259.693;259.693;259.693
39;calc total;1;234.046;234.046;234.046
39;calc update async;100;0.000157478;2.0699e-05;0.011125
39;calc inner;100;1.25121;0.434095;2.30969
39;calc wait;100;1.07673;0.0209783;1.91054
39;calc bound;100;0.00817508;0.00262122;0.0111851
39;calc iter;100;2.33629;1.58031;2.46344
39;total;1;259.725;259.725;259.725
40;calc total;1;234.056;234.056;234.056
40;calc update async;100;0.000169288;2.259e-05;0.01396
40;calc inner;100;2.15533;1.37881;2.33374
40;calc wait;100;0.0635892;0.00819602;0.0989566
40;calc bound;100;0.0100579;0.00425545;0.010905
40;calc iter;100;2.34032;1.78393;2.53701
40;total;1;260.061;260.061;260.061
41;calc total;1;234.051;234.051;234.051
41;calc update async;100;6.67708e-05;2.691e-05;0.00284157
41;calc inner;100;2.19664;1.40381;2.33743
41;calc wait;100;0.0169116;0.00660849;0.0296101
41;calc bound;100;0.0042006;0.00276782;0.0098725
41;calc iter;100;2.34037;1.77122;2.53624
41;total;1;259.684;259.684;259.684
42;calc total;1;234.03;234.03;234.03
42;calc update async;100;5.02176e-05;3.092e-05;0.000677213
42;calc inner;100;2.2051;1.41638;2.34121
42;calc wait;100;0.00330694;0.0026795;0.00582747
42;calc bound;100;0.00413988;0.00272634;0.0111752
42;calc iter;100;2.34023;1.77162;2.53688
42;total;1;259.961;259.961;259.961
43;calc total;1;234.046;234.046;234.046
43;calc update async;100;0.000161903;3.6579e-05;0.011148
43;calc inner;100;2.20217;1.4116;2.34127
43;calc wait;100;0.00846904;0.00498605;0.0173318
43;calc bound;100;0.0040206;0.00223189;0.00939158
43;calc iter;100;2.3404;1.77241;2.53719
43;total;1;260.2;260.2;260.2
44;calc total;1;234.056;234.056;234.056
44;calc update async;100;4.4122e-05;2.472e-05;0.000630803
44;calc inner;100;2.20737;1.42729;2.33916
44;calc wait;100;0.0118324;0.00347244;0.0571717
44;calc bound;100;0.00464112;0.00287755;0.00998849
44;calc iter;100;2.34038;1.77077;2.53682
44;total;1;259.973;259.973;259.973
45;calc total;1;234.051;234.051;234.051
45;calc update async;100;5.83873e-05;2.645e-05;0.00186377
45;calc inner;100;2.20808;1.41931;2.33353
45;calc wait;100;0.0111403;0.00533438;0.0329956
45;calc bound;100;0.00398918;0.00307594;0.00550893
45;calc iter;100;2.34039;1.76912;2.53686
45;total;1;259.697;259.697;259.697
46;calc total;1;234.037;234.037;234.037
46;calc update async;100;6.23666e-05;2.557e-05;0.00214712
46;calc inner;100;2.21143;1.42064;2.34394
46;calc wait;100;0.00287247;0.00227845;0.00903246
46;calc bound;100;0.00376679;0.00297103;0.010601
46;calc iter;100;2.34031;1.77074;2.53739
46;total;1;259.817;259.817;259.817
47;calc total;1;234.046;234.046;234.046
47;calc update async;100;0.000159136;3.075e-05;0.0115155
47;calc inner;100;2.21146;1.41915;2.3439
47;calc wait;100;0.00317578;0.0021487;0.0106333
47;calc bound;100;0.00378082;0.00295732;0.0106539
47;calc iter;100;2.34042;1.76971;2.53529
47;total;1;260.145;260.145;260.145
48;calc total;1;234.056;234.056;234.056
48;calc update async;100;0.000191729;2.0279e-05;0.0136552
48;calc inner;100;1.77822;0.360613;2.31885
48;calc wait;100;0.545054;0.0174762;1.48033
48;calc bound;100;0.0104418;0.00204721;0.0163279
48;calc iter;100;2.33391;1.75061;2.52439
48;total;1;259.721;259.721;259.721
49;calc total;1;234.051;234.051;234.051
49;calc update async;100;0.000111724;2.59e-05;0.00632284
49;calc inner;100;1.68519;0.517618;2.31708
49;calc wait;100;0.619863;0.0155032;1.69179
49;calc bound;100;0.00971806;0.00190517;0.010826
49;calc iter;100;2.32382;1.86511;2.51114
49;total;1;259.968;259.968;259.968
50;calc total;1;234.046;234.046;234.046
50;calc update async;100;0.000157053;2.941e-05;0.0110815
50;calc inner;100;1.78829;0.770423;2.32719
50;calc wait;100;0.422796;0.0036374;0.812121
50;calc bound;100;0.00927009;0.00263667;0.011219
50;calc iter;100;2.31893;2.07011;2.70789
50;total;1;260.052;260.052;260.052
51;calc total;1;234.046;234.046;234.046
51;calc update async;100;0.000152821;2.154e-05;0.0113584
51;calc inner;100;1.7724;0.588464;2.32677
51;calc wait;100;0.44422;0.00352533;1.04537
51;calc bound;100;0.00969404;0.00317726;0.0115189
51;calc iter;100;2.31326;2.06503;2.73409
51;total;1;260.074;260.074;260.074
52;calc total;1;234.056;234.056;234.056
52;calc update async;100;0.000173846;2.291e-05;0.0131709
52;calc inner;100;1.79182;0.472854;2.32208
52;calc wait;100;0.371082;0.00778354;1.14236
52;calc bound;100;0.00987667;0.00378467;0.0109584
52;calc iter;100;2.31061;2.10149;2.6124
52;total;1;260.152;260.152;260.152
53;calc total;1;234.051;234.051;234.051
53;calc update async;100;9.12972e-05;2.542e-05;0.00482959
53;calc inner;100;1.8299;0.876126;2.3218
53;calc wait;100;0.347044;0.00861624;0.689999
53;calc bound;100;0.00919787;0.00311094;0.0129787
53;calc iter;100;2.31647;2.02127;2.52963
53;total;1;260.174;260.174;260.174
54;calc total;1;234.046;234.046;234.046
54;calc update async;100;0.000154679;2.754e-05;0.0111843
54;calc inner;100;1.74597;0.63011;2.32712
54;calc wait;100;0.552318;0.00331277;1.68069
54;calc bound;100;0.00985019;0.00207436;0.0108514
54;calc iter;100;2.32137;1.903;2.54699
54;total;1;260.154;260.154;260.154
55;calc total;1;234.046;234.046;234.046
55;calc update async;100;0.000160502;1.949e-05;0.0109618
55;calc inner;100;1.79308;0.403538;2.32708
55;calc wait;100;0.528522;0.00397378;1.62099
55;calc bound;100;0.0100551;0.0025396;0.0111861
55;calc iter;100;2.33182;1.76689;2.54197
55;total;1;259.862;259.862;259.862
56;calc total;1;234.056;234.056;234.056
56;calc update async;100;5.42704e-05;1.861e-05;0.00172243
56;calc inner;100;2.14737;1.13839;2.49564
56;calc wait;100;0.134638;0.00457068;0.266382
56;calc bound;100;0.00959586;0.00453427;0.0139884
56;calc iter;100;2.33627;1.58038;2.51449
56;total;1;260.047;260.047;260.047
57;calc total;1;234.051;234.051;234.051
57;calc update async;100;5.32709e-05;2.341e-05;0.00190291
57;calc inner;100;2.23104;1.22716;2.49965
57;calc wait;100;0.0309082;0.00702664;0.0506282
57;calc bound;100;0.00697765;0.00282692;0.0106346
57;calc iter;100;2.3367;1.57399;2.5296
57;total;1;260.125;260.125;260.125
58;calc total;1;234.037;234.037;234.037
58;calc update async;100;5.71798e-05;2.254e-05;0.00186642
58;calc inner;100;2.24601;1.24538;2.50616
58;calc wait;100;0.0038897;0.00279933;0.0147942
58;calc bound;100;0.00615741;0.00325329;0.0111581
58;calc iter;100;2.33675;1.57973;2.52468
58;total;1;259.824;259.824;259.824
59;calc total;1;234.045;234.045;234.045
59;calc update async;100;0.000161748;2.3859e-05;0.0117307
59;calc inner;100;2.24569;1.24637;2.50451
59;calc wait;100;0.0257442;0.00298144;0.0652068
59;calc bound;100;0.00737849;0.00284204;0.0108964
59;calc iter;100;2.3368;1.57782;2.51858
59;total;1;260.131;260.131;260.131
60;calc total;1;234.056;234.056;234.056
60;calc update async;100;4.73481e-05;2.212e-05;0.00108594
60;calc inner;100;2.26562;1.25723;2.5008
60;calc wait;100;0.0140738;0.00317535;0.0478469
60;calc bound;100;0.00608176;0.00322193;0.0103544
60;calc iter;100;2.33694;1.59813;2.52334
60;total;1;259.922;259.922;259.922
61;calc total;1;234.051;234.051;234.051
61;calc update async;100;5.56914e-05;2.0949e-05;0.00193988
61;calc inner;100;2.26674;1.26398;2.5063
61;calc wait;100;0.0159248;0.00497576;0.0500581
61;calc bound;100;0.00516873;0.00291274;0.0107863
61;calc iter;100;2.33689;1.57871;2.5241
61;total;1;259.605;259.605;259.605
62;calc total;1;234.037;234.037;234.037
62;calc update async;100;5.81413e-05;2.2e-05;0.00187546
62;calc inner;100;2.27295;1.26691;2.51108
62;calc wait;100;0.0032964;0.00228456;0.00735941
62;calc bound;100;0.00486219;0.0026218;0.00996999
62;calc iter;100;2.33681;1.58087;2.52352
62;total;1;259.606;259.606;259.606
63;calc total;1;234.046;234.046;234.046
63;calc update async;100;0.00015229;2.167e-05;0.0114983
63;calc inner;100;2.27204;1.26662;2.51124
63;calc wait;100;0.00331497;0.00208667;0.0140091
63;calc bound;100;0.00490944;0.00253044;0.0108915
63;calc iter;100;2.33691;1.58008;2.52393
63;total;1;259.949;259.949;259.949
64;calc total;1;234.056;234.056;234.056
64;calc update async;100;7.64114e-05;3.617e-05;0.00195474
64;calc inner;100;1.87457;0.634494;2.29428
64;calc wait;100;0.449747;0.0579082;0.797825
64;calc bound;100;0.0102166;0.00209192;0.017182
64;calc iter;100;2.33462;1.42726;2.53607
64;total;1;259.978;259.978;259.978
65;calc total;1;234.05;234.05;234.05
65;calc update async;100;0.000101919;3.011e-05;0.0058909
65;calc inner;100;1.86986;1.01197;2.30047
65;calc wait;100;0.446668;0.0142577;1.02768
65;calc bound;100;0.00976232;0.00264233;0.0107588
65;calc iter;100;2.3267;1.30091;2.50207
65;total;1;260.178;260.178;260.178
66;calc total;1;234.045;234.045;234.045
66;calc update async;100;9.65014e-05;3.076e-05;0.00461647
66;calc inner;100;1.88299;1.40059;2.30733
66;calc wait;100;0.427516;0.00386316;1.04354
66;calc bound;100;0.0100372;0.00381279;0.0108965
66;calc iter;100;2.32388;1.93707;2.74667
66;total;1;259.681;259.681;259.681
67;calc total;1;234.045;234.045;234.045
67;calc update async;100;8.63341e-05;2.817e-05;0.00380169
67;calc inner;100;1.90674;1.56578;2.30569
67;calc wait;100;0.401968;0.00556486;0.837139
67;calc bound;100;0.0100452;0.0041271;0.0112037
67;calc iter;100;2.31906;2.07271;2.70428
67;total;1;260.199;260.199;260.199
68;calc total;1;234.055;234.055;234.055
68;calc update async;100;6.41457e-05;2.521e-05;0.0014557
68;calc inner;100;1.99543;1.58891;2.38386
68;calc wait;100;0.310581;0.00581165;0.767613
68;calc bound;100;0.010018;0.0031408;0.0113697
68;calc iter;100;2.31612;1.99498;2.57697
68;total;1;259.583;259.583;259.583
69;calc total;1;234.044;234.044;234.044
69;calc update async;100;0.000107457;3.24e-05;0.00539444
69;calc inner;100;1.98351;1.41851;2.39326
69;calc wait;100;0.327862;0.00519258;0.964456
69;calc bound;100;0.0100031;0.00557422;0.0109695
69;calc iter;100;2.32149;1.87789;2.74391
69;total;1;259.633;259.633;259.633
70;calc total;1;234.045;234.045;234.045
70;calc update async;100;9.36093e-05;2.7919e-05;0.00435809
70;calc inner;100;1.98269;1.29911;2.39512
70;calc wait;100;0.330695;0.003894;1.07238
70;calc bound;100;0.0101237;0.00361149;0.0115588
70;calc iter;100;2.32361;1.5253;2.70173
70;total;1;259.746;259.746;259.746
71;calc total;1;234.045;234.045;234.045
71;calc update async;100;0.000117288;3.836e-05;0.00572612
71;calc inner;100;1.98978;1.04284;2.38075
71;calc wait;100;0.331245;0.00458385;0.818011
71;calc bound;100;0.0105873;0.00262521;0.0123253
71;calc iter;100;2.33174;1.86352;2.6123
71;total;1;259.831;259.831;259.831
72;calc total;1;234.055;234.055;234.055
72;calc update async;100;0.000172673;2.4809e-05;0.013125
72;calc inner;100;2.18843;1.51429;2.33155
72;calc wait;100;0.122302;0.00455714;0.381828
72;calc bound;100;0.00930222;0.00318183;0.0139285
72;calc iter;100;2.33323;1.66391;2.54173
72;total;1;259.627;259.627;259.627
73;calc total;1;234.05;234.05;234.05
73;calc update async;100;8.59009e-05;2.779e-05;0.00455858
73;calc inner;100;2.24741;1.50903;2.43245
73;calc wait;100;0.0423983;0.00753004;0.0989219
73;calc bound;100;0.00894106;0.00369295;0.0106947
73;calc iter;100;2.33403;1.64359;2.5123
73;total;1;259.768;259.768;259.768
74;calc total;1;234.044;234.044;234.044
74;calc update async;100;8.85215e-05;2.301e-05;0.00516124
74;calc inner;100;2.26221;1.50356;2.44718
74;calc wait;100;0.0113476;0.00326473;0.106333
74;calc bound;100;0.00822434;0.00281701;0.011391
74;calc iter;100;2.33439;1.64634;2.52166
74;total;1;259.84;259.84;259.84
75;calc total;1;234.045;234.045;234.045
75;calc update async;100;9.97023e-05;2.418e-05;0.00578359
75;calc inner;100;2.25689;1.31996;2.44648
75;calc wait;100;0.0525481;0.00337577;0.310388
75;calc bound;100;0.00939053;0.00245128;0.0112625
75;calc iter;100;2.33447;1.40367;2.5275
75;total;1;260.091;260.091;260.091
76;calc total;1;234.055;234.055;234.055
76;calc update async;100;5.55848e-05;2.186e-05;0.00178133
76;calc inner;100;2.28878;1.40219;2.45352
76;calc wait;100;0.01811;0.00327017;0.0836118
76;calc bound;100;0.00744556;0.00351848;0.0107978
76;calc iter;100;2.3352;1.46883;2.51988
76;total;1;259.735;259.735;259.735
77;calc total;1;234.044;234.044;234.044
77;calc update async;100;8.14406e-05;2.218e-05;0.00463134
77;calc inner;100;2.2906;1.40232;2.45757
77;calc wait;100;0.0211574;0.0032195;0.0867532
77;calc bound;100;0.00588887;0.00326321;0.0111501
77;calc iter;100;2.33509;1.46905;2.52146
77;total;1;260.121;260.121;260.121
78;calc total;1;234.044;234.044;234.044
78;calc update async;100;9.97341e-05;2.422e-05;0.00593966
78;calc inner;100;2.30034;1.45246;2.45828
78;calc wait;100;0.00373654;0.00231473;0.0149659
78;calc bound;100;0.00545618;0.00305915;0.0112193
78;calc iter;100;2.33511;1.47303;2.52371
78;total;1;260.062;260.062;260.062
79;calc total;1;234.045;234.045;234.045
79;calc update async;100;0.000147676;2.196e-05;0.0110734
79;calc inner;100;2.29913;1.40719;2.4567
79;calc wait;100;0.00445866;0.00270543;0.0460205
79;calc bound;100;0.00544087;0.00323971;0.0109881
79;calc iter;100;2.33508;1.4688;2.52128
79;total;1;259.676;259.676;259.676
80;calc total;1;234.055;234.055;234.055
80;calc update async;100;7.25932e-05;3.1839e-05;0.00214238
80;calc inner;100;1.9191;0.77378;2.29265
80;calc wait;100;0.406401;0.0544471;0.827593
80;calc bound;100;0.00965574;0.00209961;0.0112557
80;calc iter;100;2.33523;1.60351;2.53671
80;total;1;259.669;259.669;259.669
81;calc total;1;234.05;234.05;234.05
81;calc update async;100;7.17833e-05;3.239e-05;0.00241306
81;calc inner;100;1.91547;1.09347;2.29132
81;calc wait;100;0.401538;0.0289013;0.854981
81;calc bound;100;0.00986157;0.00265872;0.0105501
81;calc iter;100;2.32695;1.35828;2.46703
81;total;1;259.812;259.812;259.812
82;calc total;1;234.045;234.045;234.045
82;calc update async;100;9.68637e-05;3.067e-05;0.00447545
82;calc inner;100;1.92684;1.41741;2.30932
82;calc wait;100;0.387416;0.00421339;0.828001
82;calc bound;100;0.010025;0.00732988;0.0110076
82;calc iter;100;2.32439;1.95675;2.41201
82;total;1;259.79;259.79;259.79
83;calc total;1;234.045;234.045;234.045
83;calc update async;100;9.71369e-05;3.047e-05;0.00457534
83;calc inner;100;1.93612;1.69189;2.30672
83;calc wait;100;0.372867;0.0042917;0.87892
83;calc bound;100;0.0100321;0.00708029;0.0106787
83;calc iter;100;2.31916;2.15722;2.73061
83;total;1;260.011;260.011;260.011
84;calc total;1;234.055;234.055;234.055
84;calc update async;100;0.000174294;3.0919e-05;0.0123461
84;calc inner;100;1.97091;1.70474;2.30781
84;calc wait;100;0.324659;0.00425613;0.565472
84;calc bound;100;0.00996735;0.0040837;0.0110369
84;calc iter;100;2.31658;2.10068;2.47624
84;total;1;260.033;260.033;260.033
85;calc total;1;234.045;234.045;234.045
85;calc update async;100;0.000156428;3.423e-05;0.0104204
85;calc inner;100;1.96455;1.50506;2.31386
85;calc wait;100;0.338345;0.00772511;0.738517
85;calc bound;100;0.00994235;0.00411694;0.0105418
85;calc iter;100;2.32229;2.10116;2.52964
85;total;1;259.819;259.819;259.819
86;calc total;1;234.041;234.041;234.041
86;calc update async;100;0.000162096;3.6719e-05;0.0108417
86;calc inner;100;1.96634;1.17202;2.31955
86;calc wait;100;0.345402;0.00379698;0.921178
86;calc bound;100;0.0100441;0.00314223;0.0108387
86;calc iter;100;2.32547;1.5061;2.6381
86;total;1;259.937;259.937;259.937
87;calc total;1;234.043;234.043;234.043
87;calc update async;100;0.000105487;4.12e-05;0.00420374
87;calc inner;100;1.95758;0.881635;2.31715
87;calc wait;100;0.364994;0.0133822;0.77644
87;calc bound;100;0.0105264;0.00261685;0.0112615
87;calc iter;100;2.33322;1.66075;2.55733
87;total;1;259.846;259.846;259.846
88;calc total;1;234.055;234.055;234.055
88;calc update async;100;0.000168866;2.2729e-05;0.0128183
88;calc inner;100;2.25538;1.44213;2.49954
88;calc wait;100;0.0546856;0.00404386;0.229077
88;calc bound;100;0.00916718;0.00530422;0.0139985
88;calc iter;100;2.33475;1.59469;2.55163
88;total;1;260.093;260.093;260.093
89;calc total;1;234.05;234.05;234.05
89;calc update async;100;0.000151362;2.476e-05;0.0112622
89;calc inner;100;2.27909;1.47671;2.502
89;calc wait;100;0.0320905;0.00501652;0.093695
89;calc bound;100;0.00847459;0.0029877;0.0106757
89;calc iter;100;2.33507;1.58141;2.54918
89;total;1;259.797;259.797;259.797
90;calc total;1;234.045;234.045;234.045
90;calc update async;100;0.000140914;2.2809e-05;0.0103841
90;calc inner;100;2.28995;1.49136;2.50783
90;calc wait;100;0.014729;0.00295572;0.0902049
90;calc bound;100;0.00838058;0.00292495;0.011088
90;calc iter;100;2.33528;1.58036;2.53852
90;total;1;259.764;259.764;259.764
91;calc total;1;234.036;234.036;234.036
91;calc update async;100;4.85069e-05;2.0369e-05;0.000804531
91;calc inner;100;2.28738;1.48947;2.50155
91;calc wait;100;0.0256159;0.00300303;0.102739
91;calc bound;100;0.00933797;0.00211376;0.0112322
91;calc iter;100;2.33523;1.58048;2.53737
91;total;1;259.631;259.631;259.631
92;calc total;1;234.055;234.055;234.055
92;calc update async;100;0.000192558;2.1289e-05;0.0158252
92;calc inner;100;2.29469;1.47574;2.5128
92;calc wait;100;0.017805;0.00245916;0.0486819
92;calc bound;100;0.00669916;0.0030404;0.0098295
92;calc iter;100;2.33552;1.50771;2.53638
92;total;1;259.723;259.723;259.723
93;calc total;1;234.05;234.05;234.05
93;calc update async;100;0.000143788;1.578e-05;0.011211
93;calc inner;100;2.29845;1.48328;2.51891
93;calc wait;100;0.0157441;0.00523324;0.0757952
93;calc bound;100;0.00720563;0.00340327;0.0105988
93;calc iter;100;2.33558;1.52905;2.5364
93;total;1;260.058;260.058;260.058
94;calc total;1;234.043;234.043;234.043
94;calc update async;100;6.99912e-05;2.127e-05;0.00392092
94;calc inner;100;2.30567;1.48411;2.52385
94;calc wait;100;0.00340876;0.00196066;0.00697395
94;calc bound;100;0.00670428;0.00305684;0.00946868
94;calc iter;100;2.33557;1.53081;2.53618
94;total;1;259.588;259.588;259.588
95;calc total;1;234.05;234.05;234.05
95;calc update async;100;0.00013793;2.1969e-05;0.0105572
95;calc inner;100;2.30502;1.48978;2.52337
95;calc wait;100;0.00363131;0.00289881;0.00746781
95;calc bound;100;0.00684244;0.00301861;0.00942718
95;calc iter;100;2.33564;1.54188;2.53608
95;total;1;259.856;259.856;259.856
96;calc total;1;234.055;234.055;234.055
96;calc update async;100;5.25916e-05;1.7859e-05;0.00116727
96;calc inner;100;1.16504;0.413608;2.27776
96;calc wait;100;1.16115;0.0674688;1.9159
96;calc bound;100;0.0094818;0.00205906;0.0173207
96;calc iter;100;2.33573;1.5783;2.53139
96;total;1;260.003;260.003;260.003
128;calc total;1;234.089;234.089;234.089
128;calc update async;100;0.000317288;4.9369e-05;0.0174431
128;calc inner;100;1.21994;0.469519;2.30638
128;calc wait;100;1.10444;0.0350058;1.86595
128;calc bound;100;0.00968141;0.00260161;0.017475
128;calc iter;100;2.33438;1.58701;2.41186
128;total;1;260.186;260.186;260.186
97;calc total;1;234.05;234.05;234.05
97;calc update async;100;8.53432e-05;2.532e-05;0.00490027
97;calc inner;100;1.33852;0.677971;2.29536
97;calc wait;100;0.370685;0.0200056;1.21379
97;calc bound;100;0.00607472;0.00260194;0.0107433
97;calc iter;100;2.33042;2.1117;2.52916
97;total;1;259.853;259.853;259.853
98;calc total;1;234.045;234.045;234.045
98;calc update async;100;9.81276e-05;2.659e-05;0.00618372
98;calc inner;100;1.40471;0.727889;2.30354
98;calc wait;100;0.291673;0.00419796;0.503516
98;calc bound;100;0.0074277;0.00263834;0.010663
98;calc iter;100;2.32609;2.30701;2.52321
98;total;1;259.852;259.852;259.852
99;calc total;1;234.045;234.045;234.045
99;calc update async;100;0.000129271;2.01e-05;0.00969853
99;calc inner;100;1.23526;0.608028;2.30116
99;calc wait;100;0.523081;0.00413249;1.06108
99;calc bound;100;0.0101052;0.00493261;0.0137779
99;calc iter;100;2.32039;2.29822;2.5281
99;total;1;260.142;260.142;260.142
100;calc total;1;234.055;234.055;234.055
100;calc update async;100;4.85108e-05;1.7919e-05;0.001641
100;calc inner;100;1.21446;0.597857;2.30778
100;calc wait;100;0.521839;0.00391897;0.835948
100;calc bound;100;0.0103751;0.00721484;0.0141026
100;calc iter;100;2.32002;2.15358;2.73023
100;total;1;259.63;259.63;259.63
129;calc total;1;234.052;234.052;234.052
129;calc update async;100;0.000313491;0.000108849;0.0167945
129;calc inner;100;1.35122;0.682477;2.30144
129;calc wait;100;0.443512;0.0157192;1.33609
129;calc bound;100;0.00710451;0.00263395;0.0110066
129;calc iter;100;2.32878;2.10641;2.38196
129;total;1;260.181;260.181;260.181
130;calc total;1;234.048;234.048;234.048
130;calc update async;100;0.000283405;0.000107768;0.0144394
130;calc inner;100;1.4362;0.70294;2.30633
130;calc wait;100;0.289256;0.0172;0.525207
130;calc bound;100;0.00757447;0.00264482;0.0107825
130;calc iter;100;2.32428;2.29502;2.37506
130;total;1;260.182;260.182;260.182
131;calc total;1;234.048;234.048;234.048
131;calc update async;100;0.000283308;6.2439e-05;0.0173619
131;calc inner;100;1.29801;0.584131;2.31742
131;calc wait;100;0.499319;0.00393962;0.769577
131;calc bound;100;0.0105474;0.00801954;0.016486
131;calc iter;100;2.31867;2.29971;2.35244
131;total;1;260.178;260.178;260.178
132;calc total;1;234.057;234.057;234.057
132;calc update async;100;0.000302379;6.2489e-05;0.0197473
132;calc inner;100;1.23291;0.646008;2.30543
132;calc wait;100;0.519468;0.00703924;0.834365
132;calc bound;100;0.0101046;0.00423049;0.01413
132;calc iter;100;2.31854;2.2978;2.357
132;total;1;260.225;260.225;260.225
133;calc total;1;234.048;234.048;234.048
133;calc update async;100;0.000274435;8.0389e-05;0.0140983
133;calc inner;100;1.39534;0.750923;2.30447
133;calc wait;100;0.302431;0.00800957;0.467992
133;calc bound;100;0.00759983;0.00262752;0.01074
133;calc iter;100;2.32431;2.30387;2.35232
133;total;1;259.498;259.498;259.498
134;calc total;1;234.048;234.048;234.048
134;calc update async;100;0.000301907;0.000100449;0.0163367
134;calc inner;100;1.33461;0.683441;2.30667
134;calc wait;100;0.38369;0.00396139;1.17825
134;calc bound;100;0.007116;0.00306963;0.0108663
134;calc iter;100;2.32869;2.10299;2.36152
134;total;1;260.096;260.096;260.096
101;calc total;1;234.045;234.045;234.045
101;calc update async;100;9.77459e-05;2.723e-05;0.00605913
101;calc inner;100;1.40097;0.727706;2.30188
101;calc wait;100;0.319722;0.00629204;0.513193
101;calc bound;100;0.00778506;0.00263746;0.0106676
101;calc iter;100;2.32565;2.29889;2.51512
101;total;1;260.01;260.01;260.01
102;calc total;1;234.045;234.045;234.045
102;calc update async;100;0.000147253;2.6189e-05;0.0112107
102;calc inner;100;1.37296;0.684583;2.31187
102;calc wait;100;0.279253;0.00351876;0.95332
102;calc bound;100;0.00622862;0.00263801;0.0109521
102;calc iter;100;2.3301;2.11066;2.5154
102;total;1;260.012;260.012;260.012
135;calc total;1;234.048;234.048;234.048
135;calc update async;100;0.000312139;4.05e-05;0.0173207
135;calc inner;100;1.17877;0.441232;2.30571
135;calc wait;100;1.14638;0.031002;1.90301
135;calc bound;100;0.00822527;0.00259796;0.0112656
135;calc iter;100;2.33372;1.60477;2.40481
135;total;1;259.882;259.882;259.882
136;calc total;1;234.057;234.057;234.057
136;calc update async;100;0.000279127;5.1199e-05;0.0200598
136;calc inner;100;2.13025;1.35763;2.3388
136;calc wait;100;0.0639936;0.00626215;0.088042
136;calc bound;100;0.00986289;0.00394352;0.0106868
136;calc iter;100;2.33794;1.78176;2.38577
136;total;1;259.707;259.707;259.707
137;calc total;1;234.052;234.052;234.052
137;calc update async;100;0.00032829;7.32e-05;0.0182468
137;calc inner;100;2.17109;1.37741;2.33801
137;calc wait;100;0.0151933;0.00682612;0.0199125
137;calc bound;100;0.00433014;0.00282907;0.00934035
137;calc iter;100;2.33797;1.77031;2.38293
137;total;1;259.944;259.944;259.944
138;calc total;1;234.048;234.048;234.048
138;calc update async;100;0.000349915;0.000140788;0.0118951
138;calc inner;100;2.176;1.38095;2.34318
138;calc wait;100;0.0031992;0.00230321;0.00358165
138;calc bound;100;0.0041568;0.00268734;0.00950029
138;calc iter;100;2.33802;1.77007;2.38292
138;total;1;259.522;259.522;259.522
139;calc total;1;234.048;234.048;234.048
139;calc update async;100;0.000332687;0.000122818;0.0138119
139;calc inner;100;2.17637;1.38127;2.34161
139;calc wait;100;0.00404723;0.0029645;0.00559084
139;calc bound;100;0.00412685;0.00268463;0.00948447
139;calc iter;100;2.33799;1.76855;2.38333
139;total;1;259.903;259.903;259.903
103;calc total;1;234.044;234.044;234.044
103;calc update async;100;9.53496e-05;1.901e-05;0.00538832
103;calc inner;100;1.21364;0.411027;2.31142
103;calc wait;100;1.10461;0.00492777;1.95916
103;calc bound;100;0.00863248;0.00260365;0.0112804
103;calc iter;100;2.33475;1.5946;2.53008
103;total;1;260.07;260.07;260.07
104;calc total;1;234.055;234.055;234.055
104;calc update async;100;0.000188926;2.0699e-05;0.0159785
104;calc inner;100;2.05411;1.34652;2.33377
104;calc wait;100;0.0783076;0.00470211;0.144275
104;calc bound;100;0.0100981;0.00389298;0.0139996
104;calc iter;100;2.33942;1.81443;2.53085
104;total;1;259.735;259.735;259.735
140;calc total;1;234.057;234.057;234.057
140;calc update async;100;0.000280833;6.1569e-05;0.0200081
140;calc inner;100;2.14271;1.35339;2.3397
140;calc wait;100;0.0510241;0.00438459;0.112507
140;calc bound;100;0.00719399;0.00394831;0.00899069
140;calc iter;100;2.33801;1.77488;2.38803
140;total;1;259.616;259.616;259.616
141;calc total;1;234.048;234.048;234.048
141;calc update async;100;0.00027905;7.4879e-05;0.0158201
141;calc inner;100;2.15262;1.35064;2.33867
141;calc wait;100;0.048237;0.00601873;0.0993822
141;calc bound;100;0.00322334;0.002037;0.00583171
141;calc iter;100;2.33797;1.76811;2.38431
141;total;1;259.929;259.929;259.929
142;calc total;1;234.048;234.048;234.048
142;calc update async;100;0.00034393;0.000136249;0.0138073
142;calc inner;100;2.08098;1.22142;2.34352
142;calc wait;100;0.239261;0.00271065;0.537906
142;calc bound;100;0.00846848;0.00229755;0.0171827
142;calc iter;100;2.33976;1.76185;2.53043
142;total;1;259.7;259.7;259.7
143;calc total;1;234.048;234.048;234.048
143;calc update async;100;0.000276975;0.000114769;0.0113064
143;calc inner;100;2.15535;1.35625;2.3436
143;calc wait;100;0.0408658;0.00263525;0.0890933
143;calc bound;100;0.0030057;0.0020327;0.0061713
143;calc iter;100;2.33803;1.76871;2.38322
143;total;1;259.87;259.87;259.87
144;calc total;1;234.057;234.057;234.057
144;calc update async;100;6.42728e-05;4.283e-05;0.000450866
144;calc inner;100;1.93827;1.05987;2.29965
144;calc wait;100;0.391425;0.0529593;0.701108
144;calc bound;100;0.00837276;0.0023469;0.0119588
144;calc iter;100;2.33814;1.76339;2.3826
144;total;1;259.615;259.615;259.615
105;calc total;1;234.049;234.049;234.049
105;calc update async;100;8.07162e-05;2.495e-05;0.00477471
105;calc inner;100;2.10744;1.36737;2.33513
105;calc wait;100;0.0388537;0.0068702;0.0695852
105;calc bound;100;0.00540403;0.00311172;0.0105093
105;calc iter;100;2.33944;1.80508;2.54113
105;total;1;259.681;259.681;259.681
106;calc total;1;234.034;234.034;234.034
106;calc update async;100;4.96294e-05;2.5729e-05;0.00091044
106;calc inner;100;2.12753;1.38015;2.34091
106;calc wait;100;0.00927689;0.00322131;0.0204425
106;calc bound;100;0.00391067;0.00289614;0.0109303
106;calc iter;100;2.3394;1.80268;2.53218
106;total;1;259.58;259.58;259.58
145;calc total;1;234.051;234.051;234.051
145;calc update async;100;6.13344e-05;3.669e-05;0.000837872
145;calc inner;100;1.94091;1.42109;2.30658
145;calc wait;100;0.380309;0.0234762;0.675307
145;calc bound;100;0.00981648;0.00264735;0.0104506
145;calc iter;100;2.33111;1.65697;2.37521
145;total;1;259.926;259.926;259.926
146;calc total;1;234.047;234.047;234.047
146;calc update async;100;0.000158211;3.962e-05;0.0104185
146;calc inner;100;1.95135;1.64452;2.31711
146;calc wait;100;0.367412;0.00340396;0.656277
146;calc bound;100;0.00990308;0.00482662;0.0105351
146;calc iter;100;2.32885;2.1054;2.38245
146;total;1;259.65;259.65;259.65
147;calc total;1;234.047;234.047;234.047
147;calc update async;100;0.000140144;2.978e-05;0.00902752
147;calc inner;100;1.9505;1.71841;2.31631
147;calc wait;100;0.363786;0.00428851;0.599594
147;calc bound;100;0.00995766;0.0049151;0.0105492
147;calc iter;100;2.32439;2.29469;2.37561
147;total;1;260.023;260.023;260.023
148;calc total;1;234.057;234.057;234.057
148;calc update async;100;5.38506e-05;3.63e-05;0.000433005
148;calc inner;100;1.95179;1.7166;2.30954
148;calc wait;100;0.362707;0.0134774;0.595011
148;calc bound;100;0.00996256;0.00324576;0.0105163
148;calc iter;100;2.32451;2.30367;2.3529
148;total;1;259.588;259.588;259.588
149;calc total;1;234.047;234.047;234.047
149;calc update async;100;0.000155619;4.434e-05;0.00969194
149;calc inner;100;1.95014;1.64942;2.31692
149;calc wait;100;0.368443;0.00544708;0.673453
149;calc bound;100;0.0100559;0.00688672;0.0105927
149;calc iter;100;2.3288;2.10216;2.36124
149;total;1;260.098;260.098;260.098
107;calc total;1;234.048;234.048;234.048
107;calc update async;100;0.000113506;2.3879e-05;0.00741648
107;calc inner;100;2.12588;1.37675;2.33961
107;calc wait;100;0.0205428;0.00325245;0.0517237
107;calc bound;100;0.00389535;0.00279688;0.010653
107;calc iter;100;2.33957;1.79848;2.53928
107;total;1;260.064;260.064;260.064
108;calc total;1;234.055;234.055;234.055
108;calc update async;100;0.000193358;2.334e-05;0.0157732
108;calc inner;100;2.12647;1.37461;2.33505
108;calc wait;100;0.0285641;0.00988766;0.058321
108;calc bound;100;0.00658866;0.00359697;0.00973824
108;calc iter;100;2.33967;1.79004;2.54413
108;total;1;259.753;259.753;259.753
150;calc total;1;234.047;234.047;234.047
150;calc update async;100;0.000151762;4.066e-05;0.00977595
150;calc inner;100;1.95562;1.43598;2.31936
150;calc wait;100;0.365127;0.00362415;0.663489
150;calc bound;100;0.0100953;0.00317311;0.0106424
150;calc iter;100;2.331;1.67095;2.38297
150;total;1;260.04;260.04;260.04
151;calc total;1;234.047;234.047;234.047
151;calc update async;100;0.000169158;4.4819e-05;0.0101309
151;calc inner;100;1.95067;1.08047;2.31805
151;calc wait;100;0.376327;0.00643243;0.690523
151;calc bound;100;0.0106942;0.00262199;0.0113035
151;calc iter;100;2.33787;1.77367;2.38581
151;total;1;259.56;259.56;259.56
152;calc total;1;234.056;234.056;234.056
152;calc update async;100;3.89195e-05;2.4999e-05;0.000497995
152;calc inner;100;2.30815;1.74836;2.35498
152;calc wait;100;0.0241952;0.00455778;0.0472651
152;calc bound;100;0.00573683;0.00453781;0.00851461
152;calc iter;100;2.33813;1.77228;2.3828
152;total;1;259.782;259.782;259.782
153;calc total;1;234.051;234.051;234.051
153;calc update async;100;6.25391e-05;3.9189e-05;0.00104789
153;calc inner;100;2.32046;1.75272;2.36567
153;calc wait;100;0.00842318;0.00722713;0.0297947
153;calc bound;100;0.00912265;0.00297972;0.0104164
153;calc iter;100;2.33808;1.76442;2.38298
153;total;1;260.076;260.076;260.076
154;calc total;1;234.047;234.047;234.047
154;calc update async;100;0.000130452;2.954e-05;0.0091373
154;calc inner;100;2.32523;1.75784;2.37055
154;calc wait;100;0.00338679;0.00270276;0.0143129
154;calc bound;100;0.0092872;0.00302001;0.0112363
154;calc iter;100;2.33804;1.76359;2.38303
154;total;1;259.597;259.597;259.597
109;calc total;1;234.049;234.049;234.049
109;calc update async;100;0.000156588;2.896e-05;0.011669
109;calc inner;100;2.13264;1.3718;2.33559
109;calc wait;100;0.00913996;0.00540163;0.0173442
109;calc bound;100;0.00392141;0.00304486;0.00954826
109;calc iter;100;2.33966;1.78168;2.53788
109;total;1;259.993;259.993;259.993
155;calc total;1;234.047;234.047;234.047
155;calc update async;100;0.000129663;2.8239e-05;0.00938049
155;calc inner;100;2.32498;1.75823;2.37071
155;calc wait;100;0.00359398;0.00291916;0.0147491
155;calc bound;100;0.00932967;0.00337528;0.0113259
155;calc iter;100;2.33804;1.76455;2.38339
155;total;1;260.05;260.05;260.05
110;calc total;1;234.035;234.035;234.035
110;calc update async;100;4.57929e-05;2.372e-05;0.000691322
110;calc inner;100;2.1312;1.37181;2.33865
110;calc wait;100;0.00279455;0.00229037;0.00880061
110;calc bound;100;0.00373359;0.0025196;0.0109302
110;calc iter;100;2.33955;1.77895;2.53593
110;total;1;259.59;259.59;259.59
156;calc total;1;234.056;234.056;234.056
156;calc update async;100;4.35647e-05;3.0459e-05;0.000443756
156;calc inner;100;2.31942;1.75432;2.36658
156;calc wait;100;0.013782;0.0031319;0.0578184
156;calc bound;100;0.00489119;0.00283828;0.00896375
156;calc iter;100;2.33814;1.76807;2.38355
156;total;1;259.629;259.629;259.629
111;calc total;1;234.049;234.049;234.049
111;calc update async;100;0.000163284;2.672e-05;0.0119782
111;calc inner;100;2.13092;1.37012;2.33862
111;calc wait;100;0.00304389;0.00208033;0.0114018
111;calc bound;100;0.00373297;0.00248656;0.0111988
111;calc iter;100;2.33969;1.77647;2.53911
111;total;1;259.609;259.609;259.609
157;calc total;1;234.047;234.047;234.047
157;calc update async;100;0.000147746;3.467e-05;0.009765
157;calc inner;100;2.32312;1.75422;2.36947
157;calc wait;100;0.00711084;0.00577271;0.0146156
157;calc bound;100;0.00767207;0.00357932;0.00907969
157;calc iter;100;2.33805;1.76419;2.38329
157;total;1;259.949;259.949;259.949
112;calc total;1;234.055;234.055;234.055
112;calc update async;100;0.000427796;0.000233257;0.00604968
112;calc inner;100;1.94487;1.06209;2.30197
112;calc wait;100;0.386138;0.0458236;0.706869
112;calc bound;100;0.00834006;0.00218155;0.010653
112;calc iter;100;2.33978;1.7714;2.53624
112;total;1;259.606;259.606;259.606
158;calc total;1;234.047;234.047;234.047
158;calc update async;100;0.000122023;2.781e-05;0.00830261
158;calc inner;100;2.32674;1.75806;2.37288
158;calc wait;100;0.00334595;0.00243855;0.014684
158;calc bound;100;0.00784574;0.00299898;0.0110845
158;calc iter;100;2.33806;1.76354;2.38304
158;total;1;259.558;259.558;259.558
113;calc total;1;234.049;234.049;234.049
113;calc update async;100;0.000540844;0.000156429;0.0268875
113;calc inner;100;1.9521;1.43226;2.30676
113;calc wait;100;0.370146;0.0105618;0.669161
113;calc bound;100;0.00990468;0.00264097;0.0106168
113;calc iter;100;2.3327;1.66282;2.5347
113;total;1;259.688;259.688;259.688
159;calc total;1;234.047;234.047;234.047
159;calc update async;100;0.00012572;2.961e-05;0.00876573
159;calc inner;100;2.3268;1.75829;2.3729
159;calc wait;100;0.00333782;0.00237894;0.0157256
159;calc bound;100;0.00778494;0.00333656;0.0111627
159;calc iter;100;2.33806;1.76404;2.3825
159;total;1;259.977;259.977;259.977
114;calc total;1;234.044;234.044;234.044
114;calc update async;100;0.000539657;0.000145968;0.0263788
114;calc inner;100;1.96343;1.66759;2.31115
114;calc wait;100;0.356522;0.00527192;0.631942
114;calc bound;100;0.00999143;0.00455888;0.0106954
114;calc iter;100;2.33049;2.11104;2.52889
114;total;1;259.641;259.641;259.641
160;calc total;1;234.056;234.056;234.056
160;calc update async;100;5.73778e-05;2.156e-05;0.000473725
160;calc inner;100;1.575;0.483475;2.31095
160;calc wait;100;0.750907;0.0390798;1.71891
160;calc bound;100;0.00865188;0.00209003;0.0175666
160;calc iter;100;2.33462;1.5766;2.41107
160;total;1;259.772;259.772;259.772
115;calc total;1;234.049;234.049;234.049
115;calc update async;100;0.000564887;0.000153548;0.028402
115;calc inner;100;1.95921;1.71794;2.31059
115;calc wait;100;0.356436;0.00358846;0.59115
115;calc bound;100;0.0100532;0.0045468;0.0107075
115;calc iter;100;2.32627;2.30632;2.52363
115;total;1;259.933;259.933;259.933
161;calc total;1;234.051;234.051;234.051
161;calc update async;100;5.85285e-05;3.452e-05;0.000962961
161;calc inner;100;1.58697;0.76711;2.31432
161;calc wait;100;0.58781;0.0194015;1.4353
161;calc bound;100;0.00987888;0.00268216;0.0109179
161;calc iter;100;2.32875;2.02847;2.39443
161;total;1;259.913;259.913;259.913
116;calc total;1;234.054;234.054;234.054
116;calc update async;100;0.000651753;0.000182438;0.0364106
116;calc inner;100;1.96335;1.72175;2.3166
116;calc wait;100;0.351968;0.00468287;0.587932
116;calc bound;100;0.00991472;0.00384826;0.0105302
116;calc iter;100;2.3259;2.2989;2.52091
116;total;1;259.903;259.903;259.903
162;calc total;1;234.046;234.046;234.046
162;calc update async;100;0.000139496;3.356e-05;0.00893068
162;calc inner;100;1.70083;0.908506;2.32399
162;calc wait;100;0.308074;0.00405559;0.533165
162;calc bound;100;0.00794557;0.00265067;0.0106584
162;calc iter;100;2.32426;2.27297;2.37504
162;total;1;260.011;260.011;260.011
117;calc total;1;234.049;234.049;234.049
117;calc update async;100;0.000600628;0.000252288;0.0311299
117;calc inner;100;1.96646;1.65056;2.3149
117;calc wait;100;0.353155;0.00853215;0.656525
117;calc bound;100;0.0100529;0.00816966;0.0106474
117;calc iter;100;2.33028;2.11005;2.51551
117;total;1;259.94;259.94;259.94
163;calc total;1;234.047;234.047;234.047
163;calc update async;100;0.000146117;2.911e-05;0.00940346
163;calc inner;100;1.68307;0.855994;2.32445
163;calc wait;100;0.392374;0.00342116;0.659383
163;calc bound;100;0.00980921;0.00441802;0.0110671
163;calc iter;100;2.31865;2.29841;2.34983
163;total;1;260.055;260.055;260.055
118;calc total;1;234.045;234.045;234.045
118;calc update async;100;0.000555509;0.000213097;0.0267825
118;calc inner;100;1.97298;1.464;2.32081
118;calc wait;100;0.348709;0.00360181;0.640172
118;calc bound;100;0.0102132;0.00314536;0.0106807
118;calc iter;100;2.33246;1.70067;2.53014
118;total;1;259.562;259.562;259.562
164;calc total;1;234.056;234.056;234.056
164;calc update async;100;5.11236e-05;2.6799e-05;0.000401996
164;calc inner;100;1.6519;0.726372;2.3203
164;calc wait;100;0.406608;0.00680372;0.714115
164;calc bound;100;0.00992311;0.00559829;0.0117698
164;calc iter;100;2.31853;2.29772;2.34657
119;calc total;1;234.049;234.049;234.049
119;calc update async;100;0.000667735;0.000210128;0.0310001
119;calc inner;100;1.96499;1.10647;2.31996
119;calc wait;100;0.363182;0.00460819;0.701341
119;calc bound;100;0.0106235;0.00262199;0.0112783
119;calc iter;100;2.33947;1.81069;2.53184
119;total;1;259.568;259.568;259.568
164;total;1;260.137;260.137;260.137
120;calc total;1;234.054;234.054;234.054
120;calc update async;100;0.00027134;7.5269e-05;0.00632467
120;calc inner;100;2.30513;1.78378;2.49069
120;calc wait;100;0.0248171;0.00439177;0.099248
120;calc bound;100;0.00944194;0.0053763;0.0105832
120;calc iter;100;2.33967;1.80924;2.5412
120;total;1;259.888;259.888;259.888
165;calc total;1;234.051;234.051;234.051
165;calc update async;100;6.5104e-05;4.1309e-05;0.00100548
165;calc inner;100;1.68973;0.873626;2.31585
165;calc wait;100;0.308066;0.00949669;0.520016
165;calc bound;100;0.00793649;0.00263612;0.0105197
165;calc iter;100;2.32431;2.29538;2.35595
165;total;1;259.576;259.576;259.576
121;calc total;1;234.049;234.049;234.049
121;calc update async;100;0.00051112;0.000115088;0.0316918
121;calc inner;100;2.31189;1.78006;2.49974
121;calc wait;100;0.0179127;0.00787246;0.0318604
121;calc bound;100;0.00929576;0.00327706;0.0108499
121;calc iter;100;2.33961;1.79816;2.53128
121;total;1;259.577;259.577;259.577
166;calc total;1;234.047;234.047;234.047
166;calc update async;100;0.000144403;3.3029e-05;0.00955768
166;calc inner;100;1.60248;0.752286;2.32401
166;calc wait;100;0.498352;0.00353146;1.23863
166;calc bound;100;0.0100722;0.00317789;0.0110122
166;calc iter;100;2.32865;2.1031;2.3934
166;total;1;259.826;259.826;259.826
122;calc total;1;234.049;234.049;234.049
122;calc update async;100;0.000567966;0.000156388;0.0318513
122;calc inner;100;2.31788;1.7836;2.50524
122;calc wait;100;0.01187;0.0034012;0.0247153
122;calc bound;100;0.00931001;0.0030367;0.0107722
122;calc iter;100;2.33963;1.79243;2.53928
122;total;1;259.702;259.702;259.702
167;calc total;1;234.046;234.046;234.046
167;calc update async;100;0.000143754;2.17e-05;0.00938796
167;calc inner;100;1.54438;0.479118;2.32345
167;calc wait;100;0.781036;0.00517224;1.85911
167;calc bound;100;0.00831605;0.00260429;0.0112388
167;calc iter;100;2.33388;1.59131;2.42202
167;total;1;259.833;259.833;259.833
123;calc total;1;234.049;234.049;234.049
123;calc update async;100;0.000609433;0.000141808;0.0318649
123;calc inner;100;2.31406;1.77284;2.50014
123;calc wait;100;0.0144091;0.00340795;0.0308547
123;calc bound;100;0.010579;0.00290999;0.0114069
123;calc iter;100;2.33966;1.7817;2.54153
123;total;1;259.574;259.574;259.574
168;calc total;1;234.056;234.056;234.056
168;calc update async;100;4.39043e-05;2.901e-05;0.000492725
168;calc inner;100;2.21373;1.37733;2.33609
168;calc wait;100;0.0704957;0.00951205;0.104127
168;calc bound;100;0.00655995;0.00396166;0.00990812
124;calc total;1;234.054;234.054;234.054
124;calc update async;100;0.00024329;8.6889e-05;0.0100302
124;calc inner;100;2.31044;1.76756;2.50775
124;calc wait;100;0.021836;0.00869848;0.0844719
124;calc bound;100;0.00727381;0.00433943;0.0107017
124;calc iter;100;2.3398;1.78109;2.53586
124;total;1;259.793;259.793;259.793
168;calc iter;100;2.33789;1.77983;2.38577
168;total;1;259.987;259.987;259.987
125;calc total;1;234.047;234.047;234.047
125;calc update async;100;0.000557722;0.000149719;0.0302292
125;calc inner;100;2.31852;1.76339;2.51562
125;calc wait;100;0.0111811;0.00432362;0.0160349
125;calc bound;100;0.00946337;0.00351195;0.0105192
125;calc iter;100;2.33972;1.77147;2.5362
125;total;1;259.654;259.654;259.654
169;calc total;1;234.051;234.051;234.051
169;calc update async;100;6.7881e-05;3.065e-05;0.00169212
169;calc inner;100;2.26106;1.41142;2.34502
169;calc wait;100;0.00784512;0.00297483;0.0151435
169;calc bound;100;0.00582239;0.00377563;0.0102105
169;calc iter;100;2.33796;1.77035;2.38297
169;total;1;259.919;259.919;259.919
126;calc total;1;234.047;234.047;234.047
126;calc update async;100;0.00039012;2.5729e-05;0.0299398
126;calc inner;100;2.3264;1.76605;2.52303
126;calc wait;100;0.00372847;0.00219992;0.00444005
126;calc bound;100;0.00908399;0.00315241;0.00948704
126;calc iter;100;2.33973;1.77146;2.53593
126;total;1;259.943;259.943;259.943
127;calc total;1;234.045;234.045;234.045
127;calc update async;100;0.000548144;0.000145978;0.0274601
127;calc inner;100;2.32588;1.76582;2.52247
127;calc wait;100;0.00406937;0.00219499;0.00519858
127;calc bound;100;0.00920146;0.00320282;0.00956944
127;calc iter;100;2.3397;1.77156;2.53584
127;total;1;259.89;259.89;259.89
170;calc total;1;234.047;234.047;234.047
170;calc update async;100;0.00012001;2.538e-05;0.00838062
170;calc inner;100;2.26073;1.41255;2.34238
170;calc wait;100;0.00346593;0.0027526;0.00661671
170;calc bound;100;0.00539632;0.00352436;0.00952319
170;calc iter;100;2.33798;1.77076;2.38295
170;total;1;259.675;259.675;259.675
171;calc total;1;234.046;234.046;234.046
171;calc update async;100;0.00012776;2.723e-05;0.00818741
171;calc inner;100;2.26092;1.41329;2.34322
171;calc wait;100;0.00419796;0.00286431;0.00848555
171;calc bound;100;0.00550148;0.00236828;0.00991595
171;calc iter;100;2.33798;1.77103;2.38343
171;total;1;259.576;259.576;259.576
172;calc total;1;234.056;234.056;234.056
172;calc update async;100;4.00495e-05;2.637e-05;0.000436796
172;calc inner;100;2.25315;1.41727;2.34499
172;calc wait;100;0.0247181;0.00358707;0.045555
172;calc bound;100;0.00505324;0.00314125;0.00801448
172;calc iter;100;2.338;1.77494;2.38804
172;total;1;259.739;259.739;259.739
173;calc total;1;234.051;234.051;234.051
173;calc update async;100;6.16449e-05;2.643e-05;0.0016792
173;calc inner;100;2.26365;1.41491;2.34705
173;calc wait;100;0.00955575;0.00429945;0.0208569
173;calc bound;100;0.00453693;0.0031663;0.0101723
173;calc iter;100;2.338;1.76815;2.38435
173;total;1;259.829;259.829;259.829
174;calc total;1;234.046;234.046;234.046
174;calc update async;100;0.000133973;2.542e-05;0.0090247
174;calc inner;100;2.26587;1.418;2.35014
174;calc wait;100;0.00284512;0.00213161;0.00374831
174;calc bound;100;0.00411581;0.00265962;0.00937343
174;calc iter;100;2.338;1.76959;2.38333
174;total;1;259.903;259.903;259.903
175;calc total;1;234.046;234.046;234.046
175;calc update async;100;0.000128605;2.785e-05;0.00898411
175;calc inner;100;2.26454;1.41791;2.34906
175;calc wait;100;0.0029365;0.00231955;0.0046422
175;calc bound;100;0.00413456;0.00269398;0.00941671
175;calc iter;100;2.33801;1.771;2.38328
175;total;1;259.631;259.631;259.631
176;calc total;1;234.056;234.056;234.056
176;calc update async;100;4.44091e-05;1.527e-05;0.000434495
176;calc inner;100;1.2916;0.366597;2.3054
176;calc wait;100;1.03208;0.0397601;1.95199
176;calc bound;100;0.00782656;0.00203749;0.0132484
176;calc iter;100;2.33155;1.63598;2.378
176;total;1;260.114;260.114;260.114
177;calc total;1;234.051;234.051;234.051
177;calc update async;100;4.57055e-05;2.45e-05;0.0010313
177;calc inner;100;1.3485;0.654427;2.30798
177;calc wait;100;0.684557;0.020293;1.66896
177;calc bound;100;0.00862249;0.00263621;0.010864
177;calc iter;100;2.32356;2.00379;2.41421
177;total;1;259.619;259.619;259.619
178;calc total;1;234.046;234.046;234.046
178;calc update async;100;0.000130986;2.616e-05;0.00934431
178;calc inner;100;1.49177;0.870745;2.32116
178;calc wait;100;0.283735;0.00441483;0.475248
178;calc bound;100;0.00656385;0.00264438;0.0107524
178;calc iter;100;2.31844;2.21668;2.38972
178;total;1;259.757;259.757;259.757
179;calc total;1;234.046;234.046;234.046
179;calc update async;100;0.000125791;2.141e-05;0.00907472
179;calc inner;100;1.36874;0.65998;2.32054
179;calc wait;100;0.49843;0.00450368;1.07629
179;calc bound;100;0.00975362;0.00355442;0.0140169
179;calc iter;100;2.31229;2.15541;2.41147
179;total;1;259.82;259.82;259.82
180;calc total;1;234.056;234.056;234.056
180;calc update async;100;3.70488e-05;1.7909e-05;0.000417276
180;calc inner;100;1.36365;0.606108;2.32056
180;calc wait;100;0.463157;0.00807589;0.879782
180;calc bound;100;0.00998366;0.00413775;0.0137319
180;calc iter;100;2.31306;2.13011;2.45773
180;total;1;259.758;259.758;259.758
181;calc total;1;234.051;234.051;234.051
181;calc update async;100;0.000101466;2.733e-05;0.00644925
181;calc inner;100;1.47045;0.800644;2.32076
181;calc wait;100;0.309148;0.00915885;0.577578
181;calc bound;100;0.00725881;0.00263256;0.0107174
181;calc iter;100;2.31889;2.18351;2.46487
181;total;1;260.253;260.253;260.253
182;calc total;1;234.046;234.046;234.046
182;calc update async;100;0.0001205;2.661e-05;0.00831838
182;calc inner;100;1.39449;0.747354;2.32578
182;calc wait;100;0.436327;0.00338999;1.4498
182;calc bound;100;0.00797186;0.00204564;0.0108852
182;calc iter;100;2.32197;1.92257;2.41821
182;total;1;260.255;260.255;260.255
183;calc total;1;234.046;234.046;234.046
183;calc update async;100;0.000130046;1.7189e-05;0.00914233
183;calc inner;100;1.27884;0.404857;2.32478
183;calc wait;100;1.04001;0.00402774;1.95366
183;calc bound;100;0.00849271;0.00256138;0.0112897
183;calc iter;100;2.3291;1.62486;2.74676
183;total;1;260.168;260.168;260.168
184;calc total;1;234.056;234.056;234.056
184;calc update async;100;3.73582e-05;2.155e-05;0.000483195
184;calc inner;100;1.989;1.11812;2.32553
184;calc wait;100;0.217087;0.0122629;0.447737
184;calc bound;100;0.00932943;0.00383734;0.0139822
184;calc iter;100;2.33386;1.59143;2.42185
184;total;1;259.51;259.51;259.51
185;calc total;1;234.051;234.051;234.051
185;calc update async;100;9.25721e-05;2.438e-05;0.00510124
185;calc inner;100;2.13861;1.22853;2.33632
185;calc wait;100;0.0163744;0.00294137;0.0251269
185;calc bound;100;0.00568943;0.00295888;0.0106837
185;calc iter;100;2.33437;1.57501;2.41775
185;total;1;260.24;260.24;260.24
186;calc total;1;234.046;234.046;234.046
186;calc update async;100;0.000136304;2.342e-05;0.0094374
186;calc inner;100;2.14563;1.24629;2.34098
186;calc wait;100;0.00370103;0.00278568;0.00632581
186;calc bound;100;0.00510855;0.00261672;0.00939135
186;calc iter;100;2.3344;1.57824;2.41606
186;total;1;260.223;260.223;260.223
187;calc total;1;234.045;234.045;234.045
187;calc update async;100;0.000117235;3.1639e-05;0.00721311
187;calc inner;100;2.14454;1.24542;2.33981
187;calc wait;100;0.010175;0.00274898;0.060735
187;calc bound;100;0.00520219;0.00279236;0.00936242
187;calc iter;100;2.33441;1.57797;2.41654
187;total;1;259.916;259.916;259.916
188;calc total;1;234.056;234.056;234.056
188;calc update async;100;3.6847e-05;2.436e-05;0.000481846
188;calc inner;100;2.1489;1.26998;2.33642
188;calc wait;100;0.0416788;0.0052884;0.125628
188;calc bound;100;0.00651398;0.00279287;0.00997788
188;calc iter;100;2.33447;1.58244;2.43169
188;total;1;260.278;260.278;260.278
189;calc total;1;234.051;234.051;234.051
189;calc update async;100;0.000107105;2.6729e-05;0.00673345
189;calc inner;100;2.1666;1.26961;2.33695
189;calc wait;100;0.0107;0.00563467;0.0309695
189;calc bound;100;0.00414825;0.00295823;0.0106163
189;calc iter;100;2.33446;1.57647;2.42099
189;total;1;259.71;259.71;259.71
190;calc total;1;234.046;234.046;234.046
190;calc update async;100;0.000123018;2.848e-05;0.00774885
190;calc inner;100;2.16833;1.27071;2.3414
190;calc wait;100;0.00287479;0.00213648;0.00580895
190;calc bound;100;0.00389222;0.00254509;0.00938573
190;calc iter;100;2.33449;1.57689;2.41919
190;total;1;260.235;260.235;260.235
191;calc total;1;234.046;234.046;234.046
191;calc update async;100;0.000129399;2.6639e-05;0.00918417
191;calc inner;100;2.16792;1.27164;2.34112
191;calc wait;100;0.00289557;0.00223789;0.00474008
191;calc bound;100;0.00394226;0.00254563;0.0093408
191;calc iter;100;2.33449;1.57922;2.41938
191;total;1;259.71;259.71;259.71
192;calc total;1;234.056;234.056;234.056
192;calc update async;100;5.54708e-05;3.584e-05;0.000493976
192;calc inner;100;1.91947;0.931415;2.30783
192;calc wait;100;0.404304;0.0411168;0.735482
192;calc bound;100;0.0094411;0.00206916;0.0173945
192;calc iter;100;2.33328;1.66901;2.37432
192;total;1;260.232;260.232;260.232
193;calc total;1;234.05;234.05;234.05
193;calc update async;100;0.000116826;3.132e-05;0.00685075
193;calc inner;100;1.9032;1.27576;2.31327
193;calc wait;100;0.412766;0.0145081;0.800881
193;calc bound;100;0.00981574;0.00266227;0.0104697
193;calc iter;100;2.32591;1.51309;2.40158
193;total;1;260.143;260.143;260.143
194;calc total;1;234.045;234.045;234.045
194;calc update async;100;0.000127262;3.0249e-05;0.00805324
194;calc inner;100;1.9145;1.55403;2.32335
194;calc wait;100;0.399051;0.00343173;0.789159
194;calc bound;100;0.00994169;0.00423784;0.0106187
194;calc iter;100;2.32362;2.08603;2.40944
194;total;1;260.23;260.23;260.23
195;calc total;1;234.045;234.045;234.045
195;calc update async;100;0.000116119;2.919e-05;0.00677474
195;calc inner;100;1.93347;1.71891;2.32306
195;calc wait;100;0.374957;0.00440296;0.620723
195;calc bound;100;0.010002;0.00486738;0.0106182
195;calc iter;100;2.31855;2.21704;2.39031
195;total;1;259.732;259.732;259.732
196;calc total;1;234.056;234.056;234.056
196;calc update async;100;5.70559e-05;2.9129e-05;0.000480465
196;calc inner;100;1.94315;1.71032;2.32051
196;calc wait;100;0.365889;0.00701765;0.660744
196;calc bound;100;0.00996035;0.00457473;0.010688
196;calc iter;100;2.31907;2.18438;2.46465
196;total;1;259.648;259.648;259.648
197;calc total;1;234.044;234.044;234.044
197;calc update async;100;0.000126007;2.9449e-05;0.00779172
197;calc inner;100;1.92424;1.55332;2.32142
197;calc wait;100;0.387733;0.007169;0.774966
197;calc bound;100;0.00995655;0.0054384;0.010565
197;calc iter;100;2.32206;1.92164;2.46191
197;total;1;259.762;259.762;259.762
198;calc total;1;234.045;234.045;234.045
198;calc update async;100;0.000127013;2.641e-05;0.0079108
198;calc inner;100;1.93112;1.44679;2.32661
198;calc wait;100;0.383792;0.00351487;0.755814
198;calc bound;100;0.0100512;0.00313322;0.0110145
198;calc iter;100;2.3251;1.76421;2.48961
198;total;1;260.024;260.024;260.024
199;calc total;1;234.045;234.045;234.045
199;calc update async;100;0.00012746;3.6709e-05;0.00729371
199;calc inner;100;1.9419;1.01585;2.32551
199;calc wait;100;0.380028;0.00344514;0.758071
199;calc bound;100;0.0105679;0.00264751;0.0121764
199;calc iter;100;2.33264;1.77661;2.55678
199;total;1;259.625;259.625;259.625
200;calc total;1;234.055;234.055;234.055
200;calc update async;100;4.0832e-05;2.3769e-05;0.000459135
200;calc inner;100;2.27583;1.70355;2.32582
200;calc wait;100;0.0480007;0.00512368;0.170794
200;calc bound;100;0.00713954;0.00364982;0.0104909
200;calc iter;100;2.33292;1.73278;2.45549
200;total;1;260.238;260.238;260.238
201;calc total;1;234.05;234.05;234.05
201;calc update async;100;0.000105938;2.519e-05;0.00669062
201;calc inner;100;2.30001;1.70457;2.33809
201;calc wait;100;0.0151685;0.00545345;0.0513131
201;calc bound;100;0.00938201;0.00365963;0.0105737
201;calc iter;100;2.3329;1.72173;2.42179
201;total;1;259.736;259.736;259.736
202;calc total;1;234.045;234.045;234.045
202;calc update async;100;0.000108232;2.0609e-05;0.00758987
202;calc inner;100;2.30711;1.71316;2.3427
202;calc wait;100;0.00383651;0.00283404;0.0216906
202;calc bound;100;0.00878477;0.00284957;0.0104618
202;calc iter;100;2.33298;1.73774;2.4175
202;total;1;260.181;260.181;260.181
203;calc total;1;234.045;234.045;234.045
203;calc update async;100;0.000110453;1.946e-05;0.00797105
203;calc inner;100;2.30623;1.66096;2.34263
203;calc wait;100;0.00607563;0.00287081;0.0725012
203;calc bound;100;0.00891648;0.00275063;0.0104466
203;calc iter;100;2.33311;1.6801;2.4168
203;total;1;260.091;260.091;260.091
204;calc total;1;234.055;234.055;234.055
204;calc update async;100;3.75518e-05;2.1559e-05;0.000416386
204;calc inner;100;2.29773;1.6646;2.34383
204;calc wait;100;0.0241376;0.00396842;0.208816
204;calc bound;100;0.00717763;0.004222;0.0108219
204;calc iter;100;2.33328;1.67682;2.38127
204;total;1;260.272;260.272;260.272
205;calc total;1;234.044;234.044;234.044
205;calc update async;100;0.000105024;2.104e-05;0.00695888
205;calc inner;100;2.30733;1.66032;2.343
205;calc wait;100;0.0110637;0.00517634;0.0352782
205;calc bound;100;0.00681981;0.00342169;0.0106032
205;calc iter;100;2.33317;1.66899;2.3795
205;total;1;260.154;260.154;260.154
206;calc total;1;234.045;234.045;234.045
206;calc update async;100;0.000106779;1.978e-05;0.00743766
206;calc inner;100;2.31117;1.66332;2.34618
206;calc wait;100;0.00369871;0.00225706;0.0152649
206;calc bound;100;0.0065282;0.00284792;0.009873
206;calc iter;100;2.33319;1.66847;2.37854
206;total;1;260.182;260.182;260.182
207;calc total;1;234.045;234.045;234.045
207;calc update async;100;0.000108568;2.026e-05;0.00763647
207;calc inner;100;2.31054;1.66328;2.34611
207;calc wait;100;0.00424937;0.00220695;0.0335626
207;calc bound;100;0.00651042;0.00321012;0.0106741
207;calc iter;100;2.33319;1.66874;2.37853
207;total;1;260.183;260.183;260.183
208;calc total;1;234.055;234.055;234.055
208;calc update async;100;5.14039e-05;1.649e-05;0.000446396
208;calc inner;100;1.79878;0.462344;2.30753
208;calc wait;100;0.520287;0.04124;1.17794
208;calc bound;100;0.0102028;0.0020529;0.0147184
208;calc iter;100;2.32933;1.56402;2.53528
208;total;1;259.993;259.993;259.993
209;calc total;1;234.05;234.05;234.05
209;calc update async;100;0.000146704;2.8529e-05;0.0106822
209;calc inner;100;1.68618;0.764721;2.31087
209;calc wait;100;0.622267;0.00989195;1.57175
209;calc bound;100;0.00971026;0.00267158;0.0105854
209;calc iter;100;2.32353;1.98306;2.50371
209;total;1;260.021;260.021;260.021
210;calc total;1;234.045;234.045;234.045
210;calc update async;100;0.00011918;2.877e-05;0.00772249
210;calc inner;100;1.81726;1.28135;2.3233
210;calc wait;100;0.364151;0.00332771;0.754335
210;calc bound;100;0.00890934;0.00265826;0.0136594
210;calc iter;100;2.3184;2.26923;2.36577
210;total;1;259.754;259.754;259.754
211;calc total;1;234.045;234.045;234.045
211;calc update async;100;0.000119642;2.167e-05;0.00770311
211;calc inner;100;1.80308;1.00874;2.3222
211;calc wait;100;0.407716;0.00390653;0.88265
211;calc bound;100;0.00984428;0.00376372;0.0106998
211;calc iter;100;2.31225;2.25594;2.3509
211;total;1;259.675;259.675;259.675
212;calc total;1;234.055;234.055;234.055
212;calc update async;100;4.37482e-05;1.878e-05;0.000439976
212;calc inner;100;1.81359;0.985332;2.32003
212;calc wait;100;0.398853;0.00675408;0.888954
212;calc bound;100;0.00987981;0.00421201;0.0112722
212;calc iter;100;2.31302;2.19966;2.40209
212;total;1;259.709;259.709;259.709
213;calc total;1;234.045;234.045;234.045
213;calc update async;100;0.000121101;3.0749e-05;0.00765126
213;calc inner;100;1.81119;1.16155;2.31868
213;calc wait;100;0.373155;0.00665299;0.821653
213;calc bound;100;0.00895089;0.00265804;0.0109006
213;calc iter;100;2.3188;2.21421;2.45105
213;total;1;259.939;259.939;259.939
214;calc total;1;234.041;234.041;234.041
214;calc update async;100;8.35981e-05;2.889e-05;0.00422195
214;calc inner;100;1.70457;0.817849;2.32414
214;calc wait;100;0.598545;0.00346205;1.51431
214;calc bound;100;0.0100462;0.0031894;0.0108658
214;calc iter;100;2.32189;1.9227;2.48343
214;total;1;260.121;260.121;260.121
215;calc total;1;234.043;234.043;234.043
215;calc update async;100;0.000110968;2.006e-05;0.00642564
215;calc inner;100;1.82006;0.46162;2.32251
215;calc wait;100;0.496467;0.00431794;1.30461
215;calc bound;100;0.0101813;0.00262307;0.0138559
215;calc iter;100;2.32683;1.42722;2.52504
215;total;1;260.035;260.035;260.035
216;calc total;1;234.055;234.055;234.055
216;calc update async;100;4.16198e-05;1.874e-05;0.000415016
216;calc inner;100;2.2078;1.201;2.32212
216;calc wait;100;0.0710694;0.00273189;0.246374
216;calc bound;100;0.00855042;0.00350077;0.0140316
216;calc iter;100;2.33267;1.78453;2.40524
216;total;1;259.597;259.597;259.597
217;calc total;1;234.05;234.05;234.05
217;calc update async;100;0.000124429;2.246e-05;0.00883633
217;calc inner;100;2.24531;1.27631;2.33601
217;calc wait;100;0.0210991;0.00406715;0.0634985
217;calc bound;100;0.00635381;0.0029604;0.0106313
217;calc iter;100;2.33273;1.73408;2.38328
217;total;1;259.506;259.506;259.506
218;calc total;1;234.045;234.045;234.045
218;calc update async;100;0.00011717;2.276e-05;0.00792326
218;calc inner;100;2.25368;1.29428;2.34068
218;calc wait;100;0.00368454;0.0026277;0.00959874
218;calc bound;100;0.00563613;0.00288258;0.00939969
218;calc iter;100;2.33276;1.72781;2.38383
218;total;1;260.163;260.163;260.163
219;calc total;1;234.045;234.045;234.045
219;calc update async;100;0.00011373;2.4529e-05;0.00768188
219;calc inner;100;2.25212;1.29424;2.34
219;calc wait;100;0.0133433;0.00260773;0.119189
219;calc bound;100;0.00593296;0.00275118;0.00976906
219;calc iter;100;2.33291;1.7439;2.40593
219;total;1;259.547;259.547;259.547
220;calc total;1;234.055;234.055;234.055
220;calc update async;100;3.80042e-05;1.559e-05;0.000419406
220;calc inner;100;2.2567;1.28296;2.34254
220;calc wait;100;0.0306728;0.0036592;0.151019
220;calc bound;100;0.00573043;0.00263199;0.0110234
220;calc iter;100;2.33316;1.68834;2.37868
220;total;1;260.151;260.151;260.151
221;calc total;1;234.05;234.05;234.05
221;calc update async;100;0.000145221;1.5679e-05;0.0113647
221;calc inner;100;2.25537;1.27934;2.34092
221;calc wait;100;0.019908;0.00345444;0.082937
221;calc bound;100;0.00474966;0.00292393;0.0105892
221;calc iter;100;2.33315;1.67771;2.3736
221;total;1;259.965;259.965;259.965
222;calc total;1;234.043;234.043;234.043
222;calc update async;100;9.8028e-05;1.8719e-05;0.00637735
222;calc inner;100;2.26208;1.27824;2.34652
222;calc wait;100;0.0080199;0.00217365;0.05198
222;calc bound;100;0.00484156;0.00257328;0.00991209
222;calc iter;100;2.33313;1.67438;2.37532
222;total;1;260.176;260.176;260.176
223;calc total;1;234.05;234.05;234.05
223;calc update async;100;0.000143467;1.726e-05;0.0112546
223;calc inner;100;2.24654;1.2803;2.34625
223;calc wait;100;0.0263078;0.00223805;0.190911
223;calc bound;100;0.0054153;0.00254798;0.0102449
223;calc iter;100;2.3332;1.677;2.38652
223;total;1;259.705;259.705;259.705
224;calc total;1;234.055;234.055;234.055
224;calc update async;100;5.71497e-05;1.786e-05;0.000433195
224;calc inner;100;1.8596;0.597507;2.2824
224;calc wait;100;0.457433;0.0663818;0.989127
224;calc bound;100;0.0107417;0.00261084;0.0172883
224;calc iter;100;2.32784;1.58927;2.44013
224;total;1;260.147;260.147;260.147
225;calc total;1;234.05;234.05;234.05
225;calc update async;100;0.000147312;3.127e-05;0.0102413
225;calc inner;100;1.77426;0.794281;2.30429
225;calc wait;100;0.533909;0.00878268;1.28496
225;calc bound;100;0.00961892;0.00275481;0.0108344
225;calc iter;100;2.31794;1.53433;2.47136
225;total;1;260.147;260.147;260.147
226;calc total;1;234.045;234.045;234.045
226;calc update async;100;0.000124822;2.5929e-05;0.00814201
226;calc inner;100;1.82057;1.29693;2.30854
226;calc wait;100;0.479588;0.00404523;0.994197
226;calc bound;100;0.0100617;0.00357266;0.0110865
226;calc iter;100;2.31057;1.93892;2.53806
226;total;1;260.146;260.146;260.146
227;calc total;1;234.045;234.045;234.045
227;calc update async;100;0.000107602;2.657e-05;0.00666819
227;calc inner;100;1.87582;1.31546;2.30874
227;calc wait;100;0.407401;0.00484114;0.909258
227;calc bound;100;0.00995593;0.00756037;0.0106807
227;calc iter;100;2.30994;2.21942;2.48893
227;total;1;260.024;260.024;260.024
228;calc total;1;234.055;234.055;234.055
228;calc update async;100;4.646e-05;2.455e-05;0.000457456
228;calc inner;100;1.84316;1.20916;2.29273
228;calc wait;100;0.433666;0.00907759;0.792842
228;calc bound;100;0.00992404;0.00372766;0.0119947
228;calc iter;100;2.32008;2.14824;2.64248
228;total;1;260.098;260.098;260.098
229;calc total;1;234.045;234.045;234.045
229;calc update async;100;0.000122021;3.029e-05;0.00763628
229;calc inner;100;1.78512;0.937704;2.3051
229;calc wait;100;0.494935;0.0135031;0.954793
229;calc bound;100;0.0101236;0.00628189;0.010816
229;calc iter;100;2.32336;2.12215;2.68998
229;total;1;259.981;259.981;259.981
230;calc total;1;234.045;234.045;234.045
230;calc update async;100;0.000127423;3.261e-05;0.00771114
230;calc inner;100;1.75242;0.707006;2.30875
230;calc wait;100;0.549895;0.0033549;1.34235
230;calc bound;100;0.0101406;0.00271502;0.0145384
230;calc iter;100;2.32497;1.69658;2.47922
230;total;1;260.077;260.077;260.077
231;calc total;1;234.045;234.045;234.045
231;calc update async;100;0.000133153;3.2529e-05;0.00777414
231;calc inner;100;1.83366;0.534776;2.30841
231;calc wait;100;0.485396;0.0110602;1.14896
231;calc bound;100;0.0103415;0.00258691;0.0115057
231;calc iter;100;2.32954;1.47849;2.40988
231;total;1;259.721;259.721;259.721
232;calc total;1;234.055;234.055;234.055
232;calc update async;100;3.86452e-05;2.479e-05;0.000459555
232;calc inner;100;2.26309;1.35149;2.3346
232;calc wait;100;0.0375258;0.00322527;0.0914986
232;calc bound;100;0.00801034;0.00310235;0.0102446
232;calc iter;100;2.33318;1.71227;2.435
232;total;1;260.178;260.178;260.178
233;calc total;1;234.049;234.049;234.049
233;calc update async;100;0.000158374;2.701e-05;0.0119948
233;calc inner;100;2.28342;1.34785;2.33506
233;calc wait;100;0.0122241;0.00408945;0.0375711
233;calc bound;100;0.00565564;0.00329962;0.0106983
233;calc iter;100;2.33315;1.7014;2.41424
233;total;1;259.524;259.524;259.524
234;calc total;1;234.044;234.044;234.044
234;calc update async;100;0.000111159;2.637e-05;0.00751532
234;calc inner;100;2.287;1.34796;2.34072
234;calc wait;100;0.00400843;0.00213507;0.0295266
234;calc bound;100;0.00553593;0.00261408;0.0113475
234;calc iter;100;2.33313;1.69896;2.4096
234;total;1;259.766;259.766;259.766
235;calc total;1;234.048;234.048;234.048
235;calc update async;100;0.000142854;2.699e-05;0.0102595
235;calc inner;100;2.28608;1.34857;2.3398
235;calc wait;100;0.00553399;0.00217008;0.0865148
235;calc bound;100;0.00570203;0.00245028;0.0108385
235;calc iter;100;2.33317;1.69915;2.40835
235;total;1;260.122;260.122;260.122
236;calc total;1;234.055;234.055;234.055
236;calc update async;100;4.33906e-05;2.401e-05;0.000432866
236;calc inner;100;2.26785;1.33223;2.33887
236;calc wait;100;0.0404749;0.00399677;0.233919
236;calc bound;100;0.00599069;0.00204268;0.0110552
236;calc iter;100;2.33298;1.72941;2.38984
236;total;1;259.638;259.638;259.638
237;calc total;1;234.049;234.049;234.049
237;calc update async;100;0.000127508;2.191e-05;0.00899585
237;calc inner;100;2.27184;1.35365;2.33695
237;calc wait;100;0.0189641;0.00501287;0.0797624
237;calc bound;100;0.00463827;0.00283673;0.0100398
237;calc iter;100;2.33279;1.76142;2.37837
237;total;1;260.213;260.213;260.213
238;calc total;1;234.045;234.045;234.045
238;calc update async;100;0.000117655;1.998e-05;0.00789777
238;calc inner;100;2.27413;1.38368;2.34224
238;calc wait;100;0.0163616;0.00277075;0.0987533
238;calc bound;100;0.00569283;0.00323869;0.0110008
238;calc iter;100;2.3326;1.80846;2.37267
238;total;1;259.561;259.561;259.561
239;calc total;1;234.049;234.049;234.049
239;calc update async;100;0.000127877;2.0489e-05;0.00944918
239;calc inner;100;2.25333;1.35944;2.34189
239;calc wait;100;0.0375859;0.00277789;0.234462
239;calc bound;100;0.00669929;0.00323612;0.0139357
239;calc iter;100;2.33228;1.82472;2.38186
239;total;1;259.803;259.803;259.803
240;calc total;1;234.055;234.055;234.055
240;calc update async;100;0.000277677;0.000121909;0.0025125
240;calc inner;100;1.89515;0.719578;2.29409
240;calc wait;100;0.427834;0.0537025;1.10076
240;calc bound;100;0.00918127;0.00260876;0.0110821
240;calc iter;100;2.33245;1.82307;2.38558
240;total;1;259.917;259.917;259.917
241;calc total;1;234.049;234.049;234.049
241;calc update async;100;0.000423544;0.000122369;0.0174621
241;calc inner;100;1.84399;0.900375;2.30139
241;calc wait;100;0.467139;0.00957177;1.37167
241;calc bound;100;0.00988697;0.00362189;0.0105947
241;calc iter;100;2.32145;1.53647;2.36532
241;total;1;260.001;260.001;260.001
242;calc total;1;234.044;234.044;234.044
242;calc update async;100;0.00035809;0.000125229;0.0136361
242;calc inner;100;1.86814;1.35088;2.30614
242;calc wait;100;0.436585;0.00383846;0.859757
242;calc bound;100;0.0100871;0.00393908;0.0109616
242;calc iter;100;2.31518;1.95461;2.34622
242;total;1;259.55;259.55;259.55
243;calc total;1;234.049;234.049;234.049
243;calc update async;100;0.000396156;0.000121049;0.0182265
243;calc inner;100;1.912;1.48931;2.30904
243;calc wait;100;0.397612;0.00365767;1.02587
243;calc bound;100;0.0101468;0.00778504;0.0108163
243;calc iter;100;2.32016;2.15734;2.59521
243;total;1;259.873;259.873;259.873
244;calc total;1;234.054;234.054;234.054
244;calc update async;100;0.000403773;0.000113659;0.0177799
244;calc inner;100;1.89363;1.70484;2.31668
244;calc wait;100;0.419498;0.00672233;0.884944
244;calc bound;100;0.0100686;0.00437249;0.0116343
244;calc iter;100;2.32361;2.12202;2.69372
244;total;1;259.888;259.888;259.888
245;calc total;1;234.049;234.049;234.049
245;calc update async;100;0.000392485;0.000149339;0.0163903
245;calc inner;100;1.8436;1.43266;2.31364
245;calc wait;100;0.470972;0.00758104;1.07591
245;calc bound;100;0.0101642;0.0075291;0.0110345
245;calc iter;100;2.32514;1.6931;2.72996
245;total;1;259.885;259.885;259.885
246;calc total;1;234.045;234.045;234.045
246;calc update async;100;0.000396566;0.000155238;0.0114917
246;calc inner;100;1.85646;1.29825;2.31834
246;calc wait;100;0.459041;0.00396014;0.992544
246;calc bound;100;0.0102428;0.00287002;0.0113721
246;calc iter;100;2.32615;1.41627;2.43879
246;total;1;259.885;259.885;259.885
247;calc total;1;234.049;234.049;234.049
247;calc update async;100;0.000408943;0.000131169;0.0122797
247;calc inner;100;1.89582;1.00127;2.31893
247;calc wait;100;0.426556;0.0286719;0.699115
247;calc bound;100;0.0103467;0.00256138;0.0114168
247;calc iter;100;2.33314;1.70316;2.43573
247;total;1;259.883;259.883;259.883
248;calc total;1;234.054;234.054;234.054
248;calc update async;100;0.000273511;6.0959e-05;0.0173135
248;calc inner;100;2.30856;1.68724;2.42138
248;calc wait;100;0.0183003;0.00354232;0.0417835
248;calc bound;100;0.00613069;0.00349765;0.0109731
248;calc iter;100;2.33327;1.70023;2.43958
248;total;1;259.855;259.855;259.855
249;calc total;1;234.049;234.049;234.049
249;calc update async;100;0.000364535;0.000121008;0.0206924
249;calc inner;100;2.31522;1.68338;2.38834
249;calc wait;100;0.00873191;0.0034999;0.0392267
249;calc bound;100;0.0089059;0.0034898;0.0111441
249;calc iter;100;2.33322;1.69201;2.43872
249;total;1;259.855;259.855;259.855
250;calc total;1;234.049;234.049;234.049
250;calc update async;100;0.000333192;2.269e-05;0.0167911
250;calc inner;100;2.31977;1.68585;2.39383
250;calc wait;100;0.00400783;0.00222919;0.0304995
250;calc bound;100;0.00908231;0.00286085;0.0111945
250;calc iter;100;2.33323;1.69113;2.41719
250;total;1;259.853;259.853;259.853
251;calc total;1;234.049;234.049;234.049
251;calc update async;100;0.00032317;0.000102929;0.0150728
251;calc inner;100;2.31985;1.68635;2.39248
251;calc wait;100;0.00409678;0.00217932;0.0385599
251;calc bound;100;0.00895874;0.00321361;0.0106659
251;calc iter;100;2.33323;1.69193;2.40802
251;total;1;259.853;259.853;259.853
252;calc total;1;234.054;234.054;234.054
252;calc update async;100;0.000360815;9.0959e-05;0.0175638
252;calc inner;100;2.30285;1.66035;2.34547
252;calc wait;100;0.0223684;0.00523268;0.111019
252;calc bound;100;0.00767938;0.00207891;0.0112623
252;calc iter;100;2.33326;1.69;2.40374
252;total;1;259.84;259.84;259.84
253;calc total;1;234.047;234.047;234.047
253;calc update async;100;0.000296629;6.5889e-05;0.0153424
253;calc inner;100;2.3052;1.69948;2.3436
253;calc wait;100;0.0198401;0.00503193;0.109612
253;calc bound;100;0.00762231;0.00282379;0.0109628
253;calc iter;100;2.33296;1.72075;2.38313
253;total;1;259.832;259.832;259.832
254;calc total;1;234.047;234.047;234.047
254;calc update async;100;0.0003086;2.39e-05;0.0154459
254;calc inner;100;2.31058;1.73002;2.34833
254;calc wait;100;0.0145804;0.00292548;0.108238
254;calc bound;100;0.00732398;0.00410682;0.010278
254;calc iter;100;2.33288;1.75958;2.37459
254;total;1;259.832;259.832;259.832
255;calc total;1;234.045;234.045;234.045
255;calc update async;100;0.000287844;7.7199e-05;0.0142559
255;calc inner;100;2.30868;1.75484;2.3476
255;calc wait;100;0.0160611;0.00292296;0.106303
255;calc bound;100;0.00770304;0.0046158;0.01083
255;calc iter;100;2.33278;1.8137;2.37295
255;total;1;259.831;259.831;259.831
MPI
Running Jacobi on 256 processors with (16, 16) elements.
Array Dimensions: 240416 240416
Block Dimensions: 15026 15026
== Energy Conservation Check ==
initial Energy:               25.000
  final Energy:               25.000
    Difference:               -0.000
== Time Statistics ==
Completed 100 iterations.
# unit_id;function_name;num_calls;avg_runtime;min_runtime;max_runtime
0;calc total;1;234.129;234.129;234.129
0;calc update async;100;0.000177231;5.854e-05;0.00371201
0;calc inner;100;1.16101;0.458403;2.29966
0;calc wait;100;1.16639;0.0485689;1.98616
0;calc bound;100;0.010215;0.00205538;0.0175878
0;calc iter;100;2.3378;1.58785;2.56677
0;total;1;260.078;260.078;260.078
1;calc total;1;234.078;234.078;234.078
1;calc update async;100;0.000389312;8.7109e-05;0.024598
1;calc inner;100;1.32772;0.727767;2.30311
1;calc wait;100;0.433558;0.0410685;1.50379
1;calc bound;100;0.00568771;0.00260631;0.0111069
1;calc iter;100;2.33139;2.03693;2.56063
1;total;1;260.061;260.061;260.061
2;calc total;1;234.078;234.078;234.078
2;calc update async;100;0.000384764;0.000104358;0.0246283
2;calc inner;100;1.42689;0.810147;2.30239
2;calc wait;100;0.245395;0.003521;0.425759
2;calc bound;100;0.00702215;0.00264896;0.010797
2;calc iter;100;2.32714;2.28961;2.55981
2;total;1;260.061;260.061;260.061
3;calc total;1;234.078;234.078;234.078
3;calc update async;100;0.00034409;7.07e-05;0.0246345
3;calc inner;100;1.22176;0.658713;2.30694
3;calc wait;100;0.554954;0.0102109;0.922306
3;calc bound;100;0.0102632;0.00516181;0.0133673
3;calc iter;100;2.3212;2.27399;2.53055
3;total;1;260.053;260.053;260.053
4;calc total;1;234.085;234.085;234.085
4;calc update async;100;0.000164253;5.604e-05;0.00795286
4;calc inner;100;1.12035;0.616528;2.28984
4;calc wait;100;0.596123;0.0212166;0.943147
4;calc bound;100;0.0100481;0.00283316;0.0141176
4;calc iter;100;2.32139;2.29121;2.53515
4;total;1;259.912;259.912;259.912
5;calc total;1;234.078;234.078;234.078
5;calc update async;100;0.000371416;7.3409e-05;0.0247928
5;calc inner;100;1.35802;0.754724;2.28977
5;calc wait;100;0.314092;0.0123599;0.491196
5;calc bound;100;0.00757851;0.00267405;0.0107108
5;calc iter;100;2.32707;2.30023;2.55421
5;total;1;259.907;259.907;259.907
6;calc total;1;234.078;234.078;234.078
6;calc update async;100;0.000389136;8.6979e-05;0.0252932
6;calc inner;100;1.30632;0.71037;2.29834
6;calc wait;100;0.360805;0.00359047;1.2757
6;calc bound;100;0.00551089;0.00306094;0.0109717
6;calc iter;100;2.33139;2.08701;2.55406
6;total;1;259.866;259.866;259.866
7;calc total;1;234.078;234.078;234.078
7;calc update async;100;0.000403427;6.7129e-05;0.0254627
7;calc inner;100;1.13418;0.434094;2.29369
7;calc wait;100;1.19295;0.023469;1.965
7;calc bound;100;0.0082377;0.00262171;0.0113224
7;calc iter;100;2.33678;1.59085;2.55167
7;total;1;259.961;259.961;259.961
8;calc total;1;234.085;234.085;234.085
8;calc update async;100;0.000168062;5.063e-05;0.00739455
8;calc inner;100;2.12582;1.38844;2.32166
8;calc wait;100;0.0641403;0.0161966;0.0918586
8;calc bound;100;0.00991214;0.00311899;0.0107128
8;calc iter;100;2.34065;1.77994;2.56077
8;total;1;260.098;260.098;260.098
9;calc total;1;234.078;234.078;234.078
9;calc update async;100;0.000441488;0.000106439;0.0259414
9;calc inner;100;2.16785;1.40874;2.33036
9;calc wait;100;0.0160269;0.00569217;0.0202595
9;calc bound;100;0.00414409;0.00344543;0.0091599
9;calc iter;100;2.34065;1.76956;2.56652
9;total;1;259.901;259.901;259.901
10;calc total;1;234.078;234.078;234.078
10;calc update async;100;0.000570516;0.000148058;0.0259583
10;calc inner;100;2.17334;1.41475;2.33462
10;calc wait;100;0.00329538;0.00269624;0.00556845
10;calc bound;100;0.00403847;0.00304011;0.0108204
10;calc iter;100;2.34073;1.76957;2.56639
10;total;1;260.067;260.067;260.067
11;calc total;1;234.077;234.077;234.077
11;calc update async;100;0.000517112;0.000142068;0.0258693
11;calc inner;100;2.17366;1.41576;2.33392
11;calc wait;100;0.00510015;0.002859;0.0115863
11;calc bound;100;0.00394321;0.00241566;0.0109784
11;calc iter;100;2.3407;1.76819;2.56603
11;total;1;259.542;259.542;259.542
12;calc total;1;234.089;234.089;234.089
12;calc update async;100;0.000170411;6.2719e-05;0.00415667
12;calc inner;100;2.17587;1.41497;2.33006
12;calc wait;100;0.0159474;0.00500678;0.0950265
12;calc bound;100;0.0047565;0.0029366;0.00769667
12;calc iter;100;2.34074;1.77199;2.56376
12;total;1;260.037;260.037;260.037
13;calc total;1;234.077;234.077;234.077
13;calc update async;100;0.000423409;9.9759e-05;0.0254776
13;calc inner;100;2.1803;1.4196;2.3324
13;calc wait;100;0.00987459;0.00584594;0.0282588
13;calc bound;100;0.0037306;0.00267074;0.00639692
13;calc iter;100;2.34067;1.76991;2.56715
13;total;1;259.534;259.534;259.534
14;calc total;1;234.077;234.077;234.077
14;calc update async;100;0.000527584;0.000169239;0.0255188
14;calc inner;100;2.18071;1.42025;2.3343
14;calc wait;100;0.0176738;0.00221656;0.122093
14;calc bound;100;0.00349099;0.00235251;0.0109342
14;calc iter;100;2.34074;1.7695;2.56677
14;total;1;260.004;260.004;260.004
15;calc total;1;234.077;234.077;234.077
15;calc update async;100;0.000512011;0.000154498;0.0254179
15;calc inner;100;2.18142;1.42081;2.33354
15;calc wait;100;0.00318154;0.00231949;0.0147301
15;calc bound;100;0.0034318;0.00210198;0.0111495
15;calc iter;100;2.34073;1.76981;2.56641
15;total;1;259.935;259.935;259.935
16;calc total;1;234.089;234.089;234.089
16;calc update async;100;6.28678e-05;4.05e-05;0.000426025
16;calc inner;100;1.94766;1.06002;2.30998
16;calc wait;100;0.384471;0.0422748;0.700677
16;calc bound;100;0.00866594;0.0023734;0.0102384
16;calc iter;100;2.34087;1.76312;2.56702
16;total;1;259.786;259.786;259.786
17;calc total;1;234.077;234.077;234.077
17;calc update async;100;6.61339e-05;4.0009e-05;0.00120229
17;calc inner;100;1.95181;1.41932;2.31972
17;calc wait;100;0.372108;0.0161177;0.68028
17;calc bound;100;0.00978515;0.00265299;0.0105772
17;calc iter;100;2.33378;1.66147;2.56897
17;total;1;259.84;259.84;259.84
18;calc total;1;234.077;234.077;234.077
18;calc update async;100;7.15303e-05;3.671e-05;0.00165595
18;calc inner;100;1.97634;1.66046;2.33293
18;calc wait;100;0.345084;0.00326971;0.672655
18;calc bound;100;0.0100072;0.00454662;0.0122417
18;calc iter;100;2.33151;2.10833;2.56422
18;total;1;260.053;260.053;260.053
19;calc total;1;234.077;234.077;234.077
19;calc update async;100;6.23863e-05;3.5099e-05;0.00110439
19;calc inner;100;1.96196;1.71605;2.32595
19;calc wait;100;0.355262;0.0106287;0.606514
19;calc bound;100;0.00997327;0.00419785;0.0106736
19;calc iter;100;2.32727;2.29;2.56012
19;total;1;260.002;260.002;260.002
20;calc total;1;234.089;234.089;234.089
20;calc update async;100;5.76165e-05;3.628e-05;0.000505584
20;calc inner;100;1.95282;1.71753;2.31786
20;calc wait;100;0.364445;0.00464021;0.59463
20;calc bound;100;0.00996833;0.00459029;0.0107332
20;calc iter;100;2.32729;2.30044;2.55338
20;total;1;260.078;260.078;260.078
21;calc total;1;234.077;234.077;234.077
21;calc update async;100;6.9592e-05;4.213e-05;0.00145423
21;calc inner;100;1.95039;1.64038;2.32128
21;calc wait;100;0.371071;0.0069353;0.701491
21;calc bound;100;0.00995518;0.0040681;0.0106284
21;calc iter;100;2.33149;2.0863;2.55385
21;total;1;259.521;259.521;259.521
22;calc total;1;234.077;234.077;234.077
22;calc update async;100;6.63827e-05;4.014e-05;0.0014348
22;calc inner;100;1.95892;1.43533;2.3265
22;calc wait;100;0.364695;0.00387543;0.647497
22;calc bound;100;0.0100533;0.00291133;0.0107051
22;calc iter;100;2.33374;1.67374;2.55883
22;total;1;259.989;259.989;259.989
23;calc total;1;234.077;234.077;234.077
23;calc update async;100;6.64039e-05;3.8739e-05;0.0012038
23;calc inner;100;1.95349;1.07847;2.32619
23;calc wait;100;0.376292;0.00432443;0.690567
23;calc bound;100;0.0107473;0.00263111;0.0114087
23;calc iter;100;2.3406;1.77172;2.56099
23;total;1;259.576;259.576;259.576
24;calc total;1;234.088;234.088;234.088
24;calc update async;100;4.13226e-05;2.547e-05;0.000852541
24;calc inner;100;2.31183;1.75042;2.53447
24;calc wait;100;0.0230416;0.00928077;0.0624069
24;calc bound;100;0.00595131;0.00453994;0.00727159
24;calc iter;100;2.34087;1.77259;2.56655
24;total;1;260.115;260.115;260.115
25;calc total;1;234.077;234.077;234.077
25;calc update async;100;0.000152952;3.831e-05;0.0103113
25;calc inner;100;2.32362;1.75239;2.54886
25;calc wait;100;0.0080574;0.00695511;0.00937898
25;calc bound;100;0.00891734;0.00348513;0.00961848
25;calc iter;100;2.34075;1.76385;2.56635
25;total;1;260.086;260.086;260.086
26;calc total;1;234.077;234.077;234.077
26;calc update async;100;0.00014139;2.989e-05;0.0102522
26;calc inner;100;2.32834;1.75773;2.55382
26;calc wait;100;0.0031128;0.00253166;0.00464669
26;calc bound;100;0.00916316;0.00302904;0.00979677
26;calc iter;100;2.34076;1.76333;2.5663
26;total;1;260.087;260.087;260.087
27;calc total;1;234.077;234.077;234.077
27;calc update async;100;0.000141647;3.106e-05;0.0102265
27;calc inner;100;2.32827;1.75753;2.55315
27;calc wait;100;0.00322344;0.0027458;0.00609918
27;calc bound;100;0.00911388;0.00322741;0.00973671
27;calc iter;100;2.34076;1.76354;2.56629
27;total;1;259.666;259.666;259.666
28;calc total;1;234.088;234.088;234.088
28;calc update async;100;4.95445e-05;2.9739e-05;0.000720502
28;calc inner;100;2.32491;1.75525;2.55244
28;calc wait;100;0.010581;0.00550004;0.0674126
28;calc bound;100;0.00532636;0.00345519;0.00681593
28;calc iter;100;2.34087;1.76902;2.56552
28;total;1;260.145;260.145;260.145
29;calc total;1;234.077;234.077;234.077
29;calc update async;100;0.000145063;2.72e-05;0.0103474
29;calc inner;100;2.32689;1.75549;2.55374
29;calc wait;100;0.0074002;0.00640136;0.0110415
29;calc bound;100;0.0063159;0.0035479;0.0085738
29;calc iter;100;2.34076;1.76589;2.56766
29;total;1;259.762;259.762;259.762
30;calc total;1;234.077;234.077;234.077
30;calc update async;100;0.000145914;2.9769e-05;0.0103887
30;calc inner;100;2.33078;1.7594;2.55739
30;calc wait;100;0.00313161;0.00244506;0.00400189
30;calc bound;100;0.00669987;0.00314139;0.00879341
30;calc iter;100;2.34077;1.76503;2.56822
30;total;1;260.092;260.092;260.092
31;calc total;1;234.077;234.077;234.077
31;calc update async;100;0.000139792;2.7859e-05;0.0103472
31;calc inner;100;2.33099;1.75992;2.55778
31;calc wait;100;0.00320212;0.00240363;0.00440394
31;calc bound;100;0.00643359;0.00325861;0.00875759
31;calc iter;100;2.34077;1.76561;2.56791
31;total;1;259.673;259.673;259.673
32;calc total;1;234.088;234.088;234.088
32;calc update async;100;5.55202e-05;1.9679e-05;0.000431865
32;calc inner;100;1.27421;0.44005;2.31337
32;calc wait;100;1.05432;0.03966;1.99529
32;calc bound;100;0.00879916;0.00212027;0.0166374
32;calc iter;100;2.33739;1.58276;2.56834
32;total;1;259.734;259.734;259.734
33;calc total;1;234.077;234.077;234.077
33;calc update async;100;0.000135081;2.706e-05;0.00931659
33;calc inner;100;1.40342;0.718296;2.31804
33;calc wait;100;0.476521;0.0125726;1.4092
33;calc bound;100;0.00774215;0.00261825;0.0111008
33;calc iter;100;2.33136;2.0561;2.56065
33;total;1;259.563;259.563;259.563
34;calc total;1;234.077;234.077;234.077
34;calc update async;100;0.000142007;2.6199e-05;0.0100692
34;calc inner;100;1.50065;0.788614;2.32233
34;calc wait;100;0.265513;0.00433451;0.442693
34;calc bound;100;0.00729911;0.00264256;0.0107301
34;calc iter;100;2.32713;2.28957;2.55979
34;total;1;260.065;260.065;260.065
35;calc total;1;234.077;234.077;234.077
35;calc update async;100;0.000137151;2.48e-05;0.0100814
35;calc inner;100;1.38296;0.657658;2.319
35;calc wait;100;0.470885;0.00663947;0.932664
35;calc bound;100;0.0100353;0.00330061;0.0137656
35;calc iter;100;2.32118;2.27401;2.53056
35;total;1;259.728;259.728;259.728
36;calc total;1;234.08;234.08;234.08
36;calc update async;100;4.7822e-05;2.2959e-05;0.00089023
36;calc inner;100;1.34769;0.619286;2.31461
36;calc wait;100;0.486987;0.0131486;0.938495
36;calc bound;100;0.0101944;0.00355037;0.0141915
36;calc iter;100;2.32132;2.29121;2.53516
36;total;1;260.105;260.105;260.105
37;calc total;1;234.077;234.077;234.077
37;calc update async;100;6.24897e-05;3.137e-05;0.00127435
37;calc inner;100;1.47797;0.747256;2.32131
37;calc wait;100;0.303521;0.00495786;0.494765
37;calc bound;100;0.0077974;0.00265635;0.0108083
37;calc iter;100;2.32704;2.30021;2.55415
37;total;1;259.444;259.444;259.444
38;calc total;1;234.077;234.077;234.077
38;calc update async;100;5.61549e-05;2.654e-05;0.00112241
38;calc inner;100;1.41155;0.707026;2.326
38;calc wait;100;0.409351;0.00338378;1.19901
38;calc bound;100;0.00778655;0.00311222;0.0109589
38;calc iter;100;2.33135;2.08717;2.55413
38;total;1;259.923;259.923;259.923
39;calc total;1;234.077;234.077;234.077
39;calc update async;100;6.03227e-05;2.07e-05;0.00125813
39;calc inner;100;1.27349;0.434153;2.32364
39;calc wait;100;1.0549;0.00491741;1.95091
39;calc bound;100;0.00826685;0.00261336;0.0112171
39;calc iter;100;2.33673;1.58896;2.55308
39;total;1;259.499;259.499;259.499
40;calc total;1;234.08;234.08;234.08
40;calc update async;100;4.02999e-05;1.847e-05;0.00123697
40;calc inner;100;2.15336;1.38635;2.32994
40;calc wait;100;0.0696002;0.017281;0.0996696
40;calc bound;100;0.00991242;0.0046989;0.010546
40;calc iter;100;2.34056;1.77801;2.56085
40;total;1;259.609;259.609;259.609
41;calc total;1;234.077;234.077;234.077
41;calc update async;100;0.00013871;2.772e-05;0.0099174
41;calc inner;100;2.19905;1.40802;2.33937
41;calc wait;100;0.0167474;0.00842838;0.0248294
41;calc bound;100;0.0043785;0.0028712;0.0101786
41;calc iter;100;2.34064;1.76962;2.56655
41;total;1;259.737;259.737;259.737
42;calc total;1;234.075;234.075;234.075
42;calc update async;100;0.000138278;2.8459e-05;0.00981185
42;calc inner;100;2.20778;1.41737;2.34544
42;calc wait;100;0.00332264;0.00272785;0.00471525
42;calc bound;100;0.00436519;0.00291874;0.0106025
42;calc iter;100;2.34069;1.77026;2.56638
42;total;1;259.635;259.635;259.635
43;calc total;1;234.077;234.077;234.077
43;calc update async;100;0.000149702;2.997e-05;0.00986123
43;calc inner;100;2.20472;1.41655;2.3433
43;calc wait;100;0.00860876;0.00493059;0.0184483
43;calc bound;100;0.00424649;0.00227157;0.00975076
43;calc iter;100;2.34069;1.77041;2.56574
43;total;1;259.495;259.495;259.495
44;calc total;1;234.088;234.088;234.088
44;calc update async;100;4.37833e-05;2.2719e-05;0.000845141
44;calc inner;100;2.20933;1.42805;2.34059
44;calc wait;100;0.0140434;0.00450038;0.0652534
44;calc bound;100;0.0049136;0.00316475;0.0096293
44;calc iter;100;2.34073;1.77205;2.56372
44;total;1;260.073;260.073;260.073
45;calc total;1;234.076;234.076;234.076
45;calc update async;100;4.65955e-05;2.293e-05;0.00087436
45;calc inner;100;2.21284;1.41998;2.33998
45;calc wait;100;0.00929106;0.00541413;0.0277512
45;calc bound;100;0.00408861;0.00324672;0.00664608
45;calc iter;100;2.34066;1.77;2.56716
45;total;1;260.047;260.047;260.047
46;calc total;1;234.076;234.076;234.076
46;calc update async;100;5.32752e-05;2.598e-05;0.00135724
46;calc inner;100;2.21463;1.42244;2.34595
46;calc wait;100;0.00287794;0.00207543;0.0146266
46;calc bound;100;0.00381393;0.00296177;0.0103566
46;calc iter;100;2.34071;1.77026;2.56677
46;total;1;259.899;259.899;259.899
47;calc total;1;234.076;234.076;234.076
47;calc update async;100;0.000143818;2.9569e-05;0.00995783
47;calc inner;100;2.21404;1.42093;2.34492
47;calc wait;100;0.00307969;0.00205731;0.0130868
47;calc bound;100;0.00380136;0.00291555;0.0110856
47;calc iter;100;2.34072;1.76986;2.56669
47;total;1;260.046;260.046;260.046
48;calc total;1;234.079;234.079;234.079
48;calc update async;100;7.00468e-05;1.791e-05;0.00131
48;calc inner;100;1.82996;0.361273;2.31337
48;calc wait;100;0.493514;0.0266372;1.35501
48;calc bound;100;0.0106204;0.0020498;0.0140052
48;calc iter;100;2.33417;1.71835;2.55803
48;total;1;259.895;259.895;259.895
49;calc total;1;234.076;234.076;234.076
49;calc update async;100;0.000145961;2.095e-05;0.0098016
49;calc inner;100;1.7657;0.54495;2.32047
49;calc wait;100;0.545244;0.00462148;1.50363
49;calc bound;100;0.00951618;0.0019003;0.0106778
49;calc iter;100;2.32061;1.39712;2.55
49;total;1;260.015;260.015;260.015
50;calc total;1;234.076;234.076;234.076
50;calc update async;100;7.60652e-05;3.1519e-05;0.00243004
50;calc inner;100;1.81877;1.08108;2.32454
50;calc wait;100;0.469878;0.00456233;0.92591
50;calc bound;100;0.00985829;0.00265658;0.0110925
50;calc iter;100;2.3174;2.11369;2.54743
50;total;1;259.899;259.899;259.899
51;calc total;1;234.076;234.076;234.076
51;calc update async;100;6.86746e-05;2.575e-05;0.00232399
51;calc inner;100;1.84339;0.869873;2.32485
51;calc wait;100;0.414004;0.00480365;0.87056
51;calc bound;100;0.00977068;0.00407435;0.0110043
51;calc iter;100;2.3109;2.12973;2.54107
51;total;1;259.67;259.67;259.67
52;calc total;1;234.088;234.088;234.088
52;calc update async;100;4.85238e-05;2.6119e-05;0.000605554
52;calc inner;100;1.83255;0.787295;2.32254
52;calc wait;100;0.435756;0.00372556;1.02274
52;calc bound;100;0.00993287;0.00489127;0.0110772
52;calc iter;100;2.31029;2.19764;2.55303
52;total;1;260.063;260.063;260.063
53;calc total;1;234.075;234.075;234.075
53;calc update async;100;6.15027e-05;2.723e-05;0.00164907
53;calc inner;100;1.82554;1.05634;2.32075
53;calc wait;100;0.463384;0.00869683;1.01755
53;calc bound;100;0.0100162;0.00315147;0.0113123
53;calc iter;100;2.3169;2.14524;2.54431
53;total;1;259.638;259.638;259.638
54;calc total;1;234.067;234.067;234.067
54;calc update async;100;6.17614e-05;2.5849e-05;0.00164306
54;calc inner;100;1.78543;0.596077;2.32674
54;calc wait;100;0.52379;0.00354225;1.57166
54;calc bound;100;0.00962791;0.00205332;0.0109325
54;calc iter;100;2.3195;1.47824;2.55169
54;total;1;260.089;260.089;260.089
55;calc total;1;234.075;234.075;234.075
55;calc update async;100;6.46324e-05;1.554e-05;0.00169396
55;calc inner;100;1.83972;0.401009;2.32476
55;calc wait;100;0.482221;0.0078782;1.32967
55;calc bound;100;0.0102843;0.00252891;0.0110718
55;calc iter;100;2.33229;1.73323;2.55476
55;total;1;259.667;259.667;259.667
56;calc total;1;234.087;234.087;234.087
56;calc update async;100;4.42699e-05;2.05e-05;0.00105387
56;calc inner;100;2.16472;1.15131;2.52399
56;calc wait;100;0.135274;0.0075029;0.320272
56;calc bound;100;0.00907215;0.00450801;0.0140488
56;calc iter;100;2.33672;1.58899;2.55795
56;total;1;259.906;259.906;259.906
57;calc total;1;234.075;234.075;234.075
57;calc update async;100;5.53904e-05;2.42e-05;0.00207638
57;calc inner;100;2.25021;1.23225;2.53978
57;calc wait;100;0.0274249;0.00402987;0.049307
57;calc bound;100;0.00749764;0.00340714;0.0106996
57;calc iter;100;2.33701;1.57981;2.55728
57;total;1;259.823;259.823;259.823
58;calc total;1;234.075;234.075;234.075
58;calc update async;100;6.80567e-05;1.8629e-05;0.00322069
58;calc inner;100;2.26357;1.25149;2.54504
58;calc wait;100;0.00397209;0.0027195;0.0241243
58;calc bound;100;0.00677579;0.00322888;0.0109343
58;calc iter;100;2.33715;1.58282;2.55791
58;total;1;259.954;259.954;259.954
59;calc total;1;234.075;234.075;234.075
59;calc update async;100;6.29046e-05;2.363e-05;0.00192694
59;calc inner;100;2.26318;1.2509;2.5453
59;calc wait;100;0.0221275;0.00249663;0.0728737
59;calc bound;100;0.00769968;0.00308076;0.0109124
59;calc iter;100;2.33716;1.58326;2.5581
59;total;1;260.018;260.018;260.018
60;calc total;1;234.087;234.087;234.087
60;calc update async;100;4.30601e-05;2.416e-05;0.000930979
60;calc inner;100;2.27816;1.26318;2.54636
60;calc wait;100;0.0198515;0.0040035;0.0727252
60;calc bound;100;0.00629411;0.00377284;0.00988899
60;calc iter;100;2.33729;1.60026;2.55629
60;total;1;260.081;260.081;260.081
61;calc total;1;234.075;234.075;234.075
61;calc update async;100;5.58133e-05;2.34e-05;0.00178167
61;calc inner;100;2.28466;1.26923;2.54481
61;calc wait;100;0.0117236;0.00549735;0.0527077
61;calc bound;100;0.0056802;0.00302343;0.0105492
61;calc iter;100;2.33714;1.5821;2.55865
61;total;1;259.801;259.801;259.801
62;calc total;1;234.066;234.066;234.066
62;calc update async;100;5.37885e-05;2.265e-05;0.0011526
62;calc inner;100;2.28839;1.27147;2.54953
62;calc wait;100;0.00318934;0.00214023;0.0044468
62;calc bound;100;0.00524736;0.00264486;0.00932151
62;calc iter;100;2.33712;1.58444;2.55971
62;total;1;259.913;259.913;259.913
63;calc total;1;234.075;234.075;234.075
63;calc update async;100;5.76197e-05;2.093e-05;0.0021534
63;calc inner;100;2.28785;1.27164;2.54909
63;calc wait;100;0.0032195;0.00207755;0.00652918
63;calc bound;100;0.00524437;0.00244214;0.00936352
63;calc iter;100;2.33721;1.58437;2.55894
63;total;1;259.823;259.823;259.823
64;calc total;1;234.087;234.087;234.087
64;calc update async;100;6.20475e-05;2.926e-05;0.000754742
64;calc inner;100;1.88004;0.47841;2.30653
64;calc wait;100;0.443443;0.0374338;0.91739
64;calc bound;100;0.00969329;0.00206825;0.0123467
64;calc iter;100;2.33325;1.3979;2.55875
64;total;1;259.782;259.782;259.782
65;calc total;1;234.073;234.073;234.073
65;calc update async;100;8.67094e-05;3.2569e-05;0.00405917
65;calc inner;100;1.84124;0.657366;2.30933
65;calc wait;100;0.472814;0.0156713;0.971333
65;calc bound;100;0.00982343;0.00264559;0.0106666
65;calc iter;100;2.32397;1.23628;2.53933
65;total;1;259.928;259.928;259.928
66;calc total;1;234.066;234.066;234.066
66;calc update async;100;6.04654e-05;3.2139e-05;0.000829371
66;calc inner;100;1.85099;1.11298;2.31704
66;calc wait;100;0.457131;0.00467797;0.971495
66;calc bound;100;0.00999083;0.00313376;0.0111548
66;calc iter;100;2.31818;1.46939;2.52947
66;total;1;259.732;259.732;259.732
67;calc total;1;234.066;234.066;234.066
67;calc update async;100;4.92042e-05;2.8849e-05;0.000569774
67;calc inner;100;1.89808;1.55519;2.31624
67;calc wait;100;0.406619;0.0035962;0.724394
67;calc bound;100;0.00998183;0.00371025;0.011106
67;calc iter;100;2.31473;2.09306;2.57054
67;total;1;259.778;259.778;259.778
68;calc total;1;234.079;234.079;234.079
68;calc update async;100;5.74532e-05;2.851e-05;0.000803621
68;calc inner;100;1.91617;1.59309;2.31837
68;calc wait;100;0.383432;0.0040137;0.762472
68;calc bound;100;0.00996235;0.00314864;0.0108508
68;calc iter;100;2.30963;2.10727;2.53395
68;total;1;259.673;259.673;259.673
69;calc total;1;234.066;234.066;234.066
69;calc update async;100;5.86236e-05;3.289e-05;0.000764702
69;calc inner;100;1.89643;1.49522;2.31633
69;calc wait;100;0.407043;0.00478715;0.766541
69;calc bound;100;0.00996498;0.00352397;0.0109263
69;calc iter;100;2.3135;2.08453;2.54376
69;total;1;259.625;259.625;259.625
70;calc total;1;234.072;234.072;234.072
70;calc update async;100;8.61831e-05;3.1059e-05;0.0036107
70;calc inner;100;1.88128;0.769828;2.32304
70;calc wait;100;0.429135;0.00323381;1.39884
70;calc bound;100;0.0100675;0.00314726;0.0108655
70;calc iter;100;2.32058;1.47811;2.67446
70;total;1;259.625;259.625;259.625
71;calc total;1;234.066;234.066;234.066
71;calc update async;100;5.89591e-05;2.226e-05;0.000708313
71;calc inner;100;1.89956;0.560535;2.31997
71;calc wait;100;0.421979;0.00532332;1.14788
71;calc bound;100;0.0103665;0.00263077;0.0114047
71;calc iter;100;2.33197;1.71107;2.62401
71;total;1;259.648;259.648;259.648
72;calc total;1;234.087;234.087;234.087
72;calc update async;100;5.22754e-05;2.493e-05;0.00115367
72;calc inner;100;2.17027;1.44254;2.52834
72;calc wait;100;0.146549;0.00886342;0.764758
72;calc bound;100;0.00820789;0.00402632;0.0110138
72;calc iter;100;2.33251;1.48613;2.55697
72;total;1;259.464;259.464;259.464
73;calc total;1;234.073;234.073;234.073
73;calc update async;100;7.32503e-05;2.581e-05;0.0030579
73;calc inner;100;2.24938;1.43816;2.54023
73;calc wait;100;0.0328244;0.0056051;0.103463
73;calc bound;100;0.00929232;0.00366925;0.011304
73;calc iter;100;2.33351;1.5671;2.55802
73;total;1;259.707;259.707;259.707
74;calc total;1;234.072;234.072;234.072
74;calc update async;100;7.44741e-05;2.428e-05;0.00374671
74;calc inner;100;2.26285;1.44621;2.54489
74;calc wait;100;0.0074228;0.00292803;0.0381725
74;calc bound;100;0.00873313;0.00284217;0.0108509
74;calc iter;100;2.33382;1.59852;2.55755
74;total;1;259.516;259.516;259.516
75;calc total;1;234.072;234.072;234.072
75;calc update async;100;7.25363e-05;2.463e-05;0.00328692
75;calc inner;100;2.2605;1.37262;2.54456
75;calc wait;100;0.0464381;0.00294986;0.206947
75;calc bound;100;0.00942588;0.00274274;0.011816
75;calc iter;100;2.33381;1.48984;2.55788
75;total;1;259.756;259.756;259.756
76;calc total;1;234.078;234.078;234.078
76;calc update async;100;4.25758e-05;2.298e-05;0.000771842
76;calc inner;100;2.28399;1.38879;2.54231
76;calc wait;100;0.0239994;0.00370385;0.183191
76;calc bound;100;0.00735979;0.00346061;0.0105279
76;calc iter;100;2.33383;1.46643;2.55661
76;total;1;259.442;259.442;259.442
77;calc total;1;234.074;234.074;234.074
77;calc update async;100;0.000126236;2.247e-05;0.00884281
77;calc inner;100;2.29132;1.38416;2.54454
77;calc wait;100;0.0153938;0.00456605;0.113608
77;calc bound;100;0.00651352;0.00348947;0.0108392
77;calc iter;100;2.33401;1.47963;2.55983
77;total;1;259.531;259.531;259.531
78;calc total;1;234.072;234.072;234.072
78;calc update async;100;7.21954e-05;2.208e-05;0.00357345
78;calc inner;100;2.29801;1.39004;2.54801
78;calc wait;100;0.00342493;0.00218905;0.00568624
78;calc bound;100;0.00621384;0.00308036;0.00975597
78;calc iter;100;2.33406;1.48948;2.55977
78;total;1;259.53;259.53;259.53
79;calc total;1;234.074;234.074;234.074
79;calc update async;100;0.000125988;2.2279e-05;0.0090453
79;calc inner;100;2.29739;1.39045;2.54862
79;calc wait;100;0.00377238;0.00225158;0.026986
79;calc bound;100;0.00627609;0.00302009;0.0108833
79;calc iter;100;2.33408;1.4903;2.56027
79;total;1;259.496;259.496;259.496
80;calc total;1;234.078;234.078;234.078
80;calc update async;100;6.51897e-05;1.597e-05;0.00143537
80;calc inner;100;1.84751;0.489441;2.31732
80;calc wait;100;0.472774;0.0311306;1.142
80;calc bound;100;0.0108017;0.00210247;0.0174869
80;calc iter;100;2.33115;1.44386;2.55571
80;total;1;259.515;259.515;259.515
81;calc total;1;234.073;234.073;234.073
81;calc update async;100;8.33601e-05;2.286e-05;0.00333086
81;calc inner;100;1.7715;0.556259;2.31272
81;calc wait;100;0.540687;0.00751889;1.56858
81;calc bound;100;0.00934361;0.00264653;0.0105569
81;calc iter;100;2.32162;1.38184;2.56485
81;total;1;259.42;259.42;259.42
82;calc total;1;234.073;234.073;234.073
82;calc update async;100;7.83187e-05;3.047e-05;0.00299373
82;calc inner;100;1.83264;1.18502;2.32532
82;calc wait;100;0.457094;0.00372894;0.896657
82;calc bound;100;0.0099022;0.00267519;0.0106183
82;calc iter;100;2.31469;2.0949;2.56161
82;total;1;259.85;259.85;259.85
83;calc total;1;234.07;234.07;234.07
83;calc update async;100;7.57224e-05;2.75e-05;0.003068
83;calc inner;100;1.8618;0.925504;2.32468
83;calc wait;100;0.398578;0.0031591;0.917665
83;calc bound;100;0.00982453;0.00422828;0.0111427
83;calc iter;100;2.3094;2.10763;2.53541
83;total;1;259.423;259.423;259.423
84;calc total;1;234.087;234.087;234.087
84;calc update async;100;0.000132829;2.217e-05;0.00917445
84;calc inner;100;1.85952;0.931829;2.32167
84;calc wait;100;0.416854;0.0076876;1.06556
84;calc bound;100;0.0098585;0.00368002;0.0112185
84;calc iter;100;2.30829;2.09001;2.54341
84;total;1;260.048;260.048;260.048
85;calc total;1;234.074;234.074;234.074
85;calc update async;100;8.12194e-05;2.799e-05;0.00355046
85;calc inner;100;1.84629;1.2093;2.31907
85;calc wait;100;0.448553;0.00790691;0.996729
85;calc bound;100;0.00991634;0.00317869;0.0113605
85;calc iter;100;2.3147;2.05545;2.53757
85;total;1;259.516;259.516;259.516
86;calc total;1;234.074;234.074;234.074
86;calc update async;100;8.80407e-05;3.0809e-05;0.00364773
86;calc inner;100;1.80676;0.612295;2.32662
86;calc wait;100;0.502871;0.00333881;1.68408
86;calc bound;100;0.00976397;0.00321689;0.0108038
86;calc iter;100;2.31952;1.34956;2.55299
86;total;1;259.766;259.766;259.766
87;calc total;1;234.071;234.071;234.071
87;calc update async;100;7.98243e-05;2.017e-05;0.00299927
87;calc inner;100;1.86527;0.489218;2.32585
87;calc wait;100;0.44922;0.00348343;1.12505
87;calc bound;100;0.0104204;0.00260874;0.0122387
87;calc iter;100;2.325;1.04576;2.61105
87;total;1;259.631;259.631;259.631
88;calc total;1;234.086;234.086;234.086
88;calc update async;100;4.19205e-05;2.04e-05;0.000796881
88;calc inner;100;2.20128;0.977714;2.48967
88;calc wait;100;0.103122;0.0109271;0.379461
88;calc bound;100;0.00918992;0.00369285;0.0139934
88;calc iter;100;2.33211;1.68467;2.55802
88;total;1;259.466;259.466;259.466
89;calc total;1;234.072;234.072;234.072
89;calc update async;100;7.17039e-05;2.318e-05;0.00353731
89;calc inner;100;2.26292;1.12809;2.52277
89;calc wait;100;0.0254669;0.00393265;0.0808317
89;calc bound;100;0.00796406;0.00296761;0.0111245
89;calc iter;100;2.33222;1.48764;2.55703
89;total;1;259.686;259.686;259.686
90;calc total;1;234.07;234.07;234.07
90;calc update async;100;6.51185e-05;2.109e-05;0.00308827
90;calc inner;100;2.27261;1.16138;2.53064
90;calc wait;100;0.00758857;0.00275457;0.070155
90;calc bound;100;0.00718549;0.00293266;0.0109379
90;calc iter;100;2.33231;1.46296;2.55743
90;total;1;259.852;259.852;259.852
91;calc total;1;234.071;234.071;234.071
91;calc update async;100;5.79833e-05;1.941e-05;0.00229593
91;calc inner;100;2.27111;1.16041;2.53048
91;calc wait;100;0.0200789;0.00312246;0.170284
91;calc bound;100;0.00773742;0.00240513;0.0113083
91;calc iter;100;2.33264;1.49358;2.55705
91;total;1;259.763;259.763;259.763
92;calc total;1;234.086;234.086;234.086
92;calc update async;100;3.94369e-05;1.946e-05;0.000836811
92;calc inner;100;2.27908;1.16217;2.5415
92;calc wait;100;0.0219549;0.00295271;0.126309
92;calc bound;100;0.00649976;0.00310213;0.0109149
92;calc iter;100;2.33362;1.40893;2.5664
92;total;1;259.922;259.922;259.922
93;calc total;1;234.07;234.07;234.07
93;calc update async;100;6.25529e-05;1.892e-05;0.00311332
93;calc inner;100;2.28191;1.17232;2.53977
93;calc wait;100;0.019513;0.00574381;0.0787511
93;calc bound;100;0.00554003;0.00288023;0.0106368
93;calc iter;100;2.33346;1.43585;2.55686
93;total;1;259.834;259.834;259.834
94;calc total;1;234.072;234.072;234.072
94;calc update async;100;7.12376e-05;2.144e-05;0.00381583
94;calc inner;100;2.28979;1.1714;2.54564
94;calc wait;100;0.00342361;0.00274821;0.0122575
94;calc bound;100;0.00512512;0.00266526;0.0106178
94;calc iter;100;2.33341;1.4082;2.56031
94;total;1;259.881;259.881;259.881
95;calc total;1;234.071;234.071;234.071
95;calc update async;100;5.67324e-05;1.8759e-05;0.0025448
95;calc inner;100;2.28931;1.17021;2.54572
95;calc wait;100;0.00356582;0.00223547;0.0152922
95;calc bound;100;0.0051806;0.0026824;0.0108735
95;calc iter;100;2.33347;1.41313;2.56045
95;total;1;260.015;260.015;260.015
96;calc total;1;234.086;234.086;234.086
96;calc update async;100;5.56546e-05;1.7069e-05;0.00105522
96;calc inner;100;1.1665;0.437701;2.30863
96;calc wait;100;1.15733;0.041288;1.98364
96;calc bound;100;0.00976092;0.00214894;0.0174739
96;calc iter;100;2.33366;1.41049;2.56675
96;total;1;259.43;259.43;259.43
128;calc total;1;234.129;234.129;234.129
128;calc update async;100;0.000321125;4.4859e-05;0.018025
128;calc inner;100;1.22206;0.446402;2.31369
128;calc wait;100;1.10268;0.0300527;1.88762
128;calc bound;100;0.00956459;0.00226345;0.0175005
128;calc iter;100;2.33463;1.61819;2.41949
128;total;1;260.045;260.045;260.045
97;calc total;1;234.07;234.07;234.07
97;calc update async;100;6.73427e-05;2.729e-05;0.00308118
97;calc inner;100;1.33028;0.705325;2.30042
97;calc wait;100;0.4445;0.0151428;1.54922
97;calc bound;100;0.00634501;0.00262368;0.0107566
97;calc iter;100;2.32946;2.09744;2.55483
97;total;1;259.596;259.596;259.596
98;calc total;1;234.07;234.07;234.07
98;calc update async;100;6.92423e-05;2.211e-05;0.00312131
98;calc inner;100;1.42504;0.778837;2.31167
98;calc wait;100;0.273744;0.0035679;0.520296
98;calc bound;100;0.00723399;0.00263394;0.0104673
98;calc iter;100;2.32357;2.1036;2.54852
98;total;1;259.493;259.493;259.493
99;calc total;1;234.072;234.072;234.072
99;calc update async;100;6.71932e-05;2.0439e-05;0.00351357
99;calc inner;100;1.23164;0.659895;2.31077
99;calc wait;100;0.538352;0.00386176;0.94701
99;calc bound;100;0.0100346;0.00439954;0.0138014
99;calc iter;100;2.31714;2.13964;2.53841
99;total;1;259.492;259.492;259.492
129;calc total;1;234.078;234.078;234.078
129;calc update async;100;0.000313566;0.000100059;0.0171767
129;calc inner;100;1.30198;0.697627;2.30839
129;calc wait;100;0.553772;0.0339444;1.58643
129;calc bound;100;0.00753633;0.00260348;0.0111004
129;calc iter;100;2.3272;1.98942;2.47628
129;total;1;260.047;260.047;260.047
130;calc total;1;234.078;234.078;234.078
130;calc update async;100;0.00031338;0.000106519;0.0171797
130;calc inner;100;1.43003;0.787101;2.31434
130;calc wait;100;0.278968;0.0155158;0.455418
130;calc bound;100;0.00681463;0.00262855;0.0107371
130;calc iter;100;2.3221;2.2915;2.3646
130;total;1;260.046;260.046;260.046
131;calc total;1;234.078;234.078;234.078
131;calc update async;100;0.000286494;6.7929e-05;0.0171812
131;calc inner;100;1.30491;0.664709;2.32509
131;calc wait;100;0.496214;0.0040171;0.819554
131;calc bound;100;0.0104072;0.00774817;0.016056
131;calc iter;100;2.31645;2.29026;2.3739
131;total;1;260.045;260.045;260.045
132;calc total;1;234.085;234.085;234.085
132;calc update async;100;0.000345505;6.0719e-05;0.0243245
132;calc inner;100;1.21408;0.622401;2.29205
132;calc wait;100;0.529495;0.00461009;0.837157
132;calc bound;100;0.0101152;0.00262788;0.0141431
132;calc iter;100;2.31625;2.28715;2.37269
132;total;1;260.014;260.014;260.014
133;calc total;1;234.078;234.078;234.078
133;calc update async;100;0.000308177;7.5959e-05;0.0176313
133;calc inner;100;1.36335;0.733536;2.2956
133;calc wait;100;0.325581;0.00783674;0.524371
133;calc bound;100;0.00739655;0.0031048;0.0107244
133;calc iter;100;2.32191;2.29929;2.3754
133;total;1;260.023;260.023;260.023
100;calc total;1;234.086;234.086;234.086
100;calc update async;100;4.03826e-05;1.904e-05;0.000842981
100;calc inner;100;1.20616;0.612012;2.30373
100;calc wait;100;0.541625;0.0166445;0.935011
100;calc bound;100;0.0102018;0.00271402;0.0141644
100;calc iter;100;2.32212;2.18717;2.54491
100;total;1;259.691;259.691;259.691
101;calc total;1;234.072;234.072;234.072
101;calc update async;100;7.77621e-05;2.843e-05;0.00363334
101;calc inner;100;1.39663;0.750454;2.30928
101;calc wait;100;0.303037;0.0050951;0.489703
101;calc bound;100;0.00777246;0.00271807;0.0108255
101;calc iter;100;2.32651;2.19424;2.61921
101;total;1;259.449;259.449;259.449
134;calc total;1;234.078;234.078;234.078
134;calc update async;100;0.000287886;9.9349e-05;0.0153302
134;calc inner;100;1.2851;0.688828;2.30065
134;calc wait;100;0.467514;0.00953198;1.452
134;calc bound;100;0.00749306;0.00308105;0.0109098
134;calc iter;100;2.32723;2.07194;2.36237
134;total;1;259.952;259.952;259.952
135;calc total;1;234.078;234.078;234.078
135;calc update async;100;0.000295032;4.137e-05;0.015787
135;calc inner;100;1.16556;0.417004;2.29434
135;calc wait;100;1.15952;0.0371368;1.92137
135;calc bound;100;0.00826702;0.00262818;0.0113697
135;calc iter;100;2.33375;1.63871;2.39889
135;total;1;259.988;259.988;259.988
136;calc total;1;234.085;234.085;234.085
136;calc update async;100;0.00030501;4.702e-05;0.0224672
136;calc inner;100;2.11304;1.34429;2.33159
136;calc wait;100;0.0629786;0.00588977;0.0890949
136;calc bound;100;0.0101012;0.00324688;0.0109512
136;calc iter;100;2.33751;1.72485;2.37858
136;total;1;259.685;259.685;259.685
137;calc total;1;234.078;234.078;234.078
137;calc update async;100;0.000305128;7.0809e-05;0.0154151
137;calc inner;100;2.15403;1.35684;2.3353
137;calc wait;100;0.0348021;0.00762919;0.086554
137;calc bound;100;0.00380225;0.00240988;0.00939716
137;calc iter;100;2.3375;1.71629;2.37644
137;total;1;259.328;259.328;259.328
138;calc total;1;234.078;234.078;234.078
138;calc update async;100;0.00038438;0.000140909;0.0156558
138;calc inner;100;2.1204;1.36289;2.33964
138;calc wait;100;0.166614;0.0026478;0.39941
138;calc bound;100;0.00629726;0.00251994;0.0119599
138;calc iter;100;2.33759;1.71639;2.50117
138;total;1;259.681;259.681;259.681
102;calc total;1;234.072;234.072;234.072
102;calc update async;100;7.57114e-05;2.663e-05;0.00382447
102;calc inner;100;1.34095;0.673366;2.31271
102;calc wait;100;0.352463;0.00326575;1.13015
102;calc bound;100;0.00660073;0.00300224;0.0111774
102;calc iter;100;2.32979;2.06602;2.64261
102;total;1;259.719;259.719;259.719
139;calc total;1;234.077;234.077;234.077
139;calc update async;100;0.000372656;0.000123989;0.0156927
139;calc inner;100;2.15955;1.36353;2.3394
139;calc wait;100;0.0237967;0.00320289;0.0747039
139;calc bound;100;0.00367398;0.00235442;0.0096471
139;calc iter;100;2.33757;1.71557;2.37683
139;total;1;259.421;259.421;259.421
103;calc total;1;234.073;234.073;234.073
103;calc update async;100;7.79406e-05;2.1019e-05;0.00313029
103;calc inner;100;1.17395;0.435721;2.31229
103;calc wait;100;1.14354;0.00347738;1.9158
103;calc bound;100;0.00827066;0.00263257;0.0112257
103;calc iter;100;2.33135;1.73521;2.55006
103;total;1;259.585;259.585;259.585
140;calc total;1;234.089;234.089;234.089
140;calc update async;100;0.000364324;6.4199e-05;0.0257265
140;calc inner;100;2.16288;1.3503;2.34292
140;calc wait;100;0.0197539;0.00487407;0.0767204
140;calc bound;100;0.0066582;0.00358878;0.0106854
140;calc iter;100;2.33758;1.72272;2.37811
140;total;1;259.962;259.962;259.962
104;calc total;1;234.086;234.086;234.086
104;calc update async;100;3.83999e-05;2.1029e-05;0.000981189
104;calc inner;100;2.1212;0.87658;2.29597
104;calc wait;100;0.0688294;0.0323131;0.136133
104;calc bound;100;0.00936815;0.00353185;0.0141496
104;calc iter;100;2.33685;1.83773;2.57014
104;total;1;259.48;259.48;259.48
141;calc total;1;234.077;234.077;234.077
141;calc update async;100;0.000298863;7.1729e-05;0.0143721
141;calc inner;100;2.1695;1.35875;2.34086
141;calc wait;100;0.0230508;0.00629245;0.0863907
141;calc bound;100;0.0037242;0.00241989;0.0065036
141;calc iter;100;2.33751;1.7155;2.3759
141;total;1;259.623;259.623;259.623
105;calc total;1;234.072;234.072;234.072
105;calc update async;100;7.32816e-05;2.726e-05;0.00331154
105;calc inner;100;2.16634;0.927189;2.32517
105;calc wait;100;0.0177481;0.00782121;0.164103
105;calc bound;100;0.00454874;0.00308719;0.0106091
105;calc iter;100;2.33726;1.8141;2.56537
105;total;1;259.56;259.56;259.56
142;calc total;1;234.077;234.077;234.077
142;calc update async;100;0.000425259;0.000136809;0.0149673
142;calc inner;100;2.14208;1.3639;2.34569
142;calc wait;100;0.0862076;0.00224644;0.393964
142;calc bound;100;0.0052738;0.00291463;0.01122
142;calc iter;100;2.33759;1.71628;2.50322
142;total;1;259.807;259.807;259.807
106;calc total;1;234.072;234.072;234.072
106;calc update async;100;7.49519e-05;2.287e-05;0.00352774
106;calc inner;100;2.17356;0.945319;2.33093
106;calc wait;100;0.00617589;0.00309681;0.117962
106;calc bound;100;0.00401033;0.00287884;0.0108297
106;calc iter;100;2.33798;1.78657;2.5659
106;total;1;259.427;259.427;259.427
143;calc total;1;234.077;234.077;234.077
143;calc update async;100;0.000371289;0.000136119;0.0148817
143;calc inner;100;2.17093;1.36413;2.3456
143;calc wait;100;0.0163319;0.00236607;0.0768092
143;calc bound;100;0.00339728;0.00235063;0.0071764
143;calc iter;100;2.33759;1.71613;2.37627
143;total;1;259.446;259.446;259.446
107;calc total;1;234.072;234.072;234.072
107;calc update async;100;6.75927e-05;2.395e-05;0.00282246
107;calc inner;100;2.17219;0.886861;2.33085
107;calc wait;100;0.0134412;0.00305995;0.32725
107;calc bound;100;0.0040012;0.00212318;0.0105939
107;calc iter;100;2.33844;1.65918;2.56571
107;total;1;259.846;259.846;259.846
144;calc total;1;234.089;234.089;234.089
144;calc update async;100;6.53392e-05;4.505e-05;0.000390106
144;calc inner;100;1.92361;0.940381;2.30384
144;calc wait;100;0.405577;0.0476905;0.767659
144;calc bound;100;0.00846268;0.00233285;0.0124631
144;calc iter;100;2.33772;1.71042;2.37544
144;total;1;260.126;260.126;260.126
108;calc total;1;234.077;234.077;234.077
108;calc update async;100;5.42902e-05;2.24e-05;0.00217594
108;calc inner;100;2.17732;0.992991;2.33406
108;calc wait;100;0.0141219;0.0020809;0.0566831
108;calc bound;100;0.00487483;0.00300483;0.00879904
108;calc iter;100;2.33923;1.56225;2.55982
108;total;1;259.542;259.542;259.542
145;calc total;1;234.077;234.077;234.077
145;calc update async;100;0.000126093;4.138e-05;0.00720409
145;calc inner;100;1.90775;1.25927;2.31286
145;calc wait;100;0.412284;0.00544322;0.782911
145;calc bound;100;0.00980508;0.00267465;0.0104659
145;calc iter;100;2.32997;1.53935;2.38045
145;total;1;259.804;259.804;259.804
109;calc total;1;234.072;234.072;234.072
109;calc update async;100;7.49379e-05;2.463e-05;0.00372765
109;calc inner;100;2.17918;0.998278;2.3317
109;calc wait;100;0.0126115;0.00382134;0.0362179
109;calc bound;100;0.00391589;0.00324608;0.0107935
109;calc iter;100;2.33917;1.56969;2.56603
109;total;1;259.654;259.654;259.654
146;calc total;1;234.077;234.077;234.077
146;calc update async;100;0.000100929;4.4989e-05;0.00462468
146;calc inner;100;1.91926;1.52089;2.32153
146;calc wait;100;0.39799;0.00390484;0.770398
146;calc bound;100;0.00994927;0.00568149;0.0105838
146;calc iter;100;2.32731;2.04533;2.36123
146;total;1;259.714;259.714;259.714
110;calc total;1;234.07;234.07;234.07
110;calc update async;100;6.63963e-05;2.468e-05;0.00290218
110;calc inner;100;2.18278;1.01107;2.33576
110;calc wait;100;0.00306087;0.00228332;0.0175347
110;calc bound;100;0.00369901;0.00301707;0.0109533
110;calc iter;100;2.33918;1.59027;2.5658
110;total;1;259.733;259.733;259.733
147;calc total;1;234.077;234.077;234.077
147;calc update async;100;9.0453e-05;3.21e-05;0.0040148
147;calc inner;100;1.93796;1.71755;2.32057
147;calc wait;100;0.374211;0.00455736;0.588821
147;calc bound;100;0.0099504;0.00418454;0.0104789
147;calc iter;100;2.32222;2.29144;2.36404
147;total;1;259.486;259.486;259.486
111;calc total;1;234.072;234.072;234.072
111;calc update async;100;7.89889e-05;2.675e-05;0.00371681
111;calc inner;100;2.18196;1.00922;2.33508
111;calc wait;100;0.00299125;0.00212234;0.0179914
111;calc bound;100;0.0036419;0.00282627;0.0109982
111;calc iter;100;2.3396;1.62146;2.56604
111;total;1;259.68;259.68;259.68
148;calc total;1;234.089;234.089;234.089
148;calc update async;100;5.42523e-05;3.0279e-05;0.000377076
148;calc inner;100;1.92751;1.71181;2.32018
148;calc wait;100;0.384632;0.00430172;0.597577
148;calc bound;100;0.00993823;0.00510208;0.0105091
148;calc iter;100;2.32214;2.2995;2.37502
148;total;1;260.017;260.017;260.017
112;calc total;1;234.085;234.085;234.085
112;calc update async;100;0.00039248;0.000213457;0.00720391
112;calc inner;100;1.94208;0.871416;2.30899
112;calc wait;100;0.388746;0.0397207;0.74338
112;calc bound;100;0.00854075;0.00200282;0.0107701
112;calc iter;100;2.33977;1.61711;2.56631
112;total;1;259.523;259.523;259.523
149;calc total;1;234.077;234.077;234.077
149;calc update async;100;9.96218e-05;3.3099e-05;0.00449224
149;calc inner;100;1.90716;1.52083;2.3149
149;calc wait;100;0.410138;0.00639624;0.780546
149;calc bound;100;0.00993135;0.00404357;0.0106272
149;calc iter;100;2.32733;2.07105;2.36354
149;total;1;259.567;259.567;259.567
113;calc total;1;234.072;234.072;234.072
113;calc update async;100;0.000473363;0.000156828;0.0198134
113;calc inner;100;1.94148;1.2457;2.31214
113;calc wait;100;0.38035;0.0082287;0.876858
113;calc bound;100;0.00992845;0.00266022;0.0105241
113;calc iter;100;2.33224;1.52515;2.55038
113;total;1;259.441;259.441;259.441
150;calc total;1;234.077;234.077;234.077
150;calc update async;100;0.000100537;4.871e-05;0.00390718
150;calc inner;100;1.91262;1.27005;2.32371
150;calc wait;100;0.407044;0.00424645;0.791434
150;calc bound;100;0.0101549;0.00282854;0.0106826
150;calc iter;100;2.32993;1.54387;2.39286
150;total;1;260.078;260.078;260.078
114;calc total;1;234.072;234.072;234.072
114;calc update async;100;0.000463681;0.000152318;0.0196126
114;calc inner;100;1.95223;1.49825;2.31353
114;calc wait;100;0.366957;0.00364952;0.856247
114;calc bound;100;0.00993796;0.003817;0.0105951
114;calc iter;100;2.32959;2.10189;2.55507
114;total;1;259.494;259.494;259.494
151;calc total;1;234.077;234.077;234.077
151;calc update async;100;0.000108377;4.8459e-05;0.00455508
151;calc inner;100;1.92674;0.957275;2.32266
151;calc wait;100;0.39987;0.00413783;0.756677
151;calc bound;100;0.0107343;0.00263433;0.0114103
151;calc iter;100;2.33746;1.71666;2.37851
151;total;1;259.537;259.537;259.537
115;calc total;1;234.072;234.072;234.072
115;calc update async;100;0.000483406;0.000151808;0.0202156
115;calc inner;100;1.95877;1.59191;2.31685
115;calc wait;100;0.354458;0.00355713;0.714835
115;calc bound;100;0.0100053;0.00436279;0.0107383
115;calc iter;100;2.32372;2.10338;2.54824
115;total;1;259.978;259.978;259.978
152;calc total;1;234.088;234.088;234.088
152;calc update async;100;3.79592e-05;2.564e-05;0.000389386
152;calc inner;100;2.30875;1.69705;2.34816
152;calc wait;100;0.0231076;0.00576694;0.0592059
152;calc bound;100;0.00582919;0.00315235;0.00928723
152;calc iter;100;2.33773;1.71959;2.37695
152;total;1;259.344;259.344;259.344
116;calc total;1;234.077;234.077;234.077
116;calc update async;100;0.000533296;0.000149628;0.0247769
116;calc inner;100;1.9587;1.71562;2.31722
116;calc wait;100;0.357484;0.00439261;0.710034
116;calc bound;100;0.00996677;0.00423237;0.0111231
116;calc iter;100;2.32669;2.19201;2.61831
116;total;1;259.775;259.775;259.775
153;calc total;1;234.077;234.077;234.077
153;calc update async;100;0.000117478;3.7509e-05;0.00681818
153;calc inner;100;2.32043;1.69876;2.3593
153;calc wait;100;0.00809008;0.00687841;0.0159314
153;calc bound;100;0.00896906;0.00332948;0.0106362
153;calc iter;100;2.33761;1.71053;2.37628
153;total;1;259.864;259.864;259.864
117;calc total;1;234.072;234.072;234.072
117;calc update async;100;0.000485339;0.000205988;0.0197878
117;calc inner;100;1.95634;1.66211;2.31711
117;calc wait;100;0.36308;0.0067106;0.737619
117;calc bound;100;0.00999179;0.00713404;0.0107109
117;calc iter;100;2.3299;2.06187;2.64257
117;total;1;259.775;259.775;259.775
154;calc total;1;234.077;234.077;234.077
154;calc update async;100;8.08026e-05;2.864e-05;0.00448262
154;calc inner;100;2.32496;1.70452;2.36416
154;calc wait;100;0.00328066;0.00256304;0.0130256
154;calc bound;100;0.00928754;0.00309088;0.011377
154;calc iter;100;2.33762;1.71021;2.37659
154;total;1;259.41;259.41;259.41
118;calc total;1;234.072;234.072;234.072
118;calc update async;100;0.000479275;0.000170868;0.0192706
118;calc inner;100;1.9668;1.56444;2.32257
118;calc wait;100;0.353995;0.0034943;0.729211
118;calc bound;100;0.0101026;0.00313218;0.0110459
118;calc iter;100;2.33138;1.72724;2.56771
118;total;1;259.809;259.809;259.809
155;calc total;1;234.077;234.077;234.077
155;calc update async;100;8.7808e-05;3.076e-05;0.00477124
155;calc inner;100;2.32499;1.70497;2.36426
155;calc wait;100;0.00335901;0.0025885;0.0128623
155;calc bound;100;0.00918067;0.00312915;0.0113262
155;calc iter;100;2.33762;1.71073;2.3766
155;total;1;259.376;259.376;259.376
119;calc total;1;234.072;234.072;234.072
119;calc update async;100;0.000554543;0.000252347;0.0197644
119;calc inner;100;1.9611;1.28402;2.32217
119;calc wait;100;0.36438;0.0041176;0.600681
119;calc bound;100;0.0107427;0.00263655;0.012036
119;calc iter;100;2.33678;1.83095;2.5702
119;total;1;259.808;259.808;259.808
156;calc total;1;234.088;234.088;234.088
156;calc update async;100;4.66407e-05;3.214e-05;0.000399296
156;calc inner;100;2.32025;1.70014;2.36092
156;calc wait;100;0.0123775;0.00309814;0.0637146
156;calc bound;100;0.00504949;0.00290437;0.00994079
156;calc iter;100;2.33773;1.71607;2.37702
156;total;1;260.091;260.091;260.091
120;calc total;1;234.085;234.085;234.085
120;calc update async;100;0.000171264;5.737e-05;0.00720477
120;calc inner;100;2.30687;1.74271;2.53766
120;calc wait;100;0.0251906;0.0114114;0.0832175
120;calc bound;100;0.00533296;0.00390346;0.0140369
120;calc iter;100;2.33757;1.8196;2.56604
120;total;1;259.97;259.97;259.97
157;calc total;1;234.077;234.077;234.077
157;calc update async;100;0.000124071;2.814e-05;0.00751334
157;calc inner;100;2.32293;1.70075;2.36102
157;calc wait;100;0.00758762;0.00586398;0.0197879
157;calc bound;100;0.00696886;0.00298636;0.0093602
157;calc iter;100;2.33762;1.7122;2.37512
157;total;1;259.876;259.876;259.876
121;calc total;1;234.072;234.072;234.072
121;calc update async;100;0.000396296;0.000105149;0.0206134
121;calc inner;100;2.31828;1.69872;2.5488
121;calc wait;100;0.0103244;0.00614263;0.104521
121;calc bound;100;0.00909454;0.0072554;0.0101741
121;calc iter;100;2.3381;1.78672;2.56582
121;total;1;259.844;259.844;259.844
158;calc total;1;234.077;234.077;234.077
158;calc update async;100;0.000121363;2.974e-05;0.00797051
158;calc inner;100;2.32688;1.70587;2.36529
158;calc wait;100;0.00326721;0.00237361;0.0130264
158;calc bound;100;0.00735303;0.00314165;0.0112755
158;calc iter;100;2.33762;1.71143;2.37561
158;total;1;259.42;259.42;259.42
122;calc total;1;234.072;234.072;234.072
122;calc update async;100;0.000305328;2.4219e-05;0.0208666
122;calc inner;100;2.32156;1.60045;2.55297
122;calc wait;100;0.00723667;0.00291205;0.178277
122;calc bound;100;0.00924575;0.00289279;0.0105115
122;calc iter;100;2.33847;1.64919;2.56592
122;total;1;259.871;259.871;259.871
123;calc total;1;234.071;234.071;234.071
123;calc update async;100;0.000419865;0.000119039;0.0195449
123;calc inner;100;2.31991;1.47729;2.55294
123;calc wait;100;0.00969067;0.00289722;0.182848
123;calc bound;100;0.00917563;0.0024254;0.0111504
123;calc iter;100;2.3392;1.55711;2.56625
123;total;1;259.845;259.845;259.845
124;calc total;1;234.085;234.085;234.085
124;calc update async;100;0.000220071;8.138e-05;0.00747449
124;calc inner;100;2.32211;1.55128;2.5463
124;calc wait;100;0.0107834;0.00382876;0.0842221
124;calc bound;100;0.00627826;0.00424458;0.0107939
124;calc iter;100;2.3394;1.56125;2.56623
124;total;1;259.911;259.911;259.911
125;calc total;1;234.072;234.072;234.072
125;calc update async;100;0.00038699;7.2459e-05;0.0205378
125;calc inner;100;2.32307;1.55092;2.55098
125;calc wait;100;0.00925507;0.00340342;0.0396481
125;calc bound;100;0.00654984;0.00413811;0.0109004
125;calc iter;100;2.33926;1.56094;2.56524
125;total;1;259.911;259.911;259.911
159;calc total;1;234.077;234.077;234.077
159;calc update async;100;0.000103708;2.904e-05;0.0066534
159;calc inner;100;2.32708;1.7061;2.36574
159;calc wait;100;0.00330463;0.00234588;0.0154484
159;calc bound;100;0.00713428;0.00324028;0.0114163
159;calc iter;100;2.33762;1.71172;2.37553
159;total;1;259.478;259.478;259.478
126;calc total;1;234.072;234.072;234.072
126;calc update async;100;0.000352655;2.8249e-05;0.0204048
126;calc inner;100;2.32721;1.55796;2.55403
126;calc wait;100;0.00469752;0.00293595;0.0418557
126;calc bound;100;0.00733762;0.00244006;0.00999868
126;calc iter;100;2.33964;1.60256;2.56521
126;total;1;259.907;259.907;259.907
160;calc total;1;234.088;234.088;234.088
160;calc update async;100;5.77007e-05;1.807e-05;0.000432016
160;calc inner;100;1.55437;0.43467;2.30796
160;calc wait;100;0.770902;0.0424787;1.68059
160;calc bound;100;0.00889886;0.00213721;0.0173548
160;calc iter;100;2.33424;1.61186;2.41791
160;total;1;259.428;259.428;259.428
127;calc total;1;234.072;234.072;234.072
127;calc update async;100;0.000401605;8.7549e-05;0.0205887
127;calc inner;100;2.32843;1.60611;2.55438
127;calc wait;100;0.00341742;0.00227772;0.00866451
127;calc bound;100;0.00739908;0.00260652;0.0105651
127;calc iter;100;2.33965;1.61116;2.5655
127;total;1;259.909;259.909;259.909
161;calc total;1;234.077;234.077;234.077
161;calc update async;100;0.000131638;3.692e-05;0.00795814
161;calc inner;100;1.51899;0.767023;2.31267
161;calc wait;100;0.678562;0.00582825;1.57282
161;calc bound;100;0.00986757;0.00265704;0.0108097
161;calc iter;100;2.32716;1.94349;2.44149
161;total;1;259.786;259.786;259.786
162;calc total;1;234.077;234.077;234.077
162;calc update async;100;0.000119578;3.8349e-05;0.00656656
162;calc inner;100;1.67684;0.986193;2.32251
162;calc wait;100;0.298426;0.00419605;0.508047
162;calc bound;100;0.00743028;0.00262818;0.010806
162;calc iter;100;2.32206;2.29152;2.36461
162;total;1;259.332;259.332;259.332
163;calc total;1;234.077;234.077;234.077
163;calc update async;100;0.000116616;2.5639e-05;0.00661668
163;calc inner;100;1.63408;0.921195;2.3228
163;calc wait;100;0.43004;0.0043348;0.875792
163;calc bound;100;0.00988377;0.00558541;0.0109231
163;calc iter;100;2.31641;2.29028;2.37385
163;total;1;259.663;259.663;259.663
164;calc total;1;234.088;234.088;234.088
164;calc update async;100;4.85685e-05;2.309e-05;0.000402066
164;calc inner;100;1.61263;0.845217;2.31944
164;calc wait;100;0.439315;0.00441961;0.86637
164;calc bound;100;0.00995211;0.00373319;0.0113328
164;calc iter;100;2.31628;2.2936;2.37269
164;total;1;259.489;259.489;259.489
165;calc total;1;234.077;234.077;234.077
165;calc update async;100;0.000121887;4.193e-05;0.00652577
165;calc inner;100;1.66248;0.942598;2.31882
165;calc wait;100;0.310341;0.00809158;0.542871
165;calc bound;100;0.00762859;0.00311117;0.0106646
165;calc iter;100;2.32187;2.28551;2.3754
165;total;1;260.062;260.062;260.062
166;calc total;1;234.077;234.077;234.077
166;calc update async;100;0.000121487;3.073e-05;0.00733733
166;calc inner;100;1.53626;0.794153;2.32422
166;calc wait;100;0.62111;0.00396094;1.47808
166;calc bound;100;0.0101594;0.00317645;0.0111221
166;calc iter;100;2.32719;2.0524;2.43551
166;total;1;259.354;259.354;259.354
167;calc total;1;234.077;234.077;234.077
167;calc update async;100;0.000138546;2.109e-05;0.00891357
167;calc inner;100;1.53499;0.435246;2.31992
167;calc wait;100;0.789975;0.00653372;1.7569
167;calc bound;100;0.00856927;0.00262345;0.0111816
167;calc iter;100;2.33368;1.63154;2.41973
167;total;1;259.649;259.649;259.649
168;calc total;1;234.088;234.088;234.088
168;calc update async;100;4.56714e-05;3.1619e-05;0.000355586
168;calc inner;100;2.20642;1.34061;2.34005
168;calc wait;100;0.0692824;0.0108545;0.0943838
168;calc bound;100;0.00653937;0.00329107;0.00992818
168;calc iter;100;2.3375;1.7229;2.37859
168;total;1;259.629;259.629;259.629
169;calc total;1;234.077;234.077;234.077
169;calc update async;100;0.000117568;4.028e-05;0.00640147
169;calc inner;100;2.25337;1.36609;2.3471
169;calc wait;100;0.00772867;0.003024;0.0141092
169;calc bound;100;0.0056137;0.00377073;0.00915206
169;calc iter;100;2.33749;1.7163;2.37644
169;total;1;260.008;260.008;260.008
170;calc total;1;234.077;234.077;234.077
170;calc update async;100;0.000115031;2.567e-05;0.00783159
170;calc inner;100;2.25308;1.36534;2.346
170;calc wait;100;0.00339883;0.00284235;0.00477666
170;calc bound;100;0.00520083;0.00349025;0.00921904
170;calc iter;100;2.33756;1.71698;2.37672
170;total;1;259.471;259.471;259.471
171;calc total;1;234.077;234.077;234.077
171;calc update async;100;0.000129836;2.7449e-05;0.00821757
171;calc inner;100;2.25299;1.36636;2.34574
171;calc wait;100;0.00451276;0.0028177;0.0146195
171;calc bound;100;0.00529831;0.00242299;0.0102436
171;calc iter;100;2.33756;1.71791;2.37693
171;total;1;259.983;259.983;259.983
172;calc total;1;234.088;234.088;234.088
172;calc update async;100;3.92554e-05;2.767e-05;0.000354847
172;calc inner;100;2.24906;1.35478;2.34415
172;calc wait;100;0.0202829;0.0046104;0.0599272
172;calc bound;100;0.00523406;0.00317317;0.00792839
172;calc iter;100;2.33756;1.72277;2.37808
172;total;1;259.535;259.535;259.535
173;calc total;1;234.077;234.077;234.077
173;calc update async;100;0.000107042;2.563e-05;0.00624352
173;calc inner;100;2.25619;1.36217;2.34136
173;calc wait;100;0.0101328;0.00540348;0.0237115
173;calc bound;100;0.00430729;0.00320728;0.00817019
173;calc iter;100;2.3375;1.71553;2.37587
173;total;1;259.955;259.955;259.955
174;calc total;1;234.077;234.077;234.077
174;calc update async;100;0.000138909;2.725e-05;0.00966816
174;calc inner;100;2.25878;1.36796;2.34773
174;calc wait;100;0.00288613;0.00227665;0.0042696
174;calc bound;100;0.00396636;0.00299424;0.00837249
174;calc iter;100;2.33757;1.71709;2.37622
174;total;1;259.67;259.67;259.67
175;calc total;1;234.076;234.076;234.076
175;calc update async;100;0.000116784;2.605e-05;0.0078096
175;calc inner;100;2.2581;1.36671;2.34577
175;calc wait;100;0.00307394;0.00228366;0.0069383
175;calc bound;100;0.00404519;0.0028103;0.0102785
175;calc iter;100;2.33758;1.71648;2.37433
175;total;1;260.109;260.109;260.109
176;calc total;1;234.088;234.088;234.088
176;calc update async;100;4.89459e-05;1.709e-05;0.000382977
176;calc inner;100;1.33678;0.358463;2.30549
176;calc wait;100;0.985686;0.0389138;1.76581
176;calc bound;100;0.00829001;0.00206775;0.0139131
176;calc iter;100;2.33081;1.77021;2.42648
176;total;1;259.597;259.597;259.597
177;calc total;1;234.076;234.076;234.076
177;calc update async;100;0.000113966;1.903e-05;0.00790116
177;calc inner;100;1.29096;0.553887;2.30802
177;calc wait;100;0.854846;0.0081342;1.78034
177;calc bound;100;0.00890281;0.00189807;0.011115
177;calc iter;100;2.31937;1.91404;2.58377
177;total;1;259.923;259.923;259.923
178;calc total;1;234.076;234.076;234.076
178;calc update async;100;0.000129406;2.506e-05;0.00929217
178;calc inner;100;1.46124;0.758258;2.32087
178;calc wait;100;0.34286;0.00375786;0.716846
178;calc bound;100;0.00616459;0.00261011;0.0110348
178;calc iter;100;2.31414;2.07045;2.46851
178;total;1;259.827;259.827;259.827
179;calc total;1;234.076;234.076;234.076
179;calc update async;100;0.000114154;2.342e-05;0.00791154
179;calc inner;100;1.36803;0.604667;2.31969
179;calc wait;100;0.494577;0.00401176;1.02014
179;calc bound;100;0.00969867;0.00550656;0.0111301
179;calc iter;100;2.30768;2.15488;2.55598
179;total;1;259.44;259.44;259.44
180;calc total;1;234.088;234.088;234.088
180;calc update async;100;3.54551e-05;1.897e-05;0.000377587
180;calc inner;100;1.34524;0.557096;2.31896
180;calc wait;100;0.467899;0.00666502;0.935994
180;calc bound;100;0.00945615;0.00313991;0.0109622
180;calc iter;100;2.30767;1.81018;2.51918
180;total;1;259.489;259.489;259.489
181;calc total;1;234.075;234.075;234.075
181;calc update async;100;0.000113924;2.455e-05;0.00761588
181;calc inner;100;1.43448;0.623765;2.31897
181;calc wait;100;0.363578;0.00690825;0.704725
181;calc bound;100;0.0067187;0.00310005;0.0104898
181;calc iter;100;2.31365;1.94169;2.50754
181;total;1;259.85;259.85;259.85
182;calc total;1;234.075;234.075;234.075
182;calc update async;100;0.000125244;2.403e-05;0.00864167
182;calc inner;100;1.3301;0.589337;2.32403
182;calc wait;100;0.641987;0.00328618;1.6059
182;calc bound;100;0.00901218;0.00204893;0.010919
182;calc iter;100;2.31912;1.96247;2.56416
182;total;1;259.753;259.753;259.753
183;calc total;1;234.075;234.075;234.075
183;calc update async;100;0.000124383;1.691e-05;0.00833175
183;calc inner;100;1.31957;0.411731;2.32369
183;calc wait;100;1.00039;0.00391035;1.94135
183;calc bound;100;0.0085725;0.00255164;0.0113978
183;calc iter;100;2.32866;1.83795;2.66485
183;total;1;259.555;259.555;259.555
184;calc total;1;234.087;234.087;234.087
184;calc update async;100;3.71709e-05;2.415e-05;0.000386116
184;calc inner;100;1.98936;1.13559;2.33447
184;calc wait;100;0.207278;0.0120233;0.346235
184;calc bound;100;0.0091567;0.00390107;0.0136568
184;calc iter;100;2.33367;1.63155;2.41947
184;total;1;259.767;259.767;259.767
185;calc total;1;234.075;234.075;234.075
185;calc update async;100;0.000120646;2.019e-05;0.00824079
185;calc inner;100;2.13096;1.23443;2.33871
185;calc wait;100;0.0167242;0.00477826;0.0307468
185;calc bound;100;0.00528578;0.00329388;0.0107492
185;calc iter;100;2.33397;1.61334;2.41558
185;total;1;259.861;259.861;259.861
186;calc total;1;234.075;234.075;234.075
186;calc update async;100;0.000126705;2.478e-05;0.00874541
186;calc inner;100;2.13844;1.25173;2.34366
186;calc wait;100;0.00379865;0.00289151;0.0100227
186;calc bound;100;0.00485796;0.0031913;0.010002
186;calc iter;100;2.33402;1.61518;2.41477
186;total;1;259.836;259.836;259.836
187;calc total;1;234.075;234.075;234.075
187;calc update async;100;0.000112579;2.864e-05;0.00708949
187;calc inner;100;2.13752;1.25146;2.34351
187;calc wait;100;0.0156297;0.00273982;0.0636765
187;calc bound;100;0.00512708;0.00268004;0.00993541
187;calc iter;100;2.33404;1.61529;2.41468
187;total;1;259.44;259.44;259.44
188;calc total;1;234.087;234.087;234.087
188;calc update async;100;4.03284e-05;2.4129e-05;0.000411056
188;calc inner;100;2.15103;1.25628;2.34046
188;calc wait;100;0.0298234;0.00372807;0.0933624
188;calc bound;100;0.00638209;0.00315216;0.0101015
188;calc iter;100;2.33388;1.6054;2.43204
188;total;1;259.788;259.788;259.788
189;calc total;1;234.075;234.075;234.075
189;calc update async;100;0.000110946;2.204e-05;0.00707877
189;calc inner;100;2.16133;1.26759;2.33884
189;calc wait;100;0.0116532;0.00601729;0.028517
189;calc bound;100;0.00399745;0.00296291;0.0104586
189;calc iter;100;2.33395;1.60782;2.41842
189;total;1;259.975;259.975;259.975
190;calc total;1;234.075;234.075;234.075
190;calc update async;100;0.00011643;2.573e-05;0.00690204
190;calc inner;100;2.16331;1.27075;2.34567
190;calc wait;100;0.00287661;0.0022703;0.00382042
190;calc bound;100;0.00377905;0.00263503;0.00925957
190;calc iter;100;2.33406;1.6131;2.41795
190;total;1;259.95;259.95;259.95
191;calc total;1;234.075;234.075;234.075
191;calc update async;100;0.000117881;2.5729e-05;0.00810422
191;calc inner;100;2.16266;1.27092;2.34549
191;calc wait;100;0.00283857;0.00201627;0.0048699
191;calc bound;100;0.00378331;0.00256615;0.00917051
191;calc iter;100;2.33406;1.61325;2.41928
191;total;1;259.451;259.451;259.451
192;calc total;1;234.087;234.087;234.087
192;calc update async;100;5.56613e-05;3.5e-05;0.000459335
192;calc inner;100;1.89213;0.731288;2.30633
192;calc wait;100;0.430464;0.0397731;0.846317
192;calc bound;100;0.00916539;0.00207985;0.0172819
192;calc iter;100;2.33182;1.57973;2.42734
192;total;1;259.544;259.544;259.544
193;calc total;1;234.073;234.073;234.073
193;calc update async;100;0.000114288;3.079e-05;0.00654012
193;calc inner;100;1.82685;1.0031;2.31187
193;calc wait;100;0.486484;0.00718739;0.941722
193;calc bound;100;0.00980079;0.00264225;0.0112517
193;calc iter;100;2.32325;1.39534;2.51948
193;total;1;259.632;259.632;259.632
194;calc total;1;234.074;234.074;234.074
194;calc update async;100;0.000125923;3.0609e-05;0.00783305
194;calc inner;100;1.84104;1.37834;2.32213
194;calc wait;100;0.468294;0.0031466;0.93998
194;calc bound;100;0.0100247;0.00509048;0.0109617
194;calc iter;100;2.31949;1.91483;2.58252
194;total;1;259.959;259.959;259.959
195;calc total;1;234.075;234.075;234.075
195;calc update async;100;0.000127463;2.816e-05;0.00794283
195;calc inner;100;1.90705;1.66489;2.32167
195;calc wait;100;0.397142;0.00351372;0.660221
195;calc bound;100;0.00993818;0.00459103;0.0107803
195;calc iter;100;2.31427;2.06885;2.39209
195;total;1;259.737;259.737;259.737
196;calc total;1;234.087;234.087;234.087
196;calc update async;100;5.58889e-05;2.947e-05;0.000395846
196;calc inner;100;1.92058;1.66749;2.32152
196;calc wait;100;0.383253;0.00465385;0.673942
196;calc bound;100;0.00996616;0.00477935;0.0114427
196;calc iter;100;2.31386;1.94077;2.50504
196;total;1;259.657;259.657;259.657
197;calc total;1;234.074;234.074;234.074
197;calc update async;100;0.000124161;3.729e-05;0.00725875
197;calc inner;100;1.84678;1.3934;2.32169
197;calc wait;100;0.462161;0.00750131;0.919072
197;calc bound;100;0.0101414;0.00501501;0.0108979
197;calc iter;100;2.31921;1.96218;2.56887
197;total;1;259.656;259.656;259.656
198;calc total;1;234.072;234.072;234.072
198;calc update async;100;0.000104791;3.584e-05;0.00522521
198;calc inner;100;1.85286;1.07177;2.32673
198;calc wait;100;0.459493;0.00339282;0.920289
198;calc bound;100;0.0100824;0.00314776;0.0111215
198;calc iter;100;2.32255;1.42098;2.68416
198;total;1;259.379;259.379;259.379
199;calc total;1;234.074;234.074;234.074
199;calc update async;100;0.000123804;3.5529e-05;0.007117
199;calc inner;100;1.91767;0.814731;2.32609
199;calc wait;100;0.402495;0.00395443;0.822307
199;calc bound;100;0.0104697;0.00262592;0.0120193
199;calc iter;100;2.33076;1.6397;2.81709
199;total;1;259.767;259.767;259.767
200;calc total;1;234.087;234.087;234.087
200;calc update async;100;4.01444e-05;2.269e-05;0.000421175
200;calc inner;100;2.25881;1.62027;2.32585
200;calc wait;100;0.0634154;0.0118157;0.556902
200;calc bound;100;0.00730036;0.00481256;0.0123363
200;calc iter;100;2.33146;1.68753;2.51775
200;total;1;259.776;259.776;259.776
201;calc total;1;234.073;234.073;234.073
201;calc update async;100;0.000102532;2.9279e-05;0.00615284
201;calc inner;100;2.29247;1.59022;2.33848
201;calc wait;100;0.0157147;0.00467293;0.0830728
201;calc bound;100;0.00946328;0.0036779;0.0107029
201;calc iter;100;2.3314;1.61545;2.43703
201;total;1;260.088;260.088;260.088
202;calc total;1;234.072;234.072;234.072
202;calc update async;100;9.05498e-05;2.16e-05;0.00565458
202;calc inner;100;2.29908;1.59545;2.34351
202;calc wait;100;0.00549155;0.00295009;0.0776842
202;calc bound;100;0.0089877;0.00287854;0.0103734
202;calc iter;100;2.33145;1.61248;2.43772
202;total;1;259.778;259.778;259.778
203;calc total;1;234.072;234.072;234.072
203;calc update async;100;9.43433e-05;2.146e-05;0.00605491
203;calc inner;100;2.29763;1.56066;2.34348
203;calc wait;100;0.0134515;0.00308323;0.0990761
203;calc bound;100;0.00913379;0.00272977;0.0112037
203;calc iter;100;2.33161;1.58163;2.43788
203;total;1;259.904;259.904;259.904
204;calc total;1;234.087;234.087;234.087
204;calc update async;100;3.6681e-05;2.231e-05;0.000418346
204;calc inner;100;2.29445;1.5741;2.34293
204;calc wait;100;0.0241614;0.00368329;0.133705
204;calc bound;100;0.00642613;0.00297889;0.0106493
204;calc iter;100;2.33183;1.58632;2.42661
204;total;1;259.811;259.811;259.811
205;calc total;1;234.074;234.074;234.074
205;calc update async;100;0.000111815;2.374e-05;0.0076948
205;calc inner;100;2.3028;1.56991;2.34342
205;calc wait;100;0.0121272;0.00504304;0.0419513
205;calc bound;100;0.0077187;0.00343197;0.0107624
205;calc iter;100;2.3317;1.57878;2.43256
205;total;1;259.847;259.847;259.847
206;calc total;1;234.072;234.072;234.072
206;calc update async;100;9.02509e-05;2.163e-05;0.00574653
206;calc inner;100;2.3075;1.57287;2.34723
206;calc wait;100;0.00331294;0.00226947;0.00417544
206;calc bound;100;0.00746483;0.00280679;0.00930037
206;calc iter;100;2.33169;1.57797;2.43293
206;total;1;260.065;260.065;260.065
207;calc total;1;234.074;234.074;234.074
207;calc update async;100;9.91755e-05;1.713e-05;0.00688983
207;calc inner;100;2.3073;1.57337;2.34726
207;calc wait;100;0.00339494;0.00218434;0.0046713
207;calc bound;100;0.00740884;0.00319219;0.00939081
207;calc iter;100;2.33171;1.57877;2.43352
207;total;1;259.39;259.39;259.39
208;calc total;1;234.087;234.087;234.087
208;calc update async;100;4.4759e-05;1.474e-05;0.000416266
208;calc inner;100;1.61747;0.36335;2.30738
208;calc wait;100;0.702775;0.0389822;1.63649
208;calc bound;100;0.0092181;0.00205028;0.0173833
208;calc iter;100;2.32951;1.72468;2.3943
208;total;1;259.871;259.871;259.871
209;calc total;1;234.073;234.073;234.073
209;calc update async;100;9.8255e-05;2.116e-05;0.00604947
209;calc inner;100;1.56252;0.547324;2.30982
209;calc wait;100;0.655132;0.00869446;1.75659
209;calc bound;100;0.00970808;0.00189936;0.0111585
209;calc iter;100;2.31933;1.88856;2.44246
209;total;1;259.484;259.484;259.484
210;calc total;1;234.073;234.073;234.073
210;calc update async;100;0.00010481;2.533e-05;0.00659078
210;calc inner;100;1.66874;0.684406;2.32172
210;calc wait;100;0.357626;0.00448156;0.630769
210;calc bound;100;0.00798524;0.00263939;0.0108717
210;calc iter;100;2.31411;2.17963;2.53584
210;total;1;259.648;259.648;259.648
211;calc total;1;234.071;234.071;234.071
211;calc update async;100;8.31841e-05;1.9269e-05;0.00458581
211;calc inner;100;1.66323;0.641955;2.32049
211;calc wait;100;0.378282;0.00390271;0.932009
211;calc bound;100;0.00953414;0.00312563;0.0113853
211;calc iter;100;2.3076;2.16733;2.50665
211;total;1;259.551;259.551;259.551
212;calc total;1;234.087;234.087;234.087
212;calc update async;100;3.74018e-05;1.854e-05;0.000397376
212;calc inner;100;1.59724;0.515607;2.31811
212;calc wait;100;0.398365;0.00661648;0.788054
212;calc bound;100;0.00867637;0.00312815;0.0110683
212;calc iter;100;2.30766;2.19486;2.37197
212;total;1;259.808;259.808;259.808
213;calc total;1;234.074;234.074;234.074
213;calc update async;100;0.000109327;2.316e-05;0.00707918
213;calc inner;100;1.62642;0.638285;2.31879
213;calc wait;100;0.390444;0.00664197;0.764465
213;calc bound;100;0.00848478;0.00307505;0.0108608
213;calc iter;100;2.3136;2.17704;2.3889
213;total;1;259.321;259.321;259.321
214;calc total;1;234.074;234.074;234.074
214;calc update async;100;0.000112864;2.42e-05;0.00708328
214;calc inner;100;1.57824;0.573549;2.32343
214;calc wait;100;0.481583;0.00357161;1.46599
214;calc bound;100;0.00976299;0.00205043;0.0112398
214;calc iter;100;2.31908;1.96268;2.47937
214;total;1;259.54;259.54;259.54
215;calc total;1;234.071;234.071;234.071
215;calc update async;100;8.66981e-05;1.643e-05;0.00448848
215;calc inner;100;1.55344;0.419311;2.32259
215;calc wait;100;0.756365;0.00421696;1.86602
215;calc bound;100;0.009195;0.00254339;0.0112092
215;calc iter;100;2.32685;1.78709;2.54347
215;total;1;259.888;259.888;259.888
216;calc total;1;234.086;234.086;234.086
216;calc update async;100;3.40088e-05;1.8109e-05;0.000410396
216;calc inner;100;2.06098;1.0851;2.32775
216;calc wait;100;0.123111;0.00379797;0.346963
216;calc bound;100;0.00999655;0.00560126;0.0139602
216;calc iter;100;2.33202;1.59208;2.37175
216;total;1;259.7;259.7;259.7
217;calc total;1;234.072;234.072;234.072
217;calc update async;100;8.91995e-05;1.772e-05;0.00587398
217;calc inner;100;2.14176;1.15311;2.3389
217;calc wait;100;0.0480577;0.0076267;0.104799
217;calc bound;100;0.00524973;0.00352423;0.0103818
217;calc iter;100;2.3323;1.59203;2.39298
217;total;1;259.406;259.406;259.406
218;calc total;1;234.07;234.07;234.07
218;calc update async;100;7.99776e-05;2.105e-05;0.00448177
218;calc inner;100;2.16532;1.19141;2.34266
218;calc wait;100;0.00716485;0.00307051;0.0276624
218;calc bound;100;0.00456517;0.00283518;0.00954906
218;calc iter;100;2.33255;1.58759;2.39472
218;total;1;260.04;260.04;260.04
219;calc total;1;234.071;234.071;234.071
219;calc update async;100;8.14193e-05;1.912e-05;0.00451207
219;calc inner;100;2.1643;1.1912;2.34234
219;calc wait;100;0.0288974;0.00308177;0.117704
219;calc bound;100;0.00465353;0.00277241;0.00985778
219;calc iter;100;2.33261;1.58804;2.38747
219;total;1;259.63;259.63;259.63
220;calc total;1;234.086;234.086;234.086
220;calc update async;100;3.5023e-05;1.959e-05;0.000408386
220;calc inner;100;2.16951;1.2232;2.3428
220;calc wait;100;0.0360878;0.00389896;0.101333
220;calc bound;100;0.00752731;0.00335215;0.0107836
220;calc iter;100;2.33287;1.58661;2.3636
220;total;1;259.737;259.737;259.737
221;calc total;1;234.07;234.07;234.07
221;calc update async;100;8.48883e-05;2.4e-05;0.00454986
221;calc inner;100;2.18;1.22406;2.34117
221;calc wait;100;0.0119671;0.00526409;0.0189396
221;calc bound;100;0.00486583;0.00303358;0.0107053
221;calc iter;100;2.33284;1.58417;2.37358
221;total;1;259.543;259.543;259.543
222;calc total;1;234.072;234.072;234.072
222;calc update async;100;9.74623e-05;2.363e-05;0.00583609
222;calc inner;100;2.18101;1.22715;2.34684
222;calc wait;100;0.00312579;0.00220091;0.00417047
222;calc bound;100;0.00439853;0.0026631;0.00956816
222;calc iter;100;2.33291;1.58609;2.37709
222;total;1;259.414;259.414;259.414
223;calc total;1;234.071;234.071;234.071
223;calc update async;100;8.08517e-05;2.231e-05;0.00453743
223;calc inner;100;2.18023;1.22725;2.34682
223;calc wait;100;0.00296538;0.00208225;0.00436002
223;calc bound;100;0.00433032;0.00249684;0.0094788
223;calc iter;100;2.33291;1.58699;2.37523
223;total;1;259.898;259.898;259.898
224;calc total;1;234.086;234.086;234.086
224;calc update async;100;5.98055e-05;1.9009e-05;0.000510665
224;calc inner;100;1.85827;0.440583;2.27805
224;calc wait;100;0.464989;0.0749368;1.30541
224;calc bound;100;0.00976795;0.00206729;0.0163156
224;calc iter;100;2.3331;1.58473;2.37172
224;total;1;259.388;259.388;259.388
225;calc total;1;234.07;234.07;234.07
225;calc update async;100;9.17216e-05;3.3379e-05;0.0045242
225;calc inner;100;1.81676;0.773445;2.3008
225;calc wait;100;0.485326;0.00696017;1.29065
225;calc bound;100;0.00990231;0.00265038;0.0111455
225;calc iter;100;2.32832;2.07959;2.38265
225;total;1;259.296;259.296;259.296
226;calc total;1;234.07;234.07;234.07
226;calc update async;100;9.27992e-05;3.1099e-05;0.00432544
226;calc inner;100;1.87229;1.11502;2.30566
226;calc wait;100;0.3695;0.00392941;0.773101
226;calc bound;100;0.00962243;0.00265821;0.0107805
226;calc iter;100;2.32437;2.2761;2.3683
226;total;1;259.549;259.549;259.549
227;calc total;1;234.072;234.072;234.072
227;calc update async;100;0.000102484;3.2359e-05;0.00550556
227;calc inner;100;1.89423;1.17517;2.30563
227;calc wait;100;0.361116;0.00347098;0.579125
227;calc bound;100;0.00992439;0.00417651;0.0111493
227;calc iter;100;2.31867;2.28978;2.3548
227;total;1;259.908;259.908;259.908
228;calc total;1;234.086;234.086;234.086
228;calc update async;100;5.17286e-05;2.929e-05;0.000465045
228;calc inner;100;1.87428;0.97985;2.28558
228;calc wait;100;0.379149;0.0298081;0.686376
228;calc bound;100;0.00998248;0.00363079;0.0110357
228;calc iter;100;2.31746;2.26977;2.35865
228;total;1;259.917;259.917;259.917
229;calc total;1;234.072;234.072;234.072
229;calc update async;100;0.000109393;2.987e-05;0.00600456
229;calc inner;100;1.86637;0.998338;2.30181
229;calc wait;100;0.373263;0.0138565;0.736593
229;calc bound;100;0.00963879;0.00313443;0.0106793
229;calc iter;100;2.32317;2.26169;2.35662
229;total;1;259.796;259.796;259.796
230;calc total;1;234.072;234.072;234.072
230;calc update async;100;0.000104348;3.23e-05;0.00543217
230;calc inner;100;1.83833;0.791601;2.30676
230;calc wait;100;0.445409;0.00306579;1.09868
230;calc bound;100;0.0101848;0.00318943;0.0124004
230;calc iter;100;2.32779;2.14122;2.36559
230;total;1;259.735;259.735;259.735
231;calc total;1;234.073;234.073;234.073
231;calc update async;100;0.000120699;2.105e-05;0.00650825
231;calc inner;100;1.84538;0.440514;2.30657
231;calc wait;100;0.476311;0.0199522;1.56328
231;calc bound;100;0.0100733;0.00262439;0.0124349
231;calc iter;100;2.33199;1.59203;2.37247
231;total;1;259.885;259.885;259.885
232;calc total;1;234.086;234.086;234.086
232;calc update async;100;4.09591e-05;2.0449e-05;0.000510285
232;calc inner;100;2.24437;1.30284;2.3361
232;calc wait;100;0.0460977;0.00392561;0.12038
232;calc bound;100;0.00895767;0.00354387;0.0140018
232;calc iter;100;2.33701;1.80301;2.36611
232;total;1;259.334;259.334;259.334
233;calc total;1;234.072;234.072;234.072
233;calc update async;100;9.21794e-05;2.377e-05;0.00547016
233;calc inner;100;2.26905;1.32634;2.3413
233;calc wait;100;0.0260981;0.00601913;0.0548215
233;calc bound;100;0.00768801;0.00357489;0.0106333
233;calc iter;100;2.33694;1.79148;2.37307
233;total;1;259.598;259.598;259.598
234;calc total;1;234.072;234.072;234.072
234;calc update async;100;9.83154e-05;2.4639e-05;0.00578172
234;calc inner;100;2.2802;1.33971;2.34661
234;calc wait;100;0.00945386;0.00332017;0.0297494
234;calc bound;100;0.00720668;0.00283753;0.0109227
234;calc iter;100;2.33704;1.78821;2.36904
234;total;1;259.567;259.567;259.567
235;calc total;1;234.072;234.072;234.072
235;calc update async;100;0.000102249;2.578e-05;0.00600403
235;calc inner;100;2.27791;1.33553;2.34555
235;calc wait;100;0.0157356;0.00334996;0.0379795
235;calc bound;100;0.00759627;0.00278824;0.0111841
235;calc iter;100;2.33708;1.7811;2.37099
235;total;1;259.975;259.975;259.975
236;calc total;1;234.086;234.086;234.086
236;calc update async;100;4.07832e-05;2.688e-05;0.000401876
236;calc inner;100;2.27413;1.33428;2.33934
236;calc wait;100;0.0266435;0.00623051;0.0811783
236;calc bound;100;0.00758629;0.00299424;0.00999755
236;calc iter;100;2.33727;1.77516;2.37311
236;total;1;259.74;259.74;259.74
237;calc total;1;234.072;234.072;234.072
237;calc update async;100;9.73337e-05;2.888e-05;0.00552195
237;calc inner;100;2.28291;1.33042;2.34905
237;calc wait;100;0.0112662;0.00517173;0.032229
237;calc bound;100;0.00739665;0.00312071;0.010687
237;calc iter;100;2.33717;1.76258;2.37277
237;total;1;259.87;259.87;259.87
238;calc total;1;234.07;234.07;234.07
238;calc update async;100;8.24072e-05;2.373e-05;0.00448831
238;calc inner;100;2.28639;1.33126;2.3544
238;calc wait;100;0.00369713;0.00216623;0.0317403
238;calc bound;100;0.00682226;0.00260959;0.0109221
238;calc iter;100;2.33719;1.76041;2.36921
238;total;1;259.363;259.363;259.363
239;calc total;1;234.072;234.072;234.072
239;calc update async;100;9.71727e-05;2.232e-05;0.0055335
239;calc inner;100;2.28596;1.3318;2.35384
239;calc wait;100;0.00390207;0.00218217;0.0319725
239;calc bound;100;0.00679255;0.00253915;0.0109442
239;calc iter;100;2.33722;1.76233;2.37014
239;total;1;259.961;259.961;259.961
240;calc total;1;234.086;234.086;234.086
240;calc update async;100;0.000342317;0.000158168;0.00264351
240;calc inner;100;1.95707;1.06792;2.29116
240;calc wait;100;0.371622;0.0558843;0.684329
240;calc bound;100;0.00834091;0.0021319;0.0101838
240;calc iter;100;2.33738;1.75459;2.38612
240;total;1;259.56;259.56;259.56
241;calc total;1;234.072;234.072;234.072
241;calc update async;100;0.000429257;0.000253167;0.0141426
241;calc inner;100;1.96592;1.44182;2.30073
241;calc wait;100;0.354134;0.00875579;0.656571
241;calc bound;100;0.00994531;0.00261679;0.0106282
241;calc iter;100;2.33044;1.65515;2.36637
241;total;1;259.601;259.601;259.601
242;calc total;1;234.072;234.072;234.072
242;calc update async;100;0.000419931;0.000149849;0.0139336
242;calc inner;100;1.97737;1.66933;2.3081
242;calc wait;100;0.34065;0.00371909;0.634102
242;calc bound;100;0.00999838;0.00372855;0.0106258
242;calc iter;100;2.32845;2.07873;2.38255
242;total;1;260.011;260.011;260.011
243;calc total;1;234.072;234.072;234.072
243;calc update async;100;0.000424173;0.000154878;0.014479
243;calc inner;100;1.97254;1.71696;2.30923
243;calc wait;100;0.341455;0.00672246;0.59557
243;calc bound;100;0.010104;0.00802753;0.0107268
243;calc iter;100;2.32453;2.30662;2.36802
243;total;1;259.945;259.945;259.945
244;calc total;1;234.085;234.085;234.085
244;calc update async;100;0.000476986;0.000172668;0.0196052
244;calc inner;100;1.9637;1.71184;2.31786
244;calc wait;100;0.349228;0.00847798;0.603704
244;calc bound;100;0.0100422;0.00577222;0.0108256
244;calc iter;100;2.32345;2.29736;2.35672
244;total;1;259.701;259.701;259.701
245;calc total;1;234.072;234.072;234.072
245;calc update async;100;0.000419279;0.000228868;0.0136549
245;calc inner;100;1.96581;1.66133;2.31692
245;calc wait;100;0.351632;0.00820428;0.653023
245;calc bound;100;0.0100613;0.00834389;0.0106055
245;calc iter;100;2.32793;2.13974;2.36954
245;total;1;259.506;259.506;259.506
246;calc total;1;234.072;234.072;234.072
246;calc update async;100;0.00042954;0.000245018;0.0141203
246;calc inner;100;1.97259;1.47492;2.32166
246;calc wait;100;0.346989;0.0038542;0.656168
246;calc bound;100;0.0101401;0.00316147;0.0108222
246;calc iter;100;2.33015;1.71219;2.36599
246;total;1;259.661;259.661;259.661
247;calc total;1;234.072;234.072;234.072
247;calc update async;100;0.000440455;0.000146999;0.0136774
247;calc inner;100;1.96499;1.11236;2.32062
247;calc wait;100;0.360849;0.0148182;0.68245
247;calc bound;100;0.0106573;0.00264057;0.0112215
247;calc iter;100;2.33694;1.79762;2.38756
247;total;1;259.952;259.952;259.952
248;calc total;1;234.085;234.085;234.085
248;calc update async;100;0.000353996;8.0879e-05;0.0195295
248;calc inner;100;2.30163;1.76646;2.34347
248;calc wait;100;0.0252262;0.0103052;0.0371196
248;calc bound;100;0.0100146;0.00612127;0.0110742
248;calc iter;100;2.33723;1.79348;2.37628
248;total;1;259.689;259.689;259.689
249;calc total;1;234.072;234.072;234.072
249;calc update async;100;0.000280332;0.000109959;0.0139749
249;calc inner;100;2.30793;1.76247;2.34775
249;calc wait;100;0.0192867;0.00853039;0.0300467
249;calc bound;100;0.00961298;0.00481844;0.0106644
249;calc iter;100;2.33712;1.78345;2.37758
249;total;1;259.933;259.933;259.933
250;calc total;1;234.072;234.072;234.072
250;calc update async;100;0.000323685;0.000126509;0.0141902
250;calc inner;100;2.31364;1.76188;2.35304
250;calc wait;100;0.0135882;0.00391561;0.0211462
250;calc bound;100;0.00957294;0.00288978;0.0106468
250;calc iter;100;2.33713;1.77059;2.38036
250;total;1;259.963;259.963;259.963
251;calc total;1;234.071;234.071;234.071
251;calc update async;100;0.000342284;0.000149619;0.0134032
251;calc inner;100;2.31212;1.75613;2.34931
251;calc wait;100;0.0140732;0.00345829;0.0245843
251;calc bound;100;0.0106288;0.00277099;0.0113271
251;calc iter;100;2.33717;1.76634;2.37769
251;total;1;260.051;260.051;260.051
252;calc total;1;234.085;234.085;234.085
252;calc update async;100;0.000296748;7.4489e-05;0.0194178
252;calc inner;100;2.31291;1.74994;2.35016
252;calc wait;100;0.0186464;0.00517093;0.0224849
252;calc bound;100;0.005527;0.0042647;0.00693778
252;calc iter;100;2.33738;1.76212;2.38052
252;total;1;260.015;260.015;260.015
253;calc total;1;234.072;234.072;234.072
253;calc update async;100;0.000287746;0.000127639;0.0135017
253;calc inner;100;2.31934;1.74496;2.35855
253;calc wait;100;0.00822707;0.00454885;0.00943742
253;calc bound;100;0.00939308;0.00349497;0.0101937
253;calc iter;100;2.33725;1.75315;2.37691
253;total;1;259.598;259.598;259.598
254;calc total;1;234.072;234.072;234.072
254;calc update async;100;0.000290013;2.303e-05;0.0143494
254;calc inner;100;2.32423;1.74756;2.36316
254;calc wait;100;0.00357658;0.00221923;0.00378534
254;calc bound;100;0.00909079;0.00320262;0.00958405
254;calc iter;100;2.33726;1.75304;2.37537
254;total;1;259.565;259.565;259.565
255;calc total;1;234.072;234.072;234.072
255;calc update async;100;0.00031565;0.000138258;0.0137886
255;calc inner;100;2.32418;1.74798;2.36341
255;calc wait;100;0.00363713;0.00230953;0.00496163
255;calc bound;100;0.00911884;0.00287618;0.00956822
255;calc iter;100;2.33726;1.75334;2.37709
255;total;1;259.914;259.914;259.914
