# Supplementary material for: A Halo abstraction for distributed n-dimensional structured grids within the C++ PGAS library DASH
Source: PeerJ Comput Sci. 2023 Feb 3;9:e1203. doi: 10.7717/peerj-cs.1203 (PMC10280232; doi:10.7717/peerj-cs.1203)
Supplement: Supplemental Information 3 [file peerj-cs-09-1203-s003.gz › raw_romeo/res_2d_romeo/weak/mpi_heat2d_n4_c128_340000_21918186.out]

MPI
Running Jacobi on 512 processors with (32, 16) elements.
Array Dimensions: 340000 340000
Block Dimensions: 10625 21250
== Energy Conservation Check ==
initial Energy:               25.000
  final Energy:               25.000
    Difference:               -0.000
== Time Statistics ==
Completed 100 iterations.
# unit_id;function_name;num_calls;avg_runtime;min_runtime;max_runtime
0;calc total;1;234.092;234.092;234.092
0;calc update async;100;0.00024103;4.7749e-05;0.00373009
0;calc inner;100;1.21789;0.384089;2.30028
0;calc wait;100;1.11011;0.0471505;1.88462
0;calc bound;100;0.00672188;0.00161;0.0112485
0;calc iter;100;2.33698;1.81306;2.43404
0;total;1;261.64;261.64;261.64
1;calc total;1;234.051;234.051;234.051
1;calc update async;100;0.000234802;6.434e-05;0.00589375
1;calc inner;100;1.19096;0.570772;2.30428
1;calc wait;100;0.764607;0.0260763;1.74543
1;calc bound;100;0.0036961;0.00137546;0.0077224
1;calc iter;100;2.32337;1.66673;2.61571
1;total;1;261.617;261.617;261.617
2;calc total;1;234.048;234.048;234.048
2;calc update async;100;0.000356407;0.000103999;0.0152625
2;calc inner;100;1.37692;0.792784;2.30529
2;calc wait;100;0.333601;0.00286304;0.893171
2;calc bound;100;0.00372283;0.00192681;0.00726128
2;calc iter;100;2.31926;2.23835;2.62639
2;total;1;261.641;261.641;261.641
3;calc total;1;234.05;234.05;234.05
3;calc update async;100;0.000229101;7.6099e-05;0.00712225
3;calc inner;100;1.15017;0.571819;2.30982
3;calc wait;100;0.624035;0.00279409;1.09537
3;calc bound;100;0.00541932;0.00292037;0.00902927
3;calc iter;100;2.31157;2.2249;2.66141
3;total;1;261.617;261.617;261.617
4;calc total;1;234.051;234.051;234.051
4;calc update async;100;0.000195271;8.498e-05;0.00561127
4;calc inner;100;1.10898;0.465463;2.31548
4;calc wait;100;0.648963;0.0030344;1.21912
4;calc bound;100;0.00508006;0.0030685;0.00902237
4;calc iter;100;2.31119;2.13053;2.79272
4;total;1;261.637;261.637;261.637
5;calc total;1;234.05;234.05;234.05
5;calc update async;100;0.000228546;7.9399e-05;0.00542887
5;calc inner;100;1.32276;0.501201;2.31461
5;calc wait;100;0.391287;0.00636432;0.989545
5;calc bound;100;0.00379181;0.00226903;0.00733761
5;calc iter;100;2.31916;2.16861;2.5113
5;total;1;261.626;261.626;261.626
6;calc total;1;234.049;234.049;234.049
6;calc update async;100;0.000248344;8.1469e-05;0.00776588
6;calc inner;100;1.20498;0.575807;2.31573
6;calc wait;100;0.74251;0.0028637;1.74854
6;calc bound;100;0.00394346;0.00150359;0.00706057
6;calc iter;100;2.32331;1.73541;2.45269
6;total;1;261.638;261.638;261.638
7;calc total;1;234.048;234.048;234.048
7;calc update async;100;0.000334877;5.308e-05;0.0142789
7;calc inner;100;1.19691;0.378671;2.31034
7;calc wait;100;1.1291;0.0141227;1.93377
7;calc bound;100;0.00524946;0.00188061;0.00810817
7;calc iter;100;2.33629;1.82771;2.53441
7;total;1;261.628;261.628;261.628
8;calc total;1;234.049;234.049;234.049
8;calc update async;100;0.000174653;6.514e-05;0.00540968
8;calc inner;100;2.12194;1.28934;2.33867
8;calc wait;100;0.0499132;0.00457554;0.300464
8;calc bound;100;0.00532995;0.0025774;0.00896545
8;calc iter;100;2.3388;1.54351;2.39538
8;total;1;261.6;261.6;261.6
9;calc total;1;234.048;234.048;234.048
9;calc update async;100;0.000375884;9.3249e-05;0.0143898
9;calc inner;100;2.15511;1.29489;2.3405
9;calc wait;100;0.0185887;0.00289296;0.164411
9;calc bound;100;0.00274293;0.00175557;0.0066972
9;calc iter;100;2.33883;1.54354;2.38081
9;total;1;261.599;261.599;261.599
10;calc total;1;234.05;234.05;234.05
10;calc update async;100;0.000467855;0.000135568;0.00565496
10;calc inner;100;2.16272;1.30614;2.34835
10;calc wait;100;0.0117071;0.00166728;0.422041
10;calc bound;100;0.00258835;0.00171793;0.00548466
10;calc iter;100;2.33899;1.55312;2.39774
10;total;1;261.354;261.354;261.354
11;calc total;1;234.05;234.05;234.05
11;calc update async;100;0.000395612;0.000179008;0.00607292
11;calc inner;100;2.16281;1.30682;2.34847
11;calc wait;100;0.0106358;0.00207748;0.152099
11;calc bound;100;0.00260763;0.00172001;0.00564818
11;calc iter;100;2.33894;1.54878;2.42165
11;total;1;261.563;261.563;261.563
12;calc total;1;234.049;234.049;234.049
12;calc update async;100;0.000295625;7.8529e-05;0.0111677
12;calc inner;100;2.16743;1.29691;2.34269
12;calc wait;100;0.0117715;0.00275759;0.0374576
12;calc bound;100;0.00378325;0.00193184;0.00709436
12;calc iter;100;2.33885;1.54711;2.44594
12;total;1;261.404;261.404;261.404
13;calc total;1;234.048;234.048;234.048
13;calc update async;100;0.000331466;7.2659e-05;0.0124801
13;calc inner;100;2.16902;1.29627;2.33864
13;calc wait;100;0.0110653;0.00199175;0.0402328
13;calc bound;100;0.00219488;0.00176324;0.00488187
13;calc iter;100;2.33886;1.5476;2.44697
13;total;1;261.549;261.549;261.549
14;calc total;1;234.048;234.048;234.048
14;calc update async;100;0.000537557;0.000204998;0.0131149
14;calc inner;100;2.17166;1.30742;2.3469
14;calc wait;100;0.00203737;0.00158632;0.00485539
14;calc bound;100;0.0020873;0.00167983;0.00464999
14;calc iter;100;2.33896;1.55213;2.44174
14;total;1;261.454;261.454;261.454
15;calc total;1;234.048;234.048;234.048
15;calc update async;100;0.000477095;0.000170238;0.0126741
15;calc inner;100;2.17204;1.30804;2.34511
15;calc wait;100;0.00240163;0.001683;0.00608297
15;calc bound;100;0.00210764;0.00167465;0.0059054
15;calc iter;100;2.33896;1.55256;2.44209
15;total;1;261.631;261.631;261.631
16;calc total;1;234.056;234.056;234.056
16;calc update async;100;6.25989e-05;2.2379e-05;0.000385486
16;calc inner;100;1.89327;0.591894;2.31687
16;calc wait;100;0.441123;0.0408675;0.958687
16;calc bound;100;0.00457913;0.00159941;0.00961951
16;calc iter;100;2.33904;1.5522;2.44205
16;total;1;261.509;261.509;261.509
17;calc total;1;234.056;234.056;234.056
17;calc update async;100;5.70148e-05;3.8109e-05;0.000379186
17;calc inner;100;1.8198;0.75804;2.31953
17;calc wait;100;0.504946;0.0240607;0.988061
17;calc bound;100;0.00467777;0.00193499;0.0083888
17;calc iter;100;2.32948;1.36613;2.52002
17;total;1;261.649;261.649;261.649
18;calc total;1;234.049;234.049;234.049
18;calc update async;100;6.16034e-05;3.8459e-05;0.0008332
18;calc inner;100;1.83492;1.3332;2.32891
18;calc wait;100;0.483253;0.00376055;0.972996
18;calc bound;100;0.00513007;0.00206555;0.00684968
18;calc iter;100;2.32337;1.74601;2.61639
18;total;1;261.419;261.419;261.419
19;calc total;1;234.048;234.048;234.048
19;calc update async;100;5.94884e-05;3.9239e-05;0.000755932
19;calc inner;100;1.90957;1.52439;2.32991
19;calc wait;100;0.404669;0.0028425;0.77475
19;calc bound;100;0.00501278;0.00323297;0.00710091
19;calc iter;100;2.31932;2.23847;2.62664
19;total;1;261.506;261.506;261.506
20;calc total;1;234.049;234.049;234.049
20;calc update async;100;5.43881e-05;3.35e-05;0.000484405
20;calc inner;100;1.88652;1.5087;2.33169
20;calc wait;100;0.427767;0.00335796;0.89198
20;calc bound;100;0.00483638;0.00277242;0.00708239
20;calc iter;100;2.31919;2.16886;2.66292
20;total;1;261.302;261.302;261.302
21;calc total;1;234.049;234.049;234.049
21;calc update async;100;6.21863e-05;2.647e-05;0.000600203
21;calc inner;100;1.81147;1.32517;2.33523
21;calc wait;100;0.50656;0.00274513;0.9826
21;calc bound;100;0.00522884;0.00234011;0.00668036
21;calc iter;100;2.32333;1.7458;2.45162
21;total;1;261.506;261.506;261.506
22;calc total;1;234.048;234.048;234.048
22;calc update async;100;5.70666e-05;3.2669e-05;0.000515874
22;calc inner;100;1.80501;0.767807;2.33557
22;calc wait;100;0.519367;0.00267551;0.98577
22;calc bound;100;0.00485382;0.00241231;0.00702985
22;calc iter;100;2.3293;1.36895;2.45536
22;total;1;261.27;261.27;261.27
23;calc total;1;234.049;234.049;234.049
23;calc update async;100;6.50434e-05;2.381e-05;0.000532734
23;calc inner;100;1.87517;0.588626;2.33519
23;calc wait;100;0.457071;0.0034829;0.952758
23;calc bound;100;0.00650233;0.00192276;0.00796824
23;calc iter;100;2.33881;1.54333;2.39619
23;total;1;261.453;261.453;261.453
24;calc total;1;234.056;234.056;234.056
24;calc update async;100;4.42361e-05;2.5789e-05;0.000568383
24;calc inner;100;2.31706;1.5318;2.35318
24;calc wait;100;0.0174357;0.0076392;0.0820441
24;calc bound;100;0.00444128;0.00290405;0.00783027
24;calc iter;100;2.33901;1.54944;2.37988
24;total;1;261.449;261.449;261.449
25;calc total;1;234.056;234.056;234.056
25;calc update async;100;4.85407e-05;2.925e-05;0.000556724
25;calc inner;100;2.32344;1.53227;2.35936
25;calc wait;100;0.00977719;0.00494466;0.0789282
25;calc bound;100;0.00578956;0.00156574;0.00743148
25;calc iter;100;2.33906;1.54874;2.39776
25;total;1;261.481;261.481;261.481
26;calc total;1;234.048;234.048;234.048
26;calc update async;100;5.4092e-05;3.266e-05;0.000726431
26;calc inner;100;2.32942;1.54738;2.36823
26;calc wait;100;0.00492834;0.00148318;0.0690034
26;calc bound;100;0.00457885;0.00150064;0.0080141
26;calc iter;100;2.33899;1.55041;2.42193
26;total;1;261.546;261.546;261.546
27;calc total;1;234.048;234.048;234.048
27;calc update async;100;4.88151e-05;2.9479e-05;0.000368836
27;calc inner;100;2.32811;1.54178;2.36503
27;calc wait;100;0.005323;0.0021799;0.0755617
27;calc bound;100;0.00549012;0.00153966;0.00764745
27;calc iter;100;2.33898;1.54891;2.44823
27;total;1;261.481;261.481;261.481
28;calc total;1;234.048;234.048;234.048
28;calc update async;100;4.41106e-05;2.539e-05;0.000698992
28;calc inner;100;2.32712;1.53923;2.42583
28;calc wait;100;0.00857235;0.00242847;0.0428625
28;calc bound;100;0.00313481;0.00204437;0.0048849
28;calc iter;100;2.33896;1.5504;2.4448
28;total;1;261.575;261.575;261.575
29;calc total;1;234.049;234.049;234.049
29;calc update async;100;4.48414e-05;2.5579e-05;0.000513954
29;calc inner;100;2.3278;1.53924;2.43564
29;calc wait;100;0.00738617;0.00274313;0.0262019
29;calc bound;100;0.0036863;0.00181391;0.00617651
29;calc iter;100;2.33898;1.55133;2.4428
29;total;1;260.937;260.937;260.937
30;calc total;1;234.049;234.049;234.049
30;calc update async;100;4.21044e-05;2.642e-05;0.000664733
30;calc inner;100;2.3321;1.54543;2.43127
30;calc wait;100;0.00247285;0.0016864;0.00775344
30;calc bound;100;0.0040846;0.00166925;0.00542853
30;calc iter;100;2.33899;1.54883;2.44386
30;total;1;261.635;261.635;261.635
31;calc total;1;234.048;234.048;234.048
31;calc update async;100;4.12828e-05;2.416e-05;0.000545243
31;calc inner;100;2.33231;1.54781;2.43567
31;calc wait;100;0.00269664;0.00169852;0.011128
31;calc bound;100;0.00364144;0.00169314;0.00652171
31;calc iter;100;2.33898;1.55124;2.44141
31;total;1;261.026;261.026;261.026
32;calc total;1;234.055;234.055;234.055
32;calc update async;100;6.43732e-05;1.844e-05;0.000957419
32;calc inner;100;1.66055;0.37213;2.33088
32;calc wait;100;0.669637;0.0292926;1.52436
32;calc bound;100;0.00636462;0.00148769;0.00932549
32;calc iter;100;2.33662;1.80581;2.44208
32;total;1;261.62;261.62;261.62
33;calc total;1;234.055;234.055;234.055
33;calc update async;100;5.27203e-05;2.191e-05;0.00085563
33;calc inner;100;1.48846;0.576424;2.33
33;calc wait;100;0.827584;0.00689797;1.77925
33;calc bound;100;0.00440353;0.00138842;0.00693665
33;calc iter;100;2.3234;1.67536;2.44208
33;total;1;261.013;261.013;261.013
34;calc total;1;234.055;234.055;234.055
34;calc update async;100;5.44761e-05;2.913e-05;0.00086522
34;calc inner;100;1.67221;0.796429;2.33497
34;calc wait;100;0.447718;0.00278292;0.941004
34;calc bound;100;0.00457256;0.00193759;0.00906903
34;calc iter;100;2.31932;2.23839;2.4966
34;total;1;261.548;261.548;261.548
35;calc total;1;234.055;234.055;234.055
35;calc update async;100;5.56759e-05;3.049e-05;0.00084799
35;calc inner;100;1.59533;0.57245;2.33482
35;calc wait;100;0.497523;0.00293232;1.09896
35;calc bound;100;0.00498098;0.00243086;0.00673384
35;calc iter;100;2.31162;2.22497;2.66141
35;total;1;261.147;261.147;261.147
36;calc total;1;234.055;234.055;234.055
36;calc update async;100;5.36241e-05;2.482e-05;0.0010362
36;calc inner;100;1.59005;0.571947;2.33067
36;calc wait;100;0.515153;0.00340981;1.08242
36;calc bound;100;0.00486669;0.00257159;0.00637466
36;calc iter;100;2.31121;2.17259;2.46585
36;total;1;261.575;261.575;261.575
37;calc total;1;234.055;234.055;234.055
37;calc update async;100;6.41099e-05;2.4689e-05;0.000996798
37;calc inner;100;1.65368;0.785071;2.33117
37;calc wait;100;0.46104;0.00772821;0.841341
37;calc bound;100;0.00494359;0.00232739;0.00788905
37;calc iter;100;2.31919;2.17724;2.3907
37;total;1;260.983;260.983;260.983
38;calc total;1;234.055;234.055;234.055
38;calc update async;100;6.39073e-05;2.801e-05;0.00109551
38;calc inner;100;1.49383;0.594427;2.3356
38;calc wait;100;0.823188;0.00375571;1.75386
38;calc bound;100;0.00477221;0.00152294;0.00641571
38;calc iter;100;2.32337;1.71448;2.42404
38;total;1;261.425;261.425;261.425
39;calc total;1;234.048;234.048;234.048
39;calc update async;100;5.79387e-05;1.962e-05;0.000577823
39;calc inner;100;1.66243;0.381938;2.33365
39;calc wait;100;0.667817;0.00920758;1.49652
39;calc bound;100;0.0058555;0.0018569;0.00788454
39;calc iter;100;2.33617;1.81695;2.40097
39;total;1;261.298;261.298;261.298
40;calc total;1;234.055;234.055;234.055
40;calc update async;100;4.24142e-05;2.453e-05;0.000728521
40;calc inner;100;2.22911;1.28071;2.34551
40;calc wait;100;0.0516509;0.00813749;0.112249
40;calc bound;100;0.0038956;0.00275783;0.00746135
40;calc iter;100;2.33883;1.54345;2.39536
40;total;1;261.407;261.407;261.407
41;calc total;1;234.055;234.055;234.055
41;calc update async;100;5.95382e-05;3.521e-05;0.00113257
41;calc inner;100;2.2632;1.30005;2.35207
41;calc wait;100;0.010541;0.00247448;0.0842448
41;calc bound;100;0.00358012;0.00179672;0.00726783
41;calc iter;100;2.33889;1.54356;2.37414
41;total;1;260.981;260.981;260.981
42;calc total;1;234.055;234.055;234.055
42;calc update async;100;4.34452e-05;2.498e-05;0.00089218
42;calc inner;100;2.26398;1.30732;2.35227
42;calc wait;100;0.0051444;0.0019312;0.0814138
42;calc bound;100;0.0032991;0.00171997;0.00602629
42;calc iter;100;2.33903;1.5535;2.38499
42;total;1;261.105;261.105;261.105
43;calc total;1;234.055;234.055;234.055
43;calc update async;100;5.90259e-05;2.946e-05;0.00089417
43;calc inner;100;2.26338;1.30751;2.35173
43;calc wait;100;0.00878216;0.00243844;0.155491
43;calc bound;100;0.00345716;0.00172275;0.00766071
43;calc iter;100;2.33899;1.55006;2.41205
43;total;1;261.054;261.054;261.054
44;calc total;1;234.048;234.048;234.048
44;calc update async;100;3.86521e-05;1.742e-05;0.000466285
44;calc inner;100;2.26734;1.29956;2.35024
44;calc wait;100;0.0101114;0.00281215;0.0301453
44;calc bound;100;0.00380288;0.00186638;0.00667207
44;calc iter;100;2.33885;1.54712;2.44595
44;total;1;261.572;261.572;261.572
45;calc total;1;234.049;234.049;234.049
45;calc update async;100;4.29693e-05;2.218e-05;0.000785291
45;calc inner;100;2.26896;1.29878;2.34934
45;calc wait;100;0.0103654;0.00279668;0.0231535
45;calc bound;100;0.00267511;0.00174576;0.00658339
45;calc iter;100;2.33886;1.54761;2.44482
45;total;1;261.304;261.304;261.304
46;calc total;1;234.048;234.048;234.048
46;calc update async;100;4.4575e-05;2.4099e-05;0.000640292
46;calc inner;100;2.27282;1.31023;2.35601
46;calc wait;100;0.00226846;0.00161383;0.00538053
46;calc bound;100;0.0025108;0.00154418;0.00585614
46;calc iter;100;2.33895;1.55235;2.44173
46;total;1;261.542;261.542;261.542
47;calc total;1;234.048;234.048;234.048
47;calc update async;100;4.3991e-05;2.3969e-05;0.000301976
47;calc inner;100;2.27259;1.31026;2.35512
47;calc wait;100;0.00255484;0.00184246;0.00927083
47;calc bound;100;0.00254299;0.00154378;0.00685403
47;calc iter;100;2.33894;1.55297;2.44361
47;total;1;261.204;261.204;261.204
48;calc total;1;234.054;234.054;234.054
48;calc update async;100;5.66272e-05;1.227e-05;0.00110451
48;calc inner;100;1.20668;0.367614;2.32133
48;calc wait;100;1.1196;0.0327222;1.99823
48;calc bound;100;0.00586777;0.00155915;0.0101197
48;calc iter;100;2.33221;1.71297;2.41206
48;total;1;261.366;261.366;261.366
49;calc total;1;234.055;234.055;234.055
49;calc update async;100;4.05229e-05;2.113e-05;0.000608883
49;calc inner;100;1.20952;0.560496;2.31806
49;calc wait;100;0.874502;0.0170103;1.75697
49;calc bound;100;0.00372192;0.00137871;0.00733616
49;calc iter;100;2.31878;1.75076;2.40474
49;total;1;261.246;261.246;261.246
50;calc total;1;234.054;234.054;234.054
50;calc update async;100;4.59322e-05;2.088e-05;0.000935369
50;calc inner;100;1.36812;0.639812;2.33321
50;calc wait;100;0.411373;0.00242838;1.10441
50;calc bound;100;0.00391968;0.00193583;0.0115645
50;calc iter;100;2.3142;2.23057;2.37707
50;total;1;261.576;261.576;261.576
51;calc total;1;234.054;234.054;234.054
51;calc update async;100;4.15457e-05;1.953e-05;0.00103304
51;calc inner;100;1.20914;0.58234;2.3254
51;calc wait;100;0.583798;0.0103976;1.04256
51;calc bound;100;0.0049637;0.00273218;0.00911506
51;calc iter;100;2.30602;2.235;2.41639
51;total;1;261.133;261.133;261.133
52;calc total;1;234.055;234.055;234.055
52;calc update async;100;4.50857e-05;1.79e-05;0.0012707
52;calc inner;100;1.20042;0.474658;2.31991
52;calc wait;100;0.569445;0.0104551;1.02477
52;calc bound;100;0.00478181;0.00232431;0.00919658
52;calc iter;100;2.30573;2.21021;2.38489
52;total;1;261.1;261.1;261.1
53;calc total;1;234.049;234.049;234.049
53;calc update async;100;3.70453e-05;2.013e-05;0.000341006
53;calc inner;100;1.3488;0.658727;2.32334
53;calc wait;100;0.417432;0.00353543;0.984046
53;calc bound;100;0.00387724;0.00206429;0.00658584
53;calc iter;100;2.31412;2.25019;2.39192
53;total;1;261.268;261.268;261.268
54;calc total;1;234.055;234.055;234.055
54;calc update async;100;5.32069e-05;2.367e-05;0.00131838
54;calc inner;100;1.24375;0.59192;2.3266
54;calc wait;100;0.774297;0.00574543;1.72087
54;calc bound;100;0.00420346;0.0014957;0.00721421
54;calc iter;100;2.31857;1.73952;2.37144
54;total;1;261.138;261.138;261.138
55;calc total;1;234.048;234.048;234.048
55;calc update async;100;4.43852e-05;1.624e-05;0.000339146
55;calc inner;100;1.2576;0.399987;2.32486
55;calc wait;100;1.04509;0.0158622;2.00968
55;calc bound;100;0.00517532;0.0018591;0.00784347
55;calc iter;100;2.33187;1.84436;2.57923
55;total;1;261.27;261.27;261.27
56;calc total;1;234.054;234.054;234.054
56;calc update async;100;4.09706e-05;1.9669e-05;0.000987888
56;calc inner;100;1.98202;1.28387;2.3437
56;calc wait;100;0.171708;0.00503169;0.476372
56;calc bound;100;0.0052084;0.00310759;0.00910844
56;calc iter;100;2.33622;1.72083;2.4016
56;total;1;261.32;261.32;261.32
57;calc total;1;234.054;234.054;234.054
57;calc update async;100;5.5507e-05;2.533e-05;0.00147576
57;calc inner;100;2.10304;1.2934;2.34456
57;calc wait;100;0.0240269;0.00624532;0.181883
57;calc bound;100;0.00302474;0.00171178;0.00700264
57;calc iter;100;2.33645;1.74033;2.39357
57;total;1;261.171;261.171;261.171
58;calc total;1;234.054;234.054;234.054
58;calc update async;100;5.39667e-05;2.717e-05;0.000933989
58;calc inner;100;2.11571;1.30644;2.3493
58;calc wait;100;0.00494804;0.00189072;0.0778198
58;calc bound;100;0.00275935;0.00167098;0.00555546
58;calc iter;100;2.33656;1.74599;2.41108
58;total;1;261.082;261.082;261.082
59;calc total;1;234.054;234.054;234.054
59;calc update async;100;4.71242e-05;2.3789e-05;0.00131555
59;calc inner;100;2.1149;1.30609;2.34937
59;calc wait;100;0.0313599;0.00234274;0.227816
59;calc bound;100;0.00283615;0.00167902;0.00587395
59;calc iter;100;2.33657;1.74681;2.43095
59;total;1;261.235;261.235;261.235
60;calc total;1;234.054;234.054;234.054
60;calc update async;100;5.45856e-05;2.017e-05;0.00212221
60;calc inner;100;2.14034;1.29787;2.34538
60;calc wait;100;0.0133111;0.00281883;0.0555842
60;calc bound;100;0.00405386;0.00184285;0.00723925
60;calc iter;100;2.33646;1.74061;2.43726
60;total;1;261.31;261.31;261.31
61;calc total;1;234.048;234.048;234.048
61;calc update async;100;3.99283e-05;2.097e-05;0.000291836
61;calc inner;100;2.14247;1.29664;2.34519
61;calc wait;100;0.012042;0.00363696;0.0397495
61;calc bound;100;0.00223488;0.00171615;0.00649026
61;calc iter;100;2.33639;1.74071;2.44593
61;total;1;261.221;261.221;261.221
62;calc total;1;234.054;234.054;234.054
62;calc update async;100;6.42911e-05;2.889e-05;0.00204076
62;calc inner;100;2.14484;1.30768;2.34995
62;calc wait;100;0.00213562;0.00164141;0.00743293
62;calc bound;100;0.00220471;0.00164486;0.00597603
62;calc iter;100;2.33658;1.74812;2.44436
62;total;1;261.219;261.219;261.219
63;calc total;1;234.048;234.048;234.048
63;calc update async;100;4.2415e-05;2.3759e-05;0.000517064
63;calc inner;100;2.14418;1.3083;2.34562
63;calc wait;100;0.00215577;0.00162791;0.00807401
63;calc bound;100;0.00222185;0.00163544;0.00774044
63;calc iter;100;2.33652;1.74843;2.44531
63;total;1;260.959;260.959;260.959
64;calc total;1;234.054;234.054;234.054
64;calc update async;100;7.06373e-05;2.396e-05;0.00183957
64;calc inner;100;1.86011;0.588931;2.32625
64;calc wait;100;0.469367;0.0284424;0.96223
64;calc bound;100;0.00508382;0.00160488;0.00836566
64;calc iter;100;2.33464;1.55279;2.37272
64;total;1;261.146;261.146;261.146
65;calc total;1;234.054;234.054;234.054
65;calc update async;100;6.12909e-05;3.268e-05;0.0014029
65;calc inner;100;1.7794;0.731515;2.32659
65;calc wait;100;0.540959;0.00743024;1.02618
65;calc bound;100;0.00461495;0.0019559;0.00616039
65;calc iter;100;2.32504;1.38013;2.37297
65;total;1;261.072;261.072;261.072
66;calc total;1;234.054;234.054;234.054
66;calc update async;100;6.84193e-05;2.504e-05;0.00194002
66;calc inner;100;1.79573;1.30893;2.33164
66;calc wait;100;0.517751;0.0028794;1.01316
66;calc bound;100;0.00504476;0.00196425;0.00663249
66;calc iter;100;2.3186;1.75687;2.36771
66;total;1;261.236;261.236;261.236
67;calc total;1;234.053;234.053;234.053
67;calc update async;100;7.22666e-05;2.5869e-05;0.00287367
67;calc inner;100;1.87621;1.46572;2.33108
67;calc wait;100;0.433194;0.00262728;0.835857
67;calc bound;100;0.00477052;0.00347813;0.00714775
67;calc iter;100;2.31425;2.27615;2.35098
67;total;1;260.965;260.965;260.965
68;calc total;1;234.053;234.053;234.053
68;calc update async;100;7.133e-05;3.533e-05;0.00249199
68;calc inner;100;1.88087;1.46291;2.32881
68;calc wait;100;0.428505;0.0048481;0.846741
68;calc bound;100;0.00476505;0.00244421;0.00642953
68;calc iter;100;2.31422;2.2582;2.35864
68;total;1;261.11;261.11;261.11
69;calc total;1;234.054;234.054;234.054
69;calc update async;100;6.7203e-05;3.7079e-05;0.00199409
69;calc inner;100;1.79658;1.29269;2.32595
69;calc wait;100;0.516732;0.00954223;1.01517
69;calc bound;100;0.00520116;0.00208215;0.0069898
69;calc iter;100;2.31858;1.73567;2.39752
69;total;1;261.216;261.216;261.216
70;calc total;1;234.053;234.053;234.053
70;calc update async;100;7.27655e-05;3.958e-05;0.00213965
70;calc inner;100;1.79777;0.746123;2.33663
70;calc wait;100;0.52225;0.00261255;1.00649
70;calc bound;100;0.00488735;0.00239157;0.00772496
70;calc iter;100;2.32499;1.39131;2.41934
70;total;1;261.063;261.063;261.063
71;calc total;1;234.054;234.054;234.054
71;calc update async;100;7.40893e-05;2.382e-05;0.00205131
71;calc inner;100;1.87514;0.593745;2.332
71;calc wait;100;0.453;0.0133989;0.951919
71;calc bound;100;0.00627167;0.00189432;0.00776606
71;calc iter;100;2.3345;1.54758;2.46922
71;total;1;260.943;260.943;260.943
72;calc total;1;234.054;234.054;234.054
72;calc update async;100;5.36419e-05;2.074e-05;0.0019808
72;calc inner;100;2.28506;1.53502;2.35114
72;calc wait;100;0.0418206;0.00791704;0.210707
72;calc bound;100;0.00454771;0.00297524;0.00756708
72;calc iter;100;2.33462;1.55241;2.37284
72;total;1;261.265;261.265;261.265
73;calc total;1;234.053;234.053;234.053
73;calc update async;100;5.82598e-05;2.613e-05;0.00213135
73;calc inner;100;2.3053;1.53618;2.3524
73;calc wait;100;0.0138629;0.00535199;0.0471589
73;calc bound;100;0.00515675;0.00170021;0.00707096
73;calc iter;100;2.33463;1.54911;2.38182
73;total;1;261.069;261.069;261.069
74;calc total;1;234.053;234.053;234.053
74;calc update async;100;5.47008e-05;2.256e-05;0.00226477
74;calc inner;100;2.31241;1.54561;2.35836
74;calc wait;100;0.00406345;0.00167949;0.0244245
74;calc bound;100;0.0044477;0.00165633;0.00750613
74;calc iter;100;2.33464;1.54898;2.37429
74;total;1;261.446;261.446;261.446
75;calc total;1;234.053;234.053;234.053
75;calc update async;100;5.31893e-05;1.976e-05;0.00209389
75;calc inner;100;2.31149;1.54558;2.35409
75;calc wait;100;0.0143919;0.00167876;0.0847075
75;calc bound;100;0.0051234;0.00166331;0.00741523
75;calc iter;100;2.33463;1.54896;2.37133
75;total;1;260.956;260.956;260.956
76;calc total;1;234.054;234.054;234.054
76;calc update async;100;5.84576e-05;2.207e-05;0.00257659
76;calc inner;100;2.31374;1.54029;2.35614
76;calc wait;100;0.0107142;0.00271343;0.0659084
76;calc bound;100;0.00393487;0.0018497;0.00732928
76;calc iter;100;2.33464;1.55229;2.38472
76;total;1;261.248;261.248;261.248
77;calc total;1;234.054;234.054;234.054
77;calc update async;100;5.7509e-05;2.045e-05;0.00247538
77;calc inner;100;2.31477;1.53907;2.35989
77;calc wait;100;0.0117278;0.00383516;0.0493541
77;calc bound;100;0.00424558;0.00182631;0.00650326
77;calc iter;100;2.33464;1.5523;2.37231
77;total;1;260.989;260.989;260.989
78;calc total;1;234.053;234.053;234.053
78;calc update async;100;5.8873e-05;2.007e-05;0.00271964
78;calc inner;100;2.32089;1.54684;2.36503
78;calc wait;100;0.00260954;0.00168114;0.00763519
78;calc bound;100;0.00396739;0.0017343;0.00656651
78;calc iter;100;2.33464;1.5503;2.37227
78;total;1;261.14;261.14;261.14
79;calc total;1;234.053;234.053;234.053
79;calc update async;100;6.04317e-05;1.871e-05;0.00306695
79;calc inner;100;2.32063;1.54819;2.36475
79;calc wait;100;0.0027544;0.0020223;0.00502514
79;calc bound;100;0.00387353;0.00183508;0.00563261
79;calc iter;100;2.33464;1.55207;2.37191
79;total;1;261.092;261.092;261.092
80;calc total;1;234.052;234.052;234.052
80;calc update async;100;6.26225e-05;1.4349e-05;0.00216394
80;calc inner;100;1.57765;0.366498;2.32776
80;calc wait;100;0.749431;0.0233337;1.68369
80;calc bound;100;0.00626686;0.00143191;0.00930459
80;calc iter;100;2.33341;1.8697;2.39534
80;total;1;261.21;261.21;261.21
81;calc total;1;234.052;234.052;234.052
81;calc update async;100;6.13667e-05;2.099e-05;0.00233796
81;calc inner;100;1.44031;0.54235;2.32688
81;calc wait;100;0.82941;0.00628008;1.6166
81;calc bound;100;0.00456317;0.00137505;0.00734589
81;calc iter;100;2.32025;1.69344;2.3878
81;total;1;260.927;260.927;260.927
82;calc total;1;234.052;234.052;234.052
82;calc update async;100;5.90157e-05;2.263e-05;0.00242547
82;calc inner;100;1.58779;0.707523;2.33136
82;calc wait;100;0.453961;0.00348031;0.958611
82;calc bound;100;0.0042296;0.00193767;0.00866849
82;calc iter;100;2.31616;2.27736;2.36806
82;total;1;261.451;261.451;261.451
83;calc total;1;234.053;234.053;234.053
83;calc update async;100;6.11505e-05;2.3549e-05;0.00264052
83;calc inner;100;1.53239;0.562128;2.33035
83;calc wait;100;0.508551;0.00284796;1.01152
83;calc bound;100;0.00458892;0.00194049;0.00681769
83;calc iter;100;2.30826;2.27682;2.35867
83;total;1;261.053;261.053;261.053
84;calc total;1;234.053;234.053;234.053
84;calc update async;100;5.94629e-05;1.783e-05;0.00272498
84;calc inner;100;1.52433;0.566177;2.32732
84;calc wait;100;0.519177;0.00296845;1.00986
84;calc bound;100;0.00434302;0.00227321;0.0063251
84;calc iter;100;2.30618;2.24963;2.35307
84;total;1;261.456;261.456;261.456
85;calc total;1;234.052;234.052;234.052
85;calc update async;100;6.34057e-05;2.191e-05;0.00242928
85;calc inner;100;1.58053;0.670541;2.32913
85;calc wait;100;0.456137;0.00541572;0.880912
85;calc bound;100;0.00448307;0.00226849;0.00769997
85;calc iter;100;2.31487;2.24461;2.36822
85;total;1;260.94;260.94;260.94
86;calc total;1;234.053;234.053;234.053
86;calc update async;100;6.52828e-05;1.8169e-05;0.00293414
86;calc inner;100;1.46249;0.538082;2.33237
86;calc wait;100;0.773181;0.00267092;1.56843
86;calc bound;100;0.00495391;0.00151021;0.00683318
86;calc iter;100;2.31954;1.78532;2.38611
86;total;1;261.108;261.108;261.108
87;calc total;1;234.053;234.053;234.053
87;calc update async;100;7.28324e-05;2.162e-05;0.0029149
87;calc inner;100;1.57771;0.402214;2.33206
87;calc wait;100;0.748489;0.0077375;1.69345
87;calc bound;100;0.00560145;0.00186461;0.00780222
87;calc iter;100;2.33191;1.89356;2.40898
87;total;1;260.969;260.969;260.969
88;calc total;1;234.053;234.053;234.053
88;calc update async;100;5.27997e-05;1.5239e-05;0.00263108
88;calc inner;100;2.11887;1.17474;2.34466
88;calc wait;100;0.0654386;0.00456219;0.118209
88;calc bound;100;0.00517487;0.00243312;0.00921144
88;calc iter;100;2.33559;1.54704;2.3748
88;total;1;261.38;261.38;261.38
89;calc total;1;234.053;234.053;234.053
89;calc update async;100;6.81052e-05;2.287e-05;0.00327174
89;calc inner;100;2.1631;1.20066;2.3455
89;calc wait;100;0.0356895;0.00610219;0.0707835
89;calc bound;100;0.00365049;0.00253176;0.00656218
89;calc iter;100;2.33573;1.54473;2.37603
89;total;1;261.369;261.369;261.369
90;calc total;1;234.053;234.053;234.053
90;calc update async;100;6.31709e-05;1.937e-05;0.00288266
90;calc inner;100;2.1812;1.23011;2.34963
90;calc wait;100;0.0100165;0.00217318;0.0231651
90;calc bound;100;0.00293644;0.00208978;0.00568199
90;calc iter;100;2.33589;1.54057;2.37396
90;total;1;261.334;261.334;261.334
91;calc total;1;234.053;234.053;234.053
91;calc update async;100;6.64366e-05;2.411e-05;0.00276685
91;calc inner;100;2.1793;1.22961;2.34958
91;calc wait;100;0.0250774;0.00233992;0.0725898
91;calc bound;100;0.00289765;0.00201444;0.00587421
91;calc iter;100;2.33593;1.53531;2.37369
91;total;1;261.378;261.378;261.378
128;calc total;1;234.075;234.075;234.075
128;calc update async;100;0.000281031;6.9489e-05;0.00316132
128;calc inner;100;1.92046;0.533367;2.31254
128;calc wait;100;0.402734;0.0375295;1.06039
128;calc bound;100;0.00717235;0.00190333;0.0106977
128;calc iter;100;2.33066;1.59573;2.44761
128;total;1;261.573;261.573;261.573
92;calc total;1;234.053;234.053;234.053
92;calc update async;100;5.85482e-05;1.845e-05;0.00273763
92;calc inner;100;2.18436;1.2423;2.34485
92;calc wait;100;0.0223535;0.00451453;0.061838
92;calc bound;100;0.0059754;0.00244845;0.00746724
92;calc iter;100;2.33596;1.52289;2.37822
92;total;1;261.382;261.382;261.382
93;calc total;1;234.053;234.053;234.053
93;calc update async;100;6.36391e-05;2.242e-05;0.00273453
93;calc inner;100;2.18954;1.24291;2.34376
93;calc wait;100;0.0134124;0.00834514;0.0368213
93;calc bound;100;0.00228544;0.00161863;0.0046326
93;calc iter;100;2.33598;1.5158;2.37524
93;total;1;261.176;261.176;261.176
94;calc total;1;234.053;234.053;234.053
94;calc update async;100;7.01491e-05;2.9449e-05;0.00281574
94;calc inner;100;2.18828;1.24613;2.34901
94;calc wait;100;0.00468672;0.00249004;0.00991534
94;calc bound;100;0.00226389;0.00144724;0.00540962
94;calc iter;100;2.33604;1.51329;2.37582
94;total;1;261.394;261.394;261.394
129;calc total;1;234.053;234.053;234.053
129;calc update async;100;0.000244246;0.000125999;0.0039772
129;calc inner;100;1.85385;0.74344;2.30667
129;calc wait;100;0.460427;0.0155561;1.16078
129;calc bound;100;0.00534476;0.00232906;0.00688697
129;calc iter;100;2.31987;1.34393;2.40612
129;total;1;261.573;261.573;261.573
95;calc total;1;234.053;234.053;234.053
95;calc update async;100;7.51057e-05;2.8659e-05;0.00281941
95;calc inner;100;2.18455;1.24449;2.34962
95;calc wait;100;0.00212982;0.00146245;0.00452394
95;calc bound;100;0.00219394;0.00143806;0.00450767
95;calc iter;100;2.33614;1.51941;2.3748
95;total;1;261.139;261.139;261.139
130;calc total;1;234.052;234.052;234.052
130;calc update async;100;0.000341725;0.000158658;0.0133217
130;calc inner;100;1.88343;1.31932;2.31111
130;calc wait;100;0.424523;0.0132639;1.03825
130;calc bound;100;0.00560363;0.00229943;0.00710743
130;calc iter;100;2.31391;1.81392;2.44652
130;total;1;261.572;261.572;261.572
96;calc total;1;234.052;234.052;234.052
96;calc update async;100;7.9112e-05;2.2919e-05;0.00257925
96;calc inner;100;1.8589;0.56795;2.33037
96;calc wait;100;0.472936;0.0240811;0.949569
96;calc bound;100;0.00422811;0.00142744;0.0107163
96;calc iter;100;2.33615;1.51897;2.37493
96;total;1;261.454;261.454;261.454
131;calc total;1;234.052;234.052;234.052
131;calc update async;100;0.000378569;0.000124039;0.0130964
131;calc inner;100;1.9397;1.40202;2.32508
131;calc wait;100;0.363454;0.00289588;0.901825
131;calc bound;100;0.00550474;0.00386636;0.00733932
131;calc iter;100;2.30905;2.17644;2.37755
131;total;1;261.611;261.611;261.611
97;calc total;1;234.052;234.052;234.052
97;calc update async;100;7.46749e-05;3.1789e-05;0.00262543
97;calc inner;100;1.78731;0.706571;2.33125
97;calc wait;100;0.534603;0.00497767;0.996205
97;calc bound;100;0.00468915;0.00202068;0.00677378
97;calc iter;100;2.32668;1.35026;2.37527
97;total;1;261.176;261.176;261.176
132;calc total;1;234.052;234.052;234.052
132;calc update async;100;0.000273932;0.000130389;0.0094282
132;calc inner;100;1.83254;1.37203;2.31858
132;calc wait;100;0.473514;0.00422962;0.911981
132;calc bound;100;0.00482798;0.00308952;0.007606
132;calc iter;100;2.31116;2.22629;2.3928
132;total;1;261.601;261.601;261.601
98;calc total;1;234.053;234.053;234.053
98;calc update async;100;7.20419e-05;2.834e-05;0.00264474
98;calc inner;100;1.79697;1.27596;2.33452
98;calc wait;100;0.518118;0.00294445;1.03762
98;calc bound;100;0.00501903;0.00232247;0.00664657
98;calc iter;100;2.3203;1.6914;2.36553
98;total;1;261.599;261.599;261.599
133;calc total;1;234.053;234.053;234.053
133;calc update async;100;0.00029481;0.000121749;0.00946892
133;calc inner;100;1.76421;1.19895;2.31824
133;calc wait;100;0.54557;0.00695261;1.10064
133;calc bound;100;0.0056902;0.00232177;0.00734536
133;calc iter;100;2.31578;1.66693;2.39568
133;total;1;261.069;261.069;261.069
99;calc total;1;234.052;234.052;234.052
99;calc update async;100;6.7391e-05;2.932e-05;0.00238566
99;calc inner;100;1.87836;1.47926;2.33474
99;calc wait;100;0.432811;0.00265586;0.816811
99;calc bound;100;0.00480773;0.00330415;0.00633945
99;calc iter;100;2.31622;2.2787;2.36685
99;total;1;261.051;261.051;261.051
100;calc total;1;234.053;234.053;234.053
100;calc update async;100;7.42277e-05;2.851e-05;0.00280159
100;calc inner;100;1.8586;1.4375;2.32761
100;calc wait;100;0.45118;0.00301973;0.869685
100;calc bound;100;0.00497236;0.00232148;0.00743175
100;calc iter;100;2.31492;2.28959;2.36921
100;total;1;261.371;261.371;261.371
101;calc total;1;234.05;234.05;234.05
101;calc update async;100;5.40556e-05;3.366e-05;0.000816981
101;calc inner;100;1.78369;1.31227;2.3297
101;calc wait;100;0.530264;0.00556666;1.03299
101;calc bound;100;0.0054521;0.00236162;0.00760203
101;calc iter;100;2.31952;1.78222;2.36334
101;total;1;261.237;261.237;261.237
102;calc total;1;234.052;234.052;234.052
102;calc update async;100;7.54603e-05;3.9399e-05;0.00233858
102;calc inner;100;1.77732;0.749325;2.33386
102;calc wait;100;0.543328;0.00283868;1.03272
102;calc bound;100;0.00508762;0.00228685;0.00733539
102;calc iter;100;2.3259;1.38898;2.37935
102;total;1;261.595;261.595;261.595
103;calc total;1;234.048;234.048;234.048
103;calc update async;100;6.12777e-05;2.8139e-05;0.000517014
103;calc inner;100;1.85597;0.573071;2.33314
103;calc wait;100;0.472777;0.0138482;0.9695
103;calc bound;100;0.0067224;0.00190874;0.0082229
103;calc iter;100;2.33554;1.54451;2.37527
103;total;1;261.332;261.332;261.332
104;calc total;1;234.052;234.052;234.052
104;calc update async;100;6.51637e-05;2.519e-05;0.00236172
104;calc inner;100;2.31006;1.51547;2.35091
104;calc wait;100;0.0209958;0.00686109;0.0367754
104;calc bound;100;0.00459164;0.00233034;0.00922867
104;calc iter;100;2.33581;1.54595;2.37576
104;total;1;261.388;261.388;261.388
105;calc total;1;234.048;234.048;234.048
105;calc update async;100;4.52283e-05;2.603e-05;0.000437365
105;calc inner;100;2.31316;1.51258;2.35215
105;calc wait;100;0.0176579;0.00495663;0.036317
105;calc bound;100;0.00500996;0.00355411;0.00744061
105;calc iter;100;2.33588;1.53667;2.37407
105;total;1;261.229;261.229;261.229
106;calc total;1;234.049;234.049;234.049
106;calc update async;100;4.92377e-05;2.472e-05;0.000580804
106;calc inner;100;2.31884;1.51978;2.3578
106;calc wait;100;0.0121496;0.00215781;0.0291743
106;calc bound;100;0.00474981;0.0020504;0.0075609
106;calc iter;100;2.33592;1.52966;2.37371
106;total;1;261.166;261.166;261.166
107;calc total;1;234.05;234.05;234.05
107;calc update async;100;5.47662e-05;2.4839e-05;0.000461765
107;calc inner;100;2.31656;1.5097;2.35452
107;calc wait;100;0.0131217;0.00249845;0.0302708
107;calc bound;100;0.00608403;0.00202982;0.00824451
107;calc iter;100;2.33594;1.51501;2.3776
107;total;1;261.06;261.06;261.06
108;calc total;1;234.05;234.05;234.05
108;calc update async;100;5.16723e-05;2.5449e-05;0.000696542
108;calc inner;100;2.31601;1.50199;2.35489
108;calc wait;100;0.0155269;0.00280121;0.0213186
108;calc bound;100;0.00431487;0.00224758;0.00737602
108;calc iter;100;2.33601;1.51211;2.37534
108;total;1;261.617;261.617;261.617
109;calc total;1;234.048;234.048;234.048
109;calc update async;100;4.4533e-05;2.795e-05;0.000402005
109;calc inner;100;2.31723;1.50043;2.35499
109;calc wait;100;0.0138567;0.0061595;0.0192805
109;calc bound;100;0.00488639;0.00191103;0.00708933
109;calc iter;100;2.33602;1.50928;2.37578
109;total;1;261.287;261.287;261.287
134;calc total;1;234.052;234.052;234.052
134;calc update async;100;0.000306307;0.000122099;0.0115162
134;calc inner;100;1.75657;0.644828;2.32187
134;calc wait;100;0.561104;0.00296202;1.06967
134;calc bound;100;0.00540303;0.00198329;0.00736962
134;calc iter;100;2.32339;1.41072;2.37577
134;total;1;261.602;261.602;261.602
110;calc total;1;234.049;234.049;234.049
110;calc update async;100;5.10022e-05;2.315e-05;0.000653153
110;calc inner;100;2.32231;1.50354;2.36038
110;calc wait;100;0.00842856;0.00205615;0.0129153
110;calc bound;100;0.00518037;0.00144894;0.00677517
110;calc iter;100;2.33612;1.51531;2.37464
110;total;1;261.555;261.555;261.555
135;calc total;1;234.052;234.052;234.052
135;calc update async;100;0.000327629;6.6889e-05;0.00937365
135;calc inner;100;1.81261;0.481459;2.32284
135;calc wait;100;0.512931;0.0286837;0.958315
135;calc bound;100;0.00641147;0.00180143;0.0111215
135;calc iter;100;2.33229;1.37446;2.40458
135;total;1;261.598;261.598;261.598
111;calc total;1;234.048;234.048;234.048
111;calc update async;100;5.22172e-05;2.771e-05;0.000436325
111;calc inner;100;2.32833;1.51307;2.36732
111;calc wait;100;0.00302716;0.00146248;0.0176534
111;calc bound;100;0.00465231;0.00142136;0.00739033
111;calc iter;100;2.33611;1.51601;2.37526
111;total;1;261.043;261.043;261.043
136;calc total;1;234.052;234.052;234.052
136;calc update async;100;0.000244347;6.717e-05;0.0111794
136;calc inner;100;2.2621;1.36423;2.35913
136;calc wait;100;0.0163247;0.00315136;0.0652028
136;calc bound;100;0.00407205;0.00218122;0.00670517
136;calc iter;100;2.33622;1.76249;2.38924
136;total;1;261.609;261.609;261.609
112;calc total;1;234.051;234.051;234.051
112;calc update async;100;0.000487181;0.000122138;0.00535009
112;calc inner;100;1.85999;0.557756;2.31336
112;calc wait;100;0.469917;0.0410784;0.937914
112;calc bound;100;0.00547206;0.00146483;0.00765679
112;calc iter;100;2.33587;1.49726;2.4294
112;total;1;261.595;261.595;261.595
137;calc total;1;234.052;234.052;234.052
137;calc update async;100;0.000318211;9.336e-05;0.0103165
137;calc inner;100;2.26843;1.36061;2.36305
137;calc wait;100;0.00828892;0.00376881;0.0284063
137;calc bound;100;0.00342986;0.00158206;0.00676903
137;calc iter;100;2.33626;1.75889;2.38486
137;total;1;261.61;261.61;261.61
113;calc total;1;234.048;234.048;234.048
113;calc update async;100;0.000449225;0.000198567;0.0132753
113;calc inner;100;1.78876;0.712493;2.32058
113;calc wait;100;0.532605;0.00835154;1.00766
113;calc bound;100;0.0046687;0.00195191;0.00645798
113;calc iter;100;2.32648;1.33892;2.37319
113;total;1;260.971;260.971;260.971
138;calc total;1;234.052;234.052;234.052
138;calc update async;100;0.000371761;0.000147849;0.0107608
138;calc inner;100;2.27124;1.36759;2.36832
138;calc wait;100;0.00475129;0.00173989;0.043418
138;calc bound;100;0.00349941;0.00154218;0.00758181
138;calc iter;100;2.33632;1.76685;2.38607
138;total;1;261.608;261.608;261.608
114;calc total;1;234.048;234.048;234.048
114;calc update async;100;0.000478406;0.000201958;0.0131558
114;calc inner;100;1.79944;1.29367;2.32595
114;calc wait;100;0.515141;0.00326475;1.03009
114;calc bound;100;0.00520881;0.0023296;0.00687575
114;calc iter;100;2.32028;1.71605;2.38613
114;total;1;261.368;261.368;261.368
115;calc total;1;234.048;234.048;234.048
115;calc update async;100;0.000399898;0.000165568;0.0131132
115;calc inner;100;1.87958;1.49069;2.32575
115;calc wait;100;0.431183;0.00292075;0.835969
115;calc bound;100;0.00496028;0.00354915;0.00695633
115;calc iter;100;2.31613;2.28335;2.37204
115;total;1;261.07;261.07;261.07
116;calc total;1;234.047;234.047;234.047
116;calc update async;100;0.000466462;0.000204977;0.0134211
116;calc inner;100;1.87551;1.47098;2.32779
116;calc wait;100;0.433812;0.00344919;0.859285
116;calc bound;100;0.00501333;0.00281101;0.00704559
116;calc iter;100;2.31481;2.25469;2.37364
116;total;1;261.343;261.343;261.343
117;calc total;1;234.048;234.048;234.048
117;calc update async;100;0.000492424;0.000319526;0.0128836
117;calc inner;100;1.80002;1.32343;2.32852
117;calc wait;100;0.513524;0.00647088;1.04163
117;calc bound;100;0.00523418;0.00238725;0.00651906
117;calc iter;100;2.31928;1.79301;2.40175
117;total;1;261.207;261.207;261.207
118;calc total;1;234.048;234.048;234.048
118;calc update async;100;0.000457902;0.000221438;0.0129243
118;calc inner;100;1.79549;0.763439;2.33207
118;calc wait;100;0.524555;0.00296377;1.02895
118;calc bound;100;0.00490339;0.00234355;0.00678581
118;calc iter;100;2.32541;1.38058;2.39347
118;total;1;261.475;261.475;261.475
119;calc total;1;234.048;234.048;234.048
119;calc update async;100;0.000540965;0.000112688;0.0141335
119;calc inner;100;1.87065;0.576348;2.33108
119;calc wait;100;0.457621;0.0180463;0.988001
119;calc bound;100;0.0064517;0.00193692;0.00803216
119;calc iter;100;2.33527;1.5664;2.38196
119;total;1;260.962;260.962;260.962
120;calc total;1;234.048;234.048;234.048
120;calc update async;100;0.000356745;7.9249e-05;0.0128338
120;calc inner;100;2.30683;1.51288;2.34983
120;calc wait;100;0.0219711;0.00312225;0.0691001
120;calc bound;100;0.00463385;0.00286044;0.00916396
120;calc iter;100;2.33553;1.54607;2.36865
120;total;1;261.545;261.545;261.545
121;calc total;1;234.048;234.048;234.048
121;calc update async;100;0.000446242;0.000153529;0.0135436
121;calc inner;100;2.3113;1.50701;2.34835
121;calc wait;100;0.0176599;0.00547014;0.0431969
121;calc bound;100;0.0051473;0.00295906;0.00700803
121;calc iter;100;2.33568;1.54273;2.37425
121;total;1;260.998;260.998;260.998
139;calc total;1;234.052;234.052;234.052
139;calc update async;100;0.000322124;7.77e-05;0.0107639
139;calc inner;100;2.27211;1.36705;2.36811
139;calc wait;100;0.00415791;0.0015283;0.0232938
139;calc bound;100;0.00319939;0.00146322;0.00710804
139;calc iter;100;2.33626;1.76064;2.38529
139;total;1;261.61;261.61;261.61
122;calc total;1;234.048;234.048;234.048
122;calc update async;100;0.000404821;2.172e-05;0.0126248
122;calc inner;100;2.31741;1.51021;2.35366
122;calc wait;100;0.0103756;0.00221967;0.0334875
122;calc bound;100;0.0047155;0.00209579;0.00756654
122;calc iter;100;2.33583;1.54066;2.37414
122;total;1;261.6;261.6;261.6
140;calc total;1;234.053;234.053;234.053
140;calc update async;100;0.000277391;5.6969e-05;0.0103926
140;calc inner;100;2.22734;1.30788;2.34657
140;calc wait;100;0.0767829;0.005866;0.232775
140;calc bound;100;0.00530071;0.00144324;0.00816193
140;calc iter;100;2.33557;1.68893;2.38014
140;total;1;261.571;261.571;261.571
123;calc total;1;234.048;234.048;234.048
123;calc update async;100;0.00050353;0.000143638;0.0126137
123;calc inner;100;2.31505;1.49528;2.3533
123;calc wait;100;0.0121848;0.00229159;0.0428371
123;calc bound;100;0.00562064;0.00201765;0.00827073
123;calc iter;100;2.33589;1.52359;2.37407
123;total;1;261.045;261.045;261.045
141;calc total;1;234.052;234.052;234.052
141;calc update async;100;0.000256726;6.266e-05;0.0106378
141;calc inner;100;2.2235;1.39466;2.34844
141;calc wait;100;0.0306262;0.00591224;0.134445
141;calc bound;100;0.00358477;0.00206592;0.00684582
141;calc iter;100;2.33535;1.80213;2.37999
141;total;1;261.561;261.561;261.561
124;calc total;1;234.048;234.048;234.048
124;calc update async;100;0.000421838;8.9989e-05;0.0128995
124;calc inner;100;2.31007;1.492;2.34989
124;calc wait;100;0.0176492;0.00462895;0.0365202
124;calc bound;100;0.00416406;0.00279851;0.00738361
124;calc iter;100;2.33591;1.51424;2.3782
124;total;1;261.484;261.484;261.484
142;calc total;1;234.052;234.052;234.052
142;calc update async;100;0.000284422;9.1449e-05;0.0117776
142;calc inner;100;2.22572;1.40381;2.35389
142;calc wait;100;0.0282286;0.00203509;0.0914986
142;calc bound;100;0.00430775;0.00205694;0.00785785
142;calc iter;100;2.3351;1.79414;2.38079
142;total;1;261.579;261.579;261.579
125;calc total;1;234.048;234.048;234.048
125;calc update async;100;0.000454818;0.000181807;0.0132366
125;calc inner;100;2.31412;1.48736;2.35275
125;calc wait;100;0.0153856;0.00461596;0.0285792
125;calc bound;100;0.00482152;0.00158704;0.00678043
125;calc iter;100;2.33593;1.5053;2.38605
125;total;1;261.03;261.03;261.03
143;calc total;1;234.051;234.051;234.051
143;calc update async;100;0.000268508;6.9879e-05;0.0112534
143;calc inner;100;2.17421;1.38147;2.3497
143;calc wait;100;0.0902509;0.00222383;0.286841
143;calc bound;100;0.00482446;0.00206186;0.00774269
143;calc iter;100;2.33468;1.81533;2.38195
143;total;1;261.577;261.577;261.577
126;calc total;1;234.048;234.048;234.048
126;calc update async;100;0.000473276;0.000152368;0.0129626
126;calc inner;100;2.31876;1.48983;2.36214
126;calc wait;100;0.00686826;0.00145474;0.0103808
126;calc bound;100;0.00544405;0.00151746;0.00691732
126;calc iter;100;2.336;1.50787;2.37749
126;total;1;261.334;261.334;261.334
127;calc total;1;234.048;234.048;234.048
127;calc update async;100;0.000569449;0.000193158;0.0133599
127;calc inner;100;2.31674;1.49119;2.3604
127;calc wait;100;0.00262454;0.00211028;0.00485334
127;calc bound;100;0.00415621;0.00152164;0.00574281
127;calc iter;100;2.33609;1.51973;2.37518
127;total;1;260.959;260.959;260.959
144;calc total;1;234.059;234.059;234.059
144;calc update async;100;5.67607e-05;2.2339e-05;0.000378327
144;calc inner;100;1.22729;0.396853;2.30365
144;calc wait;100;1.1018;0.0535354;1.92515
144;calc bound;100;0.00567418;0.00186261;0.0105403
144;calc iter;100;2.33482;1.815;2.39441
144;total;1;261.615;261.615;261.615
145;calc total;1;234.059;234.059;234.059
145;calc update async;100;4.13721e-05;2.309e-05;0.000360047
145;calc inner;100;1.27027;0.550537;2.30929
145;calc wait;100;0.618158;0.0271157;1.5578
145;calc bound;100;0.00365783;0.00149352;0.00649249
145;calc iter;100;2.32434;1.83109;2.36677
145;total;1;261.612;261.612;261.612
146;calc total;1;234.051;234.051;234.051
146;calc update async;100;4.64499e-05;2.2839e-05;0.000878571
146;calc inner;100;1.40441;0.752337;2.31864
146;calc wait;100;0.328974;0.00285353;0.722956
146;calc bound;100;0.00369162;0.00195688;0.007255
146;calc iter;100;2.31981;2.28362;2.3642
146;total;1;261.616;261.616;261.616
147;calc total;1;234.051;234.051;234.051
147;calc update async;100;4.67325e-05;1.992e-05;0.00145155
147;calc inner;100;1.21063;0.564276;2.31796
147;calc wait;100;0.572922;0.00599945;0.956067
147;calc bound;100;0.00502154;0.00258596;0.00910097
147;calc iter;100;2.31254;2.25497;2.37788
147;total;1;261.612;261.612;261.612
148;calc total;1;234.052;234.052;234.052
148;calc update async;100;4.42499e-05;2.07e-05;0.000800392
148;calc inner;100;1.20671;0.580394;2.32523
148;calc wait;100;0.583554;0.00276704;1.0431
148;calc bound;100;0.00501044;0.00195324;0.00933595
148;calc iter;100;2.31348;2.29011;2.35838
148;total;1;261.609;261.609;261.609
149;calc total;1;234.052;234.052;234.052
149;calc update async;100;4.82293e-05;2.845e-05;0.000506545
149;calc inner;100;1.39376;0.738945;2.32313
149;calc wait;100;0.332149;0.00555694;0.724507
149;calc bound;100;0.00346105;0.00192665;0.00665652
149;calc iter;100;2.32066;2.2927;2.38261
149;total;1;261.601;261.601;261.601
150;calc total;1;234.051;234.051;234.051
150;calc update async;100;4.71213e-05;2.32e-05;0.000847702
150;calc inner;100;1.24844;0.554801;2.32536
150;calc wait;100;0.691932;0.00234152;1.73606
150;calc bound;100;0.0042441;0.00139284;0.00764146
150;calc iter;100;2.32501;1.77732;2.38016
150;total;1;261.609;261.609;261.609
151;calc total;1;234.052;234.052;234.052
151;calc update async;100;5.41358e-05;1.604e-05;0.000523205
151;calc inner;100;1.22737;0.368626;2.3259
151;calc wait;100;1.10289;0.00560982;1.90432
151;calc bound;100;0.00592545;0.00181316;0.011333
151;calc iter;100;2.33624;1.82406;2.39314
151;total;1;261.608;261.608;261.608
152;calc total;1;234.059;234.059;234.059
152;calc update async;100;4.3222e-05;2.187e-05;0.000467506
152;calc inner;100;2.14756;1.22317;2.33957
152;calc wait;100;0.0100598;0.00303196;0.0478978
152;calc bound;100;0.0024879;0.00178101;0.00528994
152;calc iter;100;2.33944;1.53946;2.38646
152;total;1;261.545;261.545;261.545
153;calc total;1;234.059;234.059;234.059
153;calc update async;100;4.84452e-05;2.578e-05;0.000502995
153;calc inner;100;2.14792;1.22159;2.34165
153;calc wait;100;0.00428031;0.00205211;0.0245311
153;calc bound;100;0.00231745;0.00144468;0.00749907
153;calc iter;100;2.33948;1.53752;2.38756
153;total;1;261.547;261.547;261.547
154;calc total;1;234.051;234.051;234.051
154;calc update async;100;4.88897e-05;2.164e-05;0.000938842
154;calc inner;100;2.1509;1.22943;2.34705
154;calc wait;100;0.00303345;0.00166712;0.024341
154;calc bound;100;0.0021649;0.00140325;0.00750044
154;calc iter;100;2.33941;1.54075;2.38636
154;total;1;261.548;261.548;261.548
155;calc total;1;234.051;234.051;234.051
155;calc update async;100;5.30564e-05;2.158e-05;0.00127393
155;calc inner;100;2.15285;1.23161;2.34631
155;calc wait;100;0.00479046;0.00210908;0.0229836
155;calc bound;100;0.00223214;0.00147864;0.00747005
155;calc iter;100;2.33939;1.54653;2.38797
155;total;1;261.549;261.549;261.549
156;calc total;1;234.052;234.052;234.052
156;calc update async;100;5.23558e-05;2.649e-05;0.000825552
156;calc inner;100;2.12774;1.19319;2.34301
156;calc wait;100;0.045272;0.00555735;0.0886161
156;calc bound;100;0.00216386;0.00151865;0.00480778
156;calc iter;100;2.33926;1.56396;2.38542
156;total;1;261.569;261.569;261.569
157;calc total;1;234.051;234.051;234.051
157;calc update async;100;5.58767e-05;1.906e-05;0.00138398
157;calc inner;100;2.12847;1.19363;2.34058
157;calc wait;100;0.0203085;0.00904438;0.0438706
157;calc bound;100;0.00263615;0.00204726;0.00549122
157;calc iter;100;2.33916;1.57695;2.38729
157;total;1;261.568;261.568;261.568
158;calc total;1;234.051;234.051;234.051
158;calc update async;100;5.94795e-05;2.624e-05;0.00195605
158;calc inner;100;2.12499;1.18725;2.34681
158;calc wait;100;0.0209058;0.0020697;0.0506737
158;calc bound;100;0.00371388;0.00208973;0.00784029
158;calc iter;100;2.33914;1.59515;2.38539
158;total;1;261.567;261.567;261.567
159;calc total;1;234.05;234.05;234.05
159;calc update async;100;5.12256e-05;2.606e-05;0.00180575
159;calc inner;100;2.09333;1.16226;2.34542
159;calc wait;100;0.0474482;0.00209651;0.111111
159;calc bound;100;0.00489318;0.00209372;0.00926652
159;calc iter;100;2.33904;1.60063;2.38588
159;total;1;261.566;261.566;261.566
160;calc total;1;234.059;234.059;234.059
160;calc update async;100;7.12134e-05;4.435e-05;0.000682504
160;calc inner;100;1.90495;0.65087;2.33358
160;calc wait;100;0.428235;0.0331329;0.947047
160;calc bound;100;0.00591128;0.0018893;0.00791737
160;calc iter;100;2.33918;1.59985;2.38492
160;total;1;261.119;261.119;261.119
161;calc total;1;234.059;234.059;234.059
161;calc update async;100;6.16292e-05;4.386e-05;0.000685403
161;calc inner;100;1.8381;0.842291;2.33279
161;calc wait;100;0.486812;0.0073788;0.985217
161;calc bound;100;0.00476024;0.00229622;0.00647258
161;calc iter;100;2.32974;1.38472;2.3808
161;total;1;261.112;261.112;261.112
162;calc total;1;234.059;234.059;234.059
162;calc update async;100;6.61391e-05;4.658e-05;0.000747723
162;calc inner;100;1.85627;1.37369;2.33816
162;calc wait;100;0.462792;0.00254554;0.938924
162;calc bound;100;0.0052589;0.00259068;0.00685008
162;calc iter;100;2.32439;1.82995;2.35828
162;total;1;261.528;261.528;261.528
163;calc total;1;234.059;234.059;234.059
163;calc update async;100;5.9114e-05;4.352e-05;0.000653423
163;calc inner;100;1.92051;1.57216;2.33729
163;calc wait;100;0.394462;0.00330618;0.73173
163;calc bound;100;0.00490829;0.00242472;0.00717216
163;calc iter;100;2.31995;2.28334;2.36425
163;total;1;261.53;261.53;261.53
164;calc total;1;234.059;234.059;234.059
164;calc update async;100;6.53018e-05;4.291e-05;0.00103862
164;calc inner;100;1.91196;1.57382;2.33288
164;calc wait;100;0.403785;0.00536743;0.71962
164;calc bound;100;0.0049622;0.00245636;0.00669635
164;calc iter;100;2.32078;2.2909;2.38299
164;total;1;261.145;261.145;261.145
165;calc total;1;234.059;234.059;234.059
165;calc update async;100;7.13569e-05;4.9299e-05;0.000892282
165;calc inner;100;1.83894;1.33398;2.33062
165;calc wait;100;0.480815;0.00792045;0.998881
165;calc bound;100;0.00530043;0.00306117;0.00661221
165;calc iter;100;2.32514;1.77659;2.38141
165;total;1;261.557;261.557;261.557
166;calc total;1;234.059;234.059;234.059
166;calc update async;100;6.28651e-05;4.416e-05;0.000944261
166;calc inner;100;1.84398;0.836154;2.33583
166;calc wait;100;0.481232;0.00411748;0.943669
166;calc bound;100;0.00504409;0.00196883;0.00764082
166;calc iter;100;2.33032;1.3613;2.38408
166;total;1;261.556;261.556;261.556
167;calc total;1;234.051;234.051;234.051
167;calc update async;100;7.61213e-05;5.1349e-05;0.000791832
167;calc inner;100;1.90392;0.619214;2.3337
167;calc wait;100;0.429693;0.00543374;0.915746
167;calc bound;100;0.0056769;0.00190149;0.00763655
167;calc iter;100;2.33938;1.53692;2.38657
167;total;1;261.118;261.118;261.118
168;calc total;1;234.059;234.059;234.059
168;calc update async;100;5.01031e-05;2.5699e-05;0.000854192
168;calc inner;100;2.3261;1.52717;2.37441
168;calc wait;100;0.00973281;0.0058393;0.0299984
168;calc bound;100;0.00361212;0.0017309;0.0051222
168;calc iter;100;2.3395;1.5348;2.38903
168;total;1;261.569;261.569;261.569
169;calc total;1;234.059;234.059;234.059
169;calc update async;100;5.24888e-05;2.589e-05;0.000910511
169;calc inner;100;2.33253;1.53182;2.38054
169;calc wait;100;0.00282702;0.00225928;0.0101436
169;calc bound;100;0.00409312;0.00160133;0.0071819
169;calc iter;100;2.33951;1.53615;2.38751
169;total;1;261.127;261.127;261.127
170;calc total;1;234.059;234.059;234.059
170;calc update async;100;4.75673e-05;2.813e-05;0.000984231
170;calc inner;100;2.33202;1.53364;2.38025
170;calc wait;100;0.00314229;0.00142169;0.00770897
170;calc bound;100;0.00429819;0.00150217;0.00723904
170;calc iter;100;2.33951;1.53661;2.38896
170;total;1;261.546;261.546;261.546
171;calc total;1;234.059;234.059;234.059
171;calc update async;100;5.07821e-05;2.575e-05;0.00099628
171;calc inner;100;2.33095;1.53598;2.37923
171;calc wait;100;0.00511155;0.0022657;0.0104629
171;calc bound;100;0.00339412;0.00153951;0.00622033
171;calc iter;100;2.33951;1.54034;2.38634
171;total;1;261.548;261.548;261.548
172;calc total;1;234.05;234.05;234.05
172;calc update async;100;6.7677e-05;2.75e-05;0.000675884
172;calc inner;100;2.31319;1.52058;2.36147
172;calc wait;100;0.0199766;0.00268951;0.0369943
172;calc bound;100;0.00615877;0.00149586;0.00797107
172;calc iter;100;2.3394;1.53831;2.38803
172;total;1;261.537;261.537;261.537
173;calc total;1;234.05;234.05;234.05
173;calc update async;100;7.039e-05;2.866e-05;0.00155206
173;calc inner;100;2.3143;1.54583;2.36236
173;calc wait;100;0.0206495;0.0054489;0.03667
173;calc bound;100;0.00424604;0.00205894;0.00537521
173;calc iter;100;2.33927;1.56053;2.38539
173;total;1;261.54;261.54;261.54
174;calc total;1;234.05;234.05;234.05
174;calc update async;100;6.54111e-05;2.2359e-05;0.00164948
174;calc inner;100;2.32064;1.56641;2.36898
174;calc wait;100;0.0139659;0.00227069;0.0296635
174;calc bound;100;0.00451557;0.00276697;0.00555587
174;calc iter;100;2.3392;1.57576;2.38748
174;total;1;261.541;261.541;261.541
175;calc total;1;234.05;234.05;234.05
175;calc update async;100;6.08982e-05;2.188e-05;0.001385
175;calc inner;100;2.31915;1.57418;2.36723
175;calc wait;100;0.0155779;0.00227387;0.0322182
175;calc bound;100;0.00440964;0.00264328;0.00560355
175;calc iter;100;2.3392;1.59596;2.3853
175;total;1;261.516;261.516;261.516
176;calc total;1;234.056;234.056;234.056
176;calc update async;100;5.27009e-05;1.736e-05;0.000769193
176;calc inner;100;1.16518;0.396264;2.32409
176;calc wait;100;1.16378;0.0286461;1.9227
176;calc bound;100;0.00574638;0.00184539;0.0110872
176;calc iter;100;2.33477;1.82215;2.3995
176;total;1;261.446;261.446;261.446
177;calc total;1;234.056;234.056;234.056
177;calc update async;100;4.94234e-05;2.749e-05;0.000810953
177;calc inner;100;1.22567;0.546648;2.32372
177;calc wait;100;0.582012;0.00640425;1.53357
177;calc bound;100;0.00318452;0.00149104;0.00646594
177;calc iter;100;2.32429;1.83115;2.35816
177;total;1;261.447;261.447;261.447
178;calc total;1;234.056;234.056;234.056
178;calc update async;100;4.93373e-05;2.845e-05;0.000670223
178;calc inner;100;1.34672;0.738203;2.32814
178;calc wait;100;0.337066;0.00288653;0.733239
178;calc bound;100;0.00335962;0.00229157;0.00679981
178;calc iter;100;2.31985;2.28365;2.36427
178;total;1;261.444;261.444;261.444
179;calc total;1;234.056;234.056;234.056
179;calc update async;100;3.88295e-05;2.283e-05;0.000561084
179;calc inner;100;1.11918;0.56195;2.32765
179;calc wait;100;0.614213;0.00287383;0.923487
179;calc bound;100;0.00499852;0.0023588;0.00909477
179;calc iter;100;2.31259;2.28406;2.37791
179;total;1;261.445;261.445;261.445
180;calc total;1;234.056;234.056;234.056
180;calc update async;100;4.20956e-05;2.1689e-05;0.000804823
180;calc inner;100;1.10575;0.580497;2.32003
180;calc wait;100;0.62957;0.0106982;1.01355
180;calc bound;100;0.00494911;0.00193121;0.00935845
180;calc iter;100;2.3135;2.29023;2.35846
180;total;1;261.46;261.46;261.46
181;calc total;1;234.048;234.048;234.048
181;calc update async;100;4.82692e-05;2.993e-05;0.000284957
181;calc inner;100;1.33912;0.739909;2.32226
181;calc wait;100;0.34194;0.00323561;0.736899
181;calc bound;100;0.00335472;0.00192422;0.00710286
181;calc iter;100;2.32061;2.29271;2.38258
181;total;1;261.459;261.459;261.459
182;calc total;1;234.056;234.056;234.056
182;calc update async;100;5.1552e-05;3.347e-05;0.000605704
182;calc inner;100;1.20558;0.554369;2.32514
182;calc wait;100;0.649495;0.00821664;1.63063
182;calc bound;100;0.00362938;0.00139573;0.00775934
182;calc iter;100;2.32506;1.77746;2.38015
182;total;1;261.46;261.46;261.46
183;calc total;1;234.048;234.048;234.048
183;calc update async;100;5.81543e-05;2.328e-05;0.000360946
183;calc inner;100;1.16586;0.368348;2.32381
183;calc wait;100;1.16416;0.0135876;1.90681
183;calc bound;100;0.00581613;0.00180139;0.0115759
183;calc iter;100;2.3362;1.83181;2.40189
183;total;1;261.459;261.459;261.459
184;calc total;1;234.056;234.056;234.056
184;calc update async;100;5.07896e-05;2.409e-05;0.00122718
184;calc inner;100;2.12337;1.22458;2.34493
184;calc wait;100;0.0114565;0.00330954;0.0732716
184;calc bound;100;0.00255211;0.00182537;0.00498724
184;calc iter;100;2.33939;1.5398;2.38642
184;total;1;261.423;261.423;261.423
185;calc total;1;234.056;234.056;234.056
185;calc update async;100;4.67017e-05;2.1279e-05;0.000917552
185;calc inner;100;2.12476;1.22128;2.34289
185;calc wait;100;0.00439275;0.00249017;0.0172404
185;calc bound;100;0.00228824;0.00143553;0.0071277
185;calc iter;100;2.33944;1.5385;2.38765
185;total;1;261.427;261.427;261.427
186;calc total;1;234.056;234.056;234.056
186;calc update async;100;4.82321e-05;2.35e-05;0.00105056
186;calc inner;100;2.12807;1.22972;2.34859
186;calc wait;100;0.00292647;0.00180864;0.00553153
186;calc bound;100;0.00212184;0.0014073;0.00640817
186;calc iter;100;2.33945;1.54261;2.38625
186;total;1;261.423;261.423;261.423
187;calc total;1;234.056;234.056;234.056
187;calc update async;100;4.85816e-05;2.167e-05;0.000847822
187;calc inner;100;2.12951;1.2318;2.34818
187;calc wait;100;0.00363513;0.00216319;0.00869929
187;calc bound;100;0.00218692;0.0014641;0.00627935
187;calc iter;100;2.33944;1.5467;2.38804
187;total;1;261.423;261.423;261.423
188;calc total;1;234.055;234.055;234.055
188;calc update async;100;5.28621e-05;2.262e-05;0.00107528
188;calc inner;100;2.10439;1.19262;2.33729
188;calc wait;100;0.0448676;0.00341022;0.0853387
188;calc bound;100;0.00218115;0.00148086;0.0056539
188;calc iter;100;2.33929;1.56334;2.38547
188;total;1;261.421;261.421;261.421
189;calc total;1;234.048;234.048;234.048
189;calc update async;100;4.57451e-05;1.904e-05;0.000341317
189;calc inner;100;2.1056;1.19313;2.34103
189;calc wait;100;0.0196771;0.00720256;0.0451508
189;calc bound;100;0.00265732;0.00207087;0.0066045
189;calc iter;100;2.33913;1.57696;2.38729
189;total;1;261.419;261.419;261.419
190;calc total;1;234.055;234.055;234.055
190;calc update async;100;4.94047e-05;2.757e-05;0.00121418
190;calc inner;100;2.10226;1.1869;2.34585
190;calc wait;100;0.0204794;0.00206245;0.0511642
190;calc bound;100;0.00366468;0.00207271;0.00524017
190;calc iter;100;2.33918;1.59487;2.38535
190;total;1;261.419;261.419;261.419
191;calc total;1;234.048;234.048;234.048
191;calc update async;100;3.6179e-05;2.0079e-05;0.000332297
191;calc inner;100;2.07044;1.16137;2.34296
191;calc wait;100;0.0473314;0.0019926;0.111086
191;calc bound;100;0.00494955;0.00206647;0.00927639
191;calc iter;100;2.339;1.59937;2.38584
191;total;1;261.396;261.396;261.396
192;calc total;1;234.055;234.055;234.055
192;calc update async;100;6.23775e-05;1.459e-05;0.00128329
192;calc inner;100;1.55349;0.366193;2.32907
192;calc wait;100;0.774917;0.0244906;1.58085
192;calc bound;100;0.00600775;0.00142621;0.0112447
192;calc iter;100;2.33449;1.84739;2.38902
192;total;1;261.397;261.397;261.397
193;calc total;1;234.055;234.055;234.055
193;calc update async;100;5.511e-05;2.24e-05;0.00108345
193;calc inner;100;1.44927;0.547935;2.32805
193;calc wait;100;0.779067;0.00662443;1.61681
193;calc bound;100;0.00491793;0.00138058;0.00834105
193;calc iter;100;2.32277;1.74814;2.50367
193;total;1;261.395;261.395;261.395
194;calc total;1;234.055;234.055;234.055
194;calc update async;100;5.34234e-05;2.538e-05;0.00126766
194;calc inner;100;1.59732;0.739172;2.33274
194;calc wait;100;0.366245;0.00241751;0.784776
194;calc bound;100;0.00386742;0.00193427;0.00760567
194;calc iter;100;2.31863;2.131;2.63701
194;total;1;261.372;261.372;261.372
195;calc total;1;234.055;234.055;234.055
195;calc update async;100;4.92211e-05;2.029e-05;0.00125273
195;calc inner;100;1.55183;0.576856;2.33257
195;calc wait;100;0.460739;0.00263959;0.980091
195;calc bound;100;0.00459077;0.00191382;0.00765276
195;calc iter;100;2.31137;2.14337;2.53598
195;total;1;261.371;261.371;261.371
196;calc total;1;234.055;234.055;234.055
196;calc update async;100;4.71268e-05;1.988e-05;0.00123561
196;calc inner;100;1.51784;0.566403;2.32773
196;calc wait;100;0.463576;0.00646204;0.96528
196;calc bound;100;0.00458434;0.00237418;0.00860839
196;calc iter;100;2.30972;2.18748;2.43906
196;total;1;261.396;261.396;261.396
197;calc total;1;234.055;234.055;234.055
197;calc update async;100;5.5051e-05;2.123e-05;0.00148296
197;calc inner;100;1.56619;0.681615;2.32798
197;calc wait;100;0.387478;0.00606191;0.811658
197;calc bound;100;0.00403961;0.00230238;0.00707236
197;calc iter;100;2.31743;2.09825;2.52345
197;total;1;261.376;261.376;261.376
198;calc total;1;234.055;234.055;234.055
198;calc update async;100;5.1305e-05;2.11e-05;0.00111281
198;calc inner;100;1.46606;0.547236;2.33269
198;calc wait;100;0.667879;0.0033935;1.52962
198;calc bound;100;0.00509398;0.00152195;0.00825717
198;calc iter;100;2.32188;1.80252;2.51273
198;total;1;261.399;261.399;261.399
199;calc total;1;234.055;234.055;234.055
199;calc update async;100;6.141e-05;1.8179e-05;0.00175813
199;calc inner;100;1.51438;0.40219;2.33228
199;calc wait;100;0.812426;0.015526;1.75948
199;calc bound;100;0.00542354;0.00186793;0.00797532
199;calc iter;100;2.33229;1.80326;2.39639
199;total;1;261.128;261.128;261.128
200;calc total;1;234.054;234.054;234.054
200;calc update async;100;3.65911e-05;1.668e-05;0.00117418
200;calc inner;100;2.07603;1.11054;2.34562
200;calc wait;100;0.0763951;0.0044749;0.138051
200;calc bound;100;0.00522392;0.00266293;0.00929096
200;calc iter;100;2.33701;1.58682;2.37547
200;total;1;261.391;261.391;261.391
201;calc total;1;234.055;234.055;234.055
201;calc update async;100;4.10006e-05;1.839e-05;0.00131648
201;calc inner;100;2.12741;1.15145;2.34595
201;calc wait;100;0.0456508;0.00679639;0.0784816
201;calc bound;100;0.00387962;0.00263329;0.00678968
201;calc iter;100;2.33713;1.57247;2.37986
201;total;1;261.392;261.392;261.392
202;calc total;1;234.055;234.055;234.055
202;calc update async;100;4.60127e-05;2.06e-05;0.00147038
202;calc inner;100;2.15092;1.18568;2.35048
202;calc wait;100;0.0136939;0.00235704;0.0247929
202;calc bound;100;0.00280442;0.0020749;0.00627489
202;calc iter;100;2.33729;1.56373;2.37123
202;total;1;261.39;261.39;261.39
203;calc total;1;234.055;234.055;234.055
203;calc update async;100;4.73967e-05;2.228e-05;0.00154487
203;calc inner;100;2.14796;1.18513;2.35056
203;calc wait;100;0.0425408;0.00235846;0.0926396
203;calc bound;100;0.0032579;0.0020229;0.00724466
203;calc iter;100;2.33736;1.5535;2.37656
203;total;1;261.388;261.388;261.388
204;calc total;1;234.054;234.054;234.054
204;calc update async;100;4.89374e-05;2.319e-05;0.00150791
204;calc inner;100;2.17107;1.21113;2.34727
204;calc wait;100;0.0109352;0.00200537;0.0230648
204;calc bound;100;0.00558835;0.00245098;0.00746802
204;calc iter;100;2.33744;1.53534;2.36933
204;total;1;261.362;261.362;261.362
205;calc total;1;234.054;234.054;234.054
205;calc update async;100;4.53525e-05;1.751e-05;0.00161389
205;calc inner;100;2.17238;1.21203;2.34692
205;calc wait;100;0.0111423;0.004351;0.0236236
205;calc bound;100;0.00227019;0.00157365;0.00331725
205;calc iter;100;2.33743;1.52381;2.37449
205;total;1;261.363;261.363;261.363
206;calc total;1;234.054;234.054;234.054
206;calc update async;100;4.69091e-05;1.805e-05;0.00126854
206;calc inner;100;2.1717;1.21359;2.3515
206;calc wait;100;0.0034629;0.00202855;0.00939126
206;calc bound;100;0.00226932;0.00146044;0.00390023
206;calc iter;100;2.33749;1.51925;2.37314
206;total;1;261.362;261.362;261.362
207;calc total;1;234.054;234.054;234.054
207;calc update async;100;5.19535e-05;1.955e-05;0.00165809
207;calc inner;100;2.1671;1.20989;2.35079
207;calc wait;100;0.00307647;0.00147102;0.0165275
207;calc bound;100;0.0022506;0.00142895;0.00348698
207;calc iter;100;2.33761;1.52484;2.37194
207;total;1;261.335;261.335;261.335
208;calc total;1;234.054;234.054;234.054
208;calc update async;100;7.10032e-05;4.017e-05;0.00114326
208;calc inner;100;1.89047;0.583481;2.32973
208;calc wait;100;0.44278;0.0278024;0.938378
208;calc bound;100;0.00428237;0.00143066;0.00692027
208;calc iter;100;2.33761;1.52333;2.37197
208;total;1;261.394;261.394;261.394
209;calc total;1;234.055;234.055;234.055
209;calc update async;100;6.30824e-05;3.664e-05;0.00130831
209;calc inner;100;1.82532;0.789301;2.3257
209;calc wait;100;0.498091;0.0103417;0.958407
209;calc bound;100;0.0047869;0.00194433;0.00631492
209;calc iter;100;2.32827;1.34116;2.38122
209;total;1;261.394;261.394;261.394
210;calc total;1;234.054;234.054;234.054
210;calc update async;100;6.04632e-05;3.486e-05;0.00125327
210;calc inner;100;1.83541;1.32532;2.33356
210;calc wait;100;0.482383;0.00261816;1.00124
210;calc bound;100;0.00496425;0.00240744;0.00701361
210;calc iter;100;2.32282;1.74719;2.37672
210;total;1;261.364;261.364;261.364
211;calc total;1;234.054;234.054;234.054
211;calc update async;100;5.88537e-05;3.5979e-05;0.00127478
211;calc inner;100;1.90854;1.5623;2.333
211;calc wait;100;0.405197;0.00316612;0.734916
211;calc bound;100;0.00487228;0.00244198;0.00630397
211;calc iter;100;2.31868;2.28867;2.36267
211;total;1;261.361;261.361;261.361
212;calc total;1;234.054;234.054;234.054
212;calc update async;100;5.86312e-05;3.285e-05;0.00126394
212;calc inner;100;1.90143;1.5269;2.32888
212;calc wait;100;0.411026;0.00299131;0.77298
212;calc bound;100;0.00494256;0.0025198;0.00678048
212;calc iter;100;2.31746;2.29395;2.35871
212;total;1;261.35;261.35;261.35
213;calc total;1;234.051;234.051;234.051
213;calc update async;100;5.72099e-05;3.1239e-05;0.000581934
213;calc inner;100;1.83272;1.3504;2.32956
213;calc wait;100;0.483782;0.00389147;0.964607
213;calc bound;100;0.00532525;0.00249763;0.00693268
213;calc iter;100;2.32189;1.80211;2.37039
213;total;1;261.323;261.323;261.323
214;calc total;1;234.054;234.054;234.054
214;calc update async;100;5.92483e-05;3.473e-05;0.00129268
214;calc inner;100;1.82924;0.81551;2.33351
214;calc wait;100;0.493235;0.00344176;0.983325
214;calc bound;100;0.00497696;0.00234453;0.00701189
214;calc iter;100;2.32752;1.38288;2.369
214;total;1;261.348;261.348;261.348
215;calc total;1;234.051;234.051;234.051
215;calc update async;100;6.60655e-05;3.628e-05;0.00111514
215;calc inner;100;1.89679;0.628889;2.33205
215;calc wait;100;0.433711;0.0119394;0.951487
215;calc bound;100;0.00639869;0.00191642;0.00806814
215;calc iter;100;2.33698;1.58233;2.3762
215;total;1;261.081;261.081;261.081
216;calc total;1;234.052;234.052;234.052
216;calc update async;100;5.45374e-05;3.0049e-05;0.000666074
216;calc inner;100;2.30723;1.54784;2.34812
216;calc wait;100;0.0250613;0.00314494;0.039297
216;calc bound;100;0.00484213;0.00346895;0.00927129
216;calc iter;100;2.33719;1.57612;2.37904
216;total;1;261.34;261.34;261.34
217;calc total;1;234.052;234.052;234.052
217;calc update async;100;4.95774e-05;1.994e-05;0.000752583
217;calc inner;100;2.30949;1.53755;2.34803
217;calc wait;100;0.0231713;0.00597467;0.037479
217;calc bound;100;0.00459101;0.00321769;0.0068169
217;calc iter;100;2.33731;1.56317;2.37045
217;total;1;261.34;261.34;261.34
218;calc total;1;234.051;234.051;234.051
218;calc update async;100;5.78961e-05;2.506e-05;0.0011146
218;calc inner;100;2.31581;1.53723;2.35376
218;calc wait;100;0.0164503;0.00243965;0.0304491
218;calc bound;100;0.00502892;0.00207392;0.00684517
218;calc iter;100;2.33735;1.54932;2.3767
218;total;1;261.336;261.336;261.336
219;calc total;1;234.052;234.052;234.052
219;calc update async;100;6.19672e-05;3.249e-05;0.000660064
219;calc inner;100;2.31285;1.51757;2.35264
219;calc wait;100;0.0186218;0.00234878;0.0328505
219;calc bound;100;0.00588392;0.00182567;0.00782667
219;calc iter;100;2.33743;1.52857;2.36946
219;total;1;261.1;261.1;261.1
220;calc total;1;234.051;234.051;234.051
220;calc update async;100;6.06615e-05;2.832e-05;0.000877292
220;calc inner;100;2.32224;1.51345;2.35381
220;calc wait;100;0.0105459;0.00245164;0.0215609
220;calc bound;100;0.00459853;0.00291356;0.00708487
220;calc iter;100;2.33745;1.52037;2.37439
220;total;1;261.307;261.307;261.307
221;calc total;1;234.051;234.051;234.051
221;calc update async;100;6.23499e-05;2.93e-05;0.0014956
221;calc inner;100;2.31938;1.50562;2.3518
221;calc wait;100;0.0127532;0.00584176;0.0180621
221;calc bound;100;0.0052848;0.00177042;0.00770297
221;calc iter;100;2.33748;1.5149;2.37121
221;total;1;261.073;261.073;261.073
222;calc total;1;234.05;234.05;234.05
222;calc update async;100;5.93083e-05;2.461e-05;0.00171277
222;calc inner;100;2.32466;1.50827;2.35635
222;calc wait;100;0.00802052;0.00237151;0.0115545
222;calc bound;100;0.00483335;0.00144845;0.00602727
222;calc iter;100;2.33758;1.52132;2.37215
222;total;1;261.069;261.069;261.069
223;calc total;1;234.05;234.05;234.05
223;calc update async;100;5.31339e-05;2.6019e-05;0.000998261
223;calc inner;100;2.32977;1.51873;2.36399
223;calc wait;100;0.00323918;0.00146599;0.00824572
223;calc bound;100;0.00451497;0.00141597;0.00518584
223;calc iter;100;2.33759;1.52166;2.37144
223;total;1;261.276;261.276;261.276
224;calc total;1;234.051;234.051;234.051
224;calc update async;100;5.31892e-05;1.609e-05;0.00107703
224;calc inner;100;1.51231;0.367188;2.32338
224;calc wait;100;0.816352;0.0229779;1.60299
224;calc bound;100;0.00588492;0.00142182;0.0104969
224;calc iter;100;2.3346;1.80216;2.37536
224;total;1;261.239;261.239;261.239
225;calc total;1;234.05;234.05;234.05
225;calc update async;100;5.14418e-05;2.196e-05;0.00174455
225;calc inner;100;1.41849;0.563346;2.32621
225;calc wait;100;0.825564;0.0143462;1.72639
225;calc bound;100;0.00464975;0.00137413;0.00705797
225;calc iter;100;2.32425;1.88632;2.57025
225;total;1;261.244;261.244;261.244
226;calc total;1;234.051;234.051;234.051
226;calc update async;100;5.02418e-05;2.571e-05;0.00101928
226;calc inner;100;1.60923;0.746418;2.32933
226;calc wait;100;0.335366;0.00281313;0.836514
226;calc bound;100;0.00377611;0.00192984;0.00746395
226;calc iter;100;2.31951;2.15821;2.42558
226;total;1;261.041;261.041;261.041
227;calc total;1;234.051;234.051;234.051
227;calc update async;100;4.4031e-05;2.1249e-05;0.00105311
227;calc inner;100;1.49297;0.55818;2.32863
227;calc wait;100;0.525142;0.00323369;1.11435
227;calc bound;100;0.00490598;0.00217299;0.00739377
227;calc iter;100;2.31471;2.29003;2.52502
227;total;1;261.042;261.042;261.042
228;calc total;1;234.051;234.051;234.051
228;calc update async;100;5.13436e-05;1.99e-05;0.00184866
228;calc inner;100;1.48748;0.562524;2.32754
228;calc wait;100;0.518437;0.0142074;1.05766
228;calc bound;100;0.00472586;0.00219596;0.00917011
228;calc iter;100;2.30966;2.27667;2.36141
228;total;1;261.271;261.271;261.271
229;calc total;1;234.05;234.05;234.05
229;calc update async;100;5.15859e-05;2.0179e-05;0.00174065
229;calc inner;100;1.59762;0.77072;2.32783
229;calc wait;100;0.349537;0.0133612;0.797143
229;calc bound;100;0.00391999;0.00209149;0.00683603
229;calc iter;100;2.31794;2.28938;2.36289
229;total;1;261.214;261.214;261.214
230;calc total;1;234.05;234.05;234.05
230;calc update async;100;5.33301e-05;2.248e-05;0.00160815
230;calc inner;100;1.44179;0.517416;2.33064
230;calc wait;100;0.777064;0.00221204;1.67876
230;calc bound;100;0.00501586;0.00150682;0.00989095
230;calc iter;100;2.32283;1.86569;2.3957
230;total;1;261.256;261.256;261.256
231;calc total;1;234.05;234.05;234.05
231;calc update async;100;5.61847e-05;1.6839e-05;0.00153517
231;calc inner;100;1.50402;0.396543;2.33039
231;calc wait;100;0.823796;0.0153912;1.67432
231;calc bound;100;0.005273;0.00184093;0.00994095
231;calc iter;100;2.33315;1.80252;2.38384
231;total;1;261.275;261.275;261.275
232;calc total;1;234.049;234.049;234.049
232;calc update async;100;3.86267e-05;1.763e-05;0.0010184
232;calc inner;100;2.18627;1.17645;2.34172
232;calc wait;100;0.040366;0.00292163;0.0760706
232;calc bound;100;0.00523851;0.0025232;0.00919552
232;calc iter;100;2.33737;1.60402;2.3744
232;total;1;261.26;261.26;261.26
233;calc total;1;234.049;234.049;234.049
233;calc update async;100;4.25431e-05;2.124e-05;0.000845232
233;calc inner;100;2.21166;1.18869;2.3415
233;calc wait;100;0.0185799;0.00882574;0.0587855
233;calc bound;100;0.00334811;0.00203591;0.00716009
233;calc iter;100;2.33737;1.59728;2.36706
233;total;1;261.261;261.261;261.261
234;calc total;1;234.049;234.049;234.049
234;calc update async;100;4.61287e-05;1.946e-05;0.00116039
234;calc inner;100;2.22175;1.21492;2.34588
234;calc wait;100;0.00442194;0.00230698;0.02073
234;calc bound;100;0.0029795;0.00208098;0.00777632
234;calc iter;100;2.33745;1.58568;2.37099
234;total;1;261.26;261.26;261.26
235;calc total;1;234.05;234.05;234.05
235;calc update async;100;5.14249e-05;1.9199e-05;0.00179985
235;calc inner;100;2.2211;1.21436;2.34541
235;calc wait;100;0.0136634;0.00233207;0.048072
235;calc bound;100;0.00299053;0.00201148;0.0078643
235;calc iter;100;2.33746;1.5678;2.37656
235;total;1;261.262;261.262;261.262
236;calc total;1;234.049;234.049;234.049
236;calc update async;100;4.19311e-05;2.099e-05;0.000856092
236;calc inner;100;2.21769;1.22694;2.3438
236;calc wait;100;0.0127302;0.00228088;0.0333242
236;calc bound;100;0.00569519;0.00215844;0.00734879
236;calc iter;100;2.33738;1.53538;2.36936
236;total;1;261.223;261.223;261.223
237;calc total;1;234.05;234.05;234.05
237;calc update async;100;5.60296e-05;2.433e-05;0.00156408
237;calc inner;100;2.21982;1.22759;2.34382
237;calc wait;100;0.0117517;0.00568662;0.0224718
237;calc bound;100;0.00234126;0.00157262;0.00717971
237;calc iter;100;2.33738;1.52573;2.37452
237;total;1;261.223;261.223;261.223
238;calc total;1;234.05;234.05;234.05
238;calc update async;100;6.13598e-05;1.863e-05;0.00195964
238;calc inner;100;2.21809;1.22861;2.34699
238;calc wait;100;0.00387988;0.00205223;0.0202635
238;calc bound;100;0.00229344;0.001449;0.00732058
238;calc iter;100;2.33745;1.5196;2.37294
238;total;1;261.232;261.232;261.232
239;calc total;1;234.051;234.051;234.051
239;calc update async;100;6.93327e-05;2.29e-05;0.00196953
239;calc inner;100;2.21422;1.22567;2.34893
239;calc wait;100;0.00219795;0.00145533;0.00881389
239;calc bound;100;0.00222456;0.00145447;0.00540648
239;calc iter;100;2.33757;1.52512;2.37199
239;total;1;261.232;261.232;261.232
240;calc total;1;234.05;234.05;234.05
240;calc update async;100;0.000352746;0.000161479;0.00954549
240;calc inner;100;1.90293;0.709397;2.33222
240;calc wait;100;0.430078;0.0255686;0.892813
240;calc bound;100;0.00409646;0.00185276;0.00643145
240;calc iter;100;2.33746;1.60432;2.37972
240;total;1;261.161;261.161;261.161
241;calc total;1;234.05;234.05;234.05
241;calc update async;100;0.00042855;0.000180509;0.0107453
241;calc inner;100;1.83503;0.922645;2.33059
241;calc wait;100;0.488332;0.00660056;1.04776
241;calc bound;100;0.00476072;0.0019495;0.00634298
241;calc iter;100;2.32855;1.35455;2.43371
241;total;1;261.051;261.051;261.051
242;calc total;1;234.05;234.05;234.05
242;calc update async;100;0.000444388;0.000187468;0.00932484
242;calc inner;100;1.84733;1.31891;2.33655
242;calc wait;100;0.471506;0.00259737;1.09872
242;calc bound;100;0.00501936;0.00240301;0.00652619
242;calc iter;100;2.32431;1.88486;2.63425
242;total;1;261.164;261.164;261.164
243;calc total;1;234.05;234.05;234.05
243;calc update async;100;0.000424586;0.000216318;0.00937193
243;calc inner;100;1.9188;1.57958;2.3364
243;calc wait;100;0.395546;0.00277249;0.856404
243;calc bound;100;0.00479533;0.002368;0.00640511
243;calc iter;100;2.31957;2.15853;2.50019
243;total;1;261.165;261.165;261.165
244;calc total;1;234.05;234.05;234.05
244;calc update async;100;0.000435159;0.000221708;0.0102968
244;calc inner;100;1.90692;1.51483;2.33247
244;calc wait;100;0.405789;0.00518278;0.850506
244;calc bound;100;0.00485062;0.00229734;0.00690581
244;calc iter;100;2.318;2.27551;2.38319
244;total;1;261.126;261.126;261.126
245;calc total;1;234.05;234.05;234.05
245;calc update async;100;0.00045763;0.000281498;0.0101201
245;calc inner;100;1.83653;1.33881;2.33244
245;calc wait;100;0.480657;0.00746904;1.00715
245;calc bound;100;0.00522778;0.00378599;0.00669531
245;calc iter;100;2.32288;1.86414;2.38478
245;total;1;261.171;261.171;261.171
246;calc total;1;234.05;234.05;234.05
246;calc update async;100;0.000447354;0.000245538;0.0101511
246;calc inner;100;1.837;0.875533;2.33692
246;calc wait;100;0.48569;0.00324166;1.03495
246;calc bound;100;0.00511689;0.0023486;0.00676645
246;calc iter;100;2.32826;1.42001;2.37257
246;total;1;261.173;261.173;261.173
247;calc total;1;234.05;234.05;234.05
247;calc update async;100;0.000367407;0.000176228;0.010108
247;calc inner;100;1.90296;0.680376;2.33659
247;calc wait;100;0.427307;0.0156808;0.917256
247;calc bound;100;0.00675898;0.0019176;0.00800848
247;calc iter;100;2.3374;1.59979;2.37324
247;total;1;261.171;261.171;261.171
248;calc total;1;234.049;234.049;234.049
248;calc update async;100;0.0002172;7.0759e-05;0.0102278
248;calc inner;100;2.31847;1.58746;2.35468
248;calc wait;100;0.0145666;0.00284682;0.0215234
248;calc bound;100;0.00420473;0.00271862;0.00550496
248;calc iter;100;2.33746;1.59918;2.37334
248;total;1;261.166;261.166;261.166
249;calc total;1;234.05;234.05;234.05
249;calc update async;100;0.000319012;0.000125879;0.0101184
249;calc inner;100;2.32441;1.58556;2.36151
249;calc wait;100;0.00699498;0.00428054;0.0121697
249;calc bound;100;0.00576508;0.00156642;0.00723919
249;calc iter;100;2.33749;1.59618;2.37457
249;total;1;261.089;261.089;261.089
250;calc total;1;234.05;234.05;234.05
250;calc update async;100;0.000255853;2.271e-05;0.0101178
250;calc inner;100;2.32928;1.59199;2.36628
250;calc wait;100;0.00264146;0.00158654;0.0037698
250;calc bound;100;0.0052374;0.00151989;0.00659507
250;calc iter;100;2.3375;1.59535;2.37466
250;total;1;261.193;261.193;261.193
251;calc total;1;234.05;234.05;234.05
251;calc update async;100;0.000311087;0.000149608;0.010284
251;calc inner;100;2.32899;1.59309;2.36578
251;calc wait;100;0.00296105;0.00159084;0.00569395
251;calc bound;100;0.00522295;0.00154796;0.00592085
251;calc iter;100;2.33749;1.59644;2.37403
251;total;1;261.17;261.17;261.17
252;calc total;1;234.05;234.05;234.05
252;calc update async;100;0.000214919;7.9989e-05;0.0104784
252;calc inner;100;2.32377;1.58531;2.36035
252;calc wait;100;0.0102645;0.00512828;0.0199852
252;calc bound;100;0.00323759;0.0014817;0.00609762
252;calc iter;100;2.33749;1.5953;2.37457
252;total;1;261.132;261.132;261.132
253;calc total;1;234.05;234.05;234.05
253;calc update async;100;0.000317741;7.8189e-05;0.0105683
253;calc inner;100;2.32603;1.58959;2.36418
253;calc wait;100;0.00625702;0.0043259;0.0116109
253;calc bound;100;0.00484931;0.00210101;0.00718049
253;calc iter;100;2.33746;1.60149;2.37899
253;total;1;261.131;261.131;261.131
256;calc total;1;234.092;234.092;234.092
256;calc update async;100;0.000446755;4.484e-05;0.0215144
256;calc inner;100;1.24168;0.38461;2.31674
256;calc wait;100;1.08983;0.0339006;1.86533
256;calc bound;100;0.00650509;0.00154622;0.0112935
256;calc iter;100;2.33848;1.82985;2.54025
256;total;1;261.576;261.576;261.576
257;calc total;1;234.051;234.051;234.051
257;calc update async;100;0.000267804;6.3939e-05;0.0109701
257;calc inner;100;1.21932;0.570538;2.31232
257;calc wait;100;0.824901;0.00854665;1.74263
257;calc bound;100;0.00383772;0.00139218;0.00721681
257;calc iter;100;2.32436;1.69479;2.51614
257;total;1;261.568;261.568;261.568
258;calc total;1;234.048;234.048;234.048
258;calc update async;100;0.000315381;8.229e-05;0.0146432
258;calc inner;100;1.38795;0.687969;2.31727
258;calc wait;100;0.365134;0.00283827;1.08211
258;calc bound;100;0.00380987;0.00193658;0.00700827
258;calc iter;100;2.3199;2.27647;2.5266
258;total;1;261.572;261.572;261.572
259;calc total;1;234.05;234.05;234.05
259;calc update async;100;0.000238049;9.7079e-05;0.00961014
259;calc inner;100;1.20054;0.574617;2.3131
259;calc wait;100;0.610571;0.00722608;1.1045
259;calc bound;100;0.00553802;0.00244933;0.00895755
259;calc iter;100;2.31165;2.26646;2.48463
259;total;1;261.266;261.266;261.266
260;calc total;1;234.052;234.052;234.052
260;calc update async;100;0.000253287;7.3139e-05;0.0126051
260;calc inner;100;1.12152;0.560337;2.31636
260;calc wait;100;0.647303;0.00291459;1.1057
260;calc bound;100;0.00497163;0.00362295;0.00936941
260;calc iter;100;2.31138;2.28022;2.50556
260;total;1;261.606;261.606;261.606
261;calc total;1;234.05;234.05;234.05
261;calc update async;100;0.000280574;7.7719e-05;0.0126487
261;calc inner;100;1.33023;0.668064;2.31513
261;calc wait;100;0.407186;0.00787259;1.0283
261;calc bound;100;0.00407289;0.00228315;0.00745804
261;calc iter;100;2.31986;2.28539;2.5119
261;total;1;261.601;261.601;261.601
262;calc total;1;234.049;234.049;234.049
262;calc update async;100;0.000292819;6.386e-05;0.013521
262;calc inner;100;1.20932;0.59042;2.31878
262;calc wait;100;0.799479;0.00415186;1.72867
262;calc bound;100;0.00420499;0.00151059;0.00738768
262;calc iter;100;2.32432;1.75141;2.52139
262;total;1;261.609;261.609;261.609
263;calc total;1;234.048;234.048;234.048
263;calc update async;100;0.000402446;5.0009e-05;0.0142707
263;calc inner;100;1.19897;0.37727;2.31739
263;calc wait;100;1.13324;0.0290153;1.9159
263;calc bound;100;0.00516309;0.00185657;0.0079459
263;calc iter;100;2.33778;1.83514;2.55876
263;total;1;261.601;261.601;261.601
264;calc total;1;234.049;234.049;234.049
264;calc update async;100;0.000249686;6.8799e-05;0.0123688
264;calc inner;100;2.15251;1.28898;2.34526
264;calc wait;100;0.0417128;0.00450973;0.104703
264;calc bound;100;0.00558309;0.00296604;0.00905951
264;calc iter;100;2.34033;1.5476;2.54928
264;total;1;261.602;261.602;261.602
265;calc total;1;234.049;234.049;234.049
265;calc update async;100;0.000370873;0.000105199;0.0127375
265;calc inner;100;2.17937;1.2932;2.34351
265;calc wait;100;0.0133059;0.00697574;0.0261861
265;calc bound;100;0.00278197;0.00176762;0.00633678
265;calc iter;100;2.34036;1.54771;2.54432
265;total;1;261.606;261.606;261.606
266;calc total;1;234.05;234.05;234.05
266;calc update async;100;0.000470646;0.000179777;0.0129766
266;calc inner;100;2.18473;1.30543;2.34977
266;calc wait;100;0.00242911;0.00180374;0.00396051
266;calc bound;100;0.0026718;0.00167948;0.00587295
266;calc iter;100;2.34048;1.55241;2.54612
266;total;1;261.589;261.589;261.589
267;calc total;1;234.05;234.05;234.05
267;calc update async;100;0.000498874;0.000180108;0.0129316
267;calc inner;100;2.18476;1.30573;2.34914
267;calc wait;100;0.00304412;0.00195414;0.00826273
267;calc bound;100;0.00268954;0.0016784;0.00601763
267;calc iter;100;2.34048;1.55318;2.54529
267;total;1;261.296;261.296;261.296
268;calc total;1;234.049;234.049;234.049
268;calc update async;100;0.000319177;7.6989e-05;0.0144022
268;calc inner;100;2.18495;1.29652;2.3457
268;calc wait;100;0.0117578;0.00299636;0.051037
268;calc bound;100;0.00377586;0.00178864;0.00714598
268;calc iter;100;2.34034;1.54547;2.54721
268;total;1;261.303;261.303;261.303
269;calc total;1;234.049;234.049;234.049
269;calc update async;100;0.000353993;8.4519e-05;0.0143279
269;calc inner;100;2.18733;1.29682;2.34607
269;calc wait;100;0.0104314;0.00449577;0.0229505
269;calc bound;100;0.00224264;0.00177012;0.0052851
269;calc iter;100;2.34035;1.54667;2.54609
269;total;1;261.283;261.283;261.283
270;calc total;1;234.048;234.048;234.048
270;calc update async;100;0.000461434;0.000169038;0.0140955
270;calc inner;100;2.18963;1.30719;2.34936
270;calc wait;100;0.00368028;0.00161348;0.170679
270;calc bound;100;0.00210434;0.00162988;0.00479549
270;calc iter;100;2.34046;1.55226;2.54582
270;total;1;261.282;261.282;261.282
271;calc total;1;234.049;234.049;234.049
271;calc update async;100;0.000507956;0.000202848;0.0152994
271;calc inner;100;2.1901;1.30722;2.34838
271;calc wait;100;0.00245283;0.00179772;0.00346104
271;calc bound;100;0.00210824;0.00162641;0.00511678
271;calc iter;100;2.34046;1.55228;2.54577
271;total;1;261.284;261.284;261.284
272;calc total;1;234.056;234.056;234.056
272;calc update async;100;6.94094e-05;2.4299e-05;0.000502124
272;calc inner;100;1.86642;0.588268;2.30852
272;calc wait;100;0.469577;0.0491417;0.961965
272;calc bound;100;0.00447103;0.00163373;0.0080785
272;calc iter;100;2.34054;1.55189;2.54485
272;total;1;261.481;261.481;261.481
273;calc total;1;234.056;234.056;234.056
273;calc update async;100;5.84456e-05;3.883e-05;0.000410685
273;calc inner;100;1.79034;0.727073;2.31708
273;calc wait;100;0.535909;0.0432502;1.05032
273;calc bound;100;0.00464169;0.00193836;0.00702337
273;calc iter;100;2.33095;1.38267;2.53199
273;total;1;261.303;261.303;261.303
274;calc total;1;234.049;234.049;234.049
274;calc update async;100;0.000126648;3.9649e-05;0.0073835
274;calc inner;100;1.8243;1.30703;2.33566
274;calc wait;100;0.494265;0.00263998;0.991324
274;calc bound;100;0.00567118;0.00195301;0.0106384
274;calc iter;100;2.32437;1.75516;2.51717
274;total;1;261.317;261.317;261.317
275;calc total;1;234.048;234.048;234.048
275;calc update async;100;0.000128528;3.805e-05;0.00756216
275;calc inner;100;1.88462;1.45891;2.32119
275;calc wait;100;0.430446;0.0112318;0.831031
275;calc bound;100;0.00475748;0.00277364;0.00640484
275;calc iter;100;2.31996;2.27653;2.52687
275;total;1;261.272;261.272;261.272
276;calc total;1;234.049;234.049;234.049
276;calc update async;100;0.000129026;2.9969e-05;0.00821463
276;calc inner;100;1.86876;1.45349;2.32411
276;calc wait;100;0.44615;0.00413803;0.851351
276;calc bound;100;0.00484159;0.00307459;0.00657467
276;calc iter;100;2.31989;2.2844;2.51231
276;total;1;261.311;261.311;261.311
277;calc total;1;234.049;234.049;234.049
277;calc update async;100;0.000136796;3.883e-05;0.00825876
277;calc inner;100;1.78908;1.29742;2.32632
277;calc wait;100;0.529705;0.00276506;1.00947
277;calc bound;100;0.00540484;0.0023475;0.00724575
277;calc iter;100;2.32433;1.74786;2.5209
277;total;1;261.413;261.413;261.413
278;calc total;1;234.049;234.049;234.049
278;calc update async;100;0.000123342;3.9669e-05;0.00738051
278;calc inner;100;1.7892;0.738282;2.32894
278;calc wait;100;0.536665;0.00292023;1.00966
278;calc bound;100;0.00486092;0.00217896;0.00671701
278;calc iter;100;2.33085;1.39488;2.53484
278;total;1;261.242;261.242;261.242
279;calc total;1;234.049;234.049;234.049
279;calc update async;100;0.000146065;2.569e-05;0.00893526
279;calc inner;100;1.86249;0.595268;2.32853
279;calc wait;100;0.471384;0.00302876;0.949417
279;calc bound;100;0.00631098;0.00194374;0.00799116
279;calc iter;100;2.34034;1.54666;2.5485
279;total;1;261.032;261.032;261.032
280;calc total;1;234.056;234.056;234.056
280;calc update async;100;4.13668e-05;2.502e-05;0.000466575
280;calc inner;100;2.32053;1.53447;2.52996
280;calc wait;100;0.0160919;0.00297251;0.0549955
280;calc bound;100;0.00386743;0.00286242;0.00724085
280;calc iter;100;2.34053;1.55216;2.5446
280;total;1;261.278;261.278;261.278
281;calc total;1;234.056;234.056;234.056
281;calc update async;100;4.69473e-05;2.893e-05;0.000463915
281;calc inner;100;2.32741;1.53669;2.53408
281;calc wait;100;0.00710088;0.00447703;0.0546434
281;calc bound;100;0.00598819;0.0017158;0.00734005
281;calc iter;100;2.34055;1.549;2.54687
281;total;1;261.243;261.243;261.243
282;calc total;1;234.048;234.048;234.048
282;calc update async;100;0.000123233;2.639e-05;0.00793537
282;calc inner;100;2.3323;1.54525;2.5386
282;calc wait;100;0.00266255;0.0016967;0.0212143
282;calc bound;100;0.00502268;0.00167162;0.00766711
282;calc iter;100;2.34048;1.54865;2.54572
282;total;1;261.066;261.066;261.066
283;calc total;1;234.048;234.048;234.048
283;calc update async;100;0.000113887;2.301e-05;0.00735478
283;calc inner;100;2.33196;1.54571;2.53812
283;calc wait;100;0.00290127;0.00171644;0.02145
283;calc bound;100;0.00543529;0.00162973;0.0075387
283;calc iter;100;2.34048;1.54909;2.54602
283;total;1;261.038;261.038;261.038
284;calc total;1;234.049;234.049;234.049
284;calc update async;100;0.000122029;3.011e-05;0.0079858
284;calc inner;100;2.32862;1.53758;2.53671
284;calc wait;100;0.00858319;0.0043355;0.023425
284;calc bound;100;0.00311587;0.00195958;0.00491961
284;calc iter;100;2.34048;1.5525;2.5457
284;total;1;261.102;261.102;261.102
285;calc total;1;234.049;234.049;234.049
285;calc update async;100;0.000127496;2.739e-05;0.00876632
285;calc inner;100;2.32948;1.5385;2.53512
285;calc wait;100;0.00719182;0.00379823;0.0187451
285;calc bound;100;0.00362719;0.00193987;0.00658698
285;calc iter;100;2.34049;1.55157;2.54592
285;total;1;261.507;261.507;261.507
286;calc total;1;234.049;234.049;234.049
286;calc update async;100;0.000123317;2.4399e-05;0.00867283
286;calc inner;100;2.33355;1.54583;2.54015
286;calc wait;100;0.00246203;0.00174058;0.0124591
286;calc bound;100;0.00413103;0.00184941;0.00782062
286;calc iter;100;2.34049;1.54946;2.5463
286;total;1;261.253;261.253;261.253
287;calc total;1;234.049;234.049;234.049
287;calc update async;100;0.000113771;2.38e-05;0.00805885
287;calc inner;100;2.33368;1.5474;2.54014
287;calc wait;100;0.0027069;0.00184643;0.0125464
287;calc bound;100;0.00376969;0.00192749;0.00790895
287;calc iter;100;2.34048;1.55121;2.54598
287;total;1;261.51;261.51;261.51
288;calc total;1;234.055;234.055;234.055
288;calc update async;100;0.00011056;2.1869e-05;0.00448831
288;calc inner;100;1.66738;0.371914;2.32484
288;calc wait;100;0.663378;0.0381666;1.61801
288;calc bound;100;0.00722642;0.00146351;0.0112509
288;calc iter;100;2.3381;1.82083;2.5468
288;total;1;261.351;261.351;261.351
289;calc total;1;234.055;234.055;234.055
289;calc update async;100;0.000113329;2.618e-05;0.00656589
289;calc inner;100;1.54541;0.575828;2.32916
289;calc wait;100;0.773794;0.00548505;1.69102
289;calc bound;100;0.00432138;0.00138262;0.00692871
289;calc iter;100;2.3244;1.68734;2.53512
289;total;1;261.423;261.423;261.423
290;calc total;1;234.055;234.055;234.055
290;calc update async;100;0.000103314;2.509e-05;0.00579464
290;calc inner;100;1.65568;0.695231;2.33279
290;calc wait;100;0.569857;0.0028482;1.06762
290;calc bound;100;0.00476013;0.00198282;0.00676537
290;calc iter;100;2.31996;2.25585;2.51335
290;total;1;261.394;261.394;261.394
291;calc total;1;234.055;234.055;234.055
291;calc update async;100;8.98122e-05;3.2779e-05;0.00430209
291;calc inner;100;1.67063;0.66949;2.33165
291;calc wait;100;0.47218;0.00289489;0.976277
291;calc bound;100;0.00474914;0.00371378;0.00647522
291;calc iter;100;2.3117;2.26646;2.50101
291;total;1;261.387;261.387;261.387
292;calc total;1;234.055;234.055;234.055
292;calc update async;100;0.000106017;3.4269e-05;0.00586456
292;calc inner;100;1.65959;0.657062;2.32484
292;calc wait;100;0.490946;0.0049846;0.978703
292;calc bound;100;0.00482843;0.00284356;0.0076829
292;calc iter;100;2.3114;2.25948;2.50983
292;total;1;261.169;261.169;261.169
293;calc total;1;234.055;234.055;234.055
293;calc update async;100;0.000133732;2.8129e-05;0.0081027
293;calc inner;100;1.6496;0.676973;2.32827
293;calc wait;100;0.567947;0.0061438;1.05867
293;calc bound;100;0.00520351;0.00231887;0.00929896
293;calc iter;100;2.31989;2.23544;2.52008
293;total;1;261.373;261.373;261.373
294;calc total;1;234.055;234.055;234.055
294;calc update async;100;0.000122065;2.802e-05;0.00725311
294;calc inner;100;1.55447;0.591972;2.33239
294;calc wait;100;0.764352;0.00443959;1.71701
294;calc bound;100;0.00436942;0.00153307;0.007111
294;calc iter;100;2.32437;1.7514;2.52511
294;total;1;261.34;261.34;261.34
295;calc total;1;234.048;234.048;234.048
295;calc update async;100;0.00013037;2.527e-05;0.00731665
295;calc inner;100;1.67606;0.380462;2.33012
295;calc wait;100;0.655184;0.00592923;1.61122
295;calc bound;100;0.00618612;0.00185006;0.00767728
295;calc iter;100;2.33757;1.81544;2.56105
295;total;1;261.186;261.186;261.186
296;calc total;1;234.055;234.055;234.055
296;calc update async;100;0.000114983;2.571e-05;0.00784871
296;calc inner;100;2.24949;1.27398;2.33915
296;calc wait;100;0.0426857;0.00929857;0.0633031
296;calc bound;100;0.00698642;0.003282;0.195198
296;calc iter;100;2.34038;1.55191;2.54954
296;total;1;260.977;260.977;260.977
297;calc total;1;234.055;234.055;234.055
297;calc update async;100;0.00010118;2.878e-05;0.00571754
297;calc inner;100;2.27654;1.28771;2.3534
297;calc wait;100;0.0165945;0.00700087;0.20117
297;calc bound;100;0.00397663;0.00187267;0.00677163
297;calc iter;100;2.34042;1.54771;2.54435
297;total;1;261.026;261.026;261.026
298;calc total;1;234.055;234.055;234.055
298;calc update async;100;0.000154488;2.966e-05;0.0109824
298;calc inner;100;2.28734;1.30526;2.52515
298;calc wait;100;0.00254435;0.00183589;0.00424932
298;calc bound;100;0.00357569;0.00174461;0.00649202
298;calc iter;100;2.34052;1.55274;2.54596
298;total;1;261.384;261.384;261.384
299;calc total;1;234.055;234.055;234.055
299;calc update async;100;0.000150159;2.688e-05;0.0101986
299;calc inner;100;2.284;1.30128;2.52268
299;calc wait;100;0.00632267;0.00405845;0.0123182
299;calc bound;100;0.00388991;0.00166116;0.00669222
299;calc iter;100;2.34052;1.55317;2.54555
299;total;1;261.12;261.12;261.12
300;calc total;1;234.048;234.048;234.048
300;calc update async;100;0.000119677;2.4629e-05;0.00787197
300;calc inner;100;2.2848;1.29918;2.52772
300;calc wait;100;0.00970904;0.0028049;0.0263974
300;calc bound;100;0.00425629;0.00209895;0.00740034
300;calc iter;100;2.34033;1.54551;2.5472
300;total;1;260.996;260.996;260.996
301;calc total;1;234.049;234.049;234.049
301;calc update async;100;0.000116354;1.9629e-05;0.00793625
301;calc inner;100;2.28456;1.29932;2.36274
301;calc wait;100;0.0124584;0.00408337;0.203171
301;calc bound;100;0.00264283;0.00157874;0.00673238
301;calc iter;100;2.34035;1.54667;2.54611
301;total;1;261.14;261.14;261.14
302;calc total;1;234.048;234.048;234.048
302;calc update async;100;0.000116539;2.3099e-05;0.00795121
302;calc inner;100;2.29044;1.30782;2.52935
302;calc wait;100;0.00230581;0.00180874;0.00496672
302;calc bound;100;0.00250078;0.00151715;0.00495267
302;calc iter;100;2.34045;1.55251;2.54575
302;total;1;261.199;261.199;261.199
303;calc total;1;234.048;234.048;234.048
303;calc update async;100;0.000113114;2.465e-05;0.0070012
303;calc inner;100;2.29018;1.3075;2.53008
303;calc wait;100;0.00253453;0.0015393;0.00532141
303;calc bound;100;0.00247719;0.00152479;0.00480124
303;calc iter;100;2.34045;1.55234;2.54579
303;total;1;261.165;261.165;261.165
304;calc total;1;234.055;234.055;234.055
304;calc update async;100;0.00015392;1.699e-05;0.0109615
304;calc inner;100;1.30616;0.368141;2.32395
304;calc wait;100;1.02127;0.0264468;1.88263
304;calc bound;100;0.00517469;0.00146963;0.0107542
304;calc iter;100;2.33276;1.66181;2.53994
304;total;1;260.931;260.931;260.931
305;calc total;1;234.055;234.055;234.055
305;calc update async;100;0.000155979;2.021e-05;0.0120583
305;calc inner;100;1.27878;0.541573;2.32667
305;calc wait;100;0.993195;0.00701539;1.7601
305;calc bound;100;0.00412269;0.00196598;0.00700117
305;calc iter;100;2.31987;1.76804;2.51597
305;total;1;261.13;261.13;261.13
306;calc total;1;234.055;234.055;234.055
306;calc update async;100;0.000154858;2.17e-05;0.0118488
306;calc inner;100;1.36217;0.498292;2.33166
306;calc wait;100;0.638688;0.00263438;1.82617
306;calc bound;100;0.00357251;0.00193374;0.00710865
306;calc iter;100;2.30862;1.8979;2.49918
306;total;1;261.361;261.361;261.361
307;calc total;1;234.055;234.055;234.055
307;calc update async;100;0.000153394;2.3969e-05;0.0117476
307;calc inner;100;1.37975;0.550052;2.33074
307;calc wait;100;0.524428;0.00292332;1.08483
307;calc bound;100;0.00431297;0.00192832;0.00763857
307;calc iter;100;2.29779;2.16469;2.49341
307;total;1;260.935;260.935;260.935
308;calc total;1;234.055;234.055;234.055
308;calc update async;100;0.000154598;2.16e-05;0.0121458
308;calc inner;100;1.35285;0.54562;2.32568
308;calc wait;100;0.572145;0.0064766;1.21905
308;calc bound;100;0.00437254;0.00228164;0.00648369
308;calc iter;100;2.29559;2.14954;2.49403
308;total;1;261.297;261.297;261.297
309;calc total;1;234.049;234.049;234.049
309;calc update async;100;0.000119124;2.188e-05;0.00829134
309;calc inner;100;1.38312;0.557413;2.32721
309;calc wait;100;0.602587;0.00438483;1.76891
309;calc bound;100;0.0036046;0.00213406;0.00711664
309;calc iter;100;2.30573;1.97698;2.51008
309;total;1;261.576;261.576;261.576
310;calc total;1;234.055;234.055;234.055
310;calc update async;100;0.0001569;1.721e-05;0.0119937
310;calc inner;100;1.3118;0.58268;2.33095
310;calc wait;100;0.934138;0.00464996;1.77393
310;calc bound;100;0.00444017;0.00151181;0.00685711
310;calc iter;100;2.31796;1.80403;2.54254
310;total;1;261.296;261.296;261.296
311;calc total;1;234.048;234.048;234.048
311;calc update async;100;0.000113423;1.784e-05;0.00740285
311;calc inner;100;1.30779;0.394149;2.33015
311;calc wait;100;1.01792;0.0128681;1.97594
311;calc bound;100;0.00474795;0.00184884;0.00776019
311;calc iter;100;2.33169;1.78602;2.53497
311;total;1;261.555;261.555;261.555
312;calc total;1;234.055;234.055;234.055
312;calc update async;100;0.000160308;2.2399e-05;0.0127918
312;calc inner;100;2.0611;1.22985;2.34905
312;calc wait;100;0.135395;0.00398783;0.228312
312;calc bound;100;0.00536408;0.00296636;0.00920599
312;calc iter;100;2.33762;1.82108;2.55994
312;total;1;261.449;261.449;261.449
313;calc total;1;234.054;234.054;234.054
313;calc update async;100;0.000141176;2.7819e-05;0.0102324
313;calc inner;100;2.15466;1.26515;2.46373
313;calc wait;100;0.0228383;0.0065897;0.0383236
313;calc bound;100;0.00296977;0.00188149;0.00688325
313;calc iter;100;2.33782;1.81506;2.54432
313;total;1;261.61;261.61;261.61
314;calc total;1;234.054;234.054;234.054
314;calc update async;100;0.000177985;2.679e-05;0.0133446
314;calc inner;100;2.16173;1.27701;2.3491
314;calc wait;100;0.00247559;0.00180079;0.00366515
314;calc bound;100;0.00280197;0.00186145;0.00711607
314;calc iter;100;2.33804;1.81888;2.54596
314;total;1;261.114;261.114;261.114
315;calc total;1;234.054;234.054;234.054
315;calc update async;100;0.000171446;2.4909e-05;0.0124504
315;calc inner;100;2.16281;1.27936;2.3494
315;calc wait;100;0.0190366;0.00247832;0.0545941
315;calc bound;100;0.00293955;0.00186725;0.00615303
315;calc iter;100;2.33801;1.82026;2.54432
315;total;1;261.578;261.578;261.578
316;calc total;1;234.054;234.054;234.054
316;calc update async;100;0.000138148;2.359e-05;0.0101775
316;calc inner;100;2.18141;1.27485;2.34457
316;calc wait;100;0.0120834;0.00272693;0.0523276
316;calc bound;100;0.00395753;0.00174875;0.00730324
316;calc iter;100;2.33793;1.83128;2.54412
316;total;1;261.063;261.063;261.063
317;calc total;1;234.048;234.048;234.048
317;calc update async;100;0.000108984;2.174e-05;0.00731575
317;calc inner;100;2.18377;1.28602;2.49105
317;calc wait;100;0.0129503;0.00349224;0.0440541
317;calc bound;100;0.00227288;0.00163013;0.00654642
317;calc iter;100;2.33787;1.819;2.5465
317;total;1;261.6;261.6;261.6
318;calc total;1;234.054;234.054;234.054
318;calc update async;100;0.00016291;2.5869e-05;0.0117731
318;calc inner;100;2.18469;1.28892;2.34934
318;calc wait;100;0.00209766;0.001491;0.00698101
318;calc bound;100;0.00227729;0.00157964;0.00782395
318;calc iter;100;2.33805;1.82196;2.54516
318;total;1;260.926;260.926;260.926
319;calc total;1;234.048;234.048;234.048
319;calc update async;100;0.000112707;2.195e-05;0.00752559
319;calc inner;100;2.18403;1.28793;2.34934
319;calc wait;100;0.00217961;0.00145542;0.00620549
319;calc bound;100;0.00227172;0.00156227;0.00763287
319;calc iter;100;2.33801;1.82144;2.54541
319;total;1;261.627;261.627;261.627
320;calc total;1;234.054;234.054;234.054
320;calc update async;100;0.000175107;3.477e-05;0.0125353
320;calc inner;100;1.752;0.524015;2.32473
320;calc wait;100;0.573087;0.0293368;1.14867
320;calc bound;100;0.00639804;0.00146939;0.0110758
320;calc iter;100;2.33167;1.47041;2.54143
320;total;1;261.162;261.162;261.162
321;calc total;1;234.054;234.054;234.054
321;calc update async;100;0.000134626;3.064e-05;0.00917723
321;calc inner;100;1.68254;0.52912;2.32317
321;calc wait;100;0.635194;0.0190533;1.19541
321;calc bound;100;0.00437395;0.00195589;0.00629077
321;calc iter;100;2.32225;1.40847;2.54325
321;total;1;261.571;261.571;261.571
322;calc total;1;234.054;234.054;234.054
322;calc update async;100;0.000167939;2.811e-05;0.0123783
322;calc inner;100;1.6962;1.09634;2.33012
322;calc wait;100;0.61183;0.00283952;1.17885
322;calc bound;100;0.00529126;0.00195238;0.0073316
322;calc iter;100;2.3135;1.58703;2.44103
322;total;1;261.228;261.228;261.228
323;calc total;1;234.054;234.054;234.054
323;calc update async;100;0.000158629;3.0659e-05;0.0113052
323;calc inner;100;1.77348;1.15347;2.3301
323;calc wait;100;0.530348;0.00328533;1.14083
323;calc bound;100;0.00467356;0.00229954;0.007123
323;calc iter;100;2.30866;2.21694;2.54439
323;total;1;261.63;261.63;261.63
324;calc total;1;234.054;234.054;234.054
324;calc update async;100;0.000160263;3.1969e-05;0.011279
324;calc inner;100;1.78353;1.1444;2.32946
324;calc wait;100;0.516477;0.00370053;1.20498
324;calc bound;100;0.00491719;0.00236919;0.00718429
324;calc iter;100;2.30509;2.18569;2.51235
324;total;1;261.068;261.068;261.068
325;calc total;1;234.054;234.054;234.054
325;calc update async;100;0.000170659;3.14e-05;0.012225
325;calc inner;100;1.7084;1.13876;2.3294
325;calc wait;100;0.596876;0.00244266;1.26579
325;calc bound;100;0.00541331;0.0023637;0.00790571
325;calc iter;100;2.31087;1.75919;2.51709
325;total;1;261.293;261.293;261.293
326;calc total;1;234.054;234.054;234.054
326;calc update async;100;0.000145964;3.5229e-05;0.00989808
326;calc inner;100;1.69927;0.694942;2.33084
326;calc wait;100;0.615604;0.00426865;1.21006
326;calc bound;100;0.00497178;0.00241916;0.00667678
326;calc iter;100;2.32;1.61204;2.51486
326;total;1;261.425;261.425;261.425
327;calc total;1;234.054;234.054;234.054
327;calc update async;100;0.000159656;2.0999e-05;0.0107987
327;calc inner;100;1.78031;0.523709;2.33187
327;calc wait;100;0.544454;0.0178463;1.18682
327;calc bound;100;0.00626394;0.00191181;0.00785859
327;calc iter;100;2.33119;1.64736;2.54315
327;total;1;261.663;261.663;261.663
328;calc total;1;234.054;234.054;234.054
328;calc update async;100;0.000143202;1.905e-05;0.0111635
328;calc inner;100;2.21668;1.47503;2.4784
328;calc wait;100;0.0902507;0.00271118;0.413465
328;calc bound;100;0.00460889;0.00266181;0.00899742
328;calc iter;100;2.33173;1.53603;2.54285
328;total;1;261.507;261.507;261.507
329;calc total;1;234.053;234.053;234.053
329;calc update async;100;0.000129814;1.565e-05;0.00972975
329;calc inner;100;2.26209;1.47385;2.46785
329;calc wait;100;0.0305047;0.00412334;0.0723047
329;calc bound;100;0.00459805;0.00210034;0.00717113
329;calc iter;100;2.33244;1.58516;2.54133
329;total;1;261.501;261.501;261.501
330;calc total;1;234.053;234.053;234.053
330;calc update async;100;0.000142124;1.8439e-05;0.0111407
330;calc inner;100;2.27751;1.4859;2.4978
330;calc wait;100;0.0036435;0.00201685;0.0273993
330;calc bound;100;0.00378969;0.00205978;0.00587004
330;calc iter;100;2.33317;1.65831;2.54382
330;total;1;261.509;261.509;261.509
331;calc total;1;234.054;234.054;234.054
331;calc update async;100;0.000143214;2.0089e-05;0.0109943
331;calc inner;100;2.27647;1.48591;2.49749
331;calc wait;100;0.0304029;0.00205145;0.143043
331;calc bound;100;0.00435969;0.00201087;0.00736114
331;calc iter;100;2.33328;1.66864;2.54118
331;total;1;261.594;261.594;261.594
332;calc total;1;234.054;234.054;234.054
332;calc update async;100;0.000156876;1.871e-05;0.0124949
332;calc inner;100;2.29291;1.46241;2.49639
332;calc wait;100;0.014783;0.00254386;0.0644259
332;calc bound;100;0.0045613;0.00211391;0.00761693
332;calc iter;100;2.33405;1.71265;2.54038
332;total;1;261.242;261.242;261.242
333;calc total;1;234.054;234.054;234.054
333;calc update async;100;0.000140925;1.8499e-05;0.0110587
333;calc inner;100;2.29498;1.45823;2.4939
333;calc wait;100;0.0149238;0.00416163;0.0542293
333;calc bound;100;0.00350886;0.00158678;0.00701027
333;calc iter;100;2.33412;1.71066;2.5467
333;total;1;261.647;261.647;261.647
334;calc total;1;234.053;234.053;234.053
334;calc update async;100;0.000137273;1.848e-05;0.0104075
334;calc inner;100;2.30088;1.46524;2.49475
334;calc wait;100;0.00299547;0.00152776;0.0206093
334;calc bound;100;0.00317269;0.00153275;0.00549272
334;calc iter;100;2.3342;1.72197;2.53768
334;total;1;261.652;261.652;261.652
335;calc total;1;234.053;234.053;234.053
335;calc update async;100;0.00015338;1.882e-05;0.0121066
335;calc inner;100;2.3004;1.46546;2.49467
335;calc wait;100;0.00319659;0.00152419;0.0246135
335;calc bound;100;0.00319345;0.00152805;0.00549751
335;calc iter;100;2.33421;1.72274;2.53765
335;total;1;261.587;261.587;261.587
336;calc total;1;234.053;234.053;234.053
336;calc update async;100;0.000156393;1.715e-05;0.0115195
336;calc inner;100;1.53404;0.35855;2.32636
336;calc wait;100;0.794258;0.0283721;1.79633
336;calc bound;100;0.00577121;0.00145545;0.0100214
336;calc iter;100;2.33423;1.85851;2.54488
336;total;1;261.138;261.138;261.138
337;calc total;1;234.053;234.053;234.053
337;calc update async;100;0.000135114;2.039e-05;0.0101162
337;calc inner;100;1.43672;0.552792;2.31836
337;calc wait;100;0.848867;0.0115152;1.72875
337;calc bound;100;0.00417363;0.00138303;0.00613362
337;calc iter;100;2.32044;1.70503;2.53271
337;total;1;260.95;260.95;260.95
338;calc total;1;234.053;234.053;234.053
338;calc update async;100;0.000137105;2.332e-05;0.0101806
338;calc inner;100;1.5741;0.604169;2.32561
338;calc wait;100;0.451505;0.00359544;1.23036
338;calc bound;100;0.00430592;0.00193378;0.00721394
338;calc iter;100;2.31591;2.24292;2.50994
338;total;1;261.579;261.579;261.579
339;calc total;1;234.053;234.053;234.053
339;calc update async;100;0.000155781;2.1039e-05;0.0117624
339;calc inner;100;1.50405;0.561039;2.32729
339;calc wait;100;0.517411;0.00282862;1.12496
339;calc bound;100;0.00488119;0.00377976;0.00756013
339;calc iter;100;2.30708;2.21531;2.50385
339;total;1;260.948;260.948;260.948
340;calc total;1;234.053;234.053;234.053
340;calc update async;100;0.000156681;2.034e-05;0.0120057
340;calc inner;100;1.51367;0.570404;2.32769
340;calc wait;100;0.529806;0.00368805;1.06208
340;calc bound;100;0.00446755;0.00226019;0.00761258
340;calc iter;100;2.30519;2.21646;2.49478
340;total;1;261.492;261.492;261.492
341;calc total;1;234.053;234.053;234.053
341;calc update async;100;0.000150357;1.966e-05;0.0113222
341;calc inner;100;1.55678;0.656072;2.32662
341;calc wait;100;0.482307;0.00629278;0.964174
341;calc bound;100;0.00465766;0.00193482;0.00803465
341;calc iter;100;2.31477;2.22747;2.51315
341;total;1;261.01;261.01;261.01
342;calc total;1;234.053;234.053;234.053
342;calc update async;100;0.000154513;1.68e-05;0.012014
342;calc inner;100;1.4201;0.546078;2.33035
342;calc wait;100;0.815556;0.00258589;1.60535
342;calc bound;100;0.00501643;0.00150618;0.007274
342;calc iter;100;2.31945;1.72975;2.5272
342;total;1;261.054;261.054;261.054
343;calc total;1;234.053;234.053;234.053
343;calc update async;100;0.000166661;1.925e-05;0.0119561
343;calc inner;100;1.56303;0.434552;2.32977
343;calc wait;100;0.761263;0.0245507;1.6999
343;calc bound;100;0.00556199;0.00186692;0.00928446
343;calc iter;100;2.331;1.90371;2.54241
343;total;1;260.98;260.98;260.98
344;calc total;1;234.053;234.053;234.053
344;calc update async;100;0.000151325;1.986e-05;0.0119153
344;calc inner;100;2.15052;1.02347;2.52519
344;calc wait;100;0.0595329;0.00204728;0.342013
344;calc bound;100;0.0055758;0.00231731;0.00928726
344;calc iter;100;2.33658;1.58677;2.53989
344;total;1;261.499;261.499;261.499
345;calc total;1;234.053;234.053;234.053
345;calc update async;100;0.000151362;2.18e-05;0.0114403
345;calc inner;100;2.18666;1.11393;2.52556
345;calc wait;100;0.0277809;0.00356339;0.128043
345;calc bound;100;0.00350633;0.0020692;0.00861341
345;calc iter;100;2.3369;1.55907;2.54333
345;total;1;261.036;261.036;261.036
346;calc total;1;234.053;234.053;234.053
346;calc update async;100;0.000158085;1.897e-05;0.0119189
346;calc inner;100;2.19774;1.15747;2.52929
346;calc wait;100;0.0041891;0.00195938;0.0160843
346;calc bound;100;0.00317052;0.00203602;0.00646523
346;calc iter;100;2.33729;1.56971;2.54317
346;total;1;261.248;261.248;261.248
347;calc total;1;234.053;234.053;234.053
347;calc update async;100;0.000151991;2.2549e-05;0.0110559
347;calc inner;100;2.19639;1.15693;2.52989
347;calc wait;100;0.0220735;0.00190805;0.150751
347;calc bound;100;0.00316969;0.00201681;0.00620123
347;calc iter;100;2.33733;1.5628;2.5418
347;total;1;261.008;261.008;261.008
348;calc total;1;234.053;234.053;234.053
348;calc update async;100;0.000143589;1.542e-05;0.0110013
348;calc inner;100;2.20045;1.20258;2.50713
348;calc wait;100;0.0257501;0.00225301;0.0558928
348;calc bound;100;0.00391369;0.00200935;0.00788632
348;calc iter;100;2.33754;1.55279;2.54275
348;total;1;261.463;261.463;261.463
349;calc total;1;234.053;234.053;234.053
349;calc update async;100;0.00014406;1.5009e-05;0.0111744
349;calc inner;100;2.20218;1.20318;2.51566
349;calc wait;100;0.0162313;0.00517989;0.0390109
349;calc bound;100;0.00281503;0.0016419;0.00655696
349;calc iter;100;2.33759;1.55099;2.54248
349;total;1;261.456;261.456;261.456
350;calc total;1;234.053;234.053;234.053
350;calc update async;100;0.000149698;2.218e-05;0.0114965
350;calc inner;100;2.20511;1.20834;2.52523
350;calc wait;100;0.00744431;0.00170497;0.0403868
350;calc bound;100;0.00295035;0.00156464;0.00591077
350;calc iter;100;2.33765;1.55394;2.54172
350;total;1;260.919;260.919;260.919
351;calc total;1;234.053;234.053;234.053
351;calc update async;100;0.000151266;1.767e-05;0.0119535
351;calc inner;100;2.19455;1.20787;2.52526
351;calc wait;100;0.0171619;0.00146131;0.0962739
351;calc bound;100;0.00319975;0.00155941;0.00598794
351;calc iter;100;2.33766;1.55333;2.54229
351;total;1;261.463;261.463;261.463
352;calc total;1;234.053;234.053;234.053
352;calc update async;100;0.000158739;1.3789e-05;0.0108559
352;calc inner;100;1.85206;0.484762;2.32873
352;calc wait;100;0.479707;0.0254679;1.06691
352;calc bound;100;0.00575171;0.00146591;0.0110546
352;calc iter;100;2.33768;1.55316;2.54284
352;total;1;261.04;261.04;261.04
353;calc total;1;234.052;234.052;234.052
353;calc update async;100;0.000148483;3.0359e-05;0.0104885
353;calc inner;100;1.78112;0.645417;2.3277
353;calc wait;100;0.541237;0.0113626;1.06559
353;calc bound;100;0.00453024;0.00199272;0.00653459
353;calc iter;100;2.32704;1.30654;2.52807
353;total;1;261.039;261.039;261.039
354;calc total;1;234.053;234.053;234.053
354;calc update async;100;0.000131428;3.304e-05;0.00858289
354;calc inner;100;1.79681;1.24245;2.32491
354;calc wait;100;0.518404;0.00281198;1.03985
354;calc bound;100;0.00507536;0.00198376;0.00654511
354;calc iter;100;2.32047;1.70032;2.51949
354;total;1;261.412;261.412;261.412
355;calc total;1;234.052;234.052;234.052
355;calc update async;100;0.000148187;2.636e-05;0.0104373
355;calc inner;100;1.87188;1.37433;2.3309
355;calc wait;100;0.439141;0.00315915;0.914724
355;calc bound;100;0.00475892;0.00354797;0.00626568
355;calc iter;100;2.31596;2.2441;2.51298
355;total;1;261.213;261.213;261.213
356;calc total;1;234.053;234.053;234.053
356;calc update async;100;0.00015928;3.235e-05;0.0115641
356;calc inner;100;1.85179;1.36086;2.33101
356;calc wait;100;0.457999;0.00836093;0.957859
356;calc bound;100;0.00485939;0.00318968;0.00642112
356;calc iter;100;2.31481;2.19861;2.5123
356;total;1;261.376;261.376;261.376
357;calc total;1;234.051;234.051;234.051
357;calc update async;100;0.000146028;2.406e-05;0.0102293
357;calc inner;100;1.77692;1.25409;2.33033
357;calc wait;100;0.537106;0.00705163;1.06293
357;calc bound;100;0.00523275;0.00197134;0.00694712
357;calc iter;100;2.31945;1.72568;2.52144
357;total;1;261.293;261.293;261.293
358;calc total;1;234.052;234.052;234.052
358;calc update async;100;0.000152075;2.835e-05;0.010153
358;calc inner;100;1.77221;0.741068;2.33307
358;calc wait;100;0.547977;0.00264041;1.09072
358;calc bound;100;0.00530328;0.00242915;0.00858189
358;calc iter;100;2.32565;1.36368;2.53446
358;total;1;261.348;261.348;261.348
359;calc total;1;234.048;234.048;234.048
359;calc update async;100;0.00013523;2.002e-05;0.00796243
359;calc inner;100;1.84841;0.482614;2.33253
359;calc wait;100;0.482164;0.0117149;1.10218
359;calc bound;100;0.00589594;0.00190465;0.0100892
359;calc iter;100;2.33661;1.58672;2.54044
359;total;1;261.11;261.11;261.11
360;calc total;1;234.052;234.052;234.052
360;calc update async;100;0.000142806;2.0779e-05;0.010184
360;calc inner;100;2.29058;1.34181;2.53269
360;calc wait;100;0.0238641;0.00204201;0.101787
360;calc bound;100;0.00469766;0.00227208;0.00921855
360;calc iter;100;2.3386;1.54455;2.53779
360;total;1;261.062;261.062;261.062
361;calc total;1;234.048;234.048;234.048
361;calc update async;100;0.000119795;1.8499e-05;0.00779168
361;calc inner;100;2.29978;1.35901;2.53194
361;calc wait;100;0.0188261;0.00282699;0.0638881
361;calc bound;100;0.00486125;0.0022697;0.00689104
361;calc iter;100;2.33873;1.54712;2.53796
361;total;1;261.377;261.377;261.377
362;calc total;1;234.049;234.049;234.049
362;calc update async;100;0.000119357;2.225e-05;0.00790155
362;calc inner;100;2.31003;1.37571;2.53822
362;calc wait;100;0.00579206;0.00202901;0.017864
362;calc bound;100;0.00422753;0.00208945;0.00766207
362;calc iter;100;2.3389;1.54024;2.54366
362;total;1;261.43;261.43;261.43
363;calc total;1;234.05;234.05;234.05
363;calc update async;100;0.000129489;2.0259e-05;0.00856848
363;calc inner;100;2.31003;1.37283;2.53734
363;calc wait;100;0.0105907;0.00207347;0.0641338
363;calc bound;100;0.00435125;0.00198761;0.0075569
363;calc iter;100;2.33896;1.53818;2.54297
363;total;1;261.089;261.089;261.089
364;calc total;1;234.051;234.051;234.051
364;calc update async;100;0.000136709;1.732e-05;0.00963721
364;calc inner;100;2.30285;1.37791;2.52423
364;calc wait;100;0.0189834;0.00244875;0.0736277
364;calc bound;100;0.00435642;0.00214508;0.00759399
364;calc iter;100;2.33903;1.52854;2.54352
364;total;1;261.601;261.601;261.601
365;calc total;1;234.048;234.048;234.048
365;calc update async;100;0.000111735;2.245e-05;0.00747355
365;calc inner;100;2.30699;1.3757;2.52971
365;calc wait;100;0.0134682;0.00409816;0.0355535
365;calc bound;100;0.00356836;0.00161347;0.00633758
365;calc iter;100;2.33901;1.5229;2.53879
365;total;1;261.54;261.54;261.54
366;calc total;1;234.049;234.049;234.049
366;calc update async;100;0.000118909;2.214e-05;0.00836753
366;calc inner;100;2.31194;1.37898;2.53404
366;calc wait;100;0.00594344;0.0016032;0.026527
366;calc bound;100;0.00368012;0.00155413;0.00778652
366;calc iter;100;2.33907;1.52448;2.54018
366;total;1;261.421;261.421;261.421
367;calc total;1;234.048;234.048;234.048
367;calc update async;100;0.000115894;2.008e-05;0.00782388
367;calc inner;100;2.31082;1.37858;2.53401
367;calc wait;100;0.00720344;0.0014489;0.031491
367;calc bound;100;0.00359545;0.00155852;0.00747626
367;calc iter;100;2.33907;1.52372;2.53932
367;total;1;261.196;261.196;261.196
368;calc total;1;234.051;234.051;234.051
368;calc update async;100;0.000523418;0.000118218;0.0138716
368;calc inner;100;1.88884;0.573626;2.33179
368;calc wait;100;0.445101;0.02671;0.948295
368;calc bound;100;0.0046437;0.00147779;0.00764597
368;calc iter;100;2.33912;1.52352;2.54372
368;total;1;261.401;261.401;261.401
369;calc total;1;234.048;234.048;234.048
369;calc update async;100;0.000473436;0.000173288;0.0156727
369;calc inner;100;1.82074;0.739212;2.3292
369;calc wait;100;0.503672;0.00637032;0.993252
369;calc bound;100;0.00473445;0.00197705;0.00659864
369;calc iter;100;2.32963;1.3557;2.52991
369;total;1;261.023;261.023;261.023
370;calc total;1;234.048;234.048;234.048
370;calc update async;100;0.000509218;0.000190288;0.0161392
370;calc inner;100;1.83391;1.31239;2.33345
370;calc wait;100;0.483995;0.00275731;1.02049
370;calc bound;100;0.00509601;0.00234754;0.00668451
370;calc iter;100;2.32352;1.73303;2.52246
370;total;1;261.21;261.21;261.21
371;calc total;1;234.048;234.048;234.048
371;calc update async;100;0.000476032;0.000141049;0.0160021
371;calc inner;100;1.90833;1.50847;2.33356
371;calc wait;100;0.40584;0.00276989;0.782308
371;calc bound;100;0.0047316;0.0026063;0.00655892
371;calc iter;100;2.31938;2.28325;2.5152
371;total;1;261.428;261.428;261.428
372;calc total;1;234.048;234.048;234.048
372;calc update async;100;0.000473408;0.000184368;0.0149219
372;calc inner;100;1.8996;1.49109;2.33051
372;calc wait;100;0.413824;0.00531456;0.812714
372;calc bound;100;0.00482847;0.00244243;0.00674389
372;calc iter;100;2.31873;2.28068;2.51294
372;total;1;261.584;261.584;261.584
373;calc total;1;234.048;234.048;234.048
373;calc update async;100;0.000487409;0.000266657;0.012312
373;calc inner;100;1.82758;1.32478;2.33159
373;calc wait;100;0.489533;0.00717384;1.01888
373;calc bound;100;0.00540785;0.00241701;0.00679336
373;calc iter;100;2.32302;1.75909;2.51878
373;total;1;261.177;261.177;261.177
374;calc total;1;234.048;234.048;234.048
374;calc update async;100;0.000462282;0.000214438;0.0123469
374;calc inner;100;1.82636;0.764724;2.33719
374;calc wait;100;0.497026;0.00310049;0.993657
374;calc bound;100;0.00514249;0.00242323;0.00686762
374;calc iter;100;2.329;1.36726;2.53607
374;total;1;261.271;261.271;261.271
375;calc total;1;234.048;234.048;234.048
375;calc update async;100;0.000525441;0.000111479;0.0130007
375;calc inner;100;1.89478;0.581575;2.33581
375;calc wait;100;0.436854;0.0186221;0.959386
375;calc bound;100;0.00641177;0.00191025;0.00812788
375;calc iter;100;2.33858;1.54298;2.54046
375;total;1;261.087;261.087;261.087
376;calc total;1;234.048;234.048;234.048
376;calc update async;100;0.00041345;9.0549e-05;0.0147181
376;calc inner;100;2.31208;1.51655;2.52774
376;calc wait;100;0.0181608;0.00253501;0.0391005
376;calc bound;100;0.00476755;0.00232827;0.00924934
376;calc iter;100;2.33883;1.54883;2.54008
376;total;1;261.561;261.561;261.561
377;calc total;1;234.048;234.048;234.048
377;calc update async;100;0.000416663;5.8779e-05;0.0151282
377;calc inner;100;2.31591;1.51147;2.52602
377;calc wait;100;0.0171309;0.00590601;0.0608018
377;calc bound;100;0.00480028;0.00242712;0.00746319
377;calc iter;100;2.33893;1.53607;2.54316
377;total;1;261.008;261.008;261.008
378;calc total;1;234.048;234.048;234.048
378;calc update async;100;0.000470881;0.000109968;0.0150691
378;calc inner;100;2.32385;1.52077;2.53561
378;calc wait;100;0.00562381;0.00215824;0.021331
378;calc bound;100;0.00449307;0.0021191;0.00752945
378;calc iter;100;2.33896;1.52933;2.54446
378;total;1;261.561;261.561;261.561
379;calc total;1;234.048;234.048;234.048
379;calc update async;100;0.000505823;7.3149e-05;0.0145015
379;calc inner;100;2.32046;1.50832;2.53253
379;calc wait;100;0.00830784;0.00235531;0.0301035
379;calc bound;100;0.00485631;0.00199473;0.00849132
379;calc iter;100;2.33902;1.51804;2.53897
379;total;1;261.182;261.182;261.182
380;calc total;1;234.048;234.048;234.048
380;calc update async;100;0.000390061;6.421e-05;0.0153727
380;calc inner;100;2.32082;1.51347;2.52571
380;calc wait;100;0.0131567;0.00243151;0.0635841
380;calc bound;100;0.00465027;0.00269669;0.00770568
380;calc iter;100;2.33907;1.52249;2.54319
380;total;1;261.219;261.219;261.219
384;calc total;1;234.075;234.075;234.075
384;calc update async;100;0.000441273;4.8189e-05;0.0251952
384;calc inner;100;1.29059;0.391019;2.32817
384;calc wait;100;1.03885;0.0227947;1.86683
384;calc bound;100;0.00608739;0.00162476;0.0112627
384;calc iter;100;2.33598;1.80703;2.39455
384;total;1;261.591;261.591;261.591
381;calc total;1;234.048;234.048;234.048
381;calc update async;100;0.000460261;0.000105649;0.0151384
381;calc inner;100;2.32425;1.51186;2.53102
381;calc wait;100;0.0093625;0.00404295;0.0351594
381;calc bound;100;0.00478647;0.0015736;0.0069454
381;calc iter;100;2.33908;1.51993;2.54133
381;total;1;261.072;261.072;261.072
385;calc total;1;234.053;234.053;234.053
385;calc update async;100;0.000301369;6.0739e-05;0.0144369
385;calc inner;100;1.24553;0.570784;2.3229
385;calc wait;100;0.830212;0.0074843;1.74534
385;calc bound;100;0.00405771;0.00138285;0.00718542
385;calc iter;100;2.32246;1.6954;2.42575
385;total;1;261.567;261.567;261.567
386;calc total;1;234.052;234.052;234.052
386;calc update async;100;0.000305093;8.4509e-05;0.0136077
386;calc inner;100;1.42261;0.704911;2.328
386;calc wait;100;0.373925;0.00996214;1.0574
386;calc bound;100;0.0039115;0.00192835;0.00740695
386;calc iter;100;2.31808;2.28775;2.35963
386;total;1;261.593;261.593;261.593
387;calc total;1;234.052;234.052;234.052
387;calc update async;100;0.000317355;9.19e-05;0.0133516
387;calc inner;100;1.25761;0.588034;2.33953
387;calc wait;100;0.585177;0.00276762;1.08536
387;calc bound;100;0.00559912;0.00305702;0.0088852
387;calc iter;100;2.30981;2.27816;2.36632
387;total;1;260.86;260.86;260.86
388;calc total;1;234.052;234.052;234.052
388;calc update async;100;0.000283646;7.6589e-05;0.0141507
388;calc inner;100;1.1928;0.567418;2.32342
388;calc wait;100;0.616436;0.0134121;1.08861
388;calc bound;100;0.00504351;0.00339858;0.00939217
388;calc iter;100;2.3097;2.27566;2.35945
388;total;1;261.607;261.607;261.607
389;calc total;1;234.052;234.052;234.052
389;calc update async;100;0.000289053;7.7069e-05;0.0135951
389;calc inner;100;1.37778;0.701241;2.3243
389;calc wait;100;0.382797;0.00703297;0.991766
389;calc bound;100;0.00398136;0.00227574;0.00705971
389;calc iter;100;2.31807;2.28235;2.361
389;total;1;261.389;261.389;261.389
390;calc total;1;234.052;234.052;234.052
390;calc update async;100;0.000301553;5.8069e-05;0.0150392
390;calc inner;100;1.23885;0.588797;2.3274
390;calc wait;100;0.800906;0.00263555;1.73854
390;calc bound;100;0.00426579;0.00150278;0.00741257
390;calc iter;100;2.32248;1.75267;2.36821
390;total;1;261.574;261.574;261.574
391;calc total;1;234.052;234.052;234.052
391;calc update async;100;0.000310637;5.001e-05;0.014248
391;calc inner;100;1.23951;0.382237;2.32823
391;calc wait;100;1.0906;0.0203071;1.91353
391;calc bound;100;0.00537005;0.00184444;0.008234
391;calc iter;100;2.3358;1.83358;2.38995
391;total;1;261.385;261.385;261.385
392;calc total;1;234.052;234.052;234.052
392;calc update async;100;0.000241479;5.7909e-05;0.0150793
392;calc inner;100;2.16315;1.28502;2.34468
392;calc wait;100;0.0416867;0.00408586;0.0675206
392;calc bound;100;0.0061347;0.00242157;0.00807984
392;calc iter;100;2.33835;1.54491;2.39278
392;total;1;261.548;261.548;261.548
393;calc total;1;234.052;234.052;234.052
393;calc update async;100;0.000289839;0.000109429;0.0114948
393;calc inner;100;2.19011;1.28911;2.34591
393;calc wait;100;0.0133119;0.0060975;0.0247781
393;calc bound;100;0.00274751;0.00174971;0.00641957
393;calc iter;100;2.3384;1.54614;2.38804
393;total;1;261.609;261.609;261.609
394;calc total;1;234.052;234.052;234.052
394;calc update async;100;0.000406428;0.000176208;0.0138153
394;calc inner;100;2.19522;1.29712;2.35043
394;calc wait;100;0.00238321;0.00166339;0.00259708
394;calc bound;100;0.0026202;0.00168748;0.00604888
394;calc iter;100;2.33852;1.55208;2.38843
394;total;1;261.442;261.442;261.442
395;calc total;1;234.052;234.052;234.052
395;calc update async;100;0.00038238;0.000164708;0.0137494
395;calc inner;100;2.19509;1.29738;2.34953
395;calc wait;100;0.00310015;0.00164684;0.0129305
395;calc bound;100;0.00261448;0.00166091;0.00604712
395;calc iter;100;2.33851;1.55182;2.38896
395;total;1;261.23;261.23;261.23
396;calc total;1;234.053;234.053;234.053
396;calc update async;100;0.000255934;6.5679e-05;0.014146
396;calc inner;100;2.18904;1.26521;2.34623
396;calc wait;100;0.0181981;0.00290586;0.0488112
396;calc bound;100;0.00375409;0.00194237;0.00611227
396;calc iter;100;2.33842;1.54781;2.38412
396;total;1;261.207;261.207;261.207
397;calc total;1;234.052;234.052;234.052
397;calc update async;100;0.000290861;7.4489e-05;0.0131247
397;calc inner;100;2.19304;1.26428;2.34595
397;calc wait;100;0.0168229;0.00656657;0.0587471
397;calc bound;100;0.00212657;0.00141191;0.00365982
397;calc iter;100;2.3384;1.54651;2.38958
397;total;1;261.272;261.272;261.272
398;calc total;1;234.052;234.052;234.052
398;calc update async;100;0.000413196;0.000173258;0.0135067
398;calc inner;100;2.18196;1.21174;2.35029
398;calc wait;100;0.0562391;0.00165717;0.604791
398;calc bound;100;0.00331338;0.00147835;0.0111007
398;calc iter;100;2.33914;1.51022;2.47537
398;total;1;261.151;261.151;261.151
399;calc total;1;234.051;234.051;234.051
399;calc update async;100;0.000381343;0.000174988;0.0130288
399;calc inner;100;2.19593;1.27281;2.35004
399;calc wait;100;0.00870533;0.00175618;0.0463315
399;calc bound;100;0.002021;0.00139589;0.00419335
399;calc iter;100;2.33851;1.55255;2.38816
399;total;1;260.924;260.924;260.924
400;calc total;1;234.059;234.059;234.059
400;calc update async;100;6.82825e-05;2.945e-05;0.000447265
400;calc inner;100;1.8696;0.590583;2.31435
400;calc wait;100;0.464733;0.052756;0.959902
400;calc bound;100;0.00419559;0.0015979;0.0091147
400;calc iter;100;2.3386;1.55211;2.38844
400;total;1;261.287;261.287;261.287
401;calc total;1;234.059;234.059;234.059
401;calc update async;100;5.11698e-05;2.4729e-05;0.000413816
401;calc inner;100;1.79442;0.732566;2.31255
401;calc wait;100;0.529973;0.0423204;1.01803
401;calc bound;100;0.00456807;0.00195071;0.00608251
401;calc iter;100;2.32903;1.38486;2.37866
401;total;1;261.167;261.167;261.167
402;calc total;1;234.051;234.051;234.051
402;calc update async;100;0.000119321;3.564e-05;0.00677538
402;calc inner;100;1.81106;1.30888;2.3173
402;calc wait;100;0.506153;0.0104462;1.02063
402;calc bound;100;0.00496613;0.00216563;0.00701118
402;calc iter;100;2.32247;1.75053;2.3844
402;total;1;261.041;261.041;261.041
403;calc total;1;234.051;234.051;234.051
403;calc update async;100;0.000127051;3.2149e-05;0.00768766
403;calc inner;100;1.88733;1.46838;2.31617
403;calc wait;100;0.425043;0.00216501;0.831768
403;calc bound;100;0.00479257;0.00276534;0.00976221
403;calc iter;100;2.31814;2.28811;2.35842
403;total;1;261.04;261.04;261.04
404;calc total;1;234.051;234.051;234.051
404;calc update async;100;0.000130803;4.157e-05;0.00792741
404;calc inner;100;1.87567;1.46402;2.32218
404;calc wait;100;0.437379;0.00718528;0.838613
404;calc bound;100;0.00492123;0.00217064;0.0072707
404;calc iter;100;2.3181;2.2821;2.35997
404;total;1;261.095;261.095;261.095
405;calc total;1;234.052;234.052;234.052
405;calc update async;100;0.000134854;3.6099e-05;0.00812869
405;calc inner;100;1.79661;1.30315;2.32188
405;calc wait;100;0.520582;0.00743687;1.02482
405;calc bound;100;0.00516509;0.00196576;0.00715203
405;calc iter;100;2.3225;1.74926;2.37613
405;total;1;261.123;261.123;261.123
406;calc total;1;234.051;234.051;234.051
406;calc update async;100;0.000126429;3.8059e-05;0.00753285
406;calc inner;100;1.79657;0.743626;2.32419
406;calc wait;100;0.527256;0.002617;1.00662
406;calc bound;100;0.00489117;0.00228127;0.00912405
406;calc iter;100;2.32885;1.38224;2.37764
406;total;1;261.286;261.286;261.286
407;calc total;1;234.052;234.052;234.052
407;calc update async;100;0.000141051;2.68e-05;0.00776744
407;calc inner;100;1.86963;0.589956;2.32413
407;calc wait;100;0.462129;0.0104533;0.953
407;calc bound;100;0.00645476;0.0019105;0.00897554
407;calc iter;100;2.33836;1.54489;2.39234
407;total;1;261.074;261.074;261.074
408;calc total;1;234.059;234.059;234.059
408;calc update async;100;4.11903e-05;2.4579e-05;0.000475965
408;calc inner;100;2.31866;1.53228;2.36993
408;calc wait;100;0.0158441;0.00294297;0.0582395
408;calc bound;100;0.00402755;0.00319741;0.00782587
408;calc iter;100;2.33858;1.55138;2.38724
408;total;1;261.364;261.364;261.364
409;calc total;1;234.059;234.059;234.059
409;calc update async;100;4.88509e-05;3.067e-05;0.000463005
409;calc inner;100;2.32536;1.53477;2.37566
409;calc wait;100;0.00721697;0.00513164;0.0564772
409;calc bound;100;0.0059342;0.00168661;0.00727591
409;calc iter;100;2.3386;1.54805;2.38904
409;total;1;261.284;261.284;261.284
410;calc total;1;234.051;234.051;234.051
410;calc update async;100;0.000113855;2.433e-05;0.007092
410;calc inner;100;2.33053;1.54497;2.38093
410;calc wait;100;0.00287963;0.00167484;0.028329
410;calc bound;100;0.00495724;0.00163582;0.00751866
410;calc iter;100;2.33853;1.54831;2.38853
410;total;1;261.627;261.627;261.627
411;calc total;1;234.051;234.051;234.051
411;calc update async;100;0.000111063;2.726e-05;0.00709696
411;calc inner;100;2.33015;1.54464;2.38049
411;calc wait;100;0.00289656;0.00175297;0.0276925
411;calc bound;100;0.00531965;0.00164917;0.00724458
411;calc iter;100;2.33852;1.54809;2.38836
411;total;1;261.084;261.084;261.084
412;calc total;1;234.052;234.052;234.052
412;calc update async;100;0.000114739;2.844e-05;0.00771478
412;calc inner;100;2.32633;1.53904;2.374
412;calc wait;100;0.00904014;0.00264297;0.017711
412;calc bound;100;0.00304137;0.0018516;0.00555944
412;calc iter;100;2.33853;1.55114;2.38863
412;total;1;261.066;261.066;261.066
413;calc total;1;234.051;234.051;234.051
413;calc update async;100;0.000114328;2.691e-05;0.00731706
413;calc inner;100;2.32752;1.53835;2.37751
413;calc wait;100;0.00694573;0.00510269;0.0165658
413;calc bound;100;0.00394044;0.00185521;0.00570347
413;calc iter;100;2.33853;1.55178;2.38726
413;total;1;261.333;261.333;261.333
414;calc total;1;234.051;234.051;234.051
414;calc update async;100;0.000110309;1.9539e-05;0.00705376
414;calc inner;100;2.33152;1.54677;2.38104
414;calc wait;100;0.00257719;0.00169081;0.0174549
414;calc bound;100;0.00425384;0.00169326;0.00799064
414;calc iter;100;2.33853;1.55019;2.38795
414;total;1;261.374;261.374;261.374
415;calc total;1;234.05;234.05;234.05
415;calc update async;100;0.000106986;2.669e-05;0.00679368
415;calc inner;100;2.3315;1.54806;2.38072
415;calc wait;100;0.0026407;0.00170169;0.0176123
415;calc bound;100;0.00420054;0.00178497;0.00802913
415;calc iter;100;2.33852;1.55157;2.38775
415;total;1;261.346;261.346;261.346
416;calc total;1;234.059;234.059;234.059
416;calc update async;100;5.35818e-05;1.815e-05;0.000424885
416;calc inner;100;1.53994;0.372551;2.33144
416;calc wait;100;0.790122;0.0321308;1.60566
416;calc bound;100;0.00604404;0.00146119;0.0110184
416;calc iter;100;2.33617;1.81729;2.4146
416;total;1;261.272;261.272;261.272
417;calc total;1;234.059;234.059;234.059
417;calc update async;100;5.05462e-05;2.341e-05;0.000414306
417;calc inner;100;1.41086;0.575918;2.33009
417;calc wait;100;0.905681;0.00652514;1.74038
417;calc bound;100;0.00444583;0.00138241;0.00711509
417;calc iter;100;2.32251;1.68765;2.40968
417;total;1;260.912;260.912;260.912
418;calc total;1;234.059;234.059;234.059
418;calc update async;100;4.70073e-05;2.655e-05;0.000387026
418;calc inner;100;1.59483;0.709236;2.3346
418;calc wait;100;0.413523;0.00274173;1.05018
418;calc bound;100;0.0041754;0.00193876;0.00712282
418;calc iter;100;2.31814;2.28776;2.35735
418;total;1;261.59;261.59;261.59
419;calc total;1;234.059;234.059;234.059
419;calc update async;100;4.92901e-05;2.45e-05;0.000404676
419;calc inner;100;1.49482;0.584606;2.33457
419;calc wait;100;0.535363;0.00274123;1.09049
419;calc bound;100;0.00488673;0.0023979;0.00724634
419;calc iter;100;2.30987;2.27822;2.36633
419;total;1;261.269;261.269;261.269
420;calc total;1;234.059;234.059;234.059
420;calc update async;100;4.85809e-05;2.7e-05;0.000437195
420;calc inner;100;1.48148;0.570147;2.32765
420;calc wait;100;0.545355;0.00304142;1.08597
420;calc bound;100;0.00482261;0.00248662;0.00718911
420;calc iter;100;2.30975;2.27595;2.35946
420;total;1;261.431;261.431;261.431
421;calc total;1;234.059;234.059;234.059
421;calc update async;100;5.14772e-05;2.483e-05;0.000421805
421;calc inner;100;1.58553;0.703205;2.33104
421;calc wait;100;0.41238;0.00471248;1.01487
421;calc bound;100;0.00433359;0.00202857;0.0075894
421;calc iter;100;2.31811;2.28233;2.36103
421;total;1;260.996;260.996;260.996
422;calc total;1;234.059;234.059;234.059
422;calc update async;100;4.98763e-05;2.488e-05;0.000381036
422;calc inner;100;1.42493;0.594037;2.33489
422;calc wait;100;0.885528;0.00289548;1.74221
422;calc bound;100;0.00466405;0.00153238;0.00706252
422;calc iter;100;2.32255;1.73762;2.438
422;total;1;261.643;261.643;261.643
423;calc total;1;234.051;234.051;234.051
423;calc update async;100;0.00012537;2.3579e-05;0.0075334
423;calc inner;100;1.53332;0.38067;2.3342
423;calc wait;100;0.796689;0.00273087;1.59694
423;calc bound;100;0.00553625;0.00186381;0.00796785
423;calc iter;100;2.33568;1.81815;2.43829
423;total;1;260.935;260.935;260.935
424;calc total;1;234.059;234.059;234.059
424;calc update async;100;3.33328e-05;2.14e-05;0.000388586
424;calc inner;100;2.20963;1.27736;2.33973
424;calc wait;100;0.0537429;0.00287676;0.0757833
424;calc bound;100;0.00374811;0.0022369;0.00780959
424;calc iter;100;2.33839;1.54499;2.39301
424;total;1;261.29;261.29;261.29
425;calc total;1;234.059;234.059;234.059
425;calc update async;100;5.47113e-05;3.6699e-05;0.000398976
425;calc inner;100;2.24745;1.29832;2.36418
425;calc wait;100;0.00715403;0.00198295;0.0332094
425;calc bound;100;0.00310729;0.00199712;0.00712812
425;calc iter;100;2.33847;1.54616;2.38802
425;total;1;260.995;260.995;260.995
426;calc total;1;234.059;234.059;234.059
426;calc update async;100;4.38071e-05;2.372e-05;0.000386086
426;calc inner;100;2.24781;1.30552;2.36236
426;calc wait;100;0.00289172;0.00191331;0.0184746
426;calc bound;100;0.00302824;0.0018651;0.00727942
426;calc iter;100;2.33857;1.55227;2.38815
426;total;1;261.569;261.569;261.569
427;calc total;1;234.059;234.059;234.059
427;calc update async;100;5.00298e-05;2.665e-05;0.000376856
427;calc inner;100;2.24767;1.3053;2.36222
427;calc wait;100;0.00357602;0.00200745;0.0198453
427;calc bound;100;0.00296455;0.00190444;0.00643921
427;calc iter;100;2.33857;1.55212;2.38841
427;total;1;261.033;261.033;261.033
428;calc total;1;234.05;234.05;234.05
428;calc update async;100;9.86972e-05;2.396e-05;0.0064567
428;calc inner;100;2.24465;1.29764;2.34676
428;calc wait;100;0.0143654;0.00285295;0.0377275
428;calc bound;100;0.00368613;0.00190007;0.00598613
428;calc iter;100;2.33839;1.54787;2.38411
428;total;1;261.438;261.438;261.438
429;calc total;1;234.05;234.05;234.05
429;calc update async;100;0.000103358;2.012e-05;0.00585674
429;calc inner;100;2.24987;1.29819;2.35826
429;calc wait;100;0.00949139;0.00499609;0.0210404
429;calc bound;100;0.00238856;0.00173151;0.00639782
429;calc iter;100;2.33838;1.54651;2.38958
429;total;1;260.975;260.975;260.975
430;calc total;1;234.05;234.05;234.05
430;calc update async;100;0.000107847;2.4129e-05;0.00619196
430;calc inner;100;2.25263;1.30865;2.36166
430;calc wait;100;0.00213019;0.00159642;0.0034034
430;calc bound;100;0.00230762;0.00160022;0.00534209
430;calc iter;100;2.33848;1.55267;2.38776
430;total;1;261.661;261.661;261.661
431;calc total;1;234.05;234.05;234.05
431;calc update async;100;9.89296e-05;2.508e-05;0.00606817
431;calc inner;100;2.25178;1.30821;2.36157
431;calc wait;100;0.00227914;0.00151257;0.00593574
431;calc bound;100;0.00235075;0.00153054;0.00581174
431;calc iter;100;2.33849;1.55257;2.38657
431;total;1;261.003;261.003;261.003
432;calc total;1;234.056;234.056;234.056
432;calc update async;100;5.5913e-05;1.834e-05;0.00124169
432;calc inner;100;1.39806;0.366256;2.32549
432;calc wait;100;0.927295;0.0296616;1.84788
432;calc bound;100;0.00535717;0.00146601;0.00931794
432;calc iter;100;2.33077;1.67951;2.44513
432;total;1;261.462;261.462;261.462
433;calc total;1;234.056;234.056;234.056
433;calc update async;100;5.12911e-05;2.311e-05;0.00150209
433;calc inner;100;1.29106;0.533008;2.32654
433;calc wait;100;1.02259;0.00888861;1.75821
433;calc bound;100;0.0039567;0.00160772;0.00615084
433;calc iter;100;2.31767;1.82089;2.54258
433;total;1;261.165;261.165;261.165
434;calc total;1;234.056;234.056;234.056
434;calc update async;100;5.17873e-05;2.373e-05;0.00146502
434;calc inner;100;1.37095;0.509673;2.33117
434;calc wait;100;0.787496;0.00282689;1.81046
434;calc bound;100;0.00382544;0.00197249;0.00742765
434;calc iter;100;2.30483;1.80091;2.35902
434;total;1;261.463;261.463;261.463
435;calc total;1;234.056;234.056;234.056
435;calc update async;100;5.39977e-05;2.379e-05;0.00158096
435;calc inner;100;1.44585;0.556666;2.33069
435;calc wait;100;0.578444;0.00295768;1.27154
435;calc bound;100;0.0040654;0.00193749;0.00916275
435;calc iter;100;2.29412;2.23087;2.35195
435;total;1;261.163;261.163;261.163
436;calc total;1;234.056;234.056;234.056
436;calc update async;100;5.24772e-05;2.317e-05;0.0014061
436;calc inner;100;1.46669;0.558039;2.31922
436;calc wait;100;0.520906;0.00311859;1.09796
436;calc bound;100;0.00426397;0.00227603;0.00902291
436;calc iter;100;2.29385;2.12563;2.4129
436;total;1;261.037;261.037;261.037
437;calc total;1;234.048;234.048;234.048
437;calc update async;100;8.45286e-05;1.912e-05;0.00510977
437;calc inner;100;1.40886;0.576504;2.31921
437;calc wait;100;0.691261;0.00292444;1.81742
437;calc bound;100;0.00391528;0.00196841;0.0072784
437;calc iter;100;2.30288;1.81189;2.4278
437;total;1;260.966;260.966;260.966
438;calc total;1;234.056;234.056;234.056
438;calc update async;100;5.14542e-05;1.978e-05;0.0011327
438;calc inner;100;1.38403;0.550408;2.32275
438;calc wait;100;0.926972;0.00601604;1.73482
438;calc bound;100;0.00452796;0.00151063;0.00680343
438;calc iter;100;2.31624;1.88336;2.52632
438;total;1;261.524;261.524;261.524
439;calc total;1;234.048;234.048;234.048
439;calc update async;100;9.41486e-05;2.1299e-05;0.00513976
439;calc inner;100;1.35585;0.403241;2.32175
439;calc wait;100;0.968313;0.0123316;1.96722
439;calc bound;100;0.00461606;0.00173684;0.00774324
439;calc iter;100;2.32947;1.73536;2.49883
439;total;1;261.035;261.035;261.035
440;calc total;1;234.056;234.056;234.056
440;calc update async;100;4.98785e-05;2.06e-05;0.0018772
440;calc inner;100;2.0611;1.20245;2.34436
440;calc wait;100;0.15863;0.00293792;0.273438
440;calc bound;100;0.00520066;0.00174986;0.00912135
440;calc iter;100;2.33571;1.82388;2.43844
440;total;1;261.622;261.622;261.622
441;calc total;1;234.056;234.056;234.056
441;calc update async;100;7.15349e-05;3.045e-05;0.00236573
441;calc inner;100;2.16802;1.25752;2.34597
441;calc wait;100;0.0136973;0.0020734;0.024688
441;calc bound;100;0.00336455;0.00177654;0.0069086
441;calc iter;100;2.33596;1.81038;2.42792
441;total;1;261.091;261.091;261.091
442;calc total;1;234.055;234.055;234.055
442;calc update async;100;5.89128e-05;2.0399e-05;0.00211546
442;calc inner;100;2.17462;1.2747;2.3511
442;calc wait;100;0.00283156;0.00196668;0.00997861
442;calc bound;100;0.00301904;0.00172283;0.00742792
442;calc iter;100;2.33607;1.81656;2.42614
442;total;1;261.586;261.586;261.586
443;calc total;1;234.055;234.055;234.055
443;calc update async;100;6.1256e-05;2.1799e-05;0.00233862
443;calc inner;100;2.17387;1.27425;2.34748
443;calc wait;100;0.0121901;0.00189918;0.0491164
443;calc bound;100;0.00304963;0.00180317;0.00747793
443;calc iter;100;2.33607;1.81527;2.42465
443;total;1;260.973;260.973;260.973
444;calc total;1;234.055;234.055;234.055
444;calc update async;100;6.571e-05;2.7009e-05;0.00283218
444;calc inner;100;2.18406;1.24968;2.34467
444;calc wait;100;0.0219961;0.00244138;0.0708241
444;calc bound;100;0.0045676;0.00171178;0.00748209
444;calc iter;100;2.33595;1.82919;2.40391
444;total;1;261.499;261.499;261.499
445;calc total;1;234.048;234.048;234.048
445;calc update async;100;9.01265e-05;2.22e-05;0.00515113
445;calc inner;100;2.19207;1.27169;2.34511
445;calc wait;100;0.0107045;0.00401565;0.0305716
445;calc bound;100;0.00234459;0.00166188;0.00669267
445;calc iter;100;2.33589;1.81424;2.41999
445;total;1;261.013;261.013;261.013
446;calc total;1;234.055;234.055;234.055
446;calc update async;100;8.73349e-05;2.284e-05;0.00449092
446;calc inner;100;2.19386;1.28212;2.34921
446;calc wait;100;0.00220372;0.00149069;0.0125864
446;calc bound;100;0.0022986;0.00156212;0.00773029
446;calc iter;100;2.3361;1.81844;2.42045
446;total;1;261.536;261.536;261.536
447;calc total;1;234.048;234.048;234.048
447;calc update async;100;8.8995e-05;2.083e-05;0.00515495
447;calc inner;100;2.19333;1.28129;2.34797
447;calc wait;100;0.00219341;0.00146242;0.00747983
447;calc bound;100;0.00230673;0.00156441;0.00755233
447;calc iter;100;2.33604;1.81787;2.42152
447;total;1;261.047;261.047;261.047
448;calc total;1;234.055;234.055;234.055
448;calc update async;100;9.99043e-05;1.38e-05;0.00551917
448;calc inner;100;1.60328;0.499649;2.32582
448;calc wait;100;0.716275;0.0277747;1.79146
448;calc bound;100;0.00609963;0.00159498;0.0110935
448;calc iter;100;2.32576;1.29235;2.40377
448;total;1;260.92;260.92;260.92
449;calc total;1;234.055;234.055;234.055
449;calc update async;100;0.00010867;1.8839e-05;0.00701746
449;calc inner;100;1.60641;0.588913;2.32868
449;calc wait;100;0.707076;0.00529178;1.63237
449;calc bound;100;0.00427848;0.00194571;0.00643136
449;calc iter;100;2.31787;1.73191;2.42662
449;total;1;261.515;261.515;261.515
450;calc total;1;234.055;234.055;234.055
450;calc update async;100;0.000125594;2.542e-05;0.00791981
450;calc inner;100;1.57566;0.589138;2.33117
450;calc wait;100;0.725817;0.00267165;1.74932
450;calc bound;100;0.00488494;0.00211937;0.00705642
450;calc iter;100;2.30849;2.16403;2.40097
450;total;1;261.02;261.02;261.02
451;calc total;1;234.055;234.055;234.055
451;calc update async;100;9.8607e-05;3.227e-05;0.0055128
451;calc inner;100;1.69949;1.01205;2.33087
451;calc wait;100;0.493036;0.002893;1.14383
451;calc bound;100;0.00452939;0.00194812;0.00684745
451;calc iter;100;2.3026;2.15164;2.84876
451;total;1;261.417;261.417;261.417
452;calc total;1;234.055;234.055;234.055
452;calc update async;100;0.000111287;2.756e-05;0.00698745
452;calc inner;100;1.7098;1.01426;2.32878
452;calc wait;100;0.497967;0.00318387;1.37789
452;calc bound;100;0.00472371;0.00196658;0.00691558
452;calc iter;100;2.29625;2.11568;2.46903
452;total;1;261.09;261.09;261.09
453;calc total;1;234.055;234.055;234.055
453;calc update async;100;9.70104e-05;2.2489e-05;0.00528204
453;calc inner;100;1.5851;0.586285;2.32581
453;calc wait;100;0.705093;0.00967331;1.77216
453;calc bound;100;0.00486035;0.00197024;0.00677005
453;calc iter;100;2.30677;1.80698;2.47228
453;total;1;261.333;261.333;261.333
454;calc total;1;234.055;234.055;234.055
454;calc update async;100;0.000128093;2.537e-05;0.00803397
454;calc inner;100;1.62743;0.586887;2.33088
454;calc wait;100;0.685195;0.0025789;1.74135
454;calc bound;100;0.00458621;0.00235545;0.006911
454;calc iter;100;2.3175;1.66277;2.55077
454;total;1;261.129;261.129;261.129
254;calc total;1;234.049;234.049;234.049
254;calc update async;100;0.000230951;1.739e-05;0.0103278
254;calc inner;100;2.33016;1.60052;2.36769
254;calc wait;100;0.00250704;0.00187494;0.00308002
254;calc bound;100;0.00444854;0.0019702;0.00500509
254;calc iter;100;2.33746;1.60442;2.37472
254;total;1;261.125;261.125;261.125
255;calc total;1;234.049;234.049;234.049
255;calc update async;100;0.000293849;8.1019e-05;0.0100441
255;calc inner;100;2.33008;1.60044;2.3665
255;calc wait;100;0.00279041;0.00218061;0.00365081
255;calc bound;100;0.00425937;0.00196721;0.00501238
255;calc iter;100;2.33745;1.60467;2.37383
255;total;1;261.125;261.125;261.125
455;calc total;1;234.055;234.055;234.055
455;calc update async;100;9.93723e-05;2.013e-05;0.0053357
455;calc inner;100;1.62304;0.498909;2.33072
455;calc wait;100;0.699502;0.0146853;1.79086
455;calc bound;100;0.00584633;0.00186857;0.00820648
455;calc iter;100;2.32849;1.60279;2.74739
455;total;1;261.22;261.22;261.22
456;calc total;1;234.055;234.055;234.055
456;calc update async;100;9.5495e-05;1.895e-05;0.00650569
456;calc inner;100;2.24131;1.22771;2.3456
456;calc wait;100;0.048119;0.00281413;0.547706
456;calc bound;100;0.00451119;0.00229175;0.00670967
456;calc iter;100;2.33322;1.70531;2.4408
456;total;1;261.058;261.058;261.058
457;calc total;1;234.055;234.055;234.055
457;calc update async;100;0.000107881;1.788e-05;0.00736456
457;calc inner;100;2.27035;1.22636;2.34665
457;calc wait;100;0.0135891;0.00314735;0.0377332
457;calc bound;100;0.00364237;0.00162448;0.00720399
457;calc iter;100;2.33327;1.70368;2.47296
457;total;1;261.515;261.515;261.515
458;calc total;1;234.055;234.055;234.055
458;calc update async;100;8.94968e-05;2.071e-05;0.0053978
458;calc inner;100;2.27545;1.22767;2.35032
458;calc wait;100;0.00251239;0.00171039;0.00833457
458;calc bound;100;0.0032745;0.00157023;0.00682785
458;calc iter;100;2.33338;1.70685;2.47012
458;total;1;261.209;261.209;261.209
459;calc total;1;234.055;234.055;234.055
459;calc update async;100;0.000109152;2.091e-05;0.00766783
459;calc inner;100;2.27495;1.22723;2.34977
459;calc wait;100;0.00425397;0.00148865;0.0339042
459;calc bound;100;0.00332832;0.00153934;0.0068416
459;calc iter;100;2.33338;1.70631;2.47045
459;total;1;261.452;261.452;261.452
460;calc total;1;234.054;234.054;234.054
460;calc update async;100;9.47785e-05;1.9559e-05;0.00641154
460;calc inner;100;2.26327;1.195;2.34859
460;calc wait;100;0.0296329;0.00289218;0.125487
460;calc bound;100;0.00383091;0.00147678;0.00763238
460;calc iter;100;2.33222;1.68245;2.401
460;total;1;261.236;261.236;261.236
461;calc total;1;234.054;234.054;234.054
461;calc update async;100;0.000103922;2.19e-05;0.00701789
461;calc inner;100;2.25775;1.21114;2.34726
461;calc wait;100;0.0321211;0.00526208;0.0949888
461;calc bound;100;0.00312626;0.0017266;0.0068456
461;calc iter;100;2.33224;1.72236;2.44991
461;total;1;261.382;261.382;261.382
462;calc total;1;234.054;234.054;234.054
462;calc update async;100;0.000107436;2.085e-05;0.00726063
462;calc inner;100;2.27495;1.1994;2.35218
462;calc wait;100;0.00347206;0.00168991;0.104114
462;calc bound;100;0.00295068;0.00166015;0.0066373
462;calc iter;100;2.33136;1.72436;2.45091
462;total;1;261.233;261.233;261.233
463;calc total;1;234.054;234.054;234.054
463;calc update async;100;0.000102122;1.912e-05;0.00693585
463;calc inner;100;2.27392;1.17415;2.35252
463;calc wait;100;0.00443255;0.0016979;0.064403
463;calc bound;100;0.00306276;0.00165091;0.00925976
463;calc iter;100;2.33073;1.68066;2.45128
463;total;1;261.234;261.234;261.234
464;calc total;1;234.054;234.054;234.054
464;calc update async;100;0.000114376;2.289e-05;0.0061103
464;calc inner;100;1.75007;0.410698;2.32051
464;calc wait;100;0.572082;0.0387212;1.64048
464;calc bound;100;0.00620991;0.00184644;0.00876901
464;calc iter;100;2.32974;1.55818;2.38722
464;total;1;261.163;261.163;261.163
465;calc total;1;234.055;234.055;234.055
465;calc update async;100;0.000104776;2.313e-05;0.00629829
465;calc inner;100;1.63338;0.542526;2.31917
465;calc wait;100;0.647842;0.0135939;1.55615
465;calc bound;100;0.00451694;0.00147705;0.00751971
465;calc iter;100;2.32683;1.95362;2.45327
465;total;1;261.584;261.584;261.584
466;calc total;1;234.054;234.054;234.054
466;calc update async;100;0.000132341;3.103e-05;0.00899579
466;calc inner;100;1.7319;0.686814;2.32788
466;calc wait;100;0.516281;0.00281552;0.929517
466;calc bound;100;0.00496084;0.00196879;0.00700612
466;calc iter;100;2.32266;2.10508;2.58929
466;total;1;261.372;261.372;261.372
467;calc total;1;234.054;234.054;234.054
467;calc update async;100;0.000118779;2.7769e-05;0.00751772
467;calc inner;100;1.76427;0.696141;2.32699
467;calc wait;100;0.442679;0.00294222;1.02812
467;calc bound;100;0.00475306;0.00342976;0.00663087
467;calc iter;100;2.31854;2.15104;2.57097
467;total;1;261.405;261.405;261.405
468;calc total;1;234.054;234.054;234.054
468;calc update async;100;0.000124088;2.713e-05;0.00794903
468;calc inner;100;1.76323;0.703519;2.32455
468;calc wait;100;0.447071;0.00866889;1.22801
468;calc bound;100;0.0047075;0.00243239;0.00605028
468;calc iter;100;2.31139;2.08841;2.63813
468;total;1;261.235;261.235;261.235
469;calc total;1;234.051;234.051;234.051
469;calc update async;100;0.000113815;2.8639e-05;0.00693
469;calc inner;100;1.7413;0.83504;2.32838
469;calc wait;100;0.525312;0.00407258;1.25054
469;calc bound;100;0.00498121;0.0023255;0.00777158
469;calc iter;100;2.31769;2.17637;2.48121
469;total;1;260.926;260.926;260.926
470;calc total;1;234.054;234.054;234.054
470;calc update async;100;0.000129452;2.2099e-05;0.00857732
470;calc inner;100;1.66635;0.608167;2.33076
470;calc wait;100;0.642657;0.00442941;1.63749
470;calc bound;100;0.0045973;0.00149806;0.00779552
470;calc iter;100;2.3238;2.03809;2.50473
470;total;1;261.559;261.559;261.559
471;calc total;1;234.051;234.051;234.051
471;calc update async;100;0.000127921;2.4309e-05;0.00760053
471;calc inner;100;1.75782;0.369438;2.32989
471;calc wait;100;0.568812;0.0159264;1.45368
471;calc bound;100;0.00643864;0.00180746;0.00826404
471;calc iter;100;2.3332;1.70081;2.54336
471;total;1;261.329;261.329;261.329
472;calc total;1;234.052;234.052;234.052
472;calc update async;100;0.000107985;2.253e-05;0.0076841
472;calc inner;100;2.28191;1.18294;2.34338
472;calc wait;100;0.0195117;0.00312166;0.14276
472;calc bound;100;0.00464663;0.00216636;0.00648968
472;calc iter;100;2.33758;1.62374;2.4196
472;total;1;261.22;261.22;261.22
473;calc total;1;234.052;234.052;234.052
473;calc update async;100;0.000111066;2.293e-05;0.00731058
473;calc inner;100;2.29117;1.18374;2.34584
473;calc wait;100;0.00890893;0.00443779;0.0283109
473;calc bound;100;0.0044788;0.00155481;0.00722301
473;calc iter;100;2.33759;1.61891;2.39855
473;total;1;261.221;261.221;261.221
474;calc total;1;234.051;234.051;234.051
474;calc update async;100;0.000111165;2.157e-05;0.0077531
474;calc inner;100;2.29467;1.1868;2.35097
474;calc wait;100;0.00255692;0.00148769;0.00924439
474;calc bound;100;0.00385508;0.00153006;0.00683621
474;calc iter;100;2.33764;1.61717;2.39894
474;total;1;261.399;261.399;261.399
475;calc total;1;234.052;234.052;234.052
475;calc update async;100;0.000109686;2.302e-05;0.00721911
475;calc inner;100;2.29445;1.18736;2.35092
475;calc wait;100;0.00319431;0.00196195;0.0389567
475;calc bound;100;0.00397123;0.00153587;0.00617778
475;calc iter;100;2.33765;1.61784;2.40035
475;total;1;261.399;261.399;261.399
476;calc total;1;234.051;234.051;234.051
476;calc update async;100;0.000116105;2.061e-05;0.00789232
476;calc inner;100;2.28386;1.1232;2.34885
476;calc wait;100;0.0236195;0.00279578;0.185613
476;calc bound;100;0.0030681;0.0014839;0.00722692
476;calc iter;100;2.33745;1.64948;2.43249
476;total;1;261.1;261.1;261.1
477;calc total;1;234.051;234.051;234.051
477;calc update async;100;0.000106404;2.134e-05;0.00743163
477;calc inner;100;2.27974;1.12298;2.34852
477;calc wait;100;0.0209138;0.00197099;0.138102
477;calc bound;100;0.00331159;0.00207827;0.00684477
477;calc iter;100;2.33731;1.6334;2.39478
477;total;1;261.175;261.175;261.175
478;calc total;1;234.05;234.05;234.05
478;calc update async;100;9.83754e-05;1.758e-05;0.00649087
478;calc inner;100;2.28842;1.08804;2.35465
478;calc wait;100;0.00711048;0.00205561;0.0964243
478;calc bound;100;0.00319749;0.00208979;0.00521008
478;calc iter;100;2.33739;1.69681;2.39924
478;total;1;261.347;261.347;261.347
479;calc total;1;234.05;234.05;234.05
479;calc update async;100;0.000101431;1.854e-05;0.00682118
479;calc inner;100;2.28257;0.982662;2.3528
479;calc wait;100;0.012523;0.00205267;0.231112
479;calc bound;100;0.0034557;0.00228397;0.00931283
479;calc iter;100;2.33709;1.7292;2.39836
479;total;1;261.171;261.171;261.171
480;calc total;1;234.051;234.051;234.051
480;calc update async;100;0.000123377;3.507e-05;0.00719457
480;calc inner;100;1.88055;0.928554;2.32979
480;calc wait;100;0.450279;0.0235513;0.841317
480;calc bound;100;0.00618973;0.00189678;0.0111552
480;calc iter;100;2.33715;1.7252;2.38201
480;total;1;261.533;261.533;261.533
481;calc total;1;234.05;234.05;234.05
481;calc update async;100;0.000106737;3.2369e-05;0.00600966
481;calc inner;100;1.82642;1.25749;2.32655
481;calc wait;100;0.497603;0.0107012;0.963439
481;calc bound;100;0.00507727;0.00196677;0.00789695
481;calc iter;100;2.32922;1.50227;2.45395
481;total;1;261.492;261.492;261.492
482;calc total;1;234.051;234.051;234.051
482;calc update async;100;0.000125309;2.771e-05;0.00752253
482;calc inner;100;1.82992;1.38245;2.33422
482;calc wait;100;0.491627;0.00260731;1.10402
482;calc bound;100;0.00517774;0.0030771;0.00824647
482;calc iter;100;2.32685;1.95214;2.55963
482;total;1;260.935;260.935;260.935
483;calc total;1;234.051;234.051;234.051
483;calc update async;100;0.000124485;3.673e-05;0.00776787
483;calc inner;100;1.9033;1.59658;2.33451
483;calc wait;100;0.414312;0.00280712;0.809159
483;calc bound;100;0.00496811;0.00363485;0.00729155
483;calc iter;100;2.32271;2.1066;2.58964
483;total;1;261.103;261.103;261.103
484;calc total;1;234.051;234.051;234.051
484;calc update async;100;0.000124634;3.616e-05;0.0070843
484;calc inner;100;1.9211;1.37427;2.3301
484;calc wait;100;0.392263;0.00333194;1.13743
484;calc bound;100;0.00505861;0.00245612;0.00738366
484;calc iter;100;2.31856;2.1762;2.56799
484;total;1;260.91;260.91;260.91
485;calc total;1;234.05;234.05;234.05
485;calc update async;100;0.000114412;3.5479e-05;0.00641302
485;calc inner;100;1.85539;1.30272;2.33053
485;calc wait;100;0.462704;0.00820217;0.97073
485;calc bound;100;0.00557914;0.00244694;0.00827152
485;calc iter;100;2.3238;2.07143;2.54701
485;total;1;261.565;261.565;261.565
486;calc total;1;234.05;234.05;234.05
486;calc update async;100;0.000118493;3.22e-05;0.00621162
486;calc inner;100;1.84464;0.961992;2.33471
486;calc wait;100;0.47883;0.00710212;1.40431
486;calc bound;100;0.00538788;0.00232549;0.00809488
486;calc iter;100;2.32898;1.48724;2.43762
486;total;1;260.923;260.923;260.923
487;calc total;1;234.05;234.05;234.05
487;calc update async;100;0.00012332;3.36e-05;0.00693263
487;calc inner;100;1.91795;0.756924;2.33444
487;calc wait;100;0.413177;0.0155015;0.911913
487;calc bound;100;0.00633281;0.00182293;0.00977342
487;calc iter;100;2.33759;1.6217;2.39962
487;total;1;261.596;261.596;261.596
488;calc total;1;234.049;234.049;234.049
488;calc update async;100;8.9551e-05;1.883e-05;0.00538143
488;calc inner;100;2.31527;1.60959;2.35744
488;calc wait;100;0.0166071;0.00270643;0.0581938
488;calc bound;100;0.00417992;0.00293339;0.00821982
488;calc iter;100;2.33762;1.61852;2.38367
488;total;1;261.243;261.243;261.243
489;calc total;1;234.05;234.05;234.05
489;calc update async;100;0.000104776;2.382e-05;0.00635362
489;calc inner;100;2.32256;1.60623;2.35703
489;calc wait;100;0.0078705;0.0044768;0.0364977
489;calc bound;100;0.00520401;0.00153692;0.00721081
489;calc iter;100;2.33764;1.61375;2.39967
489;total;1;261.622;261.622;261.622
490;calc total;1;234.05;234.05;234.05
490;calc update async;100;0.000109327;2.5639e-05;0.00688621
490;calc inner;100;2.32673;1.61103;2.36963
490;calc wait;100;0.00256765;0.00150319;0.00861341
490;calc bound;100;0.0046327;0.00151741;0.00746917
490;calc iter;100;2.33765;1.61408;2.38061
490;total;1;261.472;261.472;261.472
491;calc total;1;234.05;234.05;234.05
491;calc update async;100;0.000103987;2.36e-05;0.00661109
491;calc inner;100;2.32645;1.61153;2.37129
491;calc wait;100;0.00272277;0.00152291;0.00922555
491;calc bound;100;0.00473459;0.001536;0.0076445
491;calc iter;100;2.33765;1.61463;2.37919
491;total;1;261.641;261.641;261.641
492;calc total;1;234.05;234.05;234.05
492;calc update async;100;0.000110329;2.3999e-05;0.00645988
492;calc inner;100;2.31549;1.59379;2.34734
492;calc wait;100;0.0157482;0.00336319;0.119988
492;calc bound;100;0.00429232;0.0014522;0.00713945
492;calc iter;100;2.33764;1.6148;2.40436
492;total;1;261.533;261.533;261.533
493;calc total;1;234.05;234.05;234.05
493;calc update async;100;9.78726e-05;2.1529e-05;0.00652558
493;calc inner;100;2.31474;1.62608;2.34625
493;calc wait;100;0.0178085;0.00265039;0.0760753
493;calc bound;100;0.00308851;0.00201235;0.00700818
493;calc iter;100;2.33748;1.64668;2.37863
493;total;1;261.496;261.496;261.496
494;calc total;1;234.05;234.05;234.05
494;calc update async;100;9.88567e-05;2.2239e-05;0.00612327
494;calc inner;100;2.32395;1.63342;2.35131
494;calc wait;100;0.00540345;0.00193667;0.0603628
494;calc bound;100;0.00324323;0.00201295;0.00790645
494;calc iter;100;2.33744;1.64035;2.38487
494;total;1;261.413;261.413;261.413
495;calc total;1;234.051;234.051;234.051
495;calc update async;100;0.000105673;2.324e-05;0.00677613
495;calc inner;100;2.32171;1.656;2.34988
495;calc wait;100;0.00754072;0.0022183;0.0660625
495;calc bound;100;0.00309423;0.00201776;0.00771562
495;calc iter;100;2.33746;1.69702;2.37841
495;total;1;260.934;260.934;260.934
496;calc total;1;234.05;234.05;234.05
496;calc update async;100;0.000396097;5.2619e-05;0.00989404
496;calc inner;100;1.70001;0.401506;2.33041
496;calc wait;100;0.619744;0.0289864;1.68041
496;calc bound;100;0.00574063;0.00185492;0.00922698
496;calc iter;100;2.32971;1.55951;2.37376
496;total;1;261.23;261.23;261.23
497;calc total;1;234.05;234.05;234.05
497;calc update async;100;0.000408163;6.0209e-05;0.0129621
497;calc inner;100;1.53824;0.46776;2.32864
497;calc wait;100;0.729989;0.00855923;1.71796
497;calc bound;100;0.0046405;0.00147578;0.00740611
497;calc iter;100;2.32678;1.95373;2.45195
497;total;1;261.023;261.023;261.023
498;calc total;1;234.05;234.05;234.05
498;calc update async;100;0.000422049;0.000102629;0.0145211
498;calc inner;100;1.69009;0.571148;2.33228
498;calc wait;100;0.48877;0.00278829;0.847648
498;calc bound;100;0.00496275;0.00194244;0.00763769
498;calc iter;100;2.32262;2.10502;2.58921
498;total;1;261.147;261.147;261.147
499;calc total;1;234.05;234.05;234.05
499;calc update async;100;0.000357462;9.5329e-05;0.0109652
499;calc inner;100;1.67701;0.581239;2.33456
499;calc wait;100;0.464489;0.00306082;1.14775
499;calc bound;100;0.00489521;0.00194462;0.00626628
499;calc iter;100;2.31849;2.10157;2.57121
499;total;1;261.113;261.113;261.113
500;calc total;1;234.05;234.05;234.05
500;calc update async;100;0.000398417;9.3689e-05;0.012913
500;calc inner;100;1.67111;0.579299;2.33174
500;calc wait;100;0.457871;0.00477245;1.15472
500;calc bound;100;0.00483626;0.00231144;0.00665856
500;calc iter;100;2.31134;2.08662;2.63852
500;total;1;261.195;261.195;261.195
501;calc total;1;234.05;234.05;234.05
501;calc update async;100;0.000431637;7.5529e-05;0.0141829
501;calc inner;100;1.70512;0.739025;2.33062
501;calc wait;100;0.479361;0.00478019;1.02551
501;calc bound;100;0.00499141;0.00232932;0.00735535
501;calc iter;100;2.31766;2.17638;2.48118
501;total;1;261.191;261.191;261.191
502;calc total;1;234.05;234.05;234.05
502;calc update async;100;0.000422456;6.3339e-05;0.0127661
502;calc inner;100;1.56933;0.572243;2.33519
502;calc wait;100;0.732186;0.00315677;1.74389
502;calc bound;100;0.00465223;0.00139183;0.00769462
502;calc iter;100;2.32375;2.09863;2.46818
502;total;1;261.461;261.461;261.461
503;calc total;1;234.05;234.05;234.05
503;calc update async;100;0.000489943;5.6279e-05;0.0139146
503;calc inner;100;1.70987;0.371258;2.33402
503;calc wait;100;0.616553;0.0197838;1.52551
503;calc bound;100;0.00626662;0.00181958;0.00792767
503;calc iter;100;2.33318;1.75125;2.3736
503;total;1;261.307;261.307;261.307
504;calc total;1;234.049;234.049;234.049
504;calc update async;100;0.000241028;6.0459e-05;0.0134395
504;calc inner;100;2.2679;1.18447;2.34941
504;calc wait;100;0.0182382;0.00296072;0.0486052
504;calc bound;100;0.00435652;0.00220324;0.00637418
504;calc iter;100;2.33753;1.62308;2.38165
504;total;1;261.638;261.638;261.638
505;calc total;1;234.05;234.05;234.05
505;calc update async;100;0.000331007;0.000120088;0.0132143
505;calc inner;100;2.2763;1.18508;2.35114
505;calc wait;100;0.00749818;0.00428266;0.0360253
505;calc bound;100;0.00399375;0.00159611;0.00677002
505;calc iter;100;2.33758;1.61899;2.39093
505;total;1;261.525;261.525;261.525
506;calc total;1;234.05;234.05;234.05
506;calc update async;100;0.000337205;3.1599e-05;0.010579
506;calc inner;100;2.27978;1.18905;2.35576
506;calc wait;100;0.00226518;0.00148084;0.00288495
506;calc bound;100;0.00349818;0.00154511;0.00573567
506;calc iter;100;2.33763;1.6185;2.37861
506;total;1;261.613;261.613;261.613
507;calc total;1;234.05;234.05;234.05
507;calc update async;100;0.000351584;0.000142668;0.0137412
507;calc inner;100;2.27976;1.18911;2.35405
507;calc wait;100;0.00240461;0.00186941;0.00350802
507;calc bound;100;0.00352094;0.0015504;0.00551519
507;calc iter;100;2.33762;1.6189;2.38142
507;total;1;261.431;261.431;261.431
508;calc total;1;234.05;234.05;234.05
508;calc update async;100;0.00032235;5.7049e-05;0.0136672
508;calc inner;100;2.2713;1.12491;2.35034
508;calc wait;100;0.0190055;0.00436617;0.170487
508;calc bound;100;0.0031484;0.00147847;0.00774861
508;calc iter;100;2.33744;1.64957;2.37616
508;total;1;261.524;261.524;261.524
509;calc total;1;234.05;234.05;234.05
509;calc update async;100;0.000246547;5.7909e-05;0.013648
509;calc inner;100;2.2677;1.12515;2.35046
509;calc wait;100;0.0179255;0.00197124;0.0686284
509;calc bound;100;0.00278112;0.00208183;0.00477881
509;calc iter;100;2.33729;1.63442;2.3843
509;total;1;261.516;261.516;261.516
382;calc total;1;234.048;234.048;234.048
382;calc update async;100;0.00035005;1.945e-05;0.0148613
382;calc inner;100;2.3287;1.51675;2.5354
382;calc wait;100;0.00498554;0.00150249;0.028064
382;calc bound;100;0.00455775;0.00153842;0.00574399
382;calc iter;100;2.33909;1.51985;2.54288
382;total;1;261.155;261.155;261.155
383;calc total;1;234.048;234.048;234.048
383;calc update async;100;0.000453702;0.000114769;0.0143404
383;calc inner;100;2.32766;1.5161;2.53533
383;calc wait;100;0.00598724;0.00146685;0.0348212
383;calc bound;100;0.00460099;0.00154874;0.00594398
383;calc iter;100;2.33909;1.51955;2.54377
383;total;1;260.964;260.964;260.964
510;calc total;1;234.049;234.049;234.049
510;calc update async;100;0.000332684;2.483e-05;0.0132174
510;calc inner;100;2.27454;1.0892;2.35438
510;calc wait;100;0.00711562;0.00200015;0.095294
510;calc bound;100;0.00321812;0.00208549;0.0056183
510;calc iter;100;2.33737;1.69617;2.37407
510;total;1;261.149;261.149;261.149
511;calc total;1;234.049;234.049;234.049
511;calc update async;100;0.000287818;5.471e-05;0.0130632
511;calc inner;100;2.26945;0.984063;2.35447
511;calc wait;100;0.0115838;0.00223496;0.210591
511;calc bound;100;0.00319205;0.00208501;0.009299
511;calc iter;100;2.33706;1.72805;2.37515
511;total;1;261.299;261.299;261.299
MPI
Running Jacobi on 512 processors with (32, 16) elements.
Array Dimensions: 340000 340000
Block Dimensions: 10625 21250
== Energy Conservation Check ==
initial Energy:               25.000
  final Energy:               25.000
    Difference:               -0.000
== Time Statistics ==
Completed 100 iterations.
# unit_id;function_name;num_calls;avg_runtime;min_runtime;max_runtime
0;calc total;1;234.271;234.271;234.271
0;calc update async;100;0.000223856;5.9119e-05;0.00384387
0;calc inner;100;1.2023;0.384079;2.33808
0;calc wait;100;1.12873;0.0185594;1.88889
0;calc bound;100;0.0066818;0.00149203;0.0113858
0;calc iter;100;2.33794;1.79004;2.50833
0;total;1;261.522;261.522;261.522
1;calc total;1;234.228;234.228;234.228
1;calc update async;100;0.000322367;7.4469e-05;0.0134846
1;calc inner;100;1.2047;0.573121;2.31774
1;calc wait;100;0.725755;0.0261854;1.78794
1;calc bound;100;0.00334374;0.00138371;0.00740243
1;calc iter;100;2.32494;1.67797;2.41614
1;total;1;261.522;261.522;261.522
2;calc total;1;234.229;234.229;234.229
2;calc update async;100;0.000305905;0.000104639;0.00906931
2;calc inner;100;1.36099;0.721127;2.32924
2;calc wait;100;0.347627;0.00214248;0.794798
2;calc bound;100;0.00347349;0.00194364;0.00770674
2;calc iter;100;2.32077;2.21888;2.37842
2;total;1;261.521;261.521;261.521
3;calc total;1;234.228;234.228;234.228
3;calc update async;100;0.000302438;8.1629e-05;0.0135139
3;calc inner;100;1.10358;0.464602;2.32887
3;calc wait;100;0.658323;0.00212828;1.11585
3;calc bound;100;0.00506832;0.00258794;0.00916554
3;calc iter;100;2.31339;2.18239;2.37003
3;total;1;261.506;261.506;261.506
4;calc total;1;234.229;234.229;234.229
4;calc update async;100;0.00021805;7.943e-05;0.0072548
4;calc inner;100;1.1074;0.582832;2.32065
4;calc wait;100;0.644378;0.0128241;1.07413
4;calc bound;100;0.00522031;0.0022266;0.0081719
4;calc iter;100;2.3132;2.23027;2.52322
4;total;1;261.465;261.465;261.465
5;calc total;1;234.229;234.229;234.229
5;calc update async;100;0.000287739;8.6079e-05;0.00758966
5;calc inner;100;1.36997;0.804789;2.31972
5;calc wait;100;0.319556;0.0165999;0.72512
5;calc bound;100;0.00351598;0.00193615;0.00742371
5;calc iter;100;2.32079;2.23997;2.50251
5;total;1;261.447;261.447;261.447
6;calc total;1;234.228;234.228;234.228
6;calc update async;100;0.000363355;7.2389e-05;0.0142722
6;calc inner;100;1.22215;0.590151;2.3236
6;calc wait;100;0.643137;0.00251936;1.75615
6;calc bound;100;0.00341148;0.00150367;0.007782
6;calc iter;100;2.32512;1.76095;2.50058
6;total;1;261.46;261.46;261.46
7;calc total;1;234.229;234.229;234.229
7;calc update async;100;0.000309748;6.638e-05;0.0103886
7;calc inner;100;1.19391;0.378634;2.32308
7;calc wait;100;1.13543;0.00291401;1.91352
7;calc bound;100;0.00547908;0.00189039;0.00925321
7;calc iter;100;2.33706;1.78305;2.40858
7;total;1;261.48;261.48;261.48
8;calc total;1;234.236;234.236;234.236
8;calc update async;100;0.000190101;6.0609e-05;0.00619604
8;calc inner;100;2.15181;1.27069;2.33083
8;calc wait;100;0.0313102;0.0022284;0.056912
8;calc bound;100;0.005286;0.00182086;0.00909221
8;calc iter;100;2.34005;1.56767;2.37611
8;total;1;261.472;261.472;261.472
9;calc total;1;234.228;234.228;234.228
9;calc update async;100;0.000377395;0.000128099;0.0128151
9;calc inner;100;2.17052;1.28419;2.33627
9;calc wait;100;0.0123865;0.0020059;0.0224668
9;calc bound;100;0.00251109;0.00189553;0.00650876
9;calc iter;100;2.34001;1.56202;2.38281
9;total;1;261.464;261.464;261.464
10;calc total;1;234.229;234.229;234.229
10;calc update async;100;0.00047977;0.000124248;0.0111671
10;calc inner;100;2.17514;1.29807;2.33756
10;calc wait;100;0.0217736;0.00171547;0.181382
10;calc bound;100;0.00237319;0.00181018;0.00792351
10;calc iter;100;2.34013;1.56561;2.37448
10;total;1;261.48;261.48;261.48
11;calc total;1;234.229;234.229;234.229
11;calc update async;100;0.000455879;0.000164598;0.0108789
11;calc inner;100;2.17523;1.29853;2.33639
11;calc wait;100;0.00326294;0.00190508;0.0247543
11;calc bound;100;0.00243953;0.00180331;0.00798188
11;calc iter;100;2.34013;1.5664;2.37181
11;total;1;261.478;261.478;261.478
12;calc total;1;234.228;234.228;234.228
12;calc update async;100;0.000355233;8.2909e-05;0.0130422
12;calc inner;100;2.17238;1.28653;2.3369
12;calc wait;100;0.0149799;0.00234357;0.203564
12;calc bound;100;0.00302707;0.00174905;0.00598132
12;calc iter;100;2.34;1.56353;2.39063
12;total;1;261.443;261.443;261.443
13;calc total;1;234.228;234.228;234.228
13;calc update async;100;0.000342698;7.7229e-05;0.012728
13;calc inner;100;2.1759;1.29204;2.3356
13;calc wait;100;0.00993976;0.0026366;0.0652243
13;calc bound;100;0.00232161;0.00171754;0.00763346
13;calc iter;100;2.34002;1.5611;2.37145
13;total;1;261.466;261.466;261.466
14;calc total;1;234.236;234.236;234.236
14;calc update async;100;0.000407004;0.000140158;0.00597134
14;calc inner;100;2.1792;1.30133;2.34178
14;calc wait;100;0.00502707;0.0014831;0.0527728
14;calc bound;100;0.00217548;0.00153847;0.00362092
14;calc iter;100;2.3402;1.56566;2.37237
14;total;1;261.474;261.474;261.474
15;calc total;1;234.229;234.229;234.229
15;calc update async;100;0.000399537;0.000108439;0.0131077
15;calc inner;100;2.17815;1.30192;2.3356
15;calc wait;100;0.00523567;0.00161842;0.0970793
15;calc bound;100;0.00228881;0.00154341;0.00800439
15;calc iter;100;2.34011;1.56462;2.36991
15;total;1;261.445;261.445;261.445
16;calc total;1;234.228;234.228;234.228
16;calc update async;100;7.08116e-05;4.135e-05;0.00108595
16;calc inner;100;1.89669;0.613829;2.3357
16;calc wait;100;0.438919;0.0131275;0.948732
16;calc bound;100;0.00445207;0.00159365;0.00744558
16;calc iter;100;2.34014;1.5642;2.37346
16;total;1;261.428;261.428;261.428
17;calc total;1;234.229;234.229;234.229
17;calc update async;100;6.78539e-05;3.8539e-05;0.00144852
17;calc inner;100;1.83193;0.795922;2.33367
17;calc wait;100;0.494096;0.00854896;0.985659
17;calc bound;100;0.00458836;0.00200352;0.00621651
17;calc iter;100;2.33069;1.37088;2.40244
17;total;1;261.432;261.432;261.432
18;calc total;1;234.228;234.228;234.228
18;calc update async;100;6.45514e-05;4.062e-05;0.0013122
18;calc inner;100;1.85192;1.34938;2.34082
18;calc wait;100;0.467972;0.00250616;0.946953
18;calc bound;100;0.00504424;0.00227682;0.00758611
18;calc iter;100;2.32501;1.77553;2.39722
18;total;1;261.406;261.406;261.406
19;calc total;1;234.228;234.228;234.228
19;calc update async;100;6.32009e-05;3.5639e-05;0.00126731
19;calc inner;100;1.91433;1.55257;2.34025
19;calc wait;100;0.401506;0.00274363;0.741418
19;calc bound;100;0.00492087;0.00236716;0.00702056
19;calc iter;100;2.32082;2.23001;2.39841
19;total;1;261.433;261.433;261.433
20;calc total;1;234.228;234.228;234.228
20;calc update async;100;6.24321e-05;3.7379e-05;0.0011978
20;calc inner;100;1.92739;1.54987;2.3356
20;calc wait;100;0.388463;0.00642031;0.761346
20;calc bound;100;0.00490669;0.00244941;0.00808933
20;calc iter;100;2.32083;2.24345;2.50264
20;total;1;261.447;261.447;261.447
21;calc total;1;234.228;234.228;234.228
21;calc update async;100;6.80822e-05;4.0219e-05;0.00123392
21;calc inner;100;1.86049;1.34577;2.33494
21;calc wait;100;0.459423;0.00674244;0.968393
21;calc bound;100;0.00518963;0.00259407;0.00695486
21;calc iter;100;2.32517;1.7871;2.50043
21;total;1;261.45;261.45;261.45
22;calc total;1;234.228;234.228;234.228
22;calc update async;100;6.40009e-05;4.008e-05;0.00117422
22;calc inner;100;1.86201;0.819773;2.34009
22;calc wait;100;0.463612;0.00224039;0.964515
22;calc bound;100;0.00500556;0.00195297;0.00819166
22;calc iter;100;2.3307;1.37947;2.51057
22;total;1;261.45;261.45;261.45
23;calc total;1;234.228;234.228;234.228
23;calc update async;100;7.10869e-05;4.3509e-05;0.00102014
23;calc inner;100;1.92147;0.631713;2.33993
23;calc wait;100;0.411988;0.00292097;0.9315
23;calc bound;100;0.00645008;0.00191403;0.00910913
23;calc iter;100;2.33999;1.56517;2.3735
23;total;1;261.422;261.422;261.422
24;calc total;1;234.235;234.235;234.235
24;calc update async;100;4.53926e-05;2.732e-05;0.000556904
24;calc inner;100;2.32291;1.54714;2.35947
24;calc wait;100;0.0131304;0.00279014;0.0224865
24;calc bound;100;0.00409675;0.00278309;0.00799726
24;calc iter;100;2.34019;1.56641;2.38858
24;total;1;261.448;261.448;261.448
25;calc total;1;234.235;234.235;234.235
25;calc update async;100;4.9762e-05;3.0999e-05;0.000517574
25;calc inner;100;2.32806;1.54835;2.37769
25;calc wait;100;0.00648783;0.00351769;0.0210612
25;calc bound;100;0.00560158;0.00166925;0.00663011
25;calc iter;100;2.3402;1.56093;2.38687
25;total;1;261.426;261.426;261.426
26;calc total;1;234.227;234.227;234.227
26;calc update async;100;4.58159e-05;2.779e-05;0.000587503
26;calc inner;100;2.3323;1.55831;2.36604
26;calc wait;100;0.00282478;0.0017892;0.0149553
26;calc bound;100;0.00494946;0.00164622;0.00720775
26;calc iter;100;2.34013;1.56179;2.38616
26;total;1;261.425;261.425;261.425
27;calc total;1;234.228;234.228;234.228
27;calc update async;100;5.30316e-05;2.974e-05;0.00095287
27;calc inner;100;2.33204;1.55861;2.36515
27;calc wait;100;0.00303983;0.00177286;0.0228348
27;calc bound;100;0.00499303;0.00163932;0.00634728
27;calc iter;100;2.34013;1.56206;2.37171
27;total;1;261.4;261.4;261.4
28;calc total;1;234.235;234.235;234.235
28;calc update async;100;5.53497e-05;2.609e-05;0.00103241
28;calc inner;100;2.32655;1.55128;2.35419
28;calc wait;100;0.00975554;0.00290151;0.0825638
28;calc bound;100;0.00383356;0.00173375;0.00675734
28;calc iter;100;2.3402;1.56504;2.37655
28;total;1;261.385;261.385;261.385
29;calc total;1;234.227;234.227;234.227
29;calc update async;100;4.62077e-05;2.8539e-05;0.000466595
29;calc inner;100;2.32844;1.55051;2.35441
29;calc wait;100;0.00696365;0.00329672;0.0258915
29;calc bound;100;0.0042452;0.00177654;0.00660758
29;calc iter;100;2.34013;1.56315;2.37065
29;total;1;261.388;261.388;261.388
30;calc total;1;234.235;234.235;234.235
30;calc update async;100;4.28699e-05;2.11e-05;0.000820961
30;calc inner;100;2.33263;1.55886;2.35816
30;calc wait;100;0.00302384;0.00168943;0.0218971
30;calc bound;100;0.00397284;0.00161542;0.00557533
30;calc iter;100;2.34022;1.5622;2.3686
30;total;1;261.408;261.408;261.408
31;calc total;1;234.227;234.227;234.227
31;calc update async;100;4.26703e-05;2.6e-05;0.000612064
31;calc inner;100;2.33217;1.5595;2.35851
31;calc wait;100;0.00363956;0.00182513;0.0278947
31;calc bound;100;0.00376384;0.00175182;0.00605379
31;calc iter;100;2.34013;1.56311;2.36561
31;total;1;261.396;261.396;261.396
32;calc total;1;234.235;234.235;234.235
32;calc update async;100;6.56869e-05;2.013e-05;0.00130446
32;calc inner;100;1.57645;0.372102;2.32882
32;calc wait;100;0.755347;0.0284192;1.44484
32;calc bound;100;0.00571456;0.00145565;0.00836542
32;calc iter;100;2.33759;1.78483;2.43102
32;total;1;261.348;261.348;261.348
33;calc total;1;234.235;234.235;234.235
33;calc update async;100;5.64301e-05;2.5919e-05;0.00100363
33;calc inner;100;1.45997;0.577459;2.32598
33;calc wait;100;0.841103;0.00782342;1.77242
33;calc bound;100;0.00454876;0.00138056;0.007226
33;calc iter;100;2.325;1.68392;2.41884
33;total;1;261.353;261.353;261.353
34;calc total;1;234.235;234.235;234.235
34;calc update async;100;5.5719e-05;2.159e-05;0.00094944
34;calc inner;100;1.64777;0.861575;2.33132
34;calc wait;100;0.371473;0.00277075;0.791464
34;calc bound;100;0.00403971;0.00192924;0.00724039
34;calc iter;100;2.32082;2.26698;2.36274
34;total;1;261.373;261.373;261.373
35;calc total;1;234.228;234.228;234.228
35;calc update async;100;5.63952e-05;2.481e-05;0.00091128
35;calc inner;100;1.53672;0.582291;2.32864
35;calc wait;100;0.530487;0.00280287;1.12007
35;calc bound;100;0.00480913;0.00283793;0.00685822
35;calc iter;100;2.31338;2.1824;2.37005
35;total;1;261.387;261.387;261.387
36;calc total;1;234.235;234.235;234.235
36;calc update async;100;5.46264e-05;2.3899e-05;0.00139672
36;calc inner;100;1.53759;0.582324;2.32945
36;calc wait;100;0.509335;0.00795815;1.08071
36;calc bound;100;0.00491547;0.00221383;0.00900391
36;calc iter;100;2.31324;2.23026;2.52319
36;total;1;261.389;261.389;261.389
37;calc total;1;234.235;234.235;234.235
37;calc update async;100;6.80868e-05;2.986e-05;0.00137828
37;calc inner;100;1.64993;0.862112;2.32961
37;calc wait;100;0.32901;0.00611478;0.737594
37;calc bound;100;0.00411902;0.00195296;0.00687904
37;calc iter;100;2.32083;2.23994;2.50252
37;total;1;261.393;261.393;261.393
38;calc total;1;234.235;234.235;234.235
38;calc update async;100;6.37799e-05;2.792e-05;0.00121638
38;calc inner;100;1.48471;0.593982;2.33359
38;calc wait;100;0.789035;0.00376213;1.75793
38;calc bound;100;0.00507444;0.00152562;0.00713619
38;calc iter;100;2.32519;1.74739;2.44966
38;total;1;261.378;261.378;261.378
39;calc total;1;234.227;234.227;234.227
39;calc update async;100;5.97933e-05;2.08e-05;0.000665743
39;calc inner;100;1.56706;0.382227;2.32895
39;calc wait;100;0.764162;0.0122014;1.49906
39;calc bound;100;0.00570012;0.00185447;0.00787637
39;calc iter;100;2.33698;1.77899;2.38914
39;total;1;261.363;261.363;261.363
40;calc total;1;234.235;234.235;234.235
40;calc update async;100;4.5123e-05;2.517e-05;0.00102457
40;calc inner;100;2.23716;1.26759;2.34817
40;calc wait;100;0.0392983;0.00605337;0.0644494
40;calc bound;100;0.00345926;0.00214461;0.00903919
40;calc iter;100;2.33999;1.56465;2.3719
40;total;1;261.341;261.341;261.341
41;calc total;1;234.235;234.235;234.235
41;calc update async;100;6.04406e-05;2.5909e-05;0.0014529
41;calc inner;100;2.26308;1.28846;2.35741
41;calc wait;100;0.00622338;0.00220334;0.0180165
41;calc bound;100;0.00298353;0.00201365;0.00733327
41;calc iter;100;2.34007;1.56203;2.38414
41;total;1;261.35;261.35;261.35
42;calc total;1;234.235;234.235;234.235
42;calc update async;100;5.4116e-05;2.636e-05;0.00179246
42;calc inner;100;2.26337;1.29993;2.35874
42;calc wait;100;0.00251446;0.00178383;0.00783637
42;calc bound;100;0.00280004;0.00185727;0.0064052
42;calc iter;100;2.34017;1.56649;2.37303
42;total;1;261.338;261.338;261.338
43;calc total;1;234.235;234.235;234.235
43;calc update async;100;5.52537e-05;2.3889e-05;0.0012036
43;calc inner;100;2.26321;1.30059;2.35373
43;calc wait;100;0.00324223;0.00179152;0.0219357
43;calc bound;100;0.00280802;0.00184567;0.00608834
43;calc iter;100;2.34017;1.56692;2.369
43;total;1;261.34;261.34;261.34
44;calc total;1;234.234;234.234;234.234
44;calc update async;100;4.70135e-05;2.2859e-05;0.00113856
44;calc inner;100;2.26126;1.28989;2.34813
44;calc wait;100;0.0115941;0.002194;0.0390268
44;calc bound;100;0.00318398;0.00182939;0.00772258
44;calc iter;100;2.34006;1.56359;2.37602
44;total;1;261.34;261.34;261.34
45;calc total;1;234.235;234.235;234.235
45;calc update async;100;5.13589e-05;2.0399e-05;0.00148234
45;calc inner;100;2.26394;1.29436;2.35312
45;calc wait;100;0.00903943;0.00229467;0.0207301
45;calc bound;100;0.002621;0.00164277;0.00679757
45;calc iter;100;2.34008;1.56112;2.36509
45;total;1;261.331;261.331;261.331
46;calc total;1;234.234;234.234;234.234
46;calc update async;100;5.02119e-05;2.179e-05;0.00127416
46;calc inner;100;2.26789;1.30419;2.35978
46;calc wait;100;0.0026528;0.00151939;0.0293101
46;calc bound;100;0.00256024;0.00153576;0.00712726
46;calc iter;100;2.34017;1.56638;2.36686
46;total;1;261.363;261.363;261.363
47;calc total;1;234.226;234.226;234.226
47;calc update async;100;4.37957e-05;2.387e-05;0.000540344
47;calc inner;100;2.26583;1.30313;2.35916
47;calc wait;100;0.00550557;0.00148817;0.0828189
47;calc bound;100;0.00262176;0.00155599;0.00591385
47;calc iter;100;2.34009;1.56469;2.36897
47;total;1;261.34;261.34;261.34
48;calc total;1;234.234;234.234;234.234
48;calc update async;100;5.54952e-05;1.493e-05;0.00128145
48;calc inner;100;1.1577;0.366529;2.31611
48;calc wait;100;1.16904;0.0372142;2.03224
48;calc bound;100;0.0057411;0.00147937;0.0111268
48;calc iter;100;2.33255;1.69116;2.64246
48;total;1;261.321;261.321;261.321
49;calc total;1;234.234;234.234;234.234
49;calc update async;100;4.6949e-05;2.1879e-05;0.00123868
49;calc inner;100;1.22535;0.528152;2.32138
49;calc wait;100;0.881154;0.0206311;1.73235
49;calc bound;100;0.00363794;0.00147113;0.00633591
49;calc iter;100;2.31933;1.70528;2.37686
49;total;1;261.323;261.323;261.323
50;calc total;1;234.234;234.234;234.234
50;calc update async;100;5.05209e-05;2.363e-05;0.00120319
50;calc inner;100;1.3389;0.554423;2.33551
50;calc wait;100;0.448968;0.00247884;1.51493
50;calc bound;100;0.00397566;0.0019333;0.00840135
50;calc iter;100;2.31271;2.25202;2.35139
50;total;1;261.245;261.245;261.245
51;calc total;1;234.234;234.234;234.234
51;calc update async;100;5.3034e-05;2.127e-05;0.00169901
51;calc inner;100;1.20266;0.543916;2.32824
51;calc wait;100;0.575833;0.00424796;1.01629
51;calc bound;100;0.00478111;0.00229117;0.00907843
51;calc iter;100;2.30416;2.23289;2.35324
51;total;1;261.302;261.302;261.302
52;calc total;1;234.228;234.228;234.228
52;calc update async;100;4.05945e-05;1.953e-05;0.000584623
52;calc inner;100;1.18235;0.527975;2.32274
52;calc wait;100;0.577624;0.00482457;1.12633
52;calc bound;100;0.00505027;0.0022653;0.00914345
52;calc iter;100;2.30097;1.97718;2.48993
52;total;1;261.256;261.256;261.256
53;calc total;1;234.227;234.227;234.227
53;calc update async;100;3.56879e-05;2.034e-05;0.000174338
53;calc inner;100;1.33692;0.565734;2.32548
53;calc wait;100;0.449746;0.00540016;1.6245
53;calc bound;100;0.00370151;0.00193394;0.00692771
53;calc iter;100;2.31003;2.10572;2.4494
53;total;1;261.28;261.28;261.28
54;calc total;1;234.228;234.228;234.228
54;calc update async;100;4.72249e-05;2.1719e-05;0.00101239
54;calc inner;100;1.25734;0.584707;2.32987
54;calc wait;100;0.842167;0.00395937;1.69927
54;calc bound;100;0.00372751;0.00151548;0.00742067
54;calc iter;100;2.31785;1.83234;2.40718
54;total;1;261.256;261.256;261.256
55;calc total;1;234.226;234.226;234.226
55;calc update async;100;4.2441e-05;1.658e-05;0.000314557
55;calc inner;100;1.18311;0.403469;2.32615
55;calc wait;100;1.14164;0.0109512;1.90234
55;calc bound;100;0.0051149;0.00185338;0.00782941
55;calc iter;100;2.33111;1.73387;2.53254
55;total;1;261.256;261.256;261.256
56;calc total;1;234.234;234.234;234.234
56;calc update async;100;4.04066e-05;2.255e-05;0.00104179
56;calc inner;100;2.05635;1.19537;2.34312
56;calc wait;100;0.124482;0.00346995;0.241611
56;calc bound;100;0.00516492;0.00190823;0.00913462
56;calc iter;100;2.33704;1.78468;2.39122
56;total;1;261.292;261.292;261.292
57;calc total;1;234.233;234.233;234.233
57;calc update async;100;5.20016e-05;2.198e-05;0.00103814
57;calc inner;100;2.14231;1.25115;2.34472
57;calc wait;100;0.0133807;0.00344742;0.0306602
57;calc bound;100;0.00299721;0.00191596;0.00779505
57;calc iter;100;2.33732;1.77649;2.37116
57;total;1;261.295;261.295;261.295
58;calc total;1;234.234;234.234;234.234
58;calc update async;100;5.77815e-05;2.506e-05;0.00163928
58;calc inner;100;2.14878;1.27053;2.34946
58;calc wait;100;0.00267651;0.00182568;0.0088249
58;calc bound;100;0.0028273;0.00187159;0.00617954
58;calc iter;100;2.3375;1.78431;2.36904
58;total;1;261.271;261.271;261.271
59;calc total;1;234.234;234.234;234.234
59;calc update async;100;5.17193e-05;2.494e-05;0.00169337
59;calc inner;100;2.14817;1.27037;2.34925
59;calc wait;100;0.0117559;0.00183704;0.0397291
59;calc bound;100;0.00267548;0.00176218;0.00577022
59;calc iter;100;2.33752;1.78563;2.37205
59;total;1;261.268;261.268;261.268
60;calc total;1;234.233;234.233;234.233
60;calc update async;100;5.02708e-05;2.1739e-05;0.00156709
60;calc inner;100;2.15738;1.26253;2.34498
60;calc wait;100;0.0160353;0.00247934;0.0672812
60;calc bound;100;0.0036365;0.00172607;0.00715383
60;calc iter;100;2.33731;1.78444;2.38218
60;total;1;261.209;261.209;261.209
61;calc total;1;234.228;234.228;234.228
61;calc update async;100;4.34163e-05;2.449e-05;0.000313287
61;calc inner;100;2.16113;1.27813;2.3449
61;calc wait;100;0.0112413;0.00372407;0.0471428
61;calc bound;100;0.0024025;0.00163941;0.0054331
61;calc iter;100;2.33735;1.7802;2.37823
61;total;1;261.239;261.239;261.239
62;calc total;1;234.233;234.233;234.233
62;calc update async;100;6.12247e-05;2.525e-05;0.00191214
62;calc inner;100;2.16374;1.28223;2.34884
62;calc wait;100;0.00268847;0.00154255;0.0503216
62;calc bound;100;0.00234101;0.00156367;0.00662175
62;calc iter;100;2.33754;1.78588;2.36949
62;total;1;261.208;261.208;261.208
63;calc total;1;234.228;234.228;234.228
63;calc update async;100;4.3802e-05;1.886e-05;0.000943
63;calc inner;100;2.16006;1.28176;2.34861
63;calc wait;100;0.0082879;0.0014808;0.309249
63;calc bound;100;0.00239058;0.00154544;0.00601308
63;calc iter;100;2.33749;1.78523;2.43292
63;total;1;261.195;261.195;261.195
64;calc total;1;234.233;234.233;234.233
64;calc update async;100;5.99019e-05;2.459e-05;0.0010591
64;calc inner;100;1.84093;0.476819;2.32703
64;calc wait;100;0.48604;0.0280735;0.956096
64;calc bound;100;0.00619862;0.00145067;0.00957884
64;calc iter;100;2.33323;1.39281;2.41239
64;total;1;261.252;261.252;261.252
65;calc total;1;234.233;234.233;234.233
65;calc update async;100;6.19058e-05;3.425e-05;0.0016695
65;calc inner;100;1.77079;0.676145;2.32903
65;calc wait;100;0.548698;0.00511925;1.05122
65;calc bound;100;0.0045526;0.00195117;0.00653588
65;calc iter;100;2.32411;1.36504;2.38698
65;total;1;261.218;261.218;261.218
66;calc total;1;234.233;234.233;234.233
66;calc update async;100;5.74345e-05;3.038e-05;0.00114023
66;calc inner;100;1.78048;1.21185;2.33258
66;calc wait;100;0.5318;0.00357581;1.07502
66;calc bound;100;0.00493031;0.00234941;0.00669498
66;calc iter;100;2.31728;1.67175;2.37722
66;total;1;261.18;261.18;261.18
67;calc total;1;234.233;234.233;234.233
67;calc update async;100;5.72891e-05;2.8949e-05;0.00135501
67;calc inner;100;1.86026;1.39953;2.33287
67;calc wait;100;0.447711;0.00302493;0.893221
67;calc bound;100;0.00471616;0.00326788;0.00705399
67;calc iter;100;2.31275;2.25198;2.3511
67;total;1;261.203;261.203;261.203
68;calc total;1;234.233;234.233;234.233
68;calc update async;100;6.44711e-05;3.392e-05;0.0019656
68;calc inner;100;1.86361;1.35644;2.33103
68;calc wait;100;0.441581;0.0040105;0.994435
68;calc bound;100;0.00487272;0.00267734;0.00755861
68;calc iter;100;2.31013;2.10576;2.35889
68;total;1;261.171;261.171;261.171
69;calc total;1;234.232;234.232;234.232
69;calc update async;100;7.15103e-05;3.5079e-05;0.00247547
69;calc inner;100;1.79077;1.28438;2.33043
69;calc wait;100;0.518831;0.00443925;1.06564
69;calc bound;100;0.00520754;0.00237428;0.00709309
69;calc iter;100;2.31488;1.78259;2.48241
69;total;1;261.173;261.173;261.173
70;calc total;1;234.233;234.233;234.233
70;calc update async;100;7.46202e-05;3.848e-05;0.0025048
70;calc inner;100;1.78216;0.767645;2.335
70;calc wait;100;0.53314;0.00232492;1.22257
70;calc bound;100;0.0049699;0.00236996;0.00643312
70;calc iter;100;2.32035;1.31772;2.45321
70;total;1;261.217;261.217;261.217
71;calc total;1;234.233;234.233;234.233
71;calc update async;100;6.77673e-05;2.108e-05;0.00192739
71;calc inner;100;1.85933;0.532926;2.33425
71;calc wait;100;0.466417;0.00747643;1.17574
71;calc bound;100;0.00627439;0.00190112;0.00772149
71;calc iter;100;2.3321;1.71059;2.53537
71;total;1;261.19;261.19;261.19
72;calc total;1;234.232;234.232;234.232
72;calc update async;100;5.14757e-05;1.967e-05;0.00172782
72;calc inner;100;2.23167;1.42285;2.34212
72;calc wait;100;0.0851164;0.00283208;0.445802
72;calc bound;100;0.00478292;0.00380521;0.00905515
72;calc iter;100;2.3337;1.59055;2.38843
72;total;1;261.218;261.218;261.218
73;calc total;1;234.232;234.232;234.232
73;calc update async;100;5.06929e-05;2.068e-05;0.00187776
73;calc inner;100;2.2765;1.41817;2.34414
73;calc wait;100;0.0264722;0.00684147;0.0979853
73;calc bound;100;0.00477857;0.00262304;0.00667413
73;calc iter;100;2.33376;1.56307;2.38752
73;total;1;261.194;261.194;261.194
74;calc total;1;234.232;234.232;234.232
74;calc update async;100;5.1166e-05;1.721e-05;0.00191442
74;calc inner;100;2.28968;1.43207;2.35084
74;calc wait;100;0.00545009;0.00235846;0.0388333
74;calc bound;100;0.00384439;0.00212253;0.00592485
74;calc iter;100;2.33395;1.58506;2.38619
74;total;1;261.192;261.192;261.192
75;calc total;1;234.229;234.229;234.229
75;calc update async;100;4.46891e-05;1.852e-05;0.00122169
75;calc inner;100;2.28573;1.35841;2.34798
75;calc wait;100;0.0172128;0.00253818;0.111151
75;calc bound;100;0.00466988;0.00200218;0.00828664
75;calc iter;100;2.33392;1.47372;2.3863
75;total;1;261.192;261.192;261.192
76;calc total;1;234.233;234.233;234.233
76;calc update async;100;5.07219e-05;2.038e-05;0.00213407
76;calc inner;100;2.29145;1.38376;2.34744
76;calc wait;100;0.0257375;0.00271405;0.0879815
76;calc bound;100;0.00535766;0.00213468;0.00734886
76;calc iter;100;2.33372;1.44442;2.38882
76;total;1;261.204;261.204;261.204
77;calc total;1;234.233;234.233;234.233
77;calc update async;100;5.07315e-05;1.93e-05;0.00198158
77;calc inner;100;2.30235;1.38155;2.34783
77;calc wait;100;0.0123394;0.00386309;0.0549061
77;calc bound;100;0.00390015;0.00154637;0.00701848
77;calc iter;100;2.33383;1.44929;2.38195
77;total;1;261.155;261.155;261.155
78;calc total;1;234.233;234.233;234.233
78;calc update async;100;5.2494e-05;2.1339e-05;0.0020432
78;calc inner;100;2.30697;1.3873;2.35203
78;calc wait;100;0.00257009;0.00151617;0.00952459
78;calc bound;100;0.00343549;0.0015353;0.00577059
78;calc iter;100;2.33398;1.46445;2.38101
78;total;1;261.157;261.157;261.157
79;calc total;1;234.232;234.232;234.232
79;calc update async;100;5.88853e-05;2.233e-05;0.00272268
79;calc inner;100;2.30642;1.38761;2.35152
79;calc wait;100;0.00260096;0.00151994;0.00915614
79;calc bound;100;0.00344808;0.00148054;0.00656044
79;calc iter;100;2.33396;1.46371;2.38124
79;total;1;261.152;261.152;261.152
80;calc total;1;234.229;234.229;234.229
80;calc update async;100;5.73486e-05;1.413e-05;0.00134125
80;calc inner;100;1.59635;0.371678;2.32929
80;calc wait;100;0.731073;0.0216072;1.64447
80;calc bound;100;0.00647045;0.00155241;0.0110119
80;calc iter;100;2.33396;1.8272;2.38828
80;total;1;261.153;261.153;261.153
81;calc total;1;234.232;234.232;234.232
81;calc update async;100;5.84387e-05;2.297e-05;0.00184409
81;calc inner;100;1.44237;0.574604;2.32795
81;calc wait;100;0.872699;0.0078095;1.73859
81;calc bound;100;0.00432657;0.00137681;0.00687792
81;calc iter;100;2.32025;1.7282;2.36981
81;total;1;261.128;261.128;261.128
82;calc total;1;234.231;234.231;234.231
82;calc update async;100;5.14831e-05;2.177e-05;0.00172189
82;calc inner;100;1.60676;0.686762;2.33357
82;calc wait;100;0.4743;0.0026545;1.08635
82;calc bound;100;0.00439874;0.00194447;0.00913228
82;calc iter;100;2.31585;2.2297;2.35391
82;total;1;261.128;261.128;261.128
83;calc total;1;234.232;234.232;234.232
83;calc update async;100;5.93119e-05;1.9839e-05;0.00246585
83;calc inner;100;1.5315;0.586882;2.33296
83;calc wait;100;0.533884;0.00296086;1.09778
83;calc bound;100;0.00485253;0.00253734;0.00675232
83;calc iter;100;2.30753;2.27608;2.36081
83;total;1;261.153;261.153;261.153
84;calc total;1;234.231;234.231;234.231
84;calc update async;100;4.95198e-05;1.797e-05;0.00164849
84;calc inner;100;1.53116;0.580586;2.3271
84;calc wait;100;0.529377;0.00761596;1.09159
84;calc bound;100;0.00488998;0.00227779;0.0060667
84;calc iter;100;2.30737;2.27265;2.35709
84;total;1;261.097;261.097;261.097
85;calc total;1;234.232;234.232;234.232
85;calc update async;100;6.15019e-05;1.962e-05;0.00237761
85;calc inner;100;1.60474;0.647269;2.32765
85;calc wait;100;0.460395;0.00879911;1.13355
85;calc bound;100;0.00459574;0.00228519;0.00898718
85;calc iter;100;2.31585;2.21734;2.3783
85;total;1;261.098;261.098;261.098
86;calc total;1;234.23;234.23;234.23
86;calc update async;100;5.28131e-05;1.867e-05;0.00155393
86;calc inner;100;1.46134;0.591695;2.33369
86;calc wait;100;0.85244;0.00347568;1.72636
86;calc bound;100;0.00461458;0.00154079;0.00715704
86;calc iter;100;2.32029;1.74328;2.41353
86;total;1;261.087;261.087;261.087
87;calc total;1;234.231;234.231;234.231
87;calc update async;100;6.77337e-05;1.885e-05;0.00208829
87;calc inner;100;1.59802;0.38064;2.33293
87;calc wait;100;0.729901;0.010724;1.63147
87;calc bound;100;0.00570246;0.00186253;0.00770616
87;calc iter;100;2.3337;1.84245;2.4012
87;total;1;261.081;261.081;261.081
88;calc total;1;234.232;234.232;234.232
88;calc update async;100;4.83202e-05;1.702e-05;0.00202261
88;calc inner;100;2.22171;1.28687;2.34172
88;calc wait;100;0.0410795;0.00273587;0.0742379
88;calc bound;100;0.00493239;0.00317909;0.00907149
88;calc iter;100;2.33627;1.54776;2.37334
88;total;1;261.092;261.092;261.092
89;calc total;1;234.232;234.232;234.232
89;calc update async;100;6.32683e-05;2.4279e-05;0.00242803
89;calc inner;100;2.24791;1.29293;2.35083
89;calc wait;100;0.0138057;0.00628647;0.0426222
89;calc bound;100;0.00347625;0.00171984;0.00702079
89;calc iter;100;2.3363;1.54724;2.36872
89;total;1;261.087;261.087;261.087
90;calc total;1;234.23;234.23;234.23
90;calc update async;100;5.26007e-05;2.317e-05;0.00188409
90;calc inner;100;2.25394;1.30577;2.3551
90;calc wait;100;0.00253249;0.00174105;0.00504664
90;calc bound;100;0.00317095;0.00168342;0.00582722
90;calc iter;100;2.3364;1.55222;2.3734
90;total;1;261.091;261.091;261.091
91;calc total;1;234.23;234.23;234.23
91;calc update async;100;6.71678e-05;2.8089e-05;0.00262588
91;calc inner;100;2.25385;1.30558;2.35528
91;calc wait;100;0.00325741;0.00184016;0.0122244
91;calc bound;100;0.00320699;0.00167956;0.00616287
91;calc iter;100;2.33639;1.55243;2.37431
91;total;1;261.073;261.073;261.073
92;calc total;1;234.23;234.23;234.23
92;calc update async;100;4.80598e-05;1.987e-05;0.00184749
92;calc inner;100;2.24804;1.28984;2.34953
92;calc wait;100;0.0178703;0.00288322;0.0336065
92;calc bound;100;0.00379477;0.0017525;0.0059577
92;calc iter;100;2.33626;1.547;2.37363
92;total;1;261.092;261.092;261.092
93;calc total;1;234.23;234.23;234.23
93;calc update async;100;5.10375e-05;2.197e-05;0.00154177
93;calc inner;100;2.25453;1.29608;2.35572
93;calc wait;100;0.0100652;0.00434466;0.0391805
93;calc bound;100;0.00243175;0.00184009;0.0059539
93;calc iter;100;2.3363;1.54603;2.37356
93;total;1;261.092;261.092;261.092
94;calc total;1;234.23;234.23;234.23
94;calc update async;100;5.40185e-05;2.2569e-05;0.00175771
94;calc inner;100;2.25708;1.30622;2.35979
94;calc wait;100;0.00214453;0.0016769;0.00345359
94;calc bound;100;0.00228592;0.00158293;0.00435471
94;calc iter;100;2.33641;1.55177;2.37383
94;total;1;261.09;261.09;261.09
95;calc total;1;234.232;234.232;234.232
95;calc update async;100;6.0631e-05;2.416e-05;0.00240059
95;calc inner;100;2.2576;1.30732;2.36119
95;calc wait;100;0.00281122;0.00194826;0.00849403
95;calc bound;100;0.00231175;0.00158715;0.00590577
95;calc iter;100;2.33642;1.55338;2.37563
95;total;1;261.069;261.069;261.069
96;calc total;1;234.231;234.231;234.231
96;calc update async;100;7.49604e-05;2.382e-05;0.00202061
96;calc inner;100;1.86168;0.589466;2.32975
96;calc wait;100;0.47032;0.0234482;0.960412
96;calc bound;100;0.00433181;0.00159043;0.0103997
96;calc iter;100;2.33642;1.55149;2.39478
96;total;1;261.054;261.054;261.054
97;calc total;1;234.232;234.232;234.232
97;calc update async;100;7.51135e-05;3.468e-05;0.00239758
97;calc inner;100;1.78492;0.727158;2.32566
97;calc wait;100;0.537162;0.00936752;1.02401
97;calc bound;100;0.00465356;0.00194249;0.00640628
97;calc iter;100;2.32685;1.38827;2.39262
97;total;1;260.969;260.969;260.969
98;calc total;1;234.232;234.232;234.232
98;calc update async;100;7.28618e-05;2.815e-05;0.0025353
98;calc inner;100;1.80152;1.30345;2.33171
98;calc wait;100;0.513397;0.00273967;1.02514
98;calc bound;100;0.00517087;0.00216447;0.00643554
98;calc iter;100;2.32029;1.7513;2.36872
98;total;1;261.065;261.065;261.065
99;calc total;1;234.228;234.228;234.228
99;calc update async;100;5.77953e-05;3.0949e-05;0.00113958
99;calc inner;100;1.87863;1.45899;2.332
99;calc wait;100;0.432394;0.0028871;0.836631
99;calc bound;100;0.00474129;0.00299846;0.00834968
99;calc iter;100;2.31587;2.28666;2.35447
99;total;1;261.064;261.064;261.064
100;calc total;1;234.229;234.229;234.229
100;calc update async;100;5.81074e-05;2.8999e-05;0.00131703
100;calc inner;100;1.87029;1.45346;2.33058
100;calc wait;100;0.440537;0.005287;0.852303
100;calc bound;100;0.00491064;0.00212224;0.0066314
100;calc iter;100;2.31586;2.28492;2.37647
100;total;1;260.893;260.893;260.893
101;calc total;1;234.229;234.229;234.229
101;calc update async;100;5.94381e-05;3.264e-05;0.00107723
101;calc inner;100;1.79089;1.29042;2.33014
101;calc wait;100;0.523916;0.00624406;1.06542
101;calc bound;100;0.00538472;0.00196188;0.00703859
101;calc iter;100;2.32029;1.74021;2.37825
101;total;1;260.993;260.993;260.993
102;calc total;1;234.229;234.229;234.229
102;calc update async;100;6.56862e-05;3.392e-05;0.00162133
102;calc inner;100;1.79188;0.740476;2.33397
102;calc wait;100;0.529803;0.0025246;1.01383
102;calc bound;100;0.00494943;0.00239004;0.00917934
102;calc iter;100;2.32673;1.38748;2.38926
102;total;1;260.894;260.894;260.894
103;calc total;1;234.228;234.228;234.228
103;calc update async;100;6.56355e-05;2.291e-05;0.000861311
103;calc inner;100;1.86419;0.590955;2.33343
103;calc wait;100;0.465321;0.0135809;0.953964
103;calc bound;100;0.00664987;0.00188005;0.00890684
103;calc iter;100;2.33624;1.54682;2.39106
103;total;1;260.913;260.913;260.913
104;calc total;1;234.23;234.23;234.23
104;calc update async;100;5.17038e-05;2.649e-05;0.00115313
104;calc inner;100;2.3166;1.53394;2.37035
104;calc wait;100;0.0155737;0.00300403;0.0321742
104;calc bound;100;0.00402158;0.00255368;0.00779044
104;calc iter;100;2.33639;1.55146;2.38971
104;total;1;261.016;261.016;261.016
105;calc total;1;234.228;234.228;234.228
105;calc update async;100;5.15705e-05;2.601e-05;0.000632713
105;calc inner;100;2.32331;1.53593;2.37552
105;calc wait;100;0.00687536;0.00409073;0.0187035
105;calc bound;100;0.00582554;0.001667;0.0068018
105;calc iter;100;2.33639;1.54884;2.39376
105;total;1;260.924;260.924;260.924
106;calc total;1;234.232;234.232;234.232
106;calc update async;100;6.50411e-05;2.897e-05;0.0023589
106;calc inner;100;2.32798;1.54485;2.37948
106;calc wait;100;0.00269929;0.00179939;0.00740443
106;calc bound;100;0.00502099;0.00165001;0.00701828
106;calc iter;100;2.33643;1.54834;2.38669
106;total;1;261.018;261.018;261.018
107;calc total;1;234.228;234.228;234.228
107;calc update async;100;4.87668e-05;2.511e-05;0.00086405
107;calc inner;100;2.32771;1.545;2.37924
107;calc wait;100;0.0031074;0.00169412;0.0186484
107;calc bound;100;0.00547534;0.00163302;0.00741433
107;calc iter;100;2.33639;1.54836;2.39402
107;total;1;260.921;260.921;260.921
108;calc total;1;234.23;234.23;234.23
108;calc update async;100;5.61315e-05;2.557e-05;0.00196526
108;calc inner;100;2.32326;1.53637;2.37055
108;calc wait;100;0.00973805;0.00257091;0.0205339
108;calc bound;100;0.00325023;0.00183054;0.0067981
108;calc iter;100;2.33642;1.552;2.39282
108;total;1;260.979;260.979;260.979
109;calc total;1;234.229;234.229;234.229
109;calc update async;100;4.98667e-05;2.5379e-05;0.00111692
109;calc inner;100;2.32504;1.53663;2.37316
109;calc wait;100;0.00686952;0.00477205;0.0208628
109;calc bound;100;0.0043578;0.00188864;0.00584009
109;calc iter;100;2.3364;1.54914;2.39381
109;total;1;260.917;260.917;260.917
110;calc total;1;234.228;234.228;234.228
110;calc update async;100;5.15238e-05;2.81e-05;0.00121296
110;calc inner;100;2.32927;1.54523;2.37791
110;calc wait;100;0.00265345;0.00169318;0.0168001
110;calc bound;100;0.00429724;0.0017317;0.00799004
110;calc iter;100;2.3364;1.54869;2.38457
110;total;1;261.069;261.069;261.069
111;calc total;1;234.229;234.229;234.229
111;calc update async;100;5.81128e-05;2.4379e-05;0.00154028
111;calc inner;100;2.32926;1.54586;2.37727
111;calc wait;100;0.00276521;0.00167784;0.00701434
111;calc bound;100;0.00409793;0.00178188;0.00488545
111;calc iter;100;2.33641;1.54935;2.38384
111;total;1;260.981;260.981;260.981
112;calc total;1;234.23;234.23;234.23
112;calc update async;100;0.000481754;7.6539e-05;0.0070948
112;calc inner;100;1.80889;0.454844;2.32771
112;calc wait;100;0.518981;0.0340971;1.17616
112;calc bound;100;0.00648072;0.00147725;0.0108151
112;calc iter;100;2.33484;1.61836;2.38784
112;total;1;261.026;261.026;261.026
113;calc total;1;234.228;234.228;234.228
113;calc update async;100;0.000427939;0.000158769;0.01111
113;calc inner;100;1.74646;0.578053;2.32838
113;calc wait;100;0.571577;0.00783634;1.16997
113;calc bound;100;0.00475633;0.00196665;0.00677063
113;calc iter;100;2.32322;1.34857;2.3813
113;total;1;260.867;260.867;260.867
114;calc total;1;234.228;234.228;234.228
114;calc update async;100;0.000466409;0.000206458;0.0111319
114;calc inner;100;1.7645;1.14444;2.33418
114;calc wait;100;0.545417;0.00246703;1.17706
114;calc bound;100;0.00517375;0.00194258;0.00642518
114;calc iter;100;2.31581;1.75155;2.37334
114;total;1;260.933;260.933;260.933
115;calc total;1;234.228;234.228;234.228
115;calc update async;100;0.00039052;0.000168538;0.0125267
115;calc inner;100;1.82651;1.14824;2.3321
115;calc wait;100;0.478063;0.00301813;1.121
115;calc bound;100;0.00484024;0.00227953;0.00699564
115;calc iter;100;2.30981;2.26914;2.35818
115;total;1;260.959;260.959;260.959
116;calc total;1;234.228;234.228;234.228
116;calc update async;100;0.000424308;0.000184938;0.0114408
116;calc inner;100;1.81695;1.13806;2.33127
116;calc wait;100;0.486636;0.00408353;1.13784
116;calc bound;100;0.0048418;0.00234121;0.00824647
116;calc iter;100;2.30886;2.26443;2.37338
116;total;1;260.952;260.952;260.952
117;calc total;1;234.228;234.228;234.228
117;calc update async;100;0.000469993;0.000138738;0.0116069
117;calc inner;100;1.7563;1.11951;2.33001
117;calc wait;100;0.553109;0.00598444;1.15789
117;calc bound;100;0.00526215;0.00233934;0.0093387
117;calc iter;100;2.3158;1.82064;2.38286
117;total;1;260.95;260.95;260.95
118;calc total;1;234.229;234.229;234.229
118;calc update async;100;0.000438445;0.000125499;0.0120388
118;calc inner;100;1.74974;0.602912;2.3351
118;calc wait;100;0.567708;0.00349409;1.19183
118;calc bound;100;0.00487577;0.00235701;0.006384
118;calc iter;100;2.32277;1.36807;2.39673
118;total;1;260.996;260.996;260.996
119;calc total;1;234.229;234.229;234.229
119;calc update async;100;0.000530602;8.7939e-05;0.0119551
119;calc inner;100;1.80945;0.454318;2.33532
119;calc wait;100;0.518148;0.0133982;1.21829
119;calc bound;100;0.00638515;0.00191355;0.00792358
119;calc iter;100;2.33452;1.63337;2.39131
119;total;1;260.95;260.95;260.95
120;calc total;1;234.228;234.228;234.228
120;calc update async;100;0.00027454;8.6819e-05;0.0119423
120;calc inner;100;2.29245;1.37338;2.35131
120;calc wait;100;0.0300035;0.00349884;0.0641097
120;calc bound;100;0.00478265;0.00244188;0.00904618
120;calc iter;100;2.33622;1.55208;2.38055
120;total;1;260.899;260.899;260.899
121;calc total;1;234.228;234.228;234.228
121;calc update async;100;0.000432755;0.000163678;0.0125421
121;calc inner;100;2.31011;1.38164;2.35389
121;calc wait;100;0.00976185;0.00413578;0.0198776
121;calc bound;100;0.00460414;0.00200305;0.0072642
121;calc iter;100;2.33626;1.54726;2.38143
121;total;1;261.027;261.027;261.027
122;calc total;1;234.228;234.228;234.228
122;calc update async;100;0.000451632;0.000156699;0.0118609
122;calc inner;100;2.3157;1.39175;2.35839
122;calc wait;100;0.00258067;0.00213846;0.00880088
122;calc bound;100;0.00414329;0.00179515;0.00620485
122;calc iter;100;2.33636;1.55252;2.3904
122;total;1;261.027;261.027;261.027
123;calc total;1;234.228;234.228;234.228
123;calc update async;100;0.000472163;0.000174578;0.0122877
123;calc inner;100;2.3144;1.39225;2.35759
123;calc wait;100;0.00387219;0.00187813;0.00904525
123;calc bound;100;0.00426045;0.00174723;0.00610333
123;calc iter;100;2.33636;1.55282;2.39124
123;total;1;261.022;261.022;261.022
124;calc total;1;234.228;234.228;234.228
124;calc update async;100;0.000344685;0.000113458;0.0117297
124;calc inner;100;2.30925;1.38301;2.35424
124;calc wait;100;0.0143293;0.00224797;0.0373044
124;calc bound;100;0.00395214;0.00213446;0.00721122
124;calc iter;100;2.33623;1.547;2.37779
124;total;1;260.977;260.977;260.977
125;calc total;1;234.227;234.227;234.227
125;calc update async;100;0.000359877;0.000125989;0.0115726
125;calc inner;100;2.31317;1.3862;2.35392
125;calc wait;100;0.00938226;0.00343784;0.0215184
125;calc bound;100;0.00307748;0.00182178;0.00651391
125;calc iter;100;2.33627;1.54604;2.3834
125;total;1;261.017;261.017;261.017
126;calc total;1;234.228;234.228;234.228
126;calc update async;100;0.000494293;0.000106349;0.0117979
126;calc inner;100;2.31707;1.39373;2.35641
126;calc wait;100;0.00230388;0.00153961;0.00576377
126;calc bound;100;0.00297029;0.0015886;0.00496725
126;calc iter;100;2.33637;1.55205;2.38957
126;total;1;260.98;260.98;260.98
127;calc total;1;234.228;234.228;234.228
127;calc update async;100;0.000473495;0.000124399;0.0116879
127;calc inner;100;2.31679;1.39413;2.35814
127;calc wait;100;0.00280746;0.00177686;0.00886282
127;calc bound;100;0.00301619;0.00159379;0.00539202
127;calc iter;100;2.33637;1.55336;2.39196
127;total;1;260.932;260.932;260.932
128;calc total;1;234.255;234.255;234.255
128;calc update async;100;0.000280934;5.75e-05;0.00314551
128;calc inner;100;1.85553;0.454272;2.33397
128;calc wait;100;0.464284;0.0161428;1.31052
128;calc bound;100;0.00718399;0.00187738;0.00823872
128;calc iter;100;2.32729;1.6604;2.44141
128;total;1;261.473;261.473;261.473
129;calc total;1;234.231;234.231;234.231
129;calc update async;100;0.000288465;7.2e-05;0.00912126
129;calc inner;100;1.80453;0.624255;2.31615
129;calc wait;100;0.504981;0.0203487;1.21505
129;calc bound;100;0.00521648;0.00148058;0.0067262
129;calc iter;100;2.31502;1.68431;2.39626
129;total;1;261.464;261.464;261.464
130;calc total;1;234.231;234.231;234.231
130;calc update async;100;0.000275491;0.000120168;0.00708271
130;calc inner;100;1.82427;0.944419;2.32729
130;calc wait;100;0.474211;0.00272916;1.24303
130;calc bound;100;0.00571235;0.00231671;0.00782191
130;calc iter;100;2.30505;1.7796;2.41175
130;total;1;261.463;261.463;261.463
131;calc total;1;234.229;234.229;234.229
131;calc update async;100;0.000358433;7.0389e-05;0.0124033
131;calc inner;100;1.88076;1.16038;2.34196
131;calc wait;100;0.410194;0.00248266;1.11258
131;calc bound;100;0.00543753;0.00270095;0.0106801
131;calc iter;100;2.29675;2.06452;2.38939
131;total;1;261.467;261.467;261.467
132;calc total;1;234.231;234.231;234.231
132;calc update async;100;0.000269848;0.000121829;0.0092625
132;calc inner;100;1.77073;1.11598;2.31992
132;calc wait;100;0.525081;0.00858051;1.16969
132;calc bound;100;0.00477622;0.0027444;0.0079075
132;calc iter;100;2.30087;2.10728;2.36649
132;total;1;261.494;261.494;261.494
133;calc total;1;234.231;234.231;234.231
133;calc update async;100;0.000277086;6.9309e-05;0.0093719
133;calc inner;100;1.71108;0.824316;2.31904
133;calc wait;100;0.591325;0.0076627;1.28038
133;calc bound;100;0.00535053;0.00199337;0.00818635
133;calc iter;100;2.30804;1.54739;2.40528
133;total;1;261.494;261.494;261.494
134;calc total;1;234.231;234.231;234.231
134;calc update async;100;0.000266529;5.9199e-05;0.00862902
134;calc inner;100;1.70854;0.484153;2.32338
134;calc wait;100;0.603626;0.00262173;1.2382
134;calc bound;100;0.00527002;0.00189964;0.00722694
134;calc iter;100;2.31773;1.4566;2.38078
134;total;1;261.476;261.476;261.476
135;calc total;1;234.23;234.23;234.23
135;calc update async;100;0.000317363;5.6949e-05;0.00970456
135;calc inner;100;1.74334;0.374454;2.3228
135;calc wait;100;0.579791;0.0029585;1.27858
135;calc bound;100;0.00659876;0.00186997;0.0105018
135;calc iter;100;2.33005;1.6113;2.38658
135;total;1;261.458;261.458;261.458
136;calc total;1;234.252;234.252;234.252
136;calc update async;100;0.000139461;8.444e-05;0.00318593
136;calc inner;100;2.23537;1.18599;2.33578
136;calc wait;100;0.0140722;0.00418531;0.0962401
136;calc bound;100;0.00395252;0.00199486;0.00629107
136;calc iter;100;2.33645;1.80658;2.37341
136;total;1;261.484;261.484;261.484
137;calc total;1;234.231;234.231;234.231
137;calc update async;100;0.000285457;0.000129909;0.0106385
137;calc inner;100;2.23992;1.18655;2.34302
137;calc wait;100;0.00738281;0.00340795;0.0124167
137;calc bound;100;0.0030123;0.00167131;0.00718683
137;calc iter;100;2.33634;1.80996;2.37719
137;total;1;261.463;261.463;261.463
138;calc total;1;234.231;234.231;234.231
138;calc update async;100;0.000359248;0.000169958;0.0109195
138;calc inner;100;2.24269;1.19048;2.34691
138;calc wait;100;0.00234234;0.00169132;0.00389068
138;calc bound;100;0.00276328;0.0015358;0.00735074
138;calc iter;100;2.33638;1.80682;2.37723
138;total;1;261.449;261.449;261.449
139;calc total;1;234.231;234.231;234.231
139;calc update async;100;0.000302502;7.4969e-05;0.0112864
139;calc inner;100;2.24336;1.19019;2.34747
139;calc wait;100;0.00349209;0.00146669;0.00867455
139;calc bound;100;0.00275184;0.00154053;0.00586014
139;calc iter;100;2.33637;1.80551;2.37813
139;total;1;261.462;261.462;261.462
140;calc total;1;234.23;234.23;234.23
140;calc update async;100;0.000268772;6.2759e-05;0.0111447
140;calc inner;100;2.18856;1.14046;2.34588
140;calc wait;100;0.0933131;0.00270581;0.241529
140;calc bound;100;0.00519177;0.0014771;0.0080728
140;calc iter;100;2.33563;1.78737;2.38159
140;total;1;261.451;261.451;261.451
141;calc total;1;234.23;234.23;234.23
141;calc update async;100;0.00025283;6.142e-05;0.010305
141;calc inner;100;2.18667;1.14351;2.34502
141;calc wait;100;0.032103;0.00289785;0.151609
141;calc bound;100;0.0031337;0.00207253;0.00549582
141;calc iter;100;2.33539;1.7818;2.38022
141;total;1;261.451;261.451;261.451
142;calc total;1;234.247;234.247;234.247
142;calc update async;100;0.000168777;6.6019e-05;0.00335333
142;calc inner;100;2.1835;1.13261;2.34954
142;calc wait;100;0.0350411;0.0023799;0.146457
142;calc bound;100;0.0042116;0.00265339;0.00614487
142;calc iter;100;2.3353;1.78619;2.38131
142;total;1;261.47;261.47;261.47
143;calc total;1;234.229;234.229;234.229
143;calc update async;100;0.00024512;6.575e-05;0.0111834
143;calc inner;100;2.10136;1.03301;2.34934
143;calc wait;100;0.130798;0.00215744;0.411582
143;calc bound;100;0.00513192;0.00261132;0.00928541
143;calc iter;100;2.33445;1.78221;2.40291
143;total;1;261.451;261.451;261.451
144;calc total;1;234.23;234.23;234.23
144;calc update async;100;5.85914e-05;2.526e-05;0.000365726
144;calc inner;100;1.1828;0.401393;2.3257
144;calc wait;100;1.14649;0.0073483;1.93213
144;calc bound;100;0.00518013;0.00185167;0.0103433
144;calc iter;100;2.33452;1.78177;2.40566
144;total;1;261.481;261.481;261.481
145;calc total;1;234.23;234.23;234.23
145;calc update async;100;4.18575e-05;2.7699e-05;0.000406196
145;calc inner;100;1.23486;0.553858;2.32471
145;calc wait;100;0.596048;0.00869869;1.61606
145;calc bound;100;0.00351209;0.00147836;0.00664981
145;calc iter;100;2.32488;1.84367;2.37282
145;total;1;261.505;261.505;261.505
146;calc total;1;234.229;234.229;234.229
146;calc update async;100;5.49883e-05;2.746e-05;0.00127747
146;calc inner;100;1.35768;0.773299;2.33059
146;calc wait;100;0.338434;0.00216447;0.707692
146;calc bound;100;0.00346178;0.00229632;0.00661938
146;calc iter;100;2.32033;2.28589;2.38316
146;total;1;261.504;261.504;261.504
147;calc total;1;234.229;234.229;234.229
147;calc update async;100;4.25524e-05;1.971e-05;0.00103721
147;calc inner;100;1.13791;0.601133;2.32999
147;calc wait;100;0.609487;0.00239693;1.00555
147;calc bound;100;0.00488817;0.00233513;0.00932144
147;calc iter;100;2.31317;2.28589;2.38255
147;total;1;261.483;261.483;261.483
148;calc total;1;234.228;234.228;234.228
148;calc update async;100;4.076e-05;2.488e-05;0.000343526
148;calc inner;100;1.13584;0.598774;2.32828
148;calc wait;100;0.617462;0.00382946;1.03564
148;calc bound;100;0.00490074;0.0019445;0.0092234
148;calc iter;100;2.31378;2.29175;2.37011
148;total;1;261.477;261.477;261.477
149;calc total;1;234.23;234.23;234.23
149;calc update async;100;5.97744e-05;2.601e-05;0.00130959
149;calc inner;100;1.35425;0.761651;2.32738
149;calc wait;100;0.336315;0.00408188;0.705916
149;calc bound;100;0.00327509;0.00192974;0.00684225
149;calc iter;100;2.32091;2.28486;2.35725
149;total;1;261.473;261.473;261.473
150;calc total;1;234.229;234.229;234.229
150;calc update async;100;5.64352e-05;2.9529e-05;0.0014451
150;calc inner;100;1.21241;0.560348;2.33108
150;calc wait;100;0.669305;0.00214999;1.69719
150;calc bound;100;0.0039751;0.00140673;0.00765561
150;calc iter;100;2.32547;1.80503;2.36969
150;total;1;261.477;261.477;261.477
151;calc total;1;234.229;234.229;234.229
151;calc update async;100;6.82632e-05;2.1769e-05;0.00129867
151;calc inner;100;1.17874;0.370612;2.331
151;calc wait;100;1.15124;0.00218906;1.90601
151;calc bound;100;0.00617661;0.00179464;0.0114738
151;calc iter;100;2.33623;1.80202;2.37969
151;total;1;261.447;261.447;261.447
152;calc total;1;234.244;234.244;234.244
152;calc update async;100;4.33913e-05;2.767e-05;0.000345097
152;calc inner;100;2.13206;1.21705;2.34349
152;calc wait;100;0.00862481;0.00328867;0.0480759
152;calc bound;100;0.00238758;0.00169183;0.0066817
152;calc iter;100;2.33969;1.55118;2.38177
152;total;1;261.41;261.41;261.41
153;calc total;1;234.241;234.241;234.241
153;calc update async;100;5.07647e-05;2.503e-05;0.000468636
153;calc inner;100;2.13101;1.223;2.34283
153;calc wait;100;0.00381992;0.00190664;0.0291612
153;calc bound;100;0.00213727;0.00167151;0.00271205
153;calc iter;100;2.33968;1.54695;2.38308
153;total;1;261.411;261.411;261.411
154;calc total;1;234.229;234.229;234.229
154;calc update async;100;5.07945e-05;2.645e-05;0.000807642
154;calc inner;100;2.13392;1.22349;2.34672
154;calc wait;100;0.00305758;0.00150515;0.0236937
154;calc bound;100;0.00204342;0.00153269;0.00762032
154;calc iter;100;2.3396;1.54875;2.38427
154;total;1;261.412;261.412;261.412
155;calc total;1;234.229;234.229;234.229
155;calc update async;100;4.73506e-05;2.15e-05;0.000807712
155;calc inner;100;2.13584;1.22564;2.34768
155;calc wait;100;0.00482656;0.00204384;0.0234077
155;calc bound;100;0.00210232;0.00152005;0.00743729
155;calc iter;100;2.33958;1.55067;2.38462
155;total;1;261.413;261.413;261.413
156;calc total;1;234.241;234.241;234.241
156;calc update async;100;5.1354e-05;1.841e-05;0.000440226
156;calc inner;100;2.10846;1.18409;2.33419
156;calc wait;100;0.0489744;0.00952975;0.0928879
156;calc bound;100;0.00210823;0.00146004;0.00552837
156;calc iter;100;2.33956;1.5685;2.38695
156;total;1;261.416;261.416;261.416
157;calc total;1;234.23;234.23;234.23
157;calc update async;100;5.19801e-05;2.6049e-05;0.000640614
157;calc inner;100;2.11023;1.18537;2.3394
157;calc wait;100;0.0207955;0.00686116;0.0527511
157;calc bound;100;0.00265545;0.00206128;0.00580988
157;calc iter;100;2.33937;1.58519;2.38897
157;total;1;261.418;261.418;261.418
158;calc total;1;234.241;234.241;234.241
158;calc update async;100;4.21093e-05;2.11e-05;0.000353336
158;calc inner;100;2.1055;1.1781;2.34395
158;calc wait;100;0.023033;0.00250033;0.0738664
158;calc bound;100;0.00396994;0.00178415;0.0061875
158;calc iter;100;2.33947;1.60352;2.3848
158;total;1;261.42;261.42;261.42
159;calc total;1;234.228;234.228;234.228
159;calc update async;100;3.77568e-05;2.486e-05;0.000409156
159;calc inner;100;2.07074;1.13707;2.34161
159;calc wait;100;0.0517199;0.00239921;0.137806
159;calc bound;100;0.00513955;0.00251892;0.00923512
159;calc iter;100;2.33923;1.61724;2.38442
159;total;1;261.419;261.419;261.419
160;calc total;1;234.241;234.241;234.241
160;calc update async;100;7.06051e-05;4.1759e-05;0.000422166
160;calc inner;100;1.9024;0.677409;2.31637
160;calc wait;100;0.430828;0.0424969;0.937084
160;calc bound;100;0.00611076;0.00190659;0.0076134
160;calc iter;100;2.33941;1.61644;2.3843
160;total;1;261.391;261.391;261.391
161;calc total;1;234.238;234.238;234.238
161;calc update async;100;6.81023e-05;4.5229e-05;0.000909101
161;calc inner;100;1.83503;0.880918;2.32309
161;calc wait;100;0.490033;0.00953932;0.966402
161;calc bound;100;0.00490476;0.00231178;0.00666971
161;calc iter;100;2.33005;1.39121;2.37473
161;total;1;260.911;260.911;260.911
162;calc total;1;234.238;234.238;234.238
162;calc update async;100;7.99169e-05;3.876e-05;0.00191927
162;calc inner;100;1.85337;1.37894;2.33461
162;calc wait;100;0.466077;0.00291388;0.934751
162;calc bound;100;0.0054895;0.00357555;0.00696569
162;calc iter;100;2.32502;1.84167;2.37328
162;total;1;261.39;261.39;261.39
163;calc total;1;234.226;234.226;234.226
163;calc update async;100;5.63144e-05;3.914e-05;0.000395147
163;calc inner;100;1.91692;1.588;2.32757
163;calc wait;100;0.398399;0.00445643;0.731319
163;calc bound;100;0.00496878;0.00341975;0.00696723
163;calc iter;100;2.32035;2.28652;2.38357
163;total;1;261.383;261.383;261.383
164;calc total;1;234.238;234.238;234.238
164;calc update async;100;6.97779e-05;3.7749e-05;0.00153401
164;calc inner;100;1.91025;1.58704;2.33047
164;calc wait;100;0.405736;0.00610005;0.713777
164;calc bound;100;0.00497556;0.00285401;0.00712141
164;calc iter;100;2.32104;2.28503;2.35788
164;total;1;261.423;261.423;261.423
165;calc total;1;234.238;234.238;234.238
165;calc update async;100;6.91323e-05;5.108e-05;0.000924132
165;calc inner;100;1.83707;1.34129;2.32836
165;calc wait;100;0.482951;0.00948714;0.958395
165;calc bound;100;0.005502;0.00317995;0.00707546
165;calc iter;100;2.3256;1.80383;2.36895
165;total;1;260.95;260.95;260.95
166;calc total;1;234.238;234.238;234.238
166;calc update async;100;7.4412e-05;4.4039e-05;0.00188266
166;calc inner;100;1.84175;0.864795;2.3343
166;calc wait;100;0.483742;0.00574371;0.954839
166;calc bound;100;0.00501609;0.0019527;0.00686768
166;calc iter;100;2.33059;1.37051;2.37828
166;total;1;261.398;261.398;261.398
167;calc total;1;234.228;234.228;234.228
167;calc update async;100;8.09261e-05;4.5679e-05;0.000760693
167;calc inner;100;1.90217;0.638955;2.32974
167;calc wait;100;0.431466;0.0176348;0.90789
167;calc bound;100;0.0058219;0.00187584;0.00772929
167;calc iter;100;2.33955;1.54877;2.38379
167;total;1;261.399;261.399;261.399
168;calc total;1;234.238;234.238;234.238
168;calc update async;100;6.03269e-05;2.633e-05;0.0018807
168;calc inner;100;2.32643;1.53824;2.36898
168;calc wait;100;0.00958876;0.00514359;0.0141972
168;calc bound;100;0.00360753;0.00297092;0.00490838
168;calc iter;100;2.33969;1.54656;2.38503
168;total;1;261.405;261.405;261.405
169;calc total;1;234.238;234.238;234.238
169;calc update async;100;6.38804e-05;3.1459e-05;0.00187584
169;calc inner;100;2.33264;1.54066;2.37666
169;calc wait;100;0.0028025;0.00233669;0.00431901
169;calc bound;100;0.00419614;0.00157139;0.00513435
169;calc iter;100;2.33971;1.54654;2.38339
169;total;1;261.387;261.387;261.387
170;calc total;1;234.238;234.238;234.238
170;calc update async;100;5.51392e-05;2.552e-05;0.0017402
170;calc inner;100;2.33215;1.54227;2.37706
170;calc wait;100;0.00315582;0.00153798;0.00530444
170;calc bound;100;0.00434471;0.00150097;0.00547176
170;calc iter;100;2.33971;1.54534;2.38438
170;total;1;261.362;261.362;261.362
171;calc total;1;234.238;234.238;234.238
171;calc update async;100;5.656e-05;2.732e-05;0.00168537
171;calc inner;100;2.33095;1.54401;2.37666
171;calc wait;100;0.00535124;0.00180767;0.011638
171;calc bound;100;0.00334294;0.00155116;0.00494932
171;calc iter;100;2.33971;1.5474;2.38358
171;total;1;261.357;261.357;261.357
172;calc total;1;234.237;234.237;234.237
172;calc update async;100;7.68854e-05;3.281e-05;0.00123724
172;calc inner;100;2.31176;1.52727;2.35754
172;calc wait;100;0.0215377;0.00259941;0.0416776
172;calc bound;100;0.00631482;0.00148533;0.00784505
172;calc iter;100;2.3397;1.54449;2.3849
172;total;1;261.398;261.398;261.398
173;calc total;1;234.237;234.237;234.237
173;calc update async;100;6.95306e-05;2.463e-05;0.00174333
173;calc inner;100;2.3128;1.5505;2.35789
173;calc wait;100;0.0222659;0.00731256;0.0445796
173;calc bound;100;0.00442602;0.00206692;0.00597853
173;calc iter;100;2.33957;1.56463;2.38758
173;total;1;261.38;261.38;261.38
174;calc total;1;234.238;234.238;234.238
174;calc update async;100;6.71566e-05;2.892e-05;0.00177907
174;calc inner;100;2.31952;1.57355;2.36411
174;calc wait;100;0.0153366;0.00255464;0.0375863
174;calc bound;100;0.00456593;0.00279858;0.00589244
174;calc iter;100;2.3395;1.58365;2.38945
174;total;1;261.396;261.396;261.396
175;calc total;1;234.229;234.229;234.229
175;calc update async;100;5.93765e-05;2.104e-05;0.000943691
175;calc inner;100;2.31787;1.58117;2.36103
175;calc wait;100;0.0168362;0.00248216;0.0397414
175;calc bound;100;0.00464515;0.00279818;0.00594983
175;calc iter;100;2.33942;1.60356;2.38468
175;total;1;261.378;261.378;261.378
176;calc total;1;234.237;234.237;234.237
176;calc update async;100;6.35871e-05;1.9449e-05;0.00151566
176;calc inner;100;1.15616;0.400679;2.31616
176;calc wait;100;1.17301;0.0393562;1.93571
176;calc bound;100;0.00536622;0.00185769;0.0108084
176;calc iter;100;2.3346;1.78494;2.38788
176;total;1;261.287;261.287;261.287
177;calc total;1;234.237;234.237;234.237
177;calc update async;100;5.91819e-05;2.6739e-05;0.00158325
177;calc inner;100;1.21296;0.553646;2.31639
177;calc wait;100;0.577416;0.00818362;1.52517
177;calc bound;100;0.00310391;0.00148807;0.00583688
177;calc iter;100;2.32495;1.84374;2.37283
177;total;1;261.291;261.291;261.291
178;calc total;1;234.237;234.237;234.237
178;calc update async;100;6.18683e-05;2.861e-05;0.00171063
178;calc inner;100;1.32921;0.735416;2.32089
178;calc wait;100;0.344952;0.00273538;0.743838
178;calc bound;100;0.00341694;0.00229046;0.00534277
178;calc iter;100;2.3204;2.286;2.38316
178;total;1;261.289;261.289;261.289
179;calc total;1;234.237;234.237;234.237
179;calc update async;100;4.7631e-05;2.0669e-05;0.0016939
179;calc inner;100;1.09853;0.601478;2.3211
179;calc wait;100;0.621413;0.00373145;0.979757
179;calc bound;100;0.00499712;0.00231799;0.00926275
179;calc iter;100;2.31326;2.28587;2.38236
179;total;1;261.261;261.261;261.261
180;calc total;1;234.228;234.228;234.228
180;calc update async;100;3.57998e-05;2.325e-05;0.000214508
180;calc inner;100;1.09819;0.59962;2.31993
180;calc wait;100;0.625506;0.00331393;0.999681
180;calc bound;100;0.00491877;0.00192736;0.00920293
180;calc iter;100;2.31376;2.29175;2.3701
180;total;1;261.312;261.312;261.312
181;calc total;1;234.229;234.229;234.229
181;calc update async;100;4.80184e-05;2.657e-05;0.000491935
181;calc inner;100;1.32575;0.746624;2.32062
181;calc wait;100;0.344706;0.00408769;0.745364
181;calc bound;100;0.00311602;0.001914;0.00531819
181;calc iter;100;2.32089;2.28485;2.35729
181;total;1;261.292;261.292;261.292
182;calc total;1;234.23;234.23;234.23
182;calc update async;100;4.78968e-05;2.9779e-05;0.000382267
182;calc inner;100;1.19291;0.557098;2.32326
182;calc wait;100;0.644758;0.00591705;1.60887
182;calc bound;100;0.00355403;0.00139546;0.00754091
182;calc iter;100;2.32547;1.80516;2.36976
182;total;1;261.316;261.316;261.316
183;calc total;1;234.229;234.229;234.229
183;calc update async;100;5.22314e-05;2.081e-05;0.000333787
183;calc inner;100;1.1508;0.37049;2.32287
183;calc wait;100;1.17935;0.019523;1.90911
183;calc bound;100;0.00601592;0.00180085;0.0112539
183;calc iter;100;2.33622;1.80537;2.38715
183;total;1;261.292;261.292;261.292
184;calc total;1;234.235;234.235;234.235
184;calc update async;100;4.38288e-05;2.311e-05;0.000689763
184;calc inner;100;2.11718;1.21757;2.3449
184;calc wait;100;0.00931717;0.00379732;0.0224045
184;calc bound;100;0.00234075;0.00182712;0.00418831
184;calc iter;100;2.33958;1.55178;2.38158
184;total;1;261.294;261.294;261.294
185;calc total;1;234.235;234.235;234.235
185;calc update async;100;4.3278e-05;2.313e-05;0.000691203
185;calc inner;100;2.11658;1.21806;2.3437
185;calc wait;100;0.00379519;0.00226893;0.0144512
185;calc bound;100;0.00219054;0.0015404;0.00729897
185;calc iter;100;2.33962;1.54705;2.38484
185;total;1;261.293;261.293;261.293
186;calc total;1;234.235;234.235;234.235
186;calc update async;100;4.81774e-05;2.531e-05;0.000740493
186;calc inner;100;2.11945;1.22441;2.34831
186;calc wait;100;0.00294041;0.00148851;0.00852336
186;calc bound;100;0.00201689;0.00150822;0.0070919
186;calc iter;100;2.33965;1.54971;2.38428
186;total;1;261.271;261.271;261.271
187;calc total;1;234.235;234.235;234.235
187;calc update async;100;4.51983e-05;2.447e-05;0.000517685
187;calc inner;100;2.12106;1.22508;2.34806
187;calc wait;100;0.00375284;0.00232115;0.00884176
187;calc bound;100;0.00207324;0.00151709;0.00657117
187;calc iter;100;2.33965;1.5508;2.38462
187;total;1;261.271;261.271;261.271
188;calc total;1;234.235;234.235;234.235
188;calc update async;100;5.37859e-05;1.475e-05;0.00106936
188;calc inner;100;2.09406;1.18426;2.33765
188;calc wait;100;0.0481081;0.00845425;0.100338
188;calc bound;100;0.00207552;0.00144025;0.00576708
188;calc iter;100;2.3395;1.56861;2.38695
188;total;1;261.276;261.276;261.276
189;calc total;1;234.228;234.228;234.228
189;calc update async;100;4.30598e-05;2.7489e-05;0.000227948
189;calc inner;100;2.09591;1.18506;2.34093
189;calc wait;100;0.0203617;0.00310193;0.0486932
189;calc bound;100;0.0026075;0.00206417;0.00301986
189;calc iter;100;2.33935;1.58513;2.38902
189;total;1;261.25;261.25;261.25
190;calc total;1;234.235;234.235;234.235
190;calc update async;100;5.07908e-05;1.867e-05;0.00116829
190;calc inner;100;2.09127;1.17791;2.34517
190;calc wait;100;0.0227882;0.00253142;0.0658539
190;calc bound;100;0.00384742;0.00242605;0.00728191
190;calc iter;100;2.33939;1.60283;2.38479
190;total;1;261.244;261.244;261.244
191;calc total;1;234.229;234.229;234.229
191;calc update async;100;4.0944e-05;2.405e-05;0.000765153
191;calc inner;100;2.05635;1.1373;2.34306
191;calc wait;100;0.0517794;0.0024431;0.140584
191;calc bound;100;0.00512384;0.00242589;0.00925895
191;calc iter;100;2.33923;1.61607;2.38444
191;total;1;261.221;261.221;261.221
192;calc total;1;234.235;234.235;234.235
192;calc update async;100;6.1435e-05;2.11e-05;0.00100895
192;calc inner;100;1.53741;0.377717;2.32926
192;calc wait;100;0.791328;0.0236477;1.51093
192;calc bound;100;0.00526969;0.00144994;0.00966525
192;calc iter;100;2.33408;1.83409;2.40563
192;total;1;261.297;261.297;261.297
193;calc total;1;234.235;234.235;234.235
193;calc update async;100;4.93177e-05;2.114e-05;0.00106075
193;calc inner;100;1.42342;0.548263;2.32733
193;calc wait;100;0.868215;0.00738;1.74111
193;calc bound;100;0.00452946;0.0013827;0.0070194
193;calc iter;100;2.32213;1.72994;2.51666
193;total;1;261.276;261.276;261.276
194;calc total;1;234.235;234.235;234.235
194;calc update async;100;4.72917e-05;2.026e-05;0.00103627
194;calc inner;100;1.6096;0.829557;2.33283
194;calc wait;100;0.346468;0.0025283;0.90545
194;calc bound;100;0.0038529;0.00195363;0.00705464
194;calc iter;100;2.31813;2.16305;2.59548
194;total;1;261.295;261.295;261.295
195;calc total;1;234.235;234.235;234.235
195;calc update async;100;4.16072e-05;1.849e-05;0.000937791
195;calc inner;100;1.49747;0.554109;2.33206
195;calc wait;100;0.538867;0.00302141;1.12476
195;calc bound;100;0.00488797;0.00231917;0.00892789
195;calc iter;100;2.31147;2.10894;2.55133
195;total;1;261.243;261.243;261.243
196;calc total;1;234.235;234.235;234.235
196;calc update async;100;4.66241e-05;1.872e-05;0.00116578
196;calc inner;100;1.48371;0.578349;2.32714
196;calc wait;100;0.569116;0.00379564;1.10419
196;calc bound;100;0.00488973;0.0024112;0.00809538
196;calc iter;100;2.30789;2.14004;2.46858
196;total;1;260.936;260.936;260.936
197;calc total;1;234.234;234.234;234.234
197;calc update async;100;5.58862e-05;1.899e-05;0.00183799
197;calc inner;100;1.60352;0.579046;2.32757
197;calc wait;100;0.409257;0.00618496;1.25326
197;calc bound;100;0.00426865;0.00193605;0.00844729
197;calc iter;100;2.31644;2.14728;2.46924
197;total;1;261.263;261.263;261.263
198;calc total;1;234.235;234.235;234.235
198;calc update async;100;5.59167e-05;1.933e-05;0.00150476
198;calc inner;100;1.43303;0.579107;2.33233
198;calc wait;100;0.879888;0.00246318;1.73429
198;calc bound;100;0.0047467;0.00151494;0.00720231
198;calc iter;100;2.32097;1.8021;2.39683
198;total;1;261.256;261.256;261.256
199;calc total;1;234.234;234.234;234.234
199;calc update async;100;5.76203e-05;1.808e-05;0.00119969
199;calc inner;100;1.56781;0.384724;2.33198
199;calc wait;100;0.75985;0.0139886;1.60977
199;calc bound;100;0.00541377;0.00185668;0.00939379
199;calc iter;100;2.33314;1.7699;2.39534
199;total;1;261.23;261.23;261.23
200;calc total;1;234.234;234.234;234.234
200;calc update async;100;3.7727e-05;1.609e-05;0.00106883
200;calc inner;100;2.21578;1.23167;2.34326
200;calc wait;100;0.0259516;0.00285855;0.0553585
200;calc bound;100;0.00630632;0.00347193;0.00926697
200;calc iter;100;2.33642;1.56464;2.37934
200;total;1;261.203;261.203;261.203
201;calc total;1;234.234;234.234;234.234
201;calc update async;100;4.60227e-05;2.1019e-05;0.0010219
201;calc inner;100;2.22801;1.26213;2.34579
201;calc wait;100;0.0142912;0.00663734;0.0296169
201;calc bound;100;0.00243416;0.00192773;0.00696825
201;calc iter;100;2.33651;1.55353;2.37161
201;total;1;261.201;261.201;261.201
202;calc total;1;234.234;234.234;234.234
202;calc update async;100;4.8374e-05;2.732e-05;0.00120293
202;calc inner;100;2.22813;1.28198;2.35122
202;calc wait;100;0.00342237;0.00256208;0.00499603
202;calc bound;100;0.00244319;0.00187648;0.00636154
202;calc iter;100;2.33662;1.55743;2.3724
202;total;1;261.179;261.179;261.179
203;calc total;1;234.234;234.234;234.234
203;calc update async;100;5.60523e-05;2.9469e-05;0.0016518
203;calc inner;100;2.22323;1.28011;2.35066
203;calc wait;100;0.00217677;0.00181074;0.00915066
203;calc bound;100;0.00241232;0.00179567;0.00593705
203;calc iter;100;2.33672;1.5628;2.37166
203;total;1;261.185;261.185;261.185
204;calc total;1;234.234;234.234;234.234
204;calc update async;100;5.06254e-05;2.735e-05;0.00130665
204;calc inner;100;2.22677;1.29011;2.34802
204;calc wait;100;0.0139627;0.00258879;0.0309085
204;calc bound;100;0.00240276;0.00185205;0.0061385
204;calc iter;100;2.33663;1.55548;2.37488
204;total;1;261.213;261.213;261.213
205;calc total;1;234.234;234.234;234.234
205;calc update async;100;5.0067e-05;2.018e-05;0.00153356
205;calc inner;100;2.23017;1.28994;2.34693
205;calc wait;100;0.00880988;0.00330317;0.0157055
205;calc bound;100;0.00259348;0.0016275;0.00386337
205;calc iter;100;2.3366;1.55703;2.37563
205;total;1;261.216;261.216;261.216
206;calc total;1;234.234;234.234;234.234
206;calc update async;100;4.6109e-05;2.097e-05;0.00146775
206;calc inner;100;2.2302;1.29692;2.35137
206;calc wait;100;0.00979402;0.00175927;0.028306
206;calc bound;100;0.00314368;0.00155339;0.00410995
206;calc iter;100;2.33669;1.56201;2.37738
206;total;1;261.215;261.215;261.215
207;calc total;1;234.233;234.233;234.233
207;calc update async;100;4.30036e-05;1.479e-05;0.00191025
207;calc inner;100;2.20729;1.29615;2.34948
207;calc wait;100;0.0359868;0.00148109;0.073242
207;calc bound;100;0.00425607;0.00153937;0.00742674
207;calc iter;100;2.33669;1.56148;2.37323
207;total;1;261.192;261.192;261.192
208;calc total;1;234.233;234.233;234.233
208;calc update async;100;7.18793e-05;3.85e-05;0.00136376
208;calc inner;100;1.88541;0.618751;2.33137
208;calc wait;100;0.445324;0.0241294;0.935343
208;calc bound;100;0.00588741;0.00159523;0.00760838
208;calc iter;100;2.33671;1.55574;2.37739
208;total;1;261.121;261.121;261.121
209;calc total;1;234.233;234.233;234.233
209;calc update async;100;6.49982e-05;3.9769e-05;0.00150851
209;calc inner;100;1.80756;0.826815;2.33016
209;calc wait;100;0.514909;0.00579409;1.02584
209;calc bound;100;0.00483766;0.00195454;0.00691731
209;calc iter;100;2.32738;1.3548;2.45261
209;total;1;261.172;261.172;261.172
210;calc total;1;234.233;234.233;234.233
210;calc update async;100;6.46813e-05;3.6269e-05;0.00143086
210;calc inner;100;1.82164;1.32139;2.33429
210;calc wait;100;0.495381;0.00258305;1.13203
210;calc bound;100;0.00508385;0.00290379;0.00727286
210;calc iter;100;2.32217;1.72842;2.56766
210;total;1;261.12;261.12;261.12
211;calc total;1;234.233;234.233;234.233
211;calc update async;100;6.25004e-05;3.353e-05;0.00186807
211;calc inner;100;1.89917;1.55367;2.33387
211;calc wait;100;0.414205;0.00257907;0.8819
211;calc bound;100;0.00473546;0.00290128;0.0065459
211;calc iter;100;2.31818;2.16292;2.59486
211;total;1;261.172;261.172;261.172
212;calc total;1;234.233;234.233;234.233
212;calc update async;100;6.0809e-05;3.158e-05;0.00155234
212;calc inner;100;1.87094;1.40269;2.32572
212;calc wait;100;0.440617;0.0070246;0.972607
212;calc bound;100;0.00485464;0.00358742;0.00614446
212;calc iter;100;2.31648;2.14654;2.41732
212;total;1;261.137;261.137;261.137
213;calc total;1;234.233;234.233;234.233
213;calc update async;100;6.73025e-05;3.333e-05;0.001456
213;calc inner;100;1.79364;1.26189;2.33021
213;calc wait;100;0.521847;0.00440136;1.07813
213;calc bound;100;0.00543838;0.00221357;0.00715791
213;calc iter;100;2.321;1.8012;2.47042
213;total;1;261.116;261.116;261.116
214;calc total;1;234.233;234.233;234.233
214;calc update async;100;6.39506e-05;3.739e-05;0.00159848
214;calc inner;100;1.79139;0.779271;2.33164
214;calc wait;100;0.530523;0.00307108;1.14148
214;calc bound;100;0.0049939;0.00224824;0.00663438
214;calc iter;100;2.32697;1.38345;2.39147
214;total;1;261.137;261.137;261.137
215;calc total;1;234.233;234.233;234.233
215;calc update async;100;7.37318e-05;4.1239e-05;0.00177453
215;calc inner;100;1.86636;0.612068;2.33149
215;calc wait;100;0.464323;0.0166829;0.952797
215;calc bound;100;0.00571299;0.00190121;0.00736231
215;calc iter;100;2.33648;1.56681;2.37934
215;total;1;261.166;261.166;261.166
216;calc total;1;234.233;234.233;234.233
216;calc update async;100;6.78179e-05;4.265e-05;0.00139153
216;calc inner;100;2.31657;1.53601;2.35493
216;calc wait;100;0.0148395;0.004431;0.0243789
216;calc bound;100;0.0051299;0.00361582;0.00890335
216;calc iter;100;2.33661;1.55655;2.37243
216;total;1;261.188;261.188;261.188
217;calc total;1;234.233;234.233;234.233
217;calc update async;100;6.18529e-05;3.3489e-05;0.00164164
217;calc inner;100;2.31768;1.53756;2.35424
217;calc wait;100;0.0131869;0.00691699;0.0177095
217;calc bound;100;0.00571357;0.00307378;0.00756253
217;calc iter;100;2.33665;1.55332;2.37265
217;total;1;261.187;261.187;261.187
218;calc total;1;234.233;234.233;234.233
218;calc update async;100;6.639e-05;3.308e-05;0.00172899
218;calc inner;100;2.32241;1.54496;2.35774
218;calc wait;100;0.00916049;0.00267015;0.0111403
218;calc bound;100;0.00509008;0.00145263;0.00579326
218;calc iter;100;2.33673;1.55759;2.37184
218;total;1;261.133;261.133;261.133
219;calc total;1;234.233;234.233;234.233
219;calc update async;100;6.17709e-05;3.178e-05;0.00169681
219;calc inner;100;2.32892;1.5561;2.36387
219;calc wait;100;0.00281931;0.00137978;0.00570584
219;calc bound;100;0.00493159;0.00142722;0.00571714
219;calc iter;100;2.33673;1.55896;2.37171
219;total;1;261.135;261.135;261.135
220;calc total;1;234.232;234.232;234.232
220;calc update async;100;7.87594e-05;3.657e-05;0.00127292
220;calc inner;100;2.31614;1.54546;2.3557
220;calc wait;100;0.0160343;0.00276861;0.0240016
220;calc bound;100;0.00447126;0.00142642;0.00769059
220;calc iter;100;2.33673;1.55729;2.37161
220;total;1;261.173;261.173;261.173
221;calc total;1;234.234;234.234;234.234
221;calc update async;100;6.33197e-05;2.7549e-05;0.00179827
221;calc inner;100;2.31762;1.5474;2.358
221;calc wait;100;0.0143347;0.00255397;0.0234394
221;calc bound;100;0.0046878;0.00167695;0.0068811
221;calc iter;100;2.33671;1.55959;2.3753
221;total;1;261.146;261.146;261.146
222;calc total;1;234.232;234.232;234.232
222;calc update async;100;5.43314e-05;2.05e-05;0.00131809
222;calc inner;100;2.32296;1.5554;2.36458
222;calc wait;100;0.00915471;0.00164127;0.0183655
222;calc bound;100;0.00452699;0.0016382;0.00621931
222;calc iter;100;2.33671;1.55872;2.37524
222;total;1;261.189;261.189;261.189
223;calc total;1;234.233;234.233;234.233
223;calc update async;100;5.76744e-05;2.742e-05;0.00182963
223;calc inner;100;2.31995;1.5548;2.36
223;calc wait;100;0.012308;0.00162962;0.0216891
223;calc bound;100;0.00438025;0.00164608;0.00614648
223;calc iter;100;2.33671;1.55811;2.37889
223;total;1;261.119;261.119;261.119
224;calc total;1;234.234;234.234;234.234
224;calc update async;100;6.89548e-05;1.626e-05;0.00231648
224;calc inner;100;1.42549;0.371769;2.32715
224;calc wait;100;0.903161;0.0271805;1.85461
224;calc bound;100;0.00623412;0.00141166;0.0111373
224;calc iter;100;2.33496;1.69731;2.39079
224;total;1;261.076;261.076;261.076
225;calc total;1;234.233;234.233;234.233
225;calc update async;100;5.98103e-05;2.269e-05;0.00231491
225;calc inner;100;1.39601;0.58152;2.32705
225;calc wait;100;0.698871;0.00542401;1.70295
225;calc bound;100;0.00414053;0.00146667;0.00613128
225;calc iter;100;2.32663;1.97944;2.52588
225;total;1;261.076;261.076;261.076
226;calc total;1;234.233;234.233;234.233
226;calc update async;100;5.59463e-05;2.4959e-05;0.00178897
226;calc inner;100;1.56967;0.79925;2.33102
226;calc wait;100;0.311299;0.00282419;0.644155
226;calc bound;100;0.00373945;0.00192749;0.00704012
226;calc iter;100;2.3212;2.10174;2.61552
226;total;1;261.074;261.074;261.074
227;calc total;1;234.233;234.233;234.233
227;calc update async;100;5.38432e-05;2.02e-05;0.00194841
227;calc inner;100;1.43517;0.570791;2.33051
227;calc wait;100;0.509599;0.00337367;1.09086
227;calc bound;100;0.00495823;0.00209794;0.00730203
227;calc iter;100;2.31524;2.12231;2.55751
227;total;1;261.053;261.053;261.053
228;calc total;1;234.233;234.233;234.233
228;calc update async;100;5.19654e-05;1.7839e-05;0.00216661
228;calc inner;100;1.42238;0.522776;2.32426
228;calc wait;100;0.522434;0.00308206;1.22071
228;calc bound;100;0.00474991;0.00226259;0.00919023
228;calc iter;100;2.31531;2.09764;2.62853
228;total;1;261.091;261.091;261.091
229;calc total;1;234.233;234.233;234.233
229;calc update async;100;5.43489e-05;2.2649e-05;0.0017908
229;calc inner;100;1.53689;0.75041;2.32333
229;calc wait;100;0.360922;0.0079904;0.787726
229;calc bound;100;0.0037831;0.00193441;0.00718048
229;calc iter;100;2.32127;2.19283;2.57255
229;total;1;261.097;261.097;261.097
230;calc total;1;234.232;234.232;234.232
230;calc update async;100;4.8703e-05;2.41e-05;0.000960861
230;calc inner;100;1.39458;0.530601;2.32893
230;calc wait;100;0.740141;0.00394385;1.64403
230;calc bound;100;0.00498658;0.00150471;0.00753644
230;calc iter;100;2.32684;1.98546;2.6546
230;total;1;261.089;261.089;261.089
231;calc total;1;234.229;234.229;234.229
231;calc update async;100;5.53401e-05;1.866e-05;0.00150749
231;calc inner;100;1.43267;0.377827;2.32795
231;calc wait;100;0.896366;0.0164327;1.83959
231;calc bound;100;0.00522708;0.00185787;0.0102253
231;calc iter;100;2.33434;1.6672;2.40721
231;total;1;261.091;261.091;261.091
232;calc total;1;234.229;234.229;234.229
232;calc update async;100;3.88901e-05;1.7619e-05;0.00112452
232;calc inner;100;2.20272;1.26266;2.34197
232;calc wait;100;0.0343609;0.00291736;0.0588446
232;calc bound;100;0.00541014;0.00271959;0.00913366
232;calc iter;100;2.33834;1.66663;2.37932
232;total;1;261.058;261.058;261.058
233;calc total;1;234.229;234.229;234.229
233;calc update async;100;4.39488e-05;2.394e-05;0.000937511
233;calc inner;100;2.2232;1.28351;2.34111
233;calc wait;100;0.0168707;0.00477445;0.0249968
233;calc bound;100;0.00285502;0.00193581;0.00673634
233;calc iter;100;2.33837;1.6565;2.37144
233;total;1;261.057;261.057;261.057
234;calc total;1;234.23;234.23;234.23
234;calc update async;100;4.74455e-05;2.621e-05;0.000461786
234;calc inner;100;2.22759;1.29845;2.34681
234;calc wait;100;0.00302853;0.00190547;0.00754416
234;calc bound;100;0.00274984;0.00189179;0.0059603
234;calc iter;100;2.33847;1.6622;2.37246
234;total;1;261.058;261.058;261.058
235;calc total;1;234.229;234.229;234.229
235;calc update async;100;5.86142e-05;2.4409e-05;0.00128728
235;calc inner;100;2.22482;1.29763;2.34674
235;calc wait;100;0.00241809;0.00175792;0.00885343
235;calc bound;100;0.00272996;0.00184402;0.00596901
235;calc iter;100;2.33847;1.66186;2.37165
235;total;1;261.054;261.054;261.054
236;calc total;1;234.229;234.229;234.229
236;calc update async;100;4.7837e-05;2.0369e-05;0.00123469
236;calc inner;100;2.22977;1.28743;2.34301
236;calc wait;100;0.0104121;0.002064;0.0359998
236;calc bound;100;0.00269027;0.00186592;0.00587839
236;calc iter;100;2.33835;1.65727;2.37489
236;total;1;261.047;261.047;261.047
237;calc total;1;234.229;234.229;234.229
237;calc update async;100;4.63586e-05;1.862e-05;0.001312
237;calc inner;100;2.23081;1.29418;2.34269
237;calc wait;100;0.0115587;0.00352042;0.0286593
237;calc bound;100;0.00246698;0.00150695;0.00347843
237;calc iter;100;2.33838;1.65664;2.37572
237;total;1;261.052;261.052;261.052
238;calc total;1;234.229;234.229;234.229
238;calc update async;100;4.54214e-05;1.578e-05;0.0014004
238;calc inner;100;2.23573;1.30241;2.34769
238;calc wait;100;0.00392699;0.00192878;0.0172354
238;calc bound;100;0.00261646;0.00141786;0.0042039
238;calc iter;100;2.33847;1.66086;2.37769
238;total;1;260.998;260.998;260.998
239;calc total;1;234.229;234.229;234.229
239;calc update async;100;4.28191e-05;1.772e-05;0.000893932
239;calc inner;100;2.23106;1.30354;2.3482
239;calc wait;100;0.00997966;0.00184784;0.047512
239;calc bound;100;0.00299712;0.00137255;0.00725691
239;calc iter;100;2.33847;1.66233;2.37253
239;total;1;260.999;260.999;260.999
240;calc total;1;234.23;234.23;234.23
240;calc update async;100;0.000379471;0.000181018;0.00755499
240;calc inner;100;1.93489;0.819865;2.33239
240;calc wait;100;0.398838;0.0292652;0.836835
240;calc bound;100;0.00438384;0.00163162;0.00715926
240;calc iter;100;2.3385;1.65859;2.46073
240;total;1;260.978;260.978;260.978
241;calc total;1;234.23;234.23;234.23
241;calc update async;100;0.000404346;0.000191838;0.00616932
241;calc inner;100;1.88027;1.08051;2.33099
241;calc wait;100;0.444575;0.0102785;0.967244
241;calc bound;100;0.00489279;0.0019824;0.00726366
241;calc iter;100;2.33015;1.43795;2.48895
241;total;1;260.983;260.983;260.983
242;calc total;1;234.229;234.229;234.229
242;calc update async;100;0.000453383;0.000176838;0.0108214
242;calc inner;100;1.89164;1.38033;2.3338
242;calc wait;100;0.429461;0.0025455;1.03751
242;calc bound;100;0.00508364;0.00248686;0.00728731
242;calc iter;100;2.32664;1.97781;2.54008
242;total;1;260.983;260.983;260.983
243;calc total;1;234.229;234.229;234.229
243;calc update async;100;0.000420899;0.000160729;0.00952765
243;calc inner;100;1.94907;1.60817;2.3345
243;calc wait;100;0.366677;0.00328888;0.783108
243;calc bound;100;0.00504405;0.00245076;0.00847214
243;calc iter;100;2.32122;2.09968;2.61751
243;total;1;260.955;260.955;260.955
244;calc total;1;234.229;234.229;234.229
244;calc update async;100;0.000410445;0.000155189;0.00804568
244;calc inner;100;1.91493;1.54684;2.33319
244;calc wait;100;0.400924;0.00513706;0.83765
244;calc bound;100;0.00502446;0.00230325;0.00715867
244;calc iter;100;2.32129;2.15625;2.57038
244;total;1;260.999;260.999;260.999
245;calc total;1;234.229;234.229;234.229
245;calc update async;100;0.000434637;0.000134999;0.0093621
245;calc inner;100;1.85534;1.35024;2.33199
245;calc wait;100;0.46582;0.00563237;1.16212
245;calc bound;100;0.00526274;0.00336558;0.0076864
245;calc iter;100;2.32686;1.98434;2.7229
245;total;1;260.998;260.998;260.998
246;calc total;1;234.229;234.229;234.229
246;calc update async;100;0.000417005;0.000192968;0.00804574
246;calc inner;100;1.85534;1.10367;2.3373
246;calc wait;100;0.469201;0.00344456;1.10525
246;calc bound;100;0.00517673;0.00205199;0.00664535
246;calc iter;100;2.33015;1.43923;2.46023
246;total;1;261;261;261
247;calc total;1;234.229;234.229;234.229
247;calc update async;100;0.000424901;0.000185368;0.00967538
247;calc inner;100;1.90807;0.837134;2.33592
247;calc wait;100;0.4231;0.017382;0.823255
247;calc bound;100;0.00674982;0.00191847;0.0080846
247;calc iter;100;2.33835;1.66255;2.3714
247;total;1;260.974;260.974;260.974
248;calc total;1;234.228;234.228;234.228
248;calc update async;100;0.000208537;6.7519e-05;0.0103821
248;calc inner;100;2.31813;1.64421;2.35162
248;calc wait;100;0.0156499;0.00298958;0.0458403
248;calc bound;100;0.00407402;0.00270267;0.0067187
248;calc iter;100;2.33847;1.66141;2.3677
248;total;1;260.926;260.926;260.926
249;calc total;1;234.228;234.228;234.228
249;calc update async;100;0.000325048;0.000128718;0.0104382
249;calc inner;100;2.32506;1.64534;2.3521
249;calc wait;100;0.0068218;0.00392566;0.0204703
249;calc bound;100;0.00585133;0.00179709;0.00739511
249;calc iter;100;2.33848;1.65788;2.37264
249;total;1;260.979;260.979;260.979
250;calc total;1;234.229;234.229;234.229
250;calc update async;100;0.000234416;1.868e-05;0.0108418
250;calc inner;100;2.32979;1.65403;2.35658
250;calc wait;100;0.00251572;0.0017004;0.00291468
250;calc bound;100;0.00506311;0.00170823;0.00610212
250;calc iter;100;2.33849;1.6575;2.37423
250;total;1;260.921;260.921;260.921
251;calc total;1;234.228;234.228;234.228
251;calc update async;100;0.000327016;0.000159988;0.0106323
251;calc inner;100;2.32944;1.65376;2.35648
251;calc wait;100;0.00264232;0.00208199;0.00344786
251;calc bound;100;0.00524892;0.00169369;0.00601214
251;calc iter;100;2.33848;1.65776;2.37414
251;total;1;260.925;260.925;260.925
252;calc total;1;234.229;234.229;234.229
252;calc update async;100;0.000232411;7.9089e-05;0.010307
252;calc inner;100;2.32586;1.64601;2.3531
252;calc wait;100;0.00860811;0.00365067;0.014816
252;calc bound;100;0.00303075;0.00193142;0.00428751
252;calc iter;100;2.33849;1.66081;2.37157
252;total;1;260.968;260.968;260.968
253;calc total;1;234.228;234.228;234.228
253;calc update async;100;0.000273571;7.919e-05;0.0103578
253;calc inner;100;2.32679;1.64538;2.35414
253;calc wait;100;0.00682155;0.0042528;0.0124619
253;calc bound;100;0.00381794;0.00191364;0.00587333
253;calc iter;100;2.33848;1.65691;2.37077
253;total;1;260.966;260.966;260.966
256;calc total;1;234.271;234.271;234.271
256;calc update async;100;0.000422997;4.6809e-05;0.0215445
256;calc inner;100;1.23959;0.382512;2.3243
256;calc wait;100;1.09317;0.025543;1.85264
256;calc bound;100;0.00675104;0.00145218;0.0113772
256;calc iter;100;2.33994;1.7764;2.58941
256;total;1;261.461;261.461;261.461
257;calc total;1;234.228;234.228;234.228
257;calc update async;100;0.00031748;6.3619e-05;0.0148763
257;calc inner;100;1.23476;0.568905;2.32255
257;calc wait;100;0.742829;0.0252332;1.78026
257;calc bound;100;0.00358192;0.00138569;0.00690101
257;calc iter;100;2.32737;1.70379;2.58193
257;total;1;261.463;261.463;261.463
258;calc total;1;234.229;234.229;234.229
258;calc update async;100;0.000327184;0.000102109;0.0148448
258;calc inner;100;1.42141;0.854977;2.32558
258;calc wait;100;0.305548;0.00236258;0.753103
258;calc bound;100;0.00341623;0.00193063;0.00788465
258;calc iter;100;2.32309;2.28358;2.56923
258;total;1;261.463;261.463;261.463
259;calc total;1;234.228;234.228;234.228
259;calc update async;100;0.000269202;7.5989e-05;0.0134689
259;calc inner;100;1.17821;0.582486;2.324
259;calc wait;100;0.633164;0.00733552;1.09371
259;calc bound;100;0.00570165;0.00248265;0.00902092
259;calc iter;100;2.31561;2.27974;2.54429
259;total;1;261.461;261.461;261.461
260;calc total;1;234.229;234.229;234.229
260;calc update async;100;0.000238817;7.3839e-05;0.0127234
260;calc inner;100;1.09602;0.569327;2.31942
260;calc wait;100;0.672204;0.00914339;1.07452
260;calc bound;100;0.00493835;0.00269623;0.00983192
260;calc iter;100;2.31557;2.27965;2.55087
260;total;1;261.439;261.439;261.439
261;calc total;1;234.229;234.229;234.229
261;calc update async;100;0.000263375;8.2129e-05;0.0104021
261;calc inner;100;1.36684;0.795216;2.31995
261;calc wait;100;0.343708;0.00511201;0.698876
261;calc bound;100;0.00350836;0.00230737;0.00731679
261;calc iter;100;2.32294;2.29468;2.57257
261;total;1;261.435;261.435;261.435
262;calc total;1;234.228;234.228;234.228
262;calc update async;100;0.000338837;7.0389e-05;0.0165362
262;calc inner;100;1.22556;0.591104;2.32382
262;calc wait;100;0.702788;0.00316039;1.77509
262;calc bound;100;0.00361858;0.0015166;0.00670032
262;calc iter;100;2.3273;1.76047;2.59336
262;total;1;260.865;260.865;260.865
263;calc total;1;234.229;234.229;234.229
263;calc update async;100;0.000313399;5.4189e-05;0.0100721
263;calc inner;100;1.20488;0.385165;2.32296
263;calc wait;100;1.12792;0.0158679;1.88961
263;calc bound;100;0.00522704;0.00186191;0.00817586
263;calc iter;100;2.33864;1.75991;2.57929
263;total;1;260.869;260.869;260.869
264;calc total;1;234.236;234.236;234.236
264;calc update async;100;0.000289369;6.453e-05;0.016625
264;calc inner;100;2.15542;1.23362;2.39319
264;calc wait;100;0.0402744;0.00502308;0.0621186
264;calc bound;100;0.00549232;0.00301428;0.00923351
264;calc iter;100;2.34213;1.57955;2.61466
264;total;1;260.897;260.897;260.897
265;calc total;1;234.228;234.228;234.228
265;calc update async;100;0.000353643;9.4708e-05;0.0122254
265;calc inner;100;2.18129;1.25759;2.4239
265;calc wait;100;0.014151;0.00500223;0.0320817
265;calc bound;100;0.00275572;0.00186674;0.00645837
265;calc iter;100;2.3421;1.56967;2.61475
265;total;1;260.903;260.903;260.903
266;calc total;1;234.229;234.229;234.229
266;calc update async;100;0.000434327;9.1818e-05;0.0133451
266;calc inner;100;2.18707;1.27759;2.43021
266;calc wait;100;0.0112547;0.00197779;0.0743397
266;calc bound;100;0.00249025;0.00177978;0.0055235
266;calc iter;100;2.3422;1.57106;2.61573
266;total;1;260.88;260.88;260.88
267;calc total;1;234.229;234.229;234.229
267;calc update async;100;0.000451281;0.000179578;0.0103403
267;calc inner;100;2.18714;1.2781;2.42932
267;calc wait;100;0.0034047;0.00199101;0.0166738
267;calc bound;100;0.00259011;0.00183267;0.00599199
267;calc iter;100;2.34221;1.56915;2.61438
267;total;1;260.882;260.882;260.882
268;calc total;1;234.228;234.228;234.228
268;calc update async;100;0.000302016;8.3049e-05;0.0131124
268;calc inner;100;2.18376;1.28258;2.43327
268;calc wait;100;0.0154721;0.0020259;0.0515512
268;calc bound;100;0.00354238;0.00170658;0.00664731
268;calc iter;100;2.34227;1.56439;2.61746
268;total;1;260.878;260.878;260.878
269;calc total;1;234.228;234.228;234.228
269;calc update async;100;0.000380805;7.7979e-05;0.0150429
269;calc inner;100;2.1893;1.28548;2.43505
269;calc wait;100;0.00929824;0.00424165;0.0190292
269;calc bound;100;0.00214811;0.00155311;0.00313134
269;calc iter;100;2.3421;1.55503;2.61631
269;total;1;260.876;260.876;260.876
270;calc total;1;234.236;234.236;234.236
270;calc update async;100;0.000518258;0.000146948;0.0165032
270;calc inner;100;2.19102;1.29298;2.43553
270;calc wait;100;0.00333403;0.00151072;0.0696966
270;calc bound;100;0.00205264;0.00150101;0.00489474
270;calc iter;100;2.34228;1.56446;2.61665
270;total;1;260.872;260.872;260.872
271;calc total;1;234.229;234.229;234.229
271;calc update async;100;0.000508493;0.000150178;0.0150278
271;calc inner;100;2.19142;1.29356;2.43616
271;calc wait;100;0.00235543;0.00168415;0.00327022
271;calc bound;100;0.00205807;0.0015132;0.005153
271;calc iter;100;2.34222;1.56583;2.61635
271;total;1;260.852;260.852;260.852
272;calc total;1;234.228;234.228;234.228
272;calc update async;100;0.000154718;4.7239e-05;0.00903808
272;calc inner;100;1.90072;0.626664;2.3292
272;calc wait;100;0.437091;0.006779;0.935719
272;calc bound;100;0.00425006;0.00167537;0.00684997
272;calc iter;100;2.34223;1.56411;2.61581
272;total;1;260.895;260.895;260.895
273;calc total;1;234.229;234.229;234.229
273;calc update async;100;0.000143963;3.2539e-05;0.00905144
273;calc inner;100;1.83213;0.822906;2.32706
273;calc wait;100;0.496051;0.0141993;0.983248
273;calc bound;100;0.0045742;0.0019829;0.00594886
273;calc iter;100;2.3329;1.37623;2.60526
273;total;1;260.893;260.893;260.893
274;calc total;1;234.228;234.228;234.228
274;calc update async;100;0.000142052;2.722e-05;0.00872619
274;calc inner;100;1.86538;1.3624;2.33917
274;calc wait;100;0.456372;0.00244995;0.948423
274;calc bound;100;0.00554166;0.00287534;0.00737519
274;calc iter;100;2.32745;1.80056;2.58256
274;total;1;261.475;261.475;261.475
275;calc total;1;234.228;234.228;234.228
275;calc update async;100;0.000135761;3.501e-05;0.00867784
275;calc inner;100;1.92081;1.56163;2.33475
275;calc wait;100;0.397264;0.00633308;0.750901
275;calc bound;100;0.00492202;0.00292301;0.006706
275;calc iter;100;2.32314;2.28357;2.56985
275;total;1;260.895;260.895;260.895
276;calc total;1;234.228;234.228;234.228
276;calc update async;100;0.000138215;3.456e-05;0.00881279
276;calc inner;100;1.90979;1.56199;2.33547
276;calc wait;100;0.408374;0.00388967;0.743071
276;calc bound;100;0.00466277;0.00233934;0.00632243
276;calc iter;100;2.32297;2.29503;2.5726
276;total;1;261.503;261.503;261.503
277;calc total;1;234.228;234.228;234.228
277;calc update async;100;0.000138476;2.603e-05;0.00854452
277;calc inner;100;1.83729;1.33809;2.33457
277;calc wait;100;0.484725;0.00288822;0.960817
277;calc bound;100;0.00517625;0.00242704;0.00717269
277;calc iter;100;2.32734;1.78198;2.59462
277;total;1;261.491;261.491;261.491
278;calc total;1;234.228;234.228;234.228
278;calc update async;100;0.000138868;3.9269e-05;0.00869394
278;calc inner;100;1.83853;0.834239;2.33877
278;calc wait;100;0.489225;0.00234018;0.971844
278;calc bound;100;0.00486183;0.00230217;0.00677915
278;calc iter;100;2.33276;1.38196;2.60189
278;total;1;261.504;261.504;261.504
279;calc total;1;234.228;234.228;234.228
279;calc update async;100;0.000143389;3.8719e-05;0.00858925
279;calc inner;100;1.90478;0.640103;2.33918
279;calc wait;100;0.430702;0.00223529;0.933858
279;calc bound;100;0.00642998;0.00192348;0.00785641
279;calc iter;100;2.34206;1.57592;2.61241
279;total;1;261.489;261.489;261.489
280;calc total;1;234.235;234.235;234.235
280;calc update async;100;4.37108e-05;2.554e-05;0.000824981
280;calc inner;100;2.32257;1.55434;2.59553
280;calc wait;100;0.0155203;0.00862772;0.0439906
280;calc bound;100;0.0041095;0.00181969;0.00901416
280;calc iter;100;2.34225;1.57203;2.61469
280;total;1;261.473;261.473;261.473
281;calc total;1;234.235;234.235;234.235
281;calc update async;100;4.82463e-05;2.865e-05;0.000709072
281;calc inner;100;2.32905;1.55278;2.60244
281;calc wait;100;0.00726182;0.00529025;0.0460729
281;calc bound;100;0.00592282;0.00176842;0.00679786
281;calc iter;100;2.34229;1.56868;2.61541
281;total;1;261.463;261.463;261.463
282;calc total;1;234.227;234.227;234.227
282;calc update async;100;0.000125019;2.443e-05;0.00809542
282;calc inner;100;2.33436;1.56039;2.60734
282;calc wait;100;0.00278832;0.00219788;0.0117285
282;calc bound;100;0.00494043;0.00168203;0.0079485
282;calc iter;100;2.34222;1.56526;2.61466
282;total;1;261.462;261.462;261.462
283;calc total;1;234.228;234.228;234.228
283;calc update async;100;0.000125866;2.7939e-05;0.00837834
283;calc inner;100;2.33383;1.55365;2.60674
283;calc wait;100;0.00304015;0.0022299;0.0108855
283;calc bound;100;0.00527295;0.00142229;0.00774926
283;calc iter;100;2.34227;1.56144;2.61482
283;total;1;261.449;261.449;261.449
284;calc total;1;234.235;234.235;234.235
284;calc update async;100;7.83433e-05;2.8369e-05;0.00354088
284;calc inner;100;2.32994;1.55795;2.60661
284;calc wait;100;0.00927215;0.00145464;0.0301123
284;calc bound;100;0.0030341;0.00141232;0.00492763
284;calc iter;100;2.34235;1.56089;2.61469
284;total;1;261.478;261.478;261.478
285;calc total;1;234.227;234.227;234.227
285;calc update async;100;0.000119114;2.6169e-05;0.0076537
285;calc inner;100;2.33127;1.54235;2.6065
285;calc wait;100;0.00677329;0.00474072;0.0161022
285;calc bound;100;0.00408421;0.00144017;0.00628491
285;calc iter;100;2.34226;1.55992;2.61811
285;total;1;261.477;261.477;261.477
286;calc total;1;234.235;234.235;234.235
286;calc update async;100;7.23676e-05;2.476e-05;0.0034971
286;calc inner;100;2.33501;1.55901;2.61009
286;calc wait;100;0.00272034;0.00185573;0.0269426
286;calc bound;100;0.00436426;0.00261906;0.00753767
286;calc iter;100;2.34231;1.56352;2.61688
286;total;1;261.479;261.479;261.479
287;calc total;1;234.228;234.228;234.228
287;calc update async;100;0.000123299;2.7e-05;0.00870454
287;calc inner;100;2.33515;1.55941;2.61041
287;calc wait;100;0.00262535;0.00192593;0.00939724
287;calc bound;100;0.00416616;0.00254744;0.00782134
287;calc iter;100;2.34224;1.56392;2.61825
287;total;1;261.454;261.454;261.454
288;calc total;1;234.235;234.235;234.235
288;calc update async;100;0.000124914;2.388e-05;0.00624606
288;calc inner;100;1.66177;0.370555;2.3215
288;calc wait;100;0.671386;0.033745;1.47493
288;calc bound;100;0.00628238;0.00147406;0.0110758
288;calc iter;100;2.33957;1.76623;2.58383
288;total;1;261.393;261.393;261.393
289;calc total;1;234.235;234.235;234.235
289;calc update async;100;8.45927e-05;2.078e-05;0.00345372
289;calc inner;100;1.4873;0.575731;2.31253
289;calc wait;100;0.833664;0.0274543;1.81224
289;calc bound;100;0.0045902;0.00138411;0.00668104
289;calc iter;100;2.32744;1.70393;2.56617
289;total;1;261.401;261.401;261.401
290;calc total;1;234.235;234.235;234.235
290;calc update async;100;8.34156e-05;2.2749e-05;0.00345082
290;calc inner;100;1.67704;0.875136;2.32265
290;calc wait;100;0.414486;0.00255623;0.766059
290;calc bound;100;0.00434794;0.00192913;0.00912779
290;calc iter;100;2.32314;2.28237;2.55097
290;total;1;261.399;261.399;261.399
291;calc total;1;234.228;234.228;234.228
291;calc update async;100;0.000129909;2.641e-05;0.00870715
291;calc inner;100;1.58779;0.579092;2.32184
291;calc wait;100;0.518215;0.00860304;1.09709
291;calc bound;100;0.00499745;0.00291945;0.00699947
291;calc iter;100;2.31559;2.2797;2.53767
291;total;1;261.399;261.399;261.399
292;calc total;1;234.235;234.235;234.235
292;calc update async;100;0.000104451;2.4189e-05;0.00626647
292;calc inner;100;1.58091;0.574966;2.32845
292;calc wait;100;0.525539;0.00551596;1.09247
292;calc bound;100;0.00483932;0.00265019;0.00645099
292;calc iter;100;2.31561;2.26113;2.54437
292;total;1;261.443;261.443;261.443
293;calc total;1;234.235;234.235;234.235
293;calc update async;100;0.000157412;2.9779e-05;0.0104002
293;calc inner;100;1.6745;0.888513;2.33284
293;calc wait;100;0.410675;0.00285336;0.746954
293;calc bound;100;0.00458945;0.00195619;0.00794955
293;calc iter;100;2.32297;2.27718;2.56383
293;total;1;261.413;261.413;261.413
294;calc total;1;234.235;234.235;234.235
294;calc update async;100;0.000114303;2.849e-05;0.00617748
294;calc inner;100;1.51145;0.593697;2.33036
294;calc wait;100;0.807083;0.00244318;1.75602
294;calc bound;100;0.0049416;0.00151355;0.00712679
294;calc iter;100;2.32737;1.73691;2.58136
294;total;1;261.414;261.414;261.414
295;calc total;1;234.227;234.227;234.227
295;calc update async;100;0.000133741;2.215e-05;0.00781302
295;calc inner;100;1.66087;0.386682;2.3287
295;calc wait;100;0.671797;0.0147704;1.4558
295;calc bound;100;0.00575364;0.00186613;0.00807926
295;calc iter;100;2.33856;1.75063;2.57613
295;total;1;261.415;261.415;261.415
296;calc total;1;234.235;234.235;234.235
296;calc update async;100;0.000137782;2.557e-05;0.0103499
296;calc inner;100;2.23438;1.22966;2.52103
296;calc wait;100;0.0430017;0.00305428;0.066884
296;calc bound;100;0.00497761;0.00320917;0.00922907
296;calc iter;100;2.34207;1.57679;2.61477
296;total;1;261.403;261.403;261.403
297;calc total;1;234.235;234.235;234.235
297;calc update async;100;0.000113606;2.903e-05;0.00735857
297;calc inner;100;2.26151;1.2564;2.55241
297;calc wait;100;0.0157987;0.00895845;0.0329939
297;calc bound;100;0.00368441;0.00212312;0.00685337
297;calc iter;100;2.34215;1.56861;2.61474
297;total;1;261.4;261.4;261.4
298;calc total;1;234.235;234.235;234.235
298;calc update async;100;0.000179062;2.981e-05;0.0134585
298;calc inner;100;2.27089;1.27993;2.56053
298;calc wait;100;0.00257539;0.00219331;0.00543433
298;calc bound;100;0.00336466;0.00207441;0.00797093
298;calc iter;100;2.34225;1.57151;2.61514
298;total;1;261.381;261.381;261.381
299;calc total;1;234.235;234.235;234.235
299;calc update async;100;0.000145359;2.407e-05;0.0100707
299;calc inner;100;2.26753;1.27713;2.55792
299;calc wait;100;0.00679803;0.00404014;0.0174501
299;calc bound;100;0.00360351;0.00183215;0.00657836
299;calc iter;100;2.34227;1.56919;2.61447
299;total;1;261.382;261.382;261.382
300;calc total;1;234.235;234.235;234.235
300;calc update async;100;0.000139204;3.001e-05;0.0100096
300;calc inner;100;2.26534;1.28457;2.55864
300;calc wait;100;0.0141931;0.00209557;0.02724
300;calc bound;100;0.00396394;0.00176485;0.00594496
300;calc iter;100;2.34232;1.5657;2.61748
300;total;1;261.395;261.395;261.395
301;calc total;1;234.235;234.235;234.235
301;calc update async;100;0.000157025;2.415e-05;0.011611
301;calc inner;100;2.27134;1.28732;2.56177
301;calc wait;100;0.00887931;0.00556539;0.0162948
301;calc bound;100;0.0025712;0.00149755;0.00544118
301;calc iter;100;2.34217;1.5552;2.61624
301;total;1;261.378;261.378;261.378
302;calc total;1;234.235;234.235;234.235
302;calc update async;100;0.000149139;2.518e-05;0.0108101
302;calc inner;100;2.27385;1.29344;2.56363
302;calc wait;100;0.00233261;0.00146337;0.00737053
302;calc bound;100;0.00252672;0.00149562;0.00802661
302;calc iter;100;2.34226;1.56382;2.61645
302;total;1;261.394;261.394;261.394
303;calc total;1;234.226;234.226;234.226
303;calc update async;100;0.000118518;2.924e-05;0.00745904
303;calc inner;100;2.27342;1.29431;2.56389
303;calc wait;100;0.00244358;0.0016813;0.00872708
303;calc bound;100;0.00253921;0.00150622;0.00778989
303;calc iter;100;2.34218;1.56669;2.61612
303;total;1;261.376;261.376;261.376
304;calc total;1;234.234;234.234;234.234
304;calc update async;100;0.000176942;1.63e-05;0.0134445
304;calc inner;100;1.24702;0.366734;2.32546
304;calc wait;100;1.08175;0.0265031;2.0062
304;calc bound;100;0.0054865;0.00145474;0.0096661
304;calc iter;100;2.33444;1.71979;2.57054
304;total;1;261.374;261.374;261.374
305;calc total;1;234.235;234.235;234.235
305;calc update async;100;0.000170001;2.223e-05;0.013363
305;calc inner;100;1.23816;0.507845;2.32485
305;calc wait;100;0.951605;0.00665547;1.76425
305;calc bound;100;0.00386561;0.00137506;0.00719046
305;calc iter;100;2.32094;1.7067;2.58546
305;total;1;261.374;261.374;261.374
306;calc total;1;234.234;234.234;234.234
306;calc update async;100;0.000164206;2.332e-05;0.0128656
306;calc inner;100;1.37373;0.542865;2.32834
306;calc wait;100;0.4595;0.00280294;1.64404
306;calc bound;100;0.003737;0.00173529;0.00708147
306;calc iter;100;2.31614;2.05629;2.60775
306;total;1;261.374;261.374;261.374
307;calc total;1;234.234;234.234;234.234
307;calc update async;100;0.000153819;2.222e-05;0.0120102
307;calc inner;100;1.26821;0.557831;2.32683
307;calc wait;100;0.553615;0.00371924;0.978777
307;calc bound;100;0.00483498;0.00229676;0.00911784
307;calc iter;100;2.31063;1.99087;2.71874
307;total;1;261.35;261.35;261.35
308;calc total;1;234.228;234.228;234.228
308;calc update async;100;0.000118884;2.034e-05;0.00841001
308;calc inner;100;1.25652;0.553154;2.32727
308;calc wait;100;0.550665;0.00337281;1.03271
308;calc bound;100;0.00472062;0.00193783;0.00748774
308;calc iter;100;2.30011;2.01307;2.52403
308;total;1;261.31;261.31;261.31
309;calc total;1;234.227;234.227;234.227
309;calc update async;100;0.000112746;2.2049e-05;0.00761948
309;calc inner;100;1.37671;0.515114;2.32672
309;calc wait;100;0.439326;0.00453684;1.40009
309;calc bound;100;0.00375926;0.00194073;0.00715155
309;calc iter;100;2.31178;2.09146;2.5425
309;total;1;261.307;261.307;261.307
310;calc total;1;234.228;234.228;234.228
310;calc update async;100;0.000119503;2.055e-05;0.00812751
310;calc inner;100;1.27508;0.574527;2.32938
310;calc wait;100;0.845951;0.00410105;1.71781
310;calc bound;100;0.00411855;0.00151803;0.00642143
310;calc iter;100;2.31963;1.91207;2.56376
310;total;1;261.303;261.303;261.303
311;calc total;1;234.226;234.226;234.226
311;calc update async;100;0.000108534;2.079e-05;0.00664869
311;calc inner;100;1.25678;0.399754;2.32917
311;calc wait;100;1.06947;0.0160807;1.90242
311;calc bound;100;0.00480223;0.00186026;0.00779156
311;calc iter;100;2.33222;1.66377;2.61936
311;total;1;261.305;261.305;261.305
312;calc total;1;234.234;234.234;234.234
312;calc update async;100;0.000158977;2.061e-05;0.0127135
312;calc inner;100;2.04276;1.12093;2.34518
312;calc wait;100;0.136196;0.0057228;0.240298
312;calc bound;100;0.00527343;0.00245986;0.00928216
312;calc iter;100;2.33861;1.75639;2.57732
312;total;1;261.316;261.316;261.316
313;calc total;1;234.234;234.234;234.234
313;calc update async;100;0.000173777;2.477e-05;0.0134376
313;calc inner;100;2.13721;1.17686;2.43045
313;calc wait;100;0.0243738;0.00485085;0.0715649
313;calc bound;100;0.00309879;0.00216848;0.00716014
313;calc iter;100;2.33902;1.76144;2.58134
313;total;1;261.319;261.319;261.319
314;calc total;1;234.234;234.234;234.234
314;calc update async;100;0.000171148;2.383e-05;0.0130273
314;calc inner;100;2.14691;1.21705;2.44292
314;calc wait;100;0.00255251;0.00214845;0.00813249
314;calc bound;100;0.00288269;0.00205904;0.00562979
314;calc iter;100;2.33932;1.76176;2.58099
314;total;1;261.319;261.319;261.319
315;calc total;1;234.234;234.234;234.234
315;calc update async;100;0.000176271;2.8239e-05;0.0129877
315;calc inner;100;2.14766;1.21736;2.44288
315;calc wait;100;0.0143465;0.00240329;0.0649754
315;calc bound;100;0.00300002;0.00181413;0.00623549
315;calc iter;100;2.33934;1.76335;2.57924
315;total;1;261.314;261.314;261.314
316;calc total;1;234.234;234.234;234.234
316;calc update async;100;0.000164297;2.314e-05;0.0130368
316;calc inner;100;2.16027;1.24976;2.47242
316;calc wait;100;0.0210068;0.00218433;0.0563455
316;calc bound;100;0.00449954;0.00221956;0.00723397
316;calc iter;100;2.3395;1.7667;2.57933
316;total;1;261.31;261.31;261.31
317;calc total;1;234.228;234.228;234.228
317;calc update async;100;0.00011701;2.251e-05;0.0076634
317;calc inner;100;2.16738;1.2496;2.47253
317;calc wait;100;0.00962378;0.00505935;0.0219925
317;calc bound;100;0.00225242;0.00160664;0.00522371
317;calc iter;100;2.33942;1.76697;2.58168
317;total;1;261.271;261.271;261.271
318;calc total;1;234.233;234.233;234.233
318;calc update async;100;0.000179973;2.525e-05;0.0136329
318;calc inner;100;2.16836;1.25575;2.47084
318;calc wait;100;0.00206565;0.00147692;0.00272381
318;calc bound;100;0.00221429;0.00154441;0.00466505
318;calc iter;100;2.33954;1.76947;2.58014
318;total;1;261.274;261.274;261.274
319;calc total;1;234.228;234.228;234.228
319;calc update async;100;0.000122596;2.272e-05;0.00862051
319;calc inner;100;2.16776;1.25526;2.47084
319;calc wait;100;0.00208473;0.00149203;0.00349929
319;calc bound;100;0.00220873;0.00154323;0.00479644
319;calc iter;100;2.33947;1.76729;2.58101
319;total;1;261.275;261.275;261.275
320;calc total;1;234.234;234.234;234.234
320;calc update async;100;0.00017359;2.386e-05;0.0121173
320;calc inner;100;1.84693;0.589786;2.32568
320;calc wait;100;0.48269;0.0290941;0.988967
320;calc bound;100;0.00601098;0.00189811;0.011196
320;calc iter;100;2.33581;1.55413;2.57585
320;total;1;261.281;261.281;261.281
321;calc total;1;234.234;234.234;234.234
321;calc update async;100;0.000188672;3.2769e-05;0.0143122
321;calc inner;100;1.7663;0.656488;2.32923
321;calc wait;100;0.555109;0.00575566;1.17067
321;calc bound;100;0.00461886;0.0023216;0.00738324
321;calc iter;100;2.32622;1.30395;2.56154
321;total;1;261.291;261.291;261.291
322;calc total;1;234.234;234.234;234.234
322;calc update async;100;0.000188657;3.192e-05;0.0143112
322;calc inner;100;1.77934;1.26046;2.33313
322;calc wait;100;0.535272;0.00257245;1.24841
322;calc bound;100;0.00498379;0.00196712;0.00836186
322;calc iter;100;2.31979;1.646;2.63646
322;total;1;261.289;261.289;261.289
323;calc total;1;234.233;234.233;234.233
323;calc update async;100;0.000166137;3.5489e-05;0.0119144
323;calc inner;100;1.86288;1.22947;2.3326
323;calc wait;100;0.448364;0.00328951;1.13478
323;calc bound;100;0.00477825;0.00266448;0.00659452
323;calc iter;100;2.31619;2.05691;2.60951
323;total;1;261.264;261.264;261.264
324;calc total;1;234.233;234.233;234.233
324;calc update async;100;0.000183916;3.469e-05;0.0134715
324;calc inner;100;1.86634;1.20777;2.33062
324;calc wait;100;0.440416;0.00299481;1.17053
324;calc bound;100;0.0049445;0.00231816;0.00778954
324;calc iter;100;2.31189;2.09116;2.51108
324;total;1;261.254;261.254;261.254
325;calc total;1;234.232;234.232;234.232
325;calc update async;100;0.000165418;3.364e-05;0.0117465
325;calc inner;100;1.79146;1.25495;2.32903
325;calc wait;100;0.521097;0.00613671;1.11723
325;calc bound;100;0.00529716;0.00231847;0.00758083
325;calc iter;100;2.31802;1.89775;2.5771
325;total;1;261.26;261.26;261.26
326;calc total;1;234.233;234.233;234.233
326;calc update async;100;0.00017672;3.8389e-05;0.0127811
326;calc inner;100;1.78253;0.679068;2.33331
326;calc wait;100;0.538638;0.00229282;1.30688
326;calc bound;100;0.00493539;0.00199576;0.00673828
326;calc iter;100;2.32628;1.50787;2.59273
326;total;1;261.268;261.268;261.268
327;calc total;1;234.233;234.233;234.233
327;calc update async;100;0.000178122;2.342e-05;0.0124611
327;calc inner;100;1.8641;0.592497;2.33281
327;calc wait;100;0.465143;0.0189268;1.06108
327;calc bound;100;0.00634207;0.00189554;0.00835876
327;calc iter;100;2.33577;1.54386;2.59715
327;total;1;261.293;261.293;261.293
328;calc total;1;234.233;234.233;234.233
328;calc update async;100;0.000166313;2.043e-05;0.0132146
328;calc inner;100;2.26503;1.52928;2.49247
328;calc wait;100;0.0547688;0.00316632;0.153384
328;calc bound;100;0.00476244;0.00288108;0.00875895
328;calc iter;100;2.33638;1.59746;2.59694
328;total;1;261.292;261.292;261.292
329;calc total;1;234.233;234.233;234.233
329;calc update async;100;0.000162312;1.993e-05;0.0130071
329;calc inner;100;2.29096;1.52216;2.51348
329;calc wait;100;0.0240805;0.00259557;0.0858531
329;calc bound;100;0.00500372;0.0015704;0.00701483
329;calc iter;100;2.33646;1.58533;2.5753
329;total;1;261.292;261.292;261.292
330;calc total;1;234.232;234.232;234.232
330;calc update async;100;0.000145737;2.075e-05;0.0114238
330;calc inner;100;2.3018;1.5278;2.51964
330;calc wait;100;0.00358499;0.00152395;0.018532
330;calc bound;100;0.00384485;0.00152184;0.00753484
330;calc iter;100;2.33658;1.59802;2.57485
330;total;1;261.291;261.291;261.291
331;calc total;1;234.23;234.23;234.23
331;calc update async;100;0.00012831;1.918e-05;0.00962679
331;calc inner;100;2.30105;1.52711;2.51789
331;calc wait;100;0.0104824;0.00152319;0.0632932
331;calc bound;100;0.00442963;0.00152137;0.00732703
331;calc iter;100;2.33658;1.59939;2.57311
331;total;1;261.245;261.245;261.245
332;calc total;1;234.233;234.233;234.233
332;calc update async;100;0.000152669;1.889e-05;0.0121123
332;calc inner;100;2.299;1.51784;2.53641
332;calc wait;100;0.0220267;0.00265865;0.146141
332;calc bound;100;0.00441349;0.00144812;0.00742429
332;calc iter;100;2.33633;1.56952;2.57787
332;total;1;261.24;261.24;261.24
333;calc total;1;234.233;234.233;234.233
333;calc update async;100;0.00015404;1.822e-05;0.0122098
333;calc inner;100;2.30717;1.53191;2.54081
333;calc wait;100;0.0111678;0.00245057;0.0251437
333;calc bound;100;0.00403339;0.001863;0.00695425
333;calc iter;100;2.33623;1.58372;2.57517
333;total;1;261.198;261.198;261.198
334;calc total;1;234.233;234.233;234.233
334;calc update async;100;0.000146384;1.821e-05;0.0115374
334;calc inner;100;2.31193;1.54681;2.54551
334;calc wait;100;0.00252959;0.0019551;0.00455313
334;calc bound;100;0.00340824;0.00203244;0.00548964
334;calc iter;100;2.33612;1.5823;2.57622
334;total;1;261.068;261.068;261.068
335;calc total;1;234.232;234.232;234.232
335;calc update async;100;0.000161747;1.7079e-05;0.013027
335;calc inner;100;2.31113;1.5468;2.54492
335;calc wait;100;0.00314305;0.0019979;0.048588
335;calc bound;100;0.00359871;0.00196573;0.0056378
335;calc iter;100;2.33582;1.55237;2.57627
335;total;1;261.228;261.228;261.228
336;calc total;1;234.23;234.23;234.23
336;calc update async;100;0.000146748;1.7379e-05;0.0103266
336;calc inner;100;1.60097;0.390329;2.33011
336;calc wait;100;0.72857;0.021876;1.49991
336;calc bound;100;0.00604852;0.00165726;0.0108336
336;calc iter;100;2.33574;1.80646;2.55719
336;total;1;261.225;261.225;261.225
337;calc total;1;234.232;234.232;234.232
337;calc update async;100;0.000163769;2.128e-05;0.0126206
337;calc inner;100;1.44107;0.58311;2.32911
337;calc wait;100;0.87597;0.00416721;1.73307
337;calc bound;100;0.00441771;0.00148242;0.00666246
337;calc iter;100;2.32324;1.74574;2.66481
337;total;1;261.223;261.223;261.223
338;calc total;1;234.232;234.232;234.232
338;calc update async;100;0.0001477;2.1029e-05;0.0112279
338;calc inner;100;1.6333;0.824241;2.33132
338;calc wait;100;0.395182;0.0028862;0.931953
338;calc bound;100;0.00402391;0.00193086;0.00674589
338;calc iter;100;2.31904;2.15493;2.59991
338;total;1;261.223;261.223;261.223
339;calc total;1;234.232;234.232;234.232
339;calc update async;100;0.000150553;2.085e-05;0.0115965
339;calc inner;100;1.52698;0.572404;2.33232
339;calc wait;100;0.538815;0.00282835;1.08845
339;calc bound;100;0.00496017;0.00293684;0.00724361
339;calc iter;100;2.31121;2.1541;2.56058
339;total;1;261.112;261.112;261.112
340;calc total;1;234.232;234.232;234.232
340;calc update async;100;0.000158338;1.629e-05;0.0126905
340;calc inner;100;1.50504;0.566372;2.32932
340;calc wait;100;0.547225;0.00453305;1.10921
340;calc bound;100;0.00483033;0.00238067;0.006093
340;calc iter;100;2.31161;2.25173;2.59256
340;total;1;261.121;261.121;261.121
341;calc total;1;234.232;234.232;234.232
341;calc update async;100;0.000149946;2.1469e-05;0.0112567
341;calc inner;100;1.62355;0.812268;2.32548
341;calc wait;100;0.401246;0.00978929;0.93327
341;calc bound;100;0.00431952;0.00195682;0.008367
341;calc iter;100;2.31939;2.24788;2.52886
341;total;1;260.983;260.983;260.983
342;calc total;1;234.23;234.23;234.23
342;calc update async;100;0.000143966;1.87e-05;0.0109658
342;calc inner;100;1.45858;0.579903;2.33246
342;calc wait;100;0.858188;0.00249489;1.73756
342;calc bound;100;0.00472936;0.00140095;0.0071628
342;calc iter;100;2.32354;1.71272;2.45403
342;total;1;261.029;261.029;261.029
343;calc total;1;234.231;234.231;234.231
343;calc update async;100;0.000156374;1.789e-05;0.0107677
343;calc inner;100;1.5852;0.377727;2.33228
343;calc wait;100;0.745402;0.0150756;1.49965
343;calc bound;100;0.00561291;0.00182222;0.00772731
343;calc iter;100;2.33637;1.80451;2.61617
343;total;1;261.107;261.107;261.107
344;calc total;1;234.232;234.232;234.232
344;calc update async;100;0.000153483;2.155e-05;0.0121282
344;calc inner;100;2.22041;1.26588;2.51716
344;calc wait;100;0.0350508;0.00422139;0.0812081
344;calc bound;100;0.00510727;0.00263532;0.00747687
344;calc iter;100;2.33908;1.53846;2.56921
344;total;1;260.991;260.991;260.991
345;calc total;1;234.232;234.232;234.232
345;calc update async;100;0.000158911;2.477e-05;0.0121444
345;calc inner;100;2.24121;1.26644;2.53038
345;calc wait;100;0.0153811;0.00231024;0.040239
345;calc bound;100;0.00328008;0.00157493;0.00709837
345;calc iter;100;2.33908;1.52982;2.58291
345;total;1;261.072;261.072;261.072
346;calc total;1;234.23;234.23;234.23
346;calc update async;100;0.000140802;2.332e-05;0.0103758
346;calc inner;100;2.24661;1.26796;2.53286
346;calc wait;100;0.00300665;0.0020279;0.00634088
346;calc bound;100;0.00305414;0.00146565;0.00645137
346;calc iter;100;2.33916;1.52722;2.58286
346;total;1;260.985;260.985;260.985
347;calc total;1;234.23;234.23;234.23
347;calc update async;100;0.000141532;2.002e-05;0.0100692
347;calc inner;100;2.24504;1.26395;2.5305
347;calc wait;100;0.00347369;0.00145404;0.0117749
347;calc bound;100;0.00301968;0.00144782;0.00580308
347;calc iter;100;2.33924;1.52995;2.57878
347;total;1;261.144;261.144;261.144
348;calc total;1;234.231;234.231;234.231
348;calc update async;100;0.000143283;1.875e-05;0.0109369
348;calc inner;100;2.23986;1.26009;2.50728
348;calc wait;100;0.0207967;0.00292336;0.140661
348;calc bound;100;0.00322439;0.00143169;0.00733583
348;calc iter;100;2.3391;1.54022;2.56237
348;total;1;261.165;261.165;261.165
349;calc total;1;234.23;234.23;234.23
349;calc update async;100;0.000136198;1.929e-05;0.0101538
349;calc inner;100;2.24504;1.26082;2.52884
349;calc wait;100;0.0127514;0.00241863;0.0435915
349;calc bound;100;0.00263695;0.00184249;0.00662917
349;calc iter;100;2.33904;1.54698;2.57597
349;total;1;261.091;261.091;261.091
350;calc total;1;234.23;234.23;234.23
350;calc update async;100;0.000142232;2.219e-05;0.0107917
350;calc inner;100;2.24871;1.261;2.53516
350;calc wait;100;0.00383784;0.0016956;0.026289
350;calc bound;100;0.00273401;0.00183912;0.00581379
350;calc iter;100;2.33906;1.55982;2.58677
350;total;1;261.187;261.187;261.187
351;calc total;1;234.232;234.232;234.232
351;calc update async;100;0.00015382;1.588e-05;0.0120166
351;calc inner;100;2.24402;1.23565;2.53328
351;calc wait;100;0.0087815;0.00182586;0.0681973
351;calc bound;100;0.00287092;0.00181828;0.00762925
351;calc iter;100;2.33899;1.56529;2.58656
351;total;1;261.186;261.186;261.186
352;calc total;1;234.231;234.231;234.231
352;calc update async;100;0.000157153;2.17e-05;0.0106384
352;calc inner;100;1.87633;0.584712;2.33122
352;calc wait;100;0.457499;0.0263237;0.979916
352;calc bound;100;0.00502801;0.00192093;0.0071976
352;calc iter;100;2.33902;1.56657;2.58564
352;total;1;260.859;260.859;260.859
353;calc total;1;234.232;234.232;234.232
353;calc update async;100;0.00015909;3.372e-05;0.0114786
353;calc inner;100;1.8004;0.762287;2.32854
353;calc wait;100;0.524094;0.00844637;1.0079
353;calc bound;100;0.00460882;0.00207463;0.00631335
353;calc iter;100;2.32926;1.3662;2.61676
353;total;1;261.162;261.162;261.162
354;calc total;1;234.232;234.232;234.232
354;calc update async;100;0.000165567;2.952e-05;0.0121271
354;calc inner;100;1.81792;1.33797;2.33468
354;calc wait;100;0.500169;0.00285929;0.98493
354;calc bound;100;0.00502179;0.00231951;0.00713648
354;calc iter;100;2.32328;1.76633;2.51685
354;total;1;261.016;261.016;261.016
355;calc total;1;234.229;234.229;234.229
355;calc update async;100;0.000143334;3.425e-05;0.00974634
355;calc inner;100;1.89175;1.50659;2.33405
355;calc wait;100;0.422463;0.00357118;0.823503
355;calc bound;100;0.00469399;0.00321521;0.00716687
355;calc iter;100;2.31906;2.28109;2.48411
355;total;1;261.013;261.013;261.013
356;calc total;1;234.23;234.23;234.23
356;calc update async;100;0.000137318;3.067e-05;0.00919594
356;calc inner;100;1.8897;1.51557;2.32775
356;calc wait;100;0.424674;0.00305818;0.805688
356;calc bound;100;0.00490263;0.00205142;0.00792161
356;calc iter;100;2.31942;2.2702;2.63306
356;total;1;260.996;260.996;260.996
357;calc total;1;234.229;234.229;234.229
357;calc update async;100;0.000139445;3.774e-05;0.00910434
357;calc inner;100;1.80937;1.31179;2.32947
357;calc wait;100;0.508768;0.0091985;1.01899
357;calc bound;100;0.00525705;0.00236038;0.00772114
357;calc iter;100;2.32354;1.73457;2.57882
357;total;1;260.959;260.959;260.959
358;calc total;1;234.229;234.229;234.229
358;calc update async;100;0.00014198;3.333e-05;0.00964269
358;calc inner;100;1.81172;0.750613;2.33357
358;calc wait;100;0.512672;0.00780588;1.0126
358;calc bound;100;0.00503572;0.00198143;0.00697633
358;calc iter;100;2.32957;1.35777;2.50158
358;total;1;260.893;260.893;260.893
359;calc total;1;234.228;234.228;234.228
359;calc update async;100;0.000134354;2.4479e-05;0.00816098
359;calc inner;100;1.88352;0.585133;2.33305
359;calc wait;100;0.449155;0.0135707;0.949141
359;calc bound;100;0.00622564;0.00189363;0.0094324
359;calc iter;100;2.33904;1.53619;2.56744
359;total;1;260.994;260.994;260.994
360;calc total;1;234.231;234.231;234.231
360;calc update async;100;0.000148133;2.5759e-05;0.0106213
360;calc inner;100;2.31954;1.51522;2.54739
360;calc wait;100;0.0149102;0.00379779;0.0304843
360;calc bound;100;0.0045308;0.00218751;0.00664732
360;calc iter;100;2.33914;1.52915;2.57959
360;total;1;261.065;261.065;261.065
361;calc total;1;234.228;234.228;234.228
361;calc update async;100;0.000129467;2.122e-05;0.00883278
361;calc inner;100;2.32397;1.51155;2.56366
361;calc wait;100;0.00936482;0.00414568;0.0181417
361;calc bound;100;0.00566918;0.00174251;0.00757661
361;calc iter;100;2.33915;1.52224;2.57989
361;total;1;261.134;261.134;261.134
362;calc total;1;234.232;234.232;234.232
362;calc update async;100;0.000156236;2.4759e-05;0.0117435
362;calc inner;100;2.32883;1.51474;2.56884
362;calc wait;100;0.00513443;0.00208749;0.01035
362;calc bound;100;0.00508561;0.00143531;0.00764329
362;calc iter;100;2.33927;1.52627;2.57781
362;total;1;261.036;261.036;261.036
363;calc total;1;234.228;234.228;234.228
363;calc update async;100;0.00012836;2.349e-05;0.00836194
363;calc inner;100;2.33096;1.52414;2.57001
363;calc wait;100;0.00298356;0.00144647;0.0095561
363;calc bound;100;0.00502251;0.00144063;0.00771113
363;calc iter;100;2.33924;1.52709;2.57753
363;total;1;261.068;261.068;261.068
364;calc total;1;234.23;234.23;234.23
364;calc update async;100;0.000143595;2.672e-05;0.0103299
364;calc inner;100;2.32101;1.50865;2.53157
364;calc wait;100;0.0141829;0.00248317;0.0449625
364;calc bound;100;0.0038067;0.00142885;0.00611012
364;calc iter;100;2.33926;1.52545;2.57946
364;total;1;260.984;260.984;260.984
365;calc total;1;234.229;234.229;234.229
365;calc update async;100;0.000135652;2.342e-05;0.00987885
365;calc inner;100;2.32353;1.52407;2.54611
365;calc wait;100;0.0108842;0.00410376;0.0239982
365;calc bound;100;0.0042417;0.00178139;0.00670364
365;calc iter;100;2.33912;1.53511;2.58155
365;total;1;261.056;261.056;261.056
366;calc total;1;234.228;234.228;234.228
366;calc update async;100;0.000116764;2.0309e-05;0.00815589
366;calc inner;100;2.32846;1.53781;2.55026
366;calc wait;100;0.00436614;0.00192813;0.0179034
366;calc bound;100;0.00414703;0.00257878;0.00774195
366;calc iter;100;2.33908;1.54373;2.5812
366;total;1;260.999;260.999;260.999
367;calc total;1;234.229;234.229;234.229
367;calc update async;100;0.000130245;2.095e-05;0.00911772
367;calc inner;100;2.32738;1.53862;2.54667
367;calc wait;100;0.0050062;0.00212869;0.0208779
367;calc bound;100;0.00407965;0.00257554;0.00776516
367;calc iter;100;2.33909;1.55725;2.57506
367;total;1;261.125;261.125;261.125
368;calc total;1;234.23;234.23;234.23
368;calc update async;100;0.000541615;8.6569e-05;0.0149357
368;calc inner;100;1.86091;0.543905;2.33244
368;calc wait;100;0.471559;0.026483;1.00359
368;calc bound;100;0.00482151;0.00188173;0.00789928
368;calc iter;100;2.33784;1.54947;2.57475
368;total;1;261.174;261.174;261.174
369;calc total;1;234.228;234.228;234.228
369;calc update async;100;0.000417751;0.000203118;0.00913693
369;calc inner;100;1.78581;0.734499;2.33205
369;calc wait;100;0.536981;0.0105789;1.03899
369;calc bound;100;0.0046009;0.0023214;0.00593137
369;calc iter;100;2.32781;1.39611;2.57817
369;total;1;261.144;261.144;261.144
370;calc total;1;234.228;234.228;234.228
370;calc update async;100;0.000483586;0.000205727;0.013211
370;calc inner;100;1.80301;1.30928;2.33684
370;calc wait;100;0.512606;0.0025987;0.986429
370;calc bound;100;0.00513921;0.00232;0.00697483
370;calc iter;100;2.32125;1.77275;2.56384
370;total;1;261.05;261.05;261.05
371;calc total;1;234.228;234.228;234.228
371;calc update async;100;0.000451695;0.000136098;0.0138584
371;calc inner;100;1.87882;1.44766;2.33584
371;calc wait;100;0.432588;0.00285886;0.866737
371;calc bound;100;0.00482021;0.0026148;0.00731079
371;calc iter;100;2.31669;2.27154;2.54835
371;total;1;261.076;261.076;261.076
372;calc total;1;234.228;234.228;234.228
372;calc update async;100;0.000430004;0.000178098;0.011479
372;calc inner;100;1.87427;1.42864;2.33294
372;calc wait;100;0.437743;0.00589959;0.864906
372;calc bound;100;0.004875;0.00248723;0.007014
372;calc iter;100;2.31732;2.28076;2.54986
372;total;1;260.995;260.995;260.995
373;calc total;1;234.228;234.228;234.228
373;calc update async;100;0.000517518;0.000258447;0.0162063
373;calc inner;100;1.79728;1.27179;2.33029
373;calc wait;100;0.518624;0.00496042;1.03957
373;calc bound;100;0.00535341;0.00199446;0.00696926
373;calc iter;100;2.32178;1.72432;2.54964
373;total;1;261.205;261.205;261.205
374;calc total;1;234.229;234.229;234.229
374;calc update async;100;0.000453254;0.000214668;0.0124608
374;calc inner;100;1.79592;0.688242;2.33822
374;calc wait;100;0.526996;0.00367918;1.03703
374;calc bound;100;0.004864;0.00197876;0.0072794
374;calc iter;100;2.32824;1.33688;2.57781
374;total;1;261.146;261.146;261.146
375;calc total;1;234.229;234.229;234.229
375;calc update async;100;0.000591761;0.000110999;0.0176058
375;calc inner;100;1.86692;0.547537;2.33394
375;calc wait;100;0.464549;0.013398;1.00511
375;calc bound;100;0.00621757;0.00188006;0.00793739
375;calc iter;100;2.33828;1.55464;2.58352
375;total;1;261.205;261.205;261.205
376;calc total;1;234.228;234.228;234.228
376;calc update async;100;0.000305361;7.0039e-05;0.0119242
376;calc inner;100;2.31004;1.45666;2.5618
376;calc wait;100;0.0184832;0.00463396;0.0411566
376;calc bound;100;0.0047905;0.00306374;0.00771288
376;calc iter;100;2.33903;1.53762;2.57069
376;total;1;261.089;261.089;261.089
377;calc total;1;234.228;234.228;234.228
377;calc update async;100;0.000407669;0.000127179;0.0151903
377;calc inner;100;2.31751;1.45444;2.56318
377;calc wait;100;0.01103;0.00376827;0.0275653
377;calc bound;100;0.0051374;0.00163394;0.00720358
377;calc iter;100;2.33905;1.53171;2.58732
377;total;1;261.132;261.132;261.132
378;calc total;1;234.228;234.228;234.228
378;calc update async;100;0.000439167;2.3079e-05;0.0157712
378;calc inner;100;2.3222;1.45171;2.57042
378;calc wait;100;0.00328967;0.00214195;0.0104517
378;calc bound;100;0.00444337;0.00156326;0.00731713
378;calc iter;100;2.33913;1.52736;2.58576
378;total;1;260.991;260.991;260.991
379;calc total;1;234.228;234.228;234.228
379;calc update async;100;0.000494117;0.000167278;0.0151841
379;calc inner;100;2.32082;1.44834;2.56731
379;calc wait;100;0.00421747;0.00147356;0.0168679
379;calc bound;100;0.00476689;0.00151875;0.00776527
379;calc iter;100;2.33921;1.53115;2.57439
379;total;1;261.13;261.13;261.13
380;calc total;1;234.228;234.228;234.228
380;calc update async;100;0.000400045;9.2509e-05;0.0150478
380;calc inner;100;2.31801;1.45215;2.55863
380;calc wait;100;0.0122933;0.0023228;0.0637609
380;calc bound;100;0.00425625;0.00146571;0.00757109
380;calc iter;100;2.33906;1.54029;2.58182
380;total;1;261.089;261.089;261.089
381;calc total;1;234.228;234.228;234.228
381;calc update async;100;0.000381099;9.4289e-05;0.0152115
381;calc inner;100;2.31963;1.45708;2.55994
381;calc wait;100;0.00991781;0.00409845;0.02065
381;calc bound;100;0.00390982;0.00205996;0.00671624
381;calc iter;100;2.33902;1.54728;2.58176
381;total;1;261.16;261.16;261.16
384;calc total;1;234.255;234.255;234.255
384;calc update async;100;0.000202526;4.8319e-05;0.00313873
384;calc inner;100;1.23867;0.384052;2.33088
384;calc wait;100;1.09176;0.0209264;1.85589
384;calc bound;100;0.00670924;0.00146156;0.0113314
384;calc iter;100;2.33735;1.78739;2.38311
384;total;1;261.498;261.498;261.498
385;calc total;1;234.231;234.231;234.231
385;calc update async;100;0.000310543;6.229e-05;0.0147465
385;calc inner;100;1.22622;0.57194;2.3275
385;calc wait;100;0.75211;0.0155961;1.78534
385;calc bound;100;0.00349591;0.00138887;0.00724911
385;calc iter;100;2.32478;1.70068;2.39939
385;total;1;261.501;261.501;261.501
386;calc total;1;234.231;234.231;234.231
386;calc update async;100;0.000306892;7.7329e-05;0.014478
386;calc inner;100;1.41617;0.836076;2.33245
386;calc wait;100;0.322632;0.00289574;0.812752
386;calc bound;100;0.00347029;0.00193939;0.00672985
386;calc iter;100;2.32051;2.28661;2.35946
386;total;1;261.483;261.483;261.483
387;calc total;1;234.229;234.229;234.229
387;calc update async;100;0.000248671;7.85e-05;0.0121711
387;calc inner;100;1.17938;0.583699;2.33647
387;calc wait;100;0.630238;0.00268521;1.09304
387;calc bound;100;0.00593374;0.00268014;0.0132573
387;calc iter;100;2.31301;2.28479;2.35425
387;total;1;261.436;261.436;261.436
388;calc total;1;234.231;234.231;234.231
388;calc update async;100;0.000259467;7.4369e-05;0.0143934
388;calc inner;100;1.11715;0.575098;2.31883
388;calc wait;100;0.658426;0.0139184;1.08707
388;calc bound;100;0.00495204;0.00216395;0.00933506
388;calc iter;100;2.31312;2.28637;2.36002
388;total;1;261.492;261.492;261.492
389;calc total;1;234.231;234.231;234.231
389;calc update async;100;0.000258169;8.9639e-05;0.00966439
389;calc inner;100;1.37373;0.767177;2.31799
389;calc wait;100;0.342123;0.0151733;0.691935
389;calc bound;100;0.0036124;0.00212984;0.00703373
389;calc iter;100;2.32053;2.29203;2.36241
389;total;1;261.477;261.477;261.477
390;calc total;1;234.231;234.231;234.231
390;calc update async;100;0.000264036;6.1909e-05;0.00976129
390;calc inner;100;1.22859;0.591721;2.32442
390;calc wait;100;0.702204;0.00266457;1.80075
390;calc bound;100;0.003995;0.00150362;0.00769807
390;calc iter;100;2.32491;1.77229;2.39911
390;total;1;261.476;261.476;261.476
391;calc total;1;234.23;234.23;234.23
391;calc update async;100;0.000330919;5.035e-05;0.0158459
391;calc inner;100;1.20884;0.37874;2.32217
391;calc wait;100;1.12168;0.0194452;1.89919
391;calc bound;100;0.00529212;0.001859;0.00831849
391;calc iter;100;2.33661;1.77592;2.39333
391;total;1;261.493;261.493;261.493
392;calc total;1;234.252;234.252;234.252
392;calc update async;100;0.000397905;6.1899e-05;0.0302374
392;calc inner;100;2.15377;1.26757;2.33793
392;calc wait;100;0.0422242;0.006397;0.0675285
392;calc bound;100;0.00568045;0.00338367;0.00911363
392;calc iter;100;2.33983;1.57171;2.37699
392;total;1;261.459;261.459;261.459
393;calc total;1;234.231;234.231;234.231
393;calc update async;100;0.000322818;9.7669e-05;0.0139967
393;calc inner;100;2.18107;1.28313;2.34395
393;calc wait;100;0.0139424;0.00588178;0.0221022
393;calc bound;100;0.00279059;0.00203269;0.00659316
393;calc iter;100;2.33966;1.56601;2.38116
393;total;1;261.446;261.446;261.446
394;calc total;1;234.231;234.231;234.231
394;calc update async;100;0.000421326;0.000170868;0.0140596
394;calc inner;100;2.1865;1.29676;2.34891
394;calc wait;100;0.00588975;0.00205081;0.0654369
394;calc bound;100;0.00258908;0.00186268;0.00572811
394;calc iter;100;2.33977;1.56946;2.38152
394;total;1;261.442;261.442;261.442
395;calc total;1;234.231;234.231;234.231
395;calc update async;100;0.000413814;0.000160858;0.0140506
395;calc inner;100;2.18652;1.29706;2.34862
395;calc wait;100;0.00288154;0.00186524;0.00855686
395;calc bound;100;0.00263172;0.00187472;0.00588594
395;calc iter;100;2.33977;1.56968;2.38109
395;total;1;261.446;261.446;261.446
396;calc total;1;234.23;234.23;234.23
396;calc update async;100;0.00027384;7.832e-05;0.0150128
396;calc inner;100;2.18361;1.28235;2.34674
396;calc wait;100;0.0153378;0.0028741;0.0380407
396;calc bound;100;0.00396944;0.00183148;0.00626238
396;calc iter;100;2.33964;1.56838;2.38316
396;total;1;261.463;261.463;261.463
397;calc total;1;234.23;234.23;234.23
397;calc update async;100;0.000317817;9.0929e-05;0.0139827
397;calc inner;100;2.18857;1.28995;2.34571
397;calc wait;100;0.01035;0.00450499;0.0324132
397;calc bound;100;0.00217087;0.00168497;0.00359944
397;calc iter;100;2.33966;1.56479;2.38372
397;total;1;261.483;261.483;261.483
398;calc total;1;234.247;234.247;234.247
398;calc update async;100;0.00057178;0.000179448;0.0252269
398;calc inner;100;2.18948;1.30006;2.35118
398;calc wait;100;0.00701862;0.00148511;0.193783
398;calc bound;100;0.00215437;0.00154247;0.00767101
398;calc iter;100;2.33994;1.56945;2.40767
398;total;1;261.462;261.462;261.462
399;calc total;1;234.229;234.229;234.229
399;calc update async;100;0.000415094;0.000175778;0.0128041
399;calc inner;100;2.1908;1.30017;2.35082
399;calc wait;100;0.00260772;0.00168492;0.023297
399;calc bound;100;0.00203268;0.0015236;0.00441669
399;calc iter;100;2.33975;1.56931;2.38271
399;total;1;261.463;261.463;261.463
400;calc total;1;234.23;234.23;234.23
400;calc update async;100;0.000133521;3.986e-05;0.00749402
400;calc inner;100;1.89905;0.624445;2.33742
400;calc wait;100;0.43645;0.00460432;0.941781
400;calc bound;100;0.00413134;0.00158699;0.00580641
400;calc iter;100;2.33978;1.56786;2.3816
400;total;1;261.459;261.459;261.459
401;calc total;1;234.23;234.23;234.23
401;calc update async;100;0.000131306;3.777e-05;0.00800661
401;calc inner;100;1.8288;0.810232;2.33643
401;calc wait;100;0.496807;0.00387316;0.989169
401;calc bound;100;0.00463827;0.00204952;0.00672864
401;calc iter;100;2.33039;1.37359;2.37997
401;total;1;261.457;261.457;261.457
402;calc total;1;234.229;234.229;234.229
402;calc update async;100;0.000125698;4.1e-05;0.00737074
402;calc inner;100;1.84433;1.34874;2.34082
402;calc wait;100;0.475431;0.00191678;0.960517
402;calc bound;100;0.00493135;0.00213436;0.00664904
402;calc iter;100;2.32482;1.78379;2.3814
402;total;1;261.464;261.464;261.464
403;calc total;1;234.229;234.229;234.229
403;calc update async;100;0.000116561;3.1989e-05;0.00677951
403;calc inner;100;1.91549;1.55954;2.34053
403;calc wait;100;0.400108;0.00200146;0.752511
403;calc bound;100;0.00482097;0.00205826;0.00606092
403;calc iter;100;2.32054;2.28596;2.35907
403;total;1;261.269;261.269;261.269
404;calc total;1;234.229;234.229;234.229
404;calc update async;100;0.000119642;3.0699e-05;0.00690071
404;calc inner;100;1.90797;1.56032;2.33365
404;calc wait;100;0.407658;0.00281154;0.743253
404;calc bound;100;0.00479697;0.00187283;0.00656696
404;calc iter;100;2.32055;2.29104;2.3614
404;total;1;261.443;261.443;261.443
405;calc total;1;234.229;234.229;234.229
405;calc update async;100;0.000132473;4.38e-05;0.00765271
405;calc inner;100;1.8349;1.34957;2.33248
405;calc wait;100;0.484811;0.00412691;0.971586
405;calc bound;100;0.0050879;0.00192744;0.0066612
405;calc iter;100;2.32494;1.79627;2.39123
405;total;1;261.016;261.016;261.016
406;calc total;1;234.229;234.229;234.229
406;calc update async;100;0.000121325;2.807e-05;0.00714127
406;calc inner;100;1.8365;0.831979;2.33757
406;calc wait;100;0.4889;0.00232528;0.965878
406;calc bound;100;0.00485663;0.00203727;0.00690303
406;calc iter;100;2.33038;1.38274;2.36173
406;total;1;261.448;261.448;261.448
407;calc total;1;234.229;234.229;234.229
407;calc update async;100;0.000133053;4.1469e-05;0.00691998
407;calc inner;100;1.90216;0.64065;2.33781
407;calc wait;100;0.430832;0.00229853;0.926707
407;calc bound;100;0.00648643;0.00191052;0.00770676
407;calc iter;100;2.33962;1.56931;2.37899
407;total;1;261.362;261.362;261.362
408;calc total;1;234.244;234.244;234.244
408;calc update async;100;4.27339e-05;2.735e-05;0.000364066
408;calc inner;100;2.31941;1.55117;2.35811
408;calc wait;100;0.0162583;0.0112186;0.0645608
408;calc bound;100;0.00416738;0.0016477;0.00800743
408;calc iter;100;2.33989;1.57085;2.382
408;total;1;261.417;261.417;261.417
409;calc total;1;234.241;234.241;234.241
409;calc update async;100;4.89655e-05;2.826e-05;0.000466125
409;calc inner;100;2.32653;1.55284;2.36782
409;calc wait;100;0.00728642;0.00505964;0.0556822
409;calc bound;100;0.00600913;0.001723;0.00668292
409;calc iter;100;2.33988;1.56533;2.38187
409;total;1;261.445;261.445;261.445
410;calc total;1;234.228;234.228;234.228
410;calc update async;100;0.000109534;2.763e-05;0.00683733
410;calc inner;100;2.33173;1.56238;2.37348
410;calc wait;100;0.0028006;0.00193812;0.0219741
410;calc bound;100;0.00511398;0.00170647;0.00772613
410;calc iter;100;2.33976;1.56607;2.3811
410;total;1;261.247;261.247;261.247
411;calc total;1;234.228;234.228;234.228
411;calc update async;100;0.00010911;2.8679e-05;0.00686111
411;calc inner;100;2.3315;1.56253;2.37304
411;calc wait;100;0.00281916;0.00187272;0.021569
411;calc bound;100;0.00533072;0.00169161;0.00763343
411;calc iter;100;2.33976;1.56613;2.38109
411;total;1;261.014;261.014;261.014
412;calc total;1;234.241;234.241;234.241
412;calc update async;100;4.30449e-05;2.9889e-05;0.000380906
412;calc inner;100;2.32709;1.55503;2.37137
412;calc wait;100;0.00967533;0.00519612;0.0513767
412;calc bound;100;0.00306832;0.00178019;0.00372671
412;calc iter;100;2.33988;1.56883;2.38154
412;total;1;260.913;260.913;260.913
413;calc total;1;234.23;234.23;234.23
413;calc update async;100;0.000123719;2.633e-05;0.00824265
413;calc inner;100;2.32852;1.55476;2.37261
413;calc wait;100;0.00703773;0.00514002;0.0170398
413;calc bound;100;0.00409879;0.0017789;0.00577146
413;calc iter;100;2.33978;1.56714;2.38462
413;total;1;261.13;261.13;261.13
414;calc total;1;234.241;234.241;234.241
414;calc update async;100;4.30858e-05;2.781e-05;0.000428716
414;calc inner;100;2.33231;1.56282;2.37614
414;calc wait;100;0.0029139;0.00176952;0.0479653
414;calc bound;100;0.00462574;0.00162282;0.00528296
414;calc iter;100;2.3399;1.56625;2.38336
414;total;1;260.883;260.883;260.883
415;calc total;1;234.228;234.228;234.228
415;calc update async;100;0.000100163;2.6659e-05;0.00598619
415;calc inner;100;2.33269;1.56337;2.37588
415;calc wait;100;0.00266768;0.00172974;0.0185847
415;calc bound;100;0.00430349;0.00165962;0.00713993
415;calc iter;100;2.33976;1.5668;2.38373
415;total;1;260.948;260.948;260.948
416;calc total;1;234.241;234.241;234.241
416;calc update async;100;5.31935e-05;1.979e-05;0.000385556
416;calc inner;100;1.45988;0.372639;2.33203
416;calc wait;100;0.871334;0.0260366;1.73224
416;calc bound;100;0.00594285;0.001462;0.0111203
416;calc iter;100;2.33721;1.77987;2.39865
416;total;1;260.934;260.934;260.934
417;calc total;1;234.238;234.238;234.238
417;calc update async;100;5.24294e-05;2.5609e-05;0.000700093
417;calc inner;100;1.37656;0.573928;2.32788
417;calc wait;100;0.841113;0.0125582;1.78897
417;calc bound;100;0.00456728;0.00137105;0.00723732
417;calc iter;100;2.32484;1.70958;2.39125
417;total;1;261.277;261.277;261.277
418;calc total;1;234.238;234.238;234.238
418;calc update async;100;4.93294e-05;2.281e-05;0.000610744
418;calc inner;100;1.57863;0.851127;2.33548
418;calc wait;100;0.337735;0.00226573;0.823577
418;calc bound;100;0.00377326;0.00193894;0.00701638
418;calc iter;100;2.32056;2.2866;2.35944
418;total;1;260.87;260.87;260.87
419;calc total;1;234.226;234.226;234.226
419;calc update async;100;9.37617e-05;2.5629e-05;0.00468912
419;calc inner;100;1.4396;0.583369;2.33571
419;calc wait;100;0.537076;0.002224;1.09488
419;calc bound;100;0.00504594;0.00264069;0.00731042
419;calc iter;100;2.31298;2.28479;2.3543
419;total;1;260.966;260.966;260.966
420;calc total;1;234.238;234.238;234.238
420;calc update async;100;4.91062e-05;2.41e-05;0.000562284
420;calc inner;100;1.43287;0.579044;2.3282
420;calc wait;100;0.5377;0.00280263;1.08331
420;calc bound;100;0.00495487;0.00186566;0.00681773
420;calc iter;100;2.31316;2.2846;2.36003
420;total;1;261.128;261.128;261.128
421;calc total;1;234.238;234.238;234.238
421;calc update async;100;5.12661e-05;2.895e-05;0.000498425
421;calc inner;100;1.56876;0.899104;2.32889
421;calc wait;100;0.333908;0.00908846;0.696086
421;calc bound;100;0.00387231;0.00197583;0.00736851
421;calc iter;100;2.32058;2.29201;2.3624
421;total;1;261.248;261.248;261.248
422;calc total;1;234.238;234.238;234.238
422;calc update async;100;5.20869e-05;2.569e-05;0.000476356
422;calc inner;100;1.39318;0.59504;2.33333
422;calc wait;100;0.80204;0.00232803;1.74606
422;calc bound;100;0.00487224;0.00152815;0.00749975
422;calc iter;100;2.32498;1.74977;2.38641
422;total;1;261.221;261.221;261.221
423;calc total;1;234.228;234.228;234.228
423;calc update async;100;0.000119221;2.2239e-05;0.00681408
423;calc inner;100;1.45216;0.381379;2.33345
423;calc wait;100;0.879037;0.0070685;1.77032
423;calc bound;100;0.00521578;0.00187877;0.00799577
423;calc iter;100;2.33654;1.77112;2.38524
423;total;1;260.795;260.795;260.795
424;calc total;1;234.238;234.238;234.238
424;calc update async;100;3.35487e-05;2.0109e-05;0.000558755
424;calc inner;100;2.20187;1.26371;2.34376
424;calc wait;100;0.0543678;0.00566567;0.078841
424;calc bound;100;0.00389485;0.00198331;0.00912478
424;calc iter;100;2.33964;1.56866;2.37684
424;total;1;260.921;260.921;260.921
425;calc total;1;234.238;234.238;234.238
425;calc update async;100;5.88022e-05;2.582e-05;0.000724383
425;calc inner;100;2.23982;1.28723;2.35154
425;calc wait;100;0.00741493;0.00207864;0.0181062
425;calc bound;100;0.00301227;0.00205819;0.00695942
425;calc iter;100;2.33972;1.56606;2.38117
425;total;1;261.197;261.197;261.197
426;calc total;1;234.238;234.238;234.238
426;calc update async;100;4.16538e-05;2.4059e-05;0.000490505
426;calc inner;100;2.24043;1.29908;2.3517
426;calc wait;100;0.00253982;0.00189409;0.00760434
426;calc bound;100;0.00290047;0.00198548;0.00757938
426;calc iter;100;2.33982;1.57044;2.38156
426;total;1;261.323;261.323;261.323
427;calc total;1;234.238;234.238;234.238
427;calc update async;100;5.21875e-05;2.6579e-05;0.000543124
427;calc inner;100;2.24016;1.299;2.35083
427;calc wait;100;0.00313069;0.00190901;0.0103404
427;calc bound;100;0.00292207;0.00198096;0.00886448
427;calc iter;100;2.33982;1.57057;2.38144
427;total;1;261.325;261.325;261.325
428;calc total;1;234.237;234.237;234.237
428;calc update async;100;3.83343e-05;2.728e-05;0.000570074
428;calc inner;100;2.2374;1.28499;2.34593
428;calc wait;100;0.0143712;0.00308761;0.0361121
428;calc bound;100;0.00380691;0.00168424;0.00605752
428;calc iter;100;2.33971;1.56842;2.38315
428;total;1;261.148;261.148;261.148
429;calc total;1;234.237;234.237;234.237
429;calc update async;100;4.75413e-05;2.3859e-05;0.000421386
429;calc inner;100;2.24257;1.29261;2.34476
429;calc wait;100;0.00954264;0.00528025;0.022994
429;calc bound;100;0.00224416;0.00164132;0.00704863
429;calc iter;100;2.33974;1.56481;2.38373
429;total;1;260.873;260.873;260.873
430;calc total;1;234.237;234.237;234.237
430;calc update async;100;5.03249e-05;2.73e-05;0.000464966
430;calc inner;100;2.24515;1.30242;2.35099
430;calc wait;100;0.0021107;0.00164395;0.0117811
430;calc bound;100;0.002165;0.00155663;0.00704416
430;calc iter;100;2.33983;1.57017;2.38354
430;total;1;260.794;260.794;260.794
431;calc total;1;234.229;234.229;234.229
431;calc update async;100;0.000108522;2.662e-05;0.00690685
431;calc inner;100;2.24423;1.30137;2.34938
431;calc wait;100;0.00228033;0.00150439;0.00909341
431;calc bound;100;0.00217502;0.00153093;0.00718237
431;calc iter;100;2.33975;1.56957;2.38269
431;total;1;261.311;261.311;261.311
432;calc total;1;234.237;234.237;234.237
432;calc update async;100;4.6505e-05;1.759e-05;0.000507965
432;calc inner;100;1.20245;0.365108;2.30447
432;calc wait;100;1.12462;0.0477225;1.93542
432;calc bound;100;0.00507885;0.0014586;0.0104102
432;calc iter;100;2.3322;1.73337;2.41317
432;total;1;261.031;261.031;261.031
433;calc total;1;234.237;234.237;234.237
433;calc update async;100;3.88976e-05;1.876e-05;0.000524054
433;calc inner;100;1.24124;0.537425;2.30405
433;calc wait;100;0.900187;0.0194526;1.81541
433;calc bound;100;0.00395027;0.00138514;0.00746518
433;calc iter;100;2.31855;1.77785;2.59183
433;total;1;261.154;261.154;261.154
434;calc total;1;234.237;234.237;234.237
434;calc update async;100;4.00708e-05;2.072e-05;0.000508105
434;calc inner;100;1.31864;0.52124;2.31343
434;calc wait;100;0.56774;0.00277745;1.83595
434;calc bound;100;0.00351663;0.00194336;0.00679427
434;calc iter;100;2.30612;1.71645;2.41866
434;total;1;261.216;261.216;261.216
435;calc total;1;234.237;234.237;234.237
435;calc update async;100;4.18571e-05;1.699e-05;0.000462156
435;calc inner;100;1.28348;0.532277;2.3132
435;calc wait;100;0.577383;0.00280815;1.11588
435;calc bound;100;0.00438002;0.00195639;0.00774278
435;calc iter;100;2.29633;2.21807;2.34611
435;total;1;260.786;260.786;260.786
436;calc total;1;234.228;234.228;234.228
436;calc update async;100;0.000104068;2.247e-05;0.00679237
436;calc inner;100;1.27389;0.549765;2.3222
436;calc wait;100;0.551343;0.00422498;1.01477
436;calc bound;100;0.00457883;0.00228051;0.00920567
436;calc iter;100;2.29628;2.15902;2.43784
436;total;1;261.125;261.125;261.125
437;calc total;1;234.229;234.229;234.229
437;calc update async;100;0.000108587;2.144e-05;0.0073673
437;calc inner;100;1.32418;0.566224;2.32132
437;calc wait;100;0.554221;0.00416301;1.78831
437;calc bound;100;0.00351857;0.00212057;0.00649962
437;calc iter;100;2.30642;2.0649;2.38889
437;total;1;260.812;260.812;260.812
438;calc total;1;234.23;234.23;234.23
438;calc update async;100;0.000120171;1.745e-05;0.00819005
438;calc inner;100;1.29692;0.577942;2.32556
438;calc wait;100;0.768611;0.00383005;1.70651
438;calc bound;100;0.00399957;0.00150395;0.0067329
438;calc iter;100;2.31692;1.8443;2.55783
438;total;1;260.999;260.999;260.999
439;calc total;1;234.23;234.23;234.23
439;calc update async;100;0.000119174;1.9309e-05;0.00780135
439;calc inner;100;1.1818;0.403743;2.32025
439;calc wait;100;1.14258;0.011991;1.96827
439;calc bound;100;0.00466706;0.00184645;0.0093574
439;calc iter;100;2.33074;1.79138;2.56502
439;total;1;261.154;261.154;261.154
440;calc total;1;234.235;234.235;234.235
440;calc update async;100;6.10921e-05;2.1849e-05;0.003085
440;calc inner;100;2.027;1.19241;2.34345
440;calc wait;100;0.163709;0.00289618;0.318719
440;calc bound;100;0.00555947;0.00248864;0.00924378
440;calc iter;100;2.33659;1.77677;2.38496
440;total;1;261.038;261.038;261.038
441;calc total;1;234.235;234.235;234.235
441;calc update async;100;9.16295e-05;2.75e-05;0.00465575
441;calc inner;100;2.13884;1.24949;2.34267
441;calc wait;100;0.0149477;0.0064292;0.0309913
441;calc bound;100;0.00299476;0.00214144;0.00649095
441;calc iter;100;2.33691;1.77225;2.39524
441;total;1;261.326;261.326;261.326
442;calc total;1;234.235;234.235;234.235
442;calc update async;100;9.73503e-05;2.256e-05;0.00583388
442;calc inner;100;2.14582;1.26893;2.34516
442;calc wait;100;0.00261326;0.00215515;0.00816211
442;calc bound;100;0.00281691;0.00211296;0.00749681
442;calc iter;100;2.33708;1.78005;2.39489
442;total;1;261.382;261.382;261.382
443;calc total;1;234.235;234.235;234.235
443;calc update async;100;8.46729e-05;2.404e-05;0.004624
443;calc inner;100;2.14516;1.26879;2.34545
443;calc wait;100;0.0131341;0.00203664;0.0485225
443;calc bound;100;0.00287944;0.00208054;0.00762834
443;calc iter;100;2.33708;1.77846;2.39513
443;total;1;261.348;261.348;261.348
444;calc total;1;234.235;234.235;234.235
444;calc update async;100;9.29608e-05;2.494e-05;0.00566448
444;calc inner;100;2.15848;1.27209;2.33618
444;calc wait;100;0.0193737;0.0029497;0.0591776
444;calc bound;100;0.0041614;0.00196389;0.00739943
444;calc iter;100;2.33685;1.77181;2.40695
444;total;1;261.207;261.207;261.207
445;calc total;1;234.228;234.228;234.228
445;calc update async;100;9.78864e-05;2.379e-05;0.00589765
445;calc inner;100;2.16365;1.27937;2.33918
445;calc wait;100;0.0100948;0.00351439;0.0400901
445;calc bound;100;0.00219872;0.00157166;0.00673041
445;calc iter;100;2.33692;1.77526;2.40124
445;total;1;261.234;261.234;261.234
446;calc total;1;234.235;234.235;234.235
446;calc update async;100;0.000131393;2.6229e-05;0.00898191
446;calc inner;100;2.16486;1.28349;2.34349
446;calc wait;100;0.00202444;0.00149387;0.0053774
446;calc bound;100;0.00214247;0.00151504;0.00739125
446;calc iter;100;2.33713;1.78059;2.39889
446;total;1;261.048;261.048;261.048
447;calc total;1;234.228;234.228;234.228
447;calc update async;100;0.000106743;2.466e-05;0.00671205
447;calc inner;100;2.16436;1.28302;2.34103
447;calc wait;100;0.00216288;0.00164585;0.00453207
447;calc bound;100;0.00213662;0.00153174;0.00736855
447;calc iter;100;2.33707;1.78103;2.39903
447;total;1;260.86;260.86;260.86
448;calc total;1;234.235;234.235;234.235
448;calc update async;100;0.00013921;2.6079e-05;0.00889964
448;calc inner;100;1.77392;0.43613;2.3241
448;calc wait;100;0.551376;0.0281306;1.22885
448;calc bound;100;0.00652561;0.00147002;0.00936486
448;calc iter;100;2.33197;1.61921;2.37193
448;total;1;260.933;260.933;260.933
449;calc total;1;234.235;234.235;234.235
449;calc update async;100;8.94977e-05;2.266e-05;0.0044393
449;calc inner;100;1.72002;0.565947;2.31665
449;calc wait;100;0.595585;0.0244066;1.29841
449;calc bound;100;0.00448569;0.00194714;0.0067443
449;calc iter;100;2.32018;1.44068;2.37511
449;total;1;260.902;260.902;260.902
450;calc total;1;234.235;234.235;234.235
450;calc update async;100;0.000103649;2.5609e-05;0.0056225
450;calc inner;100;1.73713;0.990738;2.32528
450;calc wait;100;0.569219;0.00502572;1.24412
450;calc bound;100;0.00501464;0.00195319;0.0078281
450;calc iter;100;2.31148;1.6982;2.35241
450;total;1;260.935;260.935;260.935
451;calc total;1;234.235;234.235;234.235
451;calc update async;100;0.000138517;2.951e-05;0.00908546
451;calc inner;100;1.79314;1.10643;2.32641
451;calc wait;100;0.506504;0.0028461;1.20192
451;calc bound;100;0.00468921;0.00277491;0.00629811
451;calc iter;100;2.30448;2.19298;2.36467
451;total;1;261.081;261.081;261.081
452;calc total;1;234.235;234.235;234.235
452;calc update async;100;0.000117848;2.178e-05;0.00744982
452;calc inner;100;1.80416;1.14174;2.32719
452;calc wait;100;0.491666;0.00401864;1.24471
452;calc bound;100;0.00478987;0.00198057;0.00672961
452;calc iter;100;2.30346;2.14866;2.41763
452;total;1;261.357;261.357;261.357
453;calc total;1;234.234;234.234;234.234
453;calc update async;100;0.000140386;2.5369e-05;0.00947603
453;calc inner;100;1.75095;0.960865;2.3265
453;calc wait;100;0.554373;0.00401704;1.34672
453;calc bound;100;0.0051966;0.00240902;0.00786396
453;calc iter;100;2.31067;1.69821;2.44969
453;total;1;261.139;261.139;261.139
454;calc total;1;234.234;234.234;234.234
454;calc update async;100;0.000112834;2.822e-05;0.00616965
454;calc inner;100;1.74365;0.591577;2.32934
454;calc wait;100;0.570704;0.00609708;1.30905
454;calc bound;100;0.00503782;0.00236889;0.00721403
454;calc iter;100;2.31951;1.48017;2.42418
454;total;1;261.353;261.353;261.353
455;calc total;1;234.234;234.234;234.234
455;calc update async;100;0.000132096;1.9809e-05;0.00830137
455;calc inner;100;1.7927;0.436506;2.32924
455;calc wait;100;0.532597;0.0190037;1.30577
455;calc bound;100;0.00622829;0.00190015;0.00832237
455;calc iter;100;2.33167;1.6556;2.4373
455;total;1;261.236;261.236;261.236
456;calc total;1;234.234;234.234;234.234
456;calc update async;100;0.000105965;2.021e-05;0.0072319
456;calc inner;100;2.22831;1.35357;2.3505
456;calc wait;100;0.0806892;0.0026762;0.180161
456;calc bound;100;0.00473275;0.00230553;0.00925342
456;calc iter;100;2.33517;1.71112;2.38429
456;total;1;261.096;261.096;261.096
457;calc total;1;234.234;234.234;234.234
457;calc update async;100;0.000102047;2.3239e-05;0.00687261
457;calc inner;100;2.27668;1.35986;2.34729
457;calc wait;100;0.0210324;0.00517887;0.0394447
457;calc bound;100;0.00436732;0.00205598;0.00711138
457;calc iter;100;2.33525;1.71542;2.37871
457;total;1;260.975;260.975;260.975
458;calc total;1;234.234;234.234;234.234
458;calc update async;100;0.00010129;1.9809e-05;0.00699139
458;calc inner;100;2.28632;1.36903;2.35381
458;calc wait;100;0.00283816;0.00195109;0.00660069
458;calc bound;100;0.00361347;0.0020441;0.00696948
458;calc iter;100;2.33542;1.72138;2.36789
458;total;1;261.099;261.099;261.099
459;calc total;1;234.234;234.234;234.234
459;calc update async;100;9.62273e-05;1.816e-05;0.00671673
459;calc inner;100;2.28559;1.36858;2.35329
459;calc wait;100;0.0142383;0.00187837;0.0610748
459;calc bound;100;0.00396245;0.00182445;0.00664157
459;calc iter;100;2.33543;1.72144;2.36434
459;total;1;260.808;260.808;260.808
460;calc total;1;234.234;234.234;234.234
460;calc update async;100;0.00012473;1.998e-05;0.00942544
460;calc inner;100;2.29224;1.36774;2.34913
460;calc wait;100;0.0145225;0.00277009;0.0555322
460;calc bound;100;0.00473178;0.00172118;0.00717347
460;calc iter;100;2.33535;1.71845;2.37514
460;total;1;261.025;261.025;261.025
461;calc total;1;234.234;234.234;234.234
461;calc update async;100;0.000103712;2.344e-05;0.00672219
461;calc inner;100;2.29512;1.3653;2.34566
461;calc wait;100;0.0147224;0.00496058;0.0475559
461;calc bound;100;0.00329308;0.00170149;0.00643909
461;calc iter;100;2.33533;1.72145;2.38215
461;total;1;261.045;261.045;261.045
462;calc total;1;234.234;234.234;234.234
462;calc update async;100;0.000127016;2.288e-05;0.00923156
462;calc inner;100;2.30007;1.37546;2.35268
462;calc wait;100;0.00245858;0.00155911;0.0061392
462;calc bound;100;0.00300618;0.00152531;0.00726051
462;calc iter;100;2.33541;1.72224;2.37562
462;total;1;260.897;260.897;260.897
463;calc total;1;234.234;234.234;234.234
463;calc update async;100;0.000128646;1.995e-05;0.00961417
463;calc inner;100;2.29966;1.3764;2.3523
463;calc wait;100;0.00265505;0.00196348;0.0105694
463;calc bound;100;0.00306448;0.0015194;0.0064456
463;calc iter;100;2.33535;1.71797;2.37595
463;total;1;260.931;260.931;260.931
464;calc total;1;234.233;234.233;234.233
464;calc update async;100;0.000152704;2.2829e-05;0.0103439
464;calc inner;100;1.6775;0.373829;2.33027
464;calc wait;100;0.651544;0.0198259;1.54492
464;calc bound;100;0.00617869;0.00181134;0.0091782
464;calc iter;100;2.33538;1.71752;2.36985
464;total;1;261.439;261.439;261.439
465;calc total;1;234.233;234.233;234.233
465;calc update async;100;0.000144859;2.658e-05;0.0103717
465;calc inner;100;1.54098;0.597025;2.32939
465;calc wait;100;0.767723;0.00496608;1.74362
465;calc bound;100;0.00474432;0.0013928;0.00651584
465;calc iter;100;2.32667;1.98706;2.46986
465;total;1;261.196;261.196;261.196
466;calc total;1;234.233;234.233;234.233
466;calc update async;100;0.000138006;2.715e-05;0.0097226
466;calc inner;100;1.71719;0.880324;2.33265
466;calc wait;100;0.377663;0.00291928;0.731275
466;calc bound;100;0.0042455;0.00193018;0.00735337
466;calc iter;100;2.32119;2.12699;2.47464
466;total;1;261.129;261.129;261.129
467;calc total;1;234.233;234.233;234.233
467;calc update async;100;0.000144524;2.116e-05;0.0108313
467;calc inner;100;1.62674;0.520482;2.33258
467;calc wait;100;0.494709;0.00232134;1.14452
467;calc bound;100;0.00458693;0.00232877;0.00655264
467;calc iter;100;2.31489;2.11998;2.71021
467;total;1;261.103;261.103;261.103
468;calc total;1;234.233;234.233;234.233
468;calc update async;100;0.000130439;2.4399e-05;0.00924781
468;calc inner;100;1.64675;0.521829;2.3271
468;calc wait;100;0.455033;0.008871;1.18534
468;calc bound;100;0.00490962;0.00266852;0.00758317
468;calc iter;100;2.31635;2.13378;2.61764
468;total;1;261.346;261.346;261.346
469;calc total;1;234.233;234.233;234.233
469;calc update async;100;0.000143349;2.75e-05;0.00979584
469;calc inner;100;1.72685;0.796479;2.32863
469;calc wait;100;0.330882;0.00431032;0.783567
469;calc bound;100;0.00416461;0.00193253;0.0065758
469;calc iter;100;2.32188;2.18605;2.61239
469;total;1;261.341;261.341;261.341
470;calc total;1;234.233;234.233;234.233
470;calc update async;100;0.000128339;2.22e-05;0.00870613
470;calc inner;100;1.58253;0.51908;2.33138
470;calc wait;100;0.712471;0.00446545;1.67057
470;calc bound;100;0.00504935;0.0015263;0.00739739
470;calc iter;100;2.32732;1.96994;2.57292
470;total;1;260.972;260.972;260.972
471;calc total;1;234.233;234.233;234.233
471;calc update async;100;0.000154212;2.446e-05;0.0103232
471;calc inner;100;1.67588;0.376474;2.33168
471;calc wait;100;0.653344;0.0199978;1.54275
471;calc bound;100;0.00578057;0.00185397;0.00796013
471;calc iter;100;2.33517;1.7054;2.41714
471;total;1;261.06;261.06;261.06
472;calc total;1;234.233;234.233;234.233
472;calc update async;100;0.00013881;1.999e-05;0.0105034
472;calc inner;100;2.23953;1.28602;2.35607
472;calc wait;100;0.0396767;0.00214944;0.0818991
472;calc bound;100;0.00512233;0.00279028;0.00832114
472;calc iter;100;2.33884;1.65672;2.36942
472;total;1;260.851;260.851;260.851
473;calc total;1;234.233;234.233;234.233
473;calc update async;100;0.000130364;1.962e-05;0.00919166
473;calc inner;100;2.26293;1.29188;2.3487
473;calc wait;100;0.0136528;0.00614811;0.0267255
473;calc bound;100;0.00385647;0.00164545;0.00716377
473;calc iter;100;2.33884;1.65166;2.36725
473;total;1;261.116;261.116;261.116
474;calc total;1;234.233;234.233;234.233
474;calc update async;100;0.000133767;2.318e-05;0.00992706
474;calc inner;100;2.26877;1.30169;2.35365
474;calc wait;100;0.00296742;0.00161149;0.0144433
474;calc bound;100;0.00333162;0.00156867;0.00725858
474;calc iter;100;2.33895;1.65522;2.3674
474;total;1;261.411;261.411;261.411
475;calc total;1;234.233;234.233;234.233
475;calc update async;100;0.000125791;2.2059e-05;0.00865412
475;calc inner;100;2.26834;1.30263;2.35289
475;calc wait;100;0.00414304;0.00172823;0.0179966
475;calc bound;100;0.00352891;0.00156685;0.00717444
475;calc iter;100;2.33893;1.65434;2.37196
475;total;1;260.993;260.993;260.993
476;calc total;1;234.233;234.233;234.233
476;calc update async;100;0.000132557;2.188e-05;0.00981384
476;calc inner;100;2.26739;1.30123;2.34859
476;calc wait;100;0.0123503;0.00287155;0.0320987
476;calc bound;100;0.00377338;0.00149302;0.00644918
476;calc iter;100;2.33885;1.65445;2.36763
476;total;1;261.391;261.391;261.391
477;calc total;1;234.234;234.234;234.234
477;calc update async;100;0.000123002;2.064e-05;0.00886176
477;calc inner;100;2.2687;1.30071;2.35262
477;calc wait;100;0.0130394;0.00416793;0.050671
477;calc bound;100;0.00286476;0.00179106;0.00672839
477;calc iter;100;2.33884;1.6544;2.37374
477;total;1;261.151;261.151;261.151
478;calc total;1;234.233;234.233;234.233
478;calc update async;100;0.000145286;2.554e-05;0.0107381
478;calc inner;100;2.27343;1.31028;2.3568
478;calc wait;100;0.00228345;0.0019039;0.00363934
478;calc bound;100;0.00258453;0.00161164;0.0053945
478;calc iter;100;2.3389;1.6619;2.38011
478;total;1;261.053;261.053;261.053
479;calc total;1;234.233;234.233;234.233
479;calc update async;100;0.00012358;2.177e-05;0.00870352
479;calc inner;100;2.27342;1.30942;2.35721
479;calc wait;100;0.00302395;0.00195967;0.0134867
479;calc bound;100;0.00265994;0.00161783;0.00626413
479;calc iter;100;2.33889;1.66418;2.37154
479;total;1;260.805;260.805;260.805
480;calc total;1;234.234;234.234;234.234
480;calc update async;100;0.000152341;3.367e-05;0.00986351
480;calc inner;100;1.90204;0.81157;2.33081
480;calc wait;100;0.431424;0.0259766;0.847259
480;calc bound;100;0.00528172;0.00181562;0.0110746
480;calc iter;100;2.33891;1.66068;2.37492
480;total;1;261.23;261.23;261.23
481;calc total;1;234.233;234.233;234.233
481;calc update async;100;0.000149915;3.6289e-05;0.0100423
481;calc inner;100;1.84678;1.06331;2.3306
481;calc wait;100;0.478638;0.00627709;1.01636
481;calc bound;100;0.00488928;0.00197676;0.00756377
481;calc iter;100;2.33047;1.44505;2.53236
481;total;1;261.044;261.044;261.044
482;calc total;1;234.233;234.233;234.233
482;calc update async;100;0.000152871;3.508e-05;0.0103021
482;calc inner;100;1.8636;1.36451;2.33369
482;calc wait;100;0.457861;0.00288883;1.03962
482;calc bound;100;0.00510066;0.00370607;0.00736684
482;calc iter;100;2.32672;1.98542;2.60182
482;total;1;260.913;260.913;260.913
483;calc total;1;234.233;234.233;234.233
483;calc update async;100;0.000136301;2.8249e-05;0.00878923
483;calc inner;100;1.92232;1.60925;2.33196
483;calc wait;100;0.393815;0.00291386;0.734356
483;calc bound;100;0.00496863;0.00339167;0.00729944
483;calc iter;100;2.32125;2.12582;2.50377
483;total;1;260.917;260.917;260.917
484;calc total;1;234.233;234.233;234.233
484;calc update async;100;0.000165309;3.2779e-05;0.0112142
484;calc inner;100;1.95095;1.52365;2.33046
484;calc wait;100;0.365716;0.00520357;0.825546
484;calc bound;100;0.00509254;0.00244216;0.0077656
484;calc iter;100;2.32193;2.18745;2.61266
484;total;1;261.419;261.419;261.419
485;calc total;1;234.233;234.233;234.233
485;calc update async;100;0.000144804;3.808e-05;0.00959605
485;calc inner;100;1.89139;1.34495;2.32894
485;calc wait;100;0.430512;0.00920917;1.10902
485;calc bound;100;0.00530474;0.00218766;0.00840757
485;calc iter;100;2.32736;1.96757;2.5748
485;total;1;260.895;260.895;260.895
486;calc total;1;234.233;234.233;234.233
486;calc update async;100;0.000135221;3.728e-05;0.0080698
486;calc inner;100;1.89772;1.09236;2.33059
486;calc wait;100;0.427303;0.00646123;0.973713
486;calc bound;100;0.0054485;0.00194904;0.00810019
486;calc iter;100;2.33061;1.42458;2.54341
486;total;1;260.799;260.799;260.799
487;calc total;1;234.229;234.229;234.229
487;calc update async;100;0.000134538;3.961e-05;0.00749023
487;calc inner;100;1.94871;0.825657;2.33233
487;calc wait;100;0.383199;0.0152005;0.825451
487;calc bound;100;0.00675852;0.00188887;0.008547
487;calc iter;100;2.33881;1.65305;2.40542
487;total;1;260.832;260.832;260.832
488;calc total;1;234.229;234.229;234.229
488;calc update async;100;0.000109306;2.1759e-05;0.00715224
488;calc inner;100;2.31254;1.64108;2.35023
488;calc wait;100;0.0201705;0.0029131;0.0460606
488;calc bound;100;0.00417449;0.0025396;0.00586915
488;calc iter;100;2.33889;1.65346;2.37192
488;total;1;261.356;261.356;261.356
489;calc total;1;234.229;234.229;234.229
489;calc update async;100;0.000117668;2.533e-05;0.0074445
489;calc inner;100;2.3222;1.6403;2.35302
489;calc wait;100;0.00864688;0.00381546;0.0224862
489;calc bound;100;0.00591454;0.00152157;0.00715915
489;calc iter;100;2.33892;1.65216;2.36688
489;total;1;261.292;261.292;261.292
490;calc total;1;234.23;234.23;234.23
490;calc update async;100;0.000115444;2.639e-05;0.0075649
490;calc inner;100;2.32725;1.64926;2.35788
490;calc wait;100;0.00284665;0.00146725;0.0116304
490;calc bound;100;0.00495327;0.00147654;0.00710113
490;calc iter;100;2.33893;1.65224;2.37654
490;total;1;261.44;261.44;261.44
491;calc total;1;234.229;234.229;234.229
491;calc update async;100;0.000117377;2.67e-05;0.00761329
491;calc inner;100;2.32674;1.64754;2.3573
491;calc wait;100;0.00350956;0.00216601;0.0442203
491;calc bound;100;0.0051843;0.00151757;0.00758216
491;calc iter;100;2.33892;1.6521;2.37576
491;total;1;260.821;260.821;260.821
492;calc total;1;234.229;234.229;234.229
492;calc update async;100;0.000111521;2.2719e-05;0.00748243
492;calc inner;100;2.32361;1.64114;2.35279
492;calc wait;100;0.0102701;0.00373419;0.0415536
492;calc bound;100;0.0032954;0.00149523;0.00635494
492;calc iter;100;2.3389;1.65052;2.36837
492;total;1;260.854;260.854;260.854
493;calc total;1;234.229;234.229;234.229
493;calc update async;100;0.000108706;2.3e-05;0.00722256
493;calc inner;100;2.32449;1.64397;2.35515
493;calc wait;100;0.00915698;0.00342777;0.033219
493;calc bound;100;0.00367663;0.00199494;0.00707169
493;calc iter;100;2.33888;1.65538;2.38418
493;total;1;260.798;260.798;260.798
494;calc total;1;234.229;234.229;234.229
494;calc update async;100;0.000112021;2.0699e-05;0.00742355
494;calc inner;100;2.32946;1.65477;2.36859
494;calc wait;100;0.00252154;0.00183279;0.00997667
494;calc bound;100;0.00382303;0.00184604;0.00775585
494;calc iter;100;2.33889;1.65849;2.37815
494;total;1;260.954;260.954;260.954
495;calc total;1;234.229;234.229;234.229
495;calc update async;100;0.000111014;2.117e-05;0.00734345
495;calc inner;100;2.32911;1.65522;2.35897
495;calc wait;100;0.00317201;0.00203975;0.0184549
495;calc bound;100;0.00361314;0.00192831;0.00772514
495;calc iter;100;2.33888;1.66044;2.38085
495;total;1;260.984;260.984;260.984
254;calc total;1;234.228;234.228;234.228
254;calc update async;100;0.000267778;2.399e-05;0.0102892
254;calc inner;100;2.33069;1.65373;2.35796
254;calc wait;100;0.00240811;0.00164576;0.004558
254;calc bound;100;0.00430554;0.00180932;0.00509071
254;calc iter;100;2.33849;1.65725;2.37276
254;total;1;260.935;260.935;260.935
496;calc total;1;234.23;234.23;234.23
496;calc update async;100;0.000416683;4.2339e-05;0.0111457
496;calc inner;100;1.65239;0.374289;2.32967
496;calc wait;100;0.677739;0.0299249;1.54725
496;calc bound;100;0.00479658;0.00161329;0.0088381
496;calc iter;100;2.33535;1.72772;2.3852
496;total;1;261.275;261.275;261.275
255;calc total;1;234.227;234.227;234.227
255;calc update async;100;0.000293096;5.8339e-05;0.0101052
255;calc inner;100;2.32947;1.65397;2.35748
255;calc wait;100;0.00477527;0.0018783;0.145586
255;calc bound;100;0.00383352;0.00179753;0.00537541
255;calc iter;100;2.33848;1.65782;2.3716
255;total;1;260.94;260.94;260.94
497;calc total;1;234.23;234.23;234.23
497;calc update async;100;0.000424389;0.000100759;0.0140228
497;calc inner;100;1.51932;0.587979;2.32889
497;calc wait;100;0.786454;0.00689411;1.68822
497;calc bound;100;0.00469539;0.00137725;0.00697218
497;calc iter;100;2.32662;1.98719;2.47328
497;total;1;261.107;261.107;261.107
498;calc total;1;234.229;234.229;234.229
498;calc update async;100;0.000395465;0.000117549;0.0142569
498;calc inner;100;1.69693;0.884345;2.3328
498;calc wait;100;0.385122;0.00260255;0.719654
498;calc bound;100;0.00448072;0.00192148;0.00776568
498;calc iter;100;2.32113;2.12793;2.47463
498;total;1;261.214;261.214;261.214
499;calc total;1;234.229;234.229;234.229
499;calc update async;100;0.000319401;6.9949e-05;0.0137061
499;calc inner;100;1.60436;0.478525;2.33361
499;calc wait;100;0.503703;0.00281125;1.14083
499;calc bound;100;0.00453649;0.00229871;0.00703154
499;calc iter;100;2.31485;2.12001;2.72022
499;total;1;261.148;261.148;261.148
500;calc total;1;234.229;234.229;234.229
500;calc update async;100;0.000352045;7.348e-05;0.0124108
500;calc inner;100;1.62762;0.518038;2.33231
500;calc wait;100;0.460668;0.00499492;1.18385
500;calc bound;100;0.00517882;0.00235354;0.0080909
500;calc iter;100;2.31631;2.13377;2.61945
500;total;1;261.177;261.177;261.177
501;calc total;1;234.229;234.229;234.229
501;calc update async;100;0.000391702;9.3979e-05;0.0123129
501;calc inner;100;1.70553;0.799086;2.33108
501;calc wait;100;0.337287;0.00681721;0.78337
501;calc bound;100;0.00427122;0.00192955;0.00686459
501;calc iter;100;2.32184;2.18604;2.61389
501;total;1;260.802;260.802;260.802
502;calc total;1;234.229;234.229;234.229
502;calc update async;100;0.000416064;8.2749e-05;0.014502
502;calc inner;100;1.56191;0.513106;2.33414
502;calc wait;100;0.721863;0.00342297;1.67776
502;calc bound;100;0.00517214;0.00151866;0.0070334
502;calc iter;100;2.32728;1.96993;2.57293
502;total;1;261.016;261.016;261.016
503;calc total;1;234.229;234.229;234.229
503;calc update async;100;0.000464191;5.036e-05;0.0135564
503;calc inner;100;1.64623;0.377;2.33462
503;calc wait;100;0.682443;0.019753;1.49847
503;calc bound;100;0.00592793;0.00186599;0.00816101
503;calc iter;100;2.33507;1.70868;2.37721
503;total;1;261.223;261.223;261.223
504;calc total;1;234.229;234.229;234.229
504;calc update async;100;0.000244068;5.3289e-05;0.0145636
504;calc inner;100;2.25177;1.28245;2.35033
504;calc wait;100;0.0278698;0.00384947;0.0570019
504;calc bound;100;0.00515403;0.00238485;0.00852931
504;calc iter;100;2.33876;1.65607;2.37113
504;total;1;261.019;261.019;261.019
505;calc total;1;234.229;234.229;234.229
505;calc update async;100;0.000329805;9.7289e-05;0.0134945
505;calc inner;100;2.26795;1.29167;2.35316
505;calc wait;100;0.00905834;0.00482822;0.0166125
505;calc bound;100;0.0043499;0.00170581;0.00734374
505;calc iter;100;2.3388;1.6517;2.37515
505;total;1;261.055;261.055;261.055
506;calc total;1;234.229;234.229;234.229
506;calc update async;100;0.000329127;2.275e-05;0.0135682
506;calc inner;100;2.27297;1.30246;2.35745
506;calc wait;100;0.00245694;0.00157943;0.00323239
506;calc bound;100;0.0039962;0.00164755;0.0062528
506;calc iter;100;2.33889;1.65628;2.37589
506;total;1;261.362;261.362;261.362
507;calc total;1;234.228;234.228;234.228
507;calc update async;100;0.000354781;0.000144179;0.0134735
507;calc inner;100;2.27285;1.30324;2.35731
507;calc wait;100;0.00291684;0.00156882;0.00629729
507;calc bound;100;0.00405074;0.00163207;0.00616872
507;calc iter;100;2.33887;1.65506;2.37555
507;total;1;261.337;261.337;261.337
382;calc total;1;234.228;234.228;234.228
382;calc update async;100;0.000396642;2.712e-05;0.0159579
382;calc inner;100;2.32438;1.46386;2.56523
382;calc wait;100;0.0047054;0.00206562;0.0253366
382;calc bound;100;0.00401689;0.00220981;0.00617302
382;calc iter;100;2.33903;1.55985;2.5743
382;total;1;260.95;260.95;260.95
383;calc total;1;234.228;234.228;234.228
383;calc update async;100;0.000408566;5.6269e-05;0.0159072
383;calc inner;100;2.32212;1.44319;2.56611
383;calc wait;100;0.00774798;0.00240247;0.0741289
383;calc bound;100;0.00420998;0.00222812;0.00747502
383;calc iter;100;2.33893;1.5641;2.57357
383;total;1;260.994;260.994;260.994
508;calc total;1;234.229;234.229;234.229
508;calc update async;100;0.000261005;7.8719e-05;0.010677
508;calc inner;100;2.27198;1.30146;2.35255
508;calc wait;100;0.00863885;0.00311928;0.0285215
508;calc bound;100;0.00353898;0.00169901;0.00551087
508;calc iter;100;2.33881;1.65446;2.37345
508;total;1;261.308;261.308;261.308
509;calc total;1;234.229;234.229;234.229
509;calc update async;100;0.000275576;6.6959e-05;0.0136222
509;calc inner;100;2.27267;1.30013;2.35207
509;calc wait;100;0.00888515;0.00514302;0.0353149
509;calc bound;100;0.00284082;0.00160209;0.00594343
509;calc iter;100;2.33876;1.65267;2.37529
509;total;1;261.285;261.285;261.285
510;calc total;1;234.228;234.228;234.228
510;calc update async;100;0.000341338;2.42e-05;0.0131076
510;calc inner;100;2.27646;1.31094;2.35689
510;calc wait;100;0.00226175;0.00165687;0.00381892
510;calc bound;100;0.00303481;0.00160137;0.00504323
510;calc iter;100;2.33884;1.66094;2.37293
510;total;1;261.215;261.215;261.215
511;calc total;1;234.227;234.227;234.227
511;calc update async;100;0.000329647;5.596e-05;0.012995
511;calc inner;100;2.27646;1.30986;2.3566
511;calc wait;100;0.00270225;0.00182923;0.0112112
511;calc bound;100;0.00292844;0.00172374;0.00670197
511;calc iter;100;2.33881;1.6628;2.37184
511;total;1;260.809;260.809;260.809
MPI
Running Jacobi on 512 processors with (32, 16) elements.
Array Dimensions: 340000 340000
Block Dimensions: 10625 21250
== Energy Conservation Check ==
initial Energy:               25.000
  final Energy:               25.000
    Difference:               -0.000
== Time Statistics ==
Completed 100 iterations.
# unit_id;function_name;num_calls;avg_runtime;min_runtime;max_runtime
0;calc total;1;234.302;234.302;234.302
0;calc update async;100;0.000256161;5.618e-05;0.00358883
0;calc inner;100;1.21975;0.380398;2.30762
0;calc wait;100;1.10426;0.0371231;1.87465
0;calc bound;100;0.00730012;0.00175087;0.0113738
0;calc iter;100;2.3354;1.60056;2.41894
0;total;1;261.849;261.849;261.849
1;calc total;1;234.244;234.244;234.244
1;calc update async;100;0.000366512;8.5309e-05;0.0179009
1;calc inner;100;1.25249;0.545502;2.30219
1;calc wait;100;0.609143;0.0366835;1.7713
1;calc bound;100;0.00350473;0.00172609;0.00723364
1;calc iter;100;2.32723;1.73844;2.58755
1;total;1;261.849;261.849;261.849
2;calc total;1;234.244;234.244;234.244
2;calc update async;100;0.000386978;0.000117709;0.0178819
2;calc inner;100;1.41857;0.818342;2.32284
2;calc wait;100;0.283087;0.00265521;0.674446
2;calc bound;100;0.0036251;0.00194662;0.00735679
2;calc iter;100;2.323;2.22787;2.59488
2;total;1;261.841;261.841;261.841
3;calc total;1;234.244;234.244;234.244
3;calc update async;100;0.000337961;8.0059e-05;0.0177663
3;calc inner;100;1.18348;0.586673;2.32213
3;calc wait;100;0.600701;0.00284593;1.15024
3;calc bound;100;0.00565723;0.00235187;0.00895427
3;calc iter;100;2.31546;2.21475;2.60477
3;total;1;261.843;261.843;261.843
4;calc total;1;234.244;234.244;234.244
4;calc update async;100;0.000329322;8.0219e-05;0.0181217
4;calc inner;100;1.12061;0.475989;2.3107
4;calc wait;100;0.624308;0.0202798;1.09623
4;calc bound;100;0.00488688;0.00254235;0.00923022
4;calc iter;100;2.31353;2.19216;2.46343
4;total;1;261.805;261.805;261.805
5;calc total;1;234.243;234.243;234.243
5;calc update async;100;0.000399705;8.2859e-05;0.0204774
5;calc inner;100;1.33003;0.492954;2.30692
5;calc wait;100;0.355683;0.0192199;0.89226
5;calc bound;100;0.00368393;0.00191745;0.00730809
5;calc iter;100;2.31978;2.0954;2.46267
5;total;1;261.808;261.808;261.808
6;calc total;1;234.243;234.243;234.243
6;calc update async;100;0.000390391;0.000122219;0.0204979
6;calc inner;100;1.21917;0.604846;2.31463
6;calc wait;100;0.633628;0.0083836;1.6999
6;calc bound;100;0.00395644;0.0013792;0.00770355
6;calc iter;100;2.32492;1.96143;2.45917
6;total;1;261.812;261.812;261.812
7;calc total;1;234.243;234.243;234.243
7;calc update async;100;0.000428419;6.3399e-05;0.020419
7;calc inner;100;1.18041;0.456452;2.30134
7;calc wait;100;1.12108;0.00247171;1.89186
7;calc bound;100;0.00520376;0.00168944;0.00802169
7;calc iter;100;2.32864;1.44973;2.46355
7;total;1;261.803;261.803;261.803
8;calc total;1;234.243;234.243;234.243
8;calc update async;100;0.000361112;6.197e-05;0.0201648
8;calc inner;100;2.10929;0.390912;2.33735
8;calc wait;100;0.0393586;0.00196671;0.52398
8;calc bound;100;0.00473138;0.00207015;0.00667934
8;calc iter;100;2.3378;1.71115;2.41493
8;total;1;261.823;261.823;261.823
9;calc total;1;234.243;234.243;234.243
9;calc update async;100;0.000452102;0.000116709;0.0200203
9;calc inner;100;2.13201;0.418171;2.3384
9;calc wait;100;0.0214794;0.0048556;0.302423
9;calc bound;100;0.00252698;0.00191419;0.00535199
9;calc iter;100;2.33877;1.65333;2.37389
9;total;1;261.837;261.837;261.837
10;calc total;1;234.243;234.243;234.243
10;calc update async;100;0.000606752;0.000149848;0.0199095
10;calc inner;100;2.13943;0.536566;2.34204
10;calc wait;100;0.00825783;0.00178473;0.126948
10;calc bound;100;0.00231789;0.00186549;0.00283715
10;calc iter;100;2.33936;1.53093;2.37572
10;total;1;261.826;261.826;261.826
11;calc total;1;234.243;234.243;234.243
11;calc update async;100;0.000550047;0.000136388;0.0199092
11;calc inner;100;2.13839;0.546169;2.34216
11;calc wait;100;0.0235649;0.00180241;0.441642
11;calc bound;100;0.00230646;0.00158122;0.00433746
11;calc iter;100;2.33975;1.4557;2.37566
11;total;1;261.827;261.827;261.827
12;calc total;1;234.243;234.243;234.243
12;calc update async;100;0.00043777;8.42e-05;0.0214115
12;calc inner;100;2.14347;0.816388;2.33844
12;calc wait;100;0.0216617;0.00149842;0.132744
12;calc bound;100;0.00285006;0.00184815;0.0067327
12;calc iter;100;2.34042;1.37723;2.41801
12;total;1;261.845;261.845;261.845
13;calc total;1;234.242;234.242;234.242
13;calc update async;100;0.00044194;0.000105459;0.021246
13;calc inner;100;2.14554;0.817274;2.33581
13;calc wait;100;0.013669;0.0024373;0.105609
13;calc bound;100;0.00241302;0.00157097;0.00413418
13;calc iter;100;2.34043;1.38179;2.43107
13;total;1;261.827;261.827;261.827
14;calc total;1;234.242;234.242;234.242
14;calc update async;100;0.000507742;0.000127608;0.0211553
14;calc inner;100;2.14813;0.821457;2.34073
14;calc wait;100;0.00646234;0.00139166;0.0663351
14;calc bound;100;0.00284545;0.00153065;0.00516194
14;calc iter;100;2.34048;1.38064;2.42175
14;total;1;261.826;261.826;261.826
15;calc total;1;234.242;234.242;234.242
15;calc update async;100;0.00046424;0.000106568;0.0209129
15;calc inner;100;2.13834;0.825815;2.33984
15;calc wait;100;0.0172714;0.00175681;0.123441
15;calc bound;100;0.00344703;0.00166031;0.00728133
15;calc iter;100;2.34048;1.39745;2.4562
15;total;1;261.827;261.827;261.827
16;calc total;1;234.242;234.242;234.242
16;calc update async;100;6.18741e-05;3.308e-05;0.000413636
16;calc inner;100;1.92658;0.521594;2.31932
16;calc wait;100;0.408493;0.0418013;0.870509
16;calc bound;100;0.00534697;0.00143385;0.0112255
16;calc iter;100;2.3405;1.39357;2.45841
16;total;1;261.809;261.809;261.809
17;calc total;1;234.242;234.242;234.242
17;calc update async;100;5.57498e-05;3.9179e-05;0.000348936
17;calc inner;100;1.87778;0.834165;2.31986
17;calc wait;100;0.448909;0.00798235;1.07848
17;calc bound;100;0.00484276;0.00194424;0.00668485
17;calc iter;100;2.33182;1.29645;2.58381
17;total;1;261.804;261.804;261.804
18;calc total;1;234.242;234.242;234.242
18;calc update async;100;5.82924e-05;4.3099e-05;0.000398576
18;calc inner;100;1.89069;1.30728;2.32721
18;calc wait;100;0.431148;0.00240069;1.03905
18;calc bound;100;0.00506867;0.00220583;0.00840718
18;calc iter;100;2.32727;1.73756;2.58444
18;total;1;261.789;261.789;261.789
19;calc total;1;234.242;234.242;234.242
19;calc update async;100;5.79974e-05;3.6459e-05;0.000480314
19;calc inner;100;1.94508;1.56886;2.32702
19;calc wait;100;0.372686;0.00260256;0.779721
19;calc bound;100;0.00493033;0.00215582;0.00834381
19;calc iter;100;2.32304;2.22957;2.59633
19;total;1;261.758;261.758;261.758
20;calc total;1;234.241;234.241;234.241
20;calc update async;100;5.66414e-05;4.092e-05;0.000459685
20;calc inner;100;1.91775;1.60913;2.32263
20;calc wait;100;0.396778;0.00730494;0.701394
20;calc bound;100;0.00496507;0.00229437;0.00824376
20;calc iter;100;2.3198;2.21568;2.50181
20;total;1;261.796;261.796;261.796
21;calc total;1;234.241;234.241;234.241
21;calc update async;100;6.14366e-05;4.3119e-05;0.000351687
21;calc inner;100;1.86023;1.35183;2.32224
21;calc wait;100;0.459249;0.00778248;0.934554
21;calc bound;100;0.00516262;0.00239166;0.00749486
21;calc iter;100;2.32494;1.96071;2.45942
21;total;1;261.825;261.825;261.825
22;calc total;1;234.241;234.241;234.241
22;calc update async;100;5.6577e-05;3.9829e-05;0.000346416
22;calc inner;100;1.85878;1.07046;2.32867
22;calc wait;100;0.464472;0.00337691;0.944386
22;calc bound;100;0.00501541;0.00208992;0.00727395
22;calc iter;100;2.32865;1.44811;2.43069
22;total;1;261.823;261.823;261.823
23;calc total;1;234.241;234.241;234.241
23;calc update async;100;6.75853e-05;4.361e-05;0.000479505
23;calc inner;100;1.90563;0.788556;2.32504
23;calc wait;100;0.425965;0.0206427;0.916551
23;calc bound;100;0.00611141;0.00191131;0.00796623
23;calc iter;100;2.33778;1.70706;2.41556
23;total;1;261.824;261.824;261.824
24;calc total;1;234.222;234.222;234.222
24;calc update async;100;4.41638e-05;2.623e-05;0.000468055
24;calc inner;100;2.31544;1.5447;2.36507
24;calc wait;100;0.018274;0.00240591;0.157876
24;calc bound;100;0.00406547;0.00263947;0.00924881
24;calc iter;100;2.33865;1.6571;2.38158
24;total;1;261.824;261.824;261.824
25;calc total;1;234.222;234.222;234.222
25;calc update async;100;4.71331e-05;2.425e-05;0.000414455
25;calc inner;100;2.319;1.46047;2.35334
25;calc wait;100;0.0135201;0.00278982;0.185172
25;calc bound;100;0.00546335;0.00248631;0.0069861
25;calc iter;100;2.3392;1.52991;2.37433
25;total;1;261.798;261.798;261.798
26;calc total;1;234.222;234.222;234.222
26;calc update async;100;4.65376e-05;2.294e-05;0.000419796
26;calc inner;100;2.32346;1.40591;2.35759
26;calc wait;100;0.0105613;0.00219439;0.183044
26;calc bound;100;0.00439536;0.00208715;0.00654183
26;calc iter;100;2.33958;1.45071;2.37593
26;total;1;261.777;261.777;261.777
27;calc total;1;234.221;234.221;234.221
27;calc update async;100;4.53424e-05;2.443e-05;0.000378556
27;calc inner;100;2.32161;1.30355;2.35777
27;calc wait;100;0.0126557;0.00223356;0.183259
27;calc bound;100;0.00483604;0.00183324;0.00728174
27;calc iter;100;2.34022;1.37207;2.41667
27;total;1;261.797;261.797;261.797
28;calc total;1;234.221;234.221;234.221
28;calc update async;100;5.03094e-05;2.6019e-05;0.000417985
28;calc inner;100;2.32196;1.37114;2.40856
28;calc wait;100;0.0135729;0.00256181;0.0687853
28;calc bound;100;0.00401976;0.00211268;0.00748455
28;calc iter;100;2.34025;1.37895;2.41787
28;total;1;261.755;261.755;261.755
29;calc total;1;234.221;234.221;234.221
29;calc update async;100;4.90151e-05;2.632e-05;0.000331586
29;calc inner;100;2.32323;1.36841;2.40728
29;calc wait;100;0.0118394;0.00263601;0.0407139
29;calc bound;100;0.00427072;0.00152195;0.00731688
29;calc iter;100;2.34028;1.37689;2.41389
29;total;1;261.781;261.781;261.781
30;calc total;1;234.221;234.221;234.221
30;calc update async;100;4.61009e-05;2.4549e-05;0.000408966
30;calc inner;100;2.32837;1.3743;2.41406
30;calc wait;100;0.00608797;0.00165139;0.0312175
30;calc bound;100;0.00427114;0.00150779;0.00698028
30;calc iter;100;2.34029;1.37749;2.44419
30;total;1;261.762;261.762;261.762
31;calc total;1;234.221;234.221;234.221
31;calc update async;100;4.3984e-05;2.261e-05;0.000330516
31;calc inner;100;2.3274;1.37115;2.43434
31;calc wait;100;0.00724644;0.0015033;0.0349331
31;calc bound;100;0.0041782;0.00149032;0.00691835
31;calc iter;100;2.34029;1.3742;2.44459
31;total;1;261.758;261.758;261.758
32;calc total;1;234.221;234.221;234.221
32;calc update async;100;6.36981e-05;2.248e-05;0.000357847
32;calc inner;100;1.72239;0.366171;2.33057
32;calc wait;100;0.605845;0.0270091;1.43715
32;calc bound;100;0.00611269;0.00164116;0.00816011
32;calc iter;100;2.33459;1.60085;2.42688
32;total;1;261.745;261.745;261.745
33;calc total;1;234.221;234.221;234.221
33;calc update async;100;4.96555e-05;2.472e-05;0.000273947
33;calc inner;100;1.59572;0.535012;2.32946
33;calc wait;100;0.715464;0.00741885;1.81793
33;calc bound;100;0.00473263;0.00171813;0.00649923
33;calc iter;100;2.32699;1.73861;2.4767
33;total;1;261.745;261.745;261.745
34;calc total;1;234.22;234.22;234.22
34;calc update async;100;4.95729e-05;3.1259e-05;0.000330017
34;calc inner;100;1.75726;0.984262;2.33472
34;calc wait;100;0.367199;0.00260174;0.710709
34;calc bound;100;0.00444412;0.00194619;0.0092895
34;calc iter;100;2.32276;2.22785;2.544
34;total;1;261.745;261.745;261.745
35;calc total;1;234.22;234.22;234.22
35;calc update async;100;5.37383e-05;2.664e-05;0.000371166
35;calc inner;100;1.68261;0.597422;2.33432
35;calc wait;100;0.461547;0.00299808;1.14612
35;calc bound;100;0.00493969;0.00231641;0.00751658
35;calc iter;100;2.31522;2.21473;2.57402
35;total;1;261.717;261.717;261.717
36;calc total;1;234.22;234.22;234.22
36;calc update async;100;4.74055e-05;2.621e-05;0.000361956
36;calc inner;100;1.67801;0.568049;2.33098
36;calc wait;100;0.48029;0.00537015;1.12091
36;calc bound;100;0.00487181;0.00244147;0.00649946
36;calc iter;100;2.31329;2.22409;2.44741
36;total;1;261.738;261.738;261.738
37;calc total;1;234.22;234.22;234.22
37;calc update async;100;6.02297e-05;3.767e-05;0.000278997
37;calc inner;100;1.73027;0.989747;2.32994
37;calc wait;100;0.407817;0.00723804;0.776828
37;calc bound;100;0.00483576;0.00192945;0.00858035
37;calc iter;100;2.31952;2.20811;2.41969
37;total;1;261.738;261.738;261.738
38;calc total;1;234.22;234.22;234.22
38;calc update async;100;5.51378e-05;3.7539e-05;0.000310756
38;calc inner;100;1.57926;0.633781;2.3351
38;calc wait;100;0.728143;0.00250422;1.65978
38;calc bound;100;0.00529418;0.00151172;0.0068856
38;calc iter;100;2.32468;1.96156;2.40692
38;total;1;261.298;261.298;261.298
39;calc total;1;234.22;234.22;234.22
39;calc update async;100;6.12119e-05;2.601e-05;0.000461635
39;calc inner;100;1.72547;0.466851;2.33457
39;calc wait;100;0.578706;0.0145747;1.30637
39;calc bound;100;0.00587703;0.00168478;0.00795873
39;calc iter;100;2.3284;1.44978;2.39708
39;total;1;261.755;261.755;261.755
40;calc total;1;234.22;234.22;234.22
40;calc update async;100;3.91267e-05;2.281e-05;0.000335997
40;calc inner;100;2.22337;0.389781;2.36498
40;calc wait;100;0.0369742;0.002539;0.470481
40;calc bound;100;0.00314566;0.0022507;0.00676607
40;calc iter;100;2.33755;1.70998;2.37425
40;total;1;261.258;261.258;261.258
41;calc total;1;234.219;234.219;234.219
41;calc update async;100;4.97599e-05;2.498e-05;0.000284626
41;calc inner;100;2.24494;0.417132;2.36883
41;calc wait;100;0.016367;0.00203647;0.300092
41;calc bound;100;0.00333013;0.00221542;0.00693503
41;calc iter;100;2.33851;1.65084;2.37411
41;total;1;261.701;261.701;261.701
42;calc total;1;234.219;234.219;234.219
42;calc update async;100;3.97395e-05;2.532e-05;0.000301347
42;calc inner;100;2.24923;0.534674;2.3673
42;calc wait;100;0.00866325;0.00187509;0.135575
42;calc bound;100;0.00311608;0.00208449;0.00612319
42;calc iter;100;2.33911;1.53133;2.37344
42;total;1;261.699;261.699;261.699
43;calc total;1;234.219;234.219;234.219
43;calc update async;100;4.81895e-05;2.6209e-05;0.000348846
43;calc inner;100;2.24775;0.545269;2.36834
43;calc wait;100;0.0236908;0.00198451;0.455796
43;calc bound;100;0.00312854;0.00154947;0.00618027
43;calc iter;100;2.33952;1.45579;2.37453
43;total;1;261.648;261.648;261.648
44;calc total;1;234.219;234.219;234.219
44;calc update async;100;4.41585e-05;2.482e-05;0.000383996
44;calc inner;100;2.25227;0.817973;2.36032
44;calc wait;100;0.0185865;0.00166677;0.0641231
44;calc bound;100;0.00310012;0.00169227;0.0076694
44;calc iter;100;2.34017;1.37806;2.41613
44;total;1;261.707;261.707;261.707
45;calc total;1;234.219;234.219;234.219
45;calc update async;100;4.35507e-05;2.451e-05;0.000315596
45;calc inner;100;2.25509;0.818295;2.36119
45;calc wait;100;0.0109272;0.0023131;0.0414562
45;calc bound;100;0.00294492;0.00157577;0.00630361
45;calc iter;100;2.34019;1.3813;2.43011
45;total;1;261.726;261.726;261.726
46;calc total;1;234.219;234.219;234.219
46;calc update async;100;3.98586e-05;2.53e-05;0.000323467
46;calc inner;100;2.25745;0.822356;2.36557
46;calc wait;100;0.00597281;0.00142161;0.0338188
46;calc bound;100;0.00330944;0.00150973;0.00563712
46;calc iter;100;2.34023;1.38076;2.42304
46;total;1;261.709;261.709;261.709
47;calc total;1;234.219;234.219;234.219
47;calc update async;100;3.79654e-05;2.367e-05;0.000314546
47;calc inner;100;2.24647;0.826237;2.36658
47;calc wait;100;0.0182866;0.0019131;0.0826345
47;calc bound;100;0.00393253;0.00166273;0.00616848
47;calc iter;100;2.34024;1.39732;2.45691
47;total;1;261.706;261.706;261.706
48;calc total;1;234.218;234.218;234.218
48;calc update async;100;4.83012e-05;1.302e-05;0.000435245
48;calc inner;100;1.23078;0.374326;2.3205
48;calc wait;100;1.09269;0.0277765;2.00632
48;calc bound;100;0.00591192;0.00147194;0.0107123
48;calc iter;100;2.32944;1.58555;2.52047
48;total;1;261.665;261.665;261.665
49;calc total;1;234.218;234.218;234.218
49;calc update async;100;3.86745e-05;2.056e-05;0.000322216
49;calc inner;100;1.27666;0.490514;2.31939
49;calc wait;100;0.792154;0.0143459;1.71506
49;calc bound;100;0.00376925;0.00179335;0.006823
49;calc iter;100;2.31736;1.37898;2.68262
49;total;1;261.665;261.665;261.665
50;calc total;1;234.218;234.218;234.218
50;calc update async;100;4.49835e-05;2.406e-05;0.000369266
50;calc inner;100;1.39441;0.584971;2.33355
50;calc wait;100;0.454886;0.00247624;1.82458
50;calc bound;100;0.0043079;0.00194447;0.00761507
50;calc iter;100;2.31187;2.04571;2.50167
50;total;1;261.525;261.525;261.525
51;calc total;1;234.218;234.218;234.218
51;calc update async;100;3.66514e-05;2.188e-05;0.000399045
51;calc inner;100;1.32121;0.588599;2.3244
51;calc wait;100;0.497046;0.0105786;1.10104
51;calc bound;100;0.00475628;0.00192728;0.00794728
51;calc iter;100;2.302;2.10079;2.6012
51;total;1;261.685;261.685;261.685
52;calc total;1;234.218;234.218;234.218
52;calc update async;100;3.98575e-05;2.2059e-05;0.000408945
52;calc inner;100;1.28133;0.506083;2.3202
52;calc wait;100;0.505764;0.00896725;1.02468
52;calc bound;100;0.00450897;0.00227866;0.0092623
52;calc iter;100;2.30307;2.1555;2.43046
52;total;1;261.706;261.706;261.706
53;calc total;1;234.218;234.218;234.218
53;calc update async;100;4.03429e-05;2.2739e-05;0.000316327
53;calc inner;100;1.33954;0.55519;2.31973
53;calc wait;100;0.539839;0.00877954;1.57539
53;calc bound;100;0.00408876;0.00193471;0.00724826
53;calc iter;100;2.31054;2.14129;2.44569
53;total;1;261.657;261.657;261.657
54;calc total;1;234.203;234.203;234.203
54;calc update async;100;4.39633e-05;2.03e-05;0.000666552
54;calc inner;100;1.28042;0.582834;2.32238
54;calc wait;100;0.833418;0.00330769;1.70402
54;calc bound;100;0.00416391;0.00195126;0.00789402
54;calc iter;100;2.31457;1.61017;2.45904
54;total;1;261.676;261.676;261.676
55;calc total;1;234.217;234.217;234.217
55;calc update async;100;4.75675e-05;1.763e-05;0.000426985
55;calc inner;100;1.24508;0.437269;2.32455
55;calc wait;100;1.0746;0.0267961;1.90114
55;calc bound;100;0.00494643;0.00191292;0.00803525
55;calc iter;100;2.32468;1.67451;2.52869
55;total;1;261.656;261.656;261.656
56;calc total;1;234.203;234.203;234.203
56;calc update async;100;4.21897e-05;2.033e-05;0.000539684
56;calc inner;100;2.11807;0.881866;2.34706
56;calc wait;100;0.0667528;0.00195586;0.284473
56;calc bound;100;0.00386078;0.0019237;0.00929869
56;calc iter;100;2.33107;1.54032;2.43086
56;total;1;261.633;261.633;261.633
57;calc total;1;234.217;234.217;234.217
57;calc update async;100;4.70207e-05;2.232e-05;0.000380795
57;calc inner;100;2.15744;0.968706;2.34742
57;calc wait;100;0.0121207;0.00175189;0.123866
57;calc bound;100;0.00284886;0.00195704;0.00654513
57;calc iter;100;2.33149;1.50778;2.37439
57;total;1;261.61;261.61;261.61
58;calc total;1;234.217;234.217;234.217
58;calc update async;100;4.34223e-05;2.044e-05;0.000300117
58;calc inner;100;2.16194;1.00684;2.35171
58;calc wait;100;0.00802436;0.00183915;0.203481
58;calc bound;100;0.00253175;0.00179155;0.00557067
58;calc iter;100;2.33204;1.52473;2.37422
58;total;1;261.619;261.619;261.619
59;calc total;1;234.203;234.203;234.203
59;calc update async;100;3.87109e-05;2.223e-05;0.000462725
59;calc inner;100;2.15581;0.991559;2.35026
59;calc wait;100;0.0209364;0.00181713;0.475533
59;calc bound;100;0.00271551;0.00162916;0.0086408
59;calc iter;100;2.33212;1.45461;2.37464
59;total;1;261.589;261.589;261.589
60;calc total;1;234.217;234.217;234.217
60;calc update async;100;3.96261e-05;1.942e-05;0.000446535
60;calc inner;100;2.15855;1.09474;2.34822
60;calc wait;100;0.0313349;0.00164323;0.122732
60;calc bound;100;0.0032128;0.00163644;0.00715013
60;calc iter;100;2.33454;1.61524;2.38866
60;total;1;261.634;261.634;261.634
61;calc total;1;234.217;234.217;234.217
61;calc update async;100;4.32409e-05;2.245e-05;0.000341976
61;calc inner;100;2.16216;1.09485;2.34557
61;calc wait;100;0.0138183;0.00474674;0.0998724
61;calc bound;100;0.00261027;0.00146035;0.00681863
61;calc iter;100;2.33455;1.61476;2.39949
61;total;1;261.633;261.633;261.633
62;calc total;1;234.203;234.203;234.203
62;calc update async;100;4.46085e-05;2.177e-05;0.000599663
62;calc inner;100;2.16447;1.10149;2.35199
62;calc wait;100;0.00733518;0.00147655;0.0767139
62;calc bound;100;0.00289077;0.00148009;0.00573742
62;calc iter;100;2.33449;1.62201;2.39391
62;total;1;261.628;261.628;261.628
63;calc total;1;234.216;234.216;234.216
63;calc update async;100;3.64403e-05;2.036e-05;0.000444206
63;calc inner;100;2.12928;1.10326;2.35056
63;calc wait;100;0.0523766;0.00191338;0.247838
63;calc bound;100;0.00373346;0.00149014;0.00779899
63;calc iter;100;2.33451;1.61498;2.427
63;total;1;261.609;261.609;261.609
64;calc total;1;234.216;234.216;234.216
64;calc update async;100;5.18809e-05;1.982e-05;0.000510744
64;calc inner;100;1.82965;0.518206;2.31259
64;calc wait;100;0.497036;0.0440275;1.13263
64;calc bound;100;0.00595886;0.00146396;0.0110867
64;calc iter;100;2.33271;1.4298;2.58667
64;total;1;261.595;261.595;261.595
65;calc total;1;234.216;234.216;234.216
65;calc update async;100;4.95607e-05;3.537e-05;0.000412405
65;calc inner;100;1.75768;0.628869;2.31168
65;calc wait;100;0.561064;0.023537;1.22673
65;calc bound;100;0.00459576;0.00196444;0.00732187
65;calc iter;100;2.32363;1.35579;2.45777
65;total;1;261.575;261.575;261.575
66;calc total;1;234.216;234.216;234.216
66;calc update async;100;4.81685e-05;3.448e-05;0.000296137
66;calc inner;100;1.77303;1.21387;2.32192
66;calc wait;100;0.538143;0.00277527;1.1726
66;calc bound;100;0.00489666;0.00204347;0.00645061
66;calc iter;100;2.31641;1.67476;2.46766
66;total;1;261.574;261.574;261.574
67;calc total;1;234.216;234.216;234.216
67;calc update async;100;4.60478e-05;2.856e-05;0.000319377
67;calc inner;100;1.84746;1.2841;2.32123
67;calc wait;100;0.459501;0.00348541;1.10435
67;calc bound;100;0.0045846;0.00207412;0.00617648
67;calc iter;100;2.3119;2.21506;2.39243
67;total;1;261.577;261.577;261.577
68;calc total;1;234.203;234.203;234.203
68;calc update async;100;4.72765e-05;3.37e-05;0.000398065
68;calc inner;100;1.8489;1.39972;2.31957
68;calc wait;100;0.456445;0.00451375;0.927792
68;calc bound;100;0.00487711;0.00202618;0.00718619
68;calc iter;100;2.31044;2.14063;2.44498
68;total;1;261.63;261.63;261.63
69;calc total;1;234.203;234.203;234.203
69;calc update async;100;5.35748e-05;3.712e-05;0.000376466
69;calc inner;100;1.77605;1.25318;2.31956
69;calc wait;100;0.53308;0.00414692;1.12675
69;calc bound;100;0.00522997;0.00201422;0.00690593
69;calc iter;100;2.31459;1.75948;2.51471
69;total;1;261.614;261.614;261.614
70;calc total;1;234.202;234.202;234.202
70;calc update async;100;5.16115e-05;3.464e-05;0.000415966
70;calc inner;100;1.77178;0.80055;2.32373
70;calc wait;100;0.544155;0.00508416;1.06433
70;calc bound;100;0.00491046;0.00202419;0.00696276
70;calc iter;100;2.32108;1.45383;2.53733
70;total;1;261.614;261.614;261.614
71;calc total;1;234.202;234.202;234.202
71;calc update async;100;5.43719e-05;2.338e-05;0.000464355
71;calc inner;100;1.84237;0.532393;2.32058
71;calc wait;100;0.482327;0.019134;1.00176
71;calc bound;100;0.00632458;0.00192779;0.00812548
71;calc iter;100;2.33108;1.53611;2.63895
71;total;1;261.632;261.632;261.632
72;calc total;1;234.202;234.202;234.202
72;calc update async;100;3.78857e-05;1.858e-05;0.000391826
72;calc inner;100;2.26196;1.4634;2.34228
72;calc wait;100;0.0522684;0.00293576;0.236114
72;calc bound;100;0.00465381;0.00308824;0.00924568
72;calc iter;100;2.3332;1.68311;2.42303
72;total;1;261.569;261.569;261.569
73;calc total;1;234.202;234.202;234.202
73;calc update async;100;3.63467e-05;2.089e-05;0.000289777
73;calc inner;100;2.28847;1.45472;2.34154
73;calc wait;100;0.0207294;0.00469457;0.0599121
73;calc bound;100;0.00509515;0.00233862;0.00745741
73;calc iter;100;2.33349;1.6739;2.40221
73;total;1;261.568;261.568;261.568
74;calc total;1;234.202;234.202;234.202
74;calc update async;100;3.48821e-05;1.855e-05;0.000299147
74;calc inner;100;2.29677;1.42204;2.3503
74;calc wait;100;0.00634446;0.00202591;0.0935686
74;calc bound;100;0.00400574;0.00212489;0.00738444
74;calc iter;100;2.33384;1.61939;2.39552
74;total;1;261.577;261.577;261.577
75;calc total;1;234.202;234.202;234.202
75;calc update async;100;3.62435e-05;2.175e-05;0.000390126
75;calc inner;100;2.29307;1.38332;2.34979
75;calc wait;100;0.0156204;0.0020485;0.289653
75;calc bound;100;0.00449001;0.0020207;0.00861695
75;calc iter;100;2.33389;1.56307;2.43005
75;total;1;261.572;261.572;261.572
76;calc total;1;234.202;234.202;234.202
76;calc update async;100;3.46526e-05;1.935e-05;0.000403065
76;calc inner;100;2.29468;1.42119;2.34487
76;calc wait;100;0.0225517;0.00262484;0.0907425
76;calc bound;100;0.00471347;0.00216379;0.00730826
76;calc iter;100;2.33402;1.58004;2.42264
76;total;1;261.587;261.587;261.587
77;calc total;1;234.201;234.201;234.201
77;calc update async;100;3.36022e-05;1.722e-05;0.000283257
77;calc inner;100;2.3015;1.41697;2.34437
77;calc wait;100;0.0127427;0.00379525;0.0501616
77;calc bound;100;0.0040401;0.0015884;0.00730776
77;calc iter;100;2.3341;1.57883;2.40659
77;total;1;261.588;261.588;261.588
78;calc total;1;234.201;234.201;234.201
78;calc update async;100;3.71371e-05;1.958e-05;0.000382086
78;calc inner;100;2.30604;1.42426;2.34946
78;calc wait;100;0.00297583;0.00153931;0.0263589
78;calc bound;100;0.0033498;0.00154463;0.00585086
78;calc iter;100;2.3342;1.59099;2.42789
78;total;1;261.557;261.557;261.557
79;calc total;1;234.201;234.201;234.201
79;calc update async;100;3.56416e-05;1.84e-05;0.000337126
79;calc inner;100;2.30228;1.42411;2.34833
79;calc wait;100;0.00785629;0.00152704;0.23163
79;calc bound;100;0.00349107;0.00152605;0.00595007
79;calc iter;100;2.33419;1.59026;2.43431
79;total;1;261.561;261.561;261.561
80;calc total;1;234.201;234.201;234.201
80;calc update async;100;5.1191e-05;1.263e-05;0.000421785
80;calc inner;100;1.7202;0.369553;2.32863
80;calc wait;100;0.607554;0.0264774;1.4944
80;calc bound;100;0.00641085;0.00144232;0.0112937
80;calc iter;100;2.33422;1.80728;2.37482
80;total;1;261.539;261.539;261.539
81;calc total;1;234.201;234.201;234.201
81;calc update async;100;4.45944e-05;2.2119e-05;0.000290867
81;calc inner;100;1.55323;0.573083;2.32711
81;calc wait;100;0.759077;0.00741711;1.78041
81;calc bound;100;0.00457209;0.0013794;0.00754347
81;calc iter;100;2.32207;1.77723;2.38494
81;total;1;261.54;261.54;261.54
82;calc total;1;234.201;234.201;234.201
82;calc update async;100;3.79295e-05;1.708e-05;0.000310416
82;calc inner;100;1.70933;0.870099;2.33279
82;calc wait;100;0.463183;0.00242732;0.832625
82;calc bound;100;0.0046021;0.00193694;0.00911264
82;calc iter;100;2.31785;2.26739;2.35294
82;total;1;261.514;261.514;261.514
83;calc total;1;234.201;234.201;234.201
83;calc update async;100;3.80445e-05;1.8639e-05;0.000398026
83;calc inner;100;1.67147;0.56262;2.33187
83;calc wait;100;0.473143;0.00303819;1.08378
83;calc bound;100;0.00469989;0.00231711;0.00670723
83;calc iter;100;2.31049;2.26589;2.33899
83;total;1;261.514;261.514;261.514
84;calc total;1;234.2;234.2;234.2
84;calc update async;100;3.61703e-05;1.66e-05;0.000408685
84;calc inner;100;1.66102;0.553185;2.32826
84;calc wait;100;0.485621;0.00305228;1.09578
84;calc bound;100;0.00467863;0.0023651;0.00696001
84;calc iter;100;2.30971;2.26158;2.36264
84;total;1;261.51;261.51;261.51
85;calc total;1;234.2;234.2;234.2
85;calc update async;100;4.01384e-05;1.814e-05;0.000293257
85;calc inner;100;1.69678;0.836067;2.32788
85;calc wait;100;0.47145;0.00685218;0.846841
85;calc bound;100;0.00480445;0.00230647;0.00939523
85;calc iter;100;2.31755;2.25347;2.35819
85;total;1;261.51;261.51;261.51
86;calc total;1;234.2;234.2;234.2
86;calc update async;100;4.53114e-05;1.988e-05;0.000339096
86;calc inner;100;1.56499;0.583418;2.33254
86;calc wait;100;0.738811;0.00346571;1.70691
86;calc bound;100;0.00488596;0.00151438;0.00697416
86;calc iter;100;2.32186;1.77817;2.4013
86;total;1;261.509;261.509;261.509
87;calc total;1;234.2;234.2;234.2
87;calc update async;100;5.16077e-05;1.4349e-05;0.000483214
87;calc inner;100;1.71674;0.39155;2.33249
87;calc wait;100;0.610625;0.0162379;1.48681
87;calc bound;100;0.00577356;0.00184908;0.00754774
87;calc iter;100;2.3332;1.81341;2.44201
87;total;1;261.485;261.485;261.485
88;calc total;1;234.2;234.2;234.2
88;calc update async;100;3.12218e-05;1.85e-05;0.000338807
88;calc inner;100;2.23383;1.22123;2.34587
88;calc wait;100;0.0345145;0.00466263;0.0816151
88;calc bound;100;0.00499645;0.00278123;0.009279
88;calc iter;100;2.33672;1.57742;2.40297
88;total;1;261.472;261.472;261.472
89;calc total;1;234.2;234.2;234.2
89;calc update async;100;3.78456e-05;1.97e-05;0.000298427
89;calc inner;100;2.25528;1.24059;2.34727
89;calc wait;100;0.0189367;0.0054088;0.0454685
89;calc bound;100;0.00375494;0.00249469;0.00702303
89;calc iter;100;2.33675;1.56906;2.41208
89;total;1;261.473;261.473;261.473
90;calc total;1;234.2;234.2;234.2
90;calc update async;100;3.80552e-05;2.088e-05;0.000263567
90;calc inner;100;2.26484;1.2636;2.35185
90;calc wait;100;0.00394029;0.00202328;0.0110254
90;calc bound;100;0.00335861;0.00209132;0.00601649
90;calc iter;100;2.33687;1.56893;2.39955
90;total;1;261.473;261.473;261.473
91;calc total;1;234.199;234.199;234.199
91;calc update async;100;4.13435e-05;2.353e-05;0.000355106
91;calc inner;100;2.26441;1.26351;2.35159
91;calc wait;100;0.00792534;0.00199889;0.0286897
91;calc bound;100;0.00337914;0.00200095;0.00617745
91;calc iter;100;2.33691;1.56816;2.39319
91;total;1;261.44;261.44;261.44
92;calc total;1;234.199;234.199;234.199
92;calc update async;100;3.58345e-05;2.006e-05;0.000365446
92;calc inner;100;2.2636;1.26874;2.3484
92;calc wait;100;0.0148275;0.0033553;0.0743097
92;calc bound;100;0.00385084;0.00207924;0.00688345
92;calc iter;100;2.33689;1.55775;2.37904
92;total;1;261.446;261.446;261.446
93;calc total;1;234.199;234.199;234.199
93;calc update async;100;3.85662e-05;1.798e-05;0.000252977
93;calc inner;100;2.26715;1.26931;2.34865
93;calc wait;100;0.00850541;0.00261149;0.027428
93;calc bound;100;0.00265383;0.00154162;0.00494754
93;calc iter;100;2.33691;1.55303;2.36778
93;total;1;261.416;261.416;261.416
94;calc total;1;234.199;234.199;234.199
94;calc update async;100;3.81579e-05;2.16e-05;0.000326937
94;calc inner;100;2.26845;1.27277;2.35282
94;calc wait;100;0.00228219;0.00148945;0.00466652
94;calc bound;100;0.00261675;0.00150966;0.00488297
94;calc iter;100;2.33698;1.55298;2.36759
94;total;1;261.415;261.415;261.415
95;calc total;1;234.199;234.199;234.199
95;calc update async;100;3.93141e-05;2.057e-05;0.000260907
95;calc inner;100;2.26906;1.27334;2.35294
95;calc wait;100;0.00285904;0.00185522;0.00732465
95;calc bound;100;0.00262019;0.00150313;0.0047595
95;calc iter;100;2.33697;1.55362;2.36771
95;total;1;261.416;261.416;261.416
96;calc total;1;234.199;234.199;234.199
96;calc update async;100;5.41816e-05;3.759e-05;0.000288137
96;calc inner;100;1.89229;0.610502;2.30556
96;calc wait;100;0.440389;0.0403897;0.940105
96;calc bound;100;0.00424141;0.00147007;0.00639527
96;calc iter;100;2.33698;1.55212;2.3806
96;total;1;261.472;261.472;261.472
97;calc total;1;234.199;234.199;234.199
97;calc update async;100;4.73975e-05;3.1829e-05;0.000238557
97;calc inner;100;1.82287;0.807586;2.31135
97;calc wait;100;0.499964;0.0382825;0.990409
97;calc bound;100;0.00469745;0.00139188;0.00712424
97;calc iter;100;2.32761;1.36518;2.36755
97;total;1;261.408;261.408;261.408
98;calc total;1;234.198;234.198;234.198
98;calc update async;100;5.0093e-05;3.509e-05;0.000290547
98;calc inner;100;1.83696;1.34669;2.31719
98;calc wait;100;0.4798;0.00229526;0.959685
98;calc bound;100;0.00509338;0.00220966;0.00963502
98;calc iter;100;2.32211;1.77658;2.37506
98;total;1;261.447;261.447;261.447
99;calc total;1;234.198;234.198;234.198
99;calc update async;100;5.50689e-05;3.516e-05;0.000416516
99;calc inner;100;1.90912;1.56694;2.31444
99;calc wait;100;0.403585;0.00230476;0.763371
99;calc bound;100;0.00498994;0.00228665;0.00966985
99;calc iter;100;2.31788;2.29072;2.36091
99;total;1;261.405;261.405;261.405
100;calc total;1;234.198;234.198;234.198
100;calc update async;100;5.50068e-05;3.4489e-05;0.000393576
100;calc inner;100;1.8901;1.54751;2.31657
100;calc wait;100;0.422387;0.00712473;0.793784
100;calc bound;100;0.0050053;0.00169044;0.0073464
100;calc iter;100;2.31758;2.28778;2.35557
100;total;1;261.446;261.446;261.446
101;calc total;1;234.198;234.198;234.198
101;calc update async;100;5.21554e-05;3.059e-05;0.000259987
101;calc inner;100;1.81727;1.33918;2.31818
101;calc wait;100;0.499278;0.0198175;1.00964
101;calc bound;100;0.00523821;0.00161559;0.00671991
101;calc iter;100;2.32188;1.77637;2.42166
101;total;1;261.407;261.407;261.407
102;calc total;1;234.198;234.198;234.198
102;calc update async;100;5.26563e-05;3.804e-05;0.000347886
102;calc inner;100;1.81613;0.834124;2.32398
102;calc wait;100;0.50603;0.00222312;1.02695
102;calc bound;100;0.00506265;0.00225028;0.00974379
102;calc iter;100;2.32738;1.39113;2.38614
102;total;1;261.431;261.431;261.431
103;calc total;1;234.198;234.198;234.198
103;calc update async;100;5.38267e-05;2.9779e-05;0.000332186
103;calc inner;100;1.88696;0.63625;2.32131
103;calc wait;100;0.443287;0.0231546;0.934373
103;calc bound;100;0.00638567;0.00190042;0.00976768
103;calc iter;100;2.33669;1.57255;2.37805
103;total;1;261.417;261.417;261.417
104;calc total;1;234.269;234.269;234.269
104;calc update async;100;4.495e-05;2.5009e-05;0.000419955
104;calc inner;100;2.31668;1.55194;2.34339
104;calc wait;100;0.0159037;0.00296298;0.084277
104;calc bound;100;0.00439957;0.00145102;0.00896489
104;calc iter;100;2.33756;1.57419;2.4165
104;total;1;261.397;261.397;261.397
105;calc total;1;234.27;234.27;234.27
105;calc update async;100;4.81124e-05;3.035e-05;0.000431246
105;calc inner;100;2.32139;1.54972;2.34835
105;calc wait;100;0.00953003;0.00500309;0.0248925
105;calc bound;100;0.005307;0.00246527;0.00734047
105;calc iter;100;2.3376;1.56515;2.41577
105;total;1;261.401;261.401;261.401
106;calc total;1;234.27;234.27;234.27
106;calc update async;100;4.63096e-05;2.57e-05;0.000439336
106;calc inner;100;2.3267;1.55893;2.35394
106;calc wait;100;0.00482952;0.00223216;0.0150839
106;calc bound;100;0.00470477;0.00201929;0.00624775
106;calc iter;100;2.33763;1.56666;2.42174
106;total;1;261.418;261.418;261.418
107;calc total;1;234.263;234.263;234.263
107;calc update async;100;5.18543e-05;2.461e-05;0.000794901
107;calc inner;100;2.32575;1.54899;2.35201
107;calc wait;100;0.00493285;0.00197701;0.0138316
107;calc bound;100;0.00550535;0.00197826;0.00795455
107;calc iter;100;2.33757;1.553;2.41594
107;total;1;261.423;261.423;261.423
108;calc total;1;234.264;234.264;234.264
108;calc update async;100;4.23053e-05;2.589e-05;0.000604843
108;calc inner;100;2.32219;1.54371;2.35157
108;calc wait;100;0.0104549;0.00368193;0.0164727
108;calc bound;100;0.0037796;0.00206113;0.0053531
108;calc iter;100;2.33761;1.55193;2.41199
108;total;1;261.409;261.409;261.409
109;calc total;1;234.264;234.264;234.264
109;calc update async;100;4.5248e-05;2.949e-05;0.000582603
109;calc inner;100;2.32501;1.54169;2.35568
109;calc wait;100;0.00660243;0.00250362;0.0111188
109;calc bound;100;0.00485339;0.00156446;0.00648795
109;calc iter;100;2.33764;1.5497;2.41203
109;total;1;261.412;261.412;261.412
110;calc total;1;234.264;234.264;234.264
110;calc update async;100;4.22584e-05;2.492e-05;0.000522164
110;calc inner;100;2.32928;1.54679;2.36009
110;calc wait;100;0.00265695;0.0015013;0.00426111
110;calc bound;100;0.004412;0.00151823;0.00506464
110;calc iter;100;2.33764;1.54984;2.41641
110;total;1;261.41;261.41;261.41
111;calc total;1;234.263;234.263;234.263
111;calc update async;100;4.80167e-05;2.4e-05;0.000474795
111;calc inner;100;2.32917;1.54735;2.36044
111;calc wait;100;0.00365035;0.0015249;0.0591507
111;calc bound;100;0.0041055;0.00153502;0.00484201
111;calc iter;100;2.33764;1.55045;2.4159
111;total;1;261.388;261.388;261.388
112;calc total;1;234.263;234.263;234.263
112;calc update async;100;0.000377783;7.4139e-05;0.00382064
112;calc inner;100;1.68057;0.373942;2.29323
112;calc wait;100;0.647365;0.0465183;1.46309
112;calc bound;100;0.0065192;0.00147559;0.0110865
112;calc iter;100;2.33484;1.79129;2.39906
112;total;1;261.368;261.368;261.368
113;calc total;1;234.263;234.263;234.263
113;calc update async;100;0.000328972;5.0819e-05;0.00379559
113;calc inner;100;1.50626;0.571069;2.31332
113;calc wait;100;0.803442;0.0299975;1.72436
113;calc bound;100;0.00457677;0.00137506;0.00699515
113;calc iter;100;2.32269;1.77735;2.37293
113;total;1;261.368;261.368;261.368
114;calc total;1;234.246;234.246;234.246
114;calc update async;100;0.000353866;0.000161678;0.00839452
114;calc inner;100;1.68047;0.846003;2.32346
114;calc wait;100;0.44428;0.00264104;0.787542
114;calc bound;100;0.00476055;0.00194313;0.00759959
114;calc iter;100;2.31829;2.26676;2.36432
114;total;1;261.367;261.367;261.367
115;calc total;1;234.246;234.246;234.246
115;calc update async;100;0.000319739;0.000112839;0.00843219
115;calc inner;100;1.62127;0.562163;2.32275
115;calc wait;100;0.49292;0.00291173;1.0923
115;calc bound;100;0.00495114;0.00231277;0.00662757
115;calc iter;100;2.31094;2.28386;2.36389
115;total;1;261.365;261.365;261.365
116;calc total;1;234.246;234.246;234.246
116;calc update async;100;0.000361543;0.000111569;0.00975934
116;calc inner;100;1.60762;0.550451;2.32245
116;calc wait;100;0.510217;0.00399117;1.11147
116;calc bound;100;0.00463995;0.00220258;0.00944383
116;calc iter;100;2.31014;2.22903;2.3627
116;total;1;261.328;261.328;261.328
117;calc total;1;234.246;234.246;234.246
117;calc update async;100;0.000381079;0.000108279;0.00964558
117;calc inner;100;1.66299;0.842477;2.32177
117;calc wait;100;0.463327;0.0061439;0.825004
117;calc bound;100;0.00467706;0.00201942;0.00937681
117;calc iter;100;2.31798;2.24682;2.38523
117;total;1;261.331;261.331;261.331
118;calc total;1;234.246;234.246;234.246
118;calc update async;100;0.000378814;6.3889e-05;0.00956205
118;calc inner;100;1.521;0.578145;2.33063
118;calc wait;100;0.77596;0.00238092;1.68333
118;calc bound;100;0.00478142;0.00150181;0.0062346
118;calc iter;100;2.32231;1.77827;2.42148
118;total;1;261.331;261.331;261.331
119;calc total;1;234.245;234.245;234.245
119;calc update async;100;0.000477992;5.3719e-05;0.0176272
119;calc inner;100;1.67534;0.390551;2.32117
119;calc wait;100;0.651007;0.00216553;1.50107
119;calc bound;100;0.00586085;0.00186776;0.00792223
119;calc iter;100;2.33367;1.7966;2.45118
119;total;1;261.326;261.326;261.326
120;calc total;1;234.245;234.245;234.245
120;calc update async;100;0.000278013;6.2509e-05;0.0121779
120;calc inner;100;2.21872;1.22255;2.34015
120;calc wait;100;0.0420105;0.00265587;0.112272
120;calc bound;100;0.00530535;0.00398765;0.00932271
120;calc iter;100;2.33716;1.57632;2.38523
120;total;1;261.253;261.253;261.253
121;calc total;1;234.245;234.245;234.245
121;calc update async;100;0.000310721;8.5269e-05;0.0121601
121;calc inner;100;2.24481;1.24164;2.34374
121;calc wait;100;0.0196595;0.00985102;0.0509303
121;calc bound;100;0.00394117;0.00255658;0.00710092
121;calc iter;100;2.33721;1.5692;2.37673
121;total;1;261.281;261.281;261.281
122;calc total;1;234.245;234.245;234.245
122;calc update async;100;0.000432114;0.000130508;0.0123202
122;calc inner;100;2.25472;1.26517;2.34784
122;calc wait;100;0.00404572;0.00232021;0.0114969
122;calc bound;100;0.00350643;0.00209317;0.00607604
122;calc iter;100;2.33731;1.56769;2.38915
122;total;1;261.281;261.281;261.281
123;calc total;1;234.245;234.245;234.245
123;calc update async;100;0.000530102;0.000176218;0.0197258
123;calc inner;100;2.25392;1.26498;2.34657
123;calc wait;100;0.00819764;0.0023332;0.0405961
123;calc bound;100;0.00359062;0.00203016;0.00664813
123;calc iter;100;2.33736;1.56855;2.38615
123;total;1;261.283;261.283;261.283
124;calc total;1;234.245;234.245;234.245
124;calc update async;100;0.000347842;0.000112269;0.0172151
124;calc inner;100;2.25363;1.26865;2.34249
124;calc wait;100;0.0162431;0.00294336;0.0326168
124;calc bound;100;0.00368211;0.00223722;0.00656942
124;calc iter;100;2.33734;1.55976;2.38036
124;total;1;261.292;261.292;261.292
125;calc total;1;234.245;234.245;234.245
125;calc update async;100;0.000441534;0.000131369;0.0170952
125;calc inner;100;2.25793;1.26943;2.34212
125;calc wait;100;0.00836598;0.00328143;0.0241996
125;calc bound;100;0.00274367;0.00159908;0.00680318
125;calc iter;100;2.33737;1.55312;2.38503
125;total;1;261.291;261.291;261.291
126;calc total;1;234.245;234.245;234.245
126;calc update async;100;0.000633141;0.000266517;0.0198871
126;calc inner;100;2.25957;1.27386;2.34537
126;calc wait;100;0.00252454;0.00162853;0.0306651
126;calc bound;100;0.0025836;0.00155432;0.00542291
126;calc iter;100;2.33742;1.554;2.38322
126;total;1;261.315;261.315;261.315
127;calc total;1;234.196;234.196;234.196
127;calc update async;100;0.000478392;0.000153208;0.0103243
127;calc inner;100;2.25959;1.27336;2.34506
127;calc wait;100;0.00267227;0.00142739;0.00873806
127;calc bound;100;0.00264293;0.00156059;0.00572396
127;calc iter;100;2.33694;1.55284;2.36786
127;total;1;261.318;261.318;261.318
128;calc total;1;234.283;234.283;234.283
128;calc update async;100;0.000279188;5.129e-05;0.00346346
128;calc inner;100;1.81062;0.447414;2.32359
128;calc wait;100;0.509363;0.0266737;1.48702
128;calc bound;100;0.00708845;0.0018907;0.0112345
128;calc iter;100;2.32735;1.72611;2.47812
128;total;1;261.373;261.373;261.373
129;calc total;1;234.253;234.253;234.253
129;calc update async;100;0.000296329;5.6879e-05;0.0103595
129;calc inner;100;1.75423;0.58926;2.31122
129;calc wait;100;0.554673;0.0331937;1.33361
129;calc bound;100;0.00509172;0.00148372;0.00684462
129;calc iter;100;2.3143;1.72403;2.39608
129;total;1;261.132;261.132;261.132
130;calc total;1;234.253;234.253;234.253
130;calc update async;100;0.000337489;6.6699e-05;0.0102849
130;calc inner;100;1.7684;0.643706;2.32285
130;calc wait;100;0.528916;0.0104938;1.5426
130;calc bound;100;0.00533713;0.00234032;0.00776023
130;calc iter;100;2.30434;1.8723;2.39652
130;total;1;261.407;261.407;261.407
131;calc total;1;234.253;234.253;234.253
131;calc update async;100;0.000347435;0.000116098;0.0102708
131;calc inner;100;1.84121;1.09297;2.33658
131;calc wait;100;0.443772;0.00269266;1.14463
131;calc bound;100;0.00525864;0.00312443;0.00741113
131;calc iter;100;2.29492;2.12429;2.37938
131;total;1;261.688;261.688;261.688
132;calc total;1;234.253;234.253;234.253
132;calc update async;100;0.00029851;0.000115888;0.0107875
132;calc inner;100;1.7289;1.07805;2.30895
132;calc wait;100;0.56159;0.0132344;1.20835
132;calc bound;100;0.00475019;0.00294095;0.00842996
132;calc iter;100;2.29555;2.1034;2.39083
132;total;1;261.81;261.81;261.81
133;calc total;1;234.253;234.253;234.253
133;calc update async;100;0.000338939;7.0339e-05;0.0109072
133;calc inner;100;1.6589;0.586762;2.30528
133;calc wait;100;0.640928;0.0124799;1.51668
133;calc bound;100;0.00538402;0.00196633;0.00814983
133;calc iter;100;2.30557;1.59354;2.37602
133;total;1;261.121;261.121;261.121
134;calc total;1;234.253;234.253;234.253
134;calc update async;100;0.000316892;6.5449e-05;0.0109458
134;calc inner;100;1.65455;0.515552;2.31418
134;calc wait;100;0.65641;0.00934024;1.51031
134;calc bound;100;0.00536169;0.00151034;0.00760518
134;calc iter;100;2.31665;1.6263;2.44218
134;total;1;261.236;261.236;261.236
135;calc total;1;234.253;234.253;234.253
135;calc update async;100;0.000368206;5.9779e-05;0.0106827
135;calc inner;100;1.69246;0.364651;2.30785
135;calc wait;100;0.630708;0.0320021;1.32184
135;calc bound;100;0.00631974;0.00184189;0.0114959
135;calc iter;100;2.32986;1.68839;2.39102
135;total;1;261.199;261.199;261.199
136;calc total;1;234.253;234.253;234.253
136;calc update async;100;0.000225006;7.1419e-05;0.0111668
136;calc inner;100;2.23244;1.19068;2.33892
136;calc wait;100;0.0171843;0.00348585;0.0695148
136;calc bound;100;0.00401658;0.00212059;0.0069365
136;calc iter;100;2.33631;1.83913;2.39203
136;total;1;261.559;261.559;261.559
137;calc total;1;234.253;234.253;234.253
137;calc update async;100;0.000294808;0.000125149;0.0110994
137;calc inner;100;2.23898;1.19157;2.35238
137;calc wait;100;0.00732286;0.00403557;0.0122597
137;calc bound;100;0.00314568;0.00158281;0.00702494
137;calc iter;100;2.33636;1.83181;2.38745
137;total;1;261.71;261.71;261.71
138;calc total;1;234.253;234.253;234.253
138;calc update async;100;0.000354685;0.000172008;0.0111658
138;calc inner;100;2.24171;1.19696;2.35705
138;calc wait;100;0.00237887;0.00148083;0.00703005
138;calc bound;100;0.00290168;0.00151334;0.00661802
138;calc iter;100;2.33642;1.83601;2.38742
138;total;1;261.679;261.679;261.679
139;calc total;1;234.253;234.253;234.253
139;calc update async;100;0.000313489;7.5219e-05;0.0107543
139;calc inner;100;2.24205;1.19756;2.35655
139;calc wait;100;0.00317133;0.00197378;0.00903012
139;calc bound;100;0.00284757;0.00151168;0.00571396
139;calc iter;100;2.3364;1.83486;2.38734
139;total;1;261.616;261.616;261.616
140;calc total;1;234.253;234.253;234.253
140;calc update async;100;0.000274989;9.0009e-05;0.0110273
140;calc inner;100;2.19286;1.14866;2.34611
140;calc wait;100;0.0856988;0.0042872;0.224466
140;calc bound;100;0.00483488;0.00145369;0.00832674
140;calc iter;100;2.33574;1.81988;2.38925
140;total;1;261.153;261.153;261.153
141;calc total;1;234.253;234.253;234.253
141;calc update async;100;0.000254735;6.279e-05;0.0109992
141;calc inner;100;2.1852;1.14895;2.346
141;calc wait;100;0.036062;0.00630286;0.138708
141;calc bound;100;0.00335169;0.00206382;0.00610119
141;calc iter;100;2.33552;1.81342;2.38082
141;total;1;261.67;261.67;261.67
142;calc total;1;234.253;234.253;234.253
142;calc update async;100;0.000264319;6.3969e-05;0.0115757
142;calc inner;100;2.18675;1.13508;2.34922
142;calc wait;100;0.0332223;0.00205088;0.109467
142;calc bound;100;0.00412418;0.00233215;0.00574081
142;calc iter;100;2.33528;1.81384;2.38605
142;total;1;261.283;261.283;261.283
143;calc total;1;234.253;234.253;234.253
143;calc update async;100;0.000266666;6.555e-05;0.0118235
143;calc inner;100;2.11154;1.03994;2.34937
143;calc wait;100;0.118262;0.0020716;0.382705
143;calc bound;100;0.00483007;0.00237549;0.00930821
143;calc iter;100;2.33471;1.81344;2.38266
143;total;1;261.135;261.135;261.135
144;calc total;1;234.253;234.253;234.253
144;calc update async;100;5.64159e-05;2.16e-05;0.000426206
144;calc inner;100;1.17884;0.39795;2.32664
144;calc wait;100;1.15011;0.0253034;1.94847
144;calc bound;100;0.00575942;0.00184091;0.0112865
144;calc iter;100;2.33478;1.813;2.38168
144;total;1;261.851;261.851;261.851
145;calc total;1;234.253;234.253;234.253
145;calc update async;100;4.23511e-05;2.227e-05;0.000492415
145;calc inner;100;1.22417;0.548955;2.32599
145;calc wait;100;0.637419;0.00714877;1.49435
145;calc bound;100;0.00357787;0.00148205;0.00664374
145;calc iter;100;2.32378;1.78693;2.36754
145;total;1;261.219;261.219;261.219
146;calc total;1;234.253;234.253;234.253
146;calc update async;100;4.64898e-05;2.906e-05;0.000471706
146;calc inner;100;1.35711;0.721748;2.33128
146;calc wait;100;0.343781;0.00260962;0.775412
146;calc bound;100;0.00335171;0.00227408;0.0066946
146;calc iter;100;2.31956;2.28934;2.36371
146;total;1;261.505;261.505;261.505
147;calc total;1;234.253;234.253;234.253
147;calc update async;100;3.8757e-05;1.987e-05;0.000741003
147;calc inner;100;1.15006;0.577398;2.33054
147;calc wait;100;0.606121;0.00301772;0.945328
147;calc bound;100;0.0048962;0.00232031;0.00935066
147;calc iter;100;2.31205;2.28372;2.37764
147;total;1;261.283;261.283;261.283
148;calc total;1;234.253;234.253;234.253
148;calc update async;100;4.78751e-05;2.51e-05;0.00122011
148;calc inner;100;1.13156;0.575533;2.32763
148;calc wait;100;0.625302;0.00447705;1.06061
148;calc bound;100;0.00482971;0.00194432;0.00938723
148;calc iter;100;2.31233;2.28207;2.36266
148;total;1;261.854;261.854;261.854
149;calc total;1;234.253;234.253;234.253
149;calc update async;100;5.03165e-05;2.8559e-05;0.000761063
149;calc inner;100;1.3484;0.749909;2.32622
149;calc wait;100;0.353123;0.00704187;0.756463
149;calc bound;100;0.00352775;0.00191997;0.007029
149;calc iter;100;2.31998;2.29331;2.36975
149;total;1;261.301;261.301;261.301
150;calc total;1;234.252;234.252;234.252
150;calc update async;100;4.93263e-05;2.6759e-05;0.000776043
150;calc inner;100;1.20347;0.556512;2.33135
150;calc wait;100;0.709743;0.00350189;1.62852
150;calc bound;100;0.00391068;0.00139051;0.00724252
150;calc iter;100;2.32417;1.75156;2.38103
150;total;1;261.318;261.318;261.318
151;calc total;1;234.252;234.252;234.252
151;calc update async;100;6.21238e-05;2.236e-05;0.00121702
151;calc inner;100;1.18017;0.371287;2.33126
151;calc wait;100;1.15037;0.0168137;1.90152
151;calc bound;100;0.00571926;0.00179778;0.0114873
151;calc iter;100;2.33632;1.83466;2.39437
151;total;1;261.296;261.296;261.296
152;calc total;1;234.252;234.252;234.252
152;calc update async;100;5.40495e-05;2.467e-05;0.0014589
152;calc inner;100;2.13629;1.22952;2.34507
152;calc wait;100;0.0097144;0.00372583;0.0258857
152;calc bound;100;0.0024006;0.00178252;0.00442319
152;calc iter;100;2.33928;1.52907;2.38878
152;total;1;261.861;261.861;261.861
153;calc total;1;234.252;234.252;234.252
153;calc update async;100;5.2498e-05;2.444e-05;0.00107962
153;calc inner;100;2.13642;1.22671;2.34544
153;calc wait;100;0.00385944;0.0019027;0.00742952
153;calc bound;100;0.00217342;0.00144865;0.00253557
153;calc iter;100;2.33933;1.52486;2.38859
153;total;1;261.701;261.701;261.701
154;calc total;1;234.252;234.252;234.252
154;calc update async;100;5.07328e-05;2.525e-05;0.00108314
154;calc inner;100;2.13884;1.23525;2.34974
154;calc wait;100;0.00271411;0.00168684;0.00409791
154;calc bound;100;0.0020091;0.00139631;0.00247557
154;calc iter;100;2.33934;1.5281;2.38701
154;total;1;261.863;261.863;261.863
155;calc total;1;234.252;234.252;234.252
155;calc update async;100;4.95283e-05;2.1559e-05;0.00099997
155;calc inner;100;2.14076;1.23753;2.3498
155;calc wait;100;0.00425455;0.00225277;0.0101306
155;calc bound;100;0.00205636;0.00146078;0.0024595
155;calc iter;100;2.33931;1.53089;2.38729
155;total;1;261.246;261.246;261.246
156;calc total;1;234.252;234.252;234.252
156;calc update async;100;5.75718e-05;2.163e-05;0.0012243
156;calc inner;100;2.11479;1.19676;2.34277
156;calc wait;100;0.0458306;0.00702647;0.0975017
156;calc bound;100;0.00209873;0.00148627;0.00309548
156;calc iter;100;2.33919;1.54287;2.38559
156;total;1;261.825;261.825;261.825
157;calc total;1;234.252;234.252;234.252
157;calc update async;100;5.86055e-05;2.491e-05;0.00138352
157;calc inner;100;2.11431;1.19764;2.34356
157;calc wait;100;0.0219223;0.00662378;0.0473569
157;calc bound;100;0.00261525;0.00207441;0.00303478
157;calc iter;100;2.33913;1.56027;2.38686
157;total;1;261.636;261.636;261.636
158;calc total;1;234.252;234.252;234.252
158;calc update async;100;5.23935e-05;2.41e-05;0.00151141
158;calc inner;100;2.11204;1.19147;2.34832
158;calc wait;100;0.0213293;0.00221657;0.0561017
158;calc bound;100;0.0036617;0.00230427;0.00558634
158;calc iter;100;2.33911;1.57813;2.38451
158;total;1;261.574;261.574;261.574
159;calc total;1;234.252;234.252;234.252
159;calc update async;100;5.05614e-05;2.2429e-05;0.00127536
159;calc inner;100;2.07971;1.15703;2.34791
159;calc wait;100;0.0486588;0.0022581;0.124769
159;calc bound;100;0.00493101;0.00221667;0.00925197
159;calc iter;100;2.33903;1.58983;2.38884
159;total;1;261.175;261.175;261.175
160;calc total;1;234.252;234.252;234.252
160;calc update async;100;8.17828e-05;4.843e-05;0.00129102
160;calc inner;100;1.89181;0.620307;2.33474
160;calc wait;100;0.441032;0.0240388;0.966817
160;calc bound;100;0.00614783;0.00191244;0.00789624
160;calc iter;100;2.33908;1.58909;2.38795
160;total;1;261.145;261.145;261.145
161;calc total;1;234.252;234.252;234.252
161;calc update async;100;7.00422e-05;5.1729e-05;0.000949201
161;calc inner;100;1.81837;0.807478;2.33336
161;calc wait;100;0.506144;0.00709895;0.981979
161;calc bound;100;0.00484628;0.00228176;0.00614686
161;calc iter;100;2.32944;1.37569;2.39223
161;total;1;261.407;261.407;261.407
162;calc total;1;234.252;234.252;234.252
162;calc update async;100;6.92092e-05;4.0109e-05;0.000896941
162;calc inner;100;1.83784;1.35475;2.33836
162;calc wait;100;0.480519;0.00295333;0.948552
162;calc bound;100;0.00540655;0.00363644;0.00729899
162;calc iter;100;2.32384;1.78569;2.36477
162;total;1;261.55;261.55;261.55
163;calc total;1;234.252;234.252;234.252
163;calc update async;100;6.58989e-05;3.907e-05;0.00124663
163;calc inner;100;1.90655;1.54937;2.3389
163;calc wait;100;0.408154;0.00295339;0.755474
163;calc bound;100;0.00482938;0.00362297;0.00687624
163;calc iter;100;2.31961;2.28907;2.36293
163;total;1;261.259;261.259;261.259
164;calc total;1;234.251;234.251;234.251
164;calc update async;100;6.59669e-05;4.524e-05;0.00101226
164;calc inner;100;1.89908;1.53339;2.33619
164;calc wait;100;0.415942;0.00448108;0.767041
164;calc bound;100;0.0049248;0.00236265;0.00642333
164;calc iter;100;2.32002;2.29431;2.37013
164;total;1;261.47;261.47;261.47
165;calc total;1;234.251;234.251;234.251
165;calc update async;100;7.09951e-05;4.9299e-05;0.001028
165;calc inner;100;1.81894;1.32421;2.33585
165;calc wait;100;0.499722;0.00516554;0.999574
165;calc bound;100;0.00546297;0.00240851;0.00730498
165;calc iter;100;2.3242;1.74968;2.381
165;total;1;261.416;261.416;261.416
166;calc total;1;234.252;234.252;234.252
166;calc update async;100;6.61153e-05;4.5079e-05;0.00100191
166;calc inner;100;1.8236;0.777442;2.33917
166;calc wait;100;0.501114;0.00409374;0.970304
166;calc bound;100;0.0051135;0.00195392;0.00705897
166;calc iter;100;2.32989;1.35339;2.37209
166;total;1;261.622;261.622;261.622
167;calc total;1;234.251;234.251;234.251
167;calc update async;100;8.48548e-05;5.2939e-05;0.00152402
167;calc inner;100;1.88938;0.582375;2.33892
167;calc wait;100;0.443984;0.0154282;0.942064
167;calc bound;100;0.00583401;0.00187128;0.00772404
167;calc iter;100;2.33929;1.52637;2.38815
167;total;1;261.445;261.445;261.445
168;calc total;1;234.251;234.251;234.251
168;calc update async;100;5.33779e-05;2.634e-05;0.00121473
168;calc inner;100;2.32615;1.51372;2.37399
168;calc wait;100;0.00970878;0.00595377;0.0155013
168;calc bound;100;0.00341814;0.00161924;0.00506192
168;calc iter;100;2.33933;1.52191;2.38681
168;total;1;261.545;261.545;261.545
169;calc total;1;234.251;234.251;234.251
169;calc update async;100;5.38175e-05;3.082e-05;0.00117524
169;calc inner;100;2.33255;1.51905;2.38102
169;calc wait;100;0.002792;0.00225735;0.00475418
169;calc bound;100;0.00394938;0.00154466;0.00496468
169;calc iter;100;2.33935;1.52328;2.38731
169;total;1;261.64;261.64;261.64
170;calc total;1;234.251;234.251;234.251
170;calc update async;100;4.82866e-05;2.698e-05;0.00121197
170;calc inner;100;2.33205;1.52028;2.38
170;calc wait;100;0.00295975;0.00149365;0.00524838
170;calc bound;100;0.00429335;0.00149133;0.00573607
170;calc iter;100;2.33935;1.5233;2.38721
170;total;1;261.857;261.857;261.857
171;calc total;1;234.251;234.251;234.251
171;calc update async;100;4.79015e-05;2.452e-05;0.00096041
171;calc inner;100;2.33127;1.52285;2.37961
171;calc wait;100;0.00463466;0.00231104;0.0112156
171;calc bound;100;0.00339483;0.00165321;0.00492166
171;calc iter;100;2.33935;1.52758;2.38702
171;total;1;261.549;261.549;261.549
172;calc total;1;234.251;234.251;234.251
172;calc update async;100;7.61575e-05;3.2739e-05;0.00124488
172;calc inner;100;2.3133;1.50929;2.36056
172;calc wait;100;0.0197402;0.00251187;0.0359294
172;calc bound;100;0.00620843;0.00156733;0.00792516
172;calc iter;100;2.33933;1.52487;2.38731
172;total;1;261.655;261.655;261.655
173;calc total;1;234.251;234.251;234.251
173;calc update async;100;6.01782e-05;2.899e-05;0.00107418
173;calc inner;100;2.31377;1.52688;2.36179
173;calc wait;100;0.0212739;0.00727897;0.0384401
173;calc bound;100;0.0041085;0.00205422;0.00522324
173;calc iter;100;2.33921;1.53912;2.3857
173;total;1;261.293;261.293;261.293
174;calc total;1;234.251;234.251;234.251
174;calc update async;100;5.87892e-05;2.4909e-05;0.00104984
174;calc inner;100;2.32027;1.55001;2.36819
174;calc wait;100;0.0144499;0.00234901;0.0324408
174;calc bound;100;0.00437878;0.00290595;0.00533556
174;calc iter;100;2.33916;1.55892;2.38724
174;total;1;261.244;261.244;261.244
175;calc total;1;234.251;234.251;234.251
175;calc update async;100;6.13163e-05;2.014e-05;0.00147658
175;calc inner;100;2.31872;1.55769;2.36585
175;calc wait;100;0.0161423;0.00244953;0.0359121
175;calc bound;100;0.00425004;0.00262139;0.00563491
175;calc iter;100;2.33918;1.57825;2.38445
175;total;1;261.547;261.547;261.547
176;calc total;1;234.251;234.251;234.251
176;calc update async;100;5.89268e-05;1.951e-05;0.00123013
176;calc inner;100;1.14658;0.39704;2.32297
176;calc wait;100;1.1823;0.028965;1.95299
176;calc bound;100;0.00582505;0.00186821;0.0111346
176;calc iter;100;2.33477;1.82081;2.39118
176;total;1;261.744;261.744;261.744
177;calc total;1;234.25;234.25;234.25
177;calc update async;100;6.2499e-05;2.38e-05;0.00204988
177;calc inner;100;1.20052;0.547906;2.32513
177;calc wait;100;0.613467;0.00606727;1.4861
177;calc bound;100;0.00315947;0.00147766;0.00654787
177;calc iter;100;2.32375;1.78704;2.36589
177;total;1;261.562;261.562;261.562
178;calc total;1;234.251;234.251;234.251
178;calc update async;100;6.10291e-05;3.109e-05;0.00133993
178;calc inner;100;1.32603;0.714869;2.32797
178;calc wait;100;0.350636;0.00284558;0.788122
178;calc bound;100;0.00333951;0.00229346;0.00708108
178;calc iter;100;2.31953;2.28936;2.36373
178;total;1;261.149;261.149;261.149
179;calc total;1;234.251;234.251;234.251
179;calc update async;100;4.18634e-05;2.4849e-05;0.000992541
179;calc inner;100;1.10487;0.573096;2.32705
179;calc wait;100;0.621378;0.0029609;0.933337
179;calc bound;100;0.00492194;0.00256113;0.00923183
179;calc iter;100;2.31203;2.28391;2.37766
179;total;1;261.146;261.146;261.146
180;calc total;1;234.25;234.25;234.25
180;calc update async;100;5.2107e-05;2.234e-05;0.00177439
180;calc inner;100;1.08138;0.574614;2.32192
180;calc wait;100;0.644414;0.0100411;1.04838
180;calc bound;100;0.00487295;0.00193497;0.00929692
180;calc iter;100;2.31229;2.28204;2.36273
180;total;1;261.6;261.6;261.6
181;calc total;1;234.25;234.25;234.25
181;calc update async;100;5.73736e-05;2.13e-05;0.00135442
181;calc inner;100;1.31757;0.721377;2.32032
181;calc wait;100;0.359958;0.0144543;0.800514
181;calc bound;100;0.0031531;0.00192148;0.0057739
181;calc iter;100;2.31994;2.29328;2.36969
181;total;1;261.185;261.185;261.185
182;calc total;1;234.245;234.245;234.245
182;calc update async;100;4.58758e-05;2.865e-05;0.000360706
182;calc inner;100;1.18182;0.552731;2.32398
182;calc wait;100;0.683336;0.00583359;1.59838
182;calc bound;100;0.00361124;0.00139056;0.00756643
182;calc iter;100;2.32409;1.75166;2.38107
182;total;1;261.495;261.495;261.495
183;calc total;1;234.25;234.25;234.25
183;calc update async;100;7.22831e-05;2.264e-05;0.00209838
183;calc inner;100;1.14847;0.370342;2.32586
183;calc wait;100;1.18218;0.0198949;1.90781
183;calc bound;100;0.00554175;0.00181529;0.0113062
183;calc iter;100;2.33628;1.83866;2.37948
183;total;1;261.319;261.319;261.319
184;calc total;1;234.245;234.245;234.245
184;calc update async;100;3.89596e-05;2.416e-05;0.000219028
184;calc inner;100;2.11908;1.22977;2.33952
184;calc wait;100;0.0114427;0.00471751;0.0313982
184;calc bound;100;0.00252262;0.00192502;0.00499019
184;calc iter;100;2.33919;1.52962;2.38881
184;total;1;261.46;261.46;261.46
185;calc total;1;234.25;234.25;234.25
185;calc update async;100;5.52672e-05;2.4389e-05;0.00187855
185;calc inner;100;2.12022;1.22773;2.34016
185;calc wait;100;0.00432809;0.00238607;0.0190873
185;calc bound;100;0.00223837;0.00146477;0.00738909
185;calc iter;100;2.3393;1.52587;2.38681
185;total;1;261.144;261.144;261.144
186;calc total;1;234.25;234.25;234.25
186;calc update async;100;5.88215e-05;2.546e-05;0.00206041
186;calc inner;100;2.12326;1.23589;2.3442
186;calc wait;100;0.00281027;0.00181418;0.011554
186;calc bound;100;0.00205513;0.0013869;0.00656409
186;calc iter;100;2.33931;1.52999;2.38698
186;total;1;261.626;261.626;261.626
187;calc total;1;234.246;234.246;234.246
187;calc update async;100;4.53859e-05;2.6759e-05;0.000382016
187;calc inner;100;2.12456;1.23757;2.3446
187;calc wait;100;0.00342308;0.00193682;0.00809771
187;calc bound;100;0.00210499;0.0014618;0.00612689
187;calc iter;100;2.33925;1.531;2.3873
187;total;1;261.233;261.233;261.233
188;calc total;1;234.249;234.249;234.249
188;calc update async;100;6.42972e-05;2.038e-05;0.00188036
188;calc inner;100;2.09939;1.1975;2.34178
188;calc wait;100;0.0447823;0.00602354;0.0960543
188;calc bound;100;0.00207513;0.00144763;0.00260782
188;calc iter;100;2.33915;1.54297;2.38555
188;total;1;261.574;261.574;261.574
189;calc total;1;234.25;234.25;234.25
189;calc update async;100;5.73292e-05;2.7209e-05;0.00174339
189;calc inner;100;2.09914;1.19855;2.33948
189;calc wait;100;0.021479;0.00869073;0.0443871
189;calc bound;100;0.00259049;0.00200127;0.00285724
189;calc iter;100;2.3391;1.56023;2.38687
189;total;1;261.243;261.243;261.243
190;calc total;1;234.245;234.245;234.245
190;calc update async;100;4.29774e-05;2.29e-05;0.000296587
190;calc inner;100;2.09666;1.19221;2.34349
190;calc wait;100;0.0213498;0.00216194;0.0580866
190;calc bound;100;0.00368725;0.00231771;0.00758126
190;calc iter;100;2.33904;1.57787;2.38454
190;total;1;261.637;261.637;261.637
191;calc total;1;234.249;234.249;234.249
191;calc update async;100;4.60809e-05;1.9899e-05;0.00123065
191;calc inner;100;2.06369;1.15834;2.34516
191;calc wait;100;0.0490613;0.00215267;0.124678
191;calc bound;100;0.00490371;0.00233988;0.00929434
191;calc iter;100;2.33898;1.58861;2.38884
191;total;1;261.76;261.76;261.76
192;calc total;1;234.249;234.249;234.249
192;calc update async;100;7.28631e-05;1.9039e-05;0.00226297
192;calc inner;100;1.50186;0.369229;2.32801
192;calc wait;100;0.82687;0.0265821;1.51365
192;calc bound;100;0.00602729;0.00144945;0.011096
192;calc iter;100;2.33483;1.80483;2.40287
192;total;1;261.707;261.707;261.707
193;calc total;1;234.25;234.25;234.25
193;calc update async;100;5.98097e-05;2.1899e-05;0.00200279
193;calc inner;100;1.40502;0.571955;2.3216
193;calc wait;100;0.854129;0.0100015;1.74422
193;calc bound;100;0.00477164;0.00137717;0.00742936
193;calc iter;100;2.322;1.71106;2.47165
193;total;1;261.387;261.387;261.387
194;calc total;1;234.25;234.25;234.25
194;calc update async;100;5.27425e-05;1.7709e-05;0.00157066
194;calc inner;100;1.58667;0.853739;2.32867
194;calc wait;100;0.337432;0.00280445;0.764393
194;calc bound;100;0.00386087;0.00192646;0.0072626
194;calc iter;100;2.31797;2.27338;2.37276
194;total;1;261.61;261.61;261.61
195;calc total;1;234.249;234.249;234.249
195;calc update async;100;5.70233e-05;2.328e-05;0.00172932
195;calc inner;100;1.48745;0.565905;2.32926
195;calc wait;100;0.523008;0.00379977;1.06948
195;calc bound;100;0.00495919;0.00195172;0.00794611
195;calc iter;100;2.31038;2.28445;2.35141
195;total;1;261.32;261.32;261.32
196;calc total;1;234.25;234.25;234.25
196;calc update async;100;5.78113e-05;1.805e-05;0.00225623
196;calc inner;100;1.4969;0.546928;2.32858
196;calc wait;100;0.506616;0.00392981;1.08003
196;calc bound;100;0.00482809;0.00257742;0.00908417
196;calc iter;100;2.30976;2.09623;2.45689
196;total;1;261.415;261.415;261.415
197;calc total;1;234.25;234.25;234.25
197;calc update async;100;6.51377e-05;2.0839e-05;0.00271558
197;calc inner;100;1.58399;0.789007;2.32807
197;calc wait;100;0.368863;0.00528118;0.750837
197;calc bound;100;0.00408568;0.00228516;0.0080622
197;calc iter;100;2.31758;2.08607;2.45647
197;total;1;261.369;261.369;261.369
198;calc total;1;234.25;234.25;234.25
198;calc update async;100;6.55701e-05;2.293e-05;0.00245099
198;calc inner;100;1.44447;0.56455;2.33264
198;calc wait;100;0.771192;0.00275221;1.74159
198;calc bound;100;0.00497077;0.0015152;0.0074781
198;calc iter;100;2.32178;1.76471;2.45232
198;total;1;261.367;261.367;261.367
199;calc total;1;234.246;234.246;234.246
199;calc update async;100;4.41303e-05;1.473e-05;0.000387326
199;calc inner;100;1.51785;0.390284;2.32979
199;calc wait;100;0.810713;0.0099636;1.60022
199;calc bound;100;0.00539825;0.00185276;0.00912502
199;calc iter;100;2.33402;1.82742;2.40029
199;total;1;261.327;261.327;261.327
200;calc total;1;234.25;234.25;234.25
200;calc update async;100;4.57998e-05;1.522e-05;0.00211534
200;calc inner;100;2.144;1.24115;2.33983
200;calc wait;100;0.0543552;0.00890038;0.10818
200;calc bound;100;0.00532178;0.00361383;0.00924656
200;calc iter;100;2.33717;1.55644;2.37595
200;total;1;261.52;261.52;261.52
201;calc total;1;234.246;234.246;234.246
201;calc update async;100;3.03407e-05;1.7499e-05;0.000322646
201;calc inner;100;2.17975;1.25057;2.3445
201;calc wait;100;0.0313823;0.00645842;0.0641429
201;calc bound;100;0.00357054;0.00255612;0.00684429
201;calc iter;100;2.33716;1.55385;2.38046
201;total;1;261.863;261.863;261.863
202;calc total;1;234.245;234.245;234.245
202;calc update async;100;3.55268e-05;2.095e-05;0.000390336
202;calc inner;100;2.19655;1.27175;2.3497
202;calc wait;100;0.00778816;0.0023846;0.019867
202;calc bound;100;0.00283165;0.00208243;0.00606795
202;calc iter;100;2.33728;1.55542;2.37589
202;total;1;261.833;261.833;261.833
203;calc total;1;234.245;234.245;234.245
203;calc update async;100;3.74486e-05;2.221e-05;0.000465636
203;calc inner;100;2.19514;1.27214;2.34922
203;calc wait;100;0.0268586;0.00257885;0.0621859
203;calc bound;100;0.0031662;0.00184263;0.00663534
203;calc iter;100;2.33731;1.55318;2.37226
203;total;1;261.813;261.813;261.813
204;calc total;1;234.25;234.25;234.25
204;calc update async;100;5.41868e-05;1.821e-05;0.00234165
204;calc inner;100;2.21067;1.27618;2.34667
204;calc wait;100;0.00509762;0.00198368;0.0152472
204;calc bound;100;0.0033895;0.00171826;0.00531692
204;calc iter;100;2.33731;1.54149;2.37194
204;total;1;261.513;261.513;261.513
205;calc total;1;234.246;234.246;234.246
205;calc update async;100;3.01605e-05;1.7999e-05;0.000243147
205;calc inner;100;2.21072;1.27595;2.3476
205;calc wait;100;0.00846634;0.00300675;0.021213
205;calc bound;100;0.00233126;0.00158214;0.00340265
205;calc iter;100;2.33732;1.54046;2.375
205;total;1;261.486;261.486;261.486
206;calc total;1;234.25;234.25;234.25
206;calc update async;100;5.77097e-05;2.303e-05;0.00236492
206;calc inner;100;2.21217;1.28014;2.35179
206;calc wait;100;0.00209271;0.00151679;0.00333789
206;calc bound;100;0.00224128;0.00151305;0.00329446
206;calc iter;100;2.33742;1.54119;2.37395
206;total;1;261.512;261.512;261.512
207;calc total;1;234.246;234.246;234.246
207;calc update async;100;3.12586e-05;1.935e-05;0.000242188
207;calc inner;100;2.21258;1.28033;2.35087
207;calc wait;100;0.00349259;0.0018964;0.0128579
207;calc bound;100;0.00228887;0.00151547;0.00423663
207;calc iter;100;2.33738;1.54176;2.37385
207;total;1;261.513;261.513;261.513
208;calc total;1;234.245;234.245;234.245
208;calc update async;100;6.42118e-05;3.47e-05;0.000501545
208;calc inner;100;1.8861;0.584488;2.3312
208;calc wait;100;0.446938;0.0232142;0.954619
208;calc bound;100;0.0042776;0.00146206;0.00655779
208;calc iter;100;2.33738;1.54061;2.37418
208;total;1;261.472;261.472;261.472
209;calc total;1;234.245;234.245;234.245
209;calc update async;100;5.36686e-05;4.0029e-05;0.000392496
209;calc inner;100;1.81591;0.764458;2.32995
209;calc wait;100;0.507197;0.00679477;0.976818
209;calc bound;100;0.00470289;0.00193448;0.00715168
209;calc iter;100;2.32787;1.3577;2.37736
209;total;1;261.779;261.779;261.779
210;calc total;1;234.245;234.245;234.245
210;calc update async;100;5.63756e-05;3.8059e-05;0.000453766
210;calc inner;100;1.82874;1.32947;2.33452
210;calc wait;100;0.487991;0.00258231;1.00115
210;calc bound;100;0.00518836;0.00254737;0.00692625
210;calc iter;100;2.32199;1.73824;2.37772
210;total;1;261.795;261.795;261.795
211;calc total;1;234.245;234.245;234.245
211;calc update async;100;4.96749e-05;3.306e-05;0.000415666
211;calc inner;100;1.90289;1.53425;2.33382
211;calc wait;100;0.410307;0.00311215;0.762782
211;calc bound;100;0.00472925;0.00237686;0.00635036
211;calc iter;100;2.31798;2.28688;2.3725
211;total;1;261.78;261.78;261.78
212;calc total;1;234.245;234.245;234.245
212;calc update async;100;5.5748e-05;3.6909e-05;0.000790522
212;calc inner;100;1.89349;1.52332;2.33066
212;calc wait;100;0.419057;0.00445481;0.78389
212;calc bound;100;0.00496534;0.00228781;0.00687555
212;calc iter;100;2.31757;2.28247;2.33943
212;total;1;261.785;261.785;261.785
213;calc total;1;234.246;234.246;234.246
213;calc update async;100;5.62683e-05;4.1219e-05;0.000388796
213;calc inner;100;1.81896;1.33345;2.32813
213;calc wait;100;0.497446;0.00847984;0.979075
213;calc bound;100;0.00530558;0.00235735;0.00713181
213;calc iter;100;2.32177;1.76374;2.38026
213;total;1;261.273;261.273;261.273
214;calc total;1;234.246;234.246;234.246
214;calc update async;100;5.22307e-05;3.6549e-05;0.000417236
214;calc inner;100;1.81768;0.782127;2.33452
214;calc wait;100;0.504814;0.00396668;0.983243
214;calc bound;100;0.00508421;0.00235675;0.00665451
214;calc iter;100;2.32764;1.37526;2.38012
214;total;1;261.791;261.791;261.791
215;calc total;1;234.245;234.245;234.245
215;calc update async;100;6.23152e-05;3.4579e-05;0.000530605
215;calc inner;100;1.88803;0.597989;2.33459
215;calc wait;100;0.442644;0.0118372;0.951048
215;calc bound;100;0.00637022;0.00189313;0.00781298
215;calc iter;100;2.33712;1.55097;2.37519
215;total;1;261.45;261.45;261.45
216;calc total;1;234.246;234.246;234.246
216;calc update async;100;5.51483e-05;3.213e-05;0.000354846
216;calc inner;100;2.31396;1.53651;2.35431
216;calc wait;100;0.0182909;0.00492168;0.0312138
216;calc bound;100;0.00495852;0.00355465;0.00901153
216;calc iter;100;2.33727;1.55859;2.37967
216;total;1;261.482;261.482;261.482
217;calc total;1;234.245;234.245;234.245
217;calc update async;100;5.18597e-05;3.229e-05;0.000356357
217;calc inner;100;2.31697;1.53407;2.35512
217;calc wait;100;0.0157064;0.00626126;0.0314868
217;calc bound;100;0.00456923;0.00233455;0.00652345
217;calc iter;100;2.3373;1.54976;2.37585
217;total;1;261.375;261.375;261.375
218;calc total;1;234.245;234.245;234.245
218;calc update async;100;5.02203e-05;2.791e-05;0.000444526
218;calc inner;100;2.32288;1.5436;2.36027
218;calc wait;100;0.00910633;0.00277453;0.0250549
218;calc bound;100;0.00528209;0.00197369;0.00723496
218;calc iter;100;2.33733;1.55068;2.37573
218;total;1;261.466;261.466;261.466
219;calc total;1;234.244;234.244;234.244
219;calc update async;100;5.71417e-05;3.524e-05;0.000356966
219;calc inner;100;2.3208;1.53544;2.35801
219;calc wait;100;0.010698;0.00197616;0.0260394
219;calc bound;100;0.00577156;0.00188383;0.00772199
219;calc iter;100;2.33733;1.53936;2.37121
219;total;1;261.331;261.331;261.331
220;calc total;1;234.245;234.245;234.245
220;calc update async;100;5.56173e-05;3.616e-05;0.000489075
220;calc inner;100;2.32839;1.52957;2.3658
220;calc wait;100;0.00503402;0.00248054;0.0131779
220;calc bound;100;0.00388385;0.00292783;0.00538082
220;calc iter;100;2.33736;1.54001;2.37335
220;total;1;261.893;261.893;261.893
221;calc total;1;234.244;234.244;234.244
221;calc update async;100;4.30515e-05;2.87e-05;0.000232308
221;calc inner;100;2.32516;1.52868;2.36138
221;calc wait;100;0.00710613;0.00361141;0.010077
221;calc bound;100;0.00506254;0.00156514;0.00641249
221;calc iter;100;2.33738;1.53699;2.37341
221;total;1;261.894;261.894;261.894
222;calc total;1;234.245;234.245;234.245
222;calc update async;100;4.1726e-05;2.391e-05;0.000469515
222;calc inner;100;2.33033;1.53449;2.36689
222;calc wait;100;0.00285034;0.00149153;0.00462471
222;calc bound;100;0.00416866;0.0015275;0.00510295
222;calc iter;100;2.3374;1.53754;2.37384
222;total;1;261.891;261.891;261.891
223;calc total;1;234.245;234.245;234.245
223;calc update async;100;4.62563e-05;2.369e-05;0.000542205
223;calc inner;100;2.32981;1.53467;2.36623
223;calc wait;100;0.00335034;0.00148596;0.00751799
223;calc bound;100;0.00418706;0.00152454;0.00532785
223;calc iter;100;2.33739;1.53773;2.37375
223;total;1;261.695;261.695;261.695
224;calc total;1;234.245;234.245;234.245
224;calc update async;100;4.70997e-05;1.6469e-05;0.000513855
224;calc inner;100;1.47292;0.369019;2.32666
224;calc wait;100;0.855828;0.0145665;1.60538
224;calc bound;100;0.00597276;0.00140617;0.0109095
224;calc iter;100;2.33477;1.80746;2.38502
224;total;1;261.857;261.857;261.857
225;calc total;1;234.245;234.245;234.245
225;calc update async;100;3.95287e-05;1.9e-05;0.000538355
225;calc inner;100;1.38263;0.56862;2.32678
225;calc wait;100;0.856471;0.00629759;1.72333
225;calc bound;100;0.00446435;0.00137335;0.00732594
225;calc iter;100;2.32194;1.7225;2.37763
225;total;1;261.632;261.632;261.632
226;calc total;1;234.245;234.245;234.245
226;calc update async;100;4.42598e-05;2.51e-05;0.000588664
226;calc inner;100;1.56966;0.837907;2.33121
226;calc wait;100;0.34377;0.00281633;0.75702
226;calc bound;100;0.00384612;0.0019314;0.0074982
226;calc iter;100;2.31791;2.28778;2.37278
226;total;1;261.852;261.852;261.852
227;calc total;1;234.245;234.245;234.245
227;calc update async;100;3.80562e-05;2.243e-05;0.000494015
227;calc inner;100;1.46835;0.566343;2.331
227;calc wait;100;0.517427;0.00263932;1.0643
227;calc bound;100;0.00487741;0.0019491;0.00730906
227;calc iter;100;2.31033;2.28445;2.35149
227;total;1;261.711;261.711;261.711
228;calc total;1;234.245;234.245;234.245
228;calc update async;100;3.4999e-05;1.8469e-05;0.000499125
228;calc inner;100;1.45004;0.560911;2.32776
228;calc wait;100;0.516007;0.00627083;1.05562
228;calc bound;100;0.00456575;0.00208112;0.0063583
228;calc iter;100;2.30969;2.27518;2.3581
228;total;1;261.424;261.424;261.424
229;calc total;1;234.245;234.245;234.245
229;calc update async;100;3.76931e-05;1.823e-05;0.000364946
229;calc inner;100;1.54565;0.811194;2.32823
229;calc wait;100;0.374926;0.00534892;0.756901
229;calc bound;100;0.00378832;0.00213074;0.00626953
229;calc iter;100;2.31751;2.2818;2.36786
229;total;1;261.729;261.729;261.729
230;calc total;1;234.245;234.245;234.245
230;calc update async;100;4.02399e-05;2.179e-05;0.000425116
230;calc inner;100;1.39893;0.575013;2.3319
230;calc wait;100;0.791362;0.00216324;1.68596
230;calc bound;100;0.00489687;0.00150147;0.0098527
230;calc iter;100;2.32172;1.76479;2.38765
230;total;1;261.894;261.894;261.894
231;calc total;1;234.244;234.244;234.244
231;calc update async;100;4.48103e-05;1.6209e-05;0.000425786
231;calc inner;100;1.45917;0.39023;2.33179
231;calc wait;100;0.869239;0.00585213;1.64969
231;calc bound;100;0.00523229;0.00184477;0.0098626
231;calc iter;100;2.33388;1.8205;2.39357
231;total;1;261.419;261.419;261.419
232;calc total;1;234.254;234.254;234.254
[truncated: 89,450 more chars]
