# Supplementary material for: A Halo abstraction for distributed n-dimensional structured grids within the C++ PGAS library DASH
Source: PeerJ Comput Sci. 2023 Feb 3;9:e1203. doi: 10.7717/peerj-cs.1203 (PMC10280232; doi:10.7717/peerj-cs.1203)
Supplement: Supplemental Information 3 [file peerj-cs-09-1203-s003.gz › raw_romeo/res_2d_romeo/weak/mpi_heat2d_n8_c128_480832_21918187.out]

MPI
Running Jacobi on 1024 processors with (32, 32) elements.
Array Dimensions: 480832 480832
Block Dimensions: 15026 15026
== Energy Conservation Check ==
initial Energy:               25.000
  final Energy:               25.000
    Difference:               -0.000
== Time Statistics ==
Completed 100 iterations.
# unit_id;function_name;num_calls;avg_runtime;min_runtime;max_runtime
0;calc total;1;234.727;234.727;234.727
0;calc update async;100;0.000279365;8.0929e-05;0.00353604
0;calc inner;100;1.40979;0.467254;2.23589
0;calc wait;100;0.923512;0.0920754;1.82362
0;calc bound;100;0.00802881;0.00191366;0.0162536
0;calc iter;100;2.34161;1.79489;2.43784
0;total;1;263.875;263.875;263.875
1;calc total;1;234.679;234.679;234.679
1;calc update async;100;0.000195453;5.6699e-05;0.00564698
1;calc inner;100;1.34656;0.517464;2.27027
1;calc wait;100;0.850152;0.00808718;1.87818
1;calc bound;100;0.00847153;0.00263021;0.0111402
1;calc iter;100;2.32793;1.53813;2.4973
1;total;1;263.879;263.879;263.879
2;calc total;1;234.679;234.679;234.679
2;calc update async;100;0.000199216;7.9099e-05;0.0056973
2;calc inner;100;1.54374;0.867884;2.27677
2;calc wait;100;0.283474;0.00422843;0.518311
2;calc bound;100;0.00648452;0.00203143;0.0107978
2;calc iter;100;2.32388;2.17236;2.51058
2;total;1;263.874;263.874;263.874
3;calc total;1;234.679;234.679;234.679
3;calc update async;100;0.00017569;5.307e-05;0.0056989
3;calc inner;100;1.42739;0.626044;2.27762
3;calc wait;100;0.468638;0.00340168;1.06872
3;calc bound;100;0.00979917;0.00343722;0.0150716
3;calc iter;100;2.32074;2.11943;2.60397
3;total;1;263.877;263.877;263.877
4;calc total;1;234.679;234.679;234.679
4;calc update async;100;0.000189927;4.6779e-05;0.00554817
4;calc inner;100;1.35289;0.435912;2.28504
4;calc wait;100;0.488276;0.00638318;1.51718
4;calc bound;100;0.00923563;0.00308013;0.0111177
4;calc iter;100;2.31841;2.27518;2.44038
4;total;1;263.377;263.377;263.377
5;calc total;1;234.678;234.678;234.678
5;calc update async;100;0.000266976;5.9779e-05;0.0110587
5;calc inner;100;1.48071;0.649978;2.28417
5;calc wait;100;0.271877;0.00605057;0.798632
5;calc bound;100;0.00743862;0.00298655;0.0108958
5;calc iter;100;2.32448;2.26932;2.43347
5;total;1;263.381;263.381;263.381
6;calc total;1;234.678;234.678;234.678
6;calc update async;100;0.000261472;7.5569e-05;0.0110412
6;calc inner;100;1.37078;0.644215;2.28654
6;calc wait;100;0.461014;0.00302058;1.41768
6;calc bound;100;0.00777752;0.00269253;0.01077
6;calc iter;100;2.32852;2.11572;2.4021
6;total;1;263.381;263.381;263.381
7;calc total;1;234.678;234.678;234.678
7;calc update async;100;0.000309393;5.4059e-05;0.0149688
7;calc inner;100;1.2512;0.385328;2.28356
7;calc wait;100;1.07072;0.00336136;1.93561
7;calc bound;100;0.00953772;0.00213398;0.0167108
7;calc iter;100;2.3329;1.68845;2.4398
7;total;1;263.845;263.845;263.845
8;calc total;1;234.678;234.678;234.678
8;calc update async;100;0.000283379;4.694e-05;0.0125307
8;calc inner;100;2.15968;1.33069;2.32932
8;calc wait;100;0.0105719;0.00273107;0.143463
8;calc bound;100;0.00382914;0.00241932;0.0102275
8;calc iter;100;2.33683;1.72839;2.38672
8;total;1;263.425;263.425;263.425
9;calc total;1;234.678;234.678;234.678
9;calc update async;100;0.000399185;7.6359e-05;0.0125252
9;calc inner;100;2.16082;1.3272;2.33193
9;calc wait;100;0.00428471;0.0023731;0.023306
9;calc bound;100;0.0037178;0.00237634;0.00992835
9;calc iter;100;2.33687;1.72699;2.38516
9;total;1;263.89;263.89;263.89
10;calc total;1;234.678;234.678;234.678
10;calc update async;100;0.000376203;0.000109838;0.0124997
10;calc inner;100;2.16361;1.33379;2.33548
10;calc wait;100;0.00432898;0.00229997;0.0072642
10;calc bound;100;0.00336861;0.00201393;0.00907986
10;calc iter;100;2.33685;1.72999;2.38425
10;total;1;263.888;263.888;263.888
11;calc total;1;234.678;234.678;234.678
11;calc update async;100;0.00029331;6.1859e-05;0.0125097
11;calc inner;100;2.16449;1.33671;2.33533
11;calc wait;100;0.0069996;0.00241406;0.0232332
11;calc bound;100;0.0035607;0.00233671;0.00905798
11;calc iter;100;2.33683;1.73977;2.38411
11;total;1;263.411;263.411;263.411
12;calc total;1;234.678;234.678;234.678
12;calc update async;100;0.000316393;5.0899e-05;0.0123348
12;calc inner;100;2.13181;1.30477;2.33452
12;calc wait;100;0.0609497;0.00354853;0.106229
12;calc bound;100;0.00343499;0.00225465;0.00959572
12;calc iter;100;2.33667;1.75828;2.37896
12;total;1;263.89;263.89;263.89
13;calc total;1;234.678;234.678;234.678
13;calc update async;100;0.000272317;4.7099e-05;0.0123456
13;calc inner;100;2.13324;1.30925;2.32881
13;calc wait;100;0.0232307;0.00412907;0.0417914
13;calc bound;100;0.00369863;0.00281343;0.00641213
13;calc iter;100;2.33658;1.77392;2.37771
13;total;1;263.888;263.888;263.888
14;calc total;1;234.677;234.677;234.677
14;calc update async;100;0.000282774;5.4559e-05;0.0161036
14;calc inner;100;2.12341;1.30466;2.33668
14;calc wait;100;0.0308426;0.00283895;0.0624495
14;calc bound;100;0.0082721;0.00393362;0.0105995
14;calc iter;100;2.33652;1.79258;2.38194
14;total;1;263.399;263.399;263.399
15;calc total;1;234.676;234.676;234.676
15;calc update async;100;0.000244198;4.54e-05;0.0160449
15;calc inner;100;2.07078;1.24226;2.33617
15;calc wait;100;0.0864273;0.0029792;0.308912
15;calc bound;100;0.00876487;0.00371084;0.0117323
15;calc iter;100;2.33637;1.81081;2.38178
15;total;1;263.889;263.889;263.889
16;calc total;1;234.676;234.676;234.676
16;calc update async;100;0.000332907;0.000170658;0.0131265
16;calc inner;100;2.08528;1.79046;2.32336
16;calc wait;100;0.235109;0.00538925;0.400653
16;calc bound;100;0.0105852;0.00352652;0.011213
16;calc iter;100;2.33131;1.80277;2.42729
16;total;1;263.873;263.873;263.873
17;calc total;1;234.676;234.676;234.676
17;calc update async;100;0.000328278;8.7549e-05;0.0130687
17;calc inner;100;2.0938;1.9436;2.32235
17;calc wait;100;0.227273;0.00761433;0.411962
17;calc bound;100;0.00986684;0.00358327;0.0105084
17;calc iter;100;2.33127;2.19078;2.39301
17;total;1;263.879;263.879;263.879
18;calc total;1;234.676;234.676;234.676
18;calc update async;100;0.000379794;0.000117988;0.0130804
18;calc inner;100;2.12019;1.98685;2.32775
18;calc wait;100;0.199094;0.00321052;0.349662
18;calc bound;100;0.00998438;0.00407512;0.0106129
18;calc iter;100;2.32977;2.23476;2.38662
18;total;1;263.875;263.875;263.875
19;calc total;1;234.676;234.676;234.676
19;calc update async;100;0.000388265;8.7609e-05;0.0130956
19;calc inner;100;2.11062;1.96887;2.32736
19;calc wait;100;0.209866;0.00355125;0.357603
19;calc bound;100;0.00995663;0.00669131;0.0105778
19;calc iter;100;2.33087;2.28746;2.37933
19;total;1;263.877;263.877;263.877
20;calc total;1;234.676;234.676;234.676
20;calc update async;100;0.000404203;0.000108819;0.0134381
20;calc inner;100;2.07779;1.92862;2.32227
20;calc wait;100;0.244611;0.00455516;0.406551
20;calc bound;100;0.0100304;0.00533699;0.0105396
20;calc iter;100;2.33302;2.18577;2.39195
20;total;1;263.907;263.907;263.907
21;calc total;1;234.676;234.676;234.676
21;calc update async;100;0.000392494;0.000139128;0.0133846
21;calc inner;100;2.08108;1.78205;2.32315
21;calc wait;100;0.24242;0.00653186;0.40427
21;calc bound;100;0.0101355;0.00535117;0.0105875
21;calc iter;100;2.33421;1.91678;2.37986
21;total;1;263.903;263.903;263.903
22;calc total;1;234.676;234.676;234.676
22;calc update async;100;0.00039409;0.000141378;0.0134049
22;calc inner;100;2.08064;1.54226;2.32741
22;calc wait;100;0.243779;0.00321592;0.400312
22;calc bound;100;0.0100106;0.00266985;0.010859
22;calc iter;100;2.33507;1.6405;2.37724
22;total;1;263.907;263.907;263.907
23;calc total;1;234.676;234.676;234.676
23;calc update async;100;0.000463233;0.000173448;0.0133572
23;calc inner;100;2.06562;1.25958;2.32714
23;calc wait;100;0.264218;0.00340057;0.574305
23;calc bound;100;0.010254;0.00263245;0.0111324
23;calc iter;100;2.34078;1.83688;2.41498
23;total;1;263.907;263.907;263.907
24;calc total;1;234.676;234.676;234.676
24;calc update async;100;0.000359665;5.9289e-05;0.0124234
24;calc inner;100;2.29611;1.80912;2.34087
24;calc wait;100;0.0342346;0.00389879;0.15535
24;calc bound;100;0.00952342;0.00445785;0.0112502
24;calc iter;100;2.34095;1.83729;2.38584
24;total;1;263.918;263.918;263.918
25;calc total;1;234.676;234.676;234.676
25;calc update async;100;0.000315114;8.7239e-05;0.0124093
25;calc inner;100;2.30502;1.802;2.34291
25;calc wait;100;0.0228862;0.00650668;0.0543351
25;calc bound;100;0.0096713;0.00327263;0.0110322
25;calc iter;100;2.34097;1.81999;2.3849
25;total;1;263.917;263.917;263.917
26;calc total;1;234.676;234.676;234.676
26;calc update async;100;0.000353151;9.0029e-05;0.0123968
26;calc inner;100;2.31244;1.80326;2.34815
26;calc wait;100;0.0127258;0.00296482;0.0217189
26;calc bound;100;0.00934911;0.00286543;0.0109206
26;calc iter;100;2.34099;1.81282;2.39062
26;total;1;263.916;263.916;263.916
27;calc total;1;234.648;234.648;234.648
27;calc update async;100;0.000421277;0.000112979;0.0117564
27;calc inner;100;2.3088;1.79054;2.34371
27;calc wait;100;0.0181353;0.00331565;0.0471517
27;calc bound;100;0.0102249;0.0027794;0.0113604
27;calc iter;100;2.34077;1.80209;2.37705
27;total;1;263.435;263.435;263.435
28;calc total;1;234.648;234.648;234.648
28;calc update async;100;0.000225812;6.6379e-05;0.0093154
28;calc inner;100;2.31544;1.78607;2.35174
28;calc wait;100;0.018021;0.00354409;0.0518273
28;calc bound;100;0.00598207;0.00299814;0.0105712
28;calc iter;100;2.34084;1.79854;2.37629
28;total;1;263.441;263.441;263.441
29;calc total;1;234.648;234.648;234.648
29;calc update async;100;0.000303974;7.2109e-05;0.00925786
29;calc inner;100;2.32159;1.78091;2.35857
29;calc wait;100;0.00934199;0.00456969;0.029198
29;calc bound;100;0.00871162;0.00308054;0.0106109
29;calc iter;100;2.34084;1.78914;2.37625
29;total;1;263.925;263.925;263.925
30;calc total;1;234.648;234.648;234.648
30;calc update async;100;0.000214028;2.028e-05;0.00920943
30;calc inner;100;2.32651;1.78386;2.36324
30;calc wait;100;0.00373801;0.00217122;0.0187973
30;calc bound;100;0.00839864;0.00301947;0.0101707
30;calc iter;100;2.34085;1.78913;2.37609
30;total;1;263.44;263.44;263.44
31;calc total;1;234.625;234.625;234.625
31;calc update async;100;0.000355085;5.282e-05;0.00966748
31;calc inner;100;2.32588;1.78346;2.36305
31;calc wait;100;0.00393253;0.0021838;0.0185345
31;calc bound;100;0.00850562;0.00314185;0.00967819
31;calc iter;100;2.34062;1.78912;2.37607
31;total;1;263.92;263.92;263.92
32;calc total;1;234.648;234.648;234.648
32;calc update async;100;5.06398e-05;3.1039e-05;0.000390675
32;calc inner;100;1.95605;1.45865;2.317
32;calc wait;100;0.369677;0.034752;1.03496
32;calc bound;100;0.0101411;0.00191195;0.0111523
32;calc iter;100;2.33884;1.97028;2.49556
32;total;1;263.904;263.904;263.904
33;calc total;1;234.648;234.648;234.648
33;calc update async;100;5.23843e-05;3.0729e-05;0.000335796
33;calc inner;100;1.93633;1.51056;2.31419
33;calc wait;100;0.382133;0.012009;0.81638
33;calc bound;100;0.00977987;0.00314882;0.010628
33;calc iter;100;2.32855;1.89958;2.43316
33;total;1;263.911;263.911;263.911
34;calc total;1;234.638;234.638;234.638
34;calc update async;100;5.5488e-05;3.2689e-05;0.000498332
34;calc inner;100;1.95052;1.51256;2.32047
34;calc wait;100;0.366077;0.00378478;0.814514
34;calc bound;100;0.00996469;0.00361572;0.0105496
34;calc iter;100;2.32687;2.20109;2.40533
34;total;1;263.908;263.908;263.908
35;calc total;1;234.638;234.638;234.638
35;calc update async;100;5.62989e-05;2.95e-05;0.000844678
35;calc inner;100;1.96638;1.69377;2.31937
35;calc wait;100;0.347042;0.00345245;0.708331
35;calc bound;100;0.00994509;0.00291734;0.0105869
35;calc iter;100;2.3236;2.17227;2.51029
35;total;1;263.909;263.909;263.909
36;calc total;1;234.638;234.638;234.638
36;calc update async;100;5.68772e-05;3.63e-05;0.000543482
36;calc inner;100;1.9597;1.71766;2.3125
36;calc wait;100;0.354404;0.00434512;0.680988
36;calc bound;100;0.00993574;0.0033043;0.01066
36;calc iter;100;2.3242;2.2695;2.43365
36;total;1;263.873;263.873;263.873
37;calc total;1;234.638;234.638;234.638
37;calc update async;100;5.51207e-05;3.9219e-05;0.000536023
37;calc inner;100;1.93724;1.51511;2.31181
37;calc wait;100;0.380937;0.00602837;0.840389
37;calc bound;100;0.0100137;0.00323614;0.0105625
37;calc iter;100;2.32826;2.11479;2.40224
37;total;1;263.848;263.848;263.848
38;calc total;1;234.638;234.638;234.638
38;calc update async;100;5.72242e-05;4.2469e-05;0.000511273
38;calc inner;100;1.94077;1.47134;2.31508
38;calc wait;100;0.378669;0.00311065;0.821414
38;calc bound;100;0.0102804;0.00269562;0.0109097
38;calc iter;100;2.3298;1.63983;2.38664
38;total;1;263.871;263.871;263.871
39;calc total;1;234.638;234.638;234.638
39;calc update async;100;7.58521e-05;4.934e-05;0.000624941
39;calc inner;100;1.95207;1.05365;2.31471
39;calc wait;100;0.375242;0.0260673;0.667209
39;calc bound;100;0.00905668;0.00238391;0.0114727
39;calc iter;100;2.33645;1.7233;2.38608
39;total;1;263.871;263.871;263.871
40;calc total;1;234.638;234.638;234.638
40;calc update async;100;5.36932e-05;2.8159e-05;0.000556463
40;calc inner;100;2.32039;1.71389;2.36069
40;calc wait;100;0.00934631;0.00339516;0.0453209
40;calc bound;100;0.00667229;0.00363566;0.00978199
40;calc iter;100;2.3365;1.72333;2.37599
40;total;1;263.879;263.879;263.879
41;calc total;1;234.638;234.638;234.638
41;calc update async;100;4.95829e-05;3.127e-05;0.000572941
41;calc inner;100;2.32599;1.71712;2.36687
41;calc wait;100;0.00387447;0.00245627;0.0166072
41;calc bound;100;0.00657525;0.00281602;0.010383
41;calc iter;100;2.3365;1.72245;2.37672
41;total;1;263.882;263.882;263.882
42;calc total;1;234.638;234.638;234.638
42;calc update async;100;4.1829e-05;2.7299e-05;0.000417114
42;calc inner;100;2.32573;1.71715;2.36583
42;calc wait;100;0.00407527;0.00258212;0.00793637
42;calc bound;100;0.00650702;0.00343683;0.00927655
42;calc iter;100;2.3365;1.72321;2.37599
42;total;1;263.831;263.831;263.831
43;calc total;1;234.638;234.638;234.638
43;calc update async;100;4.57664e-05;2.6419e-05;0.000537703
43;calc inner;100;2.32416;1.71912;2.36513
43;calc wait;100;0.00625398;0.00301074;0.0153103
43;calc bound;100;0.00586059;0.00372447;0.00932213
43;calc iter;100;2.33649;1.72592;2.37441
43;total;1;263.83;263.83;263.83
44;calc total;1;234.638;234.638;234.638
44;calc update async;100;5.6147e-05;2.434e-05;0.000480603
44;calc inner;100;2.29981;1.7107;2.3445
44;calc wait;100;0.0272959;0.00328697;0.0427543
44;calc bound;100;0.00925043;0.00208177;0.01099
44;calc iter;100;2.33647;1.73308;2.37395
44;total;1;263.826;263.826;263.826
45;calc total;1;234.638;234.638;234.638
45;calc update async;100;5.56159e-05;3.2079e-05;0.000438194
45;calc inner;100;2.30186;1.73301;2.34141
45;calc wait;100;0.025219;0.00524967;0.0421127
45;calc bound;100;0.00913254;0.00280799;0.0102817
45;calc iter;100;2.33631;1.74829;2.37226
45;total;1;263.376;263.376;263.376
46;calc total;1;234.638;234.638;234.638
46;calc update async;100;4.82527e-05;2.64e-05;0.000439544
46;calc inner;100;2.30809;1.75189;2.3484
46;calc wait;100;0.0188535;0.00292388;0.036961
46;calc bound;100;0.00907263;0.00445201;0.0102536
46;calc iter;100;2.33628;1.77049;2.37602
46;total;1;263.819;263.819;263.819
47;calc total;1;234.637;234.637;234.637
47;calc update async;100;4.82571e-05;2.5739e-05;0.000613782
47;calc inner;100;2.3036;1.7612;2.34729
47;calc wait;100;0.0233183;0.0027938;0.0418604
47;calc bound;100;0.00902322;0.00436784;0.0103534
47;calc iter;100;2.33626;1.79449;2.37571
47;total;1;263.803;263.803;263.803
48;calc total;1;234.637;234.637;234.637
48;calc update async;100;6.08245e-05;3.7079e-05;0.000425094
48;calc inner;100;1.18992;0.597144;2.29802
48;calc wait;100;1.13556;0.0499333;1.73306
48;calc bound;100;0.0105343;0.00261834;0.0172745
48;calc iter;100;2.33609;1.8086;2.37263
48;total;1;263.783;263.783;263.783
49;calc total;1;234.637;234.637;234.637
49;calc update async;100;4.1632e-05;2.388e-05;0.000515763
49;calc inner;100;1.53554;1.06381;2.30243
49;calc wait;100;0.322645;0.0375527;0.584099
49;calc bound;100;0.00476619;0.00240834;0.0105495
49;calc iter;100;2.33229;2.20148;2.46337
49;total;1;263.788;263.788;263.788
50;calc total;1;234.625;234.625;234.625
50;calc update async;100;3.4096e-05;1.734e-05;0.000554252
50;calc inner;100;1.34955;0.580009;2.30738
50;calc wait;100;0.388851;0.00506981;0.854533
50;calc bound;100;0.00903315;0.00614966;0.0107438
50;calc iter;100;2.33109;2.23203;2.5077
50;total;1;263.818;263.818;263.818
51;calc total;1;234.625;234.625;234.625
51;calc update async;100;4.01768e-05;1.936e-05;0.00072252
51;calc inner;100;1.41685;0.74165;2.30838
51;calc wait;100;0.227789;0.00376092;1.01212
51;calc bound;100;0.00972229;0.00388602;0.0138963
51;calc iter;100;2.33143;2.22624;2.53594
51;total;1;263.761;263.761;263.761
52;calc total;1;234.625;234.625;234.625
52;calc update async;100;3.56377e-05;1.842e-05;0.000391774
52;calc inner;100;1.37141;0.828982;2.31357
52;calc wait;100;0.421695;0.00456388;0.734759
52;calc bound;100;0.0103018;0.00404668;0.0129444
52;calc iter;100;2.333;2.20723;2.47621
52;total;1;263.79;263.79;263.79
53;calc total;1;234.625;234.625;234.625
53;calc update async;100;4.23374e-05;2.6569e-05;0.000353285
53;calc inner;100;1.55119;0.923679;2.31346
53;calc wait;100;0.160895;0.00737744;0.314877
53;calc bound;100;0.00844901;0.00449669;0.0104734
53;calc iter;100;2.33498;2.19425;2.55382
53;total;1;263.797;263.797;263.797
54;calc total;1;234.625;234.625;234.625
54;calc update async;100;4.29109e-05;2.873e-05;0.000293346
54;calc inner;100;1.46041;0.697615;2.31797
54;calc wait;100;0.101831;0.00537943;0.224068
54;calc bound;100;0.00446679;0.00261862;0.0105751
54;calc iter;100;2.33651;1.92817;2.59034
54;total;1;263.796;263.796;263.796
55;calc total;1;234.625;234.625;234.625
55;calc update async;100;5.53513e-05;3.286e-05;0.000388924
55;calc inner;100;1.28118;0.460017;2.31765
55;calc wait;100;1.02044;0.0198246;1.7933
55;calc bound;100;0.011076;0.00257474;0.0178906
55;calc iter;100;2.339;1.70868;2.45233
55;total;1;263.775;263.775;263.775
56;calc total;1;234.625;234.625;234.625
56;calc update async;100;3.55441e-05;2.169e-05;0.000480253
56;calc inner;100;2.06694;1.28516;2.33446
56;calc wait;100;0.0475041;0.00275781;0.0977016
56;calc bound;100;0.0081357;0.00329074;0.0104366
56;calc iter;100;2.34387;1.77967;2.42725
56;total;1;263.762;263.762;263.762
57;calc total;1;234.625;234.625;234.625
57;calc update async;100;4.61567e-05;2.872e-05;0.000385415
57;calc inner;100;2.09545;1.28378;2.34065
57;calc wait;100;0.0146724;0.00516086;0.0244254
57;calc bound;100;0.0043413;0.00282293;0.0103145
57;calc iter;100;2.34389;1.76724;2.40425
57;total;1;263.764;263.764;263.764
58;calc total;1;234.624;234.624;234.624
58;calc update async;100;4.21359e-05;2.669e-05;0.000311815
58;calc inner;100;2.09917;1.28348;2.3431
58;calc wait;100;0.00312428;0.00211603;0.00401338
58;calc bound;100;0.00421243;0.00264646;0.00936082
58;calc iter;100;2.34393;1.76324;2.40245
58;total;1;263.794;263.794;263.794
59;calc total;1;234.624;234.624;234.624
59;calc update async;100;4.40544e-05;2.7099e-05;0.000214977
59;calc inner;100;2.09982;1.28404;2.34342
59;calc wait;100;0.00442813;0.0022168;0.0260241
59;calc bound;100;0.00418492;0.00260407;0.0092645
59;calc iter;100;2.34394;1.76454;2.39768
59;total;1;263.785;263.785;263.785
60;calc total;1;234.637;234.637;234.637
60;calc update async;100;4.07726e-05;2.1689e-05;0.000366174
60;calc inner;100;2.07401;1.27493;2.34203
60;calc wait;100;0.0568956;0.00409534;0.356825
60;calc bound;100;0.00466723;0.00202953;0.0106691
60;calc iter;100;2.34394;1.77515;2.43196
60;total;1;263.759;263.759;263.759
61;calc total;1;234.624;234.624;234.624
61;calc update async;100;4.50303e-05;2.388e-05;0.000742119
61;calc inner;100;2.08024;1.28274;2.34214
61;calc wait;100;0.0235371;0.00418679;0.122896
61;calc bound;100;0.00406983;0.00283235;0.0103393
61;calc iter;100;2.34378;1.80357;2.4567
61;total;1;263.781;263.781;263.781
62;calc total;1;234.624;234.624;234.624
62;calc update async;100;3.96128e-05;1.676e-05;0.000650641
62;calc inner;100;2.07167;1.27887;2.34692
62;calc wait;100;0.0264114;0.00272689;0.354379
62;calc bound;100;0.00534927;0.00314487;0.0100877
62;calc iter;100;2.3437;1.80739;2.45476
62;total;1;263.775;263.775;263.775
63;calc total;1;234.636;234.636;234.636
63;calc update async;100;3.81797e-05;1.87e-05;0.000289025
63;calc inner;100;2.04303;1.0486;2.34699
63;calc wait;100;0.0425899;0.00290665;0.662397
63;calc bound;100;0.0058462;0.00314139;0.0102222
63;calc iter;100;2.34381;1.80143;2.46122
63;total;1;263.778;263.778;263.778
64;calc total;1;234.624;234.624;234.624
64;calc update async;100;5.26294e-05;2.121e-05;0.000330495
64;calc inner;100;1.37734;0.443613;2.31785
64;calc wait;100;0.958389;0.00530585;1.86561
64;calc bound;100;0.00788643;0.00191548;0.0171716
64;calc iter;100;2.34367;1.79311;2.4562
64;total;1;263.755;263.755;263.755
65;calc total;1;234.624;234.624;234.624
65;calc update async;100;4.50202e-05;2.098e-05;0.000397874
65;calc inner;100;1.34286;0.397113;2.31732
65;calc wait;100;0.878579;0.00616241;2.05635
65;calc bound;100;0.00796058;0.00261025;0.0110944
65;calc iter;100;2.33024;1.65142;2.65501
65;total;1;263.405;263.405;263.405
66;calc total;1;234.624;234.624;234.624
66;calc update async;100;4.18769e-05;2.196e-05;0.000454574
66;calc inner;100;1.5358;0.837399;2.32025
66;calc wait;100;0.307593;0.00316302;0.658708
66;calc bound;100;0.00642026;0.00203074;0.0107887
66;calc iter;100;2.32332;2.17233;2.51056
66;total;1;263.734;263.734;263.734
67;calc total;1;234.624;234.624;234.624
67;calc update async;100;3.81566e-05;1.6269e-05;0.000478283
67;calc inner;100;1.38072;0.569846;2.31988
67;calc wait;100;0.492972;0.00317947;1.02406
67;calc bound;100;0.00957269;0.00435618;0.0108933
67;calc iter;100;2.32018;2.11944;2.60412
67;total;1;263.753;263.753;263.753
68;calc total;1;234.62;234.62;234.62
68;calc update async;100;3.8402e-05;1.845e-05;0.000510062
68;calc inner;100;1.35839;0.429793;2.3093
68;calc wait;100;0.484923;0.00740584;1.39731
68;calc bound;100;0.00925736;0.00304061;0.0108693
68;calc iter;100;2.31779;2.26946;2.45895
68;total;1;263.694;263.694;263.694
69;calc total;1;234.63;234.63;234.63
69;calc update async;100;4.29893e-05;2.4019e-05;0.000409715
69;calc inner;100;1.47765;0.621023;2.30419
69;calc wait;100;0.29965;0.0120941;0.850701
69;calc bound;100;0.00741858;0.00309164;0.0107485
69;calc iter;100;2.32397;2.2693;2.43344
69;total;1;263.69;263.69;263.69
70;calc total;1;234.63;234.63;234.63
70;calc update async;100;4.38478e-05;2.773e-05;0.000338186
70;calc inner;100;1.39191;0.633384;2.30959
70;calc wait;100;0.420887;0.00313211;1.19451
70;calc bound;100;0.00775355;0.0026382;0.0109313
70;calc iter;100;2.32803;2.11579;2.40211
70;total;1;263.351;263.351;263.351
71;calc total;1;234.62;234.62;234.62
71;calc update async;100;5.35078e-05;1.846e-05;0.000509732
71;calc inner;100;1.26426;0.380708;2.31174
71;calc wait;100;1.0578;0.00626444;1.93785
71;calc bound;100;0.00975113;0.00211817;0.0175818
71;calc iter;100;2.3322;1.70687;2.42468
71;total;1;263.69;263.69;263.69
72;calc total;1;234.63;234.63;234.63
72;calc update async;100;4.40875e-05;2.532e-05;0.000383325
72;calc inner;100;2.15488;1.32226;2.33745
72;calc wait;100;0.00983513;0.00343648;0.0323583
72;calc bound;100;0.00416262;0.00255303;0.00981778
72;calc iter;100;2.33632;1.72879;2.3736
72;total;1;263.718;263.718;263.718
73;calc total;1;234.629;234.629;234.629
73;calc update async;100;3.88117e-05;2.223e-05;0.000308236
73;calc inner;100;2.15526;1.31976;2.3348
73;calc wait;100;0.00500022;0.00221179;0.0228465
73;calc bound;100;0.0039461;0.00221607;0.0102102
73;calc iter;100;2.33636;1.72804;2.37564
73;total;1;263.718;263.718;263.718
74;calc total;1;234.62;234.62;234.62
74;calc update async;100;4.23657e-05;2.1589e-05;0.000582262
74;calc inner;100;2.15841;1.3247;2.343
74;calc wait;100;0.00446025;0.00234489;0.00958546
74;calc bound;100;0.00371347;0.00200656;0.0108206
74;calc iter;100;2.33626;1.72876;2.37466
74;total;1;263.717;263.717;263.717
75;calc total;1;234.629;234.629;234.629
75;calc update async;100;3.96527e-05;2.139e-05;0.000316946
75;calc inner;100;2.15923;1.32878;2.34217
75;calc wait;100;0.00543823;0.00245476;0.0157752
75;calc bound;100;0.00394463;0.00240685;0.010094
75;calc iter;100;2.33634;1.73987;2.37466
75;total;1;263.716;263.716;263.716
76;calc total;1;234.62;234.62;234.62
76;calc update async;100;4.5812e-05;2.292e-05;0.000419014
76;calc inner;100;2.12789;1.29515;2.33894
76;calc wait;100;0.0584315;0.00525665;0.103732
76;calc bound;100;0.00347847;0.00216627;0.00996869
76;calc iter;100;2.33609;1.75837;2.37206
76;total;1;263.4;263.4;263.4
77;calc total;1;234.62;234.62;234.62
77;calc update async;100;4.55642e-05;2.073e-05;0.000509173
77;calc inner;100;2.13071;1.30101;2.3378
77;calc wait;100;0.0208709;0.00575434;0.0344741
77;calc bound;100;0.00411573;0.00281803;0.00986428
77;calc iter;100;2.33601;1.774;2.3757
77;total;1;263.689;263.689;263.689
78;calc total;1;234.62;234.62;234.62
78;calc update async;100;3.69107e-05;2.01e-05;0.000409014
78;calc inner;100;2.12107;1.29306;2.34333
78;calc wait;100;0.0293094;0.00272127;0.0627213
78;calc bound;100;0.00848438;0.00397611;0.0103632
78;calc iter;100;2.33595;1.79261;2.37556
78;total;1;263.683;263.683;263.683
79;calc total;1;234.62;234.62;234.62
79;calc update async;100;3.11638e-05;1.9299e-05;0.000318686
79;calc inner;100;2.07389;1.23797;2.34134
79;calc wait;100;0.0707782;0.00290783;0.268005
79;calc bound;100;0.00925813;0.00191992;0.0140276
79;calc iter;100;2.3358;1.81043;2.37206
79;total;1;263.688;263.688;263.688
80;calc total;1;234.629;234.629;234.629
80;calc update async;100;5.87373e-05;3.8809e-05;0.000358285
80;calc inner;100;2.08127;1.95338;2.28234
80;calc wait;100;0.241114;0.00449561;0.393626
80;calc bound;100;0.0104589;0.00358965;0.012267
80;calc iter;100;2.33291;2.04124;2.43021
80;total;1;263.656;263.656;263.656
81;calc total;1;234.62;234.62;234.62
81;calc update async;100;5.73488e-05;3.165e-05;0.000548763
81;calc inner;100;2.12102;2.00969;2.29185
81;calc wait;100;0.201975;0.002594;0.331155
81;calc bound;100;0.00975485;0.00290483;0.0110185
81;calc iter;100;2.33281;2.20354;2.44679
81;total;1;263.625;263.625;263.625
82;calc total;1;234.629;234.629;234.629
82;calc update async;100;5.56451e-05;3.8569e-05;0.000412464
82;calc inner;100;2.11124;1.98911;2.29537
82;calc wait;100;0.210667;0.00296891;0.371233
82;calc bound;100;0.0096086;0.00300059;0.0105796
82;calc iter;100;2.33233;2.17379;2.50212
82;total;1;263.625;263.625;263.625
83;calc total;1;234.629;234.629;234.629
83;calc update async;100;6.18072e-05;3.3049e-05;0.000441693
83;calc inner;100;2.13976;2.02644;2.29219
83;calc wait;100;0.182965;0.00287648;0.419121
83;calc bound;100;0.00991355;0.00305089;0.0110635
83;calc iter;100;2.33311;2.20747;2.45571
83;total;1;263.651;263.651;263.651
84;calc total;1;234.629;234.629;234.629
84;calc update async;100;6.31944e-05;3.294e-05;0.000460394
84;calc inner;100;2.07544;1.86981;2.30838
84;calc wait;100;0.249392;0.00440603;0.49135
84;calc bound;100;0.00998887;0.00363207;0.0110794
84;calc iter;100;2.33514;2.19512;2.55458
84;total;1;263.651;263.651;263.651
85;calc total;1;234.629;234.629;234.629
85;calc update async;100;6.13684e-05;3.9549e-05;0.000418574
85;calc inner;100;2.07157;1.75736;2.30866
85;calc wait;100;0.254731;0.00605808;0.519444
85;calc bound;100;0.00992963;0.003905;0.0113418
85;calc iter;100;2.33664;1.92269;2.58896
85;total;1;263.655;263.655;263.655
86;calc total;1;234.628;234.628;234.628
86;calc update async;100;6.27756e-05;4.6679e-05;0.000339265
86;calc inner;100;2.07104;1.44392;2.31541
86;calc wait;100;0.256048;0.0035629;0.508639
86;calc bound;100;0.0100107;0.00264812;0.0116679
86;calc iter;100;2.33757;1.54844;2.47424
86;total;1;263.378;263.378;263.378
87;calc total;1;234.628;234.628;234.628
87;calc update async;100;6.72896e-05;4.9659e-05;0.000355705
87;calc inner;100;2.06097;1.12554;2.3147
87;calc wait;100;0.272303;0.00379093;0.640163
87;calc bound;100;0.0102883;0.0025799;0.0155166
87;calc iter;100;2.34393;1.76837;2.42566
87;total;1;263.378;263.378;263.378
88;calc total;1;234.628;234.628;234.628
88;calc update async;100;4.57622e-05;2.697e-05;0.00066359
88;calc inner;100;2.31728;1.75389;2.39179
88;calc wait;100;0.0197342;0.00325908;0.0591146
88;calc bound;100;0.00632733;0.00227102;0.0110341
88;calc iter;100;2.344;1.76593;2.40848
88;total;1;263.642;263.642;263.642
89;calc total;1;234.628;234.628;234.628
89;calc update async;100;5.69837e-05;2.8649e-05;0.00065489
89;calc inner;100;2.32476;1.74998;2.36903
89;calc wait;100;0.00922488;0.00350706;0.0325799
89;calc bound;100;0.00872226;0.00348056;0.0113362
89;calc iter;100;2.344;1.75804;2.41263
89;total;1;263.642;263.642;263.642
90;calc total;1;234.696;234.696;234.696
90;calc update async;100;4.75134e-05;2.8129e-05;0.000500513
90;calc inner;100;2.32846;1.75224;2.38853
90;calc wait;100;0.00586808;0.00228457;0.241791
90;calc bound;100;0.00886464;0.00315543;0.0122014
90;calc iter;100;2.34469;1.75772;2.41292
90;total;1;263.641;263.641;263.641
91;calc total;1;234.628;234.628;234.628
91;calc update async;100;4.78255e-05;2.936e-05;0.000536373
91;calc inner;100;2.32927;1.75298;2.37522
91;calc wait;100;0.00432676;0.00229048;0.0318912
91;calc bound;100;0.00891516;0.00286864;0.0105303
91;calc iter;100;2.34401;1.75818;2.4084
91;total;1;263.405;263.405;263.405
92;calc total;1;234.696;234.696;234.696
92;calc update async;100;5.83044e-05;3.267e-05;0.000454834
92;calc inner;100;2.30561;1.74225;2.34873
92;calc wait;100;0.0311125;0.00427321;0.200788
92;calc bound;100;0.00706383;0.00211221;0.0108812
92;calc iter;100;2.34467;1.75706;2.40282
92;total;1;263.633;263.633;263.633
93;calc total;1;234.628;234.628;234.628
93;calc update async;100;5.2965e-05;2.7869e-05;0.000547662
93;calc inner;100;2.31047;1.75595;2.3468
93;calc wait;100;0.0240864;0.00569387;0.140341
93;calc bound;100;0.00779307;0.00288116;0.0105606
93;calc iter;100;2.3439;1.76717;2.43133
93;total;1;263.635;263.635;263.635
94;calc total;1;234.696;234.696;234.696
94;calc update async;100;4.80076e-05;2.795e-05;0.000514153
94;calc inner;100;2.31441;1.7802;2.35316
94;calc wait;100;0.0209572;0.00292624;0.181715
94;calc bound;100;0.00767933;0.00323865;0.0106121
94;calc iter;100;2.34456;1.79854;2.45786
94;total;1;263.622;263.622;263.622
95;calc total;1;234.628;234.628;234.628
95;calc update async;100;5.20699e-05;2.9889e-05;0.000601461
95;calc inner;100;2.31372;1.78198;2.35285
95;calc wait;100;0.0221512;0.00295557;0.14806
95;calc bound;100;0.00765205;0.00351429;0.0114124
95;calc iter;100;2.34387;1.80459;2.45218
95;total;1;263.619;263.619;263.619
96;calc total;1;234.628;234.628;234.628
96;calc update async;100;0.000267708;7.5339e-05;0.00367947
96;calc inner;100;1.94711;1.22049;2.31689
96;calc wait;100;0.378768;0.00395628;1.30695
96;calc bound;100;0.00996294;0.0019289;0.0111242
96;calc iter;100;2.33898;1.90997;2.57883
96;total;1;263.565;263.565;263.565
97;calc total;1;234.628;234.628;234.628
97;calc update async;100;0.000241389;7.7629e-05;0.00357337
97;calc inner;100;1.92358;1.4648;2.31656
97;calc wait;100;0.392422;0.00379633;0.864329
97;calc bound;100;0.00970582;0.00311517;0.0111233
97;calc iter;100;2.32596;1.71065;2.54117
97;total;1;263.541;263.541;263.541
98;calc total;1;234.62;234.62;234.62
98;calc update async;100;0.000349029;8.7309e-05;0.0131211
98;calc inner;100;1.92793;1.40578;2.32354
98;calc wait;100;0.386199;0.00329916;0.928961
98;calc bound;100;0.00985365;0.00377197;0.0108116
98;calc iter;100;2.32434;2.09545;2.41402
98;total;1;263.564;263.564;263.564
99;calc total;1;234.619;234.619;234.619
99;calc update async;100;0.000374965;0.000136828;0.0131704
99;calc inner;100;1.96613;1.63479;2.32264
99;calc wait;100;0.343883;0.00328876;0.764923
99;calc bound;100;0.00988306;0.00430286;0.0111675
99;calc iter;100;2.32028;2.06932;2.52325
99;total;1;263.561;263.561;263.561
100;calc total;1;234.619;234.619;234.619
100;calc update async;100;0.000372937;0.000125489;0.0112071
100;calc inner;100;1.94836;1.63621;2.31241
100;calc wait;100;0.359462;0.00593752;0.909534
100;calc bound;100;0.00997629;0.00433858;0.0108289
100;calc iter;100;2.31818;2.19173;2.64086
100;total;1;263.619;263.619;263.619
101;calc total;1;234.619;234.619;234.619
101;calc update async;100;0.000395946;0.000166158;0.0111706
101;calc inner;100;1.91732;1.47397;2.31192
101;calc wait;100;0.395742;0.00862106;0.887767
101;calc bound;100;0.0100764;0.00696907;0.0108425
101;calc iter;100;2.32354;2.24469;2.43337
101;total;1;263.622;263.622;263.622
102;calc total;1;234.619;234.619;234.619
102;calc update async;100;0.000402487;0.000198057;0.0111136
102;calc inner;100;1.90981;1.4044;2.31661
102;calc wait;100;0.405658;0.00383904;0.898091
102;calc bound;100;0.0100824;0.00267087;0.0107261
102;calc iter;100;2.32596;1.72198;2.41133
102;total;1;263.62;263.62;263.62
103;calc total;1;234.619;234.619;234.619
103;calc update async;100;0.000414533;0.000128058;0.0110466
103;calc inner;100;1.9376;1.05573;2.31639
103;calc wait;100;0.38447;0.0228476;0.72202
103;calc bound;100;0.0104367;0.00258214;0.0111371
103;calc iter;100;2.33293;1.75832;2.36736
103;total;1;263.608;263.608;263.608
104;calc total;1;234.619;234.619;234.619
104;calc update async;100;0.000218129;5.9649e-05;0.0125605
104;calc inner;100;2.30654;1.74465;2.35184
104;calc wait;100;0.0195238;0.00554675;0.0276959
104;calc bound;100;0.00589681;0.00385955;0.00914696
104;calc iter;100;2.333;1.75782;2.3682
104;total;1;263.563;263.563;263.563
105;calc total;1;234.619;234.619;234.619
105;calc update async;100;0.000285364;0.000104679;0.0125112
105;calc inner;100;2.31536;1.74106;2.35491
105;calc wait;100;0.00805758;0.00478071;0.013803
105;calc bound;100;0.00835385;0.00347315;0.0107421
105;calc iter;100;2.333;1.74948;2.37041
105;total;1;263.546;263.546;263.546
106;calc total;1;234.619;234.619;234.619
106;calc update async;100;0.00031329;0.000132249;0.0124854
106;calc inner;100;2.31938;1.74357;2.35768
106;calc wait;100;0.00344563;0.00221907;0.0110048
106;calc bound;100;0.00842219;0.00320734;0.0107311
106;calc iter;100;2.33301;1.74918;2.37021
106;total;1;263.554;263.554;263.554
107;calc total;1;234.619;234.619;234.619
107;calc update async;100;0.000304514;5.6819e-05;0.0126292
107;calc inner;100;2.31939;1.74438;2.35765
107;calc wait;100;0.00381465;0.0022941;0.014989
107;calc bound;100;0.00844041;0.00289319;0.00973255
107;calc iter;100;2.33301;1.74972;2.37015
107;total;1;263.56;263.56;263.56
108;calc total;1;234.619;234.619;234.619
108;calc update async;100;0.000294569;5.8839e-05;0.0132856
108;calc inner;100;2.30823;1.73599;2.35082
108;calc wait;100;0.0172627;0.00429371;0.0479585
108;calc bound;100;0.00720036;0.00207228;0.0113614
108;calc iter;100;2.33299;1.74706;2.36799
108;total;1;263.502;263.502;263.502
109;calc total;1;234.619;234.619;234.619
109;calc update async;100;0.00033171;8.0269e-05;0.0132252
109;calc inner;100;2.31159;1.74995;2.35477
109;calc wait;100;0.0128042;0.00379771;0.0460036
109;calc bound;100;0.00819879;0.00299532;0.0103921
109;calc iter;100;2.33293;1.7602;2.36829
109;total;1;263.463;263.463;263.463
110;calc total;1;234.619;234.619;234.619
110;calc update async;100;0.00030665;6.1809e-05;0.0131895
110;calc inner;100;2.31583;1.76217;2.35672
110;calc wait;100;0.00906277;0.00294365;0.0402468
110;calc bound;100;0.00771454;0.0032653;0.0103804
110;calc iter;100;2.33292;1.77194;2.36841
110;total;1;263.481;263.481;263.481
111;calc total;1;234.619;234.619;234.619
111;calc update async;100;0.000340327;5.5769e-05;0.0151572
111;calc inner;100;2.31397;1.76308;2.35595
111;calc wait;100;0.0107949;0.00291468;0.047356
111;calc bound;100;0.00781318;0.00391118;0.0105227
111;calc iter;100;2.33292;1.77961;2.36779
111;total;1;263.485;263.485;263.485
112;calc total;1;234.691;234.691;234.691
112;calc update async;100;0.000327087;0.000145638;0.00355891
112;calc inner;100;1.19918;0.594506;2.26094
112;calc wait;100;1.12378;0.0853722;1.73495
112;calc bound;100;0.0102922;0.00264796;0.017404
112;calc iter;100;2.33359;1.7901;2.4424
112;total;1;263.498;263.498;263.498
113;calc total;1;234.619;234.619;234.619
113;calc update async;100;0.000293641;8.7618e-05;0.0158447
113;calc inner;100;1.50967;0.842375;2.29888
113;calc wait;100;0.289839;0.031564;0.660429
113;calc bound;100;0.00445817;0.002409;0.0132298
113;calc iter;100;2.3321;2.17338;2.50193
113;total;1;263.478;263.478;263.478
114;calc total;1;234.691;234.691;234.691
114;calc update async;100;0.000133694;6.0649e-05;0.00354655
114;calc inner;100;1.28549;0.555991;2.29235
114;calc wait;100;0.437879;0.0239588;0.96314
114;calc bound;100;0.00889592;0.00331206;0.0105302
114;calc iter;100;2.33174;2.17254;2.51301
114;total;1;263.552;263.552;263.552
115;calc total;1;234.619;234.619;234.619
115;calc update async;100;0.000284184;6.074e-05;0.0158429
115;calc inner;100;1.38684;0.79098;2.30339
115;calc wait;100;0.227292;0.00381233;0.903597
115;calc bound;100;0.0100435;0.00756893;0.0141659
115;calc iter;100;2.33136;2.22363;2.53599
115;total;1;263.481;263.481;263.481
116;calc total;1;234.682;234.682;234.682
116;calc update async;100;0.000191533;6.4089e-05;0.00620155
116;calc inner;100;1.32301;0.785632;2.31676
116;calc wait;100;0.437011;0.0043882;0.743324
116;calc bound;100;0.0101637;0.00348794;0.0129116
116;calc iter;100;2.33357;2.20721;2.49679
116;total;1;263.502;263.502;263.502
117;calc total;1;234.682;234.682;234.682
117;calc update async;100;0.000234253;0.000101939;0.00618062
117;calc inner;100;1.51268;0.978016;2.31081
117;calc wait;100;0.159601;0.00645089;0.374201
117;calc bound;100;0.00845347;0.00366476;0.011116
117;calc iter;100;2.33554;2.1943;2.55382
117;total;1;263.437;263.437;263.437
118;calc total;1;234.682;234.682;234.682
118;calc update async;100;0.000290176;0.000127808;0.00686271
118;calc inner;100;1.42016;0.689237;2.32114
118;calc wait;100;0.093898;0.0033022;0.224921
118;calc bound;100;0.00383696;0.00262157;0.0109744
118;calc iter;100;2.33705;1.92625;2.59315
118;total;1;263.549;263.549;263.549
119;calc total;1;234.681;234.681;234.681
119;calc update async;100;0.000304336;0.000138018;0.00701465
119;calc inner;100;1.2388;0.45529;2.32102
119;calc wait;100;1.04536;0.00401445;1.81002
119;calc bound;100;0.0110293;0.00258988;0.0175436
119;calc iter;100;2.3398;1.73531;2.47261
119;total;1;263.44;263.44;263.44
120;calc total;1;234.681;234.681;234.681
120;calc update async;100;0.000169377;5.6809e-05;0.00486113
120;calc inner;100;2.03907;1.30927;2.33257
120;calc wait;100;0.0547611;0.00262267;0.0998147
120;calc bound;100;0.00787657;0.0027642;0.0104695
120;calc iter;100;2.34441;1.77738;2.4295
120;total;1;263.549;263.549;263.549
128;calc total;1;234.71;234.71;234.71
128;calc update async;100;0.000271872;6.4839e-05;0.00313267
128;calc inner;100;1.64253;0.46681;2.3076
128;calc wait;100;0.689782;0.0388428;1.71492
128;calc bound;100;0.00722653;0.00193255;0.00988814
128;calc iter;100;2.33982;1.78241;2.40807
128;total;1;263.754;263.754;263.754
129;calc total;1;234.684;234.684;234.684
129;calc update async;100;0.000266499;0.000110259;0.00469397
129;calc inner;100;1.55516;0.558422;2.30206
129;calc wait;100;0.695921;0.00811113;1.7368
129;calc bound;100;0.00995129;0.00266321;0.0111513
129;calc iter;100;2.32791;1.59813;2.3939
129;total;1;263.76;263.76;263.76
130;calc total;1;234.684;234.684;234.684
130;calc update async;100;0.000266438;0.000114029;0.00471921
130;calc inner;100;1.73485;1.14105;2.31458
130;calc wait;100;0.256283;0.00530148;0.514512
130;calc bound;100;0.00730679;0.00203076;0.0106769
130;calc iter;100;2.32349;2.26094;2.39667
130;total;1;263.543;263.543;263.543
131;calc total;1;234.685;234.685;234.685
131;calc update async;100;0.000229002;6.4779e-05;0.00502188
131;calc inner;100;1.70651;0.959211;2.31868
131;calc wait;100;0.362799;0.00415023;0.872202
131;calc bound;100;0.0099036;0.00361371;0.0150663
131;calc iter;100;2.31787;2.2653;2.37624
131;total;1;263.784;263.784;263.784
132;calc total;1;234.684;234.684;234.684
132;calc update async;100;0.000187595;7.5439e-05;0.00489978
132;calc inner;100;1.56;0.736113;2.29882
132;calc wait;100;0.462889;0.0129827;0.794008
132;calc bound;100;0.00989637;0.00281001;0.0134248
132;calc iter;100;2.3173;2.27578;2.38883
132;total;1;263.802;263.802;263.802
133;calc total;1;234.679;234.679;234.679
133;calc update async;100;0.000241554;7.0979e-05;0.00922351
133;calc inner;100;1.64289;1.00763;2.3008
133;calc wait;100;0.29988;0.0156788;0.483443
133;calc bound;100;0.00811488;0.00309422;0.0108031
133;calc iter;100;2.32299;2.28549;2.3724
133;total;1;263.344;263.344;263.344
134;calc total;1;234.679;234.679;234.679
134;calc update async;100;0.000246903;0.000104048;0.00922101
134;calc inner;100;1.54209;0.849987;2.30715
134;calc wait;100;0.455715;0.00349935;1.24017
134;calc bound;100;0.00938278;0.00266246;0.0126424
134;calc iter;100;2.32766;2.10406;2.39047
134;total;1;263.498;263.498;263.498
135;calc total;1;234.679;234.679;234.679
135;calc update async;100;0.000245151;4.5629e-05;0.0094679
135;calc inner;100;1.42074;0.410893;2.30583
135;calc wait;100;0.902661;0.024558;1.88443
135;calc bound;100;0.0096697;0.00210547;0.0176909
135;calc iter;100;2.33332;1.60529;2.41366
135;total;1;263.324;263.324;263.324
136;calc total;1;234.679;234.679;234.679
136;calc update async;100;0.000227817;4.934e-05;0.00778458
136;calc inner;100;2.21267;1.3918;2.33287
136;calc wait;100;0.00801272;0.00338188;0.0567136
136;calc bound;100;0.00391426;0.00234665;0.00900957
136;calc iter;100;2.33693;1.75788;2.36921
136;total;1;263.637;263.637;263.637
137;calc total;1;234.679;234.679;234.679
137;calc update async;100;0.00034476;5.644e-05;0.00774942
137;calc inner;100;2.21157;1.38668;2.33378
137;calc wait;100;0.00419801;0.00220178;0.0328173
137;calc bound;100;0.00391114;0.00240862;0.0109998
137;calc iter;100;2.33697;1.75496;2.37009
137;total;1;263.284;263.284;263.284
138;calc total;1;234.679;234.679;234.679
138;calc update async;100;0.000315367;9.7719e-05;0.00773105
138;calc inner;100;2.21508;1.39378;2.3391
138;calc wait;100;0.00493825;0.00230519;0.0125528
138;calc bound;100;0.00349898;0.00199988;0.0106373
138;calc iter;100;2.33694;1.75752;2.36893
138;total;1;263.465;263.465;263.465
139;calc total;1;234.679;234.679;234.679
139;calc update async;100;0.000218762;6.335e-05;0.00771825
139;calc inner;100;2.21531;1.39754;2.33785
139;calc wait;100;0.0087221;0.0028496;0.0274785
139;calc bound;100;0.00383142;0.00230055;0.0104723
139;calc iter;100;2.33692;1.77047;2.37138
139;total;1;263.295;263.295;263.295
121;calc total;1;234.618;234.618;234.618
121;calc update async;100;0.00034684;0.000119188;0.0159256
121;calc inner;100;2.07242;1.30735;2.33852
121;calc wait;100;0.012698;0.00367586;0.0208401
121;calc bound;100;0.00388618;0.00271308;0.00822477
121;calc iter;100;2.34383;1.76737;2.40426
121;total;1;263.512;263.512;263.512
140;calc total;1;234.679;234.679;234.679
140;calc update async;100;0.000241644;4.1519e-05;0.00766364
140;calc inner;100;2.1853;1.38303;2.3341
140;calc wait;100;0.0564504;0.00482352;0.109511
140;calc bound;100;0.00416057;0.0022693;0.0109261
140;calc iter;100;2.33679;1.78617;2.36869
140;total;1;263.212;263.212;263.212
122;calc total;1;234.68;234.68;234.68
122;calc update async;100;0.000261406;0.000119299;0.00486789
122;calc inner;100;2.07623;1.30787;2.34339
122;calc wait;100;0.0547956;0.0021578;0.420448
122;calc bound;100;0.00380304;0.00259547;0.00859547
122;calc iter;100;2.34448;1.76468;2.40381
122;total;1;263.547;263.547;263.547
141;calc total;1;234.679;234.679;234.679
141;calc update async;100;0.000207729;5.4139e-05;0.00766911
141;calc inner;100;2.18653;1.38727;2.33064
141;calc wait;100;0.0212457;0.00505613;0.0444065
141;calc bound;100;0.00372141;0.00283414;0.00719418
141;calc iter;100;2.33672;1.79779;2.37103
141;total;1;263.232;263.232;263.232
123;calc total;1;234.618;234.618;234.618
123;calc update async;100;0.000439331;0.000152288;0.0159248
123;calc inner;100;2.07644;1.30846;2.34315
123;calc wait;100;0.00470787;0.00211461;0.0288623
123;calc bound;100;0.00367934;0.00246056;0.00860536
123;calc iter;100;2.34386;1.76533;2.40036
123;total;1;263.507;263.507;263.507
142;calc total;1;234.673;234.673;234.673
142;calc update async;100;0.000220907;5.3859e-05;0.011396
142;calc inner;100;2.17935;1.3862;2.33982
142;calc wait;100;0.0251618;0.00285564;0.0609253
142;calc bound;100;0.00820301;0.00372689;0.0104375
142;calc iter;100;2.33665;1.80747;2.36886
142;total;1;263.684;263.684;263.684
124;calc total;1;234.679;234.679;234.679
124;calc update async;100;0.00024573;8.2309e-05;0.00593926
124;calc inner;100;2.04316;1.30317;2.33258
124;calc wait;100;0.0652023;0.00396064;0.362585
124;calc bound;100;0.00407418;0.00203627;0.00757686
124;calc iter;100;2.34436;1.77551;2.43096
124;total;1;263.537;263.537;263.537
143;calc total;1;234.673;234.673;234.673
143;calc update async;100;0.00019936;4.6349e-05;0.0113285
143;calc inner;100;2.13453;1.35102;2.33914
143;calc wait;100;0.0649855;0.0028673;0.144122
143;calc bound;100;0.00890719;0.00365894;0.0115248
143;calc iter;100;2.33658;1.82064;2.37121
143;total;1;263.334;263.334;263.334
125;calc total;1;234.618;234.618;234.618
125;calc update async;100;0.00033053;6.368e-05;0.0153742
125;calc inner;100;2.04897;1.31563;2.33763
125;calc wait;100;0.0231183;0.00503941;0.136161
125;calc bound;100;0.00391305;0.0028359;0.00955397
125;calc iter;100;2.34372;1.80398;2.45652
125;total;1;263.464;263.464;263.464
126;calc total;1;234.618;234.618;234.618
126;calc update async;100;0.000356114;9.2039e-05;0.0154122
126;calc inner;100;2.03672;1.31443;2.34
126;calc wait;100;0.0345587;0.00265363;0.364244
126;calc bound;100;0.00542983;0.0032443;0.0100086
126;calc iter;100;2.34364;1.80745;2.45479
126;total;1;263.468;263.468;263.468
127;calc total;1;234.618;234.618;234.618
127;calc update async;100;0.00036172;6.1299e-05;0.0152746
127;calc inner;100;1.99053;1.03547;2.33992
127;calc wait;100;0.0669102;0.00262432;0.680955
127;calc bound;100;0.00600696;0.00297132;0.0106497
127;calc iter;100;2.34361;1.79924;2.4611
127;total;1;263.483;263.483;263.483
144;calc total;1;234.673;234.673;234.673
144;calc update async;100;0.0003115;0.000173428;0.00920758
144;calc inner;100;2.04444;1.50144;2.322
144;calc wait;100;0.276707;0.00563339;0.501789
144;calc bound;100;0.0105728;0.0030879;0.0111392
144;calc iter;100;2.33204;1.62718;2.41079
144;total;1;263.241;263.241;263.241
145;calc total;1;234.673;234.673;234.673
145;calc update async;100;0.000354845;7.7239e-05;0.00912511
145;calc inner;100;2.05196;1.75803;2.32121
145;calc wait;100;0.268776;0.00775716;0.492891
145;calc bound;100;0.00977003;0.00353955;0.0104527
145;calc iter;100;2.33087;1.94159;2.41941
145;total;1;263.346;263.346;263.346
146;calc total;1;234.673;234.673;234.673
146;calc update async;100;0.000363122;8.3319e-05;0.00914993
146;calc inner;100;2.06802;1.85929;2.32716
146;calc wait;100;0.250828;0.00348412;0.472567
146;calc bound;100;0.00995992;0.0048778;0.0104593
146;calc iter;100;2.32918;2.22915;2.40496
146;total;1;263.703;263.703;263.703
147;calc total;1;234.673;234.673;234.673
147;calc update async;100;0.00030423;0.000140899;0.00906919
147;calc inner;100;2.05494;1.83412;2.32707
147;calc wait;100;0.260619;0.00362088;0.485852
147;calc bound;100;0.0099283;0.0047704;0.010629
147;calc iter;100;2.3258;2.29694;2.37629
147;total;1;263.675;263.675;263.675
148;calc total;1;234.673;234.673;234.673
148;calc update async;100;0.000305017;0.000123619;0.00940796
148;calc inner;100;2.03611;1.83607;2.32429
148;calc wait;100;0.283496;0.00567521;0.48073
148;calc bound;100;0.00998954;0.00397393;0.0110909
148;calc iter;100;2.32991;2.27044;2.37454
148;total;1;263.841;263.841;263.841
149;calc total;1;234.673;234.673;234.673
149;calc update async;100;0.000314753;0.000146159;0.00937564
149;calc inner;100;2.04036;1.79414;2.32472
149;calc wait;100;0.281143;0.00615978;0.474606
149;calc bound;100;0.0100928;0.00446832;0.0108119
149;calc iter;100;2.33192;2.01146;2.38693
149;total;1;263.383;263.383;263.383
150;calc total;1;234.673;234.673;234.673
150;calc update async;100;0.000308915;0.000147688;0.00936137
150;calc inner;100;2.04118;1.52675;2.32809
150;calc wait;100;0.281584;0.00325317;0.477855
150;calc bound;100;0.00998499;0.00264451;0.0106489
150;calc iter;100;2.33306;1.65337;2.37236
150;total;1;263.816;263.816;263.816
151;calc total;1;234.673;234.673;234.673
151;calc update async;100;0.000404749;0.000202608;0.00930178
151;calc inner;100;2.02177;1.15767;2.32767
151;calc wait;100;0.306658;0.0173458;0.627071
151;calc bound;100;0.0104649;0.00260495;0.0111383
151;calc iter;100;2.3393;1.78757;2.37476
151;total;1;263.39;263.39;263.39
152;calc total;1;234.673;234.673;234.673
152;calc update async;100;0.000176465;5.529e-05;0.0104129
152;calc inner;100;2.3092;1.76358;2.34227
152;calc wait;100;0.0249155;0.00458069;0.0289139
152;calc bound;100;0.00515586;0.0040024;0.00679679
152;calc iter;100;2.33945;1.78567;2.37012
152;total;1;263.777;263.777;263.777
153;calc total;1;234.673;234.673;234.673
153;calc update async;100;0.000250398;0.000118769;0.010344
153;calc inner;100;2.32185;1.76535;2.35335
153;calc wait;100;0.00812227;0.00692549;0.00947503
153;calc bound;100;0.0092296;0.00359885;0.009863
153;calc iter;100;2.33946;1.77722;2.37138
153;total;1;263.777;263.777;263.777
154;calc total;1;234.673;234.673;234.673
154;calc update async;100;0.000189089;2.362e-05;0.0103819
154;calc inner;100;2.32662;1.77051;2.35796
154;calc wait;100;0.00318619;0.0026441;0.00375791
154;calc bound;100;0.00933052;0.00321579;0.00979683
154;calc iter;100;2.33946;1.77644;2.37078
154;total;1;263.823;263.823;263.823
155;calc total;1;234.673;234.673;234.673
155;calc update async;100;0.000281336;0.000138308;0.0103131
155;calc inner;100;2.32634;1.77049;2.35756
155;calc wait;100;0.00342887;0.00287526;0.00437344
155;calc bound;100;0.00939649;0.00319166;0.0098728
155;calc iter;100;2.33946;1.77671;2.37054
155;total;1;263.607;263.607;263.607
156;calc total;1;234.673;234.673;234.673
156;calc update async;100;0.000200667;7.5259e-05;0.0103893
156;calc inner;100;2.32398;1.7691;2.35765
156;calc wait;100;0.00982799;0.00417502;0.0175034
156;calc bound;100;0.00545221;0.00378113;0.0076442
156;calc iter;100;2.33946;1.78231;2.36976
156;total;1;263.808;263.808;263.808
157;calc total;1;234.673;234.673;234.673
157;calc update async;100;0.000235357;8.6129e-05;0.010354
157;calc inner;100;2.32534;1.76868;2.35825
157;calc wait;100;0.00736648;0.00558323;0.0123025
157;calc bound;100;0.0065194;0.00379528;0.00883129
157;calc iter;100;2.33947;1.77907;2.37227
157;total;1;263.457;263.457;263.457
158;calc total;1;234.673;234.673;234.673
158;calc update async;100;0.000259686;2.297e-05;0.0103571
158;calc inner;100;2.32923;1.77235;2.36117
158;calc wait;100;0.00314716;0.00241251;0.00549919
158;calc bound;100;0.00679451;0.00326424;0.00893301
158;calc iter;100;2.33947;1.77823;2.37228
158;total;1;263.502;263.502;263.502
159;calc total;1;234.662;234.662;234.662
159;calc update async;100;0.000258282;8.3089e-05;0.00909257
159;calc inner;100;2.32915;1.77291;2.36157
159;calc wait;100;0.00320884;0.00237933;0.00494842
159;calc bound;100;0.00673693;0.00330117;0.00969809
159;calc iter;100;2.33936;1.77874;2.37245
159;total;1;263.502;263.502;263.502
160;calc total;1;234.673;234.673;234.673
160;calc update async;100;5.72953e-05;3.11e-05;0.000760601
160;calc inner;100;1.9725;1.04925;2.32186
160;calc wait;100;0.352015;0.0411989;0.655814
160;calc bound;100;0.0102941;0.00263503;0.0111253
160;calc iter;100;2.33487;1.53187;2.40671
160;total;1;263.569;263.569;263.569
161;calc total;1;234.673;234.673;234.673
161;calc update async;100;6.19964e-05;3.6359e-05;0.000778071
161;calc inner;100;1.97791;1.39745;2.32092
161;calc wait;100;0.342196;0.00803106;0.693455
161;calc bound;100;0.00990575;0.00267738;0.0105303
161;calc iter;100;2.33011;1.6311;2.39109
161;total;1;263.472;263.472;263.472
162;calc total;1;234.673;234.673;234.673
162;calc update async;100;6.39267e-05;3.424e-05;0.000942448
162;calc inner;100;1.98875;1.64195;2.32621
162;calc wait;100;0.328901;0.00365799;0.669342
162;calc bound;100;0.0101276;0.00334793;0.0108278
162;calc iter;100;2.32792;2.09887;2.40336
162;total;1;263.569;263.569;263.569
163;calc total;1;234.673;234.673;234.673
163;calc update async;100;6.20075e-05;3.126e-05;0.000722682
163;calc inner;100;1.98634;1.72774;2.32587
163;calc wait;100;0.326808;0.00420914;0.606621
163;calc bound;100;0.0100916;0.0033544;0.0107327
163;calc iter;100;2.32351;2.26071;2.39713
163;total;1;263.429;263.429;263.429
164;calc total;1;234.673;234.673;234.673
164;calc update async;100;5.8609e-05;3.0999e-05;0.000768691
164;calc inner;100;1.94701;1.7144;2.32058
164;calc wait;100;0.365982;0.00633779;0.601075
164;calc bound;100;0.00995539;0.00330203;0.0106155
164;calc iter;100;2.32305;2.29322;2.37195
164;total;1;263.772;263.772;263.772
165;calc total;1;234.673;234.673;234.673
165;calc update async;100;6.11871e-05;4.0459e-05;0.00080698
165;calc inner;100;1.94932;1.61992;2.32065
165;calc wait;100;0.368264;0.0080205;0.679366
165;calc bound;100;0.010048;0.00371991;0.010665
165;calc iter;100;2.32774;2.10351;2.39012
165;total;1;263.652;263.652;263.652
166;calc total;1;234.673;234.673;234.673
166;calc update async;100;6.26249e-05;3.833e-05;0.000884589
166;calc inner;100;1.95467;1.41593;2.32607
166;calc wait;100;0.364863;0.00455623;0.67749
166;calc bound;100;0.010388;0.00303447;0.0110103
166;calc iter;100;2.33005;1.66246;2.3833
166;total;1;263.819;263.819;263.819
167;calc total;1;234.673;234.673;234.673
167;calc update async;100;7.41704e-05;4.2509e-05;0.00132417
167;calc inner;100;1.94614;1.06341;2.32565
167;calc wait;100;0.381697;0.0149883;0.686008
167;calc bound;100;0.00896893;0.00242803;0.0113929
167;calc iter;100;2.33689;1.7519;2.39576
167;total;1;263.378;263.378;263.378
168;calc total;1;234.672;234.672;234.672
168;calc update async;100;5.61068e-05;2.769e-05;0.00133445
168;calc inner;100;2.32056;1.74074;2.35486
168;calc wait;100;0.00931433;0.00407931;0.0512823
168;calc bound;100;0.00696524;0.00356509;0.00928662
168;calc iter;100;2.33694;1.75024;2.37159
168;total;1;263.476;263.476;263.476
169;calc total;1;234.672;234.672;234.672
169;calc update async;100;5.43973e-05;3.069e-05;0.00116778
169;calc inner;100;2.32626;1.7444;2.36103
169;calc wait;100;0.00387464;0.0022965;0.0280615
169;calc bound;100;0.006734;0.00273011;0.0103745
169;calc iter;100;2.33694;1.74947;2.37245
169;total;1;263.638;263.638;263.638
170;calc total;1;234.672;234.672;234.672
170;calc update async;100;4.91996e-05;2.442e-05;0.0012579
170;calc inner;100;2.32579;1.74377;2.35991
170;calc wait;100;0.00422069;0.0027454;0.0066657
170;calc bound;100;0.00668311;0.00330901;0.00938294
170;calc iter;100;2.33694;1.74986;2.37239
170;total;1;263.278;263.278;263.278
171;calc total;1;234.672;234.672;234.672
171;calc update async;100;5.07068e-05;2.894e-05;0.00117369
171;calc inner;100;2.32378;1.74727;2.35882
171;calc wait;100;0.0073102;0.00314283;0.0186399
171;calc bound;100;0.00557509;0.0035307;0.00934204
171;calc iter;100;2.33693;1.75477;2.37009
171;total;1;263.388;263.388;263.388
172;calc total;1;234.672;234.672;234.672
172;calc update async;100;6.46583e-05;2.534e-05;0.00121189
172;calc inner;100;2.30224;1.7411;2.34379
172;calc wait;100;0.0252776;0.00521673;0.0391733
172;calc bound;100;0.00908005;0.00214019;0.0109736
172;calc iter;100;2.33691;1.76065;2.37121
172;total;1;263.697;263.697;263.697
173;calc total;1;234.672;234.672;234.672
173;calc update async;100;5.63337e-05;2.8579e-05;0.00120586
173;calc inner;100;2.30576;1.764;2.34035
173;calc wait;100;0.0218067;0.00473049;0.0384686
173;calc bound;100;0.00904314;0.00283321;0.0105283
173;calc iter;100;2.33678;1.77875;2.36861
173;total;1;263.372;263.372;263.372
174;calc total;1;234.672;234.672;234.672
174;calc update async;100;6.1059e-05;2.81e-05;0.00111197
174;calc inner;100;2.31166;1.77903;2.34852
174;calc wait;100;0.0155706;0.00305693;0.0321363
174;calc bound;100;0.00906307;0.00351863;0.0102331
174;calc iter;100;2.33674;1.79341;2.37123
174;total;1;263.263;263.263;263.263
175;calc total;1;234.662;234.662;234.662
175;calc update async;100;4.82364e-05;2.499e-05;0.000615393
175;calc inner;100;2.30762;1.78154;2.34728
175;calc wait;100;0.0196213;0.0029031;0.0384606
175;calc bound;100;0.00889412;0.00309632;0.010476
175;calc iter;100;2.33664;1.80438;2.36941
175;total;1;263.703;263.703;263.703
176;calc total;1;234.662;234.662;234.662
176;calc update async;100;5.24194e-05;2.01e-05;0.000476594
176;calc inner;100;1.24319;0.422757;2.30834
176;calc wait;100;1.08588;0.0309689;1.92583
176;calc bound;100;0.00742586;0.0019142;0.0143475
176;calc iter;100;2.33655;1.8231;2.37194
176;total;1;263.706;263.706;263.706
177;calc total;1;234.662;234.662;234.662
177;calc update async;100;4.53813e-05;2.7099e-05;0.000431525
177;calc inner;100;1.48798;0.773132;2.30778
177;calc wait;100;0.445907;0.0112107;0.859164
177;calc bound;100;0.00663986;0.00263086;0.0105584
177;calc iter;100;2.32895;2.23018;2.40479
177;total;1;263.329;263.329;263.329
178;calc total;1;234.662;234.662;234.662
178;calc update async;100;3.93309e-05;2.227e-05;0.000384855
178;calc inner;100;1.5184;0.767055;2.31507
178;calc wait;100;0.244555;0.00419115;0.478199
178;calc bound;100;0.00735463;0.00281158;0.0107186
178;calc iter;100;2.32549;2.28663;2.37649
178;total;1;263.667;263.667;263.667
179;calc total;1;234.662;234.662;234.662
179;calc update async;100;3.65694e-05;1.767e-05;0.000409185
179;calc inner;100;1.29334;0.539013;2.31499
179;calc wait;100;0.471335;0.00428271;0.877361
179;calc bound;100;0.00985093;0.00403018;0.0139411
179;calc iter;100;2.3208;2.27774;2.39022
179;total;1;263.509;263.509;263.509
180;calc total;1;234.657;234.657;234.657
180;calc update async;100;3.6481e-05;1.9189e-05;0.000435925
180;calc inner;100;1.43981;0.721625;2.31503
180;calc wait;100;0.384146;0.0056555;0.723752
180;calc bound;100;0.00980978;0.00392168;0.0111372
180;calc iter;100;2.32549;2.29586;2.36825
180;total;1;263.244;263.244;263.244
181;calc total;1;234.657;234.657;234.657
181;calc update async;100;4.42301e-05;2.725e-05;0.000467914
181;calc inner;100;1.54206;0.837564;2.3139
181;calc wait;100;0.202671;0.00702994;0.329385
181;calc bound;100;0.00901228;0.0041648;0.010735
181;calc iter;100;2.32959;2.26928;2.37215
181;total;1;263.554;263.554;263.554
182;calc total;1;234.657;234.657;234.657
182;calc update async;100;4.68079e-05;2.815e-05;0.000491354
182;calc inner;100;1.46264;0.636942;2.31735
182;calc wait;100;0.21351;0.00381846;0.47892
182;calc bound;100;0.0062775;0.00206223;0.0105658
182;calc iter;100;2.33164;2.01464;2.38658
182;total;1;263.335;263.335;263.335
183;calc total;1;234.657;234.657;234.657
183;calc update async;100;5.32234e-05;2.5439e-05;0.000579093
183;calc inner;100;1.31525;0.416575;2.31715
183;calc wait;100;1.00767;0.0273707;1.99197
183;calc bound;100;0.0102957;0.00254766;0.0113549
183;calc iter;100;2.33351;1.72633;2.41666
183;total;1;263.792;263.792;263.792
184;calc total;1;234.657;234.657;234.657
184;calc update async;100;3.47446e-05;1.878e-05;0.00078206
184;calc inner;100;2.11638;1.23109;2.34015
184;calc wait;100;0.0765283;0.00560076;0.235705
184;calc bound;100;0.00968993;0.00447016;0.0139008
184;calc iter;100;2.33912;1.79867;2.3747
184;total;1;263.41;263.41;263.41
185;calc total;1;234.657;234.657;234.657
185;calc update async;100;3.67037e-05;2.166e-05;0.000634652
185;calc inner;100;2.1684;1.27823;2.34019
185;calc wait;100;0.0164768;0.00752808;0.0316567
185;calc bound;100;0.00480428;0.00344129;0.0104042
185;calc iter;100;2.33918;1.77318;2.37029
185;total;1;263.598;263.598;263.598
186;calc total;1;234.657;234.657;234.657
186;calc update async;100;3.35024e-05;1.983e-05;0.000365735
186;calc inner;100;2.17579;1.29015;2.34457
186;calc wait;100;0.00339918;0.0027313;0.00447667
186;calc bound;100;0.0045887;0.00317214;0.00963938
186;calc iter;100;2.33924;1.76442;2.37068
186;total;1;263.287;263.287;263.287
187;calc total;1;234.657;234.657;234.657
187;calc update async;100;3.87231e-05;2.127e-05;0.000546834
187;calc inner;100;2.17508;1.28987;2.34441
187;calc wait;100;0.00765127;0.00274428;0.0595284
187;calc bound;100;0.00466463;0.00261661;0.00972952
187;calc iter;100;2.33926;1.76577;2.36869
187;total;1;263.588;263.588;263.588
188;calc total;1;234.657;234.657;234.657
188;calc update async;100;3.13453e-05;1.762e-05;0.000554183
188;calc inner;100;2.18097;1.28381;2.34351
188;calc wait;100;0.014125;0.00443314;0.0736816
188;calc bound;100;0.00515522;0.00339389;0.00952084
188;calc iter;100;2.33918;1.77701;2.37371
188;total;1;263.27;263.27;263.27
189;calc total;1;234.657;234.657;234.657
189;calc update async;100;3.78602e-05;1.961e-05;0.000712652
189;calc inner;100;2.18455;1.29566;2.34216
189;calc wait;100;0.00880772;0.00465287;0.027779
189;calc bound;100;0.00448371;0.00299965;0.00986798
189;calc iter;100;2.33921;1.75784;2.3709
189;total;1;263.807;263.807;263.807
190;calc total;1;234.657;234.657;234.657
190;calc update async;100;3.77524e-05;2.094e-05;0.000522224
190;calc inner;100;2.186;1.29657;2.34753
190;calc wait;100;0.00286895;0.00207529;0.00349386
190;calc bound;100;0.0041804;0.00251203;0.00903497
190;calc iter;100;2.33926;1.75536;2.3714
190;total;1;263.353;263.353;263.353
191;calc total;1;234.657;234.657;234.657
191;calc update async;100;3.88657e-05;2.203e-05;0.000659452
191;calc inner;100;2.18571;1.29535;2.34725
191;calc wait;100;0.00306526;0.00202022;0.00430454
191;calc bound;100;0.00423079;0.00252608;0.00882202
191;calc iter;100;2.33927;1.75525;2.37218
191;total;1;263.356;263.356;263.356
192;calc total;1;234.657;234.657;234.657
192;calc update async;100;5.23233e-05;1.889e-05;0.000548003
192;calc inner;100;1.42994;0.444056;2.31883
192;calc wait;100;0.899781;0.00574568;1.88179
192;calc bound;100;0.00803589;0.00192403;0.0121556
192;calc iter;100;2.33794;1.61758;2.40119
192;total;1;263.822;263.822;263.822
193;calc total;1;234.657;234.657;234.657
193;calc update async;100;4.74308e-05;2.9e-05;0.000510794
193;calc inner;100;1.41163;0.555288;2.31862
193;calc wait;100;0.678777;0.00821308;1.7359
193;calc bound;100;0.00855914;0.00263516;0.0111275
193;calc iter;100;2.32761;1.60338;2.53243
193;total;1;263.244;263.244;263.244
194;calc total;1;234.657;234.657;234.657
194;calc update async;100;5.06907e-05;2.927e-05;0.000501534
194;calc inner;100;1.60113;1.01247;2.32354
194;calc wait;100;0.244762;0.00296702;0.464914
194;calc bound;100;0.0064463;0.00202713;0.0115911
194;calc iter;100;2.32319;2.26093;2.39666
194;total;1;263.822;263.822;263.822
195;calc total;1;234.657;234.657;234.657
195;calc update async;100;4.10084e-05;2.198e-05;0.000397855
195;calc inner;100;1.50958;0.757624;2.3231
195;calc wait;100;0.426672;0.00417641;0.90901
195;calc bound;100;0.00948521;0.00337195;0.0112624
195;calc iter;100;2.31756;2.2653;2.36375
195;total;1;263.249;263.249;263.249
196;calc total;1;234.656;234.656;234.656
196;calc update async;100;4.29681e-05;2.462e-05;0.000454655
196;calc inner;100;1.45512;0.606997;2.31821
196;calc wait;100;0.483448;0.00796193;0.805788
196;calc bound;100;0.0102633;0.00338142;0.0139937
196;calc iter;100;2.31702;2.22797;2.40607
196;total;1;263.377;263.377;263.377
197;calc total;1;234.656;234.656;234.656
197;calc update async;100;4.6044e-05;2.684e-05;0.000483784
197;calc inner;100;1.56892;0.942556;2.31948
197;calc wait;100;0.284059;0.00790258;0.469482
197;calc bound;100;0.00768014;0.00312566;0.0109079
197;calc iter;100;2.32274;2.24134;2.44499
197;total;1;263.306;263.306;263.306
198;calc total;1;234.656;234.656;234.656
198;calc update async;100;4.77242e-05;2.802e-05;0.000556684
198;calc inner;100;1.47658;0.802119;2.32371
198;calc wait;100;0.401735;0.00353122;1.27802
198;calc bound;100;0.00849634;0.00269533;0.0113062
198;calc iter;100;2.32743;2.10412;2.49358
198;total;1;263.854;263.854;263.854
199;calc total;1;234.656;234.656;234.656
199;calc update async;100;5.91596e-05;1.893e-05;0.000623803
199;calc inner;100;1.33685;0.409494;2.32342
199;calc wait;100;0.986252;0.0140276;1.89216
199;calc bound;100;0.00988857;0.00216967;0.0185185
199;calc iter;100;2.33308;1.60342;2.3838
199;total;1;263.672;263.672;263.672
200;calc total;1;234.655;234.655;234.655
200;calc update async;100;4.18352e-05;2.472e-05;0.000274637
200;calc inner;100;2.18184;1.39309;2.33426
200;calc wait;100;0.0115709;0.00381197;0.0534764
200;calc bound;100;0.00440378;0.0024812;0.0100903
200;calc iter;100;2.33667;1.75856;2.3692
200;total;1;263.859;263.859;263.859
201;calc total;1;234.656;234.656;234.656
201;calc update async;100;3.93884e-05;2.42e-05;0.000362836
201;calc inner;100;2.18383;1.38865;2.33479
201;calc wait;100;0.00512281;0.00226346;0.0178126
201;calc bound;100;0.00411187;0.0022702;0.0101051
201;calc iter;100;2.33673;1.75606;2.37003
201;total;1;263.461;263.461;263.461
202;calc total;1;234.656;234.656;234.656
202;calc update async;100;4.38333e-05;2.163e-05;0.000539724
202;calc inner;100;2.18713;1.39363;2.33908
202;calc wait;100;0.00482462;0.00256167;0.00715737
202;calc bound;100;0.00366979;0.00201315;0.00921323
202;calc iter;100;2.33671;1.75757;2.37023
202;total;1;263.857;263.857;263.857
203;calc total;1;234.656;234.656;234.656
203;calc update async;100;4.12336e-05;2.227e-05;0.000490715
203;calc inner;100;2.18763;1.39868;2.33885
203;calc wait;100;0.00660647;0.00285292;0.0228898
203;calc bound;100;0.00397173;0.00241726;0.00924448
203;calc iter;100;2.33669;1.77059;2.37138
203;total;1;263.43;263.43;263.43
204;calc total;1;234.655;234.655;234.655
204;calc update async;100;4.41704e-05;1.947e-05;0.000334016
204;calc inner;100;2.15752;1.38292;2.33606
204;calc wait;100;0.0556495;0.00421521;0.109486
204;calc bound;100;0.00384141;0.00229633;0.00952255
204;calc iter;100;2.33656;1.78625;2.36866
204;total;1;263.862;263.862;263.862
205;calc total;1;234.655;234.655;234.655
205;calc update async;100;3.92557e-05;2.1289e-05;0.000254847
205;calc inner;100;2.15898;1.38729;2.3357
205;calc wait;100;0.019486;0.00553015;0.0351079
205;calc bound;100;0.00403745;0.00282235;0.0101424
205;calc iter;100;2.33648;1.79784;2.37103
205;total;1;263.485;263.485;263.485
206;calc total;1;234.656;234.656;234.656
206;calc update async;100;3.98438e-05;1.943e-05;0.000652853
206;calc inner;100;2.15044;1.38665;2.33969
206;calc wait;100;0.0251987;0.00294341;0.060622
206;calc bound;100;0.00823102;0.00358427;0.00984032
206;calc iter;100;2.33647;1.80663;2.37026
206;total;1;263.492;263.492;263.492
207;calc total;1;234.655;234.655;234.655
207;calc update async;100;3.0542e-05;1.894e-05;0.000238948
207;calc inner;100;2.10666;1.35178;2.33958
207;calc wait;100;0.0625501;0.00292486;0.145466
207;calc bound;100;0.00888534;0.00340103;0.0112847
207;calc iter;100;2.33639;1.82028;2.37151
207;total;1;263.523;263.523;263.523
208;calc total;1;234.656;234.656;234.656
208;calc update async;100;6.25739e-05;3.1919e-05;0.000612553
208;calc inner;100;1.22695;0.622037;2.29648
208;calc wait;100;1.09518;0.0459266;1.75066
208;calc bound;100;0.00967427;0.00260247;0.0116531
208;calc iter;100;2.33187;1.6326;2.40897
208;total;1;263.629;263.629;263.629
209;calc total;1;234.656;234.656;234.656
209;calc update async;100;4.28116e-05;1.863e-05;0.000448545
209;calc inner;100;1.42597;0.504204;2.29595
209;calc wait;100;0.357696;0.0056221;1.4835
209;calc bound;100;0.00377288;0.00193853;0.0105265
209;calc iter;100;2.32784;2.21541;2.42343
209;total;1;263.506;263.506;263.506
210;calc total;1;234.656;234.656;234.656
210;calc update async;100;4.14785e-05;2.298e-05;0.000301187
210;calc inner;100;1.39192;0.593274;2.29876
210;calc wait;100;0.276677;0.00384848;0.81604
210;calc bound;100;0.00847624;0.00313913;0.0106097
210;calc iter;100;2.32872;2.20568;2.45738
210;total;1;263.649;263.649;263.649
211;calc total;1;234.655;234.655;234.655
211;calc update async;100;3.48476e-05;1.781e-05;0.000420925
211;calc inner;100;1.15307;0.601919;2.29828
211;calc wait;100;0.453254;0.00358982;0.822713
211;calc bound;100;0.0103865;0.00407014;0.0142705
211;calc iter;100;2.33055;2.29605;2.41151
211;total;1;263.811;263.811;263.811
212;calc total;1;234.655;234.655;234.655
212;calc update async;100;3.70414e-05;2.2819e-05;0.000280907
212;calc inner;100;1.26471;0.613219;2.29662
212;calc wait;100;0.480468;0.00741572;0.705987
212;calc bound;100;0.00991374;0.00611053;0.0127249
212;calc iter;100;2.33227;2.159;2.42782
212;total;1;263.779;263.779;263.779
213;calc total;1;234.655;234.655;234.655
213;calc update async;100;4.86109e-05;2.44e-05;0.000395526
213;calc inner;100;1.47622;0.825398;2.29586
213;calc wait;100;0.172651;0.0155166;0.255331
213;calc bound;100;0.00808557;0.0031629;0.0110969
213;calc iter;100;2.334;2.01267;2.42266
213;total;1;263.687;263.687;263.687
214;calc total;1;234.655;234.655;234.655
214;calc update async;100;5.05457e-05;3.165e-05;0.000395555
214;calc inner;100;1.37957;0.68593;2.29869
214;calc wait;100;0.0957247;0.00329095;0.176432
214;calc bound;100;0.00312936;0.00262531;0.0114585
214;calc iter;100;2.33517;1.78076;2.39584
214;total;1;263.488;263.488;263.488
215;calc total;1;234.655;234.655;234.655
215;calc update async;100;5.89447e-05;3.8729e-05;0.000422184
215;calc inner;100;1.16416;0.488692;2.29869
215;calc wait;100;1.16047;0.0168019;1.8243
215;calc bound;100;0.010592;0.00261883;0.0114222
215;calc iter;100;2.33734;1.64531;2.42913
215;total;1;263.444;263.444;263.444
216;calc total;1;234.655;234.655;234.655
216;calc update async;100;3.66358e-05;2.324e-05;0.000515864
216;calc inner;100;2.08199;1.2974;2.32167
216;calc wait;100;0.0724967;0.0166811;0.105321
216;calc bound;100;0.00955008;0.00354228;0.0105349
216;calc iter;100;2.34228;1.80384;2.38309
216;total;1;263.72;263.72;263.72
217;calc total;1;234.655;234.655;234.655
217;calc update async;100;4.71537e-05;3.298e-05;0.000365236
217;calc inner;100;2.13164;1.32008;2.32379
217;calc wait;100;0.0156006;0.00429772;0.0708523
217;calc bound;100;0.00422973;0.00348086;0.00717999
217;calc iter;100;2.34235;1.78973;2.38295
217;total;1;263.69;263.69;263.69
218;calc total;1;234.697;234.697;234.697
218;calc update async;100;4.65692e-05;2.754e-05;0.000469014
218;calc inner;100;2.13701;1.32811;2.32778
218;calc wait;100;0.0051064;0.00304874;0.148576
218;calc bound;100;0.00383119;0.00281077;0.00425273
218;calc iter;100;2.34283;1.78948;2.38504
218;total;1;263.765;263.765;263.765
219;calc total;1;234.655;234.655;234.655
219;calc update async;100;4.89937e-05;2.7649e-05;0.000319146
219;calc inner;100;2.13781;1.32775;2.32428
219;calc wait;100;0.00610657;0.00262735;0.0738692
219;calc bound;100;0.00379837;0.00288785;0.0105762
219;calc iter;100;2.34242;1.78918;2.38051
219;total;1;263.392;263.392;263.392
220;calc total;1;234.697;234.697;234.697
220;calc update async;100;3.85285e-05;2.339e-05;0.000410506
220;calc inner;100;2.14053;1.33178;2.32007
220;calc wait;100;0.0140352;0.00468391;0.12694
220;calc bound;100;0.00475146;0.00269003;0.00719272
220;calc iter;100;2.34274;1.79105;2.38277
220;total;1;263.802;263.802;263.802
221;calc total;1;234.655;234.655;234.655
221;calc update async;100;4.14274e-05;2.25e-05;0.000556613
221;calc inner;100;2.1429;1.3339;2.32211
221;calc wait;100;0.012357;0.00688025;0.079463
221;calc bound;100;0.00417516;0.00333224;0.00900204
221;calc iter;100;2.34236;1.7889;2.38117
221;total;1;263.585;263.585;263.585
222;calc total;1;234.697;234.697;234.697
222;calc update async;100;4.16617e-05;2.361e-05;0.000381805
222;calc inner;100;2.14591;1.3357;2.32436
222;calc wait;100;0.00396268;0.0023502;0.113657
222;calc bound;100;0.00375389;0.00280947;0.00450095
222;calc iter;100;2.34283;1.7889;2.40357
222;total;1;263.803;263.803;263.803
223;calc total;1;234.654;234.654;234.654
223;calc update async;100;4.55733e-05;2.3769e-05;0.000338506
223;calc inner;100;2.14619;1.33431;2.323
223;calc wait;100;0.00378064;0.00210876;0.0815913
223;calc bound;100;0.00372357;0.00244573;0.0105588
223;calc iter;100;2.34241;1.787;2.38234
223;total;1;263.536;263.536;263.536
224;calc total;1;234.655;234.655;234.655
224;calc update async;100;0.000507393;7.6599e-05;0.0171234
224;calc inner;100;1.75065;0.44209;2.32192
224;calc wait;100;0.583461;0.0257194;1.85728
224;calc bound;100;0.00782407;0.00192423;0.00972841
224;calc iter;100;2.34245;1.78822;2.38291
224;total;1;263.78;263.78;263.78
225;calc total;1;234.655;234.655;234.655
225;calc update async;100;0.000436599;7.5329e-05;0.0170528
225;calc inner;100;1.75625;0.442786;2.32165
225;calc wait;100;0.562819;0.00968608;1.85653
225;calc bound;100;0.00953001;0.00262724;0.0108719
225;calc iter;100;2.32904;2.14772;2.41163
225;total;1;263.379;263.379;263.379
226;calc total;1;234.655;234.655;234.655
226;calc update async;100;0.000526096;8.2349e-05;0.0254218
226;calc inner;100;1.7462;0.606249;2.3203
226;calc wait;100;0.554006;0.00357715;1.75772
226;calc bound;100;0.0095424;0.00241978;0.0108312
226;calc iter;100;2.31249;2.04161;2.36962
226;total;1;263.778;263.778;263.778
227;calc total;1;234.655;234.655;234.655
227;calc update async;100;0.000447928;0.000138528;0.0176546
227;calc inner;100;1.7989;0.818278;2.32561
227;calc wait;100;0.454439;0.00452624;1.04055
227;calc bound;100;0.00955719;0.00315069;0.0105528
227;calc iter;100;2.30376;2.08144;2.44459
227;total;1;263.506;263.506;263.506
228;calc total;1;234.655;234.655;234.655
228;calc update async;100;0.000439567;0.000140458;0.0178108
228;calc inner;100;1.80245;0.66928;2.31917
228;calc wait;100;0.421625;0.00904379;0.991008
228;calc bound;100;0.00982523;0.00316557;0.0108008
228;calc iter;100;2.30488;2.14135;2.42813
228;total;1;263.818;263.818;263.818
229;calc total;1;234.655;234.655;234.655
229;calc update async;100;0.00045674;0.000161598;0.0180225
229;calc inner;100;1.80267;0.700938;2.3187
229;calc wait;100;0.439769;0.00835193;0.988919
229;calc bound;100;0.00983339;0.00313822;0.0126887
229;calc iter;100;2.31166;2.16723;2.43263
229;total;1;263.726;263.726;263.726
230;calc total;1;234.655;234.655;234.655
230;calc update async;100;0.000443782;8.0649e-05;0.0181037
230;calc inner;100;1.74404;0.492323;2.32395
230;calc wait;100;0.560642;0.00640509;1.8512
230;calc bound;100;0.00951336;0.00192332;0.0107493
230;calc iter;100;2.315;1.73452;2.4177
230;total;1;263.818;263.818;263.818
231;calc total;1;234.655;234.655;234.655
231;calc update async;100;0.000573476;6.6379e-05;0.0246968
231;calc inner;100;1.79941;0.353966;2.32047
231;calc wait;100;0.519374;0.0241537;1.58095
231;calc bound;100;0.0105966;0.00214224;0.0141367
231;calc iter;100;2.32996;1.88863;2.38725
231;total;1;263.684;263.684;263.684
232;calc total;1;234.654;234.654;234.654
232;calc update async;100;0.000374854;0.000100079;0.0229019
232;calc inner;100;2.24736;1.29483;2.34195
232;calc wait;100;0.017008;0.00359232;0.028315
232;calc bound;100;0.00515649;0.00305281;0.00710141
232;calc iter;100;2.33301;1.60464;2.38464
232;total;1;263.797;263.797;263.797
233;calc total;1;234.654;234.654;234.654
233;calc update async;100;0.000468388;0.000186428;0.0230457
233;calc inner;100;2.25406;1.29386;2.33948
233;calc wait;100;0.00756568;0.00345924;0.0109183
233;calc bound;100;0.00724553;0.00277841;0.0096559
233;calc iter;100;2.33304;1.60412;2.38336
233;total;1;263.591;263.591;263.591
234;calc total;1;234.655;234.655;234.655
234;calc update async;100;0.00047909;2.383e-05;0.023231
234;calc inner;100;2.25745;1.2957;2.34567
234;calc wait;100;0.0032257;0.00197974;0.00368631
234;calc bound;100;0.00706181;0.00237301;0.00970837
234;calc iter;100;2.33308;1.60498;2.3833
234;total;1;263.803;263.803;263.803
235;calc total;1;234.654;234.654;234.654
235;calc update async;100;0.000473938;9.4379e-05;0.0229588
235;calc inner;100;2.25741;1.29967;2.34526
235;calc wait;100;0.00519015;0.00287765;0.0343078
235;calc bound;100;0.00711896;0.00267891;0.00990343
235;calc iter;100;2.33298;1.60513;2.38283
235;total;1;263.495;263.495;263.495
236;calc total;1;234.655;234.655;234.655
236;calc update async;100;0.0004692;0.000129199;0.0235235
236;calc inner;100;2.22116;1.25116;2.34408
236;calc wait;100;0.0608614;0.00547394;0.281755
236;calc bound;100;0.00685601;0.00216116;0.0112177
236;calc iter;100;2.33254;1.60045;2.38992
236;total;1;263.822;263.822;263.822
237;calc total;1;234.655;234.655;234.655
237;calc update async;100;0.000468321;0.000113209;0.0235419
237;calc inner;100;2.2247;1.25038;2.34252
237;calc wait;100;0.0179613;0.00566417;0.0849456
237;calc bound;100;0.00687735;0.00283256;0.0100409
237;calc iter;100;2.33239;1.59631;2.3886
237;total;1;263.52;263.52;263.52
238;calc total;1;234.655;234.655;234.655
238;calc update async;100;0.000427301;2.075e-05;0.0236945
238;calc inner;100;2.22128;1.22196;2.34742
238;calc wait;100;0.0249691;0.00287573;0.118337
238;calc bound;100;0.00836493;0.00444451;0.0101563
238;calc iter;100;2.3323;1.61106;2.39093
238;total;1;263.822;263.822;263.822
239;calc total;1;234.654;234.654;234.654
239;calc update async;100;0.000431866;6.9619e-05;0.0233309
239;calc inner;100;2.1615;1.01883;2.34723
239;calc wait;100;0.0956291;0.00287422;0.47872
239;calc bound;100;0.00860406;0.00285959;0.0111678
239;calc iter;100;2.33174;1.62963;2.41155
239;total;1;263.822;263.822;263.822
240;calc total;1;234.696;234.696;234.696
240;calc update async;100;0.000392408;0.000258867;0.00347488
240;calc inner;100;2.08036;1.94268;2.28105
240;calc wait;100;0.239754;0.00600979;0.392866
240;calc bound;100;0.00962723;0.00747864;0.0111542
240;calc iter;100;2.33014;2.12768;2.45555
240;total;1;263.608;263.608;263.608
241;calc total;1;234.654;234.654;234.654
241;calc update async;100;0.000526287;0.000127248;0.0254966
241;calc inner;100;2.08377;1.94261;2.28936
241;calc wait;100;0.235791;0.0169565;0.420557
241;calc bound;100;0.00964355;0.00412087;0.0106149
241;calc iter;100;2.32974;2.24522;2.38082
241;total;1;263.801;263.801;263.801
242;calc total;1;234.66;234.66;234.66
242;calc update async;100;0.000372121;0.000126499;0.0104991
242;calc inner;100;2.10368;1.96838;2.29413
242;calc wait;100;0.216719;0.0176714;0.406033
242;calc bound;100;0.0097771;0.00352317;0.0106198
242;calc iter;100;2.33065;2.25944;2.38476
242;total;1;263.796;263.796;263.796
243;calc total;1;234.654;234.654;234.654
243;calc update async;100;0.000558254;0.000217008;0.0255479
243;calc inner;100;2.09168;1.96822;2.29748
243;calc wait;100;0.230051;0.00883752;0.380147
243;calc bound;100;0.0100271;0.0036152;0.0110796
243;calc iter;100;2.33232;2.14913;2.4284
243;total;1;263.474;263.474;263.474
244;calc total;1;234.66;234.66;234.66
244;calc update async;100;0.000397933;0.000261037;0.0106643
244;calc inner;100;2.05303;1.82489;2.31031
244;calc wait;100;0.270797;0.00591434;0.389928
244;calc bound;100;0.00993512;0.00436808;0.0104613
244;calc iter;100;2.33417;2.01321;2.42258
244;total;1;263.825;263.825;263.825
245;calc total;1;234.66;234.66;234.66
245;calc update async;100;0.000399823;0.000252757;0.0106608
245;calc inner;100;2.05378;1.6462;2.31439
245;calc wait;100;0.271173;0.0086774;0.395949
245;calc bound;100;0.00995152;0.0067376;0.0106216
245;calc iter;100;2.33531;1.77591;2.39537
245;total;1;263.71;263.71;263.71
246;calc total;1;234.66;234.66;234.66
246;calc update async;100;0.000401631;0.000248027;0.0106271
246;calc inner;100;2.05546;1.41629;2.31946
246;calc wait;100;0.270217;0.00386434;0.398921
246;calc bound;100;0.00999887;0.00266999;0.0106902
246;calc iter;100;2.33608;1.50486;2.39199
246;total;1;263.777;263.777;263.777
247;calc total;1;234.66;234.66;234.66
247;calc update async;100;0.000497259;0.000288106;0.0105913
247;calc inner;100;2.04144;1.15947;2.3119
247;calc wait;100;0.290003;0.0227633;0.630709
247;calc bound;100;0.0104049;0.0026258;0.011034
247;calc iter;100;2.34235;1.7932;2.38307
247;total;1;263.51;263.51;263.51
248;calc total;1;234.659;234.659;234.659
248;calc update async;100;0.000216823;0.000102058;0.00934307
248;calc inner;100;2.3149;1.76991;2.35883
248;calc wait;100;0.0220998;0.00997128;0.0286708
248;calc bound;100;0.00527728;0.00403962;0.00801
248;calc iter;100;2.3425;1.79157;2.38275
248;total;1;263.826;263.826;263.826
249;calc total;1;234.654;234.654;234.654
249;calc update async;100;0.000503914;0.000226048;0.025413
249;calc inner;100;2.32551;1.77156;2.36717
249;calc wait;100;0.00757259;0.00459313;0.0105396
249;calc bound;100;0.00885607;0.00359478;0.00975704
249;calc iter;100;2.34245;1.78282;2.38253
249;total;1;263.668;263.668;263.668
250;calc total;1;234.659;234.659;234.659
250;calc update async;100;0.000184803;2.542e-05;0.00934468
250;calc inner;100;2.32981;1.77675;2.37094
250;calc wait;100;0.00324584;0.0024001;0.0246506
250;calc bound;100;0.00914358;0.00325931;0.00976401
250;calc iter;100;2.34251;1.78247;2.38255
250;total;1;263.814;263.814;263.814
251;calc total;1;234.654;234.654;234.654
251;calc update async;100;0.000541095;0.000158568;0.0251198
251;calc inner;100;2.32956;1.77656;2.37049
251;calc wait;100;0.00324949;0.00268442;0.00423194
251;calc bound;100;0.00909781;0.0032287;0.00984223
251;calc iter;100;2.34245;1.7828;2.38221
251;total;1;263.701;263.701;263.701
252;calc total;1;234.659;234.659;234.659
252;calc update async;100;0.000308494;0.000135409;0.0111769
252;calc inner;100;2.32757;1.77414;2.36981
252;calc wait;100;0.00933104;0.00577068;0.0364148
252;calc bound;100;0.00529567;0.00382479;0.00619791
252;calc iter;100;2.34251;1.78853;2.38294
252;total;1;263.359;263.359;263.359
253;calc total;1;234.654;234.654;234.654
253;calc update async;100;0.000454146;0.000120808;0.0246729
253;calc inner;100;2.32805;1.77301;2.36839
253;calc wait;100;0.00784971;0.00566853;0.0117615
253;calc bound;100;0.00609037;0.00387272;0.00874968
253;calc iter;100;2.34245;1.78389;2.38232
253;total;1;263.535;263.535;263.535
254;calc total;1;234.654;234.654;234.654
254;calc update async;100;0.000389966;2.393e-05;0.0248759
254;calc inner;100;2.3327;1.77787;2.37349
254;calc wait;100;0.00305598;0.0023804;0.00388595
254;calc bound;100;0.00626015;0.00330052;0.00879226
254;calc iter;100;2.34246;1.78364;2.38222
254;total;1;263.46;263.46;263.46
255;calc total;1;234.652;234.652;234.652
255;calc update async;100;0.000440765;0.000112398;0.0229199
255;calc inner;100;2.3326;1.77829;2.3737
255;calc wait;100;0.00321331;0.00241475;0.00465655
255;calc bound;100;0.00617665;0.00328432;0.00886441
255;calc iter;100;2.34243;1.78427;2.38227
255;total;1;263.292;263.292;263.292
256;calc total;1;234.723;234.723;234.723
256;calc update async;100;0.000171753;5.2019e-05;0.00320926
256;calc inner;100;1.0798;0.456908;2.19954
256;calc wait;100;1.23697;0.0596152;1.87983
256;calc bound;100;0.00831354;0.00200449;0.0171795
256;calc iter;100;2.32526;2.25941;2.38191
256;total;1;263.738;263.738;263.738
257;calc total;1;234.646;234.646;234.646
257;calc update async;100;0.000230094;3.6759e-05;0.0136963
257;calc inner;100;1.06716;0.407446;2.20275
257;calc wait;100;1.23215;0.0575066;1.84335
257;calc bound;100;0.00641831;0.00258629;0.0135969
257;calc iter;100;2.30596;2.14787;2.4171
257;total;1;263.734;263.734;263.734
258;calc total;1;234.646;234.646;234.646
258;calc update async;100;0.000264362;4.616e-05;0.0142214
258;calc inner;100;1.01919;0.417422;2.21111
258;calc wait;100;1.26319;0.00848888;1.91418
258;calc bound;100;0.009137;0.00206073;0.0113646
258;calc iter;100;2.29201;2.11488;2.36956
258;total;1;263.734;263.734;263.734
259;calc total;1;234.646;234.646;234.646
259;calc update async;100;0.000239014;4.3499e-05;0.0139258
259;calc inner;100;1.0984;0.39435;2.22445
259;calc wait;100;1.17421;0.0035858;1.92212
259;calc bound;100;0.00781507;0.00298292;0.0202447
259;calc iter;100;2.28121;2.08212;2.44788
259;total;1;263.642;263.642;263.642
260;calc total;1;234.646;234.646;234.646
260;calc update async;100;0.000229613;3.861e-05;0.0139233
260;calc inner;100;1.01254;0.382537;2.19709
260;calc wait;100;1.26243;0.0322934;1.93139
260;calc bound;100;0.00658016;0.00220847;0.0106184
260;calc iter;100;2.28243;2.14141;2.42883
260;total;1;263.766;263.766;263.766
261;calc total;1;234.646;234.646;234.646
261;calc update async;100;0.000264271;3.9569e-05;0.0141539
261;calc inner;100;1.07385;0.430261;2.2109
261;calc wait;100;1.18811;0.0147153;1.97913
261;calc bound;100;0.00922773;0.00222712;0.011415
261;calc iter;100;2.2891;2.16034;2.43197
261;total;1;263.768;263.768;263.768
262;calc total;1;234.646;234.646;234.646
262;calc update async;100;0.000251224;4.9019e-05;0.0139476
262;calc inner;100;0.990218;0.401927;2.21621
262;calc wait;100;1.2979;0.00321337;1.91529
262;calc bound;100;0.00798027;0.00258279;0.0134026
262;calc iter;100;2.2976;2.19844;2.41756
262;total;1;263.731;263.731;263.731
263;calc total;1;234.646;234.646;234.646
263;calc update async;100;0.000248798;3.714e-05;0.0139104
263;calc inner;100;1.05587;0.38249;2.21241
263;calc wait;100;1.24672;0.0245157;1.78757
263;calc bound;100;0.00816208;0.00192216;0.017308
263;calc iter;100;2.31101;2.03814;2.38795
263;total;1;263.515;263.515;263.515
264;calc total;1;234.646;234.646;234.646
264;calc update async;100;0.000237471;4.281e-05;0.0137641
264;calc inner;100;1.96627;0.941333;2.24933
264;calc wait;100;0.337472;0.00260585;1.39622
264;calc bound;100;0.00518841;0.00252865;0.0108293
264;calc iter;100;2.31691;2.26583;2.38675
264;total;1;263.772;263.772;263.772
265;calc total;1;234.646;234.646;234.646
265;calc update async;100;0.000279951;4.9689e-05;0.0134618
265;calc inner;100;1.96688;0.71871;2.24932
265;calc wait;100;0.33433;0.00290608;1.90333
265;calc bound;100;0.00805725;0.00212813;0.0108814
265;calc iter;100;2.31694;1.38865;3.2845
265;total;1;263.77;263.77;263.77
266;calc total;1;234.646;234.646;234.646
266;calc update async;100;0.0003093;7.8509e-05;0.0137173
266;calc inner;100;1.96671;0.938838;2.25329
266;calc wait;100;0.334305;0.00190156;2.76463
266;calc bound;100;0.00882592;0.00260517;0.0114704
266;calc iter;100;2.31697;0.954481;4.68072
266;total;1;263.772;263.772;263.772
267;calc total;1;234.646;234.646;234.646
267;calc update async;100;0.000265397;5.6819e-05;0.0135215
267;calc inner;100;1.96869;0.723241;2.25311
267;calc wait;100;0.335426;0.00303719;1.90797
267;calc bound;100;0.00754151;0.00196072;0.0112746
267;calc iter;100;2.31686;1.3822;3.2882
267;total;1;263.769;263.769;263.769
268;calc total;1;234.646;234.646;234.646
268;calc update async;100;0.000272642;4.0599e-05;0.0139206
268;calc inner;100;1.88422;0.94366;2.24866
268;calc wait;100;0.418122;0.00389119;1.39248
268;calc bound;100;0.00858696;0.00257234;0.0120996
268;calc iter;100;2.31648;2.25594;2.38992
268;total;1;263.777;263.777;263.777
269;calc total;1;234.646;234.646;234.646
269;calc update async;100;0.000232727;4.3559e-05;0.0138926
269;calc inner;100;1.87655;0.718498;2.24831
269;calc wait;100;0.427368;0.00885417;1.90422
269;calc bound;100;0.00767901;0.00213429;0.0108176
269;calc iter;100;2.31637;1.38555;3.29252
269;total;1;263.778;263.778;263.778
270;calc total;1;234.646;234.646;234.646
270;calc update async;100;0.000230643;3.7979e-05;0.0137847
270;calc inner;100;1.87127;0.942012;2.25339
270;calc wait;100;0.431696;0.00285822;2.75882
270;calc bound;100;0.00603171;0.00224685;0.011039
270;calc iter;100;2.31612;0.96984;4.67883
270;total;1;263.526;263.526;263.526
271;calc total;1;234.646;234.646;234.646
271;calc update async;100;0.000218591;3.2289e-05;0.013672
271;calc inner;100;1.77194;0.723359;2.25293
271;calc wait;100;0.53199;0.00280803;1.91167
271;calc bound;100;0.00400894;0.00255166;0.0118453
271;calc iter;100;2.31538;1.35971;3.29853
271;total;1;263.778;263.778;263.778
272;calc total;1;234.646;234.646;234.646
272;calc update async;100;0.000273077;7.5289e-05;0.0113521
272;calc inner;100;1.28169;0.648419;2.24009
272;calc wait;100;1.01496;0.00468297;1.66767
272;calc bound;100;0.0114695;0.00309155;0.0170057
272;calc iter;100;2.3084;2.15133;2.45571
272;total;1;263.569;263.569;263.569
273;calc total;1;234.646;234.646;234.646
273;calc update async;100;0.00025656;4.5889e-05;0.0113403
273;calc inner;100;1.31848;0.632958;2.23968
273;calc wait;100;0.978711;0.00738663;1.72505
273;calc bound;100;0.00954468;0.00362336;0.0133921
273;calc iter;100;2.307;2.20583;2.38461
273;total;1;263.599;263.599;263.599
274;calc total;1;234.646;234.646;234.646
274;calc update async;100;0.000220625;4.3459e-05;0.0113591
274;calc inner;100;1.31424;0.538671;2.24447
274;calc wait;100;0.98452;0.00312185;1.79498
274;calc bound;100;0.00845564;0.00297493;0.0109309
274;calc iter;100;2.30744;2.22533;2.38905
274;total;1;263.817;263.817;263.817
275;calc total;1;234.646;234.646;234.646
275;calc update async;100;0.000210633;4.479e-05;0.011288
275;calc inner;100;1.21016;0.412146;2.24396
275;calc wait;100;1.09351;0.00366528;1.91053
275;calc bound;100;0.00689405;0.00347619;0.0108723
275;calc iter;100;2.31078;2.22404;2.42863
275;total;1;263.669;263.669;263.669
276;calc total;1;234.646;234.646;234.646
276;calc update async;100;0.000214172;4.6219e-05;0.0119544
276;calc inner;100;1.13662;0.468116;2.24015
276;calc wait;100;1.1708;0.00622007;1.85766
276;calc bound;100;0.00630241;0.0028081;0.0107029
276;calc iter;100;2.31394;2.22964;2.42256
276;total;1;263.737;263.737;263.737
277;calc total;1;234.646;234.646;234.646
277;calc update async;100;0.000254406;7.5979e-05;0.0122791
277;calc inner;100;1.16417;0.509438;2.23988
277;calc wait;100;1.14297;0.0061912;1.83933
277;calc bound;100;0.0100448;0.002603;0.0107633
277;calc iter;100;2.31744;2.2362;2.39557
277;total;1;263.452;263.452;263.452
278;calc total;1;234.646;234.646;234.646
278;calc update async;100;0.000255666;6.9119e-05;0.0121205
278;calc inner;100;1.12094;0.387471;2.244
278;calc wait;100;1.18821;0.00317005;1.94492
278;calc bound;100;0.011506;0.00253045;0.0137237
278;calc iter;100;2.32092;2.22275;2.39185
278;total;1;263.676;263.676;263.676
279;calc total;1;234.646;234.646;234.646
279;calc update async;100;0.00025971;5.1029e-05;0.0119502
279;calc inner;100;1.06005;0.437586;2.244
279;calc wait;100;1.25421;0.0179812;1.91516
279;calc bound;100;0.0097864;0.00255535;0.0171858
279;calc iter;100;2.32431;2.25311;2.38303
279;total;1;263.375;263.375;263.375
280;calc total;1;234.646;234.646;234.646
280;calc update async;100;0.000182668;4.1379e-05;0.0121639
280;calc inner;100;1.31467;0.721523;2.25796
280;calc wait;100;1.00533;0.00616737;1.61774
280;calc bound;100;0.0042888;0.00256127;0.0095096
280;calc iter;100;2.32447;2.26503;2.3828
280;total;1;263.497;263.497;263.497
281;calc total;1;234.645;234.645;234.645
281;calc update async;100;0.00020397;4.153e-05;0.0120607
281;calc inner;100;1.39358;0.625865;2.25783
281;calc wait;100;0.929424;0.00750842;1.87082
281;calc bound;100;0.00508348;0.00214868;0.0108791
281;calc iter;100;2.32829;1.97752;3.25212
281;total;1;263.288;263.288;263.288
282;calc total;1;234.645;234.645;234.645
282;calc update async;100;0.000261916;3.6879e-05;0.0121139
282;calc inner;100;1.30917;0.368515;2.2623
282;calc wait;100;1.02304;0.00335793;2.78278
282;calc bound;100;0.00991081;0.00238961;0.0110199
282;calc iter;100;2.34239;1.78206;4.69645
282;total;1;263.49;263.49;263.49
283;calc total;1;234.64;234.64;234.64
283;calc update async;100;0.000223569;8.2829e-05;0.0100262
283;calc inner;100;1.39641;0.628054;2.25989
283;calc wait;100;0.923614;0.00331999;1.87544
283;calc bound;100;0.0080032;0.0020799;0.0109559
283;calc iter;100;2.32825;1.97436;3.25551
283;total;1;263.279;263.279;263.279
284;calc total;1;234.64;234.64;234.64
284;calc update async;100;0.000197578;5.1469e-05;0.00928984
284;calc inner;100;1.61964;0.722448;2.25908
284;calc wait;100;0.698928;0.00427717;1.61711
284;calc bound;100;0.00568217;0.00193439;0.0107965
284;calc iter;100;2.32445;2.25732;2.38364
284;total;1;263.433;263.433;263.433
285;calc total;1;234.64;234.64;234.64
285;calc update async;100;0.000192154;3.8599e-05;0.00919314
285;calc inner;100;1.6752;0.625853;2.25882
285;calc wait;100;0.647341;0.00549699;1.87957
285;calc bound;100;0.00548817;0.00213908;0.0098049
285;calc iter;100;2.32823;1.38629;3.26251
285;total;1;263.259;263.259;263.259
286;calc total;1;234.64;234.64;234.64
286;calc update async;100;0.000242505;3.266e-05;0.00923013
286;calc inner;100;1.6148;0.368474;2.26199
286;calc wait;100;0.718852;0.00325681;2.92893
286;calc bound;100;0.00840149;0.00238112;0.0108826
286;calc iter;100;2.34234;0.760515;4.69722
286;total;1;263.574;263.574;263.574
287;calc total;1;234.635;234.635;234.635
287;calc update async;100;0.000238554;5.9269e-05;0.0103364
287;calc inner;100;1.6809;0.628239;2.2586
287;calc wait;100;0.639762;0.00336582;1.88768
287;calc bound;100;0.00727848;0.00213291;0.010413
287;calc iter;100;2.32819;1.38721;3.26282
287;total;1;263.413;263.413;263.413
288;calc total;1;234.64;234.64;234.64
288;calc update async;100;4.52672e-05;1.533e-05;0.000845399
288;calc inner;100;1.25346;0.395798;2.23881
288;calc wait;100;0.985288;0.00374549;1.97929
288;calc bound;100;0.00681563;0.001929;0.0112472
288;calc iter;100;2.30562;1.86883;2.73912
288;total;1;263.704;263.704;263.704
289;calc total;1;234.64;234.64;234.64
289;calc update async;100;5.38954e-05;2.389e-05;0.000922259
289;calc inner;100;1.24162;0.434753;2.23823
289;calc wait;100;0.783694;0.00387414;1.96923
289;calc bound;100;0.0092744;0.00239368;0.011401
289;calc iter;100;2.2882;1.98388;2.59912
289;total;1;263.683;263.683;263.683
290;calc total;1;234.64;234.64;234.64
290;calc update async;100;5.61138e-05;2.242e-05;0.00110233
290;calc inner;100;1.38381;0.497529;2.24342
290;calc wait;100;0.609616;0.00351518;1.79592
290;calc bound;100;0.00744987;0.00212793;0.0106114
290;calc iter;100;2.28299;2.05646;3.24475
290;total;1;263.711;263.711;263.711
291;calc total;1;234.64;234.64;234.64
291;calc update async;100;4.70062e-05;1.8039e-05;0.00108063
291;calc inner;100;1.38036;0.50013;2.24364
291;calc wait;100;0.48714;0.0034949;1.19424
291;calc bound;100;0.00751587;0.00258678;0.0110997
291;calc iter;100;2.28307;2.00274;3.03039
291;total;1;263.403;263.403;263.403
292;calc total;1;234.64;234.64;234.64
292;calc update async;100;4.94255e-05;1.87e-05;0.00139403
292;calc inner;100;1.16868;0.391934;2.23977
292;calc wait;100;0.764787;0.00612269;1.59527
292;calc bound;100;0.00815449;0.00306242;0.010781
292;calc iter;100;2.26664;1.90927;2.53591
292;total;1;263.77;263.77;263.77
293;calc total;1;234.64;234.64;234.64
293;calc update async;100;5.80745e-05;2.12e-05;0.00131353
293;calc inner;100;1.30361;0.467659;2.23985
293;calc wait;100;0.579705;0.00724153;1.18853
293;calc bound;100;0.00653407;0.00258004;0.0104407
293;calc iter;100;2.28108;1.9369;2.69388
293;total;1;263.419;263.419;263.419
294;calc total;1;234.64;234.64;234.64
294;calc update async;100;5.21538e-05;1.979e-05;0.00128127
294;calc inner;100;1.27448;0.427362;2.24377
294;calc wait;100;0.852016;0.00330179;1.91198
294;calc bound;100;0.00859081;0.00193359;0.0111495
294;calc iter;100;2.2832;1.98444;2.45774
294;total;1;263.81;263.81;263.81
295;calc total;1;234.64;234.64;234.64
295;calc update async;100;5.68468e-05;1.6649e-05;0.00156618
295;calc inner;100;1.10944;0.356881;2.24355
295;calc wait;100;1.17993;0.00398664;2.01004
295;calc bound;100;0.00715768;0.00211495;0.011866
295;calc iter;100;2.29816;1.82096;2.97028
295;total;1;263.522;263.522;263.522
296;calc total;1;234.64;234.64;234.64
296;calc update async;100;4.73105e-05;2.364e-05;0.00119775
296;calc inner;100;1.93714;1.11949;2.26605
296;calc wait;100;0.0364298;0.00303798;1.16178
296;calc bound;100;0.00560123;0.0024537;0.0101448
296;calc iter;100;2.30679;1.81921;2.78338
296;total;1;263.828;263.828;263.828
297;calc total;1;234.64;234.64;234.64
297;calc update async;100;5.50509e-05;2.575e-05;0.00158953
297;calc inner;100;1.94681;1.12464;2.26449
297;calc wait;100;0.0206833;0.00227863;0.836351
297;calc bound;100;0.00519835;0.00295529;0.0107366
297;calc iter;100;2.30681;1.98199;2.65013
297;total;1;263.567;263.567;263.567
298;calc total;1;234.64;234.64;234.64
298;calc update async;100;4.6849e-05;2.128e-05;0.00125427
298;calc inner;100;1.93893;1.12257;2.26416
298;calc wait;100;0.00804824;0.00222455;0.390611
298;calc bound;100;0.0049707;0.00285103;0.0108652
298;calc iter;100;2.30685;1.25398;3.58176
298;total;1;263.85;263.85;263.85
299;calc total;1;234.64;234.64;234.64
299;calc update async;100;4.72042e-05;2.299e-05;0.0012558
299;calc inner;100;1.94562;1.12327;2.26473
299;calc wait;100;0.0224636;0.0023089;0.852181
299;calc bound;100;0.00436584;0.0029613;0.0107296
299;calc iter;100;2.3068;1.97734;2.65876
299;total;1;263.496;263.496;263.496
300;calc total;1;234.639;234.639;234.639
300;calc update async;100;4.84839e-05;1.723e-05;0.0013106
300;calc inner;100;1.87024;0.575981;2.26063
300;calc wait;100;0.166575;0.00391343;1.7597
300;calc bound;100;0.00465085;0.00212616;0.0107251
300;calc iter;100;2.30603;1.98156;2.78777
300;total;1;263.828;263.828;263.828
301;calc total;1;234.639;234.639;234.639
301;calc update async;100;5.01175e-05;1.604e-05;0.00138595
301;calc inner;100;1.89848;1.03608;2.25968
301;calc wait;100;0.0543831;0.00366447;0.701058
301;calc bound;100;0.00459169;0.0027913;0.0106628
301;calc iter;100;2.3059;1.9778;2.60878
301;total;1;263.821;263.821;263.821
302;calc total;1;234.639;234.639;234.639
302;calc update async;100;5.11977e-05;1.711e-05;0.00193172
302;calc inner;100;1.84542;0.649465;2.26522
302;calc wait;100;0.0682745;0.00303408;0.683985
302;calc bound;100;0.00653922;0.00297626;0.0112616
302;calc iter;100;2.30548;1.17131;3.60859
302;total;1;263.396;263.396;263.396
303;calc total;1;234.639;234.639;234.639
303;calc update async;100;4.17013e-05;1.43e-05;0.00139546
303;calc inner;100;1.82686;0.541891;2.265
303;calc wait;100;0.138174;0.00273404;1.1322
303;calc bound;100;0.0088537;0.0032151;0.0138185
303;calc iter;100;2.30351;1.96831;2.6253
303;total;1;263.828;263.828;263.828
304;calc total;1;234.639;234.639;234.639
304;calc update async;100;6.61485e-05;1.9709e-05;0.00169144
304;calc inner;100;1.10982;0.430167;2.22335
304;calc wait;100;1.1465;0.0446554;2.14484
304;calc bound;100;0.0104004;0.00257576;0.017166
304;calc iter;100;2.29743;1.8606;2.84786
304;total;1;263.503;263.503;263.503
305;calc total;1;234.639;234.639;234.639
305;calc update async;100;5.03625e-05;1.4489e-05;0.00164789
305;calc inner;100;1.22847;0.395584;2.22361
305;calc wait;100;0.451744;0.0199271;1.55965
305;calc bound;100;0.0039979;0.0019063;0.0108663
305;calc iter;100;2.29235;2.02803;2.61216
305;total;1;263.799;263.799;263.799
306;calc total;1;234.635;234.635;234.635
306;calc update async;100;4.07689e-05;1.7009e-05;0.000761911
306;calc inner;100;1.16446;0.384987;2.23261
306;calc wait;100;0.463068;0.00406825;1.38345
306;calc bound;100;0.00958467;0.00282001;0.0107037
306;calc iter;100;2.29293;2.0185;2.60186
306;total;1;263.695;263.695;263.695
307;calc total;1;234.635;234.635;234.635
307;calc update async;100;3.78062e-05;1.646e-05;0.000966828
307;calc inner;100;0.996132;0.37942;2.23201
307;calc wait;100;0.64724;0.00390276;1.37852
307;calc bound;100;0.00932351;0.00342507;0.0136902
307;calc iter;100;2.29779;2.06505;2.57985
307;total;1;263.799;263.799;263.799
308;calc total;1;234.635;234.635;234.635
308;calc update async;100;3.51226e-05;2.0339e-05;0.000619942
308;calc inner;100;1.18548;0.497124;2.23469
308;calc wait;100;0.591647;0.0046968;1.03215
308;calc bound;100;0.00987757;0.00311584;0.0131145
308;calc iter;100;2.29819;2.10093;2.56087
308;total;1;263.602;263.602;263.602
309;calc total;1;234.635;234.635;234.635
309;calc update async;100;4.12044e-05;1.978e-05;0.000474994
309;calc inner;100;1.47421;0.47873;2.23414
309;calc wait;100;0.266313;0.00702725;0.793343
309;calc bound;100;0.00587579;0.00254592;0.010295
309;calc iter;100;2.30003;2.10863;2.70156
309;total;1;263.768;263.768;263.768
310;calc total;1;234.635;234.635;234.635
310;calc update async;100;4.71348e-05;2.418e-05;0.000459784
310;calc inner;100;1.42361;0.609882;2.23639
310;calc wait;100;0.335099;0.00511892;0.88177
310;calc bound;100;0.00478021;0.00256453;0.0120369
310;calc iter;100;2.30153;2.15015;2.57358
310;total;1;263.604;263.604;263.604
311;calc total;1;234.635;234.635;234.635
311;calc update async;100;5.39793e-05;3.252e-05;0.000533983
311;calc inner;100;1.25674;0.560401;2.23631
311;calc wait;100;0.6794;0.00848905;1.29665
311;calc bound;100;0.0101673;0.00257878;0.0114629
311;calc iter;100;2.30526;2.02178;2.51082
311;total;1;263.771;263.771;263.771
312;calc total;1;234.635;234.635;234.635
312;calc update async;100;3.3365e-05;1.794e-05;0.000573462
312;calc inner;100;1.28091;0.552885;2.24944
312;calc wait;100;0.788745;0.00428775;1.5989
312;calc bound;100;0.00925562;0.0027367;0.0103101
312;calc iter;100;2.30823;1.75954;2.47044
312;total;1;263.36;263.36;263.36
313;calc total;1;234.635;234.635;234.635
313;calc update async;100;3.63795e-05;1.511e-05;0.000617313
313;calc inner;100;1.43111;0.622095;2.24921
313;calc wait;100;0.713589;0.00755199;1.561
313;calc bound;100;0.0032664;0.00212158;0.0110021
313;calc iter;100;2.31468;1.80355;2.72816
313;total;1;263.81;263.81;263.81
314;calc total;1;234.635;234.635;234.635
314;calc update async;100;4.31098e-05;1.477e-05;0.000527314
314;calc inner;100;1.2767;0.368302;2.25185
314;calc wait;100;0.484347;0.00297586;1.24066
314;calc bound;100;0.00865621;0.00234189;0.0134192
314;calc iter;100;2.32815;1.97758;3.69272
314;total;1;263.728;263.728;263.728
315;calc total;1;234.635;234.635;234.635
315;calc update async;100;4.32087e-05;2.595e-05;0.000372005
315;calc inner;100;1.4365;0.625019;2.25139
315;calc wait;100;0.703852;0.00342354;1.55229
315;calc bound;100;0.00353285;0.00208995;0.0109419
315;calc iter;100;2.31474;1.8018;2.72459
315;total;1;263.433;263.433;263.433
316;calc total;1;234.639;234.639;234.639
316;calc update async;100;3.7101e-05;1.352e-05;0.00107562
316;calc inner;100;1.61336;0.763618;2.2474
316;calc wait;100;0.338324;0.00380621;1.51631
316;calc bound;100;0.00583671;0.00190522;0.0109499
316;calc iter;100;2.30831;1.67698;3.47508
316;total;1;263.528;263.528;263.528
317;calc total;1;234.634;234.634;234.634
317;calc update async;100;4.37478e-05;1.403e-05;0.00169128
317;calc inner;100;1.63225;0.622526;2.24756
317;calc wait;100;0.358901;0.00564665;1.56212
317;calc bound;100;0.00400387;0.00206607;0.0110254
317;calc iter;100;2.31468;1.8021;2.85702
317;total;1;263.466;263.466;263.466
318;calc total;1;234.634;234.634;234.634
318;calc update async;100;5.48074e-05;1.7669e-05;0.00161324
318;calc inner;100;1.60188;0.368012;2.24999
318;calc wait;100;0.194972;0.00261824;1.2404
318;calc bound;100;0.00603805;0.00236782;0.0133766
318;calc iter;100;2.32814;1.13746;3.69156
318;total;1;263.706;263.706;263.706
319;calc total;1;234.639;234.639;234.639
319;calc update async;100;5.05166e-05;1.94e-05;0.00136961
319;calc inner;100;1.64363;0.625229;2.25264
319;calc wait;100;0.340826;0.00222097;1.55207
319;calc bound;100;0.00385628;0.00202874;0.0107691
319;calc iter;100;2.31477;1.80106;2.86412
319;total;1;263.465;263.465;263.465
320;calc total;1;234.634;234.634;234.634
320;calc update async;100;5.12961e-05;1.9439e-05;0.000602823
320;calc inner;100;0.910088;0.392239;2.23381
320;calc wait;100;1.37808;0.00519967;2.05596
320;calc bound;100;0.0071997;0.00255947;0.0141439
320;calc iter;100;2.29692;1.63579;2.67486
320;total;1;263.567;263.567;263.567
321;calc total;1;234.634;234.634;234.634
321;calc update async;100;4.13181e-05;1.581e-05;0.000863259
321;calc inner;100;1.16682;0.450921;2.23329
321;calc wait;100;0.828979;0.00635868;1.91907
321;calc bound;100;0.00516485;0.00189904;0.010581
321;calc iter;100;2.28525;2.05317;2.53664
321;total;1;263.787;263.787;263.787
322;calc total;1;234.634;234.634;234.634
322;calc update async;100;4.67112e-05;1.709e-05;0.00125943
322;calc inner;100;1.15655;0.416695;2.23659
322;calc wait;100;0.511657;0.00288322;1.43261
322;calc bound;100;0.00697669;0.00257785;0.0107663
322;calc iter;100;2.28593;1.68222;2.72289
322;total;1;263.787;263.787;263.787
323;calc total;1;234.634;234.634;234.634
323;calc update async;100;4.26747e-05;1.897e-05;0.00108707
323;calc inner;100;1.11279;0.398378;2.23587
323;calc wait;100;0.513293;0.00271025;1.64033
323;calc bound;100;0.0075994;0.00257313;0.0126396
323;calc iter;100;2.28863;1.81173;3.01976
323;total;1;263.781;263.781;263.781
324;calc total;1;234.634;234.634;234.634
324;calc update async;100;4.64977e-05;1.9319e-05;0.00159712
324;calc inner;100;0.990407;0.409892;2.22984
324;calc wait;100;0.771089;0.0073642;1.93501
324;calc bound;100;0.00810243;0.00242961;0.0140319
324;calc iter;100;2.28925;1.8911;3.01942
324;total;1;263.425;263.425;263.425
325;calc total;1;234.638;234.638;234.638
325;calc update async;100;5.34635e-05;1.879e-05;0.00179494
325;calc inner;100;1.19137;0.422089;2.22401
325;calc wait;100;0.477922;0.0144926;1.30417
325;calc bound;100;0.00689151;0.00277799;0.0109528
325;calc iter;100;2.29266;1.91369;2.72914
325;total;1;263.539;263.539;263.539
326;calc total;1;234.638;234.638;234.638
326;calc update async;100;6.53637e-05;2.42e-05;0.00212779
326;calc inner;100;1.21045;0.569961;2.2299
326;calc wait;100;0.537388;0.00323218;1.83571
326;calc bound;100;0.00587938;0.00191468;0.0104539
326;calc iter;100;2.29321;1.98004;2.65543
326;total;1;263.659;263.659;263.659
327;calc total;1;234.634;234.634;234.634
327;calc update async;100;5.59621e-05;1.9019e-05;0.00111914
327;calc inner;100;1.0848;0.37712;2.23223
327;calc wait;100;1.08013;0.0034549;2.99946
327;calc bound;100;0.00866696;0.00204482;0.0144518
327;calc iter;100;2.30019;1.33589;3.43793
327;total;1;263.408;263.408;263.408
328;calc total;1;234.638;234.638;234.638
328;calc update async;100;4.33731e-05;1.881e-05;0.00177195
328;calc inner;100;1.36045;0.365159;2.24405
328;calc wait;100;0.559327;0.00302938;1.51473
328;calc bound;100;0.0103064;0.0022561;0.0139849
328;calc iter;100;2.31015;1.70937;2.68399
328;total;1;263.674;263.674;263.674
329;calc total;1;234.638;234.638;234.638
329;calc update async;100;5.27196e-05;1.9999e-05;0.0015533
329;calc inner;100;1.7397;0.715663;2.24375
329;calc wait;100;0.0421919;0.00584103;0.149014
329;calc bound;100;0.00380976;0.00291395;0.0101479
329;calc iter;100;2.31029;1.70434;2.46576
329;total;1;263.781;263.781;263.781
330;calc total;1;234.633;234.633;234.633
330;calc update async;100;5.67549e-05;2.0859e-05;0.00131467
330;calc inner;100;1.7596;0.721735;2.25001
330;calc wait;100;0.00366852;0.00204552;0.0366494
330;calc bound;100;0.00373521;0.00257444;0.011143
330;calc iter;100;2.31032;1.70968;2.50464
330;total;1;263.809;263.809;263.809
331;calc total;1;234.638;234.638;234.638
331;calc update async;100;6.26285e-05;2.126e-05;0.00219041
331;calc inner;100;1.76124;0.721571;2.2506
331;calc wait;100;0.0770224;0.00201287;0.416309
331;calc bound;100;0.00372089;0.00256199;0.00922958
331;calc iter;100;2.31037;1.70992;2.48041
331;total;1;263.775;263.775;263.775
332;calc total;1;234.634;234.634;234.634
332;calc update async;100;4.26672e-05;2.031e-05;0.000909218
332;calc inner;100;1.81201;0.557607;2.25121
332;calc wait;100;0.0961191;0.00607727;0.763849
332;calc bound;100;0.00600885;0.00207054;0.0107789
332;calc iter;100;2.30844;1.8809;2.61741
332;total;1;263.822;263.822;263.822
333;calc total;1;234.634;234.634;234.634
333;calc update async;100;5.94757e-05;2.732e-05;0.00158818
333;calc inner;100;1.83541;0.55704;2.25157
333;calc wait;100;0.0205521;0.00488092;0.557915
333;calc bound;100;0.00383011;0.00292542;0.00952322
333;calc iter;100;2.30815;1.87822;2.50649
333;total;1;263.81;263.81;263.81
334;calc total;1;234.634;234.634;234.634
334;calc update async;100;5.84975e-05;2.003e-05;0.00170622
334;calc inner;100;1.83796;0.503853;2.25431
334;calc wait;100;0.0121271;0.00226807;0.399936
334;calc bound;100;0.00357259;0.00276968;0.0111031
334;calc iter;100;2.30731;1.86225;2.50804
334;total;1;263.812;263.812;263.812
335;calc total;1;234.633;234.633;234.633
335;calc update async;100;5.10959e-05;2.494e-05;0.000912888
335;calc inner;100;1.83532;0.60522;2.25396
335;calc wait;100;0.0220354;0.00223322;1.12996
335;calc bound;100;0.00358819;0.00273502;0.0108465
335;calc iter;100;2.30521;1.50068;2.56429
335;total;1;263.812;263.812;263.812
336;calc total;1;234.638;234.638;234.638
336;calc update async;100;5.92535e-05;1.723e-05;0.00194271
336;calc inner;100;1.22737;0.375823;2.23848
336;calc wait;100;1.04942;0.0217368;2.17901
336;calc bound;100;0.00738286;0.00191902;0.011724
336;calc iter;100;2.29279;1.12299;2.67622
336;total;1;263.793;263.793;263.793
337;calc total;1;234.633;234.633;234.633
337;calc update async;100;4.83077e-05;2.6459e-05;0.000561713
337;calc inner;100;1.40767;0.625925;2.23656
337;calc wait;100;0.706867;0.00236396;1.67541
337;calc bound;100;0.00922988;0.00202167;0.0133434
337;calc iter;100;2.29274;2.03575;2.5761
337;total;1;263.815;263.815;263.815
338;calc total;1;234.638;234.638;234.638
338;calc update async;100;6.38348e-05;1.691e-05;0.00227519
338;calc inner;100;1.48024;0.690663;2.24177
338;calc wait;100;0.440875;0.00429466;0.983083
338;calc bound;100;0.00654233;0.00193243;0.0103882
338;calc iter;100;2.29279;1.9697;2.80383
338;total;1;263.261;263.261;263.261
339;calc total;1;234.638;234.638;234.638
339;calc update async;100;6.11365e-05;1.763e-05;0.00246733
339;calc inner;100;1.31535;0.418199;2.24421
339;calc wait;100;0.550201;0.00295879;1.38694
339;calc bound;100;0.00983779;0.00349733;0.0109622
339;calc iter;100;2.28418;1.79608;2.90761
339;total;1;263.838;263.838;263.838
340;calc total;1;234.638;234.638;234.638
340;calc update async;100;5.90266e-05;1.657e-05;0.00216175
340;calc inner;100;1.22739;0.378356;2.2462
340;calc wait;100;0.651803;0.00408358;1.5118
340;calc bound;100;0.0102795;0.00412956;0.0135047
340;calc iter;100;2.28538;1.94658;2.56899
340;total;1;263.343;263.343;263.343
341;calc total;1;234.638;234.638;234.638
341;calc update async;100;6.3445e-05;1.826e-05;0.00244088
341;calc inner;100;1.46076;0.53362;2.24577
341;calc wait;100;0.424827;0.00609999;1.07862
341;calc bound;100;0.00790601;0.00328266;0.0105091
341;calc iter;100;2.28792;2.10183;2.57071
341;total;1;263.667;263.667;263.667
342;calc total;1;234.638;234.638;234.638
342;calc update async;100;6.0184e-05;2.4589e-05;0.00200395
342;calc inner;100;1.50215;0.664165;2.24897
342;calc wait;100;0.491125;0.00337554;1.21514
342;calc bound;100;0.00874785;0.00198192;0.0113596
342;calc iter;100;2.29227;1.99848;2.46134
342;total;1;263.339;263.339;263.339
343;calc total;1;234.638;234.638;234.638
343;calc update async;100;6.85194e-05;2.412e-05;0.00205617
343;calc inner;100;1.33048;0.438246;2.24904
343;calc wait;100;0.61677;0.00319707;1.25763
343;calc bound;100;0.0105464;0.0025277;0.0123805
343;calc iter;100;2.29736;1.89579;2.57031
343;total;1;263.593;263.593;263.593
344;calc total;1;234.638;234.638;234.638
344;calc update async;100;5.71229e-05;1.9429e-05;0.00221329
344;calc inner;100;1.27623;0.500237;2.26072
344;calc wait;100;0.875732;0.00666922;1.64904
344;calc bound;100;0.00748433;0.00272428;0.0105335
344;calc iter;100;2.30614;1.84388;3.02872
344;total;1;263.372;263.372;263.372
345;calc total;1;234.638;234.638;234.638
345;calc update async;100;5.80205e-05;1.901e-05;0.00216765
345;calc inner;100;1.5336;0.830847;2.26266
345;calc wait;100;0.565093;0.00439292;1.23281
345;calc bound;100;0.00506086;0.00201778;0.010512
345;calc iter;100;2.30644;1.83353;2.64396
345;total;1;263.766;263.766;263.766
346;calc total;1;234.658;234.658;234.658
346;calc update async;100;4.27954e-05;2.633e-05;0.000496374
346;calc inner;100;1.26767;0.49521;2.26672
346;calc wait;100;0.45006;0.00288547;0.96797
346;calc bound;100;0.00985033;0.00209378;0.011339
346;calc iter;100;2.3123;1.40348;3.64877
346;total;1;263.337;263.337;263.337
347;calc total;1;234.638;234.638;234.638
347;calc update async;100;5.21357e-05;2.3119e-05;0.00170241
347;calc inner;100;1.53726;0.828128;2.26686
347;calc wait;100;0.558955;0.00294012;1.22489
347;calc bound;100;0.00516445;0.00203232;0.010392
347;calc iter;100;2.30655;1.83614;2.64627
347;total;1;263.633;263.633;263.633
348;calc total;1;234.653;234.653;234.653
348;calc update async;100;3.59563e-05;1.65e-05;0.000583972
348;calc inner;100;1.82891;0.605329;2.2656
348;calc wait;100;0.130674;0.00415772;1.44789
348;calc bound;100;0.00840163;0.00206501;0.0128366
348;calc iter;100;2.30086;1.70626;3.28434
348;total;1;263.324;263.324;263.324
349;calc total;1;234.637;234.637;234.637
349;calc update async;100;5.44226e-05;1.8529e-05;0.00193868
349;calc inner;100;1.85739;0.63935;2.26415
349;calc wait;100;0.120049;0.00525491;1.22883
349;calc bound;100;0.00527712;0.00205469;0.0103759
349;calc iter;100;2.30698;1.79636;2.67179
349;total;1;263.789;263.789;263.789
350;calc total;1;234.658;234.658;234.658
350;calc update async;100;3.89272e-05;1.39e-05;0.000397785
350;calc inner;100;1.80102;0.354503;2.26916
350;calc wait;100;0.0680196;0.00248243;1.22991
350;calc bound;100;0.00572735;0.0023568;0.0137206
350;calc iter;100;2.32043;1.12469;3.62624
350;total;1;263.476;263.476;263.476
351;calc total;1;234.636;234.636;234.636
351;calc update async;100;4.57941e-05;1.8879e-05;0.00118333
351;calc inner;100;1.86598;0.642409;2.26929
351;calc wait;100;0.107625;0.00266215;1.22151
351;calc bound;100;0.00536105;0.00204652;0.0105232
351;calc iter;100;2.30702;1.79359;2.67482
351;total;1;263.829;263.829;263.829
352;calc total;1;234.637;234.637;234.637
352;calc update async;100;0.000182141;4.1789e-05;0.00557903
352;calc inner;100;1.0086;0.365448;2.2143
352;calc wait;100;1.30029;0.0419588;1.96415
352;calc bound;100;0.0075269;0.00193259;0.0171816
352;calc iter;100;2.31661;2.22809;2.36501
352;total;1;263.25;263.25;263.25
353;calc total;1;234.638;234.638;234.638
353;calc update async;100;0.000191191;4.5329e-05;0.00565001
353;calc inner;100;1.2308;0.516773;2.22515
353;calc wait;100;1.05852;0.0261671;1.99885
353;calc bound;100;0.00857068;0.00237048;0.0113048
353;calc iter;100;2.29822;2.14858;2.61345
353;total;1;263.732;263.732;263.732
354;calc total;1;234.633;234.633;234.633
354;calc update async;100;0.000281463;5.2969e-05;0.0157722
354;calc inner;100;1.24977;0.466097;2.22284
354;calc wait;100;1.03764;0.0144391;1.99104
354;calc bound;100;0.00872394;0.00289336;0.010813
354;calc iter;100;2.29642;1.88113;2.64762
354;total;1;263.256;263.256;263.256
355;calc total;1;234.633;234.633;234.633
355;calc update async;100;0.000175534;4.8359e-05;0.00608709
355;calc inner;100;1.27631;0.518148;2.22786
355;calc wait;100;1.01728;0.0039956;2.15589
355;calc bound;100;0.00812176;0.00372999;0.0114098
355;calc iter;100;2.30189;2.10532;2.67864
355;total;1;263.784;263.784;263.784
356;calc total;1;234.632;234.632;234.632
356;calc update async;100;0.00036796;4.7399e-05;0.0267194
356;calc inner;100;1.19657;0.436461;2.22705
356;calc wait;100;1.10069;0.00536812;2.11639
356;calc bound;100;0.00634363;0.00367339;0.0105683
356;calc iter;100;2.30398;2.13108;2.6958
356;total;1;263.522;263.522;263.522
357;calc total;1;234.633;234.633;234.633
357;calc update async;100;0.000309964;5.2439e-05;0.0178136
357;calc inner;100;1.27146;0.50147;2.22763
357;calc wait;100;1.02657;0.0119658;2.02273
357;calc bound;100;0.00927663;0.003694;0.0107582
357;calc iter;100;2.30763;2.15222;2.5323
357;total;1;263.772;263.772;263.772
358;calc total;1;234.633;234.633;234.633
358;calc update async;100;0.000403497;6.7499e-05;0.0239933
358;calc inner;100;1.2564;0.545032;2.23096
358;calc wait;100;1.04124;0.00508186;1.79683
358;calc bound;100;0.0100504;0.00356306;0.0114877
358;calc iter;100;2.3081;2.16597;2.47707
358;total;1;263.277;263.277;263.277
359;calc total;1;234.633;234.633;234.633
359;calc update async;100;0.000382827;3.923e-05;0.0242413
359;calc inner;100;1.08075;0.368319;2.22209
359;calc wait;100;1.22744;0.0210757;2.16895
359;calc bound;100;0.00893179;0.00195388;0.0165895
359;calc iter;100;2.31751;2.09419;2.62904
359;total;1;263.415;263.415;263.415
360;calc total;1;234.633;234.633;234.633
360;calc update async;100;0.000240145;3.674e-05;0.0176376
360;calc inner;100;1.84448;1.07049;2.25728
360;calc wait;100;0.472553;0.0107913;1.14872
360;calc bound;100;0.00430747;0.00267089;0.011016
360;calc iter;100;2.32158;2.22193;2.46542
360;total;1;263.534;263.534;263.534
361;calc total;1;234.633;234.633;234.633
361;calc update async;100;0.000350178;5.2069e-05;0.0230014
361;calc inner;100;1.98303;1.07098;2.25899
361;calc wait;100;0.329727;0.00767686;1.15313
361;calc bound;100;0.00866895;0.00229039;0.0107879
361;calc iter;100;2.32178;2.2265;2.39118
361;total;1;263.387;263.387;263.387
362;calc total;1;234.633;234.633;234.633
362;calc update async;100;0.00039834;0.000102618;0.023525
362;calc inner;100;1.99057;1.07422;2.26362
362;calc wait;100;0.320324;0.00335254;1.14785
362;calc bound;100;0.0105222;0.0028101;0.0134804
362;calc iter;100;2.32182;2.22502;2.39131
362;total;1;263.441;263.441;263.441
363;calc total;1;234.633;234.633;234.633
363;calc update async;100;0.000411464;6.4119e-05;0.0239485
363;calc inner;100;1.98998;1.07305;2.2631
363;calc wait;100;0.320848;0.00333217;1.14705
363;calc bound;100;0.0105735;0.00279517;0.0135488
363;calc iter;100;2.32182;2.22306;2.40828
363;total;1;263.32;263.32;263.32
364;calc total;1;234.632;234.632;234.632
364;calc update async;100;0.000310477;4.157e-05;0.0235852
364;calc inner;100;1.98793;0.991091;2.26134
364;calc wait;100;0.328058;0.00584751;1.2298
364;calc bound;100;0.00444397;0.00256542;0.0106077
364;calc iter;100;2.32075;2.22356;2.40607
364;total;1;263.61;263.61;263.61
365;calc total;1;234.632;234.632;234.632
365;calc update async;100;0.000398112;4.43e-05;0.0265252
365;calc inner;100;2.00864;0.993142;2.26002
365;calc wait;100;0.30205;0.00558181;1.22742
365;calc bound;100;0.00933508;0.00253734;0.0111695
365;calc iter;100;2.32043;2.22318;2.3857
365;total;1;263.61;263.61;263.61
366;calc total;1;234.632;234.632;234.632
366;calc update async;100;0.000431315;6.2069e-05;0.0262999
366;calc inner;100;2.00895;0.958343;2.26251
366;calc wait;100;0.300173;0.00331271;1.2421
366;calc bound;100;0.0101854;0.00264918;0.0139119
366;calc iter;100;2.31974;2.20315;2.45244
366;total;1;263.608;263.608;263.608
367;calc total;1;234.632;234.632;234.632
367;calc update async;100;0.000437473;4.4689e-05;0.0263934
367;calc inner;100;1.99636;0.758986;2.26254
367;calc wait;100;0.311482;0.00332745;1.73218
367;calc bound;100;0.0102984;0.00258649;0.0148624
367;calc iter;100;2.31858;2.13841;2.49454
367;total;1;263.35;263.35;263.35
368;calc total;1;234.652;234.652;234.652
368;calc update async;100;0.000166095;5.052e-05;0.00389416
368;calc inner;100;0.999463;0.508253;2.18403
368;calc wait;100;1.30549;0.0807446;2.01698
368;calc bound;100;0.00799871;0.00194054;0.0170574
368;calc iter;100;2.31312;1.7455;3.00698
368;total;1;263.549;263.549;263.549
369;calc total;1;234.633;234.633;234.633
369;calc update async;100;0.000390246;4.3399e-05;0.0277964
369;calc inner;100;0.984979;0.387256;2.21377
369;calc wait;100;1.2834;0.0296947;1.96553
369;calc bound;100;0.00844364;0.00267512;0.0135212
369;calc iter;100;2.30371;1.90043;2.43666
369;total;1;263.49;263.49;263.49
370;calc total;1;234.652;234.652;234.652
370;calc update async;100;0.000158711;5.869e-05;0.0037456
370;calc inner;100;1.02878;0.43071;2.21211
370;calc wait;100;1.23176;0.021118;1.88428
370;calc bound;100;0.00952037;0.00279693;0.011039
370;calc iter;100;2.30391;2.08259;2.4003
370;total;1;263.815;263.815;263.815
371;calc total;1;234.632;234.632;234.632
371;calc update async;100;0.000359909;4.3099e-05;0.0276381
371;calc inner;100;0.972898;0.401759;2.21794
371;calc wait;100;1.29112;0.00424269;2.05121
371;calc bound;100;0.00675942;0.00357336;0.0108715
371;calc iter;100;2.30378;2.22316;2.58016
371;total;1;263.453;263.453;263.453
372;calc total;1;234.647;234.647;234.647
372;calc update async;100;0.000189685;4.3239e-05;0.0111079
372;calc inner;100;0.990761;0.401;2.23209
372;calc wait;100;1.27347;0.0037657;2.07583
372;calc bound;100;0.00618068;0.0032938;0.0113701
372;calc iter;100;2.29914;2.22419;2.54046
372;total;1;263.619;263.619;263.619
373;calc total;1;234.647;234.647;234.647
373;calc update async;100;0.000230944;5.6449e-05;0.0110643
373;calc inner;100;1.06019;0.438966;2.22899
373;calc wait;100;1.20307;0.00529076;1.88005
373;calc bound;100;0.00944445;0.00319668;0.010693
373;calc iter;100;2.30412;2.23657;2.37249
373;total;1;263.287;263.287;263.287
374;calc total;1;234.647;234.647;234.647
374;calc update async;100;0.000228815;5.7469e-05;0.0110294
374;calc inner;100;1.0043;0.437572;2.2372
374;calc wait;100;1.25746;0.00307768;1.88164
374;calc bound;100;0.00778921;0.0024858;0.0133732
374;calc iter;100;2.31032;2.2442;2.37607
374;total;1;263.359;263.359;263.359
375;calc total;1;234.647;234.647;234.647
375;calc update async;100;0.000223078;3.8149e-05;0.0109587
375;calc inner;100;1.02437;0.428598;2.23661
375;calc wait;100;1.28472;0.00670662;1.90186
375;calc bound;100;0.00707564;0.00208773;0.0170345
375;calc iter;100;2.31647;2.21425;2.37452
375;total;1;263.673;263.673;263.673
376;calc total;1;234.647;234.647;234.647
376;calc update async;100;0.00016621;4.115e-05;0.0109542
376;calc inner;100;1.36921;0.842773;2.23735
376;calc wait;100;0.929573;0.0189682;1.48994
376;calc bound;100;0.00502313;0.00253423;0.0101472
376;calc iter;100;2.31666;2.26361;2.36669
376;total;1;263.366;263.366;263.366
377;calc total;1;234.632;234.632;234.632
377;calc update async;100;0.000364185;4.107e-05;0.0273779
377;calc inner;100;1.39353;0.719614;2.24901
377;calc wait;100;0.901971;0.00527314;2.02689
377;calc bound;100;0.00430116;0.00210523;0.0110038
377;calc iter;100;2.31661;1.25932;3.27544
377;total;1;263.739;263.739;263.739
378;calc total;1;234.647;234.647;234.647
378;calc update async;100;0.000247081;4.8339e-05;0.0109242
378;calc inner;100;1.38554;0.841687;2.25412
378;calc wait;100;0.90476;0.00312945;3.05839
378;calc bound;100;0.00838391;0.00314607;0.0112967
378;calc iter;100;2.31677;1.08364;4.68258
378;total;1;263.346;263.346;263.346
379;calc total;1;234.632;234.632;234.632
379;calc update async;100;0.000405259;7.8889e-05;0.0274635
379;calc inner;100;1.39682;0.725625;2.25355
379;calc wait;100;0.895037;0.00341148;2.03237
379;calc bound;100;0.00689515;0.0030744;0.0112622
379;calc iter;100;2.31662;1.25851;3.27866
379;total;1;263.604;263.604;263.604
380;calc total;1;234.647;234.647;234.647
380;calc update async;100;0.000177017;4.3209e-05;0.0107634
380;calc inner;100;1.88378;0.738799;2.25361
380;calc wait;100;0.415685;0.00582832;1.58942
380;calc bound;100;0.00367396;0.00234873;0.00808945
380;calc iter;100;2.31672;2.26156;2.36383
380;total;1;263.429;263.429;263.429
381;calc total;1;234.632;234.632;234.632
381;calc update async;100;0.00039761;4.408e-05;0.0277235
381;calc inner;100;1.87998;0.485992;2.25473
381;calc wait;100;0.417509;0.00503258;1.94462
381;calc bound;100;0.0074024;0.00203666;0.0109887
381;calc iter;100;2.3202;1.4151;3.32773
381;total;1;263.477;263.477;263.477
382;calc total;1;234.631;234.631;234.631
382;calc update async;100;0.000426053;3.6309e-05;0.0265413
382;calc inner;100;1.88293;0.35394;2.25811
382;calc wait;100;0.426665;0.00262415;2.76262
382;calc bound;100;0.00825893;0.00236818;0.0111824
382;calc iter;100;2.3343;0.961344;4.68459
382;total;1;263.352;263.352;263.352
383;calc total;1;234.631;234.631;234.631
383;calc update async;100;0.000413298;8.3279e-05;0.0264654
383;calc inner;100;1.8843;0.487077;2.25804
383;calc wait;100;0.411443;0.00262439;1.94971
383;calc bound;100;0.00795619;0.00202944;0.0113292
383;calc iter;100;2.32021;1.4143;3.33315
383;total;1;263.319;263.319;263.319
384;calc total;1;234.707;234.707;234.707
384;calc update async;100;0.000325085;8.3409e-05;0.00428252
384;calc inner;100;1.37893;0.418136;2.31163
384;calc wait;100;0.948295;0.0316895;1.91195
384;calc bound;100;0.00746165;0.00193012;0.0174591
384;calc iter;100;2.33501;1.77262;2.42093
384;total;1;263.503;263.503;263.503
385;calc total;1;234.665;234.665;234.665
385;calc update async;100;0.000337808;7.5399e-05;0.0114944
385;calc inner;100;1.58432;0.603691;2.31703
385;calc wait;100;0.682963;0.0200864;1.80149
385;calc bound;100;0.00778772;0.00237838;0.0146218
385;calc iter;100;2.32171;2.15062;2.61488
385;total;1;263.531;263.531;263.531
386;calc total;1;234.665;234.665;234.665
386;calc update async;100;0.000335433;7.8919e-05;0.0115528
386;calc inner;100;1.57016;0.51405;2.31489
386;calc wait;100;0.324184;0.00387823;1.02596
386;calc bound;100;0.0076113;0.00354382;0.0107489
386;calc iter;100;2.32317;1.88312;2.64915
386;total;1;263.503;263.503;263.503
387;calc total;1;234.665;234.665;234.665
387;calc update async;100;0.000345253;0.000103979;0.0115842
387;calc inner;100;1.61476;0.645295;2.31507
387;calc wait;100;0.187833;0.00315478;0.648444
387;calc bound;100;0.00775211;0.00316106;0.0109999
387;calc iter;100;2.3252;2.10671;2.67859
387;total;1;263.499;263.499;263.499
388;calc total;1;234.665;234.665;234.665
388;calc update async;100;0.000320418;0.000100959;0.0108994
388;calc inner;100;1.50575;0.510242;2.30251
388;calc wait;100;0.429601;0.00376873;1.59356
388;calc bound;100;0.00983418;0.00439838;0.0112317
388;calc iter;100;2.32881;2.13031;2.69459
388;total;1;263.375;263.375;263.375
389;calc total;1;234.665;234.665;234.665
389;calc update async;100;0.000344927;0.000132518;0.0108883
389;calc inner;100;1.58;0.711141;2.28995
389;calc wait;100;0.20662;0.0159259;0.747631
389;calc bound;100;0.00889048;0.00262138;0.0106324
389;calc iter;100;2.33001;2.15281;2.52866
389;total;1;263.348;263.348;263.348
390;calc total;1;234.665;234.665;234.665
390;calc update async;100;0.000378252;0.000200409;0.0108402
390;calc inner;100;1.56152;0.698856;2.30729
390;calc wait;100;0.318606;0.0112824;0.842939
390;calc bound;100;0.00718779;0.0020462;0.0110914
390;calc iter;100;2.33131;2.18894;2.47799
390;total;1;263.347;263.347;263.347
391;calc total;1;234.665;234.665;234.665
391;calc update async;100;0.000459228;7.4749e-05;0.0182209
391;calc inner;100;1.38998;0.420081;2.29669
391;calc wait;100;0.923133;0.00343648;2.13166
391;calc bound;100;0.00960043;0.00237057;0.0113539
391;calc iter;100;2.33327;1.54647;2.63068
391;total;1;263.354;263.354;263.354
392;calc total;1;234.665;234.665;234.665
392;calc update async;100;0.000286043;6.7329e-05;0.0152941
392;calc inner;100;1.98344;1.13264;2.32922
392;calc wait;100;0.228904;0.00392426;0.465253
392;calc bound;100;0.00924893;0.00293382;0.0113595
392;calc iter;100;2.34069;1.88211;2.45885
392;total;1;263.546;263.546;263.546
393;calc total;1;234.665;234.665;234.665
393;calc update async;100;0.000332696;0.000114519;0.0152613
393;calc inner;100;2.14436;1.13104;2.33415
393;calc wait;100;0.0204721;0.00390285;0.0404209
393;calc bound;100;0.00560762;0.00301185;0.0109364
393;calc iter;100;2.34083;1.87508;2.39281
393;total;1;263.328;263.328;263.328
394;calc total;1;234.665;234.665;234.665
394;calc update async;100;0.000402428;0.000122159;0.0161056
394;calc inner;100;2.15319;1.13429;2.33931
394;calc wait;100;0.0036995;0.00211784;0.00955622
394;calc bound;100;0.00520198;0.00244725;0.0109141
394;calc iter;100;2.34086;1.87538;2.39288
394;total;1;263.339;263.339;263.339
395;calc total;1;234.664;234.664;234.664
395;calc update async;100;0.000443656;0.000109229;0.0164081
395;calc inner;100;2.15237;1.13449;2.33855
395;calc wait;100;0.0126205;0.00214342;0.0910324
395;calc bound;100;0.00553749;0.00262719;0.0109409
395;calc iter;100;2.34089;1.87817;2.40176
395;total;1;263.544;263.544;263.544
396;calc total;1;234.664;234.664;234.664
396;calc update async;100;0.000291762;8.2899e-05;0.015516
396;calc inner;100;2.14728;1.08378;2.33624
396;calc wait;100;0.0657947;0.00378522;0.362597
396;calc bound;100;0.00687222;0.00204821;0.0102674
396;calc iter;100;2.34034;1.92926;2.40091
396;total;1;263.315;263.315;263.315
397;calc total;1;234.664;234.664;234.664
397;calc update async;100;0.000351221;9.9259e-05;0.0151562
397;calc inner;100;2.17242;1.09716;2.3342
397;calc wait;100;0.015328;0.00545046;0.205412
397;calc bound;100;0.00461041;0.0028214;0.0106594
397;calc iter;100;2.34018;1.94511;2.39414
397;total;1;263.321;263.321;263.321
398;calc total;1;234.664;234.664;234.664
398;calc update async;100;0.000416021;0.000127329;0.0156286
398;calc inner;100;2.17402;1.07914;2.34036
398;calc wait;100;0.00812462;0.00250054;0.227165
398;calc bound;100;0.00475065;0.00305925;0.00963558
398;calc iter;100;2.33979;1.97483;2.4541
398;total;1;263.319;263.319;263.319
399;calc total;1;234.664;234.664;234.664
399;calc update async;100;0.000490757;9.4489e-05;0.0185819
399;calc inner;100;2.15904;0.87699;2.34004
399;calc wait;100;0.0225835;0.00246411;0.936756
399;calc bound;100;0.00490594;0.00291508;0.0139475
399;calc iter;100;2.33892;2.00398;2.4945
399;total;1;263.512;263.512;263.512
400;calc total;1;234.664;234.664;234.664
400;calc update async;100;0.000517542;0.000232288;0.0164111
400;calc inner;100;1.945;1.39065;2.32385
400;calc wait;100;0.372833;0.00372855;0.922176
400;calc bound;100;0.00992985;0.00262968;0.011006
400;calc iter;100;2.32829;1.50711;3.01576
400;total;1;263.604;263.604;263.604
401;calc total;1;234.664;234.664;234.664
401;calc update async;100;0.000439119;0.000118329;0.0163741
401;calc inner;100;1.9388;1.55951;2.32353
401;calc wait;100;0.378205;0.00376722;0.804041
401;calc bound;100;0.00975286;0.00309717;0.0109007
401;calc iter;100;2.3272;1.89877;2.43745
401;total;1;263.381;263.381;263.381
402;calc total;1;234.664;234.664;234.664
402;calc update async;100;0.00044881;8.194e-05;0.0163604
402;calc inner;100;1.94635;1.55075;2.32737
402;calc wait;100;0.367184;0.00318114;0.805032
402;calc bound;100;0.0098988;0.00408907;0.0109864
402;calc iter;100;2.32389;1.98813;2.40037
402;total;1;263.58;263.58;263.58
403;calc total;1;234.664;234.664;234.664
403;calc update async;100;0.000440138;0.000157469;0.0163928
403;calc inner;100;1.95541;1.69145;2.32718
403;calc wait;100;0.358173;0.00363286;0.704454
403;calc bound;100;0.00984489;0.00412182;0.0106033
403;calc iter;100;2.32387;1.9817;2.5864
403;total;1;263.359;263.359;263.359
404;calc total;1;234.664;234.664;234.664
404;calc update async;100;0.000457654;0.000119619;0.0171777
404;calc inner;100;1.94765;1.71541;2.32171
404;calc wait;100;0.365846;0.00718396;0.784355
404;calc bound;100;0.00994513;0.00377807;0.0107095
404;calc iter;100;2.3239;2.27868;2.54463
404;total;1;263.595;263.595;263.595
405;calc total;1;234.664;234.664;234.664
405;calc update async;100;0.000451276;0.000188578;0.01714
405;calc inner;100;1.9339;1.56615;2.32137
405;calc wait;100;0.381773;0.00774629;0.770095
405;calc bound;100;0.00994884;0.00384397;0.0106959
405;calc iter;100;2.32608;2.18183;2.37744
405;total;1;263.364;263.364;263.364
406;calc total;1;234.664;234.664;234.664
406;calc update async;100;0.000462742;0.000256018;0.0171312
406;calc inner;100;1.93873;1.54691;2.32652
406;calc wait;100;0.378523;0.00464108;0.759656
406;calc bound;100;0.010123;0.00269018;0.0107971
406;calc iter;100;2.32785;1.73812;2.37373
406;total;1;263.594;263.594;263.594
407;calc total;1;234.664;234.664;234.664
407;calc update async;100;0.000539563;0.000262808;0.0172227
407;calc inner;100;1.94326;1.11599;2.32579
407;calc wait;100;0.379984;0.0111042;0.659656
407;calc bound;100;0.010624;0.00264707;0.0112094
407;calc iter;100;2.33441;1.77863;2.37003
407;total;1;263.365;263.365;263.365
408;calc total;1;234.664;234.664;234.664
408;calc update async;100;0.000292943;0.000101209;0.0172246
408;calc inner;100;2.30424;1.75293;2.33849
408;calc wait;100;0.02473;0.00504677;0.0279942
408;calc bound;100;0.00530686;0.00409396;0.0070359
408;calc iter;100;2.33458;1.77676;2.36663
408;total;1;263.543;263.543;263.543
409;calc total;1;234.664;234.664;234.664
409;calc update async;100;0.000420401;0.000221788;0.0172047
409;calc inner;100;2.31684;1.75597;2.34902
409;calc wait;100;0.00807164;0.0071762;0.00934257
409;calc bound;100;0.00923997;0.00350593;0.00980895
409;calc iter;100;2.33458;1.76801;2.37205
409;total;1;263.427;263.427;263.427
410;calc total;1;234.664;234.664;234.664
410;calc update async;100;0.000267294;2.651e-05;0.0171663
410;calc inner;100;2.32152;1.76139;2.35365
410;calc wait;100;0.00331234;0.00276267;0.00422285
410;calc bound;100;0.00936714;0.00328872;0.00969261
410;calc iter;100;2.33458;1.76764;2.37268
410;total;1;263.561;263.561;263.561
411;calc total;1;234.664;234.664;234.664
411;calc update async;100;0.000442892;0.000146338;0.0171263
411;calc inner;100;2.32127;1.7616;2.35357
411;calc wait;100;0.00344062;0.0027233;0.0051571
411;calc bound;100;0.00942128;0.00334846;0.0100969
411;calc iter;100;2.33458;1.76795;2.3754
411;total;1;263.086;263.086;263.086
412;calc total;1;234.664;234.664;234.664
412;calc update async;100;0.00031132;0.000124709;0.0172801
412;calc inner;100;2.3169;1.75904;2.34694
412;calc wait;100;0.0123906;0.00686864;0.02022
412;calc bound;100;0.00498236;0.00355641;0.00570197
412;calc iter;100;2.33459;1.77274;2.36958
412;total;1;263.492;263.492;263.492
413;calc total;1;234.664;234.664;234.664
413;calc update async;100;0.000412212;0.000208089;0.0172687
413;calc inner;100;2.31984;1.75827;2.35006
413;calc wait;100;0.00684319;0.00556454;0.0163468
413;calc bound;100;0.00749842;0.00374117;0.00970478
413;calc iter;100;2.3346;1.76861;2.36949
413;total;1;263.536;263.536;263.536
414;calc total;1;234.664;234.664;234.664
414;calc update async;100;0.00035447;2.2439e-05;0.017289
414;calc inner;100;2.3233;1.76234;2.35436
414;calc wait;100;0.00332585;0.00237567;0.0141866
414;calc bound;100;0.00760537;0.00324507;0.0102712
414;calc iter;100;2.3346;1.76802;2.38233
414;total;1;263.376;263.376;263.376
415;calc total;1;234.658;234.658;234.658
415;calc update async;100;0.000589722;0.000136069;0.0373282
415;calc inner;100;2.32294;1.76251;2.35357
415;calc wait;100;0.00328133;0.0024672;0.00503952
415;calc bound;100;0.00771808;0.00326218;0.0101082
415;calc iter;100;2.33454;1.76853;2.37469
415;total;1;263.293;263.293;263.293
416;calc total;1;234.664;234.664;234.664
416;calc update async;100;6.34257e-05;3.9509e-05;0.000423027
416;calc inner;100;1.62668;0.996947;2.32392
416;calc wait;100;0.693319;0.0260393;1.32133
416;calc bound;100;0.0109465;0.00353629;0.0173605
416;calc iter;100;2.33102;1.66347;2.37426
416;total;1;263.428;263.428;263.428
417;calc total;1;234.664;234.664;234.664
417;calc update async;100;4.84787e-05;2.5229e-05;0.000422907
417;calc inner;100;1.63259;0.485382;2.32334
417;calc wait;100;0.393249;0.00753966;1.05636
417;calc bound;100;0.00612834;0.00262845;0.0106879
417;calc iter;100;2.33397;2.20896;2.59028
417;total;1;263.591;263.591;263.591
418;calc total;1;234.664;234.664;234.664
418;calc update async;100;4.28854e-05;2.451e-05;0.000483436
418;calc inner;100;1.69286;0.875666;2.32839
418;calc wait;100;0.19961;0.00337279;0.602928
418;calc bound;100;0.00932337;0.00336354;0.0107703
418;calc iter;100;2.33548;2.21524;2.5608
418;total;1;263.588;263.588;263.588
419;calc total;1;234.664;234.664;234.664
419;calc update async;100;4.88714e-05;2.733e-05;0.000459777
419;calc inner;100;1.72599;1.00886;2.32821
419;calc wait;100;0.160781;0.00326041;0.750796
419;calc bound;100;0.00865852;0.00338457;0.0110079
419;calc iter;100;2.33634;2.12455;2.63952
419;total;1;263.402;263.402;263.402
420;calc total;1;234.664;234.664;234.664
420;calc update async;100;4.79734e-05;2.5559e-05;0.000685955
420;calc inner;100;1.61008;0.841459;2.32435
420;calc wait;100;0.355396;0.00408597;1.29145
420;calc bound;100;0.00946443;0.00330724;0.0108752
420;calc iter;100;2.33774;2.03195;2.65644
420;total;1;263.44;263.44;263.44
421;calc total;1;234.664;234.664;234.664
421;calc update async;100;5.28542e-05;2.508e-05;0.000636095
421;calc inner;100;1.67727;0.492411;2.32131
421;calc wait;100;0.205412;0.0086841;1.18876
421;calc bound;100;0.00898463;0.00342554;0.0108724
421;calc iter;100;2.33913;2.07457;2.52557
421;total;1;263.383;263.383;263.383
422;calc total;1;234.663;234.663;234.663
422;calc update async;100;5.69638e-05;3.7379e-05;0.000618645
422;calc inner;100;1.66647;0.80224;2.32713
422;calc wait;100;0.14797;0.00323739;0.636828
422;calc bound;100;0.00594438;0.00262536;0.0108145
422;calc iter;100;2.33998;1.87892;2.49367
422;total;1;263.35;263.35;263.35
423;calc total;1;234.663;234.663;234.663
423;calc update async;100;7.25032e-05;3.9059e-05;0.000910853
423;calc inner;100;1.54872;0.79872;2.32639
423;calc wait;100;0.759343;0.0179995;1.54155
423;calc bound;100;0.0108587;0.00257364;0.0176495
423;calc iter;100;2.34075;1.70992;2.51053
423;total;1;263.458;263.458;263.458
424;calc total;1;234.663;234.663;234.663
424;calc update async;100;4.28213e-05;2.53e-05;0.000880233
424;calc inner;100;2.14806;1.48726;2.34337
424;calc wait;100;0.0767394;0.00275268;0.113078
424;calc bound;100;0.00781528;0.0034148;0.00996859
424;calc iter;100;2.34513;1.93262;2.39614
424;total;1;263.269;263.269;263.269
425;calc total;1;234.663;234.663;234.663
425;calc update async;100;5.72386e-05;3.492e-05;0.000813044
425;calc inner;100;2.2024;1.48924;2.35023
425;calc wait;100;0.0111986;0.0027362;0.0195436
425;calc bound;100;0.00552115;0.00266369;0.00985155
425;calc iter;100;2.34515;1.92246;2.37763
425;total;1;263.077;263.077;263.077
426;calc total;1;234.663;234.663;234.663
426;calc update async;100;4.37645e-05;2.593e-05;0.000658234
426;calc inner;100;2.20308;1.48303;2.34995
426;calc wait;100;0.00344278;0.00268401;0.00507138
426;calc bound;100;0.00488622;0.00239283;0.00907977
426;calc iter;100;2.34519;1.91771;2.38761
426;total;1;263.077;263.077;263.077
427;calc total;1;234.663;234.663;234.663
427;calc update async;100;4.74708e-05;2.652e-05;0.000686915
427;calc inner;100;2.2031;1.4855;2.34983
427;calc wait;100;0.00448336;0.00213597;0.0141985
427;calc bound;100;0.00491311;0.00222099;0.00921413
427;calc iter;100;2.34519;1.91712;2.38641
427;total;1;263.196;263.196;263.196
428;calc total;1;234.663;234.663;234.663
428;calc update async;100;4.04603e-05;2.6269e-05;0.000689745
428;calc inner;100;2.18784;1.46079;2.34524
428;calc wait;100;0.0366576;0.00448696;0.127852
428;calc bound;100;0.0060907;0.0020551;0.00809168
428;calc iter;100;2.34504;1.93465;2.37651
428;total;1;263.426;263.426;263.426
429;calc total;1;234.663;234.663;234.663
429;calc update async;100;5.18398e-05;2.626e-05;0.000748804
429;calc inner;100;2.20209;1.4763;2.33805
429;calc wait;100;0.0130177;0.00617675;0.0821644
429;calc bound;100;0.00436782;0.0028253;0.00906091
429;calc iter;100;2.34496;1.95799;2.37264
429;total;1;263.41;263.41;263.41
430;calc total;1;234.663;234.663;234.663
430;calc update async;100;4.50521e-05;2.104e-05;0.000674624
430;calc inner;100;2.20307;1.47309;2.35003
430;calc wait;100;0.00637489;0.00271202;0.105037
430;calc bound;100;0.00426983;0.00330646;0.00993888
430;calc iter;100;2.34486;1.98541;2.38514
430;total;1;262.986;262.986;262.986
431;calc total;1;234.657;234.657;234.657
431;calc update async;100;6.85657e-05;2.597e-05;0.00204201
431;calc inner;100;2.19916;1.42759;2.34904
431;calc wait;100;0.00978112;0.00270027;0.229575
431;calc bound;100;0.0042929;0.00325194;0.013942
431;calc iter;100;2.3446;2.00359;2.38153
431;total;1;263.142;263.142;263.142
432;calc total;1;234.658;234.658;234.658
432;calc update async;100;6.64273e-05;2.76e-05;0.000691105
432;calc inner;100;1.68566;0.444136;2.31732
432;calc wait;100;0.643678;0.0274555;1.56273
432;calc bound;100;0.00953676;0.00193081;0.0110323
432;calc iter;100;2.33895;2.00883;2.48896
432;total;1;263.061;263.061;263.061
433;calc total;1;234.658;234.658;234.658
433;calc update async;100;5.37754e-05;2.549e-05;0.000491786
433;calc inner;100;1.51004;0.482139;2.31579
433;calc wait;100;0.802929;0.015905;1.81066
433;calc bound;100;0.00941081;0.00269576;0.0111002
433;calc iter;100;2.32358;1.71998;2.43076
433;total;1;263.592;263.592;263.592
434;calc total;1;234.657;234.657;234.657
434;calc update async;100;6.02848e-05;3.148e-05;0.00103273
434;calc inner;100;1.70867;0.93684;2.32251
434;calc wait;100;0.360035;0.00324696;0.749074
434;calc bound;100;0.00781505;0.00203473;0.0107889
434;calc iter;100;2.32367;1.98067;2.58639
434;total;1;263.022;263.022;263.022
435;calc total;1;234.657;234.657;234.657
435;calc update async;100;5.20429e-05;2.243e-05;0.000682614
435;calc inner;100;1.66143;0.589818;2.32179
435;calc wait;100;0.437626;0.00355425;1.05107
435;calc bound;100;0.00967474;0.00364115;0.0106054
435;calc iter;100;2.32369;2.19876;2.79262
435;total;1;263.591;263.591;263.591
436;calc total;1;234.657;234.657;234.657
436;calc update async;100;6.26329e-05;3.0429e-05;0.000884693
436;calc inner;100;1.61677;0.456182;2.31898
436;calc wait;100;0.432342;0.00407403;1.55967
436;calc bound;100;0.00971803;0.00319;0.0114782
436;calc iter;100;2.31656;2.28267;2.52665
436;total;1;263.243;263.243;263.243
437;calc total;1;234.657;234.657;234.657
437;calc update async;100;6.21737e-05;3.066e-05;0.00129716
437;calc inner;100;1.66414;0.658537;2.31887
437;calc wait;100;0.352645;0.0118969;0.757086
437;calc bound;100;0.00818969;0.00294635;0.0107595
437;calc iter;100;2.3218;2.26468;2.42615
437;total;1;263.578;263.578;263.578
438;calc total;1;234.657;234.657;234.657
438;calc update async;100;6.21547e-05;3.198e-05;0.00122935
438;calc inner;100;1.61512;0.654024;2.32334
438;calc wait;100;0.49009;0.0032086;1.18331
438;calc bound;100;0.00999664;0.00268747;0.0132072
438;calc iter;100;2.32587;2.18316;2.39738
438;total;1;263.465;263.465;263.465
439;calc total;1;234.657;234.657;234.657
439;calc update async;100;7.24736e-05;2.225e-05;0.00237696
439;calc inner;100;1.55072;0.434637;2.32208
439;calc wait;100;0.770025;0.0140407;1.8656
439;calc bound;100;0.00930056;0.00261442;0.0120608
439;calc iter;100;2.33013;1.70697;2.38157
439;total;1;263.575;263.575;263.575
440;calc total;1;234.657;234.657;234.657
440;calc update async;100;5.31533e-05;2.233e-05;0.00211791
440;calc inner;100;2.20465;1.35895;2.33285
440;calc wait;100;0.0673175;0.00425505;0.101104
440;calc bound;100;0.00945022;0.00428283;0.011008
440;calc iter;100;2.33427;1.78505;2.36749
440;total;1;262.996;262.996;262.996
441;calc total;1;234.657;234.657;234.657
441;calc update async;100;5.59708e-05;2.307e-05;0.00189233
441;calc inner;100;2.24877;1.39491;2.33679
441;calc wait;100;0.0163817;0.00539973;0.0336002
441;calc bound;100;0.00574965;0.0032902;0.0105408
441;calc iter;100;2.33439;1.77337;2.36658
441;total;1;263.555;263.555;263.555
442;calc total;1;234.657;234.657;234.657
442;calc update async;100;4.79778e-05;2.076e-05;0.00117654
442;calc inner;100;2.25585;1.40442;2.34115
442;calc wait;100;0.00368157;0.00293004;0.015993
442;calc bound;100;0.00532253;0.00312132;0.0109546
442;calc iter;100;2.33446;1.77446;2.36668
442;total;1;263.132;263.132;263.132
443;calc total;1;234.657;234.657;234.657
443;calc update async;100;5.59249e-05;2.207e-05;0.00170897
443;calc inner;100;2.25513;1.40331;2.33946
443;calc wait;100;0.00575412;0.00308174;0.019249
443;calc bound;100;0.00570999;0.00299806;0.010939
443;calc iter;100;2.33446;1.77238;2.365
443;total;1;263.554;263.554;263.554
444;calc total;1;234.657;234.657;234.657
444;calc update async;100;5.27046e-05;2.285e-05;0.00173554
444;calc inner;100;2.25396;1.41015;2.3383
444;calc wait;100;0.0194219;0.00351564;0.0517709
444;calc bound;100;0.00534256;0.00325874;0.0102225
444;calc iter;100;2.33439;1.77589;2.36708
444;total;1;263.258;263.258;263.258
445;calc total;1;234.657;234.657;234.657
445;calc update async;100;5.6245e-05;2.027e-05;0.00199685
445;calc inner;100;2.26026;1.41183;2.3449
445;calc wait;100;0.0115409;0.00521988;0.0315189
445;calc bound;100;0.00462155;0.00275028;0.010231
445;calc iter;100;2.33443;1.77282;2.36612
445;total;1;263.595;263.595;263.595
446;calc total;1;234.657;234.657;234.657
446;calc update async;100;5.21275e-05;2.131e-05;0.001591
446;calc inner;100;2.26203;1.41354;2.34947
446;calc wait;100;0.00324828;0.00218775;0.0126826
446;calc bound;100;0.00445436;0.00275567;0.0106735
446;calc iter;100;2.33448;1.77381;2.36209
446;total;1;263.059;263.059;263.059
447;calc total;1;234.657;234.657;234.657
447;calc update async;100;5.69181e-05;2.254e-05;0.00192388
447;calc inner;100;2.26255;1.41391;2.34941
447;calc wait;100;0.00395942;0.00221561;0.0226203
447;calc bound;100;0.00446722;0.00255024;0.0109534
447;calc iter;100;2.33449;1.77524;2.37255
447;total;1;263.594;263.594;263.594
448;calc total;1;234.657;234.657;234.657
448;calc update async;100;6.43131e-05;3.035e-05;0.00156752
448;calc inner;100;2.18971;2.03791;2.32785
448;calc wait;100;0.133576;0.00550336;0.3465
448;calc bound;100;0.0104016;0.00466999;0.0122866
448;calc iter;100;2.33402;2.20071;2.43411
448;total;1;263.255;263.255;263.255
449;calc total;1;234.657;234.657;234.657
449;calc update async;100;6.67025e-05;3.221e-05;0.00179435
449;calc inner;100;2.18973;1.98524;2.3273
449;calc wait;100;0.135831;0.00387972;0.373727
449;calc bound;100;0.00958472;0.0038342;0.0120094
449;calc iter;100;2.33553;2.21259;2.51669
449;total;1;263.576;263.576;263.576
450;calc total;1;234.657;234.657;234.657
450;calc update async;100;7.16433e-05;3.0429e-05;0.00159058
450;calc inner;100;2.19145;2.02269;2.33189
450;calc wait;100;0.134678;0.00317003;0.363511
450;calc bound;100;0.00969591;0.00355939;0.0120157
450;calc iter;100;2.33633;2.11763;2.59016
450;total;1;263.256;263.256;263.256
451;calc total;1;234.657;234.657;234.657
451;calc update async;100;6.85421e-05;3.7789e-05;0.00140674
451;calc inner;100;2.18278;1.87726;2.33186
451;calc wait;100;0.144527;0.00414926;0.418848
451;calc bound;100;0.0100874;0.00360177;0.0120638
451;calc iter;100;2.33773;2.02513;2.54778
451;total;1;263.224;263.224;263.224
452;calc total;1;234.656;234.656;234.656
452;calc update async;100;6.2802e-05;3.177e-05;0.0010871
452;calc inner;100;2.12071;1.92071;2.32827
452;calc wait;100;0.208377;0.00401466;0.590924
452;calc bound;100;0.00977436;0.00379782;0.0113764
452;calc iter;100;2.33918;2.07525;2.59331
452;total;1;263.095;263.095;263.095
453;calc total;1;234.656;234.656;234.656
453;calc update async;100;5.80141e-05;3.473e-05;0.00111021
453;calc inner;100;2.1161;1.77911;2.3274
453;calc wait;100;0.213656;0.00729072;0.556423
453;calc bound;100;0.0098592;0.00394954;0.010708
453;calc iter;100;2.34;1.87668;2.49376
453;total;1;263.095;263.095;263.095
454;calc total;1;234.656;234.656;234.656
454;calc update async;100;6.86857e-05;3.757e-05;0.00141506
454;calc inner;100;2.12416;1.61837;2.33246
454;calc wait;100;0.205917;0.00352244;0.370586
454;calc bound;100;0.00993223;0.00268437;0.0113038
454;calc iter;100;2.34049;1.67911;2.51091
454;total;1;263.151;263.151;263.151
455;calc total;1;234.656;234.656;234.656
455;calc update async;100;6.94625e-05;3.811e-05;0.00119807
455;calc inner;100;2.10698;1.45607;2.33245
455;calc wait;100;0.227613;0.013576;0.480423
455;calc bound;100;0.0102916;0.00233609;0.0119114
455;calc iter;100;2.34508;1.92154;2.39671
455;total;1;263.035;263.035;263.035
456;calc total;1;234.656;234.656;234.656
456;calc update async;100;4.4422e-05;2.334e-05;0.00114276
456;calc inner;100;2.31628;1.90852;2.36575
456;calc wait;100;0.0224317;0.0034445;0.0286643
456;calc bound;100;0.00606522;0.00381727;0.00939906
456;calc iter;100;2.34515;1.91975;2.3837
456;total;1;263.232;263.232;263.232
457;calc total;1;234.656;234.656;234.656
457;calc update async;100;5.56731e-05;2.997e-05;0.00114432
457;calc inner;100;2.3276;1.90438;2.35328
457;calc wait;100;0.00821303;0.00347383;0.015635
457;calc bound;100;0.00897842;0.0035393;0.00970667
457;calc iter;100;2.34515;1.91201;2.38314
457;total;1;263.235;263.235;263.235
458;calc total;1;234.656;234.656;234.656
458;calc update async;100;5.12448e-05;2.738e-05;0.00111165
458;calc inner;100;2.33237;1.90602;2.35955
458;calc wait;100;0.0034171;0.00225182;0.00629831
458;calc bound;100;0.00896432;0.00306292;0.00962104
458;calc iter;100;2.34516;1.91139;2.38776
458;total;1;263.193;263.193;263.193
459;calc total;1;234.655;234.655;234.655
459;calc update async;100;4.85668e-05;2.71e-05;0.000973172
459;calc inner;100;2.33215;1.90637;2.35897
459;calc wait;100;0.0035939;0.00229211;0.0131987
459;calc bound;100;0.00900351;0.0030935;0.00966919
459;calc iter;100;2.34515;1.91179;2.38684
459;total;1;263.313;263.313;263.313
460;calc total;1;234.656;234.656;234.656
460;calc update async;100;5.22759e-05;2.951e-05;0.000957833
460;calc inner;100;2.32298;1.89265;2.34822
460;calc wait;100;0.0164313;0.00326386;0.0632032
460;calc bound;100;0.00533802;0.00208652;0.0107342
460;calc iter;100;2.34513;1.91038;2.38423
460;total;1;263.103;263.103;263.103
461;calc total;1;234.655;234.655;234.655
461;calc update async;100;4.98819e-05;2.639e-05;0.000678915
461;calc inner;100;2.32694;1.91073;2.34786
461;calc wait;100;0.00979711;0.00568079;0.0609381
461;calc bound;100;0.0082179;0.00282133;0.0105327
461;calc iter;100;2.34501;1.92672;2.37942
461;total;1;263.104;263.104;263.104
462;calc total;1;234.655;234.655;234.655
462;calc update async;100;4.85278e-05;2.53e-05;0.000579686
462;calc inner;100;2.33089;1.93213;2.35262
462;calc wait;100;0.0057236;0.00302958;0.0542305
462;calc bound;100;0.00827942;0.00515593;0.0108847
462;calc iter;100;2.34498;1.95521;2.39376
462;total;1;263.571;263.571;263.571
463;calc total;1;234.655;234.655;234.655
463;calc update async;100;4.64665e-05;2.87e-05;0.000660125
463;calc inner;100;2.33082;1.94735;2.35169
463;calc wait;100;0.00557614;0.00300641;0.061184
463;calc bound;100;0.00811733;0.0022736;0.00991089
463;calc iter;100;2.34494;1.98884;2.38804
463;total;1;263.593;263.593;263.593
464;calc total;1;234.655;234.655;234.655
464;calc update async;100;5.42223e-05;2.093e-05;0.000399757
464;calc inner;100;1.32449;0.402582;2.31982
464;calc wait;100;1.01318;0.0322106;1.9014
464;calc bound;100;0.00694696;0.00200789;0.0115467
464;calc iter;100;2.34468;2.00891;2.38325
464;total;1;263.201;263.201;263.201
465;calc total;1;234.655;234.655;234.655
465;calc update async;100;4.03005e-05;1.854e-05;0.000549626
465;calc inner;100;1.33555;0.465907;2.31914
465;calc wait;100;0.900395;0.00665608;1.83698
465;calc bound;100;0.00775331;0.0019146;0.0105438
465;calc iter;100;2.32865;2.18047;2.5387
465;total;1;263.562;263.562;263.562
466;calc total;1;234.654;234.654;234.654
466;calc update async;100;3.85055e-05;2.086e-05;0.000222798
466;calc inner;100;1.43415;0.506426;2.32364
466;calc wait;100;0.470407;0.00302692;1.73287
466;calc bound;100;0.00700924;0.00203866;0.0107392
466;calc iter;100;2.31462;2.19315;2.40585
466;total;1;263.555;263.555;263.555
467;calc total;1;234.655;234.655;234.655
467;calc update async;100;4.01249e-05;2.097e-05;0.000553095
467;calc inner;100;1.39836;0.539033;2.32386
467;calc wait;100;0.456993;0.00367003;0.849539
467;calc bound;100;0.00876281;0.0026394;0.0109399
467;calc iter;100;2.31138;2.17109;2.83105
467;total;1;263.482;263.482;263.482
468;calc total;1;234.654;234.654;234.654
468;calc update async;100;3.7005e-05;1.954e-05;0.000259838
468;calc inner;100;1.36284;0.450219;2.32139
468;calc wait;100;0.472147;0.00379654;1.18496
468;calc bound;100;0.0095605;0.00517315;0.0135434
468;calc iter;100;2.29748;1.94403;2.45676
468;total;1;263.187;263.187;263.187
469;calc total;1;234.655;234.655;234.655
469;calc update async;100;4.1827e-05;2.186e-05;0.000498716
469;calc inner;100;1.47147;0.487088;2.31928
469;calc wait;100;0.375212;0.0111767;0.881697
469;calc bound;100;0.00785595;0.00262817;0.0105981
469;calc iter;100;2.30481;2.05156;2.45366
469;total;1;263.14;263.14;263.14
470;calc total;1;234.655;234.655;234.655
470;calc update async;100;4.35054e-05;2.199e-05;0.000544306
470;calc inner;100;1.42804;0.533087;2.32389
470;calc wait;100;0.575202;0.00325792;1.80343
470;calc bound;100;0.00766603;0.00192993;0.0141987
470;calc iter;100;2.31143;2.00349;2.5506
470;total;1;263.355;263.355;263.355
471;calc total;1;234.654;234.654;234.654
471;calc update async;100;5.05771e-05;2.053e-05;0.000382837
471;calc inner;100;1.38217;0.460312;2.32407
471;calc wait;100;0.910228;0.00522703;1.80881
471;calc bound;100;0.00942623;0.00254957;0.0142406
471;calc iter;100;2.32327;1.73452;2.56808
471;total;1;263.103;263.103;263.103
472;calc total;1;234.654;234.654;234.654
472;calc update async;100;3.34151e-05;1.842e-05;0.000457736
472;calc inner;100;1.93209;1.02628;2.32158
472;calc wait;100;0.183731;0.0147299;0.436006
472;calc bound;100;0.00957776;0.0034891;0.0112421
472;calc iter;100;2.32999;1.7046;2.38144
472;total;1;263.47;263.47;263.47
473;calc total;1;234.654;234.654;234.654
473;calc update async;100;3.93783e-05;2.101e-05;0.000451546
473;calc inner;100;2.06394;1.21718;2.32354
473;calc wait;100;0.0638203;0.00432006;0.182906
473;calc bound;100;0.00503192;0.00316072;0.0105359
473;calc iter;100;2.33058;1.67375;2.37057
473;total;1;263.289;263.289;263.289
474;calc total;1;234.667;234.667;234.667
474;calc update async;100;5.07713e-05;2.341e-05;0.000454496
474;calc inner;100;2.03232;1.25283;2.32965
474;calc wait;100;0.00580861;0.00288129;0.0431404
474;calc bound;100;0.00446795;0.00231635;0.00918336
474;calc iter;100;2.33086;1.67358;2.51336
474;total;1;263.282;263.282;263.282
475;calc total;1;234.654;234.654;234.654
475;calc update async;100;3.98831e-05;2.433e-05;0.000316818
475;calc inner;100;2.07497;1.25269;2.32994
475;calc wait;100;0.0468022;0.00322494;0.149476
475;calc bound;100;0.00459683;0.00319961;0.00980064
475;calc iter;100;2.33074;1.67249;2.37189
475;total;1;263.469;263.469;263.469
476;calc total;1;234.667;234.667;234.667
476;calc update async;100;3.56736e-05;1.9879e-05;0.000416477
476;calc inner;100;2.04717;1.28027;2.32965
476;calc wait;100;0.0908033;0.00436944;0.389771
476;calc bound;100;0.00786454;0.00218033;0.0108237
476;calc iter;100;2.33083;1.67952;2.39211
476;total;1;263.112;263.112;263.112
477;calc total;1;234.654;234.654;234.654
477;calc update async;100;4.2179e-05;2.561e-05;0.000518316
477;calc inner;100;2.09007;1.28773;2.32491
477;calc wait;100;0.0434409;0.00641273;0.111096
477;calc bound;100;0.00422312;0.00232323;0.0104817
477;calc iter;100;2.33079;1.67009;2.38609
477;total;1;263.435;263.435;263.435
478;calc total;1;234.667;234.667;234.667
478;calc update async;100;4.73961e-05;2.628e-05;0.000355908
478;calc inner;100;2.02821;1.2736;2.33095
478;calc wait;100;0.00319661;0.00215186;0.0341436
478;calc bound;100;0.00389199;0.00225409;0.00861168
478;calc iter;100;2.33097;1.64166;2.40797
478;total;1;263.434;263.434;263.434
479;calc total;1;234.654;234.654;234.654
479;calc update async;100;4.61537e-05;2.668e-05;0.000508616
479;calc inner;100;2.09197;1.29122;2.33223
479;calc wait;100;0.0413158;0.00294738;0.341187
479;calc bound;100;0.00401652;0.00191595;0.0105416
479;calc iter;100;2.33086;1.67166;2.38496
479;total;1;263.565;263.565;263.565
480;calc total;1;234.654;234.654;234.654
480;calc update async;100;0.000605538;4.7719e-05;0.0408976
480;calc inner;100;1.54347;0.745121;2.32197
480;calc wait;100;0.767169;0.0255133;1.38482
480;calc bound;100;0.0104062;0.0026668;0.0174272
480;calc iter;100;2.33046;2.09722;2.39906
480;total;1;263.466;263.466;263.466
481;calc total;1;234.654;234.654;234.654
481;calc update async;100;0.00060127;5.139e-05;0.0408785
481;calc inner;100;1.59736;0.685696;2.32191
481;calc wait;100;0.366003;0.00591173;0.965529
481;calc bound;100;0.00618148;0.0026374;0.0105076
481;calc iter;100;2.33385;2.20634;2.59028
481;total;1;263.473;263.473;263.473
482;calc total;1;234.654;234.654;234.654
482;calc update async;100;0.000598699;8.0229e-05;0.0411682
482;calc inner;100;1.64736;1.04489;2.3243
482;calc wait;100;0.189287;0.00336402;0.588382
482;calc bound;100;0.00880621;0.0028839;0.0108476
482;calc iter;100;2.33538;2.21271;2.5608
482;total;1;263.145;263.145;263.145
483;calc total;1;234.655;234.655;234.655
483;calc update async;100;0.000526926;9.3179e-05;0.0329168
483;calc inner;100;1.64543;0.781946;2.3256
483;calc wait;100;0.177794;0.00324105;0.993969
483;calc bound;100;0.00838203;0.00357628;0.0107211
483;calc iter;100;2.33625;2.12462;2.63952
483;total;1;263.574;263.574;263.574
484;calc total;1;234.654;234.654;234.654
484;calc update async;100;0.000606141;9.486e-05;0.0420851
484;calc inner;100;1.54267;0.555824;2.32006
484;calc wait;100;0.372654;0.00381149;1.42779
484;calc bound;100;0.00966283;0.00328355;0.0111485
484;calc iter;100;2.33764;2.03205;2.65709
484;total;1;262.977;262.977;262.977
485;calc total;1;234.654;234.654;234.654
485;calc update async;100;0.000546496;6.798e-05;0.0329323
485;calc inner;100;1.63963;0.479108;2.31994
485;calc wait;100;0.197634;0.0100527;1.14962
485;calc bound;100;0.00892038;0.00774057;0.0106479
485;calc iter;100;2.33904;2.07463;2.52558
485;total;1;263.026;263.026;263.026
486;calc total;1;234.654;234.654;234.654
486;calc update async;100;0.000683288;6.7079e-05;0.0419868
486;calc inner;100;1.62505;0.773078;2.32283
486;calc wait;100;0.123866;0.00366487;0.607849
486;calc bound;100;0.00555044;0.00262627;0.0106576
486;calc iter;100;2.33988;1.88151;2.49362
486;total;1;263.269;263.269;263.269
487;calc total;1;234.655;234.655;234.655
487;calc update async;100;0.000666365;0.000184589;0.0332914
487;calc inner;100;1.50541;0.790108;2.32666
487;calc wait;100;0.799553;0.0227565;1.56346
487;calc bound;100;0.0108854;0.00258357;0.0176474
487;calc iter;100;2.34051;1.69705;2.51108
487;total;1;263.004;263.004;263.004
488;calc total;1;234.654;234.654;234.654
488;calc update async;100;0.000519803;8.4809e-05;0.0403325
488;calc inner;100;2.12738;1.47182;2.34078
488;calc wait;100;0.0727622;0.00268971;0.104101
488;calc bound;100;0.00921581;0.00343988;0.0104104
488;calc iter;100;2.34501;1.93045;2.39617
488;total;1;263.243;263.243;263.243
489;calc total;1;234.654;234.654;234.654
489;calc update async;100;0.000597976;0.000111249;0.0405174
489;calc inner;100;2.17684;1.46842;2.34151
489;calc wait;100;0.0144141;0.0041342;0.0191318
489;calc bound;100;0.00478797;0.00312475;0.0102682
489;calc iter;100;2.34506;1.92255;2.39629
489;total;1;263.261;263.261;263.261
490;calc total;1;234.654;234.654;234.654
490;calc update async;100;0.00068803;0.000157649;0.040368
490;calc inner;100;2.18343;1.46796;2.3461
490;calc wait;100;0.00328835;0.00230936;0.00405393
490;calc bound;100;0.00469056;0.00253091;0.0096046
490;calc iter;100;2.34508;1.91853;2.39721
490;total;1;263.515;263.515;263.515
491;calc total;1;234.654;234.654;234.654
491;calc update async;100;0.000664822;0.000134289;0.0410056
491;calc inner;100;2.18345;1.46855;2.34548
491;calc wait;100;0.00403323;0.00214577;0.0132115
491;calc bound;100;0.00470431;0.00247383;0.00959078
491;calc iter;100;2.34508;1.91862;2.39765
491;total;1;263.224;263.224;263.224
492;calc total;1;234.654;234.654;234.654
492;calc update async;100;0.000548583;5.747e-05;0.0423474
492;calc inner;100;2.17067;1.44765;2.34374
492;calc wait;100;0.0343155;0.00614939;0.120982
492;calc bound;100;0.00529715;0.00203822;0.00684982
492;calc iter;100;2.34494;1.93505;2.39504
492;total;1;263.137;263.137;263.137
493;calc total;1;234.655;234.655;234.655
493;calc update async;100;0.000539032;0.000104989;0.0347951
493;calc inner;100;2.18395;1.4515;2.34389
493;calc wait;100;0.00991909;0.00565832;0.0788239
493;calc bound;100;0.00431328;0.00283558;0.00935292
493;calc iter;100;2.34488;1.95806;2.39266
493;total;1;263.101;263.101;263.101
494;calc total;1;234.655;234.655;234.655
494;calc update async;100;0.000626337;0.00011375;0.0346531
494;calc inner;100;2.18414;1.44976;2.34806
494;calc wait;100;0.00632318;0.00264867;0.104767
494;calc bound;100;0.00459313;0.00337625;0.0098842
494;calc iter;100;2.34478;1.98546;2.39554
494;total;1;263.505;263.505;263.505
495;calc total;1;234.654;234.654;234.654
495;calc update async;100;0.000691358;9.0649e-05;0.0420476
495;calc inner;100;2.1794;1.4088;2.34825
495;calc wait;100;0.00937241;0.00265203;0.227555
495;calc bound;100;0.00459086;0.00333708;0.0136538
495;calc iter;100;2.34456;2.00321;2.39532
495;total;1;263.221;263.221;263.221
496;calc total;1;234.666;234.666;234.666
496;calc update async;100;0.000359914;7.1409e-05;0.00392451
496;calc inner;100;1.87333;0.412361;2.27863
496;calc wait;100;0.455267;0.0701604;1.46204
496;calc bound;100;0.00987257;0.00191825;0.0107424
496;calc iter;100;2.33884;1.87639;2.51279
496;total;1;263.543;263.543;263.543
497;calc total;1;234.654;234.654;234.654
497;calc update async;100;0.000634486;0.000108649;0.0423323
497;calc inner;100;1.84041;0.484495;2.29047
497;calc wait;100;0.473166;0.0139664;1.19463
497;calc bound;100;0.00989929;0.00189154;0.0107621
497;calc iter;100;2.32412;1.33321;2.45597
497;total;1;262.959;262.959;262.959
498;calc total;1;234.66;234.66;234.66
498;calc update async;100;0.000497611;0.000147389;0.0328084
498;calc inner;100;1.84904;1.2669;2.29824
498;calc wait;100;0.45602;0.0159743;0.989327
498;calc bound;100;0.0101154;0.00265257;0.0106424
498;calc iter;100;2.31575;1.67908;2.43968
498;total;1;263.225;263.225;263.225
499;calc total;1;234.654;234.654;234.654
499;calc update async;100;0.000587324;0.00011509;0.0423742
499;calc inner;100;1.8971;1.33837;2.29928
499;calc wait;100;0.403859;0.0067354;0.806375
499;calc bound;100;0.0101657;0.00766168;0.0106536
499;calc iter;100;2.31171;2.15453;2.40555
499;total;1;263.01;263.01;263.01
500;calc total;1;234.66;234.66;234.66
500;calc update async;100;0.000498031;0.000118419;0.0332183
500;calc inner;100;1.90063;1.16127;2.3076
500;calc wait;100;0.397964;0.00448421;1.16056
500;calc bound;100;0.0101516;0.00444888;0.0110087
500;calc iter;100;2.30925;2.05172;2.45366
500;total;1;263.567;263.567;263.567
501;calc total;1;234.66;234.66;234.66
501;calc update async;100;0.000498876;0.00011218;0.0332104
501;calc inner;100;1.91848;1.31871;2.31488
501;calc wait;100;0.384966;0.0083779;1.01084
501;calc bound;100;0.0102309;0.00475896;0.0110322
501;calc iter;100;2.31418;2.07955;2.55067
501;total;1;263.31;263.31;263.31
502;calc total;1;234.66;234.66;234.66
502;calc update async;100;0.000505456;0.000138179;0.0333607
502;calc inner;100;1.9047;1.34277;2.31994
502;calc wait;100;0.403457;0.00373532;0.982525
502;calc bound;100;0.0103634;0.00287599;0.01118
502;calc iter;100;2.31903;2.12647;2.57891
502;total;1;263.566;263.566;263.566
503;calc total;1;234.66;234.66;234.66
503;calc update async;100;0.000549071;0.000150799;0.0335588
503;calc inner;100;1.87736;1.0828;2.31471
503;calc wait;100;0.435751;0.0120315;1.24601
503;calc bound;100;0.0105943;0.00198893;0.0112766
503;calc iter;100;2.32426;2.03571;2.62132
503;total;1;262.996;262.996;262.996
504;calc total;1;234.66;234.66;234.66
504;calc update async;100;0.000439506;6.399e-05;0.0323617
504;calc inner;100;2.06623;0.986138;2.33684
504;calc wait;100;0.248169;0.0060491;0.88747
504;calc bound;100;0.00827875;0.00193914;0.0106793
504;calc iter;100;2.32442;1.60147;2.55091
504;total;1;263.501;263.501;263.501
505;calc total;1;234.653;234.653;234.653
505;calc update async;100;0.000555615;0.000105919;0.0416573
505;calc inner;100;2.14545;0.860897;2.33908
505;calc wait;100;0.170745;0.00462111;0.609693
505;calc bound;100;0.00955947;0.00218142;0.0105442
505;calc iter;100;2.32818;1.42;2.57417
505;total;1;263.46;263.46;263.46
506;calc total;1;234.66;234.66;234.66
506;calc update async;100;0.000523404;2.627e-05;0.0326293
506;calc inner;100;2.07184;0.368468;2.34309
506;calc wait;100;0.259115;0.00291389;1.41117
506;calc bound;100;0.0098282;0.00231182;0.0112709
506;calc iter;100;2.34234;1.78199;2.78135
506;total;1;263.498;263.498;263.498
507;calc total;1;234.652;234.652;234.652
507;calc update async;100;0.00057781;0.000112049;0.0407356
507;calc inner;100;2.14851;0.856724;2.3413
507;calc wait;100;0.169258;0.00285232;0.606474
507;calc bound;100;0.00983556;0.00209674;0.0111815
507;calc iter;100;2.32818;1.41764;2.39138
507;total;1;263.162;263.162;263.162
508;calc total;1;234.654;234.654;234.654
508;calc update async;100;0.000533928;7.7989e-05;0.0414666
508;calc inner;100;2.07757;1.05474;2.33997
508;calc wait;100;0.235046;0.00472362;0.824491
508;calc bound;100;0.00837219;0.00190941;0.010864
508;calc iter;100;2.32674;1.83093;2.38784
512;calc total;1;234.727;234.727;234.727
512;calc update async;100;0.000548073;7.859e-05;0.0299798
512;calc inner;100;1.19349;0.467274;2.24812
512;calc wait;100;1.14231;0.0960136;1.87075
512;calc bound;100;0.00662637;0.00194445;0.00913132
512;calc iter;100;2.34299;1.78664;2.48331
512;total;1;263.739;263.739;263.739
513;calc total;1;234.679;234.679;234.679
513;calc update async;100;0.000380124;9.1439e-05;0.0213961
513;calc inner;100;1.24406;0.5699;2.2643
513;calc wait;100;0.778905;0.0192822;1.73819
513;calc bound;100;0.00721667;0.00261892;0.0110064
513;calc iter;100;2.33049;1.72553;2.40209
513;total;1;263.738;263.738;263.738
514;calc total;1;234.679;234.679;234.679
514;calc update async;100;0.000348316;9.325e-05;0.0214295
514;calc inner;100;1.45466;1.04959;2.27904
514;calc wait;100;0.222101;0.00408185;0.459882
514;calc bound;100;0.00594365;0.00204067;0.0107192
514;calc iter;100;2.32631;2.25115;2.40155
514;total;1;263.737;263.737;263.737
515;calc total;1;234.679;234.679;234.679
515;calc update async;100;0.000304073;5.7079e-05;0.0214286
515;calc inner;100;1.27912;0.797966;2.29095
515;calc wait;100;0.514034;0.00411935;0.858998
515;calc bound;100;0.00967887;0.00356866;0.0184684
515;calc iter;100;2.32068;2.25879;2.38761
515;total;1;263.287;263.287;263.287
516;calc total;1;234.679;234.679;234.679
516;calc update async;100;0.000300344;4.125e-05;0.021363
516;calc inner;100;1.15691;0.672713;2.28837
516;calc wait;100;0.631887;0.00545227;1.35784
516;calc bound;100;0.0104596;0.00453508;0.0138927
516;calc iter;100;2.31923;2.28782;2.3623
516;total;1;263.318;263.318;263.318
517;calc total;1;234.678;234.678;234.678
517;calc update async;100;0.000455735;7.4299e-05;0.0335118
517;calc inner;100;1.4085;0.821677;2.28566
517;calc wait;100;0.274689;0.0140253;0.857304
517;calc bound;100;0.0079514;0.00308001;0.0105912
517;calc iter;100;2.32495;2.29732;2.38716
517;total;1;263.775;263.775;263.775
518;calc total;1;234.678;234.678;234.678
518;calc update async;100;0.00048093;9.4459e-05;0.0336468
518;calc inner;100;1.32682;0.741371;2.28998
518;calc wait;100;0.229938;0.00744101;0.917787
518;calc bound;100;0.00527828;0.00261844;0.0108308
518;calc iter;100;2.32952;2.12096;2.37377
518;total;1;263.233;263.233;263.233
519;calc total;1;234.678;234.678;234.678
519;calc update async;100;0.000498224;4.5699e-05;0.03406
519;calc inner;100;1.12287;0.42354;2.28941
519;calc wait;100;1.18988;0.0399926;1.8488
519;calc bound;100;0.00968201;0.00263762;0.0164743
519;calc iter;100;2.33437;1.63426;2.45159
519;total;1;263.776;263.776;263.776
520;calc total;1;234.678;234.678;234.678
520;calc update async;100;0.000374987;3.986e-05;0.0314514
520;calc inner;100;2.04637;1.33783;2.32853
520;calc wait;100;0.0832569;0.00868429;0.141063
520;calc bound;100;0.00963281;0.00353551;0.0129016
520;calc iter;100;2.33891;1.80341;2.3819
520;total;1;263.684;263.684;263.684
521;calc total;1;234.678;234.678;234.678
521;calc update async;100;0.000404056;5.551e-05;0.0317509
521;calc inner;100;2.10553;1.36848;2.33164
521;calc wait;100;0.0271509;0.00373922;0.0505144
521;calc bound;100;0.00703066;0.00350726;0.0106991
521;calc iter;100;2.33906;1.79994;2.39605
521;total;1;263.271;263.271;263.271
522;calc total;1;234.678;234.678;234.678
522;calc update async;100;0.00043698;6.9049e-05;0.0324302
522;calc inner;100;2.12076;1.38124;2.33284
522;calc wait;100;0.0129218;0.00284811;0.0219235
522;calc bound;100;0.0037319;0.00284331;0.0104885
522;calc iter;100;2.33904;1.79199;2.39432
522;total;1;263.207;263.207;263.207
523;calc total;1;234.678;234.678;234.678
523;calc update async;100;0.000459294;7.0359e-05;0.0332523
523;calc inner;100;2.1202;1.37831;2.33432
523;calc wait;100;0.0387597;0.00273494;0.0665703
523;calc bound;100;0.00362047;0.00234011;0.010728
523;calc iter;100;2.33909;1.78386;2.39559
523;total;1;263.597;263.597;263.597
524;calc total;1;234.678;234.678;234.678
524;calc update async;100;0.000427936;5.8599e-05;0.0332902
524;calc inner;100;2.13885;1.38539;2.33185
524;calc wait;100;0.0134245;0.00512003;0.0725151
524;calc bound;100;0.0043038;0.00254988;0.0089287
524;calc iter;100;2.33912;1.7679;2.38724
524;total;1;263.208;263.208;263.208
525;calc total;1;234.678;234.678;234.678
525;calc update async;100;0.000512288;4.7999e-05;0.0335646
525;calc inner;100;2.13875;1.38296;2.33114
525;calc wait;100;0.00576906;0.00243103;0.0717029
525;calc bound;100;0.00345882;0.00207067;0.00525529
525;calc iter;100;2.33923;1.77015;2.38076
525;total;1;263.766;263.766;263.766
526;calc total;1;234.677;234.677;234.677
526;calc update async;100;0.000594926;8.4359e-05;0.0444584
526;calc inner;100;2.14333;1.39172;2.33511
526;calc wait;100;0.00492297;0.00231476;0.015218
526;calc bound;100;0.00319345;0.00204371;0.0109983
526;calc iter;100;2.33915;1.76469;2.39387
526;total;1;263.21;263.21;263.21
527;calc total;1;234.676;234.676;234.676
527;calc update async;100;0.000581177;6.9159e-05;0.0443872
527;calc inner;100;2.14393;1.38966;2.33493
527;calc wait;100;0.0044877;0.00275065;0.0152994
527;calc bound;100;0.00347292;0.00233265;0.0109994
527;calc iter;100;2.33915;1.76766;2.39382
527;total;1;263.761;263.761;263.761
528;calc total;1;234.676;234.676;234.676
528;calc update async;100;0.000615546;0.000165309;0.0408139
528;calc inner;100;2.05516;1.48905;2.32806
528;calc wait;100;0.26906;0.00485345;0.492612
528;calc bound;100;0.0105745;0.00304842;0.0113257
528;calc iter;100;2.33542;1.59159;2.39019
528;total;1;263.579;263.579;263.579
529;calc total;1;234.676;234.676;234.676
529;calc update async;100;0.000618124;0.000124499;0.0407868
529;calc inner;100;2.06285;1.76312;2.32739
529;calc wait;100;0.261078;0.00778636;0.511956
529;calc bound;100;0.00991967;0.00349248;0.01063
529;calc iter;100;2.33448;1.94667;2.3859
529;total;1;263.584;263.584;263.584
530;calc total;1;234.676;234.676;234.676
530;calc update async;100;0.000687378;8.0179e-05;0.0410142
530;calc inner;100;2.07239;1.84263;2.33328
530;calc wait;100;0.249802;0.00296743;0.479109
530;calc bound;100;0.00990374;0.00433059;0.010536
530;calc iter;100;2.33279;2.22472;2.39271
530;total;1;263.326;263.326;263.326
531;calc total;1;234.676;234.676;234.676
531;calc update async;100;0.000684395;0.000126639;0.0412192
531;calc inner;100;2.05918;1.82079;2.33236
531;calc wait;100;0.259753;0.0031117;0.514662
531;calc bound;100;0.0098842;0.00359743;0.010611
531;calc iter;100;2.3295;2.30234;2.39673
531;total;1;263.296;263.296;263.296
532;calc total;1;234.676;234.676;234.676
532;calc update async;100;0.000691097;9.91e-05;0.0419825
532;calc inner;100;2.03247;1.80864;2.32734
532;calc wait;100;0.289311;0.00677455;0.501113
532;calc bound;100;0.00979607;0.00409297;0.0106
532;calc iter;100;2.33227;2.2963;2.39198
532;total;1;263.528;263.528;263.528
533;calc total;1;234.676;234.676;234.676
533;calc update async;100;0.000694115;0.000126449;0.0419217
533;calc inner;100;2.03677;1.78211;2.32779
533;calc wait;100;0.287584;0.00687191;0.503415
533;calc bound;100;0.00986566;0.0047707;0.0106235
533;calc iter;100;2.33492;2.06285;2.38375
533;total;1;263.493;263.493;263.493
534;calc total;1;234.676;234.676;234.676
534;calc update async;100;0.000700187;0.000153768;0.0420459
534;calc inner;100;2.04088;1.56392;2.33222
534;calc wait;100;0.284608;0.0031414;0.495728
534;calc bound;100;0.00995562;0.00268535;0.0107641
534;calc iter;100;2.33615;1.69839;2.38448
534;total;1;263.718;263.718;263.718
535;calc total;1;234.676;234.676;234.676
535;calc update async;100;0.000790006;0.000161438;0.0423126
535;calc inner;100;2.01662;1.16789;2.33148
535;calc wait;100;0.31463;0.00396816;0.620093
535;calc bound;100;0.0102648;0.00263705;0.0110174
535;calc iter;100;2.34231;1.791;2.39135
535;total;1;263.82;263.82;263.82
536;calc total;1;234.676;234.676;234.676
536;calc update async;100;0.000560422;8.446e-05;0.0412407
536;calc inner;100;2.31255;1.76753;2.34886
536;calc wait;100;0.0232715;0.00389259;0.0523012
536;calc bound;100;0.00609078;0.00407033;0.0105019
536;calc iter;100;2.34247;1.79041;2.38478
536;total;1;263.63;263.63;263.63
537;calc total;1;234.676;234.676;234.676
537;calc update async;100;0.000644909;0.000121249;0.041228
537;calc inner;100;2.32328;1.77165;2.36181
537;calc wait;100;0.00946315;0.00698303;0.0410195
537;calc bound;100;0.00908956;0.00367995;0.0108615
537;calc iter;100;2.34248;1.7831;2.38577
537;total;1;263.708;263.708;263.708
538;calc total;1;234.676;234.676;234.676
538;calc update async;100;0.000549352;2.511e-05;0.0412508
538;calc inner;100;2.32813;1.7763;2.36603
538;calc wait;100;0.00452708;0.00277959;0.0339499
538;calc bound;100;0.00919311;0.00325646;0.0110965
538;calc iter;100;2.34249;1.7824;2.38624
538;total;1;263.455;263.455;263.455
539;calc total;1;234.648;234.648;234.648
539;calc update async;100;0.000754918;0.000134259;0.045459
539;calc inner;100;2.32706;1.77632;2.36587
539;calc wait;100;0.00487631;0.003005;0.0401265
539;calc bound;100;0.0095018;0.00313842;0.010945
539;calc iter;100;2.3422;1.78292;2.39667
539;total;1;263.573;263.573;263.573
540;calc total;1;234.648;234.648;234.648
540;calc update async;100;0.000573363;0.000115719;0.043121
540;calc inner;100;2.3204;1.77346;2.35737
540;calc wait;100;0.0160194;0.00449417;0.0295665
540;calc bound;100;0.00521321;0.00370226;0.0079917
540;calc iter;100;2.34221;1.78702;2.39496
540;total;1;263.666;263.666;263.666
541;calc total;1;234.648;234.648;234.648
541;calc update async;100;0.000676285;0.000204048;0.0430387
541;calc inner;100;2.3254;1.77267;2.36384
541;calc wait;100;0.00741203;0.00559488;0.0196419
541;calc bound;100;0.00872079;0.00384289;0.01044
541;calc iter;100;2.34222;1.78242;2.39517
541;total;1;263.498;263.498;263.498
542;calc total;1;234.648;234.648;234.648
542;calc update async;100;0.000517962;2.2949e-05;0.0430709
542;calc inner;100;2.32938;1.77579;2.36815
542;calc wait;100;0.00347175;0.00235778;0.0107367
542;calc bound;100;0.0087292;0.00327055;0.00983606
542;calc iter;100;2.34222;1.78148;2.40757
542;total;1;263.805;263.805;263.805
543;calc total;1;234.625;234.625;234.625
543;calc update async;100;0.000617429;0.000147979;0.0331121
543;calc inner;100;2.3291;1.77584;2.36852
543;calc wait;100;0.00350336;0.00258436;0.00495397
543;calc bound;100;0.00876519;0.00322185;0.0101258
543;calc iter;100;2.34199;1.78195;2.38466
543;total;1;263.789;263.789;263.789
544;calc total;1;234.648;234.648;234.648
544;calc update async;100;6.30056e-05;4.6069e-05;0.000327007
544;calc inner;100;1.95934;1.02349;2.3161
544;calc wait;100;0.368028;0.045015;0.653045
544;calc bound;100;0.010437;0.00261692;0.0111364
544;calc iter;100;2.33788;1.58717;2.41754
544;total;1;263.245;263.245;263.245
545;calc total;1;234.648;234.648;234.648
545;calc update async;100;5.87135e-05;4.073e-05;0.000300258
545;calc inner;100;1.96378;1.41206;2.31352
545;calc wait;100;0.358644;0.0153315;0.685198
545;calc bound;100;0.00981572;0.00264606;0.0104986
545;calc iter;100;2.3323;1.6278;2.38772
545;total;1;263.245;263.245;263.245
546;calc total;1;234.638;234.638;234.638
546;calc update async;100;5.74162e-05;3.706e-05;0.000886131
546;calc inner;100;1.97485;1.64937;2.3185
546;calc wait;100;0.345265;0.00346441;0.675442
546;calc bound;100;0.0100187;0.00533825;0.0105579
546;calc iter;100;2.3302;2.08183;2.38469
546;total;1;263.625;263.625;263.625
547;calc total;1;234.638;234.638;234.638
547;calc update async;100;6.46974e-05;4.057e-05;0.000788802
547;calc inner;100;1.97225;1.71338;2.31844
547;calc wait;100;0.34318;0.00446993;0.617867
547;calc bound;100;0.0101491;0.00452493;0.0108168
547;calc iter;100;2.32604;2.25129;2.40126
547;total;1;263.797;263.797;263.797
548;calc total;1;234.638;234.638;234.638
548;calc update async;100;5.40243e-05;3.618e-05;0.000411906
548;calc inner;100;1.96762;1.71454;2.31254
548;calc wait;100;0.346927;0.0141166;0.597352
548;calc bound;100;0.0100702;0.00778529;0.0106184
548;calc iter;100;2.32468;2.29687;2.38741
548;total;1;263.284;263.284;263.284
549;calc total;1;234.638;234.638;234.638
549;calc update async;100;5.79703e-05;3.5669e-05;0.000384036
549;calc inner;100;1.96794;1.64799;2.31229
549;calc wait;100;0.351115;0.00510117;0.655356
549;calc bound;100;0.0101197;0.00281553;0.0107529
549;calc iter;100;2.32924;2.11985;2.37368
549;total;1;263.283;263.283;263.283
550;calc total;1;234.638;234.638;234.638
550;calc update async;100;6.11182e-05;4.2539e-05;0.000354197
550;calc inner;100;1.97445;1.45252;2.31445
550;calc wait;100;0.346835;0.00283376;0.65807
550;calc bound;100;0.010208;0.0028296;0.0107849
550;calc iter;100;2.33156;1.69924;2.37484
550;total;1;263.275;263.275;263.275
551;calc total;1;234.638;234.638;234.638
551;calc update async;100;6.0115e-05;4.255e-05;0.000488985
551;calc inner;100;1.96444;1.09125;2.31393
551;calc wait;100;0.363674;0.0269124;0.701246
551;calc bound;100;0.0103519;0.00262187;0.0113575
551;calc iter;100;2.33853;1.79516;2.37959
551;total;1;263.814;263.814;263.814
552;calc total;1;234.638;234.638;234.638
552;calc update async;100;4.50186e-05;2.427e-05;0.000485536
552;calc inner;100;2.30658;1.76529;2.34635
552;calc wait;100;0.0231531;0.00483298;0.0362734
552;calc bound;100;0.00893074;0.00469277;0.0108166
552;calc iter;100;2.33873;1.79676;2.37583
552;total;1;263.247;263.247;263.247
553;calc total;1;234.638;234.638;234.638
553;calc update async;100;5.06024e-05;2.764e-05;0.000426486
553;calc inner;100;2.31773;1.77222;2.35224
553;calc wait;100;0.0124625;0.00297526;0.02212
553;calc bound;100;0.00848025;0.00420372;0.0104191
553;calc iter;100;2.33873;1.78579;2.37985
553;total;1;263.749;263.749;263.749
554;calc total;1;234.638;234.638;234.638
554;calc update async;100;4.45001e-05;1.723e-05;0.000382506
554;calc inner;100;2.31691;1.76542;2.35199
554;calc wait;100;0.0121011;0.00302417;0.0197393
554;calc bound;100;0.00955509;0.00306084;0.010662
554;calc iter;100;2.33874;1.77585;2.38152
554;total;1;263.395;263.395;263.395
555;calc total;1;234.638;234.638;234.638
555;calc update async;100;4.9524e-05;2.398e-05;0.000419006
555;calc inner;100;2.31287;1.75321;2.35111
555;calc wait;100;0.0163264;0.00307872;0.0242509
555;calc bound;100;0.00938187;0.00270081;0.0112278
555;calc iter;100;2.33877;1.76066;2.37709
555;total;1;263.791;263.791;263.791
556;calc total;1;234.638;234.638;234.638
556;calc update async;100;4.89247e-05;2.732e-05;0.000464866
556;calc inner;100;2.32204;1.75273;2.36083
556;calc wait;100;0.0102631;0.00379837;0.0299684
556;calc bound;100;0.00641847;0.00269919;0.00976152
556;calc iter;100;2.33885;1.76679;2.3782
556;total;1;263.483;263.483;263.483
557;calc total;1;234.638;234.638;234.638
557;calc update async;100;4.78987e-05;3.152e-05;0.000410456
557;calc inner;100;2.32799;1.76204;2.36862
557;calc wait;100;0.00441577;0.00192158;0.0256021
557;calc bound;100;0.00632301;0.00255643;0.0101913
557;calc iter;100;2.33886;1.76655;2.37843
557;total;1;263.81;263.81;263.81
558;calc total;1;234.638;234.638;234.638
558;calc update async;100;4.56935e-05;2.716e-05;0.000523625
558;calc inner;100;2.32788;1.75784;2.36744
558;calc wait;100;0.00435641;0.00302273;0.00772986
558;calc bound;100;0.00613125;0.00266631;0.00940386
558;calc iter;100;2.33885;1.76732;2.37776
558;total;1;263.675;263.675;263.675
559;calc total;1;234.637;234.637;234.637
559;calc update async;100;4.6768e-05;2.8279e-05;0.000505425
559;calc inner;100;2.32619;1.75787;2.36607
559;calc wait;100;0.00567263;0.00273771;0.0108002
559;calc bound;100;0.00634142;0.00368636;0.00934428
559;calc iter;100;2.33882;1.76434;2.37555
559;total;1;263.33;263.33;263.33
560;calc total;1;234.637;234.637;234.637
560;calc update async;100;5.7354e-05;1.9849e-05;0.000512855
560;calc inner;100;1.06243;0.43655;2.30154
560;calc wait;100;1.26662;0.0490303;1.91696
560;calc bound;100;0.00967951;0.00192742;0.0173929
560;calc iter;100;2.33879;1.76841;2.37601
560;total;1;263.361;263.361;263.361
561;calc total;1;234.637;234.637;234.637
561;calc update async;100;4.18916e-05;2.413e-05;0.000370317
561;calc inner;100;1.3727;0.755377;2.29457
561;calc wait;100;0.412229;0.0290471;0.797119
561;calc bound;100;0.00392081;0.00261869;0.00918782
561;calc iter;100;2.33228;2.22574;2.39319
561;total;1;263.279;263.279;263.279
562;calc total;1;234.625;234.625;234.625
562;calc update async;100;4.56147e-05;2.63e-05;0.000996291
562;calc inner;100;1.38529;0.738833;2.31102
562;calc wait;100;0.23465;0.00381233;0.49088
562;calc bound;100;0.00698562;0.00282999;0.0103368
562;calc iter;100;2.32886;2.3032;2.39642
562;total;1;263.392;263.392;263.392
563;calc total;1;234.625;234.625;234.625
563;calc update async;100;4.07586e-05;2.169e-05;0.00100796
563;calc inner;100;1.10148;0.523564;2.31084
563;calc wait;100;0.536689;0.0040694;0.803662
563;calc bound;100;0.00992655;0.00367754;0.0138788
563;calc iter;100;2.3243;2.28781;2.36901
563;total;1;263.773;263.773;263.773
564;calc total;1;234.625;234.625;234.625
564;calc update async;100;3.36916e-05;2.198e-05;0.000485375
564;calc inner;100;1.22255;0.682957;2.30941
564;calc wait;100;0.523288;0.00856962;0.72133
564;calc bound;100;0.00966976;0.00306105;0.0114198
564;calc iter;100;2.32689;2.29704;2.39449
564;total;1;263.606;263.606;263.606
565;calc total;1;234.625;234.625;234.625
565;calc update async;100;4.45824e-05;2.765e-05;0.000452235
565;calc inner;100;1.46061;0.85194;2.31206
565;calc wait;100;0.201375;0.00941902;0.33682
565;calc bound;100;0.00789166;0.00265423;0.00961376
565;calc iter;100;2.3316;2.29573;2.39258
565;total;1;263.803;263.803;263.803
566;calc total;1;234.625;234.625;234.625
566;calc update async;100;4.57403e-05;2.971e-05;0.000445896
566;calc inner;100;1.37838;0.663362;2.31543
566;calc wait;100;0.161077;0.00327946;0.501542
566;calc bound;100;0.00318563;0.00262044;0.012558
566;calc iter;100;2.33429;2.066;2.38347
566;total;1;263.29;263.29;263.29
567;calc total;1;234.625;234.625;234.625
567;calc update async;100;5.3994e-05;2.15e-05;0.000622484
567;calc inner;100;1.1907;0.41955;2.31603
567;calc wait;100;1.12957;0.00298986;1.96511
567;calc bound;100;0.00953926;0.00262057;0.011529
567;calc iter;100;2.33714;1.6319;2.42168
567;total;1;263.799;263.799;263.799
568;calc total;1;234.625;234.625;234.625
568;calc update async;100;3.74689e-05;2.4259e-05;0.000711013
568;calc inner;100;2.0746;1.32463;2.32348
568;calc wait;100;0.0734832;0.00367717;0.140684
568;calc bound;100;0.00985125;0.00385194;0.0114071
568;calc iter;100;2.34177;1.79903;2.39043
568;total;1;263.305;263.305;263.305
569;calc total;1;234.625;234.625;234.625
569;calc update async;100;4.27518e-05;2.413e-05;0.000600274
569;calc inner;100;2.12409;1.34451;2.32298
569;calc wait;100;0.0195692;0.00541164;0.0637861
569;calc bound;100;0.00440125;0.00336715;0.00934864
569;calc iter;100;2.34185;1.78892;2.38467
569;total;1;263.817;263.817;263.817
570;calc total;1;234.624;234.624;234.624
570;calc update async;100;4.17269e-05;2.492e-05;0.000561255
570;calc inner;100;2.13345;1.35202;2.32545
570;calc wait;100;0.00391064;0.00298948;0.0150975
570;calc bound;100;0.00412298;0.00314123;0.00823389
570;calc iter;100;2.34191;1.78927;2.38255
570;total;1;263.521;263.521;263.521
571;calc total;1;234.624;234.624;234.624
571;calc update async;100;4.59473e-05;2.697e-05;0.000596404
571;calc inner;100;2.13267;1.35031;2.32487
571;calc wait;100;0.00515841;0.00263773;0.0428312
571;calc bound;100;0.00427481;0.00306678;0.0105244
571;calc iter;100;2.34192;1.78848;2.37875
571;total;1;263.706;263.706;263.706
572;calc total;1;234.637;234.637;234.637
572;calc update async;100;3.54417e-05;2.518e-05;0.000320357
572;calc inner;100;2.12219;1.34362;2.31689
572;calc wait;100;0.0320054;0.0042182;0.0715951
572;calc bound;100;0.00562693;0.00364125;0.0086025
572;calc iter;100;2.34197;1.7949;2.38
572;total;1;263.369;263.369;263.369
573;calc total;1;234.624;234.624;234.624
573;calc update async;100;4.60097e-05;2.72e-05;0.000804012
573;calc inner;100;2.13629;1.35074;2.31398
573;calc wait;100;0.00821963;0.00557763;0.0435479
573;calc bound;100;0.00384453;0.00327192;0.00490323
573;calc iter;100;2.34189;1.78747;2.38045
573;total;1;263.811;263.811;263.811
574;calc total;1;234.624;234.624;234.624
574;calc update async;100;4.59156e-05;2.417e-05;0.000621004
574;calc inner;100;2.13696;1.35411;2.31999
574;calc wait;100;0.00332593;0.00237064;0.0477967
574;calc bound;100;0.00373184;0.00260735;0.0111307
574;calc iter;100;2.34193;1.78763;2.38087
574;total;1;263.738;263.738;263.738
575;calc total;1;234.636;234.636;234.636
575;calc update async;100;4.3778e-05;2.817e-05;0.000334857
575;calc inner;100;2.13617;1.35314;2.31679
575;calc wait;100;0.00354872;0.00209964;0.0752321
575;calc bound;100;0.00370939;0.00240095;0.0111901
575;calc iter;100;2.34206;1.78691;2.39254
575;total;1;263.811;263.811;263.811
576;calc total;1;234.624;234.624;234.624
576;calc update async;100;5.58766e-05;1.969e-05;0.000651253
576;calc inner;100;1.18356;0.404742;2.31751
576;calc wait;100;1.14223;0.00464213;1.92432
576;calc bound;100;0.00860842;0.00191344;0.0147316
576;calc iter;100;2.3346;1.82657;2.48938
576;total;1;263.802;263.802;263.802
577;calc total;1;234.624;234.624;234.624
577;calc update async;100;4.45204e-05;2.633e-05;0.000503425
577;calc inner;100;1.3614;0.614224;2.31684
577;calc wait;100;0.368827;0.00584524;1.30591
577;calc bound;100;0.00610442;0.00262611;0.0113529
577;calc iter;100;2.32991;2.08297;2.38502
577;total;1;263.802;263.802;263.802
578;calc total;1;234.624;234.624;234.624
578;calc update async;100;4.39015e-05;2.508e-05;0.000482365
578;calc inner;100;1.39793;0.671486;2.31963
578;calc wait;100;0.307223;0.00302465;0.551935
578;calc bound;100;0.00764413;0.00267867;0.0108368
578;calc iter;100;2.32573;2.25121;2.39887
578;total;1;263.803;263.803;263.803
579;calc total;1;234.624;234.624;234.624
579;calc update async;100;3.71877e-05;2.033e-05;0.000374416
579;calc inner;100;1.2434;0.560721;2.31923
579;calc wait;100;0.487415;0.00307331;0.792326
579;calc bound;100;0.00988978;0.00343071;0.0139928
579;calc iter;100;2.3201;2.26393;2.38752
579;total;1;263.575;263.575;263.575
580;calc total;1;234.62;234.62;234.62
580;calc update async;100;4.14221e-05;1.937e-05;0.000780582
580;calc inner;100;1.25363;0.559664;2.30919
580;calc wait;100;0.503937;0.00892572;0.829463
580;calc bound;100;0.0102415;0.00275382;0.0141223
580;calc iter;100;2.31864;2.28078;2.35703
580;total;1;263.818;263.818;263.818
581;calc total;1;234.63;234.63;234.63
581;calc update async;100;4.51947e-05;3.098e-05;0.000446165
581;calc inner;100;1.42882;0.594606;2.29705
581;calc wait;100;0.316122;0.0108876;0.636528
581;calc bound;100;0.00823994;0.00280328;0.0108061
581;calc iter;100;2.32444;2.29737;2.38705
581;total;1;263.627;263.627;263.627
582;calc total;1;234.63;234.63;234.63
582;calc update async;100;5.26443e-05;2.6729e-05;0.000685153
582;calc inner;100;1.40798;0.614139;2.30463
582;calc wait;100;0.232296;0.00286131;0.748058
582;calc bound;100;0.00564201;0.00204873;0.0145341
582;calc iter;100;2.32901;2.12113;2.3813
582;total;1;263.511;263.511;263.511
583;calc total;1;234.62;234.62;234.62
583;calc update async;100;5.88603e-05;1.887e-05;0.000806472
583;calc inner;100;1.25055;0.412892;2.31137
583;calc wait;100;1.04315;0.0131214;2.0098
583;calc bound;100;0.00958189;0.00261727;0.0145205
583;calc iter;100;2.33253;1.58263;2.47561
583;total;1;263.593;263.593;263.593
584;calc total;1;234.63;234.63;234.63
584;calc update async;100;3.22672e-05;1.48e-05;0.000440145
584;calc inner;100;1.99792;1.2142;2.32407
584;calc wait;100;0.160344;0.0042413;0.382907
584;calc bound;100;0.0100293;0.00805781;0.0140358
584;calc iter;100;2.33838;1.80145;2.39247
584;total;1;263.772;263.772;263.772
585;calc total;1;234.629;234.629;234.629
585;calc update async;100;4.13253e-05;2.045e-05;0.000376706
585;calc inner;100;2.10879;1.23777;2.32333
585;calc wait;100;0.048567;0.0121803;0.129463
585;calc bound;100;0.00401333;0.00270413;0.00888027
585;calc iter;100;2.33857;1.80178;2.38457
585;total;1;263.384;263.384;263.384
586;calc total;1;234.62;234.62;234.62
586;calc update async;100;5.82053e-05;2.729e-05;0.000913692
586;calc inner;100;2.0839;1.16951;2.32368
586;calc wait;100;0.00382249;0.00275053;0.0530096
586;calc bound;100;0.00402058;0.0028997;0.0108199
586;calc iter;100;2.33849;1.64422;2.38844
586;total;1;263.711;263.711;263.711
587;calc total;1;234.629;234.629;234.629
587;calc update async;100;4.39024e-05;2.4699e-05;0.000327917
587;calc inner;100;2.11911;1.25197;2.32698
587;calc wait;100;0.0421018;0.00331946;0.119814
587;calc bound;100;0.00382617;0.00224652;0.0107736
587;calc iter;100;2.33861;1.78393;2.39769
587;total;1;263.482;263.482;263.482
588;calc total;1;234.62;234.62;234.62
588;calc update async;100;3.42123e-05;1.851e-05;0.000543485
588;calc inner;100;2.16447;1.2947;2.33041
588;calc wait;100;0.0144843;0.00429338;0.045139
588;calc bound;100;0.00417408;0.00271094;0.00768367
588;calc iter;100;2.33854;1.76799;2.37936
588;total;1;263.501;263.501;263.501
589;calc total;1;234.62;234.62;234.62
589;calc update async;100;3.89592e-05;2.0859e-05;0.000513855
589;calc inner;100;2.16803;1.29271;2.33077
589;calc wait;100;0.00583466;0.00255126;0.0451114
589;calc bound;100;0.00364021;0.00280037;0.00538241
589;calc iter;100;2.33864;1.77166;2.37895
589;total;1;263.397;263.397;263.397
590;calc total;1;234.62;234.62;234.62
590;calc update async;100;4.87852e-05;2.5159e-05;0.000446716
590;calc inner;100;2.17043;1.29815;2.33332
590;calc wait;100;0.00499467;0.00253537;0.0471327
590;calc bound;100;0.0032016;0.00192102;0.0108916
590;calc iter;100;2.33858;1.76721;2.39041
590;total;1;263.814;263.814;263.814
591;calc total;1;234.62;234.62;234.62
591;calc update async;100;4.23905e-05;2.466e-05;0.000370236
591;calc inner;100;2.17131;1.30061;2.33237
591;calc wait;100;0.00487443;0.00268276;0.0488242
591;calc bound;100;0.00350152;0.00216083;0.0111327
591;calc iter;100;2.33858;1.77002;2.39211
591;total;1;263.809;263.809;263.809
592;calc total;1;234.629;234.629;234.629
592;calc update async;100;5.17654e-05;1.605e-05;0.000464855
592;calc inner;100;1.37342;0.387016;2.27513
592;calc wait;100;0.952633;0.0688236;1.83894
592;calc bound;100;0.00791276;0.00191972;0.0136785
592;calc iter;100;2.33402;1.49041;2.40075
592;total;1;263.834;263.834;263.834
593;calc total;1;234.62;234.62;234.62
593;calc update async;100;5.20242e-05;2.694e-05;0.000885792
593;calc inner;100;1.37776;0.554414;2.27285
593;calc wait;100;0.714039;0.00278993;1.71873
593;calc bound;100;0.00888964;0.00191932;0.0114838
593;calc iter;100;2.32295;1.77841;2.46894
593;total;1;263.532;263.532;263.532
594;calc total;1;234.629;234.629;234.629
594;calc update async;100;4.264e-05;2.579e-05;0.000298667
594;calc inner;100;1.52653;0.87881;2.28307
594;calc wait;100;0.268277;0.00404262;0.495982
594;calc bound;100;0.00659233;0.00202819;0.0106363
594;calc iter;100;2.31747;2.12897;2.41939
594;total;1;263.845;263.845;263.845
595;calc total;1;234.629;234.629;234.629
595;calc update async;100;4.13434e-05;1.911e-05;0.000390776
595;calc inner;100;1.42458;0.643314;2.28405
595;calc wait;100;0.477963;0.00420269;0.983898
595;calc bound;100;0.00977914;0.00623883;0.011384
595;calc iter;100;2.31268;2.10758;2.42019
595;total;1;263.743;263.743;263.743
596;calc total;1;234.629;234.629;234.629
596;calc update async;100;4.28909e-05;1.91e-05;0.000593724
596;calc inner;100;1.3358;0.490967;2.30202
596;calc wait;100;0.493452;0.00402684;1.1673
596;calc bound;100;0.0100237;0.00618239;0.0115115
596;calc iter;100;2.31082;2.13442;2.42625
596;total;1;263.475;263.475;263.475
597;calc total;1;234.629;234.629;234.629
597;calc update async;100;4.32939e-05;2.3849e-05;0.000539614
597;calc inner;100;1.46138;0.694734;2.30904
597;calc wait;100;0.352263;0.0066149;0.671476
597;calc bound;100;0.00728583;0.00298266;0.0108119
597;calc iter;100;2.31751;2.20756;2.42447
597;total;1;263.371;263.371;263.371
598;calc total;1;234.628;234.628;234.628
598;calc update async;100;4.58816e-05;2.8889e-05;0.000454585
598;calc inner;100;1.43699;0.664029;2.31538
598;calc wait;100;0.488262;0.0030615;1.64061
598;calc bound;100;0.00826059;0.00193947;0.010969
598;calc iter;100;2.32051;1.921;2.58586
598;total;1;263.394;263.394;263.394
599;calc total;1;234.628;234.628;234.628
599;calc update async;100;4.76002e-05;1.869e-05;0.000487325
599;calc inner;100;1.30661;0.393861;2.31339
599;calc wait;100;1.01693;0.00566212;1.97836
599;calc bound;100;0.00833757;0.00254765;0.0127693
599;calc iter;100;2.33227;1.79207;2.52459
599;total;1;263.573;263.573;263.573
600;calc total;1;234.628;234.628;234.628
600;calc update async;100;3.98059e-05;2.145e-05;0.000630734
600;calc inner;100;1.99012;1.14552;2.31371
600;calc wait;100;0.204465;0.00371754;0.403924
600;calc bound;100;0.0101282;0.00423683;0.0141545
600;calc iter;100;2.33707;1.63197;2.41848
600;total;1;263.49;263.49;263.49
601;calc total;1;234.628;234.628;234.628
601;calc update async;100;4.38804e-05;2.322e-05;0.000595354
601;calc inner;100;2.12957;1.24705;2.31811
601;calc wait;100;0.0326976;0.00401685;0.10784
601;calc bound;100;0.00513878;0.00295626;0.0107671
601;calc iter;100;2.33745;1.60395;2.41891
601;total;1;263.835;263.835;263.835
602;calc total;1;234.696;234.696;234.696
602;calc update async;100;4.64106e-05;2.479e-05;0.000460246
602;calc inner;100;2.14097;1.26768;2.32535
602;calc wait;100;0.00602311;0.00280746;0.241667
602;calc bound;100;0.00461469;0.00279872;0.00956866
602;calc iter;100;2.33825;1.60341;2.41829
602;total;1;263.841;263.841;263.841
603;calc total;1;234.628;234.628;234.628
603;calc update async;100;4.27441e-05;2.46e-05;0.000517845
603;calc inner;100;2.1419;1.26745;2.32525
603;calc wait;100;0.011026;0.00293852;0.108143
603;calc bound;100;0.00478803;0.0027988;0.0100351
603;calc iter;100;2.33758;1.6041;2.41852
603;total;1;263.531;263.531;263.531
604;calc total;1;234.696;234.696;234.696
604;calc update async;100;3.72544e-05;2.378e-05;0.000376987
604;calc inner;100;2.14078;1.29298;2.31644
604;calc wait;100;0.0541681;0.00522498;0.19892
604;calc bound;100;0.0062414;0.00268681;0.00972361
604;calc iter;100;2.33805;1.58785;2.41659
604;total;1;263.339;263.339;263.339
605;calc total;1;234.628;234.628;234.628
605;calc update async;100;5.15559e-05;2.9199e-05;0.000757423
605;calc inner;100;2.16395;1.29134;2.32397
605;calc wait;100;0.0105071;0.00371783;0.111571
605;calc bound;100;0.00416875;0.00314136;0.0104749
605;calc iter;100;2.33756;1.5934;2.4184
605;total;1;263.779;263.779;263.779
606;calc total;1;234.696;234.696;234.696
606;calc update async;100;5.15423e-05;2.582e-05;0.000531435
606;calc inner;100;2.16384;1.29292;2.32712
606;calc wait;100;0.00486766;0.00226331;0.182895
606;calc bound;100;0.003807;0.00254092;0.00898281
606;calc iter;100;2.33831;1.59627;2.41855
606;total;1;263.411;263.411;263.411
607;calc total;1;234.628;234.628;234.628
607;calc update async;100;4.72711e-05;2.541e-05;0.000814503
607;calc inner;100;2.16408;1.2919;2.32564
607;calc wait;100;0.00395352;0.00210094;0.116936
607;calc bound;100;0.00385961;0.0023693;0.0110136
607;calc iter;100;2.33764;1.59557;2.41827
607;total;1;263.662;263.662;263.662
608;calc total;1;234.628;234.628;234.628
608;calc update async;100;0.00055147;0.000131618;0.0263363
608;calc inner;100;1.96856;0.844593;2.32282
608;calc wait;100;0.35475;0.00453806;0.747872
608;calc bound;100;0.00965631;0.00264815;0.0111684
608;calc iter;100;2.33352;1.52065;2.50599
608;total;1;263.39;263.39;263.39
609;calc total;1;234.628;234.628;234.628
609;calc update async;100;0.000444939;8.7449e-05;0.0263219
609;calc inner;100;1.96424;1.17141;2.3207
609;calc wait;100;0.352164;0.00894061;0.943861
609;calc bound;100;0.00996387;0.00265029;0.0108185
609;calc iter;100;2.32682;1.4381;2.4774
609;total;1;263.825;263.825;263.825
610;calc total;1;234.62;234.62;234.62
610;calc update async;100;0.000486239;9.8409e-05;0.0303613
610;calc inner;100;1.9762;1.46808;2.32685
610;calc wait;100;0.337364;0.00338074;0.895274
610;calc bound;100;0.010172;0.00517439;0.0107981
610;calc iter;100;2.32423;2.01076;2.42487
610;total;1;263.715;263.715;263.715
611;calc total;1;234.619;234.619;234.619
611;calc update async;100;0.00048204;0.000120869;0.0302827
611;calc inner;100;1.98347;1.71791;2.3266
611;calc wait;100;0.32497;0.00337977;0.644884
611;calc bound;100;0.0101012;0.00457268;0.0107121
611;calc iter;100;2.31903;2.22324;2.38276
611;total;1;263.826;263.826;263.826
612;calc total;1;234.619;234.619;234.619
612;calc update async;100;0.000468558;0.000147818;0.0287148
612;calc inner;100;1.97762;1.70101;2.32347
612;calc wait;100;0.331009;0.00446787;0.619139
612;calc bound;100;0.0100889;0.00376373;0.0108651
612;calc iter;100;2.3192;2.2487;2.3634
612;total;1;263.339;263.339;263.339
613;calc total;1;234.619;234.619;234.619
613;calc update async;100;0.000489685;0.000152368;0.028664
613;calc inner;100;1.96718;1.52465;2.32283
613;calc wait;100;0.345322;0.00732696;0.753622
613;calc bound;100;0.0101757;0.00822179;0.010743
613;calc iter;100;2.32317;2.00944;2.37044
613;total;1;263.433;263.433;263.433
614;calc total;1;234.619;234.619;234.619
614;calc update async;100;0.000505769;0.000164039;0.0288007
614;calc inner;100;1.97217;1.29338;2.32726
614;calc wait;100;0.342999;0.00538109;0.752078
614;calc bound;100;0.0102742;0.00312569;0.0108464
614;calc iter;100;2.32596;1.58756;2.37122
614;total;1;263.433;263.433;263.433
615;calc total;1;234.619;234.619;234.619
615;calc update async;100;0.000542812;0.000141929;0.0289073
615;calc inner;100;1.97046;0.958251;2.32722
615;calc wait;100;0.351397;0.01964;0.690784
615;calc bound;100;0.0104131;0.002639;0.0110314
615;calc iter;100;2.33282;1.65183;2.39725
615;total;1;263.434;263.434;263.434
616;calc total;1;234.619;234.619;234.619
616;calc update async;100;0.000416399;7.0339e-05;0.0284836
616;calc inner;100;2.2111;1.34174;2.34415
616;calc wait;100;0.115119;0.00548383;0.378003
616;calc bound;100;0.00843884;0.00447089;0.010541
616;calc iter;100;2.33508;1.57882;2.38259
616;total;1;263.52;263.52;263.52
617;calc total;1;234.619;234.619;234.619
617;calc update async;100;0.000454388;0.000119839;0.028445
617;calc inner;100;2.24165;1.275;2.34433
617;calc wait;100;0.0844894;0.0068942;0.295451
617;calc bound;100;0.00972715;0.00202884;0.0108157
617;calc iter;100;2.33632;1.41559;2.38652
617;total;1;263.791;263.791;263.791
618;calc total;1;234.619;234.619;234.619
618;calc update async;100;0.000502014;0.000159119;0.0284552
618;calc inner;100;2.20645;0.900947;2.34906
618;calc wait;100;0.128833;0.00302398;0.98748
618;calc bound;100;0.0103981;0.00229642;0.0173961
618;calc iter;100;2.34619;1.89091;2.39726
618;total;1;263.385;263.385;263.385
619;calc total;1;234.619;234.619;234.619
619;calc update async;100;0.000461462;0.000142179;0.0285708
619;calc inner;100;2.2461;1.28699;2.34898
619;calc wait;100;0.0801468;0.00299699;0.291061
619;calc bound;100;0.00962367;0.00202789;0.0104534
619;calc iter;100;2.33634;1.41435;2.38708
619;total;1;263.518;263.518;263.518
620;calc total;1;234.619;234.619;234.619
620;calc update async;100;0.000462426;7.8689e-05;0.0293682
620;calc inner;100;2.24066;1.56447;2.34467
620;calc wait;100;0.085373;0.00528438;0.298784
620;calc bound;100;0.00861167;0.00202951;0.0114011
620;calc iter;100;2.33511;1.57222;2.38403
620;total;1;263.637;263.637;263.637
621;calc total;1;234.619;234.619;234.619
621;calc update async;100;0.000457722;5.714e-05;0.029304
621;calc inner;100;2.26459;1.58827;2.34461
621;calc wait;100;0.0592481;0.00579304;0.229948
621;calc bound;100;0.00805807;0.0021724;0.010625
621;calc iter;100;2.33509;1.61346;2.3908
621;total;1;263.423;263.423;263.423
622;calc total;1;234.619;234.619;234.619
622;calc update async;100;0.000466634;8.2269e-05;0.0293223
622;calc inner;100;2.25432;1.59793;2.34853
622;calc wait;100;0.0571568;0.00298953;0.498788
622;calc bound;100;0.00886491;0.00495885;0.0113341
622;calc iter;100;2.33506;1.60732;2.74009
622;total;1;263.661;263.661;263.661
623;calc total;1;234.619;234.619;234.619
623;calc update async;100;0.000469378;6.206e-05;0.0294776
623;calc inner;100;2.26761;1.59812;2.34818
623;calc wait;100;0.0416893;0.00291982;0.404264
623;calc bound;100;0.00870764;0.00384703;0.0108744
623;calc iter;100;2.33506;1.60761;2.45992
623;total;1;263.658;263.658;263.658
624;calc total;1;234.691;234.691;234.691
624;calc update async;100;0.000284615;0.000124579;0.00367819
624;calc inner;100;1.91162;0.732877;2.25017
624;calc wait;100;0.414383;0.0989786;1.02911
624;calc bound;100;0.00945661;0.00194883;0.0134884
624;calc iter;100;2.33575;1.76406;2.54128
624;total;1;263.425;263.425;263.425
625;calc total;1;234.619;234.619;234.619
625;calc update async;100;0.00052017;0.000153568;0.0316313
625;calc inner;100;1.91047;1.08957;2.29291
625;calc wait;100;0.403733;0.0521143;0.783092
625;calc bound;100;0.0100474;0.00266844;0.0106581
625;calc iter;100;2.32477;1.35657;2.48161
625;total;1;263.759;263.759;263.759
626;calc total;1;234.691;234.691;234.691
626;calc update async;100;0.0002446;0.000118769;0.0036668
626;calc inner;100;1.92173;1.36908;2.28571
626;calc wait;100;0.390427;0.02272;0.769194
626;calc bound;100;0.0101524;0.00355272;0.0109332
626;calc iter;100;2.32298;1.85971;2.45795
626;total;1;263.598;263.598;263.598
627;calc total;1;234.619;234.619;234.619
627;calc update async;100;0.000584921;0.000125869;0.031917
627;calc inner;100;1.93345;1.65285;2.2964
627;calc wait;100;0.372659;0.0115068;0.693352
627;calc bound;100;0.010145;0.00832355;0.0107563
627;calc iter;100;2.3175;2.12933;2.41986
627;total;1;263.762;263.762;263.762
628;calc total;1;234.682;234.682;234.682
628;calc update async;100;0.000422506;9.7299e-05;0.0184454
628;calc inner;100;1.93009;1.6381;2.31545
628;calc wait;100;0.371192;0.00394791;0.703186
628;calc bound;100;0.00992796;0.00322476;0.0112926
628;calc iter;100;2.31332;2.0448;2.42464
628;total;1;263.628;263.628;263.628
629;calc total;1;234.682;234.682;234.682
629;calc update async;100;0.000414462;0.000117399;0.0184408
629;calc inner;100;1.93126;1.53889;2.31351
629;calc wait;100;0.37678;0.0053688;0.680047
629;calc bound;100;0.0100358;0.00314241;0.0107867
629;calc iter;100;2.31934;2.10525;2.41179
629;total;1;263.784;263.784;263.784
630;calc total;1;234.682;234.682;234.682
630;calc update async;100;0.000416449;0.000148279;0.0184138
630;calc inner;100;1.93244;1.03599;2.32126
630;calc wait;100;0.380125;0.00350467;1.14486
630;calc bound;100;0.0101279;0.00284455;0.010748
630;calc iter;100;2.32363;1.478;2.63347
630;total;1;263.607;263.607;263.607
631;calc total;1;234.681;234.681;234.681
631;calc update async;100;0.000540349;0.000146559;0.0269588
631;calc inner;100;1.92657;0.829562;2.32108
631;calc wait;100;0.395671;0.00420203;0.991526
631;calc bound;100;0.010517;0.00262698;0.0112591
631;calc iter;100;2.33349;1.82393;2.65834
631;total;1;263.684;263.684;263.684
632;calc total;1;234.681;234.681;234.681
632;calc update async;100;0.000395805;6.7289e-05;0.0216435
632;calc inner;100;2.23748;1.54469;2.33978
632;calc wait;100;0.0859906;0.00383922;0.763002
632;calc bound;100;0.00860317;0.00446604;0.010677
632;calc iter;100;2.33374;1.62161;2.4363
632;total;1;263.382;263.382;263.382
633;calc total;1;234.618;234.618;234.618
633;calc update async;100;0.000494744;9.2759e-05;0.0320113
633;calc inner;100;2.28174;1.57497;2.33981
633;calc wait;100;0.0230576;0.00434058;0.0812052
633;calc bound;100;0.00946797;0.00323923;0.0107746
633;calc iter;100;2.33378;1.65355;2.49165
633;total;1;263.775;263.775;263.775
634;calc total;1;234.681;234.681;234.681
634;calc update async;100;0.000448429;0.000128299;0.0216559
634;calc inner;100;2.29131;1.58312;2.34498
634;calc wait;100;0.00647267;0.00284043;0.072007
634;calc bound;100;0.00884969;0.00306362;0.0109162
634;calc iter;100;2.33474;1.68805;2.4968
634;total;1;263.476;263.476;263.476
635;calc total;1;234.618;234.618;234.618
635;calc update async;100;0.000561131;9.8939e-05;0.0320112
635;calc inner;100;2.28972;1.58258;2.34455
635;calc wait;100;0.0158138;0.00335826;0.0875016
635;calc bound;100;0.00954436;0.00273485;0.0112698
635;calc iter;100;2.33414;1.68904;2.49723
635;total;1;263.818;263.818;263.818
636;calc total;1;234.679;234.679;234.679
636;calc update async;100;0.000419269;6.6449e-05;0.0299324
636;calc inner;100;2.27216;1.5199;2.33113
636;calc wait;100;0.0483236;0.00741332;0.240585
636;calc bound;100;0.00736627;0.00390703;0.0104927
636;calc iter;100;2.33496;1.62329;2.47509
636;total;1;263.701;263.701;263.701
637;calc total;1;234.618;234.618;234.618
637;calc update async;100;0.000510689;0.000110169;0.0312991
637;calc inner;100;2.29595;1.51608;2.33609
637;calc wait;100;0.0106325;0.00449532;0.0203191
637;calc bound;100;0.0085439;0.00327923;0.010662
637;calc iter;100;2.33444;1.62518;2.49207
637;total;1;263.665;263.665;263.665
638;calc total;1;234.618;234.618;234.618
638;calc update async;100;0.00053846;0.000137878;0.0313279
638;calc inner;100;2.29998;1.5193;2.34072
638;calc wait;100;0.00797408;0.00220862;0.0669712
638;calc bound;100;0.00846627;0.00295042;0.0110056
638;calc iter;100;2.3345;1.63078;2.49166
638;total;1;263.469;263.469;263.469
639;calc total;1;234.618;234.618;234.618
639;calc update async;100;0.000561565;0.000136889;0.0312229
639;calc inner;100;2.29994;1.5195;2.34055
639;calc wait;100;0.00377266;0.00221732;0.016709
639;calc bound;100;0.00808326;0.00304746;0.00943263
639;calc iter;100;2.33451;1.63161;2.49003
639;total;1;263.474;263.474;263.474
640;calc total;1;234.71;234.71;234.71
640;calc update async;100;0.000338432;0.000154337;0.00460847
640;calc inner;100;2.21933;2.01101;2.30617
640;calc wait;100;0.106803;0.00335131;0.420444
640;calc bound;100;0.00987153;0.00580381;0.0112679
640;calc iter;100;2.33635;2.27012;2.4445
640;total;1;263.483;263.483;263.483
641;calc total;1;234.684;234.684;234.684
641;calc update async;100;0.000659606;0.000162157;0.0366882
641;calc inner;100;2.22271;2.15863;2.32476
641;calc wait;100;0.103539;0.00371079;0.189453
641;calc bound;100;0.0100045;0.00270497;0.0177959
641;calc iter;100;2.33692;2.28055;2.403
641;total;1;263.2;263.2;263.2
642;calc total;1;234.684;234.684;234.684
642;calc update async;100;0.000639931;0.000116498;0.0367187
642;calc inner;100;2.21446;2.12889;2.31021
642;calc wait;100;0.112521;0.00433258;0.181436
642;calc bound;100;0.0098657;0.00356076;0.0107474
642;calc iter;100;2.3375;2.20114;2.40581
642;total;1;263.762;263.762;263.762
643;calc total;1;234.684;234.684;234.684
643;calc update async;100;0.000652552;0.000130418;0.0366821
643;calc inner;100;2.20853;2.02884;2.30997
643;calc wait;100;0.119777;0.00457328;0.200907
643;calc bound;100;0.0100245;0.0036543;0.0109841
643;calc iter;100;2.339;2.18692;2.4225
643;total;1;263.797;263.797;263.797
644;calc total;1;234.684;234.684;234.684
644;calc update async;100;0.000642948;0.000120148;0.036728
644;calc inner;100;2.10042;1.91709;2.30036
644;calc wait;100;0.229375;0.0041913;0.332884
644;calc bound;100;0.00984056;0.00691609;0.010735
644;calc iter;100;2.34036;2.06213;2.40083
644;total;1;263.807;263.807;263.807
645;calc total;1;234.679;234.679;234.679
645;calc update async;100;0.000702677;0.000112808;0.0456975
645;calc inner;100;2.10374;1.78534;2.29424
645;calc wait;100;0.22679;0.0154773;0.312503
645;calc bound;100;0.00989828;0.00292359;0.0105127
645;calc iter;100;2.34113;1.88375;2.3905
645;total;1;263.805;263.805;263.805
646;calc total;1;234.679;234.679;234.679
646;calc update async;100;0.00071321;0.000137978;0.0456762
646;calc inner;100;2.09797;1.62244;2.30487
646;calc wait;100;0.232958;0.0184802;0.316962
646;calc bound;100;0.0100783;0.00264431;0.0108021
646;calc iter;100;2.34172;1.69346;2.40305
646;total;1;263.786;263.786;263.786
647;calc total;1;234.679;234.679;234.679
647;calc update async;100;0.000798664;0.000190227;0.0457063
647;calc inner;100;2.08178;1.42141;2.29446
647;calc wait;100;0.253561;0.0423354;0.492682
647;calc bound;100;0.0104654;0.002623;0.0112687
647;calc iter;100;2.34662;1.91711;2.38939
647;total;1;263.806;263.806;263.806
648;calc total;1;234.679;234.679;234.679
648;calc update async;100;0.000543973;5.8329e-05;0.0435775
648;calc inner;100;2.31887;1.89405;2.3442
648;calc wait;100;0.0219607;0.00584349;0.0280943
648;calc bound;100;0.00537236;0.00401755;0.00723715
648;calc iter;100;2.34675;1.91495;2.38433
648;total;1;263.79;263.79;263.79
649;calc total;1;234.679;234.679;234.679
649;calc update async;100;0.000658007;0.000123748;0.0435345
649;calc inner;100;2.32953;1.89587;2.35517
649;calc wait;100;0.00770735;0.00604309;0.00934764
649;calc bound;100;0.00886079;0.00362061;0.0099388
649;calc iter;100;2.34676;1.90692;2.38942
649;total;1;263.801;263.801;263.801
650;calc total;1;234.679;234.679;234.679
650;calc update async;100;0.000521732;2.4839e-05;0.0435546
650;calc inner;100;2.33398;1.90037;2.35972
650;calc wait;100;0.00303102;0.00243543;0.00394991
650;calc bound;100;0.00909738;0.00313865;0.00974912
650;calc iter;100;2.34676;1.90601;2.39045
650;total;1;263.429;263.429;263.429
651;calc total;1;234.679;234.679;234.679
651;calc update async;100;0.000697421;0.000141918;0.0437217
651;calc inner;100;2.33377;1.90036;2.35882
651;calc wait;100;0.00325976;0.00270209;0.00466634
651;calc bound;100;0.00902751;0.00316588;0.00978228
651;calc iter;100;2.34676;1.90651;2.39046
651;total;1;263.509;263.509;263.509
652;calc total;1;234.679;234.679;234.679
652;calc update async;100;0.000646758;7.0139e-05;0.0441271
652;calc inner;100;2.33249;1.89916;2.35804
652;calc wait;100;0.00806118;0.00428504;0.0188923
652;calc bound;100;0.00555538;0.00367454;0.00806367
652;calc iter;100;2.34676;1.91187;2.38853
652;total;1;263.778;263.778;263.778
653;calc total;1;234.679;234.679;234.679
653;calc update async;100;0.00064157;9.8618e-05;0.0441009
653;calc inner;100;2.33266;1.89879;2.3593
653;calc wait;100;0.00723112;0.00571916;0.0129003
653;calc bound;100;0.00623265;0.00380206;0.00894376
653;calc iter;100;2.34677;1.90915;2.39332
653;total;1;263.334;263.334;263.334
654;calc total;1;234.673;234.673;234.673
654;calc update async;100;0.0006595;2.348e-05;0.0507442
654;calc inner;100;2.33709;1.90251;2.36258
654;calc wait;100;0.0030984;0.0024419;0.0037684
654;calc bound;100;0.00585162;0.00310296;0.00888903
654;calc iter;100;2.34672;1.90824;2.38931
654;total;1;263.388;263.388;263.388
655;calc total;1;234.673;234.673;234.673
655;calc update async;100;0.000670627;8.1549e-05;0.0506818
655;calc inner;100;2.33699;1.90276;2.36282
655;calc wait;100;0.0032259;0.00237823;0.00457782
655;calc bound;100;0.00582243;0.00336038;0.00890121
655;calc iter;100;2.34671;1.90865;2.38914
655;total;1;263.643;263.643;263.643
656;calc total;1;234.673;234.673;234.673
656;calc update async;100;0.000763121;7.9869e-05;0.0473459
656;calc inner;100;1.80796;0.36584;2.32227
656;calc wait;100;0.529766;0.0103049;1.54385
656;calc bound;100;0.00819729;0.00192306;0.0103267
656;calc iter;100;2.34669;1.91169;2.38978
656;total;1;263.324;263.324;263.324
657;calc total;1;234.673;234.673;234.673
657;calc update async;100;0.000689914;0.000107719;0.0472961
657;calc inner;100;1.78836;0.572012;2.32115
657;calc wait;100;0.532596;0.00765185;1.0788
657;calc bound;100;0.00962319;0.00189027;0.0107127
657;calc iter;100;2.33127;1.65288;2.38449
657;total;1;263.687;263.687;263.687
658;calc total;1;234.673;234.673;234.673
658;calc update async;100;0.000699926;0.000116808;0.0475223
658;calc inner;100;1.78501;0.963457;2.32622
658;calc wait;100;0.524646;0.00336623;1.01813
658;calc bound;100;0.0101568;0.00268199;0.01116
658;calc iter;100;2.32052;1.40717;2.40061
658;total;1;263.451;263.451;263.451
659;calc total;1;234.673;234.673;234.673
659;calc update async;100;0.000652577;0.000112718;0.0480794
659;calc inner;100;1.83632;1.27303;2.32597
659;calc wait;100;0.469244;0.00325127;0.990398
659;calc bound;100;0.0100087;0.0041504;0.0108905
659;calc iter;100;2.31623;1.98207;2.3843
659;total;1;263.67;263.67;263.67
660;calc total;1;234.673;234.673;234.673
660;calc update async;100;0.000682901;0.000107678;0.0487075
660;calc inner;100;1.86684;1.41752;2.32119
660;calc wait;100;0.431934;0.00642751;0.84634
660;calc bound;100;0.00982529;0.00360024;0.0109851
660;calc iter;100;2.30929;2.26181;2.37993
660;total;1;263.24;263.24;263.24
661;calc total;1;234.673;234.673;234.673
661;calc update async;100;0.000697718;0.000103158;0.048741
661;calc inner;100;1.85569;1.43233;2.32092
661;calc wait;100;0.443997;0.00704933;0.860473
661;calc bound;100;0.0100711;0.0035754;0.0109417
661;calc iter;100;2.31046;2.21852;2.38113
661;total;1;263.576;263.576;263.576
662;calc total;1;234.673;234.673;234.673
662;calc update async;100;0.000705712;5.9049e-05;0.0489457
662;calc inner;100;1.72229;0.693399;2.32536
662;calc wait;100;0.58563;0.00441571;1.59267
662;calc bound;100;0.00974096;0.00316576;0.0108027
662;calc iter;100;2.31838;1.49121;2.38704
662;total;1;263.785;263.785;263.785
663;calc total;1;234.673;234.673;234.673
663;calc update async;100;0.00076149;5.4189e-05;0.0492928
663;calc inner;100;1.85494;0.642273;2.3249
663;calc wait;100;0.46202;0.0188677;0.956683
663;calc bound;100;0.0101946;0.0030676;0.0113527
663;calc iter;100;2.32792;1.60208;2.40633
663;total;1;263.599;263.599;263.599
664;calc total;1;234.673;234.673;234.673
664;calc update async;100;0.000621036;5.924e-05;0.0496495
664;calc inner;100;2.27918;1.49063;2.34272
664;calc wait;100;0.0369705;0.00433806;0.119519
664;calc bound;100;0.0091757;0.00397548;0.0108047
664;calc iter;100;2.32982;1.68989;2.39837
664;total;1;263.831;263.831;263.831
665;calc total;1;234.673;234.673;234.673
665;calc update async;100;0.000663046;7.2689e-05;0.0496099
665;calc inner;100;2.29917;1.4883;2.35259
665;calc wait;100;0.0130333;0.00389252;0.0262789
665;calc bound;100;0.00789323;0.00296027;0.010776
665;calc iter;100;2.32992;1.66137;2.40448
665;total;1;263.649;263.649;263.649
666;calc total;1;234.673;234.673;234.673
666;calc update async;100;0.000706874;0.000111878;0.049858
666;calc inner;100;2.30243;1.48803;2.35018
666;calc wait;100;0.0058821;0.00230905;0.012848
666;calc bound;100;0.0084497;0.00266115;0.0107947
666;calc iter;100;2.32997;1.65747;2.40595
666;total;1;263.832;263.832;263.832
667;calc total;1;234.673;234.673;234.673
667;calc update async;100;0.000655387;2.1699e-05;0.0500808
667;calc inner;100;2.30454;1.48782;2.35622
667;calc wait;100;0.00384889;0.00232181;0.0143923
667;calc bound;100;0.00818771;0.00267373;0.0110918
667;calc iter;100;2.32997;1.65734;2.40605
667;total;1;263.286;263.286;263.286
668;calc total;1;234.673;234.673;234.673
668;calc update async;100;0.000650054;5.9869e-05;0.0500514
668;calc inner;100;2.28193;1.46003;2.34208
668;calc wait;100;0.0363969;0.0056568;0.202518
668;calc bound;100;0.00834985;0.0022215;0.011428
668;calc iter;100;2.32946;1.65221;2.40197
668;total;1;263.821;263.821;263.821
669;calc total;1;234.673;234.673;234.673
669;calc update async;100;0.000661984;5.6269e-05;0.0500266
669;calc inner;100;2.29187;1.54415;2.34492
669;calc wait;100;0.0218582;0.00691752;0.101604
669;calc bound;100;0.00837057;0.00334163;0.0107257
669;calc iter;100;2.32937;1.76306;2.39866
669;total;1;263.591;263.591;263.591
670;calc total;1;234.673;234.673;234.673
670;calc update async;100;0.000656409;2.648e-05;0.0500706
670;calc inner;100;2.29895;1.5742;2.35657
670;calc wait;100;0.00953322;0.00272106;0.0779354
670;calc bound;100;0.00796261;0.00366729;0.0104815
670;calc iter;100;2.32914;1.80528;2.40935
670;total;1;263.82;263.82;263.82
671;calc total;1;234.662;234.662;234.662
671;calc update async;100;0.0007291;5.8369e-05;0.0536762
671;calc inner;100;2.29482;1.57894;2.35682
671;calc wait;100;0.0254246;0.0029706;0.746603
671;calc bound;100;0.00786356;0.00192778;0.0103917
671;calc iter;100;2.3338;2.24901;2.39857
671;total;1;263.525;263.525;263.525
672;calc total;1;234.673;234.673;234.673
672;calc update async;100;5.61011e-05;1.996e-05;0.000442784
672;calc inner;100;1.69241;0.73162;2.32371
672;calc wait;100;0.619701;0.0326462;1.52076
672;calc bound;100;0.00896048;0.00264609;0.0160473
672;calc iter;100;2.33388;2.25389;2.39986
672;total;1;263.83;263.83;263.83
673;calc total;1;234.673;234.673;234.673
673;calc update async;100;4.38467e-05;2.4899e-05;0.000352525
673;calc inner;100;1.82673;1.11549;2.32187
673;calc wait;100;0.0925175;0.00384257;0.304245
673;calc bound;100;0.00469126;0.00260752;0.0106033
673;calc iter;100;2.33585;2.25429;2.39452
673;total;1;263.829;263.829;263.829
674;calc total;1;234.673;234.673;234.673
674;calc update async;100;4.3438e-05;2.1859e-05;0.000501122
674;calc inner;100;1.85069;1.23963;2.328
674;calc wait;100;0.0910199;0.00394784;0.317172
674;calc bound;100;0.0078993;0.00285052;0.0100568
674;calc iter;100;2.33669;2.28063;2.38547
674;total;1;263.829;263.829;263.829
675;calc total;1;234.673;234.673;234.673
675;calc update async;100;4.20101e-05;2.3039e-05;0.000496912
675;calc inner;100;1.72902;1.16946;2.3278
675;calc wait;100;0.221376;0.00328051;0.584321
675;calc bound;100;0.00939491;0.00355925;0.0112731
675;calc iter;100;2.33733;2.20795;2.39511
675;total;1;263.83;263.83;263.83
676;calc total;1;234.673;234.673;234.673
676;calc update async;100;3.7978e-05;2.2269e-05;0.000531871
676;calc inner;100;1.32293;0.661783;2.32389
676;calc wait;100;0.621014;0.00400843;1.27252
676;calc bound;100;0.00970376;0.00268023;0.0110681
676;calc iter;100;2.33882;2.19391;2.43996
676;total;1;263.819;263.819;263.819
677;calc total;1;234.673;234.673;234.673
677;calc update async;100;4.24894e-05;2.182e-05;0.000441023
677;calc inner;100;1.64782;1.15519;2.32259
677;calc wait;100;0.239226;0.0188905;0.396695
677;calc bound;100;0.00858322;0.0028795;0.0106846
677;calc iter;100;2.34011;2.06207;2.39799
677;total;1;263.72;263.72;263.72
678;calc total;1;234.673;234.673;234.673
678;calc update async;100;5.01947e-05;2.348e-05;0.000529611
678;calc inner;100;1.66176;1.0165;2.32819
678;calc wait;100;0.119889;0.00294863;0.209299
678;calc bound;100;0.00456996;0.00262857;0.0125065
678;calc iter;100;2.34097;1.88641;2.39065
678;total;1;263.488;263.488;263.488
679;calc total;1;234.672;234.672;234.672
679;calc update async;100;5.477e-05;3.3009e-05;0.000481202
679;calc inner;100;1.48455;0.83643;2.32794
679;calc wait;100;0.844185;0.00335495;1.43349
679;calc bound;100;0.0103613;0.00261567;0.0122084
679;calc iter;100;2.34214;1.75665;2.41541
679;total;1;263.345;263.345;263.345
680;calc total;1;234.672;234.672;234.672
680;calc update async;100;3.63774e-05;2.3729e-05;0.000496603
680;calc inner;100;2.15171;1.47691;2.33653
680;calc wait;100;0.0746401;0.00409129;0.151691
680;calc bound;100;0.00670896;0.00351617;0.0104549
680;calc iter;100;2.34653;1.92696;2.38429
680;total;1;263.519;263.519;263.519
681;calc total;1;234.672;234.672;234.672
681;calc update async;100;4.89973e-05;2.969e-05;0.000535312
681;calc inner;100;2.20492;1.50733;2.34026
681;calc wait;100;0.0103669;0.00358182;0.0412702
681;calc bound;100;0.00543385;0.00294659;0.0104474
681;calc iter;100;2.34659;1.91294;2.37423
681;total;1;263.353;263.353;263.353
682;calc total;1;234.672;234.672;234.672
682;calc update async;100;4.33778e-05;2.188e-05;0.000342925
682;calc inner;100;2.20555;1.50639;2.3401
682;calc wait;100;0.00390429;0.00286971;0.0317497
682;calc bound;100;0.00498867;0.00347617;0.0111106
682;calc iter;100;2.34664;1.9131;2.38456
682;total;1;263.655;263.655;263.655
683;calc total;1;234.672;234.672;234.672
683;calc update async;100;4.34497e-05;2.2059e-05;0.000392834
683;calc inner;100;2.20514;1.50725;2.33963
683;calc wait;100;0.0051561;0.00284136;0.0313555
683;calc bound;100;0.00464521;0.00300175;0.0110772
683;calc iter;100;2.34666;1.91509;2.3853
683;total;1;263.698;263.698;263.698
684;calc total;1;234.672;234.672;234.672
684;calc update async;100;3.80674e-05;2.341e-05;0.000419404
684;calc inner;100;2.20681;1.50735;2.33545
684;calc wait;100;0.0134;0.00471624;0.0562847
684;calc bound;100;0.00468465;0.00346348;0.0077619
684;calc iter;100;2.34657;1.91772;2.38197
684;total;1;263.745;263.745;263.745
685;calc total;1;234.672;234.672;234.672
685;calc update async;100;3.65654e-05;2.071e-05;0.000410314
685;calc inner;100;2.20768;1.51099;2.33475
685;calc wait;100;0.0135529;0.00712616;0.0314819
685;calc bound;100;0.00475541;0.0030472;0.0106896
685;calc iter;100;2.3466;1.91285;2.38344
685;total;1;263.567;263.567;263.567
686;calc total;1;234.672;234.672;234.672
686;calc update async;100;4.68255e-05;2.3799e-05;0.000398974
686;calc inner;100;2.21278;1.51287;2.33792
686;calc wait;100;0.0032909;0.00217238;0.0384694
686;calc bound;100;0.0043237;0.00296808;0.0113481
686;calc iter;100;2.34665;1.91313;2.38817
686;total;1;263.791;263.791;263.791
687;calc total;1;234.662;234.662;234.662
687;calc update async;100;4.13155e-05;2.2489e-05;0.00064818
687;calc inner;100;2.21207;1.51294;2.33004
687;calc wait;100;0.00354657;0.00228238;0.0357208
687;calc bound;100;0.00433777;0.00296746;0.0114283
687;calc iter;100;2.34654;1.91297;2.38048
687;total;1;263.656;263.656;263.656
688;calc total;1;234.662;234.662;234.662
688;calc update async;100;5.24204e-05;2.243e-05;0.000410094
688;calc inner;100;1.8399;0.442042;2.30574
688;calc wait;100;0.492663;0.0424669;1.29063
688;calc bound;100;0.00996096;0.00191545;0.0108318
688;calc iter;100;2.34258;1.73461;2.43365
688;total;1;263.545;263.545;263.545
689;calc total;1;234.662;234.662;234.662
689;calc update async;100;5.09522e-05;3.7689e-05;0.000359724
689;calc inner;100;1.82281;0.647903;2.3049
689;calc wait;100;0.497333;0.0396663;0.973708
689;calc bound;100;0.00952028;0.00213363;0.010823
689;calc iter;100;2.32971;1.60325;2.40431
689;total;1;263.546;263.546;263.546
690;calc total;1;234.662;234.662;234.662
690;calc update async;100;5.42962e-05;3.886e-05;0.000432233
690;calc inner;100;1.81658;1.05226;2.3105
690;calc wait;100;0.493347;0.00309768;1.03625
690;calc bound;100;0.00996048;0.00265718;0.0145678
690;calc iter;100;2.32022;1.47952;2.44398
690;total;1;263.798;263.798;263.798
508;total;1;263.27;263.27;263.27
509;calc total;1;234.652;234.652;234.652
509;calc update async;100;0.000541083;8.3449e-05;0.0398986
509;calc inner;100;2.15208;0.889679;2.33886
509;calc wait;100;0.166615;0.0058021;0.661212
509;calc bound;100;0.00895606;0.00205298;0.0108744
509;calc iter;100;2.3282;1.36751;2.40992
509;total;1;263.097;263.097;263.097
510;calc total;1;234.652;234.652;234.652
510;calc update async;100;0.000608418;2.9329e-05;0.0401035
510;calc inner;100;2.06566;0.368385;2.34399
510;calc wait;100;0.266494;0.00297137;1.41013
510;calc bound;100;0.00951645;0.00230576;0.011219
510;calc iter;100;2.34229;1.78086;2.59116
510;total;1;263.118;263.118;263.118
511;calc total;1;234.649;234.649;234.649
511;calc update async;100;0.000544821;9.04e-05;0.038257
511;calc inner;100;2.15598;0.852358;2.34352
511;calc wait;100;0.162781;0.00294588;0.657036
511;calc bound;100;0.00886638;0.00204283;0.010928
511;calc iter;100;2.32818;1.36512;2.40938
511;total;1;263.013;263.013;263.013
768;calc total;1;234.723;234.723;234.723
768;calc update async;100;0.000280737;0.000118828;0.00318764
768;calc inner;100;1.34053;0.835582;2.27084
768;calc wait;100;0.981294;0.0746639;1.47921
768;calc bound;100;0.01051;0.00271497;0.017355
768;calc iter;100;2.33262;1.82162;2.46653
768;total;1;263.498;263.498;263.498
769;calc total;1;234.646;234.646;234.646
769;calc update async;100;0.000439685;5.1349e-05;0.0310503
769;calc inner;100;1.52329;0.536178;2.2871
769;calc wait;100;0.333596;0.0457082;1.16536
769;calc bound;100;0.00340403;0.00193127;0.0109392
769;calc iter;100;2.33146;2.23999;2.41264
769;total;1;263.721;263.721;263.721
770;calc total;1;234.646;234.646;234.646
770;calc update async;100;0.000415877;5.8919e-05;0.0310923
770;calc inner;100;1.38368;0.603904;2.30158
770;calc wait;100;0.390354;0.00393699;0.910977
770;calc bound;100;0.00878425;0.00568302;0.0102709
770;calc iter;100;2.33309;2.24629;2.42507
770;total;1;263.721;263.721;263.721
771;calc total;1;234.646;234.646;234.646
771;calc update async;100;0.000428097;5.7819e-05;0.0310668
771;calc inner;100;1.4122;0.815841;2.30491
771;calc wait;100;0.240772;0.00374452;0.820852
771;calc bound;100;0.00958371;0.00287407;0.0144308
771;calc iter;100;2.33398;2.12948;2.40874
771;total;1;263.489;263.489;263.489
772;calc total;1;234.646;234.646;234.646
772;calc update async;100;0.000424486;5.3429e-05;0.0308282
772;calc inner;100;1.35867;0.984799;2.28435
772;calc wait;100;0.427413;0.0204948;0.681425
772;calc bound;100;0.0101407;0.00251285;0.0111394
772;calc iter;100;2.33624;2.11547;2.39588
772;total;1;263.53;263.53;263.53
773;calc total;1;234.646;234.646;234.646
773;calc update async;100;0.000478549;0.000101268;0.0308404
773;calc inner;100;1.54887;0.936656;2.28727
773;calc wait;100;0.153658;0.018078;0.209085
773;calc bound;100;0.00822977;0.00226211;0.00970751
773;calc iter;100;2.33777;1.96755;2.40219
773;total;1;263.523;263.523;263.523
691;calc total;1;234.662;234.662;234.662
691;calc update async;100;5.208e-05;3.4509e-05;0.000340655
691;calc inner;100;1.86956;1.39557;2.31086
691;calc wait;100;0.436499;0.00306251;0.895855
691;calc bound;100;0.00978837;0.0036477;0.014581
691;calc iter;100;2.31609;2.07817;2.39471
691;total;1;263.575;263.575;263.575
692;calc total;1;234.657;234.657;234.657
692;calc update async;100;5.66982e-05;2.9619e-05;0.000958225
692;calc inner;100;1.87467;1.41976;2.31176
692;calc wait;100;0.42482;0.00696382;0.892097
692;calc bound;100;0.00981191;0.00236843;0.0110811
692;calc iter;100;2.30936;2.26761;2.35863
692;total;1;263.749;263.749;263.749
693;calc total;1;234.657;234.657;234.657
693;calc update async;100;6.86197e-05;2.4879e-05;0.00180934
693;calc inner;100;1.85535;1.42287;2.31175
693;calc wait;100;0.446725;0.0252858;0.882852
693;calc bound;100;0.0100006;0.00226699;0.0110398
693;calc iter;100;2.31218;2.05264;2.36038
693;total;1;263.825;263.825;263.825
774;calc total;1;234.646;234.646;234.646
774;calc update async;100;0.000518373;0.000131008;0.0307821
774;calc inner;100;1.46398;0.78001;2.29427
774;calc wait;100;0.0703461;0.00349142;0.0987301
774;calc bound;100;0.00291052;0.00260933;0.0131382
774;calc iter;100;2.33876;1.75621;2.41249
774;total;1;263.749;263.749;263.749
694;calc total;1;234.657;234.657;234.657
694;calc update async;100;6.87796e-05;4.1549e-05;0.00141761
694;calc inner;100;1.79919;0.746128;2.31427
694;calc wait;100;0.50966;0.00302798;1.31444
694;calc bound;100;0.0101087;0.00318527;0.0145962
694;calc iter;100;2.31915;1.44855;2.3734
694;total;1;263.374;263.374;263.374
775;calc total;1;234.646;234.646;234.646
775;calc update async;100;0.000538944;0.000169307;0.0307592
775;calc inner;100;1.29447;0.577448;2.29325
775;calc wait;100;0.978474;0.00332272;1.62287
775;calc bound;100;0.0106113;0.00263724;0.0130724
775;calc iter;100;2.34025;1.61476;2.40955
775;total;1;263.749;263.749;263.749
695;calc total;1;234.657;234.657;234.657
695;calc update async;100;6.51599e-05;2.9569e-05;0.00109435
695;calc inner;100;1.87123;0.62416;2.31423
695;calc wait;100;0.448109;0.0432783;1.06168
695;calc bound;100;0.010322;0.00256467;0.0146331
695;calc iter;100;2.32973;1.68843;2.38465
695;total;1;263.783;263.783;263.783
696;calc total;1;234.657;234.657;234.657
696;calc update async;100;5.4007e-05;1.9819e-05;0.00199241
696;calc inner;100;2.28689;1.58759;2.33154
696;calc wait;100;0.0277341;0.00396146;0.0715798
696;calc bound;100;0.00805485;0.00452441;0.0104447
696;calc iter;100;2.3308;1.7008;2.38336
696;total;1;263.522;263.522;263.522
697;calc total;1;234.657;234.657;234.657
697;calc update async;100;6.09997e-05;1.9219e-05;0.00241366
697;calc inner;100;2.29949;1.58456;2.34341
697;calc wait;100;0.0129431;0.00524577;0.0424679
697;calc bound;100;0.00788012;0.00296089;0.0105816
697;calc iter;100;2.3309;1.69934;2.37512
697;total;1;263.79;263.79;263.79
698;calc total;1;234.657;234.657;234.657
698;calc update async;100;5.33095e-05;1.796e-05;0.00176691
698;calc inner;100;2.30496;1.58377;2.3481
698;calc wait;100;0.00442157;0.00206741;0.0465526
698;calc bound;100;0.00790212;0.00266062;0.0110418
698;calc iter;100;2.33097;1.69978;2.38911
698;total;1;263.811;263.811;263.811
776;calc total;1;234.646;234.646;234.646
776;calc update async;100;0.000405401;5.2019e-05;0.0306367
776;calc inner;100;2.02597;1.30772;2.3262
776;calc wait;100;0.0837864;0.00405685;0.121555
776;calc bound;100;0.00983943;0.00644335;0.0140187
776;calc iter;100;2.34544;1.83834;2.38848
776;total;1;263.507;263.507;263.507
699;calc total;1;234.657;234.657;234.657
699;calc update async;100;6.40203e-05;2.253e-05;0.00283397
699;calc inner;100;2.30393;1.58346;2.34639
699;calc wait;100;0.00460927;0.00208682;0.0458355
699;calc bound;100;0.00816116;0.00284378;0.0110161
699;calc iter;100;2.33097;1.69956;2.38917
699;total;1;263.471;263.471;263.471
777;calc total;1;234.646;234.646;234.646
777;calc update async;100;0.000437235;7.3098e-05;0.0305033
777;calc inner;100;2.08534;1.33142;2.32165
777;calc wait;100;0.0413147;0.0230368;0.0624968
777;calc bound;100;0.00539795;0.00290338;0.00959955
777;calc iter;100;2.34553;1.82735;2.39933
777;total;1;263.752;263.752;263.752
700;calc total;1;234.657;234.657;234.657
700;calc update async;100;6.23106e-05;2.007e-05;0.0027892
700;calc inner;100;2.28386;1.57248;2.33984
700;calc wait;100;0.035839;0.00323883;0.177795
700;calc bound;100;0.00693608;0.00206084;0.0111579
700;calc iter;100;2.33057;1.70146;2.37408
700;total;1;263.774;263.774;263.774
701;calc total;1;234.657;234.657;234.657
701;calc update async;100;7.19123e-05;1.944e-05;0.00350539
701;calc inner;100;2.28925;1.57709;2.34444
701;calc wait;100;0.0143219;0.0058981;0.0393806
701;calc bound;100;0.00785848;0.00308317;0.0106349
701;calc iter;100;2.33042;1.70031;2.37327
701;total;1;263.782;263.782;263.782
702;calc total;1;234.657;234.657;234.657
702;calc update async;100;6.34065e-05;2.014e-05;0.00269592
702;calc inner;100;2.29278;1.57593;2.34956
702;calc wait;100;0.00979005;0.00279262;0.0733761
702;calc bound;100;0.00819511;0.00366926;0.0110476
702;calc iter;100;2.33019;1.70024;2.38603
702;total;1;263.78;263.78;263.78
778;calc total;1;234.646;234.646;234.646
778;calc update async;100;0.000465934;9.3779e-05;0.0305521
778;calc inner;100;2.10785;1.3447;2.32979
778;calc wait;100;0.0229141;0.00324342;0.119648
778;calc bound;100;0.00355687;0.00274179;0.010885
778;calc iter;100;2.34562;1.81643;2.39228
778;total;1;263.754;263.754;263.754
703;calc total;1;234.657;234.657;234.657
703;calc update async;100;7.18015e-05;1.967e-05;0.00353453
703;calc inner;100;2.27451;1.49128;2.34925
703;calc wait;100;0.0350592;0.00287574;0.282543
703;calc bound;100;0.0084977;0.00368861;0.011256
703;calc iter;100;2.32969;1.72993;2.39079
703;total;1;263.78;263.78;263.78
779;calc total;1;234.646;234.646;234.646
779;calc update async;100;0.000541478;0.000133778;0.0304628
779;calc inner;100;2.10626;1.34035;2.33001
779;calc wait;100;0.0313584;0.00506403;0.0480747
779;calc bound;100;0.0030101;0.00207693;0.0108841
779;calc iter;100;2.34565;1.80875;2.39108
779;total;1;263.752;263.752;263.752
704;calc total;1;234.657;234.657;234.657
704;calc update async;100;8.42668e-05;3.4929e-05;0.00354217
704;calc inner;100;1.65435;0.769653;2.32021
704;calc wait;100;0.661924;0.0207132;1.57668
704;calc bound;100;0.0103041;0.00261633;0.0113105
704;calc iter;100;2.32989;1.7349;2.47671
704;total;1;263.77;263.77;263.77
705;calc total;1;234.657;234.657;234.657
705;calc update async;100;6.90375e-05;2.1119e-05;0.00292817
705;calc inner;100;1.81071;1.16203;2.3174
705;calc wait;100;0.233887;0.0137316;0.516937
705;calc bound;100;0.00710087;0.00203981;0.0104138
705;calc iter;100;2.32721;2.06619;2.54883
705;total;1;263.381;263.381;263.381
706;calc total;1;234.657;234.657;234.657
706;calc update async;100;6.54228e-05;1.8829e-05;0.00284657
706;calc inner;100;1.78883;0.853753;2.32351
706;calc wait;100;0.225167;0.0029972;1.00561
706;calc bound;100;0.00930146;0.00401262;0.0139394
706;calc iter;100;2.32606;2.17084;2.51083
706;total;1;263.755;263.755;263.755
707;calc total;1;234.656;234.656;234.656
707;calc update async;100;6.67082e-05;2.3129e-05;0.00274992
707;calc inner;100;1.69528;0.588804;2.3232
707;calc wait;100;0.332539;0.00273231;1.12554
707;calc bound;100;0.0102838;0.00396173;0.0140855
707;calc iter;100;2.32678;1.99861;2.58645
707;total;1;263.378;263.378;263.378
780;calc total;1;234.646;234.646;234.646
780;calc update async;100;0.000626483;0.000131348;0.0306118
780;calc inner;100;2.1254;1.34941;2.32481
780;calc wait;100;0.00330126;0.0023943;0.0323445
780;calc bound;100;0.00406288;0.00319099;0.0108017
780;calc iter;100;2.34572;1.80122;2.39247
780;total;1;263.76;263.76;263.76
708;calc total;1;234.656;234.656;234.656
708;calc update async;100;6.84875e-05;2.011e-05;0.00301659
708;calc inner;100;1.54267;0.444241;2.32093
708;calc wait;100;0.528605;0.00395609;1.55219
708;calc bound;100;0.0100965;0.00346664;0.0141793
708;calc iter;100;2.32781;2.23278;2.43715
708;total;1;263.813;263.813;263.813
781;calc total;1;234.646;234.646;234.646
781;calc update async;100;0.000470103;6.9259e-05;0.0305482
781;calc inner;100;2.12636;1.35576;2.31874
781;calc wait;100;0.0108513;0.00395921;0.032041
781;calc bound;100;0.00414532;0.00274446;0.00592013
781;calc iter;100;2.34566;1.80464;2.39289
781;total;1;263.759;263.759;263.759
709;calc total;1;234.656;234.656;234.656
709;calc update async;100;7.336e-05;2.4769e-05;0.00304809
709;calc inner;100;1.71935;0.851684;2.3218
709;calc wait;100;0.266703;0.0183692;0.59406
709;calc bound;100;0.00903391;0.00203755;0.0109486
709;calc iter;100;2.33088;2.24148;2.38375
709;total;1;263.521;263.521;263.521
710;calc total;1;234.656;234.656;234.656
710;calc update async;100;7.74092e-05;2.8629e-05;0.0030673
710;calc inner;100;1.71426;0.956641;2.32454
710;calc wait;100;0.272043;0.00319668;0.591995
710;calc bound;100;0.00776812;0.00264718;0.0122905
710;calc iter;100;2.33211;2.13493;2.45158
710;total;1;263.829;263.829;263.829
711;calc total;1;234.656;234.656;234.656
711;calc update async;100;9.01781e-05;3.66e-05;0.00288633
711;calc inner;100;1.53349;0.515217;2.32452
711;calc wait;100;0.783115;0.024732;1.88686
711;calc bound;100;0.0103576;0.00263861;0.0123106
711;calc iter;100;2.33468;1.63736;2.47911
711;total;1;263.67;263.67;263.67
782;calc total;1;234.646;234.646;234.646
782;calc update async;100;0.000488984;7.0128e-05;0.0305525
782;calc inner;100;2.12964;1.36043;2.32936
782;calc wait;100;0.0107709;0.002164;0.078115
782;calc bound;100;0.00404911;0.00302567;0.0108125
782;calc iter;100;2.34567;1.80608;2.39237
782;total;1;263.76;263.76;263.76
712;calc total;1;234.655;234.655;234.655
712;calc update async;100;5.65e-05;2.5579e-05;0.00211609
712;calc inner;100;2.09886;1.06495;2.33401
712;calc wait;100;0.142781;0.00432172;0.410022
712;calc bound;100;0.00960479;0.00507543;0.0140404
712;calc iter;100;2.34185;1.79443;2.40537
712;total;1;263.814;263.814;263.814
783;calc total;1;234.646;234.646;234.646
783;calc update async;100;0.000494909;0.000110568;0.0304799
783;calc inner;100;2.13064;1.3619;2.3293
783;calc wait;100;0.0044629;0.00265712;0.0284541
783;calc bound;100;0.00395729;0.00302327;0.0105404
783;calc iter;100;2.34567;1.80838;2.39225
783;total;1;263.759;263.759;263.759
713;calc total;1;234.656;234.656;234.656
713;calc update async;100;6.52953e-05;2.212e-05;0.00298174
713;calc inner;100;2.20139;1.22058;2.33539
713;calc wait;100;0.0179536;0.00724351;0.0630013
713;calc bound;100;0.00515888;0.00294738;0.0102697
713;calc iter;100;2.34237;1.74092;2.40278
713;total;1;263.371;263.371;263.371
714;calc total;1;234.656;234.656;234.656
714;calc update async;100;6.82074e-05;2.079e-05;0.00297026
714;calc inner;100;2.20971;1.24257;2.34054
714;calc wait;100;0.00430555;0.00297293;0.0652495
714;calc bound;100;0.00513552;0.00293196;0.0111614
714;calc iter;100;2.34241;1.74191;2.41587
714;total;1;263.63;263.63;263.63
715;calc total;1;234.656;234.656;234.656
715;calc update async;100;7.41573e-05;2.669e-05;0.0030449
715;calc inner;100;2.20968;1.24217;2.34061
715;calc wait;100;0.0168035;0.00297525;0.0690569
715;calc bound;100;0.00526448;0.00280683;0.0112028
715;calc iter;100;2.34243;1.74225;2.41591
715;total;1;263.489;263.489;263.489
716;calc total;1;234.655;234.655;234.655
716;calc update async;100;5.64732e-05;2.319e-05;0.00215986
716;calc inner;100;2.21596;1.27987;2.33523
716;calc wait;100;0.0205976;0.00464449;0.0637196
716;calc bound;100;0.00510027;0.0031313;0.00782972
716;calc iter;100;2.3423;1.73224;2.40339
716;total;1;263.649;263.649;263.649
784;calc total;1;234.646;234.646;234.646
784;calc update async;100;0.000548371;8.4168e-05;0.028772
784;calc inner;100;1.88822;0.44349;2.32288
784;calc wait;100;0.44236;0.004306;1.28084
784;calc bound;100;0.0101055;0.00192896;0.0110461
784;calc iter;100;2.34124;1.72634;2.41744
784;total;1;263.774;263.774;263.774
717;calc total;1;234.655;234.655;234.655
717;calc update async;100;5.99351e-05;2.358e-05;0.0022234
717;calc inner;100;2.22194;1.27948;2.34003
717;calc wait;100;0.0130825;0.00614276;0.063791
717;calc bound;100;0.00473048;0.00300092;0.00974574
717;calc iter;100;2.34241;1.73642;2.40395
717;total;1;263.354;263.354;263.354
785;calc total;1;234.646;234.646;234.646
785;calc update async;100;0.00047699;0.000126818;0.0287067
785;calc inner;100;1.86675;0.742918;2.32175
785;calc wait;100;0.451295;0.00785511;0.914862
785;calc bound;100;0.00994103;0.0026553;0.0107222
785;calc iter;100;2.32847;1.20612;2.39643
785;total;1;263.779;263.779;263.779
718;calc total;1;234.656;234.656;234.656
718;calc update async;100;6.82011e-05;2.4109e-05;0.00299875
718;calc inner;100;2.2259;1.28097;2.34312
718;calc wait;100;0.00363484;0.00209501;0.0666633
718;calc bound;100;0.00446419;0.00253758;0.0113273
718;calc iter;100;2.34248;1.7373;2.41769
718;total;1;263.553;263.553;263.553
719;calc total;1;234.655;234.655;234.655
719;calc update async;100;5.97988e-05;2.299e-05;0.0022345
719;calc inner;100;2.22556;1.2807;2.34272
719;calc wait;100;0.00388332;0.00207798;0.0659665
719;calc bound;100;0.00436325;0.00254512;0.0110885
719;calc iter;100;2.34249;1.73796;2.41605
719;total;1;263.384;263.384;263.384
720;calc total;1;234.656;234.656;234.656
720;calc update async;100;7.34796e-05;2.0499e-05;0.00272832
720;calc inner;100;1.34112;0.444062;2.29646
720;calc wait;100;0.989251;0.0451749;1.86816
720;calc bound;100;0.00751062;0.00191023;0.0117864
720;calc iter;100;2.33796;1.49724;2.46904
720;total;1;263.349;263.349;263.349
786;calc total;1;234.646;234.646;234.646
786;calc update async;100;0.000471504;9.3709e-05;0.0286973
786;calc inner;100;1.86728;1.2583;2.32724
786;calc wait;100;0.446128;0.00325446;0.973264
786;calc bound;100;0.010016;0.0026713;0.01065
786;calc iter;100;2.3239;1.56068;2.41981
786;total;1;263.799;263.799;263.799
721;calc total;1;234.656;234.656;234.656
721;calc update async;100;6.3027e-05;1.745e-05;0.00263082
721;calc inner;100;1.28945;0.442672;2.29594
721;calc wait;100;0.774041;0.00514362;1.8607
721;calc bound;100;0.0087685;0.00222451;0.0112328
721;calc iter;100;2.32758;1.7914;2.40039
721;total;1;263.445;263.445;263.445
787;calc total;1;234.646;234.646;234.646
787;calc update async;100;0.000472517;0.000112578;0.0287802
787;calc inner;100;1.90901;1.5848;2.32693
787;calc wait;100;0.401548;0.00331144;0.761682
787;calc bound;100;0.00998227;0.00405868;0.0107641
787;calc iter;100;2.32102;2.19402;2.37135
787;total;1;263.779;263.779;263.779
722;calc total;1;234.656;234.656;234.656
722;calc update async;100;6.51495e-05;2.686e-05;0.00262498
722;calc inner;100;1.48157;0.913151;2.29878
722;calc wait;100;0.252368;0.00337994;0.516946
722;calc bound;100;0.00615983;0.00202265;0.0109295
722;calc iter;100;2.32317;2.2844;2.37696
722;total;1;263.698;263.698;263.698
723;calc total;1;234.655;234.655;234.655
723;calc update async;100;5.9476e-05;2.471e-05;0.00235124
723;calc inner;100;1.42348;0.639887;2.29864
723;calc wait;100;0.440484;0.00393141;0.948999
723;calc bound;100;0.00907827;0.00278927;0.0112001
723;calc iter;100;2.31727;2.28182;2.37212
723;total;1;263.618;263.618;263.618
724;calc total;1;234.655;234.655;234.655
724;calc update async;100;5.70275e-05;2.5369e-05;0.00191783
724;calc inner;100;1.31965;0.499087;2.29635
724;calc wait;100;0.496973;0.00906459;0.916924
724;calc bound;100;0.00953726;0.00351366;0.0119717
724;calc iter;100;2.31212;2.2791;2.35552
724;total;1;263.219;263.219;263.219
725;calc total;1;234.655;234.655;234.655
725;calc update async;100;6.57188e-05;2.829e-05;0.00223213
725;calc inner;100;1.42449;0.648083;2.29517
725;calc wait;100;0.365477;0.0152148;0.737568
725;calc bound;100;0.00719508;0.00284304;0.0110724
725;calc iter;100;2.31823;2.27142;2.37676
725;total;1;263.245;263.245;263.245
788;calc total;1;234.646;234.646;234.646
788;calc update async;100;0.000501434;0.000133548;0.0292206
788;calc inner;100;1.91612;1.62345;2.32268
788;calc wait;100;0.388308;0.00393978;0.736337
788;calc bound;100;0.0101568;0.00400037;0.0110625
788;calc iter;100;2.31509;2.24144;2.40142
788;total;1;263.818;263.818;263.818
726;calc total;1;234.655;234.655;234.655
726;calc update async;100;6.61055e-05;2.9819e-05;0.00222001
726;calc inner;100;1.38264;0.671387;2.29855
726;calc wait;100;0.452121;0.00292868;1.16849
726;calc bound;100;0.00831175;0.00263164;0.0145134
726;calc iter;100;2.32375;2.15705;2.46849
726;total;1;263.301;263.301;263.301
789;calc total;1;234.646;234.646;234.646
789;calc update async;100;0.000489789;0.000148417;0.0291828
789;calc inner;100;1.89593;1.53537;2.32283
789;calc wait;100;0.411647;0.00793046;0.837378
789;calc bound;100;0.0101931;0.00663204;0.0110764
789;calc iter;100;2.31826;2.1651;2.41491
789;total;1;263.571;263.571;263.571
727;calc total;1;234.655;234.655;234.655
727;calc update async;100;7.09123e-05;2.3379e-05;0.00218339
727;calc inner;100;1.22662;0.376844;2.29812
727;calc wait;100;1.09418;0.0109367;1.92254
727;calc bound;100;0.00859073;0.002574;0.0145679
727;calc iter;100;2.33085;1.69884;2.38115
727;total;1;263.459;263.459;263.459
728;calc total;1;234.655;234.655;234.655
728;calc update async;100;6.14416e-05;2.722e-05;0.00205872
728;calc inner;100;2.17206;1.36853;2.32136
728;calc wait;100;0.0278402;0.00831141;0.121123
728;calc bound;100;0.00660279;0.00404957;0.0104255
728;calc iter;100;2.33518;1.80928;2.39688
728;total;1;263.273;263.273;263.273
729;calc total;1;234.655;234.655;234.655
729;calc update async;100;6.37413e-05;3.2109e-05;0.00181991
729;calc inner;100;2.17958;1.3667;2.33101
729;calc wait;100;0.00979144;0.00402319;0.126924
729;calc bound;100;0.00440081;0.00302345;0.0109662
729;calc iter;100;2.33519;1.79819;2.40334
729;total;1;263.191;263.191;263.191
790;calc total;1;234.646;234.646;234.646
790;calc update async;100;0.000466776;0.000150947;0.0291696
790;calc inner;100;1.87439;1.06224;2.32711
790;calc wait;100;0.437609;0.00346041;1.11068
790;calc bound;100;0.010173;0.00317972;0.0108319
790;calc iter;100;2.32264;1.51301;2.41859
790;total;1;263.817;263.817;263.817
730;calc total;1;234.697;234.697;234.697
730;calc update async;100;4.52616e-05;2.503e-05;0.000510622
730;calc inner;100;2.17951;1.3675;2.33452
730;calc wait;100;0.00473681;0.00207547;0.130452
730;calc bound;100;0.00417957;0.0025578;0.00843284
730;calc iter;100;2.33565;1.79574;2.41754
730;total;1;263.354;263.354;263.354
791;calc total;1;234.646;234.646;234.646
791;calc update async;100;0.000498865;0.000127668;0.0291287
791;calc inner;100;1.90705;0.803719;2.32699
791;calc wait;100;0.414325;0.0167053;0.974297
791;calc bound;100;0.0104612;0.00258973;0.0113624
791;calc iter;100;2.33234;1.78075;2.43519
791;total;1;263.817;263.817;263.817
731;calc total;1;234.655;234.655;234.655
731;calc update async;100;5.94812e-05;2.7309e-05;0.00153447
731;calc inner;100;2.18033;1.36687;2.33469
731;calc wait;100;0.00464284;0.00207053;0.127917
731;calc bound;100;0.00429157;0.00258166;0.0110002
731;calc iter;100;2.33524;1.79689;2.40574
731;total;1;263.246;263.246;263.246
732;calc total;1;234.697;234.697;234.697
732;calc update async;100;5.11629e-05;2.44e-05;0.000425514
732;calc inner;100;2.16575;1.34916;2.3476
732;calc wait;100;0.040695;0.00601961;0.134428
732;calc bound;100;0.00471902;0.00203416;0.0108012
732;calc iter;100;2.33553;1.80746;2.43129
732;total;1;263.353;263.353;263.353
733;calc total;1;234.655;234.655;234.655
733;calc update async;100;6.06574e-05;2.042e-05;0.00189427
733;calc inner;100;2.16698;1.35477;2.34389
733;calc wait;100;0.0186191;0.00383112;0.181756
733;calc bound;100;0.0039537;0.00283077;0.0108142
733;calc iter;100;2.33508;1.82512;2.40605
733;total;1;263.427;263.427;263.427
734;calc total;1;234.697;234.697;234.697
734;calc update async;100;3.93789e-05;2.2759e-05;0.000384574
734;calc inner;100;2.15923;1.34935;2.34975
734;calc wait;100;0.0264151;0.00280896;0.121902
734;calc bound;100;0.0073757;0.0034746;0.0106912
734;calc iter;100;2.33544;1.83763;2.44004
734;total;1;263.58;263.58;263.58
792;calc total;1;234.645;234.645;234.645
792;calc update async;100;0.000389893;6.0269e-05;0.0286812
792;calc inner;100;2.29332;1.67296;2.34118
792;calc wait;100;0.0318731;0.00391375;0.213326
792;calc bound;100;0.00703702;0.00404677;0.0102964
792;calc iter;100;2.33263;1.71101;2.40458
792;total;1;263.803;263.803;263.803
735;calc total;1;234.654;234.654;234.654
735;calc update async;100;4.99252e-05;1.616e-05;0.00176418
735;calc inner;100;2.12193;1.31738;2.35677
735;calc wait;100;0.059346;0.00277799;0.137594
735;calc bound;100;0.0092118;0.00348892;0.0135641
735;calc iter;100;2.33491;1.84582;2.40858
735;total;1;263.4;263.4;263.4
793;calc total;1;234.645;234.645;234.645
793;calc update async;100;0.00042514;9.0358e-05;0.0286442
793;calc inner;100;2.30536;1.63679;2.33959
793;calc wait;100;0.0178944;0.00572586;0.147874
793;calc bound;100;0.0091569;0.00230011;0.0103635
793;calc iter;100;2.33284;1.66655;2.4245
793;total;1;263.8;263.8;263.8
736;calc total;1;234.655;234.655;234.655
736;calc update async;100;0.000833152;0.000184257;0.0524264
736;calc inner;100;1.99046;1.32615;2.32633
736;calc wait;100;0.333534;0.0221655;0.697234
736;calc bound;100;0.0101873;0.00261816;0.0112774
736;calc iter;100;2.33502;1.84319;2.41082
736;total;1;263.406;263.406;263.406
737;calc total;1;234.655;234.655;234.655
737;calc update async;100;0.000808365;0.000232296;0.0524058
737;calc inner;100;2.00116;1.63359;2.32533
737;calc wait;100;0.318033;0.0071053;0.598907
737;calc bound;100;0.00992152;0.00311871;0.0107795
737;calc iter;100;2.32993;2.02628;2.48379
737;total;1;263.693;263.693;263.693
738;calc total;1;234.655;234.655;234.655
738;calc update async;100;0.000798905;0.000125258;0.0526542
738;calc inner;100;2.0115;1.74541;2.32951
738;calc wait;100;0.304895;0.00446385;0.568595
738;calc bound;100;0.0101139;0.00390872;0.0113342
738;calc iter;100;2.32731;2.06603;2.49274
738;total;1;263.281;263.281;263.281
794;calc total;1;234.645;234.645;234.645
794;calc update async;100;0.000481904;0.000114478;0.0286423
794;calc inner;100;2.30363;1.5482;2.34535
794;calc wait;100;0.019152;0.00198339;0.199795
794;calc bound;100;0.00957235;0.00241744;0.0111675
794;calc iter;100;2.33285;1.55282;2.522
794;total;1;263.803;263.803;263.803
739;calc total;1;234.655;234.655;234.655
739;calc update async;100;0.000751734;0.000142257;0.0536497
739;calc inner;100;2.00244;1.72838;2.32891
739;calc wait;100;0.314681;0.00441305;0.685239
739;calc bound;100;0.0100309;0.00436449;0.0108517
739;calc iter;100;2.32791;2.23194;2.5119
739;total;1;263.229;263.229;263.229
740;calc total;1;234.655;234.655;234.655
740;calc update async;100;0.000763033;0.000149548;0.0542852
740;calc inner;100;2.00005;1.7475;2.32524
740;calc wait;100;0.317287;0.00639663;0.569161
740;calc bound;100;0.0101421;0.00376393;0.0114262
740;calc iter;100;2.32825;1.96689;2.50438
740;total;1;263.605;263.605;263.605
795;calc total;1;234.64;234.64;234.64
795;calc update async;100;0.00045023;0.000105848;0.0285083
795;calc inner;100;2.30981;1.63957;2.34436
795;calc wait;100;0.0131941;0.00292963;0.144755
795;calc bound;100;0.00933929;0.00248296;0.0105791
795;calc iter;100;2.3328;1.66556;2.42609
795;total;1;263.802;263.802;263.802
741;calc total;1;234.655;234.655;234.655
741;calc update async;100;0.000765795;0.000146708;0.0544907
741;calc inner;100;2.00385;1.75442;2.32359
741;calc wait;100;0.314571;0.00850082;0.562011
741;calc bound;100;0.0101826;0.00393345;0.0109556
741;calc iter;100;2.32937;2.04592;2.55415
741;total;1;263.413;263.413;263.413
742;calc total;1;234.655;234.655;234.655
742;calc update async;100;0.000789585;0.000150728;0.0548455
742;calc inner;100;2.01056;1.76015;2.32861
742;calc wait;100;0.30996;0.00323729;0.555523
742;calc bound;100;0.0102331;0.00267261;0.0112659
742;calc iter;100;2.33155;2.0304;2.47184
742;total;1;263.251;263.251;263.251
743;calc total;1;234.655;234.655;234.655
743;calc update async;100;0.000897418;0.000194357;0.0549619
743;calc inner;100;1.99013;1.24658;2.32809
743;calc wait;100;0.337464;0.0191576;0.830694
743;calc bound;100;0.0105126;0.00262279;0.011875
743;calc iter;100;2.33902;1.99967;2.90717
743;total;1;263.36;263.36;263.36
796;calc total;1;234.64;234.64;234.64
796;calc update async;100;0.000436837;7.5509e-05;0.0272867
796;calc inner;100;2.3034;1.66889;2.34021
796;calc wait;100;0.0208453;0.00395795;0.0710143
796;calc bound;100;0.00789693;0.00204872;0.0113476
796;calc iter;100;2.33259;1.70316;2.37933
796;total;1;263.574;263.574;263.574
744;calc total;1;234.654;234.654;234.654
744;calc update async;100;0.000643746;6.1619e-05;0.0550371
744;calc inner;100;2.28188;1.69504;2.34365
744;calc wait;100;0.0503966;0.00432313;0.791871
744;calc bound;100;0.00610954;0.00377606;0.0113015
744;calc iter;100;2.33903;1.70333;2.51387
744;total;1;263.463;263.463;263.463
797;calc total;1;234.64;234.64;234.64
797;calc update async;100;0.000426391;6.7579e-05;0.0272398
797;calc inner;100;2.30777;1.71765;2.34122
797;calc wait;100;0.0155202;0.00557485;0.0561067
797;calc bound;100;0.00858762;0.00278216;0.0106489
797;calc iter;100;2.33231;1.74261;2.37978
797;total;1;263.821;263.821;263.821
745;calc total;1;234.654;234.654;234.654
745;calc update async;100;0.000707745;7.7219e-05;0.0553479
745;calc inner;100;2.30841;1.65633;2.35263
745;calc wait;100;0.011791;0.00724651;0.0979406
745;calc bound;100;0.00894578;0.00370788;0.0108943
745;calc iter;100;2.33903;1.6686;2.41378
745;total;1;263.528;263.528;263.528
746;calc total;1;234.655;234.655;234.655
746;calc update async;100;0.000706242;2.818e-05;0.0557653
746;calc inner;100;2.31526;1.66523;2.35779
746;calc wait;100;0.00340691;0.00289433;0.00760748
746;calc bound;100;0.00903589;0.00339617;0.00973484
746;calc iter;100;2.33904;1.67283;2.41458
746;total;1;263.247;263.247;263.247
747;calc total;1;234.654;234.654;234.654
747;calc update async;100;0.000745293;0.000110958;0.0556349
747;calc inner;100;2.31444;1.66101;2.35746
747;calc wait;100;0.0127922;0.0029243;0.244093
747;calc bound;100;0.00925796;0.0028125;0.0108537
747;calc iter;100;2.33914;1.67723;2.41435
747;total;1;263.466;263.466;263.466
798;calc total;1;234.64;234.64;234.64
798;calc update async;100;0.000441436;7.9568e-05;0.0272334
798;calc inner;100;2.31263;1.74899;2.34482
798;calc wait;100;0.0104636;0.00298521;0.043634
798;calc bound;100;0.00866005;0.00447838;0.0104454
798;calc iter;100;2.3322;1.78154;2.3817
798;total;1;263.819;263.819;263.819
748;calc total;1;234.655;234.655;234.655
748;calc update async;100;0.000680882;7.3239e-05;0.0566045
748;calc inner;100;2.31602;1.62935;2.35251
748;calc wait;100;0.0129336;0.00390967;0.0515589
748;calc bound;100;0.00552124;0.00421907;0.00977394
748;calc iter;100;2.33921;1.64366;2.41112
748;total;1;263.811;263.811;263.811
749;calc total;1;234.655;234.655;234.655
749;calc update async;100;0.000708438;6.8959e-05;0.0565975
749;calc inner;100;2.31896;1.62218;2.35455
749;calc wait;100;0.00820006;0.00474234;0.0188728
749;calc bound;100;0.0070343;0.00284523;0.0105977
749;calc iter;100;2.33922;1.63023;2.41354
749;total;1;263.457;263.457;263.457
799;calc total;1;234.635;234.635;234.635
799;calc update async;100;0.000422517;8.2579e-05;0.0245004
799;calc inner;100;2.31034;1.76378;2.3447
799;calc wait;100;0.012539;0.00297628;0.0479142
799;calc bound;100;0.00873816;0.004305;0.0118195
799;calc iter;100;2.33205;1.80997;2.37638
799;total;1;263.819;263.819;263.819
750;calc total;1;234.655;234.655;234.655
750;calc update async;100;0.00067943;2.075e-05;0.0569401
750;calc inner;100;2.32343;1.62661;2.35887
750;calc wait;100;0.00322162;0.00294616;0.00479673
750;calc bound;100;0.00709158;0.0019425;0.00888987
750;calc iter;100;2.33925;1.6335;2.41546
750;total;1;263.809;263.809;263.809
751;calc total;1;234.654;234.654;234.654
751;calc update async;100;0.000740765;8.0309e-05;0.056665
751;calc inner;100;2.32295;1.62634;2.35834
751;calc wait;100;0.00352832;0.00214483;0.00489843
751;calc bound;100;0.00720203;0.00222247;0.00952042
751;calc iter;100;2.33922;1.63084;2.41417
751;total;1;263.3;263.3;263.3
752;calc total;1;234.696;234.696;234.696
752;calc update async;100;0.000630215;0.000154968;0.0331092
752;calc inner;100;1.90715;0.686811;2.25237
752;calc wait;100;0.423403;0.0946129;0.940351
752;calc bound;100;0.00842896;0.00192192;0.0106643
752;calc iter;100;2.33962;1.62926;2.45604
752;total;1;263.806;263.806;263.806
800;calc total;1;234.64;234.64;234.64
800;calc update async;100;6.43761e-05;4.7319e-05;0.000442942
800;calc inner;100;2.11478;1.97715;2.32788
800;calc wait;100;0.206455;0.00614654;0.357951
800;calc bound;100;0.0102105;0.00424266;0.0111602
800;calc iter;100;2.33152;2.17537;2.43861
800;total;1;263.819;263.819;263.819
753;calc total;1;234.654;234.654;234.654
753;calc update async;100;0.000824614;0.000139268;0.0583444
753;calc inner;100;1.90348;1.06422;2.28054
753;calc wait;100;0.415567;0.00506948;0.823581
753;calc bound;100;0.00996285;0.00265526;0.0107911
753;calc iter;100;2.32984;1.2945;2.39135
753;total;1;263.502;263.502;263.502
801;calc total;1;234.64;234.64;234.64
801;calc update async;100;5.85259e-05;4.0009e-05;0.000420272
801;calc inner;100;2.13684;2.04735;2.32624
801;calc wait;100;0.186519;0.00897097;0.284187
801;calc bound;100;0.00972614;0.0036151;0.0105065
801;calc iter;100;2.33315;2.25347;2.38531
801;total;1;263.824;263.824;263.824
754;calc total;1;234.66;234.66;234.66
754;calc update async;100;0.000755703;0.000108378;0.0492586
754;calc inner;100;1.91251;1.40864;2.26929
754;calc wait;100;0.404344;0.0151701;0.873465
754;calc bound;100;0.0100957;0.0077892;0.0105709
754;calc iter;100;2.32772;1.8624;2.40867
754;total;1;263.769;263.769;263.769
755;calc total;1;234.654;234.654;234.654
755;calc update async;100;0.000840645;0.000156168;0.0583622
755;calc inner;100;1.92895;1.66344;2.28568
755;calc wait;100;0.383299;0.0242316;0.656742
755;calc bound;100;0.0101977;0.00679706;0.0106897
755;calc iter;100;2.32329;2.28437;2.37714
755;total;1;263.621;263.621;263.621
756;calc total;1;234.66;234.66;234.66
756;calc update async;100;0.000758151;0.000149608;0.0496935
756;calc inner;100;1.92995;1.67041;2.30678
756;calc wait;100;0.377607;0.00464969;0.618059
756;calc bound;100;0.0100973;0.00403221;0.0107592
756;calc iter;100;2.31842;2.27725;2.36516
756;total;1;263.828;263.828;263.828
802;calc total;1;234.64;234.64;234.64
802;calc update async;100;5.66195e-05;3.5129e-05;0.00056539
802;calc inner;100;2.13279;2.0056;2.33246
802;calc wait;100;0.191374;0.00335223;0.330279
802;calc bound;100;0.00974749;0.00352471;0.0107348
802;calc iter;100;2.33397;2.12257;2.40908
802;total;1;263.818;263.818;263.818
757;calc total;1;234.66;234.66;234.66
757;calc update async;100;0.000761188;0.000154368;0.0496846
757;calc inner;100;1.91918;1.53994;2.30602
757;calc wait;100;0.393817;0.00822758;0.746082
757;calc bound;100;0.0101637;0.00860706;0.0106458
757;calc iter;100;2.32393;2.15617;2.37255
757;total;1;263.717;263.717;263.717
803;calc total;1;234.64;234.64;234.64
803;calc update async;100;5.87538e-05;3.617e-05;0.000468211
803;calc inner;100;2.14362;1.87404;2.33255
803;calc wait;100;0.182652;0.00347228;0.297457
803;calc bound;100;0.00990281;0.003583;0.0109551
803;calc iter;100;2.33624;2.10859;2.39597
803;total;1;263.82;263.82;263.82
758;calc total;1;234.66;234.66;234.66
758;calc update async;100;0.000762084;0.000148847;0.0500133
758;calc inner;100;1.92124;1.30647;2.31093
758;calc wait;100;0.394726;0.00550449;0.840098
758;calc bound;100;0.0102603;0.00355616;0.0108843
758;calc iter;100;2.327;1.6274;2.37627
758;total;1;263.752;263.752;263.752
759;calc total;1;234.66;234.66;234.66
759;calc update async;100;0.000853496;0.000198027;0.0502152
759;calc inner;100;1.92663;0.96773;2.31037
759;calc wait;100;0.397205;0.0280341;0.830873
759;calc bound;100;0.0105558;0.00257433;0.0112857
759;calc iter;100;2.33525;1.80144;2.40397
759;total;1;263.722;263.722;263.722
760;calc total;1;234.659;234.659;234.659
760;calc update async;100;0.000703066;8.4398e-05;0.0549191
760;calc inner;100;2.31079;1.78437;2.33804
760;calc wait;100;0.0182558;0.00531454;0.030597
760;calc bound;100;0.00557007;0.0042195;0.00894103
760;calc iter;100;2.33532;1.79611;2.40535
760;total;1;263.837;263.837;263.837
761;calc total;1;234.654;234.654;234.654
761;calc update async;100;0.00081596;0.000127268;0.0581651
761;calc inner;100;2.31733;1.78077;2.34059
761;calc wait;100;0.00795328;0.00425469;0.0129289
761;calc bound;100;0.00916298;0.00353344;0.00988437
761;calc iter;100;2.33527;1.78907;2.40058
761;total;1;263.633;263.633;263.633
804;calc total;1;234.64;234.64;234.64
804;calc update async;100;6.65603e-05;4.6709e-05;0.00055556
804;calc inner;100;2.09012;1.79979;2.32801
804;calc wait;100;0.23761;0.00703265;0.362459
804;calc bound;100;0.0100292;0.00365744;0.0107009
804;calc iter;100;2.33783;1.96793;2.40234
804;total;1;263.801;263.801;263.801
762;calc total;1;234.659;234.659;234.659
762;calc update async;100;0.000642589;2.183e-05;0.0496276
762;calc inner;100;2.32191;1.78299;2.34598
762;calc wait;100;0.00368977;0.00220489;0.0231661
762;calc bound;100;0.00902678;0.00317446;0.0095276
762;calc iter;100;2.33533;1.78853;2.40998
762;total;1;263.838;263.838;263.838
805;calc total;1;234.64;234.64;234.64
805;calc update async;100;6.61933e-05;4.65e-05;0.00056303
805;calc inner;100;2.08912;1.64243;2.32837
805;calc wait;100;0.239634;0.00722779;0.34564
805;calc bound;100;0.00996758;0.00492271;0.0105865
805;calc iter;100;2.33879;1.75372;2.41241
805;total;1;263.524;263.524;263.524
763;calc total;1;234.654;234.654;234.654
763;calc update async;100;0.000853978;0.000146677;0.057873
763;calc inner;100;2.32156;1.78253;2.34558
763;calc wait;100;0.00371571;0.00220721;0.00542345
763;calc bound;100;0.00913237;0.00300766;0.00989829
763;calc iter;100;2.33527;1.78803;2.40508
763;total;1;263.679;263.679;263.679
764;calc total;1;234.659;234.659;234.659
764;calc update async;100;0.000910567;0.000182357;0.0548736
764;calc inner;100;2.29918;1.77057;2.33992
764;calc wait;100;0.0261873;0.00690746;0.0424609
764;calc bound;100;0.00902649;0.00207894;0.010369
764;calc iter;100;2.33531;1.78642;2.40883
764;total;1;263.699;263.699;263.699
765;calc total;1;234.654;234.654;234.654
765;calc update async;100;0.000816503;6.0719e-05;0.0574625
765;calc inner;100;2.30589;1.78774;2.34235
765;calc wait;100;0.0190733;0.00430256;0.0614245
765;calc bound;100;0.00935348;0.00294122;0.0105839
765;calc iter;100;2.33516;1.7992;2.4105
765;total;1;263.327;263.327;263.327
806;calc total;1;234.64;234.64;234.64
806;calc update async;100;5.81764e-05;4.241e-05;0.000523081
806;calc inner;100;2.0911;1.45066;2.33319
806;calc wait;100;0.238356;0.00448018;0.340072
806;calc bound;100;0.00993688;0.00264159;0.010564
806;calc iter;100;2.33945;1.52899;2.41053
806;total;1;263.806;263.806;263.806
766;calc total;1;234.654;234.654;234.654
766;calc update async;100;0.000797022;8.0529e-05;0.057324
766;calc inner;100;2.30934;1.80295;2.34511
766;calc wait;100;0.0159076;0.00310226;0.0238533
766;calc bound;100;0.00883604;0.00318611;0.0104345
766;calc iter;100;2.33513;1.81875;2.41109
766;total;1;263.768;263.768;263.768
767;calc total;1;234.652;234.652;234.652
767;calc update async;100;0.000756209;6.4419e-05;0.0561116
767;calc inner;100;2.30459;1.80908;2.34509
767;calc wait;100;0.0200982;0.00317434;0.0349809
767;calc bound;100;0.00908973;0.00411046;0.0104811
767;calc iter;100;2.33511;1.83739;2.40857
767;total;1;263.47;263.47;263.47
807;calc total;1;234.64;234.64;234.64
807;calc update async;100;7.24688e-05;4.9029e-05;0.00054146
807;calc inner;100;2.07929;1.22707;2.33307
807;calc wait;100;0.255688;0.0138804;0.598107
807;calc bound;100;0.0103437;0.00262363;0.011233
807;calc iter;100;2.3454;1.82786;2.38857
807;total;1;263.533;263.533;263.533
808;calc total;1;234.64;234.64;234.64
808;calc update async;100;5.90908e-05;3.2529e-05;0.000530481
808;calc inner;100;2.31185;1.79776;2.35737
808;calc wait;100;0.0237343;0.00477856;0.0324444
808;calc bound;100;0.00993242;0.00355399;0.011395
808;calc iter;100;2.34558;1.82692;2.3977
808;total;1;263.823;263.823;263.823
809;calc total;1;234.64;234.64;234.64
809;calc update async;100;5.23469e-05;3.6029e-05;0.000498981
809;calc inner;100;2.31917;1.79088;2.3612
809;calc wait;100;0.0173941;0.00828399;0.0280081
809;calc bound;100;0.00898679;0.00301263;0.0106166
809;calc iter;100;2.3456;1.80859;2.39185
809;total;1;263.822;263.822;263.822
810;calc total;1;234.64;234.64;234.64
810;calc update async;100;5.38517e-05;3.7209e-05;0.000471162
810;calc inner;100;2.32618;1.79386;2.36968
810;calc wait;100;0.00963807;0.00341937;0.0165942
810;calc bound;100;0.00973954;0.0028053;0.0109258
810;calc iter;100;2.34561;1.80166;2.38873
810;total;1;263.822;263.822;263.822
811;calc total;1;234.639;234.639;234.639
811;calc update async;100;6.77078e-05;4.118e-05;0.000425793
811;calc inner;100;2.32362;1.78378;2.36748
811;calc wait;100;0.0124987;0.00465761;0.0205769
811;calc bound;100;0.00948159;0.00211331;0.0105659
811;calc iter;100;2.34567;1.79442;2.3929
811;total;1;263.822;263.822;263.822
812;calc total;1;234.639;234.639;234.639
812;calc update async;100;5.11177e-05;3.1999e-05;0.000603399
812;calc inner;100;2.33498;1.78944;2.38227
812;calc wait;100;0.00344584;0.00220757;0.00448849
812;calc bound;100;0.00720227;0.00237458;0.00962323
812;calc iter;100;2.34568;1.79407;2.39206
812;total;1;263.787;263.787;263.787
813;calc total;1;234.639;234.639;234.639
813;calc update async;100;4.87893e-05;2.7629e-05;0.000413153
813;calc inner;100;2.32986;1.78613;2.37771
813;calc wait;100;0.00840661;0.00526159;0.0110466
813;calc bound;100;0.00736146;0.00294353;0.0095743
813;calc iter;100;2.34568;1.79476;2.39251
813;total;1;263.792;263.792;263.792
814;calc total;1;234.639;234.639;234.639
814;calc update async;100;4.42622e-05;2.8449e-05;0.000358054
814;calc inner;100;2.33537;1.79648;2.3826
814;calc wait;100;0.00422938;0.0031778;0.0109953
814;calc bound;100;0.00602651;0.00329345;0.00850717
814;calc iter;100;2.34567;1.80299;2.39251
814;total;1;263.788;263.788;263.788
815;calc total;1;234.639;234.639;234.639
815;calc update async;100;4.56856e-05;2.806e-05;0.000403003
815;calc inner;100;2.33387;1.7966;2.38141
815;calc wait;100;0.00547322;0.00328398;0.0112692
815;calc bound;100;0.00627778;0.00352428;0.00946269
815;calc iter;100;2.34567;1.80344;2.39233
815;total;1;263.791;263.791;263.791
816;calc total;1;234.639;234.639;234.639
816;calc update async;100;6.49668e-05;1.8799e-05;0.000449242
816;calc inner;100;1.57257;0.352757;2.30229
816;calc wait;100;0.765026;0.0516012;1.88384
816;calc bound;100;0.00797605;0.00190727;0.0119608
816;calc iter;100;2.34564;1.81122;2.39319
816;total;1;263.769;263.769;263.769
817;calc total;1;234.639;234.639;234.639
817;calc update async;100;4.86614e-05;1.907e-05;0.000376773
817;calc inner;100;1.447;0.417193;2.30167
817;calc wait;100;0.875867;0.0383222;1.91899
817;calc bound;100;0.00810112;0.00189607;0.0117633
817;calc iter;100;2.3311;2.12716;2.48293
817;total;1;263.77;263.77;263.77
818;calc total;1;234.635;234.635;234.635
818;calc update async;100;6.89215e-05;2.264e-05;0.002392
818;calc inner;100;1.57836;0.516949;2.3148
818;calc wait;100;0.480964;0.00391622;0.958856
818;calc bound;100;0.00786039;0.00189328;0.0106932
818;calc iter;100;2.32077;2.19372;2.41645
818;total;1;263.51;263.51;263.51
819;calc total;1;234.635;234.635;234.635
819;calc update async;100;6.17517e-05;2.2909e-05;0.00215818
819;calc inner;100;1.55626;0.55442;2.31442
819;calc wait;100;0.480766;0.0045759;0.916299
819;calc bound;100;0.00923863;0.00276389;0.0106053
819;calc iter;100;2.31485;2.23795;2.37441
819;total;1;263.769;263.769;263.769
820;calc total;1;234.635;234.635;234.635
820;calc update async;100;4.54995e-05;1.944e-05;0.00144356
820;calc inner;100;1.55233;0.510836;2.31747
820;calc wait;100;0.428655;0.0041199;0.815042
820;calc bound;100;0.00861077;0.00226342;0.0111426
820;calc iter;100;2.30827;2.23689;2.38376
820;total;1;263.727;263.727;263.727
821;calc total;1;234.635;234.635;234.635
821;calc update async;100;5.15584e-05;1.9589e-05;0.0014402
821;calc inner;100;1.57415;0.596042;2.31699
821;calc wait;100;0.415653;0.0108824;0.790882
821;calc bound;100;0.00788691;0.00221469;0.0111098
821;calc iter;100;2.3119;2.18762;2.42625
821;total;1;263.729;263.729;263.729
822;calc total;1;234.635;234.635;234.635
822;calc update async;100;5.35648e-05;2.27e-05;0.00100487
822;calc inner;100;1.53937;0.538043;2.31972
822;calc wait;100;0.607254;0.003159;1.41142
822;calc bound;100;0.0100366;0.00206593;0.013504
822;calc iter;100;2.31805;2.165;2.43817
822;total;1;263.713;263.713;263.713
823;calc total;1;234.635;234.635;234.635
823;calc update async;100;6.26518e-05;1.92e-05;0.00103718
823;calc inner;100;1.52622;0.436438;2.3197
823;calc wait;100;0.786592;0.0248093;1.79741
823;calc bound;100;0.00943405;0.00254163;0.0135445
823;calc iter;100;2.3253;1.71219;2.48872
823;total;1;263.719;263.719;263.719
824;calc total;1;234.635;234.635;234.635
824;calc update async;100;5.16655e-05;1.8289e-05;0.00203333
824;calc inner;100;2.18099;1.09228;2.33149
824;calc wait;100;0.0595586;0.00363175;0.791103
824;calc bound;100;0.00732414;0.00373422;0.0110331
824;calc iter;100;2.33218;1.78698;2.43488
824;total;1;263.743;263.743;263.743
825;calc total;1;234.635;234.635;234.635
825;calc update async;100;5.34462e-05;1.7899e-05;0.00205675
825;calc inner;100;2.21368;1.12671;2.33776
825;calc wait;100;0.0149238;0.00571322;0.107229
825;calc bound;100;0.00613659;0.00226851;0.0105527
825;calc iter;100;2.33243;1.71771;2.40119
825;total;1;263.74;263.74;263.74
826;calc total;1;234.635;234.635;234.635
826;calc update async;100;5.79463e-05;2.092e-05;0.00228315
826;calc inner;100;2.21252;1.09224;2.34331
826;calc wait;100;0.00352669;0.00202506;0.0300939
826;calc bound;100;0.00605555;0.00238245;0.0108279
826;calc iter;100;2.33269;1.67622;2.42284
826;total;1;263.743;263.743;263.743
827;calc total;1;234.634;234.634;234.634
827;calc update async;100;5.33683e-05;2.016e-05;0.002036
827;calc inner;100;2.21711;1.12826;2.34268
827;calc wait;100;0.00953461;0.00261834;0.141932
827;calc bound;100;0.00616506;0.00245954;0.0111613
827;calc iter;100;2.3325;1.71454;2.40575
827;total;1;263.726;263.726;263.726
828;calc total;1;234.639;234.639;234.639
828;calc update async;100;4.01555e-05;2.2109e-05;0.000436162
828;calc inner;100;2.21415;1.12175;2.33997
828;calc wait;100;0.0255832;0.00296834;0.0807984
828;calc bound;100;0.00532472;0.00202801;0.0112088
828;calc iter;100;2.33226;1.75062;2.3742
828;total;1;263.738;263.738;263.738
829;calc total;1;234.634;234.634;234.634
829;calc update async;100;5.79643e-05;2.331e-05;0.00232622
829;calc inner;100;2.21992;1.13737;2.34086
829;calc wait;100;0.0134389;0.00426364;0.038713
829;calc bound;100;0.00541124;0.00265019;0.0100626
829;calc iter;100;2.33203;1.78342;2.36882
829;total;1;263.733;263.733;263.733
830;calc total;1;234.634;234.634;234.634
830;calc update async;100;5.43711e-05;1.63e-05;0.00235825
830;calc inner;100;2.2187;1.11347;2.34542
830;calc wait;100;0.0142015;0.00269706;0.0728798
830;calc bound;100;0.00672019;0.00324744;0.0110892
830;calc iter;100;2.33185;1.80388;2.37697
830;total;1;263.735;263.735;263.735
831;calc total;1;234.639;234.639;234.639
831;calc update async;100;3.56202e-05;2.077e-05;0.000356173
831;calc inner;100;2.19954;1.04224;2.34365
831;calc wait;100;0.036144;0.00274559;0.512159
831;calc bound;100;0.00774909;0.00203506;0.0110978
831;calc iter;100;2.33167;1.82361;2.38211
831;total;1;263.732;263.732;263.732
832;calc total;1;234.634;234.634;234.634
832;calc update async;100;6.69461e-05;2.135e-05;0.00202656
832;calc inner;100;1.54904;0.677328;2.31823
832;calc wait;100;0.432283;0.00320233;1.35517
832;calc bound;100;0.00829935;0.00262921;0.0113453
832;calc iter;100;2.32892;2.06976;2.49578
832;total;1;263.688;263.688;263.688
833;calc total;1;234.634;234.634;234.634
833;calc update async;100;5.80202e-05;2.527e-05;0.00200441
833;calc inner;100;1.62941;0.84462;2.31835
833;calc wait;100;0.181157;0.00971425;0.708765
833;calc bound;100;0.00424657;0.00262075;0.0104906
833;calc iter;100;2.33134;2.23932;2.41264
833;total;1;263.687;263.687;263.687
834;calc total;1;234.634;234.634;234.634
834;calc update async;100;5.36228e-05;2.214e-05;0.00196238
834;calc inner;100;1.4707;0.663774;2.32083
834;calc wait;100;0.385807;0.00352844;1.04104
834;calc bound;100;0.00840253;0.00287544;0.0119308
834;calc iter;100;2.33297;2.2463;2.425
834;total;1;263.678;263.678;263.678
835;calc total;1;234.634;234.634;234.634
835;calc update async;100;5.72523e-05;1.88e-05;0.002275
835;calc inner;100;1.48266;0.878161;2.32039
835;calc wait;100;0.233491;0.00274022;0.857601
835;calc bound;100;0.00951094;0.00279216;0.0138823
835;calc iter;100;2.33386;2.12956;2.40871
835;total;1;263.677;263.677;263.677
836;calc total;1;234.634;234.634;234.634
836;calc update async;100;5.15568e-05;2.0609e-05;0.00199385
836;calc inner;100;1.3941;0.939538;2.3123
836;calc wait;100;0.424774;0.007991;0.692244
836;calc bound;100;0.0101424;0.00618383;0.0111033
836;calc iter;100;2.33612;2.11555;2.39586
836;total;1;263.547;263.547;263.547
837;calc total;1;234.639;234.639;234.639
837;calc update async;100;4.50173e-05;2.6479e-05;0.000422603
837;calc inner;100;1.58221;0.874808;2.30183
837;calc wait;100;0.141076;0.0130583;0.200327
837;calc bound;100;0.00826283;0.00284075;0.0110649
837;calc iter;100;2.33769;1.96762;2.4022
837;total;1;263.721;263.721;263.721
838;calc total;1;234.639;234.639;234.639
838;calc update async;100;4.82901e-05;2.6839e-05;0.000397183
838;calc inner;100;1.48509;0.709618;2.30741
838;calc wait;100;0.067905;0.00288494;0.117186
838;calc bound;100;0.00337086;0.00261766;0.0125234
838;calc iter;100;2.33868;1.7563;2.4125
838;total;1;263.722;263.722;263.722
839;calc total;1;234.633;234.633;234.633
839;calc update async;100;7.23895e-05;3.0559e-05;0.00180414
839;calc inner;100;1.31409;0.532588;2.31444
839;calc wait;100;0.971619;0.0176467;1.6911
839;calc bound;100;0.0106038;0.00265238;0.0121695
839;calc iter;100;2.33981;1.58369;2.40956
839;total;1;263.724;263.724;263.724
840;calc total;1;234.638;234.638;234.638
840;calc update async;100;3.0819e-05;1.843e-05;0.000418323
840;calc inner;100;2.03975;1.27903;2.32984
840;calc wait;100;0.0877132;0.00457922;0.127678
840;calc bound;100;0.00978387;0.00782531;0.0139742
840;calc iter;100;2.34532;1.83634;2.39104
840;total;1;263.689;263.689;263.689
841;calc total;1;234.638;234.638;234.638
841;calc update async;100;3.4896e-05;2.082e-05;0.000405133
841;calc inner;100;2.1017;1.30726;2.32904
841;calc wait;100;0.0407791;0.0151829;0.0587914
841;calc bound;100;0.00564963;0.00278902;0.0102554
841;calc iter;100;2.34542;1.82386;2.3967
841;total;1;263.684;263.684;263.684
842;calc total;1;234.633;234.633;234.633
842;calc update async;100;5.80331e-05;2.1529e-05;0.00200953
842;calc inner;100;2.12396;1.32122;2.32889
842;calc wait;100;0.0105483;0.00332908;0.0376846
842;calc bound;100;0.00383769;0.00284242;0.0110114
842;calc iter;100;2.34548;1.81675;2.39496
842;total;1;263.683;263.683;263.683
843;calc total;1;234.638;234.638;234.638
843;calc update async;100;4.60412e-05;2.6689e-05;0.000355894
843;calc inner;100;2.12232;1.31588;2.33138
843;calc wait;100;0.0312812;0.00365589;0.0476344
843;calc bound;100;0.00334758;0.00218449;0.0107199
843;calc iter;100;2.34557;1.80895;2.39348
843;total;1;263.68;263.68;263.68
844;calc total;1;234.634;234.634;234.634
844;calc update async;100;6.04446e-05;2.7529e-05;0.00190754
844;calc inner;100;2.14303;1.32806;2.33825
844;calc wait;100;0.00379215;0.00265722;0.0326781
844;calc bound;100;0.00420956;0.00286438;0.00536265
844;calc iter;100;2.34558;1.80251;2.39245
844;total;1;263.675;263.675;263.675
845;calc total;1;234.634;234.634;234.634
845;calc update async;100;5.45815e-05;2.353e-05;0.00209624
845;calc inner;100;2.14327;1.33253;2.33296
845;calc wait;100;0.00936122;0.00342681;0.0323733
845;calc bound;100;0.00421935;0.00261208;0.00611654
845;calc iter;100;2.34554;1.80467;2.39289
845;total;1;263.677;263.677;263.677
846;calc total;1;234.634;234.634;234.634
846;calc update async;100;5.46276e-05;2.3909e-05;0.00176882
846;calc inner;100;2.14697;1.33797;2.34177
846;calc wait;100;0.00336917;0.00256017;0.0350838
846;calc bound;100;0.00431103;0.00195628;0.0112251
846;calc iter;100;2.34555;1.80674;2.39229
846;total;1;263.643;263.643;263.643
847;calc total;1;234.633;234.633;234.633
847;calc update async;100;5.585e-05;2.413e-05;0.00165278
847;calc inner;100;2.14719;1.33866;2.34196
847;calc wait;100;0.00463919;0.00274038;0.0349366
847;calc bound;100;0.00420763;0.00218018;0.0110538
847;calc iter;100;2.34554;1.80857;2.39004
847;total;1;263.664;263.664;263.664
848;calc total;1;234.638;234.638;234.638
848;calc update async;100;4.92472e-05;1.959e-05;0.000516321
848;calc inner;100;1.19106;0.376867;2.31496
848;calc wait;100;1.14161;0.02549;1.887
848;calc bound;100;0.00820483;0.00190946;0.0120773
848;calc iter;100;2.34094;1.58277;2.45459
848;total;1;263.626;263.626;263.626
849;calc total;1;234.633;234.633;234.633
849;calc update async;100;4.76043e-05;1.9119e-05;0.00118092
849;calc inner;100;1.21446;0.387092;2.31109
849;calc wait;100;0.788415;0.00406197;1.96481
849;calc bound;100;0.00542243;0.00189747;0.0110652
849;calc iter;100;2.32886;2.15749;2.5048
849;total;1;263.629;263.629;263.629
850;calc total;1;234.638;234.638;234.638
850;calc update async;100;3.93978e-05;2.2079e-05;0.000420142
850;calc inner;100;1.38164;0.646992;2.3175
850;calc wait;100;0.261167;0.00583027;0.900857
850;calc bound;100;0.00601514;0.00195743;0.010089
850;calc iter;100;2.31825;2.22764;2.42192
850;total;1;263.609;263.609;263.609
851;calc total;1;234.638;234.638;234.638
851;calc update async;100;3.5877e-05;1.7719e-05;0.000441142
851;calc inner;100;1.20363;0.533128;2.31722
851;calc wait;100;0.501156;0.00344146;1.16426
851;calc bound;100;0.00939046;0.00366291;0.0122266
851;calc iter;100;2.31208;2.14855;2.41741
851;total;1;263.611;263.611;263.611
852;calc total;1;234.638;234.638;234.638
852;calc update async;100;3.56297e-05;1.865e-05;0.00057091
852;calc inner;100;1.126;0.444289;2.31488
852;calc wait;100;0.562756;0.010123;0.865614
852;calc bound;100;0.00949897;0.00294332;0.0137369
852;calc iter;100;2.31173;2.19377;2.38476
852;total;1;263.646;263.646;263.646
853;calc total;1;234.638;234.638;234.638
853;calc update async;100;4.69842e-05;2.852e-05;0.000691748
853;calc inner;100;1.36157;0.56122;2.31434
853;calc wait;100;0.31161;0.00652823;0.902677
853;calc bound;100;0.00792952;0.00306006;0.010205
853;calc iter;100;2.31469;2.21972;2.37985
853;total;1;263.638;263.638;263.638
854;calc total;1;234.638;234.638;234.638
854;calc update async;100;4.49735e-05;2.667e-05;0.000726997
854;calc inner;100;1.32379;0.589448;2.31725
854;calc wait;100;0.214859;0.00299836;1.38491
854;calc bound;100;0.00403611;0.00191574;0.0126499
854;calc iter;100;2.32056;2.16895;2.40224
854;total;1;263.534;263.534;263.534
855;calc total;1;234.638;234.638;234.638
855;calc update async;100;4.47819e-05;1.9359e-05;0.000667508
855;calc inner;100;1.1728;0.383724;2.31707
855;calc wait;100;0.827334;0.0032223;1.61545
855;calc bound;100;0.0100903;0.00257124;0.0123801
855;calc iter;100;2.32512;1.3783;2.40594
855;total;1;263.623;263.623;263.623
856;calc total;1;234.638;234.638;234.638
856;calc update async;100;3.554e-05;1.725e-05;0.000754157
856;calc inner;100;1.64283;0.410379;2.3082
856;calc wait;100;0.330497;0.00723929;1.53319
856;calc bound;100;0.00959833;0.00265362;0.0108771
856;calc iter;100;2.33336;1.56164;2.42303
856;total;1;263.635;263.635;263.635
857;calc total;1;234.638;234.638;234.638
857;calc update async;100;4.39661e-05;2.2889e-05;0.000711158
857;calc inner;100;1.82946;0.478922;2.31942
857;calc wait;100;0.0581843;0.00377325;0.200125
857;calc bound;100;0.00383404;0.00240909;0.0105482
857;calc iter;100;2.33434;1.3219;2.38923
857;total;1;263.636;263.636;263.636
858;calc total;1;234.658;234.658;234.658
858;calc update async;100;4.86167e-05;2.53e-05;0.000382123
858;calc inner;100;1.7784;0.441345;2.32409
858;calc wait;100;0.00629829;0.00215914;0.124365
858;calc bound;100;0.0034947;0.00255693;0.00861525
858;calc iter;100;2.33564;1.19824;2.41086
858;total;1;263.593;263.593;263.593
859;calc total;1;234.638;234.638;234.638
859;calc update async;100;5.05956e-05;1.993e-05;0.000700398
859;calc inner;100;1.83814;0.481331;2.32018
859;calc wait;100;0.0470419;0.003324;0.340478
859;calc bound;100;0.00345754;0.00252484;0.011096
859;calc iter;100;2.33441;1.31601;2.38874
859;total;1;263.606;263.606;263.606
860;calc total;1;234.653;234.653;234.653
860;calc update async;100;5.10497e-05;2.3299e-05;0.00054555
860;calc inner;100;1.75648;0.407083;2.31426
860;calc wait;100;0.208507;0.00297569;0.606053
860;calc bound;100;0.00511506;0.00233434;0.0108246
860;calc iter;100;2.33314;1.49611;2.49787
860;total;1;263.612;263.612;263.612
861;calc total;1;234.637;234.637;234.637
861;calc update async;100;4.54722e-05;1.771e-05;0.000743907
861;calc inner;100;1.78405;0.386203;2.3253
861;calc wait;100;0.0869636;0.00668542;0.656932
861;calc bound;100;0.00371041;0.00241225;0.0106093
861;calc iter;100;2.33212;1.70904;2.50981
861;total;1;263.612;263.612;263.612
862;calc total;1;234.658;234.658;234.658
862;calc update async;100;3.96202e-05;2.0739e-05;0.000356444
862;calc inner;100;1.70968;0.3919;2.32944
862;calc wait;100;0.127696;0.0025167;0.512813
862;calc bound;100;0.00604017;0.00292098;0.0109397
862;calc iter;100;2.33114;1.88616;2.56073
862;total;1;263.497;263.497;263.497
863;calc total;1;234.637;234.637;234.637
863;calc update async;100;4.17976e-05;1.715e-05;0.000744137
863;calc inner;100;1.58707;0.388171;2.32934
863;calc wait;100;0.210635;0.00254871;1.03098
863;calc bound;100;0.00619663;0.00294315;0.0108992
863;calc iter;100;2.32928;1.96707;2.50986
863;total;1;263.496;263.496;263.496
864;calc total;1;234.637;234.637;234.637
864;calc update async;100;0.0003725;4.5689e-05;0.0201013
864;calc inner;100;1.42432;0.438455;2.31369
864;calc wait;100;0.896541;0.0424725;1.95351
864;calc bound;100;0.0081498;0.0026002;0.0119246
864;calc iter;100;2.32939;1.96579;2.72198
864;total;1;263.478;263.478;263.478
865;calc total;1;234.637;234.637;234.637
865;calc update async;100;0.000342743;4.0929e-05;0.0201425
865;calc inner;100;1.59571;0.494698;2.31265
865;calc wait;100;0.651644;0.0179091;1.78633
865;calc bound;100;0.00793336;0.00201544;0.0107048
865;calc iter;100;2.31731;2.04201;2.60233
865;total;1;263.478;263.478;263.478
866;calc total;1;234.633;234.633;234.633
866;calc update async;100;0.000390042;4.825e-05;0.0250128
866;calc inner;100;1.47645;0.38626;2.31871
866;calc wait;100;0.612301;0.00392051;1.50359
866;calc bound;100;0.00794236;0.00352501;0.0110232
866;calc iter;100;2.32097;1.96552;2.65463
866;total;1;263.52;263.52;263.52
867;calc total;1;234.633;234.633;234.633
867;calc update async;100;0.000410824;9.3519e-05;0.0250627
867;calc inner;100;1.62647;0.700545;2.31768
867;calc wait;100;0.189148;0.00319119;0.5706
867;calc bound;100;0.00847018;0.00349073;0.0112917
867;calc iter;100;2.3227;2.1346;2.45981
867;total;1;263.478;263.478;263.478
868;calc total;1;234.633;234.633;234.633
868;calc update async;100;0.000447097;8.2168e-05;0.0235495
868;calc inner;100;1.61111;0.662152;2.32036
868;calc wait;100;0.379598;0.00409548;1.18375
868;calc bound;100;0.00995342;0.00369702;0.0131022
868;calc iter;100;2.32435;2.22327;2.53079
868;total;1;263.424;263.424;263.424
869;calc total;1;234.633;234.633;234.633
869;calc update async;100;0.000476216;0.000177157;0.0236873
869;calc inner;100;1.67973;0.889013;2.31905
869;calc wait;100;0.191274;0.00739476;0.501162
869;calc bound;100;0.00977622;0.00585021;0.0107482
869;calc iter;100;2.32671;2.20272;2.50247
869;total;1;263.427;263.427;263.427
870;calc total;1;234.633;234.633;234.633
870;calc update async;100;0.00046105;0.000138107;0.023544
870;calc inner;100;1.66364;0.802153;2.32289
870;calc wait;100;0.319059;0.00371236;0.750539
870;calc bound;100;0.00744827;0.00191755;0.0107719
870;calc iter;100;2.32816;2.22368;2.4887
870;total;1;263.413;263.413;263.413
871;calc total;1;234.633;234.633;234.633
871;calc update async;100;0.00043467;7.7449e-05;0.0239718
871;calc inner;100;1.5017;0.540145;2.32276
871;calc wait;100;0.82049;0.0187752;1.96167
871;calc bound;100;0.0100046;0.00253256;0.0112567
871;calc iter;100;2.33264;1.68638;2.73572
871;total;1;263.41;263.41;263.41
872;calc total;1;234.633;234.633;234.633
872;calc update async;100;0.000341259;5.8869e-05;0.0233037
872;calc inner;100;1.90516;0.929707;2.33966
872;calc wait;100;0.234941;0.00571611;0.574801
872;calc bound;100;0.00941889;0.0041815;0.0139683
872;calc iter;100;2.33969;1.64259;2.48599
872;total;1;263.456;263.456;263.456
873;calc total;1;234.633;234.633;234.633
873;calc update async;100;0.000383408;7.3839e-05;0.0230838
873;calc inner;100;2.0676;1.05101;2.34062
873;calc wait;100;0.0724213;0.00751057;0.149105
873;calc bound;100;0.00689773;0.00365496;0.010558
873;calc iter;100;2.34019;1.6177;2.46613
873;total;1;263.458;263.458;263.458
874;calc total;1;234.633;234.633;234.633
874;calc update async;100;0.000404954;0.000102158;0.0233142
874;calc inner;100;2.10649;1.10172;2.34506
874;calc wait;100;0.0104015;0.00307114;0.042843
874;calc bound;100;0.00555183;0.00284978;0.0103236
874;calc iter;100;2.34052;1.60758;2.44805
874;total;1;263.449;263.449;263.449
875;calc total;1;234.633;234.633;234.633
875;calc update async;100;0.000443213;8.9518e-05;0.0234658
875;calc inner;100;2.10578;1.10106;2.34494
875;calc wait;100;0.0988265;0.00309224;0.210581
875;calc bound;100;0.00661154;0.00230438;0.0112697
875;calc iter;100;2.34059;1.60166;2.45036
875;total;1;263.449;263.449;263.449
876;calc total;1;234.632;234.632;234.632
876;calc update async;100;0.000428389;0.000106598;0.0232799
876;calc inner;100;2.17821;1.17497;2.34282
876;calc wait;100;0.00557367;0.00299447;0.0254566
876;calc bound;100;0.00446262;0.00310032;0.00822803
876;calc iter;100;2.34082;1.58239;2.45363
876;total;1;263.431;263.431;263.431
877;calc total;1;234.633;234.633;234.633
877;calc update async;100;0.000415822;0.000100508;0.0234816
877;calc inner;100;2.1762;1.175;2.34198
877;calc wait;100;0.0118894;0.00276922;0.0330279
877;calc bound;100;0.00490272;0.00327719;0.0106356
877;calc iter;100;2.34083;1.58267;2.45378
877;total;1;263.421;263.421;263.421
878;calc total;1;234.632;234.632;234.632
878;calc update async;100;0.000479203;8.6559e-05;0.0232778
878;calc inner;100;2.18132;1.18075;2.34693
878;calc wait;100;0.00328052;0.00230421;0.0122333
878;calc bound;100;0.0046161;0.0028239;0.00898085
878;calc iter;100;2.34086;1.58925;2.45292
878;total;1;263.424;263.424;263.424
879;calc total;1;234.632;234.632;234.632
879;calc update async;100;0.000468004;0.000100348;0.0231474
879;calc inner;100;2.18118;1.18048;2.34656
879;calc wait;100;0.00365562;0.00222378;0.0120329
879;calc bound;100;0.00465734;0.00246006;0.00966105
879;calc iter;100;2.34084;1.58558;2.45253
879;total;1;263.423;263.423;263.423
880;calc total;1;234.652;234.652;234.652
880;calc update async;100;0.0006281;0.000176617;0.0282408
880;calc inner;100;1.96012;0.586941;2.31225
880;calc wait;100;0.36648;0.0414261;0.974704
880;calc bound;100;0.00979106;0.00192004;0.0108965
880;calc iter;100;2.33703;1.56374;2.51455
880;total;1;263.442;263.442;263.442
881;calc total;1;234.633;234.633;234.633
881;calc update async;100;0.000510728;0.000140447;0.0254889
881;calc inner;100;1.93962;0.838951;2.31328
881;calc wait;100;0.377127;0.00432697;1.11893
881;calc bound;100;0.00985643;0.00264134;0.0106504
881;calc iter;100;2.32712;1.27272;2.51277
881;total;1;263.435;263.435;263.435
882;calc total;1;234.652;234.652;234.652
882;calc update async;100;0.000459031;0.000125557;0.0281771
882;calc inner;100;1.95288;1.32083;2.32339
882;calc wait;100;0.359563;0.00478576;1.02366
882;calc bound;100;0.0102179;0.00709925;0.0107168
882;calc iter;100;2.32313;1.80082;2.53588
882;total;1;263.421;263.421;263.421
883;calc total;1;234.632;234.632;234.632
883;calc update async;100;0.000416195;0.000122048;0.0251825
883;calc inner;100;1.9786;1.60605;2.32268
883;calc wait;100;0.329169;0.00360883;0.739344
883;calc bound;100;0.0101458;0.00750667;0.0107142
883;calc iter;100;2.31833;2.22819;2.42184
883;total;1;263.443;263.443;263.443
884;calc total;1;234.647;234.647;234.647
884;calc update async;100;0.000454021;8.9439e-05;0.0286658
884;calc inner;100;1.96661;1.66151;2.32492
884;calc wait;100;0.341334;0.00586586;0.67333
884;calc bound;100;0.0100264;0.00410457;0.0109172
884;calc iter;100;2.31843;2.22058;2.37997
884;total;1;263.415;263.415;263.415
885;calc total;1;234.647;234.647;234.647
885;calc update async;100;0.000456952;0.000107408;0.0286351
885;calc inner;100;1.95389;1.4854;2.32495
885;calc wait;100;0.356914;0.00718198;0.834441
885;calc bound;100;0.0101156;0.00431752;0.0107177
885;calc iter;100;2.32138;2.17274;2.4021
885;total;1;263.416;263.416;263.416
886;calc total;1;234.647;234.647;234.647
886;calc update async;100;0.000456515;0.000145117;0.0285965
886;calc inner;100;1.94231;0.903651;2.32882
886;calc wait;100;0.372245;0.00335135;1.25515
886;calc bound;100;0.0102244;0.00313208;0.0108481
886;calc iter;100;2.32524;1.36625;2.40586
886;total;1;263.415;263.415;263.415
887;calc total;1;234.647;234.647;234.647
887;calc update async;100;0.00049302;0.000119448;0.0285685
887;calc inner;100;1.96056;0.723879;2.32813
887;calc wait;100;0.361992;0.00737526;0.829985
887;calc bound;100;0.0104671;0.00257617;0.0113784
887;calc iter;100;2.33351;1.55656;2.41854
887;total;1;263.368;263.368;263.368
888;calc total;1;234.647;234.647;234.647
888;calc update async;100;0.000397707;8.2049e-05;0.0265966
888;calc inner;100;2.1758;1.20825;2.33318
888;calc wait;100;0.148275;0.00681361;0.43973
888;calc bound;100;0.0100325;0.00493359;0.0106595
888;calc iter;100;2.33452;1.31545;2.38903
888;total;1;263.348;263.348;263.348
889;calc total;1;234.632;234.632;234.632
889;calc update async;100;0.00038956;0.000110238;0.0251089
889;calc inner;100;2.21573;1.07547;2.33572
889;calc wait;100;0.109661;0.00486316;0.307927
889;calc bound;100;0.00962295;0.00200727;0.0106216
889;calc iter;100;2.33541;1.18834;2.4116
889;total;1;263.344;263.344;263.344
890;calc total;1;234.647;234.647;234.647
890;calc update async;100;0.000472953;0.000134978;0.0265416
890;calc inner;100;2.17381;0.78057;2.34127
890;calc wait;100;0.161009;0.004267;1.00835
890;calc bound;100;0.0103311;0.00226385;0.0173705
890;calc iter;100;2.34563;1.79136;2.52144
890;total;1;263.347;263.347;263.347
891;calc total;1;234.632;234.632;234.632
891;calc update async;100;0.000432913;0.000121588;0.025184
891;calc inner;100;2.22133;1.07727;2.34172
891;calc wait;100;0.103546;0.00387614;0.301561
891;calc bound;100;0.0101086;0.00202561;0.011283
891;calc iter;100;2.33543;1.18667;2.39093
891;total;1;263.35;263.35;263.35
892;calc total;1;234.646;234.646;234.646
892;calc update async;100;0.00045249;8.3259e-05;0.0297241
892;calc inner;100;2.21664;1.15763;2.34136
892;calc wait;100;0.108452;0.0090642;0.336764
892;calc bound;100;0.00897043;0.00207067;0.0113661
892;calc iter;100;2.33452;1.30456;2.38827
892;total;1;263.419;263.419;263.419
893;calc total;1;234.632;234.632;234.632
893;calc update async;100;0.000397369;6.2499e-05;0.0245007
893;calc inner;100;2.22871;1.39427;2.34427
893;calc wait;100;0.0945847;0.00688231;0.379076
893;calc bound;100;0.00927953;0.0028203;0.0106913
893;calc iter;100;2.33298;1.48776;2.39622
893;total;1;263.381;263.381;263.381
894;calc total;1;234.631;234.631;234.631
894;calc update async;100;0.000419405;0.000128817;0.0232823
894;calc inner;100;2.21264;1.57377;2.3498
894;calc wait;100;0.109527;0.0033756;0.882111
894;calc bound;100;0.00957032;0.00529507;0.0113851
894;calc iter;100;2.33216;1.70641;3.03823
894;total;1;263.391;263.391;263.391
895;calc total;1;234.631;234.631;234.631
895;calc update async;100;0.000408736;7.7579e-05;0.023255
895;calc inner;100;2.23371;1.70216;2.34873
895;calc wait;100;0.0874818;0.00337638;0.716965
895;calc bound;100;0.00948016;0.00384434;0.0140326
895;calc iter;100;2.33108;1.89402;2.55621
895;total;1;263.385;263.385;263.385
896;calc total;1;234.707;234.707;234.707
896;calc update async;100;0.000574257;7.9459e-05;0.0272218
896;calc inner;100;1.58558;0.366759;2.2979
896;calc wait;100;0.751912;0.0533431;1.87302
896;calc bound;100;0.00813081;0.00192746;0.0100843
896;calc iter;100;2.3462;1.81285;2.44082
896;total;1;263.735;263.735;263.735
897;calc total;1;234.665;234.665;234.665
897;calc update async;100;0.00053645;7.6258e-05;0.0322827
897;calc inner;100;1.41302;0.400306;2.28675
897;calc wait;100;0.909806;0.0261789;1.83991
897;calc bound;100;0.00799125;0.00190526;0.0110246
897;calc iter;100;2.33136;2.24071;2.37347
897;total;1;263.253;263.253;263.253
898;calc total;1;234.665;234.665;234.665
898;calc update async;100;0.000570461;7.7279e-05;0.0322701
898;calc inner;100;1.56535;0.57325;2.29889
898;calc wait;100;0.52116;0.0223054;1.08139
898;calc bound;100;0.00839476;0.00203753;0.0106043
898;calc iter;100;2.3201;2.18703;2.39898
898;total;1;263.731;263.731;263.731
899;calc total;1;234.665;234.665;234.665
899;calc update async;100;0.000556317;5.0869e-05;0.0326182
899;calc inner;100;1.56753;0.61646;2.31236
899;calc wait;100;0.467589;0.00410716;0.966793
899;calc bound;100;0.00983232;0.00267142;0.0174465
899;calc iter;100;2.31388;2.25571;2.39263
899;total;1;263.743;263.743;263.743
900;calc total;1;234.665;234.665;234.665
900;calc update async;100;0.000457899;7.2618e-05;0.0324565
900;calc inner;100;1.49106;0.491506;2.29602
900;calc wait;100;0.526269;0.0053724;1.31573
900;calc bound;100;0.00921707;0.0030985;0.0130077
900;calc iter;100;2.30665;2.25401;2.37564
900;total;1;263.316;263.316;263.316
901;calc total;1;234.665;234.665;234.665
901;calc update async;100;0.000468493;7.5089e-05;0.0324196
901;calc inner;100;1.5525;0.664449;2.29682
901;calc wait;100;0.399987;0.00704758;0.75155
901;calc bound;100;0.00772863;0.00307053;0.0112721
901;calc iter;100;2.31288;2.27379;2.34556
901;total;1;263.748;263.748;263.748
902;calc total;1;234.665;234.665;234.665
902;calc update async;100;0.000500549;6.1439e-05;0.0324465
902;calc inner;100;1.4404;0.577659;2.30201
902;calc wait;100;0.773408;0.00367535;1.58597
902;calc bound;100;0.010145;0.00203297;0.0109372
902;calc iter;100;2.31869;2.08537;2.38484
902;total;1;263.605;263.605;263.605
903;calc total;1;234.665;234.665;234.665
903;calc update async;100;0.000527696;3.6789e-05;0.0323291
903;calc inner;100;1.45717;0.36202;2.29635
903;calc wait;100;0.860341;0.0493571;1.7357
903;calc bound;100;0.00977979;0.00230565;0.0163611
903;calc iter;100;2.32783;1.687;2.3888
903;total;1;263.21;263.21;263.21
904;calc total;1;234.665;234.665;234.665
904;calc update async;100;0.0004295;5.2039e-05;0.0320519
904;calc inner;100;2.22371;1.23425;2.33911
904;calc wait;100;0.0124545;0.00345089;0.0471959
904;calc bound;100;0.00449805;0.00274145;0.00961694
904;calc iter;100;2.3328;1.73633;2.38082
904;total;1;263.76;263.76;263.76
905;calc total;1;234.665;234.665;234.665
905;calc update async;100;0.000496269;0.000107708;0.0320918
905;calc inner;100;2.22654;1.23185;2.33931
905;calc wait;100;0.00485497;0.00237291;0.0137791
905;calc bound;100;0.00412679;0.00233453;0.00934824
905;calc iter;100;2.33283;1.73274;2.38152
905;total;1;263.235;263.235;263.235
906;calc total;1;234.665;234.665;234.665
906;calc update async;100;0.000487662;6.0988e-05;0.0320774
906;calc inner;100;2.22955;1.23881;2.34451
906;calc wait;100;0.00419582;0.00231311;0.00711852
906;calc bound;100;0.00377992;0.00218628;0.00949949
906;calc iter;100;2.33283;1.73486;2.38353
906;total;1;263.76;263.76;263.76
907;calc total;1;234.665;234.665;234.665
907;calc update async;100;0.000439921;5.4099e-05;0.0322259
907;calc inner;100;2.22965;1.23985;2.3439
907;calc wait;100;0.00593936;0.0024324;0.0303472
907;calc bound;100;0.00391393;0.00258036;0.0095237
907;calc iter;100;2.33279;1.74206;2.3833
907;total;1;263.238;263.238;263.238
908;calc total;1;234.664;234.664;234.664
908;calc update async;100;0.000440927;5.2299e-05;0.0325598
908;calc inner;100;2.21207;1.21094;2.34113
908;calc wait;100;0.033624;0.00371791;0.101287
908;calc bound;100;0.00372482;0.00229252;0.0104219
908;calc iter;100;2.33266;1.7612;2.38109
908;total;1;263.226;263.226;263.226
909;calc total;1;234.664;234.664;234.664
909;calc update async;100;0.000416521;4.9929e-05;0.0325977
909;calc inner;100;2.20848;1.21029;2.34035
909;calc wait;100;0.0246867;0.00337597;0.0851883
909;calc bound;100;0.00404827;0.00282533;0.00715197
909;calc iter;100;2.33258;1.76896;2.38133
909;total;1;263.636;263.636;263.636
910;calc total;1;234.664;234.664;234.664
910;calc update async;100;0.000450655;4.8919e-05;0.0324578
910;calc inner;100;2.21584;1.20563;2.34544
910;calc wait;100;0.0120997;0.00281898;0.040894
910;calc bound;100;0.00562771;0.00329472;0.0098916
910;calc iter;100;2.33255;1.77939;2.38246
910;total;1;263.231;263.231;263.231
911;calc total;1;234.664;234.664;234.664
911;calc update async;100;0.000430513;4.9049e-05;0.0324274
911;calc inner;100;2.20061;1.18622;2.34496
911;calc wait;100;0.0302425;0.0028577;0.425744
911;calc bound;100;0.00631792;0.00209041;0.0112256
911;calc iter;100;2.33247;1.78999;2.38212
911;total;1;263.757;263.757;263.757
912;calc total;1;234.664;234.664;234.664
912;calc update async;100;0.000506628;0.000147697;0.0310466
912;calc inner;100;2.11775;1.9929;2.33035
912;calc wait;100;0.202121;0.00488901;0.331181
912;calc bound;100;0.010404;0.00760714;0.0112143
912;calc iter;100;2.33079;2.1188;2.38555
912;total;1;263.209;263.209;263.209
913;calc total;1;234.664;234.664;234.664
913;calc update async;100;0.000473298;0.000117568;0.0309731
913;calc inner;100;2.11813;1.99505;2.32854
913;calc wait;100;0.204498;0.00853984;0.330325
913;calc bound;100;0.00984976;0.00336979;0.010687
913;calc iter;100;2.33296;2.27194;2.37596
913;total;1;263.789;263.789;263.789
914;calc total;1;234.664;234.664;234.664
914;calc update async;100;0.000536695;0.000106589;0.0312139
914;calc inner;100;2.13676;2.03255;2.33457
914;calc wait;100;0.186873;0.00325717;0.306885
914;calc bound;100;0.00983473;0.00354587;0.0106432
914;calc iter;100;2.33401;2.15269;2.40002
914;total;1;263.603;263.603;263.603
915;calc total;1;234.664;234.664;234.664
915;calc update async;100;0.000597857;8.6579e-05;0.031202
915;calc inner;100;2.12124;1.8493;2.33373
915;calc wait;100;0.204567;0.00380075;0.381109
915;calc bound;100;0.0100082;0.0035655;0.0115781
915;calc iter;100;2.33642;2.09814;2.42644
915;total;1;263.206;263.206;263.206
916;calc total;1;234.664;234.664;234.664
916;calc update async;100;0.000599764;7.3258e-05;0.0318957
916;calc inner;100;2.08438;1.78337;2.3303
916;calc wait;100;0.24307;0.00589823;0.349353
916;calc bound;100;0.0098801;0.0036538;0.0105034
916;calc iter;100;2.33794;1.94475;2.40194
916;total;1;263.791;263.791;263.791
917;calc total;1;234.664;234.664;234.664
917;calc update async;100;0.000609585;0.000132548;0.031889
917;calc inner;100;2.08633;1.63337;2.32969
917;calc wait;100;0.242068;0.00685582;0.350534
917;calc bound;100;0.00990439;0.00396291;0.0105777
917;calc iter;100;2.33892;1.74676;2.40092
917;total;1;263.289;263.289;263.289
918;calc total;1;234.664;234.664;234.664
918;calc update async;100;0.000611124;0.000170537;0.0318528
918;calc inner;100;2.08858;1.43763;2.33407
918;calc wait;100;0.240436;0.00445317;0.350042
918;calc bound;100;0.00995518;0.00266033;0.0107827
918;calc iter;100;2.33959;1.51694;2.41312
918;total;1;263.581;263.581;263.581
919;calc total;1;234.664;234.664;234.664
919;calc update async;100;0.000703057;0.000221547;0.0318931
919;calc inner;100;2.0746;1.21057;2.33419
919;calc wait;100;0.259854;0.0101509;0.606388
919;calc bound;100;0.010455;0.00263635;0.0108748
919;calc iter;100;2.34562;1.81998;2.39373
919;total;1;263.766;263.766;263.766
920;calc total;1;234.664;234.664;234.664
920;calc update async;100;0.000443952;9.6938e-05;0.0322618
920;calc inner;100;2.315;1.7932;2.35632
920;calc wait;100;0.0253126;0.00467477;0.0290002
920;calc bound;100;0.00501458;0.00341689;0.00637439
920;calc iter;100;2.34578;1.81561;2.38835
920;total;1;263.566;263.566;263.566
921;calc total;1;234.664;234.664;234.664
921;calc update async;100;0.000565137;0.000137888;0.0321774
921;calc inner;100;2.32787;1.79492;2.37009
921;calc wait;100;0.0079892;0.00624091;0.0092096
921;calc bound;100;0.00934738;0.00348347;0.010069
921;calc iter;100;2.34578;1.80751;2.39726
921;total;1;263.236;263.236;263.236
922;calc total;1;234.664;234.664;234.664
922;calc update async;100;0.000405509;2.464e-05;0.0321895
922;calc inner;100;2.33264;1.80065;2.37502
922;calc wait;100;0.0032587;0.00259464;0.00378187
922;calc bound;100;0.00935304;0.00315982;0.0097522
922;calc iter;100;2.34578;1.80648;2.39688
922;total;1;263.79;263.79;263.79
923;calc total;1;234.664;234.664;234.664
923;calc update async;100;0.0006074;0.000145167;0.0321274
923;calc inner;100;2.33228;1.80034;2.37474
923;calc wait;100;0.00346299;0.0026297;0.00430079
923;calc bound;100;0.00942222;0.00324824;0.00977899
923;calc iter;100;2.34578;1.80656;2.39666
923;total;1;263.278;263.278;263.278
924;calc total;1;234.664;234.664;234.664
924;calc update async;100;0.000467299;9.1978e-05;0.0322446
924;calc inner;100;2.32838;1.80088;2.37478
924;calc wait;100;0.0119262;0.0055569;0.0172523
924;calc bound;100;0.00500059;0.00361773;0.00567128
924;calc iter;100;2.34578;1.81193;2.39192
924;total;1;263.801;263.801;263.801
925;calc total;1;234.664;234.664;234.664
925;calc update async;100;0.000566405;0.000129638;0.0322346
925;calc inner;100;2.33094;1.79957;2.37376
925;calc wait;100;0.00689693;0.00537677;0.00857536
925;calc bound;100;0.00737936;0.00369378;0.0091116
925;calc iter;100;2.34579;1.81027;2.39367
925;total;1;263.422;263.422;263.422
926;calc total;1;234.664;234.664;234.664
926;calc update async;100;0.000488752;2.4469e-05;0.0322071
926;calc inner;100;2.33447;1.80394;2.37813
926;calc wait;100;0.0032059;0.00240994;0.00372744
926;calc bound;100;0.00759657;0.00322928;0.00885166
926;calc iter;100;2.34579;1.80978;2.39582
926;total;1;263.458;263.458;263.458
927;calc total;1;234.658;234.658;234.658
927;calc update async;100;0.000540713;0.000118298;0.0298204
927;calc inner;100;2.33462;1.80511;2.37864
927;calc wait;100;0.00324371;0.00235546;0.00476091
927;calc bound;100;0.00732099;0.00322807;0.00964253
927;calc iter;100;2.34573;1.81091;2.38957
927;total;1;263.77;263.77;263.77
928;calc total;1;234.664;234.664;234.664
928;calc update async;100;7.32507e-05;2.547e-05;0.000540601
928;calc inner;100;1.85794;0.443999;2.32277
928;calc wait;100;0.472754;0.0299788;1.23472
928;calc bound;100;0.0101871;0.00191691;0.0174329
928;calc iter;100;2.34096;1.68067;2.40529
928;total;1;263.787;263.787;263.787
929;calc total;1;234.664;234.664;234.664
929;calc update async;100;5.31007e-05;3.207e-05;0.000483291
929;calc inner;100;1.83012;0.764599;2.32074
929;calc wait;100;0.488773;0.0104683;0.881963
929;calc bound;100;0.00970558;0.0026588;0.0106557
929;calc iter;100;2.32866;1.27178;2.38696
929;total;1;263.789;263.789;263.789
930;calc total;1;234.664;234.664;234.664
930;calc update async;100;5.41192e-05;3.251e-05;0.000482372
930;calc inner;100;1.8269;1.24619;2.32651
930;calc wait;100;0.486759;0.00538894;0.955107
930;calc bound;100;0.00992197;0.00264782;0.010965
930;calc iter;100;2.32364;1.60232;2.38644
930;total;1;263.79;263.79;263.79
931;calc total;1;234.664;234.664;234.664
931;calc update async;100;5.6198e-05;2.948e-05;0.000546131
931;calc inner;100;1.88031;1.55148;2.32624
931;calc wait;100;0.428907;0.00391127;0.767754
931;calc bound;100;0.00994068;0.00803461;0.0106771
931;calc iter;100;2.32022;2.18758;2.37501
931;total;1;263.352;263.352;263.352
932;calc total;1;234.664;234.664;234.664
932;calc update async;100;5.78082e-05;3.3989e-05;0.00057706
932;calc inner;100;1.88199;1.53236;2.32328
932;calc wait;100;0.421936;0.00645256;0.788542
932;calc bound;100;0.0100084;0.00437146;0.0109404
932;calc iter;100;2.314;2.27379;2.34637
932;total;1;263.346;263.346;263.346
933;calc total;1;234.664;234.664;234.664
933;calc update async;100;6.50832e-05;4.3529e-05;0.00058708
933;calc inner;100;1.85094;1.45631;2.32205
933;calc wait;100;0.457575;0.0106845;0.838348
933;calc bound;100;0.0101964;0.00354215;0.0108599
933;calc iter;100;2.31878;2.08453;2.36411
933;total;1;263.783;263.783;263.783
934;calc total;1;234.663;234.663;234.663
934;calc update async;100;7.02803e-05;4.3519e-05;0.000519541
934;calc inner;100;1.83294;1.03393;2.32691
934;calc wait;100;0.479758;0.00754767;1.04171
934;calc bound;100;0.0103572;0.00316721;0.0109236
934;calc iter;100;2.3232;1.48882;2.37238
934;total;1;263.783;263.783;263.783
935;calc total;1;234.663;234.663;234.663
935;calc update async;100;7.06174e-05;4.014e-05;0.000502962
935;calc inner;100;1.87715;0.76553;2.32694
935;calc wait;100;0.446152;0.0127064;0.963918
935;calc bound;100;0.00943293;0.00237939;0.0121125
935;calc iter;100;2.33281;1.73187;2.37502
935;total;1;263.719;263.719;263.719
936;calc total;1;234.663;234.663;234.663
936;calc update async;100;4.96304e-05;2.9789e-05;0.000465202
936;calc inner;100;2.31669;1.71925;2.3575
936;calc wait;100;0.00994837;0.00359807;0.0317716
936;calc bound;100;0.00616334;0.00305934;0.00920113
936;calc iter;100;2.33285;1.72803;2.3717
936;total;1;263.773;263.773;263.773
937;calc total;1;234.663;234.663;234.663
937;calc update async;100;4.91135e-05;2.586e-05;0.000465382
937;calc inner;100;2.32248;1.72187;2.36316
937;calc wait;100;0.00385234;0.00242412;0.0250039
937;calc bound;100;0.00646827;0.00287943;0.00952297
937;calc iter;100;2.33286;1.72721;2.37145
937;total;1;263.623;263.623;263.623
938;calc total;1;234.663;234.663;234.663
938;calc update async;100;4.54872e-05;2.9209e-05;0.000382174
938;calc inner;100;2.32229;1.72194;2.36249
938;calc wait;100;0.00399074;0.00237415;0.0303004
938;calc bound;100;0.00650678;0.0033152;0.0111828
938;calc iter;100;2.33285;1.72767;2.38439
938;total;1;263.776;263.776;263.776
939;calc total;1;234.663;234.663;234.663
939;calc update async;100;4.44739e-05;2.619e-05;0.000356814
939;calc inner;100;2.32141;1.72573;2.36277
939;calc wait;100;0.00539619;0.00288454;0.0303425
939;calc bound;100;0.00598604;0.00362853;0.0112304
939;calc iter;100;2.33285;1.73308;2.38397
939;total;1;263.561;263.561;263.561
940;calc total;1;234.663;234.663;234.663
940;calc update async;100;5.5849e-05;2.5479e-05;0.000415303
940;calc inner;100;2.30882;1.71338;2.35636
940;calc wait;100;0.0155934;0.00349423;0.0395117
940;calc bound;100;0.00833819;0.00228293;0.0112346
940;calc iter;100;2.33281;1.73045;2.37277
940;total;1;263.262;263.262;263.262
941;calc total;1;234.663;234.663;234.663
941;calc update async;100;5.16774e-05;2.53e-05;0.000394613
941;calc inner;100;2.30998;1.73831;2.35178
941;calc wait;100;0.0153406;0.00487629;0.0485006
941;calc bound;100;0.00732669;0.00280471;0.0102468
941;calc iter;100;2.33271;1.75483;2.37804
941;total;1;263.306;263.306;263.306
942;calc total;1;234.663;234.663;234.663
942;calc update async;100;4.87455e-05;2.777e-05;0.000351774
942;calc inner;100;2.3162;1.75026;2.3609
942;calc wait;100;0.00910294;0.00298135;0.0324264
942;calc bound;100;0.00730015;0.00429129;0.0112019
942;calc iter;100;2.33266;1.76571;2.38403
942;total;1;263.648;263.648;263.648
943;calc total;1;234.657;234.657;234.657
943;calc update async;100;7.63112e-05;2.7109e-05;0.00314863
943;calc inner;100;2.31375;1.7543;2.35996
943;calc wait;100;0.0109859;0.00294469;0.0300591
943;calc bound;100;0.00778932;0.00434031;0.0110643
943;calc iter;100;2.33261;1.77898;2.37784
943;total;1;263.233;263.233;263.233
944;calc total;1;234.658;234.658;234.658
944;calc update async;100;6.95198e-05;4.236e-05;0.000619879
944;calc inner;100;1.28965;0.82679;2.31931
944;calc wait;100;1.03315;0.0349442;1.5141
944;calc bound;100;0.00964366;0.00263788;0.0173782
944;calc iter;100;2.33251;1.78721;2.37615
944;total;1;263.79;263.79;263.79
945;calc total;1;234.658;234.658;234.658
945;calc update async;100;4.24175e-05;2.471e-05;0.000446762
945;calc inner;100;1.45068;0.487095;2.3183
945;calc wait;100;0.367597;0.0262142;1.25441
945;calc bound;100;0.0033214;0.00199816;0.00366398
945;calc iter;100;2.33043;2.25841;2.40524
945;total;1;263.334;263.334;263.334
946;calc total;1;234.658;234.658;234.658
946;calc update async;100;4.23346e-05;2.605e-05;0.00058122
946;calc inner;100;1.41949;0.567688;2.32324
946;calc wait;100;0.282864;0.00313178;0.928003
946;calc bound;100;0.00896472;0.00339317;0.0145158
946;calc iter;100;2.33275;2.25381;2.4083
946;total;1;263.48;263.48;263.48
947;calc total;1;234.657;234.657;234.657
947;calc update async;100;4.30268e-05;2.323e-05;0.000480642
947;calc inner;100;1.26599;0.72757;2.32274
947;calc wait;100;0.395743;0.00374112;0.77386
947;calc bound;100;0.0101206;0.00282785;0.013914
947;calc iter;100;2.33389;2.15935;2.39927
947;total;1;263.695;263.695;263.695
948;calc total;1;234.657;234.657;234.657
948;calc update async;100;5.43422e-05;2.565e-05;0.00210896
948;calc inner;100;1.36236;0.916037;2.3215
948;calc wait;100;0.423171;0.00631307;0.684935
948;calc bound;100;0.00992843;0.00344866;0.0112765
948;calc iter;100;2.33629;2.10559;2.42746
948;total;1;263.466;263.466;263.466
949;calc total;1;234.657;234.657;234.657
949;calc update async;100;5.43828e-05;2.361e-05;0.000880285
949;calc inner;100;1.54304;0.824518;2.3192
949;calc wait;100;0.146912;0.0169003;0.201379
949;calc bound;100;0.00799377;0.00230049;0.00998893
949;calc iter;100;2.33775;1.94453;2.40252
949;total;1;263.326;263.326;263.326
950;calc total;1;234.657;234.657;234.657
950;calc update async;100;6.65443e-05;3.6969e-05;0.00135431
950;calc inner;100;1.44923;0.640531;2.3239
950;calc wait;100;0.0719333;0.00312628;0.114999
950;calc bound;100;0.00285197;0.00260552;0.0145146
950;calc iter;100;2.33875;1.74867;2.40139
950;total;1;263.522;263.522;263.522
951;calc total;1;234.657;234.657;234.657
951;calc update async;100;6.44721e-05;3.386e-05;0.00103546
951;calc inner;100;1.26965;0.456889;2.32385
951;calc wait;100;1.04265;0.00333225;1.81644
951;calc bound;100;0.0106053;0.00259861;0.0145057
951;calc iter;100;2.34014;1.59365;2.4132
951;total;1;263.399;263.399;263.399
952;calc total;1;234.657;234.657;234.657
952;calc update async;100;4.62575e-05;2.3789e-05;0.00138561
952;calc inner;100;2.07016;1.28012;2.33117
952;calc wait;100;0.0856241;0.00436936;0.104209
952;calc bound;100;0.00993313;0.00442037;0.0110515
952;calc iter;100;2.34553;1.8305;2.38736
952;total;1;263.453;263.453;263.453
953;calc total;1;234.657;234.657;234.657
953;calc update async;100;5.09482e-05;2.9799e-05;0.00108499
953;calc inner;100;2.12959;1.31212;2.33046
953;calc wait;100;0.0167943;0.009845;0.0404799
953;calc bound;100;0.00420892;0.0028784;0.00966517
953;calc iter;100;2.34559;1.81114;2.38694
953;total;1;263.516;263.516;263.516
954;calc total;1;234.657;234.657;234.657
954;calc update async;100;7.06316e-05;2.5369e-05;0.00297166
954;calc inner;100;2.13708;1.32194;2.33353
954;calc wait;100;0.00391092;0.00292866;0.0406029
954;calc bound;100;0.00402997;0.00294288;0.0110581
954;calc iter;100;2.34566;1.81342;2.38818
954;total;1;263.501;263.501;263.501
955;calc total;1;234.657;234.657;234.657
955;calc update async;100;6.3151e-05;2.6479e-05;0.00188229
955;calc inner;100;2.13658;1.32123;2.33404
955;calc wait;100;0.00581573;0.00326972;0.0404077
955;calc bound;100;0.00404169;0.00254216;0.0110105
955;calc iter;100;2.34565;1.81165;2.38736
955;total;1;263.496;263.496;263.496
956;calc total;1;234.657;234.657;234.657
956;calc update async;100;7.21771e-05;2.802e-05;0.00378629
956;calc inner;100;2.13407;1.33115;2.33233
956;calc wait;100;0.0224763;0.00662722;0.042683
956;calc bound;100;0.00531457;0.00359241;0.00725289
956;calc iter;100;2.34561;1.81315;2.38864
956;total;1;263.512;263.512;263.512
957;calc total;1;234.657;234.657;234.657
957;calc update async;100;6.44061e-05;2.618e-05;0.00213003
957;calc inner;100;2.14391;1.33096;2.33161
957;calc wait;100;0.00888761;0.00611782;0.0397443
957;calc bound;100;0.00396852;0.00330977;0.00550754
957;calc iter;100;2.34561;1.81266;2.38749
957;total;1;263.661;263.661;263.661
958;calc total;1;234.657;234.657;234.657
958;calc update async;100;8.16271e-05;2.7279e-05;0.00385887
958;calc inner;100;2.14554;1.33288;2.33397
958;calc wait;100;0.00321282;0.00218661;0.0404736
958;calc bound;100;0.00370473;0.00303924;0.0113566
958;calc iter;100;2.34567;1.81378;2.3897
958;total;1;263.783;263.783;263.783
959;calc total;1;234.657;234.657;234.657
959;calc update async;100;7.43818e-05;2.8059e-05;0.00338741
959;calc inner;100;2.14513;1.33344;2.33401
959;calc wait;100;0.00328758;0.0022403;0.0410433
959;calc bound;100;0.00370732;0.00301066;0.0113587
959;calc iter;100;2.34567;1.81429;2.38981
959;total;1;263.629;263.629;263.629
960;calc total;1;234.657;234.657;234.657
960;calc update async;100;9.00409e-05;2.098e-05;0.00365483
960;calc inner;100;1.66352;0.444254;2.32207
960;calc wait;100;0.663334;0.00386068;1.46734
960;calc bound;100;0.00949306;0.00192638;0.0122672
960;calc iter;100;2.33645;1.6833;2.43179
960;total;1;263.666;263.666;263.666
961;calc total;1;234.657;234.657;234.657
961;calc update async;100;7.47432e-05;2.105e-05;0.00365539
961;calc inner;100;1.44992;0.443479;2.32072
961;calc wait;100;0.858936;0.00542375;1.7937
961;calc bound;100;0.00960085;0.00264454;0.0113046
961;calc iter;100;2.32412;1.67222;2.5325
961;total;1;263.726;263.726;263.726
962;calc total;1;234.657;234.657;234.657
962;calc update async;100;6.84084e-05;3.02e-05;0.00243792
962;calc inner;100;1.64141;0.89552;2.3226
962;calc wait;100;0.399509;0.00476267;0.82304
962;calc bound;100;0.00782363;0.00241629;0.0113
962;calc iter;100;2.32001;2.02761;2.7684
962;total;1;263.332;263.332;263.332
963;calc total;1;234.657;234.657;234.657
963;calc update async;100;7.12007e-05;1.863e-05;0.00335279
963;calc inner;100;1.60735;0.592395;2.3241
963;calc wait;100;0.484497;0.00379821;1.08664
963;calc bound;100;0.00919448;0.00266709;0.0107713
963;calc iter;100;2.31379;2.07049;2.54787
963;total;1;263.723;263.723;263.723
964;calc total;1;234.656;234.656;234.656
964;calc update async;100;7.04516e-05;2.1e-05;0.00345668
964;calc inner;100;1.51737;0.489541;2.32182
964;calc wait;100;0.510169;0.00813594;1.02473
964;calc bound;100;0.00988343;0.00350141;0.0123339
964;calc iter;100;2.3085;2.21552;2.36593
964;total;1;263.554;263.554;263.554
965;calc total;1;234.656;234.656;234.656
965;calc update async;100;7.36522e-05;2.1619e-05;0.0034349
965;calc inner;100;1.60572;0.768844;2.3219
965;calc wait;100;0.424263;0.0101798;0.718558
965;calc bound;100;0.00795266;0.00289707;0.0112909
965;calc iter;100;2.31448;2.15558;2.51848
965;total;1;263.446;263.446;263.446
966;calc total;1;234.656;234.656;234.656
966;calc update async;100;7.09586e-05;3.0199e-05;0.00288571
966;calc inner;100;1.51898;0.66604;2.32477
966;calc wait;100;0.710929;0.00421735;1.38609
966;calc bound;100;0.010083;0.00266419;0.0145998
966;calc iter;100;2.32033;2.0783;2.474
966;total;1;263.467;263.467;263.467
967;calc total;1;234.656;234.656;234.656
967;calc update async;100;7.29063e-05;1.662e-05;0.00281783
967;calc inner;100;1.53955;0.374068;2.32474
967;calc wait;100;0.780142;0.0209469;1.69381
967;calc bound;100;0.00954276;0.00215938;0.0174882
967;calc iter;100;2.32931;1.71121;2.39785
967;total;1;263.499;263.499;263.499
968;calc total;1;234.656;234.656;234.656
968;calc update async;100;6.58213e-05;2.099e-05;0.00320611
968;calc inner;100;2.24728;1.39348;2.33919
968;calc wait;100;0.0138066;0.00400714;0.0428784
968;calc bound;100;0.00426938;0.00275167;0.00830084
968;calc iter;100;2.33269;1.73703;2.37828
968;total;1;263.47;263.47;263.47
969;calc total;1;234.656;234.656;234.656
969;calc update async;100;6.25155e-05;2.1889e-05;0.00291339
969;calc inner;100;2.25073;1.38903;2.337
969;calc wait;100;0.00527301;0.00215831;0.0296394
969;calc bound;100;0.00417914;0.00230031;0.0104968
969;calc iter;100;2.33273;1.73378;2.37243
969;total;1;263.36;263.36;263.36
970;calc total;1;234.656;234.656;234.656
970;calc update async;100;7.20658e-05;2.402e-05;0.00350725
970;calc inner;100;2.25379;1.39453;2.34289
970;calc wait;100;0.00476194;0.0023712;0.0289337
970;calc bound;100;0.00409191;0.00202729;0.0112769
970;calc iter;100;2.33272;1.73563;2.38662
970;total;1;263.541;263.541;263.541
971;calc total;1;234.655;234.655;234.655
971;calc update async;100;6.44817e-05;1.995e-05;0.00281638
971;calc inner;100;2.25424;1.39841;2.34239
971;calc wait;100;0.00542674;0.00243931;0.0293211
971;calc bound;100;0.00413462;0.00239465;0.0112548
971;calc iter;100;2.33269;1.74218;2.38583
971;total;1;263.622;263.622;263.622
972;calc total;1;234.656;234.656;234.656
972;calc update async;100;6.65536e-05;1.921e-05;0.00272556
972;calc inner;100;2.24574;1.39685;2.34212
972;calc wait;100;0.0235564;0.00306935;0.0705498
972;calc bound;100;0.00364283;0.00215092;0.00894109
972;calc iter;100;2.33257;1.76115;2.37555
972;total;1;263.376;263.376;263.376
973;calc total;1;234.655;234.655;234.655
973;calc update async;100;6.16509e-05;1.97e-05;0.00255731
973;calc inner;100;2.24144;1.38766;2.34177
973;calc wait;100;0.0219872;0.00462773;0.0689237
973;calc bound;100;0.00449023;0.00286204;0.0102298
973;calc iter;100;2.33248;1.75963;2.37206
973;total;1;263.377;263.377;263.377
974;calc total;1;234.655;234.655;234.655
974;calc update async;100;5.83902e-05;1.622e-05;0.00240674
974;calc inner;100;2.24899;1.40387;2.34561
974;calc wait;100;0.009665;0.00274411;0.038026
974;calc bound;100;0.00594492;0.00326996;0.0111328
974;calc iter;100;2.33246;1.7511;2.38577
974;total;1;263.729;263.729;263.729
975;calc total;1;234.655;234.655;234.655
975;calc update async;100;5.44907e-05;1.6669e-05;0.0022594
975;calc inner;100;2.24621;1.40411;2.34522
975;calc wait;100;0.00928006;0.0027797;0.08533
975;calc bound;100;0.00673503;0.00333521;0.0112233
975;calc iter;100;2.33238;1.74521;2.38587
975;total;1;263.343;263.343;263.343
976;calc total;1;234.655;234.655;234.655
976;calc update async;100;7.15494e-05;1.97e-05;0.00252539
976;calc inner;100;1.70355;0.464554;2.32213
976;calc wait;100;0.616448;0.0229859;1.92484
976;calc bound;100;0.00895699;0.00261946;0.011604
976;calc iter;100;2.32903;1.70329;2.42809
976;total;1;263.801;263.801;263.801
977;calc total;1;234.655;234.655;234.655
977;calc update async;100;7.41956e-05;2.369e-05;0.00252837
977;calc inner;100;1.75899;0.561928;2.32153
977;calc wait;100;0.485264;0.0213804;1.43231
977;calc bound;100;0.00947736;0.00238015;0.0106728
977;calc iter;100;2.31671;1.86612;2.37545
977;total;1;263.801;263.801;263.801
978;calc total;1;234.654;234.654;234.654
978;calc update async;100;6.01189e-05;2.4149e-05;0.00173022
978;calc inner;100;1.75798;0.600877;2.32448
978;calc wait;100;0.429994;0.00417865;1.11212
978;calc bound;100;0.00891657;0.00357194;0.010751
978;calc iter;100;2.31489;2.19949;2.3739
978;total;1;263.799;263.799;263.799
979;calc total;1;234.655;234.655;234.655
979;calc update async;100;7.32096e-05;2.934e-05;0.00243022
979;calc inner;100;1.76973;0.463367;2.32411
979;calc wait;100;0.317433;0.00314461;1.01469
979;calc bound;100;0.0091288;0.00312638;0.0130204
979;calc iter;100;2.32071;2.19684;2.48265
979;total;1;263.789;263.789;263.789
980;calc total;1;234.654;234.654;234.654
980;calc update async;100;6.89005e-05;3.1879e-05;0.00177785
980;calc inner;100;1.79239;0.784795;2.32252
980;calc wait;100;0.331178;0.0163371;0.598873
980;calc bound;100;0.00937956;0.00373501;0.0114053
980;calc iter;100;2.32436;2.12884;2.45858
980;total;1;263.436;263.436;263.436
981;calc total;1;234.655;234.655;234.655
981;calc update async;100;6.65342e-05;2.9979e-05;0.00224974
981;calc inner;100;1.7895;0.777779;2.32199
981;calc wait;100;0.328055;0.01084;0.721091
981;calc bound;100;0.00969856;0.00223458;0.0108081
981;calc iter;100;2.32652;2.1752;2.42155
981;total;1;263.631;263.631;263.631
982;calc total;1;234.655;234.655;234.655
982;calc update async;100;7.1609e-05;2.9969e-05;0.00227194
982;calc inner;100;1.76857;0.709466;2.32522
982;calc wait;100;0.442594;0.00332273;1.0546
982;calc bound;100;0.00903211;0.001936;0.0130088
982;calc iter;100;2.32765;2.16984;2.4635
982;total;1;263.4;263.4;263.4
983;calc total;1;234.654;234.654;234.654
983;calc update async;100;7.67616e-05;2.4659e-05;0.00215423
983;calc inner;100;1.69637;0.444972;2.32452
983;calc wait;100;0.627206;0.0227876;1.86383
983;calc bound;100;0.00929552;0.00257462;0.0129921
983;calc iter;100;2.33295;1.71257;2.50136
983;total;1;263.473;263.473;263.473
984;calc total;1;234.654;234.654;234.654
984;calc update async;100;6.21689e-05;2.523e-05;0.00207165
984;calc inner;100;2.088;1.01128;2.34214
984;calc wait;100;0.179594;0.00564266;0.398864
984;calc bound;100;0.00936694;0.00278854;0.0141011
984;calc iter;100;2.34;1.72283;2.40564
984;total;1;263.628;263.628;263.628
985;calc total;1;234.654;234.654;234.654
985;calc update async;100;5.88392e-05;2.6259e-05;0.00211486
985;calc inner;100;2.2072;1.15628;2.34249
985;calc wait;100;0.0292541;0.00520844;0.0543358
985;calc bound;100;0.00749037;0.00298215;0.0107615
985;calc iter;100;2.34057;1.68952;2.40139
985;total;1;263.751;263.751;263.751
986;calc total;1;234.667;234.667;234.667
986;calc update async;100;4.41188e-05;1.9919e-05;0.000385704
986;calc inner;100;2.22029;1.18894;2.34507
986;calc wait;100;0.00475203;0.0028805;0.0932976
986;calc bound;100;0.00686188;0.0029312;0.0108195
986;calc iter;100;2.34084;1.68871;2.40114
986;total;1;263.754;263.754;263.754
987;calc total;1;234.654;234.654;234.654
987;calc update async;100;5.4788e-05;2.1459e-05;0.00179963
987;calc inner;100;2.21996;1.18918;2.34489
987;calc wait;100;0.022186;0.00286833;0.0920466
987;calc bound;100;0.00721673;0.00255495;0.0110224
987;calc iter;100;2.34072;1.68743;2.40082
987;total;1;263.272;263.272;263.272
988;calc total;1;234.667;234.667;234.667
988;calc update async;100;3.83136e-05;2.275e-05;0.000355164
988;calc inner;100;2.22662;1.23585;2.33915
988;calc wait;100;0.0371832;0.00383314;0.0971209
988;calc bound;100;0.00667393;0.00306045;0.0103898
988;calc iter;100;2.34089;1.68127;2.40963
988;total;1;263.741;263.741;263.741
989;calc total;1;234.654;234.654;234.654
989;calc update async;100;5.54167e-05;2.05e-05;0.0018088
989;calc inner;100;2.24408;1.23741;2.33645
989;calc wait;100;0.011945;0.00323067;0.0467155
989;calc bound;100;0.0053568;0.0030249;0.0107109
989;calc iter;100;2.34077;1.68246;2.40852
989;total;1;263.762;263.762;263.762
990;calc total;1;234.667;234.667;234.667
990;calc update async;100;4.58758e-05;2.462e-05;0.000281276
990;calc inner;100;2.24612;1.23916;2.34443
990;calc wait;100;0.00414942;0.00208298;0.0862171
990;calc bound;100;0.00500059;0.0025986;0.0110931
990;calc iter;100;2.34096;1.68303;2.40444
990;total;1;263.622;263.622;263.622
991;calc total;1;234.654;234.654;234.654
991;calc update async;100;5.63777e-05;2.607e-05;0.00182144
991;calc inner;100;2.24567;1.23875;2.34431
991;calc wait;100;0.00359853;0.00209275;0.0483705
991;calc bound;100;0.00510794;0.00269286;0.0109158
991;calc iter;100;2.34084;1.68397;2.40508
991;total;1;263.797;263.797;263.797
992;calc total;1;234.654;234.654;234.654
992;calc update async;100;0.000257002;0.000133948;0.00356821
992;calc inner;100;1.88913;0.786121;2.28693
992;calc wait;100;0.43122;0.0604771;0.766162
992;calc bound;100;0.00984859;0.00260512;0.0108488
992;calc iter;100;2.33046;1.24707;2.46418
992;total;1;263.761;263.761;263.761
993;calc total;1;234.654;234.654;234.654
993;calc update async;100;0.000553924;0.000187026;0.0275388
993;calc inner;100;1.8502;1.10466;2.29454
993;calc wait;100;0.465165;0.00802103;0.957498
993;calc bound;100;0.00998042;0.00265125;0.0106994
993;calc iter;100;2.32591;1.31743;2.41309
993;total;1;263.767;263.767;263.767
994;calc total;1;234.654;234.654;234.654
994;calc update async;100;0.000561036;0.000143028;0.0276751
994;calc inner;100;1.8537;1.34759;2.30053
994;calc wait;100;0.459606;0.00369455;0.994832
994;calc bound;100;0.0100432;0.00396398;0.010767
994;calc iter;100;2.32392;1.88893;2.44249
994;total;1;263.381;263.381;263.381
995;calc total;1;234.655;234.655;234.655
995;calc update async;100;0.000547747;0.000118718;0.0281823
995;calc inner;100;1.90282;1.64773;2.30215
995;calc wait;100;0.40521;0.00392285;0.695371
995;calc bound;100;0.0100915;0.00688129;0.0107593
995;calc iter;100;2.31867;2.2114;2.38525
995;total;1;263.763;263.763;263.763
996;calc total;1;234.654;234.654;234.654
996;calc update async;100;0.000510885;0.000150377;0.0270475
996;calc inner;100;1.91026;1.66183;2.31384
996;calc wait;100;0.393633;0.005667;0.65446
996;calc bound;100;0.0101704;0.00445318;0.0109335
996;calc iter;100;2.31458;2.26888;2.37781
996;total;1;263.709;263.709;263.709
997;calc total;1;234.654;234.654;234.654
997;calc update async;100;0.000528286;0.000151238;0.0275233
997;calc inner;100;1.86858;1.48227;2.31412
997;calc wait;100;0.441191;0.00841795;0.817318
997;calc bound;100;0.0101023;0.00775112;0.0106983
997;calc iter;100;2.32041;2.07735;2.37843
997;total;1;263.347;263.347;263.347
998;calc total;1;234.654;234.654;234.654
998;calc update async;100;0.000544827;0.000153438;0.0269096
998;calc inner;100;1.86439;1.17677;2.3193
998;calc wait;100;0.448728;0.00373598;0.891365
998;calc bound;100;0.0102236;0.00321005;0.0109748
998;calc iter;100;2.32389;1.53835;2.35779
998;total;1;263.8;263.8;263.8
999;calc total;1;234.655;234.655;234.655
999;calc update async;100;0.000522502;0.000115438;0.0277772
999;calc inner;100;1.90293;0.909518;2.31885
999;calc wait;100;0.418288;0.0222917;0.83428
999;calc bound;100;0.0104525;0.00261111;0.0117509
999;calc iter;100;2.3322;1.74653;2.38266
999;total;1;263.343;263.343;263.343
1000;calc total;1;234.654;234.654;234.654
1000;calc update async;100;0.000347292;5.8049e-05;0.0268493
1000;calc inner;100;2.30407;1.72059;2.34325
1000;calc wait;100;0.0216073;0.00531168;0.0299925
1000;calc bound;100;0.00593575;0.00338218;0.00906095
1000;calc iter;100;2.33237;1.74546;2.37715
1000;total;1;263.479;263.479;263.479
1001;calc total;1;234.654;234.654;234.654
1001;calc update async;100;0.00041208;0.000105368;0.0270427
1001;calc inner;100;2.31475;1.72426;2.34592
1001;calc wait;100;0.00809859;0.00527685;0.012846
1001;calc bound;100;0.00854217;0.00338061;0.0104253
1001;calc iter;100;2.33237;1.73618;2.38516
1001;total;1;263.801;263.801;263.801
1002;calc total;1;234.654;234.654;234.654
1002;calc update async;100;0.000433773;2.047e-05;0.0269171
1002;calc inner;100;2.31905;1.73018;2.34797
1002;calc wait;100;0.0034176;0.00260877;0.0106694
1002;calc bound;100;0.00874043;0.00315749;0.0106863
1002;calc iter;100;2.33238;1.7361;2.38629
1002;total;1;263.295;263.295;263.295
1003;calc total;1;234.654;234.654;234.654
1003;calc update async;100;0.000443836;0.000121687;0.027432
1003;calc inner;100;2.3189;1.7299;2.34757
1003;calc wait;100;0.00359401;0.00275356;0.00767768
1003;calc bound;100;0.00866775;0.00294571;0.0101537
1003;calc iter;100;2.33238;1.73615;2.38671
1003;total;1;263.805;263.805;263.805
1004;calc total;1;234.654;234.654;234.654
1004;calc update async;100;0.000389071;7.0449e-05;0.0273561
1004;calc inner;100;2.31375;1.72411;2.3419
1004;calc wait;100;0.0119422;0.00276834;0.0328112
1004;calc bound;100;0.00573577;0.00305074;0.0106093
1004;calc iter;100;2.33238;1.74135;2.38028
1004;total;1;263.596;263.596;263.596
1005;calc total;1;234.655;234.655;234.655
1005;calc update async;100;0.000412992;5.4019e-05;0.0286556
1005;calc inner;100;2.31375;1.72464;2.34168
1005;calc wait;100;0.0115742;0.00414853;0.126783
1005;calc bound;100;0.00665362;0.00335665;0.00930059
1005;calc iter;100;2.3324;1.73646;2.38206
1005;total;1;263.324;263.324;263.324
1006;calc total;1;234.655;234.655;234.655
1006;calc update async;100;0.000458286;7.3658e-05;0.0284003
1006;calc inner;100;2.32038;1.72903;2.34573
1006;calc wait;100;0.003426;0.00282957;0.00426315
1006;calc bound;100;0.00718159;0.00279683;0.00931909
1006;calc iter;100;2.33241;1.73588;2.38386
1006;total;1;263.463;263.463;263.463
1007;calc total;1;234.654;234.654;234.654
1007;calc update async;100;0.000433253;2.517e-05;0.0272278
1007;calc inner;100;2.32029;1.73053;2.34613
1007;calc wait;100;0.00321665;0.00240387;0.00368729
1007;calc bound;100;0.0074095;0.00226953;0.0091746
1007;calc iter;100;2.3324;1.73526;2.38297
1007;total;1;263.72;263.72;263.72
1008;calc total;1;234.666;234.666;234.666
1008;calc update async;100;0.000613207;0.000179297;0.027132
1008;calc inner;100;1.90878;0.442775;2.3014
1008;calc wait;100;0.41449;0.0457584;1.28785
1008;calc bound;100;0.00860994;0.00193129;0.0114375
1008;calc iter;100;2.3325;1.73274;2.39718
1008;total;1;263.661;263.661;263.661
1009;calc total;1;234.654;234.654;234.654
1009;calc update async;100;0.000517346;0.000114468;0.0289942
1009;calc inner;100;1.88511;0.761548;2.31453
1009;calc wait;100;0.424057;0.00570953;0.943942
1009;calc bound;100;0.00985028;0.002653;0.0108581
1009;calc iter;100;2.31954;1.20177;2.46393
1009;total;1;263.749;263.749;263.749
1010;calc total;1;234.66;234.66;234.66
1010;calc update async;100;0.000465971;0.000131778;0.0280001
1010;calc inner;100;1.89489;1.31351;2.32293
1010;calc wait;100;0.409859;0.00435868;0.960087
1010;calc bound;100;0.0101317;0.0045425;0.0113332
1010;calc iter;100;2.31535;1.71021;2.59429
1010;total;1;263.373;263.373;263.373
1011;calc total;1;234.654;234.654;234.654
1011;calc update async;100;0.000455974;0.000106008;0.0289939
1011;calc inner;100;1.93353;1.57612;2.31981
1011;calc wait;100;0.367381;0.00352413;0.741354
1011;calc bound;100;0.0100931;0.00558346;0.0107088
1011;calc iter;100;2.31147;2.19889;2.50342
1011;total;1;263.756;263.756;263.756
1012;calc total;1;234.66;234.66;234.66
1012;calc update async;100;0.00043817;0.000108078;0.0282782
1012;calc inner;100;1.93562;1.52155;2.32316
1012;calc wait;100;0.364954;0.00499871;0.860948
1012;calc bound;100;0.0100841;0.00357396;0.0113253
1012;calc iter;100;2.3111;2.04357;2.4345
1012;total;1;263.618;263.618;263.618
1013;calc total;1;234.66;234.66;234.66
1013;calc update async;100;0.000445727;0.000137408;0.0282279
1013;calc inner;100;1.91762;1.34764;2.3216
1013;calc wait;100;0.386731;0.00823001;1.04247
1013;calc bound;100;0.0101779;0.00682637;0.0108285
1013;calc iter;100;2.31498;2.06419;2.5217
1013;total;1;263.559;263.559;263.559
1014;calc total;1;234.66;234.66;234.66
1014;calc update async;100;0.000461445;0.000112028;0.0282125
1014;calc inner;100;1.90872;1.21925;2.32647
1014;calc wait;100;0.399142;0.00333225;1.14792
1014;calc bound;100;0.0101994;0.00261406;0.0111124
1014;calc iter;100;2.31853;1.90862;2.49679
1014;total;1;263.472;263.472;263.472
1015;calc total;1;234.66;234.66;234.66
1015;calc update async;100;0.000519204;0.000122428;0.0282
1015;calc inner;100;1.92712;0.709879;2.32631
1015;calc wait;100;0.382123;0.0184061;1.0161
1015;calc bound;100;0.010609;0.00262802;0.0117202
1015;calc iter;100;2.32331;1.47774;2.62023
1015;total;1;263.618;263.618;263.618
1016;calc total;1;234.66;234.66;234.66
1016;calc update async;100;0.000408995;7.9559e-05;0.0265846
1016;calc inner;100;2.02351;0.738435;2.34271
1016;calc wait;100;0.285255;0.00874424;1.14038
1016;calc bound;100;0.00898493;0.00392796;0.0140628
1016;calc iter;100;2.33298;1.71316;2.48803
1016;total;1;263.543;263.543;263.543
1017;calc total;1;234.653;234.653;234.653
1017;calc update async;100;0.000421271;6.9689e-05;0.0282732
1017;calc inner;100;2.18361;0.998709;2.34048
1017;calc wait;100;0.0459837;0.00535269;0.113865
1017;calc bound;100;0.00937137;0.00295011;0.0107992
1017;calc iter;100;2.33523;1.64332;2.45043
1017;total;1;263.457;263.457;263.457
1018;calc total;1;234.66;234.66;234.66
1018;calc update async;100;0.000428303;9.4769e-05;0.026559
1018;calc inner;100;2.2051;1.04901;2.34875
1018;calc wait;100;0.00414421;0.00281092;0.0216733
1018;calc bound;100;0.00831741;0.00293662;0.0101285
1018;calc iter;100;2.33577;1.66508;2.45134
1018;total;1;263.603;263.603;263.603
1019;calc total;1;234.652;234.652;234.652
1019;calc update async;100;0.000434997;8.5968e-05;0.0273494
1019;calc inner;100;2.20456;1.04909;2.34455
1019;calc wait;100;0.0668166;0.00294194;0.357436
1019;calc bound;100;0.00884502;0.00277417;0.0107525
1019;calc iter;100;2.33572;1.66692;2.44997
1019;total;1;263.605;263.605;263.605
1020;calc total;1;234.654;234.654;234.654
1020;calc update async;100;0.000390342;6.8939e-05;0.02799
1020;calc inner;100;2.23802;1.09064;2.34394
1020;calc wait;100;0.0459932;0.00397803;0.222508
1020;calc bound;100;0.00851838;0.00401195;0.0107546
1020;calc iter;100;2.3363;1.68887;2.43331
1020;total;1;263.674;263.674;263.674
1021;calc total;1;234.652;234.652;234.652
1021;calc update async;100;0.000412508;6.9519e-05;0.0266181
1021;calc inner;100;2.25993;1.08983;2.3442
1021;calc wait;100;0.0272576;0.00433426;0.13757
1021;calc bound;100;0.00604979;0.0020379;0.0106236
1021;calc iter;100;2.33632;1.68434;2.43607
1021;total;1;263.731;263.731;263.731
1022;calc total;1;234.652;234.652;234.652
1022;calc update async;100;0.000456471;9.9919e-05;0.0268692
1022;calc inner;100;2.23634;0.85609;2.34915
1022;calc wait;100;0.0825905;0.00289655;0.915501
1022;calc bound;100;0.00844744;0.00230679;0.0173609
1022;calc iter;100;2.34091;1.77406;2.41329
1022;total;1;263.512;263.512;263.512
1023;calc total;1;234.649;234.649;234.649
1023;calc update async;100;0.000419332;8.9769e-05;0.0241809
1023;calc inner;100;2.26322;1.0868;2.34869
1023;calc wait;100;0.0199338;0.00292376;0.137939
1023;calc bound;100;0.00569604;0.00201735;0.0103002
1023;calc iter;100;2.33634;1.68565;2.43821
1023;total;1;263.416;263.416;263.416
MPI
Running Jacobi on 1024 processors with (32, 32) elements.
Array Dimensions: 480832 480832
Block Dimensions: 15026 15026
== Energy Conservation Check ==
initial Energy:               25.000
  final Energy:               25.000
    Difference:               -0.000
== Time Statistics ==
Completed 100 iterations.
# unit_id;function_name;num_calls;avg_runtime;min_runtime;max_runtime
0;calc total;1;234.845;234.845;234.845
0;calc update async;100;0.000193759;3.5639e-05;0.00359271
0;calc inner;100;1.49245;0.496962;2.31152
0;calc wait;100;0.834939;0.0349537;1.80987
0;calc bound;100;0.00759687;0.00195022;0.0137467
0;calc iter;100;2.33518;1.71489;2.5149
0;total;1;263.977;263.977;263.977
1;calc total;1;234.793;234.793;234.793
1;calc update async;100;0.00020825;0.000105908;0.00437245
1;calc inner;100;1.50105;0.745278;2.29712
1;calc wait;100;0.61549;0.0417511;1.56609
1;calc bound;100;0.00996515;0.00264504;0.0107595
1;calc iter;100;2.3273;2.0154;2.43702
1;total;1;263.96;263.96;263.96
2;calc total;1;234.793;234.793;234.793
2;calc update async;100;0.000220156;0.000104358;0.00439512
2;calc inner;100;1.64671;0.919048;2.30307
2;calc wait;100;0.259347;0.0111234;0.504111
2;calc bound;100;0.00719814;0.00241932;0.0107296
2;calc iter;100;2.32195;2.23224;2.39201
2;total;1;263.975;263.975;263.975
3;calc total;1;234.789;234.789;234.789
3;calc update async;100;0.000315361;6.0489e-05;0.0151096
3;calc inner;100;1.60254;0.652239;2.32393
3;calc wait;100;0.407007;0.00395791;0.902918
3;calc bound;100;0.010058;0.00837727;0.0128718
3;calc iter;100;2.31622;2.24215;2.43067
3;total;1;263.98;263.98;263.98
4;calc total;1;234.789;234.789;234.789
4;calc update async;100;0.000235982;5.7349e-05;0.0106441
4;calc inner;100;1.51775;0.716024;2.29729
4;calc wait;100;0.449315;0.00755262;0.96974
4;calc bound;100;0.00984614;0.00452676;0.0108956
4;calc iter;100;2.31526;2.27519;2.38328
4;total;1;263.965;263.965;263.965
5;calc total;1;234.789;234.789;234.789
5;calc update async;100;0.000249033;5.9999e-05;0.0106001
5;calc inner;100;1.60419;0.934274;2.30305
5;calc wait;100;0.258697;0.0117499;0.437233
5;calc bound;100;0.00714979;0.00260542;0.0107576
5;calc iter;100;2.32082;2.2782;2.37097
5;total;1;263.964;263.964;263.964
6;calc total;1;234.789;234.789;234.789
6;calc update async;100;0.000252316;9.5168e-05;0.0105817
6;calc inner;100;1.46681;0.774662;2.30792
6;calc wait;100;0.561323;0.00346468;1.51217
6;calc bound;100;0.00947423;0.0031195;0.0123859
6;calc iter;100;2.32631;2.0694;2.40347
6;total;1;263.512;263.512;263.512
7;calc total;1;234.789;234.789;234.789
7;calc update async;100;0.000370662;6.9449e-05;0.0162553
7;calc inner;100;1.41197;0.448999;2.30676
7;calc wait;100;0.91156;0.0047809;1.8924
7;calc bound;100;0.00898148;0.0025627;0.0158017
7;calc iter;100;2.33289;1.63532;2.39618
7;total;1;263.952;263.952;263.952
8;calc total;1;234.789;234.789;234.789
8;calc update async;100;0.000277858;4.7619e-05;0.0149191
8;calc inner;100;2.20493;1.31785;2.32402
8;calc wait;100;0.0175555;0.00452492;0.0616871
8;calc bound;100;0.00598067;0.00268166;0.0103044
8;calc iter;100;2.33683;1.71982;2.37307
8;total;1;263.958;263.958;263.958
9;calc total;1;234.789;234.789;234.789
9;calc update async;100;0.000371711;9.7908e-05;0.0148585
9;calc inner;100;2.2086;1.31182;2.33439
9;calc wait;100;0.0074286;0.00263214;0.0203066
9;calc bound;100;0.00405272;0.00263462;0.010383
9;calc iter;100;2.33689;1.70944;2.36955
9;total;1;263.893;263.893;263.893
10;calc total;1;234.789;234.789;234.789
10;calc update async;100;0.000358072;0.000103488;0.0147919
10;calc inner;100;2.21093;1.31962;2.33992
10;calc wait;100;0.00408677;0.0023346;0.0409257
10;calc bound;100;0.00391876;0.00198541;0.00975981
10;calc iter;100;2.33686;1.71166;2.37204
10;total;1;263.804;263.804;263.804
11;calc total;1;234.789;234.789;234.789
11;calc update async;100;0.000454767;0.000115348;0.0148489
11;calc inner;100;2.20809;1.31466;2.33771
11;calc wait;100;0.0034332;0.00205816;0.0191099
11;calc bound;100;0.00388755;0.00206812;0.0105981
11;calc iter;100;2.33698;1.71766;2.37182
11;total;1;263.638;263.638;263.638
12;calc total;1;234.789;234.789;234.789
12;calc update async;100;0.000348239;5.594e-05;0.0149918
12;calc inner;100;2.19019;1.29614;2.33716
12;calc wait;100;0.0451988;0.0051272;0.0987524
12;calc bound;100;0.00385924;0.0020027;0.0108605
12;calc iter;100;2.33672;1.73641;2.37574
12;total;1;263.404;263.404;263.404
13;calc total;1;234.789;234.789;234.789
13;calc update async;100;0.000308128;5.0439e-05;0.014911
13;calc inner;100;2.1915;1.31144;2.33649
13;calc wait;100;0.0213747;0.00554563;0.0457091
13;calc bound;100;0.00370209;0.00280197;0.00832803
13;calc iter;100;2.33661;1.76114;2.37348
13;total;1;263.764;263.764;263.764
14;calc total;1;234.789;234.789;234.789
14;calc update async;100;0.000291211;6.8629e-05;0.0149421
14;calc inner;100;2.18624;1.30911;2.33911
14;calc wait;100;0.0288128;0.00278964;0.152974
14;calc bound;100;0.00759566;0.0026005;0.0107727
14;calc iter;100;2.33652;1.77747;2.37378
14;total;1;263.518;263.518;263.518
15;calc total;1;234.789;234.789;234.789
15;calc update async;100;0.000267378;5.909e-05;0.0149178
15;calc inner;100;2.14605;1.26561;2.33935
15;calc wait;100;0.0618551;0.00281486;0.181489
15;calc bound;100;0.0091362;0.0031888;0.013984
15;calc iter;100;2.33636;1.79512;2.37321
15;total;1;263.783;263.783;263.783
16;calc total;1;234.789;234.789;234.789
16;calc update async;100;0.000397925;0.000136188;0.0158411
16;calc inner;100;1.99357;0.96135;2.32419
16;calc wait;100;0.326663;0.0047091;0.751255
16;calc bound;100;0.0105834;0.00261616;0.0117777
16;calc iter;100;2.33123;1.60256;2.41579
16;total;1;263.376;263.376;263.376
17;calc total;1;234.789;234.789;234.789
17;calc update async;100;0.00038546;0.000100618;0.0158718
17;calc inner;100;2.00046;1.41893;2.32421
17;calc wait;100;0.314147;0.00662111;0.779199
17;calc bound;100;0.00990475;0.00347363;0.0106265
17;calc iter;100;2.3249;1.71659;2.40941
17;total;1;263.635;263.635;263.635
18;calc total;1;234.788;234.788;234.788
18;calc update async;100;0.000427578;7.0659e-05;0.015822
18;calc inner;100;2.01771;1.63287;2.32844
18;calc wait;100;0.293959;0.00317649;0.654541
18;calc bound;100;0.00997575;0.00375734;0.0105538
18;calc iter;100;2.32208;2.198;2.39291
18;total;1;263.639;263.639;263.639
19;calc total;1;234.788;234.788;234.788
19;calc update async;100;0.000419118;0.000128338;0.0157542
19;calc inner;100;2.01192;1.67489;2.32821
19;calc wait;100;0.286973;0.00327687;0.59785
19;calc bound;100;0.0100117;0.0037261;0.0110461
19;calc iter;100;2.32167;2.21246;2.46414
19;total;1;263.624;263.624;263.624
20;calc total;1;234.788;234.788;234.788
20;calc update async;100;0.000430901;0.000114619;0.0161433
20;calc inner;100;1.99618;1.69781;2.32467
20;calc wait;100;0.313931;0.00612726;0.626502
20;calc bound;100;0.00995561;0.00371216;0.0111582
20;calc iter;100;2.32286;2.23882;2.37732
20;total;1;263.294;263.294;263.294
21;calc total;1;234.788;234.788;234.788
21;calc update async;100;0.000433642;0.000164718;0.016123
21;calc inner;100;1.98503;1.43965;2.32474
21;calc wait;100;0.330328;0.00658;0.905744
21;calc bound;100;0.00994049;0.00573986;0.0105621
21;calc iter;100;2.32617;1.94907;2.43285
21;total;1;263.631;263.631;263.631
22;calc total;1;234.788;234.788;234.788
22;calc update async;100;0.000426845;0.000151727;0.0160865
22;calc inner;100;1.987;1.03761;2.33038
22;calc wait;100;0.330563;0.00297437;0.904491
22;calc bound;100;0.0100814;0.00267947;0.010937
22;calc iter;100;2.32808;1.28157;2.45257
22;total;1;263.661;263.661;263.661
23;calc total;1;234.788;234.788;234.788
23;calc update async;100;0.000464051;0.000165278;0.0160712
23;calc inner;100;1.98222;0.623697;2.32886
23;calc wait;100;0.344064;0.0036583;0.904404
23;calc bound;100;0.0103294;0.00246089;0.0129986
23;calc iter;100;2.33709;1.53073;2.41017
23;total;1;263.383;263.383;263.383
24;calc total;1;234.788;234.788;234.788
24;calc update async;100;0.000308434;6.9059e-05;0.0177504
24;calc inner;100;2.29321;1.38628;2.34614
24;calc wait;100;0.0133239;0.00421809;0.0289137
24;calc bound;100;0.00562009;0.00370098;0.00952237
24;calc iter;100;2.3404;1.72479;2.38222
24;total;1;263.401;263.401;263.401
25;calc total;1;234.792;234.792;234.792
25;calc update async;100;0.000251461;8.0209e-05;0.00434231
25;calc inner;100;2.29669;1.38451;2.35428
25;calc wait;100;0.00842025;0.00517424;0.0432367
25;calc bound;100;0.00673078;0.00338029;0.00961058
25;calc iter;100;2.34048;1.72274;2.37761
25;total;1;263.419;263.419;263.419
26;calc total;1;234.792;234.792;234.792
26;calc update async;100;0.000291425;0.000147388;0.00432328
26;calc inner;100;2.29979;1.38567;2.35787
26;calc wait;100;0.00384354;0.00210194;0.0391483
26;calc bound;100;0.0064793;0.00280947;0.0108513
26;calc iter;100;2.34053;1.72426;2.37931
26;total;1;263.725;263.725;263.725
27;calc total;1;234.788;234.788;234.788
27;calc update async;100;0.000363797;6.6889e-05;0.0177033
27;calc inner;100;2.30076;1.38945;2.35798
27;calc wait;100;0.00579176;0.00292478;0.0235295
27;calc bound;100;0.00665676;0.00274933;0.0105667
27;calc iter;100;2.34044;1.7248;2.37429
27;total;1;263.725;263.725;263.725
28;calc total;1;234.788;234.788;234.788
28;calc update async;100;0.000377182;5.6809e-05;0.0165662
28;calc inner;100;2.26759;1.37613;2.35356
28;calc wait;100;0.0510093;0.00360435;0.173794
28;calc bound;100;0.00920132;0.00206335;0.0114267
28;calc iter;100;2.34013;1.75219;2.38625
28;total;1;263.502;263.502;263.502
29;calc total;1;234.788;234.788;234.788
29;calc update async;100;0.000314254;4.7519e-05;0.016521
29;calc inner;100;2.26871;1.38061;2.3574
29;calc wait;100;0.0238029;0.00498984;0.0809875
29;calc bound;100;0.00729801;0.00281519;0.0103774
29;calc iter;100;2.34001;1.75009;2.38544
29;total;1;263.856;263.856;263.856
30;calc total;1;234.788;234.788;234.788
30;calc update async;100;0.00029719;5.5409e-05;0.0165235
30;calc inner;100;2.2722;1.37866;2.36115
30;calc wait;100;0.0222212;0.00300802;0.0727033
30;calc bound;100;0.00800164;0.00304787;0.0107819
30;calc iter;100;2.34;1.76357;2.38931
30;total;1;263.475;263.475;263.475
31;calc total;1;234.788;234.788;234.788
31;calc update async;100;0.000296484;6.9409e-05;0.0177374
31;calc inner;100;2.23621;1.29758;2.36022
31;calc wait;100;0.0669829;0.00308459;0.334374
31;calc bound;100;0.00862262;0.00400307;0.0110723
31;calc iter;100;2.33967;1.81792;2.43892
31;total;1;263.523;263.523;263.523
32;calc total;1;234.792;234.792;234.792
32;calc update async;100;5.57862e-05;3.6889e-05;0.000457123
32;calc inner;100;1.94472;0.8303;2.31519
32;calc wait;100;0.384537;0.0273182;0.9828
32;calc bound;100;0.0104954;0.00193196;0.011112
32;calc iter;100;2.33981;1.81508;2.45334
32;total;1;263.548;263.548;263.548
33;calc total;1;234.792;234.792;234.792
33;calc update async;100;5.91544e-05;2.994e-05;0.00065823
33;calc inner;100;1.9292;1.16222;2.31446
33;calc wait;100;0.390929;0.00867217;0.897037
33;calc bound;100;0.00982621;0.0026673;0.0106819
33;calc iter;100;2.33003;1.4378;2.44013
33;total;1;263.566;263.566;263.566
34;calc total;1;234.792;234.792;234.792
34;calc update async;100;5.59891e-05;3.369e-05;0.00070444
34;calc inner;100;1.94075;1.46356;2.31992
34;calc wait;100;0.376506;0.0054651;0.887339
34;calc bound;100;0.0100314;0.00391384;0.0107051
34;calc iter;100;2.32741;2.01412;2.43627
34;total;1;263.293;263.293;263.293
35;calc total;1;234.788;234.788;234.788
35;calc update async;100;6.2392e-05;3.23e-05;0.00120146
35;calc inner;100;1.95743;1.70808;2.3196
35;calc wait;100;0.354439;0.00404923;0.653302
35;calc bound;100;0.0100243;0.00398263;0.0107006
35;calc iter;100;2.32203;2.23219;2.41599
35;total;1;263.61;263.61;263.61
36;calc total;1;234.788;234.788;234.788
36;calc update async;100;5.86259e-05;3.1319e-05;0.000900578
36;calc inner;100;1.95097;1.71876;2.322
36;calc wait;100;0.359869;0.0044835;0.58426
36;calc bound;100;0.0100318;0.00409915;0.0106284
36;calc iter;100;2.32094;2.27832;2.37123
36;total;1;263.949;263.949;263.949
37;calc total;1;234.788;234.788;234.788
37;calc update async;100;5.81408e-05;3.495e-05;0.000791089
37;calc inner;100;1.93302;1.50479;2.32185
37;calc wait;100;0.383321;0.00667643;0.785952
37;calc bound;100;0.0100209;0.0032471;0.010605
37;calc iter;100;2.32642;2.06924;2.3581
37;total;1;263.503;263.503;263.503
38;calc total;1;234.788;234.788;234.788
38;calc update async;100;5.66463e-05;3.7119e-05;0.000875787
38;calc inner;100;1.93798;1.25284;2.32475
38;calc wait;100;0.380958;0.00378608;0.806295
38;calc bound;100;0.0102699;0.00315085;0.0109985
38;calc iter;100;2.32927;1.55219;2.3739
38;total;1;263.48;263.48;263.48
39;calc total;1;234.788;234.788;234.788
39;calc update async;100;7.89163e-05;5.0629e-05;0.000590772
39;calc inner;100;1.94463;0.946467;2.32433
39;calc wait;100;0.382337;0.013277;0.762638
39;calc bound;100;0.00979249;0.0025682;0.0111347
39;calc iter;100;2.33685;1.71175;2.37967
39;total;1;263.348;263.348;263.348
40;calc total;1;234.792;234.792;234.792
40;calc update async;100;5.55622e-05;3.1559e-05;0.000908557
40;calc inner;100;2.31541;1.69657;2.3507
40;calc wait;100;0.0142798;0.00455101;0.0350476
40;calc bound;100;0.00721009;0.00445467;0.0098438
40;calc iter;100;2.33696;1.70836;2.37244
40;total;1;263.378;263.378;263.378
41;calc total;1;234.792;234.792;234.792
41;calc update async;100;6.28498e-05;3.3009e-05;0.00128346
41;calc inner;100;2.32446;1.70054;2.35693
41;calc wait;100;0.00612781;0.00295919;0.0137615
41;calc bound;100;0.0063164;0.0037843;0.00922871
41;calc iter;100;2.33697;1.70813;2.36957
41;total;1;263.328;263.328;263.328
42;calc total;1;234.792;234.792;234.792
42;calc update async;100;5.91985e-05;2.846e-05;0.000798238
42;calc inner;100;2.32326;1.69824;2.3574
42;calc wait;100;0.00538113;0.00331281;0.0126439
42;calc bound;100;0.00833065;0.00205735;0.00980845
42;calc iter;100;2.33703;1.71299;2.37176
42;total;1;263.415;263.415;263.415
43;calc total;1;234.792;234.792;234.792
43;calc update async;100;5.13697e-05;3.164e-05;0.00100576
43;calc inner;100;2.32482;1.70843;2.35931
43;calc wait;100;0.00401168;0.0020035;0.0194318
43;calc bound;100;0.00815305;0.00207165;0.00965503
43;calc iter;100;2.33704;1.71255;2.3718
43;total;1;263.494;263.494;263.494
44;calc total;1;234.788;234.788;234.788
44;calc update async;100;6.3108e-05;3.496e-05;0.000800808
44;calc inner;100;2.30172;1.68006;2.3434
44;calc wait;100;0.0263472;0.00546131;0.0525221
44;calc bound;100;0.00885726;0.0019676;0.0104933
44;calc iter;100;2.33699;1.70893;2.3721
44;total;1;263.917;263.917;263.917
45;calc total;1;234.788;234.788;234.788
45;calc update async;100;5.70202e-05;2.6259e-05;0.00116537
45;calc inner;100;2.30499;1.71026;2.34163
45;calc wait;100;0.0229314;0.00697933;0.0512131
45;calc bound;100;0.00877716;0.00282222;0.0103359
45;calc iter;100;2.33677;1.72865;2.37551
45;total;1;263.336;263.336;263.336
46;calc total;1;234.788;234.788;234.788
46;calc update async;100;5.53031e-05;2.935e-05;0.00103495
46;calc inner;100;2.31106;1.73565;2.34757
46;calc wait;100;0.0166789;0.00304677;0.0421715
46;calc bound;100;0.00892145;0.00430679;0.0102399
46;calc iter;100;2.33672;1.76;2.37347
46;total;1;263.817;263.817;263.817
47;calc total;1;234.788;234.788;234.788
47;calc update async;100;5.07348e-05;2.83e-05;0.000689051
47;calc inner;100;2.30703;1.74436;2.34685
47;calc wait;100;0.0207471;0.00300524;0.0480259
47;calc bound;100;0.00884143;0.00410768;0.0104032
47;calc iter;100;2.33667;1.78084;2.37361
47;total;1;263.633;263.633;263.633
48;calc total;1;234.792;234.792;234.792
48;calc update async;100;7.24767e-05;3.7279e-05;0.00141033
48;calc inner;100;1.16829;0.605385;2.31742
48;calc wait;100;1.1577;0.0383999;1.71642
48;calc bound;100;0.010433;0.00261783;0.0151577
48;calc iter;100;2.3365;1.79193;2.37614
48;total;1;263.533;263.533;263.533
49;calc total;1;234.792;234.792;234.792
49;calc update async;100;4.38512e-05;1.665e-05;0.00124995
49;calc inner;100;1.49025;0.868437;2.31598
49;calc wait;100;0.341116;0.00828574;0.773395
49;calc bound;100;0.00339856;0.00261758;0.00367809
49;calc iter;100;2.3327;2.25287;2.38989
49;total;1;263.911;263.911;263.911
50;calc total;1;234.792;234.792;234.792
50;calc update async;100;3.68348e-05;1.6879e-05;0.00111949
50;calc inner;100;1.28375;0.534761;2.32124
50;calc wait;100;0.419495;0.00375499;0.862599
50;calc bound;100;0.00886091;0.00351592;0.0100789
50;calc iter;100;2.33155;2.27688;2.40588
50;total;1;263.418;263.418;263.418
51;calc total;1;234.792;234.792;234.792
51;calc update async;100;4.40629e-05;1.746e-05;0.00106869
51;calc inner;100;1.37689;0.906772;2.3208
51;calc wait;100;0.229946;0.00393152;0.705355
51;calc bound;100;0.00940717;0.00331132;0.0127451
51;calc iter;100;2.33436;2.29046;2.37654
51;total;1;263.598;263.598;263.598
52;calc total;1;234.788;234.788;234.788
52;calc update async;100;3.86531e-05;1.856e-05;0.000914087
52;calc inner;100;1.35389;0.963965;2.31934
52;calc wait;100;0.399141;0.012797;0.580748
52;calc bound;100;0.0101843;0.00245308;0.011162
52;calc iter;100;2.33577;2.2564;2.42235
52;total;1;263.334;263.334;263.334
53;calc total;1;234.788;234.788;234.788
53;calc update async;100;5.24023e-05;2.664e-05;0.00128258
53;calc inner;100;1.51869;0.941006;2.3188
53;calc wait;100;0.145338;0.0175143;0.22431
53;calc bound;100;0.00812603;0.0023262;0.00947108
53;calc iter;100;2.33749;2.07545;2.4233
53;total;1;263.698;263.698;263.698
54;calc total;1;234.788;234.788;234.788
54;calc update async;100;5.4279e-05;2.741e-05;0.00141133
54;calc inner;100;1.42578;0.760783;2.32174
54;calc wait;100;0.0840906;0.00296083;0.134879
54;calc bound;100;0.00314163;0.00262263;0.0129958
54;calc iter;100;2.33863;1.83935;2.40572
54;total;1;263.677;263.677;263.677
55;calc total;1;234.788;234.788;234.788
55;calc update async;100;7.77865e-05;3.5249e-05;0.000853087
55;calc inner;100;1.24068;0.543078;2.3218
55;calc wait;100;1.07854;0.00311501;1.76161
55;calc bound;100;0.0157641;0.00222072;0.0179262
55;calc iter;100;2.34046;1.68443;2.41351
55;total;1;263.423;263.423;263.423
56;calc total;1;234.792;234.792;234.792
56;calc update async;100;4.85147e-05;2.405e-05;0.00122693
56;calc inner;100;2.0967;1.32961;2.33334
56;calc wait;100;0.00710504;0.00395411;0.0800552
56;calc bound;100;0.00323601;0.00287764;0.00633988
56;calc iter;100;2.34532;1.81876;2.38153
56;total;1;263.435;263.435;263.435
57;calc total;1;234.791;234.791;234.791
57;calc update async;100;5.232e-05;2.749e-05;0.00134611
57;calc inner;100;2.09363;1.32437;2.33061
57;calc wait;100;0.00364072;0.00261878;0.0186497
57;calc bound;100;0.00324088;0.0022019;0.00664698
57;calc iter;100;2.34541;1.81856;2.37672
57;total;1;263.956;263.956;263.956
58;calc total;1;234.791;234.791;234.791
58;calc update async;100;5.33197e-05;2.603e-05;0.00121865
58;calc inner;100;2.09755;1.3304;2.33802
58;calc wait;100;0.00560038;0.00270796;0.00671982
58;calc bound;100;0.00274084;0.0020124;0.00724891
58;calc iter;100;2.34534;1.81386;2.37686
58;total;1;263.491;263.491;263.491
59;calc total;1;234.787;234.787;234.787
59;calc update async;100;5.10813e-05;2.557e-05;0.00157575
59;calc inner;100;2.0997;1.33664;2.33752
59;calc wait;100;0.0094963;0.00304122;0.0159982
59;calc bound;100;0.00312552;0.00200267;0.00722269
59;calc iter;100;2.34528;1.82263;2.37646
59;total;1;263.721;263.721;263.721
60;calc total;1;234.788;234.788;234.788
60;calc update async;100;5.39646e-05;2.159e-05;0.00143944
60;calc inner;100;2.0735;1.32952;2.3329
60;calc wait;100;0.0537435;0.00376341;0.119367
60;calc bound;100;0.00308037;0.00207534;0.00795508
60;calc iter;100;2.34519;1.83878;2.37578
60;total;1;263.287;263.287;263.287
61;calc total;1;234.787;234.787;234.787
61;calc update async;100;5.4058e-05;2.418e-05;0.00151152
61;calc inner;100;2.07569;1.3376;2.33258
61;calc wait;100;0.0197386;0.00647824;0.0813767
61;calc bound;100;0.00369489;0.00284432;0.00558058
61;calc iter;100;2.34515;1.85483;2.37395
61;total;1;263.591;263.591;263.591
62;calc total;1;234.788;234.788;234.788
62;calc update async;100;4.63884e-05;2.1649e-05;0.00135411
62;calc inner;100;2.07166;1.34212;2.33424
62;calc wait;100;0.0215751;0.0028339;0.0452863
62;calc bound;100;0.00762448;0.00317358;0.0111018
62;calc iter;100;2.34512;1.85782;2.37819
62;total;1;263.992;263.992;263.992
63;calc total;1;234.787;234.787;234.787
63;calc update async;100;3.87565e-05;2.0909e-05;0.00103374
63;calc inner;100;2.032;1.32316;2.33412
63;calc wait;100;0.0581852;0.00283583;0.128006
63;calc bound;100;0.00861589;0.00313627;0.0113325
63;calc iter;100;2.34503;1.86484;2.37137
63;total;1;263.544;263.544;263.544
64;calc total;1;234.787;234.787;234.787
64;calc update async;100;6.08297e-05;2.0129e-05;0.000873877
64;calc inner;100;1.28657;0.443913;2.31351
64;calc wait;100;1.05078;0.0417186;1.89148
64;calc bound;100;0.00769662;0.00191831;0.0108365
64;calc iter;100;2.34512;1.86763;2.37381
64;total;1;263.687;263.687;263.687
65;calc total;1;234.791;234.791;234.791
65;calc update async;100;5.37801e-05;2.43e-05;0.00103688
65;calc inner;100;1.24313;0.473476;2.30587
65;calc wait;100;0.881265;0.0267379;1.9079
65;calc bound;100;0.00735881;0.00262383;0.0108192
65;calc iter;100;2.33098;2.06008;2.49908
65;total;1;263.621;263.621;263.621
66;calc total;1;234.787;234.787;234.787
66;calc update async;100;4.74583e-05;2.819e-05;0.000899347
66;calc inner;100;1.47082;0.762045;2.3206
66;calc wait;100;0.290156;0.00416139;0.858133
66;calc bound;100;0.00617573;0.00202684;0.0106754
66;calc iter;100;2.32186;2.22731;2.54226
66;total;1;263.416;263.416;263.416
67;calc total;1;234.787;234.787;234.787
67;calc update async;100;4.64991e-05;1.743e-05;0.00120159
67;calc inner;100;1.33196;0.549922;2.3198
67;calc wait;100;0.476104;0.0041212;1.06318
67;calc bound;100;0.00930743;0.00326884;0.0112014
67;calc iter;100;2.31617;2.22009;2.60903
67;total;1;263.707;263.707;263.707
68;calc total;1;234.787;234.787;234.787
68;calc update async;100;4.17734e-05;2.16e-05;0.00104809
68;calc inner;100;1.28572;0.472702;2.31869
68;calc wait;100;0.517192;0.00430351;1.1518
68;calc bound;100;0.0105325;0.00343657;0.0138332
68;calc iter;100;2.31524;2.23216;2.44658
68;total;1;263.28;263.28;263.28
69;calc total;1;234.787;234.787;234.787
69;calc update async;100;5.26078e-05;2.818e-05;0.00113073
69;calc inner;100;1.44198;0.696791;2.31892
69;calc wait;100;0.291874;0.0059636;0.682102
69;calc bound;100;0.00734493;0.00310725;0.0105006
69;calc iter;100;2.32077;2.27817;2.37097
69;total;1;263.429;263.429;263.429
70;calc total;1;234.787;234.787;234.787
70;calc update async;100;4.81812e-05;2.578e-05;0.000946926
70;calc inner;100;1.3496;0.60131;2.32134
70;calc wait;100;0.407971;0.00331254;1.23449
70;calc bound;100;0.00740835;0.00260242;0.011203
70;calc iter;100;2.32626;2.06946;2.363
70;total;1;263.731;263.731;263.731
71;calc total;1;234.786;234.786;234.786
71;calc update async;100;5.69701e-05;1.8969e-05;0.000782528
71;calc inner;100;1.21342;0.370524;2.32094
71;calc wait;100;1.10802;0.0150523;1.91456
71;calc bound;100;0.00919889;0.00222913;0.016793
71;calc iter;100;2.33272;1.6868;2.39395
71;total;1;263.429;263.429;263.429
72;calc total;1;234.786;234.786;234.786
72;calc update async;100;4.85373e-05;2.5189e-05;0.000949756
72;calc inner;100;2.12715;1.30893;2.3378
72;calc wait;100;0.0208535;0.00369018;0.062716
72;calc bound;100;0.00565896;0.00238704;0.0101467
72;calc iter;100;2.33679;1.7204;2.37316
72;total;1;263.921;263.921;263.921
73;calc total;1;234.787;234.787;234.787
73;calc update async;100;4.85571e-05;2.485e-05;0.000887168
73;calc inner;100;2.1328;1.3095;2.33688
73;calc wait;100;0.00732133;0.00277264;0.01827
73;calc bound;100;0.00408313;0.00261351;0.0105476
73;calc iter;100;2.33684;1.71001;2.36957
73;total;1;263.722;263.722;263.722
74;calc total;1;234.787;234.787;234.787
74;calc update async;100;5.21323e-05;2.5869e-05;0.000944707
74;calc inner;100;2.13509;1.31449;2.3411
74;calc wait;100;0.00379203;0.0025835;0.0110752
74;calc bound;100;0.00387234;0.0020118;0.0100925
74;calc iter;100;2.33684;1.71175;2.37191
74;total;1;263.469;263.469;263.469
75;calc total;1;234.787;234.787;234.787
75;calc update async;100;5.17733e-05;2.537e-05;0.000848948
75;calc inner;100;2.13374;1.31398;2.33978
75;calc wait;100;0.00331994;0.00203172;0.0177501
75;calc bound;100;0.0039201;0.00215907;0.00918287
75;calc iter;100;2.33695;1.71927;2.37191
75;total;1;263.719;263.719;263.719
76;calc total;1;234.786;234.786;234.786
76;calc update async;100;4.50321e-05;2.315e-05;0.000251106
76;calc inner;100;2.11347;1.27792;2.33792
76;calc wait;100;0.0455927;0.00331691;0.0981806
76;calc bound;100;0.00339439;0.00197195;0.0104113
76;calc iter;100;2.33668;1.73677;2.37573
76;total;1;263.255;263.255;263.255
77;calc total;1;234.786;234.786;234.786
77;calc update async;100;4.5734e-05;2.419e-05;0.000604561
77;calc inner;100;2.11409;1.28692;2.33584
77;calc wait;100;0.0211151;0.00687116;0.0397306
77;calc bound;100;0.00363705;0.00281439;0.00691596
77;calc iter;100;2.33658;1.76121;2.3735
77;total;1;263.293;263.293;263.293
78;calc total;1;234.786;234.786;234.786
78;calc update async;100;4.0085e-05;2.3589e-05;0.000401354
78;calc inner;100;2.10753;1.27854;2.34236
78;calc wait;100;0.0259742;0.00285094;0.0810441
78;calc bound;100;0.0077759;0.00327293;0.0103883
78;calc iter;100;2.33649;1.77751;2.3738
78;total;1;263.663;263.663;263.663
79;calc total;1;234.786;234.786;234.786
79;calc update async;100;3.75419e-05;1.865e-05;0.00075012
79;calc inner;100;2.06259;1.21424;2.34173
79;calc wait;100;0.0694032;0.00279854;0.408668
79;calc bound;100;0.00892714;0.00192352;0.0130431
79;calc iter;100;2.33633;1.79473;2.37323
79;total;1;263.946;263.946;263.946
80;calc total;1;234.785;234.785;234.785
80;calc update async;100;6.1295e-05;3.734e-05;0.000426744
80;calc inner;100;2.10601;1.93186;2.32902
80;calc wait;100;0.218021;0.00446553;0.409954
80;calc bound;100;0.0105508;0.0036;0.0111256
80;calc iter;100;2.33466;2.04678;2.43608
80;total;1;263.936;263.936;263.936
81;calc total;1;234.785;234.785;234.785
81;calc update async;100;6.04614e-05;3.7569e-05;0.000367474
81;calc inner;100;2.14227;2.00015;2.32651
81;calc wait;100;0.182809;0.00848805;0.329596
81;calc bound;100;0.00952666;0.00339528;0.0104916
81;calc iter;100;2.33467;2.28564;2.37576
81;total;1;263.751;263.751;263.751
82;calc total;1;234.786;234.786;234.786
82;calc update async;100;5.90814e-05;3.416e-05;0.000767889
82;calc inner;100;2.12502;1.9672;2.3318
82;calc wait;100;0.199817;0.00322147;0.389289
82;calc bound;100;0.00949695;0.00433459;0.0104742
82;calc iter;100;2.33443;2.29085;2.37469
82;total;1;263.942;263.942;263.942
83;calc total;1;234.785;234.785;234.785
83;calc update async;100;5.36142e-05;2.923e-05;0.000303525
83;calc inner;100;2.1531;2.04303;2.332
83;calc wait;100;0.172827;0.00314114;0.286758
83;calc bound;100;0.00978528;0.00369438;0.0109301
83;calc iter;100;2.3358;2.24983;2.42281
83;total;1;263.711;263.711;263.711
84;calc total;1;234.785;234.785;234.785
84;calc update async;100;6.03656e-05;4.5639e-05;0.000494273
84;calc inner;100;2.09133;1.88872;2.32823
84;calc wait;100;0.236309;0.00632372;0.362681
84;calc bound;100;0.00988501;0.00364231;0.0104846
84;calc iter;100;2.33759;2.07579;2.42303
84;total;1;263.787;263.787;263.787
85;calc total;1;234.785;234.785;234.785
85;calc update async;100;5.89299e-05;4.3339e-05;0.000385745
85;calc inner;100;2.08832;1.71074;2.329
85;calc wait;100;0.240463;0.00622939;0.382376
85;calc bound;100;0.00984316;0.00361324;0.0106063
85;calc iter;100;2.3387;1.8367;2.40562
85;total;1;263.934;263.934;263.934
86;calc total;1;234.786;234.786;234.786
86;calc update async;100;6.5514e-05;4.284e-05;0.000594071
86;calc inner;100;2.08908;1.48615;2.3328
86;calc wait;100;0.240016;0.00350277;0.376227
86;calc bound;100;0.0102821;0.00267158;0.0107978
86;calc iter;100;2.33948;1.57586;2.38092
86;total;1;263.778;263.778;263.778
87;calc total;1;234.785;234.785;234.785
87;calc update async;100;7.09159e-05;5.368e-05;0.000338776
87;calc inner;100;2.07978;1.22516;2.33252
87;calc wait;100;0.256566;0.0172771;0.582781
87;calc bound;100;0.00885583;0.0024493;0.0113098
87;calc iter;100;2.34528;1.81047;2.38644
87;total;1;263.881;263.881;263.881
88;calc total;1;234.786;234.786;234.786
88;calc update async;100;5.28901e-05;3.4629e-05;0.000491332
88;calc inner;100;2.32896;1.8003;2.35972
88;calc wait;100;0.00899513;0.00499456;0.0277783
88;calc bound;100;0.00730179;0.00269419;0.00844135
88;calc iter;100;2.34538;1.8138;2.37632
88;total;1;263.9;263.9;263.9
89;calc total;1;234.785;234.785;234.785
89;calc update async;100;4.62581e-05;3.5419e-05;0.000319146
89;calc inner;100;2.33419;1.80847;2.36515
89;calc wait;100;0.00355088;0.00189059;0.00933528
89;calc bound;100;0.00756279;0.00254156;0.0096066
89;calc iter;100;2.34537;1.81295;2.37633
89;total;1;263.677;263.677;263.677
90;calc total;1;234.786;234.786;234.786
90;calc update async;100;4.48875e-05;3.0719e-05;0.000491303
90;calc inner;100;2.33323;1.80372;2.36404
90;calc wait;100;0.00458125;0.00294349;0.0069831
90;calc bound;100;0.00744994;0.00266991;0.00865517
90;calc iter;100;2.34538;1.81341;2.37634
90;total;1;263.896;263.896;263.896
91;calc total;1;234.785;234.785;234.785
91;calc update async;100;4.62609e-05;3.541e-05;0.000273766
91;calc inner;100;2.33075;1.8065;2.36128
91;calc wait;100;0.00909148;0.00317026;0.0135847
91;calc bound;100;0.00536546;0.00372073;0.00834332
91;calc iter;100;2.34532;1.81375;2.37718
91;total;1;263.823;263.823;263.823
92;calc total;1;234.786;234.786;234.786
92;calc update async;100;5.79757e-05;2.938e-05;0.000582522
92;calc inner;100;2.31165;1.80159;2.3506
92;calc wait;100;0.0245297;0.00372665;0.0356
92;calc bound;100;0.00902483;0.00224413;0.0109888
92;calc iter;100;2.3453;1.81471;2.37613
92;total;1;263.929;263.929;263.929
93;calc total;1;234.785;234.785;234.785
93;calc update async;100;5.40869e-05;2.7989e-05;0.000487103
93;calc inner;100;2.31646;1.818;2.3491
93;calc wait;100;0.0196197;0.00436154;0.0309518
93;calc bound;100;0.00907377;0.00287859;0.0102043
93;calc iter;100;2.34523;1.83048;2.37541
93;total;1;263.484;263.484;263.484
94;calc total;1;234.785;234.785;234.785
94;calc update async;100;5.09949e-05;2.8149e-05;0.000310976
94;calc inner;100;2.32214;1.83487;2.35533
94;calc wait;100;0.0140096;0.00323084;0.0255686
94;calc bound;100;0.00891705;0.00362646;0.0103952
94;calc iter;100;2.34519;1.84949;2.37308
94;total;1;263.87;263.87;263.87
95;calc total;1;234.784;234.784;234.784
95;calc update async;100;5.05062e-05;3.082e-05;0.000216447
95;calc inner;100;2.31839;1.83803;2.35574
95;calc wait;100;0.0176642;0.00295638;0.0332573
95;calc bound;100;0.00898528;0.00445247;0.0105798
95;calc iter;100;2.34519;1.85848;2.379
95;total;1;263.867;263.867;263.867
96;calc total;1;234.785;234.785;234.785
96;calc update async;100;0.000408458;6.7999e-05;0.0170971
96;calc inner;100;1.91427;0.44409;2.32175
96;calc wait;100;0.415007;0.0288889;1.33767
96;calc bound;100;0.0101735;0.00192456;0.0119856
96;calc iter;100;2.33987;1.78375;2.42324
96;total;1;263.609;263.609;263.609
97;calc total;1;234.785;234.785;234.785
97;calc update async;100;0.000396569;0.000151108;0.0170962
97;calc inner;100;1.89073;0.638697;2.32135
97;calc wait;100;0.425511;0.00660469;1.12195
97;calc bound;100;0.00988318;0.00267062;0.0113655
97;calc iter;100;2.32653;1.47363;2.4908
97;total;1;263.5;263.5;263.5
128;calc total;1;234.839;234.839;234.839
128;calc update async;100;0.000299901;4.6439e-05;0.0033057
128;calc inner;100;1.67304;0.467264;2.30794
128;calc wait;100;0.658572;0.0409851;1.3829
128;calc bound;100;0.00760115;0.00194383;0.00918263
128;calc iter;100;2.33952;1.74256;2.4192
128;total;1;263.795;263.795;263.795
98;calc total;1;234.784;234.784;234.784
98;calc update async;100;0.000408106;0.000126528;0.016823
98;calc inner;100;1.89562;1.13041;2.32582
98;calc wait;100;0.412216;0.00296963;1.17918
98;calc bound;100;0.00999685;0.00315871;0.0113381
98;calc iter;100;2.31825;1.59113;2.57774
98;total;1;263.739;263.739;263.739
99;calc total;1;234.784;234.784;234.784
99;calc update async;100;0.000397436;0.000116569;0.0165487
99;calc inner;100;1.93866;1.38321;2.3251
99;calc wait;100;0.364661;0.00330888;0.981166
99;calc bound;100;0.0100625;0.00407694;0.011846
99;calc iter;100;2.31379;2.02552;2.55188
99;total;1;263.541;263.541;263.541
129;calc total;1;234.814;234.814;234.814
129;calc update async;100;0.000238022;5.159e-05;0.00581549
129;calc inner;100;1.48851;0.511362;2.29515
129;calc wait;100;0.823144;0.00852829;1.81351
129;calc bound;100;0.0094757;0.00267869;0.0107605
129;calc iter;100;2.32657;1.7769;2.43562
129;total;1;263.789;263.789;263.789
130;calc total;1;234.814;234.814;234.814
130;calc update async;100;0.000248864;9.0109e-05;0.00584748
130;calc inner;100;1.71001;1.02357;2.31419
130;calc wait;100;0.324197;0.00475494;0.620697
130;calc bound;100;0.00719835;0.0020312;0.0108813
130;calc iter;100;2.32039;2.26585;2.37062
130;total;1;263.789;263.789;263.789
131;calc total;1;234.814;234.814;234.814
131;calc update async;100;0.000234973;4.183e-05;0.00588023
131;calc inner;100;1.61309;0.530128;2.32252
131;calc wait;100;0.470681;0.00434102;1.17511
131;calc bound;100;0.00984174;0.00321877;0.0111349
131;calc iter;100;2.31497;2.2631;2.37815
131;total;1;263.398;263.398;263.398
132;calc total;1;234.814;234.814;234.814
132;calc update async;100;0.000201283;9.0778e-05;0.00569927
132;calc inner;100;1.56489;0.794073;2.30661
132;calc wait;100;0.441058;0.00584278;0.755189
132;calc bound;100;0.0100263;0.00679914;0.0135007
132;calc iter;100;2.3145;2.24004;2.38185
132;total;1;263.837;263.837;263.837
133;calc total;1;234.814;234.814;234.814
133;calc update async;100;0.000214048;6.4959e-05;0.00561412
133;calc inner;100;1.62478;0.873191;2.30746
133;calc wait;100;0.292877;0.00954269;0.541096
133;calc bound;100;0.00775216;0.00309912;0.0106794
133;calc iter;100;2.32022;2.28076;2.35976
133;total;1;263.831;263.831;263.831
100;calc total;1;234.784;234.784;234.784
100;calc update async;100;0.000417852;0.000103849;0.0172252
100;calc inner;100;1.9158;1.34371;2.32101
100;calc wait;100;0.383152;0.00412007;0.936343
100;calc bound;100;0.00993312;0.00363192;0.0110458
100;calc iter;100;2.30931;2.10436;2.64691
100;total;1;263.852;263.852;263.852
101;calc total;1;234.784;234.784;234.784
101;calc update async;100;0.000440487;0.000113868;0.0170855
101;calc inner;100;1.88319;1.30317;2.32057
101;calc wait;100;0.42081;0.00703316;1.21912
101;calc bound;100;0.00992478;0.00311421;0.0111137
101;calc iter;100;2.31437;1.82154;2.7521
101;total;1;263.322;263.322;263.322
102;calc total;1;234.785;234.785;234.785
102;calc update async;100;0.000445816;0.000120698;0.0178396
102;calc inner;100;1.87182;0.775181;2.32519
102;calc wait;100;0.437955;0.00306075;1.20611
102;calc bound;100;0.0100281;0.00269011;0.0108127
102;calc iter;100;2.32025;1.3684;2.46294
102;total;1;263.852;263.852;263.852
134;calc total;1;234.814;234.814;234.814
134;calc update async;100;0.000211401;0.000106309;0.00565411
134;calc inner;100;1.50326;0.674515;2.31213
134;calc wait;100;0.54049;0.0123274;1.35607
134;calc bound;100;0.00961259;0.00268553;0.0110648
134;calc iter;100;2.32541;2.05844;2.38932
134;total;1;263.836;263.836;263.836
135;calc total;1;234.809;234.809;234.809
135;calc update async;100;0.000441525;3.034e-05;0.0262857
135;calc inner;100;1.42861;0.378376;2.29802
135;calc wait;100;0.893391;0.0223364;1.88021
135;calc bound;100;0.0094757;0.00210383;0.0169246
135;calc iter;100;2.33192;1.6851;2.3975
135;total;1;263.837;263.837;263.837
136;calc total;1;234.809;234.809;234.809
136;calc update async;100;0.000361603;5.7059e-05;0.0211228
136;calc inner;100;2.21193;1.34156;2.33984
136;calc wait;100;0.0086237;0.00388174;0.0458219
136;calc bound;100;0.00388557;0.0025466;0.00683047
136;calc iter;100;2.33563;1.71756;2.37095
136;total;1;263.839;263.839;263.839
137;calc total;1;234.809;234.809;234.809
137;calc update async;100;0.000501257;9.3149e-05;0.0210803
137;calc inner;100;2.21093;1.33624;2.33947
137;calc wait;100;0.00374066;0.00228643;0.0107343
137;calc bound;100;0.00380959;0.00225972;0.0106717
137;calc iter;100;2.33567;1.7144;2.37361
137;total;1;263.839;263.839;263.839
138;calc total;1;234.809;234.809;234.809
138;calc update async;100;0.000464085;0.000127998;0.0213261
138;calc inner;100;2.21386;1.3422;2.34364
138;calc wait;100;0.00441067;0.00219713;0.00784219
138;calc bound;100;0.00341774;0.00200602;0.00835968
138;calc iter;100;2.33566;1.71667;2.37368
138;total;1;263.418;263.418;263.418
103;calc total;1;234.785;234.785;234.785
103;calc update async;100;0.000417524;9.1458e-05;0.0175627
103;calc inner;100;1.90058;0.522887;2.32516
103;calc wait;100;0.419223;0.00996268;1.04015
103;calc bound;100;0.0104091;0.00258135;0.0123418
103;calc iter;100;2.33063;1.56571;2.38326
103;total;1;263.822;263.822;263.822
104;calc total;1;234.785;234.785;234.785
104;calc update async;100;0.000273762;5.9959e-05;0.0184187
104;calc inner;100;2.2734;1.47971;2.33285
104;calc wait;100;0.0277712;0.00482541;0.0668517
104;calc bound;100;0.00693128;0.00400921;0.0104579
104;calc iter;100;2.33268;1.69137;2.37663
104;total;1;263.395;263.395;263.395
139;calc total;1;234.809;234.809;234.809
139;calc update async;100;0.000378854;6.3759e-05;0.0222788
139;calc inner;100;2.21493;1.34756;2.34324
139;calc wait;100;0.0073898;0.00255142;0.0272771
139;calc bound;100;0.00369812;0.00236559;0.010633
139;calc iter;100;2.33561;1.72934;2.3747
139;total;1;263.42;263.42;263.42
140;calc total;1;234.809;234.809;234.809
140;calc update async;100;0.000399841;6.393e-05;0.0232198
140;calc inner;100;2.18946;1.32324;2.33733
140;calc wait;100;0.0505323;0.0034632;0.0887424
140;calc bound;100;0.00384434;0.00215615;0.0113153
140;calc iter;100;2.33548;1.74491;2.37408
140;total;1;263.403;263.403;263.403
141;calc total;1;234.809;234.809;234.809
141;calc update async;100;0.000403972;4.9379e-05;0.0263479
141;calc inner;100;2.18864;1.32937;2.33713
141;calc wait;100;0.0226249;0.00532304;0.0548758
141;calc bound;100;0.00369323;0.00280456;0.00834173
141;calc iter;100;2.3354;1.76164;2.37434
141;total;1;263.37;263.37;263.37
142;calc total;1;234.809;234.809;234.809
142;calc update async;100;0.000391576;6.4339e-05;0.0263331
142;calc inner;100;2.18479;1.32249;2.34246
142;calc wait;100;0.0242416;0.00298051;0.0557914
142;calc bound;100;0.00776587;0.00330541;0.00983391
142;calc iter;100;2.33535;1.77364;2.37338
142;total;1;263.677;263.677;263.677
143;calc total;1;234.808;234.808;234.808
143;calc update async;100;0.000363095;4.8619e-05;0.0263938
143;calc inner;100;2.14439;1.27699;2.34071
143;calc wait;100;0.0609968;0.00290518;0.12393
143;calc bound;100;0.0091017;0.00312813;0.013946
143;calc iter;100;2.33524;1.7907;2.3789
143;total;1;263.575;263.575;263.575
105;calc total;1;234.785;234.785;234.785
105;calc update async;100;0.000327062;7.9879e-05;0.0188407
105;calc inner;100;2.28603;1.47736;2.3383
105;calc wait;100;0.0100528;0.00532801;0.0229187
105;calc bound;100;0.00715229;0.00344862;0.0106502
105;calc iter;100;2.33282;1.6953;2.38113
105;total;1;263.817;263.817;263.817
106;calc total;1;234.784;234.784;234.784
106;calc update async;100;0.000370711;0.000140038;0.0177545
106;calc inner;100;2.29005;1.47814;2.34113
106;calc wait;100;0.00333994;0.00210657;0.0108517
106;calc bound;100;0.00689018;0.00282596;0.0106083
106;calc iter;100;2.33285;1.69543;2.38343
106;total;1;263.472;263.472;263.472
107;calc total;1;234.785;234.785;234.785
107;calc update async;100;0.00038008;0.000118229;0.0188252
107;calc inner;100;2.28977;1.47909;2.34152
107;calc wait;100;0.00355325;0.00213536;0.0111742
107;calc bound;100;0.0070004;0.0027973;0.0103517
107;calc iter;100;2.33288;1.69815;2.38344
107;total;1;263.907;263.907;263.907
144;calc total;1;234.808;234.808;234.808
144;calc update async;100;0.000503763;0.000174577;0.0251398
144;calc inner;100;2.03098;1.54841;2.3246
144;calc wait;100;0.288205;0.00464038;0.50033
144;calc bound;100;0.0105784;0.00352438;0.0112283
144;calc iter;100;2.33027;1.67037;2.39848
144;total;1;263.671;263.671;263.671
108;calc total;1;234.79;234.79;234.79
108;calc update async;100;0.000229893;7.2379e-05;0.00431028
108;calc inner;100;2.2675;1.46186;2.33956
108;calc wait;100;0.040552;0.00359756;0.168346
108;calc bound;100;0.0079296;0.00208572;0.01104
108;calc iter;100;2.33216;1.66527;2.37639
108;total;1;263.352;263.352;263.352
145;calc total;1;234.808;234.808;234.808
145;calc update async;100;0.000505605;8.4609e-05;0.0248782
145;calc inner;100;2.03889;1.8162;2.32251
145;calc wait;100;0.279952;0.00867221;0.507407
145;calc bound;100;0.00978918;0.00357379;0.010594
145;calc iter;100;2.32914;2.01125;2.40635
145;total;1;263.427;263.427;263.427
109;calc total;1;234.784;234.784;234.784
109;calc update async;100;0.000332587;5.8069e-05;0.0196698
109;calc inner;100;2.26825;1.47338;2.33911
109;calc wait;100;0.0158728;0.00496328;0.0756798
109;calc bound;100;0.00632243;0.00284243;0.0106035
109;calc iter;100;2.33184;1.66195;2.37823
109;total;1;263.493;263.493;263.493
146;calc total;1;234.808;234.808;234.808
146;calc update async;100;0.000487183;0.000113219;0.0248362
146;calc inner;100;2.05368;1.86971;2.3291
146;calc wait;100;0.263125;0.00335186;0.453267
146;calc bound;100;0.0100292;0.00400212;0.0107458
146;calc iter;100;2.32733;2.2832;2.37592
146;total;1;263.858;263.858;263.858
110;calc total;1;234.79;234.79;234.79
110;calc update async;100;0.000180865;7.5479e-05;0.00387217
110;calc inner;100;2.26886;1.4856;2.34536
110;calc wait;100;0.017601;0.00277602;0.0723682
110;calc bound;100;0.00687037;0.00360853;0.010421
110;calc iter;100;2.33157;1.66357;2.36604
110;total;1;263.559;263.559;263.559
147;calc total;1;234.808;234.808;234.808
147;calc update async;100;0.000441856;7.1389e-05;0.0252381
147;calc inner;100;2.04065;1.84971;2.32874
147;calc wait;100;0.27475;0.0034744;0.526339
147;calc bound;100;0.0100049;0.0038917;0.0106027
147;calc iter;100;2.32586;2.28071;2.39376
147;total;1;263.597;263.597;263.597
111;calc total;1;234.783;234.783;234.783
111;calc update async;100;0.0003403;5.114e-05;0.0193578
111;calc inner;100;2.22815;1.42974;2.34518
111;calc wait;100;0.0667178;0.00278571;0.322079
111;calc bound;100;0.00807707;0.0036511;0.0129287
111;calc iter;100;2.33053;1.65005;2.39332
111;total;1;263.585;263.585;263.585
148;calc total;1;234.808;234.808;234.808
148;calc update async;100;0.000432668;5.881e-05;0.0247628
148;calc inner;100;2.01417;1.83006;2.32484
148;calc wait;100;0.305028;0.00676069;0.500903
148;calc bound;100;0.0100128;0.00418352;0.0106834
148;calc iter;100;2.32965;2.2385;2.39983
148;total;1;263.775;263.775;263.775
112;calc total;1;234.783;234.783;234.783
112;calc update async;100;0.000450615;0.000120438;0.0172399
112;calc inner;100;1.40336;0.858044;2.32348
112;calc wait;100;0.911097;0.00332732;1.46686
112;calc bound;100;0.00999196;0.00312607;0.0113068
112;calc iter;100;2.33458;2.2041;2.4022
112;total;1;263.839;263.839;263.839
113;calc total;1;234.784;234.784;234.784
113;calc update async;100;0.000281033;5.7209e-05;0.0152306
113;calc inner;100;1.57086;1.11021;2.32048
113;calc wait;100;0.245458;0.00797979;0.72581
113;calc bound;100;0.00460098;0.00278259;0.0105768
113;calc iter;100;2.33263;2.25224;2.3818
113;total;1;263.622;263.622;263.622
114;calc total;1;234.784;234.784;234.784
114;calc update async;100;0.000293909;5.933e-05;0.0187919
114;calc inner;100;1.33255;0.548499;2.32507
114;calc wait;100;0.458889;0.0032375;1.17994
114;calc bound;100;0.0090054;0.00426739;0.0104818
114;calc iter;100;2.33146;2.27622;2.40576
114;total;1;263.719;263.719;263.719
115;calc total;1;234.783;234.783;234.783
115;calc update async;100;0.000316251;6.1269e-05;0.0176565
115;calc inner;100;1.49593;1.03303;2.32395
115;calc wait;100;0.174209;0.00308941;0.720621
115;calc bound;100;0.00997606;0.00396919;0.0140013
115;calc iter;100;2.33427;2.29047;2.37644
115;total;1;263.601;263.601;263.601
116;calc total;1;234.784;234.784;234.784
116;calc update async;100;0.000300195;6.5669e-05;0.0156162
116;calc inner;100;1.42462;1.05656;2.32214
116;calc wait;100;0.365506;0.00551279;0.580464
116;calc bound;100;0.0101646;0.00370712;0.0110509
116;calc iter;100;2.33574;2.2565;2.4223
116;total;1;263.515;263.515;263.515
117;calc total;1;234.784;234.784;234.784
117;calc update async;100;0.000349308;0.000123288;0.015584
117;calc inner;100;1.55501;1.00574;2.32175
117;calc wait;100;0.13656;0.00784394;0.188115
117;calc bound;100;0.00842293;0.00354674;0.0106057
117;calc iter;100;2.33745;2.0755;2.42331
117;total;1;263.379;263.379;263.379
118;calc total;1;234.784;234.784;234.784
118;calc update async;100;0.000407295;0.000142328;0.0156797
118;calc inner;100;1.45378;0.824816;2.32684
118;calc wait;100;0.0932861;0.00327661;0.191613
118;calc bound;100;0.00419231;0.00262202;0.0109973
118;calc iter;100;2.33857;1.83992;2.40573
118;total;1;263.348;263.348;263.348
119;calc total;1;234.784;234.784;234.784
119;calc update async;100;0.000413201;0.000152437;0.0154575
119;calc inner;100;1.26473;0.542353;2.32587
119;calc wait;100;1.05801;0.0164766;1.81479
119;calc bound;100;0.0163391;0.0021889;0.0179785
119;calc iter;100;2.34059;1.67419;2.43058
119;total;1;263.788;263.788;263.788
149;calc total;1;234.808;234.808;234.808
149;calc update async;100;0.000441963;0.000131018;0.0247593
149;calc inner;100;2.01781;1.75449;2.32375
149;calc wait;100;0.302871;0.00782818;0.489922
149;calc bound;100;0.0100978;0.00434868;0.0107031
149;calc iter;100;2.33123;1.92736;2.39147
149;total;1;263.357;263.357;263.357
120;calc total;1;234.783;234.783;234.783
120;calc update async;100;0.000360325;0.000115048;0.0174124
120;calc inner;100;2.11591;1.3476;2.34117
120;calc wait;100;0.00627722;0.00427425;0.0241943
120;calc bound;100;0.00339779;0.00290131;0.00767177
120;calc iter;100;2.34521;1.81676;2.37695
120;total;1;263.719;263.719;263.719
150;calc total;1;234.808;234.808;234.808
150;calc update async;100;0.000451986;0.000148068;0.0249793
150;calc inner;100;2.01898;1.44492;2.3291
150;calc wait;100;0.302884;0.00423881;0.50092
150;calc bound;100;0.0100567;0.00270218;0.0107925
150;calc iter;100;2.33238;1.5723;2.37009
150;total;1;263.363;263.363;263.363
121;calc total;1;234.782;234.782;234.782
121;calc update async;100;0.000509588;0.000240757;0.01704
121;calc inner;100;2.11338;1.34376;2.3424
121;calc wait;100;0.00375707;0.00300921;0.00892628
121;calc bound;100;0.00350687;0.00230127;0.0093854
121;calc iter;100;2.3453;1.82002;2.37671
121;total;1;263.41;263.41;263.41
151;calc total;1;234.803;234.803;234.803
151;calc update async;100;0.000447859;0.000193918;0.0204822
151;calc inner;100;1.99825;1.0713;2.32847
151;calc wait;100;0.329748;0.00464575;0.67125
151;calc bound;100;0.0105502;0.0026236;0.0111412
151;calc iter;100;2.339;1.74541;2.37839
151;total;1;263.36;263.36;263.36
122;calc total;1;234.782;234.782;234.782
122;calc update async;100;0.00036709;0.000134988;0.0171575
122;calc inner;100;2.11698;1.34974;2.34621
122;calc wait;100;0.0132897;0.0030915;0.10444
122;calc bound;100;0.0029364;0.00201109;0.00951505
122;calc iter;100;2.34525;1.81639;2.37691
122;total;1;263.914;263.914;263.914
152;calc total;1;234.803;234.803;234.803
152;calc update async;100;0.000273951;5.757e-05;0.0201782
152;calc inner;100;2.30995;1.72198;2.34809
152;calc wait;100;0.0236519;0.00477366;0.0310372
152;calc bound;100;0.00528264;0.004175;0.00874722
152;calc iter;100;2.33916;1.74494;2.37196
152;total;1;263.9;263.9;263.9
123;calc total;1;234.782;234.782;234.782
123;calc update async;100;0.000321952;0.000118058;0.017177
123;calc inner;100;2.11908;1.35411;2.34677
123;calc wait;100;0.0071307;0.00307807;0.013255
123;calc bound;100;0.00330919;0.0023535;0.00959673
123;calc iter;100;2.34523;1.82277;2.37641
123;total;1;263.899;263.899;263.899
153;calc total;1;234.803;234.803;234.803
153;calc update async;100;0.000344665;0.000126989;0.0201582
153;calc inner;100;2.32194;1.72519;2.35606
153;calc wait;100;0.00787929;0.0064704;0.0137742
153;calc bound;100;0.00899943;0.00367389;0.00985602
153;calc iter;100;2.33917;1.73657;2.3795
153;total;1;263.783;263.783;263.783
124;calc total;1;234.783;234.783;234.783
124;calc update async;100;0.000375762;8.6109e-05;0.0178989
124;calc inner;100;2.09284;1.34688;2.34424
124;calc wait;100;0.0518254;0.00606958;0.075291
124;calc bound;100;0.00298956;0.00207727;0.00571986
124;calc iter;100;2.34514;1.83888;2.37578
124;total;1;263.781;263.781;263.781
125;calc total;1;234.782;234.782;234.782
125;calc update async;100;0.000349198;8.6599e-05;0.0173728
125;calc inner;100;2.09435;1.35544;2.34413
125;calc wait;100;0.0182789;0.00722195;0.0852809
125;calc bound;100;0.00383915;0.0028167;0.00753817
125;calc iter;100;2.3451;1.85487;2.37381
125;total;1;263.666;263.666;263.666
126;calc total;1;234.781;234.781;234.781
126;calc update async;100;0.000312074;7.9549e-05;0.0164259
126;calc inner;100;2.08975;1.36072;2.34879
126;calc wait;100;0.0321997;0.00290649;0.154705
126;calc bound;100;0.00681742;0.00375767;0.0105776
126;calc iter;100;2.34505;1.85785;2.37841
126;total;1;263.299;263.299;263.299
127;calc total;1;234.781;234.781;234.781
127;calc update async;100;0.000299311;8.4308e-05;0.0165122
127;calc inner;100;2.04821;1.34145;2.34908
127;calc wait;100;0.0598863;0.00290364;0.120951
127;calc bound;100;0.00849785;0.00379897;0.0103887
127;calc iter;100;2.34496;1.86467;2.3721
127;total;1;263.685;263.685;263.685
154;calc total;1;234.803;234.803;234.803
154;calc update async;100;0.000287465;2.094e-05;0.0201315
154;calc inner;100;2.3264;1.72999;2.36016
154;calc wait;100;0.00309661;0.00256669;0.00565238
154;calc bound;100;0.00926478;0.00322647;0.0102637
154;calc iter;100;2.33917;1.73585;2.38384
154;total;1;263.857;263.857;263.857
155;calc total;1;234.803;234.803;234.803
155;calc update async;100;0.000425592;0.000144469;0.024995
155;calc inner;100;2.32616;1.73022;2.36028
155;calc wait;100;0.00337103;0.00277191;0.00671415
155;calc bound;100;0.00921388;0.00324995;0.00973967
155;calc iter;100;2.33917;1.73641;2.38522
155;total;1;263.856;263.856;263.856
156;calc total;1;234.803;234.803;234.803
156;calc update async;100;0.000361509;7.2709e-05;0.0249445
156;calc inner;100;2.32451;1.73076;2.35942
156;calc wait;100;0.00865813;0.00430071;0.0180434
156;calc bound;100;0.00564156;0.00374163;0.00676466
156;calc iter;100;2.33918;1.74125;2.38171
156;total;1;263.873;263.873;263.873
157;calc total;1;234.803;234.803;234.803
157;calc update async;100;0.000380591;7.413e-05;0.0261303
157;calc inner;100;2.32507;1.73065;2.35882
157;calc wait;100;0.00757865;0.00558187;0.00992132
157;calc bound;100;0.0061417;0.00379322;0.00868993
157;calc iter;100;2.33918;1.74083;2.38037
157;total;1;263.897;263.897;263.897
158;calc total;1;234.803;234.803;234.803
158;calc update async;100;0.000402533;2.352e-05;0.0262437
158;calc inner;100;2.32946;1.73459;2.36408
158;calc wait;100;0.00309218;0.00250472;0.00404348
158;calc bound;100;0.00619289;0.00314238;0.00879437
158;calc iter;100;2.33918;1.74032;2.38157
158;total;1;263.894;263.894;263.894
159;calc total;1;234.803;234.803;234.803
159;calc update async;100;0.00039911;7.7809e-05;0.024929
159;calc inner;100;2.32928;1.7349;2.36385
159;calc wait;100;0.0032888;0.00238937;0.00498572
159;calc bound;100;0.00620814;0.0034878;0.00942756
159;calc iter;100;2.33918;1.74094;2.38172
159;total;1;263.896;263.896;263.896
160;calc total;1;234.803;234.803;234.803
160;calc update async;100;5.40508e-05;3.275e-05;0.000680412
160;calc inner;100;1.93091;0.918998;2.32135
160;calc wait;100;0.393646;0.0191553;0.66611
160;calc bound;100;0.0102961;0.00262764;0.0111597
160;calc iter;100;2.33491;1.56675;2.39066
160;total;1;263.898;263.898;263.898
161;calc total;1;234.803;234.803;234.803
161;calc update async;100;5.64865e-05;3.322e-05;0.000690242
161;calc inner;100;1.91787;1.19751;2.3195
161;calc wait;100;0.400687;0.00833016;0.893115
161;calc bound;100;0.00984473;0.00265175;0.0105218
161;calc iter;100;2.3285;1.44909;2.3983
161;total;1;263.898;263.898;263.898
162;calc total;1;234.803;234.803;234.803
162;calc update async;100;6.61477e-05;3.4539e-05;0.000647432
162;calc inner;100;1.92954;1.50529;2.32542
162;calc wait;100;0.386363;0.00395652;0.801397
162;calc bound;100;0.0100549;0.00314407;0.0109039
162;calc iter;100;2.32613;2.09955;2.39192
162;total;1;263.876;263.876;263.876
163;calc total;1;234.803;234.803;234.803
163;calc update async;100;5.6857e-05;2.915e-05;0.000596363
163;calc inner;100;1.94413;1.71886;2.32542
163;calc wait;100;0.365778;0.00408371;0.611049
163;calc bound;100;0.0101261;0.00321881;0.0109269
163;calc iter;100;2.32042;2.26806;2.36663
163;total;1;263.896;263.896;263.896
164;calc total;1;234.803;234.803;234.803
164;calc update async;100;5.61737e-05;2.77e-05;0.000727261
164;calc inner;100;1.94327;1.71098;2.32168
164;calc wait;100;0.366836;0.00721769;0.592475
164;calc bound;100;0.00999133;0.00355099;0.0106246
164;calc iter;100;2.32023;2.28038;2.35888
164;total;1;263.818;263.818;263.818
165;calc total;1;234.803;234.803;234.803
165;calc update async;100;6.49443e-05;4.013e-05;0.0010754
165;calc inner;100;1.92874;1.52167;2.32248
165;calc wait;100;0.386538;0.00631246;0.778629
165;calc bound;100;0.0100614;0.00337948;0.0107719
165;calc iter;100;2.32544;2.05772;2.37845
165;total;1;263.45;263.45;263.45
166;calc total;1;234.803;234.803;234.803
166;calc update async;100;6.77031e-05;4.311e-05;0.00113424
166;calc inner;100;1.93369;1.2783;2.3262
166;calc wait;100;0.383912;0.00299621;0.769487
166;calc bound;100;0.0103968;0.00319668;0.010911
166;calc iter;100;2.32815;1.56374;2.37932
166;total;1;263.452;263.452;263.452
167;calc total;1;234.803;234.803;234.803
167;calc update async;100;6.74323e-05;3.974e-05;0.000748021
167;calc inner;100;1.9394;0.962108;2.32564
167;calc wait;100;0.386971;0.0140335;0.746782
167;calc bound;100;0.00914053;0.0024579;0.0115125
167;calc iter;100;2.33559;1.7114;2.37101
167;total;1;263.836;263.836;263.836
168;calc total;1;234.803;234.803;234.803
168;calc update async;100;5.27313e-05;2.942e-05;0.00104145
168;calc inner;100;2.31925;1.69894;2.35556
168;calc wait;100;0.009743;0.00362653;0.0203958
168;calc bound;100;0.00659026;0.00355375;0.00918044
168;calc iter;100;2.33564;1.70889;2.37376
168;total;1;263.78;263.78;263.78
169;calc total;1;234.803;234.803;234.803
169;calc update async;100;5.62663e-05;3.049e-05;0.00104977
169;calc inner;100;2.32565;1.70301;2.36419
169;calc wait;100;0.00350809;0.00239202;0.00657238
169;calc bound;100;0.00642574;0.00266029;0.00903086
169;calc iter;100;2.33564;1.7081;2.37317
169;total;1;263.433;263.433;263.433
170;calc total;1;234.803;234.803;234.803
170;calc update async;100;4.73504e-05;2.7899e-05;0.000956608
170;calc inner;100;2.32485;1.70255;2.36352
170;calc wait;100;0.0040683;0.00261041;0.00657797
170;calc bound;100;0.00664766;0.00335123;0.00935405
170;calc iter;100;2.33565;1.70855;2.37285
170;total;1;263.815;263.815;263.815
171;calc total;1;234.802;234.802;234.802
171;calc update async;100;4.97069e-05;2.699e-05;0.00108145
171;calc inner;100;2.32319;1.70726;2.3627
171;calc wait;100;0.00664411;0.00303979;0.0177995
171;calc bound;100;0.0056867;0.00352589;0.00814967
171;calc iter;100;2.33563;1.71558;2.37281
171;total;1;263.554;263.554;263.554
172;calc total;1;234.802;234.802;234.802
172;calc update async;100;6.68343e-05;3.1609e-05;0.000975448
172;calc inner;100;2.30194;1.69832;2.34464
172;calc wait;100;0.024248;0.0039159;0.0366165
172;calc bound;100;0.00932954;0.00215652;0.0111038
172;calc iter;100;2.33561;1.71904;2.37408
172;total;1;263.35;263.35;263.35
173;calc total;1;234.802;234.802;234.802
173;calc update async;100;5.29379e-05;2.682e-05;0.00106174
173;calc inner;100;2.30448;1.72168;2.34359
173;calc wait;100;0.0221006;0.00456779;0.0349341
173;calc bound;100;0.00879658;0.00281562;0.010217
173;calc iter;100;2.33546;1.73702;2.37389
173;total;1;263.637;263.637;263.637
174;calc total;1;234.802;234.802;234.802
174;calc update async;100;5.49581e-05;2.653e-05;0.000962188
174;calc inner;100;2.31055;1.74072;2.34944
174;calc wait;100;0.0160714;0.00297702;0.0286456
174;calc bound;100;0.00862912;0.00390448;0.0102158
174;calc iter;100;2.33543;1.75875;2.37435
174;total;1;263.329;263.329;263.329
175;calc total;1;234.793;234.793;234.793
175;calc update async;100;5.16575e-05;2.821e-05;0.000751741
175;calc inner;100;2.30645;1.74505;2.34764
175;calc wait;100;0.020023;0.0029771;0.0347514
175;calc bound;100;0.00868396;0.00324245;0.0104276
175;calc iter;100;2.33532;1.77411;2.37354
175;total;1;263.289;263.289;263.289
176;calc total;1;234.783;234.783;234.783
176;calc update async;100;4.92084e-05;2.1149e-05;0.000309346
176;calc inner;100;1.15532;0.422453;2.31999
176;calc wait;100;1.17255;0.00751483;1.9254
176;calc bound;100;0.00715671;0.00192331;0.0153584
176;calc iter;100;2.33509;1.7954;2.38628
176;total;1;263.514;263.514;263.514
177;calc total;1;234.783;234.783;234.783
177;calc update async;100;4.16833e-05;2.472e-05;0.000364995
177;calc inner;100;1.41989;0.785299;2.31941
177;calc wait;100;0.459262;0.00845082;0.954464
177;calc bound;100;0.00672339;0.0024053;0.0105174
177;calc iter;100;2.32697;2.28368;2.37523
177;total;1;263.388;263.388;263.388
178;calc total;1;234.783;234.783;234.783
178;calc update async;100;3.82438e-05;2.184e-05;0.000301377
178;calc inner;100;1.44695;0.806837;2.32524
178;calc wait;100;0.247365;0.00342439;0.408823
178;calc bound;100;0.00704368;0.00281842;0.0104938
178;calc iter;100;2.3236;2.28014;2.36987
178;total;1;263.296;263.296;263.296
179;calc total;1;234.783;234.783;234.783
179;calc update async;100;3.54553e-05;1.8149e-05;0.000482704
179;calc inner;100;1.21266;0.494605;2.32471
179;calc wait;100;0.497633;0.00325574;0.861472
179;calc bound;100;0.00992647;0.00545117;0.0139102
179;calc iter;100;2.32153;2.26587;2.44786
179;total;1;263.557;263.557;263.557
180;calc total;1;234.783;234.783;234.783
180;calc update async;100;3.19904e-05;1.8209e-05;0.000361946
180;calc inner;100;1.33822;0.743915;2.32149
180;calc wait;100;0.433078;0.00641943;0.703331
180;calc bound;100;0.00952276;0.00332123;0.0116026
180;calc iter;100;2.32546;2.29733;2.39363
180;total;1;263.463;263.463;263.463
181;calc total;1;234.783;234.783;234.783
181;calc update async;100;4.11303e-05;2.732e-05;0.000343886
181;calc inner;100;1.47059;0.753841;2.32028
181;calc wait;100;0.207604;0.00730963;0.341811
181;calc bound;100;0.00816538;0.00262815;0.0108242
181;calc iter;100;2.32925;2.2388;2.40011
181;total;1;263.575;263.575;263.575
182;calc total;1;234.783;234.783;234.783
182;calc update async;100;4.21731e-05;2.583e-05;0.000317326
182;calc inner;100;1.37437;0.550654;2.32538
182;calc wait;100;0.240394;0.00323242;0.533033
182;calc bound;100;0.0057101;0.00262206;0.0107885
182;calc iter;100;2.33085;1.93064;2.391
182;total;1;263.576;263.576;263.576
183;calc total;1;234.783;234.783;234.783
183;calc update async;100;5.19255e-05;2.261e-05;0.000534443
183;calc inner;100;1.2148;0.420333;2.32496
183;calc wait;100;1.10984;0.0121557;1.95556
183;calc bound;100;0.00935994;0.00261778;0.0134217
183;calc iter;100;2.33406;1.62668;2.4723
183;total;1;263.809;263.809;263.809
184;calc total;1;234.783;234.783;234.783
184;calc update async;100;2.74846e-05;1.767e-05;0.000373935
184;calc inner;100;2.10324;1.27023;2.33341
184;calc wait;100;0.0741323;0.00492989;0.270157
184;calc bound;100;0.00962044;0.00297154;0.0113959
184;calc iter;100;2.33878;1.75336;2.37868
184;total;1;263.665;263.665;263.665
185;calc total;1;234.783;234.783;234.783
185;calc update async;100;3.63909e-05;2.126e-05;0.000329156
185;calc inner;100;2.15352;1.29666;2.33883
185;calc wait;100;0.0181087;0.0075576;0.0381715
185;calc bound;100;0.00443569;0.00287161;0.0103489
185;calc iter;100;2.33886;1.74267;2.40143
185;total;1;263.548;263.548;263.548
186;calc total;1;234.783;234.783;234.783
186;calc update async;100;3.64787e-05;1.895e-05;0.000350136
186;calc inner;100;2.16139;1.30499;2.34407
186;calc wait;100;0.00361976;0.00284757;0.0138927
186;calc bound;100;0.00416203;0.0030924;0.0108332
186;calc iter;100;2.33892;1.74283;2.40893
186;total;1;263.683;263.683;263.683
187;calc total;1;234.783;234.783;234.783
187;calc update async;100;3.64323e-05;2.071e-05;0.000458094
187;calc inner;100;2.16082;1.30562;2.34352
187;calc wait;100;0.00790104;0.00275773;0.0305247
187;calc bound;100;0.00436356;0.00294027;0.0109362
187;calc iter;100;2.33893;1.74462;2.40795
187;total;1;263.728;263.728;263.728
188;calc total;1;234.783;234.783;234.783
188;calc update async;100;3.38145e-05;1.932e-05;0.000603023
188;calc inner;100;2.16571;1.30572;2.33658
188;calc wait;100;0.0143472;0.00379576;0.06328
188;calc bound;100;0.00519046;0.00306214;0.00949409
188;calc iter;100;2.33887;1.74389;2.39465
188;total;1;263.784;263.784;263.784
189;calc total;1;234.792;234.792;234.792
189;calc update async;100;3.20195e-05;1.809e-05;0.000393406
189;calc inner;100;2.16765;1.30594;2.33829
189;calc wait;100;0.0118314;0.00664046;0.0681537
189;calc bound;100;0.00399114;0.00283279;0.00960976
189;calc iter;100;2.33897;1.74399;2.41941
189;total;1;263.59;263.59;263.59
190;calc total;1;234.783;234.783;234.783
190;calc update async;100;3.75165e-05;1.9879e-05;0.000582433
190;calc inner;100;2.17111;1.31049;2.34173
190;calc wait;100;0.00360105;0.00249601;0.0240523
190;calc bound;100;0.00370919;0.00205;0.0103583
190;calc iter;100;2.33892;1.7436;2.41941
190;total;1;263.706;263.706;263.706
191;calc total;1;234.787;234.787;234.787
191;calc update async;100;4.22841e-05;1.919e-05;0.000966088
191;calc inner;100;2.17199;1.31675;2.34229
191;calc wait;100;0.00383678;0.00197403;0.0325236
191;calc bound;100;0.00344543;0.00200039;0.00965843
191;calc iter;100;2.33897;1.74183;2.41924
191;total;1;263.301;263.301;263.301
192;calc total;1;234.787;234.787;234.787
192;calc update async;100;6.23115e-05;2.001e-05;0.00104265
192;calc inner;100;1.47636;0.444382;2.31934
192;calc wait;100;0.853497;0.0288412;1.89241
192;calc bound;100;0.00862872;0.00192297;0.0122516
192;calc iter;100;2.33855;1.71659;2.4193
192;total;1;263.743;263.743;263.743
193;calc total;1;234.787;234.787;234.787
193;calc update async;100;4.78527e-05;2.131e-05;0.000619393
193;calc inner;100;1.35953;0.518485;2.3176
193;calc wait;100;0.812948;0.0080381;1.83672
193;calc bound;100;0.00929471;0.00267798;0.0110921
193;calc iter;100;2.32589;1.73615;2.43079
193;total;1;263.516;263.516;263.516
194;calc total;1;234.787;234.787;234.787
194;calc update async;100;4.47404e-05;2.499e-05;0.000633563
194;calc inner;100;1.57605;0.948298;2.32302
194;calc wait;100;0.330681;0.00446228;0.711771
194;calc bound;100;0.00635481;0.00202472;0.01069
194;calc iter;100;2.32011;2.23591;2.47844
194;total;1;263.357;263.357;263.357
195;calc total;1;234.787;234.787;234.787
195;calc update async;100;4.14234e-05;1.838e-05;0.000769601
195;calc inner;100;1.44835;0.534222;2.32328
195;calc wait;100;0.512055;0.00468211;1.14158
195;calc bound;100;0.00963644;0.00309373;0.0106785
195;calc iter;100;2.31466;2.27439;2.37354
195;total;1;263.517;263.517;263.517
196;calc total;1;234.787;234.787;234.787
196;calc update async;100;5.38683e-05;2.4779e-05;0.00130428
196;calc inner;100;1.49153;0.73925;2.32076
196;calc wait;100;0.453088;0.00398896;0.765617
196;calc bound;100;0.0099424;0.00357664;0.0111611
196;calc iter;100;2.31424;2.26485;2.35605
196;total;1;263.401;263.401;263.401
197;calc total;1;234.787;234.787;234.787
197;calc update async;100;5.37054e-05;3.016e-05;0.000934949
197;calc inner;100;1.57026;0.832167;2.31894
197;calc wait;100;0.279166;0.00782011;0.552869
197;calc bound;100;0.00726463;0.00242144;0.0109112
197;calc iter;100;2.31993;2.20216;2.41945
197;total;1;263.31;263.31;263.31
198;calc total;1;234.787;234.787;234.787
198;calc update async;100;5.49549e-05;2.6959e-05;0.00121708
198;calc inner;100;1.45437;0.670607;2.3239
198;calc wait;100;0.474308;0.00301855;1.31984
198;calc bound;100;0.00881132;0.00267659;0.0116722
198;calc iter;100;2.32514;2.05849;2.49963
198;total;1;263.334;263.334;263.334
199;calc total;1;234.787;234.787;234.787
199;calc update async;100;5.72646e-05;1.8229e-05;0.000927729
199;calc inner;100;1.35719;0.379708;2.32368
199;calc wait;100;0.965075;0.00872273;1.90573
199;calc bound;100;0.00938277;0.00212916;0.0177142
199;calc iter;100;2.33172;1.67929;2.38445
199;total;1;263.312;263.312;263.312
200;calc total;1;234.787;234.787;234.787
200;calc update async;100;4.89158e-05;2.5129e-05;0.0010595
200;calc inner;100;2.18987;1.34522;2.33403
200;calc wait;100;0.0106876;0.00393282;0.0284328
200;calc bound;100;0.00390681;0.00250949;0.00688646
200;calc iter;100;2.33539;1.7183;2.3708
200;total;1;263.403;263.403;263.403
201;calc total;1;234.787;234.787;234.787
201;calc update async;100;4.96281e-05;2.347e-05;0.00112252
201;calc inner;100;2.19064;1.34047;2.33771
201;calc wait;100;0.00413117;0.00224158;0.0100998
201;calc bound;100;0.0042324;0.00230531;0.00957809
201;calc iter;100;2.33544;1.71544;2.37366
201;total;1;263.508;263.508;263.508
202;calc total;1;234.787;234.787;234.787
202;calc update async;100;5.22975e-05;2.6169e-05;0.00130961
202;calc inner;100;2.19318;1.34639;2.34216
202;calc wait;100;0.00504763;0.00232586;0.0202115
202;calc bound;100;0.00374777;0.00200545;0.00938498
202;calc iter;100;2.33544;1.7191;2.37333
202;total;1;263.409;263.409;263.409
203;calc total;1;234.787;234.787;234.787
203;calc update async;100;4.81044e-05;2.4599e-05;0.00107827
203;calc inner;100;2.19399;1.35113;2.3422
203;calc wait;100;0.00613973;0.00249837;0.0222766
203;calc bound;100;0.00405972;0.00211368;0.00971813
203;calc iter;100;2.3354;1.72946;2.37472
203;total;1;263.542;263.542;263.542
204;calc total;1;234.787;234.787;234.787
204;calc update async;100;5.07028e-05;2.228e-05;0.000793501
204;calc inner;100;2.16618;1.32491;2.34041
204;calc wait;100;0.0524887;0.00451132;0.0953619
204;calc bound;100;0.00412461;0.00208518;0.0105019
204;calc iter;100;2.33526;1.74498;2.37408
204;total;1;263.328;263.328;263.328
205;calc total;1;234.787;234.787;234.787
205;calc update async;100;5.67575e-05;2.472e-05;0.00154182
205;calc inner;100;2.16665;1.33142;2.34029
205;calc wait;100;0.0197976;0.00465289;0.0385507
205;calc bound;100;0.00390583;0.00279118;0.00858564
205;calc iter;100;2.33518;1.7617;2.37431
205;total;1;263.547;263.547;263.547
206;calc total;1;234.787;234.787;234.787
206;calc update async;100;4.21955e-05;2.334e-05;0.00083676
206;calc inner;100;2.16057;1.32601;2.34386
206;calc wait;100;0.0246309;0.0028424;0.0561979
206;calc bound;100;0.00805688;0.00379283;0.00976119
206;calc iter;100;2.33513;1.77366;2.37343
206;total;1;263.555;263.555;263.555
207;calc total;1;234.787;234.787;234.787
207;calc update async;100;5.61345e-05;2.0199e-05;0.00276908
207;calc inner;100;2.11886;1.282;2.34345
207;calc wait;100;0.062647;0.00280269;0.125799
207;calc bound;100;0.00938724;0.00388797;0.0139679
207;calc iter;100;2.33502;1.79029;2.37891
207;total;1;263.557;263.557;263.557
208;calc total;1;234.787;234.787;234.787
208;calc update async;100;8.8401e-05;3.298e-05;0.00311016
208;calc inner;100;1.31759;0.650051;2.32035
208;calc wait;100;1.00231;0.0193466;1.67277
208;calc bound;100;0.0100973;0.00260295;0.011302
208;calc iter;100;2.33009;1.66801;2.40542
208;total;1;263.344;263.344;263.344
209;calc total;1;234.786;234.786;234.786
209;calc update async;100;6.65829e-05;1.959e-05;0.00290472
209;calc inner;100;1.4463;0.489498;2.31933
209;calc wait;100;0.408864;0.00708158;1.36153
209;calc bound;100;0.00458325;0.00278348;0.0106745
209;calc iter;100;2.32852;2.15542;2.4239
209;total;1;263.649;263.649;263.649
210;calc total;1;234.787;234.787;234.787
210;calc update async;100;6.6336e-05;2.527e-05;0.00287799
210;calc inner;100;1.35929;0.589473;2.32418
210;calc wait;100;0.340708;0.00328993;0.770606
210;calc bound;100;0.00881891;0.00312185;0.0103576
210;calc iter;100;2.33068;2.23739;2.40986
210;total;1;263.448;263.448;263.448
211;calc total;1;234.786;234.786;234.786
211;calc update async;100;6.02873e-05;2.163e-05;0.00246032
211;calc inner;100;1.34996;0.600704;2.32334
211;calc wait;100;0.287195;0.00361005;0.744005
211;calc bound;100;0.0099497;0.00289164;0.0138528
211;calc iter;100;2.33157;2.1432;2.4465
211;total;1;263.646;263.646;263.646
212;calc total;1;234.786;234.786;234.786
212;calc update async;100;6.25952e-05;2.412e-05;0.0027522
212;calc inner;100;1.39426;0.809693;2.32015
212;calc wait;100;0.381961;0.00468927;0.632764
212;calc bound;100;0.00973751;0.00331294;0.0110755
212;calc iter;100;2.33378;2.12533;2.40483
212;total;1;263.294;263.294;263.294
213;calc total;1;234.786;234.786;234.786
213;calc update async;100;7.65111e-05;3.269e-05;0.00301407
213;calc inner;100;1.54019;0.834308;2.31905
213;calc wait;100;0.130967;0.00676858;0.183464
213;calc bound;100;0.00821099;0.00432782;0.0109111
213;calc iter;100;2.33528;1.96195;2.39591
213;total;1;263.487;263.487;263.487
214;calc total;1;234.786;234.786;234.786
214;calc update async;100;7.55351e-05;3.663e-05;0.00246765
214;calc inner;100;1.43415;0.641397;2.32427
214;calc wait;100;0.0756083;0.00447654;0.129636
214;calc bound;100;0.00388967;0.00262072;0.0106635
214;calc iter;100;2.33635;1.76362;2.38724
214;total;1;263.684;263.684;263.684
215;calc total;1;234.786;234.786;234.786
215;calc update async;100;8.69558e-05;3.5729e-05;0.00307587
215;calc inner;100;1.25946;0.445473;2.32407
215;calc wait;100;1.05567;0.0111489;1.76422
215;calc bound;100;0.0107189;0.00261022;0.0158082
215;calc iter;100;2.33798;1.61425;2.39009
215;total;1;263.692;263.692;263.692
216;calc total;1;234.786;234.786;234.786
216;calc update async;100;5.16845e-05;2.133e-05;0.00208812
216;calc inner;100;2.08148;1.29563;2.33652
216;calc wait;100;0.0831271;0.00441032;0.105879
216;calc bound;100;0.00984826;0.00394376;0.0104738
216;calc iter;100;2.34313;1.82249;2.37208
216;total;1;263.668;263.668;263.668
217;calc total;1;234.786;234.786;234.786
217;calc update async;100;6.71319e-05;2.747e-05;0.0026562
217;calc inner;100;2.13951;1.31723;2.3375
217;calc wait;100;0.0160516;0.00806585;0.0208468
217;calc bound;100;0.00430391;0.00328412;0.00915599
217;calc iter;100;2.34321;1.80888;2.37372
217;total;1;263.715;263.715;263.715
218;calc total;1;234.786;234.786;234.786
218;calc update async;100;6.20308e-05;2.5189e-05;0.00217891
218;calc inner;100;2.14668;1.32523;2.34309
218;calc wait;100;0.00365588;0.00295228;0.00698698
218;calc bound;100;0.00405342;0.00310513;0.00870145
218;calc iter;100;2.34327;1.80938;2.37441
218;total;1;263.712;263.712;263.712
219;calc total;1;234.786;234.786;234.786
219;calc update async;100;6.81711e-05;2.35e-05;0.00271927
219;calc inner;100;2.14632;1.32485;2.34304
219;calc wait;100;0.00540419;0.00268816;0.0133416
219;calc bound;100;0.00396958;0.00284869;0.0110645
219;calc iter;100;2.34327;1.8076;2.37322
219;total;1;263.431;263.431;263.431
220;calc total;1;234.786;234.786;234.786
220;calc update async;100;5.95362e-05;2.328e-05;0.0024815
220;calc inner;100;2.14605;1.3162;2.34066
220;calc wait;100;0.0194232;0.00470527;0.0426738
220;calc bound;100;0.00525337;0.00292793;0.00857864
220;calc iter;100;2.34321;1.81788;2.38081
220;total;1;263.604;263.604;263.604
221;calc total;1;234.786;234.786;234.786
221;calc update async;100;6.4004e-05;2.576e-05;0.00236721
221;calc inner;100;2.15327;1.3251;2.34149
221;calc wait;100;0.00924289;0.00434408;0.0517329
221;calc bound;100;0.0039512;0.00316786;0.00551188
221;calc iter;100;2.34325;1.80743;2.37494
221;total;1;263.307;263.307;263.307
222;calc total;1;234.786;234.786;234.786
222;calc update async;100;6.53613e-05;2.58e-05;0.00257046
222;calc inner;100;2.15547;1.32917;2.34537
222;calc wait;100;0.00283454;0.00209163;0.00644133
222;calc bound;100;0.00383499;0.00268308;0.00836267
222;calc iter;100;2.34329;1.80847;2.37635
222;total;1;263.594;263.594;263.594
223;calc total;1;234.786;234.786;234.786
223;calc update async;100;6.22846e-05;2.5029e-05;0.00211615
223;calc inner;100;2.1549;1.32725;2.34324
223;calc wait;100;0.00304805;0.00209627;0.00425311
223;calc bound;100;0.00382742;0.00262685;0.00836139
223;calc iter;100;2.34329;1.80644;2.37424
223;total;1;263.638;263.638;263.638
224;calc total;1;234.783;234.783;234.783
224;calc update async;100;0.000543025;7.6559e-05;0.0210991
224;calc inner;100;1.76028;0.391496;2.30821
224;calc wait;100;0.574454;0.0290169;1.89476
224;calc bound;100;0.00800451;0.00191168;0.00973605
224;calc iter;100;2.34329;1.80675;2.37342
224;total;1;263.565;263.565;263.565
225;calc total;1;234.783;234.783;234.783
225;calc update async;100;0.000472207;7.7489e-05;0.0210169
225;calc inner;100;1.73234;0.414941;2.31431
225;calc wait;100;0.586815;0.00547524;1.87024
225;calc bound;100;0.0095485;0.00190271;0.0105256
225;calc iter;100;2.32918;1.86036;2.38903
225;total;1;263.564;263.564;263.564
226;calc total;1;234.782;234.782;234.782
226;calc update async;100;0.00048004;9.9278e-05;0.0209466
226;calc inner;100;1.73445;0.58848;2.32283
226;calc wait;100;0.566244;0.00288484;1.65929
226;calc bound;100;0.00932427;0.00205473;0.0108477
226;calc iter;100;2.3105;1.71265;2.36825
226;total;1;263.366;263.366;263.366
227;calc total;1;234.782;234.782;234.782
227;calc update async;100;0.000477773;9.7209e-05;0.0211303
227;calc inner;100;1.79355;0.966054;2.32287
227;calc wait;100;0.495495;0.00329282;1.27668
227;calc bound;100;0.00980248;0.00315407;0.0107316
227;calc iter;100;2.29933;2.09003;2.36461
227;total;1;263.76;263.76;263.76
228;calc total;1;234.782;234.782;234.782
228;calc update async;100;0.000484816;0.000166728;0.021782
228;calc inner;100;1.80158;0.819079;2.32195
228;calc wait;100;0.432285;0.00460552;1.02638
228;calc bound;100;0.00987325;0.00466417;0.0107153
228;calc iter;100;2.29937;2.11941;2.41359
228;total;1;263.739;263.739;263.739
229;calc total;1;234.782;234.782;234.782
229;calc update async;100;0.000494592;0.000178588;0.0216233
229;calc inner;100;1.78928;0.650194;2.32332
229;calc wait;100;0.48781;0.00554906;1.18777
229;calc bound;100;0.0100731;0.00264256;0.0113691
229;calc iter;100;2.30654;2.14633;2.37698
229;total;1;263.771;263.771;263.771
230;calc total;1;234.782;234.782;234.782
230;calc update async;100;0.000479151;9.6219e-05;0.0217843
230;calc inner;100;1.74926;0.530159;2.32769
230;calc wait;100;0.553677;0.00300477;1.68155
230;calc bound;100;0.00937262;0.00192215;0.0107504
230;calc iter;100;2.31279;1.69921;2.37913
230;total;1;263.401;263.401;263.401
231;calc total;1;234.782;234.782;234.782
231;calc update async;100;0.000535072;6.319e-05;0.0216869
231;calc inner;100;1.77558;0.359415;2.32764
231;calc wait;100;0.540594;0.00332798;1.69114
231;calc bound;100;0.0104565;0.00265237;0.0132026
231;calc iter;100;2.32718;1.80099;2.37887
231;total;1;263.882;263.882;263.882
232;calc total;1;234.782;234.782;234.782
232;calc update async;100;0.000385413;0.000104288;0.0230243
232;calc inner;100;2.25023;1.23027;2.33816
232;calc wait;100;0.0150248;0.00339393;0.0344024
232;calc bound;100;0.00578725;0.00316942;0.00913755
232;calc iter;100;2.33161;1.67923;2.37724
232;total;1;263.33;263.33;263.33
233;calc total;1;234.782;234.782;234.782
233;calc update async;100;0.000461969;0.000114578;0.02298
233;calc inner;100;2.25453;1.22971;2.34062
[truncated: 576,936 more chars]
