# Supplementary material for: A Halo abstraction for distributed n-dimensional structured grids within the C++ PGAS library DASH
Source: PeerJ Comput Sci. 2023 Feb 3;9:e1203. doi: 10.7717/peerj-cs.1203 (PMC10280232; doi:10.7717/peerj-cs.1203)
Supplement: Supplemental Information 3 [file peerj-cs-09-1203-s003.gz › raw_romeo/res_2d_romeo/weak/weak_all.txt]

type	nodes	cores_node	elems	core_id	func	count	avg	min	max
dash	12	128	588897	0	initialize	1	58.51004	58.51004	58.51004
dash	12	128	588897	0	async	100	0.39011	0.00195	0.73964
dash	12	128	588897	0	inner	100	1.92448	0.87823	2.33895
dash	12	128	588897	0	wait	100	0.00006	0.00004	0.00019
dash	12	128	588897	0	bound	100	0.00999	0.00436	0.01394
dash	12	128	588897	0	calc iter	100	2.32465	1.48132	2.45470
dash	12	128	588897	0	calc total	1	234.17445	234.17445	234.17445
dash	12	128	588897	0	total	1	302.71438	302.71438	302.71438
dash	12	128	588897	1	initialize	1	58.507	58.507	58.507
dash	12	128	588897	1	async	100	0.512626	0.00361503	1.24063
dash	12	128	588897	1	inner	100	1.79772	0.953673	2.31608
dash	12	128	588897	1	wait	100	4.45035e-05	2.954e-05	0.000300786
dash	12	128	588897	1	bound	100	0.00904102	0.00541454	0.00997398
dash	12	128	588897	1	calc iter	100	2.31943	1.77066	2.45581
dash	12	128	588897	1	calc total	1	234.174	234.174	234.174
dash	12	128	588897	1	total	1	302.711	302.711	302.711
dash	12	128	588897	2	initialize	1	58.5099	58.5099	58.5099
dash	12	128	588897	2	async	100	0.468457	0.00162539	0.93728
dash	12	128	588897	2	inner	100	1.83774	1.33264	2.3213
dash	12	128	588897	2	wait	100	4.52451e-05	3.204e-05	0.000158488
dash	12	128	588897	2	bound	100	0.00889659	0.00741239	0.00943724
dash	12	128	588897	2	calc iter	100	2.31514	2.22651	2.40895
dash	12	128	588897	2	calc total	1	234.174	234.174	234.174
dash	12	128	588897	2	total	1	302.714	302.714	302.714
dash	12	128	588897	3	initialize	1	58.4936	58.4936	58.4936
dash	12	128	588897	3	async	100	0.41221	0.00158295	1.29146
dash	12	128	588897	3	inner	100	1.88762	1.48869	2.32085
dash	12	128	588897	3	wait	100	5.0135e-05	2.909e-05	0.000248747
dash	12	128	588897	3	bound	100	0.00958568	0.00759957	0.00997692
dash	12	128	588897	3	calc iter	100	2.30947	1.91687	2.95174
dash	12	128	588897	3	calc total	1	234.174	234.174	234.174
dash	12	128	588897	3	total	1	302.698	302.698	302.698
dash	12	128	588897	4	initialize	1	58.5019	58.5019	58.5019
dash	12	128	588897	4	async	100	0.444181	0.00279351	1.78217
dash	12	128	588897	4	inner	100	1.84897	1.51545	2.3114
dash	12	128	588897	4	wait	100	6.51907e-05	3.743e-05	0.000314106
dash	12	128	588897	4	bound	100	0.00940839	0.00854254	0.0100257
dash	12	128	588897	4	calc iter	100	2.30263	1.82787	3.41438
dash	12	128	588897	4	calc total	1	234.174	234.174	234.174
dash	12	128	588897	4	total	1	302.706	302.706	302.706
dash	12	128	588897	5	initialize	1	58.4996	58.4996	58.4996
dash	12	128	588897	5	async	100	0.487171	0.00347455	1.08842
dash	12	128	588897	5	inner	100	1.81215	1.40067	2.31202
dash	12	128	588897	5	wait	100	4.46032e-05	2.7339e-05	0.000205607
dash	12	128	588897	5	bound	100	0.0088706	0.00760586	0.00964489
dash	12	128	588897	5	calc iter	100	2.30824	1.88081	2.75326
dash	12	128	588897	5	calc total	1	234.174	234.174	234.174
dash	12	128	588897	5	total	1	302.703	302.703	302.703
dash	12	128	588897	6	initialize	1	58.4996	58.4996	58.4996
dash	12	128	588897	6	async	100	0.552518	0.00423667	1.04547
dash	12	128	588897	6	inner	100	1.75272	1.14212	2.31686
dash	12	128	588897	6	wait	100	4.22731e-05	3.113e-05	0.000197348
dash	12	128	588897	6	bound	100	0.00901573	0.00540914	0.00951854
dash	12	128	588897	6	calc iter	100	2.3143	2.06625	2.51695
dash	12	128	588897	6	calc total	1	234.174	234.174	234.174
dash	12	128	588897	6	total	1	302.703	302.703	302.703
dash	12	128	588897	7	initialize	1	58.4981	58.4981	58.4981
dash	12	128	588897	7	async	100	0.509388	0.00282166	1.23942
dash	12	128	588897	7	inner	100	1.79984	0.970186	2.31649
dash	12	128	588897	7	wait	100	4.31183e-05	3.062e-05	0.000255307
dash	12	128	588897	7	bound	100	0.00902277	0.00452528	0.00952015
dash	12	128	588897	7	calc iter	100	2.3183	1.62588	2.65131
dash	12	128	588897	7	calc total	1	234.174	234.174	234.174
dash	12	128	588897	7	total	1	302.702	302.702	302.702
dash	12	128	588897	8	initialize	1	58.5097	58.5097	58.5097
dash	12	128	588897	8	async	100	0.0376324	0.000610183	0.208538
dash	12	128	588897	8	inner	100	2.27897	1.74973	2.35287
dash	12	128	588897	8	wait	100	6.57733e-05	5.0029e-05	0.000221907
dash	12	128	588897	8	bound	100	0.0097964	0.00686376	0.0130536
dash	12	128	588897	8	calc iter	100	2.32647	1.79405	2.48958
dash	12	128	588897	8	calc total	1	234.174	234.174	234.174
dash	12	128	588897	8	total	1	302.714	302.714	302.714
dash	12	128	588897	9	initialize	1	58.5015	58.5015	58.5015
dash	12	128	588897	9	async	100	0.0242259	0.00211919	0.0932561
dash	12	128	588897	9	inner	100	2.29407	1.71235	2.36193
dash	12	128	588897	9	wait	100	4.38823e-05	2.8339e-05	0.000330316
dash	12	128	588897	9	bound	100	0.00857028	0.00558474	0.00978566
dash	12	128	588897	9	calc iter	100	2.32692	1.80955	2.42936
dash	12	128	588897	9	calc total	1	234.174	234.174	234.174
dash	12	128	588897	9	total	1	302.706	302.706	302.706
dash	12	128	588897	10	initialize	1	58.5101	58.5101	58.5101
dash	12	128	588897	10	async	100	0.020236	0.000941879	0.0892048
dash	12	128	588897	10	inner	100	2.29921	1.70362	2.36488
dash	12	128	588897	10	wait	100	3.61693e-05	2.388e-05	0.000163488
dash	12	128	588897	10	bound	100	0.00762682	0.00437468	0.00963996
dash	12	128	588897	10	calc iter	100	2.32712	1.74289	2.43063
dash	12	128	588897	10	calc total	1	234.174	234.174	234.174
dash	12	128	588897	10	total	1	302.714	302.714	302.714
dash	12	128	588897	11	initialize	1	58.4962	58.4962	58.4962
dash	12	128	588897	11	async	100	0.0231548	0.00206037	0.085169
dash	12	128	588897	11	inner	100	2.29682	1.67704	2.36441
dash	12	128	588897	11	wait	100	3.63161e-05	2.649e-05	0.000233677
dash	12	128	588897	11	bound	100	0.00726887	0.00381678	0.00938762
dash	12	128	588897	11	calc iter	100	2.32729	1.72865	2.42374
dash	12	128	588897	11	calc total	1	234.174	234.174	234.174
dash	12	128	588897	11	total	1	302.7	302.7	302.7
dash	12	128	588897	12	initialize	1	58.5105	58.5105	58.5105
dash	12	128	588897	12	async	100	0.0157281	0.000500705	0.0874639
dash	12	128	588897	12	inner	100	2.303	1.68083	2.36351
dash	12	128	588897	12	wait	100	6.31685e-05	3.178e-05	0.000340146
dash	12	128	588897	12	bound	100	0.00863919	0.00462343	0.0101232
dash	12	128	588897	12	calc iter	100	2.32743	1.6975	2.40075
dash	12	128	588897	12	calc total	1	234.174	234.174	234.174
dash	12	128	588897	12	total	1	302.714	302.714	302.714
dash	12	128	588897	13	initialize	1	58.5022	58.5022	58.5022
dash	12	128	588897	13	async	100	0.015246	0.00222398	0.080695
dash	12	128	588897	13	inner	100	2.30387	1.67883	2.36152
dash	12	128	588897	13	wait	100	4.99127e-05	2.728e-05	0.000165388
dash	12	128	588897	13	bound	100	0.00829814	0.00468635	0.00989566
dash	12	128	588897	13	calc iter	100	2.32747	1.69072	2.39344
dash	12	128	588897	13	calc total	1	234.174	234.174	234.174
dash	12	128	588897	13	total	1	302.706	302.706	302.706
dash	12	128	588897	14	initialize	1	58.5107	58.5107	58.5107
dash	12	128	588897	14	async	100	0.0110655	0.000498654	0.0810354
dash	12	128	588897	14	inner	100	2.30989	1.68409	2.36756
dash	12	128	588897	14	wait	100	3.13809e-05	2.185e-05	0.000139028
dash	12	128	588897	14	bound	100	0.00651627	0.00297945	0.00865361
dash	12	128	588897	14	calc iter	100	2.3275	1.68829	2.39823
dash	12	128	588897	14	calc total	1	234.174	234.174	234.174
dash	12	128	588897	14	total	1	302.714	302.714	302.714
dash	12	128	588897	15	initialize	1	58.4957	58.4957	58.4957
dash	12	128	588897	15	async	100	0.0134883	0.000549853	0.107996
dash	12	128	588897	15	inner	100	2.30742	1.68422	2.36657
dash	12	128	588897	15	wait	100	4.22798e-05	2.455e-05	0.000228248
dash	12	128	588897	15	bound	100	0.00655089	0.00290704	0.0101266
dash	12	128	588897	15	calc iter	100	2.3275	1.6905	2.42857
dash	12	128	588897	15	calc total	1	234.174	234.174	234.174
dash	12	128	588897	15	total	1	302.699	302.699	302.699
dash	12	128	588897	16	initialize	1	58.4978	58.4978	58.4978
dash	12	128	588897	16	async	100	0.38505	0.0023244	0.660959
dash	12	128	588897	16	inner	100	1.92712	1.05806	2.32154
dash	12	128	588897	16	wait	100	4.00351e-05	2.937e-05	0.000189527
dash	12	128	588897	16	bound	100	0.00901547	0.00418021	0.0093795
dash	12	128	588897	16	calc iter	100	2.32123	1.69396	2.38359
dash	12	128	588897	16	calc total	1	234.174	234.174	234.174
dash	12	128	588897	16	total	1	302.701	302.701	302.701
dash	12	128	588897	17	initialize	1	58.5068	58.5068	58.5068
dash	12	128	588897	17	async	100	0.39431	0.00280494	0.771747
dash	12	128	588897	17	inner	100	1.91431	1.33678	2.32087
dash	12	128	588897	17	wait	100	4.21416e-05	3.11e-05	0.000315266
dash	12	128	588897	17	bound	100	0.00908839	0.0082586	0.00953653
dash	12	128	588897	17	calc iter	100	2.31775	2.09631	2.39829
dash	12	128	588897	17	calc total	1	234.174	234.174	234.174
dash	12	128	588897	17	total	1	302.711	302.711	302.711
dash	12	128	588897	18	initialize	1	58.5104	58.5104	58.5104
dash	12	128	588897	18	async	100	0.377034	0.000552753	0.733015
dash	12	128	588897	18	inner	100	1.92647	1.58067	2.32602
dash	12	128	588897	18	wait	100	3.96088e-05	3.24e-05	0.000152038
dash	12	128	588897	18	bound	100	0.00915572	0.00482274	0.0138604
dash	12	128	588897	18	calc iter	100	2.3127	2.22744	2.35728
dash	12	128	588897	18	calc total	1	234.174	234.174	234.174
dash	12	128	588897	18	total	1	302.714	302.714	302.714
dash	12	128	588897	19	initialize	1	58.4946	58.4946	58.4946
dash	12	128	588897	19	async	100	0.354051	0.000528483	0.605196
dash	12	128	588897	19	inner	100	1.94303	1.70683	2.32595
dash	12	128	588897	19	wait	100	5.44419e-05	2.956e-05	0.000226767
dash	12	128	588897	19	bound	100	0.0095104	0.0051198	0.0102163
dash	12	128	588897	19	calc iter	100	2.30665	2.1946	2.38233
dash	12	128	588897	19	calc total	1	234.174	234.174	234.174
dash	12	128	588897	19	total	1	302.698	302.698	302.698
dash	12	128	588897	20	initialize	1	58.5103	58.5103	58.5103
dash	12	128	588897	20	async	100	0.369198	0.00223686	0.640155
dash	12	128	588897	20	inner	100	1.93206	1.67795	2.32206
dash	12	128	588897	20	wait	100	5.64526e-05	3.292e-05	0.000205648
dash	12	128	588897	20	bound	100	0.00956205	0.00653499	0.0100282
dash	12	128	588897	20	calc iter	100	2.31088	2.25859	2.34633
dash	12	128	588897	20	calc total	1	234.174	234.174	234.174
dash	12	128	588897	20	total	1	302.714	302.714	302.714
dash	12	128	588897	21	initialize	1	58.5104	58.5104	58.5104
dash	12	128	588897	21	async	100	0.398559	0.00305025	0.77874
dash	12	128	588897	21	inner	100	1.90883	1.47677	2.3214
dash	12	128	588897	21	wait	100	4.33003e-05	3.14e-05	0.000322626
dash	12	128	588897	21	bound	100	0.00905832	0.00658426	0.00939157
dash	12	128	588897	21	calc iter	100	2.31649	2.24982	2.36955
dash	12	128	588897	21	calc total	1	234.174	234.174	234.174
dash	12	128	588897	21	total	1	302.714	302.714	302.714
dash	12	128	588897	22	initialize	1	58.5099	58.5099	58.5099
dash	12	128	588897	22	async	100	0.396487	0.000682342	0.756217
dash	12	128	588897	22	inner	100	1.91516	1.19398	2.32615
dash	12	128	588897	22	wait	100	3.91643e-05	3.1039e-05	0.000160408
dash	12	128	588897	22	bound	100	0.00916074	0.00544807	0.00956742
dash	12	128	588897	22	calc iter	100	2.32085	1.92329	2.42381
dash	12	128	588897	22	calc total	1	234.174	234.174	234.174
dash	12	128	588897	22	total	1	302.714	302.714	302.714
dash	12	128	588897	23	initialize	1	58.5104	58.5104	58.5104
dash	12	128	588897	23	async	100	0.382851	0.00279673	0.632492
dash	12	128	588897	23	inner	100	1.93227	0.903206	2.32546
dash	12	128	588897	23	wait	100	4.15411e-05	2.9499e-05	0.000204958
dash	12	128	588897	23	bound	100	0.00904119	0.00391298	0.0094974
dash	12	128	588897	23	calc iter	100	2.32421	1.53964	2.36949
dash	12	128	588897	23	calc total	1	234.174	234.174	234.174
dash	12	128	588897	23	total	1	302.714	302.714	302.714
dash	12	128	588897	24	initialize	1	58.5102	58.5102	58.5102
dash	12	128	588897	24	async	100	0.0239691	0.00192013	0.0519022
dash	12	128	588897	24	inner	100	2.29742	1.57213	2.34547
dash	12	128	588897	24	wait	100	6.35774e-05	5.0509e-05	0.000319026
dash	12	128	588897	24	bound	100	0.00963487	0.00882996	0.0127416
dash	12	128	588897	24	calc iter	100	2.33109	1.59735	2.3755
dash	12	128	588897	24	calc total	1	234.174	234.174	234.174
dash	12	128	588897	24	total	1	302.714	302.714	302.714
dash	12	128	588897	25	initialize	1	58.5106	58.5106	58.5106
dash	12	128	588897	25	async	100	0.0191963	0.00365169	0.0437586
dash	12	128	588897	25	inner	100	2.30299	1.55518	2.34704
dash	12	128	588897	25	wait	100	4.55764e-05	3.092e-05	0.000205488
dash	12	128	588897	25	bound	100	0.00902999	0.00722798	0.0096227
dash	12	128	588897	25	calc iter	100	2.33127	1.60465	2.36464
dash	12	128	588897	25	calc total	1	234.174	234.174	234.174
dash	12	128	588897	25	total	1	302.715	302.715	302.715
dash	12	128	588897	26	initialize	1	58.5104	58.5104	58.5104
dash	12	128	588897	26	async	100	0.0133743	0.00118788	0.039579
dash	12	128	588897	26	inner	100	2.30903	1.56075	2.35598
dash	12	128	588897	26	wait	100	3.77044e-05	2.867e-05	0.000236287
dash	12	128	588897	26	bound	100	0.00893392	0.00638801	0.00961078
dash	12	128	588897	26	calc iter	100	2.33138	1.57663	2.38713
dash	12	128	588897	26	calc total	1	234.174	234.174	234.174
dash	12	128	588897	26	total	1	302.714	302.714	302.714
dash	12	128	588897	27	initialize	1	58.5105	58.5105	58.5105
dash	12	128	588897	27	async	100	0.0159367	0.00138228	0.0405881
dash	12	128	588897	27	inner	100	2.30668	1.54186	2.35403
dash	12	128	588897	27	wait	100	3.82056e-05	2.7469e-05	0.000162198
dash	12	128	588897	27	bound	100	0.008828	0.00347389	0.00936325
dash	12	128	588897	27	calc iter	100	2.33149	1.58032	2.37522
dash	12	128	588897	27	calc total	1	234.174	234.174	234.174
dash	12	128	588897	27	total	1	302.714	302.714	302.714
dash	12	128	588897	28	initialize	1	58.5105	58.5105	58.5105
dash	12	128	588897	28	async	100	0.0145562	0.000486224	0.03554
dash	12	128	588897	28	inner	100	2.30884	1.53997	2.35158
dash	12	128	588897	28	wait	100	5.04531e-05	3.105e-05	0.000274417
dash	12	128	588897	28	bound	100	0.00804816	0.00544484	0.0100443
dash	12	128	588897	28	calc iter	100	2.3315	1.5468	2.39088
dash	12	128	588897	28	calc total	1	234.174	234.174	234.174
dash	12	128	588897	28	total	1	302.714	302.714	302.714
dash	12	128	588897	29	initialize	1	58.5104	58.5104	58.5104
dash	12	128	588897	29	async	100	0.00339581	0.000701991	0.00755227
dash	12	128	588897	29	inner	100	2.32132	1.54192	2.36443
dash	12	128	588897	29	wait	100	3.89974e-05	2.791e-05	0.000199808
dash	12	128	588897	29	bound	100	0.00680353	0.00480015	0.00844749
dash	12	128	588897	29	calc iter	100	2.33156	1.55226	2.37743
dash	12	128	588897	29	calc total	1	234.174	234.174	234.174
dash	12	128	588897	29	total	1	302.714	302.714	302.714
dash	12	128	588897	30	initialize	1	58.5106	58.5106	58.5106
dash	12	128	588897	30	async	100	0.00803298	0.000514043	0.0198585
dash	12	128	588897	30	inner	100	2.31549	1.54493	2.35429
dash	12	128	588897	30	wait	100	3.35309e-05	2.056e-05	0.000149148
dash	12	128	588897	30	bound	100	0.00801499	0.00388468	0.00899486
dash	12	128	588897	30	calc iter	100	2.33158	1.54985	2.38208
dash	12	128	588897	30	calc total	1	234.174	234.174	234.174
dash	12	128	588897	30	total	1	302.715	302.715	302.715
dash	12	128	588897	31	initialize	1	58.5106	58.5106	58.5106
dash	12	128	588897	31	async	100	0.0151869	0.00227301	0.0321421
dash	12	128	588897	31	inner	100	2.3072	1.55209	2.3405
dash	12	128	588897	31	wait	100	5.92989e-05	2.2589e-05	0.000356026
dash	12	128	588897	31	bound	100	0.00918492	0.0029766	0.0102752
dash	12	128	588897	31	calc iter	100	2.33164	1.58373	2.37895
dash	12	128	588897	31	calc total	1	234.174	234.174	234.174
dash	12	128	588897	31	total	1	302.715	302.715	302.715
dash	12	128	588897	32	initialize	1	58.5063	58.5063	58.5063
dash	12	128	588897	32	async	100	0.816874	0.0032472	1.56376
dash	12	128	588897	32	inner	100	1.49626	0.725845	2.3204
dash	12	128	588897	32	wait	100	3.71559e-05	2.701e-05	0.000187718
dash	12	128	588897	32	bound	100	0.0062747	0.00390359	0.00944107
dash	12	128	588897	32	calc iter	100	2.31945	2.1581	2.50923
dash	12	128	588897	32	calc total	1	234.174	234.174	234.174
dash	12	128	588897	32	total	1	302.71	302.71	302.71
dash	12	128	588897	33	initialize	1	58.4933	58.4933	58.4933
dash	12	128	588897	33	async	100	0.581993	0.0026667	1.58097
dash	12	128	588897	33	inner	100	1.72502	0.827298	2.31843
dash	12	128	588897	33	wait	100	4.76167e-05	2.508e-05	0.000332556
dash	12	128	588897	33	bound	100	0.0080188	0.00318458	0.00986159
dash	12	128	588897	33	calc iter	100	2.31508	1.54711	3.22784
dash	12	128	588897	33	calc total	1	234.174	234.174	234.174
dash	12	128	588897	33	total	1	302.697	302.697	302.697
dash	12	128	588897	34	initialize	1	58.5103	58.5103	58.5103
dash	12	128	588897	34	async	100	0.571894	0.00124541	1.89443
dash	12	128	588897	34	inner	100	1.73427	0.840607	2.32346
dash	12	128	588897	34	wait	100	4.07546e-05	2.211e-05	0.000139258
dash	12	128	588897	34	bound	100	0.00880111	0.00465057	0.0101827
dash	12	128	588897	34	calc iter	100	2.31501	1.14324	3.13813
dash	12	128	588897	34	calc total	1	234.174	234.174	234.174
dash	12	128	588897	34	total	1	302.714	302.714	302.714
dash	12	128	588897	35	initialize	1	58.5018	58.5018	58.5018
dash	12	128	588897	35	async	100	0.594243	0.00105835	1.76986
dash	12	128	588897	35	inner	100	1.71056	0.839221	2.32326
dash	12	128	588897	35	wait	100	5.06407e-05	2.849e-05	0.000172278
dash	12	128	588897	35	bound	100	0.00894228	0.00443447	0.0100813
dash	12	128	588897	35	calc iter	100	2.3138	1.43868	2.85906
dash	12	128	588897	35	calc total	1	234.174	234.174	234.174
dash	12	128	588897	35	total	1	302.706	302.706	302.706
dash	12	128	588897	36	initialize	1	58.5105	58.5105	58.5105
dash	12	128	588897	36	async	100	0.700258	0.00350621	2.46744
dash	12	128	588897	36	inner	100	1.58886	0.714567	2.31714
dash	12	128	588897	36	wait	100	5.29943e-05	3.125e-05	0.000188388
dash	12	128	588897	36	bound	100	0.00916473	0.00392797	0.0133739
dash	12	128	588897	36	calc iter	100	2.29834	1.28387	3.73437
dash	12	128	588897	36	calc total	1	234.174	234.174	234.174
dash	12	128	588897	36	total	1	302.714	302.714	302.714
dash	12	128	588897	37	initialize	1	58.5034	58.5034	58.5034
dash	12	128	588897	37	async	100	0.667826	0.00305751	2.14827
dash	12	128	588897	37	inner	100	1.63313	0.789126	2.31654
dash	12	128	588897	37	wait	100	5.2015e-05	3.074e-05	0.000344015
dash	12	128	588897	37	bound	100	0.00899831	0.00629926	0.0104656
dash	12	128	588897	37	calc iter	100	2.31001	1.71842	3.26707
dash	12	128	588897	37	calc total	1	234.174	234.174	234.174
dash	12	128	588897	37	total	1	302.707	302.707	302.707
dash	12	128	588897	38	initialize	1	58.4948	58.4948	58.4948
dash	12	128	588897	38	async	100	0.68118	0.00170052	1.78176
dash	12	128	588897	38	inner	100	1.62401	0.795779	2.32222
dash	12	128	588897	38	wait	100	4.14748e-05	2.902e-05	0.000182957
dash	12	128	588897	38	bound	100	0.00755093	0.004453	0.0093468
dash	12	128	588897	38	calc iter	100	2.31278	1.96751	3.01978
dash	12	128	588897	38	calc total	1	234.174	234.174	234.174
dash	12	128	588897	38	total	1	302.699	302.699	302.699
dash	12	128	588897	39	initialize	1	58.5105	58.5105	58.5105
dash	12	128	588897	39	async	100	0.749815	0.00350664	1.46156
dash	12	128	588897	39	inner	100	1.55645	0.875282	2.32147
dash	12	128	588897	39	wait	100	3.94118e-05	2.538e-05	0.000265917
dash	12	128	588897	39	bound	100	0.00783108	0.00339307	0.0093407
dash	12	128	588897	39	calc iter	100	2.31414	1.85643	2.5705
dash	12	128	588897	39	calc total	1	234.174	234.174	234.174
dash	12	128	588897	39	total	1	302.715	302.715	302.715
dash	12	128	588897	40	initialize	1	58.5101	58.5101	58.5101
dash	12	128	588897	40	async	100	0.180864	0.00323558	1.33834
dash	12	128	588897	40	inner	100	2.13446	1.09036	2.34074
dash	12	128	588897	40	wait	100	6.33914e-05	4.5089e-05	0.000333706
dash	12	128	588897	40	bound	100	0.00979646	0.00823629	0.0129175
dash	12	128	588897	40	calc iter	100	2.32519	2.01649	2.60946
dash	12	128	588897	40	calc total	1	234.174	234.174	234.174
dash	12	128	588897	40	total	1	302.715	302.715	302.715
dash	12	128	588897	41	initialize	1	58.5105	58.5105	58.5105
dash	12	128	588897	41	async	100	0.138063	0.000510254	0.942466
dash	12	128	588897	41	inner	100	2.18143	1.13624	2.35354
dash	12	128	588897	41	wait	100	4.86665e-05	2.751e-05	0.000167808
dash	12	128	588897	41	bound	100	0.00696827	0.0037139	0.00948617
dash	12	128	588897	41	calc iter	100	2.32651	2.0582	2.53088
dash	12	128	588897	41	calc total	1	234.174	234.174	234.174
dash	12	128	588897	41	total	1	302.715	302.715	302.715
dash	12	128	588897	42	initialize	1	58.5092	58.5092	58.5092
dash	12	128	588897	42	async	100	0.130037	0.000596513	0.837925
dash	12	128	588897	42	inner	100	2.19118	1.1544	2.35452
dash	12	128	588897	42	wait	100	3.60707e-05	2.1669e-05	0.000159298
dash	12	128	588897	42	bound	100	0.0062603	0.00402912	0.009066
dash	12	128	588897	42	calc iter	100	2.32751	1.99881	2.53239
dash	12	128	588897	42	calc total	1	234.174	234.174	234.174
dash	12	128	588897	42	total	1	302.713	302.713	302.713
dash	12	128	588897	43	initialize	1	58.4982	58.4982	58.4982
dash	12	128	588897	43	async	100	0.131455	0.00184051	0.843545
dash	12	128	588897	43	inner	100	2.1909	1.15329	2.35559
dash	12	128	588897	43	wait	100	3.49649e-05	2.355e-05	0.000281727
dash	12	128	588897	43	bound	100	0.00517294	0.00379137	0.00929642
dash	12	128	588897	43	calc iter	100	2.32757	2.00073	2.54317
dash	12	128	588897	43	calc total	1	234.174	234.174	234.174
dash	12	128	588897	43	total	1	302.703	302.703	302.703
dash	12	128	588897	44	initialize	1	58.5105	58.5105	58.5105
dash	12	128	588897	44	async	100	0.114148	0.000507904	0.643744
dash	12	128	588897	44	inner	100	2.20688	1.1936	2.35357
dash	12	128	588897	44	wait	100	5.64102e-05	2.766e-05	0.000341096
dash	12	128	588897	44	bound	100	0.00786073	0.00414436	0.0101125
dash	12	128	588897	44	calc iter	100	2.32895	1.84281	2.53342
dash	12	128	588897	44	calc total	1	234.174	234.174	234.174
dash	12	128	588897	44	total	1	302.714	302.714	302.714
dash	12	128	588897	45	initialize	1	58.5104	58.5104	58.5104
dash	12	128	588897	45	async	100	0.114879	0.0011964	0.644666
dash	12	128	588897	45	inner	100	2.20587	1.19503	2.35062
dash	12	128	588897	45	wait	100	4.81496e-05	2.964e-05	0.000190248
dash	12	128	588897	45	bound	100	0.00817934	0.00495585	0.0098202
dash	12	128	588897	45	calc iter	100	2.32898	1.84468	2.5324
dash	12	128	588897	45	calc total	1	234.174	234.174	234.174
dash	12	128	588897	45	total	1	302.714	302.714	302.714
dash	12	128	588897	46	initialize	1	58.5107	58.5107	58.5107
dash	12	128	588897	46	async	100	0.1143	0.000500984	0.644819
dash	12	128	588897	46	inner	100	2.20996	1.20042	2.358
dash	12	128	588897	46	wait	100	2.90119e-05	2.254e-05	0.000119888
dash	12	128	588897	46	bound	100	0.00474901	0.00309839	0.00892798
dash	12	128	588897	46	calc iter	100	2.32904	1.84836	2.53169
dash	12	128	588897	46	calc total	1	234.174	234.174	234.174
dash	12	128	588897	46	total	1	302.714	302.714	302.714
dash	12	128	588897	47	initialize	1	58.5005	58.5005	58.5005
dash	12	128	588897	47	async	100	0.117207	0.000512404	0.644721
dash	12	128	588897	47	inner	100	2.20619	1.20141	2.35751
dash	12	128	588897	47	wait	100	4.30701e-05	2.555e-05	0.000236417
dash	12	128	588897	47	bound	100	0.00560389	0.00298474	0.0102604
dash	12	128	588897	47	calc iter	100	2.32904	1.84914	2.53179
dash	12	128	588897	47	calc total	1	234.174	234.174	234.174
dash	12	128	588897	47	total	1	302.704	302.704	302.704
dash	12	128	588897	48	initialize	1	58.4969	58.4969	58.4969
dash	12	128	588897	48	async	100	0.967319	0.00291355	1.61933
dash	12	128	588897	48	inner	100	1.3422	0.685554	2.3145
dash	12	128	588897	48	wait	100	4.03545e-05	2.551e-05	0.000177297
dash	12	128	588897	48	bound	100	0.00788782	0.00392775	0.00955961
dash	12	128	588897	48	calc iter	100	2.31745	1.86477	2.68084
dash	12	128	588897	48	calc total	1	234.174	234.174	234.174
dash	12	128	588897	48	total	1	302.701	302.701	302.701
dash	12	128	588897	49	initialize	1	58.497	58.497	58.497
dash	12	128	588897	49	async	100	0.896051	0.00276637	1.51091
dash	12	128	588897	49	inner	100	1.40432	0.848514	2.31336
dash	12	128	588897	49	wait	100	3.68575e-05	2.058e-05	0.000332106
dash	12	128	588897	49	bound	100	0.0069287	0.00311059	0.00978255
dash	12	128	588897	49	calc iter	100	2.30734	2.19519	2.46771
dash	12	128	588897	49	calc total	1	234.174	234.174	234.174
dash	12	128	588897	49	total	1	302.701	302.701	302.701
dash	12	128	588897	50	initialize	1	58.5102	58.5102	58.5102
dash	12	128	588897	50	async	100	0.751366	0.00351111	1.14573
dash	12	128	588897	50	inner	100	1.54138	1.17449	2.31901
dash	12	128	588897	50	wait	100	3.84801e-05	2.6769e-05	0.000153028
dash	12	128	588897	50	bound	100	0.00859768	0.00511902	0.00990391
dash	12	128	588897	50	calc iter	100	2.30138	2.23244	2.40472
dash	12	128	588897	50	calc total	1	234.174	234.174	234.174
dash	12	128	588897	50	total	1	302.714	302.714	302.714
dash	12	128	588897	51	initialize	1	58.5104	58.5104	58.5104
dash	12	128	588897	51	async	100	0.895189	0.00275305	1.35685
dash	12	128	588897	51	inner	100	1.38826	0.908429	2.31822
dash	12	128	588897	51	wait	100	5.3612e-05	3.242e-05	0.000233887
dash	12	128	588897	51	bound	100	0.00951816	0.0057383	0.0130573
dash	12	128	588897	51	calc iter	100	2.29303	2.10932	2.49955
dash	12	128	588897	51	calc total	1	234.174	234.174	234.174
dash	12	128	588897	51	total	1	302.714	302.714	302.714
dash	12	128	588897	52	initialize	1	58.5075	58.5075	58.5075
dash	12	128	588897	52	async	100	0.882072	0.0035151	1.35969
dash	12	128	588897	52	inner	100	1.40765	0.953711	2.31549
dash	12	128	588897	52	wait	100	5.53828e-05	3.0389e-05	0.000253717
dash	12	128	588897	52	bound	100	0.00948845	0.00774063	0.0138072
dash	12	128	588897	52	calc iter	100	2.29927	2.02833	2.60838
dash	12	128	588897	52	calc total	1	234.174	234.174	234.174
dash	12	128	588897	52	total	1	302.711	302.711	302.711
dash	12	128	588897	53	initialize	1	58.4999	58.4999	58.4999
dash	12	128	588897	53	async	100	0.762952	0.00351786	1.14786
dash	12	128	588897	53	inner	100	1.53429	1.14472	2.31544
dash	12	128	588897	53	wait	100	3.74347e-05	2.308e-05	0.000292006
dash	12	128	588897	53	bound	100	0.00823573	0.00543041	0.00958495
dash	12	128	588897	53	calc iter	100	2.30552	2.2493	2.38786
dash	12	128	588897	53	calc total	1	234.174	234.174	234.174
dash	12	128	588897	53	total	1	302.704	302.704	302.704
dash	12	128	588897	54	initialize	1	58.5039	58.5039	58.5039
dash	12	128	588897	54	async	100	0.899491	0.00351508	1.49448
dash	12	128	588897	54	inner	100	1.40356	0.809179	2.32031
dash	12	128	588897	54	wait	100	3.22221e-05	1.988e-05	0.000144848
dash	12	128	588897	54	bound	100	0.00665577	0.00372988	0.00963418
dash	12	128	588897	54	calc iter	100	2.30974	2.16958	2.42508
dash	12	128	588897	54	calc total	1	234.174	234.174	234.174
dash	12	128	588897	54	total	1	302.708	302.708	302.708
dash	12	128	588897	55	initialize	1	58.5058	58.5058	58.5058
dash	12	128	588897	55	async	100	0.923776	0.00355772	1.56726
dash	12	128	588897	55	inner	100	1.38629	0.685891	2.32016
dash	12	128	588897	55	wait	100	3.98694e-05	2.6669e-05	0.000224938
dash	12	128	588897	55	bound	100	0.00738371	0.00396095	0.00961372
dash	12	128	588897	55	calc iter	100	2.31749	1.69448	2.63742
dash	12	128	588897	55	calc total	1	234.174	234.174	234.174
dash	12	128	588897	55	total	1	302.71	302.71	302.71
dash	12	128	588897	56	initialize	1	58.5014	58.5014	58.5014
dash	12	128	588897	56	async	100	0.214544	0.00357658	0.4581
dash	12	128	588897	56	inner	100	2.10361	1.29323	2.32856
dash	12	128	588897	56	wait	100	6.33695e-05	5.0249e-05	0.000231657
dash	12	128	588897	56	bound	100	0.00996113	0.00708153	0.0130482
dash	12	128	588897	56	calc iter	100	2.32818	1.76445	2.45236
dash	12	128	588897	56	calc total	1	234.174	234.174	234.174
dash	12	128	588897	56	total	1	302.705	302.705	302.705
dash	12	128	588897	57	initialize	1	58.5011	58.5011	58.5011
dash	12	128	588897	57	async	100	0.181728	0.00290289	0.394576
dash	12	128	588897	57	inner	100	2.13731	1.29939	2.32828
dash	12	128	588897	57	wait	100	4.32321e-05	3.171e-05	0.000408095
dash	12	128	588897	57	bound	100	0.00922612	0.00763666	0.00989752
dash	12	128	588897	57	calc iter	100	2.32831	1.703	2.38637
dash	12	128	588897	57	calc total	1	234.174	234.174	234.174
dash	12	128	588897	57	total	1	302.705	302.705	302.705
dash	12	128	588897	58	initialize	1	58.5091	58.5091	58.5091
dash	12	128	588897	58	async	100	0.167854	0.00281575	0.415825
dash	12	128	588897	58	inner	100	2.15424	1.31111	2.33331
dash	12	128	588897	58	wait	100	3.53292e-05	2.5159e-05	0.000164658
dash	12	128	588897	58	bound	100	0.00665314	0.00417113	0.0082706
dash	12	128	588897	58	calc iter	100	2.32879	1.73342	2.42059
dash	12	128	588897	58	calc total	1	234.174	234.174	234.174
dash	12	128	588897	58	total	1	302.713	302.713	302.713
dash	12	128	588897	59	initialize	1	58.5103	58.5103	58.5103
dash	12	128	588897	59	async	100	0.169936	0.00353227	0.397501
dash	12	128	588897	59	inner	100	2.15394	1.31276	2.33236
dash	12	128	588897	59	wait	100	3.62506e-05	2.764e-05	0.000250137
dash	12	128	588897	59	bound	100	0.00493483	0.00389677	0.00524936
dash	12	128	588897	59	calc iter	100	2.32885	1.71418	2.40324
dash	12	128	588897	59	calc total	1	234.174	234.174	234.174
dash	12	128	588897	59	total	1	302.714	302.714	302.714
dash	12	128	588897	60	initialize	1	58.5027	58.5027	58.5027
dash	12	128	588897	60	async	100	0.153058	0.00285549	0.402352
dash	12	128	588897	60	inner	100	2.16837	1.30764	2.32924
dash	12	128	588897	60	wait	100	4.81907e-05	2.697e-05	0.000503454
dash	12	128	588897	60	bound	100	0.00766922	0.00456659	0.00968207
dash	12	128	588897	60	calc iter	100	2.32915	1.71459	2.4143
dash	12	128	588897	60	calc total	1	234.174	234.174	234.174
dash	12	128	588897	60	total	1	302.707	302.707	302.707
dash	12	128	588897	61	initialize	1	58.5029	58.5029	58.5029
dash	12	128	588897	61	async	100	0.159508	0.00310754	0.388999
dash	12	128	588897	61	inner	100	2.16488	1.3094	2.33138
dash	12	128	588897	61	wait	100	3.16612e-05	2.27e-05	0.000169548
dash	12	128	588897	61	bound	100	0.00474965	0.0031287	0.00612123
dash	12	128	588897	61	calc iter	100	2.32917	1.70264	2.41614
dash	12	128	588897	61	calc total	1	234.174	234.174	234.174
dash	12	128	588897	61	total	1	302.707	302.707	302.707
dash	12	128	588897	62	initialize	1	58.4965	58.4965	58.4965
dash	12	128	588897	62	async	100	0.15473	0.00351234	0.396285
dash	12	128	588897	62	inner	100	2.16935	1.31231	2.33374
dash	12	128	588897	62	wait	100	2.92052e-05	2.082e-05	0.000139788
dash	12	128	588897	62	bound	100	0.00512316	0.00274323	0.00766406
dash	12	128	588897	62	calc iter	100	2.32923	1.71136	2.41149
dash	12	128	588897	62	calc total	1	234.174	234.174	234.174
dash	12	128	588897	62	total	1	302.7	302.7	302.7
dash	12	128	588897	63	initialize	1	58.4684	58.4684	58.4684
dash	12	128	588897	63	async	100	0.151756	0.00372382	0.368233
dash	12	128	588897	63	inner	100	2.16935	1.32565	2.33059
dash	12	128	588897	63	wait	100	4.46479e-05	2.035e-05	0.000267217
dash	12	128	588897	63	bound	100	0.00796267	0.00443664	0.0100047
dash	12	128	588897	63	calc iter	100	2.32911	1.69942	2.40973
dash	12	128	588897	63	calc total	1	234.174	234.174	234.174
dash	12	128	588897	63	total	1	302.672	302.672	302.672
dash	12	128	588897	64	initialize	1	58.4417	58.4417	58.4417
dash	12	128	588897	64	async	100	0.457562	0.00370873	0.918015
dash	12	128	588897	64	inner	100	1.86322	1.4204	2.31819
dash	12	128	588897	64	wait	100	3.68047e-05	2.42e-05	0.000368405
dash	12	128	588897	64	bound	100	0.00592594	0.00386915	0.00946495
dash	12	128	588897	64	calc iter	100	2.32675	2.12527	2.53506
dash	12	128	588897	64	calc total	1	234.174	234.174	234.174
dash	12	128	588897	64	total	1	302.646	302.646	302.646
dash	12	128	588897	65	initialize	1	58.3799	58.3799	58.3799
dash	12	128	588897	65	async	100	0.347486	0.00301987	0.941704
dash	12	128	588897	65	inner	100	1.97083	1.4745	2.31784
dash	12	128	588897	65	wait	100	4.29107e-05	2.788e-05	0.000223727
dash	12	128	588897	65	bound	100	0.00831642	0.00602928	0.00971723
dash	12	128	588897	65	calc iter	100	2.32668	2.03454	2.74153
dash	12	128	588897	65	calc total	1	234.174	234.174	234.174
dash	12	128	588897	65	total	1	302.584	302.584	302.584
dash	12	128	588897	66	initialize	1	58.3632	58.3632	58.3632
dash	12	128	588897	66	async	100	0.343033	0.000588582	1.09139
dash	12	128	588897	66	inner	100	1.97431	1.48732	2.32307
dash	12	128	588897	66	wait	100	4.58593e-05	2.701e-05	0.000133318
dash	12	128	588897	66	bound	100	0.00908585	0.00496665	0.0158833
dash	12	128	588897	66	calc iter	100	2.32648	1.67277	2.87217
dash	12	128	588897	66	calc total	1	234.174	234.174	234.174
dash	12	128	588897	66	total	1	302.567	302.567	302.567
dash	12	128	588897	67	initialize	1	58.3637	58.3637	58.3637
dash	12	128	588897	67	async	100	0.360365	0.000643832	0.984458
dash	12	128	588897	67	inner	100	1.95694	1.57926	2.3224
dash	12	128	588897	67	wait	100	5.89832e-05	2.5419e-05	0.000258096
dash	12	128	588897	67	bound	100	0.00917164	0.00554377	0.0100865
dash	12	128	588897	67	calc iter	100	2.32654	1.89239	2.73257
dash	12	128	588897	67	calc total	1	234.174	234.174	234.174
dash	12	128	588897	67	total	1	302.568	302.568	302.568
dash	12	128	588897	68	initialize	1	58.3104	58.3104	58.3104
dash	12	128	588897	68	async	100	0.649342	0.00202527	1.78005
dash	12	128	588897	68	inner	100	1.65182	0.748955	2.31897
dash	12	128	588897	68	wait	100	6.96989e-05	3.6819e-05	0.000371535
dash	12	128	588897	68	bound	100	0.00958447	0.00751542	0.0130247
dash	12	128	588897	68	calc iter	100	2.31082	1.71551	3.21545
dash	12	128	588897	68	calc total	1	234.174	234.174	234.174
dash	12	128	588897	68	total	1	302.514	302.514	302.514
dash	12	128	588897	69	initialize	1	58.3101	58.3101	58.3101
dash	12	128	588897	69	async	100	0.543216	0.00254659	1.50173
dash	12	128	588897	69	inner	100	1.76816	0.994712	2.31852
dash	12	128	588897	69	wait	100	4.42644e-05	3.0169e-05	0.000184368
dash	12	128	588897	69	bound	100	0.00913296	0.00709272	0.0100221
dash	12	128	588897	69	calc iter	100	2.32056	1.9089	2.94514
dash	12	128	588897	69	calc total	1	234.174	234.174	234.174
dash	12	128	588897	69	total	1	302.514	302.514	302.514
dash	12	128	588897	70	initialize	1	58.2683	58.2683	58.2683
dash	12	128	588897	70	async	100	0.485079	0.00111513	1.34697
dash	12	128	588897	70	inner	100	1.82975	1.13586	2.32353
dash	12	128	588897	70	wait	100	4.12965e-05	2.699e-05	0.000241557
dash	12	128	588897	70	bound	100	0.00814366	0.00526833	0.00935817
dash	12	128	588897	70	calc iter	100	2.32302	2.0909	2.82922
dash	12	128	588897	70	calc total	1	234.174	234.174	234.174
dash	12	128	588897	70	total	1	302.472	302.472	302.472
dash	12	128	588897	71	initialize	1	58.2449	58.2449	58.2449
dash	12	128	588897	71	async	100	0.58231	0.00339862	1.29716
dash	12	128	588897	71	inner	100	1.73654	1.01959	2.32394
dash	12	128	588897	71	wait	100	3.75405e-05	2.5139e-05	0.000133329
dash	12	128	588897	71	bound	100	0.00738063	0.00388891	0.00945737
dash	12	128	588897	71	calc iter	100	2.32628	2.08257	2.52803
dash	12	128	588897	71	calc total	1	234.174	234.174	234.174
dash	12	128	588897	71	total	1	302.449	302.449	302.449
dash	12	128	588897	72	initialize	1	58.2418	58.2418	58.2418
dash	12	128	588897	72	async	100	0.225601	0.000719581	1.32231
dash	12	128	588897	72	inner	100	2.09819	1.1555	2.34233
dash	12	128	588897	72	wait	100	6.86402e-05	4.643e-05	0.000324706
dash	12	128	588897	72	bound	100	0.00974219	0.00552512	0.0136688
dash	12	128	588897	72	calc iter	100	2.33361	1.92292	2.73405
dash	12	128	588897	72	calc total	1	234.174	234.174	234.174
dash	12	128	588897	72	total	1	302.446	302.446	302.446
dash	12	128	588897	73	initialize	1	58.365	58.365	58.365
dash	12	128	588897	73	async	100	0.186396	0.00276835	0.994247
dash	12	128	588897	73	inner	100	2.1397	1.46926	2.36079
dash	12	128	588897	73	wait	100	4.38065e-05	3.0369e-05	0.000357676
dash	12	128	588897	73	bound	100	0.00835536	0.00601291	0.0106321
dash	12	128	588897	73	calc iter	100	2.33449	1.91303	2.52572
dash	12	128	588897	73	calc total	1	234.174	234.174	234.174
dash	12	128	588897	73	total	1	302.569	302.569	302.569
dash	12	128	588897	74	initialize	1	58.3423	58.3423	58.3423
dash	12	128	588897	74	async	100	0.174869	0.00107562	0.87614
dash	12	128	588897	74	inner	100	2.1538	1.49471	2.36473
dash	12	128	588897	74	wait	100	3.07924e-05	2.218e-05	0.000150078
dash	12	128	588897	74	bound	100	0.0063479	0.00419795	0.0127882
dash	12	128	588897	74	calc iter	100	2.33505	1.91557	2.49285
dash	12	128	588897	74	calc total	1	234.174	234.174	234.174
dash	12	128	588897	74	total	1	302.546	302.546	302.546
dash	12	128	588897	75	initialize	1	58.2419	58.2419	58.2419
dash	12	128	588897	75	async	100	0.177717	0.0012779	0.872963
dash	12	128	588897	75	inner	100	2.15195	1.49009	2.36551
dash	12	128	588897	75	wait	100	3.52246e-05	2.692e-05	0.000152568
dash	12	128	588897	75	bound	100	0.00542294	0.00392551	0.00899759
dash	12	128	588897	75	calc iter	100	2.33512	1.91314	2.45946
dash	12	128	588897	75	calc total	1	234.174	234.174	234.174
dash	12	128	588897	75	total	1	302.446	302.446	302.446
dash	12	128	588897	76	initialize	1	58.4092	58.4092	58.4092
dash	12	128	588897	76	async	100	0.151578	0.000568053	0.751791
dash	12	128	588897	76	inner	100	2.17702	1.49873	2.36644
dash	12	128	588897	76	wait	100	5.24613e-05	2.87e-05	0.000342596
dash	12	128	588897	76	bound	100	0.00702218	0.00399626	0.00985718
dash	12	128	588897	76	calc iter	100	2.33567	1.87341	2.49778
dash	12	128	588897	76	calc total	1	234.174	234.174	234.174
dash	12	128	588897	76	total	1	302.613	302.613	302.613
dash	12	128	588897	77	initialize	1	58.4442	58.4442	58.4442
dash	12	128	588897	77	async	100	0.150444	0.00228353	0.752474
dash	12	128	588897	77	inner	100	2.1771	1.49796	2.36518
dash	12	128	588897	77	wait	100	5.20407e-05	2.774e-05	0.000229237
dash	12	128	588897	77	bound	100	0.00812098	0.00406956	0.0134998
dash	12	128	588897	77	calc iter	100	2.33572	1.8743	2.49712
dash	12	128	588897	77	calc total	1	234.174	234.174	234.174
dash	12	128	588897	77	total	1	302.648	302.648	302.648
dash	12	128	588897	78	initialize	1	58.4092	58.4092	58.4092
dash	12	128	588897	78	async	100	0.148483	0.000497754	0.751937
dash	12	128	588897	78	inner	100	2.18213	1.50245	2.37039
dash	12	128	588897	78	wait	100	3.37395e-05	2.1599e-05	0.000238617
dash	12	128	588897	78	bound	100	0.0051256	0.0029772	0.00932819
dash	12	128	588897	78	calc iter	100	2.33577	1.87742	2.49621
dash	12	128	588897	78	calc total	1	234.174	234.174	234.174
dash	12	128	588897	78	total	1	302.613	302.613	302.613
dash	12	128	588897	79	initialize	1	58.3419	58.3419	58.3419
dash	12	128	588897	79	async	100	0.150811	0.000542243	0.751563
dash	12	128	588897	79	inner	100	2.17857	1.50316	2.36976
dash	12	128	588897	79	wait	100	4.7359e-05	2.129e-05	0.000162258
dash	12	128	588897	79	bound	100	0.00633902	0.00294975	0.00999249
dash	12	128	588897	79	calc iter	100	2.33577	1.87762	2.49595
dash	12	128	588897	79	calc total	1	234.174	234.174	234.174
dash	12	128	588897	79	total	1	302.546	302.546	302.546
dash	12	128	588897	80	initialize	1	58.2592	58.2592	58.2592
dash	12	128	588897	80	async	100	0.555916	0.00386527	1.55508
dash	12	128	588897	80	inner	100	1.75926	0.70125	2.31279
dash	12	128	588897	80	wait	100	4.44898e-05	2.5679e-05	0.000251707
dash	12	128	588897	80	bound	100	0.00882192	0.00392414	0.0189743
dash	12	128	588897	80	calc iter	100	2.32405	2.12368	2.51372
dash	12	128	588897	80	calc total	1	234.174	234.174	234.174
dash	12	128	588897	80	total	1	302.463	302.463	302.463
dash	12	128	588897	81	initialize	1	58.4961	58.4961	58.4961
dash	12	128	588897	81	async	100	0.595935	0.00310421	1.4039
dash	12	128	588897	81	inner	100	1.70384	0.709018	2.31097
dash	12	128	588897	81	wait	100	5.20685e-05	2.043e-05	0.000387465
dash	12	128	588897	81	bound	100	0.0087315	0.00288578	0.0144446
dash	12	128	588897	81	calc iter	100	2.30857	2.00015	2.52091
dash	12	128	588897	81	calc total	1	234.174	234.174	234.174
dash	12	128	588897	81	total	1	302.7	302.7	302.7
dash	12	128	588897	82	initialize	1	58.1972	58.1972	58.1972
dash	12	128	588897	82	async	100	0.587503	0.00329301	1.47172
dash	12	128	588897	82	inner	100	1.70066	0.827102	2.31706
dash	12	128	588897	82	wait	100	4.31892e-05	2.865e-05	0.000184417
dash	12	128	588897	82	bound	100	0.00863783	0.00575198	0.00976946
dash	12	128	588897	82	calc iter	100	2.29685	2.09518	2.52289
dash	12	128	588897	82	calc total	1	234.174	234.174	234.174
dash	12	128	588897	82	total	1	302.401	302.401	302.401
dash	12	128	588897	83	initialize	1	58.5101	58.5101	58.5101
dash	12	128	588897	83	async	100	0.498488	0.00283015	1.23258
dash	12	128	588897	83	inner	100	1.77682	1.0286	2.31575
dash	12	128	588897	83	wait	100	5.73682e-05	3.14e-05	0.000171518
dash	12	128	588897	83	bound	100	0.00950891	0.00625045	0.0102206
dash	12	128	588897	83	calc iter	100	2.28488	1.96823	2.49136
dash	12	128	588897	83	calc total	1	234.174	234.174	234.174
dash	12	128	588897	83	total	1	302.714	302.714	302.714
dash	12	128	588897	84	initialize	1	58.1601	58.1601	58.1601
dash	12	128	588897	84	async	100	0.503486	0.00244481	1.22769
dash	12	128	588897	84	inner	100	1.77395	1.01343	2.30362
dash	12	128	588897	84	wait	100	6.2789e-05	3.4989e-05	0.000388275
dash	12	128	588897	84	bound	100	0.00934421	0.00544702	0.0101371
dash	12	128	588897	84	calc iter	100	2.28685	2.09522	2.54794
dash	12	128	588897	84	calc total	1	234.174	234.174	234.174
dash	12	128	588897	84	total	1	302.364	302.364	302.364
dash	12	128	588897	85	initialize	1	58.2594	58.2594	58.2594
dash	12	128	588897	85	async	100	0.550859	0.00345499	1.30831
dash	12	128	588897	85	inner	100	1.73283	0.971211	2.32091
dash	12	128	588897	85	wait	100	4.62947e-05	3.31e-05	0.000228588
dash	12	128	588897	85	bound	100	0.0087767	0.00549847	0.0155215
dash	12	128	588897	85	calc iter	100	2.29252	2.09666	2.57799
dash	12	128	588897	85	calc total	1	234.174	234.174	234.174
dash	12	128	588897	85	total	1	302.463	302.463	302.463
dash	12	128	588897	86	initialize	1	58.2594	58.2594	58.2594
dash	12	128	588897	86	async	100	0.596344	0.00122537	1.48288
dash	12	128	588897	86	inner	100	1.69614	0.755076	2.32335
dash	12	128	588897	86	wait	100	5.35407e-05	3.3679e-05	0.000139478
dash	12	128	588897	86	bound	100	0.00915266	0.00426745	0.0102588
dash	12	128	588897	86	calc iter	100	2.30169	2.02822	2.73757
dash	12	128	588897	86	calc total	1	234.174	234.174	234.174
dash	12	128	588897	86	total	1	302.463	302.463	302.463
dash	12	128	588897	87	initialize	1	58.5108	58.5108	58.5108
dash	12	128	588897	87	async	100	0.536063	0.0030654	1.46598
dash	12	128	588897	87	inner	100	1.76731	0.682865	2.32362
dash	12	128	588897	87	wait	100	4.41399e-05	2.846e-05	0.000198068
dash	12	128	588897	87	bound	100	0.0085359	0.00377753	0.00942068
dash	12	128	588897	87	calc iter	100	2.31195	1.78624	2.63467
dash	12	128	588897	87	calc total	1	234.174	234.174	234.174
dash	12	128	588897	87	total	1	302.715	302.715	302.715
dash	12	128	588897	88	initialize	1	58.3412	58.3412	58.3412
dash	12	128	588897	88	async	100	0.12219	0.00160876	0.556025
dash	12	128	588897	88	inner	100	2.191	1.24363	2.34737
dash	12	128	588897	88	wait	100	6.51789e-05	4.0559e-05	0.000336206
dash	12	128	588897	88	bound	100	0.00985428	0.00417754	0.018119
dash	12	128	588897	88	calc iter	100	2.32311	1.80799	2.54814
dash	12	128	588897	88	calc total	1	234.174	234.174	234.174
dash	12	128	588897	88	total	1	302.545	302.545	302.545
dash	12	128	588897	89	initialize	1	58.267	58.267	58.267
dash	12	128	588897	89	async	100	0.100073	0.00391463	0.493932
dash	12	128	588897	89	inner	100	2.21536	1.29234	2.33424
dash	12	128	588897	89	wait	100	4.62013e-05	2.8269e-05	0.000254617
dash	12	128	588897	89	bound	100	0.00881229	0.00603609	0.00970212
dash	12	128	588897	89	calc iter	100	2.32429	1.79556	2.44354
dash	12	128	588897	89	calc total	1	234.174	234.174	234.174
dash	12	128	588897	89	total	1	302.471	302.471	302.471
dash	12	128	588897	90	initialize	1	58.244	58.244	58.244
dash	12	128	588897	90	async	100	0.0900403	0.00133426	0.424741
dash	12	128	588897	90	inner	100	2.22834	1.30694	2.33959
dash	12	128	588897	90	wait	100	3.22319e-05	2.144e-05	0.000156839
dash	12	128	588897	90	bound	100	0.00617062	0.0039573	0.00916306
dash	12	128	588897	90	calc iter	100	2.32458	1.73787	2.40559
dash	12	128	588897	90	calc total	1	234.174	234.174	234.174
dash	12	128	588897	90	total	1	302.448	302.448	302.448
dash	12	128	588897	91	initialize	1	58.3661	58.3661	58.3661
dash	12	128	588897	91	async	100	0.0913383	0.00143033	0.450199
dash	12	128	588897	91	inner	100	2.2281	1.30801	2.33912
dash	12	128	588897	91	wait	100	3.76197e-05	2.441e-05	0.000264947
dash	12	128	588897	91	bound	100	0.00535517	0.00377965	0.00877464
dash	12	128	588897	91	calc iter	100	2.32483	1.76202	2.40152
dash	12	128	588897	91	calc total	1	234.174	234.174	234.174
dash	12	128	588897	91	total	1	302.57	302.57	302.57
dash	12	128	588897	92	initialize	1	58.1881	58.1881	58.1881
dash	12	128	588897	92	async	100	0.084195	0.000501875	0.39241
dash	12	128	588897	92	inner	100	2.23425	1.32729	2.33705
dash	12	128	588897	92	wait	100	4.50069e-05	2.445e-05	0.000334596
dash	12	128	588897	92	bound	100	0.00684418	0.00487036	0.00998453
dash	12	128	588897	92	calc iter	100	2.32534	1.72531	2.43324
dash	12	128	588897	92	calc total	1	234.174	234.174	234.174
dash	12	128	588897	92	total	1	302.392	302.392	302.392
dash	12	128	588897	93	initialize	1	58.2697	58.2697	58.2697
dash	12	128	588897	93	async	100	0.0840278	0.00223636	0.406181
dash	12	128	588897	93	inner	100	2.23434	1.32554	2.33686
dash	12	128	588897	93	wait	100	4.48035e-05	2.4359e-05	0.000188068
dash	12	128	588897	93	bound	100	0.00703076	0.00396872	0.00962033
dash	12	128	588897	93	calc iter	100	2.32545	1.73657	2.42263
dash	12	128	588897	93	calc total	1	234.174	234.174	234.174
dash	12	128	588897	93	total	1	302.474	302.474	302.474
dash	12	128	588897	94	initialize	1	58.3102	58.3102	58.3102
dash	12	128	588897	94	async	100	0.0814685	0.000476445	0.400737
dash	12	128	588897	94	inner	100	2.23766	1.33293	2.34238
dash	12	128	588897	94	wait	100	4.01608e-05	2.328e-05	0.000180958
dash	12	128	588897	94	bound	100	0.00631442	0.00326351	0.00952472
dash	12	128	588897	94	calc iter	100	2.32549	1.73753	2.42725
dash	12	128	588897	94	calc total	1	234.174	234.174	234.174
dash	12	128	588897	94	total	1	302.514	302.514	302.514
dash	12	128	588897	95	initialize	1	58.4092	58.4092	58.4092
dash	12	128	588897	95	async	100	0.0907034	0.00112658	0.409895
dash	12	128	588897	95	inner	100	2.2262	1.3395	2.33893
dash	12	128	588897	95	wait	100	6.0943e-05	2.3159e-05	0.000225757
dash	12	128	588897	95	bound	100	0.0085803	0.00297293	0.0103965
dash	12	128	588897	95	calc iter	100	2.32554	1.75239	2.47387
dash	12	128	588897	95	calc total	1	234.174	234.174	234.174
dash	12	128	588897	95	total	1	302.613	302.613	302.613
dash	12	128	588897	96	initialize	1	58.3394	58.3394	58.3394
dash	12	128	588897	96	async	100	0.292066	0.00259036	0.579346
dash	12	128	588897	96	inner	100	2.03483	1.74468	2.31661
dash	12	128	588897	96	wait	100	3.13771e-05	2.3439e-05	0.000181928
dash	12	128	588897	96	bound	100	0.00456018	0.00392971	0.00833115
dash	12	128	588897	96	calc iter	100	2.33149	2.1861	2.48826
dash	12	128	588897	96	calc total	1	234.174	234.174	234.174
dash	12	128	588897	96	total	1	302.543	302.543	302.543
dash	12	128	588897	97	initialize	1	58.4444	58.4444	58.4444
dash	12	128	588897	97	async	100	0.249988	0.00286818	1.0164
dash	12	128	588897	97	inner	100	2.07364	1.45655	2.31473
dash	12	128	588897	97	wait	100	3.77784e-05	2.448e-05	0.000348756
dash	12	128	588897	97	bound	100	0.00759395	0.00485023	0.0101881
dash	12	128	588897	97	calc iter	100	2.33127	1.96049	2.79245
dash	12	128	588897	97	calc total	1	234.174	234.174	234.174
dash	12	128	588897	97	total	1	302.648	302.648	302.648
dash	12	128	588897	98	initialize	1	58.3139	58.3139	58.3139
dash	12	128	588897	98	async	100	0.2423	0.00312064	1.02516
dash	12	128	588897	98	inner	100	2.07947	1.55646	2.32187
dash	12	128	588897	98	wait	100	4.56679e-05	2.796e-05	0.000145088
dash	12	128	588897	98	bound	100	0.00903494	0.00474168	0.0099445
dash	12	128	588897	98	calc iter	100	2.33086	2.02361	3.03545
dash	12	128	588897	98	calc total	1	234.174	234.174	234.174
dash	12	128	588897	98	total	1	302.518	302.518	302.518
dash	12	128	588897	99	initialize	1	58.5056	58.5056	58.5056
dash	12	128	588897	99	async	100	0.254074	0.00325765	0.742903
dash	12	128	588897	99	inner	100	2.06668	1.68718	2.32142
dash	12	128	588897	99	wait	100	5.60635e-05	2.842e-05	0.000288536
dash	12	128	588897	99	bound	100	0.0091277	0.00472381	0.0101499
dash	12	128	588897	99	calc iter	100	2.32994	2.04967	2.63322
dash	12	128	588897	99	calc total	1	234.174	234.174	234.174
dash	12	128	588897	99	total	1	302.71	302.71	302.71
dash	12	128	588897	100	initialize	1	58.1892	58.1892	58.1892
dash	12	128	588897	100	async	100	0.509533	0.00171755	1.09416
dash	12	128	588897	100	inner	100	1.80696	1.33239	2.31834
dash	12	128	588897	100	wait	100	6.54431e-05	3.7319e-05	0.000256676
dash	12	128	588897	100	bound	100	0.00957096	0.00647396	0.010454
dash	12	128	588897	100	calc iter	100	2.32613	2.10609	2.79762
dash	12	128	588897	100	calc total	1	234.174	234.174	234.174
dash	12	128	588897	100	total	1	302.393	302.393	302.393
dash	12	128	588897	101	initialize	1	58.3802	58.3802	58.3802
dash	12	128	588897	101	async	100	0.397502	0.00271056	0.710972
dash	12	128	588897	101	inner	100	1.92449	1.66162	2.31694
dash	12	128	588897	101	wait	100	5.71314e-05	3.457e-05	0.000363326
dash	12	128	588897	101	bound	100	0.00913065	0.00796486	0.00994811
dash	12	128	588897	101	calc iter	100	2.33119	2.22205	2.60265
dash	12	128	588897	101	calc total	1	234.174	234.174	234.174
dash	12	128	588897	101	total	1	302.584	302.584	302.584
dash	12	128	588897	102	initialize	1	58.1562	58.1562	58.1562
dash	12	128	588897	102	async	100	0.369981	0.00183201	0.668084
dash	12	128	588897	102	inner	100	1.95533	1.65941	2.3224
dash	12	128	588897	102	wait	100	3.69046e-05	2.576e-05	0.000204377
dash	12	128	588897	102	bound	100	0.0074712	0.00395643	0.00882633
dash	12	128	588897	102	calc iter	100	2.33282	2.24649	2.52593
dash	12	128	588897	102	calc total	1	234.174	234.174	234.174
dash	12	128	588897	102	total	1	302.36	302.36	302.36
dash	12	128	588897	103	initialize	1	58.4446	58.4446	58.4446
dash	12	128	588897	103	async	100	0.477497	0.00305346	0.843049
dash	12	128	588897	103	inner	100	1.85108	1.49366	2.32191
dash	12	128	588897	103	wait	100	3.36694e-05	2.423e-05	0.000245447
dash	12	128	588897	103	bound	100	0.00528726	0.0038813	0.008227
dash	12	128	588897	103	calc iter	100	2.3339	2.20607	2.53125
dash	12	128	588897	103	calc total	1	234.174	234.174	234.174
dash	12	128	588897	103	total	1	302.648	302.648	302.648
dash	12	128	588897	104	initialize	1	58.2589	58.2589	58.2589
dash	12	128	588897	104	async	100	0.171884	0.0038142	0.812222
dash	12	128	588897	104	inner	100	2.15725	1.58483	2.33328
dash	12	128	588897	104	wait	100	6.37541e-05	2.246e-05	0.000178218
dash	12	128	588897	104	bound	100	0.0095871	0.00429986	0.0138815
dash	12	128	588897	104	calc iter	100	2.33879	1.98967	2.52738
dash	12	128	588897	104	calc total	1	234.174	234.174	234.174
dash	12	128	588897	104	total	1	302.463	302.463	302.463
dash	12	128	588897	105	initialize	1	58.5105	58.5105	58.5105
dash	12	128	588897	105	async	100	0.151197	0.00300474	0.728398
dash	12	128	588897	105	inner	100	2.17902	1.68867	2.33263
dash	12	128	588897	105	wait	100	4.54184e-05	3.046e-05	0.000364515
dash	12	128	588897	105	bound	100	0.0088548	0.00462207	0.0105517
dash	12	128	588897	105	calc iter	100	2.33912	1.95665	2.47517
dash	12	128	588897	105	calc total	1	234.174	234.174	234.174
dash	12	128	588897	105	total	1	302.714	302.714	302.714
dash	12	128	588897	106	initialize	1	58.1559	58.1559	58.1559
dash	12	128	588897	106	async	100	0.144329	0.00270968	0.631329
dash	12	128	588897	106	inner	100	2.18987	1.73075	2.33782
dash	12	128	588897	106	wait	100	3.40825e-05	2.338e-05	0.000199468
dash	12	128	588897	106	bound	100	0.00516719	0.00404386	0.00869804
dash	12	128	588897	106	calc iter	100	2.3394	1.93665	2.44884
dash	12	128	588897	106	calc total	1	234.174	234.174	234.174
dash	12	128	588897	106	total	1	302.36	302.36	302.36
dash	12	128	588897	107	initialize	1	58.5099	58.5099	58.5099
dash	12	128	588897	107	async	100	0.143542	0.00293035	0.678738
dash	12	128	588897	107	inner	100	2.19109	1.72838	2.33762
dash	12	128	588897	107	wait	100	3.49224e-05	2.631e-05	0.000192117
dash	12	128	588897	107	bound	100	0.00479162	0.00387305	0.00976622
dash	12	128	588897	107	calc iter	100	2.33946	1.92805	2.46025
dash	12	128	588897	107	calc total	1	234.174	234.174	234.174
dash	12	128	588897	107	total	1	302.714	302.714	302.714
dash	12	128	588897	108	initialize	1	58.1606	58.1606	58.1606
dash	12	128	588897	108	async	100	0.124936	0.00266866	0.516452
dash	12	128	588897	108	inner	100	2.20789	1.72773	2.33377
dash	12	128	588897	108	wait	100	4.72758e-05	2.727e-05	0.000329246
dash	12	128	588897	108	bound	100	0.00677866	0.00425522	0.0120043
dash	12	128	588897	108	calc iter	100	2.33966	1.90613	2.4449
dash	12	128	588897	108	calc total	1	234.174	234.174	234.174
dash	12	128	588897	108	total	1	302.365	302.365	302.365
dash	12	128	588897	109	initialize	1	58.4412	58.4412	58.4412
dash	12	128	588897	109	async	100	0.12401	0.00310554	0.494435
dash	12	128	588897	109	inner	100	2.20718	1.72582	2.33345
dash	12	128	588897	109	wait	100	5.10519e-05	2.5219e-05	0.000213027
dash	12	128	588897	109	bound	100	0.00847409	0.00464284	0.00997677
dash	12	128	588897	109	calc iter	100	2.33972	1.90356	2.44578
dash	12	128	588897	109	calc total	1	234.174	234.174	234.174
dash	12	128	588897	109	total	1	302.645	302.645	302.645
dash	12	128	588897	110	initialize	1	58.1986	58.1986	58.1986
dash	12	128	588897	110	async	100	0.122067	0.00368498	0.497355
dash	12	128	588897	110	inner	100	2.21207	1.7277	2.33742
dash	12	128	588897	110	wait	100	3.42489e-05	2.052e-05	0.000144188
dash	12	128	588897	110	bound	100	0.00561692	0.00286701	0.00951668
dash	12	128	588897	110	calc iter	100	2.33979	1.90761	2.44545
dash	12	128	588897	110	calc total	1	234.174	234.174	234.174
dash	12	128	588897	110	total	1	302.402	302.402	302.402
dash	12	128	588897	111	initialize	1	58.4957	58.4957	58.4957
dash	12	128	588897	111	async	100	0.124717	0.00271807	0.497515
dash	12	128	588897	111	inner	100	2.20832	1.72777	2.33734
dash	12	128	588897	111	wait	100	5.35667e-05	2.4109e-05	0.000247717
dash	12	128	588897	111	bound	100	0.0066829	0.00299103	0.00989537
dash	12	128	588897	111	calc iter	100	2.33978	1.9078	2.4446
dash	12	128	588897	111	calc total	1	234.174	234.174	234.174
dash	12	128	588897	111	total	1	302.699	302.699	302.699
dash	12	128	588897	112	initialize	1	58.204	58.204	58.204
dash	12	128	588897	112	async	100	0.529569	0.00332828	1.42283
dash	12	128	588897	112	inner	100	1.78904	0.665735	2.318
dash	12	128	588897	112	wait	100	4.00942e-05	1.557e-05	0.000213307
dash	12	128	588897	112	bound	100	0.00873492	0.00274825	0.00965425
dash	12	128	588897	112	calc iter	100	2.32739	2.08682	2.39796
dash	12	128	588897	112	calc total	1	234.174	234.174	234.174
dash	12	128	588897	112	total	1	302.408	302.408	302.408
dash	12	128	588897	113	initialize	1	58.4923	58.4923	58.4923
dash	12	128	588897	113	async	100	0.559337	0.00226423	1.18371
dash	12	128	588897	113	inner	100	1.74524	0.726648	2.31678
dash	12	128	588897	113	wait	100	5.14192e-05	2.531e-05	0.000333346
dash	12	128	588897	113	bound	100	0.00915308	0.00394774	0.0097084
dash	12	128	588897	113	calc iter	100	2.31379	1.67194	2.41439
dash	12	128	588897	113	calc total	1	234.174	234.174	234.174
dash	12	128	588897	113	total	1	302.696	302.696	302.696
dash	12	128	588897	114	initialize	1	58.38	58.38	58.38
dash	12	128	588897	114	async	100	0.556429	0.000678701	1.14676
dash	12	128	588897	114	inner	100	1.74139	0.938621	2.32289
dash	12	128	588897	114	wait	100	3.90234e-05	2.836e-05	0.000130038
dash	12	128	588897	114	bound	100	0.00866622	0.00484818	0.00947733
dash	12	128	588897	114	calc iter	100	2.30653	2.08751	2.40213
dash	12	128	588897	114	calc total	1	234.174	234.174	234.174
dash	12	128	588897	114	total	1	302.584	302.584	302.584
dash	12	128	588897	115	initialize	1	58.4923	58.4923	58.4923
dash	12	128	588897	115	async	100	0.476509	0.000790581	1.11711
dash	12	128	588897	115	inner	100	1.81106	1.14356	2.3216
dash	12	128	588897	115	wait	100	5.90776e-05	3.42e-05	0.000216037
dash	12	128	588897	115	bound	100	0.00955623	0.00513705	0.0101425
dash	12	128	588897	115	calc iter	100	2.29719	2.21948	2.42608
dash	12	128	588897	115	calc total	1	234.174	234.174	234.174
dash	12	128	588897	115	total	1	302.696	302.696	302.696
dash	12	128	588897	116	initialize	1	58.2645	58.2645	58.2645
dash	12	128	588897	116	async	100	0.460021	0.00218532	1.03767
dash	12	128	588897	116	inner	100	1.81884	1.25298	2.31818
dash	12	128	588897	116	wait	100	5.98964e-05	3.399e-05	0.000214187
dash	12	128	588897	116	bound	100	0.00951814	0.00728544	0.0101736
dash	12	128	588897	116	calc iter	100	2.28844	2.05814	2.35821
dash	12	128	588897	116	calc total	1	234.174	234.174	234.174
dash	12	128	588897	116	total	1	302.468	302.468	302.468
dash	12	128	588897	117	initialize	1	58.4666	58.4666	58.4666
dash	12	128	588897	117	async	100	0.514547	0.00266091	1.11706
dash	12	128	588897	117	inner	100	1.7742	1.19103	2.31613
dash	12	128	588897	117	wait	100	4.16892e-05	2.8399e-05	0.000312047
dash	12	128	588897	117	bound	100	0.00883143	0.00768413	0.00959108
dash	12	128	588897	117	calc iter	100	2.29762	2.16021	2.36177
dash	12	128	588897	117	calc total	1	234.174	234.174	234.174
dash	12	128	588897	117	total	1	302.67	302.67	302.67
dash	12	128	588897	118	initialize	1	58.2645	58.2645	58.2645
dash	12	128	588897	118	async	100	0.540967	0.00268618	1.17063
dash	12	128	588897	118	inner	100	1.75473	0.834098	2.3227
dash	12	128	588897	118	wait	100	4.38659e-05	2.8839e-05	0.000158998
dash	12	128	588897	118	bound	100	0.00919331	0.00466775	0.00957844
dash	12	128	588897	118	calc iter	100	2.30494	1.95121	2.45029
dash	12	128	588897	118	calc total	1	234.174	234.174	234.174
dash	12	128	588897	118	total	1	302.468	302.468	302.468
dash	12	128	588897	119	initialize	1	58.4666	58.4666	58.4666
dash	12	128	588897	119	async	100	0.484162	0.00263272	1.05373
dash	12	128	588897	119	inner	100	1.81973	0.739552	2.32169
dash	12	128	588897	119	wait	100	4.1492e-05	2.999e-05	0.000243027
dash	12	128	588897	119	bound	100	0.00883692	0.00428684	0.00961572
dash	12	128	588897	119	calc iter	100	2.31277	1.62324	2.43742
dash	12	128	588897	119	calc total	1	234.174	234.174	234.174
dash	12	128	588897	119	total	1	302.67	302.67	302.67
dash	12	128	588897	120	initialize	1	58.3797	58.3797	58.3797
dash	12	128	588897	120	async	100	0.0364927	0.000773971	0.271349
dash	12	128	588897	120	inner	100	2.27424	1.44885	2.33516
dash	12	128	588897	120	wait	100	6.47707e-05	4.152e-05	0.000227878
dash	12	128	588897	120	bound	100	0.00965795	0.00741092	0.0128725
dash	12	128	588897	120	calc iter	100	2.32046	1.5155	2.46114
dash	12	128	588897	120	calc total	1	234.174	234.174	234.174
dash	12	128	588897	120	total	1	302.584	302.584	302.584
dash	12	128	588897	121	initialize	1	58.4674	58.4674	58.4674
dash	12	128	588897	121	async	100	0.0351299	0.00289016	0.273212
dash	12	128	588897	121	inner	100	2.27844	1.40908	2.34063
dash	12	128	588897	121	wait	100	5.282e-05	3.392e-05	0.000296756
dash	12	128	588897	121	bound	100	0.00788234	0.00564079	0.010168
dash	12	128	588897	121	calc iter	100	2.32151	1.58263	2.46779
dash	12	128	588897	121	calc total	1	234.174	234.174	234.174
dash	12	128	588897	121	total	1	302.671	302.671	302.671
dash	12	128	588897	122	initialize	1	58.188	58.188	58.188
dash	12	128	588897	122	async	100	0.0286868	0.00116541	0.236797
dash	12	128	588897	122	inner	100	2.28555	1.40733	2.34611
dash	12	128	588897	122	wait	100	3.30494e-05	2.373e-05	0.000133059
dash	12	128	588897	122	bound	100	0.00750608	0.00418993	0.0097545
dash	12	128	588897	122	calc iter	100	2.32178	1.44917	2.39899
dash	12	128	588897	122	calc total	1	234.174	234.174	234.174
dash	12	128	588897	122	total	1	302.392	302.392	302.392
dash	12	128	588897	123	initialize	1	58.4923	58.4923	58.4923
dash	12	128	588897	123	async	100	0.0325415	0.00197703	0.252297
dash	12	128	588897	123	inner	100	2.28384	1.3041	2.34582
dash	12	128	588897	123	wait	100	3.83388e-05	2.6e-05	0.000228497
dash	12	128	588897	123	bound	100	0.00640694	0.00416918	0.009618
dash	12	128	588897	123	calc iter	100	2.32283	1.52135	2.39874
dash	12	128	588897	123	calc total	1	234.174	234.174	234.174
dash	12	128	588897	123	total	1	302.696	302.696	302.696
dash	12	128	588897	124	initialize	1	58.341	58.341	58.341
dash	12	128	588897	124	async	100	0.0421619	0.000495345	0.197946
dash	12	128	588897	124	inner	100	2.27319	1.34572	2.33816
dash	12	128	588897	124	wait	100	4.32263e-05	2.419e-05	0.000201247
dash	12	128	588897	124	bound	100	0.00793862	0.00490912	0.0101204
dash	12	128	588897	124	calc iter	100	2.32334	1.36264	2.3862
dash	12	128	588897	124	calc total	1	234.174	234.174	234.174
dash	12	128	588897	124	total	1	302.545	302.545	302.545
dash	12	128	588897	125	initialize	1	58.4141	58.4141	58.4141
dash	12	128	588897	125	async	100	0.0411838	0.00240022	0.207011
dash	12	128	588897	125	inner	100	2.27384	1.34215	2.33613
dash	12	128	588897	125	wait	100	4.99386e-05	2.851e-05	0.000341326
dash	12	128	588897	125	bound	100	0.00828298	0.00528473	0.00968592
dash	12	128	588897	125	calc iter	100	2.32336	1.35466	2.43875
dash	12	128	588897	125	calc total	1	234.174	234.174	234.174
dash	12	128	588897	125	total	1	302.618	302.618	302.618
dash	12	128	588897	126	initialize	1	58.4945	58.4945	58.4945
dash	12	128	588897	126	async	100	0.036994	0.000479814	0.206057
dash	12	128	588897	126	inner	100	2.27935	1.34963	2.34162
dash	12	128	588897	126	wait	100	4.33386e-05	2.415e-05	0.000156518
dash	12	128	588897	126	bound	100	0.00703283	0.00402318	0.00972387
dash	12	128	588897	126	calc iter	100	2.32343	1.35525	2.43189
dash	12	128	588897	126	calc total	1	234.174	234.174	234.174
dash	12	128	588897	126	total	1	302.698	302.698	302.698
dash	12	128	588897	127	initialize	1	58.3803	58.3803	58.3803
dash	12	128	588897	127	async	100	0.0416876	0.000708062	0.213035
dash	12	128	588897	127	inner	100	2.27292	1.35592	2.33886
dash	12	128	588897	127	wait	100	5.89594e-05	2.2229e-05	0.000238957
dash	12	128	588897	127	bound	100	0.00880909	0.00314402	0.0101531
dash	12	128	588897	127	calc iter	100	2.32348	1.36435	2.43406
dash	12	128	588897	127	calc total	1	234.174	234.174	234.174
dash	12	128	588897	127	total	1	302.584	302.584	302.584
dash	12	128	588897	128	initialize	1	58.4967	58.4967	58.4967
dash	12	128	588897	128	async	100	0.0192672	0.000536892	0.176967
dash	12	128	588897	128	inner	100	2.30515	2.17811	2.42674
dash	12	128	588897	128	wait	100	5.54671e-05	3.978e-05	0.000201287
dash	12	128	588897	128	bound	100	0.0099526	0.00511993	0.0107288
dash	12	128	588897	128	calc iter	100	2.33443	2.25096	2.43923
dash	12	128	588897	128	calc total	1	234.174	234.174	234.174
dash	12	128	588897	128	total	1	302.701	302.701	302.701
dash	12	128	588897	129	initialize	1	58.4946	58.4946	58.4946
dash	12	128	588897	129	async	100	0.0554313	0.00252065	0.214287
dash	12	128	588897	129	inner	100	2.26955	2.14913	2.40528
dash	12	128	588897	129	wait	100	4.70177e-05	3.088e-05	0.000312496
dash	12	128	588897	129	bound	100	0.00918391	0.00694672	0.0158923
dash	12	128	588897	129	calc iter	100	2.33422	2.22153	2.59525
dash	12	128	588897	129	calc total	1	234.174	234.174	234.174
dash	12	128	588897	129	total	1	302.699	302.699	302.699
dash	12	128	588897	130	initialize	1	58.4954	58.4954	58.4954
dash	12	128	588897	130	async	100	0.050401	0.00151246	0.317802
dash	12	128	588897	130	inner	100	2.27406	2.16676	2.43901
dash	12	128	588897	130	wait	100	4.92317e-05	3.082e-05	0.000185847
dash	12	128	588897	130	bound	100	0.009411	0.00684033	0.0102225
dash	12	128	588897	130	calc iter	100	2.33392	2.24252	2.59193
dash	12	128	588897	130	calc total	1	234.174	234.174	234.174
dash	12	128	588897	130	total	1	302.699	302.699	302.699
dash	12	128	588897	131	initialize	1	58.4966	58.4966	58.4966
dash	12	128	588897	131	async	100	0.0357394	0.000885828	0.280268
dash	12	128	588897	131	inner	100	2.28851	2.16673	2.38217
dash	12	128	588897	131	wait	100	5.79245e-05	3.064e-05	0.000253567
dash	12	128	588897	131	bound	100	0.00969073	0.00687906	0.0155361
dash	12	128	588897	131	calc iter	100	2.334	2.226	2.46742
dash	12	128	588897	131	calc total	1	234.174	234.174	234.174
dash	12	128	588897	131	total	1	302.701	302.701	302.701
dash	12	128	588897	132	initialize	1	58.4952	58.4952	58.4952
dash	12	128	588897	132	async	100	0.142365	0.00273763	0.347367
dash	12	128	588897	132	inner	100	2.18219	2.05055	2.36088
dash	12	128	588897	132	wait	100	5.77748e-05	3.135e-05	0.000169828
dash	12	128	588897	132	bound	100	0.00960178	0.00792995	0.0161632
dash	12	128	588897	132	calc iter	100	2.33422	2.2433	2.53822
dash	12	128	588897	132	calc total	1	234.174	234.174	234.174
dash	12	128	588897	132	total	1	302.698	302.698	302.698
dash	12	128	588897	133	initialize	1	58.4979	58.4979	58.4979
dash	12	128	588897	133	async	100	0.143667	0.00284162	0.302859
dash	12	128	588897	133	inner	100	2.18245	1.93803	2.41976
dash	12	128	588897	133	wait	100	5.09053e-05	3.3509e-05	0.000328816
dash	12	128	588897	133	bound	100	0.00945369	0.00806083	0.0147475
dash	12	128	588897	133	calc iter	100	2.33563	2.21466	2.59684
dash	12	128	588897	133	calc total	1	234.174	234.174	234.174
dash	12	128	588897	133	total	1	302.701	302.701	302.701
dash	12	128	588897	134	initialize	1	58.4979	58.4979	58.4979
dash	12	128	588897	134	async	100	0.150997	0.00135642	0.296493
dash	12	128	588897	134	inner	100	2.1768	1.78721	2.33075
dash	12	128	588897	134	wait	100	4.33699e-05	3.0749e-05	0.000276247
dash	12	128	588897	134	bound	100	0.00889672	0.00551237	0.0102822
dash	12	128	588897	134	calc iter	100	2.33674	2.05959	2.56965
dash	12	128	588897	134	calc total	1	234.174	234.174	234.174
dash	12	128	588897	134	total	1	302.701	302.701	302.701
dash	12	128	588897	135	initialize	1	58.4976	58.4976	58.4976
dash	12	128	588897	135	async	100	0.157556	0.00248545	0.274566
dash	12	128	588897	135	inner	100	2.17077	1.62077	2.38903
dash	12	128	588897	135	wait	100	4.92085e-05	3.233e-05	0.000168788
dash	12	128	588897	135	bound	100	0.00939431	0.00394712	0.016011
dash	12	128	588897	135	calc iter	100	2.33778	1.89812	2.48478
dash	12	128	588897	135	calc total	1	234.174	234.174	234.174
dash	12	128	588897	135	total	1	302.701	302.701	302.701
dash	12	128	588897	136	initialize	1	58.4971	58.4971	58.4971
dash	12	128	588897	136	async	100	0.0230404	0.000502192	0.172921
dash	12	128	588897	136	inner	100	2.30866	1.9454	2.34001
dash	12	128	588897	136	wait	100	6.065e-05	2.957e-05	0.000349736
dash	12	128	588897	136	bound	100	0.00961589	0.00593301	0.0130415
dash	12	128	588897	136	calc iter	100	2.34138	1.98747	2.45017
dash	12	128	588897	136	calc total	1	234.174	234.174	234.174
dash	12	128	588897	136	total	1	302.701	302.701	302.701
dash	12	128	588897	137	initialize	1	58.4976	58.4976	58.4976
dash	12	128	588897	137	async	100	0.0204697	0.00151467	0.169524
dash	12	128	588897	137	inner	100	2.31343	1.9362	2.34017
dash	12	128	588897	137	wait	100	4.74885e-05	2.092e-05	0.000189097
dash	12	128	588897	137	bound	100	0.00753191	0.00525754	0.00954037
dash	12	128	588897	137	calc iter	100	2.34148	1.96997	2.43956
dash	12	128	588897	137	calc total	1	234.174	234.174	234.174
dash	12	128	588897	137	total	1	302.701	302.701	302.701
dash	12	128	588897	138	initialize	1	58.4959	58.4959	58.4959
dash	12	128	588897	138	async	100	0.01553	0.000497642	0.176111
dash	12	128	588897	138	inner	100	2.3179	1.93661	2.3449
dash	12	128	588897	138	wait	100	3.64822e-05	2.466e-05	0.000156128
dash	12	128	588897	138	bound	100	0.00809633	0.00510696	0.00942012
dash	12	128	588897	138	calc iter	100	2.34157	1.95539	2.42008
dash	12	128	588897	138	calc total	1	234.174	234.174	234.174
dash	12	128	588897	138	total	1	302.699	302.699	302.699
dash	12	128	588897	139	initialize	1	58.4976	58.4976	58.4976
dash	12	128	588897	139	async	100	0.0176099	0.00066549	0.163477
dash	12	128	588897	139	inner	100	2.31683	1.92643	2.34325
dash	12	128	588897	139	wait	100	3.93052e-05	2.583e-05	0.000153758
dash	12	128	588897	139	bound	100	0.0071434	0.00366529	0.00966813
dash	12	128	588897	139	calc iter	100	2.34163	1.95063	2.42857
dash	12	128	588897	139	calc total	1	234.174	234.174	234.174
dash	12	128	588897	139	total	1	302.701	302.701	302.701
dash	12	128	588897	140	initialize	1	58.4979	58.4979	58.4979
dash	12	128	588897	140	async	100	0.00744729	0.000489483	0.0954169
dash	12	128	588897	140	inner	100	2.32573	1.91921	2.44798
dash	12	128	588897	140	wait	100	5.08896e-05	2.716e-05	0.000220077
dash	12	128	588897	140	bound	100	0.0084297	0.00510328	0.0158764
dash	12	128	588897	140	calc iter	100	2.34166	1.93547	2.46842
dash	12	128	588897	140	calc total	1	234.174	234.174	234.174
dash	12	128	588897	140	total	1	302.701	302.701	302.701
dash	12	128	588897	141	initialize	1	58.4968	58.4968	58.4968
dash	12	128	588897	141	async	100	0.00879646	0.000937435	0.0922892
dash	12	128	588897	141	inner	100	2.32495	1.91746	2.36877
dash	12	128	588897	141	wait	100	5.28581e-05	2.913e-05	0.000341426
dash	12	128	588897	141	bound	100	0.00790201	0.004642	0.00984369
dash	12	128	588897	141	calc iter	100	2.34171	1.93001	2.41826
dash	12	128	588897	141	calc total	1	234.174	234.174	234.174
dash	12	128	588897	141	total	1	302.699	302.699	302.699
dash	12	128	588897	142	initialize	1	58.4979	58.4979	58.4979
dash	12	128	588897	142	async	100	0.00410203	0.000486552	0.0832882
dash	12	128	588897	142	inner	100	2.3302	1.92295	2.37386
dash	12	128	588897	142	wait	100	4.12161e-05	2.095e-05	0.000190188
dash	12	128	588897	142	bound	100	0.00740301	0.00291995	0.0097326
dash	12	128	588897	142	calc iter	100	2.34174	1.92726	2.39635
dash	12	128	588897	142	calc total	1	234.174	234.174	234.174
dash	12	128	588897	142	total	1	302.701	302.701	302.701
dash	12	128	588897	143	initialize	1	58.4979	58.4979	58.4979
dash	12	128	588897	143	async	100	0.00442585	0.000503574	0.0617004
dash	12	128	588897	143	inner	100	2.32928	1.922	2.43268
dash	12	128	588897	143	wait	100	5.13744e-05	2.513e-05	0.000217917
dash	12	128	588897	143	bound	100	0.00796929	0.00308763	0.0138811
dash	12	128	588897	143	calc iter	100	2.34173	1.92733	2.47044
dash	12	128	588897	143	calc total	1	234.174	234.174	234.174
dash	12	128	588897	143	total	1	302.701	302.701	302.701
dash	12	128	588897	144	initialize	1	58.4953	58.4953	58.4953
dash	12	128	588897	144	async	100	0.591674	0.00263807	1.58314
dash	12	128	588897	144	inner	100	1.72888	0.657676	2.31732
dash	12	128	588897	144	wait	100	3.92565e-05	1.749e-05	0.000172438
dash	12	128	588897	144	bound	100	0.0084771	0.00272552	0.00937971
dash	12	128	588897	144	calc iter	100	2.32908	2.11366	2.39086
dash	12	128	588897	144	calc total	1	234.174	234.174	234.174
dash	12	128	588897	144	total	1	302.698	302.698	302.698
dash	12	128	588897	145	initialize	1	58.4979	58.4979	58.4979
dash	12	128	588897	145	async	100	0.622161	0.00270016	1.44835
dash	12	128	588897	145	inner	100	1.68284	0.683845	2.31686
dash	12	128	588897	145	wait	100	4.57757e-05	2.6549e-05	0.000300196
dash	12	128	588897	145	bound	100	0.00846795	0.0039401	0.00963702
dash	12	128	588897	145	calc iter	100	2.31352	1.9691	2.38444
dash	12	128	588897	145	calc total	1	234.174	234.174	234.174
dash	12	128	588897	145	total	1	302.701	302.701	302.701
dash	12	128	588897	146	initialize	1	58.4973	58.4973	58.4973
dash	12	128	588897	146	async	100	0.597699	0.00075055	1.365
dash	12	128	588897	146	inner	100	1.69536	0.793376	2.32222
dash	12	128	588897	146	wait	100	4.05779e-05	3.1669e-05	0.000133929
dash	12	128	588897	146	bound	100	0.0087395	0.00478725	0.00947825
dash	12	128	588897	146	calc iter	100	2.30184	2.16608	2.37171
dash	12	128	588897	146	calc total	1	234.174	234.174	234.174
dash	12	128	588897	146	total	1	302.7	302.7	302.7
dash	12	128	588897	147	initialize	1	58.4978	58.4978	58.4978
dash	12	128	588897	147	async	100	0.538201	0.000868529	1.31861
dash	12	128	588897	147	inner	100	1.74208	0.940384	2.3215
dash	12	128	588897	147	wait	100	5.17268e-05	2.8389e-05	0.000269336
dash	12	128	588897	147	bound	100	0.00934073	0.00482545	0.0101394
dash	12	128	588897	147	calc iter	100	2.28967	2.12528	2.35401
dash	12	128	588897	147	calc total	1	234.174	234.174	234.174
dash	12	128	588897	147	total	1	302.701	302.701	302.701
dash	12	128	588897	148	initialize	1	58.498	58.498	58.498
dash	12	128	588897	148	async	100	0.510271	0.00140847	1.22705
dash	12	128	588897	148	inner	100	1.7585	0.984194	2.32024
dash	12	128	588897	148	wait	100	5.8643e-05	3.418e-05	0.000288596
dash	12	128	588897	148	bound	100	0.00937873	0.00566396	0.0102438
dash	12	128	588897	148	calc iter	100	2.27821	2.1275	2.34528
dash	12	128	588897	148	calc total	1	234.174	234.174	234.174
dash	12	128	588897	148	total	1	302.701	302.701	302.701
dash	12	128	588897	149	initialize	1	58.4979	58.4979	58.4979
dash	12	128	588897	149	async	100	0.56825	0.00244477	1.38029
dash	12	128	588897	149	inner	100	1.71342	0.866289	2.31521
dash	12	128	588897	149	wait	100	4.81287e-05	3.5549e-05	0.000328495
dash	12	128	588897	149	bound	100	0.00877222	0.00724514	0.0098092
dash	12	128	588897	149	calc iter	100	2.29049	2.15475	2.35661
dash	12	128	588897	149	calc total	1	234.174	234.174	234.174
dash	12	128	588897	149	total	1	302.701	302.701	302.701
dash	12	128	588897	150	initialize	1	58.4981	58.4981	58.4981
dash	12	128	588897	150	async	100	0.583015	0.00075998	1.33652
dash	12	128	588897	150	inner	100	1.71035	0.754424	2.3225
dash	12	128	588897	150	wait	100	4.55538e-05	3.302e-05	0.000161598
dash	12	128	588897	150	bound	100	0.00853513	0.00415906	0.00973386
dash	12	128	588897	150	calc iter	100	2.30194	2.01909	2.37482
dash	12	128	588897	150	calc total	1	234.174	234.174	234.174
dash	12	128	588897	150	total	1	302.701	302.701	302.701
dash	12	128	588897	151	initialize	1	58.4952	58.4952	58.4952
dash	12	128	588897	151	async	100	0.563648	0.00245301	1.35414
dash	12	128	588897	151	inner	100	1.74041	0.678608	2.3213
dash	12	128	588897	151	wait	100	3.79573e-05	2.789e-05	0.000169557
dash	12	128	588897	151	bound	100	0.00857136	0.00417602	0.0093748
dash	12	128	588897	151	calc iter	100	2.31267	1.8317	2.374
dash	12	128	588897	151	calc total	1	234.174	234.174	234.174
dash	12	128	588897	151	total	1	302.698	302.698	302.698
dash	12	128	588897	152	initialize	1	58.4975	58.4975	58.4975
dash	12	128	588897	152	async	100	0.069284	0.000959127	0.416884
dash	12	128	588897	152	inner	100	2.24532	1.39324	2.33407
dash	12	128	588897	152	wait	100	6.0403e-05	4.243e-05	0.000193647
dash	12	128	588897	152	bound	100	0.00934991	0.00590823	0.0102444
dash	12	128	588897	152	calc iter	100	2.32402	1.81854	2.36995
dash	12	128	588897	152	calc total	1	234.174	234.174	234.174
dash	12	128	588897	152	total	1	302.7	302.7	302.7
dash	12	128	588897	153	initialize	1	58.3735	58.3735	58.3735
dash	12	128	588897	153	async	100	0.0655432	0.00283064	0.421689
dash	12	128	588897	153	inner	100	2.25033	1.39244	2.34167
dash	12	128	588897	153	wait	100	5.26311e-05	3.298e-05	0.000328166
dash	12	128	588897	153	bound	100	0.00812862	0.00547895	0.00937432
dash	12	128	588897	153	calc iter	100	2.32406	1.82078	2.37029
dash	12	128	588897	153	calc total	1	234.174	234.174	234.174
dash	12	128	588897	153	total	1	302.576	302.576	302.576
dash	12	128	588897	154	initialize	1	58.4979	58.4979	58.4979
dash	12	128	588897	154	async	100	0.0646309	0.00134109	0.422181
dash	12	128	588897	154	inner	100	2.25357	1.40088	2.34641
dash	12	128	588897	154	wait	100	2.93229e-05	2.1289e-05	0.000124818
dash	12	128	588897	154	bound	100	0.00590898	0.00324255	0.00897864
dash	12	128	588897	154	calc iter	100	2.32414	1.82632	2.37459
dash	12	128	588897	154	calc total	1	234.174	234.174	234.174
dash	12	128	588897	154	total	1	302.701	302.701	302.701
dash	12	128	588897	155	initialize	1	58.498	58.498	58.498
dash	12	128	588897	155	async	100	0.0646853	0.00157927	0.42296
dash	12	128	588897	155	inner	100	2.2538	1.39908	2.34636
dash	12	128	588897	155	wait	100	4.41597e-05	2.9939e-05	0.000245467
dash	12	128	588897	155	bound	100	0.00559458	0.00362812	0.009113
dash	12	128	588897	155	calc iter	100	2.32413	1.8257	2.37421
dash	12	128	588897	155	calc total	1	234.174	234.174	234.174
dash	12	128	588897	155	total	1	302.701	302.701	302.701
dash	12	128	588897	156	initialize	1	58.27	58.27	58.27
dash	12	128	588897	156	async	100	0.0950611	0.00301026	0.538959
dash	12	128	588897	156	inner	100	2.22108	1.34871	2.33573
dash	12	128	588897	156	wait	100	3.69214e-05	2.607e-05	0.000260907
dash	12	128	588897	156	bound	100	0.00716213	0.0048456	0.0137895
dash	12	128	588897	156	calc iter	100	2.32334	1.90154	2.38939
dash	12	128	588897	156	calc total	1	234.174	234.174	234.174
dash	12	128	588897	156	total	1	302.473	302.473	302.473
dash	12	128	588897	157	initialize	1	58.27	58.27	58.27
dash	12	128	588897	157	async	100	0.0924946	0.00225412	0.606314
dash	12	128	588897	157	inner	100	2.22207	1.35824	2.3327
dash	12	128	588897	157	wait	100	4.17735e-05	2.827e-05	0.000329545
dash	12	128	588897	157	bound	100	0.00889698	0.00721559	0.0107281
dash	12	128	588897	157	calc iter	100	2.32351	1.97533	2.43883
dash	12	128	588897	157	calc total	1	234.174	234.174	234.174
dash	12	128	588897	157	total	1	302.473	302.473	302.473
dash	12	128	588897	158	initialize	1	58.4735	58.4735	58.4735
dash	12	128	588897	158	async	100	0.0970533	0.0011493	0.709775
dash	12	128	588897	158	inner	100	2.21802	1.3687	2.33855
dash	12	128	588897	158	wait	100	4.33655e-05	2.6499e-05	0.000164618
dash	12	128	588897	158	bound	100	0.00851799	0.00450694	0.0140052
dash	12	128	588897	158	calc iter	100	2.32364	2.0859	2.47655
dash	12	128	588897	158	calc total	1	234.174	234.174	234.174
dash	12	128	588897	158	total	1	302.676	302.676	302.676
dash	12	128	588897	159	initialize	1	58.1723	58.1723	58.1723
dash	12	128	588897	159	async	100	0.108095	0.00115849	0.650046
dash	12	128	588897	159	inner	100	2.20716	1.29547	2.33546
dash	12	128	588897	159	wait	100	5.68676e-05	2.3279e-05	0.000208767
dash	12	128	588897	159	bound	100	0.00917717	0.00313272	0.0103675
dash	12	128	588897	159	calc iter	100	2.32449	1.94867	2.55829
dash	12	128	588897	159	calc total	1	234.174	234.174	234.174
dash	12	128	588897	159	total	1	302.375	302.375	302.375
dash	12	128	588897	160	initialize	1	58.1765	58.1765	58.1765
dash	12	128	588897	160	async	100	0.242759	0.00267797	0.484357
dash	12	128	588897	160	inner	100	2.0839	1.86848	2.31916
dash	12	128	588897	160	wait	100	4.00376e-05	2.935e-05	0.000237217
dash	12	128	588897	160	bound	100	0.00488779	0.00387129	0.00973418
dash	12	128	588897	160	calc iter	100	2.33159	2.18526	2.45215
dash	12	128	588897	160	calc total	1	234.174	234.174	234.174
dash	12	128	588897	160	total	1	302.379	302.379	302.379
dash	12	128	588897	161	initialize	1	58.4052	58.4052	58.4052
dash	12	128	588897	161	async	100	0.217623	0.00283201	0.930335
dash	12	128	588897	161	inner	100	2.10573	1.54253	2.31654
dash	12	128	588897	161	wait	100	3.8899e-05	2.599e-05	0.000313185
dash	12	128	588897	161	bound	100	0.00795845	0.00528325	0.0100303
dash	12	128	588897	161	calc iter	100	2.33136	1.92661	2.73315
dash	12	128	588897	161	calc total	1	234.174	234.174	234.174
dash	12	128	588897	161	total	1	302.608	302.608	302.608
dash	12	128	588897	162	initialize	1	58.3423	58.3423	58.3423
dash	12	128	588897	162	async	100	0.21215	0.00157296	0.928145
dash	12	128	588897	162	inner	100	2.10966	1.65393	2.32286
dash	12	128	588897	162	wait	100	4.31065e-05	2.615e-05	0.000222777
dash	12	128	588897	162	bound	100	0.00910502	0.00476344	0.0100007
dash	12	128	588897	162	calc iter	100	2.33097	2.07717	2.97073
dash	12	128	588897	162	calc total	1	234.174	234.174	234.174
dash	12	128	588897	162	total	1	302.545	302.545	302.545
dash	12	128	588897	163	initialize	1	58.4008	58.4008	58.4008
dash	12	128	588897	163	async	100	0.225105	0.00299285	0.619968
dash	12	128	588897	163	inner	100	2.09587	1.79385	2.3232
dash	12	128	588897	163	wait	100	5.2304e-05	2.8219e-05	0.000156078
dash	12	128	588897	163	bound	100	0.00900302	0.00459897	0.00987076
dash	12	128	588897	163	calc iter	100	2.33003	2.10048	2.63525
dash	12	128	588897	163	calc total	1	234.174	234.174	234.174
dash	12	128	588897	163	total	1	302.604	302.604	302.604
dash	12	128	588897	164	initialize	1	58.3122	58.3122	58.3122
dash	12	128	588897	164	async	100	0.477118	0.000909717	1.00349
dash	12	128	588897	164	inner	100	1.83957	1.34004	2.3202
dash	12	128	588897	164	wait	100	5.50571e-05	3.141e-05	0.000198817
dash	12	128	588897	164	bound	100	0.00949663	0.00706326	0.0101085
dash	12	128	588897	164	calc iter	100	2.32625	2.09309	2.74926
dash	12	128	588897	164	calc total	1	234.174	234.174	234.174
dash	12	128	588897	164	total	1	302.515	302.515	302.515
dash	12	128	588897	165	initialize	1	58.0713	58.0713	58.0713
dash	12	128	588897	165	async	100	0.372051	0.00345205	0.728907
dash	12	128	588897	165	inner	100	1.95012	1.71399	2.31917
dash	12	128	588897	165	wait	100	4.78315e-05	2.877e-05	0.000306596
dash	12	128	588897	165	bound	100	0.00912592	0.00759052	0.00995704
dash	12	128	588897	165	calc iter	100	2.33135	2.21369	2.66633
dash	12	128	588897	165	calc total	1	234.174	234.174	234.174
dash	12	128	588897	165	total	1	302.275	302.275	302.275
dash	12	128	588897	166	initialize	1	58.2101	58.2101	58.2101
dash	12	128	588897	166	async	100	0.348844	0.00138325	0.650891
dash	12	128	588897	166	inner	100	1.97651	1.67472	2.32417
dash	12	128	588897	166	wait	100	3.98597e-05	2.7029e-05	0.000144398
dash	12	128	588897	166	bound	100	0.00756488	0.00398944	0.00900979
dash	12	128	588897	166	calc iter	100	2.33296	2.24219	2.53944
dash	12	128	588897	166	calc total	1	234.174	234.174	234.174
dash	12	128	588897	166	total	1	302.413	302.413	302.413
dash	12	128	588897	167	initialize	1	58.3124	58.3124	58.3124
dash	12	128	588897	167	async	100	0.456452	0.00339439	0.831853
dash	12	128	588897	167	inner	100	1.87146	1.50146	2.32369
dash	12	128	588897	167	wait	100	3.38552e-05	2.3339e-05	0.000225867
dash	12	128	588897	167	bound	100	0.00608771	0.00391117	0.00956305
dash	12	128	588897	167	calc iter	100	2.33404	2.24956	2.50809
dash	12	128	588897	167	calc total	1	234.174	234.174	234.174
dash	12	128	588897	167	total	1	302.515	302.515	302.515
dash	12	128	588897	168	initialize	1	58.2406	58.2406	58.2406
dash	12	128	588897	168	async	100	0.153884	0.000530533	0.800236
dash	12	128	588897	168	inner	100	2.17542	1.63997	2.34303
dash	12	128	588897	168	wait	100	7.13234e-05	2.494e-05	0.000163488
dash	12	128	588897	168	bound	100	0.00942815	0.00385405	0.0133062
dash	12	128	588897	168	calc iter	100	2.3388	1.98379	2.53105
dash	12	128	588897	168	calc total	1	234.174	234.174	234.174
dash	12	128	588897	168	total	1	302.444	302.444	302.444
dash	12	128	588897	169	initialize	1	58.4954	58.4954	58.4954
dash	12	128	588897	169	async	100	0.126892	0.00270687	0.680569
dash	12	128	588897	169	inner	100	2.20625	1.71157	2.34034
dash	12	128	588897	169	wait	100	4.68764e-05	2.7719e-05	0.000259716
dash	12	128	588897	169	bound	100	0.00599234	0.00405918	0.00983765
dash	12	128	588897	169	calc iter	100	2.33918	1.94748	2.47331
dash	12	128	588897	169	calc total	1	234.174	234.174	234.174
dash	12	128	588897	169	total	1	302.698	302.698	302.698
dash	12	128	588897	170	initialize	1	58.2604	58.2604	58.2604
dash	12	128	588897	170	async	100	0.123994	0.00247556	0.596379
dash	12	128	588897	170	inner	100	2.20988	1.73548	2.3362
dash	12	128	588897	170	wait	100	3.13862e-05	2.04e-05	0.000201867
dash	12	128	588897	170	bound	100	0.00551497	0.00373885	0.00958806
dash	12	128	588897	170	calc iter	100	2.33943	1.93063	2.47394
dash	12	128	588897	170	calc total	1	234.174	234.174	234.174
dash	12	128	588897	170	total	1	302.463	302.463	302.463
dash	12	128	588897	171	initialize	1	58.1493	58.1493	58.1493
dash	12	128	588897	171	async	100	0.124306	0.0028284	0.637523
dash	12	128	588897	171	inner	100	2.20999	1.73276	2.33503
dash	12	128	588897	171	wait	100	3.8342e-05	2.422e-05	0.000279476
dash	12	128	588897	171	bound	100	0.0051503	0.00377145	0.00988169
dash	12	128	588897	171	calc iter	100	2.33949	1.92264	2.47357
dash	12	128	588897	171	calc total	1	234.174	234.174	234.174
dash	12	128	588897	171	total	1	302.352	302.352	302.352
dash	12	128	588897	172	initialize	1	58.2088	58.2088	58.2088
dash	12	128	588897	172	async	100	0.105497	0.00382714	0.464095
dash	12	128	588897	172	inner	100	2.22726	1.73549	2.33317
dash	12	128	588897	172	wait	100	4.63673e-05	2.7209e-05	0.000178037
dash	12	128	588897	172	bound	100	0.00691347	0.00424146	0.0133117
dash	12	128	588897	172	calc iter	100	2.33972	1.90222	2.46544
dash	12	128	588897	172	calc total	1	234.174	234.174	234.174
dash	12	128	588897	172	total	1	302.412	302.412	302.412
dash	12	128	588897	173	initialize	1	58.1445	58.1445	58.1445
dash	12	128	588897	173	async	100	0.104427	0.00338876	0.457285
dash	12	128	588897	173	inner	100	2.22708	1.73089	2.32988
dash	12	128	588897	173	wait	100	5.83524e-05	2.846e-05	0.000460413
dash	12	128	588897	173	bound	100	0.00819648	0.00482535	0.0116102
dash	12	128	588897	173	calc iter	100	2.33977	1.89565	2.46189
dash	12	128	588897	173	calc total	1	234.174	234.174	234.174
dash	12	128	588897	173	total	1	302.347	302.347	302.347
dash	12	128	588897	174	initialize	1	58.4972	58.4972	58.4972
dash	12	128	588897	174	async	100	0.102404	0.00340232	0.460131
dash	12	128	588897	174	inner	100	2.23178	1.73372	2.33739
dash	12	128	588897	174	wait	100	4.23086e-05	1.964e-05	0.000252956
dash	12	128	588897	174	bound	100	0.00560652	0.00303103	0.00939697
dash	12	128	588897	174	calc iter	100	2.33984	1.90046	2.46051
dash	12	128	588897	174	calc total	1	234.174	234.174	234.174
dash	12	128	588897	174	total	1	302.701	302.701	302.701
dash	12	128	588897	175	initialize	1	58.4977	58.4977	58.4977
dash	12	128	588897	175	async	100	0.10492	0.00178705	0.459613
dash	12	128	588897	175	inner	100	2.22806	1.73466	2.34422
dash	12	128	588897	175	wait	100	5.2746e-05	2.3589e-05	0.000204518
dash	12	128	588897	175	bound	100	0.00680671	0.00309531	0.0103268
dash	12	128	588897	175	calc iter	100	2.33984	1.90119	2.46599
dash	12	128	588897	175	calc total	1	234.174	234.174	234.174
dash	12	128	588897	175	total	1	302.701	302.701	302.701
dash	12	128	588897	176	initialize	1	58.3729	58.3729	58.3729
dash	12	128	588897	176	async	100	0.875854	0.00280489	1.51176
dash	12	128	588897	176	inner	100	1.44454	0.697738	2.31451
dash	12	128	588897	176	wait	100	3.75312e-05	2.398e-05	0.000184147
dash	12	128	588897	176	bound	100	0.00740431	0.00365785	0.00947946
dash	12	128	588897	176	calc iter	100	2.32784	2.21318	2.46428
dash	12	128	588897	176	calc total	1	234.174	234.174	234.174
dash	12	128	588897	176	total	1	302.577	302.577	302.577
dash	12	128	588897	177	initialize	1	58.0994	58.0994	58.0994
dash	12	128	588897	177	async	100	0.912629	0.00322855	1.64228
dash	12	128	588897	177	inner	100	1.39198	0.681409	2.31382
dash	12	128	588897	177	wait	100	4.24015e-05	1.8139e-05	0.000325216
dash	12	128	588897	177	bound	100	0.00790515	0.00285368	0.00968928
dash	12	128	588897	177	calc iter	100	2.31256	2.0835	2.44615
dash	12	128	588897	177	calc total	1	234.174	234.174	234.174
dash	12	128	588897	177	total	1	302.303	302.303	302.303
dash	12	128	588897	178	initialize	1	58.1733	58.1733	58.1733
dash	12	128	588897	178	async	100	0.716266	0.00334177	1.34183
dash	12	128	588897	178	inner	100	1.57675	0.936725	2.32023
dash	12	128	588897	178	wait	100	3.84481e-05	2.644e-05	0.000127978
dash	12	128	588897	178	bound	100	0.00810934	0.0046529	0.00950105
dash	12	128	588897	178	calc iter	100	2.30117	2.09568	2.40965
dash	12	128	588897	178	calc total	1	234.174	234.174	234.174
dash	12	128	588897	178	total	1	302.376	302.376	302.376
dash	12	128	588897	179	initialize	1	58.4951	58.4951	58.4951
dash	12	128	588897	179	async	100	0.789866	0.00334805	1.37748
dash	12	128	588897	179	inner	100	1.49409	0.949776	2.3194
dash	12	128	588897	179	wait	100	5.45684e-05	3.277e-05	0.000251797
dash	12	128	588897	179	bound	100	0.00931281	0.00489773	0.010007
dash	12	128	588897	179	calc iter	100	2.29332	1.87205	2.53544
dash	12	128	588897	179	calc total	1	234.174	234.174	234.174
dash	12	128	588897	179	total	1	302.698	302.698	302.698
dash	12	128	588897	180	initialize	1	58.271	58.271	58.271
dash	12	128	588897	180	async	100	0.816074	0.00303753	1.37347
dash	12	128	588897	180	inner	100	1.46519	0.87231	2.31584
dash	12	128	588897	180	wait	100	5.68214e-05	3.4529e-05	0.000207277
dash	12	128	588897	180	bound	100	0.00949282	0.00699872	0.0128678
dash	12	128	588897	180	calc iter	100	2.29082	2.13753	2.43181
dash	12	128	588897	180	calc total	1	234.174	234.174	234.174
dash	12	128	588897	180	total	1	302.474	302.474	302.474
dash	12	128	588897	181	initialize	1	58.342	58.342	58.342
dash	12	128	588897	181	async	100	0.718468	0.00292184	1.22805
dash	12	128	588897	181	inner	100	1.57279	1.03095	2.31379
dash	12	128	588897	181	wait	100	4.11768e-05	2.275e-05	0.000352256
dash	12	128	588897	181	bound	100	0.00818382	0.00542493	0.00986718
dash	12	128	588897	181	calc iter	100	2.29948	2.22847	2.4026
dash	12	128	588897	181	calc total	1	234.174	234.174	234.174
dash	12	128	588897	181	total	1	302.545	302.545	302.545
dash	12	128	588897	182	initialize	1	58.1762	58.1762	58.1762
dash	12	128	588897	182	async	100	0.888842	0.00292226	1.50626
dash	12	128	588897	182	inner	100	1.40992	0.762884	2.31954
dash	12	128	588897	182	wait	100	3.82005e-05	1.941e-05	0.000242227
dash	12	128	588897	182	bound	100	0.00775792	0.00423902	0.00958661
dash	12	128	588897	182	calc iter	100	2.30656	2.20249	2.44335
dash	12	128	588897	182	calc total	1	234.174	234.174	234.174
dash	12	128	588897	182	total	1	302.379	302.379	302.379
dash	12	128	588897	183	initialize	1	58.498	58.498	58.498
dash	12	128	588897	183	async	100	0.889919	0.00304851	1.5376
dash	12	128	588897	183	inner	100	1.41898	0.66845	2.31956
dash	12	128	588897	183	wait	100	4.06999e-05	2.807e-05	0.000151328
dash	12	128	588897	183	bound	100	0.00777788	0.00388403	0.00953252
dash	12	128	588897	183	calc iter	100	2.31672	1.78384	2.49415
dash	12	128	588897	183	calc total	1	234.174	234.174	234.174
dash	12	128	588897	183	total	1	302.701	302.701	302.701
dash	12	128	588897	184	initialize	1	58.4976	58.4976	58.4976
dash	12	128	588897	184	async	100	0.147837	0.00267637	0.463772
dash	12	128	588897	184	inner	100	2.17134	1.33519	2.33111
dash	12	128	588897	184	wait	100	5.03825e-05	3.5869e-05	0.000181408
dash	12	128	588897	184	bound	100	0.00879942	0.00542648	0.00987273
dash	12	128	588897	184	calc iter	100	2.32803	1.80443	2.41738
dash	12	128	588897	184	calc total	1	234.174	234.174	234.174
dash	12	128	588897	184	total	1	302.701	302.701	302.701
dash	12	128	588897	185	initialize	1	58.0714	58.0714	58.0714
dash	12	128	588897	185	async	100	0.149173	0.00248099	0.464181
dash	12	128	588897	185	inner	100	2.17111	1.33491	2.3393
dash	12	128	588897	185	wait	100	4.72164e-05	3.072e-05	0.000447474
dash	12	128	588897	185	bound	100	0.00776014	0.00484561	0.00936783
dash	12	128	588897	185	calc iter	100	2.32809	1.80397	2.42686
dash	12	128	588897	185	calc total	1	234.174	234.174	234.174
dash	12	128	588897	185	total	1	302.274	302.274	302.274
dash	12	128	588897	186	initialize	1	58.4975	58.4975	58.4975
dash	12	128	588897	186	async	100	0.152457	0.00142851	0.466225
dash	12	128	588897	186	inner	100	2.17158	1.3405	2.3432
dash	12	128	588897	186	wait	100	2.908e-05	1.952e-05	0.000132768
dash	12	128	588897	186	bound	100	0.00412225	0.00284538	0.00887343
dash	12	128	588897	186	calc iter	100	2.32819	1.80959	2.43231
dash	12	128	588897	186	calc total	1	234.174	234.174	234.174
dash	12	128	588897	186	total	1	302.7	302.7	302.7
dash	12	128	588897	187	initialize	1	58.2462	58.2462	58.2462
dash	12	128	588897	187	async	100	0.151652	0.00268048	0.464701
dash	12	128	588897	187	inner	100	2.17219	1.34036	2.3442
dash	12	128	588897	187	wait	100	3.32019e-05	2.2019e-05	0.000223607
dash	12	128	588897	187	bound	100	0.00430364	0.00325732	0.00839143
dash	12	128	588897	187	calc iter	100	2.32818	1.80834	2.43088
dash	12	128	588897	187	calc total	1	234.174	234.174	234.174
dash	12	128	588897	187	total	1	302.449	302.449	302.449
dash	12	128	588897	188	initialize	1	58.498	58.498	58.498
dash	12	128	588897	188	async	100	0.177307	0.00285202	0.497884
dash	12	128	588897	188	inner	100	2.14484	1.29677	2.33181
dash	12	128	588897	188	wait	100	4.11681e-05	2.828e-05	0.000510764
dash	12	128	588897	188	bound	100	0.00511578	0.0043478	0.00844084
dash	12	128	588897	188	calc iter	100	2.32731	1.79903	2.39543
dash	12	128	588897	188	calc total	1	234.174	234.174	234.174
dash	12	128	588897	188	total	1	302.701	302.701	302.701
dash	12	128	588897	189	initialize	1	58.2477	58.2477	58.2477
dash	12	128	588897	189	async	100	0.174142	0.00289846	0.493194
dash	12	128	588897	189	inner	100	2.14446	1.29493	2.32996
dash	12	128	588897	189	wait	100	3.90047e-05	2.7e-05	0.000233827
dash	12	128	588897	189	bound	100	0.00822336	0.00662072	0.00980355
dash	12	128	588897	189	calc iter	100	2.32687	1.79542	2.38973
dash	12	128	588897	189	calc total	1	234.174	234.174	234.174
dash	12	128	588897	189	total	1	302.45	302.45	302.45
dash	12	128	588897	190	initialize	1	58.498	58.498	58.498
dash	12	128	588897	190	async	100	0.179672	0.00388318	0.500905
dash	12	128	588897	190	inner	100	2.1378	1.29095	2.335
dash	12	128	588897	190	wait	100	4.10198e-05	3.1359e-05	0.000199108
dash	12	128	588897	190	bound	100	0.00896384	0.00483515	0.0106816
dash	12	128	588897	190	calc iter	100	2.32648	1.80259	2.38839
dash	12	128	588897	190	calc total	1	234.174	234.174	234.174
dash	12	128	588897	190	total	1	302.701	302.701	302.701
dash	12	128	588897	191	initialize	1	58.1502	58.1502	58.1502
dash	12	128	588897	191	async	100	0.214951	0.00254205	0.534526
dash	12	128	588897	191	inner	100	2.10077	1.26167	2.33093
dash	12	128	588897	191	wait	100	5.77281e-05	3.0079e-05	0.000197908
dash	12	128	588897	191	bound	100	0.00992927	0.00695462	0.0139021
dash	12	128	588897	191	calc iter	100	2.32571	1.81017	2.42349
dash	12	128	588897	191	calc total	1	234.174	234.174	234.174
dash	12	128	588897	191	total	1	302.353	302.353	302.353
dash	12	128	588897	192	initialize	1	58.4977	58.4977	58.4977
dash	12	128	588897	192	async	100	0.583619	0.00322421	1.0494
dash	12	128	588897	192	inner	100	1.73931	1.27401	2.3181
dash	12	128	588897	192	wait	100	3.82246e-05	2.534e-05	0.000196038
dash	12	128	588897	192	bound	100	0.00580973	0.00391906	0.00957547
dash	12	128	588897	192	calc iter	100	2.32878	2.21019	2.47462
dash	12	128	588897	192	calc total	1	234.174	234.174	234.174
dash	12	128	588897	192	total	1	302.701	302.701	302.701
dash	12	128	588897	193	initialize	1	58.4979	58.4979	58.4979
dash	12	128	588897	193	async	100	0.41594	0.00302199	1.13127
dash	12	128	588897	193	inner	100	1.90282	1.3524	2.31633
dash	12	128	588897	193	wait	100	4.40999e-05	2.432e-05	0.000347245
dash	12	128	588897	193	bound	100	0.00813742	0.00615755	0.0100702
dash	12	128	588897	193	calc iter	100	2.32694	1.90959	2.8311
dash	12	128	588897	193	calc total	1	234.174	234.174	234.174
dash	12	128	588897	193	total	1	302.701	302.701	302.701
dash	12	128	588897	194	initialize	1	58.4949	58.4949	58.4949
dash	12	128	588897	194	async	100	0.404063	0.000833229	1.28456
dash	12	128	588897	194	inner	100	1.91341	1.3164	2.32278
dash	12	128	588897	194	wait	100	4.59864e-05	2.622e-05	0.000282536
dash	12	128	588897	194	bound	100	0.00908929	0.00496149	0.0100182
dash	12	128	588897	194	calc iter	100	2.32662	1.7094	2.91209
dash	12	128	588897	194	calc total	1	234.174	234.174	234.174
dash	12	128	588897	194	total	1	302.698	302.698	302.698
dash	12	128	588897	195	initialize	1	58.4975	58.4975	58.4975
dash	12	128	588897	195	async	100	0.418661	0.00262763	1.10305
dash	12	128	588897	195	inner	100	1.89901	1.45742	2.32196
dash	12	128	588897	195	wait	100	5.35587e-05	2.924e-05	0.000149378
dash	12	128	588897	195	bound	100	0.00899745	0.00464649	0.00994095
dash	12	128	588897	195	calc iter	100	2.32673	1.91178	2.75378
dash	12	128	588897	195	calc total	1	234.174	234.174	234.174
dash	12	128	588897	195	total	1	302.701	302.701	302.701
dash	12	128	588897	196	initialize	1	58.4978	58.4978	58.4978
dash	12	128	588897	196	async	100	0.747653	0.00203408	1.93406
dash	12	128	588897	196	inner	100	1.55531	0.807017	2.31909
dash	12	128	588897	196	wait	100	6.7737e-05	4.119e-05	0.000236207
dash	12	128	588897	196	bound	100	0.00987088	0.00776104	0.0132999
dash	12	128	588897	196	calc iter	100	2.31291	1.739	3.07711
dash	12	128	588897	196	calc total	1	234.174	234.174	234.174
dash	12	128	588897	196	total	1	302.701	302.701	302.701
dash	12	128	588897	197	initialize	1	58.074	58.074	58.074
dash	12	128	588897	197	async	100	0.621849	0.00321918	1.51066
dash	12	128	588897	197	inner	100	1.69124	0.920771	2.31735
dash	12	128	588897	197	wait	100	4.5799e-05	3.0679e-05	0.000343186
dash	12	128	588897	197	bound	100	0.00921542	0.00795027	0.0100261
dash	12	128	588897	197	calc iter	100	2.32235	1.99124	2.81177
dash	12	128	588897	197	calc total	1	234.174	234.174	234.174
dash	12	128	588897	197	total	1	302.277	302.277	302.277
dash	12	128	588897	198	initialize	1	58.4978	58.4978	58.4978
dash	12	128	588897	198	async	100	0.55333	0.00178452	1.4334
dash	12	128	588897	198	inner	100	1.76308	0.989947	2.32237
dash	12	128	588897	198	wait	100	4.14859e-05	2.946e-05	0.000194827
dash	12	128	588897	198	bound	100	0.00824914	0.00484128	0.00948185
dash	12	128	588897	198	calc iter	100	2.3247	2.13246	2.82951
dash	12	128	588897	198	calc total	1	234.174	234.174	234.174
dash	12	128	588897	198	total	1	302.701	302.701	302.701
dash	12	128	588897	199	initialize	1	58.3149	58.3149	58.3149
dash	12	128	588897	199	async	100	0.680111	0.00301784	1.32222
dash	12	128	588897	199	inner	100	1.63974	0.93637	2.32298
dash	12	128	588897	199	wait	100	4.03091e-05	2.644e-05	0.000288526
dash	12	128	588897	199	bound	100	0.00706418	0.0039638	0.00950813
dash	12	128	588897	199	calc iter	100	2.32696	2.15176	2.58948
dash	12	128	588897	199	calc total	1	234.174	234.174	234.174
dash	12	128	588897	199	total	1	302.518	302.518	302.518
dash	12	128	588897	200	initialize	1	58.4971	58.4971	58.4971
dash	12	128	588897	200	async	100	0.145693	0.000501252	0.546487
dash	12	128	588897	200	inner	100	2.17874	1.48969	2.35003
dash	12	128	588897	200	wait	100	7.20405e-05	4.3959e-05	0.000349205
dash	12	128	588897	200	bound	100	0.00948057	0.00586843	0.0129502
dash	12	128	588897	200	calc iter	100	2.33399	2.04226	2.62351
dash	12	128	588897	200	calc total	1	234.174	234.174	234.174
dash	12	128	588897	200	total	1	302.7	302.7	302.7
dash	12	128	588897	201	initialize	1	58.0745	58.0745	58.0745
dash	12	128	588897	201	async	100	0.123408	0.000490443	0.452208
dash	12	128	588897	201	inner	100	2.20398	1.52173	2.35842
dash	12	128	588897	201	wait	100	4.33088e-05	2.7729e-05	0.000250687
dash	12	128	588897	201	bound	100	0.0075866	0.00413689	0.00953194
dash	12	128	588897	201	calc iter	100	2.33502	1.91724	2.62661
dash	12	128	588897	201	calc total	1	234.174	234.174	234.174
dash	12	128	588897	201	total	1	302.277	302.277	302.277
dash	12	128	588897	202	initialize	1	58.498	58.498	58.498
dash	12	128	588897	202	async	100	0.121674	0.000752728	0.443753
dash	12	128	588897	202	inner	100	2.20819	1.53136	2.36213
dash	12	128	588897	202	wait	100	3.69341e-05	2.424e-05	0.000160117
dash	12	128	588897	202	bound	100	0.00559791	0.00407825	0.00887022
dash	12	128	588897	202	calc iter	100	2.3355	1.88938	2.61753
dash	12	128	588897	202	calc total	1	234.174	234.174	234.174
dash	12	128	588897	202	total	1	302.701	302.701	302.701
dash	12	128	588897	203	initialize	1	58.1406	58.1406	58.1406
dash	12	128	588897	203	async	100	0.121923	0.000573232	0.443984
dash	12	128	588897	203	inner	100	2.20779	1.5268	2.36193
dash	12	128	588897	203	wait	100	4.47681e-05	2.9369e-05	0.000146338
dash	12	128	588897	203	bound	100	0.00580171	0.00380631	0.00977043
dash	12	128	588897	203	calc iter	100	2.33557	1.88747	2.61894
dash	12	128	588897	203	calc total	1	234.174	234.174	234.174
dash	12	128	588897	203	total	1	302.343	302.343	302.343
dash	12	128	588897	204	initialize	1	58.4963	58.4963	58.4963
dash	12	128	588897	204	async	100	0.121031	0.00275641	0.403532
dash	12	128	588897	204	inner	100	2.20785	1.53385	2.34648
dash	12	128	588897	204	wait	100	5.64716e-05	2.4909e-05	0.000416514
dash	12	128	588897	204	bound	100	0.00714436	0.00393742	0.00973417
dash	12	128	588897	204	calc iter	100	2.33609	1.83298	2.50498
dash	12	128	588897	204	calc total	1	234.174	234.174	234.174
dash	12	128	588897	204	total	1	302.699	302.699	302.699
dash	12	128	588897	205	initialize	1	58.498	58.498	58.498
dash	12	128	588897	205	async	100	0.121539	0.00296458	0.393974
dash	12	128	588897	205	inner	100	2.206	1.53047	2.35371
dash	12	128	588897	205	wait	100	5.80965e-05	2.899e-05	0.000240557
dash	12	128	588897	205	bound	100	0.00856192	0.00414438	0.0100285
dash	12	128	588897	205	calc iter	100	2.33616	1.83422	2.49847
dash	12	128	588897	205	calc total	1	234.174	234.174	234.174
dash	12	128	588897	205	total	1	302.701	302.701	302.701
dash	12	128	588897	206	initialize	1	58.4978	58.4978	58.4978
dash	12	128	588897	206	async	100	0.117344	0.000483172	0.409427
dash	12	128	588897	206	inner	100	2.21346	1.53619	2.35925
dash	12	128	588897	206	wait	100	3.83854e-05	2.364e-05	0.000177688
dash	12	128	588897	206	bound	100	0.00538198	0.00289928	0.0110739
dash	12	128	588897	206	calc iter	100	2.33623	1.83865	2.52998
dash	12	128	588897	206	calc total	1	234.174	234.174	234.174
dash	12	128	588897	206	total	1	302.701	302.701	302.701
dash	12	128	588897	207	initialize	1	58.0998	58.0998	58.0998
dash	12	128	588897	207	async	100	0.121017	0.000922295	0.51791
dash	12	128	588897	207	inner	100	2.20852	1.53601	2.3584
dash	12	128	588897	207	wait	100	5.33478e-05	2.63e-05	0.000301416
dash	12	128	588897	207	bound	100	0.00662369	0.00305466	0.0110552
dash	12	128	588897	207	calc iter	100	2.33622	1.83843	2.53972
dash	12	128	588897	207	calc total	1	234.174	234.174	234.174
dash	12	128	588897	207	total	1	302.302	302.302	302.302
dash	12	128	588897	208	initialize	1	58.2092	58.2092	58.2092
dash	12	128	588897	208	async	100	0.397822	0.00294488	0.823297
dash	12	128	588897	208	inner	100	1.91847	0.74206	2.31966
dash	12	128	588897	208	wait	100	3.77382e-05	2.672e-05	0.000193817
dash	12	128	588897	208	bound	100	0.00896255	0.00391755	0.00953773
dash	12	128	588897	208	calc iter	100	2.3253	1.53612	2.55247
dash	12	128	588897	208	calc total	1	234.174	234.174	234.174
dash	12	128	588897	208	total	1	302.412	302.412	302.412
dash	12	128	588897	209	initialize	1	58.2611	58.2611	58.2611
dash	12	128	588897	209	async	100	0.437785	0.00263717	1.00442
dash	12	128	588897	209	inner	100	1.8719	0.889222	2.31875
dash	12	128	588897	209	wait	100	4.50559e-05	3.0639e-05	0.000368615
dash	12	128	588897	209	bound	100	0.00918111	0.00739862	0.00954914
dash	12	128	588897	209	calc iter	100	2.31891	1.83847	2.46279
dash	12	128	588897	209	calc total	1	234.174	234.174	234.174
dash	12	128	588897	209	total	1	302.464	302.464	302.464
dash	12	128	588897	210	initialize	1	58.4062	58.4062	58.4062
dash	12	128	588897	210	async	100	0.420495	0.000535383	0.962762
dash	12	128	588897	210	inner	100	1.88428	1.31107	2.32409
dash	12	128	588897	210	wait	100	4.50243e-05	2.768e-05	0.000302776
dash	12	128	588897	210	bound	100	0.00890218	0.00517083	0.00945658
dash	12	128	588897	210	calc iter	100	2.31373	2.12545	2.41626
dash	12	128	588897	210	calc total	1	234.174	234.174	234.174
dash	12	128	588897	210	total	1	302.609	302.609	302.609
dash	12	128	588897	211	initialize	1	58.4981	58.4981	58.4981
dash	12	128	588897	211	async	100	0.362376	0.00073339	0.720075
dash	12	128	588897	211	inner	100	1.93478	1.57949	2.32452
dash	12	128	588897	211	wait	100	6.18535e-05	3.2229e-05	0.000177507
dash	12	128	588897	211	bound	100	0.00959361	0.00516056	0.0101985
dash	12	128	588897	211	calc iter	100	2.30682	2.11143	2.43864
dash	12	128	588897	211	calc total	1	234.174	234.174	234.174
dash	12	128	588897	211	total	1	302.701	302.701	302.701
dash	12	128	588897	212	initialize	1	58.3912	58.3912	58.3912
dash	12	128	588897	212	async	100	0.379365	0.00302281	0.712013
dash	12	128	588897	212	inner	100	1.91586	1.56825	2.32031
dash	12	128	588897	212	wait	100	6.66052e-05	3.5269e-05	0.000374755
dash	12	128	588897	212	bound	100	0.00957968	0.00787599	0.0100599
dash	12	128	588897	212	calc iter	100	2.30487	2.23989	2.38531
dash	12	128	588897	212	calc total	1	234.174	234.174	234.174
dash	12	128	588897	212	total	1	302.594	302.594	302.594
dash	12	128	588897	213	initialize	1	58.0997	58.0997	58.0997
dash	12	128	588897	213	async	100	0.440208	0.00255905	0.911585
dash	12	128	588897	213	inner	100	1.86294	1.38694	2.32023
dash	12	128	588897	213	wait	100	4.28768e-05	2.794e-05	0.000228287
dash	12	128	588897	213	bound	100	0.0089838	0.00755055	0.00958561
dash	12	128	588897	213	calc iter	100	2.31218	2.24103	2.41067
dash	12	128	588897	213	calc total	1	234.174	234.174	234.174
dash	12	128	588897	213	total	1	302.302	302.302	302.302
dash	12	128	588897	214	initialize	1	58.3453	58.3453	58.3453
dash	12	128	588897	214	async	100	0.444829	0.00074593	0.956193
dash	12	128	588897	214	inner	100	1.86345	0.968123	2.32496
dash	12	128	588897	214	wait	100	4.4165e-05	3.0349e-05	0.000225617
dash	12	128	588897	214	bound	100	0.0091569	0.00505008	0.00955378
dash	12	128	588897	214	calc iter	100	2.31748	1.92886	2.39754
dash	12	128	588897	214	calc total	1	234.174	234.174	234.174
dash	12	128	588897	214	total	1	302.548	302.548	302.548
dash	12	128	588897	215	initialize	1	58.2618	58.2618	58.2618
dash	12	128	588897	215	async	100	0.399943	0.0038908	0.705021
dash	12	128	588897	215	inner	100	1.91367	0.805219	2.3246
dash	12	128	588897	215	wait	100	4.2581e-05	3.152e-05	0.000151268
dash	12	128	588897	215	bound	100	0.00905467	0.00426076	0.00961578
dash	12	128	588897	215	calc iter	100	2.32271	1.49986	2.38446
dash	12	128	588897	215	calc total	1	234.174	234.174	234.174
dash	12	128	588897	215	total	1	302.465	302.465	302.465
dash	12	128	588897	216	initialize	1	58.4979	58.4979	58.4979
dash	12	128	588897	216	async	100	0.0107866	0.000701561	0.0149038
dash	12	128	588897	216	inner	100	2.31014	1.59876	2.34744
dash	12	128	588897	216	wait	100	6.906e-05	3.8759e-05	0.000224637
dash	12	128	588897	216	bound	100	0.00974033	0.00545946	0.0101313
dash	12	128	588897	216	calc iter	100	2.33074	1.61431	2.36741
dash	12	128	588897	216	calc total	1	234.174	234.174	234.174
dash	12	128	588897	216	total	1	302.701	302.701	302.701
dash	12	128	588897	217	initialize	1	58.4067	58.4067	58.4067
dash	12	128	588897	217	async	100	0.00715342	0.003088	0.011179
dash	12	128	588897	217	inner	100	2.31638	1.6032	2.35293
dash	12	128	588897	217	wait	100	5.22168e-05	2.382e-05	0.000349705
dash	12	128	588897	217	bound	100	0.00723585	0.00348373	0.00909982
dash	12	128	588897	217	calc iter	100	2.33082	1.61334	2.3687
dash	12	128	588897	217	calc total	1	234.174	234.174	234.174
dash	12	128	588897	217	total	1	302.609	302.609	302.609
dash	12	128	588897	218	initialize	1	58.3152	58.3152	58.3152
dash	12	128	588897	218	async	100	0.00150378	0.000838838	0.00711491
dash	12	128	588897	218	inner	100	2.32098	1.60256	2.35851
dash	12	128	588897	218	wait	100	3.27797e-05	2.545e-05	0.000202167
dash	12	128	588897	218	bound	100	0.00829707	0.00332308	0.00882534
dash	12	128	588897	218	calc iter	100	2.33082	1.60718	2.36852
dash	12	128	588897	218	calc total	1	234.174	234.174	234.174
dash	12	128	588897	218	total	1	302.518	302.518	302.518
dash	12	128	588897	219	initialize	1	58.3967	58.3967	58.3967
dash	12	128	588897	219	async	100	0.00249995	0.00138546	0.00566939
dash	12	128	588897	219	inner	100	2.32057	1.60304	2.35796
dash	12	128	588897	219	wait	100	3.77862e-05	1.932e-05	0.000172978
dash	12	128	588897	219	bound	100	0.00770544	0.0034631	0.00900077
dash	12	128	588897	219	calc iter	100	2.33082	1.60875	2.36952
dash	12	128	588897	219	calc total	1	234.174	234.174	234.174
dash	12	128	588897	219	total	1	302.599	302.599	302.599
dash	12	128	588897	220	initialize	1	58.3759	58.3759	58.3759
dash	12	128	588897	220	async	100	0.0273266	0.00261545	0.0557746
dash	12	128	588897	220	inner	100	2.29443	1.58521	2.33926
dash	12	128	588897	220	wait	100	3.94959e-05	2.593e-05	0.000193328
dash	12	128	588897	220	bound	100	0.00883046	0.00381536	0.00960442
dash	12	128	588897	220	calc iter	100	2.33063	1.63539	2.37155
dash	12	128	588897	220	calc total	1	234.174	234.174	234.174
dash	12	128	588897	220	total	1	302.579	302.579	302.579
dash	12	128	588897	221	initialize	1	58.4955	58.4955	58.4955
dash	12	128	588897	221	async	100	0.0266901	0.00295988	0.0556142
dash	12	128	588897	221	inner	100	2.29467	1.60723	2.33836
dash	12	128	588897	221	wait	100	4.04079e-05	2.6659e-05	0.000362185
dash	12	128	588897	221	bound	100	0.00902319	0.0060625	0.00951873
dash	12	128	588897	221	calc iter	100	2.33043	1.6602	2.37681
dash	12	128	588897	221	calc total	1	234.174	234.174	234.174
dash	12	128	588897	221	total	1	302.698	302.698	302.698
dash	12	128	588897	222	initialize	1	58.3911	58.3911	58.3911
dash	12	128	588897	222	async	100	0.019493	0.000490834	0.0477093
dash	12	128	588897	222	inner	100	2.30181	1.63411	2.343
dash	12	128	588897	222	wait	100	4.43028e-05	2.818e-05	0.000154288
dash	12	128	588897	222	bound	100	0.00892201	0.00534263	0.00989253
dash	12	128	588897	222	calc iter	100	2.33028	1.68286	2.37102
dash	12	128	588897	222	calc total	1	234.174	234.174	234.174
dash	12	128	588897	222	total	1	302.594	302.594	302.594
dash	12	128	588897	223	initialize	1	58.2616	58.2616	58.2616
dash	12	128	588897	223	async	100	0.0273478	0.0019038	0.0568922
dash	12	128	588897	223	inner	100	2.29286	1.649	2.33914
dash	12	128	588897	223	wait	100	6.45426e-05	3.4889e-05	0.000251637
dash	12	128	588897	223	bound	100	0.00981005	0.00684352	0.0129612
dash	12	128	588897	223	calc iter	100	2.33008	1.71609	2.37676
dash	12	128	588897	223	calc total	1	234.174	234.174	234.174
dash	12	128	588897	223	total	1	302.464	302.464	302.464
dash	12	128	588897	224	initialize	1	58.2446	58.2446	58.2446
dash	12	128	588897	224	async	100	0.69181	0.00489343	1.17692
dash	12	128	588897	224	inner	100	1.62707	1.14793	2.31913
dash	12	128	588897	224	wait	100	4.01548e-05	2.6379e-05	0.000321755
dash	12	128	588897	224	bound	100	0.00442488	0.00388057	0.00821457
dash	12	128	588897	224	calc iter	100	2.32335	2.20743	2.43478
dash	12	128	588897	224	calc total	1	234.174	234.174	234.174
dash	12	128	588897	224	total	1	302.448	302.448	302.448
dash	12	128	588897	225	initialize	1	58.4737	58.4737	58.4737
dash	12	128	588897	225	async	100	0.494544	0.00241073	0.865934
dash	12	128	588897	225	inner	100	1.81937	1.47531	2.3176
dash	12	128	588897	225	wait	100	3.95167e-05	2.589e-05	0.000342065
dash	12	128	588897	225	bound	100	0.00796218	0.00629135	0.0123227
dash	12	128	588897	225	calc iter	100	2.32192	1.98516	2.54972
dash	12	128	588897	225	calc total	1	234.174	234.174	234.174
dash	12	128	588897	225	total	1	302.676	302.676	302.676
dash	12	128	588897	226	initialize	1	58.4071	58.4071	58.4071
dash	12	128	588897	226	async	100	0.48732	0.00297483	1.04755
dash	12	128	588897	226	inner	100	1.82292	1.45054	2.32274
dash	12	128	588897	226	wait	100	4.30978e-05	2.908e-05	0.000207828
dash	12	128	588897	226	bound	100	0.00926734	0.00604051	0.00989012
dash	12	128	588897	226	calc iter	100	2.31956	2.01723	2.53173
dash	12	128	588897	226	calc total	1	234.174	234.174	234.174
dash	12	128	588897	226	total	1	302.61	302.61	302.61
dash	12	128	588897	227	initialize	1	58.4962	58.4962	58.4962
dash	12	128	588897	227	async	100	0.573821	0.00609766	1.41054
dash	12	128	588897	227	inner	100	1.73319	1.14205	2.3219
dash	12	128	588897	227	wait	100	6.39884e-05	3.1799e-05	0.000151678
dash	12	128	588897	227	bound	100	0.00998225	0.00446825	0.0131233
dash	12	128	588897	227	calc iter	100	2.31706	1.99362	2.9085
dash	12	128	588897	227	calc total	1	234.174	234.174	234.174
dash	12	128	588897	227	total	1	302.699	302.699	302.699
dash	12	128	588897	228	initialize	1	58.4	58.4	58.4
dash	12	128	588897	228	async	100	0.883206	0.00384744	1.35795
dash	12	128	588897	228	inner	100	1.41842	0.962517	2.3185
dash	12	128	588897	228	wait	100	6.32712e-05	3.269e-05	0.000349195
dash	12	128	588897	228	bound	100	0.00964041	0.00722569	0.014089
dash	12	128	588897	228	calc iter	100	2.31133	2.10042	2.61305
dash	12	128	588897	228	calc total	1	234.174	234.174	234.174
dash	12	128	588897	228	total	1	302.603	302.603	302.603
dash	12	128	588897	229	initialize	1	58.4746	58.4746	58.4746
dash	12	128	588897	229	async	100	0.687233	0.00212491	1.11748
dash	12	128	588897	229	inner	100	1.6221	1.25393	2.31838
dash	12	128	588897	229	wait	100	4.90654e-05	3.3539e-05	0.000227817
dash	12	128	588897	229	bound	100	0.00935535	0.00760635	0.010573
dash	12	128	588897	229	calc iter	100	2.31874	2.20443	2.42828
dash	12	128	588897	229	calc total	1	234.174	234.174	234.174
dash	12	128	588897	229	total	1	302.678	302.678	302.678
dash	12	128	588897	230	initialize	1	58.3706	58.3706	58.3706
dash	12	128	588897	230	async	100	0.6824	0.00124288	1.17804
dash	12	128	588897	230	inner	100	1.63221	1.15459	2.32333
dash	12	128	588897	230	wait	100	3.66671e-05	2.707e-05	0.000241217
dash	12	128	588897	230	bound	100	0.00777174	0.00537253	0.00927724
dash	12	128	588897	230	calc iter	100	2.32242	2.26474	2.40171
dash	12	128	588897	230	calc total	1	234.174	234.174	234.174
dash	12	128	588897	230	total	1	302.574	302.574	302.574
dash	12	128	588897	231	initialize	1	58.4749	58.4749	58.4749
dash	12	128	588897	231	async	100	0.885296	0.00483421	1.48416
dash	12	128	588897	231	inner	100	1.43505	0.820887	2.32294
dash	12	128	588897	231	wait	100	3.2763e-05	2.254e-05	0.000156168
dash	12	128	588897	231	bound	100	0.00614884	0.00386241	0.00938824
dash	12	128	588897	231	calc iter	100	2.32653	2.2536	2.41416
dash	12	128	588897	231	calc total	1	234.174	234.174	234.174
dash	12	128	588897	231	total	1	302.678	302.678	302.678
dash	12	128	588897	232	initialize	1	58.4	58.4	58.4
dash	12	128	588897	232	async	100	0.196137	0.00256443	0.352888
dash	12	128	588897	232	inner	100	2.12937	1.39409	2.33434
dash	12	128	588897	232	wait	100	5.7083e-05	2.85e-05	0.000217067
dash	12	128	588897	232	bound	100	0.00896729	0.00553357	0.0101272
dash	12	128	588897	232	calc iter	100	2.33454	1.62901	2.42805
dash	12	128	588897	232	calc total	1	234.174	234.174	234.174
dash	12	128	588897	232	total	1	302.603	302.603	302.603
dash	12	128	588897	233	initialize	1	58.4975	58.4975	58.4975
dash	12	128	588897	233	async	100	0.197695	0.00296369	0.354529
dash	12	128	588897	233	inner	100	2.12916	1.38559	2.33324
dash	12	128	588897	233	wait	100	3.52329e-05	2.3279e-05	0.000345176
dash	12	128	588897	233	bound	100	0.00782352	0.00427995	0.00939972
dash	12	128	588897	233	calc iter	100	2.33472	1.62479	2.42448
dash	12	128	588897	233	calc total	1	234.174	234.174	234.174
dash	12	128	588897	233	total	1	302.701	302.701	302.701
dash	12	128	588897	234	initialize	1	58.4979	58.4979	58.4979
dash	12	128	588897	234	async	100	0.204667	0.00318027	0.362055
dash	12	128	588897	234	inner	100	2.12598	1.385	2.33954
dash	12	128	588897	234	wait	100	2.8356e-05	1.983e-05	0.000163368
dash	12	128	588897	234	bound	100	0.00415297	0.00276516	0.0069627
dash	12	128	588897	234	calc iter	100	2.33483	1.62902	2.42511
dash	12	128	588897	234	calc total	1	234.174	234.174	234.174
dash	12	128	588897	234	total	1	302.701	302.701	302.701
dash	12	128	588897	235	initialize	1	58.498	58.498	58.498
dash	12	128	588897	235	async	100	0.197698	0.00249857	0.353693
dash	12	128	588897	235	inner	100	2.13113	1.3897	2.33829
dash	12	128	588897	235	wait	100	3.3161e-05	2.0649e-05	0.000252787
dash	12	128	588897	235	bound	100	0.00593566	0.00380127	0.00906312
dash	12	128	588897	235	calc iter	100	2.33479	1.62788	2.42479
dash	12	128	588897	235	calc total	1	234.174	234.174	234.174
dash	12	128	588897	235	total	1	302.701	302.701	302.701
dash	12	128	588897	236	initialize	1	58.4962	58.4962	58.4962
dash	12	128	588897	236	async	100	0.222607	0.00303133	0.385585
dash	12	128	588897	236	inner	100	2.10638	1.38433	2.33608
dash	12	128	588897	236	wait	100	4.61824e-05	3.2899e-05	0.000214357
dash	12	128	588897	236	bound	100	0.00529143	0.00382899	0.0100385
dash	12	128	588897	236	calc iter	100	2.33432	1.66209	2.42651
dash	12	128	588897	236	calc total	1	234.174	234.174	234.174
dash	12	128	588897	236	total	1	302.699	302.699	302.699
dash	12	128	588897	237	initialize	1	58.4976	58.4976	58.4976
dash	12	128	588897	237	async	100	0.222854	0.00334579	0.385244
dash	12	128	588897	237	inner	100	2.10301	1.39343	2.33525
dash	12	128	588897	237	wait	100	4.41581e-05	2.7519e-05	0.000336016
dash	12	128	588897	237	bound	100	0.00812968	0.00635224	0.00988308
dash	12	128	588897	237	calc iter	100	2.33404	1.67617	2.42427
dash	12	128	588897	237	calc total	1	234.174	234.174	234.174
dash	12	128	588897	237	total	1	302.7	302.7	302.7
dash	12	128	588897	238	initialize	1	58.4979	58.4979	58.4979
dash	12	128	588897	238	async	100	0.234227	0.00336608	0.399687
dash	12	128	588897	238	inner	100	2.09109	1.39848	2.33973
dash	12	128	588897	238	wait	100	4.54628e-05	2.7539e-05	0.000235257
dash	12	128	588897	238	bound	100	0.00838834	0.00428893	0.0095727
dash	12	128	588897	238	calc iter	100	2.33375	1.69851	2.42446
dash	12	128	588897	238	calc total	1	234.174	234.174	234.174
dash	12	128	588897	238	total	1	302.701	302.701	302.701
dash	12	128	588897	239	initialize	1	58.2094	58.2094	58.2094
dash	12	128	588897	239	async	100	0.274716	0.00321811	0.452549
dash	12	128	588897	239	inner	100	2.04946	1.38341	2.33998
dash	12	128	588897	239	wait	100	6.6234e-05	3.0759e-05	0.000145168
dash	12	128	588897	239	bound	100	0.00902568	0.0044058	0.0130404
dash	12	128	588897	239	calc iter	100	2.33327	1.74389	2.43098
dash	12	128	588897	239	calc total	1	234.174	234.174	234.174
dash	12	128	588897	239	total	1	302.412	302.412	302.412
dash	12	128	588897	240	initialize	1	58.3999	58.3999	58.3999
dash	12	128	588897	240	async	100	0.478128	0.00398877	1.21932
dash	12	128	588897	240	inner	100	1.83635	0.707299	2.31773
dash	12	128	588897	240	wait	100	4.10732e-05	2.5229e-05	0.000328326
dash	12	128	588897	240	bound	100	0.00843511	0.00394525	0.00951886
dash	12	128	588897	240	calc iter	100	2.32296	1.93059	2.45203
dash	12	128	588897	240	calc total	1	234.174	234.174	234.174
dash	12	128	588897	240	total	1	302.602	302.602	302.602
dash	12	128	588897	241	initialize	1	58.3921	58.3921	58.3921
dash	12	128	588897	241	async	100	0.581964	0.00259997	1.46557
dash	12	128	588897	241	inner	100	1.71998	0.718494	2.31455
dash	12	128	588897	241	wait	100	4.52201e-05	1.912e-05	0.000353205
dash	12	128	588897	241	bound	100	0.00888077	0.00291054	0.0100109
dash	12	128	588897	241	calc iter	100	2.31087	2.07143	2.45736
dash	12	128	588897	241	calc total	1	234.174	234.174	234.174
dash	12	128	588897	241	total	1	302.595	302.595	302.595
dash	12	128	588897	242	initialize	1	58.4961	58.4961	58.4961
dash	12	128	588897	242	async	100	0.454565	0.00170885	1.10516
dash	12	128	588897	242	inner	100	1.83953	1.1967	2.32163
dash	12	128	588897	242	wait	100	4.04404e-05	2.7859e-05	0.000168318
dash	12	128	588897	242	bound	100	0.00882417	0.00443299	0.00980824
dash	12	128	588897	242	calc iter	100	2.30296	2.18198	2.39054
dash	12	128	588897	242	calc total	1	234.174	234.174	234.174
dash	12	128	588897	242	total	1	302.699	302.699	302.699
dash	12	128	588897	243	initialize	1	58.4972	58.4972	58.4972
dash	12	128	588897	243	async	100	0.43959	0.00213948	1.15856
dash	12	128	588897	243	inner	100	1.846	1.12533	2.32091
dash	12	128	588897	243	wait	100	5.67324e-05	3.106e-05	0.000159898
dash	12	128	588897	243	bound	100	0.00942375	0.00551445	0.0101188
dash	12	128	588897	243	calc iter	100	2.29507	2.05176	2.46653
dash	12	128	588897	243	calc total	1	234.174	234.174	234.174
dash	12	128	588897	243	total	1	302.7	302.7	302.7
dash	12	128	588897	244	initialize	1	58.4063	58.4063	58.4063
dash	12	128	588897	244	async	100	0.461639	0.000554463	1.17601
dash	12	128	588897	244	inner	100	1.82144	1.06008	2.32717
dash	12	128	588897	244	wait	100	5.88272e-05	3.0669e-05	0.000235657
dash	12	128	588897	244	bound	100	0.00953166	0.00664447	0.0102291
dash	12	128	588897	244	calc iter	100	2.29268	2.2127	2.37293
dash	12	128	588897	244	calc total	1	234.174	234.174	234.174
dash	12	128	588897	244	total	1	302.609	302.609	302.609
dash	12	128	588897	245	initialize	1	58.4733	58.4733	58.4733
dash	12	128	588897	245	async	100	0.492409	0.00405104	1.07565
dash	12	128	588897	245	inner	100	1.79981	1.18743	2.31644
dash	12	128	588897	245	wait	100	4.20705e-05	2.6669e-05	0.000333376
dash	12	128	588897	245	bound	100	0.00879036	0.00687936	0.0101516
dash	12	128	588897	245	calc iter	100	2.30105	2.22163	2.36824
dash	12	128	588897	245	calc total	1	234.174	234.174	234.174
dash	12	128	588897	245	total	1	302.676	302.676	302.676
dash	12	128	588897	246	initialize	1	58.2709	58.2709	58.2709
dash	12	128	588897	246	async	100	0.590738	0.00073998	1.39094
dash	12	128	588897	246	inner	100	1.70896	0.745679	2.32106
dash	12	128	588897	246	wait	100	4.63024e-05	2.882e-05	0.000260786
dash	12	128	588897	246	bound	100	0.00891	0.00418808	0.00994851
dash	12	128	588897	246	calc iter	100	2.30866	2.09098	2.48916
dash	12	128	588897	246	calc total	1	234.174	234.174	234.174
dash	12	128	588897	246	total	1	302.474	302.474	302.474
dash	12	128	588897	247	initialize	1	58.3761	58.3761	58.3761
dash	12	128	588897	247	async	100	0.489382	0.00329231	1.08782
dash	12	128	588897	247	inner	100	1.81946	0.680676	2.32029
dash	12	128	588897	247	wait	100	4.05897e-05	2.765e-05	0.000274056
dash	12	128	588897	247	bound	100	0.00873097	0.00423021	0.00960435
dash	12	128	588897	247	calc iter	100	2.31761	1.64572	2.39382
dash	12	128	588897	247	calc total	1	234.174	234.174	234.174
dash	12	128	588897	247	total	1	302.579	302.579	302.579
dash	12	128	588897	248	initialize	1	58.3439	58.3439	58.3439
dash	12	128	588897	248	async	100	0.0785154	0.00101077	0.384752
dash	12	128	588897	248	inner	100	2.24037	1.35748	2.33733
dash	12	128	588897	248	wait	100	5.99448e-05	3.865e-05	0.000234697
dash	12	128	588897	248	bound	100	0.00927325	0.00547704	0.0100268
dash	12	128	588897	248	calc iter	100	2.32822	1.74775	2.39757
dash	12	128	588897	248	calc total	1	234.174	234.174	234.174
dash	12	128	588897	248	total	1	302.547	302.547	302.547
dash	12	128	588897	249	initialize	1	58.4969	58.4969	58.4969
dash	12	128	588897	249	async	100	0.0752711	0.00301741	0.387813
dash	12	128	588897	249	inner	100	2.24454	1.35682	2.33558
dash	12	128	588897	249	wait	100	4.75665e-05	3.1759e-05	0.000333165
dash	12	128	588897	249	bound	100	0.00844841	0.0048427	0.00934269
dash	12	128	588897	249	calc iter	100	2.32831	1.74952	2.41078
dash	12	128	588897	249	calc total	1	234.174	234.174	234.174
[truncated: 245,681 more rows]
