# Supplementary material for: A Halo abstraction for distributed n-dimensional structured grids within the C++ PGAS library DASH
Source: PeerJ Comput Sci. 2023 Feb 3;9:e1203. doi: 10.7717/peerj-cs.1203 (PMC10280232; doi:10.7717/peerj-cs.1203)
Supplement: Supplemental Information 3 [file peerj-cs-09-1203-s003.gz › raw_romeo/res_3d_romeo/strong/plain/heat3d_n1_c128_3000_21918191.out]

DASH
InitEnergy=125.00000
EndEnergy=125.00000
DiffEnergy=-0.00000
Matrixspec: 3000 x 3000 x 3000
Iterations: 100
# unit_id;function_name;num_calls;avg_runtime;min_runtime;max_runtime
0;initialize;1;22.72686;22.72686;22.72686
0;async;100;0.37923;0.05721;0.53832
0;inner;100;3.38041;3.27537;3.68545
0;wait;100;0.00007;0.00004;0.00016
0;boundary;100;0.11404;0.09445;0.26648
0;calc iter;100;3.87376;3.64536;4.04554
0;calc total;1;387.83488;387.83488;387.83488
0;total;1;436.59434;436.59434;436.59434
1;initialize;1;22.7266;22.7266;22.7266
1;async;100;0.456529;0.0958558;0.649633
1;inner;100;3.32287;3.17951;3.65197
1;wait;100;6.38431e-05;4.0669e-05;0.000151919
1;boundary;100;0.0932397;0.0815292;0.20078
1;calc iter;100;3.87271;3.69848;4.0742
1;calc total;1;387.835;387.835;387.835
1;total;1;436.594;436.594;436.594
2;initialize;1;22.7268;22.7268;22.7268
2;async;100;0.406333;0.0931987;0.603965
2;inner;100;3.38435;3.2216;3.66379
2;wait;100;5.55537e-05;3.2119e-05;0.000132938
2;boundary;100;0.0828711;0.0696995;0.222326
2;calc iter;100;3.87362;3.70457;4.04732
2;calc total;1;387.835;387.835;387.835
2;total;1;436.594;436.594;436.594
3;initialize;1;22.7266;22.7266;22.7266
3;async;100;0.400036;0.0555323;0.58649
3;inner;100;3.38816;3.24649;3.70213
3;wait;100;5.80238e-05;3.203e-05;0.000112059
3;boundary;100;0.0853727;0.0706921;0.257346
3;calc iter;100;3.87363;3.71181;4.05834
3;calc total;1;387.835;387.835;387.835
3;total;1;436.594;436.594;436.594
4;initialize;1;22.7267;22.7267;22.7267
4;async;100;0.379368;0.0865391;0.666781
4;inner;100;3.40263;3.2034;3.64917
4;wait;100;5.89912e-05;3.0979e-05;0.000110109
4;boundary;100;0.0905064;0.0611519;0.179593
4;calc iter;100;3.87256;3.50521;4.14347
4;calc total;1;387.835;387.835;387.835
4;total;1;436.594;436.594;436.594
5;initialize;1;22.7266;22.7266;22.7266
5;async;100;0.349593;0.0937874;0.43595
5;inner;100;3.45713;3.37357;3.64856
5;wait;100;4.60522e-05;2.8959e-05;0.000138678
5;boundary;100;0.0679206;0.0592319;0.17557
5;calc iter;100;3.87469;3.74744;3.97882
5;calc total;1;387.835;387.835;387.835
5;total;1;436.594;436.594;436.594
6;initialize;1;22.727;22.727;22.727
6;async;100;0.349276;0.0938026;0.425374
6;inner;100;3.46211;3.37894;3.66144
6;wait;100;3.82737e-05;2.6609e-05;0.000102719
6;boundary;100;0.0634436;0.0578182;0.200511
6;calc iter;100;3.87487;3.74472;3.96901
6;calc total;1;387.835;387.835;387.835
6;total;1;436.594;436.594;436.594
7;initialize;1;22.7265;22.7265;22.7265
7;async;100;0.344619;0.0950257;0.437273
7;inner;100;3.46269;3.37974;3.65979
7;wait;100;4.54128e-05;2.939e-05;0.000137539
7;boundary;100;0.067541;0.0579556;0.199424
7;calc iter;100;3.87489;3.74457;3.97733
7;calc total;1;387.835;387.835;387.835
7;total;1;436.594;436.594;436.594
8;initialize;1;22.7265;22.7265;22.7265
8;async;100;0.246785;0.0785812;0.294094
8;inner;100;3.55359;3.51965;3.69438
8;wait;100;8.16913e-05;3.3939e-05;0.000118258
8;boundary;100;0.0761297;0.0577414;0.262218
8;calc iter;100;3.87659;3.76049;4.05244
8;calc total;1;387.835;387.835;387.835
8;total;1;436.594;436.594;436.594
9;initialize;1;22.5359;22.5359;22.5359
9;async;100;0.251238;0.0793054;0.295175
9;inner;100;3.559;3.52949;3.69511
9;wait;100;5.31813e-05;2.5729e-05;0.000146629
9;boundary;100;0.0663391;0.0512391;0.262601
9;calc iter;100;3.87663;3.76761;4.05221
9;calc total;1;387.835;387.835;387.835
9;total;1;436.404;436.404;436.404
10;initialize;1;22.5352;22.5352;22.5352
10;async;100;0.255697;0.0735306;0.306495
10;inner;100;3.55531;3.5281;3.71598
10;wait;100;4.33532e-05;2.713e-05;0.000104119
10;boundary;100;0.0656588;0.0495707;0.263496
10;calc iter;100;3.87671;3.7874;4.06351
10;calc total;1;387.835;387.835;387.835
10;total;1;436.404;436.404;436.404
11;initialize;1;22.4759;22.4759;22.4759
11;async;100;0.248569;0.0710216;0.29806
11;inner;100;3.56172;3.52627;3.71494
11;wait;100;4.75106e-05;2.466e-05;0.000146699
11;boundary;100;0.0663207;0.0517956;0.26464
11;calc iter;100;3.87666;3.78109;4.06453
11;calc total;1;387.835;387.835;387.835
11;total;1;436.344;436.344;436.344
12;initialize;1;22.457;22.457;22.457
12;async;100;0.242955;0.0671035;0.350111
12;inner;100;3.55137;3.43849;3.69218
12;wait;100;0.00010338;5.8439e-05;0.000153658
12;boundary;100;0.0818874;0.0638099;0.264289
12;calc iter;100;3.87632;3.75365;4.04819
12;calc total;1;387.835;387.835;387.835
12;total;1;436.325;436.325;436.325
13;initialize;1;22.6311;22.6311;22.6311
13;async;100;0.241297;0.0766127;0.290164
13;inner;100;3.56388;3.53473;3.69329
13;wait;100;6.87408e-05;3.7629e-05;0.000129838
13;boundary;100;0.0711649;0.0599659;0.263671
13;calc iter;100;3.87641;3.79133;4.05087
13;calc total;1;387.835;387.835;387.835
13;total;1;436.498;436.498;436.498
14;initialize;1;22.2629;22.2629;22.2629
14;async;100;0.239746;0.072852;0.286399
14;inner;100;3.56727;3.54058;3.70793
14;wait;100;4.78562e-05;3.027e-05;0.000140119
14;boundary;100;0.0694529;0.0581608;0.263914
14;calc iter;100;3.87652;3.7739;4.06306
14;calc total;1;387.835;387.835;387.835
14;total;1;436.13;436.13;436.13
15;initialize;1;22.4547;22.4547;22.4547
15;async;100;0.240173;0.0734326;0.297321
15;inner;100;3.56835;3.53986;3.70505
15;wait;100;5.64009e-05;2.7679e-05;0.000138598
15;boundary;100;0.0678428;0.0595668;0.262982
15;calc iter;100;3.87642;3.80389;4.0571
15;calc total;1;387.835;387.835;387.835
15;total;1;436.322;436.322;436.322
16;initialize;1;22.3377;22.3377;22.3377
16;async;100;0.187915;0.0881403;0.244252
16;inner;100;3.59159;3.55919;3.66559
16;wait;100;6.58417e-05;3.9759e-05;0.000249797
16;boundary;100;0.0972396;0.0833192;0.22752
16;calc iter;100;3.87681;3.81026;3.9928
16;calc total;1;387.835;387.835;387.835
16;total;1;436.205;436.205;436.205
17;initialize;1;22.4397;22.4397;22.4397
17;async;100;0.18342;0.0992157;0.232031
17;inner;100;3.60236;3.56832;3.66415
17;wait;100;6.31708e-05;4.308e-05;0.000135889
17;boundary;100;0.0911116;0.0805928;0.224907
17;calc iter;100;3.87696;3.82268;3.98842
17;calc total;1;387.835;387.835;387.835
17;total;1;436.307;436.307;436.307
18;initialize;1;22.7269;22.7269;22.7269
18;async;100;0.168584;0.0998531;0.204735
18;inner;100;3.6234;3.6004;3.67708
18;wait;100;5.32518e-05;3.82e-05;9.297e-05
18;boundary;100;0.0851816;0.0761659;0.239137
18;calc iter;100;3.87722;3.82161;4.01618
18;calc total;1;387.835;387.835;387.835
18;total;1;436.594;436.594;436.594
19;initialize;1;22.7266;22.7266;22.7266
19;async;100;0.17317;0.099715;0.21359
19;inner;100;3.61689;3.5821;3.67586
19;wait;100;6.06935e-05;3.899e-05;0.000143928
19;boundary;100;0.0868698;0.0759433;0.23848
19;calc iter;100;3.87699;3.83351;4.01421
19;calc total;1;387.835;387.835;387.835
19;total;1;436.594;436.594;436.594
20;initialize;1;22.4756;22.4756;22.4756
20;async;100;0.169236;0.099737;0.265692
20;inner;100;3.62372;3.54871;3.66501
20;wait;100;6.3564e-05;4.602e-05;0.000107419
20;boundary;100;0.0845674;0.0682724;0.22501
20;calc iter;100;3.87759;3.77311;3.98988
20;calc total;1;387.835;387.835;387.835
20;total;1;436.344;436.344;436.344
21;initialize;1;22.7228;22.7228;22.7228
21;async;100;0.152127;0.0994493;0.201146
21;inner;100;3.64436;3.61038;3.67219
21;wait;100;7.06385e-05;4.1809e-05;0.000141188
21;boundary;100;0.081199;0.0676583;0.225509
21;calc iter;100;3.87777;3.83817;3.98987
21;calc total;1;387.835;387.835;387.835
21;total;1;436.59;436.59;436.59
22;initialize;1;22.3173;22.3173;22.3173
22;async;100;0.138015;0.0976692;0.174104
22;inner;100;3.64889;3.62883;3.68204
22;wait;100;4.50934e-05;3.201e-05;0.000131518
22;boundary;100;0.0908914;0.0630818;0.228242
22;calc iter;100;3.87784;3.81718;4.02639
22;calc total;1;387.835;387.835;387.835
22;total;1;436.185;436.185;436.185
23;initialize;1;22.727;22.727;22.727
23;async;100;0.143808;0.0995278;0.182371
23;inner;100;3.65107;3.62818;3.68006
23;wait;100;5.64695e-05;3.2949e-05;0.000140808
23;boundary;100;0.0829262;0.0653458;0.236044
23;calc iter;100;3.87786;3.84443;4.01224
23;calc total;1;387.835;387.835;387.835
23;total;1;436.594;436.594;436.594
24;initialize;1;22.6003;22.6003;22.6003
24;async;100;0.0481058;0.0322184;0.0986081
24;inner;100;3.68924;3.66745;3.73762
24;wait;100;6.61044e-05;3.743e-05;0.000341197
24;boundary;100;0.140869;0.0761549;0.288076
24;calc iter;100;3.87829;3.79913;4.10434
24;calc total;1;387.835;387.835;387.835
24;total;1;436.468;436.468;436.468
25;initialize;1;22.666;22.666;22.666
25;async;100;0.0448576;0.0307979;0.100247
25;inner;100;3.69188;3.67431;3.78503
25;wait;100;7.08464e-05;3.7789e-05;0.000283607
25;boundary;100;0.141523;0.0695894;0.286389
25;calc iter;100;3.87833;3.79137;4.10504
25;calc total;1;387.835;387.835;387.835
25;total;1;436.533;436.533;436.533
26;initialize;1;22.2306;22.2306;22.2306
26;async;100;0.0351452;0.0313163;0.0984345
26;inner;100;3.70084;3.68035;3.79379
26;wait;100;6.17402e-05;3.544e-05;0.000322956
26;boundary;100;0.142299;0.0619269;0.259464
26;calc iter;100;3.87835;3.77636;4.11131
26;calc total;1;387.835;387.835;387.835
26;total;1;436.098;436.098;436.098
27;initialize;1;22.7267;22.7267;22.7267
27;async;100;0.0367774;0.0305478;0.098007
27;inner;100;3.70069;3.68472;3.82993
27;wait;100;6.71465e-05;2.979e-05;0.000397686
27;boundary;100;0.14077;0.0686389;0.263703
27;calc iter;100;3.87831;3.78795;4.10957
27;calc total;1;387.835;387.835;387.835
27;total;1;436.594;436.594;436.594
28;initialize;1;22.727;22.727;22.727
28;async;100;0.0543681;0.0312554;0.140485
28;inner;100;3.68705;3.6441;3.71851
28;wait;100;6.35524e-05;4.111e-05;0.000139289
28;boundary;100;0.13658;0.0824819;0.274288
28;calc iter;100;3.87807;3.80367;4.05731
28;calc total;1;387.835;387.835;387.835
28;total;1;436.594;436.594;436.594
29;initialize;1;22.7265;22.7265;22.7265
29;async;100;0.0452075;0.0313927;0.0977518
29;inner;100;3.69399;3.67634;3.72658
29;wait;100;6.53956e-05;4.076e-05;0.000258218
29;boundary;100;0.138921;0.083487;0.294373
29;calc iter;100;3.87819;3.80958;4.10177
29;calc total;1;387.835;387.835;387.835
29;total;1;436.594;436.594;436.594
30;initialize;1;22.7262;22.7262;22.7262
30;async;100;0.0409327;0.0286307;0.0985032
30;inner;100;3.70317;3.69084;3.79661
30;wait;100;5.71943e-05;3.7e-05;0.000459136
30;boundary;100;0.134069;0.071016;0.26025
30;calc iter;100;3.87823;3.80416;4.10996
30;calc total;1;387.835;387.835;387.835
30;total;1;436.594;436.594;436.594
31;initialize;1;22.7265;22.7265;22.7265
31;async;100;0.039031;0.027523;0.0956465
31;inner;100;3.70327;3.68496;3.75092
31;wait;100;6.00922e-05;3.7079e-05;0.000311737
31;boundary;100;0.135805;0.0754061;0.284332
31;calc iter;100;3.87817;3.8089;4.10536
31;calc total;1;387.835;387.835;387.835
31;total;1;436.594;436.594;436.594
32;initialize;1;22.7271;22.7271;22.7271
32;async;100;0.461874;0.106905;0.607566
32;inner;100;3.31356;3.20628;3.66346
32;wait;100;7.47461e-05;4.52e-05;0.000151009
32;boundary;100;0.0971702;0.0840046;0.240668
32;calc iter;100;3.87268;3.64556;4.13057
32;calc total;1;387.835;387.835;387.835
32;total;1;436.594;436.594;436.594
33;initialize;1;22.7259;22.7259;22.7259
33;async;100;0.409565;0.1076;0.548691
33;inner;100;3.37386;3.27154;3.66435
33;wait;100;6.47898e-05;4.063e-05;9.33e-05
33;boundary;100;0.08952;0.075653;0.240498
33;calc iter;100;3.87301;3.71801;4.0487
33;calc total;1;387.835;387.835;387.835
33;total;1;436.594;436.594;436.594
34;initialize;1;22.3183;22.3183;22.3183
34;async;100;0.365708;0.102639;0.493887
34;inner;100;3.42772;3.33457;3.6752
34;wait;100;4.53359e-05;3.1479e-05;0.000113349
34;boundary;100;0.0803208;0.0633266;0.244929
34;calc iter;100;3.8738;3.74376;4.06499
34;calc total;1;387.835;387.835;387.835
34;total;1;436.186;436.186;436.186
35;initialize;1;22.2329;22.2329;22.2329
35;async;100;0.378787;0.10332;0.518458
35;inner;100;3.41289;3.30201;3.67399
35;wait;100;5.77655e-05;3.432e-05;0.000129659
35;boundary;100;0.0817217;0.0645548;0.24303
35;calc iter;100;3.87346;3.73348;4.07862
35;calc total;1;387.835;387.835;387.835
35;total;1;436.101;436.101;436.101
36;initialize;1;22.2621;22.2621;22.2621
36;async;100;0.336541;0.107458;0.685854
36;inner;100;3.45026;3.18664;3.66414
36;wait;100;6.3441e-05;3.956e-05;0.000139649
36;boundary;100;0.0862751;0.0645296;0.240361
36;calc iter;100;3.87315;3.55464;4.18793
36;calc total;1;387.835;387.835;387.835
36;total;1;436.129;436.129;436.129
37;initialize;1;22.5723;22.5723;22.5723
37;async;100;0.322751;0.103246;0.55519
37;inner;100;3.47936;3.30165;3.6656
37;wait;100;5.9682e-05;3.3639e-05;0.000100829
37;boundary;100;0.0723651;0.0600662;0.239769
37;calc iter;100;3.87454;3.6694;4.06434
37;calc total;1;387.835;387.835;387.835
37;total;1;436.44;436.44;436.44
38;initialize;1;22.7262;22.7262;22.7262
38;async;100;0.321102;0.0892388;0.413534
38;inner;100;3.48841;3.4143;3.66483
38;wait;100;3.79078e-05;2.577e-05;0.000145988
38;boundary;100;0.0651432;0.0575815;0.241406
38;calc iter;100;3.8747;3.76958;4.00961
38;calc total;1;387.835;387.835;387.835
38;total;1;436.594;436.594;436.594
39;initialize;1;22.2251;22.2251;22.2251
39;async;100;0.319067;0.107818;0.425695
39;inner;100;3.49054;3.41906;3.67452
39;wait;100;4.87276e-05;3.091e-05;0.000150629
39;boundary;100;0.0649857;0.0576988;0.244237
39;calc iter;100;3.87464;3.77878;4.02674
39;calc total;1;387.835;387.835;387.835
39;total;1;436.093;436.093;436.093
40;initialize;1;22.6692;22.6692;22.6692
40;async;100;0.234979;0.0473733;0.293821
40;inner;100;3.56592;3.52888;3.71983
40;wait;100;9.70322e-05;3.163e-05;0.000435216
40;boundary;100;0.0754124;0.0559301;0.2888
40;calc iter;100;3.87641;3.81763;4.11642
40;calc total;1;387.835;387.835;387.835
40;total;1;436.537;436.537;436.537
41;initialize;1;22.7268;22.7268;22.7268
41;async;100;0.232851;0.0320717;0.275918
41;inner;100;3.57374;3.54347;3.78167
41;wait;100;7.31007e-05;2.884e-05;0.000533345
41;boundary;100;0.0698597;0.0525998;0.245028
41;calc iter;100;3.87652;3.78303;4.136
41;calc total;1;387.835;387.835;387.835
41;total;1;436.594;436.594;436.594
42;initialize;1;22.7268;22.7268;22.7268
42;async;100;0.243479;0.0419267;0.288659
42;inner;100;3.5674;3.53706;3.77462
42;wait;100;4.89808e-05;2.3519e-05;0.000564934
42;boundary;100;0.065618;0.0523217;0.249202
42;calc iter;100;3.87655;3.81495;4.13246
42;calc total;1;387.835;387.835;387.835
42;total;1;436.594;436.594;436.594
43;initialize;1;22.2284;22.2284;22.2284
43;async;100;0.239565;0.0480658;0.285043
43;inner;100;3.57067;3.5371;3.79024
43;wait;100;5.4529e-05;2.572e-05;0.000538224
43;boundary;100;0.0662026;0.0528359;0.23443
43;calc iter;100;3.87649;3.79805;4.13312
43;calc total;1;387.835;387.835;387.835
43;total;1;436.096;436.096;436.096
44;initialize;1;22.2636;22.2636;22.2636
44;async;100;0.234625;0.0992354;0.408939
44;inner;100;3.55454;3.42516;3.67927
44;wait;100;9.34819e-05;5.2379e-05;0.000143738
44;boundary;100;0.0869743;0.0628306;0.235461
44;calc iter;100;3.87624;3.68305;4.03747
44;calc total;1;387.835;387.835;387.835
44;total;1;436.131;436.131;436.131
45;initialize;1;22.5702;22.5702;22.5702
45;async;100;0.231268;0.0418135;0.276561
45;inner;100;3.57268;3.53311;3.70247
45;wait;100;8.37769e-05;3.543e-05;0.000277298
45;boundary;100;0.0722578;0.0600025;0.296002
45;calc iter;100;3.87629;3.81964;4.09435
45;calc total;1;387.835;387.835;387.835
45;total;1;436.438;436.438;436.438
46;initialize;1;22.262;22.262;22.262
46;async;100;0.233603;0.0316556;0.275459
46;inner;100;3.57461;3.54558;3.75893
46;wait;100;5.17381e-05;2.851e-05;0.000482555
46;boundary;100;0.0680934;0.0569163;0.259467
46;calc iter;100;3.87636;3.8079;4.12687
46;calc total;1;387.835;387.835;387.835
46;total;1;436.13;436.13;436.13
47;initialize;1;22.7159;22.7159;22.7159
47;async;100;0.230331;0.0606931;0.281483
47;inner;100;3.57537;3.5479;3.70387
47;wait;100;6.00584e-05;2.788e-05;0.000151148
47;boundary;100;0.070535;0.0583629;0.249316
47;calc iter;100;3.8763;3.82762;4.03244
47;calc total;1;387.835;387.835;387.835
47;total;1;436.584;436.584;436.584
48;initialize;1;22.7269;22.7269;22.7269
48;async;100;0.45979;0.106738;1.19197
48;inner;100;3.31165;2.702;3.65805
48;wait;100;6.60061e-05;4.531e-05;0.000141289
48;boundary;100;0.0953767;0.0828781;0.217532
48;calc iter;100;3.86688;2.9932;4.3733
48;calc total;1;387.835;387.835;387.835
48;total;1;436.594;436.594;436.594
49;initialize;1;22.5371;22.5371;22.5371
49;async;100;0.423113;0.106178;0.792517
49;inner;100;3.35305;3.01911;3.65602
49;wait;100;5.69256e-05;3.483e-05;0.000137829
49;boundary;100;0.0909118;0.0752974;0.218376
49;calc iter;100;3.86713;3.47033;4.0935
49;calc total;1;387.835;387.835;387.835
49;total;1;436.405;436.405;436.405
50;initialize;1;22.423;22.423;22.423
50;async;100;0.388773;0.108524;0.786578
50;inner;100;3.39613;3.06576;3.66979
50;wait;100;5.17427e-05;2.797e-05;0.000135629
50;boundary;100;0.0826551;0.0697104;0.225274
50;calc iter;100;3.86761;3.46902;4.13362
50;calc total;1;387.835;387.835;387.835
50;total;1;436.291;436.291;436.291
51;initialize;1;22.6906;22.6906;22.6906
51;async;100;0.38928;0.106171;0.788049
51;inner;100;3.3882;3.05512;3.66689
51;wait;100;5.90482e-05;3.401e-05;0.000148198
51;boundary;100;0.0895807;0.0737878;0.220244
51;calc iter;100;3.86712;3.50386;4.13709
51;calc total;1;387.835;387.835;387.835
51;total;1;436.558;436.558;436.558
52;initialize;1;22.2891;22.2891;22.2891
52;async;100;0.356168;0.10727;0.822929
52;inner;100;3.42795;3.04666;3.65837
52;wait;100;6.23825e-05;4.3189e-05;0.000138748
52;boundary;100;0.0849814;0.0635851;0.217557
52;calc iter;100;3.86917;3.62216;4.25908
52;calc total;1;387.835;387.835;387.835
52;total;1;436.157;436.157;436.157
53;initialize;1;22.5736;22.5736;22.5736
53;async;100;0.34156;0.107779;0.610423
53;inner;100;3.45167;3.23044;3.65792
53;wait;100;5.4797e-05;3.1459e-05;9.3119e-05
53;boundary;100;0.0758625;0.059343;0.217303
53;calc iter;100;3.86915;3.64037;4.01802
53;calc total;1;387.835;387.835;387.835
53;total;1;436.441;436.441;436.441
54;initialize;1;22.6606;22.6606;22.6606
54;async;100;0.336465;0.106767;0.620474
54;inner;100;3.45935;3.23648;3.66959
54;wait;100;4.36121e-05;2.6469e-05;9.6859e-05
54;boundary;100;0.0737498;0.0579359;0.227618
54;calc iter;100;3.86961;3.66303;4.00408
54;calc total;1;387.835;387.835;387.835
54;total;1;436.528;436.528;436.528
55;initialize;1;22.5736;22.5736;22.5736
55;async;100;0.336974;0.106751;0.619546
55;inner;100;3.45878;3.23536;3.66803
55;wait;100;4.81677e-05;2.951e-05;0.000146958
55;boundary;100;0.0737805;0.0593498;0.225558
55;calc iter;100;3.86958;3.65563;4.0068
55;calc total;1;387.835;387.835;387.835
55;total;1;436.441;436.441;436.441
56;initialize;1;22.6276;22.6276;22.6276
56;async;100;0.217857;0.0355749;0.431532
56;inner;100;3.55138;3.40936;3.71648
56;wait;100;7.18431e-05;4.0619e-05;0.000155678
56;boundary;100;0.103479;0.0672185;0.210269
56;calc iter;100;3.87279;3.77596;4.02421
56;calc total;1;387.835;387.835;387.835
56;total;1;436.495;436.495;436.495
57;initialize;1;22.6353;22.6353;22.6353
57;async;100;0.218086;0.0282992;0.421527
57;inner;100;3.55434;3.41593;3.71872
57;wait;100;5.60984e-05;2.957e-05;0.000381986
57;boundary;100;0.10056;0.0579323;0.279815
57;calc iter;100;3.87304;3.76973;4.10618
57;calc total;1;387.835;387.835;387.835
57;total;1;436.503;436.503;436.503
58;initialize;1;22.2807;22.2807;22.2807
58;async;100;0.217186;0.0321826;0.43293
58;inner;100;3.5627;3.41365;3.75694
58;wait;100;5.05806e-05;2.334e-05;0.000445836
58;boundary;100;0.0930852;0.0578768;0.248607
58;calc iter;100;3.87302;3.77185;4.11435
58;calc total;1;387.835;387.835;387.835
58;total;1;436.148;436.148;436.148
59;initialize;1;22.7266;22.7266;22.7266
59;async;100;0.209837;0.0291799;0.422511
59;inner;100;3.56299;3.41607;3.74658
59;wait;100;5.56209e-05;2.48e-05;0.000378776
59;boundary;100;0.100129;0.0592722;0.266531
59;calc iter;100;3.87301;3.76831;4.10979
59;calc total;1;387.835;387.835;387.835
59;total;1;436.594;436.594;436.594
60;initialize;1;22.34;22.34;22.34
60;async;100;0.228552;0.0343287;0.706082
60;inner;100;3.53769;3.21948;3.72529
60;wait;100;8.18217e-05;3.84e-05;0.000352177
60;boundary;100;0.106583;0.0710899;0.274037
60;calc iter;100;3.8729;3.4445;4.20115
60;calc total;1;387.835;387.835;387.835
60;total;1;436.208;436.208;436.208
61;initialize;1;22.4006;22.4006;22.4006
61;async;100;0.221502;0.026546;0.411556
61;inner;100;3.55383;3.41084;3.73134
61;wait;100;7.33294e-05;4.576e-05;0.000272317
61;boundary;100;0.0975046;0.0644225;0.273538
61;calc iter;100;3.87292;3.79147;4.10703
61;calc total;1;387.835;387.835;387.835
61;total;1;436.268;436.268;436.268
62;initialize;1;22.4132;22.4132;22.4132
62;async;100;0.21456;0.029147;0.402863
62;inner;100;3.56239;3.41659;3.76318
62;wait;100;5.4758e-05;2.657e-05;0.000393467
62;boundary;100;0.0959977;0.0615537;0.252512
62;calc iter;100;3.873;3.79876;4.12448
62;calc total;1;387.835;387.835;387.835
62;total;1;436.28;436.28;436.28
63;initialize;1;22.4387;22.4387;22.4387
63;async;100;0.215863;0.0279208;0.414919
63;inner;100;3.56159;3.41558;3.75889
63;wait;100;5.95221e-05;2.811e-05;0.000468985
63;boundary;100;0.0954876;0.0642888;0.253467
63;calc iter;100;3.87301;3.80904;4.12036
63;calc total;1;387.835;387.835;387.835
63;total;1;436.306;436.306;436.306
64;initialize;1;22.3988;22.3988;22.3988
64;async;100;0.483105;0.101829;0.83225
64;inner;100;3.27902;3.03034;3.66379
64;wait;100;7.09926e-05;5.8849e-05;0.000125659
64;boundary;100;0.104545;0.0877362;0.221466
64;calc iter;100;3.86674;3.56867;4.17854
64;calc total;1;387.835;387.835;387.835
64;total;1;436.267;436.267;436.267
65;initialize;1;22.4786;22.4786;22.4786
65;async;100;0.42211;0.104233;0.613536
65;inner;100;3.35456;3.20219;3.6599
65;wait;100;5.91193e-05;3.4289e-05;0.000150349
65;boundary;100;0.090673;0.0762292;0.220748
65;calc iter;100;3.8674;3.70091;4.05892
65;calc total;1;387.835;387.835;387.835
65;total;1;436.347;436.347;436.347
66;initialize;1;22.2821;22.2821;22.2821
66;async;100;0.387781;0.093479;0.60106
66;inner;100;3.40037;3.22667;3.67096
66;wait;100;3.95345e-05;2.89e-05;0.000128849
66;boundary;100;0.0796687;0.069997;0.234385
66;calc iter;100;3.86786;3.68373;4.13007
66;calc total;1;387.835;387.835;387.835
66;total;1;436.15;436.15;436.15
67;initialize;1;22.727;22.727;22.727
67;async;100;0.403602;0.0993368;0.62983
67;inner;100;3.38142;3.19079;3.6651
67;wait;100;5.33006e-05;3.566e-05;0.000103079
67;boundary;100;0.0824973;0.0696666;0.217327
67;calc iter;100;3.86758;3.67696;4.13097
67;calc total;1;387.835;387.835;387.835
67;total;1;436.594;436.594;436.594
68;initialize;1;22.7265;22.7265;22.7265
68;async;100;0.364223;0.0987859;0.772614
68;inner;100;3.41589;3.17133;3.65878
68;wait;100;6.75376e-05;4.4979e-05;0.000161588
68;boundary;100;0.0897874;0.0632868;0.210428
68;calc iter;100;3.86998;3.51468;4.21967
68;calc total;1;387.835;387.835;387.835
68;total;1;436.594;436.594;436.594
69;initialize;1;22.7265;22.7265;22.7265
69;async;100;0.334259;0.0854353;0.443177
69;inner;100;3.46222;3.34598;3.65893
69;wait;100;5.43352e-05;2.9329e-05;0.000100219
69;boundary;100;0.0728108;0.0596661;0.210605
69;calc iter;100;3.86935;3.69932;3.96881
69;calc total;1;387.835;387.835;387.835
69;total;1;436.594;436.594;436.594
70;initialize;1;22.7269;22.7269;22.7269
70;async;100;0.334824;0.0982617;0.44642
70;inner;100;3.4691;3.37521;3.66674
70;wait;100;4.27455e-05;2.826e-05;0.000147478
70;boundary;100;0.0660346;0.0589857;0.211912
70;calc iter;100;3.87001;3.77415;3.97708
70;calc total;1;387.835;387.835;387.835
70;total;1;436.594;436.594;436.594
71;initialize;1;22.5362;22.5362;22.5362
71;async;100;0.333323;0.101949;0.46843
71;inner;100;3.47027;3.36413;3.67023
71;wait;100;4.39986e-05;2.7349e-05;0.000141329
71;boundary;100;0.0663855;0.058458;0.22621
71;calc iter;100;3.87003;3.79427;3.99855
71;calc total;1;387.835;387.835;387.835
71;total;1;436.404;436.404;436.404
72;initialize;1;22.6617;22.6617;22.6617
72;async;100;0.23274;0.0405253;0.313048
72;inner;100;3.55982;3.51989;3.70442
72;wait;100;8.57114e-05;2.844e-05;0.000163998
72;boundary;100;0.0794472;0.0557193;0.283399
72;calc iter;100;3.87209;3.81352;4.08778
72;calc total;1;387.835;387.835;387.835
72;total;1;436.53;436.53;436.53
73;initialize;1;22.7218;22.7218;22.7218
73;async;100;0.236773;0.0311198;0.291585
73;inner;100;3.56349;3.52575;3.70282
73;wait;100;6.62454e-05;3.0409e-05;0.000231148
73;boundary;100;0.0717644;0.0558078;0.284245
73;calc iter;100;3.8721;3.80148;4.08692
73;calc total;1;387.835;387.835;387.835
73;total;1;436.59;436.59;436.59
74;initialize;1;22.7269;22.7269;22.7269
74;async;100;0.2438;0.0311098;0.300767
74;inner;100;3.56106;3.51932;3.75189
74;wait;100;4.53817e-05;2.469e-05;0.000374207
74;boundary;100;0.0672707;0.051183;0.264939
74;calc iter;100;3.87218;3.82723;4.09553
74;calc total;1;387.835;387.835;387.835
74;total;1;436.594;436.594;436.594
75;initialize;1;22.3464;22.3464;22.3464
75;async;100;0.234307;0.0310349;0.295263
75;inner;100;3.56786;3.52849;3.75033
75;wait;100;5.36095e-05;2.451e-05;0.000327417
75;boundary;100;0.0699029;0.0522484;0.25994
75;calc iter;100;3.87213;3.8321;4.0974
75;calc total;1;387.835;387.835;387.835
75;total;1;436.214;436.214;436.214
76;initialize;1;22.3612;22.3612;22.3612
76;async;100;0.226721;0.0442693;0.324489
76;inner;100;3.55608;3.4889;3.69397
76;wait;100;0.000101584;6.811e-05;0.000271387
76;boundary;100;0.0889485;0.0625568;0.285156
76;calc iter;100;3.87185;3.81298;4.07704
76;calc total;1;387.835;387.835;387.835
76;total;1;436.229;436.229;436.229
77;initialize;1;22.727;22.727;22.727
77;async;100;0.229411;0.0404355;0.289475
77;inner;100;3.56939;3.52811;3.70527
77;wait;100;7.56783e-05;4.2519e-05;0.000300337
77;boundary;100;0.0730248;0.0608388;0.281129
77;calc iter;100;3.8719;3.82691;4.08612
77;calc total;1;387.835;387.835;387.835
77;total;1;436.594;436.594;436.594
78;initialize;1;22.7263;22.7263;22.7263
78;async;100;0.231177;0.0314469;0.286543
78;inner;100;3.57118;3.53037;3.74542
78;wait;100;5.12785e-05;2.796e-05;0.000563105
78;boundary;100;0.0695874;0.0577101;0.256394
78;calc iter;100;3.872;3.83207;4.09955
78;calc total;1;387.835;387.835;387.835
78;total;1;436.594;436.594;436.594
79;initialize;1;22.7271;22.7271;22.7271
79;async;100;0.225027;0.0353593;0.296755
79;inner;100;3.57335;3.53115;3.71515
79;wait;100;6.32788e-05;2.96e-05;0.000235198
79;boundary;100;0.0734753;0.060192;0.278166
79;calc iter;100;3.87191;3.82901;4.09087
79;calc total;1;387.835;387.835;387.835
79;total;1;436.594;436.594;436.594
80;initialize;1;22.6252;22.6252;22.6252
80;async;100;0.189805;0.10519;0.280959
80;inner;100;3.58546;3.5489;3.66333
80;wait;100;7.07616e-05;5.805e-05;0.000101789
80;boundary;100;0.0969637;0.0829744;0.225095
80;calc iter;100;3.87231;3.80624;3.99598
80;calc total;1;387.835;387.835;387.835
80;total;1;436.493;436.493;436.493
81;initialize;1;22.4116;22.4116;22.4116
81;async;100;0.180656;0.107405;0.214674
81;inner;100;3.59982;3.5711;3.66305
81;wait;100;6.14403e-05;4.262e-05;0.000152969
81;boundary;100;0.0919752;0.0804963;0.221557
81;calc iter;100;3.87252;3.83436;3.99218
81;calc total;1;387.835;387.835;387.835
81;total;1;436.279;436.279;436.279
82;initialize;1;22.7269;22.7269;22.7269
82;async;100;0.164796;0.101974;0.195338
82;inner;100;3.62075;3.60138;3.66349
82;wait;100;5.37787e-05;3.7159e-05;0.000145059
82;boundary;100;0.0872152;0.0755389;0.215123
82;calc iter;100;3.87281;3.8361;3.98075
82;calc total;1;387.835;387.835;387.835
82;total;1;436.594;436.594;436.594
83;initialize;1;22.3971;22.3971;22.3971
83;async;100;0.172206;0.0906554;0.212252
83;inner;100;3.60936;3.58473;3.67237
83;wait;100;6.15734e-05;3.878e-05;0.000154659
83;boundary;100;0.090979;0.0765384;0.235017
83;calc iter;100;3.8726;3.816;4.01293
83;calc total;1;387.835;387.835;387.835
83;total;1;436.265;436.265;436.265
84;initialize;1;22.5758;22.5758;22.5758
84;async;100;0.173185;0.108014;0.277007
84;inner;100;3.61281;3.55349;3.6601
84;wait;100;6.86667e-05;4.2639e-05;0.000141609
84;boundary;100;0.0871715;0.0652793;0.212797
84;calc iter;100;3.87324;3.76067;4.00651
84;calc total;1;387.835;387.835;387.835
84;total;1;436.443;436.443;436.443
85;initialize;1;22.6369;22.6369;22.6369
85;async;100;0.155744;0.100739;0.22327
85;inner;100;3.63783;3.62587;3.66615
85;wait;100;6.17226e-05;3.272e-05;0.000139668
85;boundary;100;0.0796864;0.0671227;0.16815
85;calc iter;100;3.87333;3.83374;3.96738
85;calc total;1;387.835;387.835;387.835
85;total;1;436.505;436.505;436.505
86;initialize;1;22.7264;22.7264;22.7264
86;async;100;0.14666;0.108308;0.179369
86;inner;100;3.64019;3.62543;3.67345
86;wait;100;5.23671e-05;3.47e-05;8.6729e-05
86;boundary;100;0.0864819;0.0634483;0.225384
86;calc iter;100;3.87338;3.82744;4.00287
86;calc total;1;387.835;387.835;387.835
86;total;1;436.594;436.594;436.594
87;initialize;1;22.7264;22.7264;22.7264
87;async;100;0.144383;0.107734;0.193818
87;inner;100;3.64385;3.62795;3.67668
87;wait;100;5.61129e-05;3.019e-05;0.000144679
87;boundary;100;0.085124;0.0667697;0.229476
87;calc iter;100;3.87341;3.83392;4.00535
87;calc total;1;387.835;387.835;387.835
87;total;1;436.594;436.594;436.594
88;initialize;1;22.5091;22.5091;22.5091
88;async;100;0.0488089;0.0324126;0.106227
88;inner;100;3.68401;3.6634;3.71672
88;wait;100;7.77839e-05;3.9059e-05;0.000319046
88;boundary;100;0.140954;0.0826449;0.281392
88;calc iter;100;3.87385;3.79416;4.10103
88;calc total;1;387.835;387.835;387.835
88;total;1;436.377;436.377;436.377
89;initialize;1;22.7271;22.7271;22.7271
89;async;100;0.0466926;0.0313275;0.107563
89;inner;100;3.68826;3.67288;3.72022
89;wait;100;6.84144e-05;3.065e-05;0.000314547
89;boundary;100;0.138896;0.075154;0.278388
89;calc iter;100;3.87392;3.79995;4.10289
89;calc total;1;387.835;387.835;387.835
89;total;1;436.594;436.594;436.594
90;initialize;1;22.3213;22.3213;22.3213
90;async;100;0.033974;0.0305975;0.106902
90;inner;100;3.69609;3.67541;3.75405
90;wait;100;5.94529e-05;2.847e-05;0.000330186
90;boundary;100;0.143843;0.073862;0.253923
90;calc iter;100;3.87397;3.78442;4.11523
90;calc total;1;387.835;387.835;387.835
90;total;1;436.189;436.189;436.189
91;initialize;1;22.6894;22.6894;22.6894
91;async;100;0.0377012;0.0292842;0.106598
91;inner;100;3.69627;3.6816;3.7504
91;wait;100;6.6392e-05;2.9219e-05;0.000428455
91;boundary;100;0.139864;0.0770816;0.255837
91;calc iter;100;3.87391;3.79464;4.11328
91;calc total;1;387.835;387.835;387.835
91;total;1;436.557;436.557;436.557
92;initialize;1;22.6023;22.6023;22.6023
92;async;100;0.0581956;0.0286315;0.148784
92;inner;100;3.68064;3.65241;3.71373
92;wait;100;6.64141e-05;4.975e-05;0.000145598
92;boundary;100;0.134843;0.0871157;0.278078
92;calc iter;100;3.87375;3.78177;4.07008
92;calc total;1;387.835;387.835;387.835
92;total;1;436.47;436.47;436.47
93;initialize;1;22.722;22.722;22.722
93;async;100;0.046567;0.0318177;0.108123
93;inner;100;3.68933;3.67618;3.72318
93;wait;100;6.44458e-05;3.759e-05;0.000271507
93;boundary;100;0.137851;0.0846133;0.280322
93;calc iter;100;3.87381;3.81482;4.10138
93;calc total;1;387.835;387.835;387.835
93;total;1;436.59;436.59;436.59
94;initialize;1;22.4554;22.4554;22.4554
94;async;100;0.039138;0.0286014;0.106297
94;inner;100;3.69904;3.68256;3.74828
94;wait;100;6.7833e-05;4.107e-05;0.000420826
94;boundary;100;0.135647;0.0819174;0.255118
94;calc iter;100;3.87389;3.81181;4.11013
94;calc total;1;387.835;387.835;387.835
94;total;1;436.323;436.323;436.323
95;initialize;1;22.727;22.727;22.727
95;async;100;0.0387357;0.0283114;0.101547
95;inner;100;3.69749;3.68131;3.73077
95;wait;100;6.31281e-05;3.58e-05;0.000265387
95;boundary;100;0.137507;0.0842405;0.283154
95;calc iter;100;3.8738;3.81408;4.08667
95;calc total;1;387.835;387.835;387.835
95;total;1;436.594;436.594;436.594
96;initialize;1;22.5139;22.5139;22.5139
96;async;100;0.456712;0.108485;0.728253
96;inner;100;3.30773;3.12777;3.65895
96;wait;100;7.16591e-05;5.6989e-05;0.000152078
96;boundary;100;0.102624;0.0924407;0.200849
96;calc iter;100;3.86714;3.61254;4.13699
96;calc total;1;387.835;387.835;387.835
96;total;1;436.382;436.382;436.382
97;initialize;1;22.6888;22.6888;22.6888
97;async;100;0.394202;0.107021;0.549474
97;inner;100;3.38324;3.26374;3.65429
97;wait;100;6.24091e-05;3.6629e-05;0.000141549
97;boundary;100;0.0901189;0.0745942;0.199162
97;calc iter;100;3.86763;3.7136;4.02931
97;calc total;1;387.835;387.835;387.835
97;total;1;436.557;436.557;436.557
98;initialize;1;22.441;22.441;22.441
98;async;100;0.36554;0.101692;0.533852
98;inner;100;3.42694;3.29995;3.67224
98;wait;100;4.14262e-05;2.984e-05;0.000114719
98;boundary;100;0.0757274;0.0628347;0.224073
98;calc iter;100;3.86825;3.69587;4.04264
98;calc total;1;387.835;387.835;387.835
98;total;1;436.309;436.309;436.309
99;initialize;1;22.7164;22.7164;22.7164
99;async;100;0.381656;0.108998;0.540769
99;inner;100;3.40318;3.26738;3.67015
99;wait;100;5.30617e-05;3.258e-05;0.000148588
99;boundary;100;0.0827708;0.070229;0.221169
99;calc iter;100;3.86767;3.72347;4.02651
99;calc total;1;387.835;387.835;387.835
99;total;1;436.584;436.584;436.584
100;initialize;1;22.5143;22.5143;22.5143
100;async;100;0.334994;0.108928;0.64156
100;inner;100;3.44817;3.26632;3.6572
100;wait;100;7.08088e-05;3.97e-05;0.000107259
100;boundary;100;0.0864602;0.0624685;0.204283
100;calc iter;100;3.86969;3.59323;4.13344
100;calc total;1;387.835;387.835;387.835
100;total;1;436.382;436.382;436.382
101;initialize;1;22.6022;22.6022;22.6022
101;async;100;0.310198;0.108718;0.397931
101;inner;100;3.49033;3.40877;3.65735
101;wait;100;5.48253e-05;3.0489e-05;0.000136879
101;boundary;100;0.0687635;0.0590565;0.204149
101;calc iter;100;3.86935;3.76919;3.98084
101;calc total;1;387.835;387.835;387.835
101;total;1;436.47;436.47;436.47
102;initialize;1;22.4805;22.4805;22.4805
102;async;100;0.311589;0.109404;0.42804
102;inner;100;3.49135;3.43216;3.66936
102;wait;100;4.4634e-05;2.615e-05;0.000242068
102;boundary;100;0.0668402;0.0594495;0.215987
102;calc iter;100;3.86983;3.78032;3.99492
102;calc total;1;387.835;387.835;387.835
102;total;1;436.348;436.348;436.348
103;initialize;1;22.6023;22.6023;22.6023
103;async;100;0.307233;0.109368;0.421003
103;inner;100;3.49439;3.43333;3.66958
103;wait;100;4.7603e-05;2.883e-05;0.000102699
103;boundary;100;0.0681864;0.0593567;0.220722
103;calc iter;100;3.86986;3.78576;3.99978
103;calc total;1;387.835;387.835;387.835
103;total;1;436.47;436.47;436.47
104;initialize;1;22.2335;22.2335;22.2335
104;async;100;0.229625;0.0364201;0.289771
104;inner;100;3.56568;3.53363;3.70988
104;wait;100;8.69639e-05;3.26e-05;0.000225698
104;boundary;100;0.0764962;0.0553809;0.276185
104;calc iter;100;3.87189;3.73372;4.09554
104;calc total;1;387.835;387.835;387.835
104;total;1;436.101;436.101;436.101
105;initialize;1;22.2811;22.2811;22.2811
105;async;100;0.235595;0.0447074;0.285509
105;inner;100;3.56786;3.53491;3.7058
105;wait;100;5.30118e-05;2.753e-05;0.000263297
105;boundary;100;0.0683821;0.0492669;0.278976
105;calc iter;100;3.87189;3.82148;4.09365
105;calc total;1;387.835;387.835;387.835
105;total;1;436.149;436.149;436.149
106;initialize;1;22.3982;22.3982;22.3982
106;async;100;0.239702;0.0323288;0.2938
106;inner;100;3.5643;3.52955;3.73484
106;wait;100;4.23003e-05;2.257e-05;0.000209328
106;boundary;100;0.0679159;0.0475681;0.266117
106;calc iter;100;3.87197;3.81466;4.10858
106;calc total;1;387.835;387.835;387.835
106;total;1;436.266;436.266;436.266
107;initialize;1;22.289;22.289;22.289
107;async;100;0.229288;0.0341212;0.291508
107;inner;100;3.57364;3.53741;3.73285
107;wait;100;5.5554e-05;2.359e-05;0.000269398
107;boundary;100;0.0689618;0.0493708;0.265622
107;calc iter;100;3.87195;3.82391;4.10809
107;calc total;1;387.835;387.835;387.835
107;total;1;436.156;436.156;436.156
108;initialize;1;22.3226;22.3226;22.3226
108;async;100;0.234135;0.03764;0.406907
108;inner;100;3.54911;3.43586;3.70943
108;wait;100;8.78248e-05;5.574e-05;0.000202618
108;boundary;100;0.0883417;0.0640149;0.276841
108;calc iter;100;3.87167;3.71049;4.09501
108;calc total;1;387.835;387.835;387.835
108;total;1;436.19;436.19;436.19
109;initialize;1;22.7271;22.7271;22.7271
109;async;100;0.22849;0.0407406;0.299676
109;inner;100;3.56981;3.53889;3.70592
109;wait;100;7.12251e-05;2.8589e-05;0.000322837
109;boundary;100;0.0733299;0.0587879;0.279257
109;calc iter;100;3.87171;3.82731;4.09424
109;calc total;1;387.835;387.835;387.835
109;total;1;436.594;436.594;436.594
110;initialize;1;22.3702;22.3702;22.3702
110;async;100;0.229532;0.0355366;0.293914
110;inner;100;3.57202;3.53911;3.73274
110;wait;100;5.36523e-05;2.8769e-05;0.000334057
110;boundary;100;0.070198;0.0577698;0.267889
110;calc iter;100;3.87181;3.82831;4.10381
110;calc total;1;387.835;387.835;387.835
110;total;1;436.237;436.237;436.237
111;initialize;1;22.2359;22.2359;22.2359
111;async;100;0.22457;0.0295321;0.295598
111;inner;100;3.57489;3.5416;3.7308
111;wait;100;6.39707e-05;2.9139e-05;0.000227078
111;boundary;100;0.0722179;0.0568114;0.26656
111;calc iter;100;3.87174;3.82484;4.10644
111;calc total;1;387.835;387.835;387.835
111;total;1;436.103;436.103;436.103
112;initialize;1;22.3698;22.3698;22.3698
112;async;100;0.382487;0.103246;0.75361
112;inner;100;3.38912;3.11148;3.66042
112;wait;100;7.19125e-05;3.4199e-05;0.000168718
112;boundary;100;0.0966002;0.0690166;0.221704
112;calc iter;100;3.86828;3.65909;4.17104
112;calc total;1;387.835;387.835;387.835
112;total;1;436.238;436.238;436.238
113;initialize;1;22.7265;22.7265;22.7265
113;async;100;0.374533;0.0927873;0.800884
113;inner;100;3.40185;3.02399;3.66293
113;wait;100;6.74596e-05;4.1039e-05;0.000148899
113;boundary;100;0.0924671;0.077377;0.230791
113;calc iter;100;3.86892;3.58956;4.07303
113;calc total;1;387.835;387.835;387.835
113;total;1;436.594;436.594;436.594
114;initialize;1;22.504;22.504;22.504
114;async;100;0.354947;0.08223;0.83252
114;inner;100;3.43157;3.07328;3.67268
114;wait;100;6.12003e-05;3.564e-05;0.000140368
114;boundary;100;0.0823412;0.0714016;0.243505
114;calc iter;100;3.86893;3.63508;4.22506
114;calc total;1;387.835;387.835;387.835
114;total;1;436.372;436.372;436.372
115;initialize;1;22.7267;22.7267;22.7267
115;async;100;0.355748;0.0883503;0.785194
115;inner;100;3.42236;3.11075;3.67128
115;wait;100;6.22273e-05;3.265e-05;0.000136199
115;boundary;100;0.0903761;0.0742415;0.238204
115;calc iter;100;3.86855;3.70488;4.19162
115;calc total;1;387.835;387.835;387.835
115;total;1;436.594;436.594;436.594
116;initialize;1;22.3669;22.3669;22.3669
116;async;100;0.364461;0.10398;0.822167
116;inner;100;3.41738;3.06129;3.66003
116;wait;100;6.9511e-05;4.373e-05;0.000132889
116;boundary;100;0.0880984;0.0624381;0.208828
116;calc iter;100;3.87001;3.60238;4.25856
116;calc total;1;387.835;387.835;387.835
116;total;1;436.234;436.234;436.234
117;initialize;1;22.7262;22.7262;22.7262
117;async;100;0.329387;0.104745;0.562166
117;inner;100;3.46924;3.24268;3.67904
117;wait;100;5.15161e-05;2.8129e-05;0.000102409
117;boundary;100;0.0713432;0.0593563;0.210276
117;calc iter;100;3.87002;3.75595;3.97675
117;calc total;1;387.835;387.835;387.835
117;total;1;436.594;436.594;436.594
118;initialize;1;22.402;22.402;22.402
118;async;100;0.324907;0.0958112;0.586347
118;inner;100;3.47368;3.24731;3.67848
118;wait;100;4.23387e-05;2.6449e-05;0.000154558
118;boundary;100;0.0718198;0.0584186;0.185627
118;calc iter;100;3.87045;3.79659;3.99623
118;calc total;1;387.835;387.835;387.835
118;total;1;436.27;436.27;436.27
119;initialize;1;22.7262;22.7262;22.7262
119;async;100;0.327612;0.100923;0.580142
119;inner;100;3.47352;3.24486;3.68108
119;wait;100;5.03296e-05;2.519e-05;0.000106019
119;boundary;100;0.069267;0.0585035;0.214132
119;calc iter;100;3.87046;3.79138;4.01164
119;calc total;1;387.835;387.835;387.835
119;total;1;436.594;436.594;436.594
120;initialize;1;22.3446;22.3446;22.3446
120;async;100;0.219779;0.0352076;0.371683
120;inner;100;3.55411;3.42075;3.72044
120;wait;100;8.84007e-05;3.6059e-05;0.000277087
120;boundary;100;0.0995507;0.0687285;0.281177
120;calc iter;100;3.87353;3.80546;4.09035
120;calc total;1;387.835;387.835;387.835
120;total;1;436.212;436.212;436.212
121;initialize;1;22.6916;22.6916;22.6916
121;async;100;0.214505;0.0316792;0.388303
121;inner;100;3.55839;3.43069;3.71981
121;wait;100;6.40661e-05;2.871e-05;0.000198778
121;boundary;100;0.100711;0.0690634;0.287553
121;calc iter;100;3.87368;3.82835;4.08071
121;calc total;1;387.835;387.835;387.835
121;total;1;436.559;436.559;436.559
122;initialize;1;22.455;22.455;22.455
122;async;100;0.208405;0.0306752;0.370583
122;inner;100;3.56126;3.43167;3.72956
122;wait;100;5.94568e-05;2.255e-05;0.000248577
122;boundary;100;0.104013;0.0730706;0.277035
122;calc iter;100;3.87374;3.82771;4.09316
122;calc total;1;387.835;387.835;387.835
122;total;1;436.322;436.322;436.322
123;initialize;1;22.6674;22.6674;22.6674
123;async;100;0.214831;0.0290915;0.386973
123;inner;100;3.56235;3.42741;3.73343
123;wait;100;5.51836e-05;2.356e-05;0.000419086
123;boundary;100;0.096446;0.0696854;0.266471
123;calc iter;100;3.87368;3.83431;4.09954
123;calc total;1;387.835;387.835;387.835
123;total;1;436.535;436.535;436.535
124;initialize;1;22.7271;22.7271;22.7271
124;async;100;0.225229;0.0316785;0.395335
124;inner;100;3.55028;3.42755;3.71314
124;wait;100;8.79145e-05;5.831e-05;0.000221338
124;boundary;100;0.098;0.0680357;0.276629
124;calc iter;100;3.8736;3.79625;4.09368
124;calc total;1;387.835;387.835;387.835
124;total;1;436.594;436.594;436.594
125;initialize;1;22.6031;22.6031;22.6031
125;async;100;0.218119;0.0364162;0.394984
125;inner;100;3.55846;3.43363;3.72466
125;wait;100;7.08216e-05;2.838e-05;0.000264368
125;boundary;100;0.0969404;0.0656397;0.280471
125;calc iter;100;3.87359;3.81302;4.09145
125;calc total;1;387.835;387.835;387.835
125;total;1;436.47;436.47;436.47
126;initialize;1;22.7267;22.7267;22.7267
126;async;100;0.215818;0.0305203;0.395309
126;inner;100;3.56313;3.43285;3.73054
126;wait;100;5.5793e-05;2.787e-05;0.000389107
126;boundary;100;0.0947249;0.0638669;0.268129
126;calc iter;100;3.87374;3.83654;4.10075
126;calc total;1;387.835;387.835;387.835
126;total;1;436.595;436.595;436.595
127;initialize;1;22.5392;22.5392;22.5392
127;async;100;0.215177;0.0284863;0.39601
127;inner;100;3.56291;3.43541;3.72503
127;wait;100;6.26115e-05;2.804e-05;0.000214258
127;boundary;100;0.0955166;0.0623147;0.277953
127;calc iter;100;3.87367;3.81519;4.09346
127;calc total;1;387.835;387.835;387.835
127;total;1;436.406;436.406;436.406
DASH
InitEnergy=125.00000
EndEnergy=125.00000
DiffEnergy=-0.00000
Matrixspec: 3000 x 3000 x 3000
Iterations: 100
# unit_id;function_name;num_calls;avg_runtime;min_runtime;max_runtime
0;initialize;1;20.76587;20.76587;20.76587
0;async;100;0.38125;0.04207;0.60112
0;inner;100;3.39358;3.21108;3.68017
0;wait;100;0.00008;0.00005;0.00015
0;boundary;100;0.09997;0.08618;0.25987
0;calc iter;100;3.87488;3.68646;4.12079
0;calc total;1;388.05722;388.05722;388.05722
0;total;1;434.66949;434.66949;434.66949
1;initialize;1;20.7764;20.7764;20.7764
1;async;100;0.420097;0.099119;0.569777
1;inner;100;3.36139;3.2295;3.65553
1;wait;100;6.34214e-05;4.331e-05;0.000138448
1;boundary;100;0.0933113;0.0801667;0.20053
1;calc iter;100;3.87486;3.68339;4.04102
1;calc total;1;388.057;388.057;388.057
1;total;1;434.68;434.68;434.68
2;initialize;1;20.7666;20.7666;20.7666
2;async;100;0.369697;0.0944787;0.543483
2;inner;100;3.4236;3.26884;3.66626
2;wait;100;5.65548e-05;3.3399e-05;0.000147938
2;boundary;100;0.0823954;0.0614223;0.221751
2;calc iter;100;3.87575;3.71601;4.07117
2;calc total;1;388.057;388.057;388.057
2;total;1;434.669;434.669;434.669
3;initialize;1;20.7075;20.7075;20.7075
3;async;100;0.367096;0.0273129;0.553239
3;inner;100;3.417;3.25284;3.69405
3;wait;100;5.81304e-05;3.001e-05;0.000104659
3;boundary;100;0.0909018;0.0585804;0.262878
3;calc iter;100;3.87506;3.70336;4.05415
3;calc total;1;388.057;388.057;388.057
3;total;1;434.611;434.611;434.611
4;initialize;1;20.7647;20.7647;20.7647
4;async;100;0.376619;0.0985683;0.707737
4;inner;100;3.40485;3.14398;3.64949
4;wait;100;5.69108e-05;3.9929e-05;0.000131219
4;boundary;100;0.0948019;0.0671067;0.19365
4;calc iter;100;3.87634;3.57826;4.26955
4;calc total;1;388.057;388.057;388.057
4;total;1;434.668;434.668;434.668
5;initialize;1;20.7368;20.7368;20.7368
5;async;100;0.34329;0.100011;0.583787
5;inner;100;3.46101;3.27444;3.64929
5;wait;100;4.60411e-05;2.898e-05;9.1129e-05
5;boundary;100;0.0726332;0.0600836;0.171455
5;calc iter;100;3.87699;3.624;4.11824
5;calc total;1;388.057;388.057;388.057
5;total;1;434.64;434.64;434.64
6;initialize;1;20.7364;20.7364;20.7364
6;async;100;0.333368;0.0938798;0.455585
6;inner;100;3.47465;3.39179;3.65225
6;wait;100;4.03967e-05;2.638e-05;0.000133889
6;boundary;100;0.0690452;0.0597094;0.177101
6;calc iter;100;3.87711;3.76766;4.01304
6;calc total;1;388.057;388.057;388.057
6;total;1;434.64;434.64;434.64
7;initialize;1;20.7653;20.7653;20.7653
7;async;100;0.331586;0.0985913;0.462811
7;inner;100;3.47455;3.37103;3.6591
7;wait;100;4.78886e-05;2.7519e-05;0.000130038
7;boundary;100;0.0706225;0.0597968;0.185196
7;calc iter;100;3.87681;3.79001;3.99653
7;calc total;1;388.057;388.057;388.057
7;total;1;434.668;434.668;434.668
8;initialize;1;20.7608;20.7608;20.7608
8;async;100;0.228844;0.0370388;0.298151
8;inner;100;3.56403;3.52802;3.69398
8;wait;100;7.85729e-05;3.199e-05;0.000148648
8;boundary;100;0.0857818;0.0553923;0.269765
8;calc iter;100;3.87874;3.82478;4.06486
8;calc total;1;388.057;388.057;388.057
8;total;1;434.665;434.665;434.665
9;initialize;1;20.7343;20.7343;20.7343
9;async;100;0.23352;0.0412049;0.29331
9;inner;100;3.56861;3.52971;3.69236
9;wait;100;5.17373e-05;2.8869e-05;0.000148339
9;boundary;100;0.0766306;0.0489579;0.269871
9;calc iter;100;3.87881;3.81685;4.06121
9;calc total;1;388.057;388.057;388.057
9;total;1;434.638;434.638;434.638
10;initialize;1;20.7354;20.7354;20.7354
10;async;100;0.23907;0.0323083;0.312019
10;inner;100;3.56876;3.52708;3.73734
10;wait;100;4.8208e-05;3.3599e-05;0.000198658
10;boundary;100;0.0709764;0.0479725;0.265375
10;calc iter;100;3.87886;3.82153;4.07615
10;calc total;1;388.057;388.057;388.057
10;total;1;434.638;434.638;434.638
11;initialize;1;20.5402;20.5402;20.5402
11;async;100;0.228384;0.0332323;0.301671
11;inner;100;3.57723;3.53304;3.739
11;wait;100;5.73896e-05;2.7539e-05;0.000229418
11;boundary;100;0.0731047;0.0534772;0.267093
11;calc iter;100;3.87878;3.82256;4.07171
11;calc total;1;388.057;388.057;388.057
11;total;1;434.443;434.443;434.443
12;initialize;1;20.5602;20.5602;20.5602
12;async;100;0.21912;0.0387666;0.309819
12;inner;100;3.56629;3.50303;3.69392
12;wait;100;0.000107549;6.05e-05;0.000136909
12;boundary;100;0.0929751;0.0654951;0.269752
12;calc iter;100;3.87849;3.81826;4.06383
12;calc total;1;388.057;388.057;388.057
12;total;1;434.463;434.463;434.463
13;initialize;1;19.2782;19.2782;19.2782
13;async;100;0.223232;0.0334102;0.293053
13;inner;100;3.57636;3.53214;3.70599
13;wait;100;6.73011e-05;3.079e-05;0.000168508
13;boundary;100;0.0789076;0.0592279;0.269572
13;calc iter;100;3.87856;3.82926;4.06314
13;calc total;1;388.057;388.057;388.057
13;total;1;433.181;433.181;433.181
14;initialize;1;20.6659;20.6659;20.6659
14;async;100;0.224691;0.0292556;0.293906
14;inner;100;3.57991;3.53549;3.74234
14;wait;100;5.11582e-05;2.962e-05;0.000238697
14;boundary;100;0.074005;0.0562847;0.26376
14;calc iter;100;3.87866;3.82612;4.07776
14;calc total;1;388.057;388.057;388.057
14;total;1;434.57;434.57;434.57
15;initialize;1;20.5928;20.5928;20.5928
15;async;100;0.223074;0.0305748;0.300865
15;inner;100;3.58085;3.53544;3.74798
15;wait;100;5.89079e-05;2.3759e-05;0.000268358
15;boundary;100;0.0745371;0.060434;0.264637
15;calc iter;100;3.87853;3.82926;4.07358
15;calc total;1;388.057;388.057;388.057
15;total;1;434.496;434.496;434.496
16;initialize;1;19.6336;19.6336;19.6336
16;async;100;0.193681;0.0987706;0.254733
16;inner;100;3.59118;3.56071;3.64768
16;wait;100;6.21646e-05;4.287e-05;0.000134348
16;boundary;100;0.0937988;0.0840886;0.111534
16;calc iter;100;3.87873;3.8242;3.94814
16;calc total;1;388.057;388.057;388.057
16;total;1;433.537;433.537;433.537
17;initialize;1;19.3001;19.3001;19.3001
17;async;100;0.178226;0.105821;0.242198
17;inner;100;3.60771;3.58389;3.66489
17;wait;100;6.46604e-05;4.7659e-05;0.000154338
17;boundary;100;0.0931335;0.0792922;0.180138
17;calc iter;100;3.87914;3.82725;3.95751
17;calc total;1;388.057;388.057;388.057
17;total;1;433.203;433.203;433.203
18;initialize;1;20.0722;20.0722;20.0722
18;async;100;0.161698;0.107697;0.192041
18;inner;100;3.63034;3.60838;3.69849
18;wait;100;5.61576e-05;4.11e-05;0.000143109
18;boundary;100;0.0873131;0.0763991;0.196056
18;calc iter;100;3.87941;3.83681;3.97819
18;calc total;1;388.057;388.057;388.057
18;total;1;433.975;433.975;433.975
19;initialize;1;20.1752;20.1752;20.1752
19;async;100;0.172459;0.0991737;0.208942
19;inner;100;3.62066;3.58318;3.69849
19;wait;100;5.86102e-05;3.8689e-05;0.000143848
19;boundary;100;0.0860248;0.0759282;0.155524
19;calc iter;100;3.87921;3.82382;3.95517
19;calc total;1;388.057;388.057;388.057
19;total;1;434.078;434.078;434.078
20;initialize;1;19.3204;19.3204;19.3204
20;async;100;0.172476;0.107026;0.261001
20;inner;100;3.61866;3.55899;3.66834
20;wait;100;6.17177e-05;3.716e-05;0.000141018
20;boundary;100;0.0886089;0.0675506;0.180206
20;calc iter;100;3.87981;3.78143;3.99641
20;calc total;1;388.057;388.057;388.057
20;total;1;433.224;433.224;433.224
21;initialize;1;20.4221;20.4221;20.4221
21;async;100;0.151045;0.104514;0.203511
21;inner;100;3.64273;3.61737;3.69031
21;wait;100;6.6674e-05;4.0079e-05;0.000106969
21;boundary;100;0.0861406;0.0658565;0.18517
21;calc iter;100;3.87998;3.8299;3.95234
21;calc total;1;388.057;388.057;388.057
21;total;1;434.325;434.325;434.325
22;initialize;1;19.515;19.515;19.515
22;async;100;0.139302;0.101127;0.184984
22;inner;100;3.64699;3.62706;3.7023
22;wait;100;4.69288e-05;3.0259e-05;0.000243808
22;boundary;100;0.0936562;0.0625184;0.186236
22;calc iter;100;3.88;3.82678;3.95295
22;calc total;1;388.057;388.057;388.057
22;total;1;433.418;433.418;433.418
23;initialize;1;19.4956;19.4956;19.4956
23;async;100;0.146049;0.103387;0.189001
23;inner;100;3.64928;3.62417;3.70018
23;wait;100;5.94797e-05;3.743e-05;0.000143138
23;boundary;100;0.0845871;0.0662334;0.194699
23;calc iter;100;3.87998;3.83626;3.97649
23;calc total;1;388.057;388.057;388.057
23;total;1;433.399;433.399;433.399
24;initialize;1;20.4634;20.4634;20.4634
24;async;100;0.0517599;0.0329969;0.136164
24;inner;100;3.68824;3.66642;3.74667
24;wait;100;6.24459e-05;3.7939e-05;0.000244438
24;boundary;100;0.140477;0.0759941;0.244944
24;calc iter;100;3.88055;3.80313;4.07816
24;calc total;1;388.057;388.057;388.057
24;total;1;434.367;434.367;434.367
25;initialize;1;19.3424;19.3424;19.3424
25;async;100;0.0447851;0.0283188;0.106606
25;inner;100;3.69353;3.67556;3.75
25;wait;100;6.87018e-05;4.03e-05;0.000228028
25;boundary;100;0.142145;0.0704636;0.255001
25;calc iter;100;3.88054;3.78536;4.07481
25;calc total;1;388.057;388.057;388.057
25;total;1;433.246;433.246;433.246
26;initialize;1;19.9737;19.9737;19.9737
26;async;100;0.0339152;0.0283681;0.107986
26;inner;100;3.70173;3.6802;3.76093
26;wait;100;6.39293e-05;3.3399e-05;0.000166768
26;boundary;100;0.144856;0.0662125;0.242182
26;calc iter;100;3.88057;3.78086;4.09261
26;calc total;1;388.057;388.057;388.057
26;total;1;433.877;433.877;433.877
27;initialize;1;20.1011;20.1011;20.1011
27;async;100;0.0410881;0.0293033;0.10861
27;inner;100;3.70187;3.6834;3.75861
27;wait;100;6.04185e-05;4.1579e-05;0.000132239
27;boundary;100;0.137476;0.073839;0.243101
27;calc iter;100;3.8805;3.79833;4.09384
27;calc total;1;388.057;388.057;388.057
27;total;1;434.004;434.004;434.004
28;initialize;1;19.0734;19.0734;19.0734
28;async;100;0.0534486;0.0324004;0.136445
28;inner;100;3.6889;3.66612;3.73937
28;wait;100;6.65496e-05;5.4889e-05;0.000190998
28;boundary;100;0.137984;0.0884444;0.244115
28;calc iter;100;3.8804;3.7963;4.07863
28;calc total;1;388.057;388.057;388.057
28;total;1;432.976;432.976;432.976
29;initialize;1;20.4314;20.4314;20.4314
29;async;100;0.0465593;0.0339808;0.108013
29;inner;100;3.69565;3.68535;3.75434
29;wait;100;6.45501e-05;3.8379e-05;0.000252978
29;boundary;100;0.138108;0.0803518;0.246837
29;calc iter;100;3.88038;3.80653;4.07807
29;calc total;1;388.057;388.057;388.057
29;total;1;434.334;434.334;434.334
30;initialize;1;19.3621;19.3621;19.3621
30;async;100;0.0415473;0.0267437;0.108136
30;inner;100;3.70455;3.68721;3.76462
30;wait;100;5.98214e-05;3.5569e-05;0.000178838
30;boundary;100;0.134282;0.0751467;0.240156
30;calc iter;100;3.88044;3.80293;4.09161
30;calc total;1;388.057;388.057;388.057
30;total;1;433.265;433.265;433.265
31;initialize;1;20.0246;20.0246;20.0246
31;async;100;0.0371674;0.0270119;0.108072
31;inner;100;3.70557;3.68194;3.76519
31;wait;100;6.85369e-05;4.033e-05;0.000167569
31;boundary;100;0.137538;0.0828131;0.244894
31;calc iter;100;3.88035;3.80911;4.09582
31;calc total;1;388.057;388.057;388.057
31;total;1;433.928;433.928;433.928
32;initialize;1;20.3725;20.3725;20.3725
32;async;100;0.459108;0.0974801;0.671988
32;inner;100;3.31205;3.1417;3.66149
32;wait;100;7.46107e-05;6.1359e-05;0.000104199
32;boundary;100;0.102453;0.089433;0.194389
32;calc iter;100;3.87369;3.65012;4.11114
32;calc total;1;388.057;388.057;388.057
32;total;1;434.276;434.276;434.276
33;initialize;1;20.3308;20.3308;20.3308
33;async;100;0.393418;0.0974259;0.522882
33;inner;100;3.39455;3.29545;3.66145
33;wait;100;6.25996e-05;3.82e-05;0.000140879
33;boundary;100;0.0867004;0.0716171;0.198069
33;calc iter;100;3.87473;3.67474;4.10879
33;calc total;1;388.057;388.057;388.057
33;total;1;434.234;434.234;434.234
34;initialize;1;20.6647;20.6647;20.6647
34;async;100;0.357697;0.0979843;0.490239
34;inner;100;3.43925;3.32229;3.67321
34;wait;100;4.25968e-05;2.932e-05;0.000145388
34;boundary;100;0.078563;0.0642187;0.212015
34;calc iter;100;3.87555;3.73341;3.99201
34;calc total;1;388.057;388.057;388.057
34;total;1;434.568;434.568;434.568
35;initialize;1;20.5976;20.5976;20.5976
35;async;100;0.376987;0.0994302;0.513598
35;inner;100;3.41347;3.29186;3.67351
35;wait;100;6.00159e-05;3.101e-05;0.000248447
35;boundary;100;0.0842408;0.0628236;0.21444
35;calc iter;100;3.87476;3.72604;3.98752
35;calc total;1;388.057;388.057;388.057
35;total;1;434.501;434.501;434.501
36;initialize;1;20.6298;20.6298;20.6298
36;async;100;0.348302;0.096749;0.65471
36;inner;100;3.44132;3.20597;3.65933
36;wait;100;6.03245e-05;4.184e-05;0.000133249
36;boundary;100;0.0867705;0.0636735;0.189937
36;calc iter;100;3.87645;3.63486;4.18039
36;calc total;1;388.057;388.057;388.057
36;total;1;434.533;434.533;434.533
37;initialize;1;20.7316;20.7316;20.7316
37;async;100;0.317134;0.0995051;0.43495
37;inner;100;3.48698;3.4058;3.66246
37;wait;100;5.47535e-05;3.223e-05;0.000167488
37;boundary;100;0.0725842;0.0606767;0.197539
37;calc iter;100;3.87675;3.73314;4.00766
37;calc total;1;388.057;388.057;388.057
37;total;1;434.635;434.635;434.635
38;initialize;1;20.5393;20.5393;20.5393
38;async;100;0.32113;0.0967474;0.422062
38;inner;100;3.49103;3.42979;3.66981
38;wait;100;4.07818e-05;2.7039e-05;0.000139418
38;boundary;100;0.0646351;0.0587236;0.20661
38;calc iter;100;3.87684;3.76973;4.00135
38;calc total;1;388.057;388.057;388.057
38;total;1;434.443;434.443;434.443
39;initialize;1;20.5401;20.5401;20.5401
39;async;100;0.312368;0.0990353;0.421712
39;inner;100;3.49526;3.42276;3.67329
39;wait;100;5.0764e-05;2.9079e-05;0.000126649
39;boundary;100;0.0690131;0.0603683;0.212918
39;calc iter;100;3.87669;3.77727;3.98538
39;calc total;1;388.057;388.057;388.057
39;total;1;434.443;434.443;434.443
40;initialize;1;19.9409;19.9409;19.9409
40;async;100;0.233768;0.0339357;0.477549
40;inner;100;3.56516;3.41132;3.70859
40;wait;100;0.000106327;5.874e-05;0.000303887
40;boundary;100;0.0795389;0.0560305;0.271343
40;calc iter;100;3.87857;3.66929;4.13985
40;calc total;1;388.057;388.057;388.057
40;total;1;433.844;433.844;433.844
41;initialize;1;20.502;20.502;20.502
41;async;100;0.234706;0.0296252;0.285911
41;inner;100;3.57533;3.54562;3.7659
41;wait;100;7.40164e-05;3.278e-05;0.000600054
41;boundary;100;0.0685484;0.0499156;0.238363
41;calc iter;100;3.87866;3.81906;4.11193
41;calc total;1;388.057;388.057;388.057
41;total;1;434.406;434.406;434.406
42;initialize;1;20.6298;20.6298;20.6298
42;async;100;0.245499;0.0476747;0.301988
42;inner;100;3.56593;3.53882;3.71777
42;wait;100;4.40626e-05;2.495e-05;0.000219848
42;boundary;100;0.0671926;0.0502757;0.265522
42;calc iter;100;3.87867;3.81479;4.08187
42;calc total;1;388.057;388.057;388.057
42;total;1;434.533;434.533;434.533
43;initialize;1;20.4634;20.4634;20.4634
43;async;100;0.234848;0.0324259;0.299373
43;inner;100;3.57517;3.53788;3.75043
43;wait;100;6.44126e-05;2.806e-05;0.000496105
43;boundary;100;0.0684879;0.0550221;0.242158
43;calc iter;100;3.87858;3.82476;4.10059
43;calc total;1;388.057;388.057;388.057
43;total;1;434.366;434.366;434.366
44;initialize;1;20.5603;20.5603;20.5603
44;async;100;0.235349;0.0358521;0.494996
44;inner;100;3.5547;3.38342;3.70505
44;wait;100;9.54346e-05;5.233e-05;0.000189798
44;boundary;100;0.0880735;0.0610637;0.273572
44;calc iter;100;3.87822;3.62592;4.11948
44;calc total;1;388.057;388.057;388.057
44;total;1;434.463;434.463;434.463
45;initialize;1;20.7034;20.7034;20.7034
45;async;100;0.229695;0.0530124;0.295008
45;inner;100;3.57491;3.52982;3.70162
45;wait;100;7.70489e-05;3.644e-05;0.000216158
45;boundary;100;0.0737003;0.0575805;0.276589
45;calc iter;100;3.87838;3.81308;4.07682
45;calc total;1;388.057;388.057;388.057
45;total;1;434.606;434.606;434.606
46;initialize;1;20.5027;20.5027;20.5027
46;async;100;0.234421;0.0325511;0.295129
46;inner;100;3.57607;3.5332;3.75011
46;wait;100;5.21654e-05;2.641e-05;0.000466685
46;boundary;100;0.0679188;0.052796;0.2457
46;calc iter;100;3.87846;3.82844;4.10075
46;calc total;1;388.057;388.057;388.057
46;total;1;434.406;434.406;434.406
47;initialize;1;20.1012;20.1012;20.1012
47;async;100;0.230853;0.0342802;0.288735
47;inner;100;3.57604;3.53444;3.73125
47;wait;100;5.96387e-05;2.5269e-05;0.000270987
47;boundary;100;0.0713976;0.0526204;0.258173
47;calc iter;100;3.87835;3.82114;4.09132
47;calc total;1;388.057;388.057;388.057
47;total;1;434.004;434.004;434.004
48;initialize;1;19.5981;19.5981;19.5981
48;async;100;0.623098;0.0998843;1.36543
48;inner;100;3.14169;2.63208;3.65663
48;wait;100;6.62182e-05;5.6809e-05;0.000137119
48;boundary;100;0.10396;0.0868789;0.200997
48;calc iter;100;3.86882;2.83324;4.50266
48;calc total;1;388.057;388.057;388.057
48;total;1;433.501;433.501;433.501
49;initialize;1;20.593;20.593;20.593
49;async;100;0.551217;0.100857;0.890204
49;inner;100;3.22549;2.97863;3.65694
49;wait;100;5.38647e-05;3.231e-05;9.166e-05
49;boundary;100;0.0922585;0.0643199;0.202123
49;calc iter;100;3.86902;3.4097;4.15412
49;calc total;1;388.057;388.057;388.057
49;total;1;434.496;434.496;434.496
50;initialize;1;19.4071;19.4071;19.4071
50;async;100;0.525183;0.0990156;0.917602
50;inner;100;3.26753;2.99012;3.66622
50;wait;100;4.22896e-05;2.8419e-05;0.000143559
50;boundary;100;0.0771805;0.0617001;0.204409
50;calc iter;100;3.86994;3.3685;4.1328
50;calc total;1;388.057;388.057;388.057
50;total;1;433.31;433.31;433.31
51;initialize;1;20.2049;20.2049;20.2049
51;async;100;0.539587;0.0992858;0.86574
51;inner;100;3.24544;2.97115;3.6667
51;wait;100;5.58487e-05;2.9409e-05;9.6399e-05
51;boundary;100;0.0844322;0.0595652;0.216745
51;calc iter;100;3.86952;3.40008;4.11638
51;calc total;1;388.057;388.057;388.057
51;total;1;434.108;434.108;434.108
52;initialize;1;19.1007;19.1007;19.1007
52;async;100;0.487749;0.0999569;1.3479
52;inner;100;3.29885;2.68767;3.65477
52;wait;100;6.04861e-05;4.3429e-05;8.9219e-05
52;boundary;100;0.0853064;0.0631245;0.196883
52;calc iter;100;3.87197;3.01313;4.74499
52;calc total;1;388.057;388.057;388.057
52;total;1;433.003;433.003;433.003
53;initialize;1;20.7044;20.7044;20.7044
53;async;100;0.453284;0.0996124;0.860881
53;inner;100;3.34756;3.03929;3.65424
53;wait;100;4.58339e-05;2.933e-05;0.000139518
53;boundary;100;0.0713932;0.0598995;0.195899
53;calc iter;100;3.87229;3.42954;4.3106
53;calc total;1;388.057;388.057;388.057
53;total;1;434.607;434.607;434.607
54;initialize;1;20.6368;20.6368;20.6368
54;async;100;0.453663;0.100838;0.769524
54;inner;100;3.35401;3.14954;3.66742
54;wait;100;3.74881e-05;2.323e-05;9.5029e-05
54;boundary;100;0.0646596;0.0578628;0.215105
54;calc iter;100;3.87237;3.5393;4.25822
54;calc total;1;388.057;388.057;388.057
54;total;1;434.54;434.54;434.54
55;initialize;1;20.2047;20.2047;20.2047
55;async;100;0.449236;0.101359;0.760474
55;inner;100;3.3554;3.1469;3.66615
55;wait;100;4.34047e-05;2.6249e-05;0.000141389
55;boundary;100;0.0673627;0.0571244;0.219022
55;calc iter;100;3.87204;3.53097;4.2492
55;calc total;1;388.057;388.057;388.057
55;total;1;434.108;434.108;434.108
56;initialize;1;20.6305;20.6305;20.6305
56;async;100;0.317585;0.0540195;0.907203
56;inner;100;3.47557;3.11648;3.71799
56;wait;100;7.096e-05;3.244e-05;0.000236188
56;boundary;100;0.0820374;0.0563872;0.274392
56;calc iter;100;3.87527;3.34012;4.41347
56;calc total;1;388.057;388.057;388.057
56;total;1;434.533;434.533;434.533
57;initialize;1;19.9738;19.9738;19.9738
57;async;100;0.308469;0.054794;0.460352
57;inner;100;3.48413;3.38548;3.72299
57;wait;100;5.05827e-05;2.685e-05;0.000193488
57;boundary;100;0.0827233;0.0485677;0.273191
57;calc iter;100;3.87537;3.75436;4.08371
57;calc total;1;388.057;388.057;388.057
57;total;1;433.877;433.877;433.877
58;initialize;1;19.6156;19.6156;19.6156
58;async;100;0.313849;0.0547257;0.456017
58;inner;100;3.48474;3.383;3.74144
58;wait;100;3.76461e-05;2.405e-05;0.000281487
58;boundary;100;0.0767313;0.0483333;0.261135
58;calc iter;100;3.87536;3.75019;4.09019
58;calc total;1;388.057;388.057;388.057
58;total;1;433.519;433.519;433.519
59;initialize;1;20.1156;20.1156;20.1156
59;async;100;0.306894;0.0487796;0.44795
59;inner;100;3.48911;3.3832;3.74123
59;wait;100;5.44915e-05;2.54e-05;0.000233068
59;boundary;100;0.0792907;0.0503778;0.258147
59;calc iter;100;3.87535;3.76539;4.09216
59;calc total;1;388.057;388.057;388.057
59;total;1;434.019;434.019;434.019
60;initialize;1;19.8847;19.8847;19.8847
60;async;100;0.331272;0.0430613;0.966902
60;inner;100;3.45455;3.04786;3.70495
60;wait;100;8.77434e-05;3.6929e-05;0.000234077
60;boundary;100;0.0890136;0.0508224;0.277797
60;calc iter;100;3.87493;3.21154;4.44429
60;calc total;1;388.057;388.057;388.057
60;total;1;433.788;433.788;433.788
61;initialize;1;19.0736;19.0736;19.0736
61;async;100;0.315389;0.0523494;0.432305
61;inner;100;3.48177;3.38978;3.70897
61;wait;100;5.9667e-05;2.94e-05;0.000219298
61;boundary;100;0.0778161;0.0500769;0.274314
61;calc iter;100;3.87504;3.77961;4.08305
61;calc total;1;388.057;388.057;388.057
61;total;1;432.977;432.977;432.977
62;initialize;1;20.0719;20.0719;20.0719
62;async;100;0.316104;0.0555908;0.429377
62;inner;100;3.48413;3.38964;3.73366
62;wait;100;4.34149e-05;2.4939e-05;0.000264177
62;boundary;100;0.0749016;0.0496554;0.263263
62;calc iter;100;3.87518;3.76965;4.08995
62;calc total;1;388.057;388.057;388.057
62;total;1;433.975;433.975;433.975
63;initialize;1;19.8445;19.8445;19.8445
63;async;100;0.314782;0.0567235;0.438649
63;inner;100;3.48427;3.38341;3.73205
63;wait;100;6.28407e-05;2.749e-05;0.000241878
63;boundary;100;0.0758985;0.0509338;0.258483
63;calc iter;100;3.87501;3.79319;4.09167
63;calc total;1;388.057;388.057;388.057
63;total;1;433.747;433.747;433.747
64;initialize;1;19.6329;19.6329;19.6329
64;async;100;0.453947;0.109249;0.696059
64;inner;100;3.31295;3.11086;3.66127
64;wait;100;7.19873e-05;4.08e-05;0.000105729
64;boundary;100;0.100987;0.084234;0.213435
64;calc iter;100;3.86796;3.63493;4.14314
64;calc total;1;388.057;388.057;388.057
64;total;1;433.537;433.537;433.537
65;initialize;1;20.5029;20.5029;20.5029
65;async;100;0.422313;0.10883;0.599383
65;inner;100;3.35451;3.20375;3.66051
65;wait;100;6.31725e-05;3.828e-05;9.512e-05
65;boundary;100;0.0919479;0.0768025;0.210263
65;calc iter;100;3.86884;3.65846;4.06405
65;calc total;1;388.057;388.057;388.057
65;total;1;434.406;434.406;434.406
66;initialize;1;19.9222;19.9222;19.9222
66;async;100;0.381548;0.107669;0.583508
66;inner;100;3.40462;3.24069;3.67248
66;wait;100;4.52146e-05;3.087e-05;0.000140659
66;boundary;100;0.0830589;0.0713102;0.228886
66;calc iter;100;3.86927;3.62245;4.1142
66;calc total;1;388.057;388.057;388.057
66;total;1;433.825;433.825;433.825
67;initialize;1;20.3303;20.3303;20.3303
67;async;100;0.396201;0.104944;0.606227
67;inner;100;3.39319;3.228;3.66353
67;wait;100;5.32781e-05;3.117e-05;0.000140189
67;boundary;100;0.0796462;0.0701894;0.212239
67;calc iter;100;3.8691;3.63575;4.11697
67;calc total;1;388.057;388.057;388.057
67;total;1;434.234;434.234;434.234
68;initialize;1;20.5028;20.5028;20.5028
68;async;100;0.351179;0.106717;0.536556
68;inner;100;3.43429;3.28491;3.65949
68;wait;100;6.67331e-05;3.176e-05;0.000112559
68;boundary;100;0.0853094;0.0582746;0.209224
68;calc iter;100;3.87085;3.68369;4.04072
68;calc total;1;388.057;388.057;388.057
68;total;1;434.406;434.406;434.406
69;initialize;1;20.5976;20.5976;20.5976
69;async;100;0.340928;0.107162;0.640077
69;inner;100;3.45978;3.22096;3.65904
69;wait;100;4.89031e-05;2.752e-05;0.000119349
69;boundary;100;0.0704121;0.0591719;0.209781
69;calc iter;100;3.87117;3.6433;4.15147
69;calc total;1;388.057;388.057;388.057
69;total;1;434.5;434.5;434.5
70;initialize;1;19.5347;19.5347;19.5347
70;async;100;0.335828;0.10448;0.600984
70;inner;100;3.46729;3.28668;3.67276
70;wait;100;4.57398e-05;2.8409e-05;0.000152859
70;boundary;100;0.0682101;0.0576941;0.228022
70;calc iter;100;3.87138;3.66345;4.10162
70;calc total;1;388.057;388.057;388.057
70;total;1;433.437;433.437;433.437
71;initialize;1;19.8448;19.8448;19.8448
71;async;100;0.333132;0.109177;0.471087
71;inner;100;3.47028;3.36249;3.67207
71;wait;100;5.09328e-05;2.7179e-05;9.3399e-05
71;boundary;100;0.0678711;0.0576586;0.229251
71;calc iter;100;3.87134;3.77625;4.01061
71;calc total;1;388.057;388.057;388.057
71;total;1;433.748;433.748;433.748
72;initialize;1;19.4518;19.4518;19.4518
72;async;100;0.2297;0.0368355;0.340592
72;inner;100;3.55836;3.46691;3.71202
72;wait;100;8.91562e-05;4.568e-05;0.000227287
72;boundary;100;0.0850782;0.0446215;0.28487
72;calc iter;100;3.87323;3.80448;4.10501
72;calc total;1;388.057;388.057;388.057
72;total;1;433.355;433.355;433.355
73;initialize;1;20.0052;20.0052;20.0052
73;async;100;0.233335;0.032874;0.349593
73;inner;100;3.56193;3.46993;3.71477
73;wait;100;6.29843e-05;2.39e-05;0.000254088
73;boundary;100;0.0779425;0.0448316;0.282552
73;calc iter;100;3.87328;3.79708;4.10628
73;calc total;1;388.057;388.057;388.057
73;total;1;433.908;433.908;433.908
74;initialize;1;19.7408;19.7408;19.7408
74;async;100;0.234674;0.0299538;0.336688
74;inner;100;3.56271;3.47417;3.74397
74;wait;100;4.84134e-05;2.4699e-05;0.000412986
74;boundary;100;0.0759144;0.0475214;0.261226
74;calc iter;100;3.87335;3.8102;4.11356
74;calc total;1;388.057;388.057;388.057
74;total;1;433.644;433.644;433.644
75;initialize;1;19.8029;19.8029;19.8029
75;async;100;0.229235;0.0297818;0.341712
75;inner;100;3.5674;3.47033;3.74877
75;wait;100;5.84911e-05;2.533e-05;0.000406026
75;boundary;100;0.0766534;0.0484543;0.259491
75;calc iter;100;3.87335;3.8171;4.11743
75;calc total;1;388.057;388.057;388.057
75;total;1;433.706;433.706;433.706
76;initialize;1;20.5601;20.5601;20.5601
76;async;100;0.225254;0.0367481;0.46073
76;inner;100;3.55588;3.35468;3.69021
76;wait;100;0.00010302;5.375e-05;0.000151919
76;boundary;100;0.0918595;0.063538;0.281171
76;calc iter;100;3.8731;3.67934;4.07448
76;calc total;1;388.057;388.057;388.057
76;total;1;434.463;434.463;434.463
77;initialize;1;20.3305;20.3305;20.3305
77;async;100;0.223891;0.0374415;0.340376
77;inner;100;3.56599;3.45763;3.70903
77;wait;100;7.3034e-05;3.562e-05;0.000223248
77;boundary;100;0.0831091;0.0612922;0.285569
77;calc iter;100;3.87307;3.79414;4.104
77;calc total;1;388.057;388.057;388.057
77;total;1;434.234;434.234;434.234
78;initialize;1;19.9029;19.9029;19.9029
78;async;100;0.222768;0.0297837;0.346346
78;inner;100;3.57102;3.46377;3.74489
78;wait;100;5.21913e-05;3.02e-05;0.000413225
78;boundary;100;0.0793707;0.0518089;0.260151
78;calc iter;100;3.87321;3.78973;4.11383
78;calc total;1;388.057;388.057;388.057
78;total;1;433.806;433.806;433.806
79;initialize;1;19.7801;19.7801;19.7801
79;async;100;0.223314;0.0286449;0.344006
79;inner;100;3.57241;3.46345;3.74773
79;wait;100;6.52275e-05;2.8439e-05;0.000344326
79;boundary;100;0.0773247;0.053101;0.259127
79;calc iter;100;3.87312;3.80007;4.11653
79;calc total;1;388.057;388.057;388.057
79;total;1;433.683;433.683;433.683
80;initialize;1;20.463;20.463;20.463
80;async;100;0.193634;0.10035;0.241379
80;inner;100;3.58454;3.55223;3.64396
80;wait;100;6.86176e-05;5.171e-05;0.000152629
80;boundary;100;0.095058;0.0811287;0.158245
80;calc iter;100;3.87331;3.81434;3.91715
80;calc total;1;388.057;388.057;388.057
80;total;1;434.367;434.367;434.367
81;initialize;1;20.3732;20.3732;20.3732
81;async;100;0.185538;0.108979;0.228668
81;inner;100;3.59804;3.56969;3.66081
81;wait;100;6.33124e-05;3.688e-05;0.000137039
81;boundary;100;0.0898303;0.0819352;0.202525
81;calc iter;100;3.87348;3.81531;3.97246
81;calc total;1;388.057;388.057;388.057
81;total;1;434.276;434.276;434.276
82;initialize;1;19.2003;19.2003;19.2003
82;async;100;0.170375;0.10755;0.201156
82;inner;100;3.62082;3.5985;3.67143
82;wait;100;5.78069e-05;4.139e-05;0.000137938
82;boundary;100;0.0825704;0.0739725;0.215909
82;calc iter;100;3.87382;3.83026;3.99459
82;calc total;1;388.057;388.057;388.057
82;total;1;433.103;433.103;433.103
83;initialize;1;20.422;20.422;20.422
83;async;100;0.170165;0.104784;0.222736
83;inner;100;3.61429;3.58245;3.66502
83;wait;100;6.16244e-05;3.79e-05;0.000111139
83;boundary;100;0.0891899;0.0769648;0.203691
83;calc iter;100;3.87371;3.81914;3.97362
83;calc total;1;388.057;388.057;388.057
83;total;1;434.325;434.325;434.325
84;initialize;1;19.0728;19.0728;19.0728
84;async;100;0.16757;0.106243;0.218513
84;inner;100;3.61726;3.57181;3.67002
84;wait;100;6.78989e-05;4.5019e-05;0.000151158
84;boundary;100;0.0893266;0.0691061;0.199093
84;calc iter;100;3.87423;3.81742;3.96311
84;calc total;1;388.057;388.057;388.057
84;total;1;432.976;432.976;432.976
85;initialize;1;20.3309;20.3309;20.3309
85;async;100;0.15716;0.106314;0.240267
85;inner;100;3.637;3.57387;3.67685
85;wait;100;6.16403e-05;3.261e-05;9.8809e-05
85;boundary;100;0.0800579;0.0665356;0.199771
85;calc iter;100;3.87428;3.8057;3.96523
85;calc total;1;388.057;388.057;388.057
85;total;1;434.234;434.234;434.234
86;initialize;1;19.1005;19.1005;19.1005
86;async;100;0.136322;0.0938173;0.224348
86;inner;100;3.64296;3.60819;3.68731
86;wait;100;4.97289e-05;2.969e-05;0.000244047
86;boundary;100;0.0951027;0.0628311;0.229507
86;calc iter;100;3.87444;3.80291;4.00891
86;calc total;1;388.057;388.057;388.057
86;total;1;433.003;433.003;433.003
87;initialize;1;20.4631;20.4631;20.4631
87;async;100;0.144153;0.0828505;0.186224
87;inner;100;3.64529;3.60758;3.68297
87;wait;100;5.502e-05;3.281e-05;0.000146318
87;boundary;100;0.0848886;0.0627571;0.220005
87;calc iter;100;3.87439;3.8246;3.9977
87;calc total;1;388.057;388.057;388.057
87;total;1;434.366;434.366;434.366
88;initialize;1;20.2731;20.2731;20.2731
88;async;100;0.0481281;0.0314966;0.108844
88;inner;100;3.6851;3.67246;3.72517
88;wait;100;7.60765e-05;5.382e-05;0.000259377
88;boundary;100;0.141584;0.0828867;0.280304
88;calc iter;100;3.87489;3.80033;4.08503
88;calc total;1;388.057;388.057;388.057
88;total;1;434.176;434.176;434.176
89;initialize;1;20.706;20.706;20.706
89;async;100;0.0460017;0.0294343;0.107388
89;inner;100;3.6857;3.66322;3.72802
89;wait;100;7.08048e-05;3.297e-05;0.000272957
89;boundary;100;0.143166;0.070815;0.273156
89;calc iter;100;3.87494;3.79285;4.08799
89;calc total;1;388.057;388.057;388.057
89;total;1;434.609;434.609;434.609
90;initialize;1;19.0731;19.0731;19.0731
90;async;100;0.0354395;0.0268052;0.108508
90;inner;100;3.69498;3.67263;3.74011
90;wait;100;6.76158e-05;3.5319e-05;0.000263647
90;boundary;100;0.144494;0.0701373;0.256997
90;calc iter;100;3.87499;3.7767;4.10589
90;calc total;1;388.057;388.057;388.057
90;total;1;432.976;432.976;432.976
91;initialize;1;19.1487;19.1487;19.1487
91;async;100;0.0368044;0.029653;0.108593
91;inner;100;3.69436;3.66489;3.73771
91;wait;100;6.40043e-05;2.874e-05;0.000373636
91;boundary;100;0.143707;0.0704541;0.257855
91;calc iter;100;3.87494;3.7827;4.10445
91;calc total;1;388.057;388.057;388.057
91;total;1;433.052;433.052;433.052
92;initialize;1;19.2273;19.2273;19.2273
92;async;100;0.0500656;0.0302119;0.121292
92;inner;100;3.68411;3.66226;3.72578
92;wait;100;7.05312e-05;5.178e-05;0.000228468
92;boundary;100;0.140505;0.0908166;0.266614
92;calc iter;100;3.87475;3.79826;4.09107
92;calc total;1;388.057;388.057;388.057
92;total;1;433.13;433.13;433.13
93;initialize;1;19.3824;19.3824;19.3824
93;async;100;0.0454895;0.0345049;0.108405
93;inner;100;3.68993;3.67431;3.72829
93;wait;100;6.40323e-05;3.807e-05;0.000262148
93;boundary;100;0.139306;0.0795773;0.269849
93;calc iter;100;3.8748;3.80994;4.08926
93;calc total;1;388.057;388.057;388.057
93;total;1;433.286;433.286;433.286
94;initialize;1;19.7804;19.7804;19.7804
94;async;100;0.0388498;0.0282345;0.108906
94;inner;100;3.69887;3.68613;3.73888
94;wait;100;6.26718e-05;3.293e-05;0.000349426
94;boundary;100;0.13708;0.0748546;0.256818
94;calc iter;100;3.87486;3.79807;4.10491
94;calc total;1;388.057;388.057;388.057
94;total;1;433.683;433.683;433.683
95;initialize;1;19.4284;19.4284;19.4284
95;async;100;0.0375554;0.0290487;0.10824
95;inner;100;3.69913;3.68699;3.73887
95;wait;100;5.793e-05;3.2959e-05;0.000346337
95;boundary;100;0.138081;0.0796697;0.259353
95;calc iter;100;3.87483;3.80845;4.10029
95;calc total;1;388.057;388.057;388.057
95;total;1;433.332;433.332;433.332
96;initialize;1;20.2336;20.2336;20.2336
96;async;100;0.394299;0.09953;0.602959
96;inner;100;3.37501;3.18891;3.66152
96;wait;100;6.92871e-05;5.056e-05;0.000105079
96;boundary;100;0.0987128;0.081503;0.202963
96;calc iter;100;3.8681;3.67851;4.13782
96;calc total;1;388.057;388.057;388.057
96;total;1;434.137;434.137;434.137
97;initialize;1;20.2733;20.2733;20.2733
97;async;100;0.367978;0.0994702;0.5435
97;inner;100;3.40714;3.26125;3.66028
97;wait;100;6.61777e-05;3.701e-05;0.000143809
97;boundary;100;0.093405;0.07748;0.204756
97;calc iter;100;3.86859;3.69078;4.01899
97;calc total;1;388.057;388.057;388.057
97;total;1;434.176;434.176;434.176
98;initialize;1;20.0561;20.0561;20.0561
98;async;100;0.349458;0.098462;0.493207
98;inner;100;3.43881;3.3211;3.66881
98;wait;100;5.62156e-05;3.221e-05;0.000143508
98;boundary;100;0.0807618;0.0705094;0.210132
98;calc iter;100;3.86909;3.70325;3.99978
98;calc total;1;388.057;388.057;388.057
98;total;1;433.959;433.959;433.959
99;initialize;1;19.8217;19.8217;19.8217
99;async;100;0.355033;0.0998198;0.505779
99;inner;100;3.42907;3.3132;3.67159
99;wait;100;6.06346e-05;3.424e-05;0.000146819
99;boundary;100;0.0847814;0.0727647;0.218401
99;calc iter;100;3.86895;3.6947;3.99615
99;calc total;1;388.057;388.057;388.057
99;total;1;433.725;433.725;433.725
100;initialize;1;19.6549;19.6549;19.6549
100;async;100;0.33367;0.0995642;0.502247
100;inner;100;3.45155;3.3085;3.65989
100;wait;100;6.59135e-05;3.7819e-05;0.000142878
100;boundary;100;0.0848203;0.0609115;0.201605
100;calc iter;100;3.87011;3.70726;4.02743
100;calc total;1;388.057;388.057;388.057
100;total;1;433.558;433.558;433.558
101;initialize;1;19.0737;19.0737;19.0737
101;async;100;0.321362;0.100477;0.455906
101;inner;100;3.47584;3.37448;3.66072
101;wait;100;5.57911e-05;3.382e-05;9.4039e-05
101;boundary;100;0.0730114;0.0605009;0.203436
101;calc iter;100;3.87027;3.7638;3.96915
101;calc total;1;388.057;388.057;388.057
101;total;1;432.977;432.977;432.977
102;initialize;1;19.552;19.552;19.552
102;async;100;0.323464;0.0998477;0.457725
102;inner;100;3.48026;3.37722;3.67112
102;wait;100;4.60711e-05;2.6149e-05;9.7049e-05
102;boundary;100;0.0668238;0.0577914;0.213823
102;calc iter;100;3.87059;3.74427;3.98489
102;calc total;1;388.057;388.057;388.057
102;total;1;433.455;433.455;433.455
103;initialize;1;19.0736;19.0736;19.0736
103;async;100;0.318085;0.0995897;0.437905
103;inner;100;3.48256;3.37963;3.67099
103;wait;100;5.22941e-05;2.6799e-05;0.000137799
103;boundary;100;0.0698299;0.0583907;0.21811
103;calc iter;100;3.87053;3.75583;3.98884
103;calc total;1;388.057;388.057;388.057
103;total;1;432.977;432.977;432.977
104;initialize;1;19.865;19.865;19.865
104;async;100;0.24561;0.0361882;0.365035
104;inner;100;3.53645;3.44391;3.71478
104;wait;100;8.2334e-05;3.546e-05;0.000238478
104;boundary;100;0.0912427;0.0584737;0.274092
104;calc iter;100;3.87339;3.77256;4.09333
104;calc total;1;388.057;388.057;388.057
104;total;1;433.768;433.768;433.768
105;initialize;1;19.5764;19.5764;19.5764
105;async;100;0.243738;0.0332636;0.345521
105;inner;100;3.53995;3.45199;3.71161
105;wait;100;6.12768e-05;2.5499e-05;0.000263488
105;boundary;100;0.0896142;0.0558446;0.275692
105;calc iter;100;3.87337;3.80872;4.09041
105;calc total;1;388.057;388.057;388.057
105;total;1;433.479;433.479;433.479
106;initialize;1;20.6305;20.6305;20.6305
106;async;100;0.243493;0.0304037;0.331741
106;inner;100;3.54289;3.45672;3.73025
106;wait;100;4.52802e-05;2.195e-05;0.000221878
106;boundary;100;0.0869806;0.0559619;0.266429
106;calc iter;100;3.87342;3.80144;4.09779
106;calc total;1;388.057;388.057;388.057
106;total;1;434.533;434.533;434.533
107;initialize;1;19.2999;19.2999;19.2999
107;async;100;0.239978;0.030212;0.335372
107;inner;100;3.54456;3.4544;3.73463
107;wait;100;5.53643e-05;2.5119e-05;0.000242518
107;boundary;100;0.0888374;0.057926;0.265237
107;calc iter;100;3.87344;3.81429;4.10253
107;calc total;1;388.057;388.057;388.057
107;total;1;433.203;433.203;433.203
108;initialize;1;19.7206;19.7206;19.7206
108;async;100;0.252187;0.0323824;0.382231
108;inner;100;3.52937;3.45131;3.70407
108;wait;100;9.02785e-05;5.638e-05;0.000265147
108;boundary;100;0.0913551;0.0616342;0.280937
108;calc iter;100;3.87301;3.78499;4.0859
108;calc total;1;388.057;388.057;388.057
108;total;1;433.624;433.624;433.624
109;initialize;1;19.6155;19.6155;19.6155
109;async;100;0.246807;0.0336319;0.363555
109;inner;100;3.5385;3.4543;3.70974
109;wait;100;7.98895e-05;3.394e-05;0.000209298
109;boundary;100;0.0878302;0.0580723;0.27804
109;calc iter;100;3.87322;3.8022;4.08747
109;calc total;1;388.057;388.057;388.057
109;total;1;433.519;433.519;433.519
110;initialize;1;19.9566;19.9566;19.9566
110;async;100;0.245649;0.0296022;0.355958
110;inner;100;3.54379;3.45657;3.73894
110;wait;100;5.73247e-05;2.606e-05;0.000446315
110;boundary;100;0.083781;0.0549669;0.261416
110;calc iter;100;3.87328;3.80942;4.10426
110;calc total;1;388.057;388.057;388.057
110;total;1;433.86;433.86;433.86
111;initialize;1;20.13;20.13;20.13
111;async;100;0.2453;0.0289146;0.356644
111;inner;100;3.54372;3.45542;3.73115
111;wait;100;6.18706e-05;2.887e-05;0.000292297
111;boundary;100;0.0841859;0.0582498;0.264217
111;calc iter;100;3.87327;3.81594;4.09695
111;calc total;1;388.057;388.057;388.057
111;total;1;434.033;434.033;434.033
112;initialize;1;20.5606;20.5606;20.5606
112;async;100;0.421241;0.107708;0.793792
112;inner;100;3.35503;3.01412;3.65438
112;wait;100;7.11213e-05;4.077e-05;0.000150578
112;boundary;100;0.0945192;0.0829542;0.164163
112;calc iter;100;3.87086;3.65892;4.1434
112;calc total;1;388.057;388.057;388.057
112;total;1;434.463;434.463;434.463
113;initialize;1;20.5976;20.5976;20.5976
113;async;100;0.405515;0.106451;0.678389
113;inner;100;3.36974;3.14042;3.65049
113;wait;100;7.05529e-05;4.7e-05;0.000144149
113;boundary;100;0.0958943;0.0769399;0.137804
113;calc iter;100;3.87122;3.58027;4.14639
113;calc total;1;388.057;388.057;388.057
113;total;1;434.5;434.5;434.5
114;initialize;1;20.0722;20.0722;20.0722
114;async;100;0.378035;0.101103;0.620048
114;inner;100;3.41385;3.2344;3.65431
114;wait;100;5.34585e-05;3.073e-05;0.000142658
114;boundary;100;0.079444;0.0625812;0.139757
114;calc iter;100;3.87139;3.69505;4.06091
114;calc total;1;388.057;388.057;388.057
114;total;1;433.975;433.975;433.975
115;initialize;1;19.9032;19.9032;19.9032
115;async;100;0.384312;0.108209;0.612119
115;inner;100;3.40462;3.22872;3.66414
115;wait;100;5.57421e-05;2.819e-05;0.000122928
115;boundary;100;0.0823623;0.058467;0.163316
115;calc iter;100;3.87135;3.69559;4.0732
115;calc total;1;388.057;388.057;388.057
115;total;1;433.806;433.806;433.806
116;initialize;1;20.1748;20.1748;20.1748
116;async;100;0.412756;0.106941;0.871533
116;inner;100;3.36688;2.97914;3.66142
116;wait;100;6.51409e-05;4.2839e-05;0.000115429
116;boundary;100;0.0932386;0.0629054;0.182361
116;calc iter;100;3.87294;3.63158;4.15704
116;calc total;1;388.057;388.057;388.057
116;total;1;434.078;434.078;434.078
117;initialize;1;19.7587;19.7587;19.7587
117;async;100;0.377223;0.107315;0.771988
117;inner;100;3.4264;3.12225;3.65937
117;wait;100;5.06798e-05;3.0869e-05;0.000147338
117;boundary;100;0.0696025;0.0598908;0.161094
117;calc iter;100;3.87328;3.58014;4.08352
117;calc total;1;388.057;388.057;388.057
117;total;1;433.662;433.662;433.662
118;initialize;1;20.4218;20.4218;20.4218
118;async;100;0.36069;0.106989;0.672482
118;inner;100;3.44682;3.26526;3.67187
118;wait;100;3.97246e-05;2.56e-05;8.7039e-05
118;boundary;100;0.0657717;0.0586445;0.206391
118;calc iter;100;3.87332;3.74895;4.08822
118;calc total;1;388.057;388.057;388.057
118;total;1;434.325;434.325;434.325
119;initialize;1;19.4287;19.4287;19.4287
119;async;100;0.360654;0.107859;0.64075
119;inner;100;3.44519;3.26262;3.67097
119;wait;100;5.29396e-05;2.765e-05;0.000115148
119;boundary;100;0.0672026;0.0588116;0.20375
119;calc iter;100;3.8731;3.75329;4.05561
119;calc total;1;388.057;388.057;388.057
119;total;1;433.331;433.331;433.331
120;initialize;1;20.665;20.665;20.665
120;async;100;0.262346;0.0341307;0.396357
120;inner;100;3.5228;3.42076;3.71976
120;wait;100;8.38142e-05;3.121e-05;0.000220188
120;boundary;100;0.0908727;0.0684326;0.245201
120;calc iter;100;3.8761;3.81161;4.07359
120;calc total;1;388.057;388.057;388.057
120;total;1;434.568;434.568;434.568
121;initialize;1;19.7406;19.7406;19.7406
121;async;100;0.260207;0.0495113;0.393973
121;inner;100;3.52784;3.43541;3.72138
121;wait;100;6.08688e-05;2.9e-05;0.000165769
121;boundary;100;0.0881111;0.0652202;0.243774
121;calc iter;100;3.87622;3.79042;4.07435
121;calc total;1;388.057;388.057;388.057
121;total;1;433.644;433.644;433.644
122;initialize;1;20.362;20.362;20.362
122;async;100;0.261915;0.0305323;0.406578
122;inner;100;3.5291;3.4359;3.74775
122;wait;100;4.66562e-05;2.603e-05;0.000276128
122;boundary;100;0.0851525;0.06223;0.237374
122;calc iter;100;3.87622;3.81107;4.09435
122;calc total;1;388.057;388.057;388.057
122;total;1;434.265;434.265;434.265
123;initialize;1;20.6652;20.6652;20.6652
123;async;100;0.259018;0.0352339;0.412775
123;inner;100;3.53125;3.43916;3.73983
123;wait;100;5.53869e-05;2.406e-05;0.000281187
123;boundary;100;0.0858703;0.060434;0.24169
123;calc iter;100;3.8762;3.81299;4.09023
123;calc total;1;388.057;388.057;388.057
123;total;1;434.568;434.568;434.568
124;initialize;1;20.6709;20.6709;20.6709
124;async;100;0.266301;0.0343721;0.378579
124;inner;100;3.5244;3.45138;3.71622
124;wait;100;8.76075e-05;4.902e-05;0.000270578
124;boundary;100;0.0852092;0.0632618;0.247408
124;calc iter;100;3.876;3.80614;4.07278
124;calc total;1;388.057;388.057;388.057
124;total;1;434.574;434.574;434.574
125;initialize;1;20.7016;20.7016;20.7016
125;async;100;0.264327;0.0441664;0.375358
125;inner;100;3.53007;3.45304;3.71648
125;wait;100;6.70572e-05;3.028e-05;0.000187228
125;boundary;100;0.0815283;0.0629038;0.247022
125;calc iter;100;3.876;3.81875;4.07246
125;calc total;1;388.057;388.057;388.057
125;total;1;434.605;434.605;434.605
126;initialize;1;20.5025;20.5025;20.5025
126;async;100;0.262928;0.0343542;0.372708
126;inner;100;3.53372;3.4561;3.74266
126;wait;100;4.71575e-05;2.436e-05;0.000232598
126;boundary;100;0.0793991;0.0611687;0.23924
126;calc iter;100;3.87609;3.81166;4.09095
126;calc total;1;388.057;388.057;388.057
126;total;1;434.406;434.406;434.406
127;initialize;1;19.1237;19.1237;19.1237
127;async;100;0.262349;0.0325891;0.376149
127;inner;100;3.5317;3.44591;3.74154
127;wait;100;6.30209e-05;2.5529e-05;0.000342087
127;boundary;100;0.0819068;0.0610224;0.23974
127;calc iter;100;3.87602;3.8137;4.09072
127;calc total;1;388.057;388.057;388.057
127;total;1;433.027;433.027;433.027
DASH
InitEnergy=125.00000
EndEnergy=125.00000
DiffEnergy=-0.00000
Matrixspec: 3000 x 3000 x 3000
Iterations: 100
# unit_id;function_name;num_calls;avg_runtime;min_runtime;max_runtime
0;initialize;1;20.94974;20.94974;20.94974
0;async;100;0.37367;0.03252;0.66152
0;inner;100;3.41984;3.22549;3.68661
0;wait;100;0.00008;0.00004;0.00011
0;boundary;100;0.10181;0.06688;0.26647
0;calc iter;100;3.89540;3.51079;4.23275
0;calc total;1;390.09576;390.09576;390.09576
0;total;1;436.84244;436.84244;436.84244
1;initialize;1;20.9382;20.9382;20.9382
1;async;100;0.354686;0.102604;0.558744
1;inner;100;3.4539;3.2421;3.65981
1;wait;100;5.20284e-05;2.925e-05;0.000142778
1;boundary;100;0.0856892;0.0608443;0.212267
1;calc iter;100;3.89433;3.66537;4.04962
1;calc total;1;390.096;390.096;390.096
1;total;1;436.831;436.831;436.831
2;initialize;1;20.9497;20.9497;20.9497
2;async;100;0.333239;0.0983953;0.570907
2;inner;100;3.49048;3.26306;3.66707
2;wait;100;4.53026e-05;3.0559e-05;0.000143358
2;boundary;100;0.0721868;0.0588965;0.222655
2;calc iter;100;3.89595;3.68976;4.03421
2;calc total;1;390.096;390.096;390.096
2;total;1;436.842;436.842;436.842
3;initialize;1;20.9378;20.9378;20.9378
3;async;100;0.323292;0.0392635;0.528998
3;inner;100;3.48997;3.30741;3.69797
3;wait;100;4.94161e-05;3.1719e-05;0.000107539
3;boundary;100;0.0828053;0.061326;0.257815
3;calc iter;100;3.89612;3.74264;4.06995
3;calc total;1;390.096;390.096;390.096
3;total;1;436.831;436.831;436.831
4;initialize;1;20.9499;20.9499;20.9499
4;async;100;0.504578;0.0619033;1.17561
4;inner;100;3.29321;2.94857;3.64887
4;wait;100;6.41585e-05;4.261e-05;0.000114809
4;boundary;100;0.0983152;0.0618643;0.17997
4;calc iter;100;3.89617;3.4057;4.71743
4;calc total;1;390.096;390.096;390.096
4;total;1;436.842;436.842;436.842
5;initialize;1;19.5311;19.5311;19.5311
5;async;100;0.366674;0.107682;0.61903
5;inner;100;3.44435;3.23861;3.64869
5;wait;100;5.02342e-05;3.346e-05;9.8459e-05
5;boundary;100;0.0861579;0.0621815;0.208776
5;calc iter;100;3.89724;3.61405;4.14559
5;calc total;1;390.096;390.096;390.096
5;total;1;435.424;435.424;435.424
6;initialize;1;20.785;20.785;20.785
6;async;100;0.354672;0.100726;0.646162
6;inner;100;3.47338;3.30547;3.65107
6;wait;100;3.97316e-05;2.808e-05;0.000130219
6;boundary;100;0.0693375;0.0580288;0.176069
6;calc iter;100;3.89743;3.72889;4.18764
6;calc total;1;390.096;390.096;390.096
6;total;1;436.678;436.678;436.678
7;initialize;1;20.532;20.532;20.532
7;async;100;0.358376;0.105;0.634266
7;inner;100;3.46219;3.28171;3.66172
7;wait;100;4.68208e-05;2.948e-05;0.000143428
7;boundary;100;0.0768236;0.0580841;0.223857
7;calc iter;100;3.89744;3.6226;4.18276
7;calc total;1;390.096;390.096;390.096
7;total;1;436.425;436.425;436.425
8;initialize;1;19.9033;19.9033;19.9033
8;async;100;0.246549;0.0444143;0.441216
8;inner;100;3.55709;3.39133;3.69329
8;wait;100;8.28611e-05;3.099e-05;0.000143768
8;boundary;100;0.0954251;0.058859;0.264082
8;calc iter;100;3.89915;3.65222;4.09604
8;calc total;1;390.096;390.096;390.096
8;total;1;435.796;435.796;435.796
9;initialize;1;19.6794;19.6794;19.6794
9;async;100;0.244645;0.0541528;0.304684
9;inner;100;3.5795;3.53157;3.69509
9;wait;100;6.32506e-05;3.256e-05;0.000138219
9;boundary;100;0.0749813;0.0548126;0.26485
9;calc iter;100;3.89919;3.81442;4.06817
9;calc total;1;390.096;390.096;390.096
9;total;1;435.573;435.573;435.573
10;initialize;1;20.8234;20.8234;20.8234
10;async;100;0.252244;0.0364786;0.310742
10;inner;100;3.57496;3.52948;3.71868
10;wait;100;5.11385e-05;3.4579e-05;0.000237808
10;boundary;100;0.0720261;0.0515154;0.279255
10;calc iter;100;3.89928;3.8148;4.09148
10;calc total;1;390.096;390.096;390.096
10;total;1;436.716;436.716;436.716
11;initialize;1;19.8671;19.8671;19.8671
11;async;100;0.244019;0.0557128;0.3197
11;inner;100;3.57997;3.52235;3.71935
11;wait;100;5.36904e-05;2.558e-05;0.000141648
11;boundary;100;0.0752594;0.049921;0.264703
11;calc iter;100;3.89931;3.80615;4.06063
11;calc total;1;390.096;390.096;390.096
11;total;1;435.76;435.76;435.76
12;initialize;1;19.3177;19.3177;19.3177
12;async;100;0.239413;0.0503754;0.373244
12;inner;100;3.57116;3.44641;3.69545
12;wait;100;9.90686e-05;2.876e-05;0.000126309
12;boundary;100;0.0882523;0.059827;0.265732
12;calc iter;100;3.89893;3.75043;4.06701
12;calc total;1;390.096;390.096;390.096
12;total;1;435.21;435.21;435.21
13;initialize;1;20.1256;20.1256;20.1256
13;async;100;0.242383;0.0565159;0.297819
13;inner;100;3.57966;3.52939;3.69478
13;wait;100;5.73423e-05;2.931e-05;0.000117059
13;boundary;100;0.0769224;0.0616255;0.266435
13;calc iter;100;3.89902;3.82159;4.06603
13;calc total;1;390.096;390.096;390.096
13;total;1;436.018;436.018;436.018
14;initialize;1;20.5745;20.5745;20.5745
14;async;100;0.248484;0.0611695;0.307576
14;inner;100;3.57762;3.53475;3.71319
14;wait;100;4.70056e-05;3.221e-05;0.000148438
14;boundary;100;0.0729645;0.056587;0.266733
14;calc iter;100;3.89912;3.81451;4.06124
14;calc total;1;390.096;390.096;390.096
14;total;1;436.467;436.467;436.467
15;initialize;1;19.5515;19.5515;19.5515
15;async;100;0.239017;0.0583473;0.297942
15;inner;100;3.58595;3.53571;3.71306
15;wait;100;5.69625e-05;2.8189e-05;0.000136678
15;boundary;100;0.0741238;0.0586281;0.266843
15;calc iter;100;3.89915;3.81773;4.06486
15;calc total;1;390.096;390.096;390.096
15;total;1;435.445;435.445;435.445
16;initialize;1;20.3453;20.3453;20.3453
16;async;100;0.195036;0.0955875;0.278793
16;inner;100;3.60764;3.55873;3.66321
16;wait;100;6.71864e-05;4.982e-05;0.000136618
16;boundary;100;0.0965482;0.083779;0.199272
16;calc iter;100;3.8993;3.78099;4.02555
16;calc total;1;390.096;390.096;390.096
16;total;1;436.238;436.238;436.238
17;initialize;1;20.3844;20.3844;20.3844
17;async;100;0.163273;0.098124;0.22436
17;inner;100;3.63755;3.5659;3.7005
17;wait;100;5.97828e-05;3.772e-05;0.000135739
17;boundary;100;0.0986915;0.0801872;0.209286
17;calc iter;100;3.89958;3.82881;3.97249
17;calc total;1;390.096;390.096;390.096
17;total;1;436.277;436.277;436.277
18;initialize;1;19.3178;19.3178;19.3178
18;async;100;0.1443;0.0963699;0.219421
18;inner;100;3.65374;3.60574;3.70643
18;wait;100;5.4401e-05;3.18e-05;0.000144089
18;boundary;100;0.1018;0.0751262;0.216384
18;calc iter;100;3.8999;3.8342;3.98923
18;calc total;1;390.096;390.096;390.096
18;total;1;435.211;435.211;435.211
19;initialize;1;20.2113;20.2113;20.2113
19;async;100;0.156923;0.0982131;0.198055
19;inner;100;3.64596;3.60508;3.69831
19;wait;100;6.21331e-05;4.468e-05;0.000112419
19;boundary;100;0.0968354;0.0755944;0.225174
19;calc iter;100;3.89978;3.83265;4.00038
19;calc total;1;390.096;390.096;390.096
19;total;1;436.104;436.104;436.104
20;initialize;1;19.904;19.904;19.904
20;async;100;0.201478;0.0976;0.357826
20;inner;100;3.59903;3.52265;3.66618
20;wait;100;5.98073e-05;4.127e-05;0.000136939
20;boundary;100;0.0996558;0.069889;0.203556
20;calc iter;100;3.90023;3.77385;4.13547
20;calc total;1;390.096;390.096;390.096
20;total;1;435.796;435.796;435.796
21;initialize;1;19.8679;19.8679;19.8679
21;async;100;0.160497;0.0966013;0.231268
21;inner;100;3.64234;3.59459;3.68541
21;wait;100;6.86069e-05;4.393e-05;0.000143689
21;boundary;100;0.0973781;0.0674892;0.207824
21;calc iter;100;3.90029;3.82284;3.96815
21;calc total;1;390.096;390.096;390.096
21;total;1;435.76;435.76;435.76
22;initialize;1;19.3181;19.3181;19.3181
22;async;100;0.141735;0.0977732;0.184405
22;inner;100;3.65241;3.62451;3.70129
22;wait;100;5.79172e-05;3.713e-05;9.6509e-05
22;boundary;100;0.106212;0.062213;0.223804
22;calc iter;100;3.90042;3.83904;3.99897
22;calc total;1;390.096;390.096;390.096
22;total;1;435.21;435.21;435.21
23;initialize;1;20.2271;20.2271;20.2271
23;async;100;0.151158;0.0977867;0.217042
23;inner;100;3.65182;3.62629;3.70253
23;wait;100;5.97058e-05;3.4699e-05;0.000161988
23;boundary;100;0.0974263;0.0622603;0.223204
23;calc iter;100;3.90047;3.82739;4.0056
23;calc total;1;390.096;390.096;390.096
23;total;1;436.119;436.119;436.119
24;initialize;1;20.9355;20.9355;20.9355
24;async;100;0.0675249;0.0271413;0.173101
24;inner;100;3.68141;3.6376;3.72812
24;wait;100;6.63964e-05;4.3279e-05;0.000236447
24;boundary;100;0.151882;0.0701758;0.277575
24;calc iter;100;3.90089;3.79489;4.08738
24;calc total;1;390.096;390.096;390.096
24;total;1;436.828;436.828;436.828
25;initialize;1;20.5648;20.5648;20.5648
25;async;100;0.0502221;0.0323877;0.0995101
25;inner;100;3.70508;3.67682;3.76679
25;wait;100;7.25795e-05;3.566e-05;0.000194508
25;boundary;100;0.145482;0.0641267;0.275607
25;calc iter;100;3.90086;3.78739;4.08922
25;calc total;1;390.096;390.096;390.096
25;total;1;436.457;436.457;436.457
26;initialize;1;20.9354;20.9354;20.9354
26;async;100;0.0412748;0.0306297;0.0963552
26;inner;100;3.72098;3.68043;3.77275
26;wait;100;7.5141e-05;2.781e-05;0.000185918
26;boundary;100;0.138599;0.0574623;0.267867
26;calc iter;100;3.90093;3.7809;4.09494
26;calc total;1;390.096;390.096;390.096
26;total;1;436.828;436.828;436.828
27;initialize;1;19.7721;19.7721;19.7721
27;async;100;0.0393934;0.0295748;0.096052
27;inner;100;3.71345;3.67807;3.77181
27;wait;100;6.96743e-05;2.68e-05;0.000217547
27;boundary;100;0.148041;0.0592636;0.270356
27;calc iter;100;3.90096;3.77085;4.09487
27;calc total;1;390.096;390.096;390.096
27;total;1;435.665;435.665;435.665
28;initialize;1;20.8377;20.8377;20.8377
28;async;100;0.0505782;0.028998;0.137499
28;inner;100;3.70104;3.65431;3.77183
28;wait;100;7.26385e-05;4.081e-05;0.000219038
28;boundary;100;0.148911;0.0801653;0.272953
28;calc iter;100;3.9006;3.79571;4.08889
28;calc total;1;390.096;390.096;390.096
28;total;1;436.73;436.73;436.73
29;initialize;1;19.3184;19.3184;19.3184
29;async;100;0.0440381;0.0305523;0.097733
29;inner;100;3.7114;3.67999;3.77242
29;wait;100;8.65216e-05;4.3349e-05;0.000250388
29;boundary;100;0.145218;0.0760032;0.274437
29;calc iter;100;3.90075;3.80287;4.08808
29;calc total;1;390.096;390.096;390.096
29;total;1;435.211;435.211;435.211
30;initialize;1;19.8503;19.8503;19.8503
30;async;100;0.0345125;0.028957;0.0984947
30;inner;100;3.72728;3.69176;3.79435
30;wait;100;8.55785e-05;3.982e-05;0.000240848
30;boundary;100;0.138934;0.0731197;0.263876
30;calc iter;100;3.90081;3.79834;4.10304
30;calc total;1;390.096;390.096;390.096
30;total;1;435.743;435.743;435.743
31;initialize;1;20.5747;20.5747;20.5747
31;async;100;0.0381937;0.0272561;0.0986249
31;inner;100;3.71775;3.68885;3.77797
31;wait;100;6.85081e-05;4.2819e-05;0.000173268
31;boundary;100;0.144794;0.0650993;0.264103
31;calc iter;100;3.90081;3.79862;4.10426
31;calc total;1;390.096;390.096;390.096
31;total;1;436.467;436.467;436.467
32;initialize;1;20.8265;20.8265;20.8265
32;async;100;0.431446;0.0987089;0.702599
32;inner;100;3.36456;3.14478;3.64301
32;wait;100;7.35191e-05;5.0659e-05;0.000152718
32;boundary;100;0.0983221;0.0614646;0.152302
32;calc iter;100;3.89441;3.51146;4.28541
32;calc total;1;390.096;390.096;390.096
32;total;1;436.719;436.719;436.719
33;initialize;1;19.9957;19.9957;19.9957
33;async;100;0.332217;0.105651;0.48554
33;inner;100;3.47855;3.30053;3.66071
33;wait;100;5.32072e-05;3.0009e-05;0.000133919
33;boundary;100;0.0836584;0.0619619;0.197404
33;calc iter;100;3.89448;3.75901;4.03594
33;calc total;1;390.096;390.096;390.096
33;total;1;435.888;435.888;435.888
34;initialize;1;20.9318;20.9318;20.9318
34;async;100;0.317982;0.101424;0.480489
34;inner;100;3.50342;3.33665;3.6612
34;wait;100;4.15625e-05;2.813e-05;0.000132548
34;boundary;100;0.0745439;0.0611405;0.194829
34;calc iter;100;3.89599;3.74139;4.00715
34;calc total;1;390.096;390.096;390.096
34;total;1;436.825;436.825;436.825
35;initialize;1;20.3045;20.3045;20.3045
35;async;100;0.323359;0.106199;0.504196
35;inner;100;3.49081;3.32533;3.67066
35;wait;100;5.68127e-05;3.296e-05;0.000122298
35;boundary;100;0.0816363;0.0638341;0.216283
35;calc iter;100;3.89586;3.73648;4.00698
35;calc total;1;390.096;390.096;390.096
35;total;1;436.197;436.197;436.197
36;initialize;1;20.1263;20.1263;20.1263
36;async;100;0.445016;0.102802;0.990753
36;inner;100;3.35181;3.0371;3.66339
36;wait;100;6.64366e-05;3.617e-05;0.000139009
36;boundary;100;0.0998226;0.0649565;0.215482
36;calc iter;100;3.89671;3.41774;4.57202
36;calc total;1;390.096;390.096;390.096
36;total;1;436.019;436.019;436.019
37;initialize;1;20.532;20.532;20.532
37;async;100;0.331701;0.105794;0.561659
37;inner;100;3.48329;3.30273;3.66061
37;wait;100;4.98444e-05;3.494e-05;0.000152638
37;boundary;100;0.0819939;0.0608962;0.206407
37;calc iter;100;3.89703;3.66415;4.10097
37;calc total;1;390.096;390.096;390.096
37;total;1;436.424;436.424;436.424
38;initialize;1;20.532;20.532;20.532
38;async;100;0.324145;0.0905755;0.538428
38;inner;100;3.50226;3.38264;3.67528
38;wait;100;3.97668e-05;2.6189e-05;0.000103659
38;boundary;100;0.0707563;0.0583702;0.23649
38;calc iter;100;3.89721;3.76501;4.10614
38;calc total;1;390.096;390.096;390.096
38;total;1;436.424;436.424;436.424
39;initialize;1;20.7029;20.7029;20.7029
39;async;100;0.324317;0.088701;0.478633
39;inner;100;3.49521;3.3762;3.67501
39;wait;100;5.39522e-05;3.2149e-05;0.000145108
39;boundary;100;0.0775831;0.0584889;0.235866
39;calc iter;100;3.89717;3.70544;4.05713
39;calc total;1;390.096;390.096;390.096
39;total;1;436.595;436.595;436.595
40;initialize;1;20.7584;20.7584;20.7584
40;async;100;0.261081;0.0362211;0.577504
40;inner;100;3.54034;3.30229;3.71631
40;wait;100;0.000102123;4.776e-05;0.000226167
40;boundary;100;0.0975685;0.0596282;0.274721
40;calc iter;100;3.8991;3.52461;4.25998
40;calc total;1;390.096;390.096;390.096
40;total;1;436.651;436.651;436.651
41;initialize;1;19.6982;19.6982;19.6982
41;async;100;0.23759;0.0253296;0.308565
41;inner;100;3.58609;3.54205;3.78111
41;wait;100;8.49197e-05;3.144e-05;0.000549224
41;boundary;100;0.0753462;0.0542766;0.231602
41;calc iter;100;3.89912;3.81739;4.11355
41;calc total;1;390.096;390.096;390.096
41;total;1;435.591;435.591;435.591
42;initialize;1;20.6264;20.6264;20.6264
42;async;100;0.251703;0.051328;0.309531
42;inner;100;3.57395;3.53204;3.71894
42;wait;100;5.17155e-05;2.737e-05;0.000255867
42;boundary;100;0.0734616;0.0541788;0.267566
42;calc iter;100;3.89917;3.82062;4.07677
42;calc total;1;390.096;390.096;390.096
42;total;1;436.519;436.519;436.519
43;initialize;1;20.5744;20.5744;20.5744
43;async;100;0.244962;0.0488613;0.313296
43;inner;100;3.57779;3.53453;3.6976
43;wait;100;6.52275e-05;2.853e-05;0.000177508
43;boundary;100;0.0763748;0.0526465;0.273864
43;calc iter;100;3.89919;3.82118;4.0725
43;calc total;1;390.096;390.096;390.096
43;total;1;436.467;436.467;436.467
44;initialize;1;20.9028;20.9028;20.9028
44;async;100;0.238984;0.0337765;0.493178
44;inner;100;3.57402;3.37181;3.71274
44;wait;100;8.65573e-05;3.19e-05;0.000226058
44;boundary;100;0.0858311;0.0580896;0.261145
44;calc iter;100;3.89893;3.67291;4.10792
44;calc total;1;390.096;390.096;390.096
44;total;1;436.795;436.795;436.795
45;initialize;1;19.5725;19.5725;19.5725
45;async;100;0.240462;0.046029;0.292939
45;inner;100;3.58265;3.52883;3.72283
45;wait;100;6.75617e-05;2.85e-05;0.000228978
45;boundary;100;0.0757402;0.0542388;0.264368
45;calc iter;100;3.89892;3.83352;4.08048
45;calc total;1;390.096;390.096;390.096
45;total;1;435.465;435.465;435.465
46;initialize;1;20.835;20.835;20.835
46;async;100;0.245692;0.0315625;0.299957
46;inner;100;3.5815;3.53355;3.74532
46;wait;100;4.53473e-05;2.418e-05;0.000366046
46;boundary;100;0.0717939;0.0532902;0.246659
46;calc iter;100;3.89903;3.82765;4.09981
46;calc total;1;390.096;390.096;390.096
46;total;1;436.728;436.728;436.728
47;initialize;1;19.3177;19.3177;19.3177
47;async;100;0.234707;0.0309978;0.292507
47;inner;100;3.58923;3.5333;3.74062
47;wait;100;5.55676e-05;2.6169e-05;0.000377436
47;boundary;100;0.0750313;0.0539678;0.249176
47;calc iter;100;3.89903;3.82852;4.09748
47;calc total;1;390.096;390.096;390.096
47;total;1;435.21;435.21;435.21
48;initialize;1;19.5516;19.5516;19.5516
48;async;100;0.605569;0.0760196;1.42627
48;inner;100;3.18554;2.55901;3.64989
48;wait;100;6.47908e-05;3.6149e-05;0.000136398
48;boundary;100;0.0982673;0.0602443;0.180711
48;calc iter;100;3.88945;2.97827;4.43879
48;calc total;1;390.096;390.096;390.096
48;total;1;435.444;435.444;435.444
49;initialize;1;19.7353;19.7353;19.7353
49;async;100;0.482525;0.096925;0.909438
49;inner;100;3.3256;2.88041;3.6557
49;wait;100;4.55071e-05;2.8009e-05;0.000151429
49;boundary;100;0.0815475;0.0591929;0.197079
49;calc iter;100;3.88972;3.454;4.14606
49;calc total;1;390.096;390.096;390.096
49;total;1;435.628;435.628;435.628
50;initialize;1;19.3675;19.3675;19.3675
50;async;100;0.466781;0.0978658;0.935072
50;inner;100;3.35356;2.97164;3.66706
50;wait;100;3.98323e-05;2.849e-05;0.000124458
50;boundary;100;0.0700457;0.0572235;0.204758
50;calc iter;100;3.89043;3.40021;4.10871
50;calc total;1;390.096;390.096;390.096
50;total;1;435.26;435.26;435.26
51;initialize;1;20.5743;20.5743;20.5743
51;async;100;0.473;0.0920619;0.960173
51;inner;100;3.33935;2.96737;3.65472
51;wait;100;4.87036e-05;3.257e-05;9.7749e-05
51;boundary;100;0.0782847;0.06004;0.175635
51;calc iter;100;3.89068;3.39579;4.13617
51;calc total;1;390.096;390.096;390.096
51;total;1;436.467;436.467;436.467
52;initialize;1;19.4655;19.4655;19.4655
52;async;100;0.69103;0.018579;2.33102
52;inner;100;3.10174;2.00541;3.65587
52;wait;100;6.47679e-05;3.7229e-05;0.000144429
52;boundary;100;0.100015;0.062805;0.205338
52;calc iter;100;3.89285;2.75729;5.73898
52;calc total;1;390.096;390.096;390.096
52;total;1;435.358;435.358;435.358
53;initialize;1;20.5317;20.5317;20.5317
53;async;100;0.494912;0.0985926;1.19865
53;inner;100;3.31988;2.72767;3.65691
53;wait;100;4.72963e-05;2.961e-05;0.000106019
53;boundary;100;0.0777145;0.0602018;0.204427
53;calc iter;100;3.89256;3.34476;4.60744
53;calc total;1;390.096;390.096;390.096
53;total;1;436.424;436.424;436.424
54;initialize;1;19.6588;19.6588;19.6588
54;async;100;0.47484;0.0975656;1.24506
54;inner;100;3.34567;2.78444;3.66835
54;wait;100;3.7464e-05;2.849e-05;0.000130199
54;boundary;100;0.0724688;0.0579844;0.219607
54;calc iter;100;3.89302;3.27631;4.64605
54;calc total;1;390.096;390.096;390.096
54;total;1;435.551;435.551;435.551
55;initialize;1;19.3177;19.3177;19.3177
55;async;100;0.481896;0.0986082;1.19913
55;inner;100;3.3356;2.75723;3.66837
55;wait;100;4.27482e-05;2.6839e-05;9.0719e-05
55;boundary;100;0.07546;0.0578327;0.220772
55;calc iter;100;3.893;3.2931;4.61266
55;calc total;1;390.096;390.096;390.096
55;total;1;435.21;435.21;435.21
56;initialize;1;20.8351;20.8351;20.8351
56;async;100;0.375998;0.0323382;1.10744
56;inner;100;3.4188;2.93544;3.70861
56;wait;100;7.78235e-05;2.6689e-05;0.000260517
56;boundary;100;0.100937;0.0629808;0.270219
56;calc iter;100;3.89582;3.08924;4.64611
56;calc total;1;390.096;390.096;390.096
56;total;1;436.728;436.728;436.728
57;initialize;1;20.5744;20.5744;20.5744
57;async;100;0.328094;0.0393315;0.51068
57;inner;100;3.48485;3.35921;3.71035
57;wait;100;5.81904e-05;2.885e-05;0.000187499
57;boundary;100;0.0829586;0.0533858;0.2705
57;calc iter;100;3.89596;3.75844;4.07902
57;calc total;1;390.096;390.096;390.096
57;total;1;436.467;436.467;436.467
58;initialize;1;20.7029;20.7029;20.7029
58;async;100;0.327507;0.0296251;0.497046
58;inner;100;3.4876;3.36195;3.72833
58;wait;100;4.11473e-05;2.304e-05;0.000163768
58;boundary;100;0.080839;0.0532797;0.263621
58;calc iter;100;3.89599;3.75207;4.08782
58;calc total;1;390.096;390.096;390.096
58;total;1;436.595;436.595;436.595
59;initialize;1;20.2728;20.2728;20.2728
59;async;100;0.324625;0.0385282;0.519816
59;inner;100;3.4885;3.35514;3.7289
59;wait;100;5.27568e-05;2.558e-05;0.000252807
59;boundary;100;0.0827891;0.0516863;0.264919
59;calc iter;100;3.89597;3.76092;4.08693
59;calc total;1;390.096;390.096;390.096
59;total;1;436.165;436.165;436.165
60;initialize;1;20.7902;20.7902;20.7902
60;async;100;0.325437;0.0359674;1.00954
60;inner;100;3.48036;2.99141;3.70371
60;wait;100;7.74711e-05;2.765e-05;0.000252718
60;boundary;100;0.089496;0.0503674;0.274281
60;calc iter;100;3.89537;3.23522;4.44818
60;calc total;1;390.096;390.096;390.096
60;total;1;436.683;436.683;436.683
61;initialize;1;20.2568;20.2568;20.2568
61;async;100;0.322612;0.0430467;0.49341
61;inner;100;3.49259;3.35928;3.71085
61;wait;100;6.29729e-05;2.819e-05;0.000206058
61;boundary;100;0.0801668;0.0493932;0.271036
61;calc iter;100;3.89544;3.76367;4.07723
61;calc total;1;390.096;390.096;390.096
61;total;1;436.149;436.149;436.149
62;initialize;1;20.8982;20.8982;20.8982
62;async;100;0.323376;0.0362099;0.506408
62;inner;100;3.49673;3.36171;3.73151
62;wait;100;4.25734e-05;2.3719e-05;0.000292777
62;boundary;100;0.0756019;0.048774;0.262943
62;calc iter;100;3.89575;3.75688;4.09249
62;calc total;1;390.096;390.096;390.096
62;total;1;436.791;436.791;436.791
63;initialize;1;20.3326;20.3326;20.3326
63;async;100;0.317087;0.0308156;0.503304
63;inner;100;3.4997;3.35789;3.73201
63;wait;100;4.63168e-05;2.366e-05;0.000192698
63;boundary;100;0.0789279;0.0496924;0.263172
63;calc iter;100;3.89576;3.76059;4.09275
63;calc total;1;390.096;390.096;390.096
63;total;1;436.225;436.225;436.225
64;initialize;1;19.7893;19.7893;19.7893
64;async;100;0.639954;0.0943509;1.78635
64;inner;100;3.15197;2.24528;3.64466
64;wait;100;7.30593e-05;4.352e-05;0.000142708
64;boundary;100;0.0934223;0.0604914;0.126625
64;calc iter;100;3.88542;2.91044;4.84385
64;calc total;1;390.096;390.096;390.096
64;total;1;435.682;435.682;435.682
65;initialize;1;19.485;19.485;19.485
65;async;100;0.530994;0.105806;1.16376
65;inner;100;3.26979;2.79623;3.65739
65;wait;100;5.22417e-05;2.7559e-05;0.000132498
65;boundary;100;0.0852852;0.0582658;0.182894
65;calc iter;100;3.88612;3.37787;4.37207
65;calc total;1;390.096;390.096;390.096
65;total;1;435.378;435.378;435.378
66;initialize;1;20.7026;20.7026;20.7026
66;async;100;0.510226;0.0967001;1.16452
66;inner;100;3.30159;2.7898;3.66885
66;wait;100;4.15728e-05;2.612e-05;0.000136369
66;boundary;100;0.0747528;0.0582098;0.202274
66;calc iter;100;3.88661;3.39616;4.33139
66;calc total;1;390.096;390.096;390.096
66;total;1;436.595;436.595;436.595
67;initialize;1;20.9054;20.9054;20.9054
67;async;100;0.518801;0.10099;1.14683
67;inner;100;3.28528;2.79857;3.65613
67;wait;100;4.69114e-05;2.653e-05;0.000148588
67;boundary;100;0.0824394;0.0608025;0.181745
67;calc iter;100;3.88657;3.38919;4.47029
67;calc total;1;390.096;390.096;390.096
67;total;1;436.798;436.798;436.798
68;initialize;1;19.7722;19.7722;19.7722
68;async;100;0.67114;0.0199765;2.65547
68;inner;100;3.12395;1.57432;3.66085
68;wait;100;6.74451e-05;3.5619e-05;0.000148898
68;boundary;100;0.0929208;0.0618096;0.192686
68;calc iter;100;3.88809;2.58511;5.01745
68;calc total;1;390.096;390.096;390.096
68;total;1;435.665;435.665;435.665
69;initialize;1;20.7905;20.7905;20.7905
69;async;100;0.528941;0.090567;1.76945
69;inner;100;3.28077;2.37553;3.66203
69;wait;100;4.93321e-05;3.045e-05;0.000112068
69;boundary;100;0.0781468;0.0597901;0.207077
69;calc iter;100;3.88791;3.10264;4.89942
69;calc total;1;390.096;390.096;390.096
69;total;1;436.683;436.683;436.683
70;initialize;1;20.7233;20.7233;20.7233
70;async;100;0.514133;0.0245697;1.58475
70;inner;100;3.30655;2.47835;3.67366
70;wait;100;3.96105e-05;2.778e-05;9.5119e-05
70;boundary;100;0.0674834;0.0575698;0.226401
70;calc iter;100;3.88821;3.17598;4.73986
70;calc total;1;390.096;390.096;390.096
70;total;1;436.616;436.616;436.616
71;initialize;1;20.7851;20.7851;20.7851
71;async;100;0.513694;0.0369699;1.64517
71;inner;100;3.30159;2.45957;3.67318
71;wait;100;4.34243e-05;2.7439e-05;0.000147399
71;boundary;100;0.0729078;0.0581275;0.216378
71;calc iter;100;3.88824;3.12257;4.80215
71;calc total;1;390.096;390.096;390.096
71;total;1;436.678;436.678;436.678
72;initialize;1;19.8086;19.8086;19.8086
72;async;100;0.451901;0.0296026;1.73892
72;inner;100;3.34637;2.37803;3.71291
72;wait;100;9.26521e-05;4.324e-05;0.000252088
72;boundary;100;0.0936469;0.048697;0.257212
72;calc iter;100;3.89201;2.51746;5.09346
72;calc total;1;390.096;390.096;390.096
72;total;1;435.701;435.701;435.701
73;initialize;1;20.0516;20.0516;20.0516
73;async;100;0.385252;0.0481382;0.772777
73;inner;100;3.42767;3.14961;3.71581
73;wait;100;7.13257e-05;2.948e-05;0.000265727
73;boundary;100;0.0790065;0.0485621;0.262664
73;calc iter;100;3.89201;3.70155;4.07564
73;calc total;1;390.096;390.096;390.096
73;total;1;435.944;435.944;435.944
74;initialize;1;20.0332;20.0332;20.0332
74;async;100;0.387897;0.0453061;0.765226
74;inner;100;3.42907;3.1497;3.72903
74;wait;100;4.43598e-05;2.642e-05;0.000224818
74;boundary;100;0.0751063;0.0476846;0.251576
74;calc iter;100;3.89212;3.70864;4.0826
74;calc total;1;390.096;390.096;390.096
74;total;1;435.926;435.926;435.926
75;initialize;1;20.6588;20.6588;20.6588
75;async;100;0.383752;0.0512483;0.755628
75;inner;100;3.43163;3.14992;3.73185
75;wait;100;5.91734e-05;2.9619e-05;0.000224298
75;boundary;100;0.0766455;0.0475312;0.257202
75;calc iter;100;3.89209;3.69367;4.07913
75;calc total;1;390.096;390.096;390.096
75;total;1;436.551;436.551;436.551
76;initialize;1;20.694;20.694;20.694
76;async;100;0.382368;0.0418684;1.0784
76;inner;100;3.42354;2.9001;3.71323
76;wait;100;9.58855e-05;3.819e-05;0.000280697
76;boundary;100;0.0854843;0.0521489;0.26128
76;calc iter;100;3.89149;3.05221;4.56418
76;calc total;1;390.096;390.096;390.096
76;total;1;436.587;436.587;436.587
77;initialize;1;19.8849;19.8849;19.8849
77;async;100;0.374485;0.036778;0.738926
77;inner;100;3.43989;3.15019;3.71275
77;wait;100;6.83376e-05;3.024e-05;0.000214818
77;boundary;100;0.0770942;0.0504281;0.255938
77;calc iter;100;3.89154;3.65165;4.12862
77;calc total;1;390.096;390.096;390.096
77;total;1;435.778;435.778;435.778
78;initialize;1;19.9409;19.9409;19.9409
78;async;100;0.371367;0.0388885;0.742063
78;inner;100;3.44454;3.15187;3.73504
78;wait;100;4.84026e-05;2.338e-05;0.000151218
78;boundary;100;0.075788;0.0540709;0.247905
78;calc iter;100;3.89174;3.67851;4.13297
78;calc total;1;390.096;390.096;390.096
78;total;1;435.833;435.833;435.833
79;initialize;1;20.1779;20.1779;20.1779
79;async;100;0.367632;0.0409638;0.735682
79;inner;100;3.44517;3.1458;3.73349
79;wait;100;5.07519e-05;2.301e-05;0.000169738
79;boundary;100;0.0790095;0.051047;0.247742
79;calc iter;100;3.89187;3.66989;4.13521
79;calc total;1;390.096;390.096;390.096
79;total;1;436.071;436.071;436.071
80;initialize;1;19.4179;19.4179;19.4179
80;async;100;0.346738;0.108467;1.11429
80;inner;100;3.44013;2.77;3.66233
80;wait;100;7.04185e-05;4.6929e-05;0.000106529
80;boundary;100;0.100441;0.0622679;0.207675
80;calc iter;100;3.88738;3.32452;4.27764
80;calc total;1;390.096;390.096;390.096
80;total;1;435.311;435.311;435.311
81;initialize;1;20.7468;20.7468;20.7468
81;async;100;0.323344;0.108527;0.948721
81;inner;100;3.47194;2.98226;3.66223
81;wait;100;5.98261e-05;3.4019e-05;0.000148958
81;boundary;100;0.09231;0.0623192;0.211493
81;calc iter;100;3.88766;3.3897;4.21524
81;calc total;1;390.096;390.096;390.096
81;total;1;436.64;436.64;436.64
82;initialize;1;19.5085;19.5085;19.5085
82;async;100;0.307079;0.10833;1.04787
82;inner;100;3.49389;2.98993;3.67202
82;wait;100;5.4151e-05;3.022e-05;0.000106569
82;boundary;100;0.0868977;0.0656252;0.225072
82;calc iter;100;3.88792;3.38846;4.27186
82;calc total;1;390.096;390.096;390.096
82;total;1;435.401;435.401;435.401
83;initialize;1;20.0512;20.0512;20.0512
83;async;100;0.314388;0.0892086;1.05225
83;inner;100;3.48886;2.98108;3.67107
83;wait;100;5.90057e-05;3.581e-05;0.000170188
83;boundary;100;0.0846581;0.0622198;0.216356
83;calc iter;100;3.88797;3.36649;4.26323
83;calc total;1;390.096;390.096;390.096
83;total;1;435.944;435.944;435.944
84;initialize;1;20.0714;20.0714;20.0714
84;async;100;0.338542;0.0919068;1.15256
84;inner;100;3.45643;2.75382;3.66448
84;wait;100;6.8207e-05;4.673e-05;0.000136699
84;boundary;100;0.0934685;0.0618916;0.205771
84;calc iter;100;3.88851;3.32424;4.45598
84;calc total;1;390.096;390.096;390.096
84;total;1;435.964;435.964;435.964
85;initialize;1;19.9586;19.9586;19.9586
85;async;100;0.307214;0.0577096;0.74274
85;inner;100;3.49637;3.13495;3.67251
85;wait;100;6.5159e-05;3.5479e-05;0.000142949
85;boundary;100;0.0848;0.0619484;0.202184
85;calc iter;100;3.88845;3.49805;4.12459
85;calc total;1;390.096;390.096;390.096
85;total;1;435.851;435.851;435.851
86;initialize;1;19.6354;19.6354;19.6354
86;async;100;0.289928;0.024467;0.742826
86;inner;100;3.50813;3.13262;3.67349
86;wait;100;5.55626e-05;3.2269e-05;0.000144619
86;boundary;100;0.0904688;0.0610616;0.217243
86;calc iter;100;3.88859;3.3921;4.07894
86;calc total;1;390.096;390.096;390.096
86;total;1;435.528;435.528;435.528
87;initialize;1;20.499;20.499;20.499
87;async;100;0.293914;0.0218447;0.766844
87;inner;100;3.50803;3.12585;3.68114
87;wait;100;5.46498e-05;3.194e-05;0.000101819
87;boundary;100;0.086678;0.0617646;0.219963
87;calc iter;100;3.88868;3.48074;4.07527
87;calc total;1;390.096;390.096;390.096
87;total;1;436.392;436.392;436.392
88;initialize;1;20.7852;20.7852;20.7852
88;async;100;0.239992;0.0308525;1.03857
88;inner;100;3.53537;2.96085;3.71369
88;wait;100;8.9102e-05;4.0639e-05;0.000280497
88;boundary;100;0.116006;0.0545359;0.280319
88;calc iter;100;3.89147;3.09982;4.53228
88;calc total;1;390.096;390.096;390.096
88;total;1;436.678;436.678;436.678
89;initialize;1;20.8661;20.8661;20.8661
89;async;100;0.231576;0.0320562;0.674814
89;inner;100;3.54912;3.20191;3.71735
89;wait;100;7.26246e-05;3.8329e-05;0.000224847
89;boundary;100;0.110723;0.0521467;0.277361
89;calc iter;100;3.8915;3.45977;4.17186
89;calc total;1;390.096;390.096;390.096
89;total;1;436.758;436.758;436.758
90;initialize;1;20.6583;20.6583;20.6583
90;async;100;0.22722;0.0230209;0.598596
90;inner;100;3.55671;3.26835;3.79853
90;wait;100;5.69669e-05;2.376e-05;0.000223417
90;boundary;100;0.107544;0.0506431;0.267016
90;calc iter;100;3.89154;3.54262;4.10241
90;calc total;1;390.096;390.096;390.096
90;total;1;436.551;436.551;436.551
91;initialize;1;20.8661;20.8661;20.8661
91;async;100;0.229075;0.0291552;0.59454
91;inner;100;3.55559;3.26546;3.79614
91;wait;100;6.0724e-05;2.669e-05;0.000239748
91;boundary;100;0.106829;0.0500037;0.260349
91;calc iter;100;3.89156;3.5304;4.10411
91;calc total;1;390.096;390.096;390.096
91;total;1;436.758;436.758;436.758
92;initialize;1;20.2728;20.2728;20.2728
92;async;100;0.239657;0.0318383;1.06085
92;inner;100;3.53963;2.93003;3.76957
92;wait;100;8.28119e-05;3.309e-05;0.000243458
92;boundary;100;0.111755;0.0625054;0.280512
92;calc iter;100;3.89113;3.06608;4.58643
92;calc total;1;390.096;390.096;390.096
92;total;1;436.165;436.165;436.165
93;initialize;1;20.7584;20.7584;20.7584
93;async;100;0.234799;0.032644;0.559411
93;inner;100;3.55107;3.29817;3.72557
93;wait;100;6.93151e-05;3.531e-05;0.000174409
93;boundary;100;0.105259;0.0609982;0.279382
93;calc iter;100;3.8912;3.68223;4.09572
93;calc total;1;390.096;390.096;390.096
93;total;1;436.651;436.651;436.651
94;initialize;1;20.0715;20.0715;20.0715
94;async;100;0.229099;0.0294748;0.560562
94;inner;100;3.55844;3.2985;3.81053
94;wait;100;5.5388e-05;2.474e-05;0.000263077
94;boundary;100;0.103701;0.0586625;0.263673
94;calc iter;100;3.8913;3.70202;4.10375
94;calc total;1;390.096;390.096;390.096
94;total;1;435.964;435.964;435.964
95;initialize;1;20.8997;20.8997;20.8997
95;async;100;0.229349;0.0271893;0.569386
95;inner;100;3.55737;3.29631;3.80676
95;wait;100;5.78875e-05;2.3599e-05;0.000260017
95;boundary;100;0.1046;0.0558351;0.262253
95;calc iter;100;3.89138;3.70405;4.104
95;calc total;1;390.096;390.096;390.096
95;total;1;436.792;436.792;436.792
96;initialize;1;20.1782;20.1782;20.1782
96;async;100;0.520314;0.0840631;1.38555
96;inner;100;3.26847;2.5313;3.66273
96;wait;100;6.75477e-05;2.9509e-05;0.000137078
96;boundary;100;0.101559;0.0621052;0.241014
96;calc iter;100;3.89041;3.03346;4.57124
96;calc total;1;390.096;390.096;390.096
96;total;1;436.071;436.071;436.071
97;initialize;1;20.8239;20.8239;20.8239
97;async;100;0.450928;0.107131;1.12616
97;inner;100;3.35355;2.9466;3.66026
97;wait;100;5.94701e-05;3.438e-05;0.000147528
97;boundary;100;0.0860433;0.0590802;0.241357
97;calc iter;100;3.89058;3.47238;4.44546
97;calc total;1;390.096;390.096;390.096
97;total;1;436.716;436.716;436.716
98;initialize;1;20.565;20.565;20.565
98;async;100;0.43297;0.107101;0.80771
98;inner;100;3.38445;3.06069;3.67177
98;wait;100;4.53701e-05;2.497e-05;0.000126908
98;boundary;100;0.0733969;0.0576387;0.246785
98;calc iter;100;3.89086;3.48726;4.19528
98;calc total;1;390.096;390.096;390.096
98;total;1;436.457;436.457;436.457
99;initialize;1;20.905;20.905;20.905
99;async;100;0.440693;0.107367;0.873329
99;inner;100;3.36488;3.04758;3.67153
99;wait;100;5.21556e-05;2.8119e-05;0.000105789
99;boundary;100;0.0854523;0.0594008;0.248788
99;calc iter;100;3.89109;3.47332;4.22292
99;calc total;1;390.096;390.096;390.096
99;total;1;436.797;436.797;436.797
100;initialize;1;20.7471;20.7471;20.7471
100;async;100;0.502651;0.106653;1.22383
100;inner;100;3.29298;2.81592;3.65825
100;wait;100;7.2434e-05;5.004e-05;0.000135138
100;boundary;100;0.0957811;0.0628644;0.241613
100;calc iter;100;3.89149;3.13226;4.53387
100;calc total;1;390.096;390.096;390.096
100;total;1;436.64;436.64;436.64
101;initialize;1;19.9956;19.9956;19.9956
101;async;100;0.434312;0.107503;0.991142
101;inner;100;3.37571;3.09661;3.65807
101;wait;100;5.35104e-05;3.196e-05;9.5149e-05
101;boundary;100;0.0814296;0.0598975;0.241601
101;calc iter;100;3.8915;3.41085;4.3332
101;calc total;1;390.096;390.096;390.096
101;total;1;435.888;435.888;435.888
102;initialize;1;19.977;19.977;19.977
102;async;100;0.419327;0.088852;0.983102
102;inner;100;3.39842;3.11839;3.66776
102;wait;100;4.54974e-05;2.702e-05;0.000137209
102;boundary;100;0.0738428;0.0588733;0.239439
102;calc iter;100;3.89164;3.32978;4.31131
102;calc total;1;390.096;390.096;390.096
102;total;1;435.869;435.869;435.869
103;initialize;1;20.0892;20.0892;20.0892
103;async;100;0.420238;0.106903;1.03843
103;inner;100;3.39457;3.11445;3.66876
103;wait;100;4.52654e-05;2.8499e-05;8.6109e-05
103;boundary;100;0.0767467;0.0603904;0.239936
103;calc iter;100;3.8916;3.39411;4.37808
103;calc total;1;390.096;390.096;390.096
103;total;1;435.982;435.982;435.982
104;initialize;1;19.3896;19.3896;19.3896
104;async;100;0.341269;0.0359285;1.22725
104;inner;100;3.46161;2.85084;3.70015
104;wait;100;8.13405e-05;4.7349e-05;0.000150489
104;boundary;100;0.0914653;0.0575576;0.23563
104;calc iter;100;3.89443;2.99568;4.70284
104;calc total;1;390.096;390.096;390.096
104;total;1;435.282;435.282;435.282
105;initialize;1;20.1264;20.1264;20.1264
105;async;100;0.331424;0.0449107;0.569754
105;inner;100;3.48051;3.30326;3.69959
105;wait;100;7.12953e-05;3.1839e-05;0.000149828
105;boundary;100;0.0823621;0.0567885;0.263326
105;calc iter;100;3.89437;3.65322;4.06446
105;calc total;1;390.096;390.096;390.096
105;total;1;436.019;436.019;436.019
106;initialize;1;19.3894;19.3894;19.3894
106;async;100;0.332931;0.03101;0.555631
106;inner;100;3.48457;3.33735;3.78033
106;wait;100;4.65412e-05;2.4469e-05;0.000351926
106;boundary;100;0.076933;0.0535335;0.244649
106;calc iter;100;3.89449;3.6986;4.13319
106;calc total;1;390.096;390.096;390.096
106;total;1;435.282;435.282;435.282
107;initialize;1;20.0129;20.0129;20.0129
107;async;100;0.327553;0.0292545;0.552372
107;inner;100;3.48641;3.33152;3.7799
107;wait;100;5.82051e-05;2.6789e-05;0.000541004
107;boundary;100;0.0804764;0.0551104;0.244729
107;calc iter;100;3.8945;3.69051;4.13298
107;calc total;1;390.096;390.096;390.096
107;total;1;435.905;435.905;435.905
108;initialize;1;20.1073;20.1073;20.1073
108;async;100;0.329608;0.0286408;0.686041
108;inner;100;3.47639;3.19849;3.75527
108;wait;100;8.82784e-05;3.4599e-05;0.000572384
108;boundary;100;0.08817;0.060313;0.26819
108;calc iter;100;3.89426;3.43197;4.22894
108;calc total;1;390.096;390.096;390.096
108;total;1;436;436;436
109;initialize;1;20.3851;20.3851;20.3851
109;async;100;0.329721;0.0439489;0.562337
109;inner;100;3.48641;3.35823;3.70615
109;wait;100;7.1761e-05;2.7039e-05;0.000150669
109;boundary;100;0.0780673;0.0584859;0.236417
109;calc iter;100;3.89427;3.69311;4.05647
109;calc total;1;390.096;390.096;390.096
109;total;1;436.277;436.277;436.277
110;initialize;1;20.0128;20.0128;20.0128
110;async;100;0.325312;0.0288945;0.559149
110;inner;100;3.49002;3.35789;3.78565
110;wait;100;5.04999e-05;2.3929e-05;0.000404726
110;boundary;100;0.078992;0.0575284;0.245337
110;calc iter;100;3.89438;3.70536;4.13934
110;calc total;1;390.096;390.096;390.096
110;total;1;435.905;435.905;435.905
111;initialize;1;19.3408;19.3408;19.3408
111;async;100;0.323186;0.0293238;0.554988
111;inner;100;3.49117;3.36064;3.78492
111;wait;100;5.44535e-05;2.689e-05;0.000502855
111;boundary;100;0.0800327;0.0585237;0.244315
111;calc iter;100;3.89444;3.69729;4.13736
111;calc total;1;390.096;390.096;390.096
111;total;1;435.233;435.233;435.233
112;initialize;1;20.703;20.703;20.703
112;async;100;0.518453;0.100326;0.998643
112;inner;100;3.27633;2.92326;3.65718
112;wait;100;6.71464e-05;2.853e-05;0.000139509
112;boundary;100;0.0978075;0.0581929;0.200252
112;calc iter;100;3.89266;3.22466;4.46466
112;calc total;1;390.096;390.096;390.096
112;total;1;436.595;436.595;436.595
113;initialize;1;20.144;20.144;20.144
113;async;100;0.433578;0.0888415;0.929628
113;inner;100;3.37488;2.90012;3.66079
113;wait;100;5.2997e-05;2.98e-05;0.000163548
113;boundary;100;0.0843525;0.0573045;0.203765
113;calc iter;100;3.89287;3.40674;4.22973
113;calc total;1;390.096;390.096;390.096
113;total;1;436.037;436.037;436.037
114;initialize;1;20.6688;20.6688;20.6688
114;async;100;0.42047;0.100352;0.960769
114;inner;100;3.40082;2.9178;3.66943
114;wait;100;4.43669e-05;2.514e-05;0.000146098
114;boundary;100;0.0717993;0.0578336;0.213621
114;calc iter;100;3.89314;3.42087;4.17289
114;calc total;1;390.096;390.096;390.096
114;total;1;436.561;436.561;436.561
115;initialize;1;20.3847;20.3847;20.3847
115;async;100;0.425795;0.0968605;0.791935
115;inner;100;3.389;3.01313;3.66136
115;wait;100;4.85698e-05;2.835e-05;0.000106189
115;boundary;100;0.0783984;0.0599536;0.200316
115;calc iter;100;3.89325;3.61633;4.19623
115;calc total;1;390.096;390.096;390.096
115;total;1;436.277;436.277;436.277
116;initialize;1;19.5916;19.5916;19.5916
116;async;100;0.573483;0.0932166;1.467
116;inner;100;3.21928;2.55496;3.66209
116;wait;100;6.59926e-05;4.235e-05;0.000141469
116;boundary;100;0.10153;0.0617971;0.202566
116;calc iter;100;3.89436;2.82256;4.66229
116;calc total;1;390.096;390.096;390.096
116;total;1;435.484;435.484;435.484
117;initialize;1;19.3175;19.3175;19.3175
117;async;100;0.45735;0.0829172;0.905112
117;inner;100;3.35209;3.00774;3.66047
117;wait;100;4.89426e-05;2.782e-05;0.000137809
117;boundary;100;0.0845957;0.0603899;0.200218
117;calc iter;100;3.89409;3.38868;4.34479
117;calc total;1;390.096;390.096;390.096
117;total;1;435.21;435.21;435.21
118;initialize;1;19.318;19.318;19.318
118;async;100;0.434379;0.0983911;0.899609
118;inner;100;3.38773;3.05562;3.67266
118;wait;100;3.96241e-05;2.5969e-05;0.000143129
118;boundary;100;0.0722981;0.0575861;0.224791
118;calc iter;100;3.89445;3.36493;4.28404
118;calc total;1;390.096;390.096;390.096
118;total;1;435.21;435.21;435.21
119;initialize;1;19.659;19.659;19.659
119;async;100;0.442706;0.0970939;0.876858
119;inner;100;3.3701;3.0428;3.66031
119;wait;100;4.83492e-05;2.797e-05;0.000142599
119;boundary;100;0.0815907;0.0598003;0.193591
119;calc iter;100;3.89445;3.40941;4.41968
119;calc total;1;390.096;390.096;390.096
119;total;1;435.552;435.552;435.552
120;initialize;1;20.8661;20.8661;20.8661
120;async;100;0.304702;0.0317508;0.902176
120;inner;100;3.49702;3.08017;3.74254
120;wait;100;9.02693e-05;4.21e-05;0.000365236
120;boundary;100;0.0949276;0.068345;0.250257
120;calc iter;100;3.89674;3.23783;4.45038
120;calc total;1;390.096;390.096;390.096
120;total;1;436.758;436.758;436.758
121;initialize;1;20.6588;20.6588;20.6588
121;async;100;0.298533;0.0316266;0.422418
121;inner;100;3.51739;3.40275;3.72987
121;wait;100;7.25732e-05;3.196e-05;0.000363266
121;boundary;100;0.0808362;0.0568455;0.260324
121;calc iter;100;3.89683;3.77038;4.09579
121;calc total;1;390.096;390.096;390.096
121;total;1;436.551;436.551;436.551
122;initialize;1;20.6512;20.6512;20.6512
122;async;100;0.297497;0.029541;0.42964
122;inner;100;3.52086;3.41288;3.78677
122;wait;100;5.10095e-05;2.408e-05;0.000441885
122;boundary;100;0.0784807;0.0544144;0.223672
122;calc iter;100;3.89689;3.77886;4.11705
122;calc total;1;390.096;390.096;390.096
122;total;1;436.544;436.544;436.544
123;initialize;1;20.7471;20.7471;20.7471
123;async;100;0.293499;0.0324119;0.458794
123;inner;100;3.52178;3.40731;3.77516
123;wait;100;6.1083e-05;2.49e-05;0.000460425
123;boundary;100;0.0815637;0.0529798;0.228346
123;calc iter;100;3.89691;3.77286;4.10896
123;calc total;1;390.096;390.096;390.096
123;total;1;436.64;436.64;436.64
124;initialize;1;20.8661;20.8661;20.8661
124;async;100;0.297486;0.0459587;0.460213
124;inner;100;3.51125;3.4013;3.70021
124;wait;100;8.2661e-05;3.199e-05;0.000348746
124;boundary;100;0.0877209;0.0517859;0.285049
124;calc iter;100;3.89655;3.68478;4.08661
124;calc total;1;390.096;390.096;390.096
124;total;1;436.758;436.758;436.758
125;initialize;1;20.8659;20.8659;20.8659
125;async;100;0.297815;0.0307628;0.428334
125;inner;100;3.51816;3.40766;3.69987
125;wait;100;6.61847e-05;2.499e-05;0.000164858
125;boundary;100;0.0805127;0.0512849;0.237259
125;calc iter;100;3.89656;3.76039;4.0117
125;calc total;1;390.096;390.096;390.096
125;total;1;436.759;436.759;436.759
126;initialize;1;20.2732;20.2732;20.2732
126;async;100;0.295484;0.03;0.43784
126;inner;100;3.524;3.41286;3.77356
126;wait;100;4.78378e-05;2.477e-05;0.000491295
126;boundary;100;0.0772462;0.0539907;0.227738
126;calc iter;100;3.89678;3.75986;4.10819
126;calc total;1;390.096;390.096;390.096
126;total;1;436.165;436.165;436.165
127;initialize;1;20.1784;20.1784;20.1784
127;async;100;0.291311;0.0306943;0.4252
127;inner;100;3.52552;3.41239;3.7463
127;wait;100;5.54651e-05;2.5499e-05;0.000347826
127;boundary;100;0.0798767;0.0549699;0.248691
127;calc iter;100;3.89676;3.75685;4.09787
127;calc total;1;390.096;390.096;390.096
127;total;1;436.071;436.071;436.071
MPI
Running Jacobi on 128 processors with (8, 4 4) elements.
Array Dimensions: 3000 3000 3000
Block Dimensions: 375 750 750
== Energy Conservation Check ==
initial Energy:              125.000
  final Energy:              125.000
    Difference:               -0.000
== Time Statistics ==
Completed 100 iterations.
# unit_id;function_name;num_calls;avg_runtime;min_runtime;max_runtime
0;calc total;1;387.05;387.05;387.05
0;calc update async;100;0.000170085;1.909e-05;0.0139554
0;calc inner;100;3.17411;1.83626;3.69434
0;calc wait;100;0.619978;0.0696061;2.12428
0;calc bound;100;0.0690817;0.0381393;0.148248
0;calc iter;100;3.86765;3.65382;4.05951
0;total;1;412.958;412.958;412.958
1;calc total;1;387.05;387.05;387.05
1;calc update async;100;0.000163696;1.607e-05;0.0128917
1;calc inner;100;3.28575;2.62032;3.651
1;calc wait;100;0.494634;0.102794;1.26809
1;calc bound;100;0.0821156;0.0360661;0.147607
1;calc iter;100;3.86736;3.72957;4.02775
1;total;1;412.952;412.952;412.952
2;calc total;1;387.05;387.05;387.05
2;calc update async;100;0.000147235;2.2069e-05;0.0103939
2;calc inner;100;3.38265;2.78106;3.67133
2;calc wait;100;0.390655;0.108338;1.07113
2;calc bound;100;0.0890323;0.0397305;0.133979
2;calc iter;100;3.86793;3.751;3.95945
2;total;1;412.949;412.949;412.949
3;calc total;1;387.05;387.05;387.05
3;calc update async;100;0.000270442;1.992e-05;0.0231706
3;calc inner;100;3.39038;2.7868;3.7035
3;calc wait;100;0.382378;0.0647682;1.05851
3;calc bound;100;0.0898212;0.0443091;0.144464
3;calc iter;100;3.8677;3.75794;3.9907
3;total;1;412.618;412.618;412.618
4;calc total;1;387.05;387.05;387.05
4;calc update async;100;0.000260861;1.623e-05;0.0227345
4;calc inner;100;3.38792;2.69227;3.65348
4;calc wait;100;0.400094;0.0713277;1.14048
4;calc bound;100;0.0718904;0.0409379;0.141255
4;calc iter;100;3.86676;3.7007;4.03982
4;total;1;412.935;412.935;412.935
5;calc total;1;387.05;387.05;387.05
5;calc update async;100;0.000264475;1.806e-05;0.0228523
5;calc inner;100;3.38055;3.02292;3.6561
5;calc wait;100;0.408288;0.062567;0.855738
5;calc bound;100;0.0741093;0.0407696;0.138049
5;calc iter;100;3.86768;3.77098;3.96552
5;total;1;412.932;412.932;412.932
6;calc total;1;387.05;387.05;387.05
6;calc update async;100;0.000265758;2.967e-05;0.0223753
6;calc inner;100;3.43193;3.0903;3.66331
6;calc wait;100;0.334931;0.0946018;0.676341
6;calc bound;100;0.0959018;0.0377219;0.138875
6;calc iter;100;3.86838;3.80672;3.95014
6;total;1;412.935;412.935;412.935
7;calc total;1;387.05;387.05;387.05
7;calc update async;100;0.000262872;2.589e-05;0.0223905
7;calc inner;100;3.43107;3.12118;3.66237
7;calc wait;100;0.333065;0.0732616;0.697024
7;calc bound;100;0.0984077;0.0380151;0.141179
7;calc iter;100;3.86796;3.80723;3.95902
7;total;1;412.615;412.615;412.615
8;calc total;1;387.05;387.05;387.05
8;calc update async;100;0.000262594;2.183e-05;0.0230449
8;calc inner;100;3.56217;3.36474;3.6905
8;calc wait;100;0.22136;0.0745687;0.394239
8;calc bound;100;0.0757896;0.0423686;0.121367
8;calc iter;100;3.86919;3.78983;3.95613
8;total;1;412.891;412.891;412.891
9;calc total;1;387.05;387.05;387.05
9;calc update async;100;0.000255036;1.89e-05;0.0222361
9;calc inner;100;3.55681;3.348;3.68914
9;calc wait;100;0.225872;0.0577904;0.463079
9;calc bound;100;0.0768716;0.038967;0.101539
9;calc iter;100;3.86918;3.78305;3.97711
9;total;1;412.577;412.577;412.577
10;calc total;1;387.05;387.05;387.05
10;calc update async;100;0.000274277;2.8899e-05;0.0230922
10;calc inner;100;3.52835;3.33318;3.6993
10;calc wait;100;0.235893;0.0963587;0.416607
10;calc bound;100;0.0975567;0.0352723;0.115451
10;calc iter;100;3.86975;3.79868;4.02084
10;total;1;412.574;412.574;412.574
11;calc total;1;387.05;387.05;387.05
11;calc update async;100;0.000261405;2.583e-05;0.0222364
11;calc inner;100;3.52308;3.34493;3.69841
11;calc wait;100;0.23678;0.0820103;0.438115
11;calc bound;100;0.102208;0.0367623;0.11764
11;calc iter;100;3.86917;3.80647;3.93803
11;total;1;412.538;412.538;412.538
12;calc total;1;387.05;387.05;387.05
12;calc update async;100;0.00026248;1.874e-05;0.023072
12;calc inner;100;3.51092;2.90383;3.6892
12;calc wait;100;0.284854;0.0942187;0.987138
12;calc bound;100;0.065818;0.0417555;0.111406
12;calc iter;100;3.86879;3.79072;3.99769
12;total;1;412.615;412.615;412.615
13;calc total;1;387.05;387.05;387.05
13;calc update async;100;0.00026877;1.841e-05;0.0230604
13;calc inner;100;3.51509;2.93163;3.68852
13;calc wait;100;0.263185;0.0690398;0.939872
13;calc bound;100;0.0830307;0.0369141;0.126874
13;calc iter;100;3.86815;3.75559;3.93638
13;total;1;412.614;412.614;412.614
14;calc total;1;387.05;387.05;387.05
14;calc update async;100;0.000268184;2.215e-05;0.0228289
14;calc inner;100;3.54563;3.29958;3.6983
14;calc wait;100;0.227117;0.0964179;0.437883
14;calc bound;100;0.0873949;0.0407868;0.11169
14;calc iter;100;3.86895;3.80496;3.97561
14;total;1;412.615;412.615;412.615
15;calc total;1;387.05;387.05;387.05
15;calc update async;100;0.000261291;1.857e-05;0.0224271
15;calc inner;100;3.54124;3.32943;3.69819
15;calc wait;100;0.231214;0.0873394;0.41297
15;calc bound;100;0.0888717;0.0432377;0.116943
15;calc iter;100;3.86923;3.80935;3.97326
15;total;1;412.595;412.595;412.595
16;calc total;1;387.05;387.05;387.05
16;calc update async;100;0.000158842;2.05e-05;0.0128797
16;calc inner;100;3.53402;3.25955;3.67032
16;calc wait;100;0.25803;0.0934623;0.607621
16;calc bound;100;0.071681;0.0547542;0.108895
16;calc iter;100;3.86698;3.7628;3.95524
16;total;1;412.568;412.568;412.568
17;calc total;1;387.05;387.05;387.05
17;calc update async;100;0.000253596;1.853e-05;0.0222375
17;calc inner;100;3.54532;3.17371;3.67193
17;calc wait;100;0.235526;0.0983821;0.677533
17;calc bound;100;0.0835145;0.0568965;0.121546
17;calc iter;100;3.86715;3.82876;4.00053
17;total;1;412.575;412.575;412.575
18;calc total;1;387.05;387.05;387.05
18;calc update async;100;0.000265521;2.5449e-05;0.0228591
18;calc inner;100;3.58348;3.46209;3.67773
18;calc wait;100;0.185851;0.0786012;0.288032
18;calc bound;100;0.0912446;0.058915;0.112876
18;calc iter;100;3.86786;3.81884;3.93281
18;total;1;412.554;412.554;412.554
19;calc total;1;387.05;387.05;387.05
19;calc update async;100;0.000268106;2.69e-05;0.0231153
19;calc inner;100;3.57209;3.45377;3.67696
19;calc wait;100;0.195125;0.0761705;0.295041
19;calc bound;100;0.0977008;0.0589706;0.123664
19;calc iter;100;3.86786;3.81446;3.95387
19;total;1;412.558;412.558;412.558
20;calc total;1;387.05;387.05;387.05
20;calc update async;100;0.000244899;2.0019e-05;0.0213035
20;calc inner;100;3.57092;3.22373;3.66046
20;calc wait;100;0.219522;0.0785934;0.609501
20;calc bound;100;0.0769392;0.0530404;0.107931
20;calc iter;100;3.86817;3.80157;3.92583
20;total;1;412.589;412.589;412.589
21;calc total;1;387.05;387.05;387.05
21;calc update async;100;0.000230118;2.067e-05;0.0194624
21;calc inner;100;3.5801;3.29997;3.66359
21;calc wait;100;0.205378;0.0751904;0.544993
21;calc bound;100;0.0819016;0.0535122;0.111521
21;calc iter;100;3.86844;3.79252;3.97014
21;total;1;412.587;412.587;412.587
22;calc total;1;387.05;387.05;387.05
22;calc update async;100;0.000267543;2.475e-05;0.0228391
22;calc inner;100;3.56954;3.47125;3.67749
22;calc wait;100;0.201126;0.0448699;0.343356
22;calc bound;100;0.0964019;0.0550357;0.116454
22;calc iter;100;3.8689;3.76242;3.99663
22;total;1;412.612;412.612;412.612
23;calc total;1;387.05;387.05;387.05
23;calc update async;100;0.000253879;2.675e-05;0.0212601
23;calc inner;100;3.56358;3.47971;3.66765
23;calc wait;100;0.199134;0.0672292;0.295532
23;calc bound;100;0.105038;0.0577733;0.121944
23;calc iter;100;3.86888;3.77033;4.01972
23;total;1;412.612;412.612;412.612
24;calc total;1;387.05;387.05;387.05
24;calc update async;100;0.000163226;2.1539e-05;0.0128684
24;calc inner;100;3.65143;3.59173;3.70036
24;calc wait;100;0.12189;0.0869153;0.212374
24;calc bound;100;0.0862839;0.0656209;0.105138
24;calc iter;100;3.86902;3.79548;3.94803
24;total;1;412.596;412.596;412.596
25;calc total;1;387.05;387.05;387.05
25;calc update async;100;0.000164152;2.108e-05;0.0127451
25;calc inner;100;3.65019;3.50216;3.6973
25;calc wait;100;0.122737;0.0837985;0.327126
25;calc bound;100;0.0870811;0.056095;0.107083
25;calc iter;100;3.86909;3.78912;3.95487
25;total;1;412.979;412.979;412.979
26;calc total;1;387.05;387.05;387.05
26;calc update async;100;0.00026912;2.329e-05;0.0231631
26;calc inner;100;3.63847;3.56984;3.70864
26;calc wait;100;0.128037;0.0662653;0.211528
26;calc bound;100;0.0990151;0.0359961;0.11543
26;calc iter;100;3.86945;3.71332;3.92876
26;total;1;412.976;412.976;412.976
27;calc total;1;387.05;387.05;387.05
27;calc update async;100;0.000270997;2.798e-05;0.0231506
27;calc inner;100;3.62955;3.57894;3.70104
27;calc wait;100;0.134079;0.094021;0.206218
27;calc bound;100;0.104446;0.0369108;0.119318
27;calc iter;100;3.86939;3.72242;4.02047
27;total;1;412.955;412.955;412.955
28;calc total;1;387.05;387.05;387.05
28;calc update async;100;0.00026493;2.324e-05;0.0230497
28;calc inner;100;3.64638;3.58928;3.70188
28;calc wait;100;0.129268;0.0779798;0.204592
28;calc bound;100;0.085074;0.0664651;0.107602
28;calc iter;100;3.86831;3.8227;3.91404
28;total;1;412.966;412.966;412.966
29;calc total;1;387.05;387.05;387.05
29;calc update async;100;0.000260171;2.599e-05;0.0222612
29;calc inner;100;3.63598;3.57838;3.70078
29;calc wait;100;0.133537;0.0950972;0.251169
29;calc bound;100;0.0944649;0.0698912;0.115671
29;calc iter;100;3.86847;3.79998;4.01644
29;total;1;412.976;412.976;412.976
30;calc total;1;387.05;387.05;387.05
30;calc update async;100;0.000265837;2.284e-05;0.0228119
30;calc inner;100;3.65053;3.61482;3.70886
30;calc wait;100;0.122929;0.0953056;0.190209
30;calc bound;100;0.0927316;0.0639161;0.11023
30;calc iter;100;3.86897;3.7993;3.99265
30;total;1;412.975;412.975;412.975
31;calc total;1;387.05;387.05;387.05
31;calc update async;100;0.000251916;2.4739e-05;0.0212804
31;calc inner;100;3.63665;3.59535;3.70815
31;calc wait;100;0.128889;0.101214;0.192378
31;calc bound;100;0.101794;0.0669357;0.117747
31;calc iter;100;3.86894;3.79362;3.95554
31;total;1;412.979;412.979;412.979
32;calc total;1;387.05;387.05;387.05
32;calc update async;100;0.000155932;1.7949e-05;0.0128555
32;calc inner;100;3.08003;1.45116;3.68156
32;calc wait;100;0.713954;0.0878978;2.55228
32;calc bound;100;0.0637508;0.0432031;0.115504
32;calc iter;100;3.8633;3.62705;4.18203
32;total;1;412.981;412.981;412.981
33;calc total;1;387.05;387.05;387.05
33;calc update async;100;0.000160076;2.158e-05;0.0124146
33;calc inner;100;3.22573;2.51969;3.67341
33;calc wait;100;0.557309;0.0950989;1.25498
33;calc bound;100;0.0762329;0.0489257;0.125501
33;calc iter;100;3.86388;3.76786;4.00321
33;total;1;412.958;412.958;412.958
34;calc total;1;387.05;387.05;387.05
34;calc update async;100;0.000171261;2.573e-05;0.0128604
34;calc inner;100;3.33517;2.6863;3.67563
34;calc wait;100;0.437118;0.0932452;1.12792
34;calc bound;100;0.0886085;0.0361092;0.135861
34;calc iter;100;3.86547;3.78392;3.96943
34;total;1;412.961;412.961;412.961
35;calc total;1;387.05;387.05;387.05
35;calc update async;100;0.000276556;2.7379e-05;0.0232154
35;calc inner;100;3.32682;2.68029;3.67466
35;calc wait;100;0.442069;0.0720831;1.11753
35;calc bound;100;0.0919915;0.0365334;0.129755
35;calc iter;100;3.86531;3.77666;3.98274
35;total;1;412.962;412.962;412.962
36;calc total;1;387.05;387.05;387.05
36;calc update async;100;0.000255776;1.704e-05;0.022417
36;calc inner;100;3.34643;2.5817;3.66376
36;calc wait;100;0.44651;0.0737894;1.39348
36;calc bound;100;0.0690114;0.0359894;0.13214
36;calc iter;100;3.86624;3.71091;4.03182
36;total;1;412.941;412.941;412.941
37;calc total;1;387.05;387.05;387.05
37;calc update async;100;0.000265893;1.795e-05;0.023115
37;calc inner;100;3.38714;2.9575;3.66246
37;calc wait;100;0.399538;0.0589298;0.967387
37;calc bound;100;0.0750204;0.0369465;0.133179
37;calc iter;100;3.86642;3.69139;4.03893
37;total;1;412.913;412.913;412.913
38;calc total;1;387.05;387.05;387.05
38;calc update async;100;0.000270419;2.206e-05;0.0230977
38;calc inner;100;3.40888;3.07369;3.67059
38;calc wait;100;0.361145;0.0643163;0.688907
38;calc bound;100;0.0931211;0.0375097;0.128082
38;calc iter;100;3.86691;3.7753;4.01317
38;total;1;412.931;412.931;412.931
39;calc total;1;387.05;387.05;387.05
39;calc update async;100;0.000267765;2.8699e-05;0.0223149
39;calc inner;100;3.40884;3.08299;3.67297
39;calc wait;100;0.357229;0.0646609;0.694075
39;calc bound;100;0.0966512;0.0386217;0.13338
39;calc iter;100;3.86689;3.74371;3.99155
39;total;1;412.929;412.929;412.929
40;calc total;1;387.05;387.05;387.05
40;calc update async;100;0.000265059;2.124e-05;0.0230788
40;calc inner;100;3.52988;3.18408;3.69565
40;calc wait;100;0.257509;0.0825595;0.645319
40;calc bound;100;0.0736;0.0377985;0.0948774
40;calc iter;100;3.86795;3.80222;3.96362
40;total;1;412.841;412.841;412.841
41;calc total;1;387.05;387.05;387.05
41;calc update async;100;0.000262078;2.391e-05;0.0223197
41;calc inner;100;3.54745;3.34612;3.70436
41;calc wait;100;0.234929;0.0522228;0.439515
41;calc bound;100;0.079429;0.0366744;0.11576
41;calc iter;100;3.86797;3.7496;4.0263
41;total;1;412.872;412.872;412.872
42;calc total;1;387.05;387.05;387.05
42;calc update async;100;0.000263289;2.6079e-05;0.0222751
42;calc inner;100;3.51924;3.24956;3.70172
42;calc wait;100;0.247695;0.087321;0.49718
42;calc bound;100;0.0959643;0.0364522;0.113542
42;calc iter;100;3.8685;3.75199;3.93477
42;total;1;412.871;412.871;412.871
43;calc total;1;387.05;387.05;387.05
43;calc update async;100;0.00026963;2.602e-05;0.0228514
43;calc inner;100;3.51774;3.2789;3.702
43;calc wait;100;0.246955;0.0933988;0.474649
43;calc bound;100;0.0982029;0.0368173;0.113149
43;calc iter;100;3.86849;3.76967;3.9715
43;total;1;412.847;412.847;412.847
44;calc total;1;387.05;387.05;387.05
44;calc update async;100;0.000252734;1.824e-05;0.0223269
44;calc inner;100;3.50154;3.17833;3.69194
44;calc wait;100;0.292664;0.0733814;0.692438
44;calc bound;100;0.0662391;0.0390953;0.0970679
44;calc iter;100;3.86676;3.76514;3.97383
44;total;1;412.594;412.594;412.594
45;calc total;1;387.05;387.05;387.05
45;calc update async;100;0.000257288;1.91e-05;0.0222493
45;calc inner;100;3.5065;2.92717;3.6941
45;calc wait;100;0.278692;0.0832546;0.976618
45;calc bound;100;0.0765047;0.0388279;0.109961
45;calc iter;100;3.86678;3.78641;3.98289
45;total;1;412.932;412.932;412.932
46;calc total;1;387.05;387.05;387.05
46;calc update async;100;0.000259987;2.6249e-05;0.0222393
46;calc inner;100;3.52686;3.30441;3.70187
46;calc wait;100;0.241119;0.0941669;0.448879
46;calc bound;100;0.0894917;0.0388544;0.115827
46;calc iter;100;3.86767;3.81394;4.0216
46;total;1;412.935;412.935;412.935
47;calc total;1;387.05;387.05;387.05
47;calc update async;100;0.00026028;2.522e-05;0.0222577
47;calc inner;100;3.51356;3.33373;3.70082
47;calc wait;100;0.252512;0.0858966;0.448912
47;calc bound;100;0.0961409;0.0388003;0.11842
47;calc iter;100;3.86772;3.81296;3.9595
47;total;1;412.905;412.905;412.905
48;calc total;1;387.05;387.05;387.05
48;calc update async;100;0.000257146;1.8799e-05;0.0228919
48;calc inner;100;3.4667;2.89886;3.66379
48;calc wait;100;0.32381;0.0736563;0.981092
48;calc bound;100;0.0672716;0.0489185;0.127203
48;calc iter;100;3.86051;3.67404;4.04612
48;total;1;412.836;412.836;412.836
49;calc total;1;387.05;387.05;387.05
49;calc update async;100;0.000149766;1.778e-05;0.0119405
49;calc inner;100;3.5009;3.09652;3.67988
49;calc wait;100;0.282958;0.08883;0.717189
49;calc bound;100;0.0749318;0.0503494;0.114856
49;calc iter;100;3.86083;3.68467;3.98173
49;total;1;412.836;412.836;412.836
50;calc total;1;387.05;387.05;387.05
50;calc update async;100;0.000169025;1.942e-05;0.0125955
50;calc inner;100;3.5435;3.35691;3.67885
50;calc wait;100;0.221674;0.0900438;0.432027
50;calc bound;100;0.0930804;0.0561046;0.12655
50;calc iter;100;3.86117;3.6877;3.99499
50;total;1;412.805;412.805;412.805
51;calc total;1;387.05;387.05;387.05
51;calc update async;100;0.000268738;2.6689e-05;0.022909
51;calc inner;100;3.53145;3.35947;3.66968
51;calc wait;100;0.229305;0.0780304;0.422373
51;calc bound;100;0.0981652;0.0567518;0.125394
51;calc iter;100;3.86101;3.67602;4.01547
51;total;1;412.804;412.804;412.804
52;calc total;1;387.05;387.05;387.05
52;calc update async;100;0.000263849;1.982e-05;0.0230901
52;calc inner;100;3.51486;2.89756;3.66447
52;calc wait;100;0.269052;0.049421;1.08162
52;calc bound;100;0.0764965;0.0512906;0.114002
52;calc iter;100;3.86142;3.64622;4.07661
52;total;1;412.829;412.829;412.829
53;calc total;1;387.05;387.05;387.05
53;calc update async;100;0.000260454;1.901e-05;0.0225258
53;calc inner;100;3.54282;3.23636;3.66075
53;calc wait;100;0.235362;0.07976;0.551468
53;calc bound;100;0.081937;0.0486873;0.113717
53;calc iter;100;3.86156;3.71471;4.01132
53;total;1;412.826;412.826;412.826
54;calc total;1;387.05;387.05;387.05
54;calc update async;100;0.000266974;2.057e-05;0.0225152
54;calc inner;100;3.54375;3.33586;3.67561
54;calc wait;100;0.217824;0.0750315;0.433133
54;calc bound;100;0.0986193;0.0407654;0.124405
54;calc iter;100;3.86171;3.74411;3.99574
54;total;1;412.849;412.849;412.849
55;calc total;1;387.05;387.05;387.05
55;calc update async;100;0.000255121;2.818e-05;0.0212905
55;calc inner;100;3.54677;3.33893;3.66123
55;calc wait;100;0.213688;0.0976783;0.458818
55;calc bound;100;0.0999538;0.0445327;0.123346
55;calc iter;100;3.86164;3.76628;3.97787
55;total;1;412.849;412.849;412.849
56;calc total;1;387.05;387.05;387.05
56;calc update async;100;0.000172667;2.308e-05;0.013696
56;calc inner;100;3.57509;3.37495;3.69192
56;calc wait;100;0.201098;0.0836756;0.524127
56;calc bound;100;0.0832194;0.0388043;0.115965
56;calc iter;100;3.86452;3.74077;3.98473
56;total;1;412.864;412.864;412.864
57;calc total;1;387.05;387.05;387.05
57;calc update async;100;0.000170724;2.227e-05;0.0136955
57;calc inner;100;3.57821;3.33128;3.69254
57;calc wait;100;0.194994;0.06051;0.403027
57;calc bound;100;0.0851489;0.0390057;0.11809
57;calc iter;100;3.86462;3.77446;3.99418
57;total;1;412.834;412.834;412.834
58;calc total;1;387.05;387.05;387.05
58;calc update async;100;0.000253613;2.915e-05;0.0213428
58;calc inner;100;3.55839;3.3112;3.70032
58;calc wait;100;0.202489;0.068161;0.426246
58;calc bound;100;0.10049;0.0374856;0.117563
58;calc iter;100;3.86479;3.75243;4.01465
58;total;1;412.837;412.837;412.837
59;calc total;1;387.05;387.05;387.05
59;calc update async;100;0.000272217;2.9459e-05;0.0231844
59;calc inner;100;3.56024;3.3217;3.69852
59;calc wait;100;0.201354;0.0599561;0.419576
59;calc bound;100;0.0996255;0.0382773;0.115312
59;calc iter;100;3.86477;3.76444;4.01883
59;total;1;412.836;412.836;412.836
60;calc total;1;387.05;387.05;387.05
60;calc update async;100;0.000253043;1.835e-05;0.0223396
60;calc inner;100;3.48717;2.80367;3.69469
60;calc wait;100;0.29581;0.0741837;0.983707
60;calc bound;100;0.0728732;0.0354886;0.118857
60;calc iter;100;3.86284;3.7301;4.0013
60;total;1;412.821;412.821;412.821
61;calc total;1;387.05;387.05;387.05
61;calc update async;100;0.000228573;1.939e-05;0.0196152
61;calc inner;100;3.52867;3.206;3.68426
61;calc wait;100;0.252963;0.0880733;0.600054
61;calc bound;100;0.0780806;0.0349083;0.113738
61;calc iter;100;3.86302;3.77617;3.97652
61;total;1;412.795;412.795;412.795
62;calc total;1;387.05;387.05;387.05
62;calc update async;100;0.000266115;2.2329e-05;0.02283
62;calc inner;100;3.55615;3.28602;3.70258
62;calc wait;100;0.212267;0.0797296;0.436378
62;calc bound;100;0.0910441;0.0365385;0.118927
62;calc iter;100;3.86396;3.78594;4.01432
62;total;1;412.821;412.821;412.821
63;calc total;1;387.05;387.05;387.05
63;calc update async;100;0.000263954;2.7389e-05;0.0224785
63;calc inner;100;3.54552;3.2997;3.70227
63;calc wait;100;0.217847;0.0952583;0.444442
63;calc bound;100;0.097831;0.0363963;0.118358
63;calc iter;100;3.86408;3.74382;3.99606
63;total;1;412.819;412.819;412.819
64;calc total;1;387.05;387.05;387.05
64;calc update async;100;0.000254815;1.725e-05;0.0226578
64;calc inner;100;3.59733;3.36195;3.67918
64;calc wait;100;0.178962;0.0748178;0.460715
64;calc bound;100;0.0784449;0.0528037;0.10164
64;calc iter;100;3.8621;3.76531;4.00071
64;total;1;412.836;412.836;412.836
65;calc total;1;387.05;387.05;387.05
65;calc update async;100;0.000261228;1.985e-05;0.0228555
65;calc inner;100;3.5967;3.51025;3.6602
65;calc wait;100;0.171519;0.0592624;0.259572
65;calc bound;100;0.0900857;0.0665357;0.110136
65;calc iter;100;3.86221;3.75376;3.95394
65;total;1;412.837;412.837;412.837
66;calc total;1;387.05;387.05;387.05
66;calc update async;100;0.000257284;2.266e-05;0.0223351
66;calc inner;100;3.58701;3.46121;3.67031
66;calc wait;100;0.174394;0.063918;0.388537
66;calc bound;100;0.095151;0.054427;0.120712
66;calc iter;100;3.86284;3.77802;3.97888
66;total;1;412.835;412.835;412.835
67;calc total;1;387.05;387.05;387.05
67;calc update async;100;0.000264619;2.579e-05;0.0228206
67;calc inner;100;3.58355;3.4798;3.66112
67;calc wait;100;0.174732;0.0828587;0.262198
67;calc bound;100;0.101572;0.0547208;0.124838
67;calc iter;100;3.86282;3.76882;4.00249
67;total;1;412.861;412.861;412.861
68;calc total;1;387.05;387.05;387.05
68;calc update async;100;0.000251225;1.731e-05;0.0223155
68;calc inner;100;3.46804;3.07137;3.68891
68;calc wait;100;0.31781;0.0882843;0.733086
68;calc bound;100;0.073499;0.0499257;0.110835
68;calc iter;100;3.86079;3.76472;3.98418
68;total;1;412.801;412.801;412.801
69;calc total;1;387.05;387.05;387.05
69;calc update async;100;0.000253009;1.705e-05;0.022301
69;calc inner;100;3.51504;3.09685;3.66491
69;calc wait;100;0.270736;0.0612496;0.758755
69;calc bound;100;0.074619;0.0528023;0.113594
69;calc iter;100;3.86211;3.7282;4.01631
69;total;1;412.774;412.774;412.774
70;calc total;1;387.05;387.05;387.05
70;calc update async;100;0.000265829;2.507e-05;0.0228077
70;calc inner;100;3.54947;3.39525;3.67613
70;calc wait;100;0.214288;0.0765196;0.323161
70;calc bound;100;0.0970462;0.0662562;0.131511
70;calc iter;100;3.86185;3.73757;3.97041
70;total;1;412.768;412.768;412.768
71;calc total;1;387.05;387.05;387.05
71;calc update async;100;0.000261797;2.363e-05;0.022594
71;calc inner;100;3.55241;3.40418;3.69308
71;calc wait;100;0.212478;0.0999195;0.312658
71;calc bound;100;0.0962383;0.0715516;0.120151
71;calc iter;100;3.86211;3.79179;3.98439
71;total;1;412.518;412.518;412.518
72;calc total;1;387.05;387.05;387.05
72;calc update async;100;0.000264032;2.327e-05;0.0228275
72;calc inner;100;3.62918;3.55929;3.69391
72;calc wait;100;0.142611;0.0666385;0.241184
72;calc bound;100;0.0866223;0.0650077;0.104874
72;calc iter;100;3.86265;3.76823;3.99375
72;total;1;412.789;412.789;412.789
73;calc total;1;387.05;387.05;387.05
73;calc update async;100;0.00025992;2.107e-05;0.0224846
73;calc inner;100;3.6319;3.36619;3.69148
73;calc wait;100;0.139396;0.0748221;0.479417
73;calc bound;100;0.0853666;0.0625399;0.104305
73;calc iter;100;3.86288;3.78233;3.9689
73;total;1;412.781;412.781;412.781
74;calc total;1;387.05;387.05;387.05
74;calc update async;100;0.00026176;2.587e-05;0.0224636
74;calc inner;100;3.6366;3.55768;3.70316
74;calc wait;100;0.124946;0.0616564;0.190338
74;calc bound;100;0.0963604;0.048873;0.116107
74;calc iter;100;3.86311;3.75037;3.94387
74;total;1;412.803;412.803;412.803
75;calc total;1;387.05;387.05;387.05
75;calc update async;100;0.000260874;2.334e-05;0.0222578
75;calc inner;100;3.6328;3.53564;3.70244
75;calc wait;100;0.129643;0.0818426;0.208011
75;calc bound;100;0.0989637;0.0580788;0.119713
75;calc iter;100;3.86302;3.73759;4.01816
75;total;1;412.768;412.768;412.768
76;calc total;1;387.05;387.05;387.05
76;calc update async;100;0.000261711;2.217e-05;0.0228465
76;calc inner;100;3.64805;3.5993;3.70334
76;calc wait;100;0.124208;0.0803134;0.241484
76;calc bound;100;0.0846314;0.0542091;0.0991206
76;calc iter;100;3.86309;3.76656;4.01785
76;total;1;412.786;412.786;412.786
77;calc total;1;387.05;387.05;387.05
77;calc update async;100;0.000261094;2.5939e-05;0.022429
77;calc inner;100;3.63889;3.56018;3.68377
77;calc wait;100;0.123644;0.0490683;0.257568
77;calc bound;100;0.0941479;0.06159;0.116298
77;calc iter;100;3.86311;3.76295;4.02883
77;total;1;412.782;412.782;412.782
78;calc total;1;387.05;387.05;387.05
78;calc update async;100;0.000266848;2.6229e-05;0.022845
78;calc inner;100;3.64072;3.56912;3.69565
78;calc wait;100;0.123979;0.0826144;0.238179
78;calc bound;100;0.0949211;0.0363961;0.121961
78;calc iter;100;3.86347;3.7137;4.02333
78;total;1;412.786;412.786;412.786
79;calc total;1;387.05;387.05;387.05
79;calc update async;100;0.000184814;2.2079e-05;0.0149806
79;calc inner;100;3.63561;3.5596;3.68327
79;calc wait;100;0.126249;0.0897998;0.199416
79;calc bound;100;0.100366;0.0366622;0.116879
79;calc iter;100;3.86346;3.72985;3.95832
79;total;1;412.785;412.785;412.785
80;calc total;1;387.05;387.05;387.05
80;calc update async;100;0.000248502;1.6609e-05;0.0222442
80;calc inner;100;3.06473;1.266;3.66037
80;calc wait;100;0.731115;0.0777283;2.60435
80;calc bound;100;0.0637494;0.0359683;0.118091
80;calc iter;100;3.86371;3.57045;4.25166
80;total;1;412.746;412.746;412.746
81;calc total;1;387.05;387.05;387.05
81;calc update async;100;0.000265048;1.639e-05;0.0231182
81;calc inner;100;3.24426;2.07531;3.66215
81;calc wait;100;0.530774;0.0750212;1.72853
81;calc bound;100;0.083418;0.040667;0.132326
81;calc iter;100;3.86175;3.60579;4.16823
81;total;1;412.731;412.731;412.731
82;calc total;1;387.05;387.05;387.05
82;calc update async;100;0.000247596;2.0169e-05;0.0206498
82;calc inner;100;3.29519;2.59354;3.66594
82;calc wait;100;0.478955;0.0602236;1.27727
82;calc bound;100;0.0872799;0.0358634;0.12281
82;calc iter;100;3.86442;3.62773;4.18651
82;total;1;412.693;412.693;412.693
83;calc total;1;387.05;387.05;387.05
83;calc update async;100;0.000178567;1.6849e-05;0.013745
83;calc inner;100;3.27301;2.65973;3.66917
83;calc wait;100;0.494201;0.0518869;1.28332
83;calc bound;100;0.0943609;0.0356851;0.127349
83;calc iter;100;3.8639;3.60586;4.12575
83;total;1;412.73;412.73;412.73
84;calc total;1;387.05;387.05;387.05
84;calc update async;100;0.000262046;1.8539e-05;0.0230801
84;calc inner;100;3.05917;0.560428;3.6528
84;calc wait;100;0.734036;0.065447;3.29774
84;calc bound;100;0.0704664;0.035884;0.120633
84;calc iter;100;3.8643;3.39658;4.34899
84;total;1;412.708;412.708;412.708
85;calc total;1;387.05;387.05;387.05
85;calc update async;100;0.000260923;1.9e-05;0.0226447
85;calc inner;100;3.09723;1.17203;3.65441
85;calc wait;100;0.689917;0.0784192;2.81931
85;calc bound;100;0.0776941;0.0394813;0.118788
85;calc iter;100;3.86562;3.62585;4.10988
85;total;1;412.613;412.613;412.613
86;calc total;1;387.05;387.05;387.05
86;calc update async;100;0.000278687;2.809e-05;0.0231325
86;calc inner;100;3.26104;2.56716;3.65864
86;calc wait;100;0.505607;0.0932225;1.28595
86;calc bound;100;0.0986767;0.038464;0.121278
86;calc iter;100;3.86578;3.63122;4.20552
86;total;1;412.579;412.579;412.579
87;calc total;1;387.05;387.05;387.05
87;calc update async;100;0.000270024;2.415e-05;0.0226387
87;calc inner;100;3.26494;2.57556;3.66346
87;calc wait;100;0.501281;0.0736023;1.30437
87;calc bound;100;0.0986235;0.0396833;0.129208
87;calc iter;100;3.8657;3.64263;4.12251
87;total;1;412.553;412.553;412.553
88;calc total;1;387.05;387.05;387.05
88;calc update async;100;0.000184962;2.408e-05;0.0150949
88;calc inner;100;3.40534;3.06065;3.67741
88;calc wait;100;0.379212;0.0859222;0.764983
88;calc bound;100;0.0806702;0.0377772;0.110198
88;calc iter;100;3.86579;3.68168;4.03252
88;total;1;412.603;412.603;412.603
89;calc total;1;387.05;387.05;387.05
89;calc update async;100;0.000246425;1.955e-05;0.0213527
89;calc inner;100;3.38567;2.71913;3.68039
89;calc wait;100;0.397355;0.0709455;1.2302
89;calc bound;100;0.0833512;0.0430739;0.113047
89;calc iter;100;3.86734;3.66412;4.0358
89;total;1;412.573;412.573;412.573
90;calc total;1;387.05;387.05;387.05
90;calc update async;100;0.000244659;2.58e-05;0.0208552
90;calc inner;100;3.3881;3.02791;3.68995
90;calc wait;100;0.380237;0.08452;0.727076
90;calc bound;100;0.0988879;0.0382058;0.118832
90;calc iter;100;3.86754;3.60161;4.06677
90;total;1;412.574;412.574;412.574
91;calc total;1;387.05;387.05;387.05
91;calc update async;100;0.000266783;2.185e-05;0.0228831
91;calc inner;100;3.39371;3.05497;3.69372
91;calc wait;100;0.373387;0.079428;0.701115
91;calc bound;100;0.0995722;0.0435584;0.116878
91;calc iter;100;3.86731;3.6852;4.05209
91;total;1;412.525;412.525;412.525
92;calc total;1;387.05;387.05;387.05
92;calc update async;100;0.000257732;1.9059e-05;0.022802
92;calc inner;100;3.11011;1.54185;3.69373
92;calc wait;100;0.687222;0.0762244;2.4204
92;calc bound;100;0.0676848;0.0419616;0.10711
92;calc iter;100;3.86743;3.64829;4.16593
92;total;1;412.568;412.568;412.568
93;calc total;1;387.05;387.05;387.05
93;calc update async;100;0.000258711;1.864e-05;0.0223968
93;calc inner;100;3.26577;1.6012;3.69242
93;calc wait;100;0.513973;0.102733;2.27237
93;calc bound;100;0.0865696;0.0361396;0.114414
93;calc iter;100;3.86683;3.53587;4.01198
93;total;1;412.567;412.567;412.567
94;calc total;1;387.05;387.05;387.05
94;calc update async;100;0.000266136;2.873e-05;0.0226033
94;calc inner;100;3.36028;2.89458;3.70201
94;calc wait;100;0.414394;0.0783005;0.844811
94;calc bound;100;0.0895506;0.0412876;0.123832
94;calc iter;100;3.86745;3.75425;3.99139
94;total;1;412.546;412.546;412.546
95;calc total;1;387.05;387.05;387.05
95;calc update async;100;0.000266495;1.71e-05;0.0230166
95;calc inner;100;3.35015;2.9417;3.70211
95;calc wait;100;0.423286;0.0881044;0.863525
95;calc bound;100;0.0932929;0.0416775;0.117009
95;calc iter;100;3.86712;3.73267;4.0695
95;total;1;412.551;412.551;412.551
96;calc total;1;387.05;387.05;387.05
96;calc update async;100;0.000252008;1.434e-05;0.0223914
96;calc inner;100;2.9994;0.703547;3.66074
96;calc wait;100;0.801736;0.064784;3.5115
96;calc bound;100;0.0652398;0.0362105;0.12475
96;calc iter;100;3.86781;3.61399;4.26738
96;total;1;412.46;412.46;412.46
97;calc total;1;387.05;387.05;387.05
97;calc update async;100;0.000263052;2.028e-05;0.0225372
97;calc inner;100;3.21559;1.96476;3.66209
97;calc wait;100;0.567651;0.058447;1.90617
97;calc bound;100;0.0833132;0.036684;0.117516
97;calc iter;100;3.86737;3.70152;4.12399
97;total;1;412.458;412.458;412.458
98;calc total;1;387.05;387.05;387.05
98;calc update async;100;0.000270132;2.6139e-05;0.0225723
98;calc inner;100;3.32687;2.40649;3.66343
98;calc wait;100;0.452008;0.0797074;1.45279
98;calc bound;100;0.08825;0.0400711;0.125108
98;calc iter;100;3.86792;3.75912;3.98183
98;total;1;412.443;412.443;412.443
99;calc total;1;387.05;387.05;387.05
99;calc update async;100;0.000250779;2.076e-05;0.0213288
99;calc inner;100;3.31094;2.41935;3.66693
99;calc wait;100;0.470366;0.0480566;1.43342
99;calc bound;100;0.0852003;0.0397596;0.127727
99;calc iter;100;3.86759;3.74263;4.00375
99;total;1;412.441;412.441;412.441
100;calc total;1;387.05;387.05;387.05
100;calc update async;100;0.000257579;1.85e-05;0.0223176
100;calc inner;100;3.35859;2.65509;3.65629
100;calc wait;100;0.432608;0.0763808;1.18845
100;calc bound;100;0.0738139;0.0377438;0.121369
100;calc iter;100;3.86668;3.70793;4.04157
100;total;1;412.43;412.43;412.43
101;calc total;1;387.05;387.05;387.05
101;calc update async;100;0.000261585;1.731e-05;0.0227613
101;calc inner;100;3.34509;2.87067;3.65272
101;calc wait;100;0.447121;0.0897109;1.07839
101;calc bound;100;0.0752414;0.0404231;0.116286
101;calc iter;100;3.86785;3.74833;3.99765
101;total;1;412.433;412.433;412.433
102;calc total;1;387.05;387.05;387.05
102;calc update async;100;0.00026614;2.5739e-05;0.0222997
102;calc inner;100;3.40292;2.91206;3.66823
102;calc wait;100;0.366101;0.0859713;0.846816
102;calc bound;100;0.0987787;0.0383842;0.120185
102;calc iter;100;3.86851;3.80682;3.95616
102;total;1;412.501;412.501;412.501
103;calc total;1;387.05;387.05;387.05
103;calc update async;100;0.00026253;2.547e-05;0.0224887
103;calc inner;100;3.40915;2.93917;3.6606
103;calc wait;100;0.361187;0.0582172;0.879914
103;calc bound;100;0.0971517;0.0388923;0.122288
103;calc iter;100;3.86801;3.70915;3.99092
103;total;1;412.387;412.387;412.387
104;calc total;1;387.05;387.05;387.05
104;calc update async;100;0.000260969;2.4e-05;0.0227109
104;calc inner;100;3.5521;3.2824;3.69449
104;calc wait;100;0.234802;0.0770826;0.461081
104;calc bound;100;0.0793762;0.042785;0.111604
104;calc iter;100;3.86888;3.77635;4.00902
104;total;1;412.359;412.359;412.359
105;calc total;1;387.05;387.05;387.05
105;calc update async;100;0.000256352;2.106e-05;0.0223684
105;calc inner;100;3.54775;3.2627;3.69143
105;calc wait;100;0.23625;0.0734291;0.467952
105;calc bound;100;0.0792116;0.0406952;0.102167
105;calc iter;100;3.86923;3.79104;3.93725
105;total;1;412.355;412.355;412.355
106;calc total;1;387.05;387.05;387.05
106;calc update async;100;0.000265851;2.636e-05;0.0227129
106;calc inner;100;3.51619;3.23117;3.70334
106;calc wait;100;0.247823;0.0810185;0.515291
106;calc bound;100;0.102707;0.0353279;0.116642
106;calc iter;100;3.86975;3.77895;3.9979
106;total;1;412.351;412.351;412.351
107;calc total;1;387.05;387.05;387.05
107;calc update async;100;0.000266101;2.422e-05;0.0230696
107;calc inner;100;3.521;3.24474;3.70259
107;calc wait;100;0.24261;0.0806656;0.50106
107;calc bound;100;0.102477;0.0378883;0.11798
107;calc iter;100;3.86935;3.80313;3.93078
107;total;1;412.325;412.325;412.325
108;calc total;1;387.05;387.05;387.05
108;calc update async;100;0.000223548;1.94e-05;0.0194733
108;calc inner;100;3.48992;2.86897;3.68957
108;calc wait;100;0.309535;0.0838905;1.02208
108;calc bound;100;0.0672542;0.043672;0.107647
108;calc iter;100;3.86884;3.79454;3.99486
108;total;1;412.377;412.377;412.377
109;calc total;1;387.05;387.05;387.05
109;calc update async;100;0.000250411;1.89e-05;0.0213629
109;calc inner;100;3.50153;2.90666;3.69588
109;calc wait;100;0.277562;0.0645755;0.965728
109;calc bound;100;0.0862298;0.03635;0.116917
109;calc iter;100;3.86824;3.77789;3.95111
109;total;1;412.374;412.374;412.374
110;calc total;1;387.05;387.05;387.05
110;calc update async;100;0.00026658;2.619e-05;0.0228305
110;calc inner;100;3.53278;3.22404;3.69085
110;calc wait;100;0.243894;0.088947;0.484455
110;calc bound;100;0.0890824;0.0416258;0.115916
110;calc iter;100;3.86911;3.78298;3.99114
110;total;1;412.623;412.623;412.623
111;calc total;1;387.05;387.05;387.05
111;calc update async;100;0.000187596;1.994e-05;0.0151627
111;calc inner;100;3.53412;3.28478;3.70872
111;calc wait;100;0.244878;0.0829909;0.509975
111;calc bound;100;0.0864761;0.0438945;0.115425
111;calc iter;100;3.86882;3.80767;3.96797
111;total;1;412.632;412.632;412.632
112;calc total;1;387.05;387.05;387.05
112;calc update async;100;0.000254662;1.7679e-05;0.0226905
112;calc inner;100;3.53752;2.99944;3.67107
112;calc wait;100;0.255435;0.0757077;0.863788
112;calc bound;100;0.0712094;0.0497542;0.104292
112;calc iter;100;3.86922;3.81645;3.94561
112;total;1;412.358;412.358;412.358
113;calc total;1;387.05;387.05;387.05
113;calc update async;100;0.000263303;2.009e-05;0.022846
113;calc inner;100;3.55805;3.26549;3.66973
113;calc wait;100;0.217277;0.0693657;0.55162
113;calc bound;100;0.0888949;0.0563402;0.130447
113;calc iter;100;3.86851;3.81569;3.94984
113;total;1;412.362;412.362;412.362
114;calc total;1;387.05;387.05;387.05
114;calc update async;100;0.000244519;2.302e-05;0.0208024
114;calc inner;100;3.59975;3.39751;3.69287
114;calc wait;100;0.174978;0.0296517;0.328808
114;calc bound;100;0.0880997;0.0658079;0.115405
114;calc iter;100;3.8694;3.73815;3.96984
114;total;1;412.62;412.62;412.62
115;calc total;1;387.05;387.05;387.05
115;calc update async;100;0.000255784;2.171e-05;0.0222842
115;calc inner;100;3.59519;3.43919;3.69238
115;calc wait;100;0.182033;0.0645186;0.310031
115;calc bound;100;0.0859092;0.0570403;0.130804
115;calc iter;100;3.86921;3.76878;3.97433
115;total;1;412.62;412.62;412.62
116;calc total;1;387.05;387.05;387.05
116;calc update async;100;0.000168884;2.248e-05;0.0136667
116;calc inner;100;3.60528;3.51696;3.68305
116;calc wait;100;0.180607;0.102961;0.318092
116;calc bound;100;0.0811919;0.060124;0.106333
116;calc iter;100;3.86919;3.80107;3.95775
116;total;1;412.384;412.384;412.384
117;calc total;1;387.05;387.05;387.05
117;calc update async;100;0.000226293;1.957e-05;0.0194082
117;calc inner;100;3.59933;3.48169;3.67449
117;calc wait;100;0.186252;0.0878624;0.371812
117;calc bound;100;0.0809123;0.0536718;0.118285
117;calc iter;100;3.86956;3.76025;3.98136
117;total;1;412.41;412.41;412.41
118;calc total;1;387.05;387.05;387.05
118;calc update async;100;0.000269467;2.573e-05;0.0230803
118;calc inner;100;3.58434;3.4722;3.69165
118;calc wait;100;0.180123;0.0928215;0.260045
118;calc bound;100;0.103515;0.0558435;0.126844
118;calc iter;100;3.86993;3.78034;3.96027
118;total;1;412.335;412.335;412.335
119;calc total;1;387.05;387.05;387.05
119;calc update async;100;0.000264697;2.413e-05;0.0226241
119;calc inner;100;3.58215;3.50512;3.6452
119;calc wait;100;0.177917;0.11847;0.246588
119;calc bound;100;0.107673;0.0827923;0.127114
119;calc iter;100;3.86967;3.81267;3.96728
119;total;1;412.413;412.413;412.413
120;calc total;1;387.05;387.05;387.05
120;calc update async;100;0.00026246;2.531e-05;0.0228326
120;calc inner;100;3.65425;3.61404;3.71092
120;calc wait;100;0.121109;0.0762127;0.199045
120;calc bound;100;0.0872036;0.0700325;0.0987201
120;calc iter;100;3.87005;3.82676;3.95719
120;total;1;412.324;412.324;412.324
121;calc total;1;387.05;387.05;387.05
121;calc update async;100;0.00026234;2.469e-05;0.0227862
121;calc inner;100;3.65689;3.61819;3.7033
121;calc wait;100;0.117436;0.0863085;0.183548
121;calc bound;100;0.0881951;0.0389806;0.100705
121;calc iter;100;3.87036;3.82159;3.98689
121;total;1;412.35;412.35;412.35
122;calc total;1;387.05;387.05;387.05
122;calc update async;100;0.000265005;2.487e-05;0.02271
122;calc inner;100;3.63868;3.58686;3.71569
122;calc wait;100;0.125372;0.0715608;0.156994
122;calc bound;100;0.102074;0.0368231;0.115743
122;calc iter;100;3.8705;3.76305;3.94257
122;total;1;412.345;412.345;412.345
123;calc total;1;387.05;387.05;387.05
123;calc update async;100;0.000269071;2.6579e-05;0.0231043
123;calc inner;100;3.63418;3.58546;3.70429
123;calc wait;100;0.129523;0.103027;0.198691
123;calc bound;100;0.106439;0.0380746;0.11831
123;calc iter;100;3.87042;3.82502;4.03675
123;total;1;412.347;412.347;412.347
124;calc total;1;387.05;387.05;387.05
124;calc update async;100;0.000260064;2.246e-05;0.0228149
124;calc inner;100;3.65417;3.57481;3.70415
124;calc wait;100;0.116913;0.0805729;0.197506
124;calc bound;100;0.0880029;0.0748176;0.104192
124;calc iter;100;3.87001;3.82568;3.93817
124;total;1;412.55;412.55;412.55
125;calc total;1;387.05;387.05;387.05
125;calc update async;100;0.000257994;2.338e-05;0.0223033
125;calc inner;100;3.63592;3.5549;3.69381
125;calc wait;100;0.132576;0.0878563;0.243699
125;calc bound;100;0.0988674;0.0803122;0.11765
125;calc iter;100;3.86997;3.82076;3.96652
125;total;1;412.275;412.275;412.275
126;calc total;1;387.05;387.05;387.05
126;calc update async;100;0.000255631;2.233e-05;0.0221802
126;calc inner;100;3.65589;3.58493;3.70883
126;calc wait;100;0.117846;0.0812862;0.150518
126;calc bound;100;0.0922149;0.0562348;0.113847
126;calc iter;100;3.87013;3.81129;3.9313
126;total;1;412.276;412.276;412.276
127;calc total;1;387.05;387.05;387.05
127;calc update async;100;0.000245892;2.085e-05;0.0212932
127;calc inner;100;3.65467;3.59346;3.70346
127;calc wait;100;0.120019;0.0850884;0.202634
127;calc bound;100;0.0938657;0.0731981;0.117558
127;calc iter;100;3.87004;3.80536;3.9427
127;total;1;412.271;412.271;412.271
MPI
Running Jacobi on 128 processors with (8, 4 4) elements.
Array Dimensions: 3000 3000 3000
Block Dimensions: 375 750 750
== Energy Conservation Check ==
initial Energy:              125.000
  final Energy:              125.000
    Difference:               -0.000
== Time Statistics ==
Completed 100 iterations.
# unit_id;function_name;num_calls;avg_runtime;min_runtime;max_runtime
0;calc total;1;386.845;386.845;386.845
0;calc update async;100;9.39133e-05;2.553e-05;0.00539034
0;calc inner;100;3.51776;3.2622;3.7049
0;calc wait;100;0.24761;0.0663122;0.548209
0;calc bound;100;0.0976558;0.0402094;0.168847
0;calc iter;100;3.866;3.7872;3.93761
0;total;1;412.511;412.511;412.511
1;calc total;1;386.845;386.845;386.845
1;calc update async;100;0.000230124;2.153e-05;0.0198179
1;calc inner;100;3.47753;3.04288;3.67932
1;calc wait;100;0.313731;0.0881781;0.829196
1;calc bound;100;0.0731188;0.0376729;0.153349
1;calc iter;100;3.86579;3.79538;3.98183
1;total;1;412.506;412.506;412.506
2;calc total;1;386.845;386.845;386.845
2;calc update async;100;0.000200514;2.622e-05;0.0162832
2;calc inner;100;3.50423;3.25223;3.6903
2;calc wait;100;0.265453;0.0960734;0.564873
2;calc bound;100;0.0934314;0.0371298;0.164399
2;calc iter;100;3.8662;3.80493;3.91634
2;total;1;412.503;412.503;412.503
3;calc total;1;386.845;386.845;386.845
3;calc update async;100;0.000242411;2.9279e-05;0.0200793
3;calc inner;100;3.52469;3.28686;3.70504
3;calc wait;100;0.247;0.073444;0.55516
3;calc bound;100;0.0927794;0.0389569;0.165637
3;calc iter;100;3.86601;3.79612;3.94122
3;total;1;412.508;412.508;412.508
4;calc total;1;386.845;386.845;386.845
4;calc update async;100;0.000237695;2.3249e-05;0.0197215
4;calc inner;100;3.42025;2.97504;3.65326
4;calc wait;100;0.360285;0.0830975;0.906192
4;calc bound;100;0.0837129;0.0381237;0.16537
4;calc iter;100;3.86484;3.74564;3.97116
4;total;1;412.892;412.892;412.892
5;calc total;1;386.845;386.845;386.845
5;calc update async;100;0.000227538;1.7829e-05;0.0198353
5;calc inner;100;3.23775;2.29641;3.65274
5;calc wait;100;0.549233;0.0710624;1.60145
5;calc bound;100;0.0744588;0.039606;0.163959
5;calc iter;100;3.86349;3.71563;4.06864
5;total;1;412.486;412.486;412.486
6;calc total;1;386.845;386.845;386.845
6;calc update async;100;0.000241489;2.5059e-05;0.0195027
6;calc inner;100;3.43196;2.98468;3.66099
6;calc wait;100;0.34525;0.0861079;0.896813
6;calc bound;100;0.0873369;0.0353179;0.162236
6;calc iter;100;3.86528;3.76104;3.98214
6;total;1;412.482;412.482;412.482
7;calc total;1;386.845;386.845;386.845
7;calc update async;100;0.000210628;1.763e-05;0.0178751
7;calc inner;100;3.36428;2.43506;3.66194
7;calc wait;100;0.422429;0.0574362;1.59887
7;calc bound;100;0.0761478;0.0397758;0.160604
7;calc iter;100;3.86506;3.712;4.07374
7;total;1;412.486;412.486;412.486
8;calc total;1;386.845;386.845;386.845
8;calc update async;100;0.000234037;2.2089e-05;0.0197473
8;calc inner;100;3.56689;3.38679;3.70035
8;calc wait;100;0.206584;0.0535435;0.375949
8;calc bound;100;0.087746;0.0382674;0.113885
8;calc iter;100;3.86685;3.77037;4.02732
8;total;1;412.426;412.426;412.426
9;calc total;1;386.845;386.845;386.845
9;calc update async;100;0.000227176;2.023e-05;0.0196062
9;calc inner;100;3.54209;3.19904;3.68769
9;calc wait;100;0.247506;0.0683834;0.64122
9;calc bound;100;0.0759004;0.0374502;0.119767
9;calc iter;100;3.86659;3.76462;4.01582
9;total;1;412.419;412.419;412.419
10;calc total;1;386.845;386.845;386.845
10;calc update async;100;0.000235753;2.6379e-05;0.0195752
10;calc inner;100;3.56963;3.3913;3.70683
10;calc wait;100;0.201201;0.0707238;0.373842
10;calc bound;100;0.0897557;0.0380745;0.115244
10;calc iter;100;3.86693;3.79307;4.037
10;total;1;412.394;412.394;412.394
11;calc total;1;386.845;386.845;386.845
11;calc update async;100;0.000213207;1.905e-05;0.0180543
11;calc inner;100;3.57507;3.29647;3.68972
11;calc wait;100;0.209892;0.0811628;0.569256
11;calc bound;100;0.0777708;0.0367145;0.120402
11;calc iter;100;3.86674;3.79678;3.94441
11;total;1;412.398;412.398;412.398
12;calc total;1;386.845;386.845;386.845
12;calc update async;100;0.000240347;3.0329e-05;0.0198967
12;calc inner;100;3.56278;3.39562;3.70211
12;calc wait;100;0.206891;0.0808589;0.37685
12;calc bound;100;0.0939982;0.0358872;0.117675
12;calc iter;100;3.86757;3.81126;3.95219
12;total;1;412.758;412.758;412.758
13;calc total;1;386.845;386.845;386.845
13;calc update async;100;0.000230495;2.265e-05;0.0195518
13;calc inner;100;3.58316;3.46147;3.69027
13;calc wait;100;0.198962;0.0791414;0.324175
13;calc bound;100;0.0829203;0.0375248;0.115454
13;calc iter;100;3.86703;3.79991;4.00657
13;total;1;412.439;412.439;412.439
14;calc total;1;386.845;386.845;386.845
14;calc update async;100;0.000237032;2.492e-05;0.019557
14;calc inner;100;3.56042;3.41416;3.70103
14;calc wait;100;0.207618;0.0936739;0.381924
14;calc bound;100;0.0965588;0.0352491;0.114154
14;calc iter;100;3.86787;3.78067;4.0242
14;total;1;412.407;412.407;412.407
15;calc total;1;386.844;386.844;386.844
15;calc update async;100;0.000235839;2.833e-05;0.0197475
15;calc inner;100;3.58287;3.44725;3.69712
15;calc wait;100;0.185971;0.100994;0.335436
15;calc bound;100;0.0896678;0.0363238;0.116972
15;calc iter;100;3.86728;3.80607;4.022
15;total;1;412.383;412.383;412.383
16;calc total;1;386.845;386.845;386.845
16;calc update async;100;0.000201378;2.316e-05;0.0163017
16;calc inner;100;3.60072;3.52743;3.67278
16;calc wait;100;0.163371;0.082595;0.217576
16;calc bound;100;0.1004;0.066409;0.119609
16;calc iter;100;3.86748;3.82228;3.93671
16;total;1;412.612;412.612;412.612
17;calc total;1;386.845;386.845;386.845
17;calc update async;100;0.000213557;2.375e-05;0.0181667
17;calc inner;100;3.62156;3.57145;3.68131
17;calc wait;100;0.162533;0.0527616;0.256109
17;calc bound;100;0.0783802;0.063117;0.117439
17;calc iter;100;3.86725;3.75249;3.98562
17;total;1;412.313;412.313;412.313
18;calc total;1;386.845;386.845;386.845
18;calc update async;100;0.000238558;2.785e-05;0.0199442
18;calc inner;100;3.59163;3.5156;3.67297
18;calc wait;100;0.168058;0.0825984;0.227726
18;calc bound;100;0.104982;0.0493521;0.118009
18;calc iter;100;3.86784;3.78321;3.93446
18;total;1;412.315;412.315;412.315
19;calc total;1;386.845;386.845;386.845
19;calc update async;100;0.000174767;2.632e-05;0.013896
19;calc inner;100;3.63091;3.56463;3.68071
19;calc wait;100;0.135188;0.0862693;0.20328
19;calc bound;100;0.0856908;0.0661245;0.103491
19;calc iter;100;3.86761;3.80901;3.93774
19;total;1;412.317;412.317;412.317
20;calc total;1;386.845;386.845;386.845
20;calc update async;100;0.000236265;2.4279e-05;0.0198927
20;calc inner;100;3.58089;3.46929;3.65817
20;calc wait;100;0.195705;0.0543033;0.331888
20;calc bound;100;0.0894135;0.06251;0.117461
20;calc iter;100;3.86706;3.73107;3.97504
20;total;1;412.348;412.348;412.348
21;calc total;1;386.845;386.845;386.845
21;calc update async;100;0.000223765;1.916e-05;0.0194976
21;calc inner;100;3.53281;3.16149;3.65701
21;calc wait;100;0.267178;0.0584292;0.675416
21;calc bound;100;0.0659701;0.0543951;0.111087
21;calc iter;100;3.86679;3.78209;3.96728
21;total;1;412.355;412.355;412.355
22;calc total;1;386.845;386.845;386.845
22;calc update async;100;0.000242356;2.883e-05;0.0201308
22;calc inner;100;3.58692;3.48149;3.66743
22;calc wait;100;0.18525;0.0560694;0.312228
22;calc bound;100;0.0938777;0.0676441;0.117074
22;calc iter;100;3.86717;3.70513;4.04109
22;total;1;412.328;412.328;412.328
23;calc total;1;386.845;386.845;386.845
23;calc update async;100;0.00023363;2.1379e-05;0.0200508
23;calc inner;100;3.58603;3.39881;3.66865
23;calc wait;100;0.204714;0.0548591;0.444318
23;calc bound;100;0.0726398;0.057033;0.117176
23;calc iter;100;3.86681;3.76943;4.00695
23;total;1;412.331;412.331;412.331
24;calc total;1;386.845;386.845;386.845
24;calc update async;100;0.000236291;2.1189e-05;0.0201262
24;calc inner;100;3.65106;3.5994;3.70352
24;calc wait;100;0.122106;0.0702385;0.174908
24;calc bound;100;0.0934813;0.0745507;0.10918
24;calc iter;100;3.8677;3.81754;3.94005
24;total;1;412.589;412.589;412.589
25;calc total;1;386.845;386.845;386.845
25;calc update async;100;0.000230879;2.0919e-05;0.0197698
25;calc inner;100;3.65159;3.57419;3.7038
25;calc wait;100;0.124238;0.0743398;0.243674
25;calc bound;100;0.085688;0.0748019;0.10183
25;calc iter;100;3.86776;3.82771;3.94502
25;total;1;412.187;412.187;412.187
26;calc total;1;386.845;386.845;386.845
26;calc update async;100;0.000238165;2.151e-05;0.0201249
26;calc inner;100;3.6506;3.5996;3.70878
26;calc wait;100;0.122796;0.0714153;0.162807
26;calc bound;100;0.0940667;0.0408087;0.109336
26;calc iter;100;3.86817;3.80455;3.93524
26;total;1;412.68;412.68;412.68
27;calc total;1;386.845;386.845;386.845
27;calc update async;100;0.00021785;2.159e-05;0.0184347
27;calc inner;100;3.66168;3.58892;3.70386
27;calc wait;100;0.116239;0.0610146;0.222803
27;calc bound;100;0.0869875;0.0740141;0.115375
27;calc iter;100;3.86775;3.77722;3.99517
27;total;1;412.347;412.347;412.347
28;calc total;1;386.844;386.844;386.844
28;calc update async;100;0.000236855;2.9019e-05;0.0197399
28;calc inner;100;3.63327;3.58366;3.69968
28;calc wait;100;0.132051;0.0925702;0.161697
28;calc bound;100;0.102585;0.0442788;0.114099
28;calc iter;100;3.86815;3.79466;3.93953
28;total;1;412.314;412.314;412.314
29;calc total;1;386.845;386.845;386.845
29;calc update async;100;0.00023832;1.931e-05;0.0201091
29;calc inner;100;3.65618;3.62663;3.69923
29;calc wait;100;0.115768;0.078556;0.162428
29;calc bound;100;0.0833675;0.0536093;0.0923921
29;calc iter;100;3.86809;3.81795;3.94842
29;total;1;412.665;412.665;412.665
30;calc total;1;386.844;386.844;386.844
30;calc update async;100;0.000226709;2.622e-05;0.0187139
30;calc inner;100;3.62539;3.59295;3.70813
30;calc wait;100;0.134691;0.0779696;0.168958
30;calc bound;100;0.108132;0.035654;0.116628
30;calc iter;100;3.86844;3.71996;4.00584
30;total;1;412.231;412.231;412.231
31;calc total;1;386.845;386.845;386.845
31;calc update async;100;0.000231541;2.819e-05;0.0194974
31;calc inner;100;3.66475;3.63421;3.70965
31;calc wait;100;0.117077;0.0877312;0.175786
31;calc bound;100;0.0833206;0.0436192;0.0965856
31;calc iter;100;3.86816;3.80866;3.93449
31;total;1;412.589;412.589;412.589
32;calc total;1;386.845;386.845;386.845
32;calc update async;100;0.00023378;1.984e-05;0.0196373
32;calc inner;100;3.5458;3.27086;3.68906
32;calc wait;100;0.223983;0.0656359;0.529445
32;calc bound;100;0.0919617;0.0385704;0.124688
32;calc iter;100;3.8659;3.79873;3.90554
32;total;1;412.577;412.577;412.577
33;calc total;1;386.845;386.845;386.845
33;calc update async;100;0.000225237;1.8809e-05;0.0196339
33;calc inner;100;3.52496;3.16713;3.68456
33;calc wait;100;0.266542;0.0815719;0.713223
33;calc bound;100;0.0664705;0.0376329;0.124355
33;calc iter;100;3.86574;3.79544;3.96799
33;total;1;412.426;412.426;412.426
34;calc total;1;386.845;386.845;386.845
34;calc update async;100;0.000131121;2.209e-05;0.00907853
34;calc inner;100;3.54286;3.26683;3.68408
34;calc wait;100;0.223915;0.0631831;0.541075
34;calc bound;100;0.0950162;0.036759;0.127493
34;calc iter;100;3.86613;3.80364;3.91919
34;total;1;412.825;412.825;412.825
35;calc total;1;386.845;386.845;386.845
35;calc update async;100;0.000123649;2.201e-05;0.00871388
35;calc inner;100;3.56097;3.29536;3.69432
35;calc wait;100;0.215458;0.108296;0.540844
35;calc bound;100;0.0821648;0.0381771;0.122209
35;calc iter;100;3.86593;3.80284;3.94399
35;total;1;412.72;412.72;412.72
36;calc total;1;386.845;386.845;386.845
36;calc update async;100;0.000236578;2.471e-05;0.0197576
36;calc inner;100;3.49255;3.0092;3.66821
36;calc wait;100;0.283393;0.073834;0.870315
36;calc bound;100;0.087049;0.040894;0.120901
36;calc iter;100;3.86491;3.78072;3.97363
36;total;1;412.294;412.294;412.294
37;calc total;1;386.845;386.845;386.845
37;calc update async;100;0.000230219;1.78e-05;0.0198592
37;calc inner;100;3.36806;2.35754;3.6563
37;calc wait;100;0.413873;0.07679;1.51266
37;calc bound;100;0.0790114;0.0419022;0.12002
37;calc iter;100;3.86341;3.73495;3.9444
37;total;1;412.761;412.761;412.761
38;calc total;1;386.845;386.845;386.845
38;calc update async;100;0.000239174;2.43e-05;0.0199372
38;calc inner;100;3.5033;3.02562;3.66889
38;calc wait;100;0.267843;0.0725183;0.83761
38;calc bound;100;0.0914907;0.0357142;0.119775
38;calc iter;100;3.8652;3.76449;3.95596
38;total;1;412.142;412.142;412.142
39;calc total;1;386.845;386.845;386.845
39;calc update async;100;0.000228683;1.53e-05;0.0195973
39;calc inner;100;3.45295;2.4841;3.66472
39;calc wait;100;0.329322;0.0378929;1.54779
39;calc bound;100;0.079668;0.0394371;0.117606
39;calc iter;100;3.86507;3.7062;4.07457
39;total;1;412.497;412.497;412.497
40;calc total;1;386.845;386.845;386.845
40;calc update async;100;0.000236046;2.421e-05;0.0195714
40;calc inner;100;3.59719;3.40076;3.70445
40;calc wait;100;0.17374;0.0783484;0.349685
40;calc bound;100;0.08842;0.0400056;0.114472
40;calc iter;100;3.86655;3.80671;3.98062
40;total;1;412.291;412.291;412.291
41;calc total;1;386.845;386.845;386.845
41;calc update async;100;0.000226855;2.23e-05;0.0190032
41;calc inner;100;3.58742;3.33428;3.70172
41;calc wait;100;0.194088;0.0384133;0.480741
41;calc bound;100;0.0809186;0.0408883;0.118834
41;calc iter;100;3.8668;3.76928;3.96375
41;total;1;412.291;412.291;412.291
42;calc total;1;386.845;386.845;386.845
42;calc update async;100;0.000239346;2.177e-05;0.0200009
42;calc inner;100;3.59777;3.41056;3.70714
42;calc wait;100;0.172419;0.0507671;0.364217
42;calc bound;100;0.0913425;0.0376241;0.114902
42;calc iter;100;3.86696;3.77153;3.97656
42;total;1;412.639;412.639;412.639
43;calc total;1;386.845;386.845;386.845
43;calc update async;100;0.000230343;1.991e-05;0.0194983
43;calc inner;100;3.59943;3.2845;3.70197
43;calc wait;100;0.177117;0.0664872;0.581193
43;calc bound;100;0.0826233;0.0401569;0.114408
43;calc iter;100;3.86675;3.76352;3.96128
43;total;1;412.637;412.637;412.637
44;calc total;1;386.845;386.845;386.845
44;calc update async;100;0.000221695;2.61e-05;0.0181474
44;calc inner;100;3.59252;3.4391;3.69843
44;calc wait;100;0.175249;0.0803177;0.360077
44;calc bound;100;0.0944429;0.0367065;0.112183
44;calc iter;100;3.86726;3.81519;3.92781
44;total;1;412.407;412.407;412.407
45;calc total;1;386.845;386.845;386.845
45;calc update async;100;0.000217022;2.079e-05;0.0186096
45;calc inner;100;3.60837;3.46633;3.69981
45;calc wait;100;0.174197;0.0910004;0.323039
45;calc bound;100;0.0782195;0.0380533;0.093447
45;calc iter;100;3.86696;3.80766;3.96017
45;total;1;412.794;412.794;412.794
46;calc total;1;386.845;386.845;386.845
46;calc update async;100;0.000240713;2.3839e-05;0.0198873
46;calc inner;100;3.58721;3.42794;3.70294
46;calc wait;100;0.177814;0.0782535;0.361364
46;calc bound;100;0.0974306;0.035316;0.114401
46;calc iter;100;3.86775;3.76678;3.92518
46;total;1;412.436;412.436;412.436
47;calc total;1;386.844;386.844;386.844
47;calc update async;100;0.000224413;1.743e-05;0.0190559
47;calc inner;100;3.61624;3.4583;3.70877
47;calc wait;100;0.154668;0.0851374;0.323529
47;calc bound;100;0.0823076;0.0372236;0.114861
47;calc iter;100;3.86724;3.80393;4.01451
47;total;1;412.545;412.545;412.545
48;calc total;1;386.845;386.845;386.845
48;calc update async;100;5.77563e-05;2.114e-05;0.00248109
48;calc inner;100;3.58375;3.32706;3.67343
48;calc wait;100;0.198804;0.0898622;0.468653
48;calc bound;100;0.078237;0.0561361;0.128884
48;calc iter;100;3.86424;3.77811;3.96766
48;total;1;412.671;412.671;412.671
49;calc total;1;386.845;386.845;386.845
49;calc update async;100;0.000226647;1.91e-05;0.0197744
49;calc inner;100;3.55826;3.20912;3.66628
49;calc wait;100;0.229261;0.0878141;0.621985
49;calc bound;100;0.0701535;0.0543421;0.13645
49;calc iter;100;3.8639;3.80392;3.9938
49;total;1;412.483;412.483;412.483
50;calc total;1;386.845;386.845;386.845
50;calc update async;100;0.000108003;2.4459e-05;0.00706651
50;calc inner;100;3.58935;3.46056;3.6709
50;calc wait;100;0.173661;0.111975;0.28008
50;calc bound;100;0.0987298;0.0521264;0.139242
50;calc iter;100;3.86488;3.78948;3.94621
50;total;1;412.311;412.311;412.311
51;calc total;1;386.845;386.845;386.845
51;calc update async;100;0.000128557;1.941e-05;0.00941359
51;calc inner;100;3.61017;3.45156;3.67351
51;calc wait;100;0.167541;0.0988791;0.382211
51;calc bound;100;0.080061;0.057777;0.139705
51;calc iter;100;3.86448;3.79501;3.92848
51;total;1;412.855;412.855;412.855
52;calc total;1;386.845;386.845;386.845
52;calc update async;100;0.000229551;2.237e-05;0.0194978
52;calc inner;100;3.5814;3.45222;3.66389
52;calc wait;100;0.191666;0.0605564;0.36105
52;calc bound;100;0.0883444;0.0537838;0.136241
52;calc iter;100;3.86375;3.78037;3.95919
52;total;1;412.737;412.737;412.737
53;calc total;1;386.845;386.845;386.845
53;calc update async;100;0.000224132;2.177e-05;0.018744
53;calc inner;100;3.60346;3.43529;3.66617
53;calc wait;100;0.170365;0.0732179;0.420865
53;calc bound;100;0.0885256;0.0631012;0.138455
53;calc iter;100;3.86377;3.75791;3.93277
53;total;1;412.636;412.636;412.636
54;calc total;1;386.845;386.845;386.845
54;calc update async;100;0.000235119;2.418e-05;0.0197291
54;calc inner;100;3.58686;3.47874;3.67088
54;calc wait;100;0.172937;0.0585511;0.251731
54;calc bound;100;0.102707;0.0736209;0.132554
54;calc iter;100;3.86412;3.78405;3.94223
54;total;1;412.607;412.607;412.607
55;calc total;1;386.844;386.844;386.844
55;calc update async;100;0.000234105;2.282e-05;0.0199317
55;calc inner;100;3.61041;3.54769;3.67468
55;calc wait;100;0.15911;0.062948;0.249486
55;calc bound;100;0.0910711;0.0659049;0.137895
55;calc iter;100;3.86395;3.74405;3.95
55;total;1;412.664;412.664;412.664
56;calc total;1;386.845;386.845;386.845
56;calc update async;100;0.000225374;2.364e-05;0.0189886
56;calc inner;100;3.64072;3.58399;3.69135
56;calc wait;100;0.130282;0.0429157;0.211665
56;calc bound;100;0.0902897;0.059976;0.112689
56;calc iter;100;3.86474;3.81337;3.9514
56;total;1;412.203;412.203;412.203
57;calc total;1;386.845;386.845;386.845
57;calc update async;100;0.000225464;2.425e-05;0.0190116
57;calc inner;100;3.64536;3.56564;3.6913
57;calc wait;100;0.120024;0.071455;0.223304
57;calc bound;100;0.089009;0.0611137;0.116441
57;calc iter;100;3.86467;3.78524;3.98243
57;total;1;412.194;412.194;412.194
58;calc total;1;386.845;386.845;386.845
58;calc update async;100;0.000223138;2.667e-05;0.018748
58;calc inner;100;3.62881;3.5682;3.70028
58;calc wait;100;0.13124;0.0942541;0.167448
58;calc bound;100;0.101852;0.0637847;0.118324
58;calc iter;100;3.86501;3.7981;3.93418
58;total;1;412.651;412.651;412.651
59;calc total;1;386.845;386.845;386.845
59;calc update async;100;0.000228667;2.5649e-05;0.0189945
59;calc inner;100;3.64989;3.57946;3.69949
59;calc wait;100;0.121433;0.0573629;0.20625
59;calc bound;100;0.0903741;0.0713356;0.117053
59;calc iter;100;3.86482;3.76107;3.98637
59;total;1;412.174;412.174;412.174
60;calc total;1;386.844;386.844;386.844
60;calc update async;100;0.000219582;2.37e-05;0.0185212
60;calc inner;100;3.6476;3.57931;3.70172
60;calc wait;100;0.125293;0.0845351;0.232896
60;calc bound;100;0.0885473;0.0688799;0.104114
60;calc iter;100;3.86494;3.81001;3.93668
60;total;1;412.588;412.588;412.588
61;calc total;1;386.845;386.845;386.845
61;calc update async;100;0.000229918;2.271e-05;0.0198369
61;calc inner;100;3.64873;3.5584;3.7016
61;calc wait;100;0.122437;0.077628;0.236812
61;calc bound;100;0.0831123;0.0581498;0.101676
61;calc iter;100;3.86507;3.81042;3.94272
61;total;1;412.246;412.246;412.246
62;calc total;1;386.844;386.844;386.844
62;calc update async;100;0.000241042;2.903e-05;0.0200557
62;calc inner;100;3.63171;3.57204;3.69997
62;calc wait;100;0.130541;0.0656466;0.176019
62;calc bound;100;0.100787;0.0354011;0.118774
62;calc iter;100;3.86544;3.7534;3.99711
62;total;1;412.721;412.721;412.721
63;calc total;1;386.844;386.844;386.844
63;calc update async;100;0.000222008;2.037e-05;0.0187306
63;calc inner;100;3.6609;3.61889;3.70721
63;calc wait;100;0.112465;0.0765522;0.16446
63;calc bound;100;0.0845401;0.0564255;0.099002
63;calc iter;100;3.86508;3.81506;3.95195
63;total;1;412.184;412.184;412.184
64;calc total;1;386.845;386.845;386.845
64;calc update async;100;0.000234569;1.7179e-05;0.0201645
64;calc inner;100;3.56305;3.20129;3.67177
64;calc wait;100;0.217417;0.0718488;0.673419
64;calc bound;100;0.0765336;0.0426665;0.112421
64;calc iter;100;3.86266;3.74261;3.96097
64;total;1;412.802;412.802;412.802
65;calc total;1;386.845;386.845;386.845
65;calc update async;100;0.00014654;1.5929e-05;0.0119585
65;calc inner;100;3.53762;3.04195;3.67501
65;calc wait;100;0.249407;0.086928;0.862141
65;calc bound;100;0.0682364;0.044839;0.0980162
65;calc iter;100;3.86174;3.78291;3.9939
65;total;1;412.229;412.229;412.229
66;calc total;1;386.845;386.845;386.845
66;calc update async;100;0.000236645;1.98e-05;0.0199901
66;calc inner;100;3.58088;3.35592;3.69041
66;calc wait;100;0.187948;0.0648159;0.437605
66;calc bound;100;0.0904989;0.0388695;0.121277
66;calc iter;100;3.86293;3.73486;3.95088
66;total;1;412.396;412.396;412.396
67;calc total;1;386.845;386.845;386.845
67;calc update async;100;0.000232767;1.947e-05;0.0197133
67;calc inner;100;3.58773;3.37579;3.70645
67;calc wait;100;0.189634;0.0725819;0.421188
67;calc bound;100;0.0813715;0.0447149;0.118466
67;calc iter;100;3.86281;3.79801;3.94122
67;total;1;412.233;412.233;412.233
68;calc total;1;386.845;386.845;386.845
68;calc update async;100;0.000229657;1.8589e-05;0.0196014
68;calc inner;100;3.55687;3.18778;3.65583
68;calc wait;100;0.215611;0.0692129;0.707352
68;calc bound;100;0.0867912;0.0467343;0.115452
68;calc iter;100;3.86239;3.7765;3.96188
68;total;1;412.662;412.662;412.662
69;calc total;1;386.845;386.845;386.845
69;calc update async;100;0.000234248;2.119e-05;0.0201636
69;calc inner;100;3.56926;3.28105;3.65566
69;calc wait;100;0.205648;0.0831684;0.578847
69;calc bound;100;0.0845818;0.0532843;0.111761
69;calc iter;100;3.86254;3.73271;3.9437
69;total;1;412.222;412.222;412.222
70;calc total;1;386.845;386.845;386.845
70;calc update async;100;0.000239422;2.7899e-05;0.0199395
70;calc inner;100;3.5642;3.45917;3.66411
70;calc wait;100;0.196743;0.0781963;0.318809
70;calc bound;100;0.0995258;0.0499941;0.115806
70;calc iter;100;3.86281;3.78554;3.97286
70;total;1;412.849;412.849;412.849
71;calc total;1;386.845;386.845;386.845
71;calc update async;100;0.000230717;1.739e-05;0.0195245
71;calc inner;100;3.5761;3.24549;3.66381
71;calc wait;100;0.193596;0.0537849;0.604479
71;calc bound;100;0.0890253;0.0480391;0.118193
71;calc iter;100;3.86268;3.72671;3.99813
71;total;1;412.575;412.575;412.575
72;calc total;1;386.845;386.845;386.845
72;calc update async;100;0.000231891;2.112e-05;0.0195076
72;calc inner;100;3.61921;3.52578;3.6901
72;calc wait;100;0.149665;0.0830871;0.25692
72;calc bound;100;0.0894269;0.0412415;0.111468
72;calc iter;100;3.86349;3.80579;3.99087
72;total;1;412.814;412.814;412.814
73;calc total;1;386.845;386.845;386.845
73;calc update async;100;0.000234981;2.3359e-05;0.0201259
73;calc inner;100;3.6294;3.53423;3.69125
73;calc wait;100;0.142406;0.086385;0.242824
73;calc bound;100;0.0832927;0.0426979;0.11023
73;calc iter;100;3.86343;3.78614;3.93631
73;total;1;412.159;412.159;412.159
74;calc total;1;386.845;386.845;386.845
74;calc update async;100;0.000238861;2.384e-05;0.0199318
74;calc inner;100;3.6067;3.52701;3.70027
74;calc wait;100;0.149738;0.0603995;0.281011
74;calc bound;100;0.102475;0.039354;0.124449
74;calc iter;100;3.86392;3.77201;3.95677
74;total;1;412.89;412.89;412.89
75;calc total;1;386.845;386.845;386.845
75;calc update async;100;0.000237831;2.488e-05;0.0201652
75;calc inner;100;3.63426;3.56507;3.70037
75;calc wait;100;0.13114;0.0868227;0.229331
75;calc bound;100;0.0875059;0.0431674;0.118282
75;calc iter;100;3.86386;3.79035;3.94368
75;total;1;412.583;412.583;412.583
76;calc total;1;386.845;386.845;386.845
76;calc update async;100;0.000235459;1.95e-05;0.0201602
76;calc inner;100;3.62504;3.4572;3.67369
76;calc wait;100;0.152219;0.0841875;0.366309
76;calc bound;100;0.081842;0.0391214;0.109218
76;calc iter;100;3.86379;3.79723;3.97363
76;total;1;412.771;412.771;412.771
77;calc total;1;386.845;386.845;386.845
77;calc update async;100;0.000138568;2.0759e-05;0.0109696
77;calc inner;100;3.62311;3.3874;3.68297
77;calc wait;100;0.156565;0.0735906;0.420456
77;calc bound;100;0.0763736;0.0413749;0.0985628
77;calc iter;100;3.86381;3.78317;3.97828
77;total;1;412.686;412.686;412.686
78;calc total;1;386.845;386.845;386.845
78;calc update async;100;0.00020798;2.354e-05;0.0167391
78;calc inner;100;3.62634;3.52257;3.70226
78;calc wait;100;0.142388;0.0880093;0.234104
78;calc bound;100;0.0903585;0.0353719;0.111774
78;calc iter;100;3.86457;3.79961;3.94371
78;total;1;412.573;412.573;412.573
79;calc total;1;386.844;386.844;386.844
79;calc update async;100;0.000189136;2.065e-05;0.0155065
79;calc inner;100;3.63446;3.55763;3.69869
79;calc wait;100;0.137326;0.0823431;0.220693
79;calc bound;100;0.0844894;0.0354611;0.112017
79;calc iter;100;3.86414;3.81426;3.91659
79;total;1;412.366;412.366;412.366
80;calc total;1;386.845;386.845;386.845
80;calc update async;100;0.000231063;1.9309e-05;0.0201775
80;calc inner;100;3.57044;3.17722;3.67993
80;calc wait;100;0.212253;0.0690113;0.669958
80;calc bound;100;0.0765217;0.0504755;0.123316
80;calc iter;100;3.86283;3.80974;3.92954
80;total;1;412.497;412.497;412.497
81;calc total;1;386.845;386.845;386.845
81;calc update async;100;9.97368e-05;1.644e-05;0.00706908
81;calc inner;100;3.55896;2.94141;3.67737
81;calc wait;100;0.218673;0.077913;0.90828
81;calc bound;100;0.0802078;0.0544361;0.119228
81;calc iter;100;3.86297;3.78605;3.93113
81;total;1;412.475;412.475;412.475
82;calc total;1;386.845;386.845;386.845
82;calc update async;100;0.000112531;2.5689e-05;0.00760644
82;calc inner;100;3.58568;3.40211;3.68035
82;calc wait;100;0.176149;0.105852;0.355687
82;calc bound;100;0.0964305;0.049199;0.125638
82;calc iter;100;3.86342;3.7844;3.92775
82;total;1;412.293;412.293;412.293
83;calc total;1;386.845;386.845;386.845
83;calc update async;100;0.000220643;2.328e-05;0.0185853
83;calc inner;100;3.58258;3.38289;3.6855
83;calc wait;100;0.180418;0.0798071;0.357859
83;calc bound;100;0.0965334;0.062638;0.125383
83;calc iter;100;3.86316;3.80985;3.94009
83;total;1;412.238;412.238;412.238
84;calc total;1;386.845;386.845;386.845
84;calc update async;100;0.00023286;1.822e-05;0.0201162
84;calc inner;100;3.56636;3.05781;3.66928
84;calc wait;100;0.213293;0.0531194;0.759261
84;calc bound;100;0.0808117;0.0555844;0.118846
84;calc iter;100;3.86162;3.74603;3.99839
84;total;1;412.267;412.267;412.267
85;calc total;1;386.845;386.845;386.845
85;calc update async;100;0.000231558;1.9959e-05;0.0198492
85;calc inner;100;3.57675;3.26191;3.65909
85;calc wait;100;0.201068;0.0853974;0.536508
85;calc bound;100;0.0837873;0.0574167;0.122369
85;calc iter;100;3.86276;3.76531;3.95642
85;total;1;412.381;412.381;412.381
86;calc total;1;386.845;386.845;386.845
86;calc update async;100;0.000235161;2.422e-05;0.0196538
86;calc inner;100;3.58578;3.41985;3.66738
86;calc wait;100;0.17855;0.0668289;0.302013
86;calc bound;100;0.0961794;0.0576489;0.124358
86;calc iter;100;3.86275;3.77777;3.96665
86;total;1;412.566;412.566;412.566
87;calc total;1;386.845;386.845;386.845
87;calc update async;100;0.000238065;2.086e-05;0.0201383
87;calc inner;100;3.58968;3.42408;3.67439
87;calc wait;100;0.174215;0.0819401;0.373107
87;calc bound;100;0.097026;0.0750237;0.120018
87;calc iter;100;3.86279;3.7652;3.96436
87;total;1;412.267;412.267;412.267
88;calc total;1;386.845;386.845;386.845
88;calc update async;100;0.00023364;2.2689e-05;0.0200714
88;calc inner;100;3.64935;3.54019;3.69342
88;calc wait;100;0.122004;0.0657626;0.241183
88;calc bound;100;0.0876318;0.07208;0.112693
88;calc iter;100;3.8631;3.79749;3.93959
88;total;1;412.792;412.792;412.792
89;calc total;1;386.845;386.845;386.845
89;calc update async;100;0.00023464;2.253e-05;0.0201595
89;calc inner;100;3.65005;3.58583;3.69371
89;calc wait;100;0.11741;0.062151;0.183547
89;calc bound;100;0.088485;0.0495039;0.111636
89;calc iter;100;3.8636;3.78521;3.91412
89;total;1;412.213;412.213;412.213
90;calc total;1;386.845;386.845;386.845
90;calc update async;100;0.000233069;2.271e-05;0.0198197
90;calc inner;100;3.6421;3.57815;3.70504
90;calc wait;100;0.120171;0.0649876;0.178347
90;calc bound;100;0.0993384;0.0454486;0.118674
90;calc iter;100;3.86366;3.77452;4.01614
90;total;1;412.486;412.486;412.486
91;calc total;1;386.845;386.845;386.845
91;calc update async;100;0.000236259;2.253e-05;0.020145
91;calc inner;100;3.64738;3.55264;3.70338
91;calc wait;100;0.117587;0.0672885;0.164022
91;calc bound;100;0.0950432;0.070624;0.118455
91;calc iter;100;3.86332;3.79361;3.93262
91;total;1;412.783;412.783;412.783
92;calc total;1;386.845;386.845;386.845
92;calc update async;100;0.000234779;2.2409e-05;0.0201433
92;calc inner;100;3.64484;3.53397;3.69251
92;calc wait;100;0.125975;0.0755369;0.223882
92;calc bound;100;0.0863988;0.051598;0.10587
92;calc iter;100;3.86357;3.7811;3.94454
92;total;1;412.457;412.457;412.457
93;calc total;1;386.845;386.845;386.845
93;calc update async;100;0.000220538;2.5319e-05;0.0185196
93;calc inner;100;3.64324;3.5593;3.69248
93;calc wait;100;0.125349;0.0791641;0.225884
93;calc bound;100;0.0891353;0.0482327;0.11213
93;calc iter;100;3.86369;3.77383;3.92071
93;total;1;412.797;412.797;412.797
94;calc total;1;386.845;386.845;386.845
94;calc update async;100;0.000235563;2.495e-05;0.019941
94;calc inner;100;3.64266;3.57254;3.70142
94;calc wait;100;0.123155;0.0777687;0.16695
94;calc bound;100;0.0962942;0.0353885;0.117564
94;calc iter;100;3.86405;3.72527;3.98704
94;total;1;412.496;412.496;412.496
95;calc total;1;386.845;386.845;386.845
95;calc update async;100;0.000233441;2.45e-05;0.019675
95;calc inner;100;3.64028;3.57707;3.70099
95;calc wait;100;0.123792;0.0852797;0.189011
95;calc bound;100;0.0981824;0.0419693;0.117078
95;calc iter;100;3.86374;3.79032;3.98663
95;total;1;412.651;412.651;412.651
96;calc total;1;386.845;386.845;386.845
96;calc update async;100;0.000231016;1.528e-05;0.0201581
96;calc inner;100;3.55405;3.2261;3.66005
96;calc wait;100;0.22598;0.0747658;0.601324
96;calc bound;100;0.0791091;0.0368764;0.134186
96;calc iter;100;3.86378;3.79093;3.93505
96;total;1;412.461;412.461;412.461
97;calc total;1;386.845;386.845;386.845
97;calc update async;100;0.00021582;1.757e-05;0.0183605
97;calc inner;100;3.56626;3.37708;3.66061
97;calc wait;100;0.214246;0.0858392;0.470056
97;calc bound;100;0.0797902;0.0544617;0.141794
97;calc iter;100;3.86334;3.7545;3.97608
97;total;1;412.704;412.704;412.704
98;calc total;1;386.845;386.845;386.845
98;calc update async;100;0.000219355;1.909e-05;0.0183405
98;calc inner;100;3.57832;3.45949;3.67136
98;calc wait;100;0.1868;0.0737114;0.373941
98;calc bound;100;0.0949076;0.0356833;0.134069
98;calc iter;100;3.86395;3.7816;3.93389
98;total;1;412.839;412.839;412.839
99;calc total;1;386.845;386.845;386.845
99;calc update async;100;0.000230861;2.427e-05;0.0195057
99;calc inner;100;3.58344;3.46643;3.6713
99;calc wait;100;0.181586;0.0737938;0.328258
99;calc bound;100;0.095528;0.0415807;0.132864
99;calc iter;100;3.86362;3.79223;3.9309
99;total;1;412.629;412.629;412.629
100;calc total;1;386.845;386.845;386.845
100;calc update async;100;0.000230473;1.742e-05;0.0201387
100;calc inner;100;3.52987;3.08132;3.66159
100;calc wait;100;0.257095;0.0636987;0.681111
100;calc bound;100;0.0736522;0.0490396;0.129679
100;calc iter;100;3.86162;3.77778;4.00798
100;total;1;412.754;412.754;412.754
101;calc total;1;386.845;386.845;386.845
101;calc update async;100;0.000216475;1.7719e-05;0.0183097
101;calc inner;100;3.56528;3.30183;3.66331
101;calc wait;100;0.211738;0.0802031;0.575476
101;calc bound;100;0.0852283;0.0561967;0.128453
101;calc iter;100;3.86305;3.79779;3.95723
101;total;1;412.702;412.702;412.702
102;calc total;1;386.845;386.845;386.845
102;calc update async;100;0.000232369;2.217e-05;0.0195622
102;calc inner;100;3.5737;3.43122;3.67097
102;calc wait;100;0.189712;0.0679041;0.3671
102;calc bound;100;0.0985869;0.0522593;0.130628
102;calc iter;100;3.86338;3.76871;3.94398
102;total;1;412.73;412.73;412.73
103;calc total;1;386.845;386.845;386.845
103;calc update async;100;0.000237372;2.791e-05;0.0200544
103;calc inner;100;3.578;3.44619;3.66074
103;calc wait;100;0.188402;0.0581607;0.339019
103;calc bound;100;0.0958738;0.0575823;0.121775
103;calc iter;100;3.86301;3.74307;4.00159
103;total;1;412.723;412.723;412.723
104;calc total;1;386.845;386.845;386.845
104;calc update async;100;0.000229996;2.027e-05;0.0201469
104;calc inner;100;3.62725;3.40716;3.69288
104;calc wait;100;0.149234;0.0722452;0.360028
104;calc bound;100;0.0830071;0.0478456;0.106642
104;calc iter;100;3.86349;3.79726;3.98928
104;total;1;412.308;412.308;412.308
105;calc total;1;386.845;386.845;386.845
105;calc update async;100;0.000232647;2.23e-05;0.0196678
105;calc inner;100;3.63375;3.42767;3.69198
105;calc wait;100;0.1384;0.0833576;0.380152
105;calc bound;100;0.0868456;0.0422356;0.11408
105;calc iter;100;3.86466;3.79574;3.94647
105;total;1;412.225;412.225;412.225
106;calc total;1;386.845;386.845;386.845
106;calc update async;100;0.000220166;2.562e-05;0.0183313
106;calc inner;100;3.62298;3.48175;3.69787
106;calc wait;100;0.138757;0.076074;0.223552
106;calc bound;100;0.0997093;0.039233;0.117975
106;calc iter;100;3.8651;3.76003;3.99654
106;total;1;412.733;412.733;412.733
107;calc total;1;386.845;386.845;386.845
107;calc update async;100;0.00023349;2.421e-05;0.0195539
107;calc inner;100;3.62707;3.51024;3.70133
107;calc wait;100;0.139538;0.0612765;0.239587
107;calc bound;100;0.0955241;0.0407047;0.114417
107;calc iter;100;3.8645;3.79691;4.00652
107;total;1;412.703;412.703;412.703
108;calc total;1;386.845;386.845;386.845
108;calc update async;100;0.000234222;2.082e-05;0.0201109
108;calc inner;100;3.6324;3.54744;3.69208
108;calc wait;100;0.142709;0.0880234;0.243558
108;calc bound;100;0.0854516;0.0412652;0.11559
108;calc iter;100;3.86495;3.78515;3.9781
108;total;1;412.671;412.671;412.671
109;calc total;1;386.845;386.845;386.845
109;calc update async;100;0.000234979;2.155e-05;0.0200112
109;calc inner;100;3.63356;3.44555;3.69266
109;calc wait;100;0.140579;0.0795959;0.368509
109;calc bound;100;0.0832786;0.042186;0.113441
109;calc iter;100;3.86454;3.77719;3.93189
109;total;1;412.7;412.7;412.7
110;calc total;1;386.845;386.845;386.845
110;calc update async;100;0.000237;2.652e-05;0.0197799
110;calc inner;100;3.63167;3.5191;3.70091
110;calc wait;100;0.138161;0.0866357;0.228276
110;calc bound;100;0.0932669;0.035256;0.117665
110;calc iter;100;3.86566;3.79633;4.00161
110;total;1;412.64;412.64;412.64
111;calc total;1;386.844;386.844;386.844
111;calc update async;100;0.000216553;2.1919e-05;0.018277
111;calc inner;100;3.63215;3.5643;3.69661
111;calc wait;100;0.137039;0.0920135;0.228404
111;calc bound;100;0.093167;0.0392828;0.119211
111;calc iter;100;3.86488;3.78355;3.99722
111;total;1;412.216;412.216;412.216
112;calc total;1;386.845;386.845;386.845
112;calc update async;100;0.00023241;2.042e-05;0.0201832
112;calc inner;100;3.59395;3.32894;3.66445
112;calc wait;100;0.185721;0.0667278;0.500439
112;calc bound;100;0.0825715;0.057501;0.116123
112;calc iter;100;3.86514;3.79554;3.97507
112;total;1;412.818;412.818;412.818
113;calc total;1;386.845;386.845;386.845
113;calc update async;100;0.000228216;1.8389e-05;0.0200659
113;calc inner;100;3.56303;2.97535;3.68192
113;calc wait;100;0.222403;0.0602094;0.830183
113;calc bound;100;0.0735222;0.0499245;0.127019
113;calc iter;100;3.86469;3.75118;3.97053
113;total;1;412.823;412.823;412.823
114;calc total;1;386.845;386.845;386.845
114;calc update async;100;0.00021398;1.995e-05;0.017873
114;calc inner;100;3.60762;3.39974;3.67755
114;calc wait;100;0.163119;0.0852091;0.391834
114;calc bound;100;0.0892988;0.0521934;0.12376
114;calc iter;100;3.8657;3.80598;3.93519
114;total;1;412.198;412.198;412.198
115;calc total;1;386.845;386.845;386.845
115;calc update async;100;0.000229894;1.9279e-05;0.0197104
115;calc inner;100;3.60362;3.38299;3.69876
115;calc wait;100;0.17016;0.0752407;0.364698
115;calc bound;100;0.0876426;0.0634479;0.117727
115;calc iter;100;3.86515;3.80115;3.97541
115;total;1;412.841;412.841;412.841
116;calc total;1;386.845;386.845;386.845
116;calc update async;100;0.000229353;1.666e-05;0.0201378
116;calc inner;100;3.56564;3.16099;3.66603
116;calc wait;100;0.222099;0.0458908;0.710008
116;calc bound;100;0.0744483;0.0531462;0.111436
116;calc iter;100;3.86385;3.7236;3.99177
116;total;1;412.136;412.136;412.136
117;calc total;1;386.845;386.845;386.845
117;calc update async;100;0.000215462;2.239e-05;0.0178832
117;calc inner;100;3.5883;3.4422;3.67015
117;calc wait;100;0.185165;0.0776674;0.358423
117;calc bound;100;0.0904255;0.0571285;0.121197
117;calc iter;100;3.86485;3.78434;3.98528
117;total;1;412.568;412.568;412.568
118;calc total;1;386.845;386.845;386.845
118;calc update async;100;0.000235935;1.806e-05;0.0201401
118;calc inner;100;3.58791;3.43671;3.6678
118;calc wait;100;0.181622;0.0735688;0.338056
118;calc bound;100;0.0934147;0.0522533;0.126864
118;calc iter;100;3.86534;3.7221;4.00265
118;total;1;412.138;412.138;412.138
119;calc total;1;386.844;386.844;386.844
119;calc update async;100;0.000218096;2.175e-05;0.0179827
119;calc inner;100;3.57899;3.44114;3.66421
119;calc wait;100;0.183288;0.082192;0.307545
119;calc bound;100;0.10104;0.0648207;0.119601
119;calc iter;100;3.86463;3.77087;3.93951
119;total;1;412.459;412.459;412.459
120;calc total;1;386.845;386.845;386.845
120;calc update async;100;0.000233635;1.8269e-05;0.0201663
120;calc inner;100;3.64908;3.56681;3.70211
120;calc wait;100;0.125041;0.0657526;0.219165
120;calc bound;100;0.085346;0.0630996;0.106885
120;calc iter;100;3.86551;3.78894;3.92522
120;total;1;412.511;412.511;412.511
121;calc total;1;386.845;386.845;386.845
121;calc update async;100;0.000239167;2.503e-05;0.0201743
121;calc inner;100;3.64623;3.5719;3.6967
121;calc wait;100;0.118932;0.0617928;0.198987
121;calc bound;100;0.0927374;0.0698976;0.114152
121;calc iter;100;3.86576;3.77812;3.95303
121;total;1;412.749;412.749;412.749
122;calc total;1;386.845;386.845;386.845
122;calc update async;100;0.000232609;2.3799e-05;0.0196925
122;calc inner;100;3.64535;3.56854;3.70852
122;calc wait;100;0.12265;0.0515065;0.185412
122;calc bound;100;0.095689;0.0386705;0.117808
122;calc iter;100;3.86614;3.72357;4.00889
122;total;1;412.615;412.615;412.615
123;calc total;1;386.845;386.845;386.845
123;calc update async;100;0.000218156;2.942e-05;0.0178323
123;calc inner;100;3.63552;3.57363;3.70621
123;calc wait;100;0.126541;0.0768975;0.204098
123;calc bound;100;0.100742;0.0661929;0.117712
123;calc iter;100;3.86574;3.79733;3.94505
123;total;1;412.616;412.616;412.616
124;calc total;1;386.844;386.844;386.844
124;calc update async;100;0.000213244;2.093e-05;0.0178605
124;calc inner;100;3.65275;3.59888;3.70093
124;calc wait;100;0.121445;0.0707164;0.219631
124;calc bound;100;0.088912;0.0473318;0.113457
124;calc iter;100;3.86599;3.81289;3.94482
124;total;1;412.122;412.122;412.122
125;calc total;1;386.845;386.845;386.845
125;calc update async;100;0.000210377;2.172e-05;0.0179394
125;calc inner;100;3.6473;3.53944;3.69226
125;calc wait;100;0.128419;0.0728189;0.248326
125;calc bound;100;0.0856736;0.0530264;0.104507
125;calc iter;100;3.86599;3.77564;3.93507
125;total;1;412.464;412.464;412.464
126;calc total;1;386.844;386.844;386.844
126;calc update async;100;0.000222869;2.262e-05;0.0187105
126;calc inner;100;3.65365;3.60634;3.70812
126;calc wait;100;0.11686;0.0719031;0.17769
126;calc bound;100;0.0932968;0.0359306;0.117993
126;calc iter;100;3.86635;3.74766;3.94076
126;total;1;412.098;412.098;412.098
127;calc total;1;386.844;386.844;386.844
127;calc update async;100;0.000236747;2.118e-05;0.0201498
127;calc inner;100;3.64797;3.55006;3.70592
127;calc wait;100;0.121528;0.0863093;0.212627
127;calc bound;100;0.093525;0.0423126;0.118328
127;calc iter;100;3.86606;3.79453;4.00791
127;total;1;412.822;412.822;412.822
MPI
Running Jacobi on 128 processors with (8, 4 4) elements.
Array Dimensions: 3000 3000 3000
Block Dimensions: 375 750 750
== Energy Conservation Check ==
initial Energy:              125.000
  final Energy:              125.000
    Difference:               -0.000
== Time Statistics ==
Completed 100 iterations.
# unit_id;function_name;num_calls;avg_runtime;min_runtime;max_runtime
0;calc total;1;386.787;386.787;386.787
0;calc update async;100;0.000137991;1.967e-05;0.0103281
0;calc inner;100;3.47201;2.46368;3.69057
0;calc wait;100;0.3088;0.0658494;1.51637
0;calc bound;100;0.0792785;0.0451054;0.15077
0;calc iter;100;3.8643;3.74694;4.03541
0;total;1;412.526;412.526;412.526
1;calc total;1;386.787;386.787;386.787
1;calc update async;100;0.000189434;1.751e-05;0.0160582
1;calc inner;100;3.4769;2.93575;3.65559
1;calc wait;100;0.311867;0.0855879;0.924192
1;calc bound;100;0.071296;0.0430045;0.142691
1;calc iter;100;3.86458;3.77996;3.98086
1;total;1;412.523;412.523;412.523
2;calc total;1;386.787;386.787;386.787
2;calc update async;100;0.000220797;2.93e-05;0.0178962
2;calc inner;100;3.52557;3.14752;3.65414
2;calc wait;100;0.237704;0.0678845;0.671048
2;calc bound;100;0.0988099;0.0443168;0.134273
2;calc iter;100;3.86538;3.7766;3.94308
2;total;1;412.525;412.525;412.525
3;calc total;1;386.787;386.787;386.787
3;calc update async;100;0.000231956;2.695e-05;0.0191036
3;calc inner;100;3.56064;3.15643;3.70693
3;calc wait;100;0.215215;0.0628058;0.661049
3;calc bound;100;0.0843644;0.0460607;0.117233
3;calc iter;100;3.86505;3.77067;4.03955
3;total;1;412.512;412.512;412.512
4;calc total;1;386.787;386.787;386.787
4;calc update async;100;0.000211978;1.767e-05;0.0179992
4;calc inner;100;3.52685;3.26154;3.66202
4;calc wait;100;0.26186;0.0838719;0.544376
4;calc bound;100;0.0749415;0.0483541;0.15618
4;calc iter;100;3.86506;3.80951;3.9465
4;total;1;412.486;412.486;412.486
5;calc total;1;386.787;386.787;386.787
5;calc update async;100;0.000218078;1.942e-05;0.0181317
5;calc inner;100;3.53344;3.09281;3.6617
5;calc wait;100;0.245576;0.0835868;0.802424
5;calc bound;100;0.0856528;0.0415044;0.156875
5;calc iter;100;3.86553;3.76882;3.96924
5;total;1;412.484;412.484;412.484
6;calc total;1;386.787;386.787;386.787
6;calc update async;100;0.000219087;1.971e-05;0.0179965
6;calc inner;100;3.54442;3.30095;3.66543
6;calc wait;100;0.225235;0.0700037;0.42509
6;calc bound;100;0.0955626;0.0384992;0.153105
6;calc iter;100;3.86588;3.78414;3.96666
6;total;1;412.486;412.486;412.486
7;calc total;1;386.787;386.787;386.787
7;calc update async;100;0.000221733;2.4359e-05;0.0181613
7;calc inner;100;3.54713;3.33206;3.672
7;calc wait;100;0.223304;0.0550995;0.413983
7;calc bound;100;0.0943339;0.0421065;0.145566
7;calc iter;100;3.8655;3.72371;3.94393
7;total;1;412.426;412.426;412.426
8;calc total;1;386.787;386.787;386.787
8;calc update async;100;0.000215365;2.184e-05;0.0183438
8;calc inner;100;3.60775;3.4609;3.68251
8;calc wait;100;0.175104;0.0510156;0.355279
8;calc bound;100;0.0802806;0.0386655;0.102419
8;calc iter;100;3.86648;3.80993;3.9211
8;total;1;411.732;411.732;411.732
9;calc total;1;386.787;386.787;386.787
9;calc update async;100;0.000218959;2.207e-05;0.0183801
9;calc inner;100;3.59959;3.43006;3.68499
9;calc wait;100;0.179514;0.072439;0.308261
9;calc bound;100;0.0843589;0.0379093;0.11361
9;calc iter;100;3.86686;3.80984;4.02881
9;total;1;411.718;411.718;411.718
10;calc total;1;386.787;386.787;386.787
10;calc update async;100;0.000164912;2.327e-05;0.0126493
10;calc inner;100;3.58078;3.3681;3.68953
10;calc wait;100;0.184821;0.0662942;0.394905
10;calc bound;100;0.0977683;0.0368911;0.117592
10;calc iter;100;3.86702;3.76678;4.04139
10;total;1;412.352;412.352;412.352
11;calc total;1;386.787;386.787;386.787
11;calc update async;100;0.000219634;2.5859e-05;0.018176
11;calc inner;100;3.58653;3.38606;3.69656
11;calc wait;100;0.181019;0.0794127;0.336435
11;calc bound;100;0.0969789;0.0383321;0.118741
11;calc iter;100;3.86687;3.80726;4.01408
11;total;1;411.809;411.809;411.809
12;calc total;1;386.787;386.787;386.787
12;calc update async;100;0.00019474;2.052e-05;0.0160026
12;calc inner;100;3.56248;3.12812;3.68133
12;calc wait;100;0.221964;0.0928981;0.681046
12;calc bound;100;0.0762576;0.040519;0.114227
12;calc iter;100;3.86548;3.79603;4.0185
12;total;1;412.057;412.057;412.057
13;calc total;1;386.787;386.787;386.787
13;calc update async;100;0.000218417;1.994e-05;0.0183208
13;calc inner;100;3.59015;3.18852;3.69163
13;calc wait;100;0.192648;0.0459936;0.664274
13;calc bound;100;0.0752442;0.040538;0.109762
13;calc iter;100;3.86605;3.76708;3.94142
13;total;1;412.261;412.261;412.261
14;calc total;1;386.787;386.787;386.787
14;calc update async;100;0.000227362;2.893e-05;0.0184417
14;calc inner;100;3.57388;3.41958;3.69752
14;calc wait;100;0.189418;0.104606;0.339312
14;calc bound;100;0.101601;0.0368916;0.117982
14;calc iter;100;3.86637;3.75804;4.02008
14;total;1;412.191;412.191;412.191
15;calc total;1;386.787;386.787;386.787
15;calc update async;100;0.000215294;2.5659e-05;0.0178321
15;calc inner;100;3.60176;3.42822;3.69895
15;calc wait;100;0.174346;0.0825763;0.338449
15;calc bound;100;0.0843729;0.0404065;0.111395
15;calc iter;100;3.86646;3.81675;4.00602
15;total;1;412;412;412
16;calc total;1;386.787;386.787;386.787
16;calc update async;100;0.000143627;1.958e-05;0.011308
16;calc inner;100;3.54653;3.06864;3.66272
16;calc wait;100;0.243307;0.104582;0.763072
16;calc bound;100;0.0695406;0.054768;0.0935529
16;calc iter;100;3.86558;3.81564;3.91418
16;total;1;412.439;412.439;412.439
17;calc total;1;386.787;386.787;386.787
17;calc update async;100;0.000188824;1.999e-05;0.015825
17;calc inner;100;3.55033;3.24145;3.66546
17;calc wait;100;0.242299;0.0815578;0.597587
17;calc bound;100;0.0689868;0.0547506;0.108883
17;calc iter;100;3.86621;3.8084;3.94375
17;total;1;411.927;411.927;411.927
18;calc total;1;386.787;386.787;386.787
18;calc update async;100;0.000219857;2.151e-05;0.0183166
18;calc inner;100;3.59133;3.42567;3.66965
18;calc wait;100;0.186085;0.0698468;0.312338
18;calc bound;100;0.0855106;0.0613303;0.11243
18;calc iter;100;3.86666;3.82408;3.94462
18;total;1;412.385;412.385;412.385
19;calc total;1;386.787;386.787;386.787
19;calc update async;100;0.000222632;2.31e-05;0.0184469
19;calc inner;100;3.59478;3.45342;3.68391
19;calc wait;100;0.184095;0.0743539;0.298303
19;calc bound;100;0.0835191;0.0610858;0.11379
19;calc iter;100;3.86642;3.81371;3.94032
19;total;1;411.922;411.922;411.922
20;calc total;1;386.787;386.787;386.787
20;calc update async;100;0.000221576;2.221e-05;0.0187133
20;calc inner;100;3.60933;3.5014;3.66446
20;calc wait;100;0.171004;0.061357;0.315863
20;calc bound;100;0.0826047;0.0589161;0.116488
20;calc iter;100;3.86626;3.76434;3.94868
20;total;1;412.232;412.232;412.232
21;calc total;1;386.787;386.787;386.787
21;calc update async;100;0.000227016;2.461e-05;0.018827
21;calc inner;100;3.59924;3.47993;3.65812
21;calc wait;100;0.17515;0.0591121;0.352973
21;calc bound;100;0.0905603;0.060334;0.118319
21;calc iter;100;3.86686;3.74392;4.01809
21;total;1;412;412;412
22;calc total;1;386.787;386.787;386.787
22;calc update async;100;0.000222906;2.664e-05;0.0182932
22;calc inner;100;3.588;3.44334;3.67712
22;calc wait;100;0.178316;0.0662637;0.256945
22;calc bound;100;0.0984654;0.0456009;0.121621
22;calc iter;100;3.86738;3.74462;4.02288
22;total;1;412.486;412.486;412.486
23;calc total;1;386.787;386.787;386.787
23;calc update async;100;0.000230496;2.448e-05;0.0190212
23;calc inner;100;3.57743;3.4815;3.66588
23;calc wait;100;0.183631;0.0503474;0.241318
23;calc bound;100;0.103798;0.0584006;0.117019
23;calc iter;100;3.86693;3.74548;3.99781
23;total;1;412.004;412.004;412.004
24;calc total;1;386.787;386.787;386.787
24;calc update async;100;0.000221318;2.493e-05;0.0187344
24;calc inner;100;3.65545;3.60734;3.69921
24;calc wait;100;0.118891;0.058774;0.189137
24;calc bound;100;0.0880464;0.0521945;0.115199
24;calc iter;100;3.86746;3.77999;4.02229
24;total;1;411.859;411.859;411.859
25;calc total;1;386.787;386.787;386.787
25;calc update async;100;0.000219879;2.477e-05;0.0181369
25;calc inner;100;3.6501;3.59766;3.69653
25;calc wait;100;0.118663;0.0746024;0.29387
25;calc bound;100;0.0928989;0.0423208;0.113686
25;calc iter;100;3.86758;3.79152;4.03556
25;total;1;412.364;412.364;412.364
26;calc total;1;386.787;386.787;386.787
26;calc update async;100;0.000220272;2.765e-05;0.0183063
26;calc inner;100;3.64289;3.57919;3.70857
26;calc wait;100;0.122549;0.0634723;0.181387
26;calc bound;100;0.0984403;0.0353077;0.116139
26;calc iter;100;3.86787;3.7555;4.02441
26;total;1;412.315;412.315;412.315
27;calc total;1;386.787;386.787;386.787
27;calc update async;100;0.000220957;2.325e-05;0.01824
27;calc inner;100;3.63459;3.58892;3.70749
27;calc wait;100;0.128631;0.0688159;0.246818
27;calc bound;100;0.104021;0.051935;0.117794
27;calc iter;100;3.86752;3.78431;4.0237
27;total;1;411.991;411.991;411.991
28;calc total;1;386.787;386.787;386.787
28;calc update async;100;0.000221814;2.0339e-05;0.0189851
28;calc inner;100;3.65398;3.58221;3.70818
28;calc wait;100;0.120253;0.0720528;0.203009
28;calc bound;100;0.0885041;0.0771703;0.102958
28;calc iter;100;3.86697;3.82786;3.9353
28;total;1;412.268;412.268;412.268
29;calc total;1;386.787;386.787;386.787
29;calc update async;100;0.000217128;2.1949e-05;0.018046
29;calc inner;100;3.6545;3.60321;3.71352
29;calc wait;100;0.120532;0.0804648;0.199809
29;calc bound;100;0.0885495;0.0757329;0.114739
29;calc iter;100;3.86716;3.80394;4.02886
29;total;1;411.903;411.903;411.903
30;calc total;1;386.787;386.787;386.787
30;calc update async;100;0.000225004;2.322e-05;0.0187567
30;calc inner;100;3.65604;3.59676;3.70772
30;calc wait;100;0.113529;0.0781398;0.150001
30;calc bound;100;0.0947087;0.0613698;0.112205
30;calc iter;100;3.86733;3.75597;3.97713
30;total;1;412.542;412.542;412.542
31;calc total;1;386.787;386.787;386.787
31;calc update async;100;0.000222275;2.3139e-05;0.0188541
31;calc inner;100;3.659;3.60439;3.71881
31;calc wait;100;0.112649;0.0659249;0.180565
31;calc bound;100;0.0930663;0.0683741;0.108573
31;calc iter;100;3.86723;3.81802;3.91048
31;total;1;412.461;412.461;412.461
32;calc total;1;386.787;386.787;386.787
32;calc update async;100;0.000130046;1.871e-05;0.0100315
32;calc inner;100;3.2275;2.02818;3.64423
32;calc wait;100;0.564662;0.0901493;2.05068
32;calc bound;100;0.067584;0.0402208;0.105809
32;calc iter;100;3.86418;3.70542;4.12228
32;total;1;412.409;412.409;412.409
33;calc total;1;386.787;386.787;386.787
33;calc update async;100;0.000216984;1.643e-05;0.0191551
33;calc inner;100;3.19314;2.31318;3.64954
33;calc wait;100;0.60431;0.0488328;1.57506
33;calc bound;100;0.0616372;0.037888;0.108718
33;calc iter;100;3.86433;3.6819;4.07718
33;total;1;412.127;412.127;412.127
34;calc total;1;386.787;386.787;386.787
34;calc update async;100;0.000139813;2.224e-05;0.00975503
34;calc inner;100;3.37598;2.94361;3.64758
34;calc wait;100;0.398531;0.0863051;0.864549
34;calc bound;100;0.0865335;0.0382584;0.121062
34;calc iter;100;3.86521;3.77936;3.97322
34;total;1;412.412;412.412;412.412
35;calc total;1;386.787;386.787;386.787
35;calc update async;100;0.000161857;2.714e-05;0.0119773
35;calc inner;100;3.37091;2.94031;3.65806
35;calc wait;100;0.400636;0.0835477;0.871567
35;calc bound;100;0.0893521;0.0377458;0.122111
35;calc iter;100;3.86489;3.75721;3.96609
35;total;1;411.831;411.831;411.831
36;calc total;1;386.787;386.787;386.787
36;calc update async;100;0.000213688;1.9009e-05;0.0183091
36;calc inner;100;3.44385;2.49742;3.65289
36;calc wait;100;0.338559;0.0467157;1.40865
36;calc bound;100;0.0752246;0.048244;0.121446
36;calc iter;100;3.86398;3.69538;4.01294
36;total;1;412.352;412.352;412.352
37;calc total;1;386.787;386.787;386.787
37;calc update async;100;0.000230342;1.985e-05;0.0188115
37;calc inner;100;3.45816;2.65234;3.65286
37;calc wait;100;0.322522;0.0681268;1.29037
37;calc bound;100;0.0799311;0.038096;0.116768
37;calc iter;100;3.8653;3.65635;4.01336
37;total;1;412.165;412.165;412.165
38;calc total;1;386.787;386.787;386.787
38;calc update async;100;0.000227544;2.33e-05;0.0188713
38;calc inner;100;3.46039;3.18983;3.66073
38;calc wait;100;0.308233;0.074592;0.576303
38;calc bound;100;0.0930417;0.0374994;0.116848
38;calc iter;100;3.86563;3.80943;4.01046
38;total;1;412.503;412.503;412.503
39;calc total;1;386.787;386.787;386.787
39;calc update async;100;0.000229595;2.74e-05;0.0190073
39;calc inner;100;3.46587;3.20195;3.66084
39;calc wait;100;0.304693;0.070461;0.571094
39;calc bound;100;0.0909206;0.0375295;0.12157
39;calc iter;100;3.86538;3.74349;3.96257
39;total;1;411.804;411.804;411.804
40;calc total;1;386.787;386.787;386.787
40;calc update async;100;0.000217581;2.765e-05;0.0180974
40;calc inner;100;3.57283;3.43174;3.69574
40;calc wait;100;0.202165;0.0971496;0.352308
40;calc bound;100;0.0805637;0.0372661;0.112277
40;calc iter;100;3.86593;3.79296;4.03967
40;total;1;412.4;412.4;412.4
41;calc total;1;386.787;386.787;386.787
41;calc update async;100;0.000219714;2.209e-05;0.0181014
41;calc inner;100;3.57469;3.4296;3.70227
41;calc wait;100;0.202528;0.0765292;0.377029
41;calc bound;100;0.0828326;0.0372874;0.111253
41;calc iter;100;3.86668;3.77972;4.01453
41;total;1;412.303;412.303;412.303
42;calc total;1;386.787;386.787;386.787
42;calc update async;100;0.00022273;2.303e-05;0.0180982
42;calc inner;100;3.54039;3.34108;3.70266
42;calc wait;100;0.220751;0.0786174;0.405856
42;calc bound;100;0.0998221;0.0356216;0.117906
42;calc iter;100;3.86701;3.7779;4.0173
42;total;1;412.125;412.125;412.125
43;calc total;1;386.787;386.787;386.787
43;calc update async;100;0.000223225;2.441e-05;0.0183762
43;calc inner;100;3.5453;3.37224;3.70278
43;calc wait;100;0.217503;0.0621568;0.393562
43;calc bound;100;0.0976295;0.0371676;0.114966
43;calc iter;100;3.86672;3.7943;4.02931
43;total;1;411.915;411.915;411.915
44;calc total;1;386.787;386.787;386.787
44;calc update async;100;0.000210896;2.0459e-05;0.0178469
44;calc inner;100;3.5385;3.17939;3.6929
44;calc wait;100;0.249538;0.089773;0.649192
44;calc bound;100;0.069547;0.0371676;0.107041
44;calc iter;100;3.86491;3.76192;3.95417
44;total;1;412.353;412.353;412.353
45;calc total;1;386.787;386.787;386.787
45;calc update async;100;0.0002142;2.023e-05;0.0183105
45;calc inner;100;3.53414;3.12422;3.69408
45;calc wait;100;0.25985;0.0849132;0.73391
45;calc bound;100;0.0650041;0.0380291;0.0909322
45;calc iter;100;3.8658;3.79658;3.92008
45;total;1;412.252;412.252;412.252
46;calc total;1;386.787;386.787;386.787
46;calc update async;100;0.000227283;2.2439e-05;0.0188041
46;calc inner;100;3.55366;3.39637;3.7039
46;calc wait;100;0.222773;0.0919965;0.365841
46;calc bound;100;0.0861315;0.0368524;0.115925
46;calc iter;100;3.86633;3.77893;4.00871
46;total;1;411.797;411.797;411.797
47;calc total;1;386.787;386.787;386.787
47;calc update async;100;0.000228841;2.931e-05;0.0189435
47;calc inner;100;3.54575;3.41325;3.70279
47;calc wait;100;0.224504;0.102543;0.357249
47;calc bound;100;0.090149;0.0373208;0.117677
47;calc iter;100;3.86646;3.80062;3.94941
47;total;1;412.016;412.016;412.016
48;calc total;1;386.787;386.787;386.787
48;calc update async;100;0.000215257;2.052e-05;0.0183415
48;calc inner;100;3.46534;2.34571;3.66244
48;calc wait;100;0.310653;0.0715979;1.3964
48;calc bound;100;0.08114;0.0355609;0.11782
48;calc iter;100;3.86147;3.67939;4.04248
48;total;1;412.334;412.334;412.334
49;calc total;1;386.787;386.787;386.787
49;calc update async;100;0.00021092;1.734e-05;0.0181416
49;calc inner;100;3.48082;2.44762;3.65655
49;calc wait;100;0.309071;0.0771327;1.61803
49;calc bound;100;0.0684653;0.0349536;0.106685
49;calc iter;100;3.86163;3.71569;4.1267
49;total;1;412.067;412.067;412.067
50;calc total;1;386.787;386.787;386.787
50;calc update async;100;0.000224135;2.327e-05;0.018779
50;calc inner;100;3.53197;3.06437;3.66559
50;calc wait;100;0.230098;0.0739448;0.730795
50;calc bound;100;0.096884;0.0357532;0.129674
50;calc iter;100;3.86216;3.67052;4.0663
50;total;1;411.94;411.94;411.94
51;calc total;1;386.787;386.787;386.787
51;calc update async;100;0.000135331;2.391e-05;0.00973006
51;calc inner;100;3.52932;3.07076;3.65037
51;calc wait;100;0.230549;0.10192;0.719404
51;calc bound;100;0.0982606;0.0362423;0.12783
51;calc iter;100;3.86209;3.65129;4.05344
51;total;1;412.238;412.238;412.238
52;calc total;1;386.787;386.787;386.787
52;calc update async;100;0.00018993;1.931e-05;0.0159561
52;calc inner;100;3.4735;2.28144;3.65542
52;calc wait;100;0.307752;0.0743496;1.80967
52;calc bound;100;0.0742167;0.0501424;0.100742
52;calc iter;100;3.85714;3.5728;4.22272
52;total;1;411.867;411.867;411.867
53;calc total;1;386.787;386.787;386.787
53;calc update async;100;0.00019663;2.124e-05;0.0159789
53;calc inner;100;3.54109;3.09464;3.65242
53;calc wait;100;0.231433;0.0689114;0.697271
53;calc bound;100;0.0857172;0.0510818;0.124287
53;calc iter;100;3.85996;3.63129;3.99791
53;total;1;412.533;412.533;412.533
54;calc total;1;386.787;386.787;386.787
54;calc update async;100;0.000218169;2.849e-05;0.0178061
54;calc inner;100;3.5228;3.12051;3.65669
54;calc wait;100;0.228746;0.0728702;0.652874
54;calc bound;100;0.106765;0.04711;0.127526
54;calc iter;100;3.86045;3.5867;4.01737
54;total;1;411.966;411.966;411.966
55;calc total;1;386.787;386.787;386.787
55;calc update async;100;0.000193441;2.343e-05;0.0155076
55;calc inner;100;3.54038;3.13227;3.66517
55;calc wait;100;0.220297;0.0654648;0.659909
55;calc bound;100;0.0973674;0.0516629;0.123012
55;calc iter;100;3.86034;3.6054;4.00431
55;total;1;412.287;412.287;412.287
56;calc total;1;386.787;386.787;386.787
56;calc update async;100;0.000215159;2.0419e-05;0.0183263
56;calc inner;100;3.60818;2.89412;3.69395
56;calc wait;100;0.164777;0.0951092;0.987229
56;calc bound;100;0.0856657;0.0361269;0.10112
56;calc iter;100;3.86328;3.72291;4.00855
56;total;1;412.517;412.517;412.517
57;calc total;1;386.787;386.787;386.787
57;calc update async;100;0.000219685;2.6289e-05;0.0183377
57;calc inner;100;3.62463;3.27591;3.6915
57;calc wait;100;0.14208;0.0860563;0.493444
57;calc bound;100;0.0878481;0.0388744;0.100391
57;calc iter;100;3.86432;3.79362;3.93904
57;total;1;412.518;412.518;412.518
58;calc total;1;386.787;386.787;386.787
58;calc update async;100;0.000229593;2.827e-05;0.0190595
58;calc inner;100;3.59884;3.23961;3.70055
58;calc wait;100;0.157692;0.0982211;0.484803
58;calc bound;100;0.106683;0.0362311;0.118154
58;calc iter;100;3.86448;3.76197;4.02049
58;total;1;412.161;412.161;412.161
59;calc total;1;386.787;386.787;386.787
59;calc update async;100;0.000195988;2.489e-05;0.0156057
59;calc inner;100;3.61982;3.26727;3.703
59;calc wait;100;0.147326;0.0918373;0.481981
59;calc bound;100;0.0950044;0.0380201;0.115105
59;calc iter;100;3.86436;3.78481;3.95243
59;total;1;412.16;412.16;412.16
60;calc total;1;386.787;386.787;386.787
60;calc update async;100;0.000221576;2.229e-05;0.0187213
60;calc inner;100;3.59903;2.78788;3.69675
60;calc wait;100;0.171789;0.0927784;1.09333
60;calc bound;100;0.0897946;0.0364062;0.112358
60;calc iter;100;3.86361;3.74508;3.96378
60;total;1;411.831;411.831;411.831
61;calc total;1;386.787;386.787;386.787
61;calc update async;100;0.000193593;2.297e-05;0.0159919
61;calc inner;100;3.61244;3.19996;3.69703
61;calc wait;100;0.155003;0.0845845;0.59228
61;calc bound;100;0.0852104;0.0360065;0.102681
61;calc iter;100;3.86367;3.76937;3.95672
61;total;1;412.504;412.504;412.504
62;calc total;1;386.787;386.787;386.787
62;calc update async;100;0.000227987;2.067e-05;0.0190052
62;calc inner;100;3.61438;3.27692;3.70729
62;calc wait;100;0.146702;0.0929239;0.462976
62;calc bound;100;0.0976864;0.039021;0.117405
62;calc iter;100;3.86421;3.73253;3.98295
62;total;1;411.99;411.99;411.99
63;calc total;1;386.787;386.787;386.787
63;calc update async;100;0.000196887;2.446e-05;0.0159828
63;calc inner;100;3.61224;3.28542;3.69755
63;calc wait;100;0.150467;0.0926684;0.449318
63;calc bound;100;0.0990056;0.0376535;0.118286
63;calc iter;100;3.86413;3.75694;4.02376
63;total;1;412.565;412.565;412.565
64;calc total;1;386.787;386.787;386.787
64;calc update async;100;0.000112229;1.6539e-05;0.00837481
64;calc inner;100;3.22608;2.08205;3.67159
64;calc wait;100;0.555605;0.0842342;1.80446
64;calc bound;100;0.0721009;0.0402691;0.119835
64;calc iter;100;3.85783;3.70001;4.05207
64;total;1;412.05;412.05;412.05
65;calc total;1;386.787;386.787;386.787
65;calc update async;100;9.29154e-05;1.726e-05;0.00650098
65;calc inner;100;3.24369;2.1841;3.66012
65;calc wait;100;0.538383;0.0824043;1.67931
65;calc bound;100;0.0703816;0.0405122;0.141157
65;calc iter;100;3.85658;3.67216;4.11235
65;total;1;412.522;412.522;412.522
66;calc total;1;386.787;386.787;386.787
66;calc update async;100;0.000116083;2.568e-05;0.00715355
66;calc inner;100;3.3736;2.94494;3.66765
66;calc wait;100;0.382172;0.0868441;0.846513
66;calc bound;100;0.0977083;0.0561836;0.141272
66;calc iter;100;3.85783;3.68527;3.97718
66;total;1;412.514;412.514;412.514
67;calc total;1;386.787;386.787;386.787
67;calc update async;100;0.000142848;2.5869e-05;0.0103857
67;calc inner;100;3.38148;2.94186;3.66675
67;calc wait;100;0.378804;0.0841928;0.845996
67;calc bound;100;0.0928395;0.0496676;0.140587
67;calc iter;100;3.85711;3.64234;3.96069
67;total;1;412.381;412.381;412.381
68;calc total;1;386.787;386.787;386.787
68;calc update async;100;0.000218719;1.503e-05;0.018795
68;calc inner;100;3.36864;2.72555;3.66401
68;calc wait;100;0.412015;0.073023;1.23977
68;calc bound;100;0.0731416;0.0464496;0.134893
68;calc iter;100;3.85899;3.63718;4.01884
68;total;1;411.794;411.794;411.794
69;calc total;1;386.787;386.787;386.787
69;calc update async;100;0.000213234;1.801e-05;0.017982
69;calc inner;100;3.37971;2.0978;3.6629
69;calc wait;100;0.399392;0.060911;1.73909
69;calc bound;100;0.0757169;0.0372499;0.136483
69;calc iter;100;3.85912;3.66807;4.03105
69;total;1;412.052;412.052;412.052
70;calc total;1;386.787;386.787;386.787
70;calc update async;100;0.0002199;2.498e-05;0.0180903
70;calc inner;100;3.43037;2.94882;3.67403
70;calc wait;100;0.328555;0.0551642;0.89542
70;calc bound;100;0.0962637;0.0506166;0.135931
70;calc iter;100;3.85889;3.6266;4.01322
70;total;1;412.188;412.188;412.188
71;calc total;1;386.787;386.787;386.787
71;calc update async;100;0.0002177;2.39e-05;0.0178497
71;calc inner;100;3.43487;2.83944;3.67463
71;calc wait;100;0.327777;0.0587762;1.08942
71;calc bound;100;0.0921754;0.0414527;0.13683
71;calc iter;100;3.85913;3.70417;4.01482
71;total;1;412.082;412.082;412.082
72;calc total;1;386.787;386.787;386.787
72;calc update async;100;0.000220377;2.041e-05;0.0188218
72;calc inner;100;3.55417;3.38473;3.69343
72;calc wait;100;0.220473;0.0667894;0.450995
72;calc bound;100;0.0805023;0.039387;0.111666
72;calc iter;100;3.86148;3.68756;3.97538
72;total;1;411.989;411.989;411.989
73;calc total;1;386.787;386.787;386.787
73;calc update async;100;0.000219793;1.775e-05;0.0188084
73;calc inner;100;3.5545;3.18446;3.69269
73;calc wait;100;0.219342;0.063309;0.628801
73;calc bound;100;0.0793174;0.0384548;0.101019
73;calc iter;100;3.86155;3.67446;3.97975
73;total;1;412.425;412.425;412.425
74;calc total;1;386.787;386.787;386.787
74;calc update async;100;0.000228636;2.912e-05;0.018724
74;calc inner;100;3.5332;3.38163;3.69951
74;calc wait;100;0.222311;0.079765;0.37171
74;calc bound;100;0.099527;0.0395373;0.115724
74;calc iter;100;3.8613;3.71061;3.94263
74;total;1;411.969;411.969;411.969
75;calc total;1;386.787;386.787;386.787
75;calc update async;100;0.000220153;3.132e-05;0.0179747
75;calc inner;100;3.5468;3.38103;3.69894
75;calc wait;100;0.213109;0.0699114;0.364738
75;calc bound;100;0.0951779;0.0378785;0.116896
75;calc iter;100;3.86158;3.68717;3.97359
75;total;1;412.159;412.159;412.159
76;calc total;1;386.787;386.787;386.787
76;calc update async;100;0.000209424;1.557e-05;0.0179235
76;calc inner;100;3.50405;3.09903;3.69286
76;calc wait;100;0.275523;0.0848111;0.738672
76;calc bound;100;0.0743609;0.0366879;0.111784
76;calc iter;100;3.86098;3.74607;4.04122
76;total;1;412.148;412.148;412.148
77;calc total;1;386.787;386.787;386.787
77;calc update async;100;0.000213274;1.8889e-05;0.0182668
77;calc inner;100;3.52255;2.97914;3.69314
77;calc wait;100;0.258347;0.0836438;0.776533
77;calc bound;100;0.0720189;0.0387238;0.0995116
77;calc iter;100;3.86072;3.70021;3.98128
77;total;1;411.822;411.822;411.822
78;calc total;1;386.787;386.787;386.787
78;calc update async;100;0.000217629;2.487e-05;0.0178623
78;calc inner;100;3.52906;3.38269;3.69953
78;calc wait;100;0.228635;0.106167;0.354334
78;calc bound;100;0.098804;0.038038;0.116693
78;calc iter;100;3.86083;3.67033;4.02859
78;total;1;412.205;412.205;412.205
79;calc total;1;386.787;386.787;386.787
79;calc update async;100;0.000214854;2.0449e-05;0.017931
79;calc inner;100;3.54067;3.31463;3.70254
79;calc wait;100;0.221713;0.0992833;0.514486
79;calc bound;100;0.0920255;0.0381347;0.113322
79;calc iter;100;3.86064;3.66472;3.97001
79;total;1;412.186;412.186;412.186
80;calc total;1;386.787;386.787;386.787
80;calc update async;100;0.000115591;1.714e-05;0.00835813
80;calc inner;100;3.314;0.965531;3.68294
80;calc wait;100;0.466455;0.101183;3.00434
80;calc bound;100;0.077477;0.0357465;0.111267
80;calc iter;100;3.86092;3.67256;4.06406
80;total;1;411.865;411.865;411.865
81;calc total;1;386.787;386.787;386.787
81;calc update async;100;0.000189627;1.6709e-05;0.0158711
81;calc inner;100;3.36102;2.30706;3.66523
81;calc wait;100;0.41736;0.0860009;1.757
81;calc bound;100;0.0803276;0.0418418;0.13125
81;calc iter;100;3.86088;3.61285;4.1189
81;total;1;412.41;412.41;412.41
82;calc total;1;386.787;386.787;386.787
82;calc update async;100;0.000203296;2.414e-05;0.0160305
82;calc inner;100;3.41696;2.41507;3.67604
82;calc wait;100;0.340529;0.0890955;1.48094
82;calc bound;100;0.100551;0.0578908;0.134968
82;calc iter;100;3.86086;3.63089;4.10821
82;total;1;411.903;411.903;411.903
83;calc total;1;386.787;386.787;386.787
83;calc update async;100;0.000217682;1.824e-05;0.0179058
83;calc inner;100;3.40381;2.36026;3.67492
83;calc wait;100;0.356111;0.0892625;1.52843
83;calc bound;100;0.0968851;0.0440142;0.129895
83;calc iter;100;3.85938;3.60586;4.06762
83;total;1;412.022;412.022;412.022
84;calc total;1;386.787;386.787;386.787
84;calc update async;100;0.000221359;1.77e-05;0.0188923
84;calc inner;100;3.33475;2.56574;3.6548
84;calc wait;100;0.448478;0.0656953;1.30245
84;calc bound;100;0.0772518;0.037974;0.125783
84;calc iter;100;3.86223;3.61691;4.17812
84;total;1;412.034;412.034;412.034
85;calc total;1;386.787;386.787;386.787
85;calc update async;100;0.000218243;1.765e-05;0.018757
85;calc inner;100;3.31699;1.68042;3.65306
85;calc wait;100;0.471293;0.0592534;2.48418
85;calc bound;100;0.0729508;0.0376182;0.126082
85;calc iter;100;3.86225;3.44249;4.2416
85;total;1;412.034;412.034;412.034
86;calc total;1;386.787;386.787;386.787
86;calc update async;100;0.000225792;2.015e-05;0.0186734
86;calc inner;100;3.42293;2.74579;3.66548
86;calc wait;100;0.345622;0.0740842;1.26402
86;calc bound;100;0.0919699;0.0351096;0.127356
86;calc iter;100;3.86175;3.56839;4.17138
86;total;1;412.327;412.327;412.327
87;calc total;1;386.787;386.787;386.787
87;calc update async;100;0.000217157;2.3439e-05;0.017928
87;calc inner;100;3.42796;2.88252;3.65927
87;calc wait;100;0.344365;0.044582;0.932586
87;calc bound;100;0.0893386;0.0369021;0.119442
87;calc iter;100;3.86233;3.6532;4.163
87;total;1;412.168;412.168;412.168
88;calc total;1;386.787;386.787;386.787
88;calc update async;100;0.000223754;2.076e-05;0.0190283
88;calc inner;100;3.50577;3.11702;3.69136
88;calc wait;100;0.268681;0.0633155;0.778331
88;calc bound;100;0.0871713;0.0366667;0.114116
88;calc iter;100;3.86436;3.73132;4.01389
88;total;1;412.264;412.264;412.264
89;calc total;1;386.787;386.787;386.787
89;calc update async;100;0.000222448;1.778e-05;0.0190575
89;calc inner;100;3.48264;2.20549;3.69199
89;calc wait;100;0.300206;0.0715553;1.6814
89;calc bound;100;0.0799014;0.0380845;0.102368
89;calc iter;100;3.86431;3.59593;4.14986
89;total;1;411.88;411.88;411.88
90;calc total;1;386.787;386.787;386.787
90;calc update async;100;0.000226534;2.4189e-05;0.0190411
90;calc inner;100;3.53095;3.12557;3.69989
90;calc wait;100;0.236735;0.0820674;0.623535
90;calc bound;100;0.0944287;0.0408214;0.114758
90;calc iter;100;3.8639;3.76156;3.99275
90;total;1;411.745;411.745;411.745
91;calc total;1;386.787;386.787;386.787
91;calc update async;100;0.000224573;2.33e-05;0.0188355
91;calc inner;100;3.53896;3.07825;3.69858
91;calc wait;100;0.233818;0.0827394;0.634049
91;calc bound;100;0.0905639;0.0402516;0.117457
91;calc iter;100;3.86418;3.75558;4.02052
91;total;1;411.913;411.913;411.913
92;calc total;1;386.787;386.787;386.787
92;calc update async;100;0.000221363;1.674e-05;0.0186879
92;calc inner;100;3.49888;1.39699;3.69142
92;calc wait;100;0.276031;0.0815162;2.7792
92;calc bound;100;0.0836397;0.0414068;0.112648
92;calc iter;100;3.86399;3.56917;4.23531
92;total;1;412.152;412.152;412.152
93;calc total;1;386.787;386.787;386.787
93;calc update async;100;0.000221172;1.862e-05;0.0187235
93;calc inner;100;3.52968;2.93283;3.69131
93;calc wait;100;0.240415;0.0905921;1.0202
93;calc bound;100;0.0876613;0.0383107;0.113841
93;calc iter;100;3.86368;3.72041;4.05467
93;total;1;412.076;412.076;412.076
94;calc total;1;386.787;386.787;386.787
94;calc update async;100;0.000213277;2.462e-05;0.0178372
94;calc inner;100;3.52747;2.92733;3.6973
94;calc wait;100;0.234737;0.0869552;0.871037
94;calc bound;100;0.100588;0.0415424;0.116908
94;calc iter;100;3.86404;3.77592;4.00245
94;total;1;412.081;412.081;412.081
95;calc total;1;386.787;386.787;386.787
95;calc update async;100;0.000219324;2.052e-05;0.0180117
95;calc inner;100;3.5239;2.93153;3.69769
95;calc wait;100;0.241455;0.100038;0.869067
95;calc bound;100;0.0975753;0.035284;0.114468
95;calc iter;100;3.86321;3.72703;4.02222
95;total;1;412.048;412.048;412.048
96;calc total;1;386.787;386.787;386.787
96;calc update async;100;0.00020875;1.566e-05;0.017877
96;calc inner;100;3.39652;2.35483;3.65465
96;calc wait;100;0.390647;0.041787;1.63254
96;calc bound;100;0.0748163;0.0378912;0.115026
96;calc iter;100;3.8643;3.71147;4.02545
96;total;1;411.778;411.778;411.778
97;calc total;1;386.787;386.787;386.787
97;calc update async;100;0.000225504;2.029e-05;0.0190741
97;calc inner;100;3.44253;2.82368;3.65183
97;calc wait;100;0.342847;0.0789555;1.07699
97;calc bound;100;0.0773556;0.0450172;0.113007
97;calc iter;100;3.8642;3.71671;3.99223
97;total;1;411.867;411.867;411.867
98;calc total;1;386.787;386.787;386.787
98;calc update async;100;0.000218954;2.093e-05;0.0178797
98;calc inner;100;3.45658;3.13198;3.66074
98;calc wait;100;0.309159;0.0839215;0.700779
98;calc bound;100;0.097096;0.046051;0.122897
98;calc iter;100;3.86432;3.77984;3.92374
98;total;1;412.364;412.364;412.364
99;calc total;1;386.787;386.787;386.787
99;calc update async;100;0.000225923;1.773e-05;0.0190678
99;calc inner;100;3.45116;2.93357;3.66019
99;calc wait;100;0.327842;0.0876804;0.890882
99;calc bound;100;0.0829222;0.0483542;0.115198
99;calc iter;100;3.86325;3.73965;4.02421
99;total;1;412.394;412.394;412.394
100;calc total;1;386.787;386.787;386.787
100;calc update async;100;0.000213126;1.715e-05;0.0180992
100;calc inner;100;3.23377;1.17358;3.65135
100;calc wait;100;0.551626;0.044024;3.09998
100;calc bound;100;0.0784772;0.0409034;0.122169
100;calc iter;100;3.86501;3.7016;4.31707
100;total;1;411.888;411.888;411.888
101;calc total;1;386.787;386.787;386.787
101;calc update async;100;0.000213968;1.654e-05;0.0178987
101;calc inner;100;3.27995;1.55593;3.6651
101;calc wait;100;0.50802;0.0641708;2.33698
101;calc bound;100;0.0765145;0.035221;0.113837
101;calc iter;100;3.86518;3.65587;4.07512
101;total;1;412.016;412.016;412.016
102;calc total;1;386.787;386.787;386.787
102;calc update async;100;0.000220034;2.07e-05;0.0181823
102;calc inner;100;3.39611;2.59669;3.6741
102;calc wait;100;0.374653;0.0809278;1.34652
102;calc bound;100;0.0926635;0.0399327;0.120404
102;calc iter;100;3.86442;3.70692;4.01932
102;total;1;412.212;412.212;412.212
103;calc total;1;386.787;386.787;386.787
103;calc update async;100;0.000219841;1.856e-05;0.0183701
103;calc inner;100;3.40424;2.67636;3.67568
103;calc wait;100;0.374033;0.0692173;1.28144
103;calc bound;100;0.0860512;0.0408725;0.115298
103;calc iter;100;3.86516;3.73492;4.07314
103;total;1;412.01;412.01;412.01
104;calc total;1;386.787;386.787;386.787
104;calc update async;100;0.000217314;1.898e-05;0.0184557
104;calc inner;100;3.52577;2.95387;3.69079
104;calc wait;100;0.25621;0.0345122;0.888987
104;calc bound;100;0.08086;0.0370944;0.111179
104;calc iter;100;3.86627;3.74349;3.96123
104;total;1;411.867;411.867;411.867
105;calc total;1;386.787;386.787;386.787
105;calc update async;100;0.000222536;2.0299e-05;0.0188477
105;calc inner;100;3.53933;2.9709;3.69216
105;calc wait;100;0.243165;0.0398592;0.871962
105;calc bound;100;0.081747;0.0365463;0.112536
105;calc iter;100;3.86618;3.71774;4.04188
105;total;1;412.135;412.135;412.135
106;calc total;1;386.787;386.787;386.787
106;calc update async;100;0.000225119;2.162e-05;0.0188642
106;calc inner;100;3.54592;3.38524;3.70205
106;calc wait;100;0.221017;0.0593712;0.451366
106;calc bound;100;0.0950307;0.0405295;0.11881
106;calc iter;100;3.86546;3.76812;3.99457
106;total;1;412.085;412.085;412.085
107;calc total;1;386.787;386.787;386.787
107;calc update async;100;0.000224437;2.156e-05;0.0190186
107;calc inner;100;3.56533;3.37136;3.70159
107;calc wait;100;0.209023;0.0593808;0.399648
107;calc bound;100;0.0873762;0.0356991;0.115281
107;calc iter;100;3.8665;3.71323;3.97672
107;total;1;412.158;412.158;412.158
108;calc total;1;386.787;386.787;386.787
108;calc update async;100;0.000220094;1.765e-05;0.018747
108;calc inner;100;3.55829;3.18302;3.69331
108;calc wait;100;0.224947;0.0764369;0.709186
108;calc bound;100;0.0797679;0.0369005;0.114019
108;calc iter;100;3.86562;3.77218;3.95748
108;total;1;412.25;412.25;412.25
109;calc total;1;386.787;386.787;386.787
109;calc update async;100;0.000222003;2.5599e-05;0.0187632
109;calc inner;100;3.57348;3.36006;3.69322
109;calc wait;100;0.208807;0.0870364;0.403596
109;calc bound;100;0.081376;0.0403233;0.110196
109;calc iter;100;3.86547;3.79521;3.98605
109;total;1;411.733;411.733;411.733
110;calc total;1;386.787;386.787;386.787
110;calc update async;100;0.000228873;2.7699e-05;0.0188397
110;calc inner;100;3.55184;3.33666;3.70203
110;calc wait;100;0.210608;0.07007;0.383933
110;calc bound;100;0.0988853;0.0422009;0.116464
110;calc iter;100;3.86543;3.77003;3.93253
110;total;1;412.193;412.193;412.193
111;calc total;1;386.787;386.787;386.787
111;calc update async;100;0.000221886;1.689e-05;0.0187992
111;calc inner;100;3.5649;3.3674;3.7015
111;calc wait;100;0.21145;0.0812373;0.449956
111;calc bound;100;0.0859545;0.040158;0.115106
111;calc iter;100;3.86499;3.79487;3.99424
111;total;1;412.317;412.317;412.317
112;calc total;1;386.787;386.787;386.787
112;calc update async;100;0.000210009;2.07e-05;0.0178329
112;calc inner;100;3.60386;3.36397;3.70461
112;calc wait;100;0.176889;0.0866203;0.45779
112;calc bound;100;0.0796184;0.0555591;0.121016
112;calc iter;100;3.8658;3.80481;3.94108
112;total;1;411.747;411.747;411.747
113;calc total;1;386.787;386.787;386.787
113;calc update async;100;0.000210863;2.0669e-05;0.0179006
113;calc inner;100;3.61077;3.48595;3.70346
113;calc wait;100;0.170081;0.0815413;0.337724
113;calc bound;100;0.0806845;0.0574791;0.114174
113;calc iter;100;3.86571;3.79163;3.93684
113;total;1;411.691;411.691;411.691
114;calc total;1;386.787;386.787;386.787
114;calc update async;100;0.000224436;2.513e-05;0.0187092
114;calc inner;100;3.59635;3.48764;3.70204
114;calc wait;100;0.162602;0.0799112;0.228846
114;calc bound;100;0.10223;0.0681462;0.127523
114;calc iter;100;3.86569;3.78363;3.93913
114;total;1;412.036;412.036;412.036
115;calc total;1;386.787;386.787;386.787
115;calc update async;100;0.000219816;1.867e-05;0.0188904
115;calc inner;100;3.60608;3.45183;3.71612
115;calc wait;100;0.170807;0.0818206;0.351642
115;calc bound;100;0.0845247;0.0569981;0.123732
115;calc iter;100;3.86539;3.80456;3.95712
115;total;1;411.798;411.798;411.798
116;calc total;1;386.787;386.787;386.787
116;calc update async;100;0.000220903;1.996e-05;0.0187148
116;calc inner;100;3.54693;2.93448;3.67314
116;calc wait;100;0.234559;0.0750956;0.910087
116;calc bound;100;0.0835174;0.0500107;0.13046
116;calc iter;100;3.86648;3.74132;3.98345
116;total;1;411.975;411.975;411.975
117;calc total;1;386.787;386.787;386.787
117;calc update async;100;0.00021988;1.793e-05;0.0187262
117;calc inner;100;3.55941;3.05392;3.68396
117;calc wait;100;0.226936;0.0634504;0.776213
117;calc bound;100;0.0792522;0.0523013;0.117834
117;calc iter;100;3.86675;3.71793;4.05869
117;total;1;412.298;412.298;412.298
118;calc total;1;386.787;386.787;386.787
118;calc update async;100;0.000226557;2.41e-05;0.018839
118;calc inner;100;3.58114;3.37375;3.67474
118;calc wait;100;0.185525;0.0642799;0.394843
118;calc bound;100;0.0977619;0.0602306;0.131913
118;calc iter;100;3.86576;3.72543;3.9944
118;total;1;411.973;411.973;411.973
119;calc total;1;386.787;386.787;386.787
119;calc update async;100;0.000224576;2.05e-05;0.0189287
119;calc inner;100;3.59795;3.38303;3.69448
119;calc wait;100;0.177721;0.0835986;0.379974
119;calc bound;100;0.0889211;0.0612338;0.120073
119;calc iter;100;3.86675;3.74852;3.97675
119;total;1;412.036;412.036;412.036
120;calc total;1;386.787;386.787;386.787
120;calc update async;100;0.000212985;2.279e-05;0.0178105
120;calc inner;100;3.64165;3.503;3.70422
120;calc wait;100;0.129374;0.0495892;0.292015
120;calc bound;100;0.092526;0.0400487;0.113758
120;calc iter;100;3.86711;3.7524;4.01625
120;total;1;412.275;412.275;412.275
121;calc total;1;386.787;386.787;386.787
121;calc update async;100;0.000217631;2.2389e-05;0.0182586
121;calc inner;100;3.64878;3.57475;3.70567
121;calc wait;100;0.120632;0.0644685;0.230215
121;calc bound;100;0.0889566;0.0378581;0.112872
121;calc iter;100;3.86724;3.78062;4.04406
121;total;1;412.24;412.24;412.24
122;calc total;1;386.787;386.787;386.787
122;calc update async;100;0.000217001;2.6869e-05;0.0180089
122;calc inner;100;3.64136;3.57118;3.71147
122;calc wait;100;0.123787;0.0584674;0.18446
122;calc bound;100;0.0996004;0.0708603;0.118333
122;calc iter;100;3.86686;3.80978;3.97848
122;total;1;412.426;412.426;412.426
123;calc total;1;386.787;386.787;386.787
123;calc update async;100;0.000222089;2.253e-05;0.0188491
123;calc inner;100;3.65622;3.5965;3.70905
123;calc wait;100;0.117091;0.0575505;0.162597
123;calc bound;100;0.0906236;0.0379302;0.117797
123;calc iter;100;3.86724;3.77377;3.99392
123;total;1;412.456;412.456;412.456
124;calc total;1;386.787;386.787;386.787
124;calc update async;100;0.000209797;2.084e-05;0.0178487
124;calc inner;100;3.65243;3.58345;3.72086
124;calc wait;100;0.122949;0.0801218;0.189477
124;calc bound;100;0.0879036;0.0706556;0.1128
124;calc iter;100;3.86671;3.81975;3.93013
124;total;1;412.254;412.254;412.254
125;calc total;1;386.787;386.787;386.787
125;calc update async;100;0.00021536;2.179e-05;0.0179227
125;calc inner;100;3.65571;3.58864;3.71446
125;calc wait;100;0.112065;0.0739368;0.201285
125;calc bound;100;0.0896568;0.0736704;0.11595
125;calc iter;100;3.86673;3.79274;4.02989
125;total;1;412.373;412.373;412.373
126;calc total;1;386.787;386.787;386.787
126;calc update async;100;0.00021542;2.696e-05;0.0177977
126;calc inner;100;3.63485;3.58365;3.70272
126;calc wait;100;0.126885;0.0755185;0.168034
126;calc bound;100;0.104215;0.079449;0.118329
126;calc iter;100;3.86654;3.79988;3.96302
126;total;1;412.032;412.032;412.032
127;calc total;1;386.787;386.787;386.787
127;calc update async;100;0.000199337;2.227e-05;0.0165362
127;calc inner;100;3.65523;3.58675;3.72468
127;calc wait;100;0.118073;0.0747595;0.162985
127;calc bound;100;0.0902509;0.0718702;0.114732
127;calc iter;100;3.86675;3.80626;3.93883
127;total;1;412.046;412.046;412.046
