# Supplementary material for: A Halo abstraction for distributed n-dimensional structured grids within the C++ PGAS library DASH
Source: PeerJ Comput Sci. 2023 Feb 3;9:e1203. doi: 10.7717/peerj-cs.1203 (PMC10280232; doi:10.7717/peerj-cs.1203)
Supplement: Supplemental Information 3 [file peerj-cs-09-1203-s003.gz › raw_romeo/res_3d_romeo/strong/dash_heat3d_n1_c128_3000_21918191.out]

DASH
InitEnergy=125.00000
EndEnergy=125.00000
DiffEnergy=-0.00000
Matrixspec: 3000 x 3000 x 3000
Iterations: 100
# unit_id;function_name;num_calls;avg_runtime;min_runtime;max_runtime
0;initialize;1;22.72686;22.72686;22.72686
0;async;100;0.37923;0.05721;0.53832
0;inner;100;3.38041;3.27537;3.68545
0;wait;100;0.00007;0.00004;0.00016
0;boundary;100;0.11404;0.09445;0.26648
0;calc iter;100;3.87376;3.64536;4.04554
0;calc total;1;387.83488;387.83488;387.83488
0;total;1;436.59434;436.59434;436.59434
1;initialize;1;22.7266;22.7266;22.7266
1;async;100;0.456529;0.0958558;0.649633
1;inner;100;3.32287;3.17951;3.65197
1;wait;100;6.38431e-05;4.0669e-05;0.000151919
1;boundary;100;0.0932397;0.0815292;0.20078
1;calc iter;100;3.87271;3.69848;4.0742
1;calc total;1;387.835;387.835;387.835
1;total;1;436.594;436.594;436.594
2;initialize;1;22.7268;22.7268;22.7268
2;async;100;0.406333;0.0931987;0.603965
2;inner;100;3.38435;3.2216;3.66379
2;wait;100;5.55537e-05;3.2119e-05;0.000132938
2;boundary;100;0.0828711;0.0696995;0.222326
2;calc iter;100;3.87362;3.70457;4.04732
2;calc total;1;387.835;387.835;387.835
2;total;1;436.594;436.594;436.594
3;initialize;1;22.7266;22.7266;22.7266
3;async;100;0.400036;0.0555323;0.58649
3;inner;100;3.38816;3.24649;3.70213
3;wait;100;5.80238e-05;3.203e-05;0.000112059
3;boundary;100;0.0853727;0.0706921;0.257346
3;calc iter;100;3.87363;3.71181;4.05834
3;calc total;1;387.835;387.835;387.835
3;total;1;436.594;436.594;436.594
4;initialize;1;22.7267;22.7267;22.7267
4;async;100;0.379368;0.0865391;0.666781
4;inner;100;3.40263;3.2034;3.64917
4;wait;100;5.89912e-05;3.0979e-05;0.000110109
4;boundary;100;0.0905064;0.0611519;0.179593
4;calc iter;100;3.87256;3.50521;4.14347
4;calc total;1;387.835;387.835;387.835
4;total;1;436.594;436.594;436.594
5;initialize;1;22.7266;22.7266;22.7266
5;async;100;0.349593;0.0937874;0.43595
5;inner;100;3.45713;3.37357;3.64856
5;wait;100;4.60522e-05;2.8959e-05;0.000138678
5;boundary;100;0.0679206;0.0592319;0.17557
5;calc iter;100;3.87469;3.74744;3.97882
5;calc total;1;387.835;387.835;387.835
5;total;1;436.594;436.594;436.594
6;initialize;1;22.727;22.727;22.727
6;async;100;0.349276;0.0938026;0.425374
6;inner;100;3.46211;3.37894;3.66144
6;wait;100;3.82737e-05;2.6609e-05;0.000102719
6;boundary;100;0.0634436;0.0578182;0.200511
6;calc iter;100;3.87487;3.74472;3.96901
6;calc total;1;387.835;387.835;387.835
6;total;1;436.594;436.594;436.594
7;initialize;1;22.7265;22.7265;22.7265
7;async;100;0.344619;0.0950257;0.437273
7;inner;100;3.46269;3.37974;3.65979
7;wait;100;4.54128e-05;2.939e-05;0.000137539
7;boundary;100;0.067541;0.0579556;0.199424
7;calc iter;100;3.87489;3.74457;3.97733
7;calc total;1;387.835;387.835;387.835
7;total;1;436.594;436.594;436.594
8;initialize;1;22.7265;22.7265;22.7265
8;async;100;0.246785;0.0785812;0.294094
8;inner;100;3.55359;3.51965;3.69438
8;wait;100;8.16913e-05;3.3939e-05;0.000118258
8;boundary;100;0.0761297;0.0577414;0.262218
8;calc iter;100;3.87659;3.76049;4.05244
8;calc total;1;387.835;387.835;387.835
8;total;1;436.594;436.594;436.594
9;initialize;1;22.5359;22.5359;22.5359
9;async;100;0.251238;0.0793054;0.295175
9;inner;100;3.559;3.52949;3.69511
9;wait;100;5.31813e-05;2.5729e-05;0.000146629
9;boundary;100;0.0663391;0.0512391;0.262601
9;calc iter;100;3.87663;3.76761;4.05221
9;calc total;1;387.835;387.835;387.835
9;total;1;436.404;436.404;436.404
10;initialize;1;22.5352;22.5352;22.5352
10;async;100;0.255697;0.0735306;0.306495
10;inner;100;3.55531;3.5281;3.71598
10;wait;100;4.33532e-05;2.713e-05;0.000104119
10;boundary;100;0.0656588;0.0495707;0.263496
10;calc iter;100;3.87671;3.7874;4.06351
10;calc total;1;387.835;387.835;387.835
10;total;1;436.404;436.404;436.404
11;initialize;1;22.4759;22.4759;22.4759
11;async;100;0.248569;0.0710216;0.29806
11;inner;100;3.56172;3.52627;3.71494
11;wait;100;4.75106e-05;2.466e-05;0.000146699
11;boundary;100;0.0663207;0.0517956;0.26464
11;calc iter;100;3.87666;3.78109;4.06453
11;calc total;1;387.835;387.835;387.835
11;total;1;436.344;436.344;436.344
12;initialize;1;22.457;22.457;22.457
12;async;100;0.242955;0.0671035;0.350111
12;inner;100;3.55137;3.43849;3.69218
12;wait;100;0.00010338;5.8439e-05;0.000153658
12;boundary;100;0.0818874;0.0638099;0.264289
12;calc iter;100;3.87632;3.75365;4.04819
12;calc total;1;387.835;387.835;387.835
12;total;1;436.325;436.325;436.325
13;initialize;1;22.6311;22.6311;22.6311
13;async;100;0.241297;0.0766127;0.290164
13;inner;100;3.56388;3.53473;3.69329
13;wait;100;6.87408e-05;3.7629e-05;0.000129838
13;boundary;100;0.0711649;0.0599659;0.263671
13;calc iter;100;3.87641;3.79133;4.05087
13;calc total;1;387.835;387.835;387.835
13;total;1;436.498;436.498;436.498
14;initialize;1;22.2629;22.2629;22.2629
14;async;100;0.239746;0.072852;0.286399
14;inner;100;3.56727;3.54058;3.70793
14;wait;100;4.78562e-05;3.027e-05;0.000140119
14;boundary;100;0.0694529;0.0581608;0.263914
14;calc iter;100;3.87652;3.7739;4.06306
14;calc total;1;387.835;387.835;387.835
14;total;1;436.13;436.13;436.13
15;initialize;1;22.4547;22.4547;22.4547
15;async;100;0.240173;0.0734326;0.297321
15;inner;100;3.56835;3.53986;3.70505
15;wait;100;5.64009e-05;2.7679e-05;0.000138598
15;boundary;100;0.0678428;0.0595668;0.262982
15;calc iter;100;3.87642;3.80389;4.0571
15;calc total;1;387.835;387.835;387.835
15;total;1;436.322;436.322;436.322
16;initialize;1;22.3377;22.3377;22.3377
16;async;100;0.187915;0.0881403;0.244252
16;inner;100;3.59159;3.55919;3.66559
16;wait;100;6.58417e-05;3.9759e-05;0.000249797
16;boundary;100;0.0972396;0.0833192;0.22752
16;calc iter;100;3.87681;3.81026;3.9928
16;calc total;1;387.835;387.835;387.835
16;total;1;436.205;436.205;436.205
17;initialize;1;22.4397;22.4397;22.4397
17;async;100;0.18342;0.0992157;0.232031
17;inner;100;3.60236;3.56832;3.66415
17;wait;100;6.31708e-05;4.308e-05;0.000135889
17;boundary;100;0.0911116;0.0805928;0.224907
17;calc iter;100;3.87696;3.82268;3.98842
17;calc total;1;387.835;387.835;387.835
17;total;1;436.307;436.307;436.307
18;initialize;1;22.7269;22.7269;22.7269
18;async;100;0.168584;0.0998531;0.204735
18;inner;100;3.6234;3.6004;3.67708
18;wait;100;5.32518e-05;3.82e-05;9.297e-05
18;boundary;100;0.0851816;0.0761659;0.239137
18;calc iter;100;3.87722;3.82161;4.01618
18;calc total;1;387.835;387.835;387.835
18;total;1;436.594;436.594;436.594
19;initialize;1;22.7266;22.7266;22.7266
19;async;100;0.17317;0.099715;0.21359
19;inner;100;3.61689;3.5821;3.67586
19;wait;100;6.06935e-05;3.899e-05;0.000143928
19;boundary;100;0.0868698;0.0759433;0.23848
19;calc iter;100;3.87699;3.83351;4.01421
19;calc total;1;387.835;387.835;387.835
19;total;1;436.594;436.594;436.594
20;initialize;1;22.4756;22.4756;22.4756
20;async;100;0.169236;0.099737;0.265692
20;inner;100;3.62372;3.54871;3.66501
20;wait;100;6.3564e-05;4.602e-05;0.000107419
20;boundary;100;0.0845674;0.0682724;0.22501
20;calc iter;100;3.87759;3.77311;3.98988
20;calc total;1;387.835;387.835;387.835
20;total;1;436.344;436.344;436.344
21;initialize;1;22.7228;22.7228;22.7228
21;async;100;0.152127;0.0994493;0.201146
21;inner;100;3.64436;3.61038;3.67219
21;wait;100;7.06385e-05;4.1809e-05;0.000141188
21;boundary;100;0.081199;0.0676583;0.225509
21;calc iter;100;3.87777;3.83817;3.98987
21;calc total;1;387.835;387.835;387.835
21;total;1;436.59;436.59;436.59
22;initialize;1;22.3173;22.3173;22.3173
22;async;100;0.138015;0.0976692;0.174104
22;inner;100;3.64889;3.62883;3.68204
22;wait;100;4.50934e-05;3.201e-05;0.000131518
22;boundary;100;0.0908914;0.0630818;0.228242
22;calc iter;100;3.87784;3.81718;4.02639
22;calc total;1;387.835;387.835;387.835
22;total;1;436.185;436.185;436.185
23;initialize;1;22.727;22.727;22.727
23;async;100;0.143808;0.0995278;0.182371
23;inner;100;3.65107;3.62818;3.68006
23;wait;100;5.64695e-05;3.2949e-05;0.000140808
23;boundary;100;0.0829262;0.0653458;0.236044
23;calc iter;100;3.87786;3.84443;4.01224
23;calc total;1;387.835;387.835;387.835
23;total;1;436.594;436.594;436.594
24;initialize;1;22.6003;22.6003;22.6003
24;async;100;0.0481058;0.0322184;0.0986081
24;inner;100;3.68924;3.66745;3.73762
24;wait;100;6.61044e-05;3.743e-05;0.000341197
24;boundary;100;0.140869;0.0761549;0.288076
24;calc iter;100;3.87829;3.79913;4.10434
24;calc total;1;387.835;387.835;387.835
24;total;1;436.468;436.468;436.468
25;initialize;1;22.666;22.666;22.666
25;async;100;0.0448576;0.0307979;0.100247
25;inner;100;3.69188;3.67431;3.78503
25;wait;100;7.08464e-05;3.7789e-05;0.000283607
25;boundary;100;0.141523;0.0695894;0.286389
25;calc iter;100;3.87833;3.79137;4.10504
25;calc total;1;387.835;387.835;387.835
25;total;1;436.533;436.533;436.533
26;initialize;1;22.2306;22.2306;22.2306
26;async;100;0.0351452;0.0313163;0.0984345
26;inner;100;3.70084;3.68035;3.79379
26;wait;100;6.17402e-05;3.544e-05;0.000322956
26;boundary;100;0.142299;0.0619269;0.259464
26;calc iter;100;3.87835;3.77636;4.11131
26;calc total;1;387.835;387.835;387.835
26;total;1;436.098;436.098;436.098
27;initialize;1;22.7267;22.7267;22.7267
27;async;100;0.0367774;0.0305478;0.098007
27;inner;100;3.70069;3.68472;3.82993
27;wait;100;6.71465e-05;2.979e-05;0.000397686
27;boundary;100;0.14077;0.0686389;0.263703
27;calc iter;100;3.87831;3.78795;4.10957
27;calc total;1;387.835;387.835;387.835
27;total;1;436.594;436.594;436.594
28;initialize;1;22.727;22.727;22.727
28;async;100;0.0543681;0.0312554;0.140485
28;inner;100;3.68705;3.6441;3.71851
28;wait;100;6.35524e-05;4.111e-05;0.000139289
28;boundary;100;0.13658;0.0824819;0.274288
28;calc iter;100;3.87807;3.80367;4.05731
28;calc total;1;387.835;387.835;387.835
28;total;1;436.594;436.594;436.594
29;initialize;1;22.7265;22.7265;22.7265
29;async;100;0.0452075;0.0313927;0.0977518
29;inner;100;3.69399;3.67634;3.72658
29;wait;100;6.53956e-05;4.076e-05;0.000258218
29;boundary;100;0.138921;0.083487;0.294373
29;calc iter;100;3.87819;3.80958;4.10177
29;calc total;1;387.835;387.835;387.835
29;total;1;436.594;436.594;436.594
30;initialize;1;22.7262;22.7262;22.7262
30;async;100;0.0409327;0.0286307;0.0985032
30;inner;100;3.70317;3.69084;3.79661
30;wait;100;5.71943e-05;3.7e-05;0.000459136
30;boundary;100;0.134069;0.071016;0.26025
30;calc iter;100;3.87823;3.80416;4.10996
30;calc total;1;387.835;387.835;387.835
30;total;1;436.594;436.594;436.594
31;initialize;1;22.7265;22.7265;22.7265
31;async;100;0.039031;0.027523;0.0956465
31;inner;100;3.70327;3.68496;3.75092
31;wait;100;6.00922e-05;3.7079e-05;0.000311737
31;boundary;100;0.135805;0.0754061;0.284332
31;calc iter;100;3.87817;3.8089;4.10536
31;calc total;1;387.835;387.835;387.835
31;total;1;436.594;436.594;436.594
32;initialize;1;22.7271;22.7271;22.7271
32;async;100;0.461874;0.106905;0.607566
32;inner;100;3.31356;3.20628;3.66346
32;wait;100;7.47461e-05;4.52e-05;0.000151009
32;boundary;100;0.0971702;0.0840046;0.240668
32;calc iter;100;3.87268;3.64556;4.13057
32;calc total;1;387.835;387.835;387.835
32;total;1;436.594;436.594;436.594
33;initialize;1;22.7259;22.7259;22.7259
33;async;100;0.409565;0.1076;0.548691
33;inner;100;3.37386;3.27154;3.66435
33;wait;100;6.47898e-05;4.063e-05;9.33e-05
33;boundary;100;0.08952;0.075653;0.240498
33;calc iter;100;3.87301;3.71801;4.0487
33;calc total;1;387.835;387.835;387.835
33;total;1;436.594;436.594;436.594
34;initialize;1;22.3183;22.3183;22.3183
34;async;100;0.365708;0.102639;0.493887
34;inner;100;3.42772;3.33457;3.6752
34;wait;100;4.53359e-05;3.1479e-05;0.000113349
34;boundary;100;0.0803208;0.0633266;0.244929
34;calc iter;100;3.8738;3.74376;4.06499
34;calc total;1;387.835;387.835;387.835
34;total;1;436.186;436.186;436.186
35;initialize;1;22.2329;22.2329;22.2329
35;async;100;0.378787;0.10332;0.518458
35;inner;100;3.41289;3.30201;3.67399
35;wait;100;5.77655e-05;3.432e-05;0.000129659
35;boundary;100;0.0817217;0.0645548;0.24303
35;calc iter;100;3.87346;3.73348;4.07862
35;calc total;1;387.835;387.835;387.835
35;total;1;436.101;436.101;436.101
36;initialize;1;22.2621;22.2621;22.2621
36;async;100;0.336541;0.107458;0.685854
36;inner;100;3.45026;3.18664;3.66414
36;wait;100;6.3441e-05;3.956e-05;0.000139649
36;boundary;100;0.0862751;0.0645296;0.240361
36;calc iter;100;3.87315;3.55464;4.18793
36;calc total;1;387.835;387.835;387.835
36;total;1;436.129;436.129;436.129
37;initialize;1;22.5723;22.5723;22.5723
37;async;100;0.322751;0.103246;0.55519
37;inner;100;3.47936;3.30165;3.6656
37;wait;100;5.9682e-05;3.3639e-05;0.000100829
37;boundary;100;0.0723651;0.0600662;0.239769
37;calc iter;100;3.87454;3.6694;4.06434
37;calc total;1;387.835;387.835;387.835
37;total;1;436.44;436.44;436.44
38;initialize;1;22.7262;22.7262;22.7262
38;async;100;0.321102;0.0892388;0.413534
38;inner;100;3.48841;3.4143;3.66483
38;wait;100;3.79078e-05;2.577e-05;0.000145988
38;boundary;100;0.0651432;0.0575815;0.241406
38;calc iter;100;3.8747;3.76958;4.00961
38;calc total;1;387.835;387.835;387.835
38;total;1;436.594;436.594;436.594
39;initialize;1;22.2251;22.2251;22.2251
39;async;100;0.319067;0.107818;0.425695
39;inner;100;3.49054;3.41906;3.67452
39;wait;100;4.87276e-05;3.091e-05;0.000150629
39;boundary;100;0.0649857;0.0576988;0.244237
39;calc iter;100;3.87464;3.77878;4.02674
39;calc total;1;387.835;387.835;387.835
39;total;1;436.093;436.093;436.093
40;initialize;1;22.6692;22.6692;22.6692
40;async;100;0.234979;0.0473733;0.293821
40;inner;100;3.56592;3.52888;3.71983
40;wait;100;9.70322e-05;3.163e-05;0.000435216
40;boundary;100;0.0754124;0.0559301;0.2888
40;calc iter;100;3.87641;3.81763;4.11642
40;calc total;1;387.835;387.835;387.835
40;total;1;436.537;436.537;436.537
41;initialize;1;22.7268;22.7268;22.7268
41;async;100;0.232851;0.0320717;0.275918
41;inner;100;3.57374;3.54347;3.78167
41;wait;100;7.31007e-05;2.884e-05;0.000533345
41;boundary;100;0.0698597;0.0525998;0.245028
41;calc iter;100;3.87652;3.78303;4.136
41;calc total;1;387.835;387.835;387.835
41;total;1;436.594;436.594;436.594
42;initialize;1;22.7268;22.7268;22.7268
42;async;100;0.243479;0.0419267;0.288659
42;inner;100;3.5674;3.53706;3.77462
42;wait;100;4.89808e-05;2.3519e-05;0.000564934
42;boundary;100;0.065618;0.0523217;0.249202
42;calc iter;100;3.87655;3.81495;4.13246
42;calc total;1;387.835;387.835;387.835
42;total;1;436.594;436.594;436.594
43;initialize;1;22.2284;22.2284;22.2284
43;async;100;0.239565;0.0480658;0.285043
43;inner;100;3.57067;3.5371;3.79024
43;wait;100;5.4529e-05;2.572e-05;0.000538224
43;boundary;100;0.0662026;0.0528359;0.23443
43;calc iter;100;3.87649;3.79805;4.13312
43;calc total;1;387.835;387.835;387.835
43;total;1;436.096;436.096;436.096
44;initialize;1;22.2636;22.2636;22.2636
44;async;100;0.234625;0.0992354;0.408939
44;inner;100;3.55454;3.42516;3.67927
44;wait;100;9.34819e-05;5.2379e-05;0.000143738
44;boundary;100;0.0869743;0.0628306;0.235461
44;calc iter;100;3.87624;3.68305;4.03747
44;calc total;1;387.835;387.835;387.835
44;total;1;436.131;436.131;436.131
45;initialize;1;22.5702;22.5702;22.5702
45;async;100;0.231268;0.0418135;0.276561
45;inner;100;3.57268;3.53311;3.70247
45;wait;100;8.37769e-05;3.543e-05;0.000277298
45;boundary;100;0.0722578;0.0600025;0.296002
45;calc iter;100;3.87629;3.81964;4.09435
45;calc total;1;387.835;387.835;387.835
45;total;1;436.438;436.438;436.438
46;initialize;1;22.262;22.262;22.262
46;async;100;0.233603;0.0316556;0.275459
46;inner;100;3.57461;3.54558;3.75893
46;wait;100;5.17381e-05;2.851e-05;0.000482555
46;boundary;100;0.0680934;0.0569163;0.259467
46;calc iter;100;3.87636;3.8079;4.12687
46;calc total;1;387.835;387.835;387.835
46;total;1;436.13;436.13;436.13
47;initialize;1;22.7159;22.7159;22.7159
47;async;100;0.230331;0.0606931;0.281483
47;inner;100;3.57537;3.5479;3.70387
47;wait;100;6.00584e-05;2.788e-05;0.000151148
47;boundary;100;0.070535;0.0583629;0.249316
47;calc iter;100;3.8763;3.82762;4.03244
47;calc total;1;387.835;387.835;387.835
47;total;1;436.584;436.584;436.584
48;initialize;1;22.7269;22.7269;22.7269
48;async;100;0.45979;0.106738;1.19197
48;inner;100;3.31165;2.702;3.65805
48;wait;100;6.60061e-05;4.531e-05;0.000141289
48;boundary;100;0.0953767;0.0828781;0.217532
48;calc iter;100;3.86688;2.9932;4.3733
48;calc total;1;387.835;387.835;387.835
48;total;1;436.594;436.594;436.594
49;initialize;1;22.5371;22.5371;22.5371
49;async;100;0.423113;0.106178;0.792517
49;inner;100;3.35305;3.01911;3.65602
49;wait;100;5.69256e-05;3.483e-05;0.000137829
49;boundary;100;0.0909118;0.0752974;0.218376
49;calc iter;100;3.86713;3.47033;4.0935
49;calc total;1;387.835;387.835;387.835
49;total;1;436.405;436.405;436.405
50;initialize;1;22.423;22.423;22.423
50;async;100;0.388773;0.108524;0.786578
50;inner;100;3.39613;3.06576;3.66979
50;wait;100;5.17427e-05;2.797e-05;0.000135629
50;boundary;100;0.0826551;0.0697104;0.225274
50;calc iter;100;3.86761;3.46902;4.13362
50;calc total;1;387.835;387.835;387.835
50;total;1;436.291;436.291;436.291
51;initialize;1;22.6906;22.6906;22.6906
51;async;100;0.38928;0.106171;0.788049
51;inner;100;3.3882;3.05512;3.66689
51;wait;100;5.90482e-05;3.401e-05;0.000148198
51;boundary;100;0.0895807;0.0737878;0.220244
51;calc iter;100;3.86712;3.50386;4.13709
51;calc total;1;387.835;387.835;387.835
51;total;1;436.558;436.558;436.558
52;initialize;1;22.2891;22.2891;22.2891
52;async;100;0.356168;0.10727;0.822929
52;inner;100;3.42795;3.04666;3.65837
52;wait;100;6.23825e-05;4.3189e-05;0.000138748
52;boundary;100;0.0849814;0.0635851;0.217557
52;calc iter;100;3.86917;3.62216;4.25908
52;calc total;1;387.835;387.835;387.835
52;total;1;436.157;436.157;436.157
53;initialize;1;22.5736;22.5736;22.5736
53;async;100;0.34156;0.107779;0.610423
53;inner;100;3.45167;3.23044;3.65792
53;wait;100;5.4797e-05;3.1459e-05;9.3119e-05
53;boundary;100;0.0758625;0.059343;0.217303
53;calc iter;100;3.86915;3.64037;4.01802
53;calc total;1;387.835;387.835;387.835
53;total;1;436.441;436.441;436.441
54;initialize;1;22.6606;22.6606;22.6606
54;async;100;0.336465;0.106767;0.620474
54;inner;100;3.45935;3.23648;3.66959
54;wait;100;4.36121e-05;2.6469e-05;9.6859e-05
54;boundary;100;0.0737498;0.0579359;0.227618
54;calc iter;100;3.86961;3.66303;4.00408
54;calc total;1;387.835;387.835;387.835
54;total;1;436.528;436.528;436.528
55;initialize;1;22.5736;22.5736;22.5736
55;async;100;0.336974;0.106751;0.619546
55;inner;100;3.45878;3.23536;3.66803
55;wait;100;4.81677e-05;2.951e-05;0.000146958
55;boundary;100;0.0737805;0.0593498;0.225558
55;calc iter;100;3.86958;3.65563;4.0068
55;calc total;1;387.835;387.835;387.835
55;total;1;436.441;436.441;436.441
56;initialize;1;22.6276;22.6276;22.6276
56;async;100;0.217857;0.0355749;0.431532
56;inner;100;3.55138;3.40936;3.71648
56;wait;100;7.18431e-05;4.0619e-05;0.000155678
56;boundary;100;0.103479;0.0672185;0.210269
56;calc iter;100;3.87279;3.77596;4.02421
56;calc total;1;387.835;387.835;387.835
56;total;1;436.495;436.495;436.495
57;initialize;1;22.6353;22.6353;22.6353
57;async;100;0.218086;0.0282992;0.421527
57;inner;100;3.55434;3.41593;3.71872
57;wait;100;5.60984e-05;2.957e-05;0.000381986
57;boundary;100;0.10056;0.0579323;0.279815
57;calc iter;100;3.87304;3.76973;4.10618
57;calc total;1;387.835;387.835;387.835
57;total;1;436.503;436.503;436.503
58;initialize;1;22.2807;22.2807;22.2807
58;async;100;0.217186;0.0321826;0.43293
58;inner;100;3.5627;3.41365;3.75694
58;wait;100;5.05806e-05;2.334e-05;0.000445836
58;boundary;100;0.0930852;0.0578768;0.248607
58;calc iter;100;3.87302;3.77185;4.11435
58;calc total;1;387.835;387.835;387.835
58;total;1;436.148;436.148;436.148
59;initialize;1;22.7266;22.7266;22.7266
59;async;100;0.209837;0.0291799;0.422511
59;inner;100;3.56299;3.41607;3.74658
59;wait;100;5.56209e-05;2.48e-05;0.000378776
59;boundary;100;0.100129;0.0592722;0.266531
59;calc iter;100;3.87301;3.76831;4.10979
59;calc total;1;387.835;387.835;387.835
59;total;1;436.594;436.594;436.594
60;initialize;1;22.34;22.34;22.34
60;async;100;0.228552;0.0343287;0.706082
60;inner;100;3.53769;3.21948;3.72529
60;wait;100;8.18217e-05;3.84e-05;0.000352177
60;boundary;100;0.106583;0.0710899;0.274037
60;calc iter;100;3.8729;3.4445;4.20115
60;calc total;1;387.835;387.835;387.835
60;total;1;436.208;436.208;436.208
61;initialize;1;22.4006;22.4006;22.4006
61;async;100;0.221502;0.026546;0.411556
61;inner;100;3.55383;3.41084;3.73134
61;wait;100;7.33294e-05;4.576e-05;0.000272317
61;boundary;100;0.0975046;0.0644225;0.273538
61;calc iter;100;3.87292;3.79147;4.10703
61;calc total;1;387.835;387.835;387.835
61;total;1;436.268;436.268;436.268
62;initialize;1;22.4132;22.4132;22.4132
62;async;100;0.21456;0.029147;0.402863
62;inner;100;3.56239;3.41659;3.76318
62;wait;100;5.4758e-05;2.657e-05;0.000393467
62;boundary;100;0.0959977;0.0615537;0.252512
62;calc iter;100;3.873;3.79876;4.12448
62;calc total;1;387.835;387.835;387.835
62;total;1;436.28;436.28;436.28
63;initialize;1;22.4387;22.4387;22.4387
63;async;100;0.215863;0.0279208;0.414919
63;inner;100;3.56159;3.41558;3.75889
63;wait;100;5.95221e-05;2.811e-05;0.000468985
63;boundary;100;0.0954876;0.0642888;0.253467
63;calc iter;100;3.87301;3.80904;4.12036
63;calc total;1;387.835;387.835;387.835
63;total;1;436.306;436.306;436.306
64;initialize;1;22.3988;22.3988;22.3988
64;async;100;0.483105;0.101829;0.83225
64;inner;100;3.27902;3.03034;3.66379
64;wait;100;7.09926e-05;5.8849e-05;0.000125659
64;boundary;100;0.104545;0.0877362;0.221466
64;calc iter;100;3.86674;3.56867;4.17854
64;calc total;1;387.835;387.835;387.835
64;total;1;436.267;436.267;436.267
65;initialize;1;22.4786;22.4786;22.4786
65;async;100;0.42211;0.104233;0.613536
65;inner;100;3.35456;3.20219;3.6599
65;wait;100;5.91193e-05;3.4289e-05;0.000150349
65;boundary;100;0.090673;0.0762292;0.220748
65;calc iter;100;3.8674;3.70091;4.05892
65;calc total;1;387.835;387.835;387.835
65;total;1;436.347;436.347;436.347
66;initialize;1;22.2821;22.2821;22.2821
66;async;100;0.387781;0.093479;0.60106
66;inner;100;3.40037;3.22667;3.67096
66;wait;100;3.95345e-05;2.89e-05;0.000128849
66;boundary;100;0.0796687;0.069997;0.234385
66;calc iter;100;3.86786;3.68373;4.13007
66;calc total;1;387.835;387.835;387.835
66;total;1;436.15;436.15;436.15
67;initialize;1;22.727;22.727;22.727
67;async;100;0.403602;0.0993368;0.62983
67;inner;100;3.38142;3.19079;3.6651
67;wait;100;5.33006e-05;3.566e-05;0.000103079
67;boundary;100;0.0824973;0.0696666;0.217327
67;calc iter;100;3.86758;3.67696;4.13097
67;calc total;1;387.835;387.835;387.835
67;total;1;436.594;436.594;436.594
68;initialize;1;22.7265;22.7265;22.7265
68;async;100;0.364223;0.0987859;0.772614
68;inner;100;3.41589;3.17133;3.65878
68;wait;100;6.75376e-05;4.4979e-05;0.000161588
68;boundary;100;0.0897874;0.0632868;0.210428
68;calc iter;100;3.86998;3.51468;4.21967
68;calc total;1;387.835;387.835;387.835
68;total;1;436.594;436.594;436.594
69;initialize;1;22.7265;22.7265;22.7265
69;async;100;0.334259;0.0854353;0.443177
69;inner;100;3.46222;3.34598;3.65893
69;wait;100;5.43352e-05;2.9329e-05;0.000100219
69;boundary;100;0.0728108;0.0596661;0.210605
69;calc iter;100;3.86935;3.69932;3.96881
69;calc total;1;387.835;387.835;387.835
69;total;1;436.594;436.594;436.594
70;initialize;1;22.7269;22.7269;22.7269
70;async;100;0.334824;0.0982617;0.44642
70;inner;100;3.4691;3.37521;3.66674
70;wait;100;4.27455e-05;2.826e-05;0.000147478
70;boundary;100;0.0660346;0.0589857;0.211912
70;calc iter;100;3.87001;3.77415;3.97708
70;calc total;1;387.835;387.835;387.835
70;total;1;436.594;436.594;436.594
71;initialize;1;22.5362;22.5362;22.5362
71;async;100;0.333323;0.101949;0.46843
71;inner;100;3.47027;3.36413;3.67023
71;wait;100;4.39986e-05;2.7349e-05;0.000141329
71;boundary;100;0.0663855;0.058458;0.22621
71;calc iter;100;3.87003;3.79427;3.99855
71;calc total;1;387.835;387.835;387.835
71;total;1;436.404;436.404;436.404
72;initialize;1;22.6617;22.6617;22.6617
72;async;100;0.23274;0.0405253;0.313048
72;inner;100;3.55982;3.51989;3.70442
72;wait;100;8.57114e-05;2.844e-05;0.000163998
72;boundary;100;0.0794472;0.0557193;0.283399
72;calc iter;100;3.87209;3.81352;4.08778
72;calc total;1;387.835;387.835;387.835
72;total;1;436.53;436.53;436.53
73;initialize;1;22.7218;22.7218;22.7218
73;async;100;0.236773;0.0311198;0.291585
73;inner;100;3.56349;3.52575;3.70282
73;wait;100;6.62454e-05;3.0409e-05;0.000231148
73;boundary;100;0.0717644;0.0558078;0.284245
73;calc iter;100;3.8721;3.80148;4.08692
73;calc total;1;387.835;387.835;387.835
73;total;1;436.59;436.59;436.59
74;initialize;1;22.7269;22.7269;22.7269
74;async;100;0.2438;0.0311098;0.300767
74;inner;100;3.56106;3.51932;3.75189
74;wait;100;4.53817e-05;2.469e-05;0.000374207
74;boundary;100;0.0672707;0.051183;0.264939
74;calc iter;100;3.87218;3.82723;4.09553
74;calc total;1;387.835;387.835;387.835
74;total;1;436.594;436.594;436.594
75;initialize;1;22.3464;22.3464;22.3464
75;async;100;0.234307;0.0310349;0.295263
75;inner;100;3.56786;3.52849;3.75033
75;wait;100;5.36095e-05;2.451e-05;0.000327417
75;boundary;100;0.0699029;0.0522484;0.25994
75;calc iter;100;3.87213;3.8321;4.0974
75;calc total;1;387.835;387.835;387.835
75;total;1;436.214;436.214;436.214
76;initialize;1;22.3612;22.3612;22.3612
76;async;100;0.226721;0.0442693;0.324489
76;inner;100;3.55608;3.4889;3.69397
76;wait;100;0.000101584;6.811e-05;0.000271387
76;boundary;100;0.0889485;0.0625568;0.285156
76;calc iter;100;3.87185;3.81298;4.07704
76;calc total;1;387.835;387.835;387.835
76;total;1;436.229;436.229;436.229
77;initialize;1;22.727;22.727;22.727
77;async;100;0.229411;0.0404355;0.289475
77;inner;100;3.56939;3.52811;3.70527
77;wait;100;7.56783e-05;4.2519e-05;0.000300337
77;boundary;100;0.0730248;0.0608388;0.281129
77;calc iter;100;3.8719;3.82691;4.08612
77;calc total;1;387.835;387.835;387.835
77;total;1;436.594;436.594;436.594
78;initialize;1;22.7263;22.7263;22.7263
78;async;100;0.231177;0.0314469;0.286543
78;inner;100;3.57118;3.53037;3.74542
78;wait;100;5.12785e-05;2.796e-05;0.000563105
78;boundary;100;0.0695874;0.0577101;0.256394
78;calc iter;100;3.872;3.83207;4.09955
78;calc total;1;387.835;387.835;387.835
78;total;1;436.594;436.594;436.594
79;initialize;1;22.7271;22.7271;22.7271
79;async;100;0.225027;0.0353593;0.296755
79;inner;100;3.57335;3.53115;3.71515
79;wait;100;6.32788e-05;2.96e-05;0.000235198
79;boundary;100;0.0734753;0.060192;0.278166
79;calc iter;100;3.87191;3.82901;4.09087
79;calc total;1;387.835;387.835;387.835
79;total;1;436.594;436.594;436.594
80;initialize;1;22.6252;22.6252;22.6252
80;async;100;0.189805;0.10519;0.280959
80;inner;100;3.58546;3.5489;3.66333
80;wait;100;7.07616e-05;5.805e-05;0.000101789
80;boundary;100;0.0969637;0.0829744;0.225095
80;calc iter;100;3.87231;3.80624;3.99598
80;calc total;1;387.835;387.835;387.835
80;total;1;436.493;436.493;436.493
81;initialize;1;22.4116;22.4116;22.4116
81;async;100;0.180656;0.107405;0.214674
81;inner;100;3.59982;3.5711;3.66305
81;wait;100;6.14403e-05;4.262e-05;0.000152969
81;boundary;100;0.0919752;0.0804963;0.221557
81;calc iter;100;3.87252;3.83436;3.99218
81;calc total;1;387.835;387.835;387.835
81;total;1;436.279;436.279;436.279
82;initialize;1;22.7269;22.7269;22.7269
82;async;100;0.164796;0.101974;0.195338
82;inner;100;3.62075;3.60138;3.66349
82;wait;100;5.37787e-05;3.7159e-05;0.000145059
82;boundary;100;0.0872152;0.0755389;0.215123
82;calc iter;100;3.87281;3.8361;3.98075
82;calc total;1;387.835;387.835;387.835
82;total;1;436.594;436.594;436.594
83;initialize;1;22.3971;22.3971;22.3971
83;async;100;0.172206;0.0906554;0.212252
83;inner;100;3.60936;3.58473;3.67237
83;wait;100;6.15734e-05;3.878e-05;0.000154659
83;boundary;100;0.090979;0.0765384;0.235017
83;calc iter;100;3.8726;3.816;4.01293
83;calc total;1;387.835;387.835;387.835
83;total;1;436.265;436.265;436.265
84;initialize;1;22.5758;22.5758;22.5758
84;async;100;0.173185;0.108014;0.277007
84;inner;100;3.61281;3.55349;3.6601
84;wait;100;6.86667e-05;4.2639e-05;0.000141609
84;boundary;100;0.0871715;0.0652793;0.212797
84;calc iter;100;3.87324;3.76067;4.00651
84;calc total;1;387.835;387.835;387.835
84;total;1;436.443;436.443;436.443
85;initialize;1;22.6369;22.6369;22.6369
85;async;100;0.155744;0.100739;0.22327
85;inner;100;3.63783;3.62587;3.66615
85;wait;100;6.17226e-05;3.272e-05;0.000139668
85;boundary;100;0.0796864;0.0671227;0.16815
85;calc iter;100;3.87333;3.83374;3.96738
85;calc total;1;387.835;387.835;387.835
85;total;1;436.505;436.505;436.505
86;initialize;1;22.7264;22.7264;22.7264
86;async;100;0.14666;0.108308;0.179369
86;inner;100;3.64019;3.62543;3.67345
86;wait;100;5.23671e-05;3.47e-05;8.6729e-05
86;boundary;100;0.0864819;0.0634483;0.225384
86;calc iter;100;3.87338;3.82744;4.00287
86;calc total;1;387.835;387.835;387.835
86;total;1;436.594;436.594;436.594
87;initialize;1;22.7264;22.7264;22.7264
87;async;100;0.144383;0.107734;0.193818
87;inner;100;3.64385;3.62795;3.67668
87;wait;100;5.61129e-05;3.019e-05;0.000144679
87;boundary;100;0.085124;0.0667697;0.229476
87;calc iter;100;3.87341;3.83392;4.00535
87;calc total;1;387.835;387.835;387.835
87;total;1;436.594;436.594;436.594
88;initialize;1;22.5091;22.5091;22.5091
88;async;100;0.0488089;0.0324126;0.106227
88;inner;100;3.68401;3.6634;3.71672
88;wait;100;7.77839e-05;3.9059e-05;0.000319046
88;boundary;100;0.140954;0.0826449;0.281392
88;calc iter;100;3.87385;3.79416;4.10103
88;calc total;1;387.835;387.835;387.835
88;total;1;436.377;436.377;436.377
89;initialize;1;22.7271;22.7271;22.7271
89;async;100;0.0466926;0.0313275;0.107563
89;inner;100;3.68826;3.67288;3.72022
89;wait;100;6.84144e-05;3.065e-05;0.000314547
89;boundary;100;0.138896;0.075154;0.278388
89;calc iter;100;3.87392;3.79995;4.10289
89;calc total;1;387.835;387.835;387.835
89;total;1;436.594;436.594;436.594
90;initialize;1;22.3213;22.3213;22.3213
90;async;100;0.033974;0.0305975;0.106902
90;inner;100;3.69609;3.67541;3.75405
90;wait;100;5.94529e-05;2.847e-05;0.000330186
90;boundary;100;0.143843;0.073862;0.253923
90;calc iter;100;3.87397;3.78442;4.11523
90;calc total;1;387.835;387.835;387.835
90;total;1;436.189;436.189;436.189
91;initialize;1;22.6894;22.6894;22.6894
91;async;100;0.0377012;0.0292842;0.106598
91;inner;100;3.69627;3.6816;3.7504
91;wait;100;6.6392e-05;2.9219e-05;0.000428455
91;boundary;100;0.139864;0.0770816;0.255837
91;calc iter;100;3.87391;3.79464;4.11328
91;calc total;1;387.835;387.835;387.835
91;total;1;436.557;436.557;436.557
92;initialize;1;22.6023;22.6023;22.6023
92;async;100;0.0581956;0.0286315;0.148784
92;inner;100;3.68064;3.65241;3.71373
92;wait;100;6.64141e-05;4.975e-05;0.000145598
92;boundary;100;0.134843;0.0871157;0.278078
92;calc iter;100;3.87375;3.78177;4.07008
92;calc total;1;387.835;387.835;387.835
92;total;1;436.47;436.47;436.47
93;initialize;1;22.722;22.722;22.722
93;async;100;0.046567;0.0318177;0.108123
93;inner;100;3.68933;3.67618;3.72318
93;wait;100;6.44458e-05;3.759e-05;0.000271507
93;boundary;100;0.137851;0.0846133;0.280322
93;calc iter;100;3.87381;3.81482;4.10138
93;calc total;1;387.835;387.835;387.835
93;total;1;436.59;436.59;436.59
94;initialize;1;22.4554;22.4554;22.4554
94;async;100;0.039138;0.0286014;0.106297
94;inner;100;3.69904;3.68256;3.74828
94;wait;100;6.7833e-05;4.107e-05;0.000420826
94;boundary;100;0.135647;0.0819174;0.255118
94;calc iter;100;3.87389;3.81181;4.11013
94;calc total;1;387.835;387.835;387.835
94;total;1;436.323;436.323;436.323
95;initialize;1;22.727;22.727;22.727
95;async;100;0.0387357;0.0283114;0.101547
95;inner;100;3.69749;3.68131;3.73077
95;wait;100;6.31281e-05;3.58e-05;0.000265387
95;boundary;100;0.137507;0.0842405;0.283154
95;calc iter;100;3.8738;3.81408;4.08667
95;calc total;1;387.835;387.835;387.835
95;total;1;436.594;436.594;436.594
96;initialize;1;22.5139;22.5139;22.5139
96;async;100;0.456712;0.108485;0.728253
96;inner;100;3.30773;3.12777;3.65895
96;wait;100;7.16591e-05;5.6989e-05;0.000152078
96;boundary;100;0.102624;0.0924407;0.200849
96;calc iter;100;3.86714;3.61254;4.13699
96;calc total;1;387.835;387.835;387.835
96;total;1;436.382;436.382;436.382
97;initialize;1;22.6888;22.6888;22.6888
97;async;100;0.394202;0.107021;0.549474
97;inner;100;3.38324;3.26374;3.65429
97;wait;100;6.24091e-05;3.6629e-05;0.000141549
97;boundary;100;0.0901189;0.0745942;0.199162
97;calc iter;100;3.86763;3.7136;4.02931
97;calc total;1;387.835;387.835;387.835
97;total;1;436.557;436.557;436.557
98;initialize;1;22.441;22.441;22.441
98;async;100;0.36554;0.101692;0.533852
98;inner;100;3.42694;3.29995;3.67224
98;wait;100;4.14262e-05;2.984e-05;0.000114719
98;boundary;100;0.0757274;0.0628347;0.224073
98;calc iter;100;3.86825;3.69587;4.04264
98;calc total;1;387.835;387.835;387.835
98;total;1;436.309;436.309;436.309
99;initialize;1;22.7164;22.7164;22.7164
99;async;100;0.381656;0.108998;0.540769
99;inner;100;3.40318;3.26738;3.67015
99;wait;100;5.30617e-05;3.258e-05;0.000148588
99;boundary;100;0.0827708;0.070229;0.221169
99;calc iter;100;3.86767;3.72347;4.02651
99;calc total;1;387.835;387.835;387.835
99;total;1;436.584;436.584;436.584
100;initialize;1;22.5143;22.5143;22.5143
100;async;100;0.334994;0.108928;0.64156
100;inner;100;3.44817;3.26632;3.6572
100;wait;100;7.08088e-05;3.97e-05;0.000107259
100;boundary;100;0.0864602;0.0624685;0.204283
100;calc iter;100;3.86969;3.59323;4.13344
100;calc total;1;387.835;387.835;387.835
100;total;1;436.382;436.382;436.382
101;initialize;1;22.6022;22.6022;22.6022
101;async;100;0.310198;0.108718;0.397931
101;inner;100;3.49033;3.40877;3.65735
101;wait;100;5.48253e-05;3.0489e-05;0.000136879
101;boundary;100;0.0687635;0.0590565;0.204149
101;calc iter;100;3.86935;3.76919;3.98084
101;calc total;1;387.835;387.835;387.835
101;total;1;436.47;436.47;436.47
102;initialize;1;22.4805;22.4805;22.4805
102;async;100;0.311589;0.109404;0.42804
102;inner;100;3.49135;3.43216;3.66936
102;wait;100;4.4634e-05;2.615e-05;0.000242068
102;boundary;100;0.0668402;0.0594495;0.215987
102;calc iter;100;3.86983;3.78032;3.99492
102;calc total;1;387.835;387.835;387.835
102;total;1;436.348;436.348;436.348
103;initialize;1;22.6023;22.6023;22.6023
103;async;100;0.307233;0.109368;0.421003
103;inner;100;3.49439;3.43333;3.66958
103;wait;100;4.7603e-05;2.883e-05;0.000102699
103;boundary;100;0.0681864;0.0593567;0.220722
103;calc iter;100;3.86986;3.78576;3.99978
103;calc total;1;387.835;387.835;387.835
103;total;1;436.47;436.47;436.47
104;initialize;1;22.2335;22.2335;22.2335
104;async;100;0.229625;0.0364201;0.289771
104;inner;100;3.56568;3.53363;3.70988
104;wait;100;8.69639e-05;3.26e-05;0.000225698
104;boundary;100;0.0764962;0.0553809;0.276185
104;calc iter;100;3.87189;3.73372;4.09554
104;calc total;1;387.835;387.835;387.835
104;total;1;436.101;436.101;436.101
105;initialize;1;22.2811;22.2811;22.2811
105;async;100;0.235595;0.0447074;0.285509
105;inner;100;3.56786;3.53491;3.7058
105;wait;100;5.30118e-05;2.753e-05;0.000263297
105;boundary;100;0.0683821;0.0492669;0.278976
105;calc iter;100;3.87189;3.82148;4.09365
105;calc total;1;387.835;387.835;387.835
105;total;1;436.149;436.149;436.149
106;initialize;1;22.3982;22.3982;22.3982
106;async;100;0.239702;0.0323288;0.2938
106;inner;100;3.5643;3.52955;3.73484
106;wait;100;4.23003e-05;2.257e-05;0.000209328
106;boundary;100;0.0679159;0.0475681;0.266117
106;calc iter;100;3.87197;3.81466;4.10858
106;calc total;1;387.835;387.835;387.835
106;total;1;436.266;436.266;436.266
107;initialize;1;22.289;22.289;22.289
107;async;100;0.229288;0.0341212;0.291508
107;inner;100;3.57364;3.53741;3.73285
107;wait;100;5.5554e-05;2.359e-05;0.000269398
107;boundary;100;0.0689618;0.0493708;0.265622
107;calc iter;100;3.87195;3.82391;4.10809
107;calc total;1;387.835;387.835;387.835
107;total;1;436.156;436.156;436.156
108;initialize;1;22.3226;22.3226;22.3226
108;async;100;0.234135;0.03764;0.406907
108;inner;100;3.54911;3.43586;3.70943
108;wait;100;8.78248e-05;5.574e-05;0.000202618
108;boundary;100;0.0883417;0.0640149;0.276841
108;calc iter;100;3.87167;3.71049;4.09501
108;calc total;1;387.835;387.835;387.835
108;total;1;436.19;436.19;436.19
109;initialize;1;22.7271;22.7271;22.7271
109;async;100;0.22849;0.0407406;0.299676
109;inner;100;3.56981;3.53889;3.70592
109;wait;100;7.12251e-05;2.8589e-05;0.000322837
109;boundary;100;0.0733299;0.0587879;0.279257
109;calc iter;100;3.87171;3.82731;4.09424
109;calc total;1;387.835;387.835;387.835
109;total;1;436.594;436.594;436.594
110;initialize;1;22.3702;22.3702;22.3702
110;async;100;0.229532;0.0355366;0.293914
110;inner;100;3.57202;3.53911;3.73274
110;wait;100;5.36523e-05;2.8769e-05;0.000334057
110;boundary;100;0.070198;0.0577698;0.267889
110;calc iter;100;3.87181;3.82831;4.10381
110;calc total;1;387.835;387.835;387.835
110;total;1;436.237;436.237;436.237
111;initialize;1;22.2359;22.2359;22.2359
111;async;100;0.22457;0.0295321;0.295598
111;inner;100;3.57489;3.5416;3.7308
111;wait;100;6.39707e-05;2.9139e-05;0.000227078
111;boundary;100;0.0722179;0.0568114;0.26656
111;calc iter;100;3.87174;3.82484;4.10644
111;calc total;1;387.835;387.835;387.835
111;total;1;436.103;436.103;436.103
112;initialize;1;22.3698;22.3698;22.3698
112;async;100;0.382487;0.103246;0.75361
112;inner;100;3.38912;3.11148;3.66042
112;wait;100;7.19125e-05;3.4199e-05;0.000168718
112;boundary;100;0.0966002;0.0690166;0.221704
112;calc iter;100;3.86828;3.65909;4.17104
112;calc total;1;387.835;387.835;387.835
112;total;1;436.238;436.238;436.238
113;initialize;1;22.7265;22.7265;22.7265
113;async;100;0.374533;0.0927873;0.800884
113;inner;100;3.40185;3.02399;3.66293
113;wait;100;6.74596e-05;4.1039e-05;0.000148899
113;boundary;100;0.0924671;0.077377;0.230791
113;calc iter;100;3.86892;3.58956;4.07303
113;calc total;1;387.835;387.835;387.835
113;total;1;436.594;436.594;436.594
114;initialize;1;22.504;22.504;22.504
114;async;100;0.354947;0.08223;0.83252
114;inner;100;3.43157;3.07328;3.67268
114;wait;100;6.12003e-05;3.564e-05;0.000140368
114;boundary;100;0.0823412;0.0714016;0.243505
114;calc iter;100;3.86893;3.63508;4.22506
114;calc total;1;387.835;387.835;387.835
114;total;1;436.372;436.372;436.372
115;initialize;1;22.7267;22.7267;22.7267
115;async;100;0.355748;0.0883503;0.785194
115;inner;100;3.42236;3.11075;3.67128
115;wait;100;6.22273e-05;3.265e-05;0.000136199
115;boundary;100;0.0903761;0.0742415;0.238204
115;calc iter;100;3.86855;3.70488;4.19162
115;calc total;1;387.835;387.835;387.835
115;total;1;436.594;436.594;436.594
116;initialize;1;22.3669;22.3669;22.3669
116;async;100;0.364461;0.10398;0.822167
116;inner;100;3.41738;3.06129;3.66003
116;wait;100;6.9511e-05;4.373e-05;0.000132889
116;boundary;100;0.0880984;0.0624381;0.208828
116;calc iter;100;3.87001;3.60238;4.25856
116;calc total;1;387.835;387.835;387.835
116;total;1;436.234;436.234;436.234
117;initialize;1;22.7262;22.7262;22.7262
117;async;100;0.329387;0.104745;0.562166
117;inner;100;3.46924;3.24268;3.67904
117;wait;100;5.15161e-05;2.8129e-05;0.000102409
117;boundary;100;0.0713432;0.0593563;0.210276
117;calc iter;100;3.87002;3.75595;3.97675
117;calc total;1;387.835;387.835;387.835
117;total;1;436.594;436.594;436.594
118;initialize;1;22.402;22.402;22.402
118;async;100;0.324907;0.0958112;0.586347
118;inner;100;3.47368;3.24731;3.67848
118;wait;100;4.23387e-05;2.6449e-05;0.000154558
118;boundary;100;0.0718198;0.0584186;0.185627
118;calc iter;100;3.87045;3.79659;3.99623
118;calc total;1;387.835;387.835;387.835
118;total;1;436.27;436.27;436.27
119;initialize;1;22.7262;22.7262;22.7262
119;async;100;0.327612;0.100923;0.580142
119;inner;100;3.47352;3.24486;3.68108
119;wait;100;5.03296e-05;2.519e-05;0.000106019
119;boundary;100;0.069267;0.0585035;0.214132
119;calc iter;100;3.87046;3.79138;4.01164
119;calc total;1;387.835;387.835;387.835
119;total;1;436.594;436.594;436.594
120;initialize;1;22.3446;22.3446;22.3446
120;async;100;0.219779;0.0352076;0.371683
120;inner;100;3.55411;3.42075;3.72044
120;wait;100;8.84007e-05;3.6059e-05;0.000277087
120;boundary;100;0.0995507;0.0687285;0.281177
120;calc iter;100;3.87353;3.80546;4.09035
120;calc total;1;387.835;387.835;387.835
120;total;1;436.212;436.212;436.212
121;initialize;1;22.6916;22.6916;22.6916
121;async;100;0.214505;0.0316792;0.388303
121;inner;100;3.55839;3.43069;3.71981
121;wait;100;6.40661e-05;2.871e-05;0.000198778
121;boundary;100;0.100711;0.0690634;0.287553
121;calc iter;100;3.87368;3.82835;4.08071
121;calc total;1;387.835;387.835;387.835
121;total;1;436.559;436.559;436.559
122;initialize;1;22.455;22.455;22.455
122;async;100;0.208405;0.0306752;0.370583
122;inner;100;3.56126;3.43167;3.72956
122;wait;100;5.94568e-05;2.255e-05;0.000248577
122;boundary;100;0.104013;0.0730706;0.277035
122;calc iter;100;3.87374;3.82771;4.09316
122;calc total;1;387.835;387.835;387.835
122;total;1;436.322;436.322;436.322
123;initialize;1;22.6674;22.6674;22.6674
123;async;100;0.214831;0.0290915;0.386973
123;inner;100;3.56235;3.42741;3.73343
123;wait;100;5.51836e-05;2.356e-05;0.000419086
123;boundary;100;0.096446;0.0696854;0.266471
123;calc iter;100;3.87368;3.83431;4.09954
123;calc total;1;387.835;387.835;387.835
123;total;1;436.535;436.535;436.535
124;initialize;1;22.7271;22.7271;22.7271
124;async;100;0.225229;0.0316785;0.395335
124;inner;100;3.55028;3.42755;3.71314
124;wait;100;8.79145e-05;5.831e-05;0.000221338
124;boundary;100;0.098;0.0680357;0.276629
124;calc iter;100;3.8736;3.79625;4.09368
124;calc total;1;387.835;387.835;387.835
124;total;1;436.594;436.594;436.594
125;initialize;1;22.6031;22.6031;22.6031
125;async;100;0.218119;0.0364162;0.394984
125;inner;100;3.55846;3.43363;3.72466
125;wait;100;7.08216e-05;2.838e-05;0.000264368
125;boundary;100;0.0969404;0.0656397;0.280471
125;calc iter;100;3.87359;3.81302;4.09145
125;calc total;1;387.835;387.835;387.835
125;total;1;436.47;436.47;436.47
126;initialize;1;22.7267;22.7267;22.7267
126;async;100;0.215818;0.0305203;0.395309
126;inner;100;3.56313;3.43285;3.73054
126;wait;100;5.5793e-05;2.787e-05;0.000389107
126;boundary;100;0.0947249;0.0638669;0.268129
126;calc iter;100;3.87374;3.83654;4.10075
126;calc total;1;387.835;387.835;387.835
126;total;1;436.595;436.595;436.595
127;initialize;1;22.5392;22.5392;22.5392
127;async;100;0.215177;0.0284863;0.39601
127;inner;100;3.56291;3.43541;3.72503
127;wait;100;6.26115e-05;2.804e-05;0.000214258
127;boundary;100;0.0955166;0.0623147;0.277953
127;calc iter;100;3.87367;3.81519;4.09346
127;calc total;1;387.835;387.835;387.835
127;total;1;436.406;436.406;436.406
DASH
InitEnergy=125.00000
EndEnergy=125.00000
DiffEnergy=-0.00000
Matrixspec: 3000 x 3000 x 3000
Iterations: 100
# unit_id;function_name;num_calls;avg_runtime;min_runtime;max_runtime
0;initialize;1;20.76587;20.76587;20.76587
0;async;100;0.38125;0.04207;0.60112
0;inner;100;3.39358;3.21108;3.68017
0;wait;100;0.00008;0.00005;0.00015
0;boundary;100;0.09997;0.08618;0.25987
0;calc iter;100;3.87488;3.68646;4.12079
0;calc total;1;388.05722;388.05722;388.05722
0;total;1;434.66949;434.66949;434.66949
1;initialize;1;20.7764;20.7764;20.7764
1;async;100;0.420097;0.099119;0.569777
1;inner;100;3.36139;3.2295;3.65553
1;wait;100;6.34214e-05;4.331e-05;0.000138448
1;boundary;100;0.0933113;0.0801667;0.20053
1;calc iter;100;3.87486;3.68339;4.04102
1;calc total;1;388.057;388.057;388.057
1;total;1;434.68;434.68;434.68
2;initialize;1;20.7666;20.7666;20.7666
2;async;100;0.369697;0.0944787;0.543483
2;inner;100;3.4236;3.26884;3.66626
2;wait;100;5.65548e-05;3.3399e-05;0.000147938
2;boundary;100;0.0823954;0.0614223;0.221751
2;calc iter;100;3.87575;3.71601;4.07117
2;calc total;1;388.057;388.057;388.057
2;total;1;434.669;434.669;434.669
3;initialize;1;20.7075;20.7075;20.7075
3;async;100;0.367096;0.0273129;0.553239
3;inner;100;3.417;3.25284;3.69405
3;wait;100;5.81304e-05;3.001e-05;0.000104659
3;boundary;100;0.0909018;0.0585804;0.262878
3;calc iter;100;3.87506;3.70336;4.05415
3;calc total;1;388.057;388.057;388.057
3;total;1;434.611;434.611;434.611
4;initialize;1;20.7647;20.7647;20.7647
4;async;100;0.376619;0.0985683;0.707737
4;inner;100;3.40485;3.14398;3.64949
4;wait;100;5.69108e-05;3.9929e-05;0.000131219
4;boundary;100;0.0948019;0.0671067;0.19365
4;calc iter;100;3.87634;3.57826;4.26955
4;calc total;1;388.057;388.057;388.057
4;total;1;434.668;434.668;434.668
5;initialize;1;20.7368;20.7368;20.7368
5;async;100;0.34329;0.100011;0.583787
5;inner;100;3.46101;3.27444;3.64929
5;wait;100;4.60411e-05;2.898e-05;9.1129e-05
5;boundary;100;0.0726332;0.0600836;0.171455
5;calc iter;100;3.87699;3.624;4.11824
5;calc total;1;388.057;388.057;388.057
5;total;1;434.64;434.64;434.64
6;initialize;1;20.7364;20.7364;20.7364
6;async;100;0.333368;0.0938798;0.455585
6;inner;100;3.47465;3.39179;3.65225
6;wait;100;4.03967e-05;2.638e-05;0.000133889
6;boundary;100;0.0690452;0.0597094;0.177101
6;calc iter;100;3.87711;3.76766;4.01304
6;calc total;1;388.057;388.057;388.057
6;total;1;434.64;434.64;434.64
7;initialize;1;20.7653;20.7653;20.7653
7;async;100;0.331586;0.0985913;0.462811
7;inner;100;3.47455;3.37103;3.6591
7;wait;100;4.78886e-05;2.7519e-05;0.000130038
7;boundary;100;0.0706225;0.0597968;0.185196
7;calc iter;100;3.87681;3.79001;3.99653
7;calc total;1;388.057;388.057;388.057
7;total;1;434.668;434.668;434.668
8;initialize;1;20.7608;20.7608;20.7608
8;async;100;0.228844;0.0370388;0.298151
8;inner;100;3.56403;3.52802;3.69398
8;wait;100;7.85729e-05;3.199e-05;0.000148648
8;boundary;100;0.0857818;0.0553923;0.269765
8;calc iter;100;3.87874;3.82478;4.06486
8;calc total;1;388.057;388.057;388.057
8;total;1;434.665;434.665;434.665
9;initialize;1;20.7343;20.7343;20.7343
9;async;100;0.23352;0.0412049;0.29331
9;inner;100;3.56861;3.52971;3.69236
9;wait;100;5.17373e-05;2.8869e-05;0.000148339
9;boundary;100;0.0766306;0.0489579;0.269871
9;calc iter;100;3.87881;3.81685;4.06121
9;calc total;1;388.057;388.057;388.057
9;total;1;434.638;434.638;434.638
10;initialize;1;20.7354;20.7354;20.7354
10;async;100;0.23907;0.0323083;0.312019
10;inner;100;3.56876;3.52708;3.73734
10;wait;100;4.8208e-05;3.3599e-05;0.000198658
10;boundary;100;0.0709764;0.0479725;0.265375
10;calc iter;100;3.87886;3.82153;4.07615
10;calc total;1;388.057;388.057;388.057
10;total;1;434.638;434.638;434.638
11;initialize;1;20.5402;20.5402;20.5402
11;async;100;0.228384;0.0332323;0.301671
11;inner;100;3.57723;3.53304;3.739
11;wait;100;5.73896e-05;2.7539e-05;0.000229418
11;boundary;100;0.0731047;0.0534772;0.267093
11;calc iter;100;3.87878;3.82256;4.07171
11;calc total;1;388.057;388.057;388.057
11;total;1;434.443;434.443;434.443
12;initialize;1;20.5602;20.5602;20.5602
12;async;100;0.21912;0.0387666;0.309819
12;inner;100;3.56629;3.50303;3.69392
12;wait;100;0.000107549;6.05e-05;0.000136909
12;boundary;100;0.0929751;0.0654951;0.269752
12;calc iter;100;3.87849;3.81826;4.06383
12;calc total;1;388.057;388.057;388.057
12;total;1;434.463;434.463;434.463
13;initialize;1;19.2782;19.2782;19.2782
13;async;100;0.223232;0.0334102;0.293053
13;inner;100;3.57636;3.53214;3.70599
13;wait;100;6.73011e-05;3.079e-05;0.000168508
13;boundary;100;0.0789076;0.0592279;0.269572
13;calc iter;100;3.87856;3.82926;4.06314
13;calc total;1;388.057;388.057;388.057
13;total;1;433.181;433.181;433.181
14;initialize;1;20.6659;20.6659;20.6659
14;async;100;0.224691;0.0292556;0.293906
14;inner;100;3.57991;3.53549;3.74234
14;wait;100;5.11582e-05;2.962e-05;0.000238697
14;boundary;100;0.074005;0.0562847;0.26376
14;calc iter;100;3.87866;3.82612;4.07776
14;calc total;1;388.057;388.057;388.057
14;total;1;434.57;434.57;434.57
15;initialize;1;20.5928;20.5928;20.5928
15;async;100;0.223074;0.0305748;0.300865
15;inner;100;3.58085;3.53544;3.74798
15;wait;100;5.89079e-05;2.3759e-05;0.000268358
15;boundary;100;0.0745371;0.060434;0.264637
15;calc iter;100;3.87853;3.82926;4.07358
15;calc total;1;388.057;388.057;388.057
15;total;1;434.496;434.496;434.496
16;initialize;1;19.6336;19.6336;19.6336
16;async;100;0.193681;0.0987706;0.254733
16;inner;100;3.59118;3.56071;3.64768
16;wait;100;6.21646e-05;4.287e-05;0.000134348
16;boundary;100;0.0937988;0.0840886;0.111534
16;calc iter;100;3.87873;3.8242;3.94814
16;calc total;1;388.057;388.057;388.057
16;total;1;433.537;433.537;433.537
17;initialize;1;19.3001;19.3001;19.3001
17;async;100;0.178226;0.105821;0.242198
17;inner;100;3.60771;3.58389;3.66489
17;wait;100;6.46604e-05;4.7659e-05;0.000154338
17;boundary;100;0.0931335;0.0792922;0.180138
17;calc iter;100;3.87914;3.82725;3.95751
17;calc total;1;388.057;388.057;388.057
17;total;1;433.203;433.203;433.203
18;initialize;1;20.0722;20.0722;20.0722
18;async;100;0.161698;0.107697;0.192041
18;inner;100;3.63034;3.60838;3.69849
18;wait;100;5.61576e-05;4.11e-05;0.000143109
18;boundary;100;0.0873131;0.0763991;0.196056
18;calc iter;100;3.87941;3.83681;3.97819
18;calc total;1;388.057;388.057;388.057
18;total;1;433.975;433.975;433.975
19;initialize;1;20.1752;20.1752;20.1752
19;async;100;0.172459;0.0991737;0.208942
19;inner;100;3.62066;3.58318;3.69849
19;wait;100;5.86102e-05;3.8689e-05;0.000143848
19;boundary;100;0.0860248;0.0759282;0.155524
19;calc iter;100;3.87921;3.82382;3.95517
19;calc total;1;388.057;388.057;388.057
19;total;1;434.078;434.078;434.078
20;initialize;1;19.3204;19.3204;19.3204
20;async;100;0.172476;0.107026;0.261001
20;inner;100;3.61866;3.55899;3.66834
20;wait;100;6.17177e-05;3.716e-05;0.000141018
20;boundary;100;0.0886089;0.0675506;0.180206
20;calc iter;100;3.87981;3.78143;3.99641
20;calc total;1;388.057;388.057;388.057
20;total;1;433.224;433.224;433.224
21;initialize;1;20.4221;20.4221;20.4221
21;async;100;0.151045;0.104514;0.203511
21;inner;100;3.64273;3.61737;3.69031
21;wait;100;6.6674e-05;4.0079e-05;0.000106969
21;boundary;100;0.0861406;0.0658565;0.18517
21;calc iter;100;3.87998;3.8299;3.95234
21;calc total;1;388.057;388.057;388.057
21;total;1;434.325;434.325;434.325
22;initialize;1;19.515;19.515;19.515
22;async;100;0.139302;0.101127;0.184984
22;inner;100;3.64699;3.62706;3.7023
22;wait;100;4.69288e-05;3.0259e-05;0.000243808
22;boundary;100;0.0936562;0.0625184;0.186236
22;calc iter;100;3.88;3.82678;3.95295
22;calc total;1;388.057;388.057;388.057
22;total;1;433.418;433.418;433.418
23;initialize;1;19.4956;19.4956;19.4956
23;async;100;0.146049;0.103387;0.189001
23;inner;100;3.64928;3.62417;3.70018
23;wait;100;5.94797e-05;3.743e-05;0.000143138
23;boundary;100;0.0845871;0.0662334;0.194699
23;calc iter;100;3.87998;3.83626;3.97649
23;calc total;1;388.057;388.057;388.057
23;total;1;433.399;433.399;433.399
24;initialize;1;20.4634;20.4634;20.4634
24;async;100;0.0517599;0.0329969;0.136164
24;inner;100;3.68824;3.66642;3.74667
24;wait;100;6.24459e-05;3.7939e-05;0.000244438
24;boundary;100;0.140477;0.0759941;0.244944
24;calc iter;100;3.88055;3.80313;4.07816
24;calc total;1;388.057;388.057;388.057
24;total;1;434.367;434.367;434.367
25;initialize;1;19.3424;19.3424;19.3424
25;async;100;0.0447851;0.0283188;0.106606
25;inner;100;3.69353;3.67556;3.75
25;wait;100;6.87018e-05;4.03e-05;0.000228028
25;boundary;100;0.142145;0.0704636;0.255001
25;calc iter;100;3.88054;3.78536;4.07481
25;calc total;1;388.057;388.057;388.057
25;total;1;433.246;433.246;433.246
26;initialize;1;19.9737;19.9737;19.9737
26;async;100;0.0339152;0.0283681;0.107986
26;inner;100;3.70173;3.6802;3.76093
26;wait;100;6.39293e-05;3.3399e-05;0.000166768
26;boundary;100;0.144856;0.0662125;0.242182
26;calc iter;100;3.88057;3.78086;4.09261
26;calc total;1;388.057;388.057;388.057
26;total;1;433.877;433.877;433.877
27;initialize;1;20.1011;20.1011;20.1011
27;async;100;0.0410881;0.0293033;0.10861
27;inner;100;3.70187;3.6834;3.75861
27;wait;100;6.04185e-05;4.1579e-05;0.000132239
27;boundary;100;0.137476;0.073839;0.243101
27;calc iter;100;3.8805;3.79833;4.09384
27;calc total;1;388.057;388.057;388.057
27;total;1;434.004;434.004;434.004
28;initialize;1;19.0734;19.0734;19.0734
28;async;100;0.0534486;0.0324004;0.136445
28;inner;100;3.6889;3.66612;3.73937
28;wait;100;6.65496e-05;5.4889e-05;0.000190998
28;boundary;100;0.137984;0.0884444;0.244115
28;calc iter;100;3.8804;3.7963;4.07863
28;calc total;1;388.057;388.057;388.057
28;total;1;432.976;432.976;432.976
29;initialize;1;20.4314;20.4314;20.4314
29;async;100;0.0465593;0.0339808;0.108013
29;inner;100;3.69565;3.68535;3.75434
29;wait;100;6.45501e-05;3.8379e-05;0.000252978
29;boundary;100;0.138108;0.0803518;0.246837
29;calc iter;100;3.88038;3.80653;4.07807
29;calc total;1;388.057;388.057;388.057
29;total;1;434.334;434.334;434.334
30;initialize;1;19.3621;19.3621;19.3621
30;async;100;0.0415473;0.0267437;0.108136
30;inner;100;3.70455;3.68721;3.76462
30;wait;100;5.98214e-05;3.5569e-05;0.000178838
30;boundary;100;0.134282;0.0751467;0.240156
30;calc iter;100;3.88044;3.80293;4.09161
30;calc total;1;388.057;388.057;388.057
30;total;1;433.265;433.265;433.265
31;initialize;1;20.0246;20.0246;20.0246
31;async;100;0.0371674;0.0270119;0.108072
31;inner;100;3.70557;3.68194;3.76519
31;wait;100;6.85369e-05;4.033e-05;0.000167569
31;boundary;100;0.137538;0.0828131;0.244894
31;calc iter;100;3.88035;3.80911;4.09582
31;calc total;1;388.057;388.057;388.057
31;total;1;433.928;433.928;433.928
32;initialize;1;20.3725;20.3725;20.3725
32;async;100;0.459108;0.0974801;0.671988
32;inner;100;3.31205;3.1417;3.66149
32;wait;100;7.46107e-05;6.1359e-05;0.000104199
32;boundary;100;0.102453;0.089433;0.194389
32;calc iter;100;3.87369;3.65012;4.11114
32;calc total;1;388.057;388.057;388.057
32;total;1;434.276;434.276;434.276
33;initialize;1;20.3308;20.3308;20.3308
33;async;100;0.393418;0.0974259;0.522882
33;inner;100;3.39455;3.29545;3.66145
33;wait;100;6.25996e-05;3.82e-05;0.000140879
33;boundary;100;0.0867004;0.0716171;0.198069
33;calc iter;100;3.87473;3.67474;4.10879
33;calc total;1;388.057;388.057;388.057
33;total;1;434.234;434.234;434.234
34;initialize;1;20.6647;20.6647;20.6647
34;async;100;0.357697;0.0979843;0.490239
34;inner;100;3.43925;3.32229;3.67321
34;wait;100;4.25968e-05;2.932e-05;0.000145388
34;boundary;100;0.078563;0.0642187;0.212015
34;calc iter;100;3.87555;3.73341;3.99201
34;calc total;1;388.057;388.057;388.057
34;total;1;434.568;434.568;434.568
35;initialize;1;20.5976;20.5976;20.5976
35;async;100;0.376987;0.0994302;0.513598
35;inner;100;3.41347;3.29186;3.67351
35;wait;100;6.00159e-05;3.101e-05;0.000248447
35;boundary;100;0.0842408;0.0628236;0.21444
35;calc iter;100;3.87476;3.72604;3.98752
35;calc total;1;388.057;388.057;388.057
35;total;1;434.501;434.501;434.501
36;initialize;1;20.6298;20.6298;20.6298
36;async;100;0.348302;0.096749;0.65471
36;inner;100;3.44132;3.20597;3.65933
36;wait;100;6.03245e-05;4.184e-05;0.000133249
36;boundary;100;0.0867705;0.0636735;0.189937
36;calc iter;100;3.87645;3.63486;4.18039
36;calc total;1;388.057;388.057;388.057
36;total;1;434.533;434.533;434.533
37;initialize;1;20.7316;20.7316;20.7316
37;async;100;0.317134;0.0995051;0.43495
37;inner;100;3.48698;3.4058;3.66246
37;wait;100;5.47535e-05;3.223e-05;0.000167488
37;boundary;100;0.0725842;0.0606767;0.197539
37;calc iter;100;3.87675;3.73314;4.00766
37;calc total;1;388.057;388.057;388.057
37;total;1;434.635;434.635;434.635
38;initialize;1;20.5393;20.5393;20.5393
38;async;100;0.32113;0.0967474;0.422062
38;inner;100;3.49103;3.42979;3.66981
38;wait;100;4.07818e-05;2.7039e-05;0.000139418
38;boundary;100;0.0646351;0.0587236;0.20661
38;calc iter;100;3.87684;3.76973;4.00135
38;calc total;1;388.057;388.057;388.057
38;total;1;434.443;434.443;434.443
39;initialize;1;20.5401;20.5401;20.5401
39;async;100;0.312368;0.0990353;0.421712
39;inner;100;3.49526;3.42276;3.67329
39;wait;100;5.0764e-05;2.9079e-05;0.000126649
39;boundary;100;0.0690131;0.0603683;0.212918
39;calc iter;100;3.87669;3.77727;3.98538
39;calc total;1;388.057;388.057;388.057
39;total;1;434.443;434.443;434.443
40;initialize;1;19.9409;19.9409;19.9409
40;async;100;0.233768;0.0339357;0.477549
40;inner;100;3.56516;3.41132;3.70859
40;wait;100;0.000106327;5.874e-05;0.000303887
40;boundary;100;0.0795389;0.0560305;0.271343
40;calc iter;100;3.87857;3.66929;4.13985
40;calc total;1;388.057;388.057;388.057
40;total;1;433.844;433.844;433.844
41;initialize;1;20.502;20.502;20.502
41;async;100;0.234706;0.0296252;0.285911
41;inner;100;3.57533;3.54562;3.7659
41;wait;100;7.40164e-05;3.278e-05;0.000600054
41;boundary;100;0.0685484;0.0499156;0.238363
41;calc iter;100;3.87866;3.81906;4.11193
41;calc total;1;388.057;388.057;388.057
41;total;1;434.406;434.406;434.406
42;initialize;1;20.6298;20.6298;20.6298
42;async;100;0.245499;0.0476747;0.301988
42;inner;100;3.56593;3.53882;3.71777
42;wait;100;4.40626e-05;2.495e-05;0.000219848
42;boundary;100;0.0671926;0.0502757;0.265522
42;calc iter;100;3.87867;3.81479;4.08187
42;calc total;1;388.057;388.057;388.057
42;total;1;434.533;434.533;434.533
43;initialize;1;20.4634;20.4634;20.4634
43;async;100;0.234848;0.0324259;0.299373
43;inner;100;3.57517;3.53788;3.75043
43;wait;100;6.44126e-05;2.806e-05;0.000496105
43;boundary;100;0.0684879;0.0550221;0.242158
43;calc iter;100;3.87858;3.82476;4.10059
43;calc total;1;388.057;388.057;388.057
43;total;1;434.366;434.366;434.366
44;initialize;1;20.5603;20.5603;20.5603
44;async;100;0.235349;0.0358521;0.494996
44;inner;100;3.5547;3.38342;3.70505
44;wait;100;9.54346e-05;5.233e-05;0.000189798
44;boundary;100;0.0880735;0.0610637;0.273572
44;calc iter;100;3.87822;3.62592;4.11948
44;calc total;1;388.057;388.057;388.057
44;total;1;434.463;434.463;434.463
45;initialize;1;20.7034;20.7034;20.7034
45;async;100;0.229695;0.0530124;0.295008
45;inner;100;3.57491;3.52982;3.70162
45;wait;100;7.70489e-05;3.644e-05;0.000216158
45;boundary;100;0.0737003;0.0575805;0.276589
45;calc iter;100;3.87838;3.81308;4.07682
45;calc total;1;388.057;388.057;388.057
45;total;1;434.606;434.606;434.606
46;initialize;1;20.5027;20.5027;20.5027
46;async;100;0.234421;0.0325511;0.295129
46;inner;100;3.57607;3.5332;3.75011
46;wait;100;5.21654e-05;2.641e-05;0.000466685
46;boundary;100;0.0679188;0.052796;0.2457
46;calc iter;100;3.87846;3.82844;4.10075
46;calc total;1;388.057;388.057;388.057
46;total;1;434.406;434.406;434.406
47;initialize;1;20.1012;20.1012;20.1012
47;async;100;0.230853;0.0342802;0.288735
47;inner;100;3.57604;3.53444;3.73125
47;wait;100;5.96387e-05;2.5269e-05;0.000270987
47;boundary;100;0.0713976;0.0526204;0.258173
47;calc iter;100;3.87835;3.82114;4.09132
47;calc total;1;388.057;388.057;388.057
47;total;1;434.004;434.004;434.004
48;initialize;1;19.5981;19.5981;19.5981
48;async;100;0.623098;0.0998843;1.36543
48;inner;100;3.14169;2.63208;3.65663
48;wait;100;6.62182e-05;5.6809e-05;0.000137119
48;boundary;100;0.10396;0.0868789;0.200997
48;calc iter;100;3.86882;2.83324;4.50266
48;calc total;1;388.057;388.057;388.057
48;total;1;433.501;433.501;433.501
49;initialize;1;20.593;20.593;20.593
49;async;100;0.551217;0.100857;0.890204
49;inner;100;3.22549;2.97863;3.65694
49;wait;100;5.38647e-05;3.231e-05;9.166e-05
49;boundary;100;0.0922585;0.0643199;0.202123
49;calc iter;100;3.86902;3.4097;4.15412
49;calc total;1;388.057;388.057;388.057
49;total;1;434.496;434.496;434.496
50;initialize;1;19.4071;19.4071;19.4071
50;async;100;0.525183;0.0990156;0.917602
50;inner;100;3.26753;2.99012;3.66622
50;wait;100;4.22896e-05;2.8419e-05;0.000143559
50;boundary;100;0.0771805;0.0617001;0.204409
50;calc iter;100;3.86994;3.3685;4.1328
50;calc total;1;388.057;388.057;388.057
50;total;1;433.31;433.31;433.31
51;initialize;1;20.2049;20.2049;20.2049
51;async;100;0.539587;0.0992858;0.86574
51;inner;100;3.24544;2.97115;3.6667
51;wait;100;5.58487e-05;2.9409e-05;9.6399e-05
51;boundary;100;0.0844322;0.0595652;0.216745
51;calc iter;100;3.86952;3.40008;4.11638
51;calc total;1;388.057;388.057;388.057
51;total;1;434.108;434.108;434.108
52;initialize;1;19.1007;19.1007;19.1007
52;async;100;0.487749;0.0999569;1.3479
52;inner;100;3.29885;2.68767;3.65477
52;wait;100;6.04861e-05;4.3429e-05;8.9219e-05
52;boundary;100;0.0853064;0.0631245;0.196883
52;calc iter;100;3.87197;3.01313;4.74499
52;calc total;1;388.057;388.057;388.057
52;total;1;433.003;433.003;433.003
53;initialize;1;20.7044;20.7044;20.7044
53;async;100;0.453284;0.0996124;0.860881
53;inner;100;3.34756;3.03929;3.65424
53;wait;100;4.58339e-05;2.933e-05;0.000139518
53;boundary;100;0.0713932;0.0598995;0.195899
53;calc iter;100;3.87229;3.42954;4.3106
53;calc total;1;388.057;388.057;388.057
53;total;1;434.607;434.607;434.607
54;initialize;1;20.6368;20.6368;20.6368
54;async;100;0.453663;0.100838;0.769524
54;inner;100;3.35401;3.14954;3.66742
54;wait;100;3.74881e-05;2.323e-05;9.5029e-05
54;boundary;100;0.0646596;0.0578628;0.215105
54;calc iter;100;3.87237;3.5393;4.25822
54;calc total;1;388.057;388.057;388.057
54;total;1;434.54;434.54;434.54
55;initialize;1;20.2047;20.2047;20.2047
55;async;100;0.449236;0.101359;0.760474
55;inner;100;3.3554;3.1469;3.66615
55;wait;100;4.34047e-05;2.6249e-05;0.000141389
55;boundary;100;0.0673627;0.0571244;0.219022
55;calc iter;100;3.87204;3.53097;4.2492
55;calc total;1;388.057;388.057;388.057
55;total;1;434.108;434.108;434.108
56;initialize;1;20.6305;20.6305;20.6305
56;async;100;0.317585;0.0540195;0.907203
56;inner;100;3.47557;3.11648;3.71799
56;wait;100;7.096e-05;3.244e-05;0.000236188
56;boundary;100;0.0820374;0.0563872;0.274392
56;calc iter;100;3.87527;3.34012;4.41347
56;calc total;1;388.057;388.057;388.057
56;total;1;434.533;434.533;434.533
57;initialize;1;19.9738;19.9738;19.9738
57;async;100;0.308469;0.054794;0.460352
57;inner;100;3.48413;3.38548;3.72299
57;wait;100;5.05827e-05;2.685e-05;0.000193488
57;boundary;100;0.0827233;0.0485677;0.273191
57;calc iter;100;3.87537;3.75436;4.08371
57;calc total;1;388.057;388.057;388.057
57;total;1;433.877;433.877;433.877
58;initialize;1;19.6156;19.6156;19.6156
58;async;100;0.313849;0.0547257;0.456017
58;inner;100;3.48474;3.383;3.74144
58;wait;100;3.76461e-05;2.405e-05;0.000281487
58;boundary;100;0.0767313;0.0483333;0.261135
58;calc iter;100;3.87536;3.75019;4.09019
58;calc total;1;388.057;388.057;388.057
58;total;1;433.519;433.519;433.519
59;initialize;1;20.1156;20.1156;20.1156
59;async;100;0.306894;0.0487796;0.44795
59;inner;100;3.48911;3.3832;3.74123
59;wait;100;5.44915e-05;2.54e-05;0.000233068
59;boundary;100;0.0792907;0.0503778;0.258147
59;calc iter;100;3.87535;3.76539;4.09216
59;calc total;1;388.057;388.057;388.057
59;total;1;434.019;434.019;434.019
60;initialize;1;19.8847;19.8847;19.8847
60;async;100;0.331272;0.0430613;0.966902
60;inner;100;3.45455;3.04786;3.70495
60;wait;100;8.77434e-05;3.6929e-05;0.000234077
60;boundary;100;0.0890136;0.0508224;0.277797
60;calc iter;100;3.87493;3.21154;4.44429
60;calc total;1;388.057;388.057;388.057
60;total;1;433.788;433.788;433.788
61;initialize;1;19.0736;19.0736;19.0736
61;async;100;0.315389;0.0523494;0.432305
61;inner;100;3.48177;3.38978;3.70897
61;wait;100;5.9667e-05;2.94e-05;0.000219298
61;boundary;100;0.0778161;0.0500769;0.274314
61;calc iter;100;3.87504;3.77961;4.08305
61;calc total;1;388.057;388.057;388.057
61;total;1;432.977;432.977;432.977
62;initialize;1;20.0719;20.0719;20.0719
62;async;100;0.316104;0.0555908;0.429377
62;inner;100;3.48413;3.38964;3.73366
62;wait;100;4.34149e-05;2.4939e-05;0.000264177
62;boundary;100;0.0749016;0.0496554;0.263263
62;calc iter;100;3.87518;3.76965;4.08995
62;calc total;1;388.057;388.057;388.057
62;total;1;433.975;433.975;433.975
63;initialize;1;19.8445;19.8445;19.8445
63;async;100;0.314782;0.0567235;0.438649
63;inner;100;3.48427;3.38341;3.73205
63;wait;100;6.28407e-05;2.749e-05;0.000241878
63;boundary;100;0.0758985;0.0509338;0.258483
63;calc iter;100;3.87501;3.79319;4.09167
63;calc total;1;388.057;388.057;388.057
63;total;1;433.747;433.747;433.747
64;initialize;1;19.6329;19.6329;19.6329
64;async;100;0.453947;0.109249;0.696059
64;inner;100;3.31295;3.11086;3.66127
64;wait;100;7.19873e-05;4.08e-05;0.000105729
64;boundary;100;0.100987;0.084234;0.213435
64;calc iter;100;3.86796;3.63493;4.14314
64;calc total;1;388.057;388.057;388.057
64;total;1;433.537;433.537;433.537
65;initialize;1;20.5029;20.5029;20.5029
65;async;100;0.422313;0.10883;0.599383
65;inner;100;3.35451;3.20375;3.66051
65;wait;100;6.31725e-05;3.828e-05;9.512e-05
65;boundary;100;0.0919479;0.0768025;0.210263
65;calc iter;100;3.86884;3.65846;4.06405
65;calc total;1;388.057;388.057;388.057
65;total;1;434.406;434.406;434.406
66;initialize;1;19.9222;19.9222;19.9222
66;async;100;0.381548;0.107669;0.583508
66;inner;100;3.40462;3.24069;3.67248
66;wait;100;4.52146e-05;3.087e-05;0.000140659
66;boundary;100;0.0830589;0.0713102;0.228886
66;calc iter;100;3.86927;3.62245;4.1142
66;calc total;1;388.057;388.057;388.057
66;total;1;433.825;433.825;433.825
67;initialize;1;20.3303;20.3303;20.3303
67;async;100;0.396201;0.104944;0.606227
67;inner;100;3.39319;3.228;3.66353
67;wait;100;5.32781e-05;3.117e-05;0.000140189
67;boundary;100;0.0796462;0.0701894;0.212239
67;calc iter;100;3.8691;3.63575;4.11697
67;calc total;1;388.057;388.057;388.057
67;total;1;434.234;434.234;434.234
68;initialize;1;20.5028;20.5028;20.5028
68;async;100;0.351179;0.106717;0.536556
68;inner;100;3.43429;3.28491;3.65949
68;wait;100;6.67331e-05;3.176e-05;0.000112559
68;boundary;100;0.0853094;0.0582746;0.209224
68;calc iter;100;3.87085;3.68369;4.04072
68;calc total;1;388.057;388.057;388.057
68;total;1;434.406;434.406;434.406
69;initialize;1;20.5976;20.5976;20.5976
69;async;100;0.340928;0.107162;0.640077
69;inner;100;3.45978;3.22096;3.65904
69;wait;100;4.89031e-05;2.752e-05;0.000119349
69;boundary;100;0.0704121;0.0591719;0.209781
69;calc iter;100;3.87117;3.6433;4.15147
69;calc total;1;388.057;388.057;388.057
69;total;1;434.5;434.5;434.5
70;initialize;1;19.5347;19.5347;19.5347
70;async;100;0.335828;0.10448;0.600984
70;inner;100;3.46729;3.28668;3.67276
70;wait;100;4.57398e-05;2.8409e-05;0.000152859
70;boundary;100;0.0682101;0.0576941;0.228022
70;calc iter;100;3.87138;3.66345;4.10162
70;calc total;1;388.057;388.057;388.057
70;total;1;433.437;433.437;433.437
71;initialize;1;19.8448;19.8448;19.8448
71;async;100;0.333132;0.109177;0.471087
71;inner;100;3.47028;3.36249;3.67207
71;wait;100;5.09328e-05;2.7179e-05;9.3399e-05
71;boundary;100;0.0678711;0.0576586;0.229251
71;calc iter;100;3.87134;3.77625;4.01061
71;calc total;1;388.057;388.057;388.057
71;total;1;433.748;433.748;433.748
72;initialize;1;19.4518;19.4518;19.4518
72;async;100;0.2297;0.0368355;0.340592
72;inner;100;3.55836;3.46691;3.71202
72;wait;100;8.91562e-05;4.568e-05;0.000227287
72;boundary;100;0.0850782;0.0446215;0.28487
72;calc iter;100;3.87323;3.80448;4.10501
72;calc total;1;388.057;388.057;388.057
72;total;1;433.355;433.355;433.355
73;initialize;1;20.0052;20.0052;20.0052
73;async;100;0.233335;0.032874;0.349593
73;inner;100;3.56193;3.46993;3.71477
73;wait;100;6.29843e-05;2.39e-05;0.000254088
73;boundary;100;0.0779425;0.0448316;0.282552
73;calc iter;100;3.87328;3.79708;4.10628
73;calc total;1;388.057;388.057;388.057
73;total;1;433.908;433.908;433.908
74;initialize;1;19.7408;19.7408;19.7408
74;async;100;0.234674;0.0299538;0.336688
74;inner;100;3.56271;3.47417;3.74397
74;wait;100;4.84134e-05;2.4699e-05;0.000412986
74;boundary;100;0.0759144;0.0475214;0.261226
74;calc iter;100;3.87335;3.8102;4.11356
74;calc total;1;388.057;388.057;388.057
74;total;1;433.644;433.644;433.644
75;initialize;1;19.8029;19.8029;19.8029
75;async;100;0.229235;0.0297818;0.341712
75;inner;100;3.5674;3.47033;3.74877
75;wait;100;5.84911e-05;2.533e-05;0.000406026
75;boundary;100;0.0766534;0.0484543;0.259491
75;calc iter;100;3.87335;3.8171;4.11743
75;calc total;1;388.057;388.057;388.057
75;total;1;433.706;433.706;433.706
76;initialize;1;20.5601;20.5601;20.5601
76;async;100;0.225254;0.0367481;0.46073
76;inner;100;3.55588;3.35468;3.69021
76;wait;100;0.00010302;5.375e-05;0.000151919
76;boundary;100;0.0918595;0.063538;0.281171
76;calc iter;100;3.8731;3.67934;4.07448
76;calc total;1;388.057;388.057;388.057
76;total;1;434.463;434.463;434.463
77;initialize;1;20.3305;20.3305;20.3305
77;async;100;0.223891;0.0374415;0.340376
77;inner;100;3.56599;3.45763;3.70903
77;wait;100;7.3034e-05;3.562e-05;0.000223248
77;boundary;100;0.0831091;0.0612922;0.285569
77;calc iter;100;3.87307;3.79414;4.104
77;calc total;1;388.057;388.057;388.057
77;total;1;434.234;434.234;434.234
78;initialize;1;19.9029;19.9029;19.9029
78;async;100;0.222768;0.0297837;0.346346
78;inner;100;3.57102;3.46377;3.74489
78;wait;100;5.21913e-05;3.02e-05;0.000413225
78;boundary;100;0.0793707;0.0518089;0.260151
78;calc iter;100;3.87321;3.78973;4.11383
78;calc total;1;388.057;388.057;388.057
78;total;1;433.806;433.806;433.806
79;initialize;1;19.7801;19.7801;19.7801
79;async;100;0.223314;0.0286449;0.344006
79;inner;100;3.57241;3.46345;3.74773
79;wait;100;6.52275e-05;2.8439e-05;0.000344326
79;boundary;100;0.0773247;0.053101;0.259127
79;calc iter;100;3.87312;3.80007;4.11653
79;calc total;1;388.057;388.057;388.057
79;total;1;433.683;433.683;433.683
80;initialize;1;20.463;20.463;20.463
80;async;100;0.193634;0.10035;0.241379
80;inner;100;3.58454;3.55223;3.64396
80;wait;100;6.86176e-05;5.171e-05;0.000152629
80;boundary;100;0.095058;0.0811287;0.158245
80;calc iter;100;3.87331;3.81434;3.91715
80;calc total;1;388.057;388.057;388.057
80;total;1;434.367;434.367;434.367
81;initialize;1;20.3732;20.3732;20.3732
81;async;100;0.185538;0.108979;0.228668
81;inner;100;3.59804;3.56969;3.66081
81;wait;100;6.33124e-05;3.688e-05;0.000137039
81;boundary;100;0.0898303;0.0819352;0.202525
81;calc iter;100;3.87348;3.81531;3.97246
81;calc total;1;388.057;388.057;388.057
81;total;1;434.276;434.276;434.276
82;initialize;1;19.2003;19.2003;19.2003
82;async;100;0.170375;0.10755;0.201156
82;inner;100;3.62082;3.5985;3.67143
82;wait;100;5.78069e-05;4.139e-05;0.000137938
82;boundary;100;0.0825704;0.0739725;0.215909
82;calc iter;100;3.87382;3.83026;3.99459
82;calc total;1;388.057;388.057;388.057
82;total;1;433.103;433.103;433.103
83;initialize;1;20.422;20.422;20.422
83;async;100;0.170165;0.104784;0.222736
83;inner;100;3.61429;3.58245;3.66502
83;wait;100;6.16244e-05;3.79e-05;0.000111139
83;boundary;100;0.0891899;0.0769648;0.203691
83;calc iter;100;3.87371;3.81914;3.97362
83;calc total;1;388.057;388.057;388.057
83;total;1;434.325;434.325;434.325
84;initialize;1;19.0728;19.0728;19.0728
84;async;100;0.16757;0.106243;0.218513
84;inner;100;3.61726;3.57181;3.67002
84;wait;100;6.78989e-05;4.5019e-05;0.000151158
84;boundary;100;0.0893266;0.0691061;0.199093
84;calc iter;100;3.87423;3.81742;3.96311
84;calc total;1;388.057;388.057;388.057
84;total;1;432.976;432.976;432.976
85;initialize;1;20.3309;20.3309;20.3309
85;async;100;0.15716;0.106314;0.240267
85;inner;100;3.637;3.57387;3.67685
85;wait;100;6.16403e-05;3.261e-05;9.8809e-05
85;boundary;100;0.0800579;0.0665356;0.199771
85;calc iter;100;3.87428;3.8057;3.96523
85;calc total;1;388.057;388.057;388.057
85;total;1;434.234;434.234;434.234
86;initialize;1;19.1005;19.1005;19.1005
86;async;100;0.136322;0.0938173;0.224348
86;inner;100;3.64296;3.60819;3.68731
86;wait;100;4.97289e-05;2.969e-05;0.000244047
86;boundary;100;0.0951027;0.0628311;0.229507
86;calc iter;100;3.87444;3.80291;4.00891
86;calc total;1;388.057;388.057;388.057
86;total;1;433.003;433.003;433.003
87;initialize;1;20.4631;20.4631;20.4631
87;async;100;0.144153;0.0828505;0.186224
87;inner;100;3.64529;3.60758;3.68297
87;wait;100;5.502e-05;3.281e-05;0.000146318
87;boundary;100;0.0848886;0.0627571;0.220005
87;calc iter;100;3.87439;3.8246;3.9977
87;calc total;1;388.057;388.057;388.057
87;total;1;434.366;434.366;434.366
88;initialize;1;20.2731;20.2731;20.2731
88;async;100;0.0481281;0.0314966;0.108844
88;inner;100;3.6851;3.67246;3.72517
88;wait;100;7.60765e-05;5.382e-05;0.000259377
88;boundary;100;0.141584;0.0828867;0.280304
88;calc iter;100;3.87489;3.80033;4.08503
88;calc total;1;388.057;388.057;388.057
88;total;1;434.176;434.176;434.176
89;initialize;1;20.706;20.706;20.706
89;async;100;0.0460017;0.0294343;0.107388
89;inner;100;3.6857;3.66322;3.72802
89;wait;100;7.08048e-05;3.297e-05;0.000272957
89;boundary;100;0.143166;0.070815;0.273156
89;calc iter;100;3.87494;3.79285;4.08799
89;calc total;1;388.057;388.057;388.057
89;total;1;434.609;434.609;434.609
90;initialize;1;19.0731;19.0731;19.0731
90;async;100;0.0354395;0.0268052;0.108508
90;inner;100;3.69498;3.67263;3.74011
90;wait;100;6.76158e-05;3.5319e-05;0.000263647
90;boundary;100;0.144494;0.0701373;0.256997
90;calc iter;100;3.87499;3.7767;4.10589
90;calc total;1;388.057;388.057;388.057
90;total;1;432.976;432.976;432.976
91;initialize;1;19.1487;19.1487;19.1487
91;async;100;0.0368044;0.029653;0.108593
91;inner;100;3.69436;3.66489;3.73771
91;wait;100;6.40043e-05;2.874e-05;0.000373636
91;boundary;100;0.143707;0.0704541;0.257855
91;calc iter;100;3.87494;3.7827;4.10445
91;calc total;1;388.057;388.057;388.057
91;total;1;433.052;433.052;433.052
92;initialize;1;19.2273;19.2273;19.2273
92;async;100;0.0500656;0.0302119;0.121292
92;inner;100;3.68411;3.66226;3.72578
92;wait;100;7.05312e-05;5.178e-05;0.000228468
92;boundary;100;0.140505;0.0908166;0.266614
92;calc iter;100;3.87475;3.79826;4.09107
92;calc total;1;388.057;388.057;388.057
92;total;1;433.13;433.13;433.13
93;initialize;1;19.3824;19.3824;19.3824
93;async;100;0.0454895;0.0345049;0.108405
93;inner;100;3.68993;3.67431;3.72829
93;wait;100;6.40323e-05;3.807e-05;0.000262148
93;boundary;100;0.139306;0.0795773;0.269849
93;calc iter;100;3.8748;3.80994;4.08926
93;calc total;1;388.057;388.057;388.057
93;total;1;433.286;433.286;433.286
94;initialize;1;19.7804;19.7804;19.7804
94;async;100;0.0388498;0.0282345;0.108906
94;inner;100;3.69887;3.68613;3.73888
94;wait;100;6.26718e-05;3.293e-05;0.000349426
94;boundary;100;0.13708;0.0748546;0.256818
94;calc iter;100;3.87486;3.79807;4.10491
94;calc total;1;388.057;388.057;388.057
94;total;1;433.683;433.683;433.683
95;initialize;1;19.4284;19.4284;19.4284
95;async;100;0.0375554;0.0290487;0.10824
95;inner;100;3.69913;3.68699;3.73887
95;wait;100;5.793e-05;3.2959e-05;0.000346337
95;boundary;100;0.138081;0.0796697;0.259353
95;calc iter;100;3.87483;3.80845;4.10029
95;calc total;1;388.057;388.057;388.057
95;total;1;433.332;433.332;433.332
96;initialize;1;20.2336;20.2336;20.2336
96;async;100;0.394299;0.09953;0.602959
96;inner;100;3.37501;3.18891;3.66152
96;wait;100;6.92871e-05;5.056e-05;0.000105079
96;boundary;100;0.0987128;0.081503;0.202963
96;calc iter;100;3.8681;3.67851;4.13782
96;calc total;1;388.057;388.057;388.057
96;total;1;434.137;434.137;434.137
97;initialize;1;20.2733;20.2733;20.2733
97;async;100;0.367978;0.0994702;0.5435
97;inner;100;3.40714;3.26125;3.66028
97;wait;100;6.61777e-05;3.701e-05;0.000143809
97;boundary;100;0.093405;0.07748;0.204756
97;calc iter;100;3.86859;3.69078;4.01899
97;calc total;1;388.057;388.057;388.057
97;total;1;434.176;434.176;434.176
98;initialize;1;20.0561;20.0561;20.0561
98;async;100;0.349458;0.098462;0.493207
98;inner;100;3.43881;3.3211;3.66881
98;wait;100;5.62156e-05;3.221e-05;0.000143508
98;boundary;100;0.0807618;0.0705094;0.210132
98;calc iter;100;3.86909;3.70325;3.99978
98;calc total;1;388.057;388.057;388.057
98;total;1;433.959;433.959;433.959
99;initialize;1;19.8217;19.8217;19.8217
99;async;100;0.355033;0.0998198;0.505779
99;inner;100;3.42907;3.3132;3.67159
99;wait;100;6.06346e-05;3.424e-05;0.000146819
99;boundary;100;0.0847814;0.0727647;0.218401
99;calc iter;100;3.86895;3.6947;3.99615
99;calc total;1;388.057;388.057;388.057
99;total;1;433.725;433.725;433.725
100;initialize;1;19.6549;19.6549;19.6549
100;async;100;0.33367;0.0995642;0.502247
100;inner;100;3.45155;3.3085;3.65989
100;wait;100;6.59135e-05;3.7819e-05;0.000142878
100;boundary;100;0.0848203;0.0609115;0.201605
100;calc iter;100;3.87011;3.70726;4.02743
100;calc total;1;388.057;388.057;388.057
100;total;1;433.558;433.558;433.558
101;initialize;1;19.0737;19.0737;19.0737
101;async;100;0.321362;0.100477;0.455906
101;inner;100;3.47584;3.37448;3.66072
101;wait;100;5.57911e-05;3.382e-05;9.4039e-05
101;boundary;100;0.0730114;0.0605009;0.203436
101;calc iter;100;3.87027;3.7638;3.96915
101;calc total;1;388.057;388.057;388.057
101;total;1;432.977;432.977;432.977
102;initialize;1;19.552;19.552;19.552
102;async;100;0.323464;0.0998477;0.457725
102;inner;100;3.48026;3.37722;3.67112
102;wait;100;4.60711e-05;2.6149e-05;9.7049e-05
102;boundary;100;0.0668238;0.0577914;0.213823
102;calc iter;100;3.87059;3.74427;3.98489
102;calc total;1;388.057;388.057;388.057
102;total;1;433.455;433.455;433.455
103;initialize;1;19.0736;19.0736;19.0736
103;async;100;0.318085;0.0995897;0.437905
103;inner;100;3.48256;3.37963;3.67099
103;wait;100;5.22941e-05;2.6799e-05;0.000137799
103;boundary;100;0.0698299;0.0583907;0.21811
103;calc iter;100;3.87053;3.75583;3.98884
103;calc total;1;388.057;388.057;388.057
103;total;1;432.977;432.977;432.977
104;initialize;1;19.865;19.865;19.865
104;async;100;0.24561;0.0361882;0.365035
104;inner;100;3.53645;3.44391;3.71478
104;wait;100;8.2334e-05;3.546e-05;0.000238478
104;boundary;100;0.0912427;0.0584737;0.274092
104;calc iter;100;3.87339;3.77256;4.09333
104;calc total;1;388.057;388.057;388.057
104;total;1;433.768;433.768;433.768
105;initialize;1;19.5764;19.5764;19.5764
105;async;100;0.243738;0.0332636;0.345521
105;inner;100;3.53995;3.45199;3.71161
105;wait;100;6.12768e-05;2.5499e-05;0.000263488
105;boundary;100;0.0896142;0.0558446;0.275692
105;calc iter;100;3.87337;3.80872;4.09041
105;calc total;1;388.057;388.057;388.057
105;total;1;433.479;433.479;433.479
106;initialize;1;20.6305;20.6305;20.6305
106;async;100;0.243493;0.0304037;0.331741
106;inner;100;3.54289;3.45672;3.73025
106;wait;100;4.52802e-05;2.195e-05;0.000221878
106;boundary;100;0.0869806;0.0559619;0.266429
106;calc iter;100;3.87342;3.80144;4.09779
106;calc total;1;388.057;388.057;388.057
106;total;1;434.533;434.533;434.533
107;initialize;1;19.2999;19.2999;19.2999
107;async;100;0.239978;0.030212;0.335372
107;inner;100;3.54456;3.4544;3.73463
107;wait;100;5.53643e-05;2.5119e-05;0.000242518
107;boundary;100;0.0888374;0.057926;0.265237
107;calc iter;100;3.87344;3.81429;4.10253
107;calc total;1;388.057;388.057;388.057
107;total;1;433.203;433.203;433.203
108;initialize;1;19.7206;19.7206;19.7206
108;async;100;0.252187;0.0323824;0.382231
108;inner;100;3.52937;3.45131;3.70407
108;wait;100;9.02785e-05;5.638e-05;0.000265147
108;boundary;100;0.0913551;0.0616342;0.280937
108;calc iter;100;3.87301;3.78499;4.0859
108;calc total;1;388.057;388.057;388.057
108;total;1;433.624;433.624;433.624
109;initialize;1;19.6155;19.6155;19.6155
109;async;100;0.246807;0.0336319;0.363555
109;inner;100;3.5385;3.4543;3.70974
109;wait;100;7.98895e-05;3.394e-05;0.000209298
109;boundary;100;0.0878302;0.0580723;0.27804
109;calc iter;100;3.87322;3.8022;4.08747
109;calc total;1;388.057;388.057;388.057
109;total;1;433.519;433.519;433.519
110;initialize;1;19.9566;19.9566;19.9566
110;async;100;0.245649;0.0296022;0.355958
110;inner;100;3.54379;3.45657;3.73894
110;wait;100;5.73247e-05;2.606e-05;0.000446315
110;boundary;100;0.083781;0.0549669;0.261416
110;calc iter;100;3.87328;3.80942;4.10426
110;calc total;1;388.057;388.057;388.057
110;total;1;433.86;433.86;433.86
111;initialize;1;20.13;20.13;20.13
111;async;100;0.2453;0.0289146;0.356644
111;inner;100;3.54372;3.45542;3.73115
111;wait;100;6.18706e-05;2.887e-05;0.000292297
111;boundary;100;0.0841859;0.0582498;0.264217
111;calc iter;100;3.87327;3.81594;4.09695
111;calc total;1;388.057;388.057;388.057
111;total;1;434.033;434.033;434.033
112;initialize;1;20.5606;20.5606;20.5606
112;async;100;0.421241;0.107708;0.793792
112;inner;100;3.35503;3.01412;3.65438
112;wait;100;7.11213e-05;4.077e-05;0.000150578
112;boundary;100;0.0945192;0.0829542;0.164163
112;calc iter;100;3.87086;3.65892;4.1434
112;calc total;1;388.057;388.057;388.057
112;total;1;434.463;434.463;434.463
113;initialize;1;20.5976;20.5976;20.5976
113;async;100;0.405515;0.106451;0.678389
113;inner;100;3.36974;3.14042;3.65049
113;wait;100;7.05529e-05;4.7e-05;0.000144149
113;boundary;100;0.0958943;0.0769399;0.137804
113;calc iter;100;3.87122;3.58027;4.14639
113;calc total;1;388.057;388.057;388.057
113;total;1;434.5;434.5;434.5
114;initialize;1;20.0722;20.0722;20.0722
114;async;100;0.378035;0.101103;0.620048
114;inner;100;3.41385;3.2344;3.65431
114;wait;100;5.34585e-05;3.073e-05;0.000142658
114;boundary;100;0.079444;0.0625812;0.139757
114;calc iter;100;3.87139;3.69505;4.06091
114;calc total;1;388.057;388.057;388.057
114;total;1;433.975;433.975;433.975
115;initialize;1;19.9032;19.9032;19.9032
115;async;100;0.384312;0.108209;0.612119
115;inner;100;3.40462;3.22872;3.66414
115;wait;100;5.57421e-05;2.819e-05;0.000122928
115;boundary;100;0.0823623;0.058467;0.163316
115;calc iter;100;3.87135;3.69559;4.0732
115;calc total;1;388.057;388.057;388.057
115;total;1;433.806;433.806;433.806
116;initialize;1;20.1748;20.1748;20.1748
116;async;100;0.412756;0.106941;0.871533
116;inner;100;3.36688;2.97914;3.66142
116;wait;100;6.51409e-05;4.2839e-05;0.000115429
116;boundary;100;0.0932386;0.0629054;0.182361
116;calc iter;100;3.87294;3.63158;4.15704
116;calc total;1;388.057;388.057;388.057
116;total;1;434.078;434.078;434.078
117;initialize;1;19.7587;19.7587;19.7587
117;async;100;0.377223;0.107315;0.771988
117;inner;100;3.4264;3.12225;3.65937
117;wait;100;5.06798e-05;3.0869e-05;0.000147338
117;boundary;100;0.0696025;0.0598908;0.161094
117;calc iter;100;3.87328;3.58014;4.08352
117;calc total;1;388.057;388.057;388.057
117;total;1;433.662;433.662;433.662
118;initialize;1;20.4218;20.4218;20.4218
118;async;100;0.36069;0.106989;0.672482
118;inner;100;3.44682;3.26526;3.67187
118;wait;100;3.97246e-05;2.56e-05;8.7039e-05
118;boundary;100;0.0657717;0.0586445;0.206391
118;calc iter;100;3.87332;3.74895;4.08822
118;calc total;1;388.057;388.057;388.057
118;total;1;434.325;434.325;434.325
119;initialize;1;19.4287;19.4287;19.4287
119;async;100;0.360654;0.107859;0.64075
119;inner;100;3.44519;3.26262;3.67097
119;wait;100;5.29396e-05;2.765e-05;0.000115148
119;boundary;100;0.0672026;0.0588116;0.20375
119;calc iter;100;3.8731;3.75329;4.05561
119;calc total;1;388.057;388.057;388.057
119;total;1;433.331;433.331;433.331
120;initialize;1;20.665;20.665;20.665
120;async;100;0.262346;0.0341307;0.396357
120;inner;100;3.5228;3.42076;3.71976
120;wait;100;8.38142e-05;3.121e-05;0.000220188
120;boundary;100;0.0908727;0.0684326;0.245201
120;calc iter;100;3.8761;3.81161;4.07359
120;calc total;1;388.057;388.057;388.057
120;total;1;434.568;434.568;434.568
121;initialize;1;19.7406;19.7406;19.7406
121;async;100;0.260207;0.0495113;0.393973
121;inner;100;3.52784;3.43541;3.72138
121;wait;100;6.08688e-05;2.9e-05;0.000165769
121;boundary;100;0.0881111;0.0652202;0.243774
121;calc iter;100;3.87622;3.79042;4.07435
121;calc total;1;388.057;388.057;388.057
121;total;1;433.644;433.644;433.644
122;initialize;1;20.362;20.362;20.362
122;async;100;0.261915;0.0305323;0.406578
122;inner;100;3.5291;3.4359;3.74775
122;wait;100;4.66562e-05;2.603e-05;0.000276128
122;boundary;100;0.0851525;0.06223;0.237374
122;calc iter;100;3.87622;3.81107;4.09435
122;calc total;1;388.057;388.057;388.057
122;total;1;434.265;434.265;434.265
123;initialize;1;20.6652;20.6652;20.6652
123;async;100;0.259018;0.0352339;0.412775
123;inner;100;3.53125;3.43916;3.73983
123;wait;100;5.53869e-05;2.406e-05;0.000281187
123;boundary;100;0.0858703;0.060434;0.24169
123;calc iter;100;3.8762;3.81299;4.09023
123;calc total;1;388.057;388.057;388.057
123;total;1;434.568;434.568;434.568
124;initialize;1;20.6709;20.6709;20.6709
124;async;100;0.266301;0.0343721;0.378579
124;inner;100;3.5244;3.45138;3.71622
124;wait;100;8.76075e-05;4.902e-05;0.000270578
124;boundary;100;0.0852092;0.0632618;0.247408
124;calc iter;100;3.876;3.80614;4.07278
124;calc total;1;388.057;388.057;388.057
124;total;1;434.574;434.574;434.574
125;initialize;1;20.7016;20.7016;20.7016
125;async;100;0.264327;0.0441664;0.375358
125;inner;100;3.53007;3.45304;3.71648
125;wait;100;6.70572e-05;3.028e-05;0.000187228
125;boundary;100;0.0815283;0.0629038;0.247022
125;calc iter;100;3.876;3.81875;4.07246
125;calc total;1;388.057;388.057;388.057
125;total;1;434.605;434.605;434.605
126;initialize;1;20.5025;20.5025;20.5025
126;async;100;0.262928;0.0343542;0.372708
126;inner;100;3.53372;3.4561;3.74266
126;wait;100;4.71575e-05;2.436e-05;0.000232598
126;boundary;100;0.0793991;0.0611687;0.23924
126;calc iter;100;3.87609;3.81166;4.09095
126;calc total;1;388.057;388.057;388.057
126;total;1;434.406;434.406;434.406
127;initialize;1;19.1237;19.1237;19.1237
127;async;100;0.262349;0.0325891;0.376149
127;inner;100;3.5317;3.44591;3.74154
127;wait;100;6.30209e-05;2.5529e-05;0.000342087
127;boundary;100;0.0819068;0.0610224;0.23974
127;calc iter;100;3.87602;3.8137;4.09072
127;calc total;1;388.057;388.057;388.057
127;total;1;433.027;433.027;433.027
DASH
InitEnergy=125.00000
EndEnergy=125.00000
DiffEnergy=-0.00000
Matrixspec: 3000 x 3000 x 3000
Iterations: 100
# unit_id;function_name;num_calls;avg_runtime;min_runtime;max_runtime
0;initialize;1;20.94974;20.94974;20.94974
0;async;100;0.37367;0.03252;0.66152
0;inner;100;3.41984;3.22549;3.68661
0;wait;100;0.00008;0.00004;0.00011
0;boundary;100;0.10181;0.06688;0.26647
0;calc iter;100;3.89540;3.51079;4.23275
0;calc total;1;390.09576;390.09576;390.09576
0;total;1;436.84244;436.84244;436.84244
1;initialize;1;20.9382;20.9382;20.9382
1;async;100;0.354686;0.102604;0.558744
1;inner;100;3.4539;3.2421;3.65981
1;wait;100;5.20284e-05;2.925e-05;0.000142778
1;boundary;100;0.0856892;0.0608443;0.212267
1;calc iter;100;3.89433;3.66537;4.04962
1;calc total;1;390.096;390.096;390.096
1;total;1;436.831;436.831;436.831
2;initialize;1;20.9497;20.9497;20.9497
2;async;100;0.333239;0.0983953;0.570907
2;inner;100;3.49048;3.26306;3.66707
2;wait;100;4.53026e-05;3.0559e-05;0.000143358
2;boundary;100;0.0721868;0.0588965;0.222655
2;calc iter;100;3.89595;3.68976;4.03421
2;calc total;1;390.096;390.096;390.096
2;total;1;436.842;436.842;436.842
3;initialize;1;20.9378;20.9378;20.9378
3;async;100;0.323292;0.0392635;0.528998
3;inner;100;3.48997;3.30741;3.69797
3;wait;100;4.94161e-05;3.1719e-05;0.000107539
3;boundary;100;0.0828053;0.061326;0.257815
3;calc iter;100;3.89612;3.74264;4.06995
3;calc total;1;390.096;390.096;390.096
3;total;1;436.831;436.831;436.831
4;initialize;1;20.9499;20.9499;20.9499
4;async;100;0.504578;0.0619033;1.17561
4;inner;100;3.29321;2.94857;3.64887
4;wait;100;6.41585e-05;4.261e-05;0.000114809
4;boundary;100;0.0983152;0.0618643;0.17997
4;calc iter;100;3.89617;3.4057;4.71743
4;calc total;1;390.096;390.096;390.096
4;total;1;436.842;436.842;436.842
5;initialize;1;19.5311;19.5311;19.5311
5;async;100;0.366674;0.107682;0.61903
5;inner;100;3.44435;3.23861;3.64869
5;wait;100;5.02342e-05;3.346e-05;9.8459e-05
5;boundary;100;0.0861579;0.0621815;0.208776
5;calc iter;100;3.89724;3.61405;4.14559
5;calc total;1;390.096;390.096;390.096
5;total;1;435.424;435.424;435.424
6;initialize;1;20.785;20.785;20.785
6;async;100;0.354672;0.100726;0.646162
6;inner;100;3.47338;3.30547;3.65107
6;wait;100;3.97316e-05;2.808e-05;0.000130219
6;boundary;100;0.0693375;0.0580288;0.176069
6;calc iter;100;3.89743;3.72889;4.18764
6;calc total;1;390.096;390.096;390.096
6;total;1;436.678;436.678;436.678
7;initialize;1;20.532;20.532;20.532
7;async;100;0.358376;0.105;0.634266
7;inner;100;3.46219;3.28171;3.66172
7;wait;100;4.68208e-05;2.948e-05;0.000143428
7;boundary;100;0.0768236;0.0580841;0.223857
7;calc iter;100;3.89744;3.6226;4.18276
7;calc total;1;390.096;390.096;390.096
7;total;1;436.425;436.425;436.425
8;initialize;1;19.9033;19.9033;19.9033
8;async;100;0.246549;0.0444143;0.441216
8;inner;100;3.55709;3.39133;3.69329
8;wait;100;8.28611e-05;3.099e-05;0.000143768
8;boundary;100;0.0954251;0.058859;0.264082
8;calc iter;100;3.89915;3.65222;4.09604
8;calc total;1;390.096;390.096;390.096
8;total;1;435.796;435.796;435.796
9;initialize;1;19.6794;19.6794;19.6794
9;async;100;0.244645;0.0541528;0.304684
9;inner;100;3.5795;3.53157;3.69509
9;wait;100;6.32506e-05;3.256e-05;0.000138219
9;boundary;100;0.0749813;0.0548126;0.26485
9;calc iter;100;3.89919;3.81442;4.06817
9;calc total;1;390.096;390.096;390.096
9;total;1;435.573;435.573;435.573
10;initialize;1;20.8234;20.8234;20.8234
10;async;100;0.252244;0.0364786;0.310742
10;inner;100;3.57496;3.52948;3.71868
10;wait;100;5.11385e-05;3.4579e-05;0.000237808
10;boundary;100;0.0720261;0.0515154;0.279255
10;calc iter;100;3.89928;3.8148;4.09148
10;calc total;1;390.096;390.096;390.096
10;total;1;436.716;436.716;436.716
11;initialize;1;19.8671;19.8671;19.8671
11;async;100;0.244019;0.0557128;0.3197
11;inner;100;3.57997;3.52235;3.71935
11;wait;100;5.36904e-05;2.558e-05;0.000141648
11;boundary;100;0.0752594;0.049921;0.264703
11;calc iter;100;3.89931;3.80615;4.06063
11;calc total;1;390.096;390.096;390.096
11;total;1;435.76;435.76;435.76
12;initialize;1;19.3177;19.3177;19.3177
12;async;100;0.239413;0.0503754;0.373244
12;inner;100;3.57116;3.44641;3.69545
12;wait;100;9.90686e-05;2.876e-05;0.000126309
12;boundary;100;0.0882523;0.059827;0.265732
12;calc iter;100;3.89893;3.75043;4.06701
12;calc total;1;390.096;390.096;390.096
12;total;1;435.21;435.21;435.21
13;initialize;1;20.1256;20.1256;20.1256
13;async;100;0.242383;0.0565159;0.297819
13;inner;100;3.57966;3.52939;3.69478
13;wait;100;5.73423e-05;2.931e-05;0.000117059
13;boundary;100;0.0769224;0.0616255;0.266435
13;calc iter;100;3.89902;3.82159;4.06603
13;calc total;1;390.096;390.096;390.096
13;total;1;436.018;436.018;436.018
14;initialize;1;20.5745;20.5745;20.5745
14;async;100;0.248484;0.0611695;0.307576
14;inner;100;3.57762;3.53475;3.71319
14;wait;100;4.70056e-05;3.221e-05;0.000148438
14;boundary;100;0.0729645;0.056587;0.266733
14;calc iter;100;3.89912;3.81451;4.06124
14;calc total;1;390.096;390.096;390.096
14;total;1;436.467;436.467;436.467
15;initialize;1;19.5515;19.5515;19.5515
15;async;100;0.239017;0.0583473;0.297942
15;inner;100;3.58595;3.53571;3.71306
15;wait;100;5.69625e-05;2.8189e-05;0.000136678
15;boundary;100;0.0741238;0.0586281;0.266843
15;calc iter;100;3.89915;3.81773;4.06486
15;calc total;1;390.096;390.096;390.096
15;total;1;435.445;435.445;435.445
16;initialize;1;20.3453;20.3453;20.3453
16;async;100;0.195036;0.0955875;0.278793
16;inner;100;3.60764;3.55873;3.66321
16;wait;100;6.71864e-05;4.982e-05;0.000136618
16;boundary;100;0.0965482;0.083779;0.199272
16;calc iter;100;3.8993;3.78099;4.02555
16;calc total;1;390.096;390.096;390.096
16;total;1;436.238;436.238;436.238
17;initialize;1;20.3844;20.3844;20.3844
17;async;100;0.163273;0.098124;0.22436
17;inner;100;3.63755;3.5659;3.7005
17;wait;100;5.97828e-05;3.772e-05;0.000135739
17;boundary;100;0.0986915;0.0801872;0.209286
17;calc iter;100;3.89958;3.82881;3.97249
17;calc total;1;390.096;390.096;390.096
17;total;1;436.277;436.277;436.277
18;initialize;1;19.3178;19.3178;19.3178
18;async;100;0.1443;0.0963699;0.219421
18;inner;100;3.65374;3.60574;3.70643
18;wait;100;5.4401e-05;3.18e-05;0.000144089
18;boundary;100;0.1018;0.0751262;0.216384
18;calc iter;100;3.8999;3.8342;3.98923
18;calc total;1;390.096;390.096;390.096
18;total;1;435.211;435.211;435.211
19;initialize;1;20.2113;20.2113;20.2113
19;async;100;0.156923;0.0982131;0.198055
19;inner;100;3.64596;3.60508;3.69831
19;wait;100;6.21331e-05;4.468e-05;0.000112419
19;boundary;100;0.0968354;0.0755944;0.225174
19;calc iter;100;3.89978;3.83265;4.00038
19;calc total;1;390.096;390.096;390.096
19;total;1;436.104;436.104;436.104
20;initialize;1;19.904;19.904;19.904
20;async;100;0.201478;0.0976;0.357826
20;inner;100;3.59903;3.52265;3.66618
20;wait;100;5.98073e-05;4.127e-05;0.000136939
20;boundary;100;0.0996558;0.069889;0.203556
20;calc iter;100;3.90023;3.77385;4.13547
20;calc total;1;390.096;390.096;390.096
20;total;1;435.796;435.796;435.796
21;initialize;1;19.8679;19.8679;19.8679
21;async;100;0.160497;0.0966013;0.231268
21;inner;100;3.64234;3.59459;3.68541
21;wait;100;6.86069e-05;4.393e-05;0.000143689
21;boundary;100;0.0973781;0.0674892;0.207824
21;calc iter;100;3.90029;3.82284;3.96815
21;calc total;1;390.096;390.096;390.096
21;total;1;435.76;435.76;435.76
22;initialize;1;19.3181;19.3181;19.3181
22;async;100;0.141735;0.0977732;0.184405
22;inner;100;3.65241;3.62451;3.70129
22;wait;100;5.79172e-05;3.713e-05;9.6509e-05
22;boundary;100;0.106212;0.062213;0.223804
22;calc iter;100;3.90042;3.83904;3.99897
22;calc total;1;390.096;390.096;390.096
22;total;1;435.21;435.21;435.21
23;initialize;1;20.2271;20.2271;20.2271
23;async;100;0.151158;0.0977867;0.217042
23;inner;100;3.65182;3.62629;3.70253
23;wait;100;5.97058e-05;3.4699e-05;0.000161988
23;boundary;100;0.0974263;0.0622603;0.223204
23;calc iter;100;3.90047;3.82739;4.0056
23;calc total;1;390.096;390.096;390.096
23;total;1;436.119;436.119;436.119
24;initialize;1;20.9355;20.9355;20.9355
24;async;100;0.0675249;0.0271413;0.173101
24;inner;100;3.68141;3.6376;3.72812
24;wait;100;6.63964e-05;4.3279e-05;0.000236447
24;boundary;100;0.151882;0.0701758;0.277575
24;calc iter;100;3.90089;3.79489;4.08738
24;calc total;1;390.096;390.096;390.096
24;total;1;436.828;436.828;436.828
25;initialize;1;20.5648;20.5648;20.5648
25;async;100;0.0502221;0.0323877;0.0995101
25;inner;100;3.70508;3.67682;3.76679
25;wait;100;7.25795e-05;3.566e-05;0.000194508
25;boundary;100;0.145482;0.0641267;0.275607
25;calc iter;100;3.90086;3.78739;4.08922
25;calc total;1;390.096;390.096;390.096
25;total;1;436.457;436.457;436.457
26;initialize;1;20.9354;20.9354;20.9354
26;async;100;0.0412748;0.0306297;0.0963552
26;inner;100;3.72098;3.68043;3.77275
26;wait;100;7.5141e-05;2.781e-05;0.000185918
26;boundary;100;0.138599;0.0574623;0.267867
26;calc iter;100;3.90093;3.7809;4.09494
26;calc total;1;390.096;390.096;390.096
26;total;1;436.828;436.828;436.828
27;initialize;1;19.7721;19.7721;19.7721
27;async;100;0.0393934;0.0295748;0.096052
27;inner;100;3.71345;3.67807;3.77181
27;wait;100;6.96743e-05;2.68e-05;0.000217547
27;boundary;100;0.148041;0.0592636;0.270356
27;calc iter;100;3.90096;3.77085;4.09487
27;calc total;1;390.096;390.096;390.096
27;total;1;435.665;435.665;435.665
28;initialize;1;20.8377;20.8377;20.8377
28;async;100;0.0505782;0.028998;0.137499
28;inner;100;3.70104;3.65431;3.77183
28;wait;100;7.26385e-05;4.081e-05;0.000219038
28;boundary;100;0.148911;0.0801653;0.272953
28;calc iter;100;3.9006;3.79571;4.08889
28;calc total;1;390.096;390.096;390.096
28;total;1;436.73;436.73;436.73
29;initialize;1;19.3184;19.3184;19.3184
29;async;100;0.0440381;0.0305523;0.097733
29;inner;100;3.7114;3.67999;3.77242
29;wait;100;8.65216e-05;4.3349e-05;0.000250388
29;boundary;100;0.145218;0.0760032;0.274437
29;calc iter;100;3.90075;3.80287;4.08808
29;calc total;1;390.096;390.096;390.096
29;total;1;435.211;435.211;435.211
30;initialize;1;19.8503;19.8503;19.8503
30;async;100;0.0345125;0.028957;0.0984947
30;inner;100;3.72728;3.69176;3.79435
30;wait;100;8.55785e-05;3.982e-05;0.000240848
30;boundary;100;0.138934;0.0731197;0.263876
30;calc iter;100;3.90081;3.79834;4.10304
30;calc total;1;390.096;390.096;390.096
30;total;1;435.743;435.743;435.743
31;initialize;1;20.5747;20.5747;20.5747
31;async;100;0.0381937;0.0272561;0.0986249
31;inner;100;3.71775;3.68885;3.77797
31;wait;100;6.85081e-05;4.2819e-05;0.000173268
31;boundary;100;0.144794;0.0650993;0.264103
31;calc iter;100;3.90081;3.79862;4.10426
31;calc total;1;390.096;390.096;390.096
31;total;1;436.467;436.467;436.467
32;initialize;1;20.8265;20.8265;20.8265
32;async;100;0.431446;0.0987089;0.702599
32;inner;100;3.36456;3.14478;3.64301
32;wait;100;7.35191e-05;5.0659e-05;0.000152718
32;boundary;100;0.0983221;0.0614646;0.152302
32;calc iter;100;3.89441;3.51146;4.28541
32;calc total;1;390.096;390.096;390.096
32;total;1;436.719;436.719;436.719
33;initialize;1;19.9957;19.9957;19.9957
33;async;100;0.332217;0.105651;0.48554
33;inner;100;3.47855;3.30053;3.66071
33;wait;100;5.32072e-05;3.0009e-05;0.000133919
33;boundary;100;0.0836584;0.0619619;0.197404
33;calc iter;100;3.89448;3.75901;4.03594
33;calc total;1;390.096;390.096;390.096
33;total;1;435.888;435.888;435.888
34;initialize;1;20.9318;20.9318;20.9318
34;async;100;0.317982;0.101424;0.480489
34;inner;100;3.50342;3.33665;3.6612
34;wait;100;4.15625e-05;2.813e-05;0.000132548
34;boundary;100;0.0745439;0.0611405;0.194829
34;calc iter;100;3.89599;3.74139;4.00715
34;calc total;1;390.096;390.096;390.096
34;total;1;436.825;436.825;436.825
35;initialize;1;20.3045;20.3045;20.3045
35;async;100;0.323359;0.106199;0.504196
35;inner;100;3.49081;3.32533;3.67066
35;wait;100;5.68127e-05;3.296e-05;0.000122298
35;boundary;100;0.0816363;0.0638341;0.216283
35;calc iter;100;3.89586;3.73648;4.00698
35;calc total;1;390.096;390.096;390.096
35;total;1;436.197;436.197;436.197
36;initialize;1;20.1263;20.1263;20.1263
36;async;100;0.445016;0.102802;0.990753
36;inner;100;3.35181;3.0371;3.66339
36;wait;100;6.64366e-05;3.617e-05;0.000139009
36;boundary;100;0.0998226;0.0649565;0.215482
36;calc iter;100;3.89671;3.41774;4.57202
36;calc total;1;390.096;390.096;390.096
36;total;1;436.019;436.019;436.019
37;initialize;1;20.532;20.532;20.532
37;async;100;0.331701;0.105794;0.561659
37;inner;100;3.48329;3.30273;3.66061
37;wait;100;4.98444e-05;3.494e-05;0.000152638
37;boundary;100;0.0819939;0.0608962;0.206407
37;calc iter;100;3.89703;3.66415;4.10097
37;calc total;1;390.096;390.096;390.096
37;total;1;436.424;436.424;436.424
38;initialize;1;20.532;20.532;20.532
38;async;100;0.324145;0.0905755;0.538428
38;inner;100;3.50226;3.38264;3.67528
38;wait;100;3.97668e-05;2.6189e-05;0.000103659
38;boundary;100;0.0707563;0.0583702;0.23649
38;calc iter;100;3.89721;3.76501;4.10614
38;calc total;1;390.096;390.096;390.096
38;total;1;436.424;436.424;436.424
39;initialize;1;20.7029;20.7029;20.7029
39;async;100;0.324317;0.088701;0.478633
39;inner;100;3.49521;3.3762;3.67501
39;wait;100;5.39522e-05;3.2149e-05;0.000145108
39;boundary;100;0.0775831;0.0584889;0.235866
39;calc iter;100;3.89717;3.70544;4.05713
39;calc total;1;390.096;390.096;390.096
39;total;1;436.595;436.595;436.595
40;initialize;1;20.7584;20.7584;20.7584
40;async;100;0.261081;0.0362211;0.577504
40;inner;100;3.54034;3.30229;3.71631
40;wait;100;0.000102123;4.776e-05;0.000226167
40;boundary;100;0.0975685;0.0596282;0.274721
40;calc iter;100;3.8991;3.52461;4.25998
40;calc total;1;390.096;390.096;390.096
40;total;1;436.651;436.651;436.651
41;initialize;1;19.6982;19.6982;19.6982
41;async;100;0.23759;0.0253296;0.308565
41;inner;100;3.58609;3.54205;3.78111
41;wait;100;8.49197e-05;3.144e-05;0.000549224
41;boundary;100;0.0753462;0.0542766;0.231602
41;calc iter;100;3.89912;3.81739;4.11355
41;calc total;1;390.096;390.096;390.096
41;total;1;435.591;435.591;435.591
42;initialize;1;20.6264;20.6264;20.6264
42;async;100;0.251703;0.051328;0.309531
42;inner;100;3.57395;3.53204;3.71894
42;wait;100;5.17155e-05;2.737e-05;0.000255867
42;boundary;100;0.0734616;0.0541788;0.267566
42;calc iter;100;3.89917;3.82062;4.07677
42;calc total;1;390.096;390.096;390.096
42;total;1;436.519;436.519;436.519
43;initialize;1;20.5744;20.5744;20.5744
43;async;100;0.244962;0.0488613;0.313296
43;inner;100;3.57779;3.53453;3.6976
43;wait;100;6.52275e-05;2.853e-05;0.000177508
43;boundary;100;0.0763748;0.0526465;0.273864
43;calc iter;100;3.89919;3.82118;4.0725
43;calc total;1;390.096;390.096;390.096
43;total;1;436.467;436.467;436.467
44;initialize;1;20.9028;20.9028;20.9028
44;async;100;0.238984;0.0337765;0.493178
44;inner;100;3.57402;3.37181;3.71274
44;wait;100;8.65573e-05;3.19e-05;0.000226058
44;boundary;100;0.0858311;0.0580896;0.261145
44;calc iter;100;3.89893;3.67291;4.10792
44;calc total;1;390.096;390.096;390.096
44;total;1;436.795;436.795;436.795
45;initialize;1;19.5725;19.5725;19.5725
45;async;100;0.240462;0.046029;0.292939
45;inner;100;3.58265;3.52883;3.72283
45;wait;100;6.75617e-05;2.85e-05;0.000228978
45;boundary;100;0.0757402;0.0542388;0.264368
45;calc iter;100;3.89892;3.83352;4.08048
45;calc total;1;390.096;390.096;390.096
45;total;1;435.465;435.465;435.465
46;initialize;1;20.835;20.835;20.835
46;async;100;0.245692;0.0315625;0.299957
46;inner;100;3.5815;3.53355;3.74532
46;wait;100;4.53473e-05;2.418e-05;0.000366046
46;boundary;100;0.0717939;0.0532902;0.246659
46;calc iter;100;3.89903;3.82765;4.09981
46;calc total;1;390.096;390.096;390.096
46;total;1;436.728;436.728;436.728
47;initialize;1;19.3177;19.3177;19.3177
47;async;100;0.234707;0.0309978;0.292507
47;inner;100;3.58923;3.5333;3.74062
47;wait;100;5.55676e-05;2.6169e-05;0.000377436
47;boundary;100;0.0750313;0.0539678;0.249176
47;calc iter;100;3.89903;3.82852;4.09748
47;calc total;1;390.096;390.096;390.096
47;total;1;435.21;435.21;435.21
48;initialize;1;19.5516;19.5516;19.5516
48;async;100;0.605569;0.0760196;1.42627
48;inner;100;3.18554;2.55901;3.64989
48;wait;100;6.47908e-05;3.6149e-05;0.000136398
48;boundary;100;0.0982673;0.0602443;0.180711
48;calc iter;100;3.88945;2.97827;4.43879
48;calc total;1;390.096;390.096;390.096
48;total;1;435.444;435.444;435.444
49;initialize;1;19.7353;19.7353;19.7353
49;async;100;0.482525;0.096925;0.909438
49;inner;100;3.3256;2.88041;3.6557
49;wait;100;4.55071e-05;2.8009e-05;0.000151429
49;boundary;100;0.0815475;0.0591929;0.197079
49;calc iter;100;3.88972;3.454;4.14606
49;calc total;1;390.096;390.096;390.096
49;total;1;435.628;435.628;435.628
50;initialize;1;19.3675;19.3675;19.3675
50;async;100;0.466781;0.0978658;0.935072
50;inner;100;3.35356;2.97164;3.66706
50;wait;100;3.98323e-05;2.849e-05;0.000124458
50;boundary;100;0.0700457;0.0572235;0.204758
50;calc iter;100;3.89043;3.40021;4.10871
50;calc total;1;390.096;390.096;390.096
50;total;1;435.26;435.26;435.26
51;initialize;1;20.5743;20.5743;20.5743
51;async;100;0.473;0.0920619;0.960173
51;inner;100;3.33935;2.96737;3.65472
51;wait;100;4.87036e-05;3.257e-05;9.7749e-05
51;boundary;100;0.0782847;0.06004;0.175635
51;calc iter;100;3.89068;3.39579;4.13617
51;calc total;1;390.096;390.096;390.096
51;total;1;436.467;436.467;436.467
52;initialize;1;19.4655;19.4655;19.4655
52;async;100;0.69103;0.018579;2.33102
52;inner;100;3.10174;2.00541;3.65587
52;wait;100;6.47679e-05;3.7229e-05;0.000144429
52;boundary;100;0.100015;0.062805;0.205338
52;calc iter;100;3.89285;2.75729;5.73898
52;calc total;1;390.096;390.096;390.096
52;total;1;435.358;435.358;435.358
53;initialize;1;20.5317;20.5317;20.5317
53;async;100;0.494912;0.0985926;1.19865
53;inner;100;3.31988;2.72767;3.65691
53;wait;100;4.72963e-05;2.961e-05;0.000106019
53;boundary;100;0.0777145;0.0602018;0.204427
53;calc iter;100;3.89256;3.34476;4.60744
53;calc total;1;390.096;390.096;390.096
53;total;1;436.424;436.424;436.424
54;initialize;1;19.6588;19.6588;19.6588
54;async;100;0.47484;0.0975656;1.24506
54;inner;100;3.34567;2.78444;3.66835
54;wait;100;3.7464e-05;2.849e-05;0.000130199
54;boundary;100;0.0724688;0.0579844;0.219607
54;calc iter;100;3.89302;3.27631;4.64605
54;calc total;1;390.096;390.096;390.096
54;total;1;435.551;435.551;435.551
55;initialize;1;19.3177;19.3177;19.3177
55;async;100;0.481896;0.0986082;1.19913
55;inner;100;3.3356;2.75723;3.66837
55;wait;100;4.27482e-05;2.6839e-05;9.0719e-05
55;boundary;100;0.07546;0.0578327;0.220772
55;calc iter;100;3.893;3.2931;4.61266
55;calc total;1;390.096;390.096;390.096
55;total;1;435.21;435.21;435.21
56;initialize;1;20.8351;20.8351;20.8351
56;async;100;0.375998;0.0323382;1.10744
56;inner;100;3.4188;2.93544;3.70861
56;wait;100;7.78235e-05;2.6689e-05;0.000260517
56;boundary;100;0.100937;0.0629808;0.270219
56;calc iter;100;3.89582;3.08924;4.64611
56;calc total;1;390.096;390.096;390.096
56;total;1;436.728;436.728;436.728
57;initialize;1;20.5744;20.5744;20.5744
57;async;100;0.328094;0.0393315;0.51068
57;inner;100;3.48485;3.35921;3.71035
57;wait;100;5.81904e-05;2.885e-05;0.000187499
57;boundary;100;0.0829586;0.0533858;0.2705
57;calc iter;100;3.89596;3.75844;4.07902
57;calc total;1;390.096;390.096;390.096
57;total;1;436.467;436.467;436.467
58;initialize;1;20.7029;20.7029;20.7029
58;async;100;0.327507;0.0296251;0.497046
58;inner;100;3.4876;3.36195;3.72833
58;wait;100;4.11473e-05;2.304e-05;0.000163768
58;boundary;100;0.080839;0.0532797;0.263621
58;calc iter;100;3.89599;3.75207;4.08782
58;calc total;1;390.096;390.096;390.096
58;total;1;436.595;436.595;436.595
59;initialize;1;20.2728;20.2728;20.2728
59;async;100;0.324625;0.0385282;0.519816
59;inner;100;3.4885;3.35514;3.7289
59;wait;100;5.27568e-05;2.558e-05;0.000252807
59;boundary;100;0.0827891;0.0516863;0.264919
59;calc iter;100;3.89597;3.76092;4.08693
59;calc total;1;390.096;390.096;390.096
59;total;1;436.165;436.165;436.165
60;initialize;1;20.7902;20.7902;20.7902
60;async;100;0.325437;0.0359674;1.00954
60;inner;100;3.48036;2.99141;3.70371
60;wait;100;7.74711e-05;2.765e-05;0.000252718
60;boundary;100;0.089496;0.0503674;0.274281
60;calc iter;100;3.89537;3.23522;4.44818
60;calc total;1;390.096;390.096;390.096
60;total;1;436.683;436.683;436.683
61;initialize;1;20.2568;20.2568;20.2568
61;async;100;0.322612;0.0430467;0.49341
61;inner;100;3.49259;3.35928;3.71085
61;wait;100;6.29729e-05;2.819e-05;0.000206058
61;boundary;100;0.0801668;0.0493932;0.271036
61;calc iter;100;3.89544;3.76367;4.07723
61;calc total;1;390.096;390.096;390.096
61;total;1;436.149;436.149;436.149
62;initialize;1;20.8982;20.8982;20.8982
62;async;100;0.323376;0.0362099;0.506408
62;inner;100;3.49673;3.36171;3.73151
62;wait;100;4.25734e-05;2.3719e-05;0.000292777
62;boundary;100;0.0756019;0.048774;0.262943
62;calc iter;100;3.89575;3.75688;4.09249
62;calc total;1;390.096;390.096;390.096
62;total;1;436.791;436.791;436.791
63;initialize;1;20.3326;20.3326;20.3326
63;async;100;0.317087;0.0308156;0.503304
63;inner;100;3.4997;3.35789;3.73201
63;wait;100;4.63168e-05;2.366e-05;0.000192698
63;boundary;100;0.0789279;0.0496924;0.263172
63;calc iter;100;3.89576;3.76059;4.09275
63;calc total;1;390.096;390.096;390.096
63;total;1;436.225;436.225;436.225
64;initialize;1;19.7893;19.7893;19.7893
64;async;100;0.639954;0.0943509;1.78635
64;inner;100;3.15197;2.24528;3.64466
64;wait;100;7.30593e-05;4.352e-05;0.000142708
64;boundary;100;0.0934223;0.0604914;0.126625
64;calc iter;100;3.88542;2.91044;4.84385
64;calc total;1;390.096;390.096;390.096
64;total;1;435.682;435.682;435.682
65;initialize;1;19.485;19.485;19.485
65;async;100;0.530994;0.105806;1.16376
65;inner;100;3.26979;2.79623;3.65739
65;wait;100;5.22417e-05;2.7559e-05;0.000132498
65;boundary;100;0.0852852;0.0582658;0.182894
65;calc iter;100;3.88612;3.37787;4.37207
65;calc total;1;390.096;390.096;390.096
65;total;1;435.378;435.378;435.378
66;initialize;1;20.7026;20.7026;20.7026
66;async;100;0.510226;0.0967001;1.16452
66;inner;100;3.30159;2.7898;3.66885
66;wait;100;4.15728e-05;2.612e-05;0.000136369
66;boundary;100;0.0747528;0.0582098;0.202274
66;calc iter;100;3.88661;3.39616;4.33139
66;calc total;1;390.096;390.096;390.096
66;total;1;436.595;436.595;436.595
67;initialize;1;20.9054;20.9054;20.9054
67;async;100;0.518801;0.10099;1.14683
67;inner;100;3.28528;2.79857;3.65613
67;wait;100;4.69114e-05;2.653e-05;0.000148588
67;boundary;100;0.0824394;0.0608025;0.181745
67;calc iter;100;3.88657;3.38919;4.47029
67;calc total;1;390.096;390.096;390.096
67;total;1;436.798;436.798;436.798
68;initialize;1;19.7722;19.7722;19.7722
68;async;100;0.67114;0.0199765;2.65547
68;inner;100;3.12395;1.57432;3.66085
68;wait;100;6.74451e-05;3.5619e-05;0.000148898
68;boundary;100;0.0929208;0.0618096;0.192686
68;calc iter;100;3.88809;2.58511;5.01745
68;calc total;1;390.096;390.096;390.096
68;total;1;435.665;435.665;435.665
69;initialize;1;20.7905;20.7905;20.7905
69;async;100;0.528941;0.090567;1.76945
69;inner;100;3.28077;2.37553;3.66203
69;wait;100;4.93321e-05;3.045e-05;0.000112068
69;boundary;100;0.0781468;0.0597901;0.207077
69;calc iter;100;3.88791;3.10264;4.89942
69;calc total;1;390.096;390.096;390.096
69;total;1;436.683;436.683;436.683
70;initialize;1;20.7233;20.7233;20.7233
70;async;100;0.514133;0.0245697;1.58475
70;inner;100;3.30655;2.47835;3.67366
70;wait;100;3.96105e-05;2.778e-05;9.5119e-05
70;boundary;100;0.0674834;0.0575698;0.226401
70;calc iter;100;3.88821;3.17598;4.73986
70;calc total;1;390.096;390.096;390.096
70;total;1;436.616;436.616;436.616
71;initialize;1;20.7851;20.7851;20.7851
71;async;100;0.513694;0.0369699;1.64517
71;inner;100;3.30159;2.45957;3.67318
71;wait;100;4.34243e-05;2.7439e-05;0.000147399
71;boundary;100;0.0729078;0.0581275;0.216378
71;calc iter;100;3.88824;3.12257;4.80215
71;calc total;1;390.096;390.096;390.096
71;total;1;436.678;436.678;436.678
72;initialize;1;19.8086;19.8086;19.8086
72;async;100;0.451901;0.0296026;1.73892
72;inner;100;3.34637;2.37803;3.71291
72;wait;100;9.26521e-05;4.324e-05;0.000252088
72;boundary;100;0.0936469;0.048697;0.257212
72;calc iter;100;3.89201;2.51746;5.09346
72;calc total;1;390.096;390.096;390.096
72;total;1;435.701;435.701;435.701
73;initialize;1;20.0516;20.0516;20.0516
73;async;100;0.385252;0.0481382;0.772777
73;inner;100;3.42767;3.14961;3.71581
73;wait;100;7.13257e-05;2.948e-05;0.000265727
73;boundary;100;0.0790065;0.0485621;0.262664
73;calc iter;100;3.89201;3.70155;4.07564
73;calc total;1;390.096;390.096;390.096
73;total;1;435.944;435.944;435.944
74;initialize;1;20.0332;20.0332;20.0332
74;async;100;0.387897;0.0453061;0.765226
74;inner;100;3.42907;3.1497;3.72903
74;wait;100;4.43598e-05;2.642e-05;0.000224818
74;boundary;100;0.0751063;0.0476846;0.251576
74;calc iter;100;3.89212;3.70864;4.0826
74;calc total;1;390.096;390.096;390.096
74;total;1;435.926;435.926;435.926
75;initialize;1;20.6588;20.6588;20.6588
75;async;100;0.383752;0.0512483;0.755628
75;inner;100;3.43163;3.14992;3.73185
75;wait;100;5.91734e-05;2.9619e-05;0.000224298
75;boundary;100;0.0766455;0.0475312;0.257202
75;calc iter;100;3.89209;3.69367;4.07913
75;calc total;1;390.096;390.096;390.096
75;total;1;436.551;436.551;436.551
76;initialize;1;20.694;20.694;20.694
76;async;100;0.382368;0.0418684;1.0784
76;inner;100;3.42354;2.9001;3.71323
76;wait;100;9.58855e-05;3.819e-05;0.000280697
76;boundary;100;0.0854843;0.0521489;0.26128
76;calc iter;100;3.89149;3.05221;4.56418
76;calc total;1;390.096;390.096;390.096
76;total;1;436.587;436.587;436.587
77;initialize;1;19.8849;19.8849;19.8849
77;async;100;0.374485;0.036778;0.738926
77;inner;100;3.43989;3.15019;3.71275
77;wait;100;6.83376e-05;3.024e-05;0.000214818
77;boundary;100;0.0770942;0.0504281;0.255938
77;calc iter;100;3.89154;3.65165;4.12862
77;calc total;1;390.096;390.096;390.096
77;total;1;435.778;435.778;435.778
78;initialize;1;19.9409;19.9409;19.9409
78;async;100;0.371367;0.0388885;0.742063
78;inner;100;3.44454;3.15187;3.73504
78;wait;100;4.84026e-05;2.338e-05;0.000151218
78;boundary;100;0.075788;0.0540709;0.247905
78;calc iter;100;3.89174;3.67851;4.13297
78;calc total;1;390.096;390.096;390.096
78;total;1;435.833;435.833;435.833
79;initialize;1;20.1779;20.1779;20.1779
79;async;100;0.367632;0.0409638;0.735682
79;inner;100;3.44517;3.1458;3.73349
79;wait;100;5.07519e-05;2.301e-05;0.000169738
79;boundary;100;0.0790095;0.051047;0.247742
79;calc iter;100;3.89187;3.66989;4.13521
79;calc total;1;390.096;390.096;390.096
79;total;1;436.071;436.071;436.071
80;initialize;1;19.4179;19.4179;19.4179
80;async;100;0.346738;0.108467;1.11429
80;inner;100;3.44013;2.77;3.66233
80;wait;100;7.04185e-05;4.6929e-05;0.000106529
80;boundary;100;0.100441;0.0622679;0.207675
80;calc iter;100;3.88738;3.32452;4.27764
80;calc total;1;390.096;390.096;390.096
80;total;1;435.311;435.311;435.311
81;initialize;1;20.7468;20.7468;20.7468
81;async;100;0.323344;0.108527;0.948721
81;inner;100;3.47194;2.98226;3.66223
81;wait;100;5.98261e-05;3.4019e-05;0.000148958
81;boundary;100;0.09231;0.0623192;0.211493
81;calc iter;100;3.88766;3.3897;4.21524
81;calc total;1;390.096;390.096;390.096
81;total;1;436.64;436.64;436.64
82;initialize;1;19.5085;19.5085;19.5085
82;async;100;0.307079;0.10833;1.04787
82;inner;100;3.49389;2.98993;3.67202
82;wait;100;5.4151e-05;3.022e-05;0.000106569
82;boundary;100;0.0868977;0.0656252;0.225072
82;calc iter;100;3.88792;3.38846;4.27186
82;calc total;1;390.096;390.096;390.096
82;total;1;435.401;435.401;435.401
83;initialize;1;20.0512;20.0512;20.0512
83;async;100;0.314388;0.0892086;1.05225
83;inner;100;3.48886;2.98108;3.67107
83;wait;100;5.90057e-05;3.581e-05;0.000170188
83;boundary;100;0.0846581;0.0622198;0.216356
83;calc iter;100;3.88797;3.36649;4.26323
83;calc total;1;390.096;390.096;390.096
83;total;1;435.944;435.944;435.944
84;initialize;1;20.0714;20.0714;20.0714
84;async;100;0.338542;0.0919068;1.15256
84;inner;100;3.45643;2.75382;3.66448
84;wait;100;6.8207e-05;4.673e-05;0.000136699
84;boundary;100;0.0934685;0.0618916;0.205771
84;calc iter;100;3.88851;3.32424;4.45598
84;calc total;1;390.096;390.096;390.096
84;total;1;435.964;435.964;435.964
85;initialize;1;19.9586;19.9586;19.9586
85;async;100;0.307214;0.0577096;0.74274
85;inner;100;3.49637;3.13495;3.67251
85;wait;100;6.5159e-05;3.5479e-05;0.000142949
85;boundary;100;0.0848;0.0619484;0.202184
85;calc iter;100;3.88845;3.49805;4.12459
85;calc total;1;390.096;390.096;390.096
85;total;1;435.851;435.851;435.851
86;initialize;1;19.6354;19.6354;19.6354
86;async;100;0.289928;0.024467;0.742826
86;inner;100;3.50813;3.13262;3.67349
86;wait;100;5.55626e-05;3.2269e-05;0.000144619
86;boundary;100;0.0904688;0.0610616;0.217243
86;calc iter;100;3.88859;3.3921;4.07894
86;calc total;1;390.096;390.096;390.096
86;total;1;435.528;435.528;435.528
87;initialize;1;20.499;20.499;20.499
87;async;100;0.293914;0.0218447;0.766844
87;inner;100;3.50803;3.12585;3.68114
87;wait;100;5.46498e-05;3.194e-05;0.000101819
87;boundary;100;0.086678;0.0617646;0.219963
87;calc iter;100;3.88868;3.48074;4.07527
87;calc total;1;390.096;390.096;390.096
87;total;1;436.392;436.392;436.392
88;initialize;1;20.7852;20.7852;20.7852
88;async;100;0.239992;0.0308525;1.03857
88;inner;100;3.53537;2.96085;3.71369
88;wait;100;8.9102e-05;4.0639e-05;0.000280497
88;boundary;100;0.116006;0.0545359;0.280319
88;calc iter;100;3.89147;3.09982;4.53228
88;calc total;1;390.096;390.096;390.096
88;total;1;436.678;436.678;436.678
89;initialize;1;20.8661;20.8661;20.8661
89;async;100;0.231576;0.0320562;0.674814
89;inner;100;3.54912;3.20191;3.71735
89;wait;100;7.26246e-05;3.8329e-05;0.000224847
89;boundary;100;0.110723;0.0521467;0.277361
89;calc iter;100;3.8915;3.45977;4.17186
89;calc total;1;390.096;390.096;390.096
89;total;1;436.758;436.758;436.758
90;initialize;1;20.6583;20.6583;20.6583
90;async;100;0.22722;0.0230209;0.598596
90;inner;100;3.55671;3.26835;3.79853
90;wait;100;5.69669e-05;2.376e-05;0.000223417
90;boundary;100;0.107544;0.0506431;0.267016
90;calc iter;100;3.89154;3.54262;4.10241
90;calc total;1;390.096;390.096;390.096
90;total;1;436.551;436.551;436.551
91;initialize;1;20.8661;20.8661;20.8661
91;async;100;0.229075;0.0291552;0.59454
91;inner;100;3.55559;3.26546;3.79614
91;wait;100;6.0724e-05;2.669e-05;0.000239748
91;boundary;100;0.106829;0.0500037;0.260349
91;calc iter;100;3.89156;3.5304;4.10411
91;calc total;1;390.096;390.096;390.096
91;total;1;436.758;436.758;436.758
92;initialize;1;20.2728;20.2728;20.2728
92;async;100;0.239657;0.0318383;1.06085
92;inner;100;3.53963;2.93003;3.76957
92;wait;100;8.28119e-05;3.309e-05;0.000243458
92;boundary;100;0.111755;0.0625054;0.280512
92;calc iter;100;3.89113;3.06608;4.58643
92;calc total;1;390.096;390.096;390.096
92;total;1;436.165;436.165;436.165
93;initialize;1;20.7584;20.7584;20.7584
93;async;100;0.234799;0.032644;0.559411
93;inner;100;3.55107;3.29817;3.72557
93;wait;100;6.93151e-05;3.531e-05;0.000174409
93;boundary;100;0.105259;0.0609982;0.279382
93;calc iter;100;3.8912;3.68223;4.09572
93;calc total;1;390.096;390.096;390.096
93;total;1;436.651;436.651;436.651
94;initialize;1;20.0715;20.0715;20.0715
94;async;100;0.229099;0.0294748;0.560562
94;inner;100;3.55844;3.2985;3.81053
94;wait;100;5.5388e-05;2.474e-05;0.000263077
94;boundary;100;0.103701;0.0586625;0.263673
94;calc iter;100;3.8913;3.70202;4.10375
94;calc total;1;390.096;390.096;390.096
94;total;1;435.964;435.964;435.964
95;initialize;1;20.8997;20.8997;20.8997
95;async;100;0.229349;0.0271893;0.569386
95;inner;100;3.55737;3.29631;3.80676
95;wait;100;5.78875e-05;2.3599e-05;0.000260017
95;boundary;100;0.1046;0.0558351;0.262253
95;calc iter;100;3.89138;3.70405;4.104
95;calc total;1;390.096;390.096;390.096
95;total;1;436.792;436.792;436.792
96;initialize;1;20.1782;20.1782;20.1782
96;async;100;0.520314;0.0840631;1.38555
96;inner;100;3.26847;2.5313;3.66273
96;wait;100;6.75477e-05;2.9509e-05;0.000137078
96;boundary;100;0.101559;0.0621052;0.241014
96;calc iter;100;3.89041;3.03346;4.57124
96;calc total;1;390.096;390.096;390.096
96;total;1;436.071;436.071;436.071
97;initialize;1;20.8239;20.8239;20.8239
97;async;100;0.450928;0.107131;1.12616
97;inner;100;3.35355;2.9466;3.66026
97;wait;100;5.94701e-05;3.438e-05;0.000147528
97;boundary;100;0.0860433;0.0590802;0.241357
97;calc iter;100;3.89058;3.47238;4.44546
97;calc total;1;390.096;390.096;390.096
97;total;1;436.716;436.716;436.716
98;initialize;1;20.565;20.565;20.565
98;async;100;0.43297;0.107101;0.80771
98;inner;100;3.38445;3.06069;3.67177
98;wait;100;4.53701e-05;2.497e-05;0.000126908
98;boundary;100;0.0733969;0.0576387;0.246785
98;calc iter;100;3.89086;3.48726;4.19528
98;calc total;1;390.096;390.096;390.096
98;total;1;436.457;436.457;436.457
99;initialize;1;20.905;20.905;20.905
99;async;100;0.440693;0.107367;0.873329
99;inner;100;3.36488;3.04758;3.67153
99;wait;100;5.21556e-05;2.8119e-05;0.000105789
99;boundary;100;0.0854523;0.0594008;0.248788
99;calc iter;100;3.89109;3.47332;4.22292
99;calc total;1;390.096;390.096;390.096
99;total;1;436.797;436.797;436.797
100;initialize;1;20.7471;20.7471;20.7471
100;async;100;0.502651;0.106653;1.22383
100;inner;100;3.29298;2.81592;3.65825
100;wait;100;7.2434e-05;5.004e-05;0.000135138
100;boundary;100;0.0957811;0.0628644;0.241613
100;calc iter;100;3.89149;3.13226;4.53387
100;calc total;1;390.096;390.096;390.096
100;total;1;436.64;436.64;436.64
101;initialize;1;19.9956;19.9956;19.9956
101;async;100;0.434312;0.107503;0.991142
101;inner;100;3.37571;3.09661;3.65807
101;wait;100;5.35104e-05;3.196e-05;9.5149e-05
101;boundary;100;0.0814296;0.0598975;0.241601
101;calc iter;100;3.8915;3.41085;4.3332
101;calc total;1;390.096;390.096;390.096
101;total;1;435.888;435.888;435.888
102;initialize;1;19.977;19.977;19.977
102;async;100;0.419327;0.088852;0.983102
102;inner;100;3.39842;3.11839;3.66776
102;wait;100;4.54974e-05;2.702e-05;0.000137209
102;boundary;100;0.0738428;0.0588733;0.239439
102;calc iter;100;3.89164;3.32978;4.31131
102;calc total;1;390.096;390.096;390.096
102;total;1;435.869;435.869;435.869
103;initialize;1;20.0892;20.0892;20.0892
103;async;100;0.420238;0.106903;1.03843
103;inner;100;3.39457;3.11445;3.66876
103;wait;100;4.52654e-05;2.8499e-05;8.6109e-05
103;boundary;100;0.0767467;0.0603904;0.239936
103;calc iter;100;3.8916;3.39411;4.37808
103;calc total;1;390.096;390.096;390.096
103;total;1;435.982;435.982;435.982
104;initialize;1;19.3896;19.3896;19.3896
104;async;100;0.341269;0.0359285;1.22725
104;inner;100;3.46161;2.85084;3.70015
104;wait;100;8.13405e-05;4.7349e-05;0.000150489
104;boundary;100;0.0914653;0.0575576;0.23563
104;calc iter;100;3.89443;2.99568;4.70284
104;calc total;1;390.096;390.096;390.096
104;total;1;435.282;435.282;435.282
105;initialize;1;20.1264;20.1264;20.1264
105;async;100;0.331424;0.0449107;0.569754
105;inner;100;3.48051;3.30326;3.69959
105;wait;100;7.12953e-05;3.1839e-05;0.000149828
105;boundary;100;0.0823621;0.0567885;0.263326
105;calc iter;100;3.89437;3.65322;4.06446
105;calc total;1;390.096;390.096;390.096
105;total;1;436.019;436.019;436.019
106;initialize;1;19.3894;19.3894;19.3894
106;async;100;0.332931;0.03101;0.555631
106;inner;100;3.48457;3.33735;3.78033
106;wait;100;4.65412e-05;2.4469e-05;0.000351926
106;boundary;100;0.076933;0.0535335;0.244649
106;calc iter;100;3.89449;3.6986;4.13319
106;calc total;1;390.096;390.096;390.096
106;total;1;435.282;435.282;435.282
107;initialize;1;20.0129;20.0129;20.0129
107;async;100;0.327553;0.0292545;0.552372
107;inner;100;3.48641;3.33152;3.7799
107;wait;100;5.82051e-05;2.6789e-05;0.000541004
107;boundary;100;0.0804764;0.0551104;0.244729
107;calc iter;100;3.8945;3.69051;4.13298
107;calc total;1;390.096;390.096;390.096
107;total;1;435.905;435.905;435.905
108;initialize;1;20.1073;20.1073;20.1073
108;async;100;0.329608;0.0286408;0.686041
108;inner;100;3.47639;3.19849;3.75527
108;wait;100;8.82784e-05;3.4599e-05;0.000572384
108;boundary;100;0.08817;0.060313;0.26819
108;calc iter;100;3.89426;3.43197;4.22894
108;calc total;1;390.096;390.096;390.096
108;total;1;436;436;436
109;initialize;1;20.3851;20.3851;20.3851
109;async;100;0.329721;0.0439489;0.562337
109;inner;100;3.48641;3.35823;3.70615
109;wait;100;7.1761e-05;2.7039e-05;0.000150669
109;boundary;100;0.0780673;0.0584859;0.236417
109;calc iter;100;3.89427;3.69311;4.05647
109;calc total;1;390.096;390.096;390.096
109;total;1;436.277;436.277;436.277
110;initialize;1;20.0128;20.0128;20.0128
110;async;100;0.325312;0.0288945;0.559149
110;inner;100;3.49002;3.35789;3.78565
110;wait;100;5.04999e-05;2.3929e-05;0.000404726
110;boundary;100;0.078992;0.0575284;0.245337
110;calc iter;100;3.89438;3.70536;4.13934
110;calc total;1;390.096;390.096;390.096
110;total;1;435.905;435.905;435.905
111;initialize;1;19.3408;19.3408;19.3408
111;async;100;0.323186;0.0293238;0.554988
111;inner;100;3.49117;3.36064;3.78492
111;wait;100;5.44535e-05;2.689e-05;0.000502855
111;boundary;100;0.0800327;0.0585237;0.244315
111;calc iter;100;3.89444;3.69729;4.13736
111;calc total;1;390.096;390.096;390.096
111;total;1;435.233;435.233;435.233
112;initialize;1;20.703;20.703;20.703
112;async;100;0.518453;0.100326;0.998643
112;inner;100;3.27633;2.92326;3.65718
112;wait;100;6.71464e-05;2.853e-05;0.000139509
112;boundary;100;0.0978075;0.0581929;0.200252
112;calc iter;100;3.89266;3.22466;4.46466
112;calc total;1;390.096;390.096;390.096
112;total;1;436.595;436.595;436.595
113;initialize;1;20.144;20.144;20.144
113;async;100;0.433578;0.0888415;0.929628
113;inner;100;3.37488;2.90012;3.66079
113;wait;100;5.2997e-05;2.98e-05;0.000163548
113;boundary;100;0.0843525;0.0573045;0.203765
113;calc iter;100;3.89287;3.40674;4.22973
113;calc total;1;390.096;390.096;390.096
113;total;1;436.037;436.037;436.037
114;initialize;1;20.6688;20.6688;20.6688
114;async;100;0.42047;0.100352;0.960769
114;inner;100;3.40082;2.9178;3.66943
114;wait;100;4.43669e-05;2.514e-05;0.000146098
114;boundary;100;0.0717993;0.0578336;0.213621
114;calc iter;100;3.89314;3.42087;4.17289
114;calc total;1;390.096;390.096;390.096
114;total;1;436.561;436.561;436.561
115;initialize;1;20.3847;20.3847;20.3847
115;async;100;0.425795;0.0968605;0.791935
115;inner;100;3.389;3.01313;3.66136
115;wait;100;4.85698e-05;2.835e-05;0.000106189
115;boundary;100;0.0783984;0.0599536;0.200316
115;calc iter;100;3.89325;3.61633;4.19623
115;calc total;1;390.096;390.096;390.096
115;total;1;436.277;436.277;436.277
116;initialize;1;19.5916;19.5916;19.5916
116;async;100;0.573483;0.0932166;1.467
116;inner;100;3.21928;2.55496;3.66209
116;wait;100;6.59926e-05;4.235e-05;0.000141469
116;boundary;100;0.10153;0.0617971;0.202566
116;calc iter;100;3.89436;2.82256;4.66229
116;calc total;1;390.096;390.096;390.096
116;total;1;435.484;435.484;435.484
117;initialize;1;19.3175;19.3175;19.3175
117;async;100;0.45735;0.0829172;0.905112
117;inner;100;3.35209;3.00774;3.66047
117;wait;100;4.89426e-05;2.782e-05;0.000137809
117;boundary;100;0.0845957;0.0603899;0.200218
117;calc iter;100;3.89409;3.38868;4.34479
117;calc total;1;390.096;390.096;390.096
117;total;1;435.21;435.21;435.21
118;initialize;1;19.318;19.318;19.318
118;async;100;0.434379;0.0983911;0.899609
118;inner;100;3.38773;3.05562;3.67266
118;wait;100;3.96241e-05;2.5969e-05;0.000143129
118;boundary;100;0.0722981;0.0575861;0.224791
118;calc iter;100;3.89445;3.36493;4.28404
118;calc total;1;390.096;390.096;390.096
118;total;1;435.21;435.21;435.21
119;initialize;1;19.659;19.659;19.659
119;async;100;0.442706;0.0970939;0.876858
119;inner;100;3.3701;3.0428;3.66031
119;wait;100;4.83492e-05;2.797e-05;0.000142599
119;boundary;100;0.0815907;0.0598003;0.193591
119;calc iter;100;3.89445;3.40941;4.41968
119;calc total;1;390.096;390.096;390.096
119;total;1;435.552;435.552;435.552
120;initialize;1;20.8661;20.8661;20.8661
120;async;100;0.304702;0.0317508;0.902176
120;inner;100;3.49702;3.08017;3.74254
120;wait;100;9.02693e-05;4.21e-05;0.000365236
120;boundary;100;0.0949276;0.068345;0.250257
120;calc iter;100;3.89674;3.23783;4.45038
120;calc total;1;390.096;390.096;390.096
120;total;1;436.758;436.758;436.758
121;initialize;1;20.6588;20.6588;20.6588
121;async;100;0.298533;0.0316266;0.422418
121;inner;100;3.51739;3.40275;3.72987
121;wait;100;7.25732e-05;3.196e-05;0.000363266
121;boundary;100;0.0808362;0.0568455;0.260324
121;calc iter;100;3.89683;3.77038;4.09579
121;calc total;1;390.096;390.096;390.096
121;total;1;436.551;436.551;436.551
122;initialize;1;20.6512;20.6512;20.6512
122;async;100;0.297497;0.029541;0.42964
122;inner;100;3.52086;3.41288;3.78677
122;wait;100;5.10095e-05;2.408e-05;0.000441885
122;boundary;100;0.0784807;0.0544144;0.223672
122;calc iter;100;3.89689;3.77886;4.11705
122;calc total;1;390.096;390.096;390.096
122;total;1;436.544;436.544;436.544
123;initialize;1;20.7471;20.7471;20.7471
123;async;100;0.293499;0.0324119;0.458794
123;inner;100;3.52178;3.40731;3.77516
123;wait;100;6.1083e-05;2.49e-05;0.000460425
123;boundary;100;0.0815637;0.0529798;0.228346
123;calc iter;100;3.89691;3.77286;4.10896
123;calc total;1;390.096;390.096;390.096
123;total;1;436.64;436.64;436.64
124;initialize;1;20.8661;20.8661;20.8661
124;async;100;0.297486;0.0459587;0.460213
124;inner;100;3.51125;3.4013;3.70021
124;wait;100;8.2661e-05;3.199e-05;0.000348746
124;boundary;100;0.0877209;0.0517859;0.285049
124;calc iter;100;3.89655;3.68478;4.08661
124;calc total;1;390.096;390.096;390.096
124;total;1;436.758;436.758;436.758
125;initialize;1;20.8659;20.8659;20.8659
125;async;100;0.297815;0.0307628;0.428334
125;inner;100;3.51816;3.40766;3.69987
125;wait;100;6.61847e-05;2.499e-05;0.000164858
125;boundary;100;0.0805127;0.0512849;0.237259
125;calc iter;100;3.89656;3.76039;4.0117
125;calc total;1;390.096;390.096;390.096
125;total;1;436.759;436.759;436.759
126;initialize;1;20.2732;20.2732;20.2732
126;async;100;0.295484;0.03;0.43784
126;inner;100;3.524;3.41286;3.77356
126;wait;100;4.78378e-05;2.477e-05;0.000491295
126;boundary;100;0.0772462;0.0539907;0.227738
126;calc iter;100;3.89678;3.75986;4.10819
126;calc total;1;390.096;390.096;390.096
126;total;1;436.165;436.165;436.165
127;initialize;1;20.1784;20.1784;20.1784
127;async;100;0.291311;0.0306943;0.4252
127;inner;100;3.52552;3.41239;3.7463
127;wait;100;5.54651e-05;2.5499e-05;0.000347826
127;boundary;100;0.0798767;0.0549699;0.248691
127;calc iter;100;3.89676;3.75685;4.09787
127;calc total;1;390.096;390.096;390.096
127;total;1;436.071;436.071;436.071
