# Supplementary material for: A Halo abstraction for distributed n-dimensional structured grids within the C++ PGAS library DASH
Source: PeerJ Comput Sci. 2023 Feb 3;9:e1203. doi: 10.7717/peerj-cs.1203 (PMC10280232; doi:10.7717/peerj-cs.1203)
Supplement: Supplemental Information 3 [file peerj-cs-09-1203-s003.gz › raw_romeo/res_3d_romeo/strong/mpi_heat3d_n1_c128_3000_21918191.out]

MPI
Running Jacobi on 128 processors with (8, 4 4) elements.
Array Dimensions: 3000 3000 3000
Block Dimensions: 375 750 750
== Energy Conservation Check ==
initial Energy:              125.000
  final Energy:              125.000
    Difference:               -0.000
== Time Statistics ==
Completed 100 iterations.
# unit_id;function_name;num_calls;avg_runtime;min_runtime;max_runtime
0;calc total;1;387.05;387.05;387.05
0;calc update async;100;0.000170085;1.909e-05;0.0139554
0;calc inner;100;3.17411;1.83626;3.69434
0;calc wait;100;0.619978;0.0696061;2.12428
0;calc bound;100;0.0690817;0.0381393;0.148248
0;calc iter;100;3.86765;3.65382;4.05951
0;total;1;412.958;412.958;412.958
1;calc total;1;387.05;387.05;387.05
1;calc update async;100;0.000163696;1.607e-05;0.0128917
1;calc inner;100;3.28575;2.62032;3.651
1;calc wait;100;0.494634;0.102794;1.26809
1;calc bound;100;0.0821156;0.0360661;0.147607
1;calc iter;100;3.86736;3.72957;4.02775
1;total;1;412.952;412.952;412.952
2;calc total;1;387.05;387.05;387.05
2;calc update async;100;0.000147235;2.2069e-05;0.0103939
2;calc inner;100;3.38265;2.78106;3.67133
2;calc wait;100;0.390655;0.108338;1.07113
2;calc bound;100;0.0890323;0.0397305;0.133979
2;calc iter;100;3.86793;3.751;3.95945
2;total;1;412.949;412.949;412.949
3;calc total;1;387.05;387.05;387.05
3;calc update async;100;0.000270442;1.992e-05;0.0231706
3;calc inner;100;3.39038;2.7868;3.7035
3;calc wait;100;0.382378;0.0647682;1.05851
3;calc bound;100;0.0898212;0.0443091;0.144464
3;calc iter;100;3.8677;3.75794;3.9907
3;total;1;412.618;412.618;412.618
4;calc total;1;387.05;387.05;387.05
4;calc update async;100;0.000260861;1.623e-05;0.0227345
4;calc inner;100;3.38792;2.69227;3.65348
4;calc wait;100;0.400094;0.0713277;1.14048
4;calc bound;100;0.0718904;0.0409379;0.141255
4;calc iter;100;3.86676;3.7007;4.03982
4;total;1;412.935;412.935;412.935
5;calc total;1;387.05;387.05;387.05
5;calc update async;100;0.000264475;1.806e-05;0.0228523
5;calc inner;100;3.38055;3.02292;3.6561
5;calc wait;100;0.408288;0.062567;0.855738
5;calc bound;100;0.0741093;0.0407696;0.138049
5;calc iter;100;3.86768;3.77098;3.96552
5;total;1;412.932;412.932;412.932
6;calc total;1;387.05;387.05;387.05
6;calc update async;100;0.000265758;2.967e-05;0.0223753
6;calc inner;100;3.43193;3.0903;3.66331
6;calc wait;100;0.334931;0.0946018;0.676341
6;calc bound;100;0.0959018;0.0377219;0.138875
6;calc iter;100;3.86838;3.80672;3.95014
6;total;1;412.935;412.935;412.935
7;calc total;1;387.05;387.05;387.05
7;calc update async;100;0.000262872;2.589e-05;0.0223905
7;calc inner;100;3.43107;3.12118;3.66237
7;calc wait;100;0.333065;0.0732616;0.697024
7;calc bound;100;0.0984077;0.0380151;0.141179
7;calc iter;100;3.86796;3.80723;3.95902
7;total;1;412.615;412.615;412.615
8;calc total;1;387.05;387.05;387.05
8;calc update async;100;0.000262594;2.183e-05;0.0230449
8;calc inner;100;3.56217;3.36474;3.6905
8;calc wait;100;0.22136;0.0745687;0.394239
8;calc bound;100;0.0757896;0.0423686;0.121367
8;calc iter;100;3.86919;3.78983;3.95613
8;total;1;412.891;412.891;412.891
9;calc total;1;387.05;387.05;387.05
9;calc update async;100;0.000255036;1.89e-05;0.0222361
9;calc inner;100;3.55681;3.348;3.68914
9;calc wait;100;0.225872;0.0577904;0.463079
9;calc bound;100;0.0768716;0.038967;0.101539
9;calc iter;100;3.86918;3.78305;3.97711
9;total;1;412.577;412.577;412.577
10;calc total;1;387.05;387.05;387.05
10;calc update async;100;0.000274277;2.8899e-05;0.0230922
10;calc inner;100;3.52835;3.33318;3.6993
10;calc wait;100;0.235893;0.0963587;0.416607
10;calc bound;100;0.0975567;0.0352723;0.115451
10;calc iter;100;3.86975;3.79868;4.02084
10;total;1;412.574;412.574;412.574
11;calc total;1;387.05;387.05;387.05
11;calc update async;100;0.000261405;2.583e-05;0.0222364
11;calc inner;100;3.52308;3.34493;3.69841
11;calc wait;100;0.23678;0.0820103;0.438115
11;calc bound;100;0.102208;0.0367623;0.11764
11;calc iter;100;3.86917;3.80647;3.93803
11;total;1;412.538;412.538;412.538
12;calc total;1;387.05;387.05;387.05
12;calc update async;100;0.00026248;1.874e-05;0.023072
12;calc inner;100;3.51092;2.90383;3.6892
12;calc wait;100;0.284854;0.0942187;0.987138
12;calc bound;100;0.065818;0.0417555;0.111406
12;calc iter;100;3.86879;3.79072;3.99769
12;total;1;412.615;412.615;412.615
13;calc total;1;387.05;387.05;387.05
13;calc update async;100;0.00026877;1.841e-05;0.0230604
13;calc inner;100;3.51509;2.93163;3.68852
13;calc wait;100;0.263185;0.0690398;0.939872
13;calc bound;100;0.0830307;0.0369141;0.126874
13;calc iter;100;3.86815;3.75559;3.93638
13;total;1;412.614;412.614;412.614
14;calc total;1;387.05;387.05;387.05
14;calc update async;100;0.000268184;2.215e-05;0.0228289
14;calc inner;100;3.54563;3.29958;3.6983
14;calc wait;100;0.227117;0.0964179;0.437883
14;calc bound;100;0.0873949;0.0407868;0.11169
14;calc iter;100;3.86895;3.80496;3.97561
14;total;1;412.615;412.615;412.615
15;calc total;1;387.05;387.05;387.05
15;calc update async;100;0.000261291;1.857e-05;0.0224271
15;calc inner;100;3.54124;3.32943;3.69819
15;calc wait;100;0.231214;0.0873394;0.41297
15;calc bound;100;0.0888717;0.0432377;0.116943
15;calc iter;100;3.86923;3.80935;3.97326
15;total;1;412.595;412.595;412.595
16;calc total;1;387.05;387.05;387.05
16;calc update async;100;0.000158842;2.05e-05;0.0128797
16;calc inner;100;3.53402;3.25955;3.67032
16;calc wait;100;0.25803;0.0934623;0.607621
16;calc bound;100;0.071681;0.0547542;0.108895
16;calc iter;100;3.86698;3.7628;3.95524
16;total;1;412.568;412.568;412.568
17;calc total;1;387.05;387.05;387.05
17;calc update async;100;0.000253596;1.853e-05;0.0222375
17;calc inner;100;3.54532;3.17371;3.67193
17;calc wait;100;0.235526;0.0983821;0.677533
17;calc bound;100;0.0835145;0.0568965;0.121546
17;calc iter;100;3.86715;3.82876;4.00053
17;total;1;412.575;412.575;412.575
18;calc total;1;387.05;387.05;387.05
18;calc update async;100;0.000265521;2.5449e-05;0.0228591
18;calc inner;100;3.58348;3.46209;3.67773
18;calc wait;100;0.185851;0.0786012;0.288032
18;calc bound;100;0.0912446;0.058915;0.112876
18;calc iter;100;3.86786;3.81884;3.93281
18;total;1;412.554;412.554;412.554
19;calc total;1;387.05;387.05;387.05
19;calc update async;100;0.000268106;2.69e-05;0.0231153
19;calc inner;100;3.57209;3.45377;3.67696
19;calc wait;100;0.195125;0.0761705;0.295041
19;calc bound;100;0.0977008;0.0589706;0.123664
19;calc iter;100;3.86786;3.81446;3.95387
19;total;1;412.558;412.558;412.558
20;calc total;1;387.05;387.05;387.05
20;calc update async;100;0.000244899;2.0019e-05;0.0213035
20;calc inner;100;3.57092;3.22373;3.66046
20;calc wait;100;0.219522;0.0785934;0.609501
20;calc bound;100;0.0769392;0.0530404;0.107931
20;calc iter;100;3.86817;3.80157;3.92583
20;total;1;412.589;412.589;412.589
21;calc total;1;387.05;387.05;387.05
21;calc update async;100;0.000230118;2.067e-05;0.0194624
21;calc inner;100;3.5801;3.29997;3.66359
21;calc wait;100;0.205378;0.0751904;0.544993
21;calc bound;100;0.0819016;0.0535122;0.111521
21;calc iter;100;3.86844;3.79252;3.97014
21;total;1;412.587;412.587;412.587
22;calc total;1;387.05;387.05;387.05
22;calc update async;100;0.000267543;2.475e-05;0.0228391
22;calc inner;100;3.56954;3.47125;3.67749
22;calc wait;100;0.201126;0.0448699;0.343356
22;calc bound;100;0.0964019;0.0550357;0.116454
22;calc iter;100;3.8689;3.76242;3.99663
22;total;1;412.612;412.612;412.612
23;calc total;1;387.05;387.05;387.05
23;calc update async;100;0.000253879;2.675e-05;0.0212601
23;calc inner;100;3.56358;3.47971;3.66765
23;calc wait;100;0.199134;0.0672292;0.295532
23;calc bound;100;0.105038;0.0577733;0.121944
23;calc iter;100;3.86888;3.77033;4.01972
23;total;1;412.612;412.612;412.612
24;calc total;1;387.05;387.05;387.05
24;calc update async;100;0.000163226;2.1539e-05;0.0128684
24;calc inner;100;3.65143;3.59173;3.70036
24;calc wait;100;0.12189;0.0869153;0.212374
24;calc bound;100;0.0862839;0.0656209;0.105138
24;calc iter;100;3.86902;3.79548;3.94803
24;total;1;412.596;412.596;412.596
25;calc total;1;387.05;387.05;387.05
25;calc update async;100;0.000164152;2.108e-05;0.0127451
25;calc inner;100;3.65019;3.50216;3.6973
25;calc wait;100;0.122737;0.0837985;0.327126
25;calc bound;100;0.0870811;0.056095;0.107083
25;calc iter;100;3.86909;3.78912;3.95487
25;total;1;412.979;412.979;412.979
26;calc total;1;387.05;387.05;387.05
26;calc update async;100;0.00026912;2.329e-05;0.0231631
26;calc inner;100;3.63847;3.56984;3.70864
26;calc wait;100;0.128037;0.0662653;0.211528
26;calc bound;100;0.0990151;0.0359961;0.11543
26;calc iter;100;3.86945;3.71332;3.92876
26;total;1;412.976;412.976;412.976
27;calc total;1;387.05;387.05;387.05
27;calc update async;100;0.000270997;2.798e-05;0.0231506
27;calc inner;100;3.62955;3.57894;3.70104
27;calc wait;100;0.134079;0.094021;0.206218
27;calc bound;100;0.104446;0.0369108;0.119318
27;calc iter;100;3.86939;3.72242;4.02047
27;total;1;412.955;412.955;412.955
28;calc total;1;387.05;387.05;387.05
28;calc update async;100;0.00026493;2.324e-05;0.0230497
28;calc inner;100;3.64638;3.58928;3.70188
28;calc wait;100;0.129268;0.0779798;0.204592
28;calc bound;100;0.085074;0.0664651;0.107602
28;calc iter;100;3.86831;3.8227;3.91404
28;total;1;412.966;412.966;412.966
29;calc total;1;387.05;387.05;387.05
29;calc update async;100;0.000260171;2.599e-05;0.0222612
29;calc inner;100;3.63598;3.57838;3.70078
29;calc wait;100;0.133537;0.0950972;0.251169
29;calc bound;100;0.0944649;0.0698912;0.115671
29;calc iter;100;3.86847;3.79998;4.01644
29;total;1;412.976;412.976;412.976
30;calc total;1;387.05;387.05;387.05
30;calc update async;100;0.000265837;2.284e-05;0.0228119
30;calc inner;100;3.65053;3.61482;3.70886
30;calc wait;100;0.122929;0.0953056;0.190209
30;calc bound;100;0.0927316;0.0639161;0.11023
30;calc iter;100;3.86897;3.7993;3.99265
30;total;1;412.975;412.975;412.975
31;calc total;1;387.05;387.05;387.05
31;calc update async;100;0.000251916;2.4739e-05;0.0212804
31;calc inner;100;3.63665;3.59535;3.70815
31;calc wait;100;0.128889;0.101214;0.192378
31;calc bound;100;0.101794;0.0669357;0.117747
31;calc iter;100;3.86894;3.79362;3.95554
31;total;1;412.979;412.979;412.979
32;calc total;1;387.05;387.05;387.05
32;calc update async;100;0.000155932;1.7949e-05;0.0128555
32;calc inner;100;3.08003;1.45116;3.68156
32;calc wait;100;0.713954;0.0878978;2.55228
32;calc bound;100;0.0637508;0.0432031;0.115504
32;calc iter;100;3.8633;3.62705;4.18203
32;total;1;412.981;412.981;412.981
33;calc total;1;387.05;387.05;387.05
33;calc update async;100;0.000160076;2.158e-05;0.0124146
33;calc inner;100;3.22573;2.51969;3.67341
33;calc wait;100;0.557309;0.0950989;1.25498
33;calc bound;100;0.0762329;0.0489257;0.125501
33;calc iter;100;3.86388;3.76786;4.00321
33;total;1;412.958;412.958;412.958
34;calc total;1;387.05;387.05;387.05
34;calc update async;100;0.000171261;2.573e-05;0.0128604
34;calc inner;100;3.33517;2.6863;3.67563
34;calc wait;100;0.437118;0.0932452;1.12792
34;calc bound;100;0.0886085;0.0361092;0.135861
34;calc iter;100;3.86547;3.78392;3.96943
34;total;1;412.961;412.961;412.961
35;calc total;1;387.05;387.05;387.05
35;calc update async;100;0.000276556;2.7379e-05;0.0232154
35;calc inner;100;3.32682;2.68029;3.67466
35;calc wait;100;0.442069;0.0720831;1.11753
35;calc bound;100;0.0919915;0.0365334;0.129755
35;calc iter;100;3.86531;3.77666;3.98274
35;total;1;412.962;412.962;412.962
36;calc total;1;387.05;387.05;387.05
36;calc update async;100;0.000255776;1.704e-05;0.022417
36;calc inner;100;3.34643;2.5817;3.66376
36;calc wait;100;0.44651;0.0737894;1.39348
36;calc bound;100;0.0690114;0.0359894;0.13214
36;calc iter;100;3.86624;3.71091;4.03182
36;total;1;412.941;412.941;412.941
37;calc total;1;387.05;387.05;387.05
37;calc update async;100;0.000265893;1.795e-05;0.023115
37;calc inner;100;3.38714;2.9575;3.66246
37;calc wait;100;0.399538;0.0589298;0.967387
37;calc bound;100;0.0750204;0.0369465;0.133179
37;calc iter;100;3.86642;3.69139;4.03893
37;total;1;412.913;412.913;412.913
38;calc total;1;387.05;387.05;387.05
38;calc update async;100;0.000270419;2.206e-05;0.0230977
38;calc inner;100;3.40888;3.07369;3.67059
38;calc wait;100;0.361145;0.0643163;0.688907
38;calc bound;100;0.0931211;0.0375097;0.128082
38;calc iter;100;3.86691;3.7753;4.01317
38;total;1;412.931;412.931;412.931
39;calc total;1;387.05;387.05;387.05
39;calc update async;100;0.000267765;2.8699e-05;0.0223149
39;calc inner;100;3.40884;3.08299;3.67297
39;calc wait;100;0.357229;0.0646609;0.694075
39;calc bound;100;0.0966512;0.0386217;0.13338
39;calc iter;100;3.86689;3.74371;3.99155
39;total;1;412.929;412.929;412.929
40;calc total;1;387.05;387.05;387.05
40;calc update async;100;0.000265059;2.124e-05;0.0230788
40;calc inner;100;3.52988;3.18408;3.69565
40;calc wait;100;0.257509;0.0825595;0.645319
40;calc bound;100;0.0736;0.0377985;0.0948774
40;calc iter;100;3.86795;3.80222;3.96362
40;total;1;412.841;412.841;412.841
41;calc total;1;387.05;387.05;387.05
41;calc update async;100;0.000262078;2.391e-05;0.0223197
41;calc inner;100;3.54745;3.34612;3.70436
41;calc wait;100;0.234929;0.0522228;0.439515
41;calc bound;100;0.079429;0.0366744;0.11576
41;calc iter;100;3.86797;3.7496;4.0263
41;total;1;412.872;412.872;412.872
42;calc total;1;387.05;387.05;387.05
42;calc update async;100;0.000263289;2.6079e-05;0.0222751
42;calc inner;100;3.51924;3.24956;3.70172
42;calc wait;100;0.247695;0.087321;0.49718
42;calc bound;100;0.0959643;0.0364522;0.113542
42;calc iter;100;3.8685;3.75199;3.93477
42;total;1;412.871;412.871;412.871
43;calc total;1;387.05;387.05;387.05
43;calc update async;100;0.00026963;2.602e-05;0.0228514
43;calc inner;100;3.51774;3.2789;3.702
43;calc wait;100;0.246955;0.0933988;0.474649
43;calc bound;100;0.0982029;0.0368173;0.113149
43;calc iter;100;3.86849;3.76967;3.9715
43;total;1;412.847;412.847;412.847
44;calc total;1;387.05;387.05;387.05
44;calc update async;100;0.000252734;1.824e-05;0.0223269
44;calc inner;100;3.50154;3.17833;3.69194
44;calc wait;100;0.292664;0.0733814;0.692438
44;calc bound;100;0.0662391;0.0390953;0.0970679
44;calc iter;100;3.86676;3.76514;3.97383
44;total;1;412.594;412.594;412.594
45;calc total;1;387.05;387.05;387.05
45;calc update async;100;0.000257288;1.91e-05;0.0222493
45;calc inner;100;3.5065;2.92717;3.6941
45;calc wait;100;0.278692;0.0832546;0.976618
45;calc bound;100;0.0765047;0.0388279;0.109961
45;calc iter;100;3.86678;3.78641;3.98289
45;total;1;412.932;412.932;412.932
46;calc total;1;387.05;387.05;387.05
46;calc update async;100;0.000259987;2.6249e-05;0.0222393
46;calc inner;100;3.52686;3.30441;3.70187
46;calc wait;100;0.241119;0.0941669;0.448879
46;calc bound;100;0.0894917;0.0388544;0.115827
46;calc iter;100;3.86767;3.81394;4.0216
46;total;1;412.935;412.935;412.935
47;calc total;1;387.05;387.05;387.05
47;calc update async;100;0.00026028;2.522e-05;0.0222577
47;calc inner;100;3.51356;3.33373;3.70082
47;calc wait;100;0.252512;0.0858966;0.448912
47;calc bound;100;0.0961409;0.0388003;0.11842
47;calc iter;100;3.86772;3.81296;3.9595
47;total;1;412.905;412.905;412.905
48;calc total;1;387.05;387.05;387.05
48;calc update async;100;0.000257146;1.8799e-05;0.0228919
48;calc inner;100;3.4667;2.89886;3.66379
48;calc wait;100;0.32381;0.0736563;0.981092
48;calc bound;100;0.0672716;0.0489185;0.127203
48;calc iter;100;3.86051;3.67404;4.04612
48;total;1;412.836;412.836;412.836
49;calc total;1;387.05;387.05;387.05
49;calc update async;100;0.000149766;1.778e-05;0.0119405
49;calc inner;100;3.5009;3.09652;3.67988
49;calc wait;100;0.282958;0.08883;0.717189
49;calc bound;100;0.0749318;0.0503494;0.114856
49;calc iter;100;3.86083;3.68467;3.98173
49;total;1;412.836;412.836;412.836
50;calc total;1;387.05;387.05;387.05
50;calc update async;100;0.000169025;1.942e-05;0.0125955
50;calc inner;100;3.5435;3.35691;3.67885
50;calc wait;100;0.221674;0.0900438;0.432027
50;calc bound;100;0.0930804;0.0561046;0.12655
50;calc iter;100;3.86117;3.6877;3.99499
50;total;1;412.805;412.805;412.805
51;calc total;1;387.05;387.05;387.05
51;calc update async;100;0.000268738;2.6689e-05;0.022909
51;calc inner;100;3.53145;3.35947;3.66968
51;calc wait;100;0.229305;0.0780304;0.422373
51;calc bound;100;0.0981652;0.0567518;0.125394
51;calc iter;100;3.86101;3.67602;4.01547
51;total;1;412.804;412.804;412.804
52;calc total;1;387.05;387.05;387.05
52;calc update async;100;0.000263849;1.982e-05;0.0230901
52;calc inner;100;3.51486;2.89756;3.66447
52;calc wait;100;0.269052;0.049421;1.08162
52;calc bound;100;0.0764965;0.0512906;0.114002
52;calc iter;100;3.86142;3.64622;4.07661
52;total;1;412.829;412.829;412.829
53;calc total;1;387.05;387.05;387.05
53;calc update async;100;0.000260454;1.901e-05;0.0225258
53;calc inner;100;3.54282;3.23636;3.66075
53;calc wait;100;0.235362;0.07976;0.551468
53;calc bound;100;0.081937;0.0486873;0.113717
53;calc iter;100;3.86156;3.71471;4.01132
53;total;1;412.826;412.826;412.826
54;calc total;1;387.05;387.05;387.05
54;calc update async;100;0.000266974;2.057e-05;0.0225152
54;calc inner;100;3.54375;3.33586;3.67561
54;calc wait;100;0.217824;0.0750315;0.433133
54;calc bound;100;0.0986193;0.0407654;0.124405
54;calc iter;100;3.86171;3.74411;3.99574
54;total;1;412.849;412.849;412.849
55;calc total;1;387.05;387.05;387.05
55;calc update async;100;0.000255121;2.818e-05;0.0212905
55;calc inner;100;3.54677;3.33893;3.66123
55;calc wait;100;0.213688;0.0976783;0.458818
55;calc bound;100;0.0999538;0.0445327;0.123346
55;calc iter;100;3.86164;3.76628;3.97787
55;total;1;412.849;412.849;412.849
56;calc total;1;387.05;387.05;387.05
56;calc update async;100;0.000172667;2.308e-05;0.013696
56;calc inner;100;3.57509;3.37495;3.69192
56;calc wait;100;0.201098;0.0836756;0.524127
56;calc bound;100;0.0832194;0.0388043;0.115965
56;calc iter;100;3.86452;3.74077;3.98473
56;total;1;412.864;412.864;412.864
57;calc total;1;387.05;387.05;387.05
57;calc update async;100;0.000170724;2.227e-05;0.0136955
57;calc inner;100;3.57821;3.33128;3.69254
57;calc wait;100;0.194994;0.06051;0.403027
57;calc bound;100;0.0851489;0.0390057;0.11809
57;calc iter;100;3.86462;3.77446;3.99418
57;total;1;412.834;412.834;412.834
58;calc total;1;387.05;387.05;387.05
58;calc update async;100;0.000253613;2.915e-05;0.0213428
58;calc inner;100;3.55839;3.3112;3.70032
58;calc wait;100;0.202489;0.068161;0.426246
58;calc bound;100;0.10049;0.0374856;0.117563
58;calc iter;100;3.86479;3.75243;4.01465
58;total;1;412.837;412.837;412.837
59;calc total;1;387.05;387.05;387.05
59;calc update async;100;0.000272217;2.9459e-05;0.0231844
59;calc inner;100;3.56024;3.3217;3.69852
59;calc wait;100;0.201354;0.0599561;0.419576
59;calc bound;100;0.0996255;0.0382773;0.115312
59;calc iter;100;3.86477;3.76444;4.01883
59;total;1;412.836;412.836;412.836
60;calc total;1;387.05;387.05;387.05
60;calc update async;100;0.000253043;1.835e-05;0.0223396
60;calc inner;100;3.48717;2.80367;3.69469
60;calc wait;100;0.29581;0.0741837;0.983707
60;calc bound;100;0.0728732;0.0354886;0.118857
60;calc iter;100;3.86284;3.7301;4.0013
60;total;1;412.821;412.821;412.821
61;calc total;1;387.05;387.05;387.05
61;calc update async;100;0.000228573;1.939e-05;0.0196152
61;calc inner;100;3.52867;3.206;3.68426
61;calc wait;100;0.252963;0.0880733;0.600054
61;calc bound;100;0.0780806;0.0349083;0.113738
61;calc iter;100;3.86302;3.77617;3.97652
61;total;1;412.795;412.795;412.795
62;calc total;1;387.05;387.05;387.05
62;calc update async;100;0.000266115;2.2329e-05;0.02283
62;calc inner;100;3.55615;3.28602;3.70258
62;calc wait;100;0.212267;0.0797296;0.436378
62;calc bound;100;0.0910441;0.0365385;0.118927
62;calc iter;100;3.86396;3.78594;4.01432
62;total;1;412.821;412.821;412.821
63;calc total;1;387.05;387.05;387.05
63;calc update async;100;0.000263954;2.7389e-05;0.0224785
63;calc inner;100;3.54552;3.2997;3.70227
63;calc wait;100;0.217847;0.0952583;0.444442
63;calc bound;100;0.097831;0.0363963;0.118358
63;calc iter;100;3.86408;3.74382;3.99606
63;total;1;412.819;412.819;412.819
64;calc total;1;387.05;387.05;387.05
64;calc update async;100;0.000254815;1.725e-05;0.0226578
64;calc inner;100;3.59733;3.36195;3.67918
64;calc wait;100;0.178962;0.0748178;0.460715
64;calc bound;100;0.0784449;0.0528037;0.10164
64;calc iter;100;3.8621;3.76531;4.00071
64;total;1;412.836;412.836;412.836
65;calc total;1;387.05;387.05;387.05
65;calc update async;100;0.000261228;1.985e-05;0.0228555
65;calc inner;100;3.5967;3.51025;3.6602
65;calc wait;100;0.171519;0.0592624;0.259572
65;calc bound;100;0.0900857;0.0665357;0.110136
65;calc iter;100;3.86221;3.75376;3.95394
65;total;1;412.837;412.837;412.837
66;calc total;1;387.05;387.05;387.05
66;calc update async;100;0.000257284;2.266e-05;0.0223351
66;calc inner;100;3.58701;3.46121;3.67031
66;calc wait;100;0.174394;0.063918;0.388537
66;calc bound;100;0.095151;0.054427;0.120712
66;calc iter;100;3.86284;3.77802;3.97888
66;total;1;412.835;412.835;412.835
67;calc total;1;387.05;387.05;387.05
67;calc update async;100;0.000264619;2.579e-05;0.0228206
67;calc inner;100;3.58355;3.4798;3.66112
67;calc wait;100;0.174732;0.0828587;0.262198
67;calc bound;100;0.101572;0.0547208;0.124838
67;calc iter;100;3.86282;3.76882;4.00249
67;total;1;412.861;412.861;412.861
68;calc total;1;387.05;387.05;387.05
68;calc update async;100;0.000251225;1.731e-05;0.0223155
68;calc inner;100;3.46804;3.07137;3.68891
68;calc wait;100;0.31781;0.0882843;0.733086
68;calc bound;100;0.073499;0.0499257;0.110835
68;calc iter;100;3.86079;3.76472;3.98418
68;total;1;412.801;412.801;412.801
69;calc total;1;387.05;387.05;387.05
69;calc update async;100;0.000253009;1.705e-05;0.022301
69;calc inner;100;3.51504;3.09685;3.66491
69;calc wait;100;0.270736;0.0612496;0.758755
69;calc bound;100;0.074619;0.0528023;0.113594
69;calc iter;100;3.86211;3.7282;4.01631
69;total;1;412.774;412.774;412.774
70;calc total;1;387.05;387.05;387.05
70;calc update async;100;0.000265829;2.507e-05;0.0228077
70;calc inner;100;3.54947;3.39525;3.67613
70;calc wait;100;0.214288;0.0765196;0.323161
70;calc bound;100;0.0970462;0.0662562;0.131511
70;calc iter;100;3.86185;3.73757;3.97041
70;total;1;412.768;412.768;412.768
71;calc total;1;387.05;387.05;387.05
71;calc update async;100;0.000261797;2.363e-05;0.022594
71;calc inner;100;3.55241;3.40418;3.69308
71;calc wait;100;0.212478;0.0999195;0.312658
71;calc bound;100;0.0962383;0.0715516;0.120151
71;calc iter;100;3.86211;3.79179;3.98439
71;total;1;412.518;412.518;412.518
72;calc total;1;387.05;387.05;387.05
72;calc update async;100;0.000264032;2.327e-05;0.0228275
72;calc inner;100;3.62918;3.55929;3.69391
72;calc wait;100;0.142611;0.0666385;0.241184
72;calc bound;100;0.0866223;0.0650077;0.104874
72;calc iter;100;3.86265;3.76823;3.99375
72;total;1;412.789;412.789;412.789
73;calc total;1;387.05;387.05;387.05
73;calc update async;100;0.00025992;2.107e-05;0.0224846
73;calc inner;100;3.6319;3.36619;3.69148
73;calc wait;100;0.139396;0.0748221;0.479417
73;calc bound;100;0.0853666;0.0625399;0.104305
73;calc iter;100;3.86288;3.78233;3.9689
73;total;1;412.781;412.781;412.781
74;calc total;1;387.05;387.05;387.05
74;calc update async;100;0.00026176;2.587e-05;0.0224636
74;calc inner;100;3.6366;3.55768;3.70316
74;calc wait;100;0.124946;0.0616564;0.190338
74;calc bound;100;0.0963604;0.048873;0.116107
74;calc iter;100;3.86311;3.75037;3.94387
74;total;1;412.803;412.803;412.803
75;calc total;1;387.05;387.05;387.05
75;calc update async;100;0.000260874;2.334e-05;0.0222578
75;calc inner;100;3.6328;3.53564;3.70244
75;calc wait;100;0.129643;0.0818426;0.208011
75;calc bound;100;0.0989637;0.0580788;0.119713
75;calc iter;100;3.86302;3.73759;4.01816
75;total;1;412.768;412.768;412.768
76;calc total;1;387.05;387.05;387.05
76;calc update async;100;0.000261711;2.217e-05;0.0228465
76;calc inner;100;3.64805;3.5993;3.70334
76;calc wait;100;0.124208;0.0803134;0.241484
76;calc bound;100;0.0846314;0.0542091;0.0991206
76;calc iter;100;3.86309;3.76656;4.01785
76;total;1;412.786;412.786;412.786
77;calc total;1;387.05;387.05;387.05
77;calc update async;100;0.000261094;2.5939e-05;0.022429
77;calc inner;100;3.63889;3.56018;3.68377
77;calc wait;100;0.123644;0.0490683;0.257568
77;calc bound;100;0.0941479;0.06159;0.116298
77;calc iter;100;3.86311;3.76295;4.02883
77;total;1;412.782;412.782;412.782
78;calc total;1;387.05;387.05;387.05
78;calc update async;100;0.000266848;2.6229e-05;0.022845
78;calc inner;100;3.64072;3.56912;3.69565
78;calc wait;100;0.123979;0.0826144;0.238179
78;calc bound;100;0.0949211;0.0363961;0.121961
78;calc iter;100;3.86347;3.7137;4.02333
78;total;1;412.786;412.786;412.786
79;calc total;1;387.05;387.05;387.05
79;calc update async;100;0.000184814;2.2079e-05;0.0149806
79;calc inner;100;3.63561;3.5596;3.68327
79;calc wait;100;0.126249;0.0897998;0.199416
79;calc bound;100;0.100366;0.0366622;0.116879
79;calc iter;100;3.86346;3.72985;3.95832
79;total;1;412.785;412.785;412.785
80;calc total;1;387.05;387.05;387.05
80;calc update async;100;0.000248502;1.6609e-05;0.0222442
80;calc inner;100;3.06473;1.266;3.66037
80;calc wait;100;0.731115;0.0777283;2.60435
80;calc bound;100;0.0637494;0.0359683;0.118091
80;calc iter;100;3.86371;3.57045;4.25166
80;total;1;412.746;412.746;412.746
81;calc total;1;387.05;387.05;387.05
81;calc update async;100;0.000265048;1.639e-05;0.0231182
81;calc inner;100;3.24426;2.07531;3.66215
81;calc wait;100;0.530774;0.0750212;1.72853
81;calc bound;100;0.083418;0.040667;0.132326
81;calc iter;100;3.86175;3.60579;4.16823
81;total;1;412.731;412.731;412.731
82;calc total;1;387.05;387.05;387.05
82;calc update async;100;0.000247596;2.0169e-05;0.0206498
82;calc inner;100;3.29519;2.59354;3.66594
82;calc wait;100;0.478955;0.0602236;1.27727
82;calc bound;100;0.0872799;0.0358634;0.12281
82;calc iter;100;3.86442;3.62773;4.18651
82;total;1;412.693;412.693;412.693
83;calc total;1;387.05;387.05;387.05
83;calc update async;100;0.000178567;1.6849e-05;0.013745
83;calc inner;100;3.27301;2.65973;3.66917
83;calc wait;100;0.494201;0.0518869;1.28332
83;calc bound;100;0.0943609;0.0356851;0.127349
83;calc iter;100;3.8639;3.60586;4.12575
83;total;1;412.73;412.73;412.73
84;calc total;1;387.05;387.05;387.05
84;calc update async;100;0.000262046;1.8539e-05;0.0230801
84;calc inner;100;3.05917;0.560428;3.6528
84;calc wait;100;0.734036;0.065447;3.29774
84;calc bound;100;0.0704664;0.035884;0.120633
84;calc iter;100;3.8643;3.39658;4.34899
84;total;1;412.708;412.708;412.708
85;calc total;1;387.05;387.05;387.05
85;calc update async;100;0.000260923;1.9e-05;0.0226447
85;calc inner;100;3.09723;1.17203;3.65441
85;calc wait;100;0.689917;0.0784192;2.81931
85;calc bound;100;0.0776941;0.0394813;0.118788
85;calc iter;100;3.86562;3.62585;4.10988
85;total;1;412.613;412.613;412.613
86;calc total;1;387.05;387.05;387.05
86;calc update async;100;0.000278687;2.809e-05;0.0231325
86;calc inner;100;3.26104;2.56716;3.65864
86;calc wait;100;0.505607;0.0932225;1.28595
86;calc bound;100;0.0986767;0.038464;0.121278
86;calc iter;100;3.86578;3.63122;4.20552
86;total;1;412.579;412.579;412.579
87;calc total;1;387.05;387.05;387.05
87;calc update async;100;0.000270024;2.415e-05;0.0226387
87;calc inner;100;3.26494;2.57556;3.66346
87;calc wait;100;0.501281;0.0736023;1.30437
87;calc bound;100;0.0986235;0.0396833;0.129208
87;calc iter;100;3.8657;3.64263;4.12251
87;total;1;412.553;412.553;412.553
88;calc total;1;387.05;387.05;387.05
88;calc update async;100;0.000184962;2.408e-05;0.0150949
88;calc inner;100;3.40534;3.06065;3.67741
88;calc wait;100;0.379212;0.0859222;0.764983
88;calc bound;100;0.0806702;0.0377772;0.110198
88;calc iter;100;3.86579;3.68168;4.03252
88;total;1;412.603;412.603;412.603
89;calc total;1;387.05;387.05;387.05
89;calc update async;100;0.000246425;1.955e-05;0.0213527
89;calc inner;100;3.38567;2.71913;3.68039
89;calc wait;100;0.397355;0.0709455;1.2302
89;calc bound;100;0.0833512;0.0430739;0.113047
89;calc iter;100;3.86734;3.66412;4.0358
89;total;1;412.573;412.573;412.573
90;calc total;1;387.05;387.05;387.05
90;calc update async;100;0.000244659;2.58e-05;0.0208552
90;calc inner;100;3.3881;3.02791;3.68995
90;calc wait;100;0.380237;0.08452;0.727076
90;calc bound;100;0.0988879;0.0382058;0.118832
90;calc iter;100;3.86754;3.60161;4.06677
90;total;1;412.574;412.574;412.574
91;calc total;1;387.05;387.05;387.05
91;calc update async;100;0.000266783;2.185e-05;0.0228831
91;calc inner;100;3.39371;3.05497;3.69372
91;calc wait;100;0.373387;0.079428;0.701115
91;calc bound;100;0.0995722;0.0435584;0.116878
91;calc iter;100;3.86731;3.6852;4.05209
91;total;1;412.525;412.525;412.525
92;calc total;1;387.05;387.05;387.05
92;calc update async;100;0.000257732;1.9059e-05;0.022802
92;calc inner;100;3.11011;1.54185;3.69373
92;calc wait;100;0.687222;0.0762244;2.4204
92;calc bound;100;0.0676848;0.0419616;0.10711
92;calc iter;100;3.86743;3.64829;4.16593
92;total;1;412.568;412.568;412.568
93;calc total;1;387.05;387.05;387.05
93;calc update async;100;0.000258711;1.864e-05;0.0223968
93;calc inner;100;3.26577;1.6012;3.69242
93;calc wait;100;0.513973;0.102733;2.27237
93;calc bound;100;0.0865696;0.0361396;0.114414
93;calc iter;100;3.86683;3.53587;4.01198
93;total;1;412.567;412.567;412.567
94;calc total;1;387.05;387.05;387.05
94;calc update async;100;0.000266136;2.873e-05;0.0226033
94;calc inner;100;3.36028;2.89458;3.70201
94;calc wait;100;0.414394;0.0783005;0.844811
94;calc bound;100;0.0895506;0.0412876;0.123832
94;calc iter;100;3.86745;3.75425;3.99139
94;total;1;412.546;412.546;412.546
95;calc total;1;387.05;387.05;387.05
95;calc update async;100;0.000266495;1.71e-05;0.0230166
95;calc inner;100;3.35015;2.9417;3.70211
95;calc wait;100;0.423286;0.0881044;0.863525
95;calc bound;100;0.0932929;0.0416775;0.117009
95;calc iter;100;3.86712;3.73267;4.0695
95;total;1;412.551;412.551;412.551
96;calc total;1;387.05;387.05;387.05
96;calc update async;100;0.000252008;1.434e-05;0.0223914
96;calc inner;100;2.9994;0.703547;3.66074
96;calc wait;100;0.801736;0.064784;3.5115
96;calc bound;100;0.0652398;0.0362105;0.12475
96;calc iter;100;3.86781;3.61399;4.26738
96;total;1;412.46;412.46;412.46
97;calc total;1;387.05;387.05;387.05
97;calc update async;100;0.000263052;2.028e-05;0.0225372
97;calc inner;100;3.21559;1.96476;3.66209
97;calc wait;100;0.567651;0.058447;1.90617
97;calc bound;100;0.0833132;0.036684;0.117516
97;calc iter;100;3.86737;3.70152;4.12399
97;total;1;412.458;412.458;412.458
98;calc total;1;387.05;387.05;387.05
98;calc update async;100;0.000270132;2.6139e-05;0.0225723
98;calc inner;100;3.32687;2.40649;3.66343
98;calc wait;100;0.452008;0.0797074;1.45279
98;calc bound;100;0.08825;0.0400711;0.125108
98;calc iter;100;3.86792;3.75912;3.98183
98;total;1;412.443;412.443;412.443
99;calc total;1;387.05;387.05;387.05
99;calc update async;100;0.000250779;2.076e-05;0.0213288
99;calc inner;100;3.31094;2.41935;3.66693
99;calc wait;100;0.470366;0.0480566;1.43342
99;calc bound;100;0.0852003;0.0397596;0.127727
99;calc iter;100;3.86759;3.74263;4.00375
99;total;1;412.441;412.441;412.441
100;calc total;1;387.05;387.05;387.05
100;calc update async;100;0.000257579;1.85e-05;0.0223176
100;calc inner;100;3.35859;2.65509;3.65629
100;calc wait;100;0.432608;0.0763808;1.18845
100;calc bound;100;0.0738139;0.0377438;0.121369
100;calc iter;100;3.86668;3.70793;4.04157
100;total;1;412.43;412.43;412.43
101;calc total;1;387.05;387.05;387.05
101;calc update async;100;0.000261585;1.731e-05;0.0227613
101;calc inner;100;3.34509;2.87067;3.65272
101;calc wait;100;0.447121;0.0897109;1.07839
101;calc bound;100;0.0752414;0.0404231;0.116286
101;calc iter;100;3.86785;3.74833;3.99765
101;total;1;412.433;412.433;412.433
102;calc total;1;387.05;387.05;387.05
102;calc update async;100;0.00026614;2.5739e-05;0.0222997
102;calc inner;100;3.40292;2.91206;3.66823
102;calc wait;100;0.366101;0.0859713;0.846816
102;calc bound;100;0.0987787;0.0383842;0.120185
102;calc iter;100;3.86851;3.80682;3.95616
102;total;1;412.501;412.501;412.501
103;calc total;1;387.05;387.05;387.05
103;calc update async;100;0.00026253;2.547e-05;0.0224887
103;calc inner;100;3.40915;2.93917;3.6606
103;calc wait;100;0.361187;0.0582172;0.879914
103;calc bound;100;0.0971517;0.0388923;0.122288
103;calc iter;100;3.86801;3.70915;3.99092
103;total;1;412.387;412.387;412.387
104;calc total;1;387.05;387.05;387.05
104;calc update async;100;0.000260969;2.4e-05;0.0227109
104;calc inner;100;3.5521;3.2824;3.69449
104;calc wait;100;0.234802;0.0770826;0.461081
104;calc bound;100;0.0793762;0.042785;0.111604
104;calc iter;100;3.86888;3.77635;4.00902
104;total;1;412.359;412.359;412.359
105;calc total;1;387.05;387.05;387.05
105;calc update async;100;0.000256352;2.106e-05;0.0223684
105;calc inner;100;3.54775;3.2627;3.69143
105;calc wait;100;0.23625;0.0734291;0.467952
105;calc bound;100;0.0792116;0.0406952;0.102167
105;calc iter;100;3.86923;3.79104;3.93725
105;total;1;412.355;412.355;412.355
106;calc total;1;387.05;387.05;387.05
106;calc update async;100;0.000265851;2.636e-05;0.0227129
106;calc inner;100;3.51619;3.23117;3.70334
106;calc wait;100;0.247823;0.0810185;0.515291
106;calc bound;100;0.102707;0.0353279;0.116642
106;calc iter;100;3.86975;3.77895;3.9979
106;total;1;412.351;412.351;412.351
107;calc total;1;387.05;387.05;387.05
107;calc update async;100;0.000266101;2.422e-05;0.0230696
107;calc inner;100;3.521;3.24474;3.70259
107;calc wait;100;0.24261;0.0806656;0.50106
107;calc bound;100;0.102477;0.0378883;0.11798
107;calc iter;100;3.86935;3.80313;3.93078
107;total;1;412.325;412.325;412.325
108;calc total;1;387.05;387.05;387.05
108;calc update async;100;0.000223548;1.94e-05;0.0194733
108;calc inner;100;3.48992;2.86897;3.68957
108;calc wait;100;0.309535;0.0838905;1.02208
108;calc bound;100;0.0672542;0.043672;0.107647
108;calc iter;100;3.86884;3.79454;3.99486
108;total;1;412.377;412.377;412.377
109;calc total;1;387.05;387.05;387.05
109;calc update async;100;0.000250411;1.89e-05;0.0213629
109;calc inner;100;3.50153;2.90666;3.69588
109;calc wait;100;0.277562;0.0645755;0.965728
109;calc bound;100;0.0862298;0.03635;0.116917
109;calc iter;100;3.86824;3.77789;3.95111
109;total;1;412.374;412.374;412.374
110;calc total;1;387.05;387.05;387.05
110;calc update async;100;0.00026658;2.619e-05;0.0228305
110;calc inner;100;3.53278;3.22404;3.69085
110;calc wait;100;0.243894;0.088947;0.484455
110;calc bound;100;0.0890824;0.0416258;0.115916
110;calc iter;100;3.86911;3.78298;3.99114
110;total;1;412.623;412.623;412.623
111;calc total;1;387.05;387.05;387.05
111;calc update async;100;0.000187596;1.994e-05;0.0151627
111;calc inner;100;3.53412;3.28478;3.70872
111;calc wait;100;0.244878;0.0829909;0.509975
111;calc bound;100;0.0864761;0.0438945;0.115425
111;calc iter;100;3.86882;3.80767;3.96797
111;total;1;412.632;412.632;412.632
112;calc total;1;387.05;387.05;387.05
112;calc update async;100;0.000254662;1.7679e-05;0.0226905
112;calc inner;100;3.53752;2.99944;3.67107
112;calc wait;100;0.255435;0.0757077;0.863788
112;calc bound;100;0.0712094;0.0497542;0.104292
112;calc iter;100;3.86922;3.81645;3.94561
112;total;1;412.358;412.358;412.358
113;calc total;1;387.05;387.05;387.05
113;calc update async;100;0.000263303;2.009e-05;0.022846
113;calc inner;100;3.55805;3.26549;3.66973
113;calc wait;100;0.217277;0.0693657;0.55162
113;calc bound;100;0.0888949;0.0563402;0.130447
113;calc iter;100;3.86851;3.81569;3.94984
113;total;1;412.362;412.362;412.362
114;calc total;1;387.05;387.05;387.05
114;calc update async;100;0.000244519;2.302e-05;0.0208024
114;calc inner;100;3.59975;3.39751;3.69287
114;calc wait;100;0.174978;0.0296517;0.328808
114;calc bound;100;0.0880997;0.0658079;0.115405
114;calc iter;100;3.8694;3.73815;3.96984
114;total;1;412.62;412.62;412.62
115;calc total;1;387.05;387.05;387.05
115;calc update async;100;0.000255784;2.171e-05;0.0222842
115;calc inner;100;3.59519;3.43919;3.69238
115;calc wait;100;0.182033;0.0645186;0.310031
115;calc bound;100;0.0859092;0.0570403;0.130804
115;calc iter;100;3.86921;3.76878;3.97433
115;total;1;412.62;412.62;412.62
116;calc total;1;387.05;387.05;387.05
116;calc update async;100;0.000168884;2.248e-05;0.0136667
116;calc inner;100;3.60528;3.51696;3.68305
116;calc wait;100;0.180607;0.102961;0.318092
116;calc bound;100;0.0811919;0.060124;0.106333
116;calc iter;100;3.86919;3.80107;3.95775
116;total;1;412.384;412.384;412.384
117;calc total;1;387.05;387.05;387.05
117;calc update async;100;0.000226293;1.957e-05;0.0194082
117;calc inner;100;3.59933;3.48169;3.67449
117;calc wait;100;0.186252;0.0878624;0.371812
117;calc bound;100;0.0809123;0.0536718;0.118285
117;calc iter;100;3.86956;3.76025;3.98136
117;total;1;412.41;412.41;412.41
118;calc total;1;387.05;387.05;387.05
118;calc update async;100;0.000269467;2.573e-05;0.0230803
118;calc inner;100;3.58434;3.4722;3.69165
118;calc wait;100;0.180123;0.0928215;0.260045
118;calc bound;100;0.103515;0.0558435;0.126844
118;calc iter;100;3.86993;3.78034;3.96027
118;total;1;412.335;412.335;412.335
119;calc total;1;387.05;387.05;387.05
119;calc update async;100;0.000264697;2.413e-05;0.0226241
119;calc inner;100;3.58215;3.50512;3.6452
119;calc wait;100;0.177917;0.11847;0.246588
119;calc bound;100;0.107673;0.0827923;0.127114
119;calc iter;100;3.86967;3.81267;3.96728
119;total;1;412.413;412.413;412.413
120;calc total;1;387.05;387.05;387.05
120;calc update async;100;0.00026246;2.531e-05;0.0228326
120;calc inner;100;3.65425;3.61404;3.71092
120;calc wait;100;0.121109;0.0762127;0.199045
120;calc bound;100;0.0872036;0.0700325;0.0987201
120;calc iter;100;3.87005;3.82676;3.95719
120;total;1;412.324;412.324;412.324
121;calc total;1;387.05;387.05;387.05
121;calc update async;100;0.00026234;2.469e-05;0.0227862
121;calc inner;100;3.65689;3.61819;3.7033
121;calc wait;100;0.117436;0.0863085;0.183548
121;calc bound;100;0.0881951;0.0389806;0.100705
121;calc iter;100;3.87036;3.82159;3.98689
121;total;1;412.35;412.35;412.35
122;calc total;1;387.05;387.05;387.05
122;calc update async;100;0.000265005;2.487e-05;0.02271
122;calc inner;100;3.63868;3.58686;3.71569
122;calc wait;100;0.125372;0.0715608;0.156994
122;calc bound;100;0.102074;0.0368231;0.115743
122;calc iter;100;3.8705;3.76305;3.94257
122;total;1;412.345;412.345;412.345
123;calc total;1;387.05;387.05;387.05
123;calc update async;100;0.000269071;2.6579e-05;0.0231043
123;calc inner;100;3.63418;3.58546;3.70429
123;calc wait;100;0.129523;0.103027;0.198691
123;calc bound;100;0.106439;0.0380746;0.11831
123;calc iter;100;3.87042;3.82502;4.03675
123;total;1;412.347;412.347;412.347
124;calc total;1;387.05;387.05;387.05
124;calc update async;100;0.000260064;2.246e-05;0.0228149
124;calc inner;100;3.65417;3.57481;3.70415
124;calc wait;100;0.116913;0.0805729;0.197506
124;calc bound;100;0.0880029;0.0748176;0.104192
124;calc iter;100;3.87001;3.82568;3.93817
124;total;1;412.55;412.55;412.55
125;calc total;1;387.05;387.05;387.05
125;calc update async;100;0.000257994;2.338e-05;0.0223033
125;calc inner;100;3.63592;3.5549;3.69381
125;calc wait;100;0.132576;0.0878563;0.243699
125;calc bound;100;0.0988674;0.0803122;0.11765
125;calc iter;100;3.86997;3.82076;3.96652
125;total;1;412.275;412.275;412.275
126;calc total;1;387.05;387.05;387.05
126;calc update async;100;0.000255631;2.233e-05;0.0221802
126;calc inner;100;3.65589;3.58493;3.70883
126;calc wait;100;0.117846;0.0812862;0.150518
126;calc bound;100;0.0922149;0.0562348;0.113847
126;calc iter;100;3.87013;3.81129;3.9313
126;total;1;412.276;412.276;412.276
127;calc total;1;387.05;387.05;387.05
127;calc update async;100;0.000245892;2.085e-05;0.0212932
127;calc inner;100;3.65467;3.59346;3.70346
127;calc wait;100;0.120019;0.0850884;0.202634
127;calc bound;100;0.0938657;0.0731981;0.117558
127;calc iter;100;3.87004;3.80536;3.9427
127;total;1;412.271;412.271;412.271
MPI
Running Jacobi on 128 processors with (8, 4 4) elements.
Array Dimensions: 3000 3000 3000
Block Dimensions: 375 750 750
== Energy Conservation Check ==
initial Energy:              125.000
  final Energy:              125.000
    Difference:               -0.000
== Time Statistics ==
Completed 100 iterations.
# unit_id;function_name;num_calls;avg_runtime;min_runtime;max_runtime
0;calc total;1;386.845;386.845;386.845
0;calc update async;100;9.39133e-05;2.553e-05;0.00539034
0;calc inner;100;3.51776;3.2622;3.7049
0;calc wait;100;0.24761;0.0663122;0.548209
0;calc bound;100;0.0976558;0.0402094;0.168847
0;calc iter;100;3.866;3.7872;3.93761
0;total;1;412.511;412.511;412.511
1;calc total;1;386.845;386.845;386.845
1;calc update async;100;0.000230124;2.153e-05;0.0198179
1;calc inner;100;3.47753;3.04288;3.67932
1;calc wait;100;0.313731;0.0881781;0.829196
1;calc bound;100;0.0731188;0.0376729;0.153349
1;calc iter;100;3.86579;3.79538;3.98183
1;total;1;412.506;412.506;412.506
2;calc total;1;386.845;386.845;386.845
2;calc update async;100;0.000200514;2.622e-05;0.0162832
2;calc inner;100;3.50423;3.25223;3.6903
2;calc wait;100;0.265453;0.0960734;0.564873
2;calc bound;100;0.0934314;0.0371298;0.164399
2;calc iter;100;3.8662;3.80493;3.91634
2;total;1;412.503;412.503;412.503
3;calc total;1;386.845;386.845;386.845
3;calc update async;100;0.000242411;2.9279e-05;0.0200793
3;calc inner;100;3.52469;3.28686;3.70504
3;calc wait;100;0.247;0.073444;0.55516
3;calc bound;100;0.0927794;0.0389569;0.165637
3;calc iter;100;3.86601;3.79612;3.94122
3;total;1;412.508;412.508;412.508
4;calc total;1;386.845;386.845;386.845
4;calc update async;100;0.000237695;2.3249e-05;0.0197215
4;calc inner;100;3.42025;2.97504;3.65326
4;calc wait;100;0.360285;0.0830975;0.906192
4;calc bound;100;0.0837129;0.0381237;0.16537
4;calc iter;100;3.86484;3.74564;3.97116
4;total;1;412.892;412.892;412.892
5;calc total;1;386.845;386.845;386.845
5;calc update async;100;0.000227538;1.7829e-05;0.0198353
5;calc inner;100;3.23775;2.29641;3.65274
5;calc wait;100;0.549233;0.0710624;1.60145
5;calc bound;100;0.0744588;0.039606;0.163959
5;calc iter;100;3.86349;3.71563;4.06864
5;total;1;412.486;412.486;412.486
6;calc total;1;386.845;386.845;386.845
6;calc update async;100;0.000241489;2.5059e-05;0.0195027
6;calc inner;100;3.43196;2.98468;3.66099
6;calc wait;100;0.34525;0.0861079;0.896813
6;calc bound;100;0.0873369;0.0353179;0.162236
6;calc iter;100;3.86528;3.76104;3.98214
6;total;1;412.482;412.482;412.482
7;calc total;1;386.845;386.845;386.845
7;calc update async;100;0.000210628;1.763e-05;0.0178751
7;calc inner;100;3.36428;2.43506;3.66194
7;calc wait;100;0.422429;0.0574362;1.59887
7;calc bound;100;0.0761478;0.0397758;0.160604
7;calc iter;100;3.86506;3.712;4.07374
7;total;1;412.486;412.486;412.486
8;calc total;1;386.845;386.845;386.845
8;calc update async;100;0.000234037;2.2089e-05;0.0197473
8;calc inner;100;3.56689;3.38679;3.70035
8;calc wait;100;0.206584;0.0535435;0.375949
8;calc bound;100;0.087746;0.0382674;0.113885
8;calc iter;100;3.86685;3.77037;4.02732
8;total;1;412.426;412.426;412.426
9;calc total;1;386.845;386.845;386.845
9;calc update async;100;0.000227176;2.023e-05;0.0196062
9;calc inner;100;3.54209;3.19904;3.68769
9;calc wait;100;0.247506;0.0683834;0.64122
9;calc bound;100;0.0759004;0.0374502;0.119767
9;calc iter;100;3.86659;3.76462;4.01582
9;total;1;412.419;412.419;412.419
10;calc total;1;386.845;386.845;386.845
10;calc update async;100;0.000235753;2.6379e-05;0.0195752
10;calc inner;100;3.56963;3.3913;3.70683
10;calc wait;100;0.201201;0.0707238;0.373842
10;calc bound;100;0.0897557;0.0380745;0.115244
10;calc iter;100;3.86693;3.79307;4.037
10;total;1;412.394;412.394;412.394
11;calc total;1;386.845;386.845;386.845
11;calc update async;100;0.000213207;1.905e-05;0.0180543
11;calc inner;100;3.57507;3.29647;3.68972
11;calc wait;100;0.209892;0.0811628;0.569256
11;calc bound;100;0.0777708;0.0367145;0.120402
11;calc iter;100;3.86674;3.79678;3.94441
11;total;1;412.398;412.398;412.398
12;calc total;1;386.845;386.845;386.845
12;calc update async;100;0.000240347;3.0329e-05;0.0198967
12;calc inner;100;3.56278;3.39562;3.70211
12;calc wait;100;0.206891;0.0808589;0.37685
12;calc bound;100;0.0939982;0.0358872;0.117675
12;calc iter;100;3.86757;3.81126;3.95219
12;total;1;412.758;412.758;412.758
13;calc total;1;386.845;386.845;386.845
13;calc update async;100;0.000230495;2.265e-05;0.0195518
13;calc inner;100;3.58316;3.46147;3.69027
13;calc wait;100;0.198962;0.0791414;0.324175
13;calc bound;100;0.0829203;0.0375248;0.115454
13;calc iter;100;3.86703;3.79991;4.00657
13;total;1;412.439;412.439;412.439
14;calc total;1;386.845;386.845;386.845
14;calc update async;100;0.000237032;2.492e-05;0.019557
14;calc inner;100;3.56042;3.41416;3.70103
14;calc wait;100;0.207618;0.0936739;0.381924
14;calc bound;100;0.0965588;0.0352491;0.114154
14;calc iter;100;3.86787;3.78067;4.0242
14;total;1;412.407;412.407;412.407
15;calc total;1;386.844;386.844;386.844
15;calc update async;100;0.000235839;2.833e-05;0.0197475
15;calc inner;100;3.58287;3.44725;3.69712
15;calc wait;100;0.185971;0.100994;0.335436
15;calc bound;100;0.0896678;0.0363238;0.116972
15;calc iter;100;3.86728;3.80607;4.022
15;total;1;412.383;412.383;412.383
16;calc total;1;386.845;386.845;386.845
16;calc update async;100;0.000201378;2.316e-05;0.0163017
16;calc inner;100;3.60072;3.52743;3.67278
16;calc wait;100;0.163371;0.082595;0.217576
16;calc bound;100;0.1004;0.066409;0.119609
16;calc iter;100;3.86748;3.82228;3.93671
16;total;1;412.612;412.612;412.612
17;calc total;1;386.845;386.845;386.845
17;calc update async;100;0.000213557;2.375e-05;0.0181667
17;calc inner;100;3.62156;3.57145;3.68131
17;calc wait;100;0.162533;0.0527616;0.256109
17;calc bound;100;0.0783802;0.063117;0.117439
17;calc iter;100;3.86725;3.75249;3.98562
17;total;1;412.313;412.313;412.313
18;calc total;1;386.845;386.845;386.845
18;calc update async;100;0.000238558;2.785e-05;0.0199442
18;calc inner;100;3.59163;3.5156;3.67297
18;calc wait;100;0.168058;0.0825984;0.227726
18;calc bound;100;0.104982;0.0493521;0.118009
18;calc iter;100;3.86784;3.78321;3.93446
18;total;1;412.315;412.315;412.315
19;calc total;1;386.845;386.845;386.845
19;calc update async;100;0.000174767;2.632e-05;0.013896
19;calc inner;100;3.63091;3.56463;3.68071
19;calc wait;100;0.135188;0.0862693;0.20328
19;calc bound;100;0.0856908;0.0661245;0.103491
19;calc iter;100;3.86761;3.80901;3.93774
19;total;1;412.317;412.317;412.317
20;calc total;1;386.845;386.845;386.845
20;calc update async;100;0.000236265;2.4279e-05;0.0198927
20;calc inner;100;3.58089;3.46929;3.65817
20;calc wait;100;0.195705;0.0543033;0.331888
20;calc bound;100;0.0894135;0.06251;0.117461
20;calc iter;100;3.86706;3.73107;3.97504
20;total;1;412.348;412.348;412.348
21;calc total;1;386.845;386.845;386.845
21;calc update async;100;0.000223765;1.916e-05;0.0194976
21;calc inner;100;3.53281;3.16149;3.65701
21;calc wait;100;0.267178;0.0584292;0.675416
21;calc bound;100;0.0659701;0.0543951;0.111087
21;calc iter;100;3.86679;3.78209;3.96728
21;total;1;412.355;412.355;412.355
22;calc total;1;386.845;386.845;386.845
22;calc update async;100;0.000242356;2.883e-05;0.0201308
22;calc inner;100;3.58692;3.48149;3.66743
22;calc wait;100;0.18525;0.0560694;0.312228
22;calc bound;100;0.0938777;0.0676441;0.117074
22;calc iter;100;3.86717;3.70513;4.04109
22;total;1;412.328;412.328;412.328
23;calc total;1;386.845;386.845;386.845
23;calc update async;100;0.00023363;2.1379e-05;0.0200508
23;calc inner;100;3.58603;3.39881;3.66865
23;calc wait;100;0.204714;0.0548591;0.444318
23;calc bound;100;0.0726398;0.057033;0.117176
23;calc iter;100;3.86681;3.76943;4.00695
23;total;1;412.331;412.331;412.331
24;calc total;1;386.845;386.845;386.845
24;calc update async;100;0.000236291;2.1189e-05;0.0201262
24;calc inner;100;3.65106;3.5994;3.70352
24;calc wait;100;0.122106;0.0702385;0.174908
24;calc bound;100;0.0934813;0.0745507;0.10918
24;calc iter;100;3.8677;3.81754;3.94005
24;total;1;412.589;412.589;412.589
25;calc total;1;386.845;386.845;386.845
25;calc update async;100;0.000230879;2.0919e-05;0.0197698
25;calc inner;100;3.65159;3.57419;3.7038
25;calc wait;100;0.124238;0.0743398;0.243674
25;calc bound;100;0.085688;0.0748019;0.10183
25;calc iter;100;3.86776;3.82771;3.94502
25;total;1;412.187;412.187;412.187
26;calc total;1;386.845;386.845;386.845
26;calc update async;100;0.000238165;2.151e-05;0.0201249
26;calc inner;100;3.6506;3.5996;3.70878
26;calc wait;100;0.122796;0.0714153;0.162807
26;calc bound;100;0.0940667;0.0408087;0.109336
26;calc iter;100;3.86817;3.80455;3.93524
26;total;1;412.68;412.68;412.68
27;calc total;1;386.845;386.845;386.845
27;calc update async;100;0.00021785;2.159e-05;0.0184347
27;calc inner;100;3.66168;3.58892;3.70386
27;calc wait;100;0.116239;0.0610146;0.222803
27;calc bound;100;0.0869875;0.0740141;0.115375
27;calc iter;100;3.86775;3.77722;3.99517
27;total;1;412.347;412.347;412.347
28;calc total;1;386.844;386.844;386.844
28;calc update async;100;0.000236855;2.9019e-05;0.0197399
28;calc inner;100;3.63327;3.58366;3.69968
28;calc wait;100;0.132051;0.0925702;0.161697
28;calc bound;100;0.102585;0.0442788;0.114099
28;calc iter;100;3.86815;3.79466;3.93953
28;total;1;412.314;412.314;412.314
29;calc total;1;386.845;386.845;386.845
29;calc update async;100;0.00023832;1.931e-05;0.0201091
29;calc inner;100;3.65618;3.62663;3.69923
29;calc wait;100;0.115768;0.078556;0.162428
29;calc bound;100;0.0833675;0.0536093;0.0923921
29;calc iter;100;3.86809;3.81795;3.94842
29;total;1;412.665;412.665;412.665
30;calc total;1;386.844;386.844;386.844
30;calc update async;100;0.000226709;2.622e-05;0.0187139
30;calc inner;100;3.62539;3.59295;3.70813
30;calc wait;100;0.134691;0.0779696;0.168958
30;calc bound;100;0.108132;0.035654;0.116628
30;calc iter;100;3.86844;3.71996;4.00584
30;total;1;412.231;412.231;412.231
31;calc total;1;386.845;386.845;386.845
31;calc update async;100;0.000231541;2.819e-05;0.0194974
31;calc inner;100;3.66475;3.63421;3.70965
31;calc wait;100;0.117077;0.0877312;0.175786
31;calc bound;100;0.0833206;0.0436192;0.0965856
31;calc iter;100;3.86816;3.80866;3.93449
31;total;1;412.589;412.589;412.589
32;calc total;1;386.845;386.845;386.845
32;calc update async;100;0.00023378;1.984e-05;0.0196373
32;calc inner;100;3.5458;3.27086;3.68906
32;calc wait;100;0.223983;0.0656359;0.529445
32;calc bound;100;0.0919617;0.0385704;0.124688
32;calc iter;100;3.8659;3.79873;3.90554
32;total;1;412.577;412.577;412.577
33;calc total;1;386.845;386.845;386.845
33;calc update async;100;0.000225237;1.8809e-05;0.0196339
33;calc inner;100;3.52496;3.16713;3.68456
33;calc wait;100;0.266542;0.0815719;0.713223
33;calc bound;100;0.0664705;0.0376329;0.124355
33;calc iter;100;3.86574;3.79544;3.96799
33;total;1;412.426;412.426;412.426
34;calc total;1;386.845;386.845;386.845
34;calc update async;100;0.000131121;2.209e-05;0.00907853
34;calc inner;100;3.54286;3.26683;3.68408
34;calc wait;100;0.223915;0.0631831;0.541075
34;calc bound;100;0.0950162;0.036759;0.127493
34;calc iter;100;3.86613;3.80364;3.91919
34;total;1;412.825;412.825;412.825
35;calc total;1;386.845;386.845;386.845
35;calc update async;100;0.000123649;2.201e-05;0.00871388
35;calc inner;100;3.56097;3.29536;3.69432
35;calc wait;100;0.215458;0.108296;0.540844
35;calc bound;100;0.0821648;0.0381771;0.122209
35;calc iter;100;3.86593;3.80284;3.94399
35;total;1;412.72;412.72;412.72
36;calc total;1;386.845;386.845;386.845
36;calc update async;100;0.000236578;2.471e-05;0.0197576
36;calc inner;100;3.49255;3.0092;3.66821
36;calc wait;100;0.283393;0.073834;0.870315
36;calc bound;100;0.087049;0.040894;0.120901
36;calc iter;100;3.86491;3.78072;3.97363
36;total;1;412.294;412.294;412.294
37;calc total;1;386.845;386.845;386.845
37;calc update async;100;0.000230219;1.78e-05;0.0198592
37;calc inner;100;3.36806;2.35754;3.6563
37;calc wait;100;0.413873;0.07679;1.51266
37;calc bound;100;0.0790114;0.0419022;0.12002
37;calc iter;100;3.86341;3.73495;3.9444
37;total;1;412.761;412.761;412.761
38;calc total;1;386.845;386.845;386.845
38;calc update async;100;0.000239174;2.43e-05;0.0199372
38;calc inner;100;3.5033;3.02562;3.66889
38;calc wait;100;0.267843;0.0725183;0.83761
38;calc bound;100;0.0914907;0.0357142;0.119775
38;calc iter;100;3.8652;3.76449;3.95596
38;total;1;412.142;412.142;412.142
39;calc total;1;386.845;386.845;386.845
39;calc update async;100;0.000228683;1.53e-05;0.0195973
39;calc inner;100;3.45295;2.4841;3.66472
39;calc wait;100;0.329322;0.0378929;1.54779
39;calc bound;100;0.079668;0.0394371;0.117606
39;calc iter;100;3.86507;3.7062;4.07457
39;total;1;412.497;412.497;412.497
40;calc total;1;386.845;386.845;386.845
40;calc update async;100;0.000236046;2.421e-05;0.0195714
40;calc inner;100;3.59719;3.40076;3.70445
40;calc wait;100;0.17374;0.0783484;0.349685
40;calc bound;100;0.08842;0.0400056;0.114472
40;calc iter;100;3.86655;3.80671;3.98062
40;total;1;412.291;412.291;412.291
41;calc total;1;386.845;386.845;386.845
41;calc update async;100;0.000226855;2.23e-05;0.0190032
41;calc inner;100;3.58742;3.33428;3.70172
41;calc wait;100;0.194088;0.0384133;0.480741
41;calc bound;100;0.0809186;0.0408883;0.118834
41;calc iter;100;3.8668;3.76928;3.96375
41;total;1;412.291;412.291;412.291
42;calc total;1;386.845;386.845;386.845
42;calc update async;100;0.000239346;2.177e-05;0.0200009
42;calc inner;100;3.59777;3.41056;3.70714
42;calc wait;100;0.172419;0.0507671;0.364217
42;calc bound;100;0.0913425;0.0376241;0.114902
42;calc iter;100;3.86696;3.77153;3.97656
42;total;1;412.639;412.639;412.639
43;calc total;1;386.845;386.845;386.845
43;calc update async;100;0.000230343;1.991e-05;0.0194983
43;calc inner;100;3.59943;3.2845;3.70197
43;calc wait;100;0.177117;0.0664872;0.581193
43;calc bound;100;0.0826233;0.0401569;0.114408
43;calc iter;100;3.86675;3.76352;3.96128
43;total;1;412.637;412.637;412.637
44;calc total;1;386.845;386.845;386.845
44;calc update async;100;0.000221695;2.61e-05;0.0181474
44;calc inner;100;3.59252;3.4391;3.69843
44;calc wait;100;0.175249;0.0803177;0.360077
44;calc bound;100;0.0944429;0.0367065;0.112183
44;calc iter;100;3.86726;3.81519;3.92781
44;total;1;412.407;412.407;412.407
45;calc total;1;386.845;386.845;386.845
45;calc update async;100;0.000217022;2.079e-05;0.0186096
45;calc inner;100;3.60837;3.46633;3.69981
45;calc wait;100;0.174197;0.0910004;0.323039
45;calc bound;100;0.0782195;0.0380533;0.093447
45;calc iter;100;3.86696;3.80766;3.96017
45;total;1;412.794;412.794;412.794
46;calc total;1;386.845;386.845;386.845
46;calc update async;100;0.000240713;2.3839e-05;0.0198873
46;calc inner;100;3.58721;3.42794;3.70294
46;calc wait;100;0.177814;0.0782535;0.361364
46;calc bound;100;0.0974306;0.035316;0.114401
46;calc iter;100;3.86775;3.76678;3.92518
46;total;1;412.436;412.436;412.436
47;calc total;1;386.844;386.844;386.844
47;calc update async;100;0.000224413;1.743e-05;0.0190559
47;calc inner;100;3.61624;3.4583;3.70877
47;calc wait;100;0.154668;0.0851374;0.323529
47;calc bound;100;0.0823076;0.0372236;0.114861
47;calc iter;100;3.86724;3.80393;4.01451
47;total;1;412.545;412.545;412.545
48;calc total;1;386.845;386.845;386.845
48;calc update async;100;5.77563e-05;2.114e-05;0.00248109
48;calc inner;100;3.58375;3.32706;3.67343
48;calc wait;100;0.198804;0.0898622;0.468653
48;calc bound;100;0.078237;0.0561361;0.128884
48;calc iter;100;3.86424;3.77811;3.96766
48;total;1;412.671;412.671;412.671
49;calc total;1;386.845;386.845;386.845
49;calc update async;100;0.000226647;1.91e-05;0.0197744
49;calc inner;100;3.55826;3.20912;3.66628
49;calc wait;100;0.229261;0.0878141;0.621985
49;calc bound;100;0.0701535;0.0543421;0.13645
49;calc iter;100;3.8639;3.80392;3.9938
49;total;1;412.483;412.483;412.483
50;calc total;1;386.845;386.845;386.845
50;calc update async;100;0.000108003;2.4459e-05;0.00706651
50;calc inner;100;3.58935;3.46056;3.6709
50;calc wait;100;0.173661;0.111975;0.28008
50;calc bound;100;0.0987298;0.0521264;0.139242
50;calc iter;100;3.86488;3.78948;3.94621
50;total;1;412.311;412.311;412.311
51;calc total;1;386.845;386.845;386.845
51;calc update async;100;0.000128557;1.941e-05;0.00941359
51;calc inner;100;3.61017;3.45156;3.67351
51;calc wait;100;0.167541;0.0988791;0.382211
51;calc bound;100;0.080061;0.057777;0.139705
51;calc iter;100;3.86448;3.79501;3.92848
51;total;1;412.855;412.855;412.855
52;calc total;1;386.845;386.845;386.845
52;calc update async;100;0.000229551;2.237e-05;0.0194978
52;calc inner;100;3.5814;3.45222;3.66389
52;calc wait;100;0.191666;0.0605564;0.36105
52;calc bound;100;0.0883444;0.0537838;0.136241
52;calc iter;100;3.86375;3.78037;3.95919
52;total;1;412.737;412.737;412.737
53;calc total;1;386.845;386.845;386.845
53;calc update async;100;0.000224132;2.177e-05;0.018744
53;calc inner;100;3.60346;3.43529;3.66617
53;calc wait;100;0.170365;0.0732179;0.420865
53;calc bound;100;0.0885256;0.0631012;0.138455
53;calc iter;100;3.86377;3.75791;3.93277
53;total;1;412.636;412.636;412.636
54;calc total;1;386.845;386.845;386.845
54;calc update async;100;0.000235119;2.418e-05;0.0197291
54;calc inner;100;3.58686;3.47874;3.67088
54;calc wait;100;0.172937;0.0585511;0.251731
54;calc bound;100;0.102707;0.0736209;0.132554
54;calc iter;100;3.86412;3.78405;3.94223
54;total;1;412.607;412.607;412.607
55;calc total;1;386.844;386.844;386.844
55;calc update async;100;0.000234105;2.282e-05;0.0199317
55;calc inner;100;3.61041;3.54769;3.67468
55;calc wait;100;0.15911;0.062948;0.249486
55;calc bound;100;0.0910711;0.0659049;0.137895
55;calc iter;100;3.86395;3.74405;3.95
55;total;1;412.664;412.664;412.664
56;calc total;1;386.845;386.845;386.845
56;calc update async;100;0.000225374;2.364e-05;0.0189886
56;calc inner;100;3.64072;3.58399;3.69135
56;calc wait;100;0.130282;0.0429157;0.211665
56;calc bound;100;0.0902897;0.059976;0.112689
56;calc iter;100;3.86474;3.81337;3.9514
56;total;1;412.203;412.203;412.203
57;calc total;1;386.845;386.845;386.845
57;calc update async;100;0.000225464;2.425e-05;0.0190116
57;calc inner;100;3.64536;3.56564;3.6913
57;calc wait;100;0.120024;0.071455;0.223304
57;calc bound;100;0.089009;0.0611137;0.116441
57;calc iter;100;3.86467;3.78524;3.98243
57;total;1;412.194;412.194;412.194
58;calc total;1;386.845;386.845;386.845
58;calc update async;100;0.000223138;2.667e-05;0.018748
58;calc inner;100;3.62881;3.5682;3.70028
58;calc wait;100;0.13124;0.0942541;0.167448
58;calc bound;100;0.101852;0.0637847;0.118324
58;calc iter;100;3.86501;3.7981;3.93418
58;total;1;412.651;412.651;412.651
59;calc total;1;386.845;386.845;386.845
59;calc update async;100;0.000228667;2.5649e-05;0.0189945
59;calc inner;100;3.64989;3.57946;3.69949
59;calc wait;100;0.121433;0.0573629;0.20625
59;calc bound;100;0.0903741;0.0713356;0.117053
59;calc iter;100;3.86482;3.76107;3.98637
59;total;1;412.174;412.174;412.174
60;calc total;1;386.844;386.844;386.844
60;calc update async;100;0.000219582;2.37e-05;0.0185212
60;calc inner;100;3.6476;3.57931;3.70172
60;calc wait;100;0.125293;0.0845351;0.232896
60;calc bound;100;0.0885473;0.0688799;0.104114
60;calc iter;100;3.86494;3.81001;3.93668
60;total;1;412.588;412.588;412.588
61;calc total;1;386.845;386.845;386.845
61;calc update async;100;0.000229918;2.271e-05;0.0198369
61;calc inner;100;3.64873;3.5584;3.7016
61;calc wait;100;0.122437;0.077628;0.236812
61;calc bound;100;0.0831123;0.0581498;0.101676
61;calc iter;100;3.86507;3.81042;3.94272
61;total;1;412.246;412.246;412.246
62;calc total;1;386.844;386.844;386.844
62;calc update async;100;0.000241042;2.903e-05;0.0200557
62;calc inner;100;3.63171;3.57204;3.69997
62;calc wait;100;0.130541;0.0656466;0.176019
62;calc bound;100;0.100787;0.0354011;0.118774
62;calc iter;100;3.86544;3.7534;3.99711
62;total;1;412.721;412.721;412.721
63;calc total;1;386.844;386.844;386.844
63;calc update async;100;0.000222008;2.037e-05;0.0187306
63;calc inner;100;3.6609;3.61889;3.70721
63;calc wait;100;0.112465;0.0765522;0.16446
63;calc bound;100;0.0845401;0.0564255;0.099002
63;calc iter;100;3.86508;3.81506;3.95195
63;total;1;412.184;412.184;412.184
64;calc total;1;386.845;386.845;386.845
64;calc update async;100;0.000234569;1.7179e-05;0.0201645
64;calc inner;100;3.56305;3.20129;3.67177
64;calc wait;100;0.217417;0.0718488;0.673419
64;calc bound;100;0.0765336;0.0426665;0.112421
64;calc iter;100;3.86266;3.74261;3.96097
64;total;1;412.802;412.802;412.802
65;calc total;1;386.845;386.845;386.845
65;calc update async;100;0.00014654;1.5929e-05;0.0119585
65;calc inner;100;3.53762;3.04195;3.67501
65;calc wait;100;0.249407;0.086928;0.862141
65;calc bound;100;0.0682364;0.044839;0.0980162
65;calc iter;100;3.86174;3.78291;3.9939
65;total;1;412.229;412.229;412.229
66;calc total;1;386.845;386.845;386.845
66;calc update async;100;0.000236645;1.98e-05;0.0199901
66;calc inner;100;3.58088;3.35592;3.69041
66;calc wait;100;0.187948;0.0648159;0.437605
66;calc bound;100;0.0904989;0.0388695;0.121277
66;calc iter;100;3.86293;3.73486;3.95088
66;total;1;412.396;412.396;412.396
67;calc total;1;386.845;386.845;386.845
67;calc update async;100;0.000232767;1.947e-05;0.0197133
67;calc inner;100;3.58773;3.37579;3.70645
67;calc wait;100;0.189634;0.0725819;0.421188
67;calc bound;100;0.0813715;0.0447149;0.118466
67;calc iter;100;3.86281;3.79801;3.94122
67;total;1;412.233;412.233;412.233
68;calc total;1;386.845;386.845;386.845
68;calc update async;100;0.000229657;1.8589e-05;0.0196014
68;calc inner;100;3.55687;3.18778;3.65583
68;calc wait;100;0.215611;0.0692129;0.707352
68;calc bound;100;0.0867912;0.0467343;0.115452
68;calc iter;100;3.86239;3.7765;3.96188
68;total;1;412.662;412.662;412.662
69;calc total;1;386.845;386.845;386.845
69;calc update async;100;0.000234248;2.119e-05;0.0201636
69;calc inner;100;3.56926;3.28105;3.65566
69;calc wait;100;0.205648;0.0831684;0.578847
69;calc bound;100;0.0845818;0.0532843;0.111761
69;calc iter;100;3.86254;3.73271;3.9437
69;total;1;412.222;412.222;412.222
70;calc total;1;386.845;386.845;386.845
70;calc update async;100;0.000239422;2.7899e-05;0.0199395
70;calc inner;100;3.5642;3.45917;3.66411
70;calc wait;100;0.196743;0.0781963;0.318809
70;calc bound;100;0.0995258;0.0499941;0.115806
70;calc iter;100;3.86281;3.78554;3.97286
70;total;1;412.849;412.849;412.849
71;calc total;1;386.845;386.845;386.845
71;calc update async;100;0.000230717;1.739e-05;0.0195245
71;calc inner;100;3.5761;3.24549;3.66381
71;calc wait;100;0.193596;0.0537849;0.604479
71;calc bound;100;0.0890253;0.0480391;0.118193
71;calc iter;100;3.86268;3.72671;3.99813
71;total;1;412.575;412.575;412.575
72;calc total;1;386.845;386.845;386.845
72;calc update async;100;0.000231891;2.112e-05;0.0195076
72;calc inner;100;3.61921;3.52578;3.6901
72;calc wait;100;0.149665;0.0830871;0.25692
72;calc bound;100;0.0894269;0.0412415;0.111468
72;calc iter;100;3.86349;3.80579;3.99087
72;total;1;412.814;412.814;412.814
73;calc total;1;386.845;386.845;386.845
73;calc update async;100;0.000234981;2.3359e-05;0.0201259
73;calc inner;100;3.6294;3.53423;3.69125
73;calc wait;100;0.142406;0.086385;0.242824
73;calc bound;100;0.0832927;0.0426979;0.11023
73;calc iter;100;3.86343;3.78614;3.93631
73;total;1;412.159;412.159;412.159
74;calc total;1;386.845;386.845;386.845
74;calc update async;100;0.000238861;2.384e-05;0.0199318
74;calc inner;100;3.6067;3.52701;3.70027
74;calc wait;100;0.149738;0.0603995;0.281011
74;calc bound;100;0.102475;0.039354;0.124449
74;calc iter;100;3.86392;3.77201;3.95677
74;total;1;412.89;412.89;412.89
75;calc total;1;386.845;386.845;386.845
75;calc update async;100;0.000237831;2.488e-05;0.0201652
75;calc inner;100;3.63426;3.56507;3.70037
75;calc wait;100;0.13114;0.0868227;0.229331
75;calc bound;100;0.0875059;0.0431674;0.118282
75;calc iter;100;3.86386;3.79035;3.94368
75;total;1;412.583;412.583;412.583
76;calc total;1;386.845;386.845;386.845
76;calc update async;100;0.000235459;1.95e-05;0.0201602
76;calc inner;100;3.62504;3.4572;3.67369
76;calc wait;100;0.152219;0.0841875;0.366309
76;calc bound;100;0.081842;0.0391214;0.109218
76;calc iter;100;3.86379;3.79723;3.97363
76;total;1;412.771;412.771;412.771
77;calc total;1;386.845;386.845;386.845
77;calc update async;100;0.000138568;2.0759e-05;0.0109696
77;calc inner;100;3.62311;3.3874;3.68297
77;calc wait;100;0.156565;0.0735906;0.420456
77;calc bound;100;0.0763736;0.0413749;0.0985628
77;calc iter;100;3.86381;3.78317;3.97828
77;total;1;412.686;412.686;412.686
78;calc total;1;386.845;386.845;386.845
78;calc update async;100;0.00020798;2.354e-05;0.0167391
78;calc inner;100;3.62634;3.52257;3.70226
78;calc wait;100;0.142388;0.0880093;0.234104
78;calc bound;100;0.0903585;0.0353719;0.111774
78;calc iter;100;3.86457;3.79961;3.94371
78;total;1;412.573;412.573;412.573
79;calc total;1;386.844;386.844;386.844
79;calc update async;100;0.000189136;2.065e-05;0.0155065
79;calc inner;100;3.63446;3.55763;3.69869
79;calc wait;100;0.137326;0.0823431;0.220693
79;calc bound;100;0.0844894;0.0354611;0.112017
79;calc iter;100;3.86414;3.81426;3.91659
79;total;1;412.366;412.366;412.366
80;calc total;1;386.845;386.845;386.845
80;calc update async;100;0.000231063;1.9309e-05;0.0201775
80;calc inner;100;3.57044;3.17722;3.67993
80;calc wait;100;0.212253;0.0690113;0.669958
80;calc bound;100;0.0765217;0.0504755;0.123316
80;calc iter;100;3.86283;3.80974;3.92954
80;total;1;412.497;412.497;412.497
81;calc total;1;386.845;386.845;386.845
81;calc update async;100;9.97368e-05;1.644e-05;0.00706908
81;calc inner;100;3.55896;2.94141;3.67737
81;calc wait;100;0.218673;0.077913;0.90828
81;calc bound;100;0.0802078;0.0544361;0.119228
81;calc iter;100;3.86297;3.78605;3.93113
81;total;1;412.475;412.475;412.475
82;calc total;1;386.845;386.845;386.845
82;calc update async;100;0.000112531;2.5689e-05;0.00760644
82;calc inner;100;3.58568;3.40211;3.68035
82;calc wait;100;0.176149;0.105852;0.355687
82;calc bound;100;0.0964305;0.049199;0.125638
82;calc iter;100;3.86342;3.7844;3.92775
82;total;1;412.293;412.293;412.293
83;calc total;1;386.845;386.845;386.845
83;calc update async;100;0.000220643;2.328e-05;0.0185853
83;calc inner;100;3.58258;3.38289;3.6855
83;calc wait;100;0.180418;0.0798071;0.357859
83;calc bound;100;0.0965334;0.062638;0.125383
83;calc iter;100;3.86316;3.80985;3.94009
83;total;1;412.238;412.238;412.238
84;calc total;1;386.845;386.845;386.845
84;calc update async;100;0.00023286;1.822e-05;0.0201162
84;calc inner;100;3.56636;3.05781;3.66928
84;calc wait;100;0.213293;0.0531194;0.759261
84;calc bound;100;0.0808117;0.0555844;0.118846
84;calc iter;100;3.86162;3.74603;3.99839
84;total;1;412.267;412.267;412.267
85;calc total;1;386.845;386.845;386.845
85;calc update async;100;0.000231558;1.9959e-05;0.0198492
85;calc inner;100;3.57675;3.26191;3.65909
85;calc wait;100;0.201068;0.0853974;0.536508
85;calc bound;100;0.0837873;0.0574167;0.122369
85;calc iter;100;3.86276;3.76531;3.95642
85;total;1;412.381;412.381;412.381
86;calc total;1;386.845;386.845;386.845
86;calc update async;100;0.000235161;2.422e-05;0.0196538
86;calc inner;100;3.58578;3.41985;3.66738
86;calc wait;100;0.17855;0.0668289;0.302013
86;calc bound;100;0.0961794;0.0576489;0.124358
86;calc iter;100;3.86275;3.77777;3.96665
86;total;1;412.566;412.566;412.566
87;calc total;1;386.845;386.845;386.845
87;calc update async;100;0.000238065;2.086e-05;0.0201383
87;calc inner;100;3.58968;3.42408;3.67439
87;calc wait;100;0.174215;0.0819401;0.373107
87;calc bound;100;0.097026;0.0750237;0.120018
87;calc iter;100;3.86279;3.7652;3.96436
87;total;1;412.267;412.267;412.267
88;calc total;1;386.845;386.845;386.845
88;calc update async;100;0.00023364;2.2689e-05;0.0200714
88;calc inner;100;3.64935;3.54019;3.69342
88;calc wait;100;0.122004;0.0657626;0.241183
88;calc bound;100;0.0876318;0.07208;0.112693
88;calc iter;100;3.8631;3.79749;3.93959
88;total;1;412.792;412.792;412.792
89;calc total;1;386.845;386.845;386.845
89;calc update async;100;0.00023464;2.253e-05;0.0201595
89;calc inner;100;3.65005;3.58583;3.69371
89;calc wait;100;0.11741;0.062151;0.183547
89;calc bound;100;0.088485;0.0495039;0.111636
89;calc iter;100;3.8636;3.78521;3.91412
89;total;1;412.213;412.213;412.213
90;calc total;1;386.845;386.845;386.845
90;calc update async;100;0.000233069;2.271e-05;0.0198197
90;calc inner;100;3.6421;3.57815;3.70504
90;calc wait;100;0.120171;0.0649876;0.178347
90;calc bound;100;0.0993384;0.0454486;0.118674
90;calc iter;100;3.86366;3.77452;4.01614
90;total;1;412.486;412.486;412.486
91;calc total;1;386.845;386.845;386.845
91;calc update async;100;0.000236259;2.253e-05;0.020145
91;calc inner;100;3.64738;3.55264;3.70338
91;calc wait;100;0.117587;0.0672885;0.164022
91;calc bound;100;0.0950432;0.070624;0.118455
91;calc iter;100;3.86332;3.79361;3.93262
91;total;1;412.783;412.783;412.783
92;calc total;1;386.845;386.845;386.845
92;calc update async;100;0.000234779;2.2409e-05;0.0201433
92;calc inner;100;3.64484;3.53397;3.69251
92;calc wait;100;0.125975;0.0755369;0.223882
92;calc bound;100;0.0863988;0.051598;0.10587
92;calc iter;100;3.86357;3.7811;3.94454
92;total;1;412.457;412.457;412.457
93;calc total;1;386.845;386.845;386.845
93;calc update async;100;0.000220538;2.5319e-05;0.0185196
93;calc inner;100;3.64324;3.5593;3.69248
93;calc wait;100;0.125349;0.0791641;0.225884
93;calc bound;100;0.0891353;0.0482327;0.11213
93;calc iter;100;3.86369;3.77383;3.92071
93;total;1;412.797;412.797;412.797
94;calc total;1;386.845;386.845;386.845
94;calc update async;100;0.000235563;2.495e-05;0.019941
94;calc inner;100;3.64266;3.57254;3.70142
94;calc wait;100;0.123155;0.0777687;0.16695
94;calc bound;100;0.0962942;0.0353885;0.117564
94;calc iter;100;3.86405;3.72527;3.98704
94;total;1;412.496;412.496;412.496
95;calc total;1;386.845;386.845;386.845
95;calc update async;100;0.000233441;2.45e-05;0.019675
95;calc inner;100;3.64028;3.57707;3.70099
95;calc wait;100;0.123792;0.0852797;0.189011
95;calc bound;100;0.0981824;0.0419693;0.117078
95;calc iter;100;3.86374;3.79032;3.98663
95;total;1;412.651;412.651;412.651
96;calc total;1;386.845;386.845;386.845
96;calc update async;100;0.000231016;1.528e-05;0.0201581
96;calc inner;100;3.55405;3.2261;3.66005
96;calc wait;100;0.22598;0.0747658;0.601324
96;calc bound;100;0.0791091;0.0368764;0.134186
96;calc iter;100;3.86378;3.79093;3.93505
96;total;1;412.461;412.461;412.461
97;calc total;1;386.845;386.845;386.845
97;calc update async;100;0.00021582;1.757e-05;0.0183605
97;calc inner;100;3.56626;3.37708;3.66061
97;calc wait;100;0.214246;0.0858392;0.470056
97;calc bound;100;0.0797902;0.0544617;0.141794
97;calc iter;100;3.86334;3.7545;3.97608
97;total;1;412.704;412.704;412.704
98;calc total;1;386.845;386.845;386.845
98;calc update async;100;0.000219355;1.909e-05;0.0183405
98;calc inner;100;3.57832;3.45949;3.67136
98;calc wait;100;0.1868;0.0737114;0.373941
98;calc bound;100;0.0949076;0.0356833;0.134069
98;calc iter;100;3.86395;3.7816;3.93389
98;total;1;412.839;412.839;412.839
99;calc total;1;386.845;386.845;386.845
99;calc update async;100;0.000230861;2.427e-05;0.0195057
99;calc inner;100;3.58344;3.46643;3.6713
99;calc wait;100;0.181586;0.0737938;0.328258
99;calc bound;100;0.095528;0.0415807;0.132864
99;calc iter;100;3.86362;3.79223;3.9309
99;total;1;412.629;412.629;412.629
100;calc total;1;386.845;386.845;386.845
100;calc update async;100;0.000230473;1.742e-05;0.0201387
100;calc inner;100;3.52987;3.08132;3.66159
100;calc wait;100;0.257095;0.0636987;0.681111
100;calc bound;100;0.0736522;0.0490396;0.129679
100;calc iter;100;3.86162;3.77778;4.00798
100;total;1;412.754;412.754;412.754
101;calc total;1;386.845;386.845;386.845
101;calc update async;100;0.000216475;1.7719e-05;0.0183097
101;calc inner;100;3.56528;3.30183;3.66331
101;calc wait;100;0.211738;0.0802031;0.575476
101;calc bound;100;0.0852283;0.0561967;0.128453
101;calc iter;100;3.86305;3.79779;3.95723
101;total;1;412.702;412.702;412.702
102;calc total;1;386.845;386.845;386.845
102;calc update async;100;0.000232369;2.217e-05;0.0195622
102;calc inner;100;3.5737;3.43122;3.67097
102;calc wait;100;0.189712;0.0679041;0.3671
102;calc bound;100;0.0985869;0.0522593;0.130628
102;calc iter;100;3.86338;3.76871;3.94398
102;total;1;412.73;412.73;412.73
103;calc total;1;386.845;386.845;386.845
103;calc update async;100;0.000237372;2.791e-05;0.0200544
103;calc inner;100;3.578;3.44619;3.66074
103;calc wait;100;0.188402;0.0581607;0.339019
103;calc bound;100;0.0958738;0.0575823;0.121775
103;calc iter;100;3.86301;3.74307;4.00159
103;total;1;412.723;412.723;412.723
104;calc total;1;386.845;386.845;386.845
104;calc update async;100;0.000229996;2.027e-05;0.0201469
104;calc inner;100;3.62725;3.40716;3.69288
104;calc wait;100;0.149234;0.0722452;0.360028
104;calc bound;100;0.0830071;0.0478456;0.106642
104;calc iter;100;3.86349;3.79726;3.98928
104;total;1;412.308;412.308;412.308
105;calc total;1;386.845;386.845;386.845
105;calc update async;100;0.000232647;2.23e-05;0.0196678
105;calc inner;100;3.63375;3.42767;3.69198
105;calc wait;100;0.1384;0.0833576;0.380152
105;calc bound;100;0.0868456;0.0422356;0.11408
105;calc iter;100;3.86466;3.79574;3.94647
105;total;1;412.225;412.225;412.225
106;calc total;1;386.845;386.845;386.845
106;calc update async;100;0.000220166;2.562e-05;0.0183313
106;calc inner;100;3.62298;3.48175;3.69787
106;calc wait;100;0.138757;0.076074;0.223552
106;calc bound;100;0.0997093;0.039233;0.117975
106;calc iter;100;3.8651;3.76003;3.99654
106;total;1;412.733;412.733;412.733
107;calc total;1;386.845;386.845;386.845
107;calc update async;100;0.00023349;2.421e-05;0.0195539
107;calc inner;100;3.62707;3.51024;3.70133
107;calc wait;100;0.139538;0.0612765;0.239587
107;calc bound;100;0.0955241;0.0407047;0.114417
107;calc iter;100;3.8645;3.79691;4.00652
107;total;1;412.703;412.703;412.703
108;calc total;1;386.845;386.845;386.845
108;calc update async;100;0.000234222;2.082e-05;0.0201109
108;calc inner;100;3.6324;3.54744;3.69208
108;calc wait;100;0.142709;0.0880234;0.243558
108;calc bound;100;0.0854516;0.0412652;0.11559
108;calc iter;100;3.86495;3.78515;3.9781
108;total;1;412.671;412.671;412.671
109;calc total;1;386.845;386.845;386.845
109;calc update async;100;0.000234979;2.155e-05;0.0200112
109;calc inner;100;3.63356;3.44555;3.69266
109;calc wait;100;0.140579;0.0795959;0.368509
109;calc bound;100;0.0832786;0.042186;0.113441
109;calc iter;100;3.86454;3.77719;3.93189
109;total;1;412.7;412.7;412.7
110;calc total;1;386.845;386.845;386.845
110;calc update async;100;0.000237;2.652e-05;0.0197799
110;calc inner;100;3.63167;3.5191;3.70091
110;calc wait;100;0.138161;0.0866357;0.228276
110;calc bound;100;0.0932669;0.035256;0.117665
110;calc iter;100;3.86566;3.79633;4.00161
110;total;1;412.64;412.64;412.64
111;calc total;1;386.844;386.844;386.844
111;calc update async;100;0.000216553;2.1919e-05;0.018277
111;calc inner;100;3.63215;3.5643;3.69661
111;calc wait;100;0.137039;0.0920135;0.228404
111;calc bound;100;0.093167;0.0392828;0.119211
111;calc iter;100;3.86488;3.78355;3.99722
111;total;1;412.216;412.216;412.216
112;calc total;1;386.845;386.845;386.845
112;calc update async;100;0.00023241;2.042e-05;0.0201832
112;calc inner;100;3.59395;3.32894;3.66445
112;calc wait;100;0.185721;0.0667278;0.500439
112;calc bound;100;0.0825715;0.057501;0.116123
112;calc iter;100;3.86514;3.79554;3.97507
112;total;1;412.818;412.818;412.818
113;calc total;1;386.845;386.845;386.845
113;calc update async;100;0.000228216;1.8389e-05;0.0200659
113;calc inner;100;3.56303;2.97535;3.68192
113;calc wait;100;0.222403;0.0602094;0.830183
113;calc bound;100;0.0735222;0.0499245;0.127019
113;calc iter;100;3.86469;3.75118;3.97053
113;total;1;412.823;412.823;412.823
114;calc total;1;386.845;386.845;386.845
114;calc update async;100;0.00021398;1.995e-05;0.017873
114;calc inner;100;3.60762;3.39974;3.67755
114;calc wait;100;0.163119;0.0852091;0.391834
114;calc bound;100;0.0892988;0.0521934;0.12376
114;calc iter;100;3.8657;3.80598;3.93519
114;total;1;412.198;412.198;412.198
115;calc total;1;386.845;386.845;386.845
115;calc update async;100;0.000229894;1.9279e-05;0.0197104
115;calc inner;100;3.60362;3.38299;3.69876
115;calc wait;100;0.17016;0.0752407;0.364698
115;calc bound;100;0.0876426;0.0634479;0.117727
115;calc iter;100;3.86515;3.80115;3.97541
115;total;1;412.841;412.841;412.841
116;calc total;1;386.845;386.845;386.845
116;calc update async;100;0.000229353;1.666e-05;0.0201378
116;calc inner;100;3.56564;3.16099;3.66603
116;calc wait;100;0.222099;0.0458908;0.710008
116;calc bound;100;0.0744483;0.0531462;0.111436
116;calc iter;100;3.86385;3.7236;3.99177
116;total;1;412.136;412.136;412.136
117;calc total;1;386.845;386.845;386.845
117;calc update async;100;0.000215462;2.239e-05;0.0178832
117;calc inner;100;3.5883;3.4422;3.67015
117;calc wait;100;0.185165;0.0776674;0.358423
117;calc bound;100;0.0904255;0.0571285;0.121197
117;calc iter;100;3.86485;3.78434;3.98528
117;total;1;412.568;412.568;412.568
118;calc total;1;386.845;386.845;386.845
118;calc update async;100;0.000235935;1.806e-05;0.0201401
118;calc inner;100;3.58791;3.43671;3.6678
118;calc wait;100;0.181622;0.0735688;0.338056
118;calc bound;100;0.0934147;0.0522533;0.126864
118;calc iter;100;3.86534;3.7221;4.00265
118;total;1;412.138;412.138;412.138
119;calc total;1;386.844;386.844;386.844
119;calc update async;100;0.000218096;2.175e-05;0.0179827
119;calc inner;100;3.57899;3.44114;3.66421
119;calc wait;100;0.183288;0.082192;0.307545
119;calc bound;100;0.10104;0.0648207;0.119601
119;calc iter;100;3.86463;3.77087;3.93951
119;total;1;412.459;412.459;412.459
120;calc total;1;386.845;386.845;386.845
120;calc update async;100;0.000233635;1.8269e-05;0.0201663
120;calc inner;100;3.64908;3.56681;3.70211
120;calc wait;100;0.125041;0.0657526;0.219165
120;calc bound;100;0.085346;0.0630996;0.106885
120;calc iter;100;3.86551;3.78894;3.92522
120;total;1;412.511;412.511;412.511
121;calc total;1;386.845;386.845;386.845
121;calc update async;100;0.000239167;2.503e-05;0.0201743
121;calc inner;100;3.64623;3.5719;3.6967
121;calc wait;100;0.118932;0.0617928;0.198987
121;calc bound;100;0.0927374;0.0698976;0.114152
121;calc iter;100;3.86576;3.77812;3.95303
121;total;1;412.749;412.749;412.749
122;calc total;1;386.845;386.845;386.845
122;calc update async;100;0.000232609;2.3799e-05;0.0196925
122;calc inner;100;3.64535;3.56854;3.70852
122;calc wait;100;0.12265;0.0515065;0.185412
122;calc bound;100;0.095689;0.0386705;0.117808
122;calc iter;100;3.86614;3.72357;4.00889
122;total;1;412.615;412.615;412.615
123;calc total;1;386.845;386.845;386.845
123;calc update async;100;0.000218156;2.942e-05;0.0178323
123;calc inner;100;3.63552;3.57363;3.70621
123;calc wait;100;0.126541;0.0768975;0.204098
123;calc bound;100;0.100742;0.0661929;0.117712
123;calc iter;100;3.86574;3.79733;3.94505
123;total;1;412.616;412.616;412.616
124;calc total;1;386.844;386.844;386.844
124;calc update async;100;0.000213244;2.093e-05;0.0178605
124;calc inner;100;3.65275;3.59888;3.70093
124;calc wait;100;0.121445;0.0707164;0.219631
124;calc bound;100;0.088912;0.0473318;0.113457
124;calc iter;100;3.86599;3.81289;3.94482
124;total;1;412.122;412.122;412.122
125;calc total;1;386.845;386.845;386.845
125;calc update async;100;0.000210377;2.172e-05;0.0179394
125;calc inner;100;3.6473;3.53944;3.69226
125;calc wait;100;0.128419;0.0728189;0.248326
125;calc bound;100;0.0856736;0.0530264;0.104507
125;calc iter;100;3.86599;3.77564;3.93507
125;total;1;412.464;412.464;412.464
126;calc total;1;386.844;386.844;386.844
126;calc update async;100;0.000222869;2.262e-05;0.0187105
126;calc inner;100;3.65365;3.60634;3.70812
126;calc wait;100;0.11686;0.0719031;0.17769
126;calc bound;100;0.0932968;0.0359306;0.117993
126;calc iter;100;3.86635;3.74766;3.94076
126;total;1;412.098;412.098;412.098
127;calc total;1;386.844;386.844;386.844
127;calc update async;100;0.000236747;2.118e-05;0.0201498
127;calc inner;100;3.64797;3.55006;3.70592
127;calc wait;100;0.121528;0.0863093;0.212627
127;calc bound;100;0.093525;0.0423126;0.118328
127;calc iter;100;3.86606;3.79453;4.00791
127;total;1;412.822;412.822;412.822
MPI
Running Jacobi on 128 processors with (8, 4 4) elements.
Array Dimensions: 3000 3000 3000
Block Dimensions: 375 750 750
== Energy Conservation Check ==
initial Energy:              125.000
  final Energy:              125.000
    Difference:               -0.000
== Time Statistics ==
Completed 100 iterations.
# unit_id;function_name;num_calls;avg_runtime;min_runtime;max_runtime
0;calc total;1;386.787;386.787;386.787
0;calc update async;100;0.000137991;1.967e-05;0.0103281
0;calc inner;100;3.47201;2.46368;3.69057
0;calc wait;100;0.3088;0.0658494;1.51637
0;calc bound;100;0.0792785;0.0451054;0.15077
0;calc iter;100;3.8643;3.74694;4.03541
0;total;1;412.526;412.526;412.526
1;calc total;1;386.787;386.787;386.787
1;calc update async;100;0.000189434;1.751e-05;0.0160582
1;calc inner;100;3.4769;2.93575;3.65559
1;calc wait;100;0.311867;0.0855879;0.924192
1;calc bound;100;0.071296;0.0430045;0.142691
1;calc iter;100;3.86458;3.77996;3.98086
1;total;1;412.523;412.523;412.523
2;calc total;1;386.787;386.787;386.787
2;calc update async;100;0.000220797;2.93e-05;0.0178962
2;calc inner;100;3.52557;3.14752;3.65414
2;calc wait;100;0.237704;0.0678845;0.671048
2;calc bound;100;0.0988099;0.0443168;0.134273
2;calc iter;100;3.86538;3.7766;3.94308
2;total;1;412.525;412.525;412.525
3;calc total;1;386.787;386.787;386.787
3;calc update async;100;0.000231956;2.695e-05;0.0191036
3;calc inner;100;3.56064;3.15643;3.70693
3;calc wait;100;0.215215;0.0628058;0.661049
3;calc bound;100;0.0843644;0.0460607;0.117233
3;calc iter;100;3.86505;3.77067;4.03955
3;total;1;412.512;412.512;412.512
4;calc total;1;386.787;386.787;386.787
4;calc update async;100;0.000211978;1.767e-05;0.0179992
4;calc inner;100;3.52685;3.26154;3.66202
4;calc wait;100;0.26186;0.0838719;0.544376
4;calc bound;100;0.0749415;0.0483541;0.15618
4;calc iter;100;3.86506;3.80951;3.9465
4;total;1;412.486;412.486;412.486
5;calc total;1;386.787;386.787;386.787
5;calc update async;100;0.000218078;1.942e-05;0.0181317
5;calc inner;100;3.53344;3.09281;3.6617
5;calc wait;100;0.245576;0.0835868;0.802424
5;calc bound;100;0.0856528;0.0415044;0.156875
5;calc iter;100;3.86553;3.76882;3.96924
5;total;1;412.484;412.484;412.484
6;calc total;1;386.787;386.787;386.787
6;calc update async;100;0.000219087;1.971e-05;0.0179965
6;calc inner;100;3.54442;3.30095;3.66543
6;calc wait;100;0.225235;0.0700037;0.42509
6;calc bound;100;0.0955626;0.0384992;0.153105
6;calc iter;100;3.86588;3.78414;3.96666
6;total;1;412.486;412.486;412.486
7;calc total;1;386.787;386.787;386.787
7;calc update async;100;0.000221733;2.4359e-05;0.0181613
7;calc inner;100;3.54713;3.33206;3.672
7;calc wait;100;0.223304;0.0550995;0.413983
7;calc bound;100;0.0943339;0.0421065;0.145566
7;calc iter;100;3.8655;3.72371;3.94393
7;total;1;412.426;412.426;412.426
8;calc total;1;386.787;386.787;386.787
8;calc update async;100;0.000215365;2.184e-05;0.0183438
8;calc inner;100;3.60775;3.4609;3.68251
8;calc wait;100;0.175104;0.0510156;0.355279
8;calc bound;100;0.0802806;0.0386655;0.102419
8;calc iter;100;3.86648;3.80993;3.9211
8;total;1;411.732;411.732;411.732
9;calc total;1;386.787;386.787;386.787
9;calc update async;100;0.000218959;2.207e-05;0.0183801
9;calc inner;100;3.59959;3.43006;3.68499
9;calc wait;100;0.179514;0.072439;0.308261
9;calc bound;100;0.0843589;0.0379093;0.11361
9;calc iter;100;3.86686;3.80984;4.02881
9;total;1;411.718;411.718;411.718
10;calc total;1;386.787;386.787;386.787
10;calc update async;100;0.000164912;2.327e-05;0.0126493
10;calc inner;100;3.58078;3.3681;3.68953
10;calc wait;100;0.184821;0.0662942;0.394905
10;calc bound;100;0.0977683;0.0368911;0.117592
10;calc iter;100;3.86702;3.76678;4.04139
10;total;1;412.352;412.352;412.352
11;calc total;1;386.787;386.787;386.787
11;calc update async;100;0.000219634;2.5859e-05;0.018176
11;calc inner;100;3.58653;3.38606;3.69656
11;calc wait;100;0.181019;0.0794127;0.336435
11;calc bound;100;0.0969789;0.0383321;0.118741
11;calc iter;100;3.86687;3.80726;4.01408
11;total;1;411.809;411.809;411.809
12;calc total;1;386.787;386.787;386.787
12;calc update async;100;0.00019474;2.052e-05;0.0160026
12;calc inner;100;3.56248;3.12812;3.68133
12;calc wait;100;0.221964;0.0928981;0.681046
12;calc bound;100;0.0762576;0.040519;0.114227
12;calc iter;100;3.86548;3.79603;4.0185
12;total;1;412.057;412.057;412.057
13;calc total;1;386.787;386.787;386.787
13;calc update async;100;0.000218417;1.994e-05;0.0183208
13;calc inner;100;3.59015;3.18852;3.69163
13;calc wait;100;0.192648;0.0459936;0.664274
13;calc bound;100;0.0752442;0.040538;0.109762
13;calc iter;100;3.86605;3.76708;3.94142
13;total;1;412.261;412.261;412.261
14;calc total;1;386.787;386.787;386.787
14;calc update async;100;0.000227362;2.893e-05;0.0184417
14;calc inner;100;3.57388;3.41958;3.69752
14;calc wait;100;0.189418;0.104606;0.339312
14;calc bound;100;0.101601;0.0368916;0.117982
14;calc iter;100;3.86637;3.75804;4.02008
14;total;1;412.191;412.191;412.191
15;calc total;1;386.787;386.787;386.787
15;calc update async;100;0.000215294;2.5659e-05;0.0178321
15;calc inner;100;3.60176;3.42822;3.69895
15;calc wait;100;0.174346;0.0825763;0.338449
15;calc bound;100;0.0843729;0.0404065;0.111395
15;calc iter;100;3.86646;3.81675;4.00602
15;total;1;412;412;412
16;calc total;1;386.787;386.787;386.787
16;calc update async;100;0.000143627;1.958e-05;0.011308
16;calc inner;100;3.54653;3.06864;3.66272
16;calc wait;100;0.243307;0.104582;0.763072
16;calc bound;100;0.0695406;0.054768;0.0935529
16;calc iter;100;3.86558;3.81564;3.91418
16;total;1;412.439;412.439;412.439
17;calc total;1;386.787;386.787;386.787
17;calc update async;100;0.000188824;1.999e-05;0.015825
17;calc inner;100;3.55033;3.24145;3.66546
17;calc wait;100;0.242299;0.0815578;0.597587
17;calc bound;100;0.0689868;0.0547506;0.108883
17;calc iter;100;3.86621;3.8084;3.94375
17;total;1;411.927;411.927;411.927
18;calc total;1;386.787;386.787;386.787
18;calc update async;100;0.000219857;2.151e-05;0.0183166
18;calc inner;100;3.59133;3.42567;3.66965
18;calc wait;100;0.186085;0.0698468;0.312338
18;calc bound;100;0.0855106;0.0613303;0.11243
18;calc iter;100;3.86666;3.82408;3.94462
18;total;1;412.385;412.385;412.385
19;calc total;1;386.787;386.787;386.787
19;calc update async;100;0.000222632;2.31e-05;0.0184469
19;calc inner;100;3.59478;3.45342;3.68391
19;calc wait;100;0.184095;0.0743539;0.298303
19;calc bound;100;0.0835191;0.0610858;0.11379
19;calc iter;100;3.86642;3.81371;3.94032
19;total;1;411.922;411.922;411.922
20;calc total;1;386.787;386.787;386.787
20;calc update async;100;0.000221576;2.221e-05;0.0187133
20;calc inner;100;3.60933;3.5014;3.66446
20;calc wait;100;0.171004;0.061357;0.315863
20;calc bound;100;0.0826047;0.0589161;0.116488
20;calc iter;100;3.86626;3.76434;3.94868
20;total;1;412.232;412.232;412.232
21;calc total;1;386.787;386.787;386.787
21;calc update async;100;0.000227016;2.461e-05;0.018827
21;calc inner;100;3.59924;3.47993;3.65812
21;calc wait;100;0.17515;0.0591121;0.352973
21;calc bound;100;0.0905603;0.060334;0.118319
21;calc iter;100;3.86686;3.74392;4.01809
21;total;1;412;412;412
22;calc total;1;386.787;386.787;386.787
22;calc update async;100;0.000222906;2.664e-05;0.0182932
22;calc inner;100;3.588;3.44334;3.67712
22;calc wait;100;0.178316;0.0662637;0.256945
22;calc bound;100;0.0984654;0.0456009;0.121621
22;calc iter;100;3.86738;3.74462;4.02288
22;total;1;412.486;412.486;412.486
23;calc total;1;386.787;386.787;386.787
23;calc update async;100;0.000230496;2.448e-05;0.0190212
23;calc inner;100;3.57743;3.4815;3.66588
23;calc wait;100;0.183631;0.0503474;0.241318
23;calc bound;100;0.103798;0.0584006;0.117019
23;calc iter;100;3.86693;3.74548;3.99781
23;total;1;412.004;412.004;412.004
24;calc total;1;386.787;386.787;386.787
24;calc update async;100;0.000221318;2.493e-05;0.0187344
24;calc inner;100;3.65545;3.60734;3.69921
24;calc wait;100;0.118891;0.058774;0.189137
24;calc bound;100;0.0880464;0.0521945;0.115199
24;calc iter;100;3.86746;3.77999;4.02229
24;total;1;411.859;411.859;411.859
25;calc total;1;386.787;386.787;386.787
25;calc update async;100;0.000219879;2.477e-05;0.0181369
25;calc inner;100;3.6501;3.59766;3.69653
25;calc wait;100;0.118663;0.0746024;0.29387
25;calc bound;100;0.0928989;0.0423208;0.113686
25;calc iter;100;3.86758;3.79152;4.03556
25;total;1;412.364;412.364;412.364
26;calc total;1;386.787;386.787;386.787
26;calc update async;100;0.000220272;2.765e-05;0.0183063
26;calc inner;100;3.64289;3.57919;3.70857
26;calc wait;100;0.122549;0.0634723;0.181387
26;calc bound;100;0.0984403;0.0353077;0.116139
26;calc iter;100;3.86787;3.7555;4.02441
26;total;1;412.315;412.315;412.315
27;calc total;1;386.787;386.787;386.787
27;calc update async;100;0.000220957;2.325e-05;0.01824
27;calc inner;100;3.63459;3.58892;3.70749
27;calc wait;100;0.128631;0.0688159;0.246818
27;calc bound;100;0.104021;0.051935;0.117794
27;calc iter;100;3.86752;3.78431;4.0237
27;total;1;411.991;411.991;411.991
28;calc total;1;386.787;386.787;386.787
28;calc update async;100;0.000221814;2.0339e-05;0.0189851
28;calc inner;100;3.65398;3.58221;3.70818
28;calc wait;100;0.120253;0.0720528;0.203009
28;calc bound;100;0.0885041;0.0771703;0.102958
28;calc iter;100;3.86697;3.82786;3.9353
28;total;1;412.268;412.268;412.268
29;calc total;1;386.787;386.787;386.787
29;calc update async;100;0.000217128;2.1949e-05;0.018046
29;calc inner;100;3.6545;3.60321;3.71352
29;calc wait;100;0.120532;0.0804648;0.199809
29;calc bound;100;0.0885495;0.0757329;0.114739
29;calc iter;100;3.86716;3.80394;4.02886
29;total;1;411.903;411.903;411.903
30;calc total;1;386.787;386.787;386.787
30;calc update async;100;0.000225004;2.322e-05;0.0187567
30;calc inner;100;3.65604;3.59676;3.70772
30;calc wait;100;0.113529;0.0781398;0.150001
30;calc bound;100;0.0947087;0.0613698;0.112205
30;calc iter;100;3.86733;3.75597;3.97713
30;total;1;412.542;412.542;412.542
31;calc total;1;386.787;386.787;386.787
31;calc update async;100;0.000222275;2.3139e-05;0.0188541
31;calc inner;100;3.659;3.60439;3.71881
31;calc wait;100;0.112649;0.0659249;0.180565
31;calc bound;100;0.0930663;0.0683741;0.108573
31;calc iter;100;3.86723;3.81802;3.91048
31;total;1;412.461;412.461;412.461
32;calc total;1;386.787;386.787;386.787
32;calc update async;100;0.000130046;1.871e-05;0.0100315
32;calc inner;100;3.2275;2.02818;3.64423
32;calc wait;100;0.564662;0.0901493;2.05068
32;calc bound;100;0.067584;0.0402208;0.105809
32;calc iter;100;3.86418;3.70542;4.12228
32;total;1;412.409;412.409;412.409
33;calc total;1;386.787;386.787;386.787
33;calc update async;100;0.000216984;1.643e-05;0.0191551
33;calc inner;100;3.19314;2.31318;3.64954
33;calc wait;100;0.60431;0.0488328;1.57506
33;calc bound;100;0.0616372;0.037888;0.108718
33;calc iter;100;3.86433;3.6819;4.07718
33;total;1;412.127;412.127;412.127
34;calc total;1;386.787;386.787;386.787
34;calc update async;100;0.000139813;2.224e-05;0.00975503
34;calc inner;100;3.37598;2.94361;3.64758
34;calc wait;100;0.398531;0.0863051;0.864549
34;calc bound;100;0.0865335;0.0382584;0.121062
34;calc iter;100;3.86521;3.77936;3.97322
34;total;1;412.412;412.412;412.412
35;calc total;1;386.787;386.787;386.787
35;calc update async;100;0.000161857;2.714e-05;0.0119773
35;calc inner;100;3.37091;2.94031;3.65806
35;calc wait;100;0.400636;0.0835477;0.871567
35;calc bound;100;0.0893521;0.0377458;0.122111
35;calc iter;100;3.86489;3.75721;3.96609
35;total;1;411.831;411.831;411.831
36;calc total;1;386.787;386.787;386.787
36;calc update async;100;0.000213688;1.9009e-05;0.0183091
36;calc inner;100;3.44385;2.49742;3.65289
36;calc wait;100;0.338559;0.0467157;1.40865
36;calc bound;100;0.0752246;0.048244;0.121446
36;calc iter;100;3.86398;3.69538;4.01294
36;total;1;412.352;412.352;412.352
37;calc total;1;386.787;386.787;386.787
37;calc update async;100;0.000230342;1.985e-05;0.0188115
37;calc inner;100;3.45816;2.65234;3.65286
37;calc wait;100;0.322522;0.0681268;1.29037
37;calc bound;100;0.0799311;0.038096;0.116768
37;calc iter;100;3.8653;3.65635;4.01336
37;total;1;412.165;412.165;412.165
38;calc total;1;386.787;386.787;386.787
38;calc update async;100;0.000227544;2.33e-05;0.0188713
38;calc inner;100;3.46039;3.18983;3.66073
38;calc wait;100;0.308233;0.074592;0.576303
38;calc bound;100;0.0930417;0.0374994;0.116848
38;calc iter;100;3.86563;3.80943;4.01046
38;total;1;412.503;412.503;412.503
39;calc total;1;386.787;386.787;386.787
39;calc update async;100;0.000229595;2.74e-05;0.0190073
39;calc inner;100;3.46587;3.20195;3.66084
39;calc wait;100;0.304693;0.070461;0.571094
39;calc bound;100;0.0909206;0.0375295;0.12157
39;calc iter;100;3.86538;3.74349;3.96257
39;total;1;411.804;411.804;411.804
40;calc total;1;386.787;386.787;386.787
40;calc update async;100;0.000217581;2.765e-05;0.0180974
40;calc inner;100;3.57283;3.43174;3.69574
40;calc wait;100;0.202165;0.0971496;0.352308
40;calc bound;100;0.0805637;0.0372661;0.112277
40;calc iter;100;3.86593;3.79296;4.03967
40;total;1;412.4;412.4;412.4
41;calc total;1;386.787;386.787;386.787
41;calc update async;100;0.000219714;2.209e-05;0.0181014
41;calc inner;100;3.57469;3.4296;3.70227
41;calc wait;100;0.202528;0.0765292;0.377029
41;calc bound;100;0.0828326;0.0372874;0.111253
41;calc iter;100;3.86668;3.77972;4.01453
41;total;1;412.303;412.303;412.303
42;calc total;1;386.787;386.787;386.787
42;calc update async;100;0.00022273;2.303e-05;0.0180982
42;calc inner;100;3.54039;3.34108;3.70266
42;calc wait;100;0.220751;0.0786174;0.405856
42;calc bound;100;0.0998221;0.0356216;0.117906
42;calc iter;100;3.86701;3.7779;4.0173
42;total;1;412.125;412.125;412.125
43;calc total;1;386.787;386.787;386.787
43;calc update async;100;0.000223225;2.441e-05;0.0183762
43;calc inner;100;3.5453;3.37224;3.70278
43;calc wait;100;0.217503;0.0621568;0.393562
43;calc bound;100;0.0976295;0.0371676;0.114966
43;calc iter;100;3.86672;3.7943;4.02931
43;total;1;411.915;411.915;411.915
44;calc total;1;386.787;386.787;386.787
44;calc update async;100;0.000210896;2.0459e-05;0.0178469
44;calc inner;100;3.5385;3.17939;3.6929
44;calc wait;100;0.249538;0.089773;0.649192
44;calc bound;100;0.069547;0.0371676;0.107041
44;calc iter;100;3.86491;3.76192;3.95417
44;total;1;412.353;412.353;412.353
45;calc total;1;386.787;386.787;386.787
45;calc update async;100;0.0002142;2.023e-05;0.0183105
45;calc inner;100;3.53414;3.12422;3.69408
45;calc wait;100;0.25985;0.0849132;0.73391
45;calc bound;100;0.0650041;0.0380291;0.0909322
45;calc iter;100;3.8658;3.79658;3.92008
45;total;1;412.252;412.252;412.252
46;calc total;1;386.787;386.787;386.787
46;calc update async;100;0.000227283;2.2439e-05;0.0188041
46;calc inner;100;3.55366;3.39637;3.7039
46;calc wait;100;0.222773;0.0919965;0.365841
46;calc bound;100;0.0861315;0.0368524;0.115925
46;calc iter;100;3.86633;3.77893;4.00871
46;total;1;411.797;411.797;411.797
47;calc total;1;386.787;386.787;386.787
47;calc update async;100;0.000228841;2.931e-05;0.0189435
47;calc inner;100;3.54575;3.41325;3.70279
47;calc wait;100;0.224504;0.102543;0.357249
47;calc bound;100;0.090149;0.0373208;0.117677
47;calc iter;100;3.86646;3.80062;3.94941
47;total;1;412.016;412.016;412.016
48;calc total;1;386.787;386.787;386.787
48;calc update async;100;0.000215257;2.052e-05;0.0183415
48;calc inner;100;3.46534;2.34571;3.66244
48;calc wait;100;0.310653;0.0715979;1.3964
48;calc bound;100;0.08114;0.0355609;0.11782
48;calc iter;100;3.86147;3.67939;4.04248
48;total;1;412.334;412.334;412.334
49;calc total;1;386.787;386.787;386.787
49;calc update async;100;0.00021092;1.734e-05;0.0181416
49;calc inner;100;3.48082;2.44762;3.65655
49;calc wait;100;0.309071;0.0771327;1.61803
49;calc bound;100;0.0684653;0.0349536;0.106685
49;calc iter;100;3.86163;3.71569;4.1267
49;total;1;412.067;412.067;412.067
50;calc total;1;386.787;386.787;386.787
50;calc update async;100;0.000224135;2.327e-05;0.018779
50;calc inner;100;3.53197;3.06437;3.66559
50;calc wait;100;0.230098;0.0739448;0.730795
50;calc bound;100;0.096884;0.0357532;0.129674
50;calc iter;100;3.86216;3.67052;4.0663
50;total;1;411.94;411.94;411.94
51;calc total;1;386.787;386.787;386.787
51;calc update async;100;0.000135331;2.391e-05;0.00973006
51;calc inner;100;3.52932;3.07076;3.65037
51;calc wait;100;0.230549;0.10192;0.719404
51;calc bound;100;0.0982606;0.0362423;0.12783
51;calc iter;100;3.86209;3.65129;4.05344
51;total;1;412.238;412.238;412.238
52;calc total;1;386.787;386.787;386.787
52;calc update async;100;0.00018993;1.931e-05;0.0159561
52;calc inner;100;3.4735;2.28144;3.65542
52;calc wait;100;0.307752;0.0743496;1.80967
52;calc bound;100;0.0742167;0.0501424;0.100742
52;calc iter;100;3.85714;3.5728;4.22272
52;total;1;411.867;411.867;411.867
53;calc total;1;386.787;386.787;386.787
53;calc update async;100;0.00019663;2.124e-05;0.0159789
53;calc inner;100;3.54109;3.09464;3.65242
53;calc wait;100;0.231433;0.0689114;0.697271
53;calc bound;100;0.0857172;0.0510818;0.124287
53;calc iter;100;3.85996;3.63129;3.99791
53;total;1;412.533;412.533;412.533
54;calc total;1;386.787;386.787;386.787
54;calc update async;100;0.000218169;2.849e-05;0.0178061
54;calc inner;100;3.5228;3.12051;3.65669
54;calc wait;100;0.228746;0.0728702;0.652874
54;calc bound;100;0.106765;0.04711;0.127526
54;calc iter;100;3.86045;3.5867;4.01737
54;total;1;411.966;411.966;411.966
55;calc total;1;386.787;386.787;386.787
55;calc update async;100;0.000193441;2.343e-05;0.0155076
55;calc inner;100;3.54038;3.13227;3.66517
55;calc wait;100;0.220297;0.0654648;0.659909
55;calc bound;100;0.0973674;0.0516629;0.123012
55;calc iter;100;3.86034;3.6054;4.00431
55;total;1;412.287;412.287;412.287
56;calc total;1;386.787;386.787;386.787
56;calc update async;100;0.000215159;2.0419e-05;0.0183263
56;calc inner;100;3.60818;2.89412;3.69395
56;calc wait;100;0.164777;0.0951092;0.987229
56;calc bound;100;0.0856657;0.0361269;0.10112
56;calc iter;100;3.86328;3.72291;4.00855
56;total;1;412.517;412.517;412.517
57;calc total;1;386.787;386.787;386.787
57;calc update async;100;0.000219685;2.6289e-05;0.0183377
57;calc inner;100;3.62463;3.27591;3.6915
57;calc wait;100;0.14208;0.0860563;0.493444
57;calc bound;100;0.0878481;0.0388744;0.100391
57;calc iter;100;3.86432;3.79362;3.93904
57;total;1;412.518;412.518;412.518
58;calc total;1;386.787;386.787;386.787
58;calc update async;100;0.000229593;2.827e-05;0.0190595
58;calc inner;100;3.59884;3.23961;3.70055
58;calc wait;100;0.157692;0.0982211;0.484803
58;calc bound;100;0.106683;0.0362311;0.118154
58;calc iter;100;3.86448;3.76197;4.02049
58;total;1;412.161;412.161;412.161
59;calc total;1;386.787;386.787;386.787
59;calc update async;100;0.000195988;2.489e-05;0.0156057
59;calc inner;100;3.61982;3.26727;3.703
59;calc wait;100;0.147326;0.0918373;0.481981
59;calc bound;100;0.0950044;0.0380201;0.115105
59;calc iter;100;3.86436;3.78481;3.95243
59;total;1;412.16;412.16;412.16
60;calc total;1;386.787;386.787;386.787
60;calc update async;100;0.000221576;2.229e-05;0.0187213
60;calc inner;100;3.59903;2.78788;3.69675
60;calc wait;100;0.171789;0.0927784;1.09333
60;calc bound;100;0.0897946;0.0364062;0.112358
60;calc iter;100;3.86361;3.74508;3.96378
60;total;1;411.831;411.831;411.831
61;calc total;1;386.787;386.787;386.787
61;calc update async;100;0.000193593;2.297e-05;0.0159919
61;calc inner;100;3.61244;3.19996;3.69703
61;calc wait;100;0.155003;0.0845845;0.59228
61;calc bound;100;0.0852104;0.0360065;0.102681
61;calc iter;100;3.86367;3.76937;3.95672
61;total;1;412.504;412.504;412.504
62;calc total;1;386.787;386.787;386.787
62;calc update async;100;0.000227987;2.067e-05;0.0190052
62;calc inner;100;3.61438;3.27692;3.70729
62;calc wait;100;0.146702;0.0929239;0.462976
62;calc bound;100;0.0976864;0.039021;0.117405
62;calc iter;100;3.86421;3.73253;3.98295
62;total;1;411.99;411.99;411.99
63;calc total;1;386.787;386.787;386.787
63;calc update async;100;0.000196887;2.446e-05;0.0159828
63;calc inner;100;3.61224;3.28542;3.69755
63;calc wait;100;0.150467;0.0926684;0.449318
63;calc bound;100;0.0990056;0.0376535;0.118286
63;calc iter;100;3.86413;3.75694;4.02376
63;total;1;412.565;412.565;412.565
64;calc total;1;386.787;386.787;386.787
64;calc update async;100;0.000112229;1.6539e-05;0.00837481
64;calc inner;100;3.22608;2.08205;3.67159
64;calc wait;100;0.555605;0.0842342;1.80446
64;calc bound;100;0.0721009;0.0402691;0.119835
64;calc iter;100;3.85783;3.70001;4.05207
64;total;1;412.05;412.05;412.05
65;calc total;1;386.787;386.787;386.787
65;calc update async;100;9.29154e-05;1.726e-05;0.00650098
65;calc inner;100;3.24369;2.1841;3.66012
65;calc wait;100;0.538383;0.0824043;1.67931
65;calc bound;100;0.0703816;0.0405122;0.141157
65;calc iter;100;3.85658;3.67216;4.11235
65;total;1;412.522;412.522;412.522
66;calc total;1;386.787;386.787;386.787
66;calc update async;100;0.000116083;2.568e-05;0.00715355
66;calc inner;100;3.3736;2.94494;3.66765
66;calc wait;100;0.382172;0.0868441;0.846513
66;calc bound;100;0.0977083;0.0561836;0.141272
66;calc iter;100;3.85783;3.68527;3.97718
66;total;1;412.514;412.514;412.514
67;calc total;1;386.787;386.787;386.787
67;calc update async;100;0.000142848;2.5869e-05;0.0103857
67;calc inner;100;3.38148;2.94186;3.66675
67;calc wait;100;0.378804;0.0841928;0.845996
67;calc bound;100;0.0928395;0.0496676;0.140587
67;calc iter;100;3.85711;3.64234;3.96069
67;total;1;412.381;412.381;412.381
68;calc total;1;386.787;386.787;386.787
68;calc update async;100;0.000218719;1.503e-05;0.018795
68;calc inner;100;3.36864;2.72555;3.66401
68;calc wait;100;0.412015;0.073023;1.23977
68;calc bound;100;0.0731416;0.0464496;0.134893
68;calc iter;100;3.85899;3.63718;4.01884
68;total;1;411.794;411.794;411.794
69;calc total;1;386.787;386.787;386.787
69;calc update async;100;0.000213234;1.801e-05;0.017982
69;calc inner;100;3.37971;2.0978;3.6629
69;calc wait;100;0.399392;0.060911;1.73909
69;calc bound;100;0.0757169;0.0372499;0.136483
69;calc iter;100;3.85912;3.66807;4.03105
69;total;1;412.052;412.052;412.052
70;calc total;1;386.787;386.787;386.787
70;calc update async;100;0.0002199;2.498e-05;0.0180903
70;calc inner;100;3.43037;2.94882;3.67403
70;calc wait;100;0.328555;0.0551642;0.89542
70;calc bound;100;0.0962637;0.0506166;0.135931
70;calc iter;100;3.85889;3.6266;4.01322
70;total;1;412.188;412.188;412.188
71;calc total;1;386.787;386.787;386.787
71;calc update async;100;0.0002177;2.39e-05;0.0178497
71;calc inner;100;3.43487;2.83944;3.67463
71;calc wait;100;0.327777;0.0587762;1.08942
71;calc bound;100;0.0921754;0.0414527;0.13683
71;calc iter;100;3.85913;3.70417;4.01482
71;total;1;412.082;412.082;412.082
72;calc total;1;386.787;386.787;386.787
72;calc update async;100;0.000220377;2.041e-05;0.0188218
72;calc inner;100;3.55417;3.38473;3.69343
72;calc wait;100;0.220473;0.0667894;0.450995
72;calc bound;100;0.0805023;0.039387;0.111666
72;calc iter;100;3.86148;3.68756;3.97538
72;total;1;411.989;411.989;411.989
73;calc total;1;386.787;386.787;386.787
73;calc update async;100;0.000219793;1.775e-05;0.0188084
73;calc inner;100;3.5545;3.18446;3.69269
73;calc wait;100;0.219342;0.063309;0.628801
73;calc bound;100;0.0793174;0.0384548;0.101019
73;calc iter;100;3.86155;3.67446;3.97975
73;total;1;412.425;412.425;412.425
74;calc total;1;386.787;386.787;386.787
74;calc update async;100;0.000228636;2.912e-05;0.018724
74;calc inner;100;3.5332;3.38163;3.69951
74;calc wait;100;0.222311;0.079765;0.37171
74;calc bound;100;0.099527;0.0395373;0.115724
74;calc iter;100;3.8613;3.71061;3.94263
74;total;1;411.969;411.969;411.969
75;calc total;1;386.787;386.787;386.787
75;calc update async;100;0.000220153;3.132e-05;0.0179747
75;calc inner;100;3.5468;3.38103;3.69894
75;calc wait;100;0.213109;0.0699114;0.364738
75;calc bound;100;0.0951779;0.0378785;0.116896
75;calc iter;100;3.86158;3.68717;3.97359
75;total;1;412.159;412.159;412.159
76;calc total;1;386.787;386.787;386.787
76;calc update async;100;0.000209424;1.557e-05;0.0179235
76;calc inner;100;3.50405;3.09903;3.69286
76;calc wait;100;0.275523;0.0848111;0.738672
76;calc bound;100;0.0743609;0.0366879;0.111784
76;calc iter;100;3.86098;3.74607;4.04122
76;total;1;412.148;412.148;412.148
77;calc total;1;386.787;386.787;386.787
77;calc update async;100;0.000213274;1.8889e-05;0.0182668
77;calc inner;100;3.52255;2.97914;3.69314
77;calc wait;100;0.258347;0.0836438;0.776533
77;calc bound;100;0.0720189;0.0387238;0.0995116
77;calc iter;100;3.86072;3.70021;3.98128
77;total;1;411.822;411.822;411.822
78;calc total;1;386.787;386.787;386.787
78;calc update async;100;0.000217629;2.487e-05;0.0178623
78;calc inner;100;3.52906;3.38269;3.69953
78;calc wait;100;0.228635;0.106167;0.354334
78;calc bound;100;0.098804;0.038038;0.116693
78;calc iter;100;3.86083;3.67033;4.02859
78;total;1;412.205;412.205;412.205
79;calc total;1;386.787;386.787;386.787
79;calc update async;100;0.000214854;2.0449e-05;0.017931
79;calc inner;100;3.54067;3.31463;3.70254
79;calc wait;100;0.221713;0.0992833;0.514486
79;calc bound;100;0.0920255;0.0381347;0.113322
79;calc iter;100;3.86064;3.66472;3.97001
79;total;1;412.186;412.186;412.186
80;calc total;1;386.787;386.787;386.787
80;calc update async;100;0.000115591;1.714e-05;0.00835813
80;calc inner;100;3.314;0.965531;3.68294
80;calc wait;100;0.466455;0.101183;3.00434
80;calc bound;100;0.077477;0.0357465;0.111267
80;calc iter;100;3.86092;3.67256;4.06406
80;total;1;411.865;411.865;411.865
81;calc total;1;386.787;386.787;386.787
81;calc update async;100;0.000189627;1.6709e-05;0.0158711
81;calc inner;100;3.36102;2.30706;3.66523
81;calc wait;100;0.41736;0.0860009;1.757
81;calc bound;100;0.0803276;0.0418418;0.13125
81;calc iter;100;3.86088;3.61285;4.1189
81;total;1;412.41;412.41;412.41
82;calc total;1;386.787;386.787;386.787
82;calc update async;100;0.000203296;2.414e-05;0.0160305
82;calc inner;100;3.41696;2.41507;3.67604
82;calc wait;100;0.340529;0.0890955;1.48094
82;calc bound;100;0.100551;0.0578908;0.134968
82;calc iter;100;3.86086;3.63089;4.10821
82;total;1;411.903;411.903;411.903
83;calc total;1;386.787;386.787;386.787
83;calc update async;100;0.000217682;1.824e-05;0.0179058
83;calc inner;100;3.40381;2.36026;3.67492
83;calc wait;100;0.356111;0.0892625;1.52843
83;calc bound;100;0.0968851;0.0440142;0.129895
83;calc iter;100;3.85938;3.60586;4.06762
83;total;1;412.022;412.022;412.022
84;calc total;1;386.787;386.787;386.787
84;calc update async;100;0.000221359;1.77e-05;0.0188923
84;calc inner;100;3.33475;2.56574;3.6548
84;calc wait;100;0.448478;0.0656953;1.30245
84;calc bound;100;0.0772518;0.037974;0.125783
84;calc iter;100;3.86223;3.61691;4.17812
84;total;1;412.034;412.034;412.034
85;calc total;1;386.787;386.787;386.787
85;calc update async;100;0.000218243;1.765e-05;0.018757
85;calc inner;100;3.31699;1.68042;3.65306
85;calc wait;100;0.471293;0.0592534;2.48418
85;calc bound;100;0.0729508;0.0376182;0.126082
85;calc iter;100;3.86225;3.44249;4.2416
85;total;1;412.034;412.034;412.034
86;calc total;1;386.787;386.787;386.787
86;calc update async;100;0.000225792;2.015e-05;0.0186734
86;calc inner;100;3.42293;2.74579;3.66548
86;calc wait;100;0.345622;0.0740842;1.26402
86;calc bound;100;0.0919699;0.0351096;0.127356
86;calc iter;100;3.86175;3.56839;4.17138
86;total;1;412.327;412.327;412.327
87;calc total;1;386.787;386.787;386.787
87;calc update async;100;0.000217157;2.3439e-05;0.017928
87;calc inner;100;3.42796;2.88252;3.65927
87;calc wait;100;0.344365;0.044582;0.932586
87;calc bound;100;0.0893386;0.0369021;0.119442
87;calc iter;100;3.86233;3.6532;4.163
87;total;1;412.168;412.168;412.168
88;calc total;1;386.787;386.787;386.787
88;calc update async;100;0.000223754;2.076e-05;0.0190283
88;calc inner;100;3.50577;3.11702;3.69136
88;calc wait;100;0.268681;0.0633155;0.778331
88;calc bound;100;0.0871713;0.0366667;0.114116
88;calc iter;100;3.86436;3.73132;4.01389
88;total;1;412.264;412.264;412.264
89;calc total;1;386.787;386.787;386.787
89;calc update async;100;0.000222448;1.778e-05;0.0190575
89;calc inner;100;3.48264;2.20549;3.69199
89;calc wait;100;0.300206;0.0715553;1.6814
89;calc bound;100;0.0799014;0.0380845;0.102368
89;calc iter;100;3.86431;3.59593;4.14986
89;total;1;411.88;411.88;411.88
90;calc total;1;386.787;386.787;386.787
90;calc update async;100;0.000226534;2.4189e-05;0.0190411
90;calc inner;100;3.53095;3.12557;3.69989
90;calc wait;100;0.236735;0.0820674;0.623535
90;calc bound;100;0.0944287;0.0408214;0.114758
90;calc iter;100;3.8639;3.76156;3.99275
90;total;1;411.745;411.745;411.745
91;calc total;1;386.787;386.787;386.787
91;calc update async;100;0.000224573;2.33e-05;0.0188355
91;calc inner;100;3.53896;3.07825;3.69858
91;calc wait;100;0.233818;0.0827394;0.634049
91;calc bound;100;0.0905639;0.0402516;0.117457
91;calc iter;100;3.86418;3.75558;4.02052
91;total;1;411.913;411.913;411.913
92;calc total;1;386.787;386.787;386.787
92;calc update async;100;0.000221363;1.674e-05;0.0186879
92;calc inner;100;3.49888;1.39699;3.69142
92;calc wait;100;0.276031;0.0815162;2.7792
92;calc bound;100;0.0836397;0.0414068;0.112648
92;calc iter;100;3.86399;3.56917;4.23531
92;total;1;412.152;412.152;412.152
93;calc total;1;386.787;386.787;386.787
93;calc update async;100;0.000221172;1.862e-05;0.0187235
93;calc inner;100;3.52968;2.93283;3.69131
93;calc wait;100;0.240415;0.0905921;1.0202
93;calc bound;100;0.0876613;0.0383107;0.113841
93;calc iter;100;3.86368;3.72041;4.05467
93;total;1;412.076;412.076;412.076
94;calc total;1;386.787;386.787;386.787
94;calc update async;100;0.000213277;2.462e-05;0.0178372
94;calc inner;100;3.52747;2.92733;3.6973
94;calc wait;100;0.234737;0.0869552;0.871037
94;calc bound;100;0.100588;0.0415424;0.116908
94;calc iter;100;3.86404;3.77592;4.00245
94;total;1;412.081;412.081;412.081
95;calc total;1;386.787;386.787;386.787
95;calc update async;100;0.000219324;2.052e-05;0.0180117
95;calc inner;100;3.5239;2.93153;3.69769
95;calc wait;100;0.241455;0.100038;0.869067
95;calc bound;100;0.0975753;0.035284;0.114468
95;calc iter;100;3.86321;3.72703;4.02222
95;total;1;412.048;412.048;412.048
96;calc total;1;386.787;386.787;386.787
96;calc update async;100;0.00020875;1.566e-05;0.017877
96;calc inner;100;3.39652;2.35483;3.65465
96;calc wait;100;0.390647;0.041787;1.63254
96;calc bound;100;0.0748163;0.0378912;0.115026
96;calc iter;100;3.8643;3.71147;4.02545
96;total;1;411.778;411.778;411.778
97;calc total;1;386.787;386.787;386.787
97;calc update async;100;0.000225504;2.029e-05;0.0190741
97;calc inner;100;3.44253;2.82368;3.65183
97;calc wait;100;0.342847;0.0789555;1.07699
97;calc bound;100;0.0773556;0.0450172;0.113007
97;calc iter;100;3.8642;3.71671;3.99223
97;total;1;411.867;411.867;411.867
98;calc total;1;386.787;386.787;386.787
98;calc update async;100;0.000218954;2.093e-05;0.0178797
98;calc inner;100;3.45658;3.13198;3.66074
98;calc wait;100;0.309159;0.0839215;0.700779
98;calc bound;100;0.097096;0.046051;0.122897
98;calc iter;100;3.86432;3.77984;3.92374
98;total;1;412.364;412.364;412.364
99;calc total;1;386.787;386.787;386.787
99;calc update async;100;0.000225923;1.773e-05;0.0190678
99;calc inner;100;3.45116;2.93357;3.66019
99;calc wait;100;0.327842;0.0876804;0.890882
99;calc bound;100;0.0829222;0.0483542;0.115198
99;calc iter;100;3.86325;3.73965;4.02421
99;total;1;412.394;412.394;412.394
100;calc total;1;386.787;386.787;386.787
100;calc update async;100;0.000213126;1.715e-05;0.0180992
100;calc inner;100;3.23377;1.17358;3.65135
100;calc wait;100;0.551626;0.044024;3.09998
100;calc bound;100;0.0784772;0.0409034;0.122169
100;calc iter;100;3.86501;3.7016;4.31707
100;total;1;411.888;411.888;411.888
101;calc total;1;386.787;386.787;386.787
101;calc update async;100;0.000213968;1.654e-05;0.0178987
101;calc inner;100;3.27995;1.55593;3.6651
101;calc wait;100;0.50802;0.0641708;2.33698
101;calc bound;100;0.0765145;0.035221;0.113837
101;calc iter;100;3.86518;3.65587;4.07512
101;total;1;412.016;412.016;412.016
102;calc total;1;386.787;386.787;386.787
102;calc update async;100;0.000220034;2.07e-05;0.0181823
102;calc inner;100;3.39611;2.59669;3.6741
102;calc wait;100;0.374653;0.0809278;1.34652
102;calc bound;100;0.0926635;0.0399327;0.120404
102;calc iter;100;3.86442;3.70692;4.01932
102;total;1;412.212;412.212;412.212
103;calc total;1;386.787;386.787;386.787
103;calc update async;100;0.000219841;1.856e-05;0.0183701
103;calc inner;100;3.40424;2.67636;3.67568
103;calc wait;100;0.374033;0.0692173;1.28144
103;calc bound;100;0.0860512;0.0408725;0.115298
103;calc iter;100;3.86516;3.73492;4.07314
103;total;1;412.01;412.01;412.01
104;calc total;1;386.787;386.787;386.787
104;calc update async;100;0.000217314;1.898e-05;0.0184557
104;calc inner;100;3.52577;2.95387;3.69079
104;calc wait;100;0.25621;0.0345122;0.888987
104;calc bound;100;0.08086;0.0370944;0.111179
104;calc iter;100;3.86627;3.74349;3.96123
104;total;1;411.867;411.867;411.867
105;calc total;1;386.787;386.787;386.787
105;calc update async;100;0.000222536;2.0299e-05;0.0188477
105;calc inner;100;3.53933;2.9709;3.69216
105;calc wait;100;0.243165;0.0398592;0.871962
105;calc bound;100;0.081747;0.0365463;0.112536
105;calc iter;100;3.86618;3.71774;4.04188
105;total;1;412.135;412.135;412.135
106;calc total;1;386.787;386.787;386.787
106;calc update async;100;0.000225119;2.162e-05;0.0188642
106;calc inner;100;3.54592;3.38524;3.70205
106;calc wait;100;0.221017;0.0593712;0.451366
106;calc bound;100;0.0950307;0.0405295;0.11881
106;calc iter;100;3.86546;3.76812;3.99457
106;total;1;412.085;412.085;412.085
107;calc total;1;386.787;386.787;386.787
107;calc update async;100;0.000224437;2.156e-05;0.0190186
107;calc inner;100;3.56533;3.37136;3.70159
107;calc wait;100;0.209023;0.0593808;0.399648
107;calc bound;100;0.0873762;0.0356991;0.115281
107;calc iter;100;3.8665;3.71323;3.97672
107;total;1;412.158;412.158;412.158
108;calc total;1;386.787;386.787;386.787
108;calc update async;100;0.000220094;1.765e-05;0.018747
108;calc inner;100;3.55829;3.18302;3.69331
108;calc wait;100;0.224947;0.0764369;0.709186
108;calc bound;100;0.0797679;0.0369005;0.114019
108;calc iter;100;3.86562;3.77218;3.95748
108;total;1;412.25;412.25;412.25
109;calc total;1;386.787;386.787;386.787
109;calc update async;100;0.000222003;2.5599e-05;0.0187632
109;calc inner;100;3.57348;3.36006;3.69322
109;calc wait;100;0.208807;0.0870364;0.403596
109;calc bound;100;0.081376;0.0403233;0.110196
109;calc iter;100;3.86547;3.79521;3.98605
109;total;1;411.733;411.733;411.733
110;calc total;1;386.787;386.787;386.787
110;calc update async;100;0.000228873;2.7699e-05;0.0188397
110;calc inner;100;3.55184;3.33666;3.70203
110;calc wait;100;0.210608;0.07007;0.383933
110;calc bound;100;0.0988853;0.0422009;0.116464
110;calc iter;100;3.86543;3.77003;3.93253
110;total;1;412.193;412.193;412.193
111;calc total;1;386.787;386.787;386.787
111;calc update async;100;0.000221886;1.689e-05;0.0187992
111;calc inner;100;3.5649;3.3674;3.7015
111;calc wait;100;0.21145;0.0812373;0.449956
111;calc bound;100;0.0859545;0.040158;0.115106
111;calc iter;100;3.86499;3.79487;3.99424
111;total;1;412.317;412.317;412.317
112;calc total;1;386.787;386.787;386.787
112;calc update async;100;0.000210009;2.07e-05;0.0178329
112;calc inner;100;3.60386;3.36397;3.70461
112;calc wait;100;0.176889;0.0866203;0.45779
112;calc bound;100;0.0796184;0.0555591;0.121016
112;calc iter;100;3.8658;3.80481;3.94108
112;total;1;411.747;411.747;411.747
113;calc total;1;386.787;386.787;386.787
113;calc update async;100;0.000210863;2.0669e-05;0.0179006
113;calc inner;100;3.61077;3.48595;3.70346
113;calc wait;100;0.170081;0.0815413;0.337724
113;calc bound;100;0.0806845;0.0574791;0.114174
113;calc iter;100;3.86571;3.79163;3.93684
113;total;1;411.691;411.691;411.691
114;calc total;1;386.787;386.787;386.787
114;calc update async;100;0.000224436;2.513e-05;0.0187092
114;calc inner;100;3.59635;3.48764;3.70204
114;calc wait;100;0.162602;0.0799112;0.228846
114;calc bound;100;0.10223;0.0681462;0.127523
114;calc iter;100;3.86569;3.78363;3.93913
114;total;1;412.036;412.036;412.036
115;calc total;1;386.787;386.787;386.787
115;calc update async;100;0.000219816;1.867e-05;0.0188904
115;calc inner;100;3.60608;3.45183;3.71612
115;calc wait;100;0.170807;0.0818206;0.351642
115;calc bound;100;0.0845247;0.0569981;0.123732
115;calc iter;100;3.86539;3.80456;3.95712
115;total;1;411.798;411.798;411.798
116;calc total;1;386.787;386.787;386.787
116;calc update async;100;0.000220903;1.996e-05;0.0187148
116;calc inner;100;3.54693;2.93448;3.67314
116;calc wait;100;0.234559;0.0750956;0.910087
116;calc bound;100;0.0835174;0.0500107;0.13046
116;calc iter;100;3.86648;3.74132;3.98345
116;total;1;411.975;411.975;411.975
117;calc total;1;386.787;386.787;386.787
117;calc update async;100;0.00021988;1.793e-05;0.0187262
117;calc inner;100;3.55941;3.05392;3.68396
117;calc wait;100;0.226936;0.0634504;0.776213
117;calc bound;100;0.0792522;0.0523013;0.117834
117;calc iter;100;3.86675;3.71793;4.05869
117;total;1;412.298;412.298;412.298
118;calc total;1;386.787;386.787;386.787
118;calc update async;100;0.000226557;2.41e-05;0.018839
118;calc inner;100;3.58114;3.37375;3.67474
118;calc wait;100;0.185525;0.0642799;0.394843
118;calc bound;100;0.0977619;0.0602306;0.131913
118;calc iter;100;3.86576;3.72543;3.9944
118;total;1;411.973;411.973;411.973
119;calc total;1;386.787;386.787;386.787
119;calc update async;100;0.000224576;2.05e-05;0.0189287
119;calc inner;100;3.59795;3.38303;3.69448
119;calc wait;100;0.177721;0.0835986;0.379974
119;calc bound;100;0.0889211;0.0612338;0.120073
119;calc iter;100;3.86675;3.74852;3.97675
119;total;1;412.036;412.036;412.036
120;calc total;1;386.787;386.787;386.787
120;calc update async;100;0.000212985;2.279e-05;0.0178105
120;calc inner;100;3.64165;3.503;3.70422
120;calc wait;100;0.129374;0.0495892;0.292015
120;calc bound;100;0.092526;0.0400487;0.113758
120;calc iter;100;3.86711;3.7524;4.01625
120;total;1;412.275;412.275;412.275
121;calc total;1;386.787;386.787;386.787
121;calc update async;100;0.000217631;2.2389e-05;0.0182586
121;calc inner;100;3.64878;3.57475;3.70567
121;calc wait;100;0.120632;0.0644685;0.230215
121;calc bound;100;0.0889566;0.0378581;0.112872
121;calc iter;100;3.86724;3.78062;4.04406
121;total;1;412.24;412.24;412.24
122;calc total;1;386.787;386.787;386.787
122;calc update async;100;0.000217001;2.6869e-05;0.0180089
122;calc inner;100;3.64136;3.57118;3.71147
122;calc wait;100;0.123787;0.0584674;0.18446
122;calc bound;100;0.0996004;0.0708603;0.118333
122;calc iter;100;3.86686;3.80978;3.97848
122;total;1;412.426;412.426;412.426
123;calc total;1;386.787;386.787;386.787
123;calc update async;100;0.000222089;2.253e-05;0.0188491
123;calc inner;100;3.65622;3.5965;3.70905
123;calc wait;100;0.117091;0.0575505;0.162597
123;calc bound;100;0.0906236;0.0379302;0.117797
123;calc iter;100;3.86724;3.77377;3.99392
123;total;1;412.456;412.456;412.456
124;calc total;1;386.787;386.787;386.787
124;calc update async;100;0.000209797;2.084e-05;0.0178487
124;calc inner;100;3.65243;3.58345;3.72086
124;calc wait;100;0.122949;0.0801218;0.189477
124;calc bound;100;0.0879036;0.0706556;0.1128
124;calc iter;100;3.86671;3.81975;3.93013
124;total;1;412.254;412.254;412.254
125;calc total;1;386.787;386.787;386.787
125;calc update async;100;0.00021536;2.179e-05;0.0179227
125;calc inner;100;3.65571;3.58864;3.71446
125;calc wait;100;0.112065;0.0739368;0.201285
125;calc bound;100;0.0896568;0.0736704;0.11595
125;calc iter;100;3.86673;3.79274;4.02989
125;total;1;412.373;412.373;412.373
126;calc total;1;386.787;386.787;386.787
126;calc update async;100;0.00021542;2.696e-05;0.0177977
126;calc inner;100;3.63485;3.58365;3.70272
126;calc wait;100;0.126885;0.0755185;0.168034
126;calc bound;100;0.104215;0.079449;0.118329
126;calc iter;100;3.86654;3.79988;3.96302
126;total;1;412.032;412.032;412.032
127;calc total;1;386.787;386.787;386.787
127;calc update async;100;0.000199337;2.227e-05;0.0165362
127;calc inner;100;3.65523;3.58675;3.72468
127;calc wait;100;0.118073;0.0747595;0.162985
127;calc bound;100;0.0902509;0.0718702;0.114732
127;calc iter;100;3.86675;3.80626;3.93883
127;total;1;412.046;412.046;412.046
