# Supplementary material for: A Halo abstraction for distributed n-dimensional structured grids within the C++ PGAS library DASH
Source: PeerJ Comput Sci. 2023 Feb 3;9:e1203. doi: 10.7717/peerj-cs.1203 (PMC10280232; doi:10.7717/peerj-cs.1203)
Supplement: Supplemental Information 3 [file peerj-cs-09-1203-s003.gz › raw_romeo/res_3d_romeo/strong/strong_all.txt]

dash	1	128	3000	0	initialize	1	22.72686	22.72686	22.72686
dash	1	128	3000	0	async	100	0.37923	0.05721	0.53832
dash	1	128	3000	0	inner	100	3.38041	3.27537	3.68545
dash	1	128	3000	0	wait	100	0.00007	0.00004	0.00016
dash	1	128	3000	0	bound	100	0.11404	0.09445	0.26648
dash	1	128	3000	0	calc iter	100	3.87376	3.64536	4.04554
dash	1	128	3000	0	calc total	1	387.83488	387.83488	387.83488
dash	1	128	3000	0	total	1	436.59434	436.59434	436.59434
dash	1	128	3000	1	initialize	1	22.7266	22.7266	22.7266
dash	1	128	3000	1	async	100	0.456529	0.0958558	0.649633
dash	1	128	3000	1	inner	100	3.32287	3.17951	3.65197
dash	1	128	3000	1	wait	100	6.38431e-05	4.0669e-05	0.000151919
dash	1	128	3000	1	bound	100	0.0932397	0.0815292	0.20078
dash	1	128	3000	1	calc iter	100	3.87271	3.69848	4.0742
dash	1	128	3000	1	calc total	1	387.835	387.835	387.835
dash	1	128	3000	1	total	1	436.594	436.594	436.594
dash	1	128	3000	2	initialize	1	22.7268	22.7268	22.7268
dash	1	128	3000	2	async	100	0.406333	0.0931987	0.603965
dash	1	128	3000	2	inner	100	3.38435	3.2216	3.66379
dash	1	128	3000	2	wait	100	5.55537e-05	3.2119e-05	0.000132938
dash	1	128	3000	2	bound	100	0.0828711	0.0696995	0.222326
dash	1	128	3000	2	calc iter	100	3.87362	3.70457	4.04732
dash	1	128	3000	2	calc total	1	387.835	387.835	387.835
dash	1	128	3000	2	total	1	436.594	436.594	436.594
dash	1	128	3000	3	initialize	1	22.7266	22.7266	22.7266
dash	1	128	3000	3	async	100	0.400036	0.0555323	0.58649
dash	1	128	3000	3	inner	100	3.38816	3.24649	3.70213
dash	1	128	3000	3	wait	100	5.80238e-05	3.203e-05	0.000112059
dash	1	128	3000	3	bound	100	0.0853727	0.0706921	0.257346
dash	1	128	3000	3	calc iter	100	3.87363	3.71181	4.05834
dash	1	128	3000	3	calc total	1	387.835	387.835	387.835
dash	1	128	3000	3	total	1	436.594	436.594	436.594
dash	1	128	3000	4	initialize	1	22.7267	22.7267	22.7267
dash	1	128	3000	4	async	100	0.379368	0.0865391	0.666781
dash	1	128	3000	4	inner	100	3.40263	3.2034	3.64917
dash	1	128	3000	4	wait	100	5.89912e-05	3.0979e-05	0.000110109
dash	1	128	3000	4	bound	100	0.0905064	0.0611519	0.179593
dash	1	128	3000	4	calc iter	100	3.87256	3.50521	4.14347
dash	1	128	3000	4	calc total	1	387.835	387.835	387.835
dash	1	128	3000	4	total	1	436.594	436.594	436.594
dash	1	128	3000	5	initialize	1	22.7266	22.7266	22.7266
dash	1	128	3000	5	async	100	0.349593	0.0937874	0.43595
dash	1	128	3000	5	inner	100	3.45713	3.37357	3.64856
dash	1	128	3000	5	wait	100	4.60522e-05	2.8959e-05	0.000138678
dash	1	128	3000	5	bound	100	0.0679206	0.0592319	0.17557
dash	1	128	3000	5	calc iter	100	3.87469	3.74744	3.97882
dash	1	128	3000	5	calc total	1	387.835	387.835	387.835
dash	1	128	3000	5	total	1	436.594	436.594	436.594
dash	1	128	3000	6	initialize	1	22.727	22.727	22.727
dash	1	128	3000	6	async	100	0.349276	0.0938026	0.425374
dash	1	128	3000	6	inner	100	3.46211	3.37894	3.66144
dash	1	128	3000	6	wait	100	3.82737e-05	2.6609e-05	0.000102719
dash	1	128	3000	6	bound	100	0.0634436	0.0578182	0.200511
dash	1	128	3000	6	calc iter	100	3.87487	3.74472	3.96901
dash	1	128	3000	6	calc total	1	387.835	387.835	387.835
dash	1	128	3000	6	total	1	436.594	436.594	436.594
dash	1	128	3000	7	initialize	1	22.7265	22.7265	22.7265
dash	1	128	3000	7	async	100	0.344619	0.0950257	0.437273
dash	1	128	3000	7	inner	100	3.46269	3.37974	3.65979
dash	1	128	3000	7	wait	100	4.54128e-05	2.939e-05	0.000137539
dash	1	128	3000	7	bound	100	0.067541	0.0579556	0.199424
dash	1	128	3000	7	calc iter	100	3.87489	3.74457	3.97733
dash	1	128	3000	7	calc total	1	387.835	387.835	387.835
dash	1	128	3000	7	total	1	436.594	436.594	436.594
dash	1	128	3000	8	initialize	1	22.7265	22.7265	22.7265
dash	1	128	3000	8	async	100	0.246785	0.0785812	0.294094
dash	1	128	3000	8	inner	100	3.55359	3.51965	3.69438
dash	1	128	3000	8	wait	100	8.16913e-05	3.3939e-05	0.000118258
dash	1	128	3000	8	bound	100	0.0761297	0.0577414	0.262218
dash	1	128	3000	8	calc iter	100	3.87659	3.76049	4.05244
dash	1	128	3000	8	calc total	1	387.835	387.835	387.835
dash	1	128	3000	8	total	1	436.594	436.594	436.594
dash	1	128	3000	9	initialize	1	22.5359	22.5359	22.5359
dash	1	128	3000	9	async	100	0.251238	0.0793054	0.295175
dash	1	128	3000	9	inner	100	3.559	3.52949	3.69511
dash	1	128	3000	9	wait	100	5.31813e-05	2.5729e-05	0.000146629
dash	1	128	3000	9	bound	100	0.0663391	0.0512391	0.262601
dash	1	128	3000	9	calc iter	100	3.87663	3.76761	4.05221
dash	1	128	3000	9	calc total	1	387.835	387.835	387.835
dash	1	128	3000	9	total	1	436.404	436.404	436.404
dash	1	128	3000	10	initialize	1	22.5352	22.5352	22.5352
dash	1	128	3000	10	async	100	0.255697	0.0735306	0.306495
dash	1	128	3000	10	inner	100	3.55531	3.5281	3.71598
dash	1	128	3000	10	wait	100	4.33532e-05	2.713e-05	0.000104119
dash	1	128	3000	10	bound	100	0.0656588	0.0495707	0.263496
dash	1	128	3000	10	calc iter	100	3.87671	3.7874	4.06351
dash	1	128	3000	10	calc total	1	387.835	387.835	387.835
dash	1	128	3000	10	total	1	436.404	436.404	436.404
dash	1	128	3000	11	initialize	1	22.4759	22.4759	22.4759
dash	1	128	3000	11	async	100	0.248569	0.0710216	0.29806
dash	1	128	3000	11	inner	100	3.56172	3.52627	3.71494
dash	1	128	3000	11	wait	100	4.75106e-05	2.466e-05	0.000146699
dash	1	128	3000	11	bound	100	0.0663207	0.0517956	0.26464
dash	1	128	3000	11	calc iter	100	3.87666	3.78109	4.06453
dash	1	128	3000	11	calc total	1	387.835	387.835	387.835
dash	1	128	3000	11	total	1	436.344	436.344	436.344
dash	1	128	3000	12	initialize	1	22.457	22.457	22.457
dash	1	128	3000	12	async	100	0.242955	0.0671035	0.350111
dash	1	128	3000	12	inner	100	3.55137	3.43849	3.69218
dash	1	128	3000	12	wait	100	0.00010338	5.8439e-05	0.000153658
dash	1	128	3000	12	bound	100	0.0818874	0.0638099	0.264289
dash	1	128	3000	12	calc iter	100	3.87632	3.75365	4.04819
dash	1	128	3000	12	calc total	1	387.835	387.835	387.835
dash	1	128	3000	12	total	1	436.325	436.325	436.325
dash	1	128	3000	13	initialize	1	22.6311	22.6311	22.6311
dash	1	128	3000	13	async	100	0.241297	0.0766127	0.290164
dash	1	128	3000	13	inner	100	3.56388	3.53473	3.69329
dash	1	128	3000	13	wait	100	6.87408e-05	3.7629e-05	0.000129838
dash	1	128	3000	13	bound	100	0.0711649	0.0599659	0.263671
dash	1	128	3000	13	calc iter	100	3.87641	3.79133	4.05087
dash	1	128	3000	13	calc total	1	387.835	387.835	387.835
dash	1	128	3000	13	total	1	436.498	436.498	436.498
dash	1	128	3000	14	initialize	1	22.2629	22.2629	22.2629
dash	1	128	3000	14	async	100	0.239746	0.072852	0.286399
dash	1	128	3000	14	inner	100	3.56727	3.54058	3.70793
dash	1	128	3000	14	wait	100	4.78562e-05	3.027e-05	0.000140119
dash	1	128	3000	14	bound	100	0.0694529	0.0581608	0.263914
dash	1	128	3000	14	calc iter	100	3.87652	3.7739	4.06306
dash	1	128	3000	14	calc total	1	387.835	387.835	387.835
dash	1	128	3000	14	total	1	436.13	436.13	436.13
dash	1	128	3000	15	initialize	1	22.4547	22.4547	22.4547
dash	1	128	3000	15	async	100	0.240173	0.0734326	0.297321
dash	1	128	3000	15	inner	100	3.56835	3.53986	3.70505
dash	1	128	3000	15	wait	100	5.64009e-05	2.7679e-05	0.000138598
dash	1	128	3000	15	bound	100	0.0678428	0.0595668	0.262982
dash	1	128	3000	15	calc iter	100	3.87642	3.80389	4.0571
dash	1	128	3000	15	calc total	1	387.835	387.835	387.835
dash	1	128	3000	15	total	1	436.322	436.322	436.322
dash	1	128	3000	16	initialize	1	22.3377	22.3377	22.3377
dash	1	128	3000	16	async	100	0.187915	0.0881403	0.244252
dash	1	128	3000	16	inner	100	3.59159	3.55919	3.66559
dash	1	128	3000	16	wait	100	6.58417e-05	3.9759e-05	0.000249797
dash	1	128	3000	16	bound	100	0.0972396	0.0833192	0.22752
dash	1	128	3000	16	calc iter	100	3.87681	3.81026	3.9928
dash	1	128	3000	16	calc total	1	387.835	387.835	387.835
dash	1	128	3000	16	total	1	436.205	436.205	436.205
dash	1	128	3000	17	initialize	1	22.4397	22.4397	22.4397
dash	1	128	3000	17	async	100	0.18342	0.0992157	0.232031
dash	1	128	3000	17	inner	100	3.60236	3.56832	3.66415
dash	1	128	3000	17	wait	100	6.31708e-05	4.308e-05	0.000135889
dash	1	128	3000	17	bound	100	0.0911116	0.0805928	0.224907
dash	1	128	3000	17	calc iter	100	3.87696	3.82268	3.98842
dash	1	128	3000	17	calc total	1	387.835	387.835	387.835
dash	1	128	3000	17	total	1	436.307	436.307	436.307
dash	1	128	3000	18	initialize	1	22.7269	22.7269	22.7269
dash	1	128	3000	18	async	100	0.168584	0.0998531	0.204735
dash	1	128	3000	18	inner	100	3.6234	3.6004	3.67708
dash	1	128	3000	18	wait	100	5.32518e-05	3.82e-05	9.297e-05
dash	1	128	3000	18	bound	100	0.0851816	0.0761659	0.239137
dash	1	128	3000	18	calc iter	100	3.87722	3.82161	4.01618
dash	1	128	3000	18	calc total	1	387.835	387.835	387.835
dash	1	128	3000	18	total	1	436.594	436.594	436.594
dash	1	128	3000	19	initialize	1	22.7266	22.7266	22.7266
dash	1	128	3000	19	async	100	0.17317	0.099715	0.21359
dash	1	128	3000	19	inner	100	3.61689	3.5821	3.67586
dash	1	128	3000	19	wait	100	6.06935e-05	3.899e-05	0.000143928
dash	1	128	3000	19	bound	100	0.0868698	0.0759433	0.23848
dash	1	128	3000	19	calc iter	100	3.87699	3.83351	4.01421
dash	1	128	3000	19	calc total	1	387.835	387.835	387.835
dash	1	128	3000	19	total	1	436.594	436.594	436.594
dash	1	128	3000	20	initialize	1	22.4756	22.4756	22.4756
dash	1	128	3000	20	async	100	0.169236	0.099737	0.265692
dash	1	128	3000	20	inner	100	3.62372	3.54871	3.66501
dash	1	128	3000	20	wait	100	6.3564e-05	4.602e-05	0.000107419
dash	1	128	3000	20	bound	100	0.0845674	0.0682724	0.22501
dash	1	128	3000	20	calc iter	100	3.87759	3.77311	3.98988
dash	1	128	3000	20	calc total	1	387.835	387.835	387.835
dash	1	128	3000	20	total	1	436.344	436.344	436.344
dash	1	128	3000	21	initialize	1	22.7228	22.7228	22.7228
dash	1	128	3000	21	async	100	0.152127	0.0994493	0.201146
dash	1	128	3000	21	inner	100	3.64436	3.61038	3.67219
dash	1	128	3000	21	wait	100	7.06385e-05	4.1809e-05	0.000141188
dash	1	128	3000	21	bound	100	0.081199	0.0676583	0.225509
dash	1	128	3000	21	calc iter	100	3.87777	3.83817	3.98987
dash	1	128	3000	21	calc total	1	387.835	387.835	387.835
dash	1	128	3000	21	total	1	436.59	436.59	436.59
dash	1	128	3000	22	initialize	1	22.3173	22.3173	22.3173
dash	1	128	3000	22	async	100	0.138015	0.0976692	0.174104
dash	1	128	3000	22	inner	100	3.64889	3.62883	3.68204
dash	1	128	3000	22	wait	100	4.50934e-05	3.201e-05	0.000131518
dash	1	128	3000	22	bound	100	0.0908914	0.0630818	0.228242
dash	1	128	3000	22	calc iter	100	3.87784	3.81718	4.02639
dash	1	128	3000	22	calc total	1	387.835	387.835	387.835
dash	1	128	3000	22	total	1	436.185	436.185	436.185
dash	1	128	3000	23	initialize	1	22.727	22.727	22.727
dash	1	128	3000	23	async	100	0.143808	0.0995278	0.182371
dash	1	128	3000	23	inner	100	3.65107	3.62818	3.68006
dash	1	128	3000	23	wait	100	5.64695e-05	3.2949e-05	0.000140808
dash	1	128	3000	23	bound	100	0.0829262	0.0653458	0.236044
dash	1	128	3000	23	calc iter	100	3.87786	3.84443	4.01224
dash	1	128	3000	23	calc total	1	387.835	387.835	387.835
dash	1	128	3000	23	total	1	436.594	436.594	436.594
dash	1	128	3000	24	initialize	1	22.6003	22.6003	22.6003
dash	1	128	3000	24	async	100	0.0481058	0.0322184	0.0986081
dash	1	128	3000	24	inner	100	3.68924	3.66745	3.73762
dash	1	128	3000	24	wait	100	6.61044e-05	3.743e-05	0.000341197
dash	1	128	3000	24	bound	100	0.140869	0.0761549	0.288076
dash	1	128	3000	24	calc iter	100	3.87829	3.79913	4.10434
dash	1	128	3000	24	calc total	1	387.835	387.835	387.835
dash	1	128	3000	24	total	1	436.468	436.468	436.468
dash	1	128	3000	25	initialize	1	22.666	22.666	22.666
dash	1	128	3000	25	async	100	0.0448576	0.0307979	0.100247
dash	1	128	3000	25	inner	100	3.69188	3.67431	3.78503
dash	1	128	3000	25	wait	100	7.08464e-05	3.7789e-05	0.000283607
dash	1	128	3000	25	bound	100	0.141523	0.0695894	0.286389
dash	1	128	3000	25	calc iter	100	3.87833	3.79137	4.10504
dash	1	128	3000	25	calc total	1	387.835	387.835	387.835
dash	1	128	3000	25	total	1	436.533	436.533	436.533
dash	1	128	3000	26	initialize	1	22.2306	22.2306	22.2306
dash	1	128	3000	26	async	100	0.0351452	0.0313163	0.0984345
dash	1	128	3000	26	inner	100	3.70084	3.68035	3.79379
dash	1	128	3000	26	wait	100	6.17402e-05	3.544e-05	0.000322956
dash	1	128	3000	26	bound	100	0.142299	0.0619269	0.259464
dash	1	128	3000	26	calc iter	100	3.87835	3.77636	4.11131
dash	1	128	3000	26	calc total	1	387.835	387.835	387.835
dash	1	128	3000	26	total	1	436.098	436.098	436.098
dash	1	128	3000	27	initialize	1	22.7267	22.7267	22.7267
dash	1	128	3000	27	async	100	0.0367774	0.0305478	0.098007
dash	1	128	3000	27	inner	100	3.70069	3.68472	3.82993
dash	1	128	3000	27	wait	100	6.71465e-05	2.979e-05	0.000397686
dash	1	128	3000	27	bound	100	0.14077	0.0686389	0.263703
dash	1	128	3000	27	calc iter	100	3.87831	3.78795	4.10957
dash	1	128	3000	27	calc total	1	387.835	387.835	387.835
dash	1	128	3000	27	total	1	436.594	436.594	436.594
dash	1	128	3000	28	initialize	1	22.727	22.727	22.727
dash	1	128	3000	28	async	100	0.0543681	0.0312554	0.140485
dash	1	128	3000	28	inner	100	3.68705	3.6441	3.71851
dash	1	128	3000	28	wait	100	6.35524e-05	4.111e-05	0.000139289
dash	1	128	3000	28	bound	100	0.13658	0.0824819	0.274288
dash	1	128	3000	28	calc iter	100	3.87807	3.80367	4.05731
dash	1	128	3000	28	calc total	1	387.835	387.835	387.835
dash	1	128	3000	28	total	1	436.594	436.594	436.594
dash	1	128	3000	29	initialize	1	22.7265	22.7265	22.7265
dash	1	128	3000	29	async	100	0.0452075	0.0313927	0.0977518
dash	1	128	3000	29	inner	100	3.69399	3.67634	3.72658
dash	1	128	3000	29	wait	100	6.53956e-05	4.076e-05	0.000258218
dash	1	128	3000	29	bound	100	0.138921	0.083487	0.294373
dash	1	128	3000	29	calc iter	100	3.87819	3.80958	4.10177
dash	1	128	3000	29	calc total	1	387.835	387.835	387.835
dash	1	128	3000	29	total	1	436.594	436.594	436.594
dash	1	128	3000	30	initialize	1	22.7262	22.7262	22.7262
dash	1	128	3000	30	async	100	0.0409327	0.0286307	0.0985032
dash	1	128	3000	30	inner	100	3.70317	3.69084	3.79661
dash	1	128	3000	30	wait	100	5.71943e-05	3.7e-05	0.000459136
dash	1	128	3000	30	bound	100	0.134069	0.071016	0.26025
dash	1	128	3000	30	calc iter	100	3.87823	3.80416	4.10996
dash	1	128	3000	30	calc total	1	387.835	387.835	387.835
dash	1	128	3000	30	total	1	436.594	436.594	436.594
dash	1	128	3000	31	initialize	1	22.7265	22.7265	22.7265
dash	1	128	3000	31	async	100	0.039031	0.027523	0.0956465
dash	1	128	3000	31	inner	100	3.70327	3.68496	3.75092
dash	1	128	3000	31	wait	100	6.00922e-05	3.7079e-05	0.000311737
dash	1	128	3000	31	bound	100	0.135805	0.0754061	0.284332
dash	1	128	3000	31	calc iter	100	3.87817	3.8089	4.10536
dash	1	128	3000	31	calc total	1	387.835	387.835	387.835
dash	1	128	3000	31	total	1	436.594	436.594	436.594
dash	1	128	3000	32	initialize	1	22.7271	22.7271	22.7271
dash	1	128	3000	32	async	100	0.461874	0.106905	0.607566
dash	1	128	3000	32	inner	100	3.31356	3.20628	3.66346
dash	1	128	3000	32	wait	100	7.47461e-05	4.52e-05	0.000151009
dash	1	128	3000	32	bound	100	0.0971702	0.0840046	0.240668
dash	1	128	3000	32	calc iter	100	3.87268	3.64556	4.13057
dash	1	128	3000	32	calc total	1	387.835	387.835	387.835
dash	1	128	3000	32	total	1	436.594	436.594	436.594
dash	1	128	3000	33	initialize	1	22.7259	22.7259	22.7259
dash	1	128	3000	33	async	100	0.409565	0.1076	0.548691
dash	1	128	3000	33	inner	100	3.37386	3.27154	3.66435
dash	1	128	3000	33	wait	100	6.47898e-05	4.063e-05	9.33e-05
dash	1	128	3000	33	bound	100	0.08952	0.075653	0.240498
dash	1	128	3000	33	calc iter	100	3.87301	3.71801	4.0487
dash	1	128	3000	33	calc total	1	387.835	387.835	387.835
dash	1	128	3000	33	total	1	436.594	436.594	436.594
dash	1	128	3000	34	initialize	1	22.3183	22.3183	22.3183
dash	1	128	3000	34	async	100	0.365708	0.102639	0.493887
dash	1	128	3000	34	inner	100	3.42772	3.33457	3.6752
dash	1	128	3000	34	wait	100	4.53359e-05	3.1479e-05	0.000113349
dash	1	128	3000	34	bound	100	0.0803208	0.0633266	0.244929
dash	1	128	3000	34	calc iter	100	3.8738	3.74376	4.06499
dash	1	128	3000	34	calc total	1	387.835	387.835	387.835
dash	1	128	3000	34	total	1	436.186	436.186	436.186
dash	1	128	3000	35	initialize	1	22.2329	22.2329	22.2329
dash	1	128	3000	35	async	100	0.378787	0.10332	0.518458
dash	1	128	3000	35	inner	100	3.41289	3.30201	3.67399
dash	1	128	3000	35	wait	100	5.77655e-05	3.432e-05	0.000129659
dash	1	128	3000	35	bound	100	0.0817217	0.0645548	0.24303
dash	1	128	3000	35	calc iter	100	3.87346	3.73348	4.07862
dash	1	128	3000	35	calc total	1	387.835	387.835	387.835
dash	1	128	3000	35	total	1	436.101	436.101	436.101
dash	1	128	3000	36	initialize	1	22.2621	22.2621	22.2621
dash	1	128	3000	36	async	100	0.336541	0.107458	0.685854
dash	1	128	3000	36	inner	100	3.45026	3.18664	3.66414
dash	1	128	3000	36	wait	100	6.3441e-05	3.956e-05	0.000139649
dash	1	128	3000	36	bound	100	0.0862751	0.0645296	0.240361
dash	1	128	3000	36	calc iter	100	3.87315	3.55464	4.18793
dash	1	128	3000	36	calc total	1	387.835	387.835	387.835
dash	1	128	3000	36	total	1	436.129	436.129	436.129
dash	1	128	3000	37	initialize	1	22.5723	22.5723	22.5723
dash	1	128	3000	37	async	100	0.322751	0.103246	0.55519
dash	1	128	3000	37	inner	100	3.47936	3.30165	3.6656
dash	1	128	3000	37	wait	100	5.9682e-05	3.3639e-05	0.000100829
dash	1	128	3000	37	bound	100	0.0723651	0.0600662	0.239769
dash	1	128	3000	37	calc iter	100	3.87454	3.6694	4.06434
dash	1	128	3000	37	calc total	1	387.835	387.835	387.835
dash	1	128	3000	37	total	1	436.44	436.44	436.44
dash	1	128	3000	38	initialize	1	22.7262	22.7262	22.7262
dash	1	128	3000	38	async	100	0.321102	0.0892388	0.413534
dash	1	128	3000	38	inner	100	3.48841	3.4143	3.66483
dash	1	128	3000	38	wait	100	3.79078e-05	2.577e-05	0.000145988
dash	1	128	3000	38	bound	100	0.0651432	0.0575815	0.241406
dash	1	128	3000	38	calc iter	100	3.8747	3.76958	4.00961
dash	1	128	3000	38	calc total	1	387.835	387.835	387.835
dash	1	128	3000	38	total	1	436.594	436.594	436.594
dash	1	128	3000	39	initialize	1	22.2251	22.2251	22.2251
dash	1	128	3000	39	async	100	0.319067	0.107818	0.425695
dash	1	128	3000	39	inner	100	3.49054	3.41906	3.67452
dash	1	128	3000	39	wait	100	4.87276e-05	3.091e-05	0.000150629
dash	1	128	3000	39	bound	100	0.0649857	0.0576988	0.244237
dash	1	128	3000	39	calc iter	100	3.87464	3.77878	4.02674
dash	1	128	3000	39	calc total	1	387.835	387.835	387.835
dash	1	128	3000	39	total	1	436.093	436.093	436.093
dash	1	128	3000	40	initialize	1	22.6692	22.6692	22.6692
dash	1	128	3000	40	async	100	0.234979	0.0473733	0.293821
dash	1	128	3000	40	inner	100	3.56592	3.52888	3.71983
dash	1	128	3000	40	wait	100	9.70322e-05	3.163e-05	0.000435216
dash	1	128	3000	40	bound	100	0.0754124	0.0559301	0.2888
dash	1	128	3000	40	calc iter	100	3.87641	3.81763	4.11642
dash	1	128	3000	40	calc total	1	387.835	387.835	387.835
dash	1	128	3000	40	total	1	436.537	436.537	436.537
dash	1	128	3000	41	initialize	1	22.7268	22.7268	22.7268
dash	1	128	3000	41	async	100	0.232851	0.0320717	0.275918
dash	1	128	3000	41	inner	100	3.57374	3.54347	3.78167
dash	1	128	3000	41	wait	100	7.31007e-05	2.884e-05	0.000533345
dash	1	128	3000	41	bound	100	0.0698597	0.0525998	0.245028
dash	1	128	3000	41	calc iter	100	3.87652	3.78303	4.136
dash	1	128	3000	41	calc total	1	387.835	387.835	387.835
dash	1	128	3000	41	total	1	436.594	436.594	436.594
dash	1	128	3000	42	initialize	1	22.7268	22.7268	22.7268
dash	1	128	3000	42	async	100	0.243479	0.0419267	0.288659
dash	1	128	3000	42	inner	100	3.5674	3.53706	3.77462
dash	1	128	3000	42	wait	100	4.89808e-05	2.3519e-05	0.000564934
dash	1	128	3000	42	bound	100	0.065618	0.0523217	0.249202
dash	1	128	3000	42	calc iter	100	3.87655	3.81495	4.13246
dash	1	128	3000	42	calc total	1	387.835	387.835	387.835
dash	1	128	3000	42	total	1	436.594	436.594	436.594
dash	1	128	3000	43	initialize	1	22.2284	22.2284	22.2284
dash	1	128	3000	43	async	100	0.239565	0.0480658	0.285043
dash	1	128	3000	43	inner	100	3.57067	3.5371	3.79024
dash	1	128	3000	43	wait	100	5.4529e-05	2.572e-05	0.000538224
dash	1	128	3000	43	bound	100	0.0662026	0.0528359	0.23443
dash	1	128	3000	43	calc iter	100	3.87649	3.79805	4.13312
dash	1	128	3000	43	calc total	1	387.835	387.835	387.835
dash	1	128	3000	43	total	1	436.096	436.096	436.096
dash	1	128	3000	44	initialize	1	22.2636	22.2636	22.2636
dash	1	128	3000	44	async	100	0.234625	0.0992354	0.408939
dash	1	128	3000	44	inner	100	3.55454	3.42516	3.67927
dash	1	128	3000	44	wait	100	9.34819e-05	5.2379e-05	0.000143738
dash	1	128	3000	44	bound	100	0.0869743	0.0628306	0.235461
dash	1	128	3000	44	calc iter	100	3.87624	3.68305	4.03747
dash	1	128	3000	44	calc total	1	387.835	387.835	387.835
dash	1	128	3000	44	total	1	436.131	436.131	436.131
dash	1	128	3000	45	initialize	1	22.5702	22.5702	22.5702
dash	1	128	3000	45	async	100	0.231268	0.0418135	0.276561
dash	1	128	3000	45	inner	100	3.57268	3.53311	3.70247
dash	1	128	3000	45	wait	100	8.37769e-05	3.543e-05	0.000277298
dash	1	128	3000	45	bound	100	0.0722578	0.0600025	0.296002
dash	1	128	3000	45	calc iter	100	3.87629	3.81964	4.09435
dash	1	128	3000	45	calc total	1	387.835	387.835	387.835
dash	1	128	3000	45	total	1	436.438	436.438	436.438
dash	1	128	3000	46	initialize	1	22.262	22.262	22.262
dash	1	128	3000	46	async	100	0.233603	0.0316556	0.275459
dash	1	128	3000	46	inner	100	3.57461	3.54558	3.75893
dash	1	128	3000	46	wait	100	5.17381e-05	2.851e-05	0.000482555
dash	1	128	3000	46	bound	100	0.0680934	0.0569163	0.259467
dash	1	128	3000	46	calc iter	100	3.87636	3.8079	4.12687
dash	1	128	3000	46	calc total	1	387.835	387.835	387.835
dash	1	128	3000	46	total	1	436.13	436.13	436.13
dash	1	128	3000	47	initialize	1	22.7159	22.7159	22.7159
dash	1	128	3000	47	async	100	0.230331	0.0606931	0.281483
dash	1	128	3000	47	inner	100	3.57537	3.5479	3.70387
dash	1	128	3000	47	wait	100	6.00584e-05	2.788e-05	0.000151148
dash	1	128	3000	47	bound	100	0.070535	0.0583629	0.249316
dash	1	128	3000	47	calc iter	100	3.8763	3.82762	4.03244
dash	1	128	3000	47	calc total	1	387.835	387.835	387.835
dash	1	128	3000	47	total	1	436.584	436.584	436.584
dash	1	128	3000	48	initialize	1	22.7269	22.7269	22.7269
dash	1	128	3000	48	async	100	0.45979	0.106738	1.19197
dash	1	128	3000	48	inner	100	3.31165	2.702	3.65805
dash	1	128	3000	48	wait	100	6.60061e-05	4.531e-05	0.000141289
dash	1	128	3000	48	bound	100	0.0953767	0.0828781	0.217532
dash	1	128	3000	48	calc iter	100	3.86688	2.9932	4.3733
dash	1	128	3000	48	calc total	1	387.835	387.835	387.835
dash	1	128	3000	48	total	1	436.594	436.594	436.594
dash	1	128	3000	49	initialize	1	22.5371	22.5371	22.5371
dash	1	128	3000	49	async	100	0.423113	0.106178	0.792517
dash	1	128	3000	49	inner	100	3.35305	3.01911	3.65602
dash	1	128	3000	49	wait	100	5.69256e-05	3.483e-05	0.000137829
dash	1	128	3000	49	bound	100	0.0909118	0.0752974	0.218376
dash	1	128	3000	49	calc iter	100	3.86713	3.47033	4.0935
dash	1	128	3000	49	calc total	1	387.835	387.835	387.835
dash	1	128	3000	49	total	1	436.405	436.405	436.405
dash	1	128	3000	50	initialize	1	22.423	22.423	22.423
dash	1	128	3000	50	async	100	0.388773	0.108524	0.786578
dash	1	128	3000	50	inner	100	3.39613	3.06576	3.66979
dash	1	128	3000	50	wait	100	5.17427e-05	2.797e-05	0.000135629
dash	1	128	3000	50	bound	100	0.0826551	0.0697104	0.225274
dash	1	128	3000	50	calc iter	100	3.86761	3.46902	4.13362
dash	1	128	3000	50	calc total	1	387.835	387.835	387.835
dash	1	128	3000	50	total	1	436.291	436.291	436.291
dash	1	128	3000	51	initialize	1	22.6906	22.6906	22.6906
dash	1	128	3000	51	async	100	0.38928	0.106171	0.788049
dash	1	128	3000	51	inner	100	3.3882	3.05512	3.66689
dash	1	128	3000	51	wait	100	5.90482e-05	3.401e-05	0.000148198
dash	1	128	3000	51	bound	100	0.0895807	0.0737878	0.220244
dash	1	128	3000	51	calc iter	100	3.86712	3.50386	4.13709
dash	1	128	3000	51	calc total	1	387.835	387.835	387.835
dash	1	128	3000	51	total	1	436.558	436.558	436.558
dash	1	128	3000	52	initialize	1	22.2891	22.2891	22.2891
dash	1	128	3000	52	async	100	0.356168	0.10727	0.822929
dash	1	128	3000	52	inner	100	3.42795	3.04666	3.65837
dash	1	128	3000	52	wait	100	6.23825e-05	4.3189e-05	0.000138748
dash	1	128	3000	52	bound	100	0.0849814	0.0635851	0.217557
dash	1	128	3000	52	calc iter	100	3.86917	3.62216	4.25908
dash	1	128	3000	52	calc total	1	387.835	387.835	387.835
dash	1	128	3000	52	total	1	436.157	436.157	436.157
dash	1	128	3000	53	initialize	1	22.5736	22.5736	22.5736
dash	1	128	3000	53	async	100	0.34156	0.107779	0.610423
dash	1	128	3000	53	inner	100	3.45167	3.23044	3.65792
dash	1	128	3000	53	wait	100	5.4797e-05	3.1459e-05	9.3119e-05
dash	1	128	3000	53	bound	100	0.0758625	0.059343	0.217303
dash	1	128	3000	53	calc iter	100	3.86915	3.64037	4.01802
dash	1	128	3000	53	calc total	1	387.835	387.835	387.835
dash	1	128	3000	53	total	1	436.441	436.441	436.441
dash	1	128	3000	54	initialize	1	22.6606	22.6606	22.6606
dash	1	128	3000	54	async	100	0.336465	0.106767	0.620474
dash	1	128	3000	54	inner	100	3.45935	3.23648	3.66959
dash	1	128	3000	54	wait	100	4.36121e-05	2.6469e-05	9.6859e-05
dash	1	128	3000	54	bound	100	0.0737498	0.0579359	0.227618
dash	1	128	3000	54	calc iter	100	3.86961	3.66303	4.00408
dash	1	128	3000	54	calc total	1	387.835	387.835	387.835
dash	1	128	3000	54	total	1	436.528	436.528	436.528
dash	1	128	3000	55	initialize	1	22.5736	22.5736	22.5736
dash	1	128	3000	55	async	100	0.336974	0.106751	0.619546
dash	1	128	3000	55	inner	100	3.45878	3.23536	3.66803
dash	1	128	3000	55	wait	100	4.81677e-05	2.951e-05	0.000146958
dash	1	128	3000	55	bound	100	0.0737805	0.0593498	0.225558
dash	1	128	3000	55	calc iter	100	3.86958	3.65563	4.0068
dash	1	128	3000	55	calc total	1	387.835	387.835	387.835
dash	1	128	3000	55	total	1	436.441	436.441	436.441
dash	1	128	3000	56	initialize	1	22.6276	22.6276	22.6276
dash	1	128	3000	56	async	100	0.217857	0.0355749	0.431532
dash	1	128	3000	56	inner	100	3.55138	3.40936	3.71648
dash	1	128	3000	56	wait	100	7.18431e-05	4.0619e-05	0.000155678
dash	1	128	3000	56	bound	100	0.103479	0.0672185	0.210269
dash	1	128	3000	56	calc iter	100	3.87279	3.77596	4.02421
dash	1	128	3000	56	calc total	1	387.835	387.835	387.835
dash	1	128	3000	56	total	1	436.495	436.495	436.495
dash	1	128	3000	57	initialize	1	22.6353	22.6353	22.6353
dash	1	128	3000	57	async	100	0.218086	0.0282992	0.421527
dash	1	128	3000	57	inner	100	3.55434	3.41593	3.71872
dash	1	128	3000	57	wait	100	5.60984e-05	2.957e-05	0.000381986
dash	1	128	3000	57	bound	100	0.10056	0.0579323	0.279815
dash	1	128	3000	57	calc iter	100	3.87304	3.76973	4.10618
dash	1	128	3000	57	calc total	1	387.835	387.835	387.835
dash	1	128	3000	57	total	1	436.503	436.503	436.503
dash	1	128	3000	58	initialize	1	22.2807	22.2807	22.2807
dash	1	128	3000	58	async	100	0.217186	0.0321826	0.43293
dash	1	128	3000	58	inner	100	3.5627	3.41365	3.75694
dash	1	128	3000	58	wait	100	5.05806e-05	2.334e-05	0.000445836
dash	1	128	3000	58	bound	100	0.0930852	0.0578768	0.248607
dash	1	128	3000	58	calc iter	100	3.87302	3.77185	4.11435
dash	1	128	3000	58	calc total	1	387.835	387.835	387.835
dash	1	128	3000	58	total	1	436.148	436.148	436.148
dash	1	128	3000	59	initialize	1	22.7266	22.7266	22.7266
dash	1	128	3000	59	async	100	0.209837	0.0291799	0.422511
dash	1	128	3000	59	inner	100	3.56299	3.41607	3.74658
dash	1	128	3000	59	wait	100	5.56209e-05	2.48e-05	0.000378776
dash	1	128	3000	59	bound	100	0.100129	0.0592722	0.266531
dash	1	128	3000	59	calc iter	100	3.87301	3.76831	4.10979
dash	1	128	3000	59	calc total	1	387.835	387.835	387.835
dash	1	128	3000	59	total	1	436.594	436.594	436.594
dash	1	128	3000	60	initialize	1	22.34	22.34	22.34
dash	1	128	3000	60	async	100	0.228552	0.0343287	0.706082
dash	1	128	3000	60	inner	100	3.53769	3.21948	3.72529
dash	1	128	3000	60	wait	100	8.18217e-05	3.84e-05	0.000352177
dash	1	128	3000	60	bound	100	0.106583	0.0710899	0.274037
dash	1	128	3000	60	calc iter	100	3.8729	3.4445	4.20115
dash	1	128	3000	60	calc total	1	387.835	387.835	387.835
dash	1	128	3000	60	total	1	436.208	436.208	436.208
dash	1	128	3000	61	initialize	1	22.4006	22.4006	22.4006
dash	1	128	3000	61	async	100	0.221502	0.026546	0.411556
dash	1	128	3000	61	inner	100	3.55383	3.41084	3.73134
dash	1	128	3000	61	wait	100	7.33294e-05	4.576e-05	0.000272317
dash	1	128	3000	61	bound	100	0.0975046	0.0644225	0.273538
dash	1	128	3000	61	calc iter	100	3.87292	3.79147	4.10703
dash	1	128	3000	61	calc total	1	387.835	387.835	387.835
dash	1	128	3000	61	total	1	436.268	436.268	436.268
dash	1	128	3000	62	initialize	1	22.4132	22.4132	22.4132
dash	1	128	3000	62	async	100	0.21456	0.029147	0.402863
dash	1	128	3000	62	inner	100	3.56239	3.41659	3.76318
dash	1	128	3000	62	wait	100	5.4758e-05	2.657e-05	0.000393467
dash	1	128	3000	62	bound	100	0.0959977	0.0615537	0.252512
dash	1	128	3000	62	calc iter	100	3.873	3.79876	4.12448
dash	1	128	3000	62	calc total	1	387.835	387.835	387.835
dash	1	128	3000	62	total	1	436.28	436.28	436.28
dash	1	128	3000	63	initialize	1	22.4387	22.4387	22.4387
dash	1	128	3000	63	async	100	0.215863	0.0279208	0.414919
dash	1	128	3000	63	inner	100	3.56159	3.41558	3.75889
dash	1	128	3000	63	wait	100	5.95221e-05	2.811e-05	0.000468985
dash	1	128	3000	63	bound	100	0.0954876	0.0642888	0.253467
dash	1	128	3000	63	calc iter	100	3.87301	3.80904	4.12036
dash	1	128	3000	63	calc total	1	387.835	387.835	387.835
dash	1	128	3000	63	total	1	436.306	436.306	436.306
dash	1	128	3000	64	initialize	1	22.3988	22.3988	22.3988
dash	1	128	3000	64	async	100	0.483105	0.101829	0.83225
dash	1	128	3000	64	inner	100	3.27902	3.03034	3.66379
dash	1	128	3000	64	wait	100	7.09926e-05	5.8849e-05	0.000125659
dash	1	128	3000	64	bound	100	0.104545	0.0877362	0.221466
dash	1	128	3000	64	calc iter	100	3.86674	3.56867	4.17854
dash	1	128	3000	64	calc total	1	387.835	387.835	387.835
dash	1	128	3000	64	total	1	436.267	436.267	436.267
dash	1	128	3000	65	initialize	1	22.4786	22.4786	22.4786
dash	1	128	3000	65	async	100	0.42211	0.104233	0.613536
dash	1	128	3000	65	inner	100	3.35456	3.20219	3.6599
dash	1	128	3000	65	wait	100	5.91193e-05	3.4289e-05	0.000150349
dash	1	128	3000	65	bound	100	0.090673	0.0762292	0.220748
dash	1	128	3000	65	calc iter	100	3.8674	3.70091	4.05892
dash	1	128	3000	65	calc total	1	387.835	387.835	387.835
dash	1	128	3000	65	total	1	436.347	436.347	436.347
dash	1	128	3000	66	initialize	1	22.2821	22.2821	22.2821
dash	1	128	3000	66	async	100	0.387781	0.093479	0.60106
dash	1	128	3000	66	inner	100	3.40037	3.22667	3.67096
dash	1	128	3000	66	wait	100	3.95345e-05	2.89e-05	0.000128849
dash	1	128	3000	66	bound	100	0.0796687	0.069997	0.234385
dash	1	128	3000	66	calc iter	100	3.86786	3.68373	4.13007
dash	1	128	3000	66	calc total	1	387.835	387.835	387.835
dash	1	128	3000	66	total	1	436.15	436.15	436.15
dash	1	128	3000	67	initialize	1	22.727	22.727	22.727
dash	1	128	3000	67	async	100	0.403602	0.0993368	0.62983
dash	1	128	3000	67	inner	100	3.38142	3.19079	3.6651
dash	1	128	3000	67	wait	100	5.33006e-05	3.566e-05	0.000103079
dash	1	128	3000	67	bound	100	0.0824973	0.0696666	0.217327
dash	1	128	3000	67	calc iter	100	3.86758	3.67696	4.13097
dash	1	128	3000	67	calc total	1	387.835	387.835	387.835
dash	1	128	3000	67	total	1	436.594	436.594	436.594
dash	1	128	3000	68	initialize	1	22.7265	22.7265	22.7265
dash	1	128	3000	68	async	100	0.364223	0.0987859	0.772614
dash	1	128	3000	68	inner	100	3.41589	3.17133	3.65878
dash	1	128	3000	68	wait	100	6.75376e-05	4.4979e-05	0.000161588
dash	1	128	3000	68	bound	100	0.0897874	0.0632868	0.210428
dash	1	128	3000	68	calc iter	100	3.86998	3.51468	4.21967
dash	1	128	3000	68	calc total	1	387.835	387.835	387.835
dash	1	128	3000	68	total	1	436.594	436.594	436.594
dash	1	128	3000	69	initialize	1	22.7265	22.7265	22.7265
dash	1	128	3000	69	async	100	0.334259	0.0854353	0.443177
dash	1	128	3000	69	inner	100	3.46222	3.34598	3.65893
dash	1	128	3000	69	wait	100	5.43352e-05	2.9329e-05	0.000100219
dash	1	128	3000	69	bound	100	0.0728108	0.0596661	0.210605
dash	1	128	3000	69	calc iter	100	3.86935	3.69932	3.96881
dash	1	128	3000	69	calc total	1	387.835	387.835	387.835
dash	1	128	3000	69	total	1	436.594	436.594	436.594
dash	1	128	3000	70	initialize	1	22.7269	22.7269	22.7269
dash	1	128	3000	70	async	100	0.334824	0.0982617	0.44642
dash	1	128	3000	70	inner	100	3.4691	3.37521	3.66674
dash	1	128	3000	70	wait	100	4.27455e-05	2.826e-05	0.000147478
dash	1	128	3000	70	bound	100	0.0660346	0.0589857	0.211912
dash	1	128	3000	70	calc iter	100	3.87001	3.77415	3.97708
dash	1	128	3000	70	calc total	1	387.835	387.835	387.835
dash	1	128	3000	70	total	1	436.594	436.594	436.594
dash	1	128	3000	71	initialize	1	22.5362	22.5362	22.5362
dash	1	128	3000	71	async	100	0.333323	0.101949	0.46843
dash	1	128	3000	71	inner	100	3.47027	3.36413	3.67023
dash	1	128	3000	71	wait	100	4.39986e-05	2.7349e-05	0.000141329
dash	1	128	3000	71	bound	100	0.0663855	0.058458	0.22621
dash	1	128	3000	71	calc iter	100	3.87003	3.79427	3.99855
dash	1	128	3000	71	calc total	1	387.835	387.835	387.835
dash	1	128	3000	71	total	1	436.404	436.404	436.404
dash	1	128	3000	72	initialize	1	22.6617	22.6617	22.6617
dash	1	128	3000	72	async	100	0.23274	0.0405253	0.313048
dash	1	128	3000	72	inner	100	3.55982	3.51989	3.70442
dash	1	128	3000	72	wait	100	8.57114e-05	2.844e-05	0.000163998
dash	1	128	3000	72	bound	100	0.0794472	0.0557193	0.283399
dash	1	128	3000	72	calc iter	100	3.87209	3.81352	4.08778
dash	1	128	3000	72	calc total	1	387.835	387.835	387.835
dash	1	128	3000	72	total	1	436.53	436.53	436.53
dash	1	128	3000	73	initialize	1	22.7218	22.7218	22.7218
dash	1	128	3000	73	async	100	0.236773	0.0311198	0.291585
dash	1	128	3000	73	inner	100	3.56349	3.52575	3.70282
dash	1	128	3000	73	wait	100	6.62454e-05	3.0409e-05	0.000231148
dash	1	128	3000	73	bound	100	0.0717644	0.0558078	0.284245
dash	1	128	3000	73	calc iter	100	3.8721	3.80148	4.08692
dash	1	128	3000	73	calc total	1	387.835	387.835	387.835
dash	1	128	3000	73	total	1	436.59	436.59	436.59
dash	1	128	3000	74	initialize	1	22.7269	22.7269	22.7269
dash	1	128	3000	74	async	100	0.2438	0.0311098	0.300767
dash	1	128	3000	74	inner	100	3.56106	3.51932	3.75189
dash	1	128	3000	74	wait	100	4.53817e-05	2.469e-05	0.000374207
dash	1	128	3000	74	bound	100	0.0672707	0.051183	0.264939
dash	1	128	3000	74	calc iter	100	3.87218	3.82723	4.09553
dash	1	128	3000	74	calc total	1	387.835	387.835	387.835
dash	1	128	3000	74	total	1	436.594	436.594	436.594
dash	1	128	3000	75	initialize	1	22.3464	22.3464	22.3464
dash	1	128	3000	75	async	100	0.234307	0.0310349	0.295263
dash	1	128	3000	75	inner	100	3.56786	3.52849	3.75033
dash	1	128	3000	75	wait	100	5.36095e-05	2.451e-05	0.000327417
dash	1	128	3000	75	bound	100	0.0699029	0.0522484	0.25994
dash	1	128	3000	75	calc iter	100	3.87213	3.8321	4.0974
dash	1	128	3000	75	calc total	1	387.835	387.835	387.835
dash	1	128	3000	75	total	1	436.214	436.214	436.214
dash	1	128	3000	76	initialize	1	22.3612	22.3612	22.3612
dash	1	128	3000	76	async	100	0.226721	0.0442693	0.324489
dash	1	128	3000	76	inner	100	3.55608	3.4889	3.69397
dash	1	128	3000	76	wait	100	0.000101584	6.811e-05	0.000271387
dash	1	128	3000	76	bound	100	0.0889485	0.0625568	0.285156
dash	1	128	3000	76	calc iter	100	3.87185	3.81298	4.07704
dash	1	128	3000	76	calc total	1	387.835	387.835	387.835
dash	1	128	3000	76	total	1	436.229	436.229	436.229
dash	1	128	3000	77	initialize	1	22.727	22.727	22.727
dash	1	128	3000	77	async	100	0.229411	0.0404355	0.289475
dash	1	128	3000	77	inner	100	3.56939	3.52811	3.70527
dash	1	128	3000	77	wait	100	7.56783e-05	4.2519e-05	0.000300337
dash	1	128	3000	77	bound	100	0.0730248	0.0608388	0.281129
dash	1	128	3000	77	calc iter	100	3.8719	3.82691	4.08612
dash	1	128	3000	77	calc total	1	387.835	387.835	387.835
dash	1	128	3000	77	total	1	436.594	436.594	436.594
dash	1	128	3000	78	initialize	1	22.7263	22.7263	22.7263
dash	1	128	3000	78	async	100	0.231177	0.0314469	0.286543
dash	1	128	3000	78	inner	100	3.57118	3.53037	3.74542
dash	1	128	3000	78	wait	100	5.12785e-05	2.796e-05	0.000563105
dash	1	128	3000	78	bound	100	0.0695874	0.0577101	0.256394
dash	1	128	3000	78	calc iter	100	3.872	3.83207	4.09955
dash	1	128	3000	78	calc total	1	387.835	387.835	387.835
dash	1	128	3000	78	total	1	436.594	436.594	436.594
dash	1	128	3000	79	initialize	1	22.7271	22.7271	22.7271
dash	1	128	3000	79	async	100	0.225027	0.0353593	0.296755
dash	1	128	3000	79	inner	100	3.57335	3.53115	3.71515
dash	1	128	3000	79	wait	100	6.32788e-05	2.96e-05	0.000235198
dash	1	128	3000	79	bound	100	0.0734753	0.060192	0.278166
dash	1	128	3000	79	calc iter	100	3.87191	3.82901	4.09087
dash	1	128	3000	79	calc total	1	387.835	387.835	387.835
dash	1	128	3000	79	total	1	436.594	436.594	436.594
dash	1	128	3000	80	initialize	1	22.6252	22.6252	22.6252
dash	1	128	3000	80	async	100	0.189805	0.10519	0.280959
dash	1	128	3000	80	inner	100	3.58546	3.5489	3.66333
dash	1	128	3000	80	wait	100	7.07616e-05	5.805e-05	0.000101789
dash	1	128	3000	80	bound	100	0.0969637	0.0829744	0.225095
dash	1	128	3000	80	calc iter	100	3.87231	3.80624	3.99598
dash	1	128	3000	80	calc total	1	387.835	387.835	387.835
dash	1	128	3000	80	total	1	436.493	436.493	436.493
dash	1	128	3000	81	initialize	1	22.4116	22.4116	22.4116
dash	1	128	3000	81	async	100	0.180656	0.107405	0.214674
dash	1	128	3000	81	inner	100	3.59982	3.5711	3.66305
dash	1	128	3000	81	wait	100	6.14403e-05	4.262e-05	0.000152969
dash	1	128	3000	81	bound	100	0.0919752	0.0804963	0.221557
dash	1	128	3000	81	calc iter	100	3.87252	3.83436	3.99218
dash	1	128	3000	81	calc total	1	387.835	387.835	387.835
dash	1	128	3000	81	total	1	436.279	436.279	436.279
dash	1	128	3000	82	initialize	1	22.7269	22.7269	22.7269
dash	1	128	3000	82	async	100	0.164796	0.101974	0.195338
dash	1	128	3000	82	inner	100	3.62075	3.60138	3.66349
dash	1	128	3000	82	wait	100	5.37787e-05	3.7159e-05	0.000145059
dash	1	128	3000	82	bound	100	0.0872152	0.0755389	0.215123
dash	1	128	3000	82	calc iter	100	3.87281	3.8361	3.98075
dash	1	128	3000	82	calc total	1	387.835	387.835	387.835
dash	1	128	3000	82	total	1	436.594	436.594	436.594
dash	1	128	3000	83	initialize	1	22.3971	22.3971	22.3971
dash	1	128	3000	83	async	100	0.172206	0.0906554	0.212252
dash	1	128	3000	83	inner	100	3.60936	3.58473	3.67237
dash	1	128	3000	83	wait	100	6.15734e-05	3.878e-05	0.000154659
dash	1	128	3000	83	bound	100	0.090979	0.0765384	0.235017
dash	1	128	3000	83	calc iter	100	3.8726	3.816	4.01293
dash	1	128	3000	83	calc total	1	387.835	387.835	387.835
dash	1	128	3000	83	total	1	436.265	436.265	436.265
dash	1	128	3000	84	initialize	1	22.5758	22.5758	22.5758
dash	1	128	3000	84	async	100	0.173185	0.108014	0.277007
dash	1	128	3000	84	inner	100	3.61281	3.55349	3.6601
dash	1	128	3000	84	wait	100	6.86667e-05	4.2639e-05	0.000141609
dash	1	128	3000	84	bound	100	0.0871715	0.0652793	0.212797
dash	1	128	3000	84	calc iter	100	3.87324	3.76067	4.00651
dash	1	128	3000	84	calc total	1	387.835	387.835	387.835
dash	1	128	3000	84	total	1	436.443	436.443	436.443
dash	1	128	3000	85	initialize	1	22.6369	22.6369	22.6369
dash	1	128	3000	85	async	100	0.155744	0.100739	0.22327
dash	1	128	3000	85	inner	100	3.63783	3.62587	3.66615
dash	1	128	3000	85	wait	100	6.17226e-05	3.272e-05	0.000139668
dash	1	128	3000	85	bound	100	0.0796864	0.0671227	0.16815
dash	1	128	3000	85	calc iter	100	3.87333	3.83374	3.96738
dash	1	128	3000	85	calc total	1	387.835	387.835	387.835
dash	1	128	3000	85	total	1	436.505	436.505	436.505
dash	1	128	3000	86	initialize	1	22.7264	22.7264	22.7264
dash	1	128	3000	86	async	100	0.14666	0.108308	0.179369
dash	1	128	3000	86	inner	100	3.64019	3.62543	3.67345
dash	1	128	3000	86	wait	100	5.23671e-05	3.47e-05	8.6729e-05
dash	1	128	3000	86	bound	100	0.0864819	0.0634483	0.225384
dash	1	128	3000	86	calc iter	100	3.87338	3.82744	4.00287
dash	1	128	3000	86	calc total	1	387.835	387.835	387.835
dash	1	128	3000	86	total	1	436.594	436.594	436.594
dash	1	128	3000	87	initialize	1	22.7264	22.7264	22.7264
dash	1	128	3000	87	async	100	0.144383	0.107734	0.193818
dash	1	128	3000	87	inner	100	3.64385	3.62795	3.67668
dash	1	128	3000	87	wait	100	5.61129e-05	3.019e-05	0.000144679
dash	1	128	3000	87	bound	100	0.085124	0.0667697	0.229476
dash	1	128	3000	87	calc iter	100	3.87341	3.83392	4.00535
dash	1	128	3000	87	calc total	1	387.835	387.835	387.835
dash	1	128	3000	87	total	1	436.594	436.594	436.594
dash	1	128	3000	88	initialize	1	22.5091	22.5091	22.5091
dash	1	128	3000	88	async	100	0.0488089	0.0324126	0.106227
dash	1	128	3000	88	inner	100	3.68401	3.6634	3.71672
dash	1	128	3000	88	wait	100	7.77839e-05	3.9059e-05	0.000319046
dash	1	128	3000	88	bound	100	0.140954	0.0826449	0.281392
dash	1	128	3000	88	calc iter	100	3.87385	3.79416	4.10103
dash	1	128	3000	88	calc total	1	387.835	387.835	387.835
dash	1	128	3000	88	total	1	436.377	436.377	436.377
dash	1	128	3000	89	initialize	1	22.7271	22.7271	22.7271
dash	1	128	3000	89	async	100	0.0466926	0.0313275	0.107563
dash	1	128	3000	89	inner	100	3.68826	3.67288	3.72022
dash	1	128	3000	89	wait	100	6.84144e-05	3.065e-05	0.000314547
dash	1	128	3000	89	bound	100	0.138896	0.075154	0.278388
dash	1	128	3000	89	calc iter	100	3.87392	3.79995	4.10289
dash	1	128	3000	89	calc total	1	387.835	387.835	387.835
dash	1	128	3000	89	total	1	436.594	436.594	436.594
dash	1	128	3000	90	initialize	1	22.3213	22.3213	22.3213
dash	1	128	3000	90	async	100	0.033974	0.0305975	0.106902
dash	1	128	3000	90	inner	100	3.69609	3.67541	3.75405
dash	1	128	3000	90	wait	100	5.94529e-05	2.847e-05	0.000330186
dash	1	128	3000	90	bound	100	0.143843	0.073862	0.253923
dash	1	128	3000	90	calc iter	100	3.87397	3.78442	4.11523
dash	1	128	3000	90	calc total	1	387.835	387.835	387.835
dash	1	128	3000	90	total	1	436.189	436.189	436.189
dash	1	128	3000	91	initialize	1	22.6894	22.6894	22.6894
dash	1	128	3000	91	async	100	0.0377012	0.0292842	0.106598
dash	1	128	3000	91	inner	100	3.69627	3.6816	3.7504
dash	1	128	3000	91	wait	100	6.6392e-05	2.9219e-05	0.000428455
dash	1	128	3000	91	bound	100	0.139864	0.0770816	0.255837
dash	1	128	3000	91	calc iter	100	3.87391	3.79464	4.11328
dash	1	128	3000	91	calc total	1	387.835	387.835	387.835
dash	1	128	3000	91	total	1	436.557	436.557	436.557
dash	1	128	3000	92	initialize	1	22.6023	22.6023	22.6023
dash	1	128	3000	92	async	100	0.0581956	0.0286315	0.148784
dash	1	128	3000	92	inner	100	3.68064	3.65241	3.71373
dash	1	128	3000	92	wait	100	6.64141e-05	4.975e-05	0.000145598
dash	1	128	3000	92	bound	100	0.134843	0.0871157	0.278078
dash	1	128	3000	92	calc iter	100	3.87375	3.78177	4.07008
dash	1	128	3000	92	calc total	1	387.835	387.835	387.835
dash	1	128	3000	92	total	1	436.47	436.47	436.47
dash	1	128	3000	93	initialize	1	22.722	22.722	22.722
dash	1	128	3000	93	async	100	0.046567	0.0318177	0.108123
dash	1	128	3000	93	inner	100	3.68933	3.67618	3.72318
dash	1	128	3000	93	wait	100	6.44458e-05	3.759e-05	0.000271507
dash	1	128	3000	93	bound	100	0.137851	0.0846133	0.280322
dash	1	128	3000	93	calc iter	100	3.87381	3.81482	4.10138
dash	1	128	3000	93	calc total	1	387.835	387.835	387.835
dash	1	128	3000	93	total	1	436.59	436.59	436.59
dash	1	128	3000	94	initialize	1	22.4554	22.4554	22.4554
dash	1	128	3000	94	async	100	0.039138	0.0286014	0.106297
dash	1	128	3000	94	inner	100	3.69904	3.68256	3.74828
dash	1	128	3000	94	wait	100	6.7833e-05	4.107e-05	0.000420826
dash	1	128	3000	94	bound	100	0.135647	0.0819174	0.255118
dash	1	128	3000	94	calc iter	100	3.87389	3.81181	4.11013
dash	1	128	3000	94	calc total	1	387.835	387.835	387.835
dash	1	128	3000	94	total	1	436.323	436.323	436.323
dash	1	128	3000	95	initialize	1	22.727	22.727	22.727
dash	1	128	3000	95	async	100	0.0387357	0.0283114	0.101547
dash	1	128	3000	95	inner	100	3.69749	3.68131	3.73077
dash	1	128	3000	95	wait	100	6.31281e-05	3.58e-05	0.000265387
dash	1	128	3000	95	bound	100	0.137507	0.0842405	0.283154
dash	1	128	3000	95	calc iter	100	3.8738	3.81408	4.08667
dash	1	128	3000	95	calc total	1	387.835	387.835	387.835
dash	1	128	3000	95	total	1	436.594	436.594	436.594
dash	1	128	3000	96	initialize	1	22.5139	22.5139	22.5139
dash	1	128	3000	96	async	100	0.456712	0.108485	0.728253
dash	1	128	3000	96	inner	100	3.30773	3.12777	3.65895
dash	1	128	3000	96	wait	100	7.16591e-05	5.6989e-05	0.000152078
dash	1	128	3000	96	bound	100	0.102624	0.0924407	0.200849
dash	1	128	3000	96	calc iter	100	3.86714	3.61254	4.13699
dash	1	128	3000	96	calc total	1	387.835	387.835	387.835
dash	1	128	3000	96	total	1	436.382	436.382	436.382
dash	1	128	3000	97	initialize	1	22.6888	22.6888	22.6888
dash	1	128	3000	97	async	100	0.394202	0.107021	0.549474
dash	1	128	3000	97	inner	100	3.38324	3.26374	3.65429
dash	1	128	3000	97	wait	100	6.24091e-05	3.6629e-05	0.000141549
dash	1	128	3000	97	bound	100	0.0901189	0.0745942	0.199162
dash	1	128	3000	97	calc iter	100	3.86763	3.7136	4.02931
dash	1	128	3000	97	calc total	1	387.835	387.835	387.835
dash	1	128	3000	97	total	1	436.557	436.557	436.557
dash	1	128	3000	98	initialize	1	22.441	22.441	22.441
dash	1	128	3000	98	async	100	0.36554	0.101692	0.533852
dash	1	128	3000	98	inner	100	3.42694	3.29995	3.67224
dash	1	128	3000	98	wait	100	4.14262e-05	2.984e-05	0.000114719
dash	1	128	3000	98	bound	100	0.0757274	0.0628347	0.224073
dash	1	128	3000	98	calc iter	100	3.86825	3.69587	4.04264
dash	1	128	3000	98	calc total	1	387.835	387.835	387.835
dash	1	128	3000	98	total	1	436.309	436.309	436.309
dash	1	128	3000	99	initialize	1	22.7164	22.7164	22.7164
dash	1	128	3000	99	async	100	0.381656	0.108998	0.540769
dash	1	128	3000	99	inner	100	3.40318	3.26738	3.67015
dash	1	128	3000	99	wait	100	5.30617e-05	3.258e-05	0.000148588
dash	1	128	3000	99	bound	100	0.0827708	0.070229	0.221169
dash	1	128	3000	99	calc iter	100	3.86767	3.72347	4.02651
dash	1	128	3000	99	calc total	1	387.835	387.835	387.835
dash	1	128	3000	99	total	1	436.584	436.584	436.584
dash	1	128	3000	100	initialize	1	22.5143	22.5143	22.5143
dash	1	128	3000	100	async	100	0.334994	0.108928	0.64156
dash	1	128	3000	100	inner	100	3.44817	3.26632	3.6572
dash	1	128	3000	100	wait	100	7.08088e-05	3.97e-05	0.000107259
dash	1	128	3000	100	bound	100	0.0864602	0.0624685	0.204283
dash	1	128	3000	100	calc iter	100	3.86969	3.59323	4.13344
dash	1	128	3000	100	calc total	1	387.835	387.835	387.835
dash	1	128	3000	100	total	1	436.382	436.382	436.382
dash	1	128	3000	101	initialize	1	22.6022	22.6022	22.6022
dash	1	128	3000	101	async	100	0.310198	0.108718	0.397931
dash	1	128	3000	101	inner	100	3.49033	3.40877	3.65735
dash	1	128	3000	101	wait	100	5.48253e-05	3.0489e-05	0.000136879
dash	1	128	3000	101	bound	100	0.0687635	0.0590565	0.204149
dash	1	128	3000	101	calc iter	100	3.86935	3.76919	3.98084
dash	1	128	3000	101	calc total	1	387.835	387.835	387.835
dash	1	128	3000	101	total	1	436.47	436.47	436.47
dash	1	128	3000	102	initialize	1	22.4805	22.4805	22.4805
dash	1	128	3000	102	async	100	0.311589	0.109404	0.42804
dash	1	128	3000	102	inner	100	3.49135	3.43216	3.66936
dash	1	128	3000	102	wait	100	4.4634e-05	2.615e-05	0.000242068
dash	1	128	3000	102	bound	100	0.0668402	0.0594495	0.215987
dash	1	128	3000	102	calc iter	100	3.86983	3.78032	3.99492
dash	1	128	3000	102	calc total	1	387.835	387.835	387.835
dash	1	128	3000	102	total	1	436.348	436.348	436.348
dash	1	128	3000	103	initialize	1	22.6023	22.6023	22.6023
dash	1	128	3000	103	async	100	0.307233	0.109368	0.421003
dash	1	128	3000	103	inner	100	3.49439	3.43333	3.66958
dash	1	128	3000	103	wait	100	4.7603e-05	2.883e-05	0.000102699
dash	1	128	3000	103	bound	100	0.0681864	0.0593567	0.220722
dash	1	128	3000	103	calc iter	100	3.86986	3.78576	3.99978
dash	1	128	3000	103	calc total	1	387.835	387.835	387.835
dash	1	128	3000	103	total	1	436.47	436.47	436.47
dash	1	128	3000	104	initialize	1	22.2335	22.2335	22.2335
dash	1	128	3000	104	async	100	0.229625	0.0364201	0.289771
dash	1	128	3000	104	inner	100	3.56568	3.53363	3.70988
dash	1	128	3000	104	wait	100	8.69639e-05	3.26e-05	0.000225698
dash	1	128	3000	104	bound	100	0.0764962	0.0553809	0.276185
dash	1	128	3000	104	calc iter	100	3.87189	3.73372	4.09554
dash	1	128	3000	104	calc total	1	387.835	387.835	387.835
dash	1	128	3000	104	total	1	436.101	436.101	436.101
dash	1	128	3000	105	initialize	1	22.2811	22.2811	22.2811
dash	1	128	3000	105	async	100	0.235595	0.0447074	0.285509
dash	1	128	3000	105	inner	100	3.56786	3.53491	3.7058
dash	1	128	3000	105	wait	100	5.30118e-05	2.753e-05	0.000263297
dash	1	128	3000	105	bound	100	0.0683821	0.0492669	0.278976
dash	1	128	3000	105	calc iter	100	3.87189	3.82148	4.09365
dash	1	128	3000	105	calc total	1	387.835	387.835	387.835
dash	1	128	3000	105	total	1	436.149	436.149	436.149
dash	1	128	3000	106	initialize	1	22.3982	22.3982	22.3982
dash	1	128	3000	106	async	100	0.239702	0.0323288	0.2938
dash	1	128	3000	106	inner	100	3.5643	3.52955	3.73484
dash	1	128	3000	106	wait	100	4.23003e-05	2.257e-05	0.000209328
dash	1	128	3000	106	bound	100	0.0679159	0.0475681	0.266117
dash	1	128	3000	106	calc iter	100	3.87197	3.81466	4.10858
dash	1	128	3000	106	calc total	1	387.835	387.835	387.835
dash	1	128	3000	106	total	1	436.266	436.266	436.266
dash	1	128	3000	107	initialize	1	22.289	22.289	22.289
dash	1	128	3000	107	async	100	0.229288	0.0341212	0.291508
dash	1	128	3000	107	inner	100	3.57364	3.53741	3.73285
dash	1	128	3000	107	wait	100	5.5554e-05	2.359e-05	0.000269398
dash	1	128	3000	107	bound	100	0.0689618	0.0493708	0.265622
dash	1	128	3000	107	calc iter	100	3.87195	3.82391	4.10809
dash	1	128	3000	107	calc total	1	387.835	387.835	387.835
dash	1	128	3000	107	total	1	436.156	436.156	436.156
dash	1	128	3000	108	initialize	1	22.3226	22.3226	22.3226
dash	1	128	3000	108	async	100	0.234135	0.03764	0.406907
dash	1	128	3000	108	inner	100	3.54911	3.43586	3.70943
dash	1	128	3000	108	wait	100	8.78248e-05	5.574e-05	0.000202618
dash	1	128	3000	108	bound	100	0.0883417	0.0640149	0.276841
dash	1	128	3000	108	calc iter	100	3.87167	3.71049	4.09501
dash	1	128	3000	108	calc total	1	387.835	387.835	387.835
dash	1	128	3000	108	total	1	436.19	436.19	436.19
dash	1	128	3000	109	initialize	1	22.7271	22.7271	22.7271
dash	1	128	3000	109	async	100	0.22849	0.0407406	0.299676
dash	1	128	3000	109	inner	100	3.56981	3.53889	3.70592
dash	1	128	3000	109	wait	100	7.12251e-05	2.8589e-05	0.000322837
dash	1	128	3000	109	bound	100	0.0733299	0.0587879	0.279257
dash	1	128	3000	109	calc iter	100	3.87171	3.82731	4.09424
dash	1	128	3000	109	calc total	1	387.835	387.835	387.835
dash	1	128	3000	109	total	1	436.594	436.594	436.594
dash	1	128	3000	110	initialize	1	22.3702	22.3702	22.3702
dash	1	128	3000	110	async	100	0.229532	0.0355366	0.293914
dash	1	128	3000	110	inner	100	3.57202	3.53911	3.73274
dash	1	128	3000	110	wait	100	5.36523e-05	2.8769e-05	0.000334057
dash	1	128	3000	110	bound	100	0.070198	0.0577698	0.267889
dash	1	128	3000	110	calc iter	100	3.87181	3.82831	4.10381
dash	1	128	3000	110	calc total	1	387.835	387.835	387.835
dash	1	128	3000	110	total	1	436.237	436.237	436.237
dash	1	128	3000	111	initialize	1	22.2359	22.2359	22.2359
dash	1	128	3000	111	async	100	0.22457	0.0295321	0.295598
dash	1	128	3000	111	inner	100	3.57489	3.5416	3.7308
dash	1	128	3000	111	wait	100	6.39707e-05	2.9139e-05	0.000227078
dash	1	128	3000	111	bound	100	0.0722179	0.0568114	0.26656
dash	1	128	3000	111	calc iter	100	3.87174	3.82484	4.10644
dash	1	128	3000	111	calc total	1	387.835	387.835	387.835
dash	1	128	3000	111	total	1	436.103	436.103	436.103
dash	1	128	3000	112	initialize	1	22.3698	22.3698	22.3698
dash	1	128	3000	112	async	100	0.382487	0.103246	0.75361
dash	1	128	3000	112	inner	100	3.38912	3.11148	3.66042
dash	1	128	3000	112	wait	100	7.19125e-05	3.4199e-05	0.000168718
dash	1	128	3000	112	bound	100	0.0966002	0.0690166	0.221704
dash	1	128	3000	112	calc iter	100	3.86828	3.65909	4.17104
dash	1	128	3000	112	calc total	1	387.835	387.835	387.835
dash	1	128	3000	112	total	1	436.238	436.238	436.238
dash	1	128	3000	113	initialize	1	22.7265	22.7265	22.7265
dash	1	128	3000	113	async	100	0.374533	0.0927873	0.800884
dash	1	128	3000	113	inner	100	3.40185	3.02399	3.66293
dash	1	128	3000	113	wait	100	6.74596e-05	4.1039e-05	0.000148899
dash	1	128	3000	113	bound	100	0.0924671	0.077377	0.230791
dash	1	128	3000	113	calc iter	100	3.86892	3.58956	4.07303
dash	1	128	3000	113	calc total	1	387.835	387.835	387.835
dash	1	128	3000	113	total	1	436.594	436.594	436.594
dash	1	128	3000	114	initialize	1	22.504	22.504	22.504
dash	1	128	3000	114	async	100	0.354947	0.08223	0.83252
dash	1	128	3000	114	inner	100	3.43157	3.07328	3.67268
dash	1	128	3000	114	wait	100	6.12003e-05	3.564e-05	0.000140368
dash	1	128	3000	114	bound	100	0.0823412	0.0714016	0.243505
dash	1	128	3000	114	calc iter	100	3.86893	3.63508	4.22506
dash	1	128	3000	114	calc total	1	387.835	387.835	387.835
dash	1	128	3000	114	total	1	436.372	436.372	436.372
dash	1	128	3000	115	initialize	1	22.7267	22.7267	22.7267
dash	1	128	3000	115	async	100	0.355748	0.0883503	0.785194
dash	1	128	3000	115	inner	100	3.42236	3.11075	3.67128
dash	1	128	3000	115	wait	100	6.22273e-05	3.265e-05	0.000136199
dash	1	128	3000	115	bound	100	0.0903761	0.0742415	0.238204
dash	1	128	3000	115	calc iter	100	3.86855	3.70488	4.19162
dash	1	128	3000	115	calc total	1	387.835	387.835	387.835
dash	1	128	3000	115	total	1	436.594	436.594	436.594
dash	1	128	3000	116	initialize	1	22.3669	22.3669	22.3669
dash	1	128	3000	116	async	100	0.364461	0.10398	0.822167
dash	1	128	3000	116	inner	100	3.41738	3.06129	3.66003
dash	1	128	3000	116	wait	100	6.9511e-05	4.373e-05	0.000132889
dash	1	128	3000	116	bound	100	0.0880984	0.0624381	0.208828
dash	1	128	3000	116	calc iter	100	3.87001	3.60238	4.25856
dash	1	128	3000	116	calc total	1	387.835	387.835	387.835
dash	1	128	3000	116	total	1	436.234	436.234	436.234
dash	1	128	3000	117	initialize	1	22.7262	22.7262	22.7262
dash	1	128	3000	117	async	100	0.329387	0.104745	0.562166
dash	1	128	3000	117	inner	100	3.46924	3.24268	3.67904
dash	1	128	3000	117	wait	100	5.15161e-05	2.8129e-05	0.000102409
dash	1	128	3000	117	bound	100	0.0713432	0.0593563	0.210276
dash	1	128	3000	117	calc iter	100	3.87002	3.75595	3.97675
dash	1	128	3000	117	calc total	1	387.835	387.835	387.835
dash	1	128	3000	117	total	1	436.594	436.594	436.594
dash	1	128	3000	118	initialize	1	22.402	22.402	22.402
dash	1	128	3000	118	async	100	0.324907	0.0958112	0.586347
dash	1	128	3000	118	inner	100	3.47368	3.24731	3.67848
dash	1	128	3000	118	wait	100	4.23387e-05	2.6449e-05	0.000154558
dash	1	128	3000	118	bound	100	0.0718198	0.0584186	0.185627
dash	1	128	3000	118	calc iter	100	3.87045	3.79659	3.99623
dash	1	128	3000	118	calc total	1	387.835	387.835	387.835
dash	1	128	3000	118	total	1	436.27	436.27	436.27
dash	1	128	3000	119	initialize	1	22.7262	22.7262	22.7262
dash	1	128	3000	119	async	100	0.327612	0.100923	0.580142
dash	1	128	3000	119	inner	100	3.47352	3.24486	3.68108
dash	1	128	3000	119	wait	100	5.03296e-05	2.519e-05	0.000106019
dash	1	128	3000	119	bound	100	0.069267	0.0585035	0.214132
dash	1	128	3000	119	calc iter	100	3.87046	3.79138	4.01164
dash	1	128	3000	119	calc total	1	387.835	387.835	387.835
dash	1	128	3000	119	total	1	436.594	436.594	436.594
dash	1	128	3000	120	initialize	1	22.3446	22.3446	22.3446
dash	1	128	3000	120	async	100	0.219779	0.0352076	0.371683
dash	1	128	3000	120	inner	100	3.55411	3.42075	3.72044
dash	1	128	3000	120	wait	100	8.84007e-05	3.6059e-05	0.000277087
dash	1	128	3000	120	bound	100	0.0995507	0.0687285	0.281177
dash	1	128	3000	120	calc iter	100	3.87353	3.80546	4.09035
dash	1	128	3000	120	calc total	1	387.835	387.835	387.835
dash	1	128	3000	120	total	1	436.212	436.212	436.212
dash	1	128	3000	121	initialize	1	22.6916	22.6916	22.6916
dash	1	128	3000	121	async	100	0.214505	0.0316792	0.388303
dash	1	128	3000	121	inner	100	3.55839	3.43069	3.71981
dash	1	128	3000	121	wait	100	6.40661e-05	2.871e-05	0.000198778
dash	1	128	3000	121	bound	100	0.100711	0.0690634	0.287553
dash	1	128	3000	121	calc iter	100	3.87368	3.82835	4.08071
dash	1	128	3000	121	calc total	1	387.835	387.835	387.835
dash	1	128	3000	121	total	1	436.559	436.559	436.559
dash	1	128	3000	122	initialize	1	22.455	22.455	22.455
dash	1	128	3000	122	async	100	0.208405	0.0306752	0.370583
dash	1	128	3000	122	inner	100	3.56126	3.43167	3.72956
dash	1	128	3000	122	wait	100	5.94568e-05	2.255e-05	0.000248577
dash	1	128	3000	122	bound	100	0.104013	0.0730706	0.277035
dash	1	128	3000	122	calc iter	100	3.87374	3.82771	4.09316
dash	1	128	3000	122	calc total	1	387.835	387.835	387.835
dash	1	128	3000	122	total	1	436.322	436.322	436.322
dash	1	128	3000	123	initialize	1	22.6674	22.6674	22.6674
dash	1	128	3000	123	async	100	0.214831	0.0290915	0.386973
dash	1	128	3000	123	inner	100	3.56235	3.42741	3.73343
dash	1	128	3000	123	wait	100	5.51836e-05	2.356e-05	0.000419086
dash	1	128	3000	123	bound	100	0.096446	0.0696854	0.266471
dash	1	128	3000	123	calc iter	100	3.87368	3.83431	4.09954
dash	1	128	3000	123	calc total	1	387.835	387.835	387.835
dash	1	128	3000	123	total	1	436.535	436.535	436.535
dash	1	128	3000	124	initialize	1	22.7271	22.7271	22.7271
dash	1	128	3000	124	async	100	0.225229	0.0316785	0.395335
dash	1	128	3000	124	inner	100	3.55028	3.42755	3.71314
dash	1	128	3000	124	wait	100	8.79145e-05	5.831e-05	0.000221338
dash	1	128	3000	124	bound	100	0.098	0.0680357	0.276629
dash	1	128	3000	124	calc iter	100	3.8736	3.79625	4.09368
dash	1	128	3000	124	calc total	1	387.835	387.835	387.835
dash	1	128	3000	124	total	1	436.594	436.594	436.594
dash	1	128	3000	125	initialize	1	22.6031	22.6031	22.6031
dash	1	128	3000	125	async	100	0.218119	0.0364162	0.394984
dash	1	128	3000	125	inner	100	3.55846	3.43363	3.72466
dash	1	128	3000	125	wait	100	7.08216e-05	2.838e-05	0.000264368
dash	1	128	3000	125	bound	100	0.0969404	0.0656397	0.280471
dash	1	128	3000	125	calc iter	100	3.87359	3.81302	4.09145
dash	1	128	3000	125	calc total	1	387.835	387.835	387.835
dash	1	128	3000	125	total	1	436.47	436.47	436.47
dash	1	128	3000	126	initialize	1	22.7267	22.7267	22.7267
dash	1	128	3000	126	async	100	0.215818	0.0305203	0.395309
dash	1	128	3000	126	inner	100	3.56313	3.43285	3.73054
dash	1	128	3000	126	wait	100	5.5793e-05	2.787e-05	0.000389107
dash	1	128	3000	126	bound	100	0.0947249	0.0638669	0.268129
dash	1	128	3000	126	calc iter	100	3.87374	3.83654	4.10075
dash	1	128	3000	126	calc total	1	387.835	387.835	387.835
dash	1	128	3000	126	total	1	436.595	436.595	436.595
dash	1	128	3000	127	initialize	1	22.5392	22.5392	22.5392
dash	1	128	3000	127	async	100	0.215177	0.0284863	0.39601
dash	1	128	3000	127	inner	100	3.56291	3.43541	3.72503
dash	1	128	3000	127	wait	100	6.26115e-05	2.804e-05	0.000214258
dash	1	128	3000	127	bound	100	0.0955166	0.0623147	0.277953
dash	1	128	3000	127	calc iter	100	3.87367	3.81519	4.09346
dash	1	128	3000	127	calc total	1	387.835	387.835	387.835
dash	1	128	3000	127	total	1	436.406	436.406	436.406
dash	1	128	3000	0	initialize	1	20.76587	20.76587	20.76587
dash	1	128	3000	0	async	100	0.38125	0.04207	0.60112
dash	1	128	3000	0	inner	100	3.39358	3.21108	3.68017
dash	1	128	3000	0	wait	100	0.00008	0.00005	0.00015
dash	1	128	3000	0	bound	100	0.09997	0.08618	0.25987
dash	1	128	3000	0	calc iter	100	3.87488	3.68646	4.12079
dash	1	128	3000	0	calc total	1	388.05722	388.05722	388.05722
dash	1	128	3000	0	total	1	434.66949	434.66949	434.66949
dash	1	128	3000	1	initialize	1	20.7764	20.7764	20.7764
dash	1	128	3000	1	async	100	0.420097	0.099119	0.569777
dash	1	128	3000	1	inner	100	3.36139	3.2295	3.65553
dash	1	128	3000	1	wait	100	6.34214e-05	4.331e-05	0.000138448
dash	1	128	3000	1	bound	100	0.0933113	0.0801667	0.20053
dash	1	128	3000	1	calc iter	100	3.87486	3.68339	4.04102
dash	1	128	3000	1	calc total	1	388.057	388.057	388.057
dash	1	128	3000	1	total	1	434.68	434.68	434.68
dash	1	128	3000	2	initialize	1	20.7666	20.7666	20.7666
dash	1	128	3000	2	async	100	0.369697	0.0944787	0.543483
dash	1	128	3000	2	inner	100	3.4236	3.26884	3.66626
dash	1	128	3000	2	wait	100	5.65548e-05	3.3399e-05	0.000147938
dash	1	128	3000	2	bound	100	0.0823954	0.0614223	0.221751
dash	1	128	3000	2	calc iter	100	3.87575	3.71601	4.07117
dash	1	128	3000	2	calc total	1	388.057	388.057	388.057
dash	1	128	3000	2	total	1	434.669	434.669	434.669
dash	1	128	3000	3	initialize	1	20.7075	20.7075	20.7075
dash	1	128	3000	3	async	100	0.367096	0.0273129	0.553239
dash	1	128	3000	3	inner	100	3.417	3.25284	3.69405
dash	1	128	3000	3	wait	100	5.81304e-05	3.001e-05	0.000104659
dash	1	128	3000	3	bound	100	0.0909018	0.0585804	0.262878
dash	1	128	3000	3	calc iter	100	3.87506	3.70336	4.05415
dash	1	128	3000	3	calc total	1	388.057	388.057	388.057
dash	1	128	3000	3	total	1	434.611	434.611	434.611
dash	1	128	3000	4	initialize	1	20.7647	20.7647	20.7647
dash	1	128	3000	4	async	100	0.376619	0.0985683	0.707737
dash	1	128	3000	4	inner	100	3.40485	3.14398	3.64949
dash	1	128	3000	4	wait	100	5.69108e-05	3.9929e-05	0.000131219
dash	1	128	3000	4	bound	100	0.0948019	0.0671067	0.19365
dash	1	128	3000	4	calc iter	100	3.87634	3.57826	4.26955
dash	1	128	3000	4	calc total	1	388.057	388.057	388.057
dash	1	128	3000	4	total	1	434.668	434.668	434.668
dash	1	128	3000	5	initialize	1	20.7368	20.7368	20.7368
dash	1	128	3000	5	async	100	0.34329	0.100011	0.583787
dash	1	128	3000	5	inner	100	3.46101	3.27444	3.64929
dash	1	128	3000	5	wait	100	4.60411e-05	2.898e-05	9.1129e-05
dash	1	128	3000	5	bound	100	0.0726332	0.0600836	0.171455
dash	1	128	3000	5	calc iter	100	3.87699	3.624	4.11824
dash	1	128	3000	5	calc total	1	388.057	388.057	388.057
dash	1	128	3000	5	total	1	434.64	434.64	434.64
dash	1	128	3000	6	initialize	1	20.7364	20.7364	20.7364
dash	1	128	3000	6	async	100	0.333368	0.0938798	0.455585
dash	1	128	3000	6	inner	100	3.47465	3.39179	3.65225
dash	1	128	3000	6	wait	100	4.03967e-05	2.638e-05	0.000133889
dash	1	128	3000	6	bound	100	0.0690452	0.0597094	0.177101
dash	1	128	3000	6	calc iter	100	3.87711	3.76766	4.01304
dash	1	128	3000	6	calc total	1	388.057	388.057	388.057
dash	1	128	3000	6	total	1	434.64	434.64	434.64
dash	1	128	3000	7	initialize	1	20.7653	20.7653	20.7653
dash	1	128	3000	7	async	100	0.331586	0.0985913	0.462811
dash	1	128	3000	7	inner	100	3.47455	3.37103	3.6591
dash	1	128	3000	7	wait	100	4.78886e-05	2.7519e-05	0.000130038
dash	1	128	3000	7	bound	100	0.0706225	0.0597968	0.185196
dash	1	128	3000	7	calc iter	100	3.87681	3.79001	3.99653
dash	1	128	3000	7	calc total	1	388.057	388.057	388.057
dash	1	128	3000	7	total	1	434.668	434.668	434.668
dash	1	128	3000	8	initialize	1	20.7608	20.7608	20.7608
dash	1	128	3000	8	async	100	0.228844	0.0370388	0.298151
dash	1	128	3000	8	inner	100	3.56403	3.52802	3.69398
dash	1	128	3000	8	wait	100	7.85729e-05	3.199e-05	0.000148648
dash	1	128	3000	8	bound	100	0.0857818	0.0553923	0.269765
dash	1	128	3000	8	calc iter	100	3.87874	3.82478	4.06486
dash	1	128	3000	8	calc total	1	388.057	388.057	388.057
dash	1	128	3000	8	total	1	434.665	434.665	434.665
dash	1	128	3000	9	initialize	1	20.7343	20.7343	20.7343
dash	1	128	3000	9	async	100	0.23352	0.0412049	0.29331
dash	1	128	3000	9	inner	100	3.56861	3.52971	3.69236
dash	1	128	3000	9	wait	100	5.17373e-05	2.8869e-05	0.000148339
dash	1	128	3000	9	bound	100	0.0766306	0.0489579	0.269871
dash	1	128	3000	9	calc iter	100	3.87881	3.81685	4.06121
dash	1	128	3000	9	calc total	1	388.057	388.057	388.057
dash	1	128	3000	9	total	1	434.638	434.638	434.638
dash	1	128	3000	10	initialize	1	20.7354	20.7354	20.7354
dash	1	128	3000	10	async	100	0.23907	0.0323083	0.312019
dash	1	128	3000	10	inner	100	3.56876	3.52708	3.73734
dash	1	128	3000	10	wait	100	4.8208e-05	3.3599e-05	0.000198658
dash	1	128	3000	10	bound	100	0.0709764	0.0479725	0.265375
dash	1	128	3000	10	calc iter	100	3.87886	3.82153	4.07615
dash	1	128	3000	10	calc total	1	388.057	388.057	388.057
dash	1	128	3000	10	total	1	434.638	434.638	434.638
dash	1	128	3000	11	initialize	1	20.5402	20.5402	20.5402
dash	1	128	3000	11	async	100	0.228384	0.0332323	0.301671
dash	1	128	3000	11	inner	100	3.57723	3.53304	3.739
dash	1	128	3000	11	wait	100	5.73896e-05	2.7539e-05	0.000229418
dash	1	128	3000	11	bound	100	0.0731047	0.0534772	0.267093
dash	1	128	3000	11	calc iter	100	3.87878	3.82256	4.07171
dash	1	128	3000	11	calc total	1	388.057	388.057	388.057
dash	1	128	3000	11	total	1	434.443	434.443	434.443
dash	1	128	3000	12	initialize	1	20.5602	20.5602	20.5602
dash	1	128	3000	12	async	100	0.21912	0.0387666	0.309819
dash	1	128	3000	12	inner	100	3.56629	3.50303	3.69392
dash	1	128	3000	12	wait	100	0.000107549	6.05e-05	0.000136909
dash	1	128	3000	12	bound	100	0.0929751	0.0654951	0.269752
dash	1	128	3000	12	calc iter	100	3.87849	3.81826	4.06383
dash	1	128	3000	12	calc total	1	388.057	388.057	388.057
dash	1	128	3000	12	total	1	434.463	434.463	434.463
dash	1	128	3000	13	initialize	1	19.2782	19.2782	19.2782
dash	1	128	3000	13	async	100	0.223232	0.0334102	0.293053
dash	1	128	3000	13	inner	100	3.57636	3.53214	3.70599
dash	1	128	3000	13	wait	100	6.73011e-05	3.079e-05	0.000168508
dash	1	128	3000	13	bound	100	0.0789076	0.0592279	0.269572
dash	1	128	3000	13	calc iter	100	3.87856	3.82926	4.06314
dash	1	128	3000	13	calc total	1	388.057	388.057	388.057
dash	1	128	3000	13	total	1	433.181	433.181	433.181
dash	1	128	3000	14	initialize	1	20.6659	20.6659	20.6659
dash	1	128	3000	14	async	100	0.224691	0.0292556	0.293906
dash	1	128	3000	14	inner	100	3.57991	3.53549	3.74234
dash	1	128	3000	14	wait	100	5.11582e-05	2.962e-05	0.000238697
dash	1	128	3000	14	bound	100	0.074005	0.0562847	0.26376
dash	1	128	3000	14	calc iter	100	3.87866	3.82612	4.07776
dash	1	128	3000	14	calc total	1	388.057	388.057	388.057
dash	1	128	3000	14	total	1	434.57	434.57	434.57
dash	1	128	3000	15	initialize	1	20.5928	20.5928	20.5928
dash	1	128	3000	15	async	100	0.223074	0.0305748	0.300865
dash	1	128	3000	15	inner	100	3.58085	3.53544	3.74798
dash	1	128	3000	15	wait	100	5.89079e-05	2.3759e-05	0.000268358
dash	1	128	3000	15	bound	100	0.0745371	0.060434	0.264637
dash	1	128	3000	15	calc iter	100	3.87853	3.82926	4.07358
dash	1	128	3000	15	calc total	1	388.057	388.057	388.057
dash	1	128	3000	15	total	1	434.496	434.496	434.496
dash	1	128	3000	16	initialize	1	19.6336	19.6336	19.6336
dash	1	128	3000	16	async	100	0.193681	0.0987706	0.254733
dash	1	128	3000	16	inner	100	3.59118	3.56071	3.64768
dash	1	128	3000	16	wait	100	6.21646e-05	4.287e-05	0.000134348
dash	1	128	3000	16	bound	100	0.0937988	0.0840886	0.111534
dash	1	128	3000	16	calc iter	100	3.87873	3.8242	3.94814
dash	1	128	3000	16	calc total	1	388.057	388.057	388.057
dash	1	128	3000	16	total	1	433.537	433.537	433.537
dash	1	128	3000	17	initialize	1	19.3001	19.3001	19.3001
dash	1	128	3000	17	async	100	0.178226	0.105821	0.242198
dash	1	128	3000	17	inner	100	3.60771	3.58389	3.66489
dash	1	128	3000	17	wait	100	6.46604e-05	4.7659e-05	0.000154338
dash	1	128	3000	17	bound	100	0.0931335	0.0792922	0.180138
dash	1	128	3000	17	calc iter	100	3.87914	3.82725	3.95751
dash	1	128	3000	17	calc total	1	388.057	388.057	388.057
dash	1	128	3000	17	total	1	433.203	433.203	433.203
dash	1	128	3000	18	initialize	1	20.0722	20.0722	20.0722
dash	1	128	3000	18	async	100	0.161698	0.107697	0.192041
dash	1	128	3000	18	inner	100	3.63034	3.60838	3.69849
dash	1	128	3000	18	wait	100	5.61576e-05	4.11e-05	0.000143109
dash	1	128	3000	18	bound	100	0.0873131	0.0763991	0.196056
dash	1	128	3000	18	calc iter	100	3.87941	3.83681	3.97819
dash	1	128	3000	18	calc total	1	388.057	388.057	388.057
dash	1	128	3000	18	total	1	433.975	433.975	433.975
dash	1	128	3000	19	initialize	1	20.1752	20.1752	20.1752
dash	1	128	3000	19	async	100	0.172459	0.0991737	0.208942
dash	1	128	3000	19	inner	100	3.62066	3.58318	3.69849
dash	1	128	3000	19	wait	100	5.86102e-05	3.8689e-05	0.000143848
dash	1	128	3000	19	bound	100	0.0860248	0.0759282	0.155524
dash	1	128	3000	19	calc iter	100	3.87921	3.82382	3.95517
dash	1	128	3000	19	calc total	1	388.057	388.057	388.057
dash	1	128	3000	19	total	1	434.078	434.078	434.078
dash	1	128	3000	20	initialize	1	19.3204	19.3204	19.3204
dash	1	128	3000	20	async	100	0.172476	0.107026	0.261001
dash	1	128	3000	20	inner	100	3.61866	3.55899	3.66834
dash	1	128	3000	20	wait	100	6.17177e-05	3.716e-05	0.000141018
dash	1	128	3000	20	bound	100	0.0886089	0.0675506	0.180206
dash	1	128	3000	20	calc iter	100	3.87981	3.78143	3.99641
dash	1	128	3000	20	calc total	1	388.057	388.057	388.057
dash	1	128	3000	20	total	1	433.224	433.224	433.224
dash	1	128	3000	21	initialize	1	20.4221	20.4221	20.4221
dash	1	128	3000	21	async	100	0.151045	0.104514	0.203511
dash	1	128	3000	21	inner	100	3.64273	3.61737	3.69031
dash	1	128	3000	21	wait	100	6.6674e-05	4.0079e-05	0.000106969
dash	1	128	3000	21	bound	100	0.0861406	0.0658565	0.18517
dash	1	128	3000	21	calc iter	100	3.87998	3.8299	3.95234
dash	1	128	3000	21	calc total	1	388.057	388.057	388.057
dash	1	128	3000	21	total	1	434.325	434.325	434.325
dash	1	128	3000	22	initialize	1	19.515	19.515	19.515
dash	1	128	3000	22	async	100	0.139302	0.101127	0.184984
dash	1	128	3000	22	inner	100	3.64699	3.62706	3.7023
dash	1	128	3000	22	wait	100	4.69288e-05	3.0259e-05	0.000243808
dash	1	128	3000	22	bound	100	0.0936562	0.0625184	0.186236
dash	1	128	3000	22	calc iter	100	3.88	3.82678	3.95295
dash	1	128	3000	22	calc total	1	388.057	388.057	388.057
dash	1	128	3000	22	total	1	433.418	433.418	433.418
dash	1	128	3000	23	initialize	1	19.4956	19.4956	19.4956
dash	1	128	3000	23	async	100	0.146049	0.103387	0.189001
dash	1	128	3000	23	inner	100	3.64928	3.62417	3.70018
dash	1	128	3000	23	wait	100	5.94797e-05	3.743e-05	0.000143138
dash	1	128	3000	23	bound	100	0.0845871	0.0662334	0.194699
dash	1	128	3000	23	calc iter	100	3.87998	3.83626	3.97649
dash	1	128	3000	23	calc total	1	388.057	388.057	388.057
dash	1	128	3000	23	total	1	433.399	433.399	433.399
dash	1	128	3000	24	initialize	1	20.4634	20.4634	20.4634
dash	1	128	3000	24	async	100	0.0517599	0.0329969	0.136164
dash	1	128	3000	24	inner	100	3.68824	3.66642	3.74667
dash	1	128	3000	24	wait	100	6.24459e-05	3.7939e-05	0.000244438
dash	1	128	3000	24	bound	100	0.140477	0.0759941	0.244944
dash	1	128	3000	24	calc iter	100	3.88055	3.80313	4.07816
dash	1	128	3000	24	calc total	1	388.057	388.057	388.057
dash	1	128	3000	24	total	1	434.367	434.367	434.367
dash	1	128	3000	25	initialize	1	19.3424	19.3424	19.3424
dash	1	128	3000	25	async	100	0.0447851	0.0283188	0.106606
dash	1	128	3000	25	inner	100	3.69353	3.67556	3.75
dash	1	128	3000	25	wait	100	6.87018e-05	4.03e-05	0.000228028
dash	1	128	3000	25	bound	100	0.142145	0.0704636	0.255001
dash	1	128	3000	25	calc iter	100	3.88054	3.78536	4.07481
dash	1	128	3000	25	calc total	1	388.057	388.057	388.057
dash	1	128	3000	25	total	1	433.246	433.246	433.246
dash	1	128	3000	26	initialize	1	19.9737	19.9737	19.9737
dash	1	128	3000	26	async	100	0.0339152	0.0283681	0.107986
dash	1	128	3000	26	inner	100	3.70173	3.6802	3.76093
dash	1	128	3000	26	wait	100	6.39293e-05	3.3399e-05	0.000166768
dash	1	128	3000	26	bound	100	0.144856	0.0662125	0.242182
dash	1	128	3000	26	calc iter	100	3.88057	3.78086	4.09261
dash	1	128	3000	26	calc total	1	388.057	388.057	388.057
dash	1	128	3000	26	total	1	433.877	433.877	433.877
dash	1	128	3000	27	initialize	1	20.1011	20.1011	20.1011
dash	1	128	3000	27	async	100	0.0410881	0.0293033	0.10861
dash	1	128	3000	27	inner	100	3.70187	3.6834	3.75861
dash	1	128	3000	27	wait	100	6.04185e-05	4.1579e-05	0.000132239
dash	1	128	3000	27	bound	100	0.137476	0.073839	0.243101
dash	1	128	3000	27	calc iter	100	3.8805	3.79833	4.09384
dash	1	128	3000	27	calc total	1	388.057	388.057	388.057
dash	1	128	3000	27	total	1	434.004	434.004	434.004
dash	1	128	3000	28	initialize	1	19.0734	19.0734	19.0734
dash	1	128	3000	28	async	100	0.0534486	0.0324004	0.136445
dash	1	128	3000	28	inner	100	3.6889	3.66612	3.73937
dash	1	128	3000	28	wait	100	6.65496e-05	5.4889e-05	0.000190998
dash	1	128	3000	28	bound	100	0.137984	0.0884444	0.244115
dash	1	128	3000	28	calc iter	100	3.8804	3.7963	4.07863
dash	1	128	3000	28	calc total	1	388.057	388.057	388.057
dash	1	128	3000	28	total	1	432.976	432.976	432.976
dash	1	128	3000	29	initialize	1	20.4314	20.4314	20.4314
dash	1	128	3000	29	async	100	0.0465593	0.0339808	0.108013
dash	1	128	3000	29	inner	100	3.69565	3.68535	3.75434
dash	1	128	3000	29	wait	100	6.45501e-05	3.8379e-05	0.000252978
dash	1	128	3000	29	bound	100	0.138108	0.0803518	0.246837
dash	1	128	3000	29	calc iter	100	3.88038	3.80653	4.07807
dash	1	128	3000	29	calc total	1	388.057	388.057	388.057
dash	1	128	3000	29	total	1	434.334	434.334	434.334
dash	1	128	3000	30	initialize	1	19.3621	19.3621	19.3621
dash	1	128	3000	30	async	100	0.0415473	0.0267437	0.108136
dash	1	128	3000	30	inner	100	3.70455	3.68721	3.76462
dash	1	128	3000	30	wait	100	5.98214e-05	3.5569e-05	0.000178838
dash	1	128	3000	30	bound	100	0.134282	0.0751467	0.240156
dash	1	128	3000	30	calc iter	100	3.88044	3.80293	4.09161
dash	1	128	3000	30	calc total	1	388.057	388.057	388.057
dash	1	128	3000	30	total	1	433.265	433.265	433.265
dash	1	128	3000	31	initialize	1	20.0246	20.0246	20.0246
dash	1	128	3000	31	async	100	0.0371674	0.0270119	0.108072
dash	1	128	3000	31	inner	100	3.70557	3.68194	3.76519
dash	1	128	3000	31	wait	100	6.85369e-05	4.033e-05	0.000167569
dash	1	128	3000	31	bound	100	0.137538	0.0828131	0.244894
dash	1	128	3000	31	calc iter	100	3.88035	3.80911	4.09582
dash	1	128	3000	31	calc total	1	388.057	388.057	388.057
dash	1	128	3000	31	total	1	433.928	433.928	433.928
dash	1	128	3000	32	initialize	1	20.3725	20.3725	20.3725
dash	1	128	3000	32	async	100	0.459108	0.0974801	0.671988
dash	1	128	3000	32	inner	100	3.31205	3.1417	3.66149
dash	1	128	3000	32	wait	100	7.46107e-05	6.1359e-05	0.000104199
dash	1	128	3000	32	bound	100	0.102453	0.089433	0.194389
dash	1	128	3000	32	calc iter	100	3.87369	3.65012	4.11114
dash	1	128	3000	32	calc total	1	388.057	388.057	388.057
dash	1	128	3000	32	total	1	434.276	434.276	434.276
dash	1	128	3000	33	initialize	1	20.3308	20.3308	20.3308
dash	1	128	3000	33	async	100	0.393418	0.0974259	0.522882
dash	1	128	3000	33	inner	100	3.39455	3.29545	3.66145
dash	1	128	3000	33	wait	100	6.25996e-05	3.82e-05	0.000140879
dash	1	128	3000	33	bound	100	0.0867004	0.0716171	0.198069
dash	1	128	3000	33	calc iter	100	3.87473	3.67474	4.10879
dash	1	128	3000	33	calc total	1	388.057	388.057	388.057
dash	1	128	3000	33	total	1	434.234	434.234	434.234
dash	1	128	3000	34	initialize	1	20.6647	20.6647	20.6647
dash	1	128	3000	34	async	100	0.357697	0.0979843	0.490239
dash	1	128	3000	34	inner	100	3.43925	3.32229	3.67321
dash	1	128	3000	34	wait	100	4.25968e-05	2.932e-05	0.000145388
dash	1	128	3000	34	bound	100	0.078563	0.0642187	0.212015
dash	1	128	3000	34	calc iter	100	3.87555	3.73341	3.99201
dash	1	128	3000	34	calc total	1	388.057	388.057	388.057
dash	1	128	3000	34	total	1	434.568	434.568	434.568
dash	1	128	3000	35	initialize	1	20.5976	20.5976	20.5976
dash	1	128	3000	35	async	100	0.376987	0.0994302	0.513598
dash	1	128	3000	35	inner	100	3.41347	3.29186	3.67351
dash	1	128	3000	35	wait	100	6.00159e-05	3.101e-05	0.000248447
dash	1	128	3000	35	bound	100	0.0842408	0.0628236	0.21444
dash	1	128	3000	35	calc iter	100	3.87476	3.72604	3.98752
dash	1	128	3000	35	calc total	1	388.057	388.057	388.057
dash	1	128	3000	35	total	1	434.501	434.501	434.501
dash	1	128	3000	36	initialize	1	20.6298	20.6298	20.6298
dash	1	128	3000	36	async	100	0.348302	0.096749	0.65471
dash	1	128	3000	36	inner	100	3.44132	3.20597	3.65933
dash	1	128	3000	36	wait	100	6.03245e-05	4.184e-05	0.000133249
dash	1	128	3000	36	bound	100	0.0867705	0.0636735	0.189937
dash	1	128	3000	36	calc iter	100	3.87645	3.63486	4.18039
dash	1	128	3000	36	calc total	1	388.057	388.057	388.057
dash	1	128	3000	36	total	1	434.533	434.533	434.533
dash	1	128	3000	37	initialize	1	20.7316	20.7316	20.7316
dash	1	128	3000	37	async	100	0.317134	0.0995051	0.43495
dash	1	128	3000	37	inner	100	3.48698	3.4058	3.66246
dash	1	128	3000	37	wait	100	5.47535e-05	3.223e-05	0.000167488
dash	1	128	3000	37	bound	100	0.0725842	0.0606767	0.197539
dash	1	128	3000	37	calc iter	100	3.87675	3.73314	4.00766
dash	1	128	3000	37	calc total	1	388.057	388.057	388.057
dash	1	128	3000	37	total	1	434.635	434.635	434.635
dash	1	128	3000	38	initialize	1	20.5393	20.5393	20.5393
dash	1	128	3000	38	async	100	0.32113	0.0967474	0.422062
dash	1	128	3000	38	inner	100	3.49103	3.42979	3.66981
dash	1	128	3000	38	wait	100	4.07818e-05	2.7039e-05	0.000139418
dash	1	128	3000	38	bound	100	0.0646351	0.0587236	0.20661
dash	1	128	3000	38	calc iter	100	3.87684	3.76973	4.00135
dash	1	128	3000	38	calc total	1	388.057	388.057	388.057
dash	1	128	3000	38	total	1	434.443	434.443	434.443
dash	1	128	3000	39	initialize	1	20.5401	20.5401	20.5401
dash	1	128	3000	39	async	100	0.312368	0.0990353	0.421712
dash	1	128	3000	39	inner	100	3.49526	3.42276	3.67329
dash	1	128	3000	39	wait	100	5.0764e-05	2.9079e-05	0.000126649
dash	1	128	3000	39	bound	100	0.0690131	0.0603683	0.212918
dash	1	128	3000	39	calc iter	100	3.87669	3.77727	3.98538
dash	1	128	3000	39	calc total	1	388.057	388.057	388.057
dash	1	128	3000	39	total	1	434.443	434.443	434.443
dash	1	128	3000	40	initialize	1	19.9409	19.9409	19.9409
dash	1	128	3000	40	async	100	0.233768	0.0339357	0.477549
dash	1	128	3000	40	inner	100	3.56516	3.41132	3.70859
dash	1	128	3000	40	wait	100	0.000106327	5.874e-05	0.000303887
dash	1	128	3000	40	bound	100	0.0795389	0.0560305	0.271343
dash	1	128	3000	40	calc iter	100	3.87857	3.66929	4.13985
dash	1	128	3000	40	calc total	1	388.057	388.057	388.057
dash	1	128	3000	40	total	1	433.844	433.844	433.844
dash	1	128	3000	41	initialize	1	20.502	20.502	20.502
dash	1	128	3000	41	async	100	0.234706	0.0296252	0.285911
dash	1	128	3000	41	inner	100	3.57533	3.54562	3.7659
dash	1	128	3000	41	wait	100	7.40164e-05	3.278e-05	0.000600054
dash	1	128	3000	41	bound	100	0.0685484	0.0499156	0.238363
dash	1	128	3000	41	calc iter	100	3.87866	3.81906	4.11193
dash	1	128	3000	41	calc total	1	388.057	388.057	388.057
dash	1	128	3000	41	total	1	434.406	434.406	434.406
dash	1	128	3000	42	initialize	1	20.6298	20.6298	20.6298
dash	1	128	3000	42	async	100	0.245499	0.0476747	0.301988
dash	1	128	3000	42	inner	100	3.56593	3.53882	3.71777
dash	1	128	3000	42	wait	100	4.40626e-05	2.495e-05	0.000219848
dash	1	128	3000	42	bound	100	0.0671926	0.0502757	0.265522
dash	1	128	3000	42	calc iter	100	3.87867	3.81479	4.08187
dash	1	128	3000	42	calc total	1	388.057	388.057	388.057
dash	1	128	3000	42	total	1	434.533	434.533	434.533
dash	1	128	3000	43	initialize	1	20.4634	20.4634	20.4634
dash	1	128	3000	43	async	100	0.234848	0.0324259	0.299373
dash	1	128	3000	43	inner	100	3.57517	3.53788	3.75043
dash	1	128	3000	43	wait	100	6.44126e-05	2.806e-05	0.000496105
dash	1	128	3000	43	bound	100	0.0684879	0.0550221	0.242158
dash	1	128	3000	43	calc iter	100	3.87858	3.82476	4.10059
dash	1	128	3000	43	calc total	1	388.057	388.057	388.057
dash	1	128	3000	43	total	1	434.366	434.366	434.366
dash	1	128	3000	44	initialize	1	20.5603	20.5603	20.5603
dash	1	128	3000	44	async	100	0.235349	0.0358521	0.494996
dash	1	128	3000	44	inner	100	3.5547	3.38342	3.70505
dash	1	128	3000	44	wait	100	9.54346e-05	5.233e-05	0.000189798
dash	1	128	3000	44	bound	100	0.0880735	0.0610637	0.273572
dash	1	128	3000	44	calc iter	100	3.87822	3.62592	4.11948
dash	1	128	3000	44	calc total	1	388.057	388.057	388.057
dash	1	128	3000	44	total	1	434.463	434.463	434.463
dash	1	128	3000	45	initialize	1	20.7034	20.7034	20.7034
dash	1	128	3000	45	async	100	0.229695	0.0530124	0.295008
dash	1	128	3000	45	inner	100	3.57491	3.52982	3.70162
dash	1	128	3000	45	wait	100	7.70489e-05	3.644e-05	0.000216158
dash	1	128	3000	45	bound	100	0.0737003	0.0575805	0.276589
dash	1	128	3000	45	calc iter	100	3.87838	3.81308	4.07682
dash	1	128	3000	45	calc total	1	388.057	388.057	388.057
dash	1	128	3000	45	total	1	434.606	434.606	434.606
dash	1	128	3000	46	initialize	1	20.5027	20.5027	20.5027
dash	1	128	3000	46	async	100	0.234421	0.0325511	0.295129
dash	1	128	3000	46	inner	100	3.57607	3.5332	3.75011
dash	1	128	3000	46	wait	100	5.21654e-05	2.641e-05	0.000466685
dash	1	128	3000	46	bound	100	0.0679188	0.052796	0.2457
dash	1	128	3000	46	calc iter	100	3.87846	3.82844	4.10075
dash	1	128	3000	46	calc total	1	388.057	388.057	388.057
dash	1	128	3000	46	total	1	434.406	434.406	434.406
dash	1	128	3000	47	initialize	1	20.1012	20.1012	20.1012
dash	1	128	3000	47	async	100	0.230853	0.0342802	0.288735
dash	1	128	3000	47	inner	100	3.57604	3.53444	3.73125
dash	1	128	3000	47	wait	100	5.96387e-05	2.5269e-05	0.000270987
dash	1	128	3000	47	bound	100	0.0713976	0.0526204	0.258173
dash	1	128	3000	47	calc iter	100	3.87835	3.82114	4.09132
dash	1	128	3000	47	calc total	1	388.057	388.057	388.057
dash	1	128	3000	47	total	1	434.004	434.004	434.004
dash	1	128	3000	48	initialize	1	19.5981	19.5981	19.5981
dash	1	128	3000	48	async	100	0.623098	0.0998843	1.36543
dash	1	128	3000	48	inner	100	3.14169	2.63208	3.65663
dash	1	128	3000	48	wait	100	6.62182e-05	5.6809e-05	0.000137119
dash	1	128	3000	48	bound	100	0.10396	0.0868789	0.200997
dash	1	128	3000	48	calc iter	100	3.86882	2.83324	4.50266
dash	1	128	3000	48	calc total	1	388.057	388.057	388.057
dash	1	128	3000	48	total	1	433.501	433.501	433.501
dash	1	128	3000	49	initialize	1	20.593	20.593	20.593
dash	1	128	3000	49	async	100	0.551217	0.100857	0.890204
dash	1	128	3000	49	inner	100	3.22549	2.97863	3.65694
dash	1	128	3000	49	wait	100	5.38647e-05	3.231e-05	9.166e-05
dash	1	128	3000	49	bound	100	0.0922585	0.0643199	0.202123
dash	1	128	3000	49	calc iter	100	3.86902	3.4097	4.15412
dash	1	128	3000	49	calc total	1	388.057	388.057	388.057
dash	1	128	3000	49	total	1	434.496	434.496	434.496
dash	1	128	3000	50	initialize	1	19.4071	19.4071	19.4071
dash	1	128	3000	50	async	100	0.525183	0.0990156	0.917602
dash	1	128	3000	50	inner	100	3.26753	2.99012	3.66622
dash	1	128	3000	50	wait	100	4.22896e-05	2.8419e-05	0.000143559
dash	1	128	3000	50	bound	100	0.0771805	0.0617001	0.204409
dash	1	128	3000	50	calc iter	100	3.86994	3.3685	4.1328
dash	1	128	3000	50	calc total	1	388.057	388.057	388.057
dash	1	128	3000	50	total	1	433.31	433.31	433.31
dash	1	128	3000	51	initialize	1	20.2049	20.2049	20.2049
dash	1	128	3000	51	async	100	0.539587	0.0992858	0.86574
dash	1	128	3000	51	inner	100	3.24544	2.97115	3.6667
dash	1	128	3000	51	wait	100	5.58487e-05	2.9409e-05	9.6399e-05
dash	1	128	3000	51	bound	100	0.0844322	0.0595652	0.216745
dash	1	128	3000	51	calc iter	100	3.86952	3.40008	4.11638
dash	1	128	3000	51	calc total	1	388.057	388.057	388.057
dash	1	128	3000	51	total	1	434.108	434.108	434.108
dash	1	128	3000	52	initialize	1	19.1007	19.1007	19.1007
dash	1	128	3000	52	async	100	0.487749	0.0999569	1.3479
dash	1	128	3000	52	inner	100	3.29885	2.68767	3.65477
dash	1	128	3000	52	wait	100	6.04861e-05	4.3429e-05	8.9219e-05
dash	1	128	3000	52	bound	100	0.0853064	0.0631245	0.196883
dash	1	128	3000	52	calc iter	100	3.87197	3.01313	4.74499
dash	1	128	3000	52	calc total	1	388.057	388.057	388.057
dash	1	128	3000	52	total	1	433.003	433.003	433.003
dash	1	128	3000	53	initialize	1	20.7044	20.7044	20.7044
dash	1	128	3000	53	async	100	0.453284	0.0996124	0.860881
dash	1	128	3000	53	inner	100	3.34756	3.03929	3.65424
dash	1	128	3000	53	wait	100	4.58339e-05	2.933e-05	0.000139518
dash	1	128	3000	53	bound	100	0.0713932	0.0598995	0.195899
dash	1	128	3000	53	calc iter	100	3.87229	3.42954	4.3106
dash	1	128	3000	53	calc total	1	388.057	388.057	388.057
dash	1	128	3000	53	total	1	434.607	434.607	434.607
dash	1	128	3000	54	initialize	1	20.6368	20.6368	20.6368
dash	1	128	3000	54	async	100	0.453663	0.100838	0.769524
dash	1	128	3000	54	inner	100	3.35401	3.14954	3.66742
dash	1	128	3000	54	wait	100	3.74881e-05	2.323e-05	9.5029e-05
dash	1	128	3000	54	bound	100	0.0646596	0.0578628	0.215105
dash	1	128	3000	54	calc iter	100	3.87237	3.5393	4.25822
dash	1	128	3000	54	calc total	1	388.057	388.057	388.057
dash	1	128	3000	54	total	1	434.54	434.54	434.54
dash	1	128	3000	55	initialize	1	20.2047	20.2047	20.2047
dash	1	128	3000	55	async	100	0.449236	0.101359	0.760474
dash	1	128	3000	55	inner	100	3.3554	3.1469	3.66615
dash	1	128	3000	55	wait	100	4.34047e-05	2.6249e-05	0.000141389
dash	1	128	3000	55	bound	100	0.0673627	0.0571244	0.219022
dash	1	128	3000	55	calc iter	100	3.87204	3.53097	4.2492
dash	1	128	3000	55	calc total	1	388.057	388.057	388.057
dash	1	128	3000	55	total	1	434.108	434.108	434.108
dash	1	128	3000	56	initialize	1	20.6305	20.6305	20.6305
dash	1	128	3000	56	async	100	0.317585	0.0540195	0.907203
dash	1	128	3000	56	inner	100	3.47557	3.11648	3.71799
dash	1	128	3000	56	wait	100	7.096e-05	3.244e-05	0.000236188
dash	1	128	3000	56	bound	100	0.0820374	0.0563872	0.274392
dash	1	128	3000	56	calc iter	100	3.87527	3.34012	4.41347
dash	1	128	3000	56	calc total	1	388.057	388.057	388.057
dash	1	128	3000	56	total	1	434.533	434.533	434.533
dash	1	128	3000	57	initialize	1	19.9738	19.9738	19.9738
dash	1	128	3000	57	async	100	0.308469	0.054794	0.460352
dash	1	128	3000	57	inner	100	3.48413	3.38548	3.72299
dash	1	128	3000	57	wait	100	5.05827e-05	2.685e-05	0.000193488
dash	1	128	3000	57	bound	100	0.0827233	0.0485677	0.273191
dash	1	128	3000	57	calc iter	100	3.87537	3.75436	4.08371
dash	1	128	3000	57	calc total	1	388.057	388.057	388.057
dash	1	128	3000	57	total	1	433.877	433.877	433.877
dash	1	128	3000	58	initialize	1	19.6156	19.6156	19.6156
dash	1	128	3000	58	async	100	0.313849	0.0547257	0.456017
dash	1	128	3000	58	inner	100	3.48474	3.383	3.74144
dash	1	128	3000	58	wait	100	3.76461e-05	2.405e-05	0.000281487
dash	1	128	3000	58	bound	100	0.0767313	0.0483333	0.261135
dash	1	128	3000	58	calc iter	100	3.87536	3.75019	4.09019
dash	1	128	3000	58	calc total	1	388.057	388.057	388.057
dash	1	128	3000	58	total	1	433.519	433.519	433.519
dash	1	128	3000	59	initialize	1	20.1156	20.1156	20.1156
dash	1	128	3000	59	async	100	0.306894	0.0487796	0.44795
dash	1	128	3000	59	inner	100	3.48911	3.3832	3.74123
dash	1	128	3000	59	wait	100	5.44915e-05	2.54e-05	0.000233068
dash	1	128	3000	59	bound	100	0.0792907	0.0503778	0.258147
dash	1	128	3000	59	calc iter	100	3.87535	3.76539	4.09216
dash	1	128	3000	59	calc total	1	388.057	388.057	388.057
dash	1	128	3000	59	total	1	434.019	434.019	434.019
dash	1	128	3000	60	initialize	1	19.8847	19.8847	19.8847
dash	1	128	3000	60	async	100	0.331272	0.0430613	0.966902
dash	1	128	3000	60	inner	100	3.45455	3.04786	3.70495
dash	1	128	3000	60	wait	100	8.77434e-05	3.6929e-05	0.000234077
dash	1	128	3000	60	bound	100	0.0890136	0.0508224	0.277797
dash	1	128	3000	60	calc iter	100	3.87493	3.21154	4.44429
dash	1	128	3000	60	calc total	1	388.057	388.057	388.057
dash	1	128	3000	60	total	1	433.788	433.788	433.788
dash	1	128	3000	61	initialize	1	19.0736	19.0736	19.0736
dash	1	128	3000	61	async	100	0.315389	0.0523494	0.432305
dash	1	128	3000	61	inner	100	3.48177	3.38978	3.70897
dash	1	128	3000	61	wait	100	5.9667e-05	2.94e-05	0.000219298
dash	1	128	3000	61	bound	100	0.0778161	0.0500769	0.274314
dash	1	128	3000	61	calc iter	100	3.87504	3.77961	4.08305
dash	1	128	3000	61	calc total	1	388.057	388.057	388.057
dash	1	128	3000	61	total	1	432.977	432.977	432.977
dash	1	128	3000	62	initialize	1	20.0719	20.0719	20.0719
dash	1	128	3000	62	async	100	0.316104	0.0555908	0.429377
dash	1	128	3000	62	inner	100	3.48413	3.38964	3.73366
dash	1	128	3000	62	wait	100	4.34149e-05	2.4939e-05	0.000264177
dash	1	128	3000	62	bound	100	0.0749016	0.0496554	0.263263
dash	1	128	3000	62	calc iter	100	3.87518	3.76965	4.08995
dash	1	128	3000	62	calc total	1	388.057	388.057	388.057
dash	1	128	3000	62	total	1	433.975	433.975	433.975
dash	1	128	3000	63	initialize	1	19.8445	19.8445	19.8445
dash	1	128	3000	63	async	100	0.314782	0.0567235	0.438649
dash	1	128	3000	63	inner	100	3.48427	3.38341	3.73205
dash	1	128	3000	63	wait	100	6.28407e-05	2.749e-05	0.000241878
dash	1	128	3000	63	bound	100	0.0758985	0.0509338	0.258483
dash	1	128	3000	63	calc iter	100	3.87501	3.79319	4.09167
dash	1	128	3000	63	calc total	1	388.057	388.057	388.057
dash	1	128	3000	63	total	1	433.747	433.747	433.747
dash	1	128	3000	64	initialize	1	19.6329	19.6329	19.6329
dash	1	128	3000	64	async	100	0.453947	0.109249	0.696059
dash	1	128	3000	64	inner	100	3.31295	3.11086	3.66127
dash	1	128	3000	64	wait	100	7.19873e-05	4.08e-05	0.000105729
dash	1	128	3000	64	bound	100	0.100987	0.084234	0.213435
dash	1	128	3000	64	calc iter	100	3.86796	3.63493	4.14314
dash	1	128	3000	64	calc total	1	388.057	388.057	388.057
dash	1	128	3000	64	total	1	433.537	433.537	433.537
dash	1	128	3000	65	initialize	1	20.5029	20.5029	20.5029
dash	1	128	3000	65	async	100	0.422313	0.10883	0.599383
dash	1	128	3000	65	inner	100	3.35451	3.20375	3.66051
dash	1	128	3000	65	wait	100	6.31725e-05	3.828e-05	9.512e-05
dash	1	128	3000	65	bound	100	0.0919479	0.0768025	0.210263
dash	1	128	3000	65	calc iter	100	3.86884	3.65846	4.06405
dash	1	128	3000	65	calc total	1	388.057	388.057	388.057
dash	1	128	3000	65	total	1	434.406	434.406	434.406
dash	1	128	3000	66	initialize	1	19.9222	19.9222	19.9222
dash	1	128	3000	66	async	100	0.381548	0.107669	0.583508
dash	1	128	3000	66	inner	100	3.40462	3.24069	3.67248
dash	1	128	3000	66	wait	100	4.52146e-05	3.087e-05	0.000140659
dash	1	128	3000	66	bound	100	0.0830589	0.0713102	0.228886
dash	1	128	3000	66	calc iter	100	3.86927	3.62245	4.1142
dash	1	128	3000	66	calc total	1	388.057	388.057	388.057
dash	1	128	3000	66	total	1	433.825	433.825	433.825
dash	1	128	3000	67	initialize	1	20.3303	20.3303	20.3303
dash	1	128	3000	67	async	100	0.396201	0.104944	0.606227
dash	1	128	3000	67	inner	100	3.39319	3.228	3.66353
dash	1	128	3000	67	wait	100	5.32781e-05	3.117e-05	0.000140189
dash	1	128	3000	67	bound	100	0.0796462	0.0701894	0.212239
dash	1	128	3000	67	calc iter	100	3.8691	3.63575	4.11697
dash	1	128	3000	67	calc total	1	388.057	388.057	388.057
dash	1	128	3000	67	total	1	434.234	434.234	434.234
dash	1	128	3000	68	initialize	1	20.5028	20.5028	20.5028
dash	1	128	3000	68	async	100	0.351179	0.106717	0.536556
dash	1	128	3000	68	inner	100	3.43429	3.28491	3.65949
dash	1	128	3000	68	wait	100	6.67331e-05	3.176e-05	0.000112559
dash	1	128	3000	68	bound	100	0.0853094	0.0582746	0.209224
dash	1	128	3000	68	calc iter	100	3.87085	3.68369	4.04072
dash	1	128	3000	68	calc total	1	388.057	388.057	388.057
dash	1	128	3000	68	total	1	434.406	434.406	434.406
dash	1	128	3000	69	initialize	1	20.5976	20.5976	20.5976
dash	1	128	3000	69	async	100	0.340928	0.107162	0.640077
dash	1	128	3000	69	inner	100	3.45978	3.22096	3.65904
dash	1	128	3000	69	wait	100	4.89031e-05	2.752e-05	0.000119349
dash	1	128	3000	69	bound	100	0.0704121	0.0591719	0.209781
dash	1	128	3000	69	calc iter	100	3.87117	3.6433	4.15147
dash	1	128	3000	69	calc total	1	388.057	388.057	388.057
dash	1	128	3000	69	total	1	434.5	434.5	434.5
dash	1	128	3000	70	initialize	1	19.5347	19.5347	19.5347
dash	1	128	3000	70	async	100	0.335828	0.10448	0.600984
dash	1	128	3000	70	inner	100	3.46729	3.28668	3.67276
dash	1	128	3000	70	wait	100	4.57398e-05	2.8409e-05	0.000152859
dash	1	128	3000	70	bound	100	0.0682101	0.0576941	0.228022
dash	1	128	3000	70	calc iter	100	3.87138	3.66345	4.10162
dash	1	128	3000	70	calc total	1	388.057	388.057	388.057
dash	1	128	3000	70	total	1	433.437	433.437	433.437
dash	1	128	3000	71	initialize	1	19.8448	19.8448	19.8448
dash	1	128	3000	71	async	100	0.333132	0.109177	0.471087
dash	1	128	3000	71	inner	100	3.47028	3.36249	3.67207
dash	1	128	3000	71	wait	100	5.09328e-05	2.7179e-05	9.3399e-05
dash	1	128	3000	71	bound	100	0.0678711	0.0576586	0.229251
dash	1	128	3000	71	calc iter	100	3.87134	3.77625	4.01061
dash	1	128	3000	71	calc total	1	388.057	388.057	388.057
dash	1	128	3000	71	total	1	433.748	433.748	433.748
dash	1	128	3000	72	initialize	1	19.4518	19.4518	19.4518
dash	1	128	3000	72	async	100	0.2297	0.0368355	0.340592
dash	1	128	3000	72	inner	100	3.55836	3.46691	3.71202
dash	1	128	3000	72	wait	100	8.91562e-05	4.568e-05	0.000227287
dash	1	128	3000	72	bound	100	0.0850782	0.0446215	0.28487
dash	1	128	3000	72	calc iter	100	3.87323	3.80448	4.10501
dash	1	128	3000	72	calc total	1	388.057	388.057	388.057
dash	1	128	3000	72	total	1	433.355	433.355	433.355
dash	1	128	3000	73	initialize	1	20.0052	20.0052	20.0052
dash	1	128	3000	73	async	100	0.233335	0.032874	0.349593
dash	1	128	3000	73	inner	100	3.56193	3.46993	3.71477
dash	1	128	3000	73	wait	100	6.29843e-05	2.39e-05	0.000254088
dash	1	128	3000	73	bound	100	0.0779425	0.0448316	0.282552
dash	1	128	3000	73	calc iter	100	3.87328	3.79708	4.10628
dash	1	128	3000	73	calc total	1	388.057	388.057	388.057
dash	1	128	3000	73	total	1	433.908	433.908	433.908
dash	1	128	3000	74	initialize	1	19.7408	19.7408	19.7408
dash	1	128	3000	74	async	100	0.234674	0.0299538	0.336688
dash	1	128	3000	74	inner	100	3.56271	3.47417	3.74397
dash	1	128	3000	74	wait	100	4.84134e-05	2.4699e-05	0.000412986
dash	1	128	3000	74	bound	100	0.0759144	0.0475214	0.261226
dash	1	128	3000	74	calc iter	100	3.87335	3.8102	4.11356
dash	1	128	3000	74	calc total	1	388.057	388.057	388.057
dash	1	128	3000	74	total	1	433.644	433.644	433.644
dash	1	128	3000	75	initialize	1	19.8029	19.8029	19.8029
dash	1	128	3000	75	async	100	0.229235	0.0297818	0.341712
dash	1	128	3000	75	inner	100	3.5674	3.47033	3.74877
dash	1	128	3000	75	wait	100	5.84911e-05	2.533e-05	0.000406026
dash	1	128	3000	75	bound	100	0.0766534	0.0484543	0.259491
dash	1	128	3000	75	calc iter	100	3.87335	3.8171	4.11743
dash	1	128	3000	75	calc total	1	388.057	388.057	388.057
dash	1	128	3000	75	total	1	433.706	433.706	433.706
dash	1	128	3000	76	initialize	1	20.5601	20.5601	20.5601
dash	1	128	3000	76	async	100	0.225254	0.0367481	0.46073
dash	1	128	3000	76	inner	100	3.55588	3.35468	3.69021
dash	1	128	3000	76	wait	100	0.00010302	5.375e-05	0.000151919
dash	1	128	3000	76	bound	100	0.0918595	0.063538	0.281171
dash	1	128	3000	76	calc iter	100	3.8731	3.67934	4.07448
dash	1	128	3000	76	calc total	1	388.057	388.057	388.057
dash	1	128	3000	76	total	1	434.463	434.463	434.463
dash	1	128	3000	77	initialize	1	20.3305	20.3305	20.3305
dash	1	128	3000	77	async	100	0.223891	0.0374415	0.340376
dash	1	128	3000	77	inner	100	3.56599	3.45763	3.70903
dash	1	128	3000	77	wait	100	7.3034e-05	3.562e-05	0.000223248
dash	1	128	3000	77	bound	100	0.0831091	0.0612922	0.285569
dash	1	128	3000	77	calc iter	100	3.87307	3.79414	4.104
dash	1	128	3000	77	calc total	1	388.057	388.057	388.057
dash	1	128	3000	77	total	1	434.234	434.234	434.234
dash	1	128	3000	78	initialize	1	19.9029	19.9029	19.9029
dash	1	128	3000	78	async	100	0.222768	0.0297837	0.346346
dash	1	128	3000	78	inner	100	3.57102	3.46377	3.74489
dash	1	128	3000	78	wait	100	5.21913e-05	3.02e-05	0.000413225
dash	1	128	3000	78	bound	100	0.0793707	0.0518089	0.260151
dash	1	128	3000	78	calc iter	100	3.87321	3.78973	4.11383
dash	1	128	3000	78	calc total	1	388.057	388.057	388.057
dash	1	128	3000	78	total	1	433.806	433.806	433.806
dash	1	128	3000	79	initialize	1	19.7801	19.7801	19.7801
dash	1	128	3000	79	async	100	0.223314	0.0286449	0.344006
dash	1	128	3000	79	inner	100	3.57241	3.46345	3.74773
dash	1	128	3000	79	wait	100	6.52275e-05	2.8439e-05	0.000344326
dash	1	128	3000	79	bound	100	0.0773247	0.053101	0.259127
dash	1	128	3000	79	calc iter	100	3.87312	3.80007	4.11653
dash	1	128	3000	79	calc total	1	388.057	388.057	388.057
dash	1	128	3000	79	total	1	433.683	433.683	433.683
dash	1	128	3000	80	initialize	1	20.463	20.463	20.463
dash	1	128	3000	80	async	100	0.193634	0.10035	0.241379
dash	1	128	3000	80	inner	100	3.58454	3.55223	3.64396
dash	1	128	3000	80	wait	100	6.86176e-05	5.171e-05	0.000152629
dash	1	128	3000	80	bound	100	0.095058	0.0811287	0.158245
dash	1	128	3000	80	calc iter	100	3.87331	3.81434	3.91715
dash	1	128	3000	80	calc total	1	388.057	388.057	388.057
dash	1	128	3000	80	total	1	434.367	434.367	434.367
dash	1	128	3000	81	initialize	1	20.3732	20.3732	20.3732
dash	1	128	3000	81	async	100	0.185538	0.108979	0.228668
dash	1	128	3000	81	inner	100	3.59804	3.56969	3.66081
dash	1	128	3000	81	wait	100	6.33124e-05	3.688e-05	0.000137039
dash	1	128	3000	81	bound	100	0.0898303	0.0819352	0.202525
dash	1	128	3000	81	calc iter	100	3.87348	3.81531	3.97246
dash	1	128	3000	81	calc total	1	388.057	388.057	388.057
dash	1	128	3000	81	total	1	434.276	434.276	434.276
dash	1	128	3000	82	initialize	1	19.2003	19.2003	19.2003
dash	1	128	3000	82	async	100	0.170375	0.10755	0.201156
dash	1	128	3000	82	inner	100	3.62082	3.5985	3.67143
dash	1	128	3000	82	wait	100	5.78069e-05	4.139e-05	0.000137938
dash	1	128	3000	82	bound	100	0.0825704	0.0739725	0.215909
dash	1	128	3000	82	calc iter	100	3.87382	3.83026	3.99459
dash	1	128	3000	82	calc total	1	388.057	388.057	388.057
dash	1	128	3000	82	total	1	433.103	433.103	433.103
dash	1	128	3000	83	initialize	1	20.422	20.422	20.422
dash	1	128	3000	83	async	100	0.170165	0.104784	0.222736
dash	1	128	3000	83	inner	100	3.61429	3.58245	3.66502
dash	1	128	3000	83	wait	100	6.16244e-05	3.79e-05	0.000111139
dash	1	128	3000	83	bound	100	0.0891899	0.0769648	0.203691
dash	1	128	3000	83	calc iter	100	3.87371	3.81914	3.97362
dash	1	128	3000	83	calc total	1	388.057	388.057	388.057
dash	1	128	3000	83	total	1	434.325	434.325	434.325
dash	1	128	3000	84	initialize	1	19.0728	19.0728	19.0728
dash	1	128	3000	84	async	100	0.16757	0.106243	0.218513
dash	1	128	3000	84	inner	100	3.61726	3.57181	3.67002
dash	1	128	3000	84	wait	100	6.78989e-05	4.5019e-05	0.000151158
dash	1	128	3000	84	bound	100	0.0893266	0.0691061	0.199093
dash	1	128	3000	84	calc iter	100	3.87423	3.81742	3.96311
dash	1	128	3000	84	calc total	1	388.057	388.057	388.057
dash	1	128	3000	84	total	1	432.976	432.976	432.976
dash	1	128	3000	85	initialize	1	20.3309	20.3309	20.3309
dash	1	128	3000	85	async	100	0.15716	0.106314	0.240267
dash	1	128	3000	85	inner	100	3.637	3.57387	3.67685
dash	1	128	3000	85	wait	100	6.16403e-05	3.261e-05	9.8809e-05
dash	1	128	3000	85	bound	100	0.0800579	0.0665356	0.199771
dash	1	128	3000	85	calc iter	100	3.87428	3.8057	3.96523
dash	1	128	3000	85	calc total	1	388.057	388.057	388.057
dash	1	128	3000	85	total	1	434.234	434.234	434.234
dash	1	128	3000	86	initialize	1	19.1005	19.1005	19.1005
dash	1	128	3000	86	async	100	0.136322	0.0938173	0.224348
dash	1	128	3000	86	inner	100	3.64296	3.60819	3.68731
dash	1	128	3000	86	wait	100	4.97289e-05	2.969e-05	0.000244047
dash	1	128	3000	86	bound	100	0.0951027	0.0628311	0.229507
dash	1	128	3000	86	calc iter	100	3.87444	3.80291	4.00891
dash	1	128	3000	86	calc total	1	388.057	388.057	388.057
dash	1	128	3000	86	total	1	433.003	433.003	433.003
dash	1	128	3000	87	initialize	1	20.4631	20.4631	20.4631
dash	1	128	3000	87	async	100	0.144153	0.0828505	0.186224
dash	1	128	3000	87	inner	100	3.64529	3.60758	3.68297
dash	1	128	3000	87	wait	100	5.502e-05	3.281e-05	0.000146318
dash	1	128	3000	87	bound	100	0.0848886	0.0627571	0.220005
dash	1	128	3000	87	calc iter	100	3.87439	3.8246	3.9977
dash	1	128	3000	87	calc total	1	388.057	388.057	388.057
dash	1	128	3000	87	total	1	434.366	434.366	434.366
dash	1	128	3000	88	initialize	1	20.2731	20.2731	20.2731
dash	1	128	3000	88	async	100	0.0481281	0.0314966	0.108844
dash	1	128	3000	88	inner	100	3.6851	3.67246	3.72517
dash	1	128	3000	88	wait	100	7.60765e-05	5.382e-05	0.000259377
dash	1	128	3000	88	bound	100	0.141584	0.0828867	0.280304
dash	1	128	3000	88	calc iter	100	3.87489	3.80033	4.08503
dash	1	128	3000	88	calc total	1	388.057	388.057	388.057
dash	1	128	3000	88	total	1	434.176	434.176	434.176
dash	1	128	3000	89	initialize	1	20.706	20.706	20.706
dash	1	128	3000	89	async	100	0.0460017	0.0294343	0.107388
dash	1	128	3000	89	inner	100	3.6857	3.66322	3.72802
dash	1	128	3000	89	wait	100	7.08048e-05	3.297e-05	0.000272957
dash	1	128	3000	89	bound	100	0.143166	0.070815	0.273156
dash	1	128	3000	89	calc iter	100	3.87494	3.79285	4.08799
dash	1	128	3000	89	calc total	1	388.057	388.057	388.057
dash	1	128	3000	89	total	1	434.609	434.609	434.609
dash	1	128	3000	90	initialize	1	19.0731	19.0731	19.0731
dash	1	128	3000	90	async	100	0.0354395	0.0268052	0.108508
dash	1	128	3000	90	inner	100	3.69498	3.67263	3.74011
dash	1	128	3000	90	wait	100	6.76158e-05	3.5319e-05	0.000263647
dash	1	128	3000	90	bound	100	0.144494	0.0701373	0.256997
dash	1	128	3000	90	calc iter	100	3.87499	3.7767	4.10589
dash	1	128	3000	90	calc total	1	388.057	388.057	388.057
dash	1	128	3000	90	total	1	432.976	432.976	432.976
dash	1	128	3000	91	initialize	1	19.1487	19.1487	19.1487
dash	1	128	3000	91	async	100	0.0368044	0.029653	0.108593
dash	1	128	3000	91	inner	100	3.69436	3.66489	3.73771
dash	1	128	3000	91	wait	100	6.40043e-05	2.874e-05	0.000373636
dash	1	128	3000	91	bound	100	0.143707	0.0704541	0.257855
dash	1	128	3000	91	calc iter	100	3.87494	3.7827	4.10445
dash	1	128	3000	91	calc total	1	388.057	388.057	388.057
dash	1	128	3000	91	total	1	433.052	433.052	433.052
dash	1	128	3000	92	initialize	1	19.2273	19.2273	19.2273
dash	1	128	3000	92	async	100	0.0500656	0.0302119	0.121292
dash	1	128	3000	92	inner	100	3.68411	3.66226	3.72578
dash	1	128	3000	92	wait	100	7.05312e-05	5.178e-05	0.000228468
dash	1	128	3000	92	bound	100	0.140505	0.0908166	0.266614
dash	1	128	3000	92	calc iter	100	3.87475	3.79826	4.09107
dash	1	128	3000	92	calc total	1	388.057	388.057	388.057
dash	1	128	3000	92	total	1	433.13	433.13	433.13
dash	1	128	3000	93	initialize	1	19.3824	19.3824	19.3824
dash	1	128	3000	93	async	100	0.0454895	0.0345049	0.108405
dash	1	128	3000	93	inner	100	3.68993	3.67431	3.72829
dash	1	128	3000	93	wait	100	6.40323e-05	3.807e-05	0.000262148
dash	1	128	3000	93	bound	100	0.139306	0.0795773	0.269849
dash	1	128	3000	93	calc iter	100	3.8748	3.80994	4.08926
dash	1	128	3000	93	calc total	1	388.057	388.057	388.057
dash	1	128	3000	93	total	1	433.286	433.286	433.286
dash	1	128	3000	94	initialize	1	19.7804	19.7804	19.7804
dash	1	128	3000	94	async	100	0.0388498	0.0282345	0.108906
dash	1	128	3000	94	inner	100	3.69887	3.68613	3.73888
dash	1	128	3000	94	wait	100	6.26718e-05	3.293e-05	0.000349426
dash	1	128	3000	94	bound	100	0.13708	0.0748546	0.256818
dash	1	128	3000	94	calc iter	100	3.87486	3.79807	4.10491
dash	1	128	3000	94	calc total	1	388.057	388.057	388.057
dash	1	128	3000	94	total	1	433.683	433.683	433.683
dash	1	128	3000	95	initialize	1	19.4284	19.4284	19.4284
dash	1	128	3000	95	async	100	0.0375554	0.0290487	0.10824
dash	1	128	3000	95	inner	100	3.69913	3.68699	3.73887
dash	1	128	3000	95	wait	100	5.793e-05	3.2959e-05	0.000346337
dash	1	128	3000	95	bound	100	0.138081	0.0796697	0.259353
dash	1	128	3000	95	calc iter	100	3.87483	3.80845	4.10029
dash	1	128	3000	95	calc total	1	388.057	388.057	388.057
dash	1	128	3000	95	total	1	433.332	433.332	433.332
dash	1	128	3000	96	initialize	1	20.2336	20.2336	20.2336
dash	1	128	3000	96	async	100	0.394299	0.09953	0.602959
dash	1	128	3000	96	inner	100	3.37501	3.18891	3.66152
dash	1	128	3000	96	wait	100	6.92871e-05	5.056e-05	0.000105079
dash	1	128	3000	96	bound	100	0.0987128	0.081503	0.202963
dash	1	128	3000	96	calc iter	100	3.8681	3.67851	4.13782
dash	1	128	3000	96	calc total	1	388.057	388.057	388.057
dash	1	128	3000	96	total	1	434.137	434.137	434.137
dash	1	128	3000	97	initialize	1	20.2733	20.2733	20.2733
dash	1	128	3000	97	async	100	0.367978	0.0994702	0.5435
dash	1	128	3000	97	inner	100	3.40714	3.26125	3.66028
dash	1	128	3000	97	wait	100	6.61777e-05	3.701e-05	0.000143809
dash	1	128	3000	97	bound	100	0.093405	0.07748	0.204756
dash	1	128	3000	97	calc iter	100	3.86859	3.69078	4.01899
dash	1	128	3000	97	calc total	1	388.057	388.057	388.057
dash	1	128	3000	97	total	1	434.176	434.176	434.176
dash	1	128	3000	98	initialize	1	20.0561	20.0561	20.0561
dash	1	128	3000	98	async	100	0.349458	0.098462	0.493207
dash	1	128	3000	98	inner	100	3.43881	3.3211	3.66881
dash	1	128	3000	98	wait	100	5.62156e-05	3.221e-05	0.000143508
dash	1	128	3000	98	bound	100	0.0807618	0.0705094	0.210132
dash	1	128	3000	98	calc iter	100	3.86909	3.70325	3.99978
dash	1	128	3000	98	calc total	1	388.057	388.057	388.057
dash	1	128	3000	98	total	1	433.959	433.959	433.959
dash	1	128	3000	99	initialize	1	19.8217	19.8217	19.8217
dash	1	128	3000	99	async	100	0.355033	0.0998198	0.505779
dash	1	128	3000	99	inner	100	3.42907	3.3132	3.67159
dash	1	128	3000	99	wait	100	6.06346e-05	3.424e-05	0.000146819
dash	1	128	3000	99	bound	100	0.0847814	0.0727647	0.218401
dash	1	128	3000	99	calc iter	100	3.86895	3.6947	3.99615
dash	1	128	3000	99	calc total	1	388.057	388.057	388.057
dash	1	128	3000	99	total	1	433.725	433.725	433.725
dash	1	128	3000	100	initialize	1	19.6549	19.6549	19.6549
dash	1	128	3000	100	async	100	0.33367	0.0995642	0.502247
dash	1	128	3000	100	inner	100	3.45155	3.3085	3.65989
dash	1	128	3000	100	wait	100	6.59135e-05	3.7819e-05	0.000142878
dash	1	128	3000	100	bound	100	0.0848203	0.0609115	0.201605
dash	1	128	3000	100	calc iter	100	3.87011	3.70726	4.02743
dash	1	128	3000	100	calc total	1	388.057	388.057	388.057
dash	1	128	3000	100	total	1	433.558	433.558	433.558
dash	1	128	3000	101	initialize	1	19.0737	19.0737	19.0737
dash	1	128	3000	101	async	100	0.321362	0.100477	0.455906
dash	1	128	3000	101	inner	100	3.47584	3.37448	3.66072
dash	1	128	3000	101	wait	100	5.57911e-05	3.382e-05	9.4039e-05
dash	1	128	3000	101	bound	100	0.0730114	0.0605009	0.203436
dash	1	128	3000	101	calc iter	100	3.87027	3.7638	3.96915
dash	1	128	3000	101	calc total	1	388.057	388.057	388.057
dash	1	128	3000	101	total	1	432.977	432.977	432.977
dash	1	128	3000	102	initialize	1	19.552	19.552	19.552
dash	1	128	3000	102	async	100	0.323464	0.0998477	0.457725
dash	1	128	3000	102	inner	100	3.48026	3.37722	3.67112
dash	1	128	3000	102	wait	100	4.60711e-05	2.6149e-05	9.7049e-05
dash	1	128	3000	102	bound	100	0.0668238	0.0577914	0.213823
dash	1	128	3000	102	calc iter	100	3.87059	3.74427	3.98489
dash	1	128	3000	102	calc total	1	388.057	388.057	388.057
dash	1	128	3000	102	total	1	433.455	433.455	433.455
dash	1	128	3000	103	initialize	1	19.0736	19.0736	19.0736
dash	1	128	3000	103	async	100	0.318085	0.0995897	0.437905
dash	1	128	3000	103	inner	100	3.48256	3.37963	3.67099
dash	1	128	3000	103	wait	100	5.22941e-05	2.6799e-05	0.000137799
dash	1	128	3000	103	bound	100	0.0698299	0.0583907	0.21811
dash	1	128	3000	103	calc iter	100	3.87053	3.75583	3.98884
dash	1	128	3000	103	calc total	1	388.057	388.057	388.057
dash	1	128	3000	103	total	1	432.977	432.977	432.977
dash	1	128	3000	104	initialize	1	19.865	19.865	19.865
dash	1	128	3000	104	async	100	0.24561	0.0361882	0.365035
dash	1	128	3000	104	inner	100	3.53645	3.44391	3.71478
dash	1	128	3000	104	wait	100	8.2334e-05	3.546e-05	0.000238478
dash	1	128	3000	104	bound	100	0.0912427	0.0584737	0.274092
dash	1	128	3000	104	calc iter	100	3.87339	3.77256	4.09333
dash	1	128	3000	104	calc total	1	388.057	388.057	388.057
dash	1	128	3000	104	total	1	433.768	433.768	433.768
dash	1	128	3000	105	initialize	1	19.5764	19.5764	19.5764
dash	1	128	3000	105	async	100	0.243738	0.0332636	0.345521
dash	1	128	3000	105	inner	100	3.53995	3.45199	3.71161
dash	1	128	3000	105	wait	100	6.12768e-05	2.5499e-05	0.000263488
dash	1	128	3000	105	bound	100	0.0896142	0.0558446	0.275692
dash	1	128	3000	105	calc iter	100	3.87337	3.80872	4.09041
dash	1	128	3000	105	calc total	1	388.057	388.057	388.057
dash	1	128	3000	105	total	1	433.479	433.479	433.479
dash	1	128	3000	106	initialize	1	20.6305	20.6305	20.6305
dash	1	128	3000	106	async	100	0.243493	0.0304037	0.331741
dash	1	128	3000	106	inner	100	3.54289	3.45672	3.73025
dash	1	128	3000	106	wait	100	4.52802e-05	2.195e-05	0.000221878
dash	1	128	3000	106	bound	100	0.0869806	0.0559619	0.266429
dash	1	128	3000	106	calc iter	100	3.87342	3.80144	4.09779
dash	1	128	3000	106	calc total	1	388.057	388.057	388.057
dash	1	128	3000	106	total	1	434.533	434.533	434.533
dash	1	128	3000	107	initialize	1	19.2999	19.2999	19.2999
dash	1	128	3000	107	async	100	0.239978	0.030212	0.335372
dash	1	128	3000	107	inner	100	3.54456	3.4544	3.73463
dash	1	128	3000	107	wait	100	5.53643e-05	2.5119e-05	0.000242518
dash	1	128	3000	107	bound	100	0.0888374	0.057926	0.265237
dash	1	128	3000	107	calc iter	100	3.87344	3.81429	4.10253
dash	1	128	3000	107	calc total	1	388.057	388.057	388.057
dash	1	128	3000	107	total	1	433.203	433.203	433.203
dash	1	128	3000	108	initialize	1	19.7206	19.7206	19.7206
dash	1	128	3000	108	async	100	0.252187	0.0323824	0.382231
dash	1	128	3000	108	inner	100	3.52937	3.45131	3.70407
dash	1	128	3000	108	wait	100	9.02785e-05	5.638e-05	0.000265147
dash	1	128	3000	108	bound	100	0.0913551	0.0616342	0.280937
dash	1	128	3000	108	calc iter	100	3.87301	3.78499	4.0859
dash	1	128	3000	108	calc total	1	388.057	388.057	388.057
dash	1	128	3000	108	total	1	433.624	433.624	433.624
dash	1	128	3000	109	initialize	1	19.6155	19.6155	19.6155
dash	1	128	3000	109	async	100	0.246807	0.0336319	0.363555
dash	1	128	3000	109	inner	100	3.5385	3.4543	3.70974
dash	1	128	3000	109	wait	100	7.98895e-05	3.394e-05	0.000209298
dash	1	128	3000	109	bound	100	0.0878302	0.0580723	0.27804
dash	1	128	3000	109	calc iter	100	3.87322	3.8022	4.08747
dash	1	128	3000	109	calc total	1	388.057	388.057	388.057
dash	1	128	3000	109	total	1	433.519	433.519	433.519
dash	1	128	3000	110	initialize	1	19.9566	19.9566	19.9566
dash	1	128	3000	110	async	100	0.245649	0.0296022	0.355958
dash	1	128	3000	110	inner	100	3.54379	3.45657	3.73894
dash	1	128	3000	110	wait	100	5.73247e-05	2.606e-05	0.000446315
dash	1	128	3000	110	bound	100	0.083781	0.0549669	0.261416
dash	1	128	3000	110	calc iter	100	3.87328	3.80942	4.10426
dash	1	128	3000	110	calc total	1	388.057	388.057	388.057
dash	1	128	3000	110	total	1	433.86	433.86	433.86
dash	1	128	3000	111	initialize	1	20.13	20.13	20.13
dash	1	128	3000	111	async	100	0.2453	0.0289146	0.356644
dash	1	128	3000	111	inner	100	3.54372	3.45542	3.73115
dash	1	128	3000	111	wait	100	6.18706e-05	2.887e-05	0.000292297
dash	1	128	3000	111	bound	100	0.0841859	0.0582498	0.264217
dash	1	128	3000	111	calc iter	100	3.87327	3.81594	4.09695
dash	1	128	3000	111	calc total	1	388.057	388.057	388.057
dash	1	128	3000	111	total	1	434.033	434.033	434.033
dash	1	128	3000	112	initialize	1	20.5606	20.5606	20.5606
dash	1	128	3000	112	async	100	0.421241	0.107708	0.793792
dash	1	128	3000	112	inner	100	3.35503	3.01412	3.65438
dash	1	128	3000	112	wait	100	7.11213e-05	4.077e-05	0.000150578
dash	1	128	3000	112	bound	100	0.0945192	0.0829542	0.164163
dash	1	128	3000	112	calc iter	100	3.87086	3.65892	4.1434
dash	1	128	3000	112	calc total	1	388.057	388.057	388.057
dash	1	128	3000	112	total	1	434.463	434.463	434.463
dash	1	128	3000	113	initialize	1	20.5976	20.5976	20.5976
dash	1	128	3000	113	async	100	0.405515	0.106451	0.678389
dash	1	128	3000	113	inner	100	3.36974	3.14042	3.65049
dash	1	128	3000	113	wait	100	7.05529e-05	4.7e-05	0.000144149
dash	1	128	3000	113	bound	100	0.0958943	0.0769399	0.137804
dash	1	128	3000	113	calc iter	100	3.87122	3.58027	4.14639
dash	1	128	3000	113	calc total	1	388.057	388.057	388.057
dash	1	128	3000	113	total	1	434.5	434.5	434.5
dash	1	128	3000	114	initialize	1	20.0722	20.0722	20.0722
dash	1	128	3000	114	async	100	0.378035	0.101103	0.620048
dash	1	128	3000	114	inner	100	3.41385	3.2344	3.65431
dash	1	128	3000	114	wait	100	5.34585e-05	3.073e-05	0.000142658
dash	1	128	3000	114	bound	100	0.079444	0.0625812	0.139757
dash	1	128	3000	114	calc iter	100	3.87139	3.69505	4.06091
dash	1	128	3000	114	calc total	1	388.057	388.057	388.057
dash	1	128	3000	114	total	1	433.975	433.975	433.975
dash	1	128	3000	115	initialize	1	19.9032	19.9032	19.9032
dash	1	128	3000	115	async	100	0.384312	0.108209	0.612119
dash	1	128	3000	115	inner	100	3.40462	3.22872	3.66414
dash	1	128	3000	115	wait	100	5.57421e-05	2.819e-05	0.000122928
dash	1	128	3000	115	bound	100	0.0823623	0.058467	0.163316
dash	1	128	3000	115	calc iter	100	3.87135	3.69559	4.0732
dash	1	128	3000	115	calc total	1	388.057	388.057	388.057
dash	1	128	3000	115	total	1	433.806	433.806	433.806
dash	1	128	3000	116	initialize	1	20.1748	20.1748	20.1748
dash	1	128	3000	116	async	100	0.412756	0.106941	0.871533
dash	1	128	3000	116	inner	100	3.36688	2.97914	3.66142
dash	1	128	3000	116	wait	100	6.51409e-05	4.2839e-05	0.000115429
dash	1	128	3000	116	bound	100	0.0932386	0.0629054	0.182361
dash	1	128	3000	116	calc iter	100	3.87294	3.63158	4.15704
dash	1	128	3000	116	calc total	1	388.057	388.057	388.057
dash	1	128	3000	116	total	1	434.078	434.078	434.078
dash	1	128	3000	117	initialize	1	19.7587	19.7587	19.7587
dash	1	128	3000	117	async	100	0.377223	0.107315	0.771988
dash	1	128	3000	117	inner	100	3.4264	3.12225	3.65937
dash	1	128	3000	117	wait	100	5.06798e-05	3.0869e-05	0.000147338
dash	1	128	3000	117	bound	100	0.0696025	0.0598908	0.161094
dash	1	128	3000	117	calc iter	100	3.87328	3.58014	4.08352
dash	1	128	3000	117	calc total	1	388.057	388.057	388.057
dash	1	128	3000	117	total	1	433.662	433.662	433.662
dash	1	128	3000	118	initialize	1	20.4218	20.4218	20.4218
dash	1	128	3000	118	async	100	0.36069	0.106989	0.672482
dash	1	128	3000	118	inner	100	3.44682	3.26526	3.67187
dash	1	128	3000	118	wait	100	3.97246e-05	2.56e-05	8.7039e-05
dash	1	128	3000	118	bound	100	0.0657717	0.0586445	0.206391
dash	1	128	3000	118	calc iter	100	3.87332	3.74895	4.08822
dash	1	128	3000	118	calc total	1	388.057	388.057	388.057
dash	1	128	3000	118	total	1	434.325	434.325	434.325
dash	1	128	3000	119	initialize	1	19.4287	19.4287	19.4287
dash	1	128	3000	119	async	100	0.360654	0.107859	0.64075
dash	1	128	3000	119	inner	100	3.44519	3.26262	3.67097
dash	1	128	3000	119	wait	100	5.29396e-05	2.765e-05	0.000115148
dash	1	128	3000	119	bound	100	0.0672026	0.0588116	0.20375
dash	1	128	3000	119	calc iter	100	3.8731	3.75329	4.05561
dash	1	128	3000	119	calc total	1	388.057	388.057	388.057
dash	1	128	3000	119	total	1	433.331	433.331	433.331
dash	1	128	3000	120	initialize	1	20.665	20.665	20.665
dash	1	128	3000	120	async	100	0.262346	0.0341307	0.396357
dash	1	128	3000	120	inner	100	3.5228	3.42076	3.71976
dash	1	128	3000	120	wait	100	8.38142e-05	3.121e-05	0.000220188
dash	1	128	3000	120	bound	100	0.0908727	0.0684326	0.245201
dash	1	128	3000	120	calc iter	100	3.8761	3.81161	4.07359
dash	1	128	3000	120	calc total	1	388.057	388.057	388.057
dash	1	128	3000	120	total	1	434.568	434.568	434.568
dash	1	128	3000	121	initialize	1	19.7406	19.7406	19.7406
dash	1	128	3000	121	async	100	0.260207	0.0495113	0.393973
dash	1	128	3000	121	inner	100	3.52784	3.43541	3.72138
dash	1	128	3000	121	wait	100	6.08688e-05	2.9e-05	0.000165769
dash	1	128	3000	121	bound	100	0.0881111	0.0652202	0.243774
dash	1	128	3000	121	calc iter	100	3.87622	3.79042	4.07435
dash	1	128	3000	121	calc total	1	388.057	388.057	388.057
dash	1	128	3000	121	total	1	433.644	433.644	433.644
[truncated: 3,760 more rows]
