# Supplementary material for: A Halo abstraction for distributed n-dimensional structured grids within the C++ PGAS library DASH
Source: PeerJ Comput Sci. 2023 Feb 3;9:e1203. doi: 10.7717/peerj-cs.1203 (PMC10280232; doi:10.7717/peerj-cs.1203)
Supplement: Supplemental Information 3 [file peerj-cs-09-1203-s003.gz › raw_romeo/res_3d_romeo/weak/plain/heat3d_n12_c128_6868_21918195.out]

DASH
InitEnergy=125.00000
EndEnergy=125.00000
DiffEnergy=-0.00000
Matrixspec: 6868 x 6868 x 6868
Iterations: 100
# unit_id;function_name;num_calls;avg_runtime;min_runtime;max_runtime
0;initialize;1;57.57053;57.57053;57.57053
0;async;100;0.11259;0.02753;0.31134
0;inner;100;3.62667;3.54352;3.69278
0;wait;100;0.00010;0.00005;0.00093
0;boundary;100;0.10366;0.07930;0.21933
0;calc iter;100;3.84301;3.72644;4.09037
0;calc total;1;386.21912;386.21912;386.21912
0;total;1;469.91606;469.91606;469.91606
1;initialize;1;57.5705;57.5705;57.5705
1;async;100;0.117884;0.0539887;0.201484
1;inner;100;3.63428;3.57512;3.68405
1;wait;100;7.49746e-05;3.5849e-05;0.0009895
1;boundary;100;0.0909796;0.0672559;0.224348
1;calc iter;100;3.84322;3.72768;4.01145
1;calc total;1;386.219;386.219;386.219
1;total;1;469.916;469.916;469.916
2;initialize;1;57.5705;57.5705;57.5705
2;async;100;0.103033;0.0701544;0.161744
2;inner;100;3.64407;3.61918;3.6956
2;wait;100;6.8449e-05;3.238e-05;0.000883912
2;boundary;100;0.0963005;0.0632774;0.222782
2;calc iter;100;3.84347;3.79827;4.01308
2;calc total;1;386.219;386.219;386.219
2;total;1;469.916;469.916;469.916
3;initialize;1;57.5705;57.5705;57.5705
3;async;100;0.102868;0.072473;0.142083
3;inner;100;3.64528;3.61644;3.69699
3;wait;100;6.65203e-05;2.8529e-05;0.000979801
3;boundary;100;0.0951987;0.063701;0.220883
3;calc iter;100;3.84341;3.78693;4.01738
3;calc total;1;386.219;386.219;386.219
3;total;1;469.916;469.916;469.916
4;initialize;1;57.5714;57.5714;57.5714
4;async;100;0.15471;0.105651;0.220594
4;inner;100;3.6044;3.55869;3.65853
4;wait;100;6.71015e-05;3.509e-05;0.00099187
4;boundary;100;0.083723;0.0703229;0.189193
4;calc iter;100;3.84291;3.77454;3.95829
4;calc total;1;386.219;386.219;386.219
4;total;1;469.916;469.916;469.916
5;initialize;1;57.5712;57.5712;57.5712
5;async;100;0.166316;0.110321;0.231911
5;inner;100;3.58162;3.52664;3.64976
5;wait;100;7.74886e-05;4.3169e-05;0.000932211
5;boundary;100;0.0941865;0.0732755;0.185465
5;calc iter;100;3.8422;3.7483;3.94795
5;calc total;1;386.219;386.219;386.219
5;total;1;469.916;469.916;469.916
6;initialize;1;57.5714;57.5714;57.5714
6;async;100;0.15607;0.0981405;0.252354
6;inner;100;3.59909;3.53926;3.66099
6;wait;100;7.34977e-05;3.346e-05;0.000965281
6;boundary;100;0.0874206;0.0691781;0.186954
6;calc iter;100;3.84266;3.76077;3.96393
6;calc total;1;386.219;386.219;386.219
6;total;1;469.916;469.916;469.916
7;initialize;1;57.5713;57.5713;57.5713
7;async;100;0.177565;0.117121;0.309962
7;inner;100;3.57684;3.45107;3.65645
7;wait;100;7.91761e-05;4.416e-05;0.000859181
7;boundary;100;0.0882425;0.0741498;0.166203
7;calc iter;100;3.84273;3.68008;3.9681
7;calc total;1;386.219;386.219;386.219
7;total;1;469.916;469.916;469.916
8;initialize;1;57.5713;57.5713;57.5713
8;async;100;0.052281;0.0220604;0.204307
8;inner;100;3.66758;3.58692;3.71944
8;wait;100;8.0701e-05;3.891e-05;0.000859392
8;boundary;100;0.123714;0.0753035;0.220458
8;calc iter;100;3.84366;3.73373;4.02153
8;calc total;1;386.219;386.219;386.219
8;total;1;469.916;469.916;469.916
9;initialize;1;57.571;57.571;57.571
9;async;100;0.0471232;0.0294033;0.122875
9;inner;100;3.68299;3.63687;3.7465
9;wait;100;9.92219e-05;3.5919e-05;0.0010309
9;boundary;100;0.113504;0.0694391;0.221072
9;calc iter;100;3.84372;3.779;4.0206
9;calc total;1;386.219;386.219;386.219
9;total;1;469.916;469.916;469.916
10;initialize;1;57.5708;57.5708;57.5708
10;async;100;0.0347475;0.0284593;0.128277
10;inner;100;3.69968;3.66376;3.75627
10;wait;100;0.000107437;2.944e-05;0.00254989
10;boundary;100;0.109257;0.065126;0.219897
10;calc iter;100;3.8438;3.76853;4.06855
10;calc total;1;386.219;386.219;386.219
10;total;1;469.916;469.916;469.916
11;initialize;1;57.1793;57.1793;57.1793
11;async;100;0.0336299;0.0255861;0.125334
11;inner;100;3.69624;3.66825;3.75338
11;wait;100;0.000107943;2.73e-05;0.00343744
11;boundary;100;0.113765;0.0687135;0.235513
11;calc iter;100;3.84374;3.77638;4.06306
11;calc total;1;386.219;386.219;386.219
11;total;1;469.525;469.525;469.525
12;initialize;1;57.5714;57.5714;57.5714
12;async;100;0.0453801;0.0225954;0.123989
12;inner;100;3.67925;3.65355;3.7352
12;wait;100;9.62102e-05;4.706e-05;0.000903811
12;boundary;100;0.118921;0.0775006;0.221797
12;calc iter;100;3.84365;3.78247;4.02412
12;calc total;1;386.219;386.219;386.219
12;total;1;469.916;469.916;469.916
13;initialize;1;57.5714;57.5714;57.5714
13;async;100;0.0517537;0.0186814;0.126955
13;inner;100;3.67203;3.63995;3.7262
13;wait;100;9.47508e-05;4.9249e-05;0.00151564
13;boundary;100;0.119587;0.0823534;0.221528
13;calc iter;100;3.84346;3.7668;4.02665
13;calc total;1;386.219;386.219;386.219
13;total;1;469.916;469.916;469.916
14;initialize;1;57.1278;57.1278;57.1278
14;async;100;0.0408049;0.0178553;0.128232
14;inner;100;3.68282;3.63952;3.73176
14;wait;100;8.87067e-05;4.702e-05;0.0010236
14;boundary;100;0.119853;0.0700869;0.243546
14;calc iter;100;3.84357;3.76838;4.06204
14;calc total;1;386.219;386.219;386.219
14;total;1;469.473;469.473;469.473
15;initialize;1;57.5714;57.5714;57.5714
15;async;100;0.0547911;0.021973;0.12985
15;inner;100;3.66895;3.59712;3.72233
15;wait;100;8.06175e-05;3.813e-05;0.00104728
15;boundary;100;0.119699;0.0857674;0.221392
15;calc iter;100;3.84353;3.76581;4.02322
15;calc total;1;386.219;386.219;386.219
15;total;1;469.916;469.916;469.916
16;initialize;1;57.1341;57.1341;57.1341
16;async;100;0.210275;0.0568542;0.358652
16;inner;100;3.53891;3.40038;3.66895
16;wait;100;8.43896e-05;3.667e-05;0.000888552
16;boundary;100;0.0933615;0.0526501;0.167684
16;calc iter;100;3.84264;3.72503;4.04922
16;calc total;1;386.219;386.219;386.219
16;total;1;469.479;469.479;469.479
17;initialize;1;57.1575;57.1575;57.1575
17;async;100;0.191122;0.0702419;0.367991
17;inner;100;3.56476;3.43379;3.6704
17;wait;100;8.11252e-05;3.295e-05;0.00109562
17;boundary;100;0.0873196;0.0521537;0.177867
17;calc iter;100;3.84328;3.77959;3.96709
17;calc total;1;386.219;386.219;386.219
17;total;1;469.502;469.502;469.502
18;initialize;1;57.5712;57.5712;57.5712
18;async;100;0.181522;0.0317949;0.353285
18;inner;100;3.57473;3.43195;3.70483
18;wait;100;6.08496e-05;2.422e-05;0.000833712
18;boundary;100;0.0871982;0.0506543;0.217894
18;calc iter;100;3.84352;3.78151;4.00623
18;calc total;1;386.219;386.219;386.219
18;total;1;469.916;469.916;469.916
19;initialize;1;57.5712;57.5712;57.5712
19;async;100;0.184125;0.0369918;0.367058
19;inner;100;3.57378;3.42927;3.68414
19;wait;100;6.45277e-05;2.5599e-05;0.000909181
19;boundary;100;0.0854468;0.0510702;0.180057
19;calc iter;100;3.84342;3.78461;4.00644
19;calc total;1;386.219;386.219;386.219
19;total;1;469.916;469.916;469.916
20;initialize;1;57.5709;57.5709;57.5709
20;async;100;0.202617;0.0558528;0.380237
20;inner;100;3.55968;3.42444;3.65905
20;wait;100;6.19413e-05;2.8209e-05;0.000778572
20;boundary;100;0.0806939;0.0561843;0.18749
20;calc iter;100;3.84305;3.7727;4.0088
20;calc total;1;386.219;386.219;386.219
20;total;1;469.916;469.916;469.916
21;initialize;1;57.095;57.095;57.095
21;async;100;0.202609;0.0714034;0.378431
21;inner;100;3.54563;3.37872;3.66052
21;wait;100;7.50114e-05;3.3519e-05;0.000919031
21;boundary;100;0.0948626;0.059157;0.183843
21;calc iter;100;3.84318;3.73404;4.00968
21;calc total;1;386.219;386.219;386.219
21;total;1;469.44;469.44;469.44
22;initialize;1;57.5712;57.5712;57.5712
22;async;100;0.193023;0.0278677;0.35807
22;inner;100;3.5632;3.42538;3.67716
22;wait;100;7.66119e-05;3.012e-05;0.000847452
22;boundary;100;0.0866871;0.0584969;0.193738
22;calc iter;100;3.84299;3.74541;3.95309
22;calc total;1;386.219;386.219;386.219
22;total;1;469.916;469.916;469.916
23;initialize;1;57.5708;57.5708;57.5708
23;async;100;0.232848;0.0759363;0.397223
23;inner;100;3.52272;3.37561;3.6376
23;wait;100;8.09217e-05;3.79e-05;0.00100634
23;boundary;100;0.0860597;0.0567913;0.178829
23;calc iter;100;3.84171;3.6406;4.04196
23;calc total;1;386.219;386.219;386.219
23;total;1;469.916;469.916;469.916
24;initialize;1;57.298;57.298;57.298
24;async;100;0.15491;0.0192678;0.453417
24;inner;100;3.58087;3.34433;3.70784
24;wait;100;9.80861e-05;4.422e-05;0.00245004
24;boundary;100;0.107902;0.0616754;0.1872
24;calc iter;100;3.84378;3.65289;4.00846
24;calc total;1;386.219;386.219;386.219
24;total;1;469.643;469.643;469.643
25;initialize;1;57.5711;57.5711;57.5711
25;async;100;0.143468;0.024472;0.485089
25;inner;100;3.60528;3.37393;3.73757
25;wait;100;8.00122e-05;4.1609e-05;0.00106297
25;boundary;100;0.0950167;0.0580482;0.178076
25;calc iter;100;3.84385;3.72945;4.07448
25;calc total;1;386.219;386.219;386.219
25;total;1;469.916;469.916;469.916
26;initialize;1;57.5712;57.5712;57.5712
26;async;100;0.132928;0.0275018;0.33842
26;inner;100;3.62442;3.43952;3.77355
26;wait;100;7.65125e-05;2.5279e-05;0.00100718
26;boundary;100;0.0864535;0.0563371;0.17773
26;calc iter;100;3.84389;3.7321;3.9617
26;calc total;1;386.219;386.219;386.219
26;total;1;469.916;469.916;469.916
27;initialize;1;57.571;57.571;57.571
27;async;100;0.12975;0.0258162;0.328978
27;inner;100;3.62408;3.44042;3.74621
27;wait;100;6.91015e-05;2.892e-05;0.000772643
27;boundary;100;0.0900082;0.0590393;0.189127
27;calc iter;100;3.84392;3.73601;3.9684
27;calc total;1;386.219;386.219;386.219
27;total;1;469.916;469.916;469.916
28;initialize;1;57.5711;57.5711;57.5711
28;async;100;0.162127;0.0342686;0.440192
28;inner;100;3.58469;3.37093;3.71636
28;wait;100;7.51073e-05;3.178e-05;0.000951981
28;boundary;100;0.0968539;0.0635602;0.185649
28;calc iter;100;3.84375;3.7048;4.09052
28;calc total;1;386.219;386.219;386.219
28;total;1;469.916;469.916;469.916
29;initialize;1;57.0747;57.0747;57.0747
29;async;100;0.157208;0.0169054;0.578095
29;inner;100;3.59439;3.20439;3.78959
29;wait;100;8.36703e-05;3.079e-05;0.00146117
29;boundary;100;0.0921332;0.0575514;0.184787
29;calc iter;100;3.84381;3.53883;4.06206
29;calc total;1;386.219;386.219;386.219
29;total;1;469.42;469.42;469.42
30;initialize;1;57.5711;57.5711;57.5711
30;async;100;0.168283;0.0240238;0.472816
30;inner;100;3.57825;3.31734;3.72722
30;wait;100;9.23662e-05;3.0729e-05;0.00215237
30;boundary;100;0.0971504;0.0581486;0.19309
30;calc iter;100;3.84378;3.62724;4.04493
30;calc total;1;386.219;386.219;386.219
30;total;1;469.916;469.916;469.916
31;initialize;1;57.5712;57.5712;57.5712
31;async;100;0.192868;0.0233397;0.679554
31;inner;100;3.54756;3.12487;3.67954
31;wait;100;7.59971e-05;3.505e-05;0.000952331
31;boundary;100;0.102987;0.0715646;0.169658
31;calc iter;100;3.84349;3.49148;4.26981
31;calc total;1;386.219;386.219;386.219
31;total;1;469.916;469.916;469.916
32;initialize;1;57.5708;57.5708;57.5708
32;async;100;0.291609;0.03822;0.596956
32;inner;100;3.46358;3.22061;3.63412
32;wait;100;8.8398e-05;3.4799e-05;0.00113635
32;boundary;100;0.0851013;0.0472038;0.123592
32;calc iter;100;3.84038;3.54996;4.29959
32;calc total;1;386.219;386.219;386.219
32;total;1;469.916;469.916;469.916
33;initialize;1;57.2435;57.2435;57.2435
33;async;100;0.296207;0.0732794;0.814513
33;inner;100;3.4591;3.05008;3.64902
33;wait;100;7.98207e-05;3.1049e-05;0.000732003
33;boundary;100;0.0851108;0.0487612;0.151347
33;calc iter;100;3.8405;3.42177;4.20057
33;calc total;1;386.219;386.219;386.219
33;total;1;469.588;469.588;469.588
34;initialize;1;57.1596;57.1596;57.1596
34;async;100;0.26185;0.0494946;0.529497
34;inner;100;3.50392;3.26878;3.66747
34;wait;100;5.97166e-05;2.494e-05;0.000900642
34;boundary;100;0.0747355;0.0465915;0.149707
34;calc iter;100;3.84057;3.66791;4.15076
34;calc total;1;386.219;386.219;386.219
34;total;1;469.505;469.505;469.505
35;initialize;1;57.2943;57.2943;57.2943
35;async;100;0.26488;0.039126;0.516538
35;inner;100;3.50654;3.34135;3.66871
35;wait;100;5.3235e-05;2.324e-05;0.000843242
35;boundary;100;0.069083;0.0468111;0.152408
35;calc iter;100;3.84056;3.63047;4.11452
35;calc total;1;386.219;386.219;386.219
35;total;1;469.639;469.639;469.639
36;initialize;1;57.5713;57.5713;57.5713
36;async;100;0.267979;0.0886237;0.485364
36;inner;100;3.49813;3.35438;3.63918
36;wait;100;7.33085e-05;3.0619e-05;0.00111889
36;boundary;100;0.0740689;0.0554325;0.161509
36;calc iter;100;3.84025;3.67667;4.12442
36;calc total;1;386.219;386.219;386.219
36;total;1;469.916;469.916;469.916
37;initialize;1;57.5714;57.5714;57.5714
37;async;100;0.265336;0.0365468;0.52631
37;inner;100;3.49696;3.26504;3.6416
37;wait;100;6.20338e-05;2.515e-05;0.000893432
37;boundary;100;0.077927;0.0542611;0.159989
37;calc iter;100;3.84029;3.665;4.09344
37;calc total;1;386.219;386.219;386.219
37;total;1;469.916;469.916;469.916
38;initialize;1;57.5714;57.5714;57.5714
38;async;100;0.268696;0.0223647;0.475307
38;inner;100;3.4984;3.27038;3.70398
38;wait;100;7.40565e-05;3.413e-05;0.000929381
38;boundary;100;0.073034;0.056998;0.188464
38;calc iter;100;3.84021;3.56864;4.0768
38;calc total;1;386.219;386.219;386.219
38;total;1;469.916;469.916;469.916
39;initialize;1;57.2941;57.2941;57.2941
39;async;100;0.307836;0.0773045;0.658333
39;inner;100;3.43937;3.19074;3.62871
39;wait;100;7.95867e-05;2.902e-05;0.000912811
39;boundary;100;0.0917521;0.0552573;0.141211
39;calc iter;100;3.83904;3.5366;4.16925
39;calc total;1;386.219;386.219;386.219
39;total;1;469.639;469.639;469.639
40;initialize;1;57.5713;57.5713;57.5713
40;async;100;0.250614;0.0482223;0.699804
40;inner;100;3.50037;3.12366;3.69214
40;wait;100;7.82397e-05;3.197e-05;0.0010132
40;boundary;100;0.0860268;0.0608753;0.170661
40;calc iter;100;3.83709;3.42517;4.1369
40;calc total;1;386.219;386.219;386.219
40;total;1;469.916;469.916;469.916
41;initialize;1;57.5567;57.5567;57.5567
41;async;100;0.254852;0.0279683;0.711829
41;inner;100;3.48777;3.12385;3.71408
41;wait;100;0.000106107;4.012e-05;0.00190986
41;boundary;100;0.0947507;0.0593701;0.169692
41;calc iter;100;3.83748;3.56249;4.15399
41;calc total;1;386.219;386.219;386.219
41;total;1;469.901;469.901;469.901
42;initialize;1;57.5566;57.5566;57.5566
42;async;100;0.228498;0.043029;0.543938
42;inner;100;3.53325;3.27424;3.70142
42;wait;100;7.51664e-05;3.537e-05;0.00100338
42;boundary;100;0.0756439;0.0538548;0.170424
42;calc iter;100;3.83747;3.49485;4.04934
42;calc total;1;386.219;386.219;386.219
42;total;1;469.901;469.901;469.901
43;initialize;1;57.5583;57.5583;57.5583
43;async;100;0.225496;0.0392963;0.48051
43;inner;100;3.54002;3.27573;3.70194
43;wait;100;6.46301e-05;3.136e-05;0.000834161
43;boundary;100;0.0718278;0.0537007;0.171721
43;calc iter;100;3.83741;3.61887;4.00045
43;calc total;1;386.219;386.219;386.219
43;total;1;469.903;469.903;469.903
44;initialize;1;57.1636;57.1636;57.1636
44;async;100;0.221276;0.0211903;0.681482
44;inner;100;3.54055;3.06743;3.69129
44;wait;100;7.8723e-05;3.418e-05;0.000867812
44;boundary;100;0.0740393;0.0487367;0.192392
44;calc iter;100;3.83594;3.56198;4.1528
44;calc total;1;386.219;386.219;386.219
44;total;1;469.508;469.508;469.508
45;initialize;1;57.5587;57.5587;57.5587
45;async;100;0.218504;0.0285626;0.664071
45;inner;100;3.546;3.07467;3.68968
45;wait;100;6.11817e-05;2.528e-05;0.000796772
45;boundary;100;0.0715426;0.0482477;0.186762
45;calc iter;100;3.83611;3.56402;4.13157
45;calc total;1;386.219;386.219;386.219
45;total;1;469.903;469.903;469.903
46;initialize;1;57.5546;57.5546;57.5546
46;async;100;0.219774;0.0239818;0.674946
46;inner;100;3.54815;3.07282;3.72662
46;wait;100;6.48195e-05;2.608e-05;0.00128424
46;boundary;100;0.0680992;0.047398;0.169018
46;calc iter;100;3.83609;3.54957;4.14843
46;calc total;1;386.219;386.219;386.219
46;total;1;469.899;469.899;469.899
47;initialize;1;57.3472;57.3472;57.3472
47;async;100;0.257055;0.0302052;1.49214
47;inner;100;3.48879;2.48578;3.68673
47;wait;100;8.18413e-05;3.921e-05;0.00098804
47;boundary;100;0.0854791;0.0497868;0.16954
47;calc iter;100;3.83141;2.91989;4.87832
47;calc total;1;386.219;386.219;386.219
47;total;1;469.692;469.692;469.692
48;initialize;1;57.1837;57.1837;57.1837
48;async;100;0.533218;0.0976284;1.86003
48;inner;100;3.20912;2.30604;3.63964
48;wait;100;7.3123e-05;2.992e-05;0.000950181
48;boundary;100;0.0886961;0.0601403;0.180407
48;calc iter;100;3.8311;2.75406;4.72413
48;calc total;1;386.219;386.219;386.219
48;total;1;469.529;469.529;469.529
49;initialize;1;57.2946;57.2946;57.2946
49;async;100;0.600883;0.0933332;1.71429
49;inner;100;3.14023;2.02511;3.64062
49;wait;100;7.63444e-05;3.764e-05;0.000807572
49;boundary;100;0.0931408;0.0588883;0.18017
49;calc iter;100;3.83433;3.01376;4.9051
49;calc total;1;386.219;386.219;386.219
49;total;1;469.639;469.639;469.639
50;initialize;1;57.2408;57.2408;57.2408
50;async;100;0.478506;0.0697805;1.41914
50;inner;100;3.27972;2.69042;3.65548
50;wait;100;6.12062e-05;2.683e-05;0.00112257
50;boundary;100;0.0761384;0.0554275;0.200436
50;calc iter;100;3.83443;3.11968;4.52376
50;calc total;1;386.219;386.219;386.219
50;total;1;469.586;469.586;469.586
51;initialize;1;57.5714;57.5714;57.5714
51;async;100;0.464108;0.0867437;1.40992
51;inner;100;3.29135;2.7204;3.65402
51;wait;100;5.45618e-05;2.599e-05;0.000974491
51;boundary;100;0.0790237;0.0560945;0.195453
51;calc iter;100;3.83454;3.16999;4.45415
51;calc total;1;386.219;386.219;386.219
51;total;1;469.916;469.916;469.916
52;initialize;1;57.5433;57.5433;57.5433
52;async;100;0.456805;0.081056;1.88797
52;inner;100;3.30254;2.32469;3.64322
52;wait;100;6.32982e-05;3.0759e-05;0.000823412
52;boundary;100;0.0735672;0.0465289;0.180507
52;calc iter;100;3.83298;2.87343;4.92826
52;calc total;1;386.219;386.219;386.219
52;total;1;469.888;469.888;469.888
53;initialize;1;57.3438;57.3438;57.3438
53;async;100;0.44063;0.0518422;1.29341
53;inner;100;3.32195;2.55712;3.64388
53;wait;100;6.05373e-05;2.7869e-05;0.000814402
53;boundary;100;0.0701374;0.0465753;0.1798
53;calc iter;100;3.83278;3.42281;4.25958
53;calc total;1;386.219;386.219;386.219
53;total;1;469.689;469.689;469.689
54;initialize;1;57.2132;57.2132;57.2132
54;async;100;0.438053;0.0428154;1.28702
54;inner;100;3.32703;2.55864;3.66981
54;wait;100;6.07889e-05;2.686e-05;0.00147754
54;boundary;100;0.0680848;0.0467578;0.197551
54;calc iter;100;3.83323;3.42174;4.26712
54;calc total;1;386.219;386.219;386.219
54;total;1;469.558;469.558;469.558
55;initialize;1;57.2146;57.2146;57.2146
55;async;100;0.541624;0.0953156;2.66905
55;inner;100;3.2039;1.30807;3.64018
55;wait;100;7.67514e-05;3.385e-05;0.000948781
55;boundary;100;0.0831336;0.0488407;0.180186
55;calc iter;100;3.82874;1.85824;5.59054
55;calc total;1;386.219;386.219;386.219
55;total;1;469.559;469.559;469.559
56;initialize;1;57.0952;57.0952;57.0952
56;async;100;0.583434;0.0162905;1.58663
56;inner;100;3.16725;2.39125;3.67669
56;wait;100;7.90737e-05;2.774e-05;0.0012375
56;boundary;100;0.0852306;0.0462169;0.224491
56;calc iter;100;3.83599;2.59818;4.76458
56;calc total;1;386.219;386.219;386.219
56;total;1;469.44;469.44;469.44
57;initialize;1;57.5415;57.5415;57.5415
57;async;100;0.65043;0.0372954;2.01613
57;inner;100;3.09132;2.0018;3.69576
57;wait;100;8.60508e-05;3.2479e-05;0.00173687
57;boundary;100;0.0966459;0.047419;0.215546
57;calc iter;100;3.83848;2.86968;4.83658
57;calc total;1;386.219;386.219;386.219
57;total;1;469.886;469.886;469.886
58;initialize;1;57.543;57.543;57.543
58;async;100;0.539041;0.0215987;1.50001
58;inner;100;3.23334;2.58994;3.74449
58;wait;100;7.67582e-05;2.067e-05;0.00250046
58;boundary;100;0.0674987;0.0437432;0.175074
58;calc iter;100;3.83995;3.3354;4.38454
58;calc total;1;386.219;386.219;386.219
58;total;1;469.888;469.888;469.888
59;initialize;1;57.2603;57.2603;57.2603
59;async;100;0.547602;0.0234834;1.47301
59;inner;100;3.22816;2.56727;3.72981
59;wait;100;7.52201e-05;2.1399e-05;0.00257677
59;boundary;100;0.0647027;0.0439714;0.189076
59;calc iter;100;3.84054;3.35206;4.21862
59;calc total;1;386.219;386.219;386.219
59;total;1;469.605;469.605;469.605
60;initialize;1;57.1332;57.1332;57.1332
60;async;100;0.564928;0.0513983;1.86701
60;inner;100;3.20632;2.55582;3.68761
60;wait;100;6.57681e-05;2.285e-05;0.00102561
60;boundary;100;0.0703571;0.0447847;0.160697
60;calc iter;100;3.84168;2.79385;4.88219
60;calc total;1;386.219;386.219;386.219
60;total;1;469.478;469.478;469.478
61;initialize;1;57.2141;57.2141;57.2141
61;async;100;0.556804;0.0356036;1.34631
61;inner;100;3.2158;2.5583;3.68244
61;wait;100;6.14297e-05;2.4639e-05;0.00099429
61;boundary;100;0.0701623;0.0441465;0.212982
61;calc iter;100;3.84283;3.52085;4.17449
61;calc total;1;386.219;386.219;386.219
61;total;1;469.559;469.559;469.559
62;initialize;1;57.0848;57.0848;57.0848
62;async;100;0.558069;0.0227261;1.33365
62;inner;100;3.21802;2.5494;3.70653
62;wait;100;5.74183e-05;2.0339e-05;0.00123208
62;boundary;100;0.0667259;0.0440154;0.220922
62;calc iter;100;3.84287;3.59757;4.11531
62;calc total;1;386.219;386.219;386.219
62;total;1;469.43;469.43;469.43
63;initialize;1;57.5409;57.5409;57.5409
63;async;100;0.673201;0.024482;2.49028
63;inner;100;3.0819;1.88284;3.67112
63;wait;100;8.22987e-05;2.829e-05;0.00128538
63;boundary;100;0.0873609;0.0469505;0.216769
63;calc iter;100;3.84255;2.322;5.30977
63;calc total;1;386.219;386.219;386.219
63;total;1;469.886;469.886;469.886
64;initialize;1;57.5218;57.5218;57.5218
64;async;100;0.545692;0.0256185;1.33521
64;inner;100;3.2037;2.50519;3.71608
64;wait;100;7.82888e-05;3.443e-05;0.00097453
64;boundary;100;0.097645;0.073566;0.137898
64;calc iter;100;3.84712;2.85274;4.53793
64;calc total;1;386.219;386.219;386.219
64;total;1;469.866;469.866;469.866
65;initialize;1;57.5217;57.5217;57.5217
65;async;100;0.631914;0.032146;1.76208
65;inner;100;3.11025;2.21677;3.71966
65;wait;100;8.80414e-05;3.95e-05;0.000916561
65;boundary;100;0.0949608;0.067803;0.18721
65;calc iter;100;3.83721;2.55743;4.86921
65;calc total;1;386.219;386.219;386.219
65;total;1;469.866;469.866;469.866
66;initialize;1;57.5713;57.5713;57.5713
66;async;100;0.460396;0.0526347;1.01263
66;inner;100;3.30835;2.8821;3.71318
66;wait;100;5.96126e-05;2.7319e-05;0.000910681
66;boundary;100;0.0790063;0.0572155;0.197888
66;calc iter;100;3.84782;3.39068;4.28301
66;calc total;1;386.219;386.219;386.219
66;total;1;469.916;469.916;469.916
67;initialize;1;57.5199;57.5199;57.5199
67;async;100;0.455256;0.0314468;1.08824
67;inner;100;3.31819;2.88498;3.71347
67;wait;100;5.80247e-05;2.872e-05;0.00110535
67;boundary;100;0.07415;0.0565505;0.148629
67;calc iter;100;3.84766;3.3594;4.31895
67;calc total;1;386.219;386.219;386.219
67;total;1;469.865;469.865;469.865
68;initialize;1;57.5221;57.5221;57.5221
68;async;100;0.406865;0.0328243;1.15076
68;inner;100;3.36855;2.92647;3.70793
68;wait;100;7.30613e-05;3.184e-05;0.00099502
68;boundary;100;0.0759494;0.0577209;0.186314
68;calc iter;100;3.85144;3.36989;4.55419
68;calc total;1;386.219;386.219;386.219
68;total;1;469.867;469.867;469.867
69;initialize;1;57.5143;57.5143;57.5143
69;async;100;0.385854;0.0515091;0.692363
69;inner;100;3.39667;3.17008;3.69788
69;wait;100;6.74158e-05;3.123e-05;0.00100948
69;boundary;100;0.0689442;0.0555691;0.192006
69;calc iter;100;3.85154;3.4832;4.23805
69;calc total;1;386.219;386.219;386.219
69;total;1;469.859;469.859;469.859
70;initialize;1;57.5145;57.5145;57.5145
70;async;100;0.381101;0.0223463;0.70329
70;inner;100;3.40092;3.17557;3.737
70;wait;100;6.61415e-05;2.703e-05;0.00180903
70;boundary;100;0.0695261;0.0559087;0.203353
70;calc iter;100;3.85161;3.48371;4.24322
70;calc total;1;386.219;386.219;386.219
70;total;1;469.859;469.859;469.859
71;initialize;1;57.4808;57.4808;57.4808
71;async;100;0.489269;0.0647088;1.04584
71;inner;100;3.26882;2.89508;3.67829
71;wait;100;7.74303e-05;3.952e-05;0.000995121
71;boundary;100;0.0931861;0.0630313;0.14936
71;calc iter;100;3.85135;3.43718;4.57564
71;calc total;1;386.219;386.219;386.219
71;total;1;469.825;469.825;469.825
72;initialize;1;57.4758;57.4758;57.4758
72;async;100;0.315899;0.0370631;1.0966
72;inner;100;3.44825;2.87217;3.67818
72;wait;100;9.63858e-05;3.395e-05;0.00186275
72;boundary;100;0.0911769;0.0596607;0.205291
72;calc iter;100;3.85542;3.03798;4.49661
72;calc total;1;386.219;386.219;386.219
72;total;1;469.82;469.82;469.82
73;initialize;1;57.5713;57.5713;57.5713
73;async;100;0.319442;0.030442;0.963569
73;inner;100;3.44761;3.04443;3.70531
73;wait;100;9.96464e-05;4.4109e-05;0.00120583
73;boundary;100;0.0881866;0.0589394;0.185083
73;calc iter;100;3.85534;3.17429;4.46244
73;calc total;1;386.219;386.219;386.219
73;total;1;469.916;469.916;469.916
74;initialize;1;57.5711;57.5711;57.5711
74;async;100;0.280178;0.0235619;0.512347
74;inner;100;3.5015;3.31557;3.72919
74;wait;100;8.56679e-05;3.02e-05;0.002503
74;boundary;100;0.07365;0.0555663;0.178495
74;calc iter;100;3.85542;3.7164;4.02942
74;calc total;1;386.219;386.219;386.219
74;total;1;469.916;469.916;469.916
75;initialize;1;57.319;57.319;57.319
75;async;100;0.284192;0.0211455;0.512606
75;inner;100;3.49832;3.31578;3.71352
75;wait;100;6.76111e-05;2.677e-05;0.00116538
75;boundary;100;0.0728529;0.0546295;0.185016
75;calc iter;100;3.85544;3.70831;4.00218
75;calc total;1;386.219;386.219;386.219
75;total;1;469.664;469.664;469.664
76;initialize;1;57.5713;57.5713;57.5713
76;async;100;0.264153;0.0245374;0.453074
76;inner;100;3.51699;3.3791;3.72429
76;wait;100;8.61388e-05;2.3649e-05;0.00239135
76;boundary;100;0.0742311;0.0466051;0.189804
76;calc iter;100;3.85546;3.68722;4.05445
76;calc total;1;386.219;386.219;386.219
76;total;1;469.916;469.916;469.916
77;initialize;1;57.4801;57.4801;57.4801
77;async;100;0.266956;0.0269072;0.466513
77;inner;100;3.51674;3.37724;3.70042
77;wait;100;8.00394e-05;2.797e-05;0.00160769
77;boundary;100;0.0716633;0.0464584;0.205463
77;calc iter;100;3.85544;3.66969;4.06052
77;calc total;1;386.219;386.219;386.219
77;total;1;469.825;469.825;469.825
78;initialize;1;57.5712;57.5712;57.5712
78;async;100;0.266059;0.027252;0.464582
78;inner;100;3.52098;3.37354;3.76214
78;wait;100;7.62128e-05;3.4289e-05;0.0015015
78;boundary;100;0.0683473;0.046591;0.167469
78;calc iter;100;3.85546;3.67267;4.06734
78;calc total;1;386.219;386.219;386.219
78;total;1;469.916;469.916;469.916
79;initialize;1;57.5711;57.5711;57.5711
79;async;100;0.270372;0.041085;0.465324
79;inner;100;3.50618;3.37132;3.68338
79;wait;100;8.53793e-05;3.309e-05;0.00100549
79;boundary;100;0.0785864;0.0498054;0.202706
79;calc iter;100;3.85523;3.66162;4.07031
79;calc total;1;386.219;386.219;386.219
79;total;1;469.916;469.916;469.916
80;initialize;1;57.4754;57.4754;57.4754
80;async;100;0.466402;0.0297733;2.06948
80;inner;100;3.28287;2.11757;3.63084
80;wait;100;9.84245e-05;4.225e-05;0.000814662
80;boundary;100;0.0960759;0.0614637;0.129198
80;calc iter;100;3.84545;2.25577;5.21845
80;calc total;1;386.219;386.219;386.219
80;total;1;469.82;469.82;469.82
81;initialize;1;57.4749;57.4749;57.4749
81;async;100;0.461318;0.0303713;1.89117
81;inner;100;3.28259;2.17168;3.63825
81;wait;100;9.30928e-05;3.945e-05;0.000979821
81;boundary;100;0.091411;0.0634181;0.141283
81;calc iter;100;3.83542;2.46488;5.25604
81;calc total;1;386.219;386.219;386.219
81;total;1;469.82;469.82;469.82
82;initialize;1;57.4571;57.4571;57.4571
82;async;100;0.402278;0.0309192;0.871626
82;inner;100;3.36895;2.76008;3.65706
82;wait;100;6.22884e-05;2.3049e-05;0.000909512
82;boundary;100;0.0744483;0.0565578;0.182945
82;calc iter;100;3.84574;3.48046;4.18064
82;calc total;1;386.219;386.219;386.219
82;total;1;469.802;469.802;469.802
83;initialize;1;57.4571;57.4571;57.4571
83;async;100;0.402679;0.0396652;0.831812
83;inner;100;3.36947;2.75992;3.65523
83;wait;100;6.24202e-05;2.736e-05;0.000910961
83;boundary;100;0.0734558;0.0563098;0.198723
83;calc iter;100;3.84567;3.52539;4.12728
83;calc total;1;386.219;386.219;386.219
83;total;1;469.802;469.802;469.802
84;initialize;1;57.4565;57.4565;57.4565
84;async;100;0.36578;0.0923297;0.751555
84;inner;100;3.40954;2.8713;3.64069
84;wait;100;7.70153e-05;2.6499e-05;0.0010083
84;boundary;100;0.0723753;0.0460223;0.197962
84;calc iter;100;3.84778;3.62109;4.16968
84;calc total;1;386.219;386.219;386.219
84;total;1;469.801;469.801;469.801
85;initialize;1;57.4541;57.4541;57.4541
85;async;100;0.366077;0.0753342;0.763808
85;inner;100;3.41067;2.8629;3.64961
85;wait;100;7.17545e-05;2.4189e-05;0.000901191
85;boundary;100;0.0710204;0.0460148;0.195034
85;calc iter;100;3.84785;3.67178;4.09115
85;calc total;1;386.219;386.219;386.219
85;total;1;469.799;469.799;469.799
86;initialize;1;57.4542;57.4542;57.4542
86;async;100;0.36383;0.0738191;0.760957
86;inner;100;3.41503;2.8665;3.68709
86;wait;100;7.05014e-05;2.837e-05;0.00098392
86;boundary;100;0.0689306;0.0458376;0.203531
86;calc iter;100;3.84787;3.65555;4.0841
86;calc total;1;386.219;386.219;386.219
86;total;1;469.799;469.799;469.799
87;initialize;1;57.4341;57.4341;57.4341
87;async;100;0.38288;0.0892917;0.773938
87;inner;100;3.38538;2.85655;3.63407
87;wait;100;9.44399e-05;3.7789e-05;0.00114987
87;boundary;100;0.0793151;0.0470273;0.178165
87;calc iter;100;3.84767;3.62579;4.10694
87;calc total;1;386.219;386.219;386.219
87;total;1;469.779;469.779;469.779
88;initialize;1;57.4336;57.4336;57.4336
88;async;100;0.478904;0.0247657;1.97663
88;inner;100;3.26679;1.87678;3.63607
88;wait;100;9.00564e-05;3.7659e-05;0.000941751
88;boundary;100;0.0849305;0.0459806;0.202749
88;calc iter;100;3.83072;2.03879;4.95141
88;calc total;1;386.219;386.219;386.219
88;total;1;469.778;469.778;469.778
89;initialize;1;57.4336;57.4336;57.4336
89;async;100;0.461328;0.0783045;1.866
89;inner;100;3.30062;2.21929;3.63053
89;wait;100;7.14439e-05;2.772e-05;0.00094845
89;boundary;100;0.076076;0.0458123;0.203577
89;calc iter;100;3.8381;2.54202;5.24925
89;calc total;1;386.219;386.219;386.219
89;total;1;469.778;469.778;469.778
90;initialize;1;57.4336;57.4336;57.4336
90;async;100;0.430304;0.0808038;1.13892
90;inner;100;3.34096;2.62126;3.64663
90;wait;100;5.63456e-05;2.131e-05;0.000818552
90;boundary;100;0.0671238;0.0453291;0.209611
90;calc iter;100;3.83844;2.99339;4.3629
90;calc total;1;386.219;386.219;386.219
90;total;1;469.778;469.778;469.778
91;initialize;1;57.4336;57.4336;57.4336
91;async;100;0.428663;0.0846326;1.15721
91;inner;100;3.34282;2.61952;3.64506
91;wait;100;5.62865e-05;2.303e-05;0.00098662
91;boundary;100;0.0671836;0.0458704;0.210085
91;calc iter;100;3.83872;2.99614;4.36171
91;calc total;1;386.219;386.219;386.219
91;total;1;469.778;469.778;469.778
92;initialize;1;57.4087;57.4087;57.4087
92;async;100;0.434353;0.0702907;0.850248
92;inner;100;3.33306;2.868;3.63705
92;wait;100;6.4975e-05;3.113e-05;0.000810662
92;boundary;100;0.0741314;0.0549104;0.204332
92;calc iter;100;3.84162;3.45569;4.15993
92;calc total;1;386.219;386.219;386.219
92;total;1;469.754;469.754;469.754
93;initialize;1;57.4094;57.4094;57.4094
93;async;100;0.450263;0.0637974;0.846919
93;inner;100;3.31304;2.86157;3.63543
93;wait;100;7.44259e-05;3.1249e-05;0.000948041
93;boundary;100;0.07825;0.0532314;0.20439
93;calc iter;100;3.84163;3.44839;4.14404
93;calc total;1;386.219;386.219;386.219
93;total;1;469.754;469.754;469.754
94;initialize;1;57.4086;57.4086;57.4086
94;async;100;0.435891;0.0570766;0.847378
94;inner;100;3.33331;2.8665;3.64731
94;wait;100;6.78076e-05;3.0919e-05;0.00111734
94;boundary;100;0.0723737;0.0526605;0.209813
94;calc iter;100;3.84164;3.45205;4.15756
94;calc total;1;386.219;386.219;386.219
94;total;1;469.753;469.753;469.753
95;initialize;1;57.4087;57.4087;57.4087
95;async;100;0.499174;0.0718992;0.881219
95;inner;100;3.24703;2.82063;3.62079
95;wait;100;8.81737e-05;3.6119e-05;0.00121022
95;boundary;100;0.0950414;0.0624011;0.205812
95;calc iter;100;3.84133;3.5152;4.25537
95;calc total;1;386.219;386.219;386.219
95;total;1;469.754;469.754;469.754
96;initialize;1;57.2102;57.2102;57.2102
96;async;100;0.30249;0.0928006;0.900982
96;inner;100;3.45864;3.0806;3.62637
96;wait;100;7.89048e-05;3.254e-05;0.00096182
96;boundary;100;0.0791456;0.0579651;0.108749
96;calc iter;100;3.84035;3.55679;4.50771
96;calc total;1;386.219;386.219;386.219
96;total;1;469.555;469.555;469.555
97;initialize;1;57.3903;57.3903;57.3903
97;async;100;0.277929;0.095041;0.442252
97;inner;100;3.493;3.36589;3.63031
97;wait;100;7.09223e-05;3.047e-05;0.000959501
97;boundary;100;0.0692256;0.0577259;0.10504
97;calc iter;100;3.84023;3.58556;3.99949
97;calc total;1;386.219;386.219;386.219
97;total;1;469.735;469.735;469.735
98;initialize;1;57.3903;57.3903;57.3903
98;async;100;0.276165;0.0932299;0.424914
98;inner;100;3.50348;3.41043;3.64655
98;wait;100;5.54664e-05;2.694e-05;0.00099003
98;boundary;100;0.0608088;0.0564094;0.107677
98;calc iter;100;3.84051;3.73169;4.0395
98;calc total;1;386.219;386.219;386.219
98;total;1;469.735;469.735;469.735
99;initialize;1;57.3903;57.3903;57.3903
99;async;100;0.27291;0.092323;0.411022
99;inner;100;3.50453;3.40686;3.64298
99;wait;100;5.43185e-05;2.6409e-05;0.000785303
99;boundary;100;0.0628432;0.0566398;0.114633
99;calc iter;100;3.84035;3.7372;4.02762
99;calc total;1;386.219;386.219;386.219
99;total;1;469.735;469.735;469.735
100;initialize;1;57.3892;57.3892;57.3892
100;async;100;0.341007;0.060098;0.506002
100;inner;100;3.42094;3.31787;3.6269
100;wait;100;6.28702e-05;3.237e-05;0.00099568
100;boundary;100;0.0764185;0.0605174;0.112352
100;calc iter;100;3.83843;3.59805;4.06275
100;calc total;1;386.219;386.219;386.219
100;total;1;469.734;469.734;469.734
101;initialize;1;57.3895;57.3895;57.3895
101;async;100;0.375013;0.106659;0.59849
101;inner;100;3.36791;3.16425;3.63648
101;wait;100;7.1465e-05;2.5469e-05;0.000926871
101;boundary;100;0.0931872;0.0636777;0.126368
101;calc iter;100;3.83618;3.54723;4.11817
101;calc total;1;386.219;386.219;386.219
101;total;1;469.734;469.734;469.734
102;initialize;1;57.3765;57.3765;57.3765
102;async;100;0.35485;0.115495;0.585626
102;inner;100;3.40371;3.21944;3.6468
102;wait;100;6.41551e-05;2.88e-05;0.000870371
102;boundary;100;0.0794157;0.0568126;0.143075
102;calc iter;100;3.83805;3.62522;4.06043
102;calc total;1;386.219;386.219;386.219
102;total;1;469.721;469.721;469.721
103;initialize;1;57.3782;57.3782;57.3782
103;async;100;0.406304;0.110603;0.848474
103;inner;100;3.34295;3.02443;3.63678
103;wait;100;9.00084e-05;4.1139e-05;0.00108612
103;boundary;100;0.0887607;0.0681972;0.115668
103;calc iter;100;3.83811;3.36853;4.28242
103;calc total;1;386.219;386.219;386.219
103;total;1;469.723;469.723;469.723
104;initialize;1;57.375;57.375;57.375
104;async;100;0.208493;0.0676244;0.666242
104;inner;100;3.55814;3.23028;3.70345
104;wait;100;0.000102981;3.722e-05;0.000916561
104;boundary;100;0.0750001;0.0493296;0.146385
104;calc iter;100;3.84174;3.5655;4.2992
104;calc total;1;386.219;386.219;386.219
104;total;1;469.721;469.721;469.721
105;initialize;1;57.3753;57.3753;57.3753
105;async;100;0.205331;0.0689321;0.283509
105;inner;100;3.57697;3.50159;3.70292
105;wait;100;7.24947e-05;2.871e-05;0.00101915
105;boundary;100;0.0595386;0.0496696;0.145917
105;calc iter;100;3.84191;3.76896;3.96793
105;calc total;1;386.219;386.219;386.219
105;total;1;469.721;469.721;469.721
106;initialize;1;57.343;57.343;57.343
106;async;100;0.211967;0.0807426;0.290956
106;inner;100;3.57285;3.49951;3.71614
106;wait;100;5.86807e-05;2.226e-05;0.00125656
106;boundary;100;0.0571131;0.0469634;0.142469
106;calc iter;100;3.84199;3.75863;3.97672
106;calc total;1;386.219;386.219;386.219
106;total;1;469.688;469.688;469.688
107;initialize;1;57.3422;57.3422;57.3422
107;async;100;0.206201;0.081973;0.287355
107;inner;100;3.57717;3.50777;3.72045
107;wait;100;6.91379e-05;2.361e-05;0.00164691
107;boundary;100;0.0585199;0.0477865;0.142147
107;calc iter;100;3.84196;3.75915;3.98126
107;calc total;1;386.219;386.219;386.219
107;total;1;469.688;469.688;469.688
108;initialize;1;57.3152;57.3152;57.3152
108;async;100;0.204076;0.0971115;0.290315
108;inner;100;3.57652;3.53056;3.66223
108;wait;100;7.24197e-05;2.807e-05;0.00103982
108;boundary;100;0.0610858;0.0528803;0.111677
108;calc iter;100;3.84176;3.77592;3.92342
108;calc total;1;386.219;386.219;386.219
108;total;1;469.66;469.66;469.66
109;initialize;1;57.5706;57.5706;57.5706
109;async;100;0.199536;0.0670311;0.363193
109;inner;100;3.56258;3.44041;3.69738
109;wait;100;8.79918e-05;3.5139e-05;0.00140563
109;boundary;100;0.0792684;0.0533623;0.143322
109;calc iter;100;3.84148;3.67867;4.0219
109;calc total;1;386.219;386.219;386.219
109;total;1;469.916;469.916;469.916
110;initialize;1;57.267;57.267;57.267
110;async;100;0.193832;0.0786504;0.284943
110;inner;100;3.57779;3.49547;3.70493
110;wait;100;8.4736e-05;3.112e-05;0.00113728
110;boundary;100;0.0699401;0.0506091;0.145713
110;calc iter;100;3.84165;3.75485;3.9533
110;calc total;1;386.219;386.219;386.219
110;total;1;469.612;469.612;469.612
111;initialize;1;57.2398;57.2398;57.2398
111;async;100;0.200687;0.0687275;0.460039
111;inner;100;3.56107;3.36238;3.67271
111;wait;100;0.0001011;3.008e-05;0.00182557
111;boundary;100;0.079862;0.0556687;0.164867
111;calc iter;100;3.84172;3.57271;4.10551
111;calc total;1;386.219;386.219;386.219
111;total;1;469.585;469.585;469.585
112;initialize;1;57.2139;57.2139;57.2139
112;async;100;0.259701;0.0465488;0.559042
112;inner;100;3.48983;3.2395;3.64504
112;wait;100;9.22575e-05;3.478e-05;0.000904651
112;boundary;100;0.0893689;0.048612;0.149897
112;calc iter;100;3.839;3.48288;4.13066
112;calc total;1;386.219;386.219;386.219
112;total;1;469.559;469.559;469.559
113;initialize;1;57.3422;57.3422;57.3422
113;async;100;0.22425;0.0590925;0.363476
113;inner;100;3.53993;3.41298;3.6471
113;wait;100;7.74014e-05;3.461e-05;0.00111013
113;boundary;100;0.0764263;0.0477207;0.166995
113;calc iter;100;3.84069;3.6541;3.99235
113;calc total;1;386.219;386.219;386.219
113;total;1;469.688;469.688;469.688
114;initialize;1;57.1799;57.1799;57.1799
114;async;100;0.216562;0.0355236;0.358814
114;inner;100;3.55227;3.42681;3.67104
114;wait;100;5.62726e-05;2.22e-05;0.000927151
114;boundary;100;0.0721455;0.0475471;0.173805
114;calc iter;100;3.84103;3.72874;3.96799
114;calc total;1;386.219;386.219;386.219
114;total;1;469.525;469.525;469.525
115;initialize;1;57.3193;57.3193;57.3193
115;async;100;0.213245;0.0336736;0.371322
115;inner;100;3.55374;3.42537;3.67056
115;wait;100;6.67367e-05;2.9699e-05;0.000976981
115;boundary;100;0.0740063;0.0470187;0.171865
115;calc iter;100;3.84106;3.70986;3.97848
115;calc total;1;386.219;386.219;386.219
115;total;1;469.664;469.664;469.664
116;initialize;1;57.3155;57.3155;57.3155
116;async;100;0.241838;0.0767591;0.505055
116;inner;100;3.52153;3.29145;3.66611
116;wait;100;6.17473e-05;3.07e-05;0.000817622
116;boundary;100;0.0765061;0.057057;0.131993
116;calc iter;100;3.83994;3.61999;4.1659
116;calc total;1;386.219;386.219;386.219
116;total;1;469.66;469.66;469.66
117;initialize;1;57.1798;57.1798;57.1798
117;async;100;0.2512;0.0651793;0.659991
117;inner;100;3.50121;3.19528;3.67
117;wait;100;7.70841e-05;3.523e-05;0.000849722
117;boundary;100;0.0880176;0.0577879;0.156179
117;calc iter;100;3.84051;3.49284;4.23415
117;calc total;1;386.219;386.219;386.219
117;total;1;469.525;469.525;469.525
118;initialize;1;57.2887;57.2887;57.2887
118;async;100;0.235717;0.0549991;0.516068
118;inner;100;3.52263;3.26412;3.66384
118;wait;100;7.53562e-05;3.075e-05;0.000956191
118;boundary;100;0.0818205;0.0578014;0.166822
118;calc iter;100;3.84024;3.54712;4.15423
118;calc total;1;386.219;386.219;386.219
118;total;1;469.634;469.634;469.634
119;initialize;1;57.2402;57.2402;57.2402
119;async;100;0.299813;0.04259;0.851153
119;inner;100;3.44603;3.03469;3.64123
119;wait;100;8.78782e-05;2.913e-05;0.00099618
119;boundary;100;0.0908152;0.0582349;0.1403
119;calc iter;100;3.83675;3.24055;4.45338
119;calc total;1;386.219;386.219;386.219
119;total;1;469.585;469.585;469.585
120;initialize;1;57.2626;57.2626;57.2626
120;async;100;0.196174;0.0181014;0.755103
120;inner;100;3.55704;3.09847;3.69428
120;wait;100;8.48578e-05;3.418e-05;0.00112015
120;boundary;100;0.0887416;0.0464209;0.208878
120;calc iter;100;3.84205;3.28777;4.34003
120;calc total;1;386.219;386.219;386.219
120;total;1;469.608;469.608;469.608
121;initialize;1;57.2624;57.2624;57.2624
121;async;100;0.192195;0.0225618;0.516973
121;inner;100;3.56341;3.24075;3.70852
121;wait;100;8.23523e-05;2.54e-05;0.00119994
121;boundary;100;0.0865051;0.0473265;0.208916
121;calc iter;100;3.8422;3.53162;4.09597
121;calc total;1;386.219;386.219;386.219
121;total;1;469.608;469.608;469.608
122;initialize;1;57.3132;57.3132;57.3132
122;async;100;0.180857;0.0228578;0.451173
122;inner;100;3.5846;3.39695;3.72706
122;wait;100;8.70227e-05;2.714e-05;0.0021319
122;boundary;100;0.0767194;0.0461442;0.20364
122;calc iter;100;3.84227;3.68563;4.09514
122;calc total;1;386.219;386.219;386.219
122;total;1;469.659;469.659;469.659
123;initialize;1;57.5708;57.5708;57.5708
123;async;100;0.180121;0.0268504;0.376388
123;inner;100;3.58661;3.38133;3.72216
123;wait;100;9.04273e-05;2.679e-05;0.00184169
123;boundary;100;0.0754457;0.0461394;0.203825
123;calc iter;100;3.84227;3.68264;4.05104
123;calc total;1;386.219;386.219;386.219
123;total;1;469.916;469.916;469.916
124;initialize;1;57.5712;57.5712;57.5712
124;async;100;0.188669;0.0260798;0.416665
124;inner;100;3.56985;3.36672;3.71182
124;wait;100;8.06275e-05;2.8329e-05;0.00109802
124;boundary;100;0.083315;0.055886;0.209841
124;calc iter;100;3.84192;3.60635;4.11139
124;calc total;1;386.219;386.219;386.219
124;total;1;469.916;469.916;469.916
125;initialize;1;57.5706;57.5706;57.5706
125;async;100;0.198702;0.0280163;0.51123
125;inner;100;3.55607;3.28042;3.72495
125;wait;100;8.8107e-05;2.984e-05;0.00141936
125;boundary;100;0.0870893;0.0550445;0.210049
125;calc iter;100;3.84195;3.52337;4.11763
125;calc total;1;386.219;386.219;386.219
125;total;1;469.917;469.917;469.917
126;initialize;1;57.0925;57.0925;57.0925
126;async;100;0.193016;0.0250197;0.445086
126;inner;100;3.56324;3.30117;3.74723
126;wait;100;0.000106134;2.739e-05;0.00265199
126;boundary;100;0.0855164;0.055109;0.203224
126;calc iter;100;3.84189;3.58254;4.07366
126;calc total;1;386.219;386.219;386.219
126;total;1;469.438;469.438;469.438
127;initialize;1;57.093;57.093;57.093
127;async;100;0.225342;0.0321767;0.630376
127;inner;100;3.51117;3.21207;3.70558
127;wait;100;8.38785e-05;3.2969e-05;0.00153523
127;boundary;100;0.103232;0.0575955;0.215419
127;calc iter;100;3.83983;3.54058;4.27003
127;calc total;1;386.219;386.219;386.219
127;total;1;469.438;469.438;469.438
128;initialize;1;57.2595;57.2595;57.2595
128;async;100;0.169643;0.0208386;0.527664
128;inner;100;3.57625;3.27408;3.71984
128;wait;100;9.17191e-05;4.3089e-05;0.00103712
128;boundary;100;0.0936492;0.051709;0.195803
128;calc iter;100;3.83963;3.55154;4.14463
128;calc total;1;386.219;386.219;386.219
128;total;1;469.605;469.605;469.605
129;initialize;1;57.2577;57.2577;57.2577
129;async;100;0.200226;0.0340518;0.440228
129;inner;100;3.54251;3.35465;3.68509
129;wait;100;8.50552e-05;3.4629e-05;0.000934969
129;boundary;100;0.0966905;0.0470557;0.176179
129;calc iter;100;3.83951;3.65348;4.01461
129;calc total;1;386.219;386.219;386.219
129;total;1;469.603;469.603;469.603
130;initialize;1;57.2667;57.2667;57.2667
130;async;100;0.175917;0.0294033;0.452455
130;inner;100;3.57808;3.35276;3.7025
130;wait;100;6.98464e-05;3.206e-05;0.000941409
130;boundary;100;0.0855253;0.0461053;0.194542
130;calc iter;100;3.8396;3.71115;3.97391
130;calc total;1;386.219;386.219;386.219
130;total;1;469.612;469.612;469.612
131;initialize;1;57.2674;57.2674;57.2674
131;async;100;0.150859;0.0256949;0.441959
131;inner;100;3.60508;3.36343;3.76773
131;wait;100;6.823e-05;2.626e-05;0.000933779
131;boundary;100;0.0836348;0.0456173;0.19879
131;calc iter;100;3.83965;3.70797;3.9852
131;calc total;1;386.219;386.219;386.219
131;total;1;469.613;469.613;469.613
132;initialize;1;57.2595;57.2595;57.2595
132;async;100;0.181897;0.0368612;0.572069
132;inner;100;3.56963;3.26215;3.77681
132;wait;100;7.78734e-05;3.13e-05;0.000902029
132;boundary;100;0.0869935;0.0535627;0.152029
132;calc iter;100;3.8386;3.71861;4.04423
132;calc total;1;386.219;386.219;386.219
132;total;1;469.604;469.604;469.604
133;initialize;1;57.2673;57.2673;57.2673
133;async;100;0.176624;0.0409774;0.581293
133;inner;100;3.57617;3.26244;3.79336
133;wait;100;7.28726e-05;3.4679e-05;0.00085164
133;boundary;100;0.085861;0.0519221;0.150141
133;calc iter;100;3.83873;3.71205;4.04846
133;calc total;1;386.219;386.219;386.219
133;total;1;469.612;469.612;469.612
134;initialize;1;57.2614;57.2614;57.2614
134;async;100;0.16904;0.0290266;0.575984
134;inner;100;3.58322;3.26789;3.79577
134;wait;100;6.61952e-05;2.6549e-05;0.000907389
134;boundary;100;0.0864545;0.0503689;0.186045
134;calc iter;100;3.83879;3.72502;4.05571
134;calc total;1;386.219;386.219;386.219
134;total;1;469.606;469.606;469.606
135;initialize;1;57.2651;57.2651;57.2651
135;async;100;0.232345;0.0148708;1.39646
135;inner;100;3.50535;2.68706;3.72601
135;wait;100;8.48057e-05;4.39e-05;0.000933498
135;boundary;100;0.0955433;0.0634842;0.142984
135;calc iter;100;3.83332;3.21644;4.86274
135;calc total;1;386.219;386.219;386.219
135;total;1;469.61;469.61;469.61
136;initialize;1;57.2654;57.2654;57.2654
136;async;100;0.136012;0.0197722;0.466202
136;inner;100;3.59682;3.28659;3.68782
136;wait;100;8.13082e-05;3.445e-05;0.00102679
136;boundary;100;0.103684;0.0603448;0.202311
136;calc iter;100;3.83659;3.60972;4.00588
136;calc total;1;386.219;386.219;386.219
136;total;1;469.61;469.61;469.61
137;initialize;1;57.2633;57.2633;57.2633
137;async;100;0.148762;0.0281333;0.47463
137;inner;100;3.58205;3.26747;3.69548
137;wait;100;8.08937e-05;3.958e-05;0.000969238
137;boundary;100;0.105152;0.0604048;0.201133
137;calc iter;100;3.83605;3.5414;4.07788
137;calc total;1;386.219;386.219;386.219
137;total;1;469.608;469.608;469.608
138;initialize;1;57.2671;57.2671;57.2671
138;async;100;0.114499;0.0222601;0.469185
138;inner;100;3.61905;3.29209;3.71728
138;wait;100;9.84861e-05;3.3489e-05;0.0019296
138;boundary;100;0.10369;0.0589682;0.20015
138;calc iter;100;3.83734;3.60084;4.06787
138;calc total;1;386.219;386.219;386.219
138;total;1;469.612;469.612;469.612
139;initialize;1;57.2673;57.2673;57.2673
139;async;100;0.116762;0.0213164;0.47136
139;inner;100;3.62493;3.28687;3.72013
139;wait;100;8.84731e-05;3.272e-05;0.00204884
139;boundary;100;0.0955746;0.0584379;0.199429
139;calc iter;100;3.83736;3.63393;4.07137
139;calc total;1;386.219;386.219;386.219
139;total;1;469.612;469.612;469.612
140;initialize;1;57.2673;57.2673;57.2673
140;async;100;0.11805;0.0213151;0.635629
140;inner;100;3.62028;3.17775;3.81585
140;wait;100;0.000102516;3.675e-05;0.00150595
140;boundary;100;0.10012;0.0543656;0.202938
140;calc iter;100;3.83855;3.47552;4.11954
140;calc total;1;386.219;386.219;386.219
140;total;1;469.612;469.612;469.612
141;initialize;1;57.2674;57.2674;57.2674
141;async;100;0.113916;0.0292068;0.62784
141;inner;100;3.62921;3.18825;3.82086
141;wait;100;9.3445e-05;3.646e-05;0.000996468
141;boundary;100;0.0954403;0.0600585;0.202895
141;calc iter;100;3.83867;3.53065;4.10776
141;calc total;1;386.219;386.219;386.219
141;total;1;469.612;469.612;469.612
142;initialize;1;57.26;57.26;57.26
142;async;100;0.10724;0.0229937;0.618583
142;inner;100;3.64068;3.19393;3.81261
142;wait;100;8.13669e-05;2.807e-05;0.00137038
142;boundary;100;0.0906097;0.0491782;0.200865
142;calc iter;100;3.83862;3.51385;4.12229
142;calc total;1;386.219;386.219;386.219
142;total;1;469.604;469.604;469.604
143;initialize;1;57.267;57.267;57.267
143;async;100;0.154149;0.0253165;1.08384
143;inner;100;3.5757;2.81448;3.8077
143;wait;100;9.01114e-05;4.56e-05;0.00101016
143;boundary;100;0.107906;0.0660945;0.200664
143;calc iter;100;3.83785;3.16214;4.32382
143;calc total;1;386.219;386.219;386.219
143;total;1;469.612;469.612;469.612
144;initialize;1;57.2673;57.2673;57.2673
144;async;100;0.331838;0.0330648;1.24513
144;inner;100;3.41978;2.70298;3.64483
144;wait;100;6.90676e-05;2.932e-05;0.00078038
144;boundary;100;0.0891423;0.0569296;0.162951
144;calc iter;100;3.84083;3.07863;4.60157
144;calc total;1;386.219;386.219;386.219
144;total;1;469.612;469.612;469.612
145;initialize;1;57.2578;57.2578;57.2578
145;async;100;0.342706;0.0523841;0.939708
145;inner;100;3.40537;2.88989;3.64642
145;wait;100;7.7285e-05;3.2979e-05;0.000915279
145;boundary;100;0.0925686;0.0589345;0.149243
145;calc iter;100;3.84073;3.51494;4.22208
145;calc total;1;386.219;386.219;386.219
145;total;1;469.603;469.603;469.603
146;initialize;1;57.264;57.264;57.264
146;async;100;0.287424;0.0702254;0.706972
146;inner;100;3.47146;3.06722;3.65836
146;wait;100;6.09847e-05;2.8849e-05;0.00077005
146;boundary;100;0.0823019;0.0568077;0.17985
146;calc iter;100;3.84125;3.48067;4.06925
146;calc total;1;386.219;386.219;386.219
146;total;1;469.608;469.608;469.608
147;initialize;1;57.2599;57.2599;57.2599
147;async;100;0.284685;0.0682904;0.690382
147;inner;100;3.47751;3.17108;3.65701
147;wait;100;5.89687e-05;2.753e-05;0.000992128
147;boundary;100;0.0789736;0.0551548;0.189454
147;calc iter;100;3.84123;3.57963;4.06498
147;calc total;1;386.219;386.219;386.219
147;total;1;469.605;469.605;469.605
148;initialize;1;57.2587;57.2587;57.2587
148;async;100;0.288446;0.0592635;0.805791
148;inner;100;3.47168;3.04249;3.64682
148;wait;100;7.08326e-05;2.6739e-05;0.000948528
148;boundary;100;0.0771701;0.0467668;0.153254
148;calc iter;100;3.83737;3.43469;4.18987
148;calc total;1;386.219;386.219;386.219
148;total;1;469.604;469.604;469.604
149;initialize;1;57.2651;57.2651;57.2651
149;async;100;0.287593;0.0554941;0.715338
149;inner;100;3.47865;3.05838;3.64509
149;wait;100;7.21092e-05;2.9219e-05;0.000869379
149;boundary;100;0.0730117;0.0473069;0.158867
149;calc iter;100;3.83933;3.47917;4.12742
149;calc total;1;386.219;386.219;386.219
149;total;1;469.611;469.611;469.611
150;initialize;1;57.2661;57.2661;57.2661
150;async;100;0.284747;0.034838;0.713191
150;inner;100;3.48271;3.0546;3.66877
150;wait;100;6.13441e-05;2.4169e-05;0.000941698
150;boundary;100;0.0720827;0.0468551;0.171248
150;calc iter;100;3.8396;3.48886;4.12897
150;calc total;1;386.219;386.219;386.219
150;total;1;469.611;469.611;469.611
151;initialize;1;57.2645;57.2645;57.2645
151;async;100;0.340838;0.0854502;1.48099
151;inner;100;3.40852;2.47389;3.63484
151;wait;100;7.46621e-05;3.301e-05;0.00081828
151;boundary;100;0.0859466;0.0487636;0.150843
151;calc iter;100;3.83538;2.86976;4.82417
151;calc total;1;386.219;386.219;386.219
151;total;1;469.61;469.61;469.61
152;initialize;1;57.2672;57.2672;57.2672
152;async;100;0.317283;0.0254302;1.39377
152;inner;100;3.43152;2.75338;3.73766
152;wait;100;9.24017e-05;3.5019e-05;0.00157194
152;boundary;100;0.0945795;0.0503985;0.181236
152;calc iter;100;3.84348;3.28747;4.83462
152;calc total;1;386.219;386.219;386.219
152;total;1;469.612;469.612;469.612
153;initialize;1;57.2653;57.2653;57.2653
153;async;100;0.296303;0.021414;0.989341
153;inner;100;3.46149;2.87979;3.72604
153;wait;100;9.44421e-05;3.106e-05;0.00176771
153;boundary;100;0.0856885;0.0464036;0.179816
153;calc iter;100;3.84357;3.04126;4.45022
153;calc total;1;386.219;386.219;386.219
153;total;1;469.61;469.61;469.61
154;initialize;1;57.2669;57.2669;57.2669
154;async;100;0.277568;0.0226657;0.70105
154;inner;100;3.49642;3.24689;3.76988
154;wait;100;7.20203e-05;2.3029e-05;0.00150911
154;boundary;100;0.0700005;0.0439102;0.176333
154;calc iter;100;3.84407;3.65919;4.0828
154;calc total;1;386.219;386.219;386.219
154;total;1;469.612;469.612;469.612
155;initialize;1;57.258;57.258;57.258
155;async;100;0.283553;0.0222222;0.698489
155;inner;100;3.4899;3.23647;3.77356
155;wait;100;6.82743e-05;2.423e-05;0.00108308
155;boundary;100;0.0705598;0.043799;0.175392
155;calc iter;100;3.84408;3.66762;4.04989
155;calc total;1;386.219;386.219;386.219
155;total;1;469.603;469.603;469.603
156;initialize;1;57.2586;57.2586;57.2586
156;async;100;0.297946;0.0239029;0.754576
156;inner;100;3.46329;3.10366;3.70266
156;wait;100;7.23048e-05;2.7679e-05;0.00105927
156;boundary;100;0.082017;0.0458029;0.18033
156;calc iter;100;3.84333;3.56007;4.14575
156;calc total;1;386.219;386.219;386.219
156;total;1;469.603;469.603;469.603
157;initialize;1;57.2579;57.2579;57.2579
157;async;100;0.312725;0.0262255;0.73513
157;inner;100;3.45049;3.10481;3.70292
157;wait;100;6.63957e-05;2.729e-05;0.000933128
157;boundary;100;0.0798186;0.0454744;0.178815
157;calc iter;100;3.8431;3.60322;4.17856
157;calc total;1;386.219;386.219;386.219
157;total;1;469.603;469.603;469.603
158;initialize;1;57.2664;57.2664;57.2664
158;async;100;0.310379;0.0155923;0.761037
158;inner;100;3.45646;3.09628;3.71336
158;wait;100;7.6358e-05;2.479e-05;0.00177931
158;boundary;100;0.0764477;0.0440514;0.177701
158;calc iter;100;3.84337;3.65877;4.10224
158;calc total;1;386.219;386.219;386.219
158;total;1;469.611;469.611;469.611
159;initialize;1;57.2671;57.2671;57.2671
159;async;100;0.375117;0.0190403;1.68719
159;inner;100;3.35742;2.35564;3.68385
159;wait;100;9.23678e-05;4.043e-05;0.000946399
159;boundary;100;0.104107;0.0726684;0.157553
159;calc iter;100;3.83674;2.957;5.00829
159;calc total;1;386.219;386.219;386.219
159;total;1;469.612;469.612;469.612
160;initialize;1;57.2583;57.2583;57.2583
160;async;100;0.36693;0.0736463;0.979696
160;inner;100;3.38517;2.76527;3.64354
160;wait;100;8.51777e-05;4.4439e-05;0.000983978
160;boundary;100;0.0918139;0.0607515;0.117822
160;calc iter;100;3.844;3.17253;4.34214
160;calc total;1;386.219;386.219;386.219
160;total;1;469.603;469.603;469.603
161;initialize;1;57.2674;57.2674;57.2674
161;async;100;0.340088;0.0927919;0.715159
161;inner;100;3.42247;3.02464;3.63874
161;wait;100;7.26333e-05;3.483e-05;0.000930309
161;boundary;100;0.0817355;0.0590506;0.114053
161;calc iter;100;3.84437;3.55587;4.11904
161;calc total;1;386.219;386.219;386.219
161;total;1;469.612;469.612;469.612
162;initialize;1;57.2674;57.2674;57.2674
162;async;100;0.3091;0.118945;0.558881
162;inner;100;3.46479;3.06833;3.6571
162;wait;100;6.11895e-05;2.991e-05;0.00073992
162;boundary;100;0.0708888;0.0579313;0.141555
162;calc iter;100;3.84484;3.47669;4.07165
162;calc total;1;386.219;386.219;386.219
162;total;1;469.612;469.612;469.612
163;initialize;1;57.2672;57.2672;57.2672
163;async;100;0.311042;0.105805;0.546874
163;inner;100;3.46488;3.07325;3.65677
163;wait;100;5.21714e-05;2.646e-05;0.000905848
163;boundary;100;0.0695558;0.0579743;0.156651
163;calc iter;100;3.84553;3.52999;4.05203
163;calc total;1;386.219;386.219;386.219
163;total;1;469.612;469.612;469.612
164;initialize;1;57.2617;57.2617;57.2617
164;async;100;0.347294;0.0899232;0.646618
164;inner;100;3.42188;3.10131;3.59241
164;wait;100;6.26929e-05;2.898e-05;0.000916969
164;boundary;100;0.077816;0.0576934;0.108464
164;calc iter;100;3.84706;3.64435;4.11623
164;calc total;1;386.219;386.219;386.219
164;total;1;469.606;469.606;469.606
165;initialize;1;57.2605;57.2605;57.2605
165;async;100;0.351095;0.123672;0.686871
165;inner;100;3.41462;3.14989;3.64055
165;wait;100;6.5557e-05;3.053e-05;0.000749931
165;boundary;100;0.0829672;0.0563042;0.12132
165;calc iter;100;3.84875;3.64259;4.03572
165;calc total;1;386.219;386.219;386.219
165;total;1;469.605;469.605;469.605
166;initialize;1;57.2672;57.2672;57.2672
166;async;100;0.34662;0.12321;0.631155
166;inner;100;3.42649;3.14621;3.65055
166;wait;100;6.40653e-05;2.9109e-05;0.000902129
166;boundary;100;0.0756068;0.0563388;0.126134
166;calc iter;100;3.84878;3.63052;4.03635
166;calc total;1;386.219;386.219;386.219
166;total;1;469.612;469.612;469.612
167;initialize;1;57.26;57.26;57.26
167;async;100;0.42222;0.125022;1.12459
167;inner;100;3.33674;2.91773;3.63842
167;wait;100;7.86271e-05;3.9349e-05;0.000950309
167;boundary;100;0.0894109;0.063345;0.117889
167;calc iter;100;3.84845;3.47123;4.33538
167;calc total;1;386.219;386.219;386.219
167;total;1;469.605;469.605;469.605
168;initialize;1;57.2649;57.2649;57.2649
168;async;100;0.28482;0.0180215;1.18255
168;inner;100;3.47418;2.7514;3.70211
168;wait;100;0.000119724;4.7529e-05;0.00209689
168;boundary;100;0.0900477;0.0579005;0.1835
168;calc iter;100;3.84917;2.87794;4.35883
168;calc total;1;386.219;386.219;386.219
168;total;1;469.609;469.609;469.609
169;initialize;1;57.259;57.259;57.259
169;async;100;0.280067;0.0441616;0.953087
169;inner;100;3.48454;2.51738;3.68969
169;wait;100;0.000101478;4.778e-05;0.00105752
169;boundary;100;0.0751835;0.0510175;0.205833
169;calc iter;100;3.8399;2.72234;4.53393
169;calc total;1;386.219;386.219;386.219
169;total;1;469.604;469.604;469.604
170;initialize;1;57.2674;57.2674;57.2674
170;async;100;0.266716;0.0333299;0.550038
170;inner;100;3.52035;3.13585;3.74032
170;wait;100;6.96414e-05;2.563e-05;0.00191787
170;boundary;100;0.0623516;0.0501732;0.153358
170;calc iter;100;3.84949;3.66177;4.01755
170;calc total;1;386.219;386.219;386.219
170;total;1;469.612;469.612;469.612
171;initialize;1;57.2643;57.2643;57.2643
171;async;100;0.264455;0.0541813;0.563787
171;inner;100;3.52067;3.1385;3.74673
171;wait;100;7.40406e-05;2.4939e-05;0.00163283
171;boundary;100;0.0642378;0.050589;0.149567
171;calc iter;100;3.84944;3.64027;4.01947
171;calc total;1;386.219;386.219;386.219
171;total;1;469.609;469.609;469.609
172;initialize;1;57.2591;57.2591;57.2591
172;async;100;0.260654;0.0817755;0.477274
172;inner;100;3.5287;3.2185;3.69191
172;wait;100;6.57546e-05;2.457e-05;0.000992437
172;boundary;100;0.0618146;0.0462534;0.201544
172;calc iter;100;3.85124;3.71165;3.99425
172;calc total;1;386.219;386.219;386.219
172;total;1;469.604;469.604;469.604
173;initialize;1;57.2628;57.2628;57.2628
173;async;100;0.260553;0.0754181;0.483905
173;inner;100;3.5263;3.20859;3.69207
173;wait;100;7.93912e-05;3.1379e-05;0.00144725
173;boundary;100;0.0643541;0.0459765;0.197179
173;calc iter;100;3.85129;3.71965;3.99811
173;calc total;1;386.219;386.219;386.219
173;total;1;469.607;469.607;469.607
174;initialize;1;57.2664;57.2664;57.2664
174;async;100;0.261351;0.0659659;0.483266
174;inner;100;3.52564;3.21302;3.67368
174;wait;100;7.22168e-05;2.779e-05;0.00106475
174;boundary;100;0.0642579;0.0462921;0.205422
174;calc iter;100;3.85133;3.61037;4.05004
174;calc total;1;386.219;386.219;386.219
174;total;1;469.611;469.611;469.611
175;initialize;1;57.2623;57.2623;57.2623
175;async;100;0.259866;0.0238181;0.488352
175;inner;100;3.5198;3.21249;3.7
175;wait;100;9.32569e-05;3.7799e-05;0.00157381
175;boundary;100;0.0714525;0.0468231;0.18538
175;calc iter;100;3.85121;3.72396;4.00826
175;calc total;1;386.219;386.219;386.219
175;total;1;469.607;469.607;469.607
176;initialize;1;57.2584;57.2584;57.2584
176;async;100;0.431342;0.0243007;1.25327
176;inner;100;3.31381;2.53772;3.64588
176;wait;100;9.03093e-05;3.769e-05;0.000968688
176;boundary;100;0.0905982;0.0509205;0.233272
176;calc iter;100;3.83585;3.02309;4.52516
176;calc total;1;386.219;386.219;386.219
176;total;1;469.603;469.603;469.603
177;initialize;1;57.2672;57.2672;57.2672
177;async;100;0.431165;0.0254177;1.39759
177;inner;100;3.33234;2.7458;3.65587
177;wait;100;8.14908e-05;3.7519e-05;0.000959839
177;boundary;100;0.0792201;0.0496619;0.22307
177;calc iter;100;3.84281;3.06436;4.83945
177;calc total;1;386.219;386.219;386.219
177;total;1;469.612;469.612;469.612
178;initialize;1;57.259;57.259;57.259
178;async;100;0.399853;0.0284586;0.779824
178;inner;100;3.37156;2.95634;3.68451
178;wait;100;6.96674e-05;2.531e-05;0.00186634
178;boundary;100;0.0715658;0.0504671;0.235878
178;calc iter;100;3.84305;3.62901;4.0641
178;calc total;1;386.219;386.219;386.219
178;total;1;469.604;469.604;469.604
179;initialize;1;57.2632;57.2632;57.2632
179;async;100;0.398877;0.0278276;0.79631
179;inner;100;3.37128;2.9512;3.68477
179;wait;100;6.16914e-05;2.467e-05;0.00149279
179;boundary;100;0.0729053;0.0507302;0.226687
179;calc iter;100;3.84313;3.63526;4.06276
179;calc total;1;386.219;386.219;386.219
179;total;1;469.608;469.608;469.608
180;initialize;1;57.2671;57.2671;57.2671
180;async;100;0.382408;0.0356324;0.673197
180;inner;100;3.3905;3.01738;3.65692
180;wait;100;7.02147e-05;2.4339e-05;0.00104644
180;boundary;100;0.0717939;0.0457854;0.252914
180;calc iter;100;3.84478;3.64003;3.96379
180;calc total;1;386.219;386.219;386.219
180;total;1;469.612;469.612;469.612
181;initialize;1;57.2576;57.2576;57.2576
181;async;100;0.37813;0.0307495;0.667711
181;inner;100;3.39386;3.02041;3.67069
181;wait;100;8.29866e-05;2.5519e-05;0.0015297
181;boundary;100;0.0727075;0.0458075;0.246638
181;calc iter;100;3.84478;3.64092;4.00274
181;calc total;1;386.219;386.219;386.219
181;total;1;469.602;469.602;469.602
182;initialize;1;57.267;57.267;57.267
182;async;100;0.381766;0.0293119;0.878159
182;inner;100;3.39084;3.01508;3.69779
182;wait;100;7.53231e-05;2.478e-05;0.00171602
182;boundary;100;0.0721601;0.0454781;0.225269
182;calc iter;100;3.84484;3.28677;4.36853
182;calc total;1;386.219;386.219;386.219
182;total;1;469.612;469.612;469.612
183;initialize;1;57.2597;57.2597;57.2597
183;async;100;0.38849;0.0319807;0.686875
183;inner;100;3.3768;3.01198;3.64317
183;wait;100;9.58894e-05;3.607e-05;0.00152903
183;boundary;100;0.0792054;0.0470674;0.246661
183;calc iter;100;3.8446;3.55525;4.11979
183;calc total;1;386.219;386.219;386.219
183;total;1;469.604;469.604;469.604
184;initialize;1;57.2615;57.2615;57.2615
184;async;100;0.501473;0.0598242;1.42576
184;inner;100;3.24515;2.52451;3.62575
184;wait;100;7.19064e-05;3.1099e-05;0.00082857
184;boundary;100;0.0862939;0.0567303;0.201202
184;calc iter;100;3.83299;2.94776;4.80581
184;calc total;1;386.219;386.219;386.219
184;total;1;469.606;469.606;469.606
185;initialize;1;57.2659;57.2659;57.2659
185;async;100;0.47092;0.0546814;1.4403
185;inner;100;3.28151;2.58245;3.63155
185;wait;100;6.91865e-05;3.441e-05;0.000908199
185;boundary;100;0.0838588;0.0596523;0.210742
185;calc iter;100;3.83637;3.07903;4.82554
185;calc total;1;386.219;386.219;386.219
185;total;1;469.61;469.61;469.61
186;initialize;1;57.2623;57.2623;57.2623
186;async;100;0.45033;0.0514657;1.03379
186;inner;100;3.31294;2.86709;3.64405
186;wait;100;5.57046e-05;2.541e-05;0.000898769
186;boundary;100;0.0732208;0.0558392;0.220938
186;calc iter;100;3.83655;3.22892;4.41891
186;calc total;1;386.219;386.219;386.219
186;total;1;469.607;469.607;469.607
187;initialize;1;57.2673;57.2673;57.2673
187;async;100;0.450285;0.0513968;1.03966
187;inner;100;3.31376;2.8666;3.6432
187;wait;100;5.74908e-05;2.628e-05;0.000890309
187;boundary;100;0.0725294;0.0555662;0.217716
187;calc iter;100;3.83664;3.24504;4.42062
187;calc total;1;386.219;386.219;386.219
187;total;1;469.612;469.612;469.612
188;initialize;1;57.2683;57.2683;57.2683
188;async;100;0.499279;0.0503089;0.840656
188;inner;100;3.26329;2.97623;3.63067
188;wait;100;6.7359e-05;3.431e-05;0.000886939
188;boundary;100;0.0771843;0.0574113;0.220286
188;calc iter;100;3.83982;3.50526;4.24558
188;calc total;1;386.219;386.219;386.219
188;total;1;469.613;469.613;469.613
189;initialize;1;57.2579;57.2579;57.2579
189;async;100;0.52877;0.0839053;0.985586
189;inner;100;3.23084;2.81042;3.63344
189;wait;100;6.6168e-05;2.9509e-05;0.000934679
189;boundary;100;0.0801539;0.0570541;0.208337
189;calc iter;100;3.83984;3.49106;4.16438
189;calc total;1;386.219;386.219;386.219
189;total;1;469.602;469.602;469.602
190;initialize;1;57.265;57.265;57.265
190;async;100;0.494206;0.0490595;0.816807
190;inner;100;3.26663;2.94543;3.64347
190;wait;100;6.01397e-05;3.098e-05;0.000954599
190;boundary;100;0.0789252;0.0571268;0.217857
190;calc iter;100;3.83982;3.50278;4.22272
190;calc total;1;386.219;386.219;386.219
190;total;1;469.61;469.61;469.61
191;initialize;1;57.2647;57.2647;57.2647
191;async;100;0.574111;0.0546814;1.11496
191;inner;100;3.17044;2.80602;3.6186
191;wait;100;7.78612e-05;3.9329e-05;0.000933308
191;boundary;100;0.0948358;0.0693055;0.222352
191;calc iter;100;3.83947;3.4514;4.54699
191;calc total;1;386.219;386.219;386.219
191;total;1;469.609;469.609;469.609
192;initialize;1;57.2589;57.2589;57.2589
192;async;100;0.387116;0.0378084;1.63961
192;inner;100;3.36899;2.57716;3.64926
192;wait;100;8.78882e-05;3.476e-05;0.00108469
192;boundary;100;0.0847674;0.0575476;0.178822
192;calc iter;100;3.84097;3.18027;5.0713
192;calc total;1;386.219;386.219;386.219
192;total;1;469.604;469.604;469.604
193;initialize;1;57.2672;57.2672;57.2672
193;async;100;0.331641;0.0825619;0.853063
193;inner;100;3.43521;3.01567;3.64538
193;wait;100;7.3643e-05;3.2059e-05;0.000992848
193;boundary;100;0.0743365;0.0562372;0.180915
193;calc iter;100;3.84126;3.39318;4.21572
193;calc total;1;386.219;386.219;386.219
193;total;1;469.612;469.612;469.612
194;initialize;1;57.264;57.264;57.264
194;async;100;0.326124;0.0998724;0.885643
194;inner;100;3.44651;3.08552;3.65908
194;wait;100;5.58243e-05;2.714e-05;0.000896949
194;boundary;100;0.0686539;0.0563694;0.190666
194;calc iter;100;3.84135;3.61442;4.32591
194;calc total;1;386.219;386.219;386.219
194;total;1;469.609;469.609;469.609
195;initialize;1;57.2601;57.2601;57.2601
195;async;100;0.326044;0.109738;0.881765
195;inner;100;3.44675;3.07278;3.65734
195;wait;100;6.23295e-05;2.537e-05;0.00103264
195;boundary;100;0.0684516;0.0542505;0.192716
195;calc iter;100;3.84131;3.58338;4.32373
195;calc total;1;386.219;386.219;386.219
195;total;1;469.605;469.605;469.605
196;initialize;1;57.2655;57.2655;57.2655
196;async;100;0.385221;0.0292704;0.814214
196;inner;100;3.37309;3.01024;3.6525
196;wait;100;6.75361e-05;3.232e-05;0.00102178
196;boundary;100;0.0822985;0.0629567;0.179419
196;calc iter;100;3.84068;3.49026;4.28258
196;calc total;1;386.219;386.219;386.219
196;total;1;469.611;469.611;469.611
197;initialize;1;57.2673;57.2673;57.2673
197;async;100;0.434165;0.0975918;1.30914
197;inner;100;3.31999;2.57466;3.65125
197;wait;100;7.45418e-05;3.014e-05;0.00101028
197;boundary;100;0.0862108;0.0574152;0.178202
197;calc iter;100;3.84045;2.87053;4.53566
197;calc total;1;386.219;386.219;386.219
197;total;1;469.612;469.612;469.612
198;initialize;1;57.267;57.267;57.267
198;async;100;0.393204;0.0299817;0.829548
198;inner;100;3.36636;2.98845;3.65973
198;wait;100;6.5945e-05;2.771e-05;0.000973468
198;boundary;100;0.0811089;0.0572633;0.179792
198;calc iter;100;3.84075;3.50002;4.22483
198;calc total;1;386.219;386.219;386.219
198;total;1;469.612;469.612;469.612
199;initialize;1;57.2666;57.2666;57.2666
199;async;100;0.467183;0.0507326;1.02064
199;inner;100;3.2731;2.87734;3.64074
199;wait;100;8.69038e-05;4.1869e-05;0.00101444
199;boundary;100;0.0997792;0.0712922;0.183219
199;calc iter;100;3.84016;3.13073;4.4931
199;calc total;1;386.219;386.219;386.219
199;total;1;469.612;469.612;469.612
200;initialize;1;57.2666;57.2666;57.2666
200;async;100;0.227577;0.0256508;0.939292
200;inner;100;3.52975;3.07556;3.70895
200;wait;100;0.000109367;4.4019e-05;0.00186409
200;boundary;100;0.0838573;0.0525751;0.225506
200;calc iter;100;3.8413;3.42916;4.41885
200;calc total;1;386.219;386.219;386.219
200;total;1;469.611;469.611;469.611
201;initialize;1;57.2655;57.2655;57.2655
201;async;100;0.217019;0.0297219;0.438878
201;inner;100;3.55325;3.40353;3.70886
201;wait;100;9.07491e-05;2.916e-05;0.00153312
201;boundary;100;0.0710229;0.0488768;0.224922
201;calc iter;100;3.84138;3.69222;4.06279
201;calc total;1;386.219;386.219;386.219
201;total;1;469.61;469.61;469.61
202;initialize;1;57.2656;57.2656;57.2656
202;async;100;0.216653;0.0294569;0.439535
202;inner;100;3.55626;3.411;3.74045
202;wait;100;8.28014e-05;2.5179e-05;0.00261713
202;boundary;100;0.0684006;0.0479063;0.201692
202;calc iter;100;3.8414;3.69767;4.07115
202;calc total;1;386.219;386.219;386.219
202;total;1;469.611;469.611;469.611
203;initialize;1;57.262;57.262;57.262
203;async;100;0.215957;0.0280758;0.4343
203;inner;100;3.55687;3.41349;3.74637
203;wait;100;9.03364e-05;2.6069e-05;0.00239401
203;boundary;100;0.0684551;0.0481751;0.197535
203;calc iter;100;3.84138;3.70271;4.073
203;calc total;1;386.219;386.219;386.219
203;total;1;469.607;469.607;469.607
204;initialize;1;57.266;57.266;57.266
204;async;100;0.222074;0.0362678;0.370424
204;inner;100;3.5485;3.41018;3.71646
204;wait;100;8.20628e-05;2.303e-05;0.00130857
204;boundary;100;0.0703955;0.0490716;0.174346
204;calc iter;100;3.84105;3.7097;3.98288
204;calc total;1;386.219;386.219;386.219
204;total;1;469.611;469.611;469.611
205;initialize;1;57.2609;57.2609;57.2609
205;async;100;0.231122;0.0256739;0.643195
205;inner;100;3.52423;3.23043;3.69374
205;wait;100;9.67796e-05;2.455e-05;0.00175367
205;boundary;100;0.0845984;0.0502924;0.238463
205;calc iter;100;3.84005;3.49124;4.13304
205;calc total;1;386.219;386.219;386.219
205;total;1;469.606;469.606;469.606
206;initialize;1;57.2609;57.2609;57.2609
206;async;100;0.218254;0.0241913;0.391586
206;inner;100;3.54801;3.40801;3.73068
206;wait;100;9.99533e-05;2.834e-05;0.00246103
206;boundary;100;0.0746352;0.049149;0.207934
206;calc iter;100;3.841;3.63124;4.06667
206;calc total;1;386.219;386.219;386.219
206;total;1;469.606;469.606;469.606
207;initialize;1;57.2607;57.2607;57.2607
207;async;100;0.233356;0.0273597;0.727977
207;inner;100;3.52418;3.13673;3.68112
207;wait;100;0.000106491;3.7559e-05;0.00158852
207;boundary;100;0.0831869;0.0506933;0.248917
207;calc iter;100;3.84083;3.25947;4.28052
207;calc total;1;386.219;386.219;386.219
207;total;1;469.605;469.605;469.605
208;initialize;1;57.2642;57.2642;57.2642
208;async;100;0.30427;0.0250549;1.03865
208;inner;100;3.44755;2.93949;3.66424
208;wait;100;9.7689e-05;4.2209e-05;0.000978588
208;boundary;100;0.0863932;0.0475406;0.138512
208;calc iter;100;3.83831;3.07853;4.55959
208;calc total;1;386.219;386.219;386.219
208;total;1;469.609;469.609;469.609
209;initialize;1;57.2585;57.2585;57.2585
209;async;100;0.266513;0.0767398;0.575535
209;inner;100;3.49924;3.20883;3.66157
209;wait;100;7.5767e-05;3.095e-05;0.00102525
209;boundary;100;0.0734743;0.0463502;0.15298
209;calc iter;100;3.83931;3.69772;4.07351
209;calc total;1;386.219;386.219;386.219
209;total;1;469.603;469.603;469.603
210;initialize;1;57.2611;57.2611;57.2611
210;async;100;0.2463;0.0761605;0.45122
210;inner;100;3.52132;3.33006;3.67373
210;wait;100;5.89812e-05;2.196e-05;0.000908508
210;boundary;100;0.0717506;0.0468145;0.152253
210;calc iter;100;3.83943;3.68927;4.03924
210;calc total;1;386.219;386.219;386.219
210;total;1;469.606;469.606;469.606
211;initialize;1;57.261;57.261;57.261
211;async;100;0.247164;0.0850021;0.453123
211;inner;100;3.52128;3.32709;3.67399
211;wait;100;5.86791e-05;2.27e-05;0.00073598
211;boundary;100;0.0708923;0.0467139;0.150882
211;calc iter;100;3.8394;3.69807;4.03781
211;calc total;1;386.219;386.219;386.219
211;total;1;469.606;469.606;469.606
212;initialize;1;57.2639;57.2639;57.2639
212;async;100;0.266464;0.0601589;0.533954
212;inner;100;3.49256;3.30108;3.64952
212;wait;100;7.35592e-05;2.301e-05;0.000896509
212;boundary;100;0.0789777;0.051007;0.114415
212;calc iter;100;3.83808;3.60209;4.10392
212;calc total;1;386.219;386.219;386.219
212;total;1;469.609;469.609;469.609
213;initialize;1;57.267;57.267;57.267
213;async;100;0.30437;0.0210255;1.03136
213;inner;100;3.45346;2.83836;3.63683
213;wait;100;7.08242e-05;2.849e-05;0.000985988
213;boundary;100;0.0800732;0.0505707;0.120483
213;calc iter;100;3.83798;2.97018;4.54659
213;calc total;1;386.219;386.219;386.219
213;total;1;469.612;469.612;469.612
214;initialize;1;57.2604;57.2604;57.2604
214;async;100;0.268283;0.0620268;0.759794
214;inner;100;3.49251;3.23876;3.64694
214;wait;100;6.58643e-05;2.7439e-05;0.000945518
214;boundary;100;0.0763533;0.0514604;0.1319
214;calc iter;100;3.83721;3.56641;4.38229
214;calc total;1;386.219;386.219;386.219
214;total;1;469.605;469.605;469.605
215;initialize;1;57.2621;57.2621;57.2621
215;async;100;0.318654;0.032787;1.05438
215;inner;100;3.4321;2.89447;3.64574
215;wait;100;8.70329e-05;3.976e-05;0.000876869
215;boundary;100;0.0871854;0.0578437;0.112918
215;calc iter;100;3.83803;3.03503;4.59705
215;calc total;1;386.219;386.219;386.219
215;total;1;469.607;469.607;469.607
216;initialize;1;57.2675;57.2675;57.2675
216;async;100;0.237959;0.0212596;0.708604
216;inner;100;3.51814;3.13307;3.71483
216;wait;100;0.000102246;4.0759e-05;0.0017392
216;boundary;100;0.0840162;0.0465547;0.180017
216;calc iter;100;3.84022;3.50348;4.17254
216;calc total;1;386.219;386.219;386.219
216;total;1;469.612;469.612;469.612
217;initialize;1;57.2646;57.2646;57.2646
217;async;100;0.238351;0.0289845;0.86278
217;inner;100;3.52296;3.028;3.73391
217;wait;100;8.34213e-05;3.5669e-05;0.0010672
217;boundary;100;0.0789109;0.046376;0.184685
217;calc iter;100;3.84031;3.53266;4.3565
217;calc total;1;386.219;386.219;386.219
217;total;1;469.609;469.609;469.609
218;initialize;1;57.2675;57.2675;57.2675
218;async;100;0.214599;0.0293041;0.78573
218;inner;100;3.55441;3.22526;3.73959
218;wait;100;8.03375e-05;2.323e-05;0.00183009
218;boundary;100;0.0713138;0.0457299;0.169598
218;calc iter;100;3.84041;3.57902;4.28961
218;calc total;1;386.219;386.219;386.219
218;total;1;469.612;469.612;469.612
219;initialize;1;57.2673;57.2673;57.2673
219;async;100;0.212857;0.0263077;0.638872
219;inner;100;3.55751;3.2756;3.74533
219;wait;100;7.83076e-05;2.401e-05;0.00195211
219;boundary;100;0.0699488;0.0458874;0.172115
219;calc iter;100;3.8404;3.56735;4.14842
219;calc total;1;386.219;386.219;386.219
219;total;1;469.612;469.612;469.612
220;initialize;1;57.2635;57.2635;57.2635
220;async;100;0.227374;0.0236317;0.828335
220;inner;100;3.53425;3.18881;3.71653
220;wait;100;7.12932e-05;2.799e-05;0.00101899
220;boundary;100;0.078171;0.0475431;0.159931
220;calc iter;100;3.83987;3.544;4.45986
220;calc total;1;386.219;386.219;386.219
220;total;1;469.608;469.608;469.608
221;initialize;1;57.2665;57.2665;57.2665
221;async;100;0.232037;0.0272479;0.636207
221;inner;100;3.52731;3.1862;3.69374
221;wait;100;6.94873e-05;2.2169e-05;0.00116774
221;boundary;100;0.0805556;0.0475838;0.180207
221;calc iter;100;3.83997;3.43815;4.17505
221;calc total;1;386.219;386.219;386.219
221;total;1;469.612;469.612;469.612
222;initialize;1;57.2627;57.2627;57.2627
222;async;100;0.226074;0.0215416;0.641035
222;inner;100;3.53527;3.21165;3.71724
222;wait;100;7.69798e-05;2.4079e-05;0.00150693
222;boundary;100;0.0785162;0.0464166;0.171128
222;calc iter;100;3.83994;3.60738;4.25747
222;calc total;1;386.219;386.219;386.219
222;total;1;469.608;469.608;469.608
223;initialize;1;57.2664;57.2664;57.2664
223;async;100;0.29142;0.0215287;0.886191
223;inner;100;3.45232;3.00314;3.71081
223;wait;100;8.75665e-05;3.289e-05;0.00116727
223;boundary;100;0.0938006;0.0568976;0.182272
223;calc iter;100;3.83764;3.1658;4.47621
223;calc total;1;386.219;386.219;386.219
223;total;1;469.612;469.612;469.612
224;initialize;1;57.2626;57.2626;57.2626
224;async;100;0.272787;0.0168353;0.622559
224;inner;100;3.47445;3.22768;3.63185
224;wait;100;7.2004e-05;3.0339e-05;0.000934588
224;boundary;100;0.0889069;0.0612143;0.145834
224;calc iter;100;3.83622;3.41923;4.30387
224;calc total;1;386.219;386.219;386.219
224;total;1;469.607;469.607;469.607
225;initialize;1;57.2626;57.2626;57.2626
225;async;100;0.3241;0.0241987;0.848133
225;inner;100;3.42013;3.03772;3.63759
225;wait;100;8.19303e-05;4.2e-05;0.000882619
225;boundary;100;0.0919447;0.0586541;0.143063
225;calc iter;100;3.83626;3.45226;4.3369
225;calc total;1;386.219;386.219;386.219
225;total;1;469.607;469.607;469.607
226;initialize;1;57.2614;57.2614;57.2614
226;async;100;0.246889;0.060413;0.643604
226;inner;100;3.5061;3.14447;3.6479
226;wait;100;6.49677e-05;2.843e-05;0.000922239
226;boundary;100;0.0833688;0.0576798;0.151243
226;calc iter;100;3.83643;3.54843;4.20628
226;calc total;1;386.219;386.219;386.219
226;total;1;469.606;469.606;469.606
227;initialize;1;57.2626;57.2626;57.2626
227;async;100;0.237373;0.0600216;0.55323
227;inner;100;3.52076;3.2619;3.64426
227;wait;100;5.74401e-05;2.687e-05;0.000962988
227;boundary;100;0.0781964;0.053231;0.148444
227;calc iter;100;3.83639;3.62993;4.17277
227;calc total;1;386.219;386.219;386.219
227;total;1;469.607;469.607;469.607
228;initialize;1;57.245;57.245;57.245
228;async;100;0.224142;0.0653263;0.62226
228;inner;100;3.5319;3.05766;3.64265
228;wait;100;7.08541e-05;3.0439e-05;0.00102634
228;boundary;100;0.077022;0.0510728;0.143956
228;calc iter;100;3.83313;3.54448;4.30866
228;calc total;1;386.219;386.219;386.219
228;total;1;469.59;469.59;469.59
229;initialize;1;57.2451;57.2451;57.2451
229;async;100;0.220875;0.0303941;0.617703
229;inner;100;3.53968;3.10209;3.64624
229;wait;100;6.60312e-05;2.945e-05;0.000910879
229;boundary;100;0.0731635;0.050025;0.149395
229;calc iter;100;3.83379;3.58433;4.30175
229;calc total;1;386.219;386.219;386.219
229;total;1;469.59;469.59;469.59
230;initialize;1;57.2451;57.2451;57.2451
230;async;100;0.217056;0.0477112;0.604675
230;inner;100;3.54428;3.09387;3.65462
230;wait;100;5.82715e-05;2.685e-05;0.000863629
230;boundary;100;0.0722243;0.0493765;0.168415
230;calc iter;100;3.83362;3.53942;4.29765
230;calc total;1;386.219;386.219;386.219
230;total;1;469.59;469.59;469.59
231;initialize;1;57.245;57.245;57.245
231;async;100;0.280541;0.0281654;1.04613
231;inner;100;3.46019;2.63286;3.64421
231;wait;100;8.34347e-05;3.5439e-05;0.000981348
231;boundary;100;0.0861214;0.0584031;0.149987
231;calc iter;100;3.82694;3.29516;4.70359
231;calc total;1;386.219;386.219;386.219
231;total;1;469.59;469.59;469.59
232;initialize;1;57.2348;57.2348;57.2348
232;async;100;0.215837;0.0253396;0.510807
232;inner;100;3.53773;3.24598;3.71094
232;wait;100;7.90303e-05;3.1989e-05;0.000964188
232;boundary;100;0.0852594;0.0492964;0.166326
232;calc iter;100;3.83891;3.53985;4.13081
232;calc total;1;386.219;386.219;386.219
232;total;1;469.58;469.58;469.58
233;initialize;1;57.2348;57.2348;57.2348
233;async;100;0.239713;0.0220337;0.583683
233;inner;100;3.5091;3.20586;3.6793
233;wait;100;7.65708e-05;2.6049e-05;0.000935738
233;boundary;100;0.0905564;0.046216;0.155042
233;calc iter;100;3.83945;3.57465;4.07359
233;calc total;1;386.219;386.219;386.219
233;total;1;469.58;469.58;469.58
234;initialize;1;57.2348;57.2348;57.2348
234;async;100;0.203123;0.0217858;0.466513
234;inner;100;3.56252;3.33568;3.72216
234;wait;100;6.7386e-05;2.425e-05;0.000956378
234;boundary;100;0.0738388;0.0450059;0.172996
234;calc iter;100;3.83955;3.58912;4.01493
234;calc total;1;386.219;386.219;386.219
234;total;1;469.58;469.58;469.58
235;initialize;1;57.2348;57.2348;57.2348
235;async;100;0.201852;0.0279241;0.446455
235;inner;100;3.5653;3.35789;3.72116
235;wait;100;6.66998e-05;2.025e-05;0.00142538
235;boundary;100;0.0723289;0.0453823;0.17313
235;calc iter;100;3.83955;3.5893;4.01466
235;calc total;1;386.219;386.219;386.219
235;total;1;469.58;469.58;469.58
236;initialize;1;57.2139;57.2139;57.2139
236;async;100;0.203199;0.0169434;0.540535
236;inner;100;3.56008;3.33338;3.71749
236;wait;100;7.15718e-05;2.745e-05;0.00114963
236;boundary;100;0.0759202;0.0484415;0.182945
236;calc iter;100;3.83927;3.56105;4.00797
236;calc total;1;386.219;386.219;386.219
236;total;1;469.559;469.559;469.559
237;initialize;1;57.214;57.214;57.214
237;async;100;0.221192;0.0263951;0.909932
237;inner;100;3.54463;2.96815;3.73192
237;wait;100;8.53105e-05;2.54e-05;0.00174643
237;boundary;100;0.0723567;0.04713;0.186449
237;calc iter;100;3.83827;3.43407;4.25748
237;calc total;1;386.219;386.219;386.219
237;total;1;469.558;469.558;469.558
238;initialize;1;57.2139;57.2139;57.2139
238;async;100;0.21039;0.0181088;0.736473
238;inner;100;3.56063;3.08256;3.76496
238;wait;100;6.95106e-05;2.943e-05;0.00121558
238;boundary;100;0.0681698;0.0468539;0.176257
238;calc iter;100;3.83926;3.52089;4.0911
238;calc total;1;386.219;386.219;386.219
238;total;1;469.559;469.559;469.559
239;initialize;1;57.2141;57.2141;57.2141
239;async;100;0.224641;0.0275171;0.77179
239;inner;100;3.53247;3.02272;3.70658
239;wait;100;9.41585e-05;3.598e-05;0.0010428
239;boundary;100;0.08185;0.0493552;0.183641
239;calc iter;100;3.83905;3.16921;4.28065
239;calc total;1;386.219;386.219;386.219
239;total;1;469.559;469.559;469.559
240;initialize;1;57.1903;57.1903;57.1903
240;async;100;0.396058;0.0998039;1.12525
240;inner;100;3.36106;2.82523;3.64797
240;wait;100;7.6546e-05;3.4329e-05;0.0008597
240;boundary;100;0.085376;0.0592119;0.195339
240;calc iter;100;3.84258;3.46196;4.42134
240;calc total;1;386.219;386.219;386.219
240;total;1;469.535;469.535;469.535
241;initialize;1;57.1887;57.1887;57.1887
241;async;100;0.364905;0.0857821;0.782331
241;inner;100;3.39656;3.07357;3.64702
241;wait;100;7.72652e-05;3.527e-05;0.00103217
241;boundary;100;0.0811117;0.0591081;0.19468
241;calc iter;100;3.84266;3.67708;4.19625
241;calc total;1;386.219;386.219;386.219
241;total;1;469.533;469.533;469.533
242;initialize;1;57.1886;57.1886;57.1886
242;async;100;0.343536;0.0722986;0.644496
242;inner;100;3.42412;3.15882;3.66133
242;wait;100;6.30148e-05;2.786e-05;0.00086519
242;boundary;100;0.0750865;0.0577206;0.212708
242;calc iter;100;3.84281;3.6931;4.00304
242;calc total;1;386.219;386.219;386.219
242;total;1;469.533;469.533;469.533
243;initialize;1;57.1904;57.1904;57.1904
243;async;100;0.344964;0.0711525;0.64833
243;inner;100;3.42391;3.16149;3.65993
243;wait;100;5.92611e-05;2.8649e-05;0.000990618
243;boundary;100;0.0738903;0.0578238;0.209299
243;calc iter;100;3.84283;3.72234;3.9975
243;calc total;1;386.219;386.219;386.219
243;total;1;469.535;469.535;469.535
244;initialize;1;57.1682;57.1682;57.1682
244;async;100;0.368398;0.0937446;0.804918
244;inner;100;3.38699;3.06598;3.64785
244;wait;100;7.05612e-05;3.152e-05;0.00081564
244;boundary;100;0.0854593;0.0626719;0.195303
244;calc iter;100;3.84092;3.6117;4.1458
244;calc total;1;386.219;386.219;386.219
244;total;1;469.513;469.513;469.513
245;initialize;1;57.1691;57.1691;57.1691
245;async;100;0.378574;0.0953735;0.882545
245;inner;100;3.37935;2.98396;3.64771
245;wait;100;7.01871e-05;2.911e-05;0.000867349
245;boundary;100;0.0822513;0.0596635;0.195484
245;calc iter;100;3.84025;3.62324;4.17156
245;calc total;1;386.219;386.219;386.219
245;total;1;469.514;469.514;469.514
246;initialize;1;57.1692;57.1692;57.1692
246;async;100;0.368594;0.0849939;0.733409
246;inner;100;3.395;3.08719;3.6608
246;wait;100;6.69098e-05;3.038e-05;0.00100403
246;boundary;100;0.0772208;0.0571067;0.210011
246;calc iter;100;3.84088;3.46499;4.07187
246;calc total;1;386.219;386.219;386.219
246;total;1;469.514;469.514;469.514
247;initialize;1;57.1403;57.1403;57.1403
247;async;100;0.427507;0.0866908;0.961265
247;inner;100;3.31314;2.90489;3.64539
247;wait;100;8.36249e-05;3.8719e-05;0.00104866
247;boundary;100;0.0983265;0.0653973;0.195258
247;calc iter;100;3.83906;3.38183;4.32983
247;calc total;1;386.219;386.219;386.219
247;total;1;469.485;469.485;469.485
248;initialize;1;57.1396;57.1396;57.1396
248;async;100;0.350511;0.0232164;0.729496
248;inner;100;3.41031;3.14761;3.70938
248;wait;100;0.000108563;3.091e-05;0.00261109
248;boundary;100;0.0857344;0.0469069;0.224646
248;calc iter;100;3.84667;3.61945;4.16172
248;calc total;1;386.219;386.219;386.219
248;total;1;469.484;469.484;469.484
249;initialize;1;57.1183;57.1183;57.1183
249;async;100;0.347799;0.0288303;0.602024
249;inner;100;3.42727;3.22536;3.72711
249;wait;100;8.95303e-05;3.0589e-05;0.00201543
249;boundary;100;0.0715656;0.0471793;0.218389
249;calc iter;100;3.84673;3.7589;4.06257
249;calc total;1;386.219;386.219;386.219
249;total;1;469.463;469.463;469.463
250;initialize;1;57.1389;57.1389;57.1389
250;async;100;0.356797;0.0313457;0.586336
250;inner;100;3.42915;3.22516;3.74285
250;wait;100;8.40791e-05;2.329e-05;0.00292783
250;boundary;100;0.060804;0.0460396;0.200169
250;calc iter;100;3.84683;3.76183;4.07222
250;calc total;1;386.219;386.219;386.219
250;total;1;469.483;469.483;469.483
251;initialize;1;57.1675;57.1675;57.1675
251;async;100;0.363522;0.0292829;0.57844
251;inner;100;3.4204;3.22195;3.75813
251;wait;100;7.25146e-05;2.2649e-05;0.00232122
251;boundary;100;0.0628697;0.0456906;0.185434
251;calc iter;100;3.84687;3.76134;4.07444
251;calc total;1;386.219;386.219;386.219
251;total;1;469.512;469.512;469.512
252;initialize;1;57.1394;57.1394;57.1394
252;async;100;0.34912;0.0378801;0.633856
252;inner;100;3.42471;3.22254;3.69115
252;wait;100;7.26146e-05;2.7109e-05;0.00125133
252;boundary;100;0.0722408;0.0565903;0.183154
252;calc iter;100;3.84615;3.72467;4.00628
252;calc total;1;386.219;386.219;386.219
252;total;1;469.484;469.484;469.484
253;initialize;1;57.1678;57.1678;57.1678
253;async;100;0.352292;0.0225261;0.640303
253;inner;100;3.41422;3.23377;3.68072
253;wait;100;8.56896e-05;2.813e-05;0.000983208
253;boundary;100;0.0793992;0.0560716;0.244545
253;calc iter;100;3.846;3.65667;4.04722
253;calc total;1;386.219;386.219;386.219
253;total;1;469.513;469.513;469.513
256;initialize;1;57.0185;57.0185;57.0185
256;async;100;0.130741;0.0374452;0.232644
256;inner;100;3.62081;3.56664;3.68974
256;wait;100;9.25629e-05;5.5109e-05;0.000888996
256;boundary;100;0.0991066;0.0753916;0.207844
256;calc iter;100;3.85076;3.73503;3.98423
256;calc total;1;386.219;386.219;386.219
256;total;1;469.362;469.362;469.362
257;initialize;1;57.1404;57.1404;57.1404
257;async;100;0.129253;0.0725567;0.262688
257;inner;100;3.62627;3.53538;3.67628
257;wait;100;7.89625e-05;4.9739e-05;0.000872116
257;boundary;100;0.0952385;0.0683916;0.201183
257;calc iter;100;3.85084;3.7917;3.96934
257;calc total;1;386.219;386.219;386.219
257;total;1;469.484;469.484;469.484
258;initialize;1;57.143;57.143;57.143
258;async;100;0.113313;0.0708576;0.186615
258;inner;100;3.64246;3.60518;3.69578
258;wait;100;6.86663e-05;3.3679e-05;0.000908435
258;boundary;100;0.0950924;0.0614639;0.176696
258;calc iter;100;3.85093;3.78023;3.98064
258;calc total;1;386.219;386.219;386.219
258;total;1;469.486;469.486;469.486
259;initialize;1;57.0312;57.0312;57.0312
259;async;100;0.0884162;0.0390587;0.153587
259;inner;100;3.66384;3.62973;3.72967
259;wait;100;6.9676e-05;3.5819e-05;0.000797718
259;boundary;100;0.0986149;0.0606225;0.177779
259;calc iter;100;3.85095;3.77123;4.0152
259;calc total;1;386.219;386.219;386.219
259;total;1;469.375;469.375;469.375
260;initialize;1;57.0693;57.0693;57.0693
260;async;100;0.157879;0.101637;0.22851
260;inner;100;3.60811;3.57467;3.65962
260;wait;100;7.73615e-05;3.6049e-05;0.000944284
260;boundary;100;0.0844615;0.0689634;0.17246
260;calc iter;100;3.85053;3.79204;3.95129
260;calc total;1;386.219;386.219;386.219
260;total;1;469.412;469.412;469.412
261;initialize;1;57.0695;57.0695;57.0695
261;async;100;0.162775;0.109331;0.26253
261;inner;100;3.60002;3.53931;3.66929
261;wait;100;7.91988e-05;4.3139e-05;0.000862737
261;boundary;100;0.0873394;0.074372;0.176413
261;calc iter;100;3.85021;3.78123;3.98243
261;calc total;1;386.219;386.219;386.219
261;total;1;469.412;469.412;469.412
262;initialize;1;57.103;57.103;57.103
262;async;100;0.150501;0.0865872;0.285659
262;inner;100;3.60553;3.52768;3.6713
262;wait;100;7.60748e-05;3.089e-05;0.000992584
262;boundary;100;0.0944962;0.0724954;0.202032
262;calc iter;100;3.85061;3.75895;4.03457
262;calc total;1;386.219;386.219;386.219
262;total;1;469.446;469.446;469.446
263;initialize;1;57.0872;57.0872;57.0872
263;async;100;0.179303;0.10973;0.327723
263;inner;100;3.57915;3.47109;3.63895
263;wait;100;9.07448e-05;4.507e-05;0.000999294
263;boundary;100;0.0913749;0.0741381;0.17615
263;calc iter;100;3.84992;3.68708;4.0151
263;calc total;1;386.219;386.219;386.219
263;total;1;469.43;469.43;469.43
264;initialize;1;57.1371;57.1371;57.1371
264;async;100;0.0558214;0.0180729;0.14886
264;inner;100;3.67226;3.62454;3.71965
264;wait;100;8.3393e-05;4.4729e-05;0.00127258
264;boundary;100;0.122719;0.0905239;0.244787
264;calc iter;100;3.85089;3.75048;4.02257
264;calc total;1;386.219;386.219;386.219
264;total;1;469.48;469.48;469.48
265;initialize;1;57.1056;57.1056;57.1056
265;async;100;0.0458639;0.0273985;0.1088
265;inner;100;3.68451;3.65803;3.74623
265;wait;100;0.000108374;4.33e-05;0.000949584
265;boundary;100;0.120769;0.0620547;0.240875
265;calc iter;100;3.85125;3.77084;4.01226
265;calc total;1;386.219;386.219;386.219
265;total;1;469.448;469.448;469.448
266;initialize;1;57.1169;57.1169;57.1169
266;async;100;0.0332492;0.0250395;0.094408
266;inner;100;3.69853;3.66886;3.77568
266;wait;100;0.000110267;3.7619e-05;0.00241562
266;boundary;100;0.119404;0.0594687;0.216727
266;calc iter;100;3.85129;3.75348;4.03263
266;calc total;1;386.219;386.219;386.219
266;total;1;469.459;469.459;469.459
267;initialize;1;57.1299;57.1299;57.1299
267;async;100;0.0324797;0.0237394;0.102665
267;inner;100;3.69825;3.65999;3.76231
267;wait;100;0.000100247;2.866e-05;0.0022093
267;boundary;100;0.120368;0.0738122;0.17633
267;calc iter;100;3.8512;3.7605;4.04351
267;calc total;1;386.219;386.219;386.219
267;total;1;469.472;469.472;469.472
268;initialize;1;57.1219;57.1219;57.1219
268;async;100;0.0456899;0.0253827;0.11842
268;inner;100;3.68237;3.66313;3.75099
268;wait;100;0.000107229;4.6439e-05;0.00206849
268;boundary;100;0.123169;0.057363;0.174902
268;calc iter;100;3.85134;3.80178;4.04461
268;calc total;1;386.219;386.219;386.219
268;total;1;469.464;469.464;469.464
269;initialize;1;57.1459;57.1459;57.1459
269;async;100;0.0480092;0.0247195;0.117499
269;inner;100;3.68076;3.64611;3.74607
269;wait;100;0.000116199;4.0129e-05;0.0020756
269;boundary;100;0.122456;0.0574284;0.177018
269;calc iter;100;3.85134;3.79113;4.04267
269;calc total;1;386.219;386.219;386.219
269;total;1;469.488;469.488;469.488
270;initialize;1;57.0881;57.0881;57.0881
270;async;100;0.0464155;0.0211858;0.130238
270;inner;100;3.68966;3.63484;3.74307
270;wait;100;0.000114696;4.4719e-05;0.00227253
270;boundary;100;0.115217;0.0550477;0.222141
270;calc iter;100;3.85141;3.78359;4.03227
270;calc total;1;386.219;386.219;386.219
270;total;1;469.431;469.431;469.431
271;initialize;1;57.1488;57.1488;57.1488
271;async;100;0.0590391;0.0194521;0.142181
271;inner;100;3.67382;3.61093;3.71828
271;wait;100;8.3164e-05;4.0199e-05;0.000931185
271;boundary;100;0.118263;0.0742598;0.179433
271;calc iter;100;3.85121;3.77532;3.93473
271;calc total;1;386.219;386.219;386.219
271;total;1;469.491;469.491;469.491
272;initialize;1;57.1239;57.1239;57.1239
272;async;100;0.423356;0.0319333;0.725899
272;inner;100;3.33448;3.11559;3.64376
272;wait;100;0.000102469;5.0349e-05;0.00112543
272;boundary;100;0.089421;0.0635541;0.225966
272;calc iter;100;3.84737;3.74432;4.0191
272;calc total;1;386.219;386.219;386.219
272;total;1;469.467;469.467;469.467
273;initialize;1;57.1025;57.1025;57.1025
273;async;100;0.41733;0.0295364;0.619314
273;inner;100;3.35422;3.20779;3.64484
273;wait;100;8.33914e-05;2.978e-05;0.000934265
273;boundary;100;0.0758708;0.0534517;0.224921
273;calc iter;100;3.8475;3.71431;3.99552
273;calc total;1;386.219;386.219;386.219
273;total;1;469.445;469.445;469.445
274;initialize;1;57.0912;57.0912;57.0912
274;async;100;0.41918;0.0276898;0.606199
274;inner;100;3.35514;3.20845;3.67778
274;wait;100;6.02043e-05;2.384e-05;0.0011909
274;boundary;100;0.0731927;0.0503959;0.217132
274;calc iter;100;3.84758;3.77318;4.00704
274;calc total;1;386.219;386.219;386.219
274;total;1;469.434;469.434;469.434
275;initialize;1;57.1023;57.1023;57.1023
275;async;100;0.416594;0.0259276;0.596941
275;inner;100;3.35616;3.20451;3.69087
275;wait;100;6.82672e-05;2.494e-05;0.00141022
275;boundary;100;0.0747068;0.0519137;0.215826
275;calc iter;100;3.84753;3.76404;4.00962
275;calc total;1;386.219;386.219;386.219
275;total;1;469.445;469.445;469.445
276;initialize;1;57.0772;57.0772;57.0772
276;async;100;0.416019;0.0367245;0.572985
276;inner;100;3.35343;3.22634;3.66675
276;wait;100;7.03079e-05;2.534e-05;0.00112371
276;boundary;100;0.07788;0.0557358;0.221805
276;calc iter;100;3.8474;3.78235;4.00056
276;calc total;1;386.219;386.219;386.219
276;total;1;469.42;469.42;469.42
277;initialize;1;57.1282;57.1282;57.1282
277;async;100;0.416466;0.035918;0.58851
277;inner;100;3.35197;3.22296;3.67261
277;wait;100;8.41079e-05;3.005e-05;0.000874706
277;boundary;100;0.0787991;0.061226;0.220558
277;calc iter;100;3.84732;3.76879;3.99985
277;calc total;1;386.219;386.219;386.219
277;total;1;469.471;469.471;469.471
278;initialize;1;57.1077;57.1077;57.1077
278;async;100;0.414022;0.0253003;0.592299
278;inner;100;3.35052;3.21298;3.71726
278;wait;100;9.07387e-05;2.785e-05;0.00191075
278;boundary;100;0.0828208;0.0603528;0.213267
278;calc iter;100;3.84745;3.76673;4.01113
278;calc total;1;386.219;386.219;386.219
278;total;1;469.45;469.45;469.45
279;initialize;1;57.1398;57.1398;57.1398
279;async;100;0.429892;0.0277305;0.59657
279;inner;100;3.33421;3.19568;3.65019
279;wait;100;9.68225e-05;4.1309e-05;0.000970655
279;boundary;100;0.0829405;0.06105;0.228089
279;calc iter;100;3.84714;3.6855;3.99462
279;calc total;1;386.219;386.219;386.219
279;total;1;469.482;469.482;469.482
280;initialize;1;57.0953;57.0953;57.0953
280;async;100;0.471935;0.031114;1.09181
280;inner;100;3.27736;2.82368;3.63026
280;wait;100;8.00105e-05;4.0899e-05;0.000925305
280;boundary;100;0.0937164;0.0627299;0.197807
280;calc iter;100;3.84309;3.38397;4.38122
280;calc total;1;386.219;386.219;386.219
280;total;1;469.438;469.438;469.438
281;initialize;1;57.142;57.142;57.142
281;async;100;0.443147;0.0369197;0.821633
281;inner;100;3.32456;3.0125;3.63249
281;wait;100;6.90788e-05;3.4989e-05;0.000868696
281;boundary;100;0.0755885;0.0576658;0.193897
281;calc iter;100;3.84337;3.58731;4.04787
281;calc total;1;386.219;386.219;386.219
281;total;1;469.484;469.484;469.484
282;initialize;1;57.1487;57.1487;57.1487
282;async;100;0.435324;0.0280523;0.733073
282;inner;100;3.33581;3.09479;3.65233
282;wait;100;6.47007e-05;2.8909e-05;0.00144618
282;boundary;100;0.0721456;0.0571995;0.192034
282;calc iter;100;3.84335;3.68824;4.03024
282;calc total;1;386.219;386.219;386.219
282;total;1;469.491;469.491;469.491
283;initialize;1;57.1487;57.1487;57.1487
283;async;100;0.435462;0.0251951;0.717427
283;inner;100;3.33484;3.09654;3.64487
283;wait;100;6.13986e-05;2.7409e-05;0.000962744
283;boundary;100;0.0730308;0.0557579;0.202515
283;calc iter;100;3.8434;3.67891;4.14564
283;calc total;1;386.219;386.219;386.219
283;total;1;469.491;469.491;469.491
284;initialize;1;57.1387;57.1387;57.1387
284;async;100;0.450848;0.0395136;0.635193
284;inner;100;3.3131;3.15977;3.63165
284;wait;100;6.41889e-05;3.0929e-05;0.000903075
284;boundary;100;0.0790929;0.0571166;0.189572
284;calc iter;100;3.84311;3.64194;3.99191
284;calc total;1;386.219;386.219;386.219
284;total;1;469.481;469.481;469.481
285;initialize;1;57.098;57.098;57.098
285;async;100;0.466355;0.0373595;0.838785
285;inner;100;3.29306;3.01895;3.63101
285;wait;100;6.92492e-05;3.4629e-05;0.000899386
285;boundary;100;0.0832776;0.0572097;0.201406
285;calc iter;100;3.84276;3.61213;4.20762
285;calc total;1;386.219;386.219;386.219
285;total;1;469.441;469.441;469.441
286;initialize;1;57.1331;57.1331;57.1331
286;async;100;0.456087;0.0256192;0.731905
286;inner;100;3.30071;3.07795;3.64293
286;wait;100;6.39916e-05;2.9069e-05;0.000955975
286;boundary;100;0.0862549;0.0574261;0.20428
286;calc iter;100;3.84312;3.6024;4.16095
286;calc total;1;386.219;386.219;386.219
286;total;1;469.476;469.476;469.476
287;initialize;1;57.1339;57.1339;57.1339
287;async;100;0.521836;0.0579002;1.0323
287;inner;100;3.22285;2.83541;3.61463
287;wait;100;7.85612e-05;3.63e-05;0.000919095
287;boundary;100;0.0974519;0.0734475;0.193239
287;calc iter;100;3.84222;3.27591;4.33835
287;calc total;1;386.219;386.219;386.219
287;total;1;469.477;469.477;469.477
288;initialize;1;57.0571;57.0571;57.0571
288;async;100;0.390484;0.0214548;1.62684
288;inner;100;3.36571;2.4988;3.64742
288;wait;100;8.33242e-05;3.1549e-05;0.000836597
288;boundary;100;0.079855;0.0576817;0.16349
288;calc iter;100;3.83614;2.70673;4.96293
288;calc total;1;386.219;386.219;386.219
288;total;1;469.4;469.4;469.4
289;initialize;1;57.0632;57.0632;57.0632
289;async;100;0.32965;0.0679854;0.721489
289;inner;100;3.43962;3.06136;3.64064
289;wait;100;8.0747e-05;3.6919e-05;0.000938405
289;boundary;100;0.0700007;0.0580782;0.119588
289;calc iter;100;3.83936;3.53383;4.1033
289;calc total;1;386.219;386.219;386.219
289;total;1;469.406;469.406;469.406
290;initialize;1;57.1443;57.1443;57.1443
290;async;100;0.32;0.0683067;0.656117
290;inner;100;3.45586;3.11774;3.65117
290;wait;100;6.29938e-05;2.9299e-05;0.000965985
290;boundary;100;0.0635498;0.0573097;0.154693
290;calc iter;100;3.83948;3.47451;4.0844
290;calc total;1;386.219;386.219;386.219
290;total;1;469.487;469.487;469.487
291;initialize;1;57.1404;57.1404;57.1404
291;async;100;0.317676;0.0673163;0.664534
291;inner;100;3.4562;3.11092;3.64603
291;wait;100;5.65837e-05;2.53e-05;0.000784357
291;boundary;100;0.0656935;0.058092;0.138111
291;calc iter;100;3.83963;3.45708;4.08253
291;calc total;1;386.219;386.219;386.219
291;total;1;469.484;469.484;469.484
292;initialize;1;57.0148;57.0148;57.0148
292;async;100;0.359415;0.0524166;0.786709
292;inner;100;3.40026;3.11209;3.64876
292;wait;100;7.15808e-05;3.302e-05;0.000807857
292;boundary;100;0.0799882;0.0581878;0.175395
292;calc iter;100;3.83974;3.39213;4.13433
292;calc total;1;386.219;386.219;386.219
292;total;1;469.358;469.358;469.358
293;initialize;1;57.0769;57.0769;57.0769
293;async;100;0.401794;0.0851308;1.14398
293;inner;100;3.35261;2.75328;3.64563
293;wait;100;8.15298e-05;3.64e-05;0.000921765
293;boundary;100;0.0837451;0.0574938;0.172115
293;calc iter;100;3.83823;3.04092;4.62433
293;calc total;1;386.219;386.219;386.219
293;total;1;469.42;469.42;469.42
294;initialize;1;57.0115;57.0115;57.0115
294;async;100;0.359534;0.0225323;0.703501
294;inner;100;3.40446;3.11028;3.65796
294;wait;100;6.28611e-05;3.1119e-05;0.000901666
294;boundary;100;0.0756913;0.0569341;0.184456
294;calc iter;100;3.83975;3.38212;4.16684
294;calc total;1;386.219;386.219;386.219
294;total;1;469.354;469.354;469.354
295;initialize;1;57.1207;57.1207;57.1207
295;async;100;0.44274;0.0687182;1.23351
295;inner;100;3.30103;2.71789;3.63715
295;wait;100;8.22832e-05;3.4409e-05;0.000946715
295;boundary;100;0.0946723;0.0653344;0.130059
295;calc iter;100;3.83853;2.88884;4.54458
295;calc total;1;386.219;386.219;386.219
295;total;1;469.464;469.464;469.464
296;initialize;1;57.1384;57.1384;57.1384
296;async;100;0.280718;0.0747049;1.02627
296;inner;100;3.48444;2.95551;3.67804
296;wait;100;9.4741e-05;5.1929e-05;0.000907745
296;boundary;100;0.0734799;0.0487121;0.131566
296;calc iter;100;3.83874;3.21634;4.5096
296;calc total;1;386.219;386.219;386.219
296;total;1;469.481;469.481;469.481
297;initialize;1;57.0919;57.0919;57.0919
297;async;100;0.251398;0.0280377;0.427334
297;inner;100;3.52266;3.36477;3.74271
297;wait;100;8.89824e-05;3.195e-05;0.00106926
297;boundary;100;0.0655883;0.0464806;0.174387
297;calc iter;100;3.83974;3.70511;4.04085
297;calc total;1;386.219;386.219;386.219
297;total;1;469.435;469.435;469.435
298;initialize;1;57.134;57.134;57.134
298;async;100;0.259032;0.0967589;0.43236
298;inner;100;3.51718;3.36765;3.70025
298;wait;100;5.98993e-05;2.6349e-05;0.000884936
298;boundary;100;0.0635288;0.0467282;0.129352
298;calc iter;100;3.8398;3.68811;3.97435
298;calc total;1;386.219;386.219;386.219
298;total;1;469.477;469.477;469.477
299;initialize;1;57.0993;57.0993;57.0993
299;async;100;0.258939;0.0554301;0.4251
299;inner;100;3.51803;3.3666;3.7265
299;wait;100;6.54285e-05;2.6269e-05;0.00182792
299;boundary;100;0.0627348;0.0463864;0.170913
299;calc iter;100;3.83977;3.70024;4.02161
299;calc total;1;386.219;386.219;386.219
299;total;1;469.442;469.442;469.442
300;initialize;1;57.0318;57.0318;57.0318
300;async;100;0.263596;0.0273586;0.44556
300;inner;100;3.5087;3.34889;3.73249
300;wait;100;8.65658e-05;3.183e-05;0.00214956
300;boundary;100;0.0662206;0.0489931;0.170314
300;calc iter;100;3.8386;3.62347;4.0259
300;calc total;1;386.219;386.219;386.219
300;total;1;469.375;469.375;469.375
301;initialize;1;57.1108;57.1108;57.1108
301;async;100;0.294277;0.0366356;1.06972
301;inner;100;3.46816;2.92297;3.68812
301;wait;100;9.72955e-05;2.687e-05;0.00206328
301;boundary;100;0.0757659;0.0466152;0.210637
301;calc iter;100;3.8383;3.05756;4.7074
301;calc total;1;386.219;386.219;386.219
301;total;1;469.454;469.454;469.454
302;initialize;1;57.0793;57.0793;57.0793
302;async;100;0.249966;0.0158941;0.430779
302;inner;100;3.50667;3.30686;3.73276
302;wait;100;8.3818e-05;3.4299e-05;0.00148749
302;boundary;100;0.0787494;0.0498533;0.173397
302;calc iter;100;3.83547;3.42088;4.02123
302;calc total;1;386.219;386.219;386.219
302;total;1;469.422;469.422;469.422
303;initialize;1;57.0787;57.0787;57.0787
303;async;100;0.277653;0.022025;0.811667
303;inner;100;3.47667;3.06342;3.72046
303;wait;100;9.21196e-05;3.091e-05;0.00162578
303;boundary;100;0.0840845;0.0496225;0.177007
303;calc iter;100;3.83851;3.21659;4.3526
303;calc total;1;386.219;386.219;386.219
303;total;1;469.422;469.422;469.422
304;initialize;1;57.1024;57.1024;57.1024
304;async;100;0.336491;0.0224676;1.31864
304;inner;100;3.41885;2.73972;3.64326
304;wait;100;7.74785e-05;2.8189e-05;0.000822537
304;boundary;100;0.0827507;0.0464911;0.176238
304;calc iter;100;3.83818;2.88481;4.74907
304;calc total;1;386.219;386.219;386.219
304;total;1;469.445;469.445;469.445
305;initialize;1;57.1079;57.1079;57.1079
305;async;100;0.29679;0.0924316;0.689358
305;inner;100;3.46573;3.10488;3.64167
305;wait;100;6.72311e-05;3.256e-05;0.000855746
305;boundary;100;0.0754409;0.0463013;0.174618
305;calc iter;100;3.83803;3.56905;4.07489
305;calc total;1;386.219;386.219;386.219
305;total;1;469.451;469.451;469.451
306;initialize;1;57.0569;57.0569;57.0569
306;async;100;0.282293;0.0773567;0.583906
306;inner;100;3.48549;3.28054;3.65363
306;wait;100;5.4877e-05;2.4529e-05;0.000850096
306;boundary;100;0.0704209;0.0467256;0.192617
306;calc iter;100;3.83827;3.63394;4.06286
306;calc total;1;386.219;386.219;386.219
306;total;1;469.399;469.399;469.399
307;initialize;1;57.1444;57.1444;57.1444
307;async;100;0.281635;0.0718853;0.582532
307;inner;100;3.48671;3.28354;3.65179
307;wait;100;5.89668e-05;2.296e-05;0.000968134
307;boundary;100;0.0699025;0.046797;0.185195
307;calc iter;100;3.8383;3.61936;4.07537
307;calc total;1;386.219;386.219;386.219
307;total;1;469.487;469.487;469.487
308;initialize;1;57.0739;57.0739;57.0739
308;async;100;0.310704;0.0216048;0.955359
308;inner;100;3.45278;2.98231;3.63832
308;wait;100;6.14557e-05;3.1049e-05;0.000934975
308;boundary;100;0.0736444;0.049278;0.170152
308;calc iter;100;3.83719;3.48349;4.34938
308;calc total;1;386.219;386.219;386.219
308;total;1;469.416;469.416;469.416
309;initialize;1;57.1125;57.1125;57.1125
309;async;100;0.344727;0.0161121;1.16029
309;inner;100;3.40966;2.81256;3.63922
309;wait;100;7.18863e-05;2.966e-05;0.000806477
309;boundary;100;0.0827109;0.0486457;0.170784
309;calc iter;100;3.83717;3.01926;4.73193
309;calc total;1;386.219;386.219;386.219
309;total;1;469.455;469.455;469.455
310;initialize;1;57.0819;57.0819;57.0819
310;async;100;0.304056;0.0138565;0.913355
310;inner;100;3.45785;3.10979;3.64949
310;wait;100;5.96637e-05;2.7569e-05;0.000951244
310;boundary;100;0.0750637;0.0483788;0.167624
310;calc iter;100;3.83703;3.43154;4.3383
310;calc total;1;386.219;386.219;386.219
310;total;1;469.424;469.424;469.424
311;initialize;1;57.096;57.096;57.096
311;async;100;0.362043;0.0390687;1.18642
311;inner;100;3.38757;2.6693;3.63688
311;wait;100;8.11123e-05;2.426e-05;0.000839496
311;boundary;100;0.0857135;0.0490482;0.170084
311;calc iter;100;3.83542;3.07757;4.55763
311;calc total;1;386.219;386.219;386.219
311;total;1;469.439;469.439;469.439
312;initialize;1;57.1443;57.1443;57.1443
312;async;100;0.300075;0.0169486;1.32848
312;inner;100;3.45686;2.70163;3.69701
312;wait;100;9.69707e-05;2.447e-05;0.00237985
312;boundary;100;0.0814569;0.046679;0.215274
312;calc iter;100;3.83849;2.97948;4.85419
312;calc total;1;386.219;386.219;386.219
312;total;1;469.487;469.487;469.487
313;initialize;1;57.1175;57.1175;57.1175
313;async;100;0.296937;0.0282909;1.68315
313;inner;100;3.4658;2.3688;3.70237
313;wait;100;8.5306e-05;3.1219e-05;0.00159473
313;boundary;100;0.0757716;0.0461129;0.20994
313;calc iter;100;3.8386;3.16479;4.70797
313;calc total;1;386.219;386.219;386.219
313;total;1;469.46;469.46;469.46
314;initialize;1;57.0779;57.0779;57.0779
314;async;100;0.259914;0.0263571;0.913977
314;inner;100;3.50808;3.09933;3.72191
314;wait;100;7.07412e-05;2.2469e-05;0.00158608
314;boundary;100;0.0705945;0.0461194;0.205005
314;calc iter;100;3.83866;3.43908;4.36234
314;calc total;1;386.219;386.219;386.219
314;total;1;469.421;469.421;469.421
315;initialize;1;57.1438;57.1438;57.1438
315;async;100;0.25997;0.0234342;0.889472
315;inner;100;3.51176;3.11021;3.73161
315;wait;100;7.25415e-05;2.175e-05;0.0023284
315;boundary;100;0.0668807;0.0457638;0.194146
315;calc iter;100;3.83868;3.52406;4.33881
315;calc total;1;386.219;386.219;386.219
315;total;1;469.486;469.486;469.486
316;initialize;1;57.1331;57.1331;57.1331
316;async;100;0.275737;0.0243077;1.64241
316;inner;100;3.48344;2.64862;3.69859
316;wait;100;7.40099e-05;2.3109e-05;0.0014262
316;boundary;100;0.0777338;0.0463686;0.218482
316;calc iter;100;3.83699;2.93641;5.0698
316;calc total;1;386.219;386.219;386.219
316;total;1;469.476;469.476;469.476
317;initialize;1;57.1488;57.1488;57.1488
317;async;100;0.278919;0.034165;0.691603
317;inner;100;3.48232;3.11862;3.69866
317;wait;100;7.99033e-05;2.969e-05;0.00166504
317;boundary;100;0.076168;0.0465134;0.224355
317;calc iter;100;3.83749;3.49564;4.11182
317;calc total;1;386.219;386.219;386.219
317;total;1;469.491;469.491;469.491
318;initialize;1;57.1028;57.1028;57.1028
318;async;100;0.268357;0.0261583;0.81401
318;inner;100;3.49584;3.12737;3.72513
318;wait;100;7.99058e-05;2.708e-05;0.00195122
318;boundary;100;0.0731492;0.0463662;0.200337
318;calc iter;100;3.83743;3.46611;4.32663
318;calc total;1;386.219;386.219;386.219
318;total;1;469.445;469.445;469.445
319;initialize;1;57.1463;57.1463;57.1463
319;async;100;0.348588;0.0193399;1.4751
319;inner;100;3.39213;2.66567;3.67218
319;wait;100;8.52214e-05;3.44e-05;0.000944965
319;boundary;100;0.0924424;0.0495555;0.155307
319;calc iter;100;3.83325;2.95367;4.93227
319;calc total;1;386.219;386.219;386.219
319;total;1;469.489;469.489;469.489
320;initialize;1;57.1033;57.1033;57.1033
320;async;100;0.413091;0.0275783;1.15561
320;inner;100;3.32967;2.78301;3.70388
320;wait;100;7.30039e-05;3.0929e-05;0.000993784
320;boundary;100;0.0919193;0.0480399;0.15809
320;calc iter;100;3.83475;3.17336;4.449
320;calc total;1;386.219;386.219;386.219
320;total;1;469.447;469.447;469.447
321;initialize;1;57.074;57.074;57.074
321;async;100;0.47187;0.0583253;1.80352
321;inner;100;3.26845;2.22012;3.67712
321;wait;100;7.98848e-05;3.417e-05;0.00100018
321;boundary;100;0.094427;0.0515027;0.162922
321;calc iter;100;3.83483;2.85666;5.03401
321;calc total;1;386.219;386.219;386.219
321;total;1;469.417;469.417;469.417
322;initialize;1;57.1119;57.1119;57.1119
322;async;100;0.356383;0.0310578;0.932185
322;inner;100;3.40004;2.90927;3.73912
322;wait;100;5.95698e-05;2.247e-05;0.000940215
322;boundary;100;0.0783955;0.0473031;0.159651
322;calc iter;100;3.83488;3.48413;4.26855
322;calc total;1;386.219;386.219;386.219
322;total;1;469.455;469.455;469.455
323;initialize;1;57.1132;57.1132;57.1132
323;async;100;0.351554;0.0296469;0.876974
323;inner;100;3.41032;2.92411;3.74235
323;wait;100;7.33486e-05;3.2719e-05;0.00157147
323;boundary;100;0.0729194;0.0473982;0.175606
323;calc iter;100;3.83487;3.46015;4.21613
323;calc total;1;386.219;386.219;386.219
323;total;1;469.456;469.456;469.456
324;initialize;1;57.0999;57.0999;57.0999
324;async;100;0.312323;0.0312981;0.722307
324;inner;100;3.44687;3.15639;3.8303
324;wait;100;7.42317e-05;3.4779e-05;0.000993674
324;boundary;100;0.0725564;0.046541;0.15741
324;calc iter;100;3.83182;3.51603;4.19165
324;calc total;1;386.219;386.219;386.219
324;total;1;469.443;469.443;469.443
325;initialize;1;57.0675;57.0675;57.0675
325;async;100;0.306915;0.0295755;0.681108
325;inner;100;3.4568;3.1728;3.85408
325;wait;100;5.92385e-05;2.45e-05;0.000781167
325;boundary;100;0.06797;0.0462929;0.165702
325;calc iter;100;3.83175;3.57898;4.18451
325;calc total;1;386.219;386.219;386.219
325;total;1;469.41;469.41;469.41
326;initialize;1;57.1019;57.1019;57.1019
326;async;100;0.30236;0.0283304;0.669194
326;inner;100;3.46023;3.17866;3.84314
326;wait;100;5.4631e-05;2.5269e-05;0.000942235
326;boundary;100;0.069242;0.0467007;0.175277
326;calc iter;100;3.83189;3.51361;4.16888
326;calc total;1;386.219;386.219;386.219
326;total;1;469.445;469.445;469.445
327;initialize;1;57.1025;57.1025;57.1025
327;async;100;0.383343;0.0313447;1.24898
327;inner;100;3.35783;2.58385;3.74179
327;wait;100;8.48124e-05;2.9479e-05;0.00110428
327;boundary;100;0.0843956;0.0469508;0.138764
327;calc iter;100;3.82565;3.24891;4.87321
327;calc total;1;386.219;386.219;386.219
327;total;1;469.445;469.445;469.445
328;initialize;1;57.1388;57.1388;57.1388
328;async;100;0.298666;0.0191739;1.08866
328;inner;100;3.4519;2.92435;3.68768
328;wait;100;9.78956e-05;3.861e-05;0.00175991
328;boundary;100;0.0844292;0.049191;0.160995
328;calc iter;100;3.8351;3.38231;4.42185
328;calc total;1;386.219;386.219;386.219
328;total;1;469.481;469.481;469.481
329;initialize;1;57.0885;57.0885;57.0885
329;async;100;0.321224;0.0206956;0.855738
329;inner;100;3.42346;2.95034;3.69122
329;wait;100;8.79538e-05;2.9599e-05;0.00131353
329;boundary;100;0.0902227;0.0473655;0.166703
329;calc iter;100;3.835;3.3343;4.42677
329;calc total;1;386.219;386.219;386.219
329;total;1;469.432;469.432;469.432
330;initialize;1;57.0705;57.0705;57.0705
330;async;100;0.278382;0.0252138;0.646067
330;inner;100;3.48362;3.14602;3.71851
330;wait;100;7.64639e-05;2.4189e-05;0.00220931
330;boundary;100;0.0730694;0.0463897;0.159446
330;calc iter;100;3.83515;3.30678;4.19392
330;calc total;1;386.219;386.219;386.219
330;total;1;469.414;469.414;469.414
331;initialize;1;57.1384;57.1384;57.1384
331;async;100;0.278381;0.027818;0.646822
331;inner;100;3.48459;3.14743;3.71902
331;wait;100;6.82025e-05;2.379e-05;0.00169831
331;boundary;100;0.0721119;0.0462613;0.178868
331;calc iter;100;3.83515;3.37656;4.19391
331;calc total;1;386.219;386.219;386.219
331;total;1;469.481;469.481;469.481
332;initialize;1;57.0855;57.0855;57.0855
332;async;100;0.287092;0.0117417;1.06585
332;inner;100;3.47122;2.84066;3.70003
332;wait;100;7.88631e-05;2.584e-05;0.00137444
332;boundary;100;0.0736431;0.0465814;0.180734
332;calc iter;100;3.83204;3.24197;4.43639
332;calc total;1;386.219;386.219;386.219
332;total;1;469.428;469.428;469.428
333;initialize;1;57.0933;57.0933;57.0933
333;async;100;0.30132;0.0200157;1.34395
333;inner;100;3.44465;2.58997;3.70663
333;wait;100;8.62044e-05;2.49e-05;0.00101027
333;boundary;100;0.0770197;0.0464134;0.182379
333;calc iter;100;3.82308;3.15152;4.2656
333;calc total;1;386.219;386.219;386.219
333;total;1;469.436;469.436;469.436
334;initialize;1;57.1333;57.1333;57.1333
334;async;100;0.285099;0.0138286;1.02452
334;inner;100;3.47377;2.85162;3.72268
334;wait;100;6.36523e-05;2.6519e-05;0.000999954
334;boundary;100;0.0720198;0.0464373;0.174558
334;calc iter;100;3.83095;3.27265;4.38181
334;calc total;1;386.219;386.219;386.219
334;total;1;469.476;469.476;469.476
335;initialize;1;57.072;57.072;57.072
335;async;100;0.321471;0.0140284;1.40799
335;inner;100;3.42539;2.6419;3.68543
335;wait;100;8.66242e-05;2.607e-05;0.00146262
335;boundary;100;0.0850418;0.0484555;0.166074
335;calc iter;100;3.83199;3.14699;4.78062
335;calc total;1;386.219;386.219;386.219
335;total;1;469.415;469.415;469.415
336;initialize;1;57.122;57.122;57.122
336;async;100;0.427649;0.105013;0.929329
336;inner;100;3.32121;2.93677;3.65066
336;wait;100;8.94522e-05;3.03e-05;0.000970215
336;boundary;100;0.0881945;0.0598215;0.127282
336;calc iter;100;3.83715;3.19337;4.29993
336;calc total;1;386.219;386.219;386.219
336;total;1;469.464;469.464;469.464
337;initialize;1;57.034;57.034;57.034
337;async;100;0.389841;0.107531;0.848261
337;inner;100;3.37113;2.96982;3.64785
337;wait;100;7.67256e-05;3.2539e-05;0.000938985
337;boundary;100;0.0780088;0.0585128;0.125787
337;calc iter;100;3.83905;3.36613;4.18316
337;calc total;1;386.219;386.219;386.219
337;total;1;469.376;469.376;469.376
338;initialize;1;57.1309;57.1309;57.1309
338;async;100;0.364261;0.0575405;0.745009
338;inner;100;3.40448;3.07396;3.66235
338;wait;100;6.38646e-05;2.857e-05;0.000883325
338;boundary;100;0.070387;0.0572385;0.136288
338;calc iter;100;3.8392;3.60688;4.13236
338;calc total;1;386.219;386.219;386.219
338;total;1;469.473;469.473;469.473
339;initialize;1;57.1329;57.1329;57.1329
339;async;100;0.366569;0.0919843;0.743567
339;inner;100;3.40437;3.06989;3.66007
339;wait;100;6.19846e-05;2.769e-05;0.00100128
339;boundary;100;0.0681854;0.056979;0.12809
339;calc iter;100;3.83919;3.58447;4.12819
339;calc total;1;386.219;386.219;386.219
339;total;1;469.475;469.475;469.475
340;initialize;1;57.0804;57.0804;57.0804
340;async;100;0.391066;0.0767041;0.934432
340;inner;100;3.36766;2.91105;3.65763
340;wait;100;6.03243e-05;2.682e-05;0.000888826
340;boundary;100;0.0796136;0.0539276;0.11676
340;calc iter;100;3.8384;3.47952;4.2945
340;calc total;1;386.219;386.219;386.219
340;total;1;469.423;469.423;469.423
341;initialize;1;57.1055;57.1055;57.1055
341;async;100;0.416768;0.0651128;1.32722
341;inner;100;3.33935;2.53054;3.66518
341;wait;100;6.86107e-05;2.8699e-05;0.000926786
341;boundary;100;0.0788635;0.0550352;0.115911
341;calc iter;100;3.83505;3.4493;4.32951
341;calc total;1;386.219;386.219;386.219
341;total;1;469.448;469.448;469.448
342;initialize;1;57.0553;57.0553;57.0553
342;async;100;0.395876;0.0688532;1.00725
342;inner;100;3.36793;2.91499;3.67336
342;wait;100;6.32312e-05;2.9739e-05;0.000897006
342;boundary;100;0.0743937;0.0533405;0.107073
342;calc iter;100;3.83827;3.59209;4.3611
342;calc total;1;386.219;386.219;386.219
342;total;1;469.398;469.398;469.398
343;initialize;1;57.1391;57.1391;57.1391
343;async;100;0.490612;0.0503118;1.21442
343;inner;100;3.25627;2.57208;3.65038
343;wait;100;8.67531e-05;3.8629e-05;0.00108019
343;boundary;100;0.0904331;0.0708427;0.118724
343;calc iter;100;3.8374;3.42557;4.37267
343;calc total;1;386.219;386.219;386.219
343;total;1;469.482;469.482;469.482
344;initialize;1;57.1225;57.1225;57.1225
344;async;100;0.34281;0.0158237;0.786943
344;inner;100;3.41881;3.05902;3.69173
344;wait;100;9.23853e-05;3.5269e-05;0.000941075
344;boundary;100;0.0807423;0.0475398;0.180585
344;calc iter;100;3.84246;3.47462;4.19376
344;calc total;1;386.219;386.219;386.219
344;total;1;469.465;469.465;469.465
345;initialize;1;57.1426;57.1426;57.1426
345;async;100;0.330373;0.0734847;0.693833
345;inner;100;3.4433;3.09149;3.68885
345;wait;100;7.45526e-05;2.345e-05;0.00111178
345;boundary;100;0.0687748;0.0468471;0.181058
345;calc iter;100;3.84252;3.78307;3.99226
345;calc total;1;386.219;386.219;386.219
345;total;1;469.486;469.486;469.486
346;initialize;1;57.1422;57.1422;57.1422
346;async;100;0.336395;0.0630795;0.708001
346;inner;100;3.44365;3.09211;3.70172
346;wait;100;6.28987e-05;2.244e-05;0.00133901
346;boundary;100;0.0625071;0.0457553;0.18122
346;calc iter;100;3.84261;3.77585;4.01358
346;calc total;1;386.219;386.219;386.219
346;total;1;469.485;469.485;469.485
347;initialize;1;57.0665;57.0665;57.0665
347;async;100;0.336256;0.0710334;0.718693
347;inner;100;3.44221;3.0915;3.69942
347;wait;100;5.8547e-05;2.086e-05;0.0014072
347;boundary;100;0.0641285;0.045387;0.18078
347;calc iter;100;3.84266;3.77601;4.00779
347;calc total;1;386.219;386.219;386.219
347;total;1;469.409;469.409;469.409
348;initialize;1;57.0685;57.0685;57.0685
348;async;100;0.339045;0.0241376;0.753876
348;inner;100;3.43387;3.08921;3.68865
348;wait;100;6.77839e-05;2.482e-05;0.00106743
348;boundary;100;0.0685171;0.0563186;0.180918
348;calc iter;100;3.84151;3.70481;3.99933
348;calc total;1;386.219;386.219;386.219
348;total;1;469.411;469.411;469.411
349;initialize;1;57.1488;57.1488;57.1488
349;async;100;0.341193;0.041048;0.822347
349;inner;100;3.41848;3.03928;3.68894
349;wait;100;8.06082e-05;3.011e-05;0.000833386
349;boundary;100;0.0813958;0.0564358;0.180199
349;calc iter;100;3.84115;3.53102;4.18534
349;calc total;1;386.219;386.219;386.219
349;total;1;469.491;469.491;469.491
350;initialize;1;57.1488;57.1488;57.1488
350;async;100;0.335748;0.0467817;0.783658
350;inner;100;3.43321;3.09244;3.70049
350;wait;100;6.45218e-05;2.419e-05;0.0011626
350;boundary;100;0.072439;0.054826;0.181657
350;calc iter;100;3.84147;3.47798;4.13883
350;calc total;1;386.219;386.219;386.219
350;total;1;469.491;469.491;469.491
351;initialize;1;57.1209;57.1209;57.1209
351;async;100;0.357699;0.0437625;1.01101
351;inner;100;3.39717;2.80818;3.68249
351;wait;100;9.80826e-05;3.3749e-05;0.00114299
351;boundary;100;0.0855276;0.0588746;0.17973
351;calc iter;100;3.8405;3.5941;4.26679
351;calc total;1;386.219;386.219;386.219
351;total;1;469.463;469.463;469.463
352;initialize;1;57.1483;57.1483;57.1483
352;async;100;0.317915;0.0789355;0.683595
352;inner;100;3.44257;3.17535;3.62744
352;wait;100;7.99153e-05;3.545e-05;0.000961495
352;boundary;100;0.0875406;0.060333;0.135025
352;calc iter;100;3.84811;3.54472;4.22113
352;calc total;1;386.219;386.219;386.219
352;total;1;469.491;469.491;469.491
353;initialize;1;57.1375;57.1375;57.1375
353;async;100;0.295723;0.0697534;0.664013
353;inner;100;3.47523;3.21047;3.64187
353;wait;100;7.00793e-05;3.4509e-05;0.000961755
353;boundary;100;0.077217;0.0587362;0.165072
353;calc iter;100;3.84824;3.63231;4.13613
353;calc total;1;386.219;386.219;386.219
353;total;1;469.48;469.48;469.48
354;initialize;1;57.0749;57.0749;57.0749
354;async;100;0.276266;0.0676243;0.436816
354;inner;100;3.50526;3.3943;3.6541
354;wait;100;5.65587e-05;2.729e-05;0.000771327
354;boundary;100;0.0669334;0.0563859;0.170709
354;calc iter;100;3.84852;3.73263;3.99423
354;calc total;1;386.219;386.219;386.219
354;total;1;469.417;469.417;469.417
355;initialize;1;57.1313;57.1313;57.1313
355;async;100;0.29001;0.0730293;0.456242
355;inner;100;3.49708;3.39004;3.65305
355;wait;100;5.68878e-05;2.693e-05;0.00101471
355;boundary;100;0.0614488;0.0554121;0.161124
355;calc iter;100;3.8486;3.73474;3.98792
355;calc total;1;386.219;386.219;386.219
355;total;1;469.474;469.474;469.474
356;initialize;1;57.141;57.141;57.141
356;async;100;0.335925;0.102047;0.516699
356;inner;100;3.43038;3.27684;3.64214
356;wait;100;5.90522e-05;2.8299e-05;0.000866906
356;boundary;100;0.0804594;0.0625157;0.161261
356;calc iter;100;3.84682;3.66232;4.09773
356;calc total;1;386.219;386.219;386.219
356;total;1;469.484;469.484;469.484
357;initialize;1;57.1029;57.1029;57.1029
357;async;100;0.353787;0.0982523;0.691343
357;inner;100;3.407;3.1789;3.64161
357;wait;100;6.30074e-05;3.304e-05;0.000681219
357;boundary;100;0.0858386;0.0564626;0.16298
357;calc iter;100;3.84669;3.69879;4.21949
357;calc total;1;386.219;386.219;386.219
357;total;1;469.446;469.446;469.446
358;initialize;1;57.0319;57.0319;57.0319
358;async;100;0.348642;0.0832292;0.722151
358;inner;100;3.41762;3.11521;3.65267
358;wait;100;6.71346e-05;2.77e-05;0.000930125
358;boundary;100;0.0808206;0.057404;0.159026
358;calc iter;100;3.84715;3.60694;4.26654
358;calc total;1;386.219;386.219;386.219
358;total;1;469.375;469.375;469.375
359;initialize;1;57.1414;57.1414;57.1414
359;async;100;0.405706;0.107595;0.628149
359;inner;100;3.3511;3.18353;3.61756
359;wait;100;7.28242e-05;3.3579e-05;0.000885806
359;boundary;100;0.0890035;0.0698803;0.120351
359;calc iter;100;3.84589;3.49581;4.18223
359;calc total;1;386.219;386.219;386.219
359;total;1;469.484;469.484;469.484
360;initialize;1;57.0984;57.0984;57.0984
360;async;100;0.223204;0.0194339;0.504918
360;inner;100;3.54636;3.32653;3.6728
360;wait;100;9.62107e-05;2.994e-05;0.000875956
360;boundary;100;0.0800063;0.0489794;0.159773
360;calc iter;100;3.84966;3.58155;4.14396
360;calc total;1;386.219;386.219;386.219
360;total;1;469.441;469.441;469.441
361;initialize;1;57.1484;57.1484;57.1484
361;async;100;0.215783;0.0712859;0.356439
361;inner;100;3.57159;3.48787;3.64903
361;wait;100;7.75167e-05;2.943e-05;0.000953824
361;boundary;100;0.0623458;0.0488991;0.14194
361;calc iter;100;3.8498;3.77053;4.0139
361;calc total;1;386.219;386.219;386.219
361;total;1;469.491;469.491;469.491
362;initialize;1;57.1483;57.1483;57.1483
362;async;100;0.21834;0.0407335;0.299214
362;inner;100;3.57261;3.53267;3.7012
362;wait;100;6.68054e-05;2.411e-05;0.00211565
362;boundary;100;0.0588704;0.0478975;0.174869
362;calc iter;100;3.84988;3.76179;3.99551
362;calc total;1;386.219;386.219;386.219
362;total;1;469.491;469.491;469.491
363;initialize;1;57.1486;57.1486;57.1486
363;async;100;0.218187;0.0822872;0.304851
363;inner;100;3.57347;3.52896;3.69693
363;wait;100;5.7442e-05;2.3809e-05;0.000919795
363;boundary;100;0.0581207;0.0473235;0.139776
363;calc iter;100;3.84983;3.76974;3.9851
363;calc total;1;386.219;386.219;386.219
363;total;1;469.491;469.491;469.491
364;initialize;1;57.1406;57.1406;57.1406
364;async;100;0.208603;0.0445964;0.279324
364;inner;100;3.57676;3.52919;3.72117
364;wait;100;6.94593e-05;2.5879e-05;0.00123225
364;boundary;100;0.0643197;0.0505954;0.159536
364;calc iter;100;3.84975;3.77741;4.00598
364;calc total;1;386.219;386.219;386.219
364;total;1;469.484;469.484;469.484
365;initialize;1;57.0583;57.0583;57.0583
365;async;100;0.210576;0.0376815;0.40154
365;inner;100;3.56925;3.45989;3.72111
365;wait;100;8.13472e-05;3.1759e-05;0.00119066
365;boundary;100;0.0697168;0.049237;0.162811
365;calc iter;100;3.84962;3.72519;4.03532
365;calc total;1;386.219;386.219;386.219
365;total;1;469.401;469.401;469.401
366;initialize;1;57.0752;57.0752;57.0752
366;async;100;0.213313;0.0312362;0.421481
366;inner;100;3.56496;3.39502;3.72449
366;wait;100;8.45182e-05;3.0389e-05;0.00157917
366;boundary;100;0.0713594;0.0489633;0.162306
366;calc iter;100;3.84972;3.66344;4.0667
366;calc total;1;386.219;386.219;386.219
366;total;1;469.418;469.418;469.418
367;initialize;1;57.1488;57.1488;57.1488
367;async;100;0.208644;0.0261765;0.470433
367;inner;100;3.56052;3.36202;3.70941
367;wait;100;9.92462e-05;2.6149e-05;0.00167288
367;boundary;100;0.0803095;0.0515645;0.164007
367;calc iter;100;3.84958;3.61089;4.09969
367;calc total;1;386.219;386.219;386.219
367;total;1;469.491;469.491;469.491
368;initialize;1;57.1212;57.1212;57.1212
368;async;100;0.464121;0.0405039;1.23315
368;inner;100;3.29382;2.75535;3.64426
368;wait;100;9.53809e-05;2.596e-05;0.000904575
368;boundary;100;0.0872161;0.0607138;0.191286
368;calc iter;100;3.84526;3.29131;4.30331
368;calc total;1;386.219;386.219;386.219
368;total;1;469.464;469.464;469.464
369;initialize;1;57.1396;57.1396;57.1396
369;async;100;0.450518;0.0860734;0.859545
369;inner;100;3.32133;2.97784;3.62126
369;wait;100;7.88389e-05;3.9939e-05;0.000939585
369;boundary;100;0.0733189;0.0601735;0.177659
369;calc iter;100;3.84525;3.69298;3.96625
369;calc total;1;386.219;386.219;386.219
369;total;1;469.482;469.482;469.482
370;initialize;1;57.136;57.136;57.136
370;async;100;0.443756;0.0338379;0.862951
370;inner;100;3.32834;2.98484;3.65774
370;wait;100;7.9827e-05;2.5629e-05;0.0019579
370;boundary;100;0.0731697;0.0568751;0.195869
370;calc iter;100;3.84535;3.68988;3.97724
370;calc total;1;386.219;386.219;386.219
370;total;1;469.479;469.479;469.479
371;initialize;1;57.1479;57.1479;57.1479
371;async;100;0.43668;0.033249;0.850186
371;inner;100;3.33393;2.98994;3.69589
371;wait;100;6.63184e-05;2.391e-05;0.0014244
371;boundary;100;0.0746635;0.0576559;0.188166
371;calc iter;100;3.84534;3.6925;3.97454
371;calc total;1;386.219;386.219;386.219
371;total;1;469.491;469.491;469.491
372;initialize;1;57.0785;57.0785;57.0785
372;async;100;0.439661;0.0306772;0.812722
372;inner;100;3.33316;2.99741;3.69851
372;wait;100;8.13299e-05;2.8209e-05;0.00197044
372;boundary;100;0.0724161;0.0594556;0.196157
372;calc iter;100;3.84532;3.68449;3.98856
372;calc total;1;386.219;386.219;386.219
372;total;1;469.422;469.422;469.422
373;initialize;1;57.0932;57.0932;57.0932
373;async;100;0.437521;0.0418603;0.809292
373;inner;100;3.32743;2.99527;3.68118
373;wait;100;8.78713e-05;3.0079e-05;0.00165973
373;boundary;100;0.080219;0.0459041;0.189056
373;calc iter;100;3.84526;3.64646;4.07159
373;calc total;1;386.219;386.219;386.219
373;total;1;469.437;469.437;469.437
374;initialize;1;57.0671;57.0671;57.0671
374;async;100;0.440555;0.0276653;0.87197
374;inner;100;3.32444;2.98903;3.71608
374;wait;100;8.61378e-05;2.445e-05;0.001836
374;boundary;100;0.0802845;0.045073;0.193952
374;calc iter;100;3.84537;3.40885;4.26982
374;calc total;1;386.219;386.219;386.219
374;total;1;469.41;469.41;469.41
375;initialize;1;57.1364;57.1364;57.1364
375;async;100;0.450781;0.0424809;1.18257
375;inner;100;3.31011;2.80707;3.64492
375;wait;100;9.81382e-05;4.241e-05;0.00102884
375;boundary;100;0.0841107;0.053544;0.190295
375;calc iter;100;3.8451;3.09872;4.52579
375;calc total;1;386.219;386.219;386.219
375;total;1;469.48;469.48;469.48
376;initialize;1;57.1312;57.1312;57.1312
376;async;100;0.537714;0.0602909;2.32729
376;inner;100;3.21463;1.58063;3.63021
376;wait;100;7.64269e-05;3.7539e-05;0.000957065
376;boundary;100;0.088578;0.0597914;0.166775
376;calc iter;100;3.841;1.83704;5.44899
376;calc total;1;386.219;386.219;386.219
376;total;1;469.474;469.474;469.474
377;initialize;1;57.1099;57.1099;57.1099
377;async;100;0.486629;0.0508021;1.28704
377;inner;100;3.27685;2.49125;3.63152
377;wait;100;7.50348e-05;3.7179e-05;0.000843826
377;boundary;100;0.0774049;0.0591638;0.168221
377;calc iter;100;3.84097;3.18168;4.39676
377;calc total;1;386.219;386.219;386.219
377;total;1;469.453;469.453;469.453
378;initialize;1;57.0771;57.0771;57.0771
378;async;100;0.471952;0.0619281;1.28356
378;inner;100;3.29505;2.52486;3.64533
378;wait;100;6.94363e-05;3.089e-05;0.000883386
378;boundary;100;0.073968;0.056962;0.175153
378;calc iter;100;3.84104;3.18536;4.41414
378;calc total;1;386.219;386.219;386.219
378;total;1;469.42;469.42;469.42
379;initialize;1;57.0899;57.0899;57.0899
379;async;100;0.474711;0.0527756;1.27909
379;inner;100;3.29385;2.52301;3.64278
379;wait;100;6.39791e-05;2.741e-05;0.000959244
379;boundary;100;0.0724108;0.0588405;0.17357
379;calc iter;100;3.84104;3.17704;4.40803
379;calc total;1;386.219;386.219;386.219
379;total;1;469.433;469.433;469.433
380;initialize;1;57.0809;57.0809;57.0809
380;async;100;0.484175;0.0913853;0.928995
380;inner;100;3.28029;2.82005;3.6121
380;wait;100;6.59157e-05;3.0019e-05;0.000832777
380;boundary;100;0.0757417;0.0572723;0.144792
380;calc iter;100;3.84028;3.39605;4.20341
380;calc total;1;386.219;386.219;386.219
380;total;1;469.423;469.423;469.423
381;initialize;1;57.1451;57.1451;57.1451
381;async;100;0.502501;0.0843318;1.294
381;inner;100;3.25692;2.68545;3.62051
381;wait;100;6.70082e-05;2.763e-05;0.000950725
381;boundary;100;0.0805507;0.0578856;0.147485
381;calc iter;100;3.84004;3.08429;4.61826
381;calc total;1;386.219;386.219;386.219
381;total;1;469.488;469.488;469.488
384;initialize;1;57.0562;57.0562;57.0562
384;async;100;0.607051;0.0161779;2.52828
384;inner;100;3.14259;1.93007;3.5542
384;wait;100;8.49656e-05;3.468e-05;0.00101479
384;boundary;100;0.0822295;0.0511455;0.144106
384;calc iter;100;3.83196;2.05208;5.64992
384;calc total;1;386.219;386.219;386.219
384;total;1;469.402;469.402;469.402
385;initialize;1;57.0843;57.0843;57.0843
385;async;100;0.597905;0.0647533;1.49334
385;inner;100;3.16187;2.46127;3.54632
385;wait;100;7.49121e-05;3.851e-05;0.00104395
385;boundary;100;0.0717709;0.0472996;0.141613
385;calc iter;100;3.83162;3.0419;4.56536
385;calc total;1;386.219;386.219;386.219
385;total;1;469.43;469.43;469.43
386;initialize;1;57.0522;57.0522;57.0522
386;async;100;0.586227;0.0939397;1.446
386;inner;100;3.18153;2.55174;3.55535
386;wait;100;5.7797e-05;2.787e-05;0.000839883
386;boundary;100;0.0639772;0.0470149;0.151486
386;calc iter;100;3.8318;2.94992;4.51356
386;calc total;1;386.219;386.219;386.219
386;total;1;469.398;469.398;469.398
387;initialize;1;57.0767;57.0767;57.0767
387;async;100;0.574798;0.0979017;1.43788
387;inner;100;3.19494;2.5728;3.55351
387;wait;100;5.55958e-05;2.8699e-05;0.000799093
387;boundary;100;0.0620388;0.0465886;0.140265
387;calc iter;100;3.83183;2.93544;4.51262
387;calc total;1;386.219;386.219;386.219
387;total;1;469.422;469.422;469.422
388;initialize;1;57.1042;57.1042;57.1042
388;async;100;0.71706;0.103286;1.81404
388;inner;100;3.03115;2.12755;3.49577
388;wait;100;6.04907e-05;2.8509e-05;0.00113397
388;boundary;100;0.0795741;0.0555503;0.109511
388;calc iter;100;3.82785;2.66919;4.75231
388;calc total;1;386.219;386.219;386.219
388;total;1;469.449;469.449;469.449
389;initialize;1;57.0933;57.0933;57.0933
389;async;100;0.773335;0.0977629;2.56846
389;inner;100;2.96306;1.64489;3.48026
389;wait;100;7.0368e-05;3.284e-05;0.00121121
389;boundary;100;0.0897125;0.0572708;0.115361
389;calc iter;100;3.82618;2.32885;5.45889
389;calc total;1;386.219;386.219;386.219
389;total;1;469.438;469.438;469.438
390;initialize;1;57.0641;57.0641;57.0641
390;async;100;0.711643;0.110731;1.78133
390;inner;100;3.03829;2.11881;3.50739
390;wait;100;5.30194e-05;2.609e-05;0.000878103
390;boundary;100;0.0772029;0.0554992;0.104881
390;calc iter;100;3.82719;2.6722;4.66869
390;calc total;1;386.219;386.219;386.219
390;total;1;469.409;469.409;469.409
391;initialize;1;57.0607;57.0607;57.0607
391;async;100;0.895199;0.0456483;3.02953
391;inner;100;2.84156;1.32143;3.49662
391;wait;100;7.47964e-05;3.6549e-05;0.000863883
391;boundary;100;0.0885991;0.0643895;0.0980125
391;calc iter;100;3.82543;1.50198;5.86685
391;calc total;1;386.219;386.219;386.219
391;total;1;469.406;469.406;469.406
392;initialize;1;57.0617;57.0617;57.0617
392;async;100;0.489371;0.0237271;2.47047
392;inner;100;3.27643;1.87012;3.56978
392;wait;100;9.46687e-05;3.209e-05;0.00129291
392;boundary;100;0.069255;0.0471339;0.170851
392;calc iter;100;3.83515;2.002;5.53187
392;calc total;1;386.219;386.219;386.219
392;total;1;469.406;469.406;469.406
393;initialize;1;57.0744;57.0744;57.0744
393;async;100;0.470937;0.107959;0.900653
393;inner;100;3.30402;2.90106;3.56769
393;wait;100;7.56852e-05;2.7079e-05;0.0010782
393;boundary;100;0.0600722;0.0461791;0.172752
393;calc iter;100;3.83511;3.57251;4.10238
393;calc total;1;386.219;386.219;386.219
393;total;1;469.42;469.42;469.42
394;initialize;1;57.1042;57.1042;57.1042
394;async;100;0.472061;0.0417413;0.913782
394;inner;100;3.30357;2.90711;3.58341
394;wait;100;6.19702e-05;2.3499e-05;0.00174719
394;boundary;100;0.059499;0.0465792;0.16805
394;calc iter;100;3.83519;3.40918;4.13088
394;calc total;1;386.219;386.219;386.219
394;total;1;469.449;469.449;469.449
395;initialize;1;57.0479;57.0479;57.0479
395;async;100;0.469613;0.106434;0.914697
395;inner;100;3.30626;2.90775;3.57456
395;wait;100;5.40248e-05;2.11e-05;0.000910472
395;boundary;100;0.0592695;0.0464048;0.171989
395;calc iter;100;3.8352;3.57464;4.09811
395;calc total;1;386.219;386.219;386.219
395;total;1;469.393;469.393;469.393
396;initialize;1;57.0717;57.0717;57.0717
396;async;100;0.491594;0.0976274;1.25123
396;inner;100;3.27681;2.67538;3.53265
396;wait;100;6.73498e-05;2.276e-05;0.000951552
396;boundary;100;0.0664079;0.0465643;0.160902
396;calc iter;100;3.83488;3.42788;4.6221
396;calc total;1;386.219;386.219;386.219
396;total;1;469.416;469.416;469.416
397;initialize;1;57.0768;57.0768;57.0768
397;async;100;0.557707;0.0252494;3.12812
397;inner;100;3.20162;1.48456;3.54752
397;wait;100;8.59895e-05;2.27e-05;0.000903082
397;boundary;100;0.0754281;0.0471358;0.144583
397;calc iter;100;3.83485;2.27141;6.49678
397;calc total;1;386.219;386.219;386.219
397;total;1;469.422;469.422;469.422
398;initialize;1;57.0776;57.0776;57.0776
398;async;100;0.494068;0.123747;1.24946
398;inner;100;3.2743;2.68523;3.56992
398;wait;100;5.75148e-05;2.598e-05;0.000907172
398;boundary;100;0.0664084;0.046596;0.17143
398;calc iter;100;3.83483;3.35763;4.60788
398;calc total;1;386.219;386.219;386.219
398;total;1;469.422;469.422;469.422
399;initialize;1;57.0713;57.0713;57.0713
399;async;100;0.523433;0.0221997;1.95053
399;inner;100;3.23231;2.2305;3.55809
399;wait;100;8.95187e-05;3.661e-05;0.00119666
399;boundary;100;0.0783358;0.0464891;0.16689
399;calc iter;100;3.83417;2.38969;4.9999
399;calc total;1;386.219;386.219;386.219
399;total;1;469.416;469.416;469.416
400;initialize;1;57.0681;57.0681;57.0681
400;async;100;0.557393;0.0128187;1.49539
400;inner;100;3.18673;2.57228;3.50478
400;wait;100;8.05407e-05;3.4379e-05;0.000953362
400;boundary;100;0.0791756;0.046788;0.120654
400;calc iter;100;3.82338;2.70202;4.7753
400;calc total;1;386.219;386.219;386.219
400;total;1;469.414;469.414;469.414
401;initialize;1;57.0685;57.0685;57.0685
401;async;100;0.536545;0.0603235;1.05467
401;inner;100;3.22511;2.75016;3.52493
401;wait;100;7.21972e-05;3.0739e-05;0.000865993
401;boundary;100;0.0696947;0.0473378;0.157532
401;calc iter;100;3.83143;3.17811;4.40964
401;calc total;1;386.219;386.219;386.219
401;total;1;469.414;469.414;469.414
402;initialize;1;57.067;57.067;57.067
402;async;100;0.516434;0.0908584;0.874426
402;inner;100;3.25212;2.92442;3.51602
402;wait;100;5.58056e-05;2.282e-05;0.000969062
402;boundary;100;0.0632549;0.0470963;0.130538
402;calc iter;100;3.83187;3.42749;4.24024
402;calc total;1;386.219;386.219;386.219
402;total;1;469.412;469.412;469.412
403;initialize;1;57.0672;57.0672;57.0672
403;async;100;0.511728;0.0851352;0.869761
403;inner;100;3.25367;2.9309;3.53422
403;wait;100;5.2376e-05;2.229e-05;0.000799074
403;boundary;100;0.0665037;0.0468694;0.154512
403;calc iter;100;3.83195;3.4452;4.24068
403;calc total;1;386.219;386.219;386.219
403;total;1;469.412;469.412;469.412
404;initialize;1;57.1034;57.1034;57.1034
404;async;100;0.60935;0.0639978;1.47477
404;inner;100;3.15112;2.67269;3.49564
404;wait;100;6.37426e-05;3.227e-05;0.000953212
404;boundary;100;0.0735591;0.0526846;0.104194
404;calc iter;100;3.83409;3.11799;4.65406
404;calc total;1;386.219;386.219;386.219
404;total;1;469.449;469.449;469.449
405;initialize;1;57.1034;57.1034;57.1034
405;async;100;0.664219;0.0278405;1.68278
405;inner;100;3.09006;2.20058;3.51952
405;wait;100;7.77854e-05;3.4179e-05;0.000915733
405;boundary;100;0.0796044;0.0540137;0.144329
405;calc iter;100;3.83396;2.95701;4.56097
405;calc total;1;386.219;386.219;386.219
405;total;1;469.449;469.449;469.449
406;initialize;1;57.0826;57.0826;57.0826
406;async;100;0.596832;0.0199302;1.31335
406;inner;100;3.16778;2.67419;3.53175
406;wait;100;5.56765e-05;2.716e-05;0.000834174
406;boundary;100;0.0694056;0.0526855;0.158543
406;calc iter;100;3.83408;2.97328;4.5517
406;calc total;1;386.219;386.219;386.219
406;total;1;469.428;469.428;469.428
407;initialize;1;57.077;57.077;57.077
407;async;100;0.687419;0.0336872;1.64387
407;inner;100;3.0624;2.48915;3.51791
407;wait;100;7.2777e-05;3.336e-05;0.000844123
407;boundary;100;0.084047;0.0598574;0.145271
407;calc iter;100;3.83394;2.61688;5.13453
407;calc total;1;386.219;386.219;386.219
407;total;1;469.423;469.423;469.423
408;initialize;1;57.1039;57.1039;57.1039
408;async;100;0.458746;0.0118814;2.34737
408;inner;100;3.30155;2.02982;3.60669
408;wait;100;8.81035e-05;2.403e-05;0.00207911
408;boundary;100;0.073674;0.0454011;0.153042
408;calc iter;100;3.83406;2.15061;5.67177
408;calc total;1;386.219;386.219;386.219
408;total;1;469.449;469.449;469.449
409;initialize;1;57.1039;57.1039;57.1039
409;async;100;0.425168;0.112444;1.09819
409;inner;100;3.34492;2.89487;3.58983
409;wait;100;7.62819e-05;3.038e-05;0.00156664
409;boundary;100;0.0639395;0.0462626;0.166145
409;calc iter;100;3.83411;3.36924;4.41749
409;calc total;1;386.219;386.219;386.219
409;total;1;469.449;469.449;469.449
410;initialize;1;57.0673;57.0673;57.0673
410;async;100;0.420812;0.115235;1.02327
410;inner;100;3.35635;2.95158;3.63709
410;wait;100;6.27356e-05;2.338e-05;0.00180265
410;boundary;100;0.0569502;0.0453625;0.13179
410;calc iter;100;3.83418;3.50401;4.34188
410;calc total;1;386.219;386.219;386.219
410;total;1;469.412;469.412;469.412
411;initialize;1;57.077;57.077;57.077
411;async;100;0.419093;0.0943768;1.03106
411;inner;100;3.35684;2.94659;3.55803
411;wait;100;5.85408e-05;2.384e-05;0.00100087
411;boundary;100;0.0581933;0.0455782;0.158175
411;calc iter;100;3.83418;3.49982;4.34861
411;calc total;1;386.219;386.219;386.219
411;total;1;469.422;469.422;469.422
412;initialize;1;57.0734;57.0734;57.0734
412;async;100;0.433532;0.0917867;0.948612
412;inner;100;3.33202;2.93975;3.55964
412;wait;100;6.8068e-05;2.6109e-05;0.000947052
412;boundary;100;0.0656288;0.0453026;0.187896
412;calc iter;100;3.83125;3.3041;4.38136
412;calc total;1;386.219;386.219;386.219
412;total;1;469.418;469.418;469.418
413;initialize;1;57.1043;57.1043;57.1043
413;async;100;0.43935;0.0753851;0.952931
413;inner;100;3.31912;2.89386;3.60584
413;wait;100;8.67765e-05;2.351e-05;0.00230095
413;boundary;100;0.0726511;0.0461354;0.156032
413;calc iter;100;3.83121;3.24275;4.31867
413;calc total;1;386.219;386.219;386.219
413;total;1;469.449;469.449;469.449
414;initialize;1;57.0643;57.0643;57.0643
414;async;100;0.433418;0.0771942;0.978865
414;inner;100;3.33009;2.87075;3.57302
414;wait;100;6.25057e-05;2.7099e-05;0.0011667
414;boundary;100;0.0677689;0.0454165;0.193647
414;calc iter;100;3.83134;3.09341;4.49661
414;calc total;1;386.219;386.219;386.219
414;total;1;469.41;469.41;469.41
415;initialize;1;57.0735;57.0735;57.0735
415;async;100;0.523072;0.0478427;1.41975
415;inner;100;3.22238;2.54037;3.56371
415;wait;100;8.56303e-05;3.542e-05;0.000935252
415;boundary;100;0.0806715;0.0479343;0.190581
415;calc iter;100;3.82621;2.70839;4.85341
415;calc total;1;386.219;386.219;386.219
415;total;1;469.418;469.418;469.418
416;initialize;1;57.0769;57.0769;57.0769
416;async;100;0.606546;0.123567;1.69538
416;inner;100;3.1495;2.31652;3.53531
416;wait;100;6.90788e-05;2.8e-05;0.000945573
416;boundary;100;0.0720223;0.0557594;0.154621
416;calc iter;100;3.82814;2.72014;4.68729
416;calc total;1;386.219;386.219;386.219
416;total;1;469.422;469.422;469.422
417;initialize;1;57.0691;57.0691;57.0691
417;async;100;0.568864;0.125982;1.23072
417;inner;100;3.18158;2.63312;3.53447
417;wait;100;7.19519e-05;3.9849e-05;0.000836903
417;boundary;100;0.0774121;0.0583799;0.160543
417;calc iter;100;3.82793;3.37335;4.33924
417;calc total;1;386.219;386.219;386.219
417;total;1;469.414;469.414;469.414
418;initialize;1;57.0515;57.0515;57.0515
418;async;100;0.549348;0.124291;0.994941
418;inner;100;3.21422;2.85562;3.54418
418;wait;100;5.85218e-05;2.768e-05;0.000913042
418;boundary;100;0.0644674;0.0552359;0.169158
418;calc iter;100;3.82809;3.4891;4.27504
418;calc total;1;386.219;386.219;386.219
418;total;1;469.396;469.396;469.396
419;initialize;1;57.0832;57.0832;57.0832
419;async;100;0.546942;0.116979;0.99474
419;inner;100;3.2153;2.85415;3.53347
419;wait;100;6.39339e-05;2.9389e-05;0.000935492
419;boundary;100;0.0658676;0.0552737;0.162272
419;calc iter;100;3.82817;3.42904;4.25544
419;calc total;1;386.219;386.219;386.219
419;total;1;469.428;469.428;469.428
420;initialize;1;57.0429;57.0429;57.0429
420;async;100;0.643578;0.120506;1.46691
420;inner;100;3.10679;2.54315;3.53059
420;wait;100;6.25313e-05;2.95e-05;0.000916122
420;boundary;100;0.0743786;0.0551586;0.159313
420;calc iter;100;3.82481;3.03336;4.76971
420;calc total;1;386.219;386.219;386.219
420;total;1;469.388;469.388;469.388
421;initialize;1;57.1041;57.1041;57.1041
421;async;100;0.652079;0.126507;1.36502
421;inner;100;3.09202;2.45357;3.53608
421;wait;100;7.09214e-05;2.716e-05;0.00112786
421;boundary;100;0.0770267;0.0551254;0.166559
421;calc iter;100;3.8212;3.16666;4.63479
421;calc total;1;386.219;386.219;386.219
421;total;1;469.449;469.449;469.449
422;initialize;1;57.0556;57.0556;57.0556
422;async;100;0.644098;0.120568;1.47591
422;inner;100;3.10475;2.51441;3.5426
422;wait;100;6.5863e-05;3.1449e-05;0.000857543
422;boundary;100;0.0757003;0.0557128;0.16641
422;calc iter;100;3.82462;3.20464;4.80647
422;calc total;1;386.219;386.219;386.219
422;total;1;469.4;469.4;469.4
423;initialize;1;57.0609;57.0609;57.0609
423;async;100;0.768078;0.12456;2.14556
423;inner;100;2.9667;1.77768;3.53079
423;wait;100;8.62269e-05;4.3349e-05;0.000905622
423;boundary;100;0.0889011;0.0661953;0.155228
423;calc iter;100;3.82377;2.99248;4.6986
423;calc total;1;386.219;386.219;386.219
423;total;1;469.406;469.406;469.406
254;initialize;1;57.116;57.116;57.116
254;async;100;0.35766;0.0249539;0.624294
254;inner;100;3.41197;3.20872;3.70312
254;wait;100;9.491e-05;2.9759e-05;0.00242556
254;boundary;100;0.0766184;0.05211;0.228502
254;calc iter;100;3.84635;3.64715;4.0625
254;calc total;1;386.219;386.219;386.219
254;total;1;469.461;469.461;469.461
424;initialize;1;57.1012;57.1012;57.1012
424;async;100;0.497521;0.0928357;1.13607
424;inner;100;3.25077;2.70576;3.58563
424;wait;100;8.17366e-05;2.805e-05;0.000903192
424;boundary;100;0.0845433;0.0464501;0.144905
424;calc iter;100;3.83292;3.0841;4.56614
424;calc total;1;386.219;386.219;386.219
424;total;1;469.446;469.446;469.446
255;initialize;1;57.1394;57.1394;57.1394
255;async;100;0.351094;0.0242228;0.749355
255;inner;100;3.39788;3.16252;3.67808
255;wait;100;0.0001006;3.497e-05;0.00101803
255;boundary;100;0.0967541;0.0593987;0.234103
255;calc iter;100;3.84583;3.47896;4.17959
255;calc total;1;386.219;386.219;386.219
255;total;1;469.484;469.484;469.484
425;initialize;1;57.0927;57.0927;57.0927
425;async;100;0.483604;0.0657728;0.93596
425;inner;100;3.28212;2.87518;3.59736
425;wait;100;8.5804e-05;2.627e-05;0.00142835
425;boundary;100;0.0675693;0.0452801;0.200802
425;calc iter;100;3.83338;3.29508;4.32804
425;calc total;1;386.219;386.219;386.219
425;total;1;469.438;469.438;469.438
426;initialize;1;57.0563;57.0563;57.0563
426;async;100;0.47685;0.118054;0.922247
426;inner;100;3.29714;2.86098;3.57524
426;wait;100;6.86353e-05;2.305e-05;0.00146406
426;boundary;100;0.0593657;0.0450769;0.215372
426;calc iter;100;3.83342;3.64938;4.05907
426;calc total;1;386.219;386.219;386.219
426;total;1;469.401;469.401;469.401
427;initialize;1;57.0964;57.0964;57.0964
427;async;100;0.477732;0.111036;0.930504
427;inner;100;3.29691;2.8614;3.58547
427;wait;100;6.13578e-05;2.273e-05;0.00125466
427;boundary;100;0.0587178;0.0452636;0.203603
427;calc iter;100;3.83342;3.61624;4.05362
427;calc total;1;386.219;386.219;386.219
427;total;1;469.441;469.441;469.441
428;initialize;1;57.0931;57.0931;57.0931
428;async;100;0.467128;0.0521723;0.873603
428;inner;100;3.30397;2.89287;3.60344
428;wait;100;7.26049e-05;2.4899e-05;0.00229412
428;boundary;100;0.0619049;0.0454333;0.195483
428;calc iter;100;3.83308;3.64033;3.98901
428;calc total;1;386.219;386.219;386.219
428;total;1;469.438;469.438;469.438
429;initialize;1;57.1006;57.1006;57.1006
429;async;100;0.462615;0.0683942;0.874224
429;inner;100;3.30256;2.88886;3.61793
429;wait;100;8.65726e-05;2.457e-05;0.00252685
429;boundary;100;0.0673617;0.0450422;0.180549
429;calc iter;100;3.83262;3.6417;3.98972
429;calc total;1;386.219;386.219;386.219
429;total;1;469.445;469.445;469.445
430;initialize;1;57.0433;57.0433;57.0433
430;async;100;0.464802;0.078415;0.8963
430;inner;100;3.30177;2.8763;3.59658
430;wait;100;6.78047e-05;2.225e-05;0.00119024
430;boundary;100;0.0661692;0.0451202;0.199323
430;calc iter;100;3.83281;3.67852;3.98794
430;calc total;1;386.219;386.219;386.219
430;total;1;469.388;469.388;469.388
431;initialize;1;57.1005;57.1005;57.1005
431;async;100;0.490181;0.0639945;1.26048
431;inner;100;3.26108;2.62613;3.58205
431;wait;100;9.14386e-05;3.2259e-05;0.00118329
431;boundary;100;0.0813689;0.0466343;0.207955
431;calc iter;100;3.83273;3.17971;4.46027
431;calc total;1;386.219;386.219;386.219
431;total;1;469.445;469.445;469.445
432;initialize;1;57.0406;57.0406;57.0406
432;async;100;0.531918;0.097142;1.25166
432;inner;100;3.21729;2.69693;3.5365
432;wait;100;8.06829e-05;3.841e-05;0.00109809
432;boundary;100;0.0895965;0.0603458;0.119621
432;calc iter;100;3.83889;3.29125;4.78673
432;calc total;1;386.219;386.219;386.219
432;total;1;469.386;469.386;469.386
433;initialize;1;57.0487;57.0487;57.0487
433;async;100;0.458046;0.104627;0.841692
433;inner;100;3.30044;3.06431;3.53594
433;wait;100;7.21921e-05;3.3629e-05;0.00106852
433;boundary;100;0.0812595;0.0567427;0.140907
433;calc iter;100;3.83983;3.43965;4.35003
433;calc total;1;386.219;386.219;386.219
433;total;1;469.394;469.394;469.394
434;initialize;1;57.1039;57.1039;57.1039
434;async;100;0.424938;0.125278;0.698929
434;inner;100;3.3488;3.14833;3.54564
434;wait;100;5.24097e-05;2.527e-05;0.000954072
434;boundary;100;0.0662767;0.0567652;0.132345
434;calc iter;100;3.84007;3.5541;4.23736
434;calc total;1;386.219;386.219;386.219
434;total;1;469.449;469.449;469.449
435;initialize;1;57.1001;57.1001;57.1001
435;async;100;0.423912;0.123314;0.705238
435;inner;100;3.35034;3.14847;3.54012
435;wait;100;5.30182e-05;2.596e-05;0.000857293
435;boundary;100;0.0656522;0.0556855;0.121825
435;calc iter;100;3.83996;3.53925;4.24442
435;calc total;1;386.219;386.219;386.219
435;total;1;469.445;469.445;469.445
436;initialize;1;57.1041;57.1041;57.1041
436;async;100;0.424739;0.109913;0.595194
436;inner;100;3.34194;3.19972;3.52727
436;wait;100;6.05118e-05;2.7809e-05;0.00110752
436;boundary;100;0.0725676;0.0563989;0.104283
436;calc iter;100;3.83931;3.65217;4.12851
436;calc total;1;386.219;386.219;386.219
436;total;1;469.449;469.449;469.449
437;initialize;1;57.0835;57.0835;57.0835
437;async;100;0.452461;0.123165;0.743375
437;inner;100;3.31228;3.05299;3.52744
437;wait;100;6.97159e-05;3.242e-05;0.00104662
437;boundary;100;0.073273;0.053183;0.110531
437;calc iter;100;3.83808;3.57467;4.10376
437;calc total;1;386.219;386.219;386.219
437;total;1;469.428;469.428;469.428
438;initialize;1;57.0774;57.0774;57.0774
438;async;100;0.449462;0.124172;0.715118
438;inner;100;3.31386;3.0741;3.53065
438;wait;100;6.04647e-05;2.702e-05;0.000872412
438;boundary;100;0.0756647;0.0535393;0.119785
438;calc iter;100;3.83905;3.62076;4.11574
438;calc total;1;386.219;386.219;386.219
438;total;1;469.422;469.422;469.422
439;initialize;1;57.0589;57.0589;57.0589
439;async;100;0.499497;0.127018;0.738834
439;inner;100;3.24958;3.05286;3.51794
439;wait;100;7.87455e-05;3.7289e-05;0.000867483
439;boundary;100;0.0888733;0.0628682;0.113246
439;calc iter;100;3.83803;3.5879;4.18174
439;calc total;1;386.219;386.219;386.219
439;total;1;469.404;469.404;469.404
440;initialize;1;57.075;57.075;57.075
440;async;100;0.315517;0.0996694;0.522328
440;inner;100;3.44502;3.32075;3.58169
440;wait;100;9.33442e-05;5.13e-05;0.00116778
440;boundary;100;0.080424;0.049794;0.186971
440;calc iter;100;3.84106;3.69027;4.09073
440;calc total;1;386.219;386.219;386.219
440;total;1;469.42;469.42;469.42
441;initialize;1;57.0936;57.0936;57.0936
441;async;100;0.317392;0.0963751;0.534845
441;inner;100;3.45803;3.40663;3.58211
441;wait;100;7.83011e-05;2.6919e-05;0.000941962
441;boundary;100;0.0657072;0.0470452;0.187903
441;calc iter;100;3.84121;3.71715;4.07727
441;calc total;1;386.219;386.219;386.219
441;total;1;469.438;469.438;469.438
442;initialize;1;57.1041;57.1041;57.1041
442;async;100;0.321163;0.106138;0.542904
442;inner;100;3.4625;3.40988;3.59502
442;wait;100;6.21795e-05;2.515e-05;0.00137946
442;boundary;100;0.0574812;0.0466007;0.187744
442;calc iter;100;3.84121;3.71309;4.0826
442;calc total;1;386.219;386.219;386.219
442;total;1;469.449;469.449;469.449
443;initialize;1;57.0494;57.0494;57.0494
443;async;100;0.323803;0.0991332;0.534524
443;inner;100;3.46078;3.40607;3.59502
443;wait;100;5.69326e-05;2.54e-05;0.000969942
443;boundary;100;0.056634;0.0463184;0.187562
443;calc iter;100;3.84127;3.71994;4.08024
443;calc total;1;386.219;386.219;386.219
443;total;1;469.394;469.394;469.394
444;initialize;1;57.1044;57.1044;57.1044
444;async;100;0.327199;0.0734937;0.752184
444;inner;100;3.4517;3.03083;3.57861
444;wait;100;6.08899e-05;2.354e-05;0.000877063
444;boundary;100;0.0620794;0.0516986;0.189257
444;calc iter;100;3.84104;3.19864;4.29846
444;calc total;1;386.219;386.219;386.219
444;total;1;469.449;469.449;469.449
445;initialize;1;57.0915;57.0915;57.0915
445;async;100;0.32152;0.109349;0.541461
445;inner;100;3.45415;3.29112;3.57867
445;wait;100;7.22634e-05;2.507e-05;0.000742934
445;boundary;100;0.0651643;0.0491209;0.18831
445;calc iter;100;3.84091;3.66769;4.09399
445;calc total;1;386.219;386.219;386.219
445;total;1;469.436;469.436;469.436
446;initialize;1;57.0422;57.0422;57.0422
446;async;100;0.319674;0.105586;0.551768
446;inner;100;3.45422;3.37363;3.59386
446;wait;100;7.03474e-05;2.4589e-05;0.000910833
446;boundary;100;0.0667377;0.0479802;0.1884
446;calc iter;100;3.84071;3.71167;4.09837
446;calc total;1;386.219;386.219;386.219
446;total;1;469.387;469.387;469.387
447;initialize;1;57.1043;57.1043;57.1043
447;async;100;0.316332;0.101601;0.531722
447;inner;100;3.44724;3.33239;3.5746
447;wait;100;8.70788e-05;2.7699e-05;0.000978402
447;boundary;100;0.0771088;0.05815;0.191108
447;calc iter;100;3.84077;3.65599;4.10107
447;calc total;1;386.219;386.219;386.219
447;total;1;469.449;469.449;469.449
448;initialize;1;57.0568;57.0568;57.0568
448;async;100;0.520158;0.107249;1.29209
448;inner;100;3.23455;2.70337;3.5154
448;wait;100;9.79232e-05;4.466e-05;0.00116903
448;boundary;100;0.0860538;0.0538833;0.142293
448;calc iter;100;3.84087;2.99262;4.62836
448;calc total;1;386.219;386.219;386.219
448;total;1;469.402;469.402;469.402
449;initialize;1;57.1036;57.1036;57.1036
449;async;100;0.483407;0.0890254;0.907397
449;inner;100;3.28453;2.9885;3.50989
449;wait;100;8.24476e-05;3.29e-05;0.00118028
449;boundary;100;0.0728665;0.0492445;0.107748
449;calc iter;100;3.84089;3.52495;4.20248
449;calc total;1;386.219;386.219;386.219
449;total;1;469.449;469.449;469.449
450;initialize;1;57.0871;57.0871;57.0871
450;async;100;0.47632;0.0952571;0.931905
450;inner;100;3.30367;3.00316;3.52047
450;wait;100;6.13775e-05;2.329e-05;0.000915092
450;boundary;100;0.0609825;0.0467311;0.106063
450;calc iter;100;3.84104;3.59369;4.21717
450;calc total;1;386.219;386.219;386.219
450;total;1;469.432;469.432;469.432
451;initialize;1;57.0835;57.0835;57.0835
451;async;100;0.477139;0.118906;0.922774
451;inner;100;3.30223;3.00256;3.52299
451;wait;100;5.85912e-05;2.586e-05;0.000933602
451;boundary;100;0.0616901;0.0468169;0.144505
451;calc iter;100;3.84113;3.59714;4.20951
451;calc total;1;386.219;386.219;386.219
451;total;1;469.428;469.428;469.428
452;initialize;1;57.0526;57.0526;57.0526
452;async;100;0.544754;0.117328;1.13847
452;inner;100;3.22128;2.74546;3.52973
452;wait;100;6.1459e-05;2.501e-05;0.000968052
452;boundary;100;0.0718372;0.0502949;0.149375
452;calc iter;100;3.83794;3.44543;4.3113
452;calc total;1;386.219;386.219;386.219
452;total;1;469.397;469.397;469.397
453;initialize;1;57.0544;57.0544;57.0544
453;async;100;0.574562;0.118023;1.66729
453;inner;100;3.18623;2.43892;3.52963
453;wait;100;7.1027e-05;3.2049e-05;0.000836283
453;boundary;100;0.075874;0.0493909;0.142031
453;calc iter;100;3.83674;3.36371;4.8575
453;calc total;1;386.219;386.219;386.219
453;total;1;469.399;469.399;469.399
454;initialize;1;57.0857;57.0857;57.0857
454;async;100;0.546343;0.113091;1.50273
454;inner;100;3.21817;2.3862;3.53739
454;wait;100;6.50058e-05;3.064e-05;0.00129315
454;boundary;100;0.073341;0.0484371;0.164339
454;calc iter;100;3.83793;3.30103;4.50461
454;calc total;1;386.219;386.219;386.219
454;total;1;469.43;469.43;469.43
455;initialize;1;57.097;57.097;57.097
455;async;100;0.607177;0.112903;1.32183
455;inner;100;3.14284;2.5018;3.52073
455;wait;100;8.84035e-05;3.2849e-05;0.00101807
455;boundary;100;0.0854263;0.0566389;0.149061
455;calc iter;100;3.83553;3.25547;4.44789
455;calc total;1;386.219;386.219;386.219
455;total;1;469.442;469.442;469.442
456;initialize;1;57.1042;57.1042;57.1042
456;async;100;0.431726;0.0964627;1.19515
456;inner;100;3.33537;2.84613;3.57717
456;wait;100;0.000104476;3.308e-05;0.00234268
456;boundary;100;0.0776671;0.0473356;0.185646
456;calc iter;100;3.84487;3.04665;4.70257
456;calc total;1;386.219;386.219;386.219
456;total;1;469.449;469.449;469.449
457;initialize;1;57.0776;57.0776;57.0776
457;async;100;0.398808;0.104658;0.690648
457;inner;100;3.3801;3.14447;3.5604
457;wait;100;8.6116e-05;3.048e-05;0.0016272
457;boundary;100;0.0658986;0.0464729;0.200883
457;calc iter;100;3.84489;3.54022;4.17544
457;calc total;1;386.219;386.219;386.219
457;total;1;469.422;469.422;469.422
458;initialize;1;57.0608;57.0608;57.0608
458;async;100;0.392497;0.111602;0.569229
458;inner;100;3.39003;3.23475;3.62947
458;wait;100;6.92606e-05;2.499e-05;0.00229908
458;boundary;100;0.06241;0.0468895;0.145663
458;calc iter;100;3.84501;3.65717;4.1633
458;calc total;1;386.219;386.219;386.219
458;total;1;469.406;469.406;469.406
459;initialize;1;57.0857;57.0857;57.0857
459;async;100;0.392073;0.102073;0.56837
459;inner;100;3.39132;3.23713;3.64951
459;wait;100;7.90001e-05;2.093e-05;0.00264395
459;boundary;100;0.0614661;0.0466825;0.121891
459;calc iter;100;3.84494;3.65851;4.15732
459;calc total;1;386.219;386.219;386.219
459;total;1;469.43;469.43;469.43
460;initialize;1;57.089;57.089;57.089
460;async;100;0.389937;0.0943693;0.562926
460;inner;100;3.39;3.24558;3.553
460;wait;100;6.8947e-05;2.431e-05;0.00108181
460;boundary;100;0.0648549;0.0467471;0.147719
460;calc iter;100;3.84486;3.66699;4.01698
460;calc total;1;386.219;386.219;386.219
460;total;1;469.434;469.434;469.434
461;initialize;1;57.0661;57.0661;57.0661
461;async;100;0.396286;0.0943696;0.748762
461;inner;100;3.3757;3.113;3.55226
461;wait;100;7.98279e-05;2.597e-05;0.000987711
461;boundary;100;0.0727494;0.0464098;0.159568
461;calc iter;100;3.84482;3.58572;4.21944
461;calc total;1;386.219;386.219;386.219
461;total;1;469.411;469.411;469.411
462;initialize;1;57.055;57.055;57.055
462;async;100;0.396476;0.108626;0.843915
462;inner;100;3.37279;3.07373;3.61968
462;wait;100;9.24441e-05;3.578e-05;0.00225747
462;boundary;100;0.0755682;0.0469885;0.157973
462;calc iter;100;3.84493;3.37433;4.28699
462;calc total;1;386.219;386.219;386.219
462;total;1;469.4;469.4;469.4
463;initialize;1;57.0504;57.0504;57.0504
463;async;100;0.398681;0.104539;1.06826
463;inner;100;3.3666;2.85719;3.57749
463;wait;100;9.55561e-05;3.127e-05;0.00185177
463;boundary;100;0.0793832;0.0472585;0.183811
463;calc iter;100;3.84476;3.12687;4.51958
463;calc total;1;386.219;386.219;386.219
463;total;1;469.396;469.396;469.396
464;initialize;1;57.1013;57.1013;57.1013
464;async;100;0.646226;0.0574523;2.37707
464;inner;100;3.11353;2.03079;3.53857
464;wait;100;0.000100083;4.3129e-05;0.000821623
464;boundary;100;0.079997;0.0474039;0.234521
464;calc iter;100;3.83985;2.43006;5.1259
464;calc total;1;386.219;386.219;386.219
464;total;1;469.446;469.446;469.446
465;initialize;1;57.104;57.104;57.104
465;async;100;0.609983;0.124102;1.44258
465;inner;100;3.16309;2.52028;3.5373
465;wait;100;8.11629e-05;2.573e-05;0.00115036
465;boundary;100;0.066767;0.0464059;0.230197
465;calc iter;100;3.83993;3.53414;4.23541
465;calc total;1;386.219;386.219;386.219
465;total;1;469.449;469.449;469.449
466;initialize;1;57.0972;57.0972;57.0972
466;async;100;0.611397;0.0835753;1.41888
466;inner;100;3.16721;2.53277;3.54149
466;wait;100;5.48047e-05;2.065e-05;0.000849082
466;boundary;100;0.0613053;0.0460755;0.232893
466;calc iter;100;3.83997;3.5989;4.16503
466;calc total;1;386.219;386.219;386.219
466;total;1;469.442;469.442;469.442
467;initialize;1;57.0772;57.0772;57.0772
467;async;100;0.614691;0.11592;1.42451
467;inner;100;3.16545;2.53497;3.5283
467;wait;100;5.92443e-05;2.317e-05;0.000985291
467;boundary;100;0.0597469;0.0460686;0.212773
467;calc iter;100;3.83995;3.5967;4.16473
467;calc total;1;386.219;386.219;386.219
467;total;1;469.422;469.422;469.422
468;initialize;1;57.053;57.053;57.053
468;async;100;0.604875;0.124429;1.12182
468;inner;100;3.17127;2.61911;3.5314
468;wait;100;6.90201e-05;2.482e-05;0.000814583
468;boundary;100;0.0634016;0.0467213;0.212089
468;calc iter;100;3.83962;3.59455;4.05875
468;calc total;1;386.219;386.219;386.219
468;total;1;469.398;469.398;469.398
469;initialize;1;57.1043;57.1043;57.1043
469;async;100;0.606479;0.124628;1.11566
469;inner;100;3.16314;2.61561;3.53074
469;wait;100;7.67598e-05;2.367e-05;0.000933312
469;boundary;100;0.0697589;0.046454;0.212074
469;calc iter;100;3.83946;3.45699;4.1544
469;calc total;1;386.219;386.219;386.219
469;total;1;469.449;469.449;469.449
470;initialize;1;57.0663;57.0663;57.0663
470;async;100;0.606992;0.124759;1.11674
470;inner;100;3.16126;2.60811;3.54251
470;wait;100;7.96209e-05;2.356e-05;0.0013749
470;boundary;100;0.0712445;0.0464262;0.233873
470;calc iter;100;3.83958;3.37076;4.22452
470;calc total;1;386.219;386.219;386.219
470;total;1;469.411;469.411;469.411
471;initialize;1;57.0504;57.0504;57.0504
471;async;100;0.614517;0.117199;2.09663
471;inner;100;3.13988;2.16684;3.52854
471;wait;100;0.000103547;3.38e-05;0.000967561
471;boundary;100;0.0846818;0.0481651;0.20968
471;calc iter;100;3.83918;2.39222;5.25923
471;calc total;1;386.219;386.219;386.219
471;total;1;469.395;469.395;469.395
472;initialize;1;57.0676;57.0676;57.0676
472;async;100;0.738712;0.0370488;2.03132
472;inner;100;3.00555;2.08163;3.53152
472;wait;100;7.58003e-05;3.025e-05;0.000705184
472;boundary;100;0.0889507;0.056151;0.211015
472;calc iter;100;3.83329;2.49097;5.06307
472;calc total;1;386.219;386.219;386.219
472;total;1;469.412;469.412;469.412
473;initialize;1;57.1033;57.1033;57.1033
473;async;100;0.688702;0.122537;1.83437
473;inner;100;3.07046;2.24117;3.52968
473;wait;100;6.66013e-05;2.9979e-05;0.000936223
473;boundary;100;0.0758633;0.0577878;0.211219
473;calc iter;100;3.83509;3.04677;4.74405
473;calc total;1;386.219;386.219;386.219
473;total;1;469.448;469.448;469.448
474;initialize;1;57.0917;57.0917;57.0917
474;async;100;0.654292;0.108212;1.80629
474;inner;100;3.11304;2.30424;3.53546
474;wait;100;5.59801e-05;2.9439e-05;0.000755163
474;boundary;100;0.067792;0.0564192;0.210899
474;calc iter;100;3.83519;3.06756;4.73202
474;calc total;1;386.219;386.219;386.219
474;total;1;469.436;469.436;469.436
475;initialize;1;57.0416;57.0416;57.0416
475;async;100;0.658679;0.116831;1.82994
475;inner;100;3.1117;2.29774;3.53491
475;wait;100;5.38505e-05;2.6919e-05;0.000764484
475;boundary;100;0.0647329;0.0559294;0.211328
475;calc iter;100;3.83517;3.06921;4.74888
475;calc total;1;386.219;386.219;386.219
475;total;1;469.386;469.386;469.386
476;initialize;1;57.0778;57.0778;57.0778
476;async;100;0.703201;0.114018;1.42729
476;inner;100;3.0596;2.40929;3.51856
476;wait;100;5.89067e-05;2.884e-05;0.000886952
476;boundary;100;0.0723712;0.0563165;0.21406
476;calc iter;100;3.83523;3.18541;4.56367
476;calc total;1;386.219;386.219;386.219
476;total;1;469.423;469.423;469.423
477;initialize;1;57.0643;57.0643;57.0643
477;async;100;0.725466;0.0852588;2.28267
477;inner;100;3.0383;1.9895;3.48425
477;wait;100;6.28115e-05;2.7269e-05;0.000986262
477;boundary;100;0.0708755;0.056571;0.101969
477;calc iter;100;3.83471;2.25756;5.45203
477;calc total;1;386.219;386.219;386.219
477;total;1;469.409;469.409;469.409
478;initialize;1;57.056;57.056;57.056
478;async;100;0.725775;0.0849909;1.59821
478;inner;100;3.03645;2.274;3.52762
478;wait;100;5.52771e-05;2.621e-05;0.000865043
478;boundary;100;0.0728682;0.055646;0.209371
478;calc iter;100;3.83515;2.83114;4.89967
478;calc total;1;386.219;386.219;386.219
478;total;1;469.401;469.401;469.401
479;initialize;1;57.0693;57.0693;57.0693
479;async;100;0.833273;0.0635071;1.80393
479;inner;100;2.90923;2.20787;3.50806
479;wait;100;8.70657e-05;3.7769e-05;0.00111771
479;boundary;100;0.0909322;0.0702425;0.208345
479;calc iter;100;3.83352;3.05127;4.74801
479;calc total;1;386.219;386.219;386.219
479;total;1;469.414;469.414;469.414
480;initialize;1;57.0592;57.0592;57.0592
480;async;100;0.661681;0.0962557;2.1673
480;inner;100;3.08572;1.63837;3.48793
480;wait;100;8.80703e-05;3.123e-05;0.000975132
480;boundary;100;0.081496;0.0567992;0.112528
480;calc iter;100;3.82899;2.50866;4.81694
480;calc total;1;386.219;386.219;386.219
480;total;1;469.404;469.404;469.404
481;initialize;1;57.096;57.096;57.096
481;async;100;0.60092;0.113129;2.25803
481;inner;100;3.1589;1.92818;3.525
481;wait;100;7.55192e-05;3.47e-05;0.00107315
481;boundary;100;0.0692347;0.0569533;0.119715
481;calc iter;100;3.82913;2.56635;5.33728
481;calc total;1;386.219;386.219;386.219
481;total;1;469.441;469.441;469.441
482;initialize;1;57.0526;57.0526;57.0526
482;async;100;0.583597;0.115391;1.31623
482;inner;100;3.1815;2.69876;3.53401
482;wait;100;6.00824e-05;2.786e-05;0.000888663
482;boundary;100;0.0640411;0.055039;0.138235
482;calc iter;100;3.8292;3.30142;4.48266
482;calc total;1;386.219;386.219;386.219
482;total;1;469.397;469.397;469.397
483;initialize;1;57.0544;57.0544;57.0544
483;async;100;0.581093;0.106027;1.31351
483;inner;100;3.18142;2.70567;3.52594
483;wait;100;5.96887e-05;2.64e-05;0.000904152
483;boundary;100;0.0666631;0.0568099;0.113513
483;calc iter;100;3.82924;3.32126;4.48109
483;calc total;1;386.219;386.219;386.219
483;total;1;469.399;469.399;469.399
484;initialize;1;57.0554;57.0554;57.0554
484;async;100;0.700083;0.119857;1.74897
484;inner;100;3.05144;2.33426;3.53562
484;wait;100;6.44512e-05;3.016e-05;0.000932462
484;boundary;100;0.0764945;0.0554881;0.153356
484;calc iter;100;3.82808;2.86528;5.01631
484;calc total;1;386.219;386.219;386.219
484;total;1;469.4;469.4;469.4
485;initialize;1;57.0774;57.0774;57.0774
485;async;100;0.733665;0.096895;1.92492
485;inner;100;3.00901;2.17643;3.50722
485;wait;100;7.39481e-05;3.656e-05;0.000986892
485;boundary;100;0.0848634;0.0549448;0.118362
485;calc iter;100;3.82761;2.94243;5.21742
485;calc total;1;386.219;386.219;386.219
485;total;1;469.422;469.422;469.422
486;initialize;1;57.0596;57.0596;57.0596
486;async;100;0.685642;0.120321;1.72577
486;inner;100;3.06736;2.33004;3.54536
486;wait;100;5.73412e-05;2.849e-05;0.000869543
486;boundary;100;0.0753494;0.0553041;0.16008
486;calc iter;100;3.82841;2.81482;5.00301
486;calc total;1;386.219;386.219;386.219
486;total;1;469.404;469.404;469.404
487;initialize;1;57.073;57.073;57.073
487;async;100;0.838001;0.0505741;2.46331
487;inner;100;2.89735;1.72008;3.53072
487;wait;100;8.6547e-05;3.475e-05;0.000979482
487;boundary;100;0.0902492;0.0621411;0.131319
487;calc iter;100;3.82569;2.26162;5.36961
487;calc total;1;386.219;386.219;386.219
487;total;1;469.418;469.418;469.418
488;initialize;1;57.089;57.089;57.089
488;async;100;0.490695;0.100866;1.43442
488;inner;100;3.26632;2.46904;3.53651
488;wait;100;8.94908e-05;2.7259e-05;0.000953381
488;boundary;100;0.0678104;0.0464798;0.143295
488;calc iter;100;3.82491;2.93561;4.53179
488;calc total;1;386.219;386.219;386.219
488;total;1;469.434;469.434;469.434
489;initialize;1;57.0543;57.0543;57.0543
489;async;100;0.477147;0.105709;1.03371
489;inner;100;3.29123;2.84458;3.54763
489;wait;100;7.44686e-05;2.2719e-05;0.000973802
489;boundary;100;0.0615199;0.0455374;0.174354
489;calc iter;100;3.82997;3.39727;4.19468
489;calc total;1;386.219;386.219;386.219
489;total;1;469.399;469.399;469.399
490;initialize;1;57.073;57.073;57.073
490;async;100;0.480242;0.121688;0.778074
490;inner;100;3.29363;2.91495;3.6156
490;wait;100;6.01098e-05;2.385e-05;0.00132342
490;boundary;100;0.0561717;0.0455536;0.155551
490;calc iter;100;3.83011;3.61365;4.09356
490;calc total;1;386.219;386.219;386.219
490;total;1;469.418;469.418;469.418
491;initialize;1;57.052;57.052;57.052
491;async;100;0.478262;0.123832;0.779372
491;inner;100;3.29447;2.91796;3.61412
491;wait;100;5.99533e-05;2.399e-05;0.00101634
491;boundary;100;0.0572569;0.045645;0.156028
491;calc iter;100;3.83005;3.61057;4.0974
491;calc total;1;386.219;386.219;386.219
491;total;1;469.397;469.397;469.397
492;initialize;1;57.0751;57.0751;57.0751
492;async;100;0.479039;0.11692;0.812563
492;inner;100;3.28266;2.89499;3.60078
492;wait;100;8.85258e-05;2.739e-05;0.00143308
492;boundary;100;0.069095;0.0460085;0.164082
492;calc iter;100;3.83089;3.4365;4.03089
492;calc total;1;386.219;386.219;386.219
492;total;1;469.42;469.42;469.42
493;initialize;1;57.1043;57.1043;57.1043
493;async;100;0.502045;0.115736;1.22403
493;inner;100;3.25348;2.65894;3.5885
493;wait;100;0.000104728;2.387e-05;0.00252668
493;boundary;100;0.0752079;0.046386;0.174795
493;calc iter;100;3.83084;2.87343;4.56537
493;calc total;1;386.219;386.219;386.219
493;total;1;469.449;469.449;469.449
494;initialize;1;57.1038;57.1038;57.1038
494;async;100;0.482172;0.123197;0.9837
494;inner;100;3.28551;2.89978;3.62255
494;wait;100;6.53523e-05;2.4109e-05;0.00133345
494;boundary;100;0.0631432;0.0461549;0.154974
494;calc iter;100;3.8309;3.38142;4.2299
494;calc total;1;386.219;386.219;386.219
494;total;1;469.449;469.449;469.449
495;initialize;1;57.0656;57.0656;57.0656
495;async;100;0.512408;0.0870611;1.76752
495;inner;100;3.23913;2.25236;3.60885
495;wait;100;9.15762e-05;3.487e-05;0.00131832
495;boundary;100;0.0791325;0.0471621;0.155274
495;calc iter;100;3.83077;2.8402;4.89759
495;calc total;1;386.219;386.219;386.219
495;total;1;469.411;469.411;469.411
496;initialize;1;57.0654;57.0654;57.0654
496;async;100;0.534872;0.12191;1.47588
496;inner;100;3.21161;2.42768;3.52011
496;wait;100;8.35975e-05;3.686e-05;0.000951712
496;boundary;100;0.0843615;0.0578681;0.138851
496;calc iter;100;3.83093;2.99452;4.39297
496;calc total;1;386.219;386.219;386.219
496;total;1;469.41;469.41;469.41
497;initialize;1;57.0641;57.0641;57.0641
497;async;100;0.491637;0.118409;1.12407
497;inner;100;3.26006;2.73079;3.50845
497;wait;100;7.22271e-05;2.816e-05;0.00114287
497;boundary;100;0.0786515;0.0581418;0.112152
497;calc iter;100;3.83042;3.23365;4.25887
497;calc total;1;386.219;386.219;386.219
497;total;1;469.409;469.409;469.409
498;initialize;1;57.0762;57.0762;57.0762
498;async;100;0.453702;0.125377;0.841851
498;inner;100;3.31107;2.88201;3.53541
498;wait;100;5.78914e-05;2.778e-05;0.000986962
498;boundary;100;0.0680406;0.0563778;0.165457
498;calc iter;100;3.83288;3.36432;4.11163
498;calc total;1;386.219;386.219;386.219
498;total;1;469.421;469.421;469.421
499;initialize;1;57.1041;57.1041;57.1041
499;async;100;0.454747;0.125015;0.89623
499;inner;100;3.31084;2.8835;3.5342
499;wait;100;5.72306e-05;2.455e-05;0.000916553
499;boundary;100;0.0674703;0.0559577;0.172291
499;calc iter;100;3.83312;3.37649;4.11177
499;calc total;1;386.219;386.219;386.219
499;total;1;469.449;469.449;469.449
500;initialize;1;57.0878;57.0878;57.0878
500;async;100;0.500078;0.127396;1.06648
500;inner;100;3.25976;2.8523;3.52447
500;wait;100;7.26213e-05;2.9e-05;0.000962342
500;boundary;100;0.0736504;0.056872;0.117273
500;calc iter;100;3.83357;3.36194;4.33713
500;calc total;1;386.219;386.219;386.219
500;total;1;469.432;469.432;469.432
501;initialize;1;57.1043;57.1043;57.1043
501;async;100;0.518756;0.12683;1.23382
501;inner;100;3.24068;2.73776;3.522
501;wait;100;6.79516e-05;3.137e-05;0.000758513
501;boundary;100;0.0742942;0.0564547;0.107078
501;calc iter;100;3.8338;3.05827;4.5093
501;calc total;1;386.219;386.219;386.219
501;total;1;469.449;469.449;469.449
502;initialize;1;57.047;57.047;57.047
502;async;100;0.483994;0.126343;1.38398
502;inner;100;3.28273;2.64456;3.53287
502;wait;100;5.87874e-05;2.5179e-05;0.00101075
502;boundary;100;0.0671197;0.0551515;0.133982
502;calc iter;100;3.8339;2.93557;4.65641
502;calc total;1;386.219;386.219;386.219
502;total;1;469.392;469.392;469.392
503;initialize;1;57.1017;57.1017;57.1017
503;async;100;0.546361;0.128199;1.55474
503;inner;100;3.19872;2.36559;3.51871
503;wait;100;7.87867e-05;3.329e-05;0.000943772
503;boundary;100;0.0881026;0.0677801;0.110679
503;calc iter;100;3.83327;2.82388;4.65245
503;calc total;1;386.219;386.219;386.219
503;total;1;469.446;469.446;469.446
504;initialize;1;57.0655;57.0655;57.0655
504;async;100;0.404391;0.0494454;1.33561
504;inner;100;3.35954;2.7174;3.58894
504;wait;100;9.99582e-05;2.374e-05;0.00130707
504;boundary;100;0.0707314;0.0457005;0.194331
504;calc iter;100;3.83477;3.00764;4.61776
504;calc total;1;386.219;386.219;386.219
504;total;1;469.41;469.41;469.41
505;initialize;1;57.0661;57.0661;57.0661
505;async;100;0.386763;0.127896;0.681814
505;inner;100;3.3887;3.1324;3.58673
505;wait;100;7.92005e-05;2.657e-05;0.00104006
505;boundary;100;0.0594357;0.0448797;0.193353
505;calc iter;100;3.83498;3.6575;4.00106
505;calc total;1;386.219;386.219;386.219
505;total;1;469.411;469.411;469.411
506;initialize;1;57.0906;57.0906;57.0906
506;async;100;0.390965;0.126694;0.690833
506;inner;100;3.38928;3.13421;3.59521
506;wait;100;6.36696e-05;2.128e-05;0.00142642
506;boundary;100;0.054776;0.0448149;0.19542
506;calc iter;100;3.83509;3.6801;4.00429
506;calc total;1;386.219;386.219;386.219
506;total;1;469.435;469.435;469.435
507;initialize;1;57.0878;57.0878;57.0878
507;async;100;0.38627;0.127668;0.690999
507;inner;100;3.39217;3.12753;3.59681
507;wait;100;6.45478e-05;2.103e-05;0.000963522
507;boundary;100;0.056537;0.044742;0.196482
507;calc iter;100;3.83504;3.68126;4.00627
507;calc total;1;386.219;386.219;386.219
507;total;1;469.432;469.432;469.432
508;initialize;1;57.0776;57.0776;57.0776
508;async;100;0.378771;0.128289;0.790345
508;inner;100;3.39195;3.13335;3.58352
508;wait;100;7.62577e-05;1.863e-05;0.000920813
508;boundary;100;0.0640152;0.0436713;0.195869
508;calc iter;100;3.83481;3.61848;4.02321
508;calc total;1;386.219;386.219;386.219
508;total;1;469.422;469.422;469.422
509;initialize;1;57.0483;57.0483;57.0483
509;async;100;0.38229;0.128467;0.833312
509;inner;100;3.38028;3.05241;3.58369
509;wait;100;7.85591e-05;2.321e-05;0.000833563
509;boundary;100;0.0724767;0.0437832;0.19543
509;calc iter;100;3.83513;3.33812;4.08648
509;calc total;1;386.219;386.219;386.219
509;total;1;469.393;469.393;469.393
512;initialize;1;57.2038;57.2038;57.2038
512;async;100;0.312169;0.0351456;0.799169
512;inner;100;3.43844;3.04267;3.68017
512;wait;100;8.55388e-05;3.699e-05;0.000942808
512;boundary;100;0.0849502;0.0560087;0.201578
512;calc iter;100;3.83565;3.433;4.22581
512;calc total;1;386.219;386.219;386.219
512;total;1;469.548;469.548;469.548
513;initialize;1;57.2035;57.2035;57.2035
513;async;100;0.331217;0.0639404;0.610243
513;inner;100;3.42882;3.17271;3.65718
513;wait;100;7.67041e-05;3.5389e-05;0.000976658
513;boundary;100;0.0755537;0.0516184;0.193591
513;calc iter;100;3.83567;3.70347;4.06522
513;calc total;1;386.219;386.219;386.219
513;total;1;469.548;469.548;469.548
514;initialize;1;57.1859;57.1859;57.1859
514;async;100;0.318309;0.0416429;0.568081
514;inner;100;3.44968;3.22563;3.66757
514;wait;100;6.14179e-05;2.82e-05;0.00075654
514;boundary;100;0.0675579;0.049377;0.193276
514;calc iter;100;3.83562;3.67767;3.98097
514;calc total;1;386.219;386.219;386.219
514;total;1;469.531;469.531;469.531
515;initialize;1;57.2036;57.2036;57.2036
515;async;100;0.319041;0.0450921;0.570861
515;inner;100;3.44854;3.22619;3.66691
515;wait;100;6.37575e-05;3.153e-05;0.000802579
515;boundary;100;0.0679839;0.0497623;0.19176
515;calc iter;100;3.83563;3.69618;3.97992
515;calc total;1;386.219;386.219;386.219
515;total;1;469.548;469.548;469.548
516;initialize;1;57.2037;57.2037;57.2037
516;async;100;0.37007;0.0712592;0.602988
516;inner;100;3.38524;3.1344;3.71473
516;wait;100;6.54917e-05;3.247e-05;0.000932818
516;boundary;100;0.0793004;0.0620895;0.146108
516;calc iter;100;3.83468;3.50436;4.28378
516;calc total;1;386.219;386.219;386.219
516;total;1;469.548;469.548;469.548
517;initialize;1;57.1776;57.1776;57.1776
517;async;100;0.396245;0.0466107;0.741382
517;inner;100;3.35334;3.05384;3.72582
517;wait;100;7.79345e-05;3.7239e-05;0.000925058
517;boundary;100;0.0839986;0.0601415;0.156118
517;calc iter;100;3.83366;3.41996;4.38153
517;calc total;1;386.219;386.219;386.219
517;total;1;469.522;469.522;469.522
518;initialize;1;57.1423;57.1423;57.1423
518;async;100;0.372951;0.0731296;0.688086
518;inner;100;3.37897;3.11788;3.72674
518;wait;100;6.65485e-05;3.014e-05;0.000893018
518;boundary;100;0.0824079;0.0581263;0.159774
518;calc iter;100;3.8344;3.53909;4.15732
518;calc total;1;386.219;386.219;386.219
518;total;1;469.486;469.486;469.486
519;initialize;1;57.1851;57.1851;57.1851
519;async;100;0.437808;0.117632;1.14787
519;inner;100;3.31041;2.7072;3.69556
519;wait;100;7.17168e-05;3.0899e-05;0.000884558
519;boundary;100;0.085827;0.0656185;0.140674
519;calc iter;100;3.83412;3.23242;4.33215
519;calc total;1;386.219;386.219;386.219
519;total;1;469.529;469.529;469.529
520;initialize;1;57.184;57.184;57.184
520;async;100;0.321556;0.0166464;0.635581
520;inner;100;3.4156;3.12752;3.76138
520;wait;100;0.00011084;3.932e-05;0.00191632
520;boundary;100;0.101695;0.0609549;0.1943
520;calc iter;100;3.83897;3.54107;4.11296
520;calc total;1;386.219;386.219;386.219
520;total;1;469.528;469.528;469.528
521;initialize;1;57.1839;57.1839;57.1839
521;async;100;0.311551;0.0133739;0.587965
521;inner;100;3.44988;3.22851;3.70638
521;wait;100;0.000105274;4.3679e-05;0.00218854
521;boundary;100;0.0776689;0.0492035;0.196007
521;calc iter;100;3.83921;3.70564;4.00644
521;calc total;1;386.219;386.219;386.219
521;total;1;469.528;469.528;469.528
522;initialize;1;57.1816;57.1816;57.1816
522;async;100;0.303401;0.0420345;0.598879
522;inner;100;3.46935;3.22201;3.77369
522;wait;100;6.47193e-05;2.55e-05;0.000980957
522;boundary;100;0.0665182;0.0453697;0.192004
522;calc iter;100;3.83934;3.68845;4.00879
522;calc total;1;386.219;386.219;386.219
522;total;1;469.526;469.526;469.526
523;initialize;1;57.1793;57.1793;57.1793
523;async;100;0.30263;0.0370593;0.594271
523;inner;100;3.47021;3.22482;3.77281
523;wait;100;5.93188e-05;2.6649e-05;0.000836479
523;boundary;100;0.0664362;0.0457595;0.196304
523;calc iter;100;3.83934;3.75554;4.01484
523;calc total;1;386.219;386.219;386.219
523;total;1;469.523;469.523;469.523
524;initialize;1;57.2008;57.2008;57.2008
524;async;100;0.305267;0.0525653;0.555964
524;inner;100;3.46716;3.25711;3.77171
524;wait;100;7.62772e-05;3.0469e-05;0.000965578
524;boundary;100;0.0665731;0.0491255;0.144332
524;calc iter;100;3.83908;3.74994;4.00973
524;calc total;1;386.219;386.219;386.219
524;total;1;469.545;469.545;469.545
525;initialize;1;57.2043;57.2043;57.2043
525;async;100;0.298699;0.0623639;0.541267
525;inner;100;3.46746;3.24919;3.76879
525;wait;100;8.06193e-05;2.6799e-05;0.000891139
525;boundary;100;0.0725041;0.0473703;0.169323
525;calc iter;100;3.83875;3.72522;4.0069
525;calc total;1;386.219;386.219;386.219
525;total;1;469.548;469.548;469.548
526;initialize;1;57.1862;57.1862;57.1862
526;async;100;0.30009;0.0679757;0.576136
526;inner;100;3.46656;3.22962;3.76769
526;wait;100;7.61638e-05;2.398e-05;0.000873979
526;boundary;100;0.0723089;0.0467474;0.161987
526;calc iter;100;3.83904;3.73819;4.00545
526;calc total;1;386.219;386.219;386.219
526;total;1;469.53;469.53;469.53
527;initialize;1;57.1665;57.1665;57.1665
527;async;100;0.324127;0.0262586;0.639849
527;inner;100;3.4296;3.13894;3.76454
527;wait;100;8.98786e-05;4.2809e-05;0.000860319
527;boundary;100;0.084844;0.0540896;0.159209
527;calc iter;100;3.83866;3.59849;4.05325
527;calc total;1;386.219;386.219;386.219
527;total;1;469.511;469.511;469.511
528;initialize;1;57.2038;57.2038;57.2038
528;async;100;0.185916;0.0372228;0.481479
528;inner;100;3.56655;3.27277;3.73365
528;wait;100;8.00878e-05;5.09e-05;0.000881389
528;boundary;100;0.0901777;0.0634166;0.127903
528;calc iter;100;3.84273;3.65903;4.15374
528;calc total;1;386.219;386.219;386.219
528;total;1;469.548;469.548;469.548
529;initialize;1;57.1159;57.1159;57.1159
529;async;100;0.15338;0.03733;0.333761
529;inner;100;3.60191;3.45338;3.7803
529;wait;100;7.63933e-05;3.6859e-05;0.000958548
529;boundary;100;0.0877143;0.0639616;0.14919
529;calc iter;100;3.84309;3.67167;4.08168
529;calc total;1;386.219;386.219;386.219
529;total;1;469.46;469.46;469.46
530;initialize;1;57.201;57.201;57.201
530;async;100;0.135683;0.0966912;0.276445
530;inner;100;3.62653;3.51509;3.82008
530;wait;100;6.55593e-05;3.0029e-05;0.000898678
530;boundary;100;0.0807569;0.0622132;0.162077
530;calc iter;100;3.84304;3.75004;4.03936
530;calc total;1;386.219;386.219;386.219
530;total;1;469.545;469.545;469.545
531;initialize;1;57.2037;57.2037;57.2037
531;async;100;0.136308;0.0938736;0.282888
531;inner;100;3.62693;3.51405;3.81735
531;wait;100;6.23232e-05;2.703e-05;0.000866149
531;boundary;100;0.079784;0.0619669;0.172817
531;calc iter;100;3.84309;3.73376;4.04363
531;calc total;1;386.219;386.219;386.219
531;total;1;469.548;469.548;469.548
532;initialize;1;57.2042;57.2042;57.2042
532;async;100;0.136285;0.0417162;0.23491
532;inner;100;3.61473;3.56301;3.80945
532;wait;100;7.13898e-05;3.183e-05;0.000924418
532;boundary;100;0.0916157;0.0695828;0.196579
532;calc iter;100;3.84271;3.76467;4.01112
532;calc total;1;386.219;386.219;386.219
532;total;1;469.548;469.548;469.548
533;initialize;1;57.187;57.187;57.187
533;async;100;0.14524;0.0412514;0.270568
533;inner;100;3.60453;3.52687;3.81873
533;wait;100;7.36202e-05;3.4429e-05;0.000826249
533;boundary;100;0.0924901;0.0549375;0.196579
533;calc iter;100;3.84234;3.74368;4.05713
533;calc total;1;386.219;386.219;386.219
533;total;1;469.531;469.531;469.531
534;initialize;1;57.1728;57.1728;57.1728
534;async;100;0.143621;0.0334379;0.274825
534;inner;100;3.60615;3.52594;3.82562
534;wait;100;7.21382e-05;3.243e-05;0.000950308
534;boundary;100;0.0920255;0.0575811;0.199724
534;calc iter;100;3.84188;3.75386;4.06374
534;calc total;1;386.219;386.219;386.219
534;total;1;469.517;469.517;469.517
535;initialize;1;57.2045;57.2045;57.2045
535;async;100;0.171582;0.077583;0.264716
535;inner;100;3.58132;3.513;3.76745
535;wait;100;7.95123e-05;3.9329e-05;0.000945698
535;boundary;100;0.0891601;0.0694586;0.182661
535;calc iter;100;3.84215;3.75294;4.01943
535;calc total;1;386.219;386.219;386.219
535;total;1;469.548;469.548;469.548
536;initialize;1;57.0757;57.0757;57.0757
536;async;100;0.0658854;0.0193247;0.601274
536;inner;100;3.66212;3.2551;3.8458
536;wait;100;8.92989e-05;5.1349e-05;0.000970398
536;boundary;100;0.115311;0.0554437;0.195234
536;calc iter;100;3.84341;3.4508;4.31294
536;calc total;1;386.219;386.219;386.219
536;total;1;469.42;469.42;469.42
537;initialize;1;57.1966;57.1966;57.1966
537;async;100;0.0484212;0.0212425;0.294966
537;inner;100;3.67773;3.48861;3.86307
537;wait;100;8.91249e-05;3.7649e-05;0.00131382
537;boundary;100;0.117196;0.0574592;0.200082
537;calc iter;100;3.84344;3.70839;4.05274
537;calc total;1;386.219;386.219;386.219
537;total;1;469.541;469.541;469.541
538;initialize;1;57.1841;57.1841;57.1841
538;async;100;0.0398518;0.0201092;0.23031
538;inner;100;3.69287;3.54205;3.88647
538;wait;100;8.25125e-05;3.5109e-05;0.00103975
538;boundary;100;0.110661;0.0518358;0.206473
538;calc iter;100;3.84347;3.75865;4.05697
538;calc total;1;386.219;386.219;386.219
538;total;1;469.528;469.528;469.528
539;initialize;1;57.2041;57.2041;57.2041
539;async;100;0.0397036;0.0238444;0.224466
539;inner;100;3.69291;3.54366;3.8867
539;wait;100;8.47643e-05;2.884e-05;0.00135414
539;boundary;100;0.110772;0.0515436;0.208506
539;calc iter;100;3.84347;3.74614;4.05315
539;calc total;1;386.219;386.219;386.219
539;total;1;469.548;469.548;469.548
540;initialize;1;57.1733;57.1733;57.1733
540;async;100;0.0515003;0.0261215;0.284295
540;inner;100;3.67841;3.45764;3.87576
540;wait;100;8.89096e-05;3.3269e-05;0.000881569
540;boundary;100;0.113379;0.06257;0.204097
540;calc iter;100;3.84338;3.62663;4.06404
540;calc total;1;386.219;386.219;386.219
540;total;1;469.517;469.517;469.517
541;initialize;1;57.2041;57.2041;57.2041
541;async;100;0.049008;0.0197859;0.1624
541;inner;100;3.6791;3.61411;3.87361
541;wait;100;0.000100348;3.7209e-05;0.00129564
541;boundary;100;0.115068;0.0552665;0.197391
541;calc iter;100;3.84328;3.77012;4.04782
541;calc total;1;386.219;386.219;386.219
541;total;1;469.548;469.548;469.548
542;initialize;1;57.2042;57.2042;57.2042
542;async;100;0.0482243;0.0171436;0.193193
542;inner;100;3.6881;3.61231;3.90262
542;wait;100;9.08672e-05;2.9889e-05;0.0016907
542;boundary;100;0.106743;0.0528164;0.170412
542;calc iter;100;3.84316;3.76899;4.05632
542;calc total;1;386.219;386.219;386.219
542;total;1;469.548;469.548;469.548
543;initialize;1;57.2043;57.2043;57.2043
543;async;100;0.0574178;0.0209367;0.167038
543;inner;100;3.67079;3.58118;3.85317
543;wait;100;8.72808e-05;4.1899e-05;0.00127496
543;boundary;100;0.114961;0.066021;0.203233
543;calc iter;100;3.84326;3.77052;4.05281
543;calc total;1;386.219;386.219;386.219
543;total;1;469.548;469.548;469.548
544;initialize;1;57.2039;57.2039;57.2039
544;async;100;0.266811;0.0772338;0.624307
544;inner;100;3.48688;3.20545;3.69584
544;wait;100;9.32102e-05;3.5069e-05;0.000923888
544;boundary;100;0.0878084;0.0546979;0.135815
544;calc iter;100;3.84159;3.59214;4.1436
544;calc total;1;386.219;386.219;386.219
544;total;1;469.548;469.548;469.548
545;initialize;1;57.1917;57.1917;57.1917
545;async;100;0.257688;0.086059;0.441308
545;inner;100;3.51216;3.37186;3.77788
545;wait;100;9.40714e-05;4.332e-05;0.000989548
545;boundary;100;0.0719841;0.0494628;0.12331
545;calc iter;100;3.84193;3.68414;4.08491
545;calc total;1;386.219;386.219;386.219
545;total;1;469.536;469.536;469.536
546;initialize;1;57.1739;57.1739;57.1739
546;async;100;0.250692;0.0860945;0.418632
546;inner;100;3.52553;3.39335;3.78752
546;wait;100;6.20349e-05;2.25e-05;0.00075117
546;boundary;100;0.0655729;0.0485783;0.130359
546;calc iter;100;3.84186;3.74141;4.05278
546;calc total;1;386.219;386.219;386.219
546;total;1;469.518;469.518;469.518
547;initialize;1;57.2045;57.2045;57.2045
547;async;100;0.253704;0.0895151;0.415106
547;inner;100;3.52396;3.39384;3.78733
547;wait;100;5.55818e-05;2.296e-05;0.00075357
547;boundary;100;0.0642295;0.0482488;0.123994
547;calc iter;100;3.84195;3.73617;4.06839
547;calc total;1;386.219;386.219;386.219
547;total;1;469.548;469.548;469.548
548;initialize;1;57.189;57.189;57.189
548;async;100;0.264357;0.0449257;0.658783
548;inner;100;3.50753;3.30628;3.78671
548;wait;100;6.6532e-05;2.5309e-05;0.000855039
548;boundary;100;0.0696286;0.0503462;0.181619
548;calc iter;100;3.84158;3.62811;4.36592
548;calc total;1;386.219;386.219;386.219
548;total;1;469.533;469.533;469.533
549;initialize;1;57.1685;57.1685;57.1685
549;async;100;0.26611;0.0915671;0.440305
549;inner;100;3.49941;3.33459;3.7868
549;wait;100;8.19403e-05;2.8149e-05;0.000949757
549;boundary;100;0.075545;0.0504933;0.129299
549;calc iter;100;3.84115;3.62618;4.1393
549;calc total;1;386.219;386.219;386.219
549;total;1;469.513;469.513;469.513
550;initialize;1;57.2043;57.2043;57.2043
550;async;100;0.265517;0.0958398;0.430896
550;inner;100;3.49741;3.3917;3.7882
550;wait;100;7.19954e-05;2.827e-05;0.000871129
550;boundary;100;0.0777478;0.0500636;0.139574
550;calc iter;100;3.84075;3.65623;4.11559
550;calc total;1;386.219;386.219;386.219
550;total;1;469.548;469.548;469.548
551;initialize;1;57.1925;57.1925;57.1925
551;async;100;0.265584;0.0897803;0.636706
551;inner;100;3.49386;3.29223;3.77272
551;wait;100;0.000100869;3.561e-05;0.000866429
551;boundary;100;0.0813524;0.0567766;0.184096
551;calc iter;100;3.84091;3.66772;4.33877
551;calc total;1;386.219;386.219;386.219
551;total;1;469.537;469.537;469.537
552;initialize;1;57.2039;57.2039;57.2039
552;async;100;0.26825;0.0613488;0.858388
552;inner;100;3.48691;3.01797;3.73825
552;wait;100;9.89413e-05;3.9339e-05;0.000996397
552;boundary;100;0.0881501;0.0481348;0.192767
552;calc iter;100;3.84341;3.46973;4.29428
552;calc total;1;386.219;386.219;386.219
552;total;1;469.548;469.548;469.548
553;initialize;1;57.17;57.17;57.17
553;async;100;0.233492;0.0436275;0.489222
553;inner;100;3.53283;3.28517;3.77668
553;wait;100;9.87374e-05;4.3689e-05;0.00231568
553;boundary;100;0.0770484;0.0476773;0.170523
553;calc iter;100;3.84347;3.65443;4.06599
553;calc total;1;386.219;386.219;386.219
553;total;1;469.514;469.514;469.514
554;initialize;1;57.2044;57.2044;57.2044
554;async;100;0.228239;0.0282609;0.476112
554;inner;100;3.54451;3.30517;3.7973
554;wait;100;6.9902e-05;2.824e-05;0.000996157
554;boundary;100;0.0707042;0.0469904;0.148071
554;calc iter;100;3.84353;3.68596;4.0697
554;calc total;1;386.219;386.219;386.219
554;total;1;469.548;469.548;469.548
555;initialize;1;57.116;57.116;57.116
555;async;100;0.229495;0.0474543;0.491373
555;inner;100;3.54382;3.30058;3.79629
555;wait;100;7.30254e-05;3.093e-05;0.00152547
555;boundary;100;0.0701242;0.0468868;0.193732
555;calc iter;100;3.84352;3.68764;4.09399
555;calc total;1;386.219;386.219;386.219
555;total;1;469.46;469.46;469.46
556;initialize;1;57.0755;57.0755;57.0755
556;async;100;0.233939;0.0598884;0.400661
556;inner;100;3.5336;3.39087;3.73712
556;wait;100;7.3817e-05;2.7729e-05;0.00141774
556;boundary;100;0.0756353;0.0561075;0.191353
556;calc iter;100;3.84325;3.70352;4.19802
556;calc total;1;386.219;386.219;386.219
556;total;1;469.42;469.42;469.42
557;initialize;1;57.1155;57.1155;57.1155
557;async;100;0.272367;0.0292722;0.687924
557;inner;100;3.48672;3.20406;3.7296
557;wait;100;7.46438e-05;3.808e-05;0.000944148
557;boundary;100;0.0838466;0.0591525;0.147208
557;calc iter;100;3.84301;3.53291;4.45018
557;calc total;1;386.219;386.219;386.219
557;total;1;469.459;469.459;469.459
558;initialize;1;57.1845;57.1845;57.1845
558;async;100;0.263946;0.046266;0.620459
558;inner;100;3.50024;3.25254;3.73731
558;wait;100;7.1046e-05;3.0449e-05;0.000867199
558;boundary;100;0.0788241;0.0562925;0.142582
558;calc iter;100;3.84309;3.54445;4.21071
558;calc total;1;386.219;386.219;386.219
558;total;1;469.529;469.529;469.529
559;initialize;1;57.2008;57.2008;57.2008
559;async;100;0.275283;0.0323692;0.557489
559;inner;100;3.47237;3.21452;3.73756
559;wait;100;0.000103584;4.3269e-05;0.00151672
559;boundary;100;0.0949565;0.0649055;0.152025
559;calc iter;100;3.84271;3.60832;4.17161
559;calc total;1;386.219;386.219;386.219
559;total;1;469.545;469.545;469.545
560;initialize;1;57.1996;57.1996;57.1996
560;async;100;0.474464;0.0285435;1.68539
560;inner;100;3.26128;2.4886;3.68455
560;wait;100;9.5474e-05;4.696e-05;0.000956908
560;boundary;100;0.101168;0.0600562;0.21004
560;calc iter;100;3.83701;3.02049;4.80022
560;calc total;1;386.219;386.219;386.219
560;total;1;469.544;469.544;469.544
561;initialize;1;57.0981;57.0981;57.0981
561;async;100;0.433377;0.0244156;0.999631
561;inner;100;3.31084;2.86005;3.68386
561;wait;100;7.7749e-05;3.073e-05;0.000929218
561;boundary;100;0.0928647;0.0603904;0.217654
561;calc iter;100;3.83717;3.65891;4.07406
561;calc total;1;386.219;386.219;386.219
561;total;1;469.442;469.442;469.442
562;initialize;1;57.182;57.182;57.182
562;async;100;0.431872;0.0289667;0.991427
562;inner;100;3.31963;2.85364;3.69568
562;wait;100;8.20342e-05;2.545e-05;0.00210807
562;boundary;100;0.0855865;0.0575475;0.188592
562;calc iter;100;3.83718;3.63242;4.08197
562;calc total;1;386.219;386.219;386.219
562;total;1;469.526;469.526;469.526
563;initialize;1;57.0935;57.0935;57.0935
563;async;100;0.429145;0.0288111;0.989014
563;inner;100;3.32099;2.85484;3.70563
563;wait;100;7.10097e-05;2.824e-05;0.00142386
563;boundary;100;0.0869426;0.0578236;0.234003
563;calc iter;100;3.83715;3.62994;4.0924
563;calc total;1;386.219;386.219;386.219
563;total;1;469.438;469.438;469.438
564;initialize;1;57.1446;57.1446;57.1446
564;async;100;0.442224;0.0293205;1.05028
564;inner;100;3.30494;2.84409;3.71761
564;wait;100;7.50238e-05;3.3849e-05;0.000901329
564;boundary;100;0.0898878;0.0544508;0.225719
564;calc iter;100;3.83713;3.61818;3.99716
564;calc total;1;386.219;386.219;386.219
564;total;1;469.488;469.488;469.488
565;initialize;1;57.0917;57.0917;57.0917
565;async;100;0.448623;0.0291692;1.58556
565;inner;100;3.2901;2.75558;3.69749
565;wait;100;9.83581e-05;3.02e-05;0.00213341
565;boundary;100;0.0982079;0.057941;0.211298
565;calc iter;100;3.83704;3.19441;4.51407
565;calc total;1;386.219;386.219;386.219
565;total;1;469.436;469.436;469.436
566;initialize;1;57.17;57.17;57.17
566;async;100;0.44011;0.0274716;1.26665
566;inner;100;3.30372;2.72686;3.7275
566;wait;100;9.3975e-05;2.9219e-05;0.00259651
566;boundary;100;0.0932311;0.0545672;0.221154
566;calc iter;100;3.83716;3.14426;4.4243
566;calc total;1;386.219;386.219;386.219
566;total;1;469.514;469.514;469.514
567;initialize;1;57.1226;57.1226;57.1226
567;async;100;0.462786;0.0399862;1.07077
567;inner;100;3.26922;2.787;3.6643
567;wait;100;9.69053e-05;3.66e-05;0.00104065
567;boundary;100;0.104867;0.0633635;0.210692
567;calc iter;100;3.83697;3.34725;4.10297
567;calc total;1;386.219;386.219;386.219
567;total;1;469.467;469.467;469.467
568;initialize;1;57.1437;57.1437;57.1437
568;async;100;0.562878;0.0490255;2.30117
568;inner;100;3.17458;1.92753;3.63543
568;wait;100;9.09243e-05;3.9949e-05;0.000877548
568;boundary;100;0.092469;0.0591675;0.209305
568;calc iter;100;3.83003;2.12094;5.32786
568;calc total;1;386.219;386.219;386.219
568;total;1;469.488;469.488;469.488
569;initialize;1;57.1694;57.1694;57.1694
569;async;100;0.512476;0.0571949;1.24468
569;inner;100;3.23926;2.54542;3.63461
569;wait;100;7.13461e-05;3.238e-05;0.000971647
569;boundary;100;0.0782475;0.0577543;0.210098
569;calc iter;100;3.83005;3.1648;4.26304
569;calc total;1;386.219;386.219;386.219
569;total;1;469.513;469.513;469.513
570;initialize;1;57.2041;57.2041;57.2041
570;async;100;0.488552;0.0436155;1.18065
570;inner;100;3.26322;2.54466;3.6579
570;wait;100;6.31169e-05;2.86e-05;0.000938358
570;boundary;100;0.0782339;0.0569641;0.214637
570;calc iter;100;3.83007;3.19845;4.20248
570;calc total;1;386.219;386.219;386.219
570;total;1;469.548;469.548;469.548
571;initialize;1;57.2011;57.2011;57.2011
571;async;100;0.496694;0.0474354;1.20298
571;inner;100;3.25929;2.5404;3.66029
571;wait;100;6.26746e-05;2.8689e-05;0.0008347
571;boundary;100;0.073986;0.0567851;0.209074
571;calc iter;100;3.83003;3.21112;4.228
571;calc total;1;386.219;386.219;386.219
571;total;1;469.545;469.545;469.545
572;initialize;1;57.1773;57.1773;57.1773
572;async;100;0.523231;0.0771083;1.65094
572;inner;100;3.22137;2.23519;3.65376
572;wait;100;6.4962e-05;2.876e-05;0.000906648
572;boundary;100;0.0814015;0.0567577;0.171735
572;calc iter;100;3.82607;3.17132;4.57549
572;calc total;1;386.219;386.219;386.219
572;total;1;469.521;469.521;469.521
573;initialize;1;57.196;57.196;57.196
573;async;100;0.550873;0.0572673;2.95633
573;inner;100;3.17832;1.43642;3.66136
573;wait;100;6.53377e-05;2.6179e-05;0.000887699
573;boundary;100;0.0870358;0.0568904;0.195129
573;calc iter;100;3.8163;2.17842;5.87945
573;calc total;1;386.219;386.219;386.219
573;total;1;469.541;469.541;469.541
574;initialize;1;57.2036;57.2036;57.2036
574;async;100;0.538895;0.0494499;1.96952
574;inner;100;3.19534;2.12355;3.66823
574;wait;100;6.69406e-05;3.071e-05;0.000857998
574;boundary;100;0.0910617;0.0563281;0.207331
574;calc iter;100;3.82537;2.51879;4.85239
574;calc total;1;386.219;386.219;386.219
574;total;1;469.548;469.548;469.548
575;initialize;1;57.1879;57.1879;57.1879
575;async;100;0.639616;0.0816129;2.16124
575;inner;100;3.09786;1.83319;3.62652
575;wait;100;7.85818e-05;3.126e-05;0.00112094
575;boundary;100;0.0879256;0.0695912;0.136876
575;calc iter;100;3.82548;2.59965;4.92999
575;calc total;1;386.219;386.219;386.219
575;total;1;469.532;469.532;469.532
576;initialize;1;57.2044;57.2044;57.2044
576;async;100;0.433128;0.0236532;1.20163
576;inner;100;3.30942;2.67568;3.64669
576;wait;100;8.29873e-05;3.4499e-05;0.000956117
576;boundary;100;0.0844484;0.0596319;0.134811
576;calc iter;100;3.82708;2.81147;4.58549
576;calc total;1;386.219;386.219;386.219
576;total;1;469.548;469.548;469.548
577;initialize;1;57.2039;57.2039;57.2039
577;async;100;0.389515;0.0799872;0.852989
577;inner;100;3.36007;3.05113;3.64564
577;wait;100;7.35915e-05;3.999e-05;0.000722991
577;boundary;100;0.0772118;0.0590406;0.105027
577;calc iter;100;3.82687;3.33516;4.29765
577;calc total;1;386.219;386.219;386.219
577;total;1;469.548;469.548;469.548
578;initialize;1;57.2015;57.2015;57.2015
578;async;100;0.363304;0.0861885;0.756065
578;inner;100;3.39311;3.0691;3.66631
578;wait;100;6.02083e-05;2.977e-05;0.000947218
578;boundary;100;0.0717734;0.0585169;0.120661
578;calc iter;100;3.82826;3.41865;4.10865
578;calc total;1;386.219;386.219;386.219
578;total;1;469.545;469.545;469.545
579;initialize;1;57.1992;57.1992;57.1992
579;async;100;0.365288;0.0907015;0.718146
579;inner;100;3.39166;3.07282;3.66157
579;wait;100;6.74586e-05;3.3639e-05;0.000967607
579;boundary;100;0.0715328;0.0587564;0.12156
579;calc iter;100;3.82856;3.41833;4.07425
579;calc total;1;386.219;386.219;386.219
579;total;1;469.543;469.543;469.543
580;initialize;1;57.178;57.178;57.178
580;async;100;0.407159;0.072948;0.988342
580;inner;100;3.34267;2.75821;3.65114
580;wait;100;6.40903e-05;3.1919e-05;0.00079686
580;boundary;100;0.0798304;0.0574046;0.146503
580;calc iter;100;3.82973;3.36713;4.20956
580;calc total;1;386.219;386.219;386.219
580;total;1;469.522;469.522;469.522
581;initialize;1;57.1823;57.1823;57.1823
581;async;100;0.433529;0.0614314;1.25844
581;inner;100;3.31006;2.61085;3.64957
581;wait;100;6.56491e-05;2.9369e-05;0.000853009
581;boundary;100;0.0861227;0.0583201;0.145654
581;calc iter;100;3.82979;2.90655;4.46238
581;calc total;1;386.219;386.219;386.219
581;total;1;469.526;469.526;469.526
582;initialize;1;57.2042;57.2042;57.2042
582;async;100;0.403803;0.0337037;2.02563
582;inner;100;3.35409;2.23079;3.66203
582;wait;100;5.56127e-05;2.655e-05;0.000928789
582;boundary;100;0.0718088;0.0574261;0.137412
582;calc iter;100;3.82976;2.69999;5.22563
582;calc total;1;386.219;386.219;386.219
582;total;1;469.548;469.548;469.548
382;initialize;1;57.1098;57.1098;57.1098
382;async;100;0.502871;0.0235221;1.51991
382;inner;100;3.2534;2.48118;3.63509
382;wait;100;7.33306e-05;3.0249e-05;0.00100257
382;boundary;100;0.0839385;0.0576153;0.161712
382;calc iter;100;3.84029;2.6148;4.88731
382;calc total;1;386.219;386.219;386.219
382;total;1;469.452;469.452;469.452
383;initialize;1;57.1174;57.1174;57.1174
383;async;100;0.542199;0.10613;1.32278
383;inner;100;3.2014;2.613;3.59693
383;wait;100;8.28989e-05;3.85e-05;0.000909815
383;boundary;100;0.0949591;0.0716625;0.114725
383;calc iter;100;3.83865;2.87153;4.53711
383;calc total;1;386.219;386.219;386.219
383;total;1;469.461;469.461;469.461
583;initialize;1;57.1963;57.1963;57.1963
583;async;100;0.478203;0.0467463;1.38265
583;inner;100;3.26368;2.34824;3.64953
583;wait;100;7.38751e-05;3.186e-05;0.000963298
583;boundary;100;0.0873352;0.0656183;0.142176
583;calc iter;100;3.8293;3.0328;4.78011
583;calc total;1;386.219;386.219;386.219
583;total;1;469.541;469.541;469.541
584;initialize;1;57.2044;57.2044;57.2044
584;async;100;0.342205;0.0242628;1.09145
584;inner;100;3.39168;2.81761;3.71995
584;wait;100;0.00010105;3.2209e-05;0.0011004
584;boundary;100;0.0981478;0.0592028;0.19311
584;calc iter;100;3.83213;3.22763;4.36248
584;calc total;1;386.219;386.219;386.219
584;total;1;469.548;469.548;469.548
585;initialize;1;57.2034;57.2034;57.2034
585;async;100;0.331476;0.0312374;1.10588
585;inner;100;3.4167;2.77518;3.72123
585;wait;100;9.25464e-05;3.2369e-05;0.00192618
585;boundary;100;0.0835742;0.0592498;0.192066
585;calc iter;100;3.83184;3.09042;4.35253
585;calc total;1;386.219;386.219;386.219
585;total;1;469.547;469.547;469.547
586;initialize;1;57.1664;57.1664;57.1664
586;async;100;0.332809;0.0266844;0.610661
586;inner;100;3.42957;3.17374;3.72893
586;wait;100;6.66992e-05;2.6889e-05;0.00117219
586;boundary;100;0.0704773;0.0538511;0.194392
586;calc iter;100;3.83293;3.5152;4.03136
586;calc total;1;386.219;386.219;386.219
586;total;1;469.51;469.51;469.51
587;initialize;1;57.1684;57.1684;57.1684
587;async;100;0.333492;0.0239119;0.620424
587;inner;100;3.42832;3.171;3.73178
587;wait;100;7.126e-05;2.616e-05;0.00153379
587;boundary;100;0.071078;0.0534099;0.195319
587;calc iter;100;3.83296;3.51454;4.03421
587;calc total;1;386.219;386.219;386.219
587;total;1;469.512;469.512;469.512
588;initialize;1;57.1821;57.1821;57.1821
588;async;100;0.337599;0.0266946;0.575745
588;inner;100;3.41666;3.21151;3.6963
588;wait;100;8.98868e-05;2.6429e-05;0.00150935
588;boundary;100;0.0788031;0.0490123;0.193265
588;calc iter;100;3.83316;3.62827;4.04371
588;calc total;1;386.219;386.219;386.219
588;total;1;469.526;469.526;469.526
589;initialize;1;57.171;57.171;57.171
589;async;100;0.3466;0.0247271;0.707861
589;inner;100;3.4016;3.13335;3.70063
589;wait;100;8.74792e-05;2.34e-05;0.00103663
589;boundary;100;0.0849538;0.0460412;0.194274
589;calc iter;100;3.83325;3.33637;4.03867
589;calc total;1;386.219;386.219;386.219
589;total;1;469.515;469.515;469.515
590;initialize;1;57.1791;57.1791;57.1791
590;async;100;0.346689;0.022222;1.04954
590;inner;100;3.41257;3.02278;3.72535
590;wait;100;7.61834e-05;2.797e-05;0.00148504
590;boundary;100;0.0739738;0.0447454;0.19454
590;calc iter;100;3.83331;3.25916;4.36418
590;calc total;1;386.219;386.219;386.219
590;total;1;469.523;469.523;469.523
591;initialize;1;57.2042;57.2042;57.2042
591;async;100;0.360991;0.0308097;1.38839
591;inner;100;3.38283;2.52762;3.69286
591;wait;100;8.75763e-05;3.0949e-05;0.0012015
591;boundary;100;0.0890343;0.0525789;0.194576
591;calc iter;100;3.83294;3.09804;4.65548
591;calc total;1;386.219;386.219;386.219
591;total;1;469.548;469.548;469.548
592;initialize;1;57.1905;57.1905;57.1905
592;async;100;0.168844;0.0241022;0.542827
592;inner;100;3.57116;3.23554;3.7855
592;wait;100;7.71382e-05;3.8479e-05;0.00078933
592;boundary;100;0.0956175;0.0611577;0.153641
592;calc iter;100;3.8357;3.54239;4.06463
592;calc total;1;386.219;386.219;386.219
592;total;1;469.534;469.534;469.534
593;initialize;1;57.1851;57.1851;57.1851
593;async;100;0.15463;0.0379066;0.425792
593;inner;100;3.59558;3.31704;3.80002
593;wait;100;7.89348e-05;3.7949e-05;0.000969788
593;boundary;100;0.0864865;0.0606368;0.149615
593;calc iter;100;3.83678;3.52176;3.99857
593;calc total;1;386.219;386.219;386.219
593;total;1;469.529;469.529;469.529
594;initialize;1;57.0758;57.0758;57.0758
594;async;100;0.13289;0.071706;0.223657
594;inner;100;3.62059;3.45055;3.80061
594;wait;100;6.51106e-05;2.947e-05;0.000983338
594;boundary;100;0.0833548;0.0579572;0.166063
594;calc iter;100;3.8369;3.67325;3.97349
594;calc total;1;386.219;386.219;386.219
594;total;1;469.42;469.42;469.42
595;initialize;1;57.1901;57.1901;57.1901
595;async;100;0.127044;0.0356464;0.22761
595;inner;100;3.61904;3.45253;3.80592
595;wait;100;6.91821e-05;2.782e-05;0.000918488
595;boundary;100;0.0907614;0.0587608;0.172545
595;calc iter;100;3.83691;3.67293;4.00454
595;calc total;1;386.219;386.219;386.219
595;total;1;469.534;469.534;469.534
596;initialize;1;57.1669;57.1669;57.1669
596;async;100;0.153862;0.0367426;0.364751
596;inner;100;3.59532;3.40233;3.78024
596;wait;100;6.94966e-05;3.062e-05;0.000845099
596;boundary;100;0.0866944;0.0588444;0.167294
596;calc iter;100;3.83595;3.65322;3.99191
596;calc total;1;386.219;386.219;386.219
596;total;1;469.511;469.511;469.511
597;initialize;1;57.1785;57.1785;57.1785
597;async;100;0.159401;0.0718443;0.470623
597;inner;100;3.58881;3.36304;3.70945
597;wait;100;7.98177e-05;3.2049e-05;0.000991297
597;boundary;100;0.0887024;0.0583482;0.145335
597;calc iter;100;3.837;3.55831;4.08767
597;calc total;1;386.219;386.219;386.219
597;total;1;469.522;469.522;469.522
598;initialize;1;57.204;57.204;57.204
598;async;100;0.142003;0.0246299;0.633834
598;inner;100;3.60642;3.26584;3.78962
598;wait;100;6.96496e-05;3.15e-05;0.000972287
598;boundary;100;0.0885448;0.0587908;0.157835
598;calc iter;100;3.83704;3.50429;4.25281
598;calc total;1;386.219;386.219;386.219
598;total;1;469.548;469.548;469.548
599;initialize;1;57.204;57.204;57.204
599;async;100;0.174593;0.0989372;0.526143
599;inner;100;3.5706;3.22952;3.79141
599;wait;100;8.02522e-05;3.82e-05;0.000990597
599;boundary;100;0.0914377;0.0705891;0.153127
599;calc iter;100;3.83672;3.51533;4.01911
599;calc total;1;386.219;386.219;386.219
599;total;1;469.548;469.548;469.548
600;initialize;1;57.1736;57.1736;57.1736
600;async;100;0.0653558;0.0166112;0.35987
600;inner;100;3.65656;3.43995;3.87059
600;wait;100;9.01537e-05;3.565e-05;0.00122987
600;boundary;100;0.115336;0.0652004;0.209062
600;calc iter;100;3.83735;3.564;4.03352
600;calc total;1;386.219;386.219;386.219
600;total;1;469.517;469.517;469.517
601;initialize;1;57.1922;57.1922;57.1922
601;async;100;0.0519976;0.0206157;0.177796
601;inner;100;3.67035;3.5412;3.8672
601;wait;100;8.84664e-05;3.384e-05;0.00120131
601;boundary;100;0.114994;0.0651657;0.208537
601;calc iter;100;3.83743;3.66899;4.03328
601;calc total;1;386.219;386.219;386.219
601;total;1;469.536;469.536;469.536
602;initialize;1;57.2042;57.2042;57.2042
602;async;100;0.0416509;0.021539;0.185667
602;inner;100;3.68525;3.55464;3.87179
602;wait;100;8.42376e-05;3.058e-05;0.00181056
602;boundary;100;0.110514;0.0597701;0.207432
602;calc iter;100;3.8375;3.71375;4.04997
602;calc total;1;386.219;386.219;386.219
602;total;1;469.548;469.548;469.548
603;initialize;1;57.169;57.169;57.169
603;async;100;0.0481654;0.02186;0.248353
603;inner;100;3.68419;3.5507;3.87674
603;wait;100;8.39377e-05;3.185e-05;0.00103611
603;boundary;100;0.104947;0.0593184;0.205942
603;calc iter;100;3.83739;3.73192;4.04638
603;calc total;1;386.219;386.219;386.219
603;total;1;469.513;469.513;469.513
604;initialize;1;57.1836;57.1836;57.1836
604;async;100;0.0547163;0.0182815;0.248152
604;inner;100;3.66792;3.54106;3.86621
604;wait;100;8.92062e-05;3.21e-05;0.000970798
604;boundary;100;0.11479;0.0586386;0.214367
604;calc iter;100;3.83752;3.68326;4.03275
604;calc total;1;386.219;386.219;386.219
604;total;1;469.528;469.528;469.528
605;initialize;1;57.1733;57.1733;57.1733
605;async;100;0.0581751;0.0253628;0.260047
605;inner;100;3.66792;3.50105;3.8487
605;wait;100;0.000102054;3.991e-05;0.00114433
605;boundary;100;0.111325;0.0580813;0.210418
605;calc iter;100;3.83753;3.64688;4.05093
605;calc total;1;386.219;386.219;386.219
605;total;1;469.517;469.517;469.517
606;initialize;1;57.1691;57.1691;57.1691
606;async;100;0.0448604;0.0204214;0.355358
606;inner;100;3.68625;3.48513;3.87595
606;wait;100;9.47453e-05;2.298e-05;0.00149529
606;boundary;100;0.106369;0.0596204;0.206451
606;calc iter;100;3.83758;3.61248;4.03852
606;calc total;1;386.219;386.219;386.219
606;total;1;469.513;469.513;469.513
607;initialize;1;57.1705;57.1705;57.1705
607;async;100;0.0659405;0.0242643;0.31593
607;inner;100;3.65893;3.41061;3.86043
607;wait;100;0.000101353;3.73e-05;0.00127692
607;boundary;100;0.112451;0.0694019;0.213742
607;calc iter;100;3.83743;3.67397;4.03157
607;calc total;1;386.219;386.219;386.219
607;total;1;469.515;469.515;469.515
608;initialize;1;57.204;57.204;57.204
608;async;100;0.332943;0.022226;1.67169
608;inner;100;3.41149;2.44873;3.77476
608;wait;100;8.05364e-05;3.4949e-05;0.000979738
608;boundary;100;0.0903325;0.0560363;0.167064
608;calc iter;100;3.83485;2.7535;4.83053
608;calc total;1;386.219;386.219;386.219
608;total;1;469.548;469.548;469.548
609;initialize;1;57.2042;57.2042;57.2042
609;async;100;0.295626;0.022224;0.829614
609;inner;100;3.45813;2.97585;3.73793
609;wait;100;7.34327e-05;2.7e-05;0.000965427
609;boundary;100;0.0818768;0.0523242;0.150326
609;calc iter;100;3.83571;3.37993;4.23228
609;calc total;1;386.219;386.219;386.219
609;total;1;469.548;469.548;469.548
610;initialize;1;57.1769;57.1769;57.1769
610;async;100;0.28338;0.027618;0.822545
610;inner;100;3.47549;3.00432;3.76659
610;wait;100;6.70302e-05;3.1079e-05;0.00128744
610;boundary;100;0.0770823;0.0512548;0.198834
610;calc iter;100;3.83602;3.44353;4.25407
610;calc total;1;386.219;386.219;386.219
610;total;1;469.521;469.521;469.521
611;initialize;1;57.1728;57.1728;57.1728
611;async;100;0.28222;0.0454404;0.808628
611;inner;100;3.47586;3.00934;3.79897
611;wait;100;6.9201e-05;3.0169e-05;0.00101349
611;boundary;100;0.0777128;0.0531364;0.206203
611;calc iter;100;3.83587;3.48518;4.25457
611;calc total;1;386.219;386.219;386.219
611;total;1;469.517;469.517;469.517
612;initialize;1;57.2039;57.2039;57.2039
612;async;100;0.316831;0.0678598;1.06251
612;inner;100;3.4327;2.89285;3.81546
612;wait;100;7.17071e-05;3.403e-05;0.000858679
612;boundary;100;0.0852305;0.0577131;0.193545
612;calc iter;100;3.83483;3.45191;4.49006
612;calc total;1;386.219;386.219;386.219
612;total;1;469.548;469.548;469.548
613;initialize;1;57.183;57.183;57.183
613;async;100;0.332292;0.0557751;1.14226
613;inner;100;3.41799;2.8513;3.81694
613;wait;100;7.26892e-05;2.9139e-05;0.000909139
613;boundary;100;0.0857476;0.0576482;0.20092
613;calc iter;100;3.83611;3.38112;4.56761
613;calc total;1;386.219;386.219;386.219
613;total;1;469.527;469.527;469.527
614;initialize;1;57.2005;57.2005;57.2005
614;async;100;0.315104;0.0497315;1.32872
614;inner;100;3.43398;2.7226;3.81632
614;wait;100;6.6072e-05;2.7029e-05;0.000992037
614;boundary;100;0.0870054;0.0575882;0.207191
614;calc iter;100;3.83616;3.39996;4.74079
614;calc total;1;386.219;386.219;386.219
614;total;1;469.545;469.545;469.545
615;initialize;1;57.2035;57.2035;57.2035
615;async;100;0.378114;0.0881257;1.32469
615;inner;100;3.37047;2.55552;3.81036
615;wait;100;8.41817e-05;3.5949e-05;0.000972607
615;boundary;100;0.0868937;0.0587426;0.149425
615;calc iter;100;3.83556;3.26693;4.35999
615;calc total;1;386.219;386.219;386.219
615;total;1;469.548;469.548;469.548
616;initialize;1;57.1888;57.1888;57.1888
616;async;100;0.313215;0.0229556;1.33386
616;inner;100;3.43005;2.72332;3.8543
616;wait;100;8.08511e-05;3.04e-05;0.00101456
616;boundary;100;0.0937271;0.0468448;0.161684
616;calc iter;100;3.83708;3.33945;4.50528
616;calc total;1;386.219;386.219;386.219
616;total;1;469.533;469.533;469.533
617;initialize;1;57.2041;57.2041;57.2041
617;async;100;0.287033;0.0222375;0.778758
617;inner;100;3.4661;2.97777;3.82045
617;wait;100;7.34241e-05;2.4729e-05;0.00134151
617;boundary;100;0.0842009;0.0455831;0.190867
617;calc iter;100;3.83741;3.65705;4.10208
617;calc total;1;386.219;386.219;386.219
617;total;1;469.548;469.548;469.548
618;initialize;1;57.2038;57.2038;57.2038
618;async;100;0.273921;0.0206016;0.771596
618;inner;100;3.4819;2.98079;3.86369
618;wait;100;8.28171e-05;2.074e-05;0.0019106
618;boundary;100;0.0816069;0.0451445;0.161777
618;calc iter;100;3.83752;3.645;4.09483
618;calc total;1;386.219;386.219;386.219
618;total;1;469.548;469.548;469.548
619;initialize;1;57.1811;57.1811;57.1811
619;async;100;0.274419;0.0199095;0.774521
619;inner;100;3.4822;2.97919;3.86057
619;wait;100;8.20685e-05;2.058e-05;0.00177834
619;boundary;100;0.0808119;0.0449013;0.156745
619;calc iter;100;3.83752;3.64522;4.09615
619;calc total;1;386.219;386.219;386.219
619;total;1;469.525;469.525;469.525
620;initialize;1;57.2039;57.2039;57.2039
620;async;100;0.285352;0.0229601;0.843615
620;inner;100;3.4664;2.99539;3.8534
620;wait;100;6.58679e-05;2.48e-05;0.000832649
620;boundary;100;0.0849236;0.0480503;0.185788
620;calc iter;100;3.83675;3.6543;4.08585
620;calc total;1;386.219;386.219;386.219
620;total;1;469.548;469.548;469.548
621;initialize;1;57.2042;57.2042;57.2042
621;async;100;0.275261;0.0239667;0.819369
621;inner;100;3.46663;3.0017;3.86599
621;wait;100;7.67624e-05;2.8169e-05;0.000949548
621;boundary;100;0.0920379;0.0544657;0.198507
621;calc iter;100;3.83401;3.58789;4.02771
621;calc total;1;386.219;386.219;386.219
621;total;1;469.548;469.548;469.548
622;initialize;1;57.1853;57.1853;57.1853
622;async;100;0.271415;0.0212205;0.865625
622;inner;100;3.47742;2.98482;3.87914
622;wait;100;9.53045e-05;2.721e-05;0.00228154
622;boundary;100;0.0871202;0.0490951;0.156336
622;calc iter;100;3.83605;3.55587;4.06943
622;calc total;1;386.219;386.219;386.219
622;total;1;469.53;469.53;469.53
623;initialize;1;57.2044;57.2044;57.2044
623;async;100;0.297641;0.0174539;1.01156
623;inner;100;3.43732;2.8014;3.8525
623;wait;100;7.90246e-05;3.439e-05;0.000850909
623;boundary;100;0.101349;0.059365;0.184751
623;calc iter;100;3.83639;3.53274;4.18803
623;calc total;1;386.219;386.219;386.219
623;total;1;469.548;469.548;469.548
624;initialize;1;57.1873;57.1873;57.1873
624;async;100;0.341415;0.0642103;0.732644
624;inner;100;3.40774;3.08564;3.6893
624;wait;100;7.49185e-05;3.491e-05;0.000818719
624;boundary;100;0.090143;0.0622462;0.1703
624;calc iter;100;3.83938;3.39442;4.32507
624;calc total;1;386.219;386.219;386.219
624;total;1;469.532;469.532;469.532
625;initialize;1;57.2041;57.2041;57.2041
625;async;100;0.292343;0.054745;0.547886
625;inner;100;3.47146;3.23424;3.6457
625;wait;100;6.94752e-05;3.6639e-05;0.000980138
625;boundary;100;0.0767498;0.0577889;0.166653
625;calc iter;100;3.84063;3.5489;4.10711
625;calc total;1;386.219;386.219;386.219
625;total;1;469.548;469.548;469.548
626;initialize;1;57.2041;57.2041;57.2041
626;async;100;0.257865;0.0707888;0.423902
626;inner;100;3.51162;3.37589;3.68549
626;wait;100;5.31568e-05;2.637e-05;0.00075999
626;boundary;100;0.0712726;0.0568575;0.178097
626;calc iter;100;3.84081;3.64711;4.06824
626;calc total;1;386.219;386.219;386.219
626;total;1;469.548;469.548;469.548
627;initialize;1;57.2045;57.2045;57.2045
627;async;100;0.255515;0.0582887;0.422364
627;inner;100;3.51288;3.38407;3.71026
627;wait;100;5.12562e-05;2.435e-05;0.00100157
627;boundary;100;0.0723498;0.0570005;0.184484
627;calc iter;100;3.8408;3.64145;4.05696
627;calc total;1;386.219;386.219;386.219
627;total;1;469.548;469.548;469.548
628;initialize;1;57.2039;57.2039;57.2039
628;async;100;0.271642;0.0867138;0.436438
628;inner;100;3.49358;3.32587;3.76353
628;wait;100;6.33453e-05;2.9869e-05;0.000901078
628;boundary;100;0.0747255;0.0473681;0.162052
628;calc iter;100;3.84002;3.66755;3.99567
628;calc total;1;386.219;386.219;386.219
628;total;1;469.548;469.548;469.548
629;initialize;1;57.1781;57.1781;57.1781
629;async;100;0.292961;0.0666003;0.684413
629;inner;100;3.46681;3.11408;3.76524
629;wait;100;7.27572e-05;2.67e-05;0.000927068
629;boundary;100;0.0790618;0.0474295;0.13136
629;calc iter;100;3.83891;3.59115;4.13286
629;calc total;1;386.219;386.219;386.219
629;total;1;469.522;469.522;469.522
630;initialize;1;57.1725;57.1725;57.1725
630;async;100;0.294855;0.0687796;0.575834
630;inner;100;3.46632;3.19567;3.76241
630;wait;100;6.88529e-05;2.9319e-05;0.000966107
630;boundary;100;0.0785247;0.046842;0.148358
630;calc iter;100;3.83977;3.6168;4.04627
630;calc total;1;386.219;386.219;386.219
630;total;1;469.517;469.517;469.517
631;initialize;1;57.2034;57.2034;57.2034
631;async;100;0.331674;0.0777149;0.61531
631;inner;100;3.41814;3.20591;3.75583
631;wait;100;7.93636e-05;3.527e-05;0.000818879
631;boundary;100;0.0888116;0.0615089;0.155543
631;calc iter;100;3.83871;3.58743;4.08083
631;calc total;1;386.219;386.219;386.219
631;total;1;469.547;469.547;469.547
632;initialize;1;57.2045;57.2045;57.2045
632;async;100;0.199985;0.039918;0.449285
632;inner;100;3.55677;3.38264;3.70892
632;wait;100;9.8636e-05;4.8139e-05;0.000963518
632;boundary;100;0.085039;0.0507922;0.161896
632;calc iter;100;3.8419;3.70356;4.1003
632;calc total;1;386.219;386.219;386.219
632;total;1;469.548;469.548;469.548
633;initialize;1;57.1732;57.1732;57.1732
633;async;100;0.188955;0.0259114;0.310856
633;inner;100;3.57994;3.47368;3.79831
633;wait;100;8.8324e-05;2.6759e-05;0.00111386
633;boundary;100;0.0730282;0.0475533;0.202962
633;calc iter;100;3.84202;3.7147;4.0393
633;calc total;1;386.219;386.219;386.219
633;total;1;469.517;469.517;469.517
634;initialize;1;57.1848;57.1848;57.1848
634;async;100;0.187952;0.0278207;0.282727
634;inner;100;3.58916;3.52097;3.80395
634;wait;100;6.17619e-05;2.2269e-05;0.000863789
634;boundary;100;0.0648553;0.0474409;0.197014
634;calc iter;100;3.84203;3.78478;4.00926
634;calc total;1;386.219;386.219;386.219
634;total;1;469.529;469.529;469.529
635;initialize;1;57.1862;57.1862;57.1862
635;async;100;0.191362;0.0258178;0.281885
635;inner;100;3.58737;3.51537;3.80069
635;wait;100;7.00618e-05;2.3309e-05;0.00146493
635;boundary;100;0.0632723;0.0466795;0.19848
635;calc iter;100;3.84207;3.78458;4.01081
635;calc total;1;386.219;386.219;386.219
635;total;1;469.53;469.53;469.53
636;initialize;1;57.1451;57.1451;57.1451
636;async;100;0.189784;0.0314837;0.25684
636;inner;100;3.585;3.53285;3.8049
636;wait;100;7.18521e-05;2.2349e-05;0.00166978
636;boundary;100;0.0669522;0.0519532;0.194785
636;calc iter;100;3.84182;3.76544;4.01467
636;calc total;1;386.219;386.219;386.219
636;total;1;469.489;469.489;469.489
637;initialize;1;57.2031;57.2031;57.2031
637;async;100;0.189971;0.0244815;0.371743
637;inner;100;3.57853;3.41717;3.79703
637;wait;100;8.98337e-05;2.5289e-05;0.00181394
637;boundary;100;0.0731258;0.051509;0.194702
637;calc iter;100;3.84172;3.71789;4.01719
637;calc total;1;386.219;386.219;386.219
637;total;1;469.548;469.548;469.548
640;initialize;1;57.2001;57.2001;57.2001
640;async;100;0.219839;0.0473789;0.792744
640;inner;100;3.52948;3.14829;3.6846
640;wait;100;8.76351e-05;3.623e-05;0.000905892
640;boundary;100;0.0906317;0.0555656;0.191114
640;calc iter;100;3.84004;3.50473;4.37566
640;calc total;1;386.219;386.219;386.219
640;total;1;469.546;469.546;469.546
641;initialize;1;57.1968;57.1968;57.1968
641;async;100;0.227826;0.0885525;0.400331
641;inner;100;3.53302;3.39397;3.67213
641;wait;100;8.16411e-05;3.2479e-05;0.000873342
641;boundary;100;0.078873;0.0497513;0.172774
641;calc iter;100;3.83981;3.73852;4.00582
641;calc total;1;386.219;386.219;386.219
641;total;1;469.542;469.542;469.542
642;initialize;1;57.1969;57.1969;57.1969
642;async;100;0.221602;0.0707969;0.396574
642;inner;100;3.54127;3.39142;3.67845
642;wait;100;7.21309e-05;3.4609e-05;0.000954252
642;boundary;100;0.0772731;0.0479532;0.185478
642;calc iter;100;3.84022;3.73802;3.95715
642;calc total;1;386.219;386.219;386.219
642;total;1;469.543;469.543;469.543
643;initialize;1;57.2;57.2;57.2
643;async;100;0.20757;0.0268588;0.386999
643;inner;100;3.55728;3.4073;3.70195
643;wait;100;6.51297e-05;2.84e-05;0.000839173
643;boundary;100;0.0753447;0.0471725;0.185221
643;calc iter;100;3.84026;3.73995;3.98229
643;calc total;1;386.219;386.219;386.219
643;total;1;469.546;469.546;469.546
644;initialize;1;57.1988;57.1988;57.1988
644;async;100;0.252272;0.0884557;0.479064
644;inner;100;3.51468;3.30331;3.63109
644;wait;100;7.13121e-05;2.623e-05;0.000923742
644;boundary;100;0.0726714;0.0469179;0.150856
644;calc iter;100;3.8397;3.74566;4.01046
644;calc total;1;386.219;386.219;386.219
644;total;1;469.544;469.544;469.544
645;initialize;1;57.1983;57.1983;57.1983
645;async;100;0.267638;0.0572419;0.793392
645;inner;100;3.49215;3.0296;3.63688
645;wait;100;7.84143e-05;2.5799e-05;0.000850923
645;boundary;100;0.0795718;0.0468538;0.147512
645;calc iter;100;3.83944;3.47825;4.22107
645;calc total;1;386.219;386.219;386.219
645;total;1;469.543;469.543;469.543
646;initialize;1;57.1775;57.1775;57.1775
646;async;100;0.25792;0.0302395;0.649219
646;inner;100;3.49475;3.19576;3.65119
646;wait;100;7.82885e-05;3.354e-05;0.000929972
646;boundary;100;0.0869299;0.0467496;0.150967
646;calc iter;100;3.83968;3.45445;4.14791
646;calc total;1;386.219;386.219;386.219
646;total;1;469.522;469.522;469.522
647;initialize;1;57.196;57.196;57.196
647;async;100;0.260587;0.111121;0.509341
647;inner;100;3.49506;3.28227;3.61133
647;wait;100;8.75183e-05;3.608e-05;0.00108831
647;boundary;100;0.0837569;0.0572022;0.123
647;calc iter;100;3.8395;3.65809;4.0017
647;calc total;1;386.219;386.219;386.219
647;total;1;469.541;469.541;469.541
648;initialize;1;57.1933;57.1933;57.1933
648;async;100;0.208578;0.0212985;0.605911
648;inner;100;3.53907;3.21848;3.713
648;wait;100;7.45206e-05;3.4899e-05;0.000931222
648;boundary;100;0.0938817;0.0464709;0.196053
648;calc iter;100;3.84161;3.50002;4.18495
648;calc total;1;386.219;386.219;386.219
648;total;1;469.538;469.538;469.538
649;initialize;1;57.1966;57.1966;57.1966
649;async;100;0.197658;0.0332503;0.488676
649;inner;100;3.55723;3.35464;3.72278
649;wait;100;8.90622e-05;2.587e-05;0.00129354
649;boundary;100;0.086672;0.0464294;0.195053
649;calc iter;100;3.84165;3.704;4.18588
649;calc total;1;386.219;386.219;386.219
649;total;1;469.542;469.542;469.542
650;initialize;1;57.1992;57.1992;57.1992
650;async;100;0.187442;0.0275122;0.493045
650;inner;100;3.57244;3.36396;3.75139
650;wait;100;9.1797e-05;2.39e-05;0.00212141
650;boundary;100;0.0817542;0.0468424;0.193209
650;calc iter;100;3.84173;3.70205;4.18617
650;calc total;1;386.219;386.219;386.219
650;total;1;469.544;469.544;469.544
651;initialize;1;57.1949;57.1949;57.1949
651;async;100;0.190416;0.0226078;0.482371
651;inner;100;3.57018;3.35814;3.73706
651;wait;100;8.0739e-05;2.784e-05;0.00153301
651;boundary;100;0.0810525;0.0466826;0.178422
651;calc iter;100;3.84174;3.70885;4.17755
651;calc total;1;386.219;386.219;386.219
651;total;1;469.54;469.54;469.54
652;initialize;1;57.1932;57.1932;57.1932
652;async;100;0.217346;0.0251864;0.646182
652;inner;100;3.53272;3.24909;3.70407
652;wait;100;7.94094e-05;3.27e-05;0.000917902
652;boundary;100;0.091516;0.0551743;0.196754
652;calc iter;100;3.84167;3.62298;4.32243
652;calc total;1;386.219;386.219;386.219
652;total;1;469.538;469.538;469.538
653;initialize;1;57.1944;57.1944;57.1944
653;async;100;0.240268;0.0269627;0.685892
653;inner;100;3.50463;3.21644;3.68818
653;wait;100;8.89673e-05;3.4e-05;0.00113606
653;boundary;100;0.0965178;0.0644384;0.196278
653;calc iter;100;3.84151;3.48304;4.38312
653;calc total;1;386.219;386.219;386.219
653;total;1;469.539;469.539;469.539
654;initialize;1;57.1976;57.1976;57.1976
654;async;100;0.232076;0.0187212;0.822055
654;inner;100;3.52052;3.03609;3.73245
654;wait;100;9.21058e-05;3.235e-05;0.00179188
654;boundary;100;0.0889503;0.0564175;0.182202
654;calc iter;100;3.84164;3.35312;4.37329
654;calc total;1;386.219;386.219;386.219
654;total;1;469.543;469.543;469.543
655;initialize;1;57.18;57.18;57.18
655;async;100;0.262424;0.0308197;0.996608
655;inner;100;3.48328;2.88575;3.70407
655;wait;100;8.27582e-05;3.156e-05;0.000852523
655;boundary;100;0.0957839;0.0618332;0.193978
655;calc iter;100;3.84158;3.15776;4.37375
655;calc total;1;386.219;386.219;386.219
655;total;1;469.525;469.525;469.525
656;initialize;1;57.1719;57.1719;57.1719
656;async;100;0.473716;0.0455339;1.47869
656;inner;100;3.28429;2.57224;3.66024
656;wait;100;8.62484e-05;2.3789e-05;0.00109025
656;boundary;100;0.0765322;0.0463353;0.172725
656;calc iter;100;3.83463;2.95244;4.56016
656;calc total;1;386.219;386.219;386.219
656;total;1;469.517;469.517;469.517
657;initialize;1;57.1821;57.1821;57.1821
657;async;100;0.461295;0.0686364;0.895525
657;inner;100;3.30141;2.91986;3.66191
657;wait;100;8.23913e-05;2.429e-05;0.00146503
657;boundary;100;0.0718403;0.0462993;0.193795
657;calc iter;100;3.83463;3.60004;4.03039
657;calc total;1;386.219;386.219;386.219
657;total;1;469.527;469.527;469.527
658;initialize;1;57.1964;57.1964;57.1964
658;async;100;0.461769;0.0584032;0.897752
658;inner;100;3.30551;2.91306;3.68959
658;wait;100;6.77964e-05;2.3229e-05;0.00163821
658;boundary;100;0.0673217;0.0464881;0.202716
658;calc iter;100;3.83468;3.63028;4.01501
658;calc total;1;386.219;386.219;386.219
658;total;1;469.542;469.542;469.542
659;initialize;1;57.1928;57.1928;57.1928
659;async;100;0.462404;0.0472498;0.894538
659;inner;100;3.30661;2.91486;3.68132
659;wait;100;5.94124e-05;1.968e-05;0.000938251
659;boundary;100;0.0656034;0.0465386;0.201983
659;calc iter;100;3.83468;3.65172;4.01024
659;calc total;1;386.219;386.219;386.219
659;total;1;469.538;469.538;469.538
660;initialize;1;57.2005;57.2005;57.2005
660;async;100;0.479161;0.0423041;1.0596
660;inner;100;3.28227;2.89651;3.76395
660;wait;100;6.70146e-05;2.4689e-05;0.000934942
660;boundary;100;0.0718495;0.0470115;0.155257
660;calc iter;100;3.83335;3.54225;4.02695
660;calc total;1;386.219;386.219;386.219
660;total;1;469.546;469.546;469.546
661;initialize;1;57.1941;57.1941;57.1941
661;async;100;0.481166;0.0383802;1.37704
661;inner;100;3.26553;2.7516;3.7715
661;wait;100;8.71409e-05;2.411e-05;0.000831773
661;boundary;100;0.0808459;0.0468163;0.195617
661;calc iter;100;3.82764;3.14804;4.57634
661;calc total;1;386.219;386.219;386.219
661;total;1;469.539;469.539;469.539
662;initialize;1;57.1932;57.1932;57.1932
662;async;100;0.481954;0.0303639;1.5312
662;inner;100;3.27443;2.48502;3.76526
662;wait;100;7.33248e-05;2.35e-05;0.000949082
662;boundary;100;0.0763116;0.0473024;0.181893
662;calc iter;100;3.83277;2.94252;4.5194
662;calc total;1;386.219;386.219;386.219
662;total;1;469.538;469.538;469.538
663;initialize;1;57.2006;57.2006;57.2006
663;async;100;0.516405;0.0718269;1.59434
663;inner;100;3.22843;2.47543;3.65849
663;wait;100;9.11291e-05;2.851e-05;0.000921872
663;boundary;100;0.0881681;0.0573244;0.194055
663;calc iter;100;3.8331;2.85487;4.72601
663;calc total;1;386.219;386.219;386.219
663;total;1;469.546;469.546;469.546
664;initialize;1;57.1938;57.1938;57.1938
664;async;100;0.516597;0.0557738;1.72673
664;inner;100;3.23658;2.27144;3.62948
664;wait;100;7.50605e-05;2.815e-05;0.000941412
664;boundary;100;0.0770274;0.0560625;0.196254
664;calc iter;100;3.83029;2.57265;4.77969
664;calc total;1;386.219;386.219;386.219
664;total;1;469.539;469.539;469.539
665;initialize;1;57.1932;57.1932;57.1932
665;async;100;0.484926;0.0556106;1.00221
665;inner;100;3.27099;2.82383;3.65522
665;wait;100;7.23156e-05;2.8849e-05;0.000993761
665;boundary;100;0.0744994;0.056978;0.193741
665;calc iter;100;3.83049;3.45286;4.1996
665;calc total;1;386.219;386.219;386.219
665;total;1;469.538;469.538;469.538
666;initialize;1;57.1939;57.1939;57.1939
666;async;100;0.485146;0.0607588;1.00451
666;inner;100;3.28165;2.81671;3.63674
666;wait;100;6.18022e-05;2.544e-05;0.00112769
666;boundary;100;0.0636459;0.0478622;0.104315
666;calc iter;100;3.83051;3.44338;4.20326
666;calc total;1;386.219;386.219;386.219
666;total;1;469.539;469.539;469.539
667;initialize;1;57.1994;57.1994;57.1994
667;async;100;0.478244;0.0504759;0.984796
667;inner;100;3.28274;2.82017;3.64002
667;wait;100;5.88166e-05;2.37e-05;0.000917702
667;boundary;100;0.0695201;0.048814;0.192755
667;calc iter;100;3.83057;3.45126;4.21488
667;calc total;1;386.219;386.219;386.219
667;total;1;469.544;469.544;469.544
668;initialize;1;57.2005;57.2005;57.2005
668;async;100;0.552451;0.0417146;1.22769
668;inner;100;3.1973;2.62355;3.63864
668;wait;100;5.95706e-05;2.9509e-05;0.000938662
668;boundary;100;0.0804588;0.0575484;0.194138
668;calc iter;100;3.83028;3.20856;4.47814
668;calc total;1;386.219;386.219;386.219
668;total;1;469.546;469.546;469.546
669;initialize;1;57.1717;57.1717;57.1717
669;async;100;0.573783;0.0892798;1.64784
669;inner;100;3.17191;2.36818;3.62533
669;wait;100;6.23161e-05;2.946e-05;0.000840802
669;boundary;100;0.0840148;0.0574537;0.196768
669;calc iter;100;3.82978;2.76825;4.88039
669;calc total;1;386.219;386.219;386.219
669;total;1;469.517;469.517;469.517
670;initialize;1;57.1965;57.1965;57.1965
670;async;100;0.549622;0.0814254;1.38506
670;inner;100;3.20234;2.55694;3.64707
670;wait;100;5.76113e-05;2.831e-05;0.000901412
670;boundary;100;0.0782948;0.057588;0.198316
670;calc iter;100;3.83032;3.07002;4.56341
670;calc total;1;386.219;386.219;386.219
670;total;1;469.541;469.541;469.541
671;initialize;1;57.2005;57.2005;57.2005
671;async;100;0.704481;0.0329485;2.14791
671;inner;100;3.02602;1.95109;3.62192
671;wait;100;7.74194e-05;3.341e-05;0.000837703
671;boundary;100;0.0988935;0.0705146;0.196313
671;calc iter;100;3.82947;2.46465;5.27169
671;calc total;1;386.219;386.219;386.219
671;total;1;469.546;469.546;469.546
672;initialize;1;57.2008;57.2008;57.2008
672;async;100;0.361421;0.0512949;0.770044
672;inner;100;3.38825;2.99898;3.64408
672;wait;100;8.25845e-05;3.7919e-05;0.00113203
672;boundary;100;0.0801124;0.0481013;0.179973
672;calc iter;100;3.82987;3.23028;4.29934
672;calc total;1;386.219;386.219;386.219
672;total;1;469.546;469.546;469.546
673;initialize;1;57.2009;57.2009;57.2009
673;async;100;0.34322;0.023272;0.736034
673;inner;100;3.41601;2.9972;3.6456
673;wait;100;6.35794e-05;2.944e-05;0.000857532
673;boundary;100;0.0707142;0.0497878;0.197486
673;calc iter;100;3.83001;3.49636;4.41865
673;calc total;1;386.219;386.219;386.219
673;total;1;469.546;469.546;469.546
674;initialize;1;57.2007;57.2007;57.2007
674;async;100;0.334719;0.0195582;0.595168
674;inner;100;3.42855;3.0012;3.65335
674;wait;100;6.15383e-05;2.253e-05;0.00108224
674;boundary;100;0.0668141;0.0458495;0.200581
674;calc iter;100;3.83015;3.41459;4.24182
674;calc total;1;386.219;386.219;386.219
674;total;1;469.546;469.546;469.546
675;initialize;1;57.2008;57.2008;57.2008
675;async;100;0.336609;0.025294;0.613968
675;inner;100;3.42665;3.01119;3.65732
675;wait;100;6.90517e-05;2.6559e-05;0.000925432
675;boundary;100;0.0668777;0.0454972;0.234247
675;calc iter;100;3.83021;3.41016;4.25446
675;calc total;1;386.219;386.219;386.219
675;total;1;469.546;469.546;469.546
676;initialize;1;57.2006;57.2006;57.2006
676;async;100;0.426596;0.0870616;1.15557
676;inner;100;3.32085;2.72002;3.65004
676;wait;100;7.3789e-05;3.758e-05;0.000942471
676;boundary;100;0.0809957;0.0583004;0.183131
676;calc iter;100;3.82852;3.38677;4.73286
676;calc total;1;386.219;386.219;386.219
676;total;1;469.546;469.546;469.546
677;initialize;1;57.1935;57.1935;57.1935
677;async;100;0.452083;0.0278773;1.57212
677;inner;100;3.28796;2.4726;3.6563
677;wait;100;6.50135e-05;3.1619e-05;0.000770493
677;boundary;100;0.0881393;0.0578081;0.184474
677;calc iter;100;3.82825;2.83745;5.1323
677;calc total;1;386.219;386.219;386.219
677;total;1;469.538;469.538;469.538
678;initialize;1;57.1937;57.1937;57.1937
678;async;100;0.409702;0.0222886;1.40108
678;inner;100;3.34497;2.71953;3.65345
678;wait;100;6.27641e-05;3.393e-05;0.000960752
678;boundary;100;0.0737837;0.0577356;0.181942
678;calc iter;100;3.82852;2.86525;4.98887
678;calc total;1;386.219;386.219;386.219
678;total;1;469.539;469.539;469.539
679;initialize;1;57.1952;57.1952;57.1952
679;async;100;0.536878;0.0331775;1.59941
679;inner;100;3.19672;2.47548;3.65337
679;wait;100;7.66023e-05;3.458e-05;0.000868393
679;boundary;100;0.0889525;0.0644621;0.180956
679;calc iter;100;3.82263;2.7555;5.0027
679;calc total;1;386.219;386.219;386.219
679;total;1;469.54;469.54;469.54
680;initialize;1;57.2008;57.2008;57.2008
680;async;100;0.409312;0.0292685;0.95526
680;inner;100;3.32836;2.80002;3.71994
680;wait;100;9.46281e-05;3.07e-05;0.000935562
680;boundary;100;0.0905327;0.0486112;0.196282
680;calc iter;100;3.82831;2.98414;4.36061
680;calc total;1;386.219;386.219;386.219
680;total;1;469.546;469.546;469.546
681;initialize;1;57.1993;57.1993;57.1993
681;async;100;0.352897;0.0278987;0.654308
681;inner;100;3.39967;3.08309;3.80017
681;wait;100;9.777e-05;2.609e-05;0.00186429
681;boundary;100;0.0754977;0.0468277;0.137278
681;calc iter;100;3.82816;3.46595;4.17465
681;calc total;1;386.219;386.219;386.219
681;total;1;469.544;469.544;469.544
682;initialize;1;57.2007;57.2007;57.2007
682;async;100;0.34794;0.0361899;0.596587
682;inner;100;3.41936;3.12332;3.76361
682;wait;100;6.93809e-05;2.416e-05;0.00237131
682;boundary;100;0.0622838;0.0454485;0.16729
682;calc iter;100;3.82966;3.45465;4.16307
682;calc total;1;386.219;386.219;386.219
682;total;1;469.546;469.546;469.546
683;initialize;1;57.1959;57.1959;57.1959
683;async;100;0.346193;0.0582686;0.586768
683;inner;100;3.41923;3.12786;3.70551
683;wait;100;6.11357e-05;2.283e-05;0.000925902
683;boundary;100;0.06462;0.0456026;0.182921
683;calc iter;100;3.8301;3.44;4.11961
683;calc total;1;386.219;386.219;386.219
683;total;1;469.541;469.541;469.541
684;initialize;1;57.2006;57.2006;57.2006
684;async;100;0.366893;0.0267696;0.861735
684;inner;100;3.39395;2.93804;3.67866
684;wait;100;6.75514e-05;2.5409e-05;0.00101655
684;boundary;100;0.0702588;0.0448361;0.237956
684;calc iter;100;3.83118;3.3943;4.26391
684;calc total;1;386.219;386.219;386.219
684;total;1;469.545;469.545;469.545
685;initialize;1;57.1961;57.1961;57.1961
685;async;100;0.382236;0.0274078;1.17509
685;inner;100;3.37048;2.73399;3.69801
685;wait;100;8.67498e-05;2.3929e-05;0.00260617
685;boundary;100;0.0783319;0.0454709;0.213575
685;calc iter;100;3.83114;2.96952;4.4526
685;calc total;1;386.219;386.219;386.219
685;total;1;469.541;469.541;469.541
686;initialize;1;57.2008;57.2008;57.2008
686;async;100;0.376873;0.024895;1.99314
686;inner;100;3.38853;2.4384;3.68961
686;wait;100;5.66132e-05;2.424e-05;0.000964222
686;boundary;100;0.0658047;0.0449608;0.185674
686;calc iter;100;3.83126;2.86783;5.25421
686;calc total;1;386.219;386.219;386.219
686;total;1;469.546;469.546;469.546
687;initialize;1;57.1985;57.1985;57.1985
687;async;100;0.424683;0.0253011;1.32522
687;inner;100;3.31979;2.4262;3.69838
687;wait;100;9.53881e-05;2.814e-05;0.00307082
687;boundary;100;0.0862541;0.0489316;0.209946
687;calc iter;100;3.83083;3.16116;4.45957
687;calc total;1;386.219;386.219;386.219
687;total;1;469.543;469.543;469.543
688;initialize;1;57.1997;57.1997;57.1997
688;async;100;0.356084;0.0216375;0.93265
688;inner;100;3.38746;2.90888;3.63335
688;wait;100;8.41538e-05;4.077e-05;0.000967561
688;boundary;100;0.0885164;0.060388;0.11583
688;calc iter;100;3.83215;3.32162;4.28032
688;calc total;1;386.219;386.219;386.219
688;total;1;469.545;469.545;469.545
689;initialize;1;57.1979;57.1979;57.1979
689;async;100;0.310263;0.103855;0.751164
689;inner;100;3.44227;3.10603;3.64237
689;wait;100;6.58253e-05;2.666e-05;0.00106006
689;boundary;100;0.0788477;0.0582374;0.164956
689;calc iter;100;3.83145;3.41981;4.07871
689;calc total;1;386.219;386.219;386.219
689;total;1;469.543;469.543;469.543
690;initialize;1;57.1984;57.1984;57.1984
690;async;100;0.284155;0.088047;0.581938
690;inner;100;3.48369;3.14907;3.63711
690;wait;100;5.31731e-05;2.84e-05;0.000712104
690;boundary;100;0.0658786;0.0574038;0.115689
690;calc iter;100;3.83378;3.45984;3.9904
690;calc total;1;386.219;386.219;386.219
690;total;1;469.544;469.544;469.544
691;initialize;1;57.2;57.2;57.2
691;async;100;0.279982;0.0847804;0.563694
691;inner;100;3.48438;3.18816;3.65106
691;wait;100;5.9342e-05;3.015e-05;0.000893173
691;boundary;100;0.069437;0.0579069;0.159643
691;calc iter;100;3.83386;3.45653;4.00645
691;calc total;1;386.219;386.219;386.219
691;total;1;469.546;469.546;469.546
692;initialize;1;57.1954;57.1954;57.1954
692;async;100;0.316964;0.0733565;0.630967
692;inner;100;3.43579;3.20516;3.63833
692;wait;100;6.47883e-05;3.113e-05;0.000836813
692;boundary;100;0.0817103;0.0580745;0.158003
692;calc iter;100;3.83453;3.60666;4.11625
692;calc total;1;386.219;386.219;386.219
692;total;1;469.541;469.541;469.541
693;initialize;1;57.2;57.2;57.2
693;async;100;0.332796;0.05529;0.722626
693;inner;100;3.42337;3.05481;3.63777
693;wait;100;6.31075e-05;2.1359e-05;0.00105128
693;boundary;100;0.0783537;0.0572254;0.157911
693;calc iter;100;3.83459;3.46509;4.18355
693;calc total;1;386.219;386.219;386.219
693;total;1;469.546;469.546;469.546
694;initialize;1;57.1939;57.1939;57.1939
694;async;100;0.300074;0.0377675;1.10176
694;inner;100;3.4606;2.96179;3.62637
694;wait;100;5.74666e-05;2.593e-05;0.00109037
694;boundary;100;0.0741973;0.0562583;0.118478
694;calc iter;100;3.83493;3.19518;4.589
694;calc total;1;386.219;386.219;386.219
694;total;1;469.539;469.539;469.539
695;initialize;1;57.1966;57.1966;57.1966
695;async;100;0.361722;0.0875526;0.838042
695;inner;100;3.38825;2.93633;3.6249
695;wait;100;7.09314e-05;3.136e-05;0.000965461
695;boundary;100;0.0842219;0.0658082;0.116448
695;calc iter;100;3.83427;3.50035;4.12602
695;calc total;1;386.219;386.219;386.219
695;total;1;469.542;469.542;469.542
696;initialize;1;57.2001;57.2001;57.2001
696;async;100;0.217177;0.0169647;0.635153
696;inner;100;3.53185;3.10954;3.71641
696;wait;100;8.48022e-05;2.804e-05;0.000821123
696;boundary;100;0.0857681;0.0540739;0.160213
696;calc iter;100;3.83489;3.23299;4.17471
696;calc total;1;386.219;386.219;386.219
696;total;1;469.546;469.546;469.546
697;initialize;1;57.2007;57.2007;57.2007
697;async;100;0.203415;0.0586975;0.365719
697;inner;100;3.56393;3.36458;3.70274
697;wait;100;8.59352e-05;2.589e-05;0.00203194
697;boundary;100;0.0683626;0.0510509;0.167063
697;calc iter;100;3.8358;3.63852;4.02894
697;calc total;1;386.219;386.219;386.219
697;total;1;469.546;469.546;469.546
698;initialize;1;57.1997;57.1997;57.1997
698;async;100;0.205442;0.0592875;0.347411
698;inner;100;3.57042;3.4015;3.72631
698;wait;100;6.83157e-05;3.0859e-05;0.00107558
698;boundary;100;0.0599509;0.0471784;0.158892
698;calc iter;100;3.83588;3.66446;3.99434
698;calc total;1;386.219;386.219;386.219
698;total;1;469.545;469.545;469.545
699;initialize;1;57.1978;57.1978;57.1978
699;async;100;0.197336;0.0798806;0.341832
699;inner;100;3.5736;3.3887;3.68779
699;wait;100;7.09303e-05;2.6559e-05;0.000969862
699;boundary;100;0.0648518;0.0471198;0.200927
699;calc iter;100;3.83586;3.68218;4.00716
699;calc total;1;386.219;386.219;386.219
699;total;1;469.543;469.543;469.543
700;initialize;1;57.1942;57.1942;57.1942
700;async;100;0.200194;0.0236437;0.434485
700;inner;100;3.56871;3.43655;3.67997
700;wait;100;7.80082e-05;3.078e-05;0.000966561
700;boundary;100;0.0667683;0.0485877;0.16415
700;calc iter;100;3.83575;3.63467;4.08342
700;calc total;1;386.219;386.219;386.219
700;total;1;469.539;469.539;469.539
701;initialize;1;57.1986;57.1986;57.1986
701;async;100;0.204052;0.0271036;0.377905
701;inner;100;3.55855;3.3841;3.71424
701;wait;100;7.64244e-05;2.985e-05;0.00104187
701;boundary;100;0.0733481;0.0503397;0.157541
701;calc iter;100;3.83603;3.56879;3.98894
701;calc total;1;386.219;386.219;386.219
701;total;1;469.544;469.544;469.544
702;initialize;1;57.1902;57.1902;57.1902
702;async;100;0.20831;0.0229826;0.563717
702;inner;100;3.56445;3.3285;3.69151
702;wait;100;5.99553e-05;2.54e-05;0.00108849
702;boundary;100;0.063214;0.0489923;0.164425
702;calc iter;100;3.83603;3.57406;4.10249
702;calc total;1;386.219;386.219;386.219
702;total;1;469.535;469.535;469.535
703;initialize;1;57.1872;57.1872;57.1872
703;async;100;0.209914;0.0577608;0.810665
703;inner;100;3.55041;3.01162;3.68561
703;wait;100;9.59369e-05;2.828e-05;0.00164391
703;boundary;100;0.0754799;0.05573;0.185932
703;calc iter;100;3.8359;3.31122;4.31669
703;calc total;1;386.219;386.219;386.219
703;total;1;469.532;469.532;469.532
510;initialize;1;57.0521;57.0521;57.0521
510;async;100;0.384228;0.128728;0.968051
510;inner;100;3.38615;2.96648;3.59388
510;wait;100;7.55872e-05;2.504e-05;0.00138582
510;boundary;100;0.0646852;0.0453788;0.193917
510;calc iter;100;3.83514;3.27656;4.23241
510;calc total;1;386.219;386.219;386.219
510;total;1;469.397;469.397;469.397
704;initialize;1;57.1932;57.1932;57.1932
704;async;100;0.310959;0.0212615;0.603366
704;inner;100;3.43865;3.17821;3.64034
704;wait;100;8.02792e-05;3.672e-05;0.00108186
704;boundary;100;0.083631;0.0585148;0.185981
704;calc iter;100;3.83333;3.46395;4.10522
704;calc total;1;386.219;386.219;386.219
704;total;1;469.538;469.538;469.538
511;initialize;1;57.0994;57.0994;57.0994
511;async;100;0.393045;0.128621;1.01735
511;inner;100;3.36204;2.83954;3.57667
511;wait;100;0.000108648;3.202e-05;0.00160771
511;boundary;100;0.079755;0.0568372;0.199768
511;calc iter;100;3.83495;3.31932;4.32845
511;calc total;1;386.219;386.219;386.219
511;total;1;469.444;469.444;469.444
705;initialize;1;57.1972;57.1972;57.1972
705;async;100;0.283702;0.0237072;0.594717
705;inner;100;3.46167;3.18564;3.64221
705;wait;100;7.05268e-05;3.364e-05;0.000934042
705;boundary;100;0.0874884;0.0605688;0.16961
705;calc iter;100;3.83293;3.48609;4.0133
705;calc total;1;386.219;386.219;386.219
705;total;1;469.542;469.542;469.542
706;initialize;1;57.2007;57.2007;57.2007
706;async;100;0.269309;0.0285316;0.603664
706;inner;100;3.49162;3.20793;3.66654
706;wait;100;6.94056e-05;2.932e-05;0.00116592
706;boundary;100;0.0732012;0.0578859;0.175271
706;calc iter;100;3.83421;3.49947;3.97147
706;calc total;1;386.219;386.219;386.219
706;total;1;469.546;469.546;469.546
707;initialize;1;57.2005;57.2005;57.2005
707;async;100;0.268387;0.0281086;0.635235
707;inner;100;3.49174;3.20574;3.66004
707;wait;100;6.02889e-05;2.9289e-05;0.000714654
707;boundary;100;0.0740901;0.0575407;0.179792
707;calc iter;100;3.83428;3.47808;3.97891
707;calc total;1;386.219;386.219;386.219
707;total;1;469.546;469.546;469.546
708;initialize;1;57.1967;57.1967;57.1967
708;async;100;0.319117;0.0371473;0.768079
708;inner;100;3.43083;3.01069;3.63886
708;wait;100;7.28709e-05;3.275e-05;0.000926252
708;boundary;100;0.0844571;0.0599946;0.142308
708;calc iter;100;3.83448;3.48119;4.09143
708;calc total;1;386.219;386.219;386.219
708;total;1;469.542;469.542;469.542
709;initialize;1;57.2002;57.2002;57.2002
709;async;100;0.322029;0.0366963;1.00536
709;inner;100;3.42697;2.7625;3.64007
709;wait;100;6.81283e-05;2.81e-05;0.000877882
709;boundary;100;0.0854209;0.0576466;0.16424
709;calc iter;100;3.83449;3.44133;4.24883
709;calc total;1;386.219;386.219;386.219
709;total;1;469.546;469.546;469.546
710;initialize;1;57.1995;57.1995;57.1995
710;async;100;0.306745;0.0254716;0.890813
710;inner;100;3.44782;2.91816;3.64982
710;wait;100;6.27364e-05;2.712e-05;0.000921532
710;boundary;100;0.0800485;0.055806;0.180714
710;calc iter;100;3.83468;3.46943;4.3415
710;calc total;1;386.219;386.219;386.219
710;total;1;469.544;469.544;469.544
711;initialize;1;57.1793;57.1793;57.1793
711;async;100;0.357672;0.0810287;0.859444
711;inner;100;3.38785;2.90068;3.63281
711;wait;100;7.8945e-05;3.129e-05;0.00102926
711;boundary;100;0.0879764;0.0634943;0.13062
711;calc iter;100;3.83358;3.31956;4.10434
711;calc total;1;386.219;386.219;386.219
711;total;1;469.525;469.525;469.525
712;initialize;1;57.1932;57.1932;57.1932
712;async;100;0.230236;0.0218793;0.817091
712;inner;100;3.51776;3.07923;3.68542
712;wait;100;8.92282e-05;3.655e-05;0.00120365
712;boundary;100;0.0873213;0.047672;0.190945
712;calc iter;100;3.8354;3.46556;4.23118
712;calc total;1;386.219;386.219;386.219
712;total;1;469.538;469.538;469.538
713;initialize;1;57.1877;57.1877;57.1877
713;async;100;0.215722;0.0228762;0.5354
713;inner;100;3.53714;3.21575;3.6858
713;wait;100;7.52338e-05;2.98e-05;0.00117301
713;boundary;100;0.0825005;0.0461561;0.191944
713;calc iter;100;3.83544;3.58907;4.02296
713;calc total;1;386.219;386.219;386.219
713;total;1;469.533;469.533;469.533
714;initialize;1;57.2007;57.2007;57.2007
714;async;100;0.208882;0.0212013;0.531993
714;inner;100;3.5514;3.21246;3.70915
714;wait;100;7.64105e-05;2.341e-05;0.00175991
714;boundary;100;0.0751773;0.0462255;0.200177
714;calc iter;100;3.83554;3.58776;4.01964
714;calc total;1;386.219;386.219;386.219
714;total;1;469.546;469.546;469.546
715;initialize;1;57.2006;57.2006;57.2006
715;async;100;0.210238;0.0201516;0.533926
715;inner;100;3.54999;3.20876;3.70986
715;wait;100;7.6123e-05;2.132e-05;0.00202101
715;boundary;100;0.075228;0.0459929;0.198294
715;calc iter;100;3.83553;3.58015;4.02249
715;calc total;1;386.219;386.219;386.219
715;total;1;469.546;469.546;469.546
716;initialize;1;57.1934;57.1934;57.1934
716;async;100;0.209578;0.0255102;0.585812
716;inner;100;3.5455;3.22716;3.69521
716;wait;100;7.82659e-05;2.92e-05;0.00107849
716;boundary;100;0.079874;0.050599;0.2008
716;calc iter;100;3.83503;3.63495;3.99553
716;calc total;1;386.219;386.219;386.219
716;total;1;469.539;469.539;469.539
717;initialize;1;57.1974;57.1974;57.1974
717;async;100;0.216189;0.0223616;0.665524
717;inner;100;3.5349;3.175;3.73116
717;wait;100;9.66959e-05;3.496e-05;0.000993501
717;boundary;100;0.0837319;0.0505857;0.190465
717;calc iter;100;3.83492;3.46239;4.27845
717;calc total;1;386.219;386.219;386.219
717;total;1;469.543;469.543;469.543
718;initialize;1;57.1916;57.1916;57.1916
718;async;100;0.205521;0.0201535;0.644974
718;inner;100;3.55143;3.2216;3.76954
718;wait;100;9.42771e-05;2.518e-05;0.00228219
718;boundary;100;0.0779381;0.0494372;0.191056
718;calc iter;100;3.83499;3.56009;4.28984
718;calc total;1;386.219;386.219;386.219
718;total;1;469.537;469.537;469.537
719;initialize;1;57.195;57.195;57.195
719;async;100;0.2179;0.016122;0.527163
719;inner;100;3.53271;3.19578;3.68199
719;wait;100;8.7953e-05;2.9849e-05;0.00115343
719;boundary;100;0.0837821;0.0540297;0.192102
719;calc iter;100;3.83448;3.47149;4.08559
719;calc total;1;386.219;386.219;386.219
719;total;1;469.54;469.54;469.54
720;initialize;1;57.1932;57.1932;57.1932
720;async;100;0.399753;0.0875415;1.84367
720;inner;100;3.34731;2.19067;3.6303
720;wait;100;8.80947e-05;4.443e-05;0.0010166
720;boundary;100;0.0879679;0.0626613;0.124613
720;calc iter;100;3.83513;2.9273;4.82467
720;calc total;1;386.219;386.219;386.219
720;total;1;469.538;469.538;469.538
721;initialize;1;57.2005;57.2005;57.2005
721;async;100;0.347367;0.0611069;0.926845
721;inner;100;3.41075;2.84649;3.64643
721;wait;100;6.75538e-05;3.445e-05;0.000836583
721;boundary;100;0.077474;0.0577862;0.151099
721;calc iter;100;3.83566;3.46719;4.16912
721;calc total;1;386.219;386.219;386.219
721;total;1;469.546;469.546;469.546
722;initialize;1;57.1944;57.1944;57.1944
722;async;100;0.327417;0.0561066;0.878269
722;inner;100;3.43941;2.94313;3.66153
722;wait;100;5.49978e-05;2.5959e-05;0.000908402
722;boundary;100;0.0690053;0.0557727;0.142859
722;calc iter;100;3.83589;3.58219;4.16486
722;calc total;1;386.219;386.219;386.219
722;total;1;469.54;469.54;469.54
723;initialize;1;57.2006;57.2006;57.2006
723;async;100;0.328688;0.0523394;0.909239
723;inner;100;3.43768;2.93812;3.66096
723;wait;100;5.90216e-05;2.559e-05;0.0011185
723;boundary;100;0.0693889;0.0560918;0.144749
723;calc iter;100;3.83582;3.54421;4.19539
723;calc total;1;386.219;386.219;386.219
723;total;1;469.546;469.546;469.546
724;initialize;1;57.2;57.2;57.2
724;async;100;0.376923;0.0577082;1.01331
724;inner;100;3.38351;2.87817;3.63883
724;wait;100;6.50063e-05;2.847e-05;0.000706804
724;boundary;100;0.0729063;0.0538795;0.144939
724;calc iter;100;3.83341;3.4823;4.21881
724;calc total;1;386.219;386.219;386.219
724;total;1;469.545;469.545;469.545
725;initialize;1;57.1922;57.1922;57.1922
725;async;100;0.407943;0.0494753;1.43038
725;inner;100;3.34453;2.5325;3.6783
725;wait;100;7.0215e-05;3.603e-05;0.000926042
725;boundary;100;0.0774591;0.0533164;0.133904
725;calc iter;100;3.83001;3.13973;4.50424
725;calc total;1;386.219;386.219;386.219
725;total;1;469.537;469.537;469.537
726;initialize;1;57.2005;57.2005;57.2005
726;async;100;0.40266;0.0449138;1.22496
726;inner;100;3.34625;2.65565;3.70313
726;wait;100;6.42544e-05;3.089e-05;0.000872712
726;boundary;100;0.0834126;0.0521095;0.135522
726;calc iter;100;3.8324;3.08819;4.50242
726;calc total;1;386.219;386.219;386.219
726;total;1;469.546;469.546;469.546
727;initialize;1;57.1952;57.1952;57.1952
727;async;100;0.428455;0.0747941;1.17042
727;inner;100;3.31789;2.70973;3.65199
727;wait;100;7.96665e-05;3.153e-05;0.00103739
727;boundary;100;0.0861295;0.0563421;0.149653
727;calc iter;100;3.83256;3.25693;4.40217
727;calc total;1;386.219;386.219;386.219
727;total;1;469.54;469.54;469.54
728;initialize;1;57.1738;57.1738;57.1738
728;async;100;0.267264;0.0180652;0.885918
728;inner;100;3.48924;3.11609;3.72295
728;wait;100;8.39067e-05;3.69e-05;0.001101
728;boundary;100;0.0822339;0.0522329;0.183165
728;calc iter;100;3.83882;3.41715;4.33699
728;calc total;1;386.219;386.219;386.219
728;total;1;469.519;469.519;469.519
729;initialize;1;57.1963;57.1963;57.1963
729;async;100;0.236501;0.0396046;0.423605
729;inner;100;3.52888;3.3877;3.73082
729;wait;100;8.87585e-05;3.631e-05;0.00105758
729;boundary;100;0.0734372;0.04939;0.189444
729;calc iter;100;3.83891;3.66202;4.02162
729;calc total;1;386.219;386.219;386.219
729;total;1;469.541;469.541;469.541
730;initialize;1;57.1738;57.1738;57.1738
730;async;100;0.236258;0.0255344;0.431787
730;inner;100;3.53779;3.38603;3.73559
730;wait;100;6.06742e-05;1.981e-05;0.00154178
730;boundary;100;0.0648591;0.048577;0.183125
730;calc iter;100;3.83898;3.71377;4.00735
730;calc total;1;386.219;386.219;386.219
730;total;1;469.519;469.519;469.519
731;initialize;1;57.1844;57.1844;57.1844
731;async;100;0.233362;0.0253043;0.42975
731;inner;100;3.53771;3.3873;3.73822
731;wait;100;6.45943e-05;2.539e-05;0.00106817
731;boundary;100;0.0678551;0.0488956;0.185658
731;calc iter;100;3.839;3.72868;3.98575
731;calc total;1;386.219;386.219;386.219
731;total;1;469.53;469.53;469.53
732;initialize;1;57.2006;57.2006;57.2006
732;async;100;0.241635;0.0275425;0.437435
732;inner;100;3.5225;3.36658;3.71076
732;wait;100;7.74912e-05;2.5579e-05;0.00110329
732;boundary;100;0.0746632;0.0472391;0.182312
732;calc iter;100;3.83888;3.73723;3.99104
732;calc total;1;386.219;386.219;386.219
732;total;1;469.546;469.546;469.546
733;initialize;1;57.2004;57.2004;57.2004
733;async;100;0.251452;0.0363232;0.604923
733;inner;100;3.50925;3.17355;3.70979
733;wait;100;8.50925e-05;2.769e-05;0.000898832
733;boundary;100;0.077986;0.0474313;0.182361
733;calc iter;100;3.83877;3.49885;4.07751
733;calc total;1;386.219;386.219;386.219
733;total;1;469.546;469.546;469.546
734;initialize;1;57.1949;57.1949;57.1949
734;async;100;0.243383;0.0237729;0.612679
734;inner;100;3.51401;3.22206;3.72331
734;wait;100;8.36595e-05;2.2029e-05;0.00178591
734;boundary;100;0.0814363;0.047384;0.184192
734;calc iter;100;3.83891;3.46032;4.14303
734;calc total;1;386.219;386.219;386.219
734;total;1;469.54;469.54;469.54
735;initialize;1;57.1937;57.1937;57.1937
735;async;100;0.25727;0.0653062;0.498986
735;inner;100;3.50258;3.31588;3.67919
735;wait;100;9.18478e-05;3.68e-05;0.00116488
735;boundary;100;0.0788071;0.0573508;0.184939
735;calc iter;100;3.83876;3.60968;4.01795
735;calc total;1;386.219;386.219;386.219
735;total;1;469.539;469.539;469.539
736;initialize;1;57.1815;57.1815;57.1815
736;async;100;0.251118;0.0161681;0.647453
736;inner;100;3.49942;3.18273;3.65737
736;wait;100;8.07286e-05;3.3499e-05;0.00109606
736;boundary;100;0.0859035;0.0464885;0.193689
736;calc iter;100;3.83652;3.3979;4.13149
736;calc total;1;386.219;386.219;386.219
736;total;1;469.526;469.526;469.526
737;initialize;1;57.1828;57.1828;57.1828
737;async;100;0.227692;0.0326556;0.633911
737;inner;100;3.52914;3.28264;3.66003
737;wait;100;8.50652e-05;3.398e-05;0.000990532
737;boundary;100;0.0798017;0.0460934;0.194364
737;calc iter;100;3.83672;3.42419;4.11172
737;calc total;1;386.219;386.219;386.219
737;total;1;469.528;469.528;469.528
738;initialize;1;57.1767;57.1767;57.1767
738;async;100;0.204808;0.0400584;0.646013
738;inner;100;3.55679;3.33243;3.67633
738;wait;100;6.13592e-05;2.418e-05;0.000780663
738;boundary;100;0.0754754;0.0468167;0.214705
738;calc iter;100;3.83714;3.44997;4.11341
738;calc total;1;386.219;386.219;386.219
738;total;1;469.522;469.522;469.522
739;initialize;1;57.1778;57.1778;57.1778
739;async;100;0.204795;0.048357;0.635652
739;inner;100;3.55701;3.33961;3.6849
739;wait;100;6.39209e-05;2.246e-05;0.0012265
739;boundary;100;0.0753914;0.0462915;0.207632
739;calc iter;100;3.83726;3.46463;4.10439
739;calc total;1;386.219;386.219;386.219
739;total;1;469.523;469.523;469.523
740;initialize;1;57.1962;57.1962;57.1962
740;async;100;0.242242;0.0398427;0.575762
740;inner;100;3.51261;3.28587;3.6738
740;wait;100;6.84937e-05;3.034e-05;0.000839673
740;boundary;100;0.0827298;0.0578684;0.197397
740;calc iter;100;3.83766;3.54525;4.14918
740;calc total;1;386.219;386.219;386.219
740;total;1;469.541;469.541;469.541
741;initialize;1;57.1799;57.1799;57.1799
741;async;100;0.250375;0.0406616;0.68499
741;inner;100;3.4988;3.23124;3.67329
741;wait;100;6.93488e-05;3.315e-05;0.000753124
741;boundary;100;0.0882488;0.0575582;0.197666
741;calc iter;100;3.83749;3.58873;4.39185
741;calc total;1;386.219;386.219;386.219
741;total;1;469.525;469.525;469.525
742;initialize;1;57.2008;57.2008;57.2008
742;async;100;0.234928;0.0281242;0.530665
742;inner;100;3.51842;3.30386;3.68043
742;wait;100;6.4172e-05;2.743e-05;0.000956292
742;boundary;100;0.0842602;0.0574113;0.193412
742;calc iter;100;3.83768;3.49642;4.18365
742;calc total;1;386.219;386.219;386.219
742;total;1;469.546;469.546;469.546
743;initialize;1;57.2006;57.2006;57.2006
743;async;100;0.291358;0.0392571;0.6616
743;inner;100;3.44616;3.04984;3.64243
743;wait;100;7.59252e-05;3.77e-05;0.000959811
743;boundary;100;0.0979228;0.0722724;0.196366
743;calc iter;100;3.83552;3.29041;4.26552
743;calc total;1;386.219;386.219;386.219
743;total;1;469.546;469.546;469.546
744;initialize;1;57.195;57.195;57.195
744;async;100;0.160693;0.0161545;0.66468
744;inner;100;3.58947;3.37186;3.71206
744;wait;100;9.05496e-05;4.451e-05;0.000984461
744;boundary;100;0.0908947;0.050255;0.194371
744;calc iter;100;3.84115;3.47749;4.13487
744;calc total;1;386.219;386.219;386.219
744;total;1;469.54;469.54;469.54
745;initialize;1;57.1997;57.1997;57.1997
745;async;100;0.153869;0.0221238;0.651683
745;inner;100;3.60716;3.39141;3.71347
745;wait;100;0.000110302;2.827e-05;0.00262916
745;boundary;100;0.0800432;0.046787;0.223878
745;calc iter;100;3.84119;3.5058;4.11196
745;calc total;1;386.219;386.219;386.219
745;total;1;469.545;469.545;469.545
746;initialize;1;57.1956;57.1956;57.1956
746;async;100;0.149725;0.0229869;0.636538
746;inner;100;3.61958;3.40472;3.77956
746;wait;100;9.78399e-05;2.563e-05;0.00305541
746;boundary;100;0.071902;0.0465474;0.167721
746;calc iter;100;3.84131;3.52386;4.09441
746;calc total;1;386.219;386.219;386.219
746;total;1;469.54;469.54;469.54
747;initialize;1;57.1909;57.1909;57.1909
747;async;100;0.149418;0.016114;0.641604
747;inner;100;3.61729;3.40045;3.77446
747;wait;100;8.43954e-05;2.358e-05;0.00270207
747;boundary;100;0.074557;0.0478956;0.172518
747;calc iter;100;3.84135;3.51695;4.09691
747;calc total;1;386.219;386.219;386.219
747;total;1;469.536;469.536;469.536
748;initialize;1;57.1903;57.1903;57.1903
748;async;100;0.164315;0.0272749;0.390614
748;inner;100;3.59327;3.34835;3.68959
748;wait;100;7.70346e-05;2.517e-05;0.00103456
748;boundary;100;0.0835906;0.0467522;0.201763
748;calc iter;100;3.84125;3.70361;3.98839
748;calc total;1;386.219;386.219;386.219
748;total;1;469.535;469.535;469.535
749;initialize;1;57.1901;57.1901;57.1901
749;async;100;0.181368;0.0223966;0.390074
749;inner;100;3.57615;3.35008;3.68639
749;wait;100;7.9624e-05;3.767e-05;0.00105466
749;boundary;100;0.0836394;0.0533836;0.238294
749;calc iter;100;3.84124;3.6915;4.07022
749;calc total;1;386.219;386.219;386.219
749;total;1;469.535;469.535;469.535
750;initialize;1;57.1821;57.1821;57.1821
750;async;100;0.168875;0.0162013;0.387176
750;inner;100;3.59023;3.3449;3.7498
750;wait;100;9.59251e-05;2.48e-05;0.00266129
750;boundary;100;0.0820891;0.0467729;0.187105
750;calc iter;100;3.8413;3.66926;4.06792
750;calc total;1;386.219;386.219;386.219
750;total;1;469.527;469.527;469.527
751;initialize;1;57.1769;57.1769;57.1769
751;async;100;0.198557;0.0231975;0.90261
751;inner;100;3.55348;2.80619;3.6821
751;wait;100;8.65733e-05;2.1209e-05;0.000975692
751;boundary;100;0.0888372;0.0468694;0.203951
751;calc iter;100;3.84097;2.9466;4.67732
751;calc total;1;386.219;386.219;386.219
751;total;1;469.522;469.522;469.522
752;initialize;1;57.1067;57.1067;57.1067
752;async;100;0.385617;0.0323671;0.699251
752;inner;100;3.36393;3.13052;3.66113
752;wait;100;9.48834e-05;3.733e-05;0.00106356
752;boundary;100;0.0838182;0.0461317;0.245453
752;calc iter;100;3.83346;3.43797;4.08018
752;calc total;1;386.219;386.219;386.219
752;total;1;469.452;469.452;469.452
753;initialize;1;57.1794;57.1794;57.1794
753;async;100;0.377497;0.0371994;0.717119
753;inner;100;3.38309;3.11416;3.67795
753;wait;100;8.68481e-05;2.977e-05;0.00173237
753;boundary;100;0.0735487;0.0470328;0.244647
753;calc iter;100;3.83423;3.51414;4.03275
753;calc total;1;386.219;386.219;386.219
753;total;1;469.524;469.524;469.524
754;initialize;1;57.1793;57.1793;57.1793
754;async;100;0.37228;0.0326776;0.61531
754;inner;100;3.38838;3.1474;3.73013
754;wait;100;7.63457e-05;2.463e-05;0.00241866
754;boundary;100;0.0741639;0.0470335;0.215465
754;calc iter;100;3.8349;3.56919;4.04933
754;calc total;1;386.219;386.219;386.219
754;total;1;469.524;469.524;469.524
755;initialize;1;57.1647;57.1647;57.1647
755;async;100;0.378853;0.032438;0.623356
755;inner;100;3.38658;3.14263;3.73019
755;wait;100;7.04684e-05;2.575e-05;0.00225429
755;boundary;100;0.0694244;0.0468501;0.236133
755;calc iter;100;3.83493;3.55884;4.03733
755;calc total;1;386.219;386.219;386.219
755;total;1;469.51;469.51;469.51
756;initialize;1;57.1573;57.1573;57.1573
756;async;100;0.404415;0.0541824;0.690337
756;inner;100;3.36106;3.10586;3.65534
756;wait;100;7.10469e-05;2.9119e-05;0.000855473
756;boundary;100;0.0709512;0.045876;0.227326
756;calc iter;100;3.8365;3.67222;4.00278
756;calc total;1;386.219;386.219;386.219
756;total;1;469.502;469.502;469.502
757;initialize;1;57.132;57.132;57.132
757;async;100;0.409703;0.0400517;0.787583
757;inner;100;3.34704;3.07124;3.65073
757;wait;100;8.23446e-05;2.96e-05;0.000798793
757;boundary;100;0.0796471;0.045749;0.229892
757;calc iter;100;3.83648;3.51888;4.02585
757;calc total;1;386.219;386.219;386.219
757;total;1;469.477;469.477;469.477
758;initialize;1;57.132;57.132;57.132
758;async;100;0.402524;0.0275681;0.710067
758;inner;100;3.35847;3.09997;3.69377
758;wait;100;9.70359e-05;2.592e-05;0.00249807
758;boundary;100;0.0754723;0.0454284;0.241282
758;calc iter;100;3.83657;3.58722;4.03857
758;calc total;1;386.219;386.219;386.219
758;total;1;469.477;469.477;469.477
759;initialize;1;57.1332;57.1332;57.1332
759;async;100;0.434651;0.0446912;1.13362
759;inner;100;3.31018;2.87698;3.64616
759;wait;100;0.000100962;3.631e-05;0.000988071
759;boundary;100;0.0913714;0.0493482;0.224291
759;calc iter;100;3.8363;3.0365;4.51191
759;calc total;1;386.219;386.219;386.219
759;total;1;469.478;469.478;469.478
760;initialize;1;57.1571;57.1571;57.1571
760;async;100;0.47001;0.0616408;1.39439
760;inner;100;3.27886;2.591;3.63911
760;wait;100;8.46599e-05;3.669e-05;0.00112609
760;boundary;100;0.0859914;0.0588591;0.168247
760;calc iter;100;3.83494;2.88806;4.75942
760;calc total;1;386.219;386.219;386.219
760;total;1;469.502;469.502;469.502
761;initialize;1;57.1024;57.1024;57.1024
761;async;100;0.432175;0.0596821;0.949858
761;inner;100;3.32667;2.91973;3.63916
761;wait;100;7.84565e-05;3.064e-05;0.00105883
761;boundary;100;0.0762974;0.0571213;0.216783
761;calc iter;100;3.83522;3.43438;4.11215
761;calc total;1;386.219;386.219;386.219
761;total;1;469.448;469.448;469.448
762;initialize;1;57.1378;57.1378;57.1378
762;async;100;0.427486;0.0680204;0.736445
762;inner;100;3.33826;3.04958;3.65043
762;wait;100;5.68855e-05;2.3089e-05;0.000904672
762;boundary;100;0.06946;0.0538398;0.200261
762;calc iter;100;3.83526;3.46273;4.09337
762;calc total;1;386.219;386.219;386.219
762;total;1;469.483;469.483;469.483
763;initialize;1;57.1024;57.1024;57.1024
763;async;100;0.4268;0.0541873;0.732791
763;inner;100;3.33905;3.05272;3.64885
763;wait;100;6.55168e-05;3.079e-05;0.000905473
763;boundary;100;0.0693609;0.0561774;0.216025
763;calc iter;100;3.83528;3.44586;4.09235
763;calc total;1;386.219;386.219;386.219
763;total;1;469.448;469.448;469.448
764;initialize;1;57.1524;57.1524;57.1524
764;async;100;0.469244;0.0567239;0.907778
764;inner;100;3.28847;2.88257;3.6404
764;wait;100;6.3669e-05;2.757e-05;0.000894972
764;boundary;100;0.0746863;0.0569275;0.220005
764;calc iter;100;3.83246;3.4073;4.27623
764;calc total;1;386.219;386.219;386.219
764;total;1;469.497;469.497;469.497
765;initialize;1;57.1523;57.1523;57.1523
765;async;100;0.493328;0.0597487;1.08094
765;inner;100;3.25238;2.68274;3.64138
765;wait;100;6.52919e-05;2.887e-05;0.000805323
765;boundary;100;0.086587;0.0573238;0.220375
765;calc iter;100;3.83236;3.24322;4.24734
765;calc total;1;386.219;386.219;386.219
765;total;1;469.498;469.498;469.498
768;initialize;1;57.0003;57.0003;57.0003
768;async;100;0.296357;0.0283395;0.838717
768;inner;100;3.4476;2.99173;3.64604
768;wait;100;9.30763e-05;3.571e-05;0.00122586
768;boundary;100;0.0864799;0.0482803;0.199709
768;calc iter;100;3.83053;3.34922;4.47471
768;calc total;1;386.219;386.219;386.219
768;total;1;469.345;469.345;469.345
769;initialize;1;57.0024;57.0024;57.0024
769;async;100;0.307664;0.0290522;0.863461
769;inner;100;3.45094;2.92334;3.67605
769;wait;100;7.30759e-05;2.718e-05;0.000861293
769;boundary;100;0.0714897;0.0460828;0.19402
769;calc iter;100;3.83017;3.27181;4.21957
769;calc total;1;386.219;386.219;386.219
769;total;1;469.348;469.348;469.348
770;initialize;1;57.0008;57.0008;57.0008
770;async;100;0.300575;0.0252154;0.87228
770;inner;100;3.46053;2.92201;3.68065
770;wait;100;5.70372e-05;2.5e-05;0.000739864
770;boundary;100;0.0690383;0.0463178;0.201075
770;calc iter;100;3.8302;3.2713;4.15711
770;calc total;1;386.219;386.219;386.219
770;total;1;469.346;469.346;469.346
771;initialize;1;57.0035;57.0035;57.0035
771;async;100;0.303908;0.0217774;0.868723
771;inner;100;3.45965;2.91948;3.68563
771;wait;100;6.03733e-05;2.422e-05;0.000876393
771;boundary;100;0.0665795;0.04593;0.230278
771;calc iter;100;3.8302;3.28977;4.15642
771;calc total;1;386.219;386.219;386.219
771;total;1;469.349;469.349;469.349
772;initialize;1;56.9895;56.9895;56.9895
772;async;100;0.368852;0.0239587;1.08368
772;inner;100;3.383;2.70966;3.63458
772;wait;100;6.15518e-05;2.6139e-05;0.000787684
772;boundary;100;0.0756785;0.0509265;0.191784
772;calc iter;100;3.82759;3.40625;4.47987
772;calc total;1;386.219;386.219;386.219
772;total;1;469.335;469.335;469.335
773;initialize;1;57.0063;57.0063;57.0063
773;async;100;0.394999;0.0217777;1.50462
773;inner;100;3.35585;2.55544;3.64881
773;wait;100;6.59969e-05;3.092e-05;0.000815503
773;boundary;100;0.0764147;0.047278;0.192117
773;calc iter;100;3.82734;2.98451;4.76148
773;calc total;1;386.219;386.219;386.219
773;total;1;469.352;469.352;469.352
774;initialize;1;57.0038;57.0038;57.0038
774;async;100;0.373387;0.0176098;1.54189
774;inner;100;3.3776;2.54548;3.66471
774;wait;100;6.19773e-05;2.905e-05;0.00100111
774;boundary;100;0.0768236;0.0468719;0.158384
774;calc iter;100;3.82788;3.06017;4.8346
774;calc total;1;386.219;386.219;386.219
774;total;1;469.349;469.349;469.349
775;initialize;1;56.9959;56.9959;56.9959
775;async;100;0.468743;0.0306681;1.421
775;inner;100;3.25359;2.27941;3.62586
775;wait;100;8.0995e-05;3.5229e-05;0.000870363
775;boundary;100;0.0956348;0.0557519;0.192273
775;calc iter;100;3.81805;2.91595;4.84255
775;calc total;1;386.219;386.219;386.219
775;total;1;469.341;469.341;469.341
776;initialize;1;57.0039;57.0039;57.0039
776;async;100;0.330554;0.0150809;0.874709
776;inner;100;3.40986;2.9346;3.69577
776;wait;100;7.71542e-05;3.2799e-05;0.000963772
776;boundary;100;0.0833824;0.0461719;0.191107
776;calc iter;100;3.82388;3.33403;4.45064
776;calc total;1;386.219;386.219;386.219
776;total;1;469.349;469.349;469.349
777;initialize;1;57.0058;57.0058;57.0058
777;async;100;0.316888;0.0297023;0.870049
777;inner;100;3.43071;2.99478;3.73452
777;wait;100;7.63374e-05;2.264e-05;0.000956892
777;boundary;100;0.0771559;0.0463532;0.188886
777;calc iter;100;3.82483;3.46043;4.27906
777;calc total;1;386.219;386.219;386.219
777;total;1;469.351;469.351;469.351
778;initialize;1;57.0025;57.0025;57.0025
778;async;100;0.304706;0.028432;0.896604
778;inner;100;3.449;3.01832;3.73839
778;wait;100;6.42225e-05;2.45e-05;0.0010197
778;boundary;100;0.0721616;0.0463183;0.230493
778;calc iter;100;3.82594;3.53408;4.20882
778;calc total;1;386.219;386.219;386.219
778;total;1;469.348;469.348;469.348
779;initialize;1;57.0031;57.0031;57.0031
779;async;100;0.304181;0.0274694;0.866565
779;inner;100;3.45071;3.0237;3.74105
779;wait;100;8.54307e-05;2.3669e-05;0.00214101
779;boundary;100;0.0709103;0.0465574;0.191083
779;calc iter;100;3.82589;3.52583;4.2156
779;calc total;1;386.219;386.219;386.219
779;total;1;469.348;469.348;469.348
780;initialize;1;57.0026;57.0026;57.0026
780;async;100;0.372968;0.0279936;1.20026
780;inner;100;3.36572;2.80517;3.71048
780;wait;100;9.13129e-05;3.364e-05;0.00274636
780;boundary;100;0.0867338;0.0536452;0.211695
780;calc iter;100;3.82552;3.32751;4.59173
780;calc total;1;386.219;386.219;386.219
780;total;1;469.347;469.347;469.347
781;initialize;1;57.0043;57.0043;57.0043
781;async;100;0.434673;0.0250158;1.71237
781;inner;100;3.2994;2.3774;3.71968
781;wait;100;8.77074e-05;2.591e-05;0.00186049
781;boundary;100;0.0913809;0.0509935;0.2024
781;calc iter;100;3.82555;2.80506;5.25331
781;calc total;1;386.219;386.219;386.219
781;total;1;469.349;469.349;469.349
782;initialize;1;57.0038;57.0038;57.0038
782;async;100;0.370405;0.0162875;1.02593
782;inner;100;3.37627;2.81334;3.74059
782;wait;100;7.00691e-05;2.802e-05;0.00129466
782;boundary;100;0.0788026;0.0495143;0.193103
782;calc iter;100;3.82555;3.10004;4.40463
782;calc total;1;386.219;386.219;386.219
782;total;1;469.349;469.349;469.349
783;initialize;1;57.0062;57.0062;57.0062
783;async;100;0.448257;0.0143307;2.17158
783;inner;100;3.27855;1.83668;3.68831
783;wait;100;9.02985e-05;3.332e-05;0.00208048
783;boundary;100;0.0919159;0.058103;0.226185
783;calc iter;100;3.81882;2.2965;4.99959
783;calc total;1;386.219;386.219;386.219
783;total;1;469.351;469.351;469.351
784;initialize;1;57.0043;57.0043;57.0043
784;async;100;0.38839;0.0635371;0.966083
784;inner;100;3.35158;2.70019;3.64315
784;wait;100;7.73609e-05;3.093e-05;0.000916463
784;boundary;100;0.0880226;0.0595478;0.177703
784;calc iter;100;3.82808;2.87364;4.15264
784;calc total;1;386.219;386.219;386.219
784;total;1;469.349;469.349;469.349
785;initialize;1;57.0038;57.0038;57.0038
785;async;100;0.374346;0.080266;0.683311
785;inner;100;3.3769;3.06721;3.6632
785;wait;100;7.39732e-05;3.016e-05;0.000938952
785;boundary;100;0.076777;0.0579752;0.177661
785;calc iter;100;3.8281;3.47378;4.14872
785;calc total;1;386.219;386.219;386.219
785;total;1;469.348;469.348;469.348
786;initialize;1;56.9881;56.9881;56.9881
786;async;100;0.360394;0.0847704;0.610081
786;inner;100;3.39992;3.21756;3.67168
786;wait;100;5.47991e-05;2.55e-05;0.000905013
786;boundary;100;0.0681527;0.0557425;0.201063
786;calc iter;100;3.82852;3.61543;4.01985
786;calc total;1;386.219;386.219;386.219
786;total;1;469.333;469.333;469.333
787;initialize;1;57.0028;57.0028;57.0028
787;async;100;0.362052;0.0712838;0.620103
787;inner;100;3.39891;3.21894;3.67165
787;wait;100;6.13072e-05;2.697e-05;0.000936802
787;boundary;100;0.0677195;0.0554907;0.189714
787;calc iter;100;3.82875;3.6171;4.01306
787;calc total;1;386.219;386.219;386.219
787;total;1;469.348;469.348;469.348
788;initialize;1;56.9966;56.9966;56.9966
788;async;100;0.448308;0.0924774;0.892108
788;inner;100;3.30276;2.99954;3.64788
788;wait;100;6.34135e-05;3.1749e-05;0.000855203
788;boundary;100;0.0793885;0.0586133;0.167724
788;calc iter;100;3.83053;3.4131;4.34379
788;calc total;1;386.219;386.219;386.219
788;total;1;469.341;469.341;469.341
789;initialize;1;57.0048;57.0048;57.0048
789;async;100;0.485405;0.0418161;1.2986
789;inner;100;3.26039;2.65432;3.65497
789;wait;100;7.46472e-05;3.152e-05;0.000946102
789;boundary;100;0.08453;0.0578028;0.114412
789;calc iter;100;3.83041;3.17719;4.61954
789;calc total;1;386.219;386.219;386.219
789;total;1;469.35;469.35;469.35
790;initialize;1;57.0069;57.0069;57.0069
790;async;100;0.431372;0.0235547;0.791034
790;inner;100;3.3276;3.00923;3.66131
790;wait;100;5.58459e-05;2.773e-05;0.000864963
790;boundary;100;0.0715624;0.0566028;0.172735
790;calc iter;100;3.83059;3.44937;4.11526
790;calc total;1;386.219;386.219;386.219
790;total;1;469.352;469.352;469.352
791;initialize;1;57.0045;57.0045;57.0045
791;async;100;0.522806;0.103;1.08548
791;inner;100;3.21893;2.68059;3.61252
791;wait;100;7.54006e-05;3.781e-05;0.000904832
791;boundary;100;0.0880986;0.069499;0.119022
791;calc iter;100;3.82991;3.22098;4.47876
791;calc total;1;386.219;386.219;386.219
791;total;1;469.349;469.349;469.349
792;initialize;1;57.0002;57.0002;57.0002
792;async;100;0.323445;0.0213782;1.0785
792;inner;100;3.4389;2.79057;3.71535
792;wait;100;8.33966e-05;2.4189e-05;0.00108988
792;boundary;100;0.0705286;0.0465911;0.207291
792;calc iter;100;3.83296;3.15214;4.47136
792;calc total;1;386.219;386.219;386.219
792;total;1;469.345;469.345;469.345
793;initialize;1;56.9965;56.9965;56.9965
793;async;100;0.310116;0.0391258;0.523164
793;inner;100;3.45461;3.26017;3.72323
793;wait;100;7.09579e-05;2.3599e-05;0.000982792
793;boundary;100;0.0680983;0.0469243;0.204434
793;calc iter;100;3.8329;3.69329;3.98924
793;calc total;1;386.219;386.219;386.219
793;total;1;469.341;469.341;469.341
794;initialize;1;57;57;57
794;async;100;0.315376;0.0308814;0.522919
794;inner;100;3.45646;3.26131;3.73998
794;wait;100;5.56966e-05;2.276e-05;0.00110564
794;boundary;100;0.0611701;0.0464575;0.184036
794;calc iter;100;3.83307;3.68416;3.98551
794;calc total;1;386.219;386.219;386.219
794;total;1;469.345;469.345;469.345
795;initialize;1;57.0042;57.0042;57.0042
795;async;100;0.313048;0.029838;0.533617
795;inner;100;3.45853;3.26508;3.74056
795;wait;100;5.78328e-05;2.234e-05;0.000970032
795;boundary;100;0.0614345;0.0467872;0.18365
795;calc iter;100;3.83308;3.68822;3.97686
795;calc total;1;386.219;386.219;386.219
795;total;1;469.349;469.349;469.349
796;initialize;1;57.0027;57.0027;57.0027
796;async;100;0.304603;0.0393906;0.534647
796;inner;100;3.4581;3.27842;3.68792
796;wait;100;8.21631e-05;3.068e-05;0.00128877
796;boundary;100;0.0703643;0.0527921;0.19928
796;calc iter;100;3.83315;3.43202;4.22384
796;calc total;1;386.219;386.219;386.219
796;total;1;469.348;469.348;469.348
797;initialize;1;56.994;56.994;56.994
797;async;100;0.319549;0.0335673;0.855258
797;inner;100;3.43067;2.95795;3.67405
797;wait;100;8.46717e-05;2.577e-05;0.000940642
797;boundary;100;0.082832;0.0490826;0.157034
797;calc iter;100;3.83314;3.31838;4.15646
797;calc total;1;386.219;386.219;386.219
797;total;1;469.339;469.339;469.339
798;initialize;1;57.0028;57.0028;57.0028
798;async;100;0.3009;0.0273685;0.513796
798;inner;100;3.46312;3.27765;3.72256
798;wait;100;8.0426e-05;2.62e-05;0.00214991
798;boundary;100;0.0690943;0.0486379;0.173853
798;calc iter;100;3.83319;3.48111;4.01095
798;calc total;1;386.219;386.219;386.219
798;total;1;469.348;469.348;469.348
799;initialize;1;57.005;57.005;57.005
799;async;100;0.312855;0.07069;0.882733
799;inner;100;3.44486;3.0406;3.67801
799;wait;100;8.89446e-05;3.313e-05;0.00105166
799;boundary;100;0.0752179;0.0574795;0.200278
799;calc iter;100;3.83302;3.28155;4.20162
799;calc total;1;386.219;386.219;386.219
799;total;1;469.35;469.35;469.35
800;initialize;1;57.0045;57.0045;57.0045
800;async;100;0.303605;0.0889177;0.604603
800;inner;100;3.45536;3.20011;3.65704
800;wait;100;7.71507e-05;3.0789e-05;0.000940943
800;boundary;100;0.0757159;0.0590975;0.114964
800;calc iter;100;3.83476;3.55226;4.1071
800;calc total;1;386.219;386.219;386.219
800;total;1;469.349;469.349;469.349
801;initialize;1;56.9881;56.9881;56.9881
801;async;100;0.283746;0.0913872;0.49057
801;inner;100;3.47757;3.27165;3.65289
801;wait;100;8.61379e-05;3.404e-05;0.00108764
801;boundary;100;0.0734679;0.0583967;0.11032
801;calc iter;100;3.83487;3.64168;4.05832
801;calc total;1;386.219;386.219;386.219
801;total;1;469.333;469.333;469.333
802;initialize;1;56.9998;56.9998;56.9998
802;async;100;0.269654;0.110918;0.41716
802;inner;100;3.50122;3.37204;3.66495
802;wait;100;6.51333e-05;3.007e-05;0.000923663
802;boundary;100;0.0641841;0.057166;0.115183
802;calc iter;100;3.83512;3.68381;3.96102
802;calc total;1;386.219;386.219;386.219
802;total;1;469.345;469.345;469.345
803;initialize;1;57.0041;57.0041;57.0041
803;async;100;0.267217;0.116333;0.391402
803;inner;100;3.50095;3.35875;3.66461
803;wait;100;5.83116e-05;2.723e-05;0.000777403
803;boundary;100;0.0669011;0.0573939;0.0974708
803;calc iter;100;3.83513;3.67025;3.96224
803;calc total;1;386.219;386.219;386.219
803;total;1;469.349;469.349;469.349
804;initialize;1;56.976;56.976;56.976
804;async;100;0.342714;0.0141179;0.583195
804;inner;100;3.41369;3.23288;3.61917
804;wait;100;6.87397e-05;3.313e-05;0.000827403
804;boundary;100;0.0770289;0.0585432;0.109813
804;calc iter;100;3.8335;3.52798;4.17853
804;calc total;1;386.219;386.219;386.219
804;total;1;469.321;469.321;469.321
805;initialize;1;57.0041;57.0041;57.0041
805;async;100;0.388532;0.0257098;0.818433
805;inner;100;3.35671;2.99277;3.62063
805;wait;100;7.39203e-05;3.3349e-05;0.000888523
805;boundary;100;0.0874567;0.0588798;0.119159
805;calc iter;100;3.83277;3.50945;4.29648
805;calc total;1;386.219;386.219;386.219
805;total;1;469.349;469.349;469.349
806;initialize;1;57.0027;57.0027;57.0027
806;async;100;0.338716;0.0173707;0.646168
806;inner;100;3.41576;3.14405;3.65039
806;wait;100;7.74519e-05;3.7969e-05;0.000838464
806;boundary;100;0.0787153;0.0564293;0.136242
806;calc iter;100;3.83327;3.58509;4.08532
806;calc total;1;386.219;386.219;386.219
806;total;1;469.348;469.348;469.348
807;initialize;1;56.9715;56.9715;56.9715
807;async;100;0.357302;0.103631;0.597166
807;inner;100;3.38825;3.22144;3.61288
807;wait;100;7.51953e-05;3.6359e-05;0.000845403
807;boundary;100;0.0862966;0.0607266;0.115512
807;calc iter;100;3.83193;3.6164;4.09254
807;calc total;1;386.219;386.219;386.219
807;total;1;469.316;469.316;469.316
808;initialize;1;56.9863;56.9863;56.9863
808;async;100;0.195507;0.0561111;0.634694
808;inner;100;3.56229;3.2553;3.70211
808;wait;100;0.000102364;2.8039e-05;0.00147396
808;boundary;100;0.078589;0.052522;0.148859
808;calc iter;100;3.83649;3.62628;4.19269
808;calc total;1;386.219;386.219;386.219
808;total;1;469.331;469.331;469.331
809;initialize;1;57.0023;57.0023;57.0023
809;async;100;0.195423;0.0549239;0.430437
809;inner;100;3.57541;3.39537;3.70125
809;wait;100;7.66214e-05;2.7999e-05;0.00100975
809;boundary;100;0.0656212;0.0506679;0.154714
809;calc iter;100;3.83653;3.63068;3.99522
809;calc total;1;386.219;386.219;386.219
809;total;1;469.347;469.347;469.347
810;initialize;1;57.0029;57.0029;57.0029
810;async;100;0.196594;0.0495794;0.36833
810;inner;100;3.58034;3.40753;3.71253
810;wait;100;5.86595e-05;2.494e-05;0.00105498
810;boundary;100;0.0596291;0.0467105;0.143511
810;calc iter;100;3.83662;3.76898;3.97379
810;calc total;1;386.219;386.219;386.219
810;total;1;469.347;469.347;469.347
811;initialize;1;56.9948;56.9948;56.9948
811;async;100;0.192491;0.0560318;0.360343
811;inner;100;3.58169;3.40202;3.71155
811;wait;100;5.8256e-05;2.457e-05;0.000946862
811;boundary;100;0.0624221;0.0466286;0.143436
811;calc iter;100;3.83666;3.75937;3.97609
811;calc total;1;386.219;386.219;386.219
811;total;1;469.34;469.34;469.34
812;initialize;1;57.0029;57.0029;57.0029
812;async;100;0.190148;0.0577349;0.345996
812;inner;100;3.58148;3.40339;3.68349
812;wait;100;7.35025e-05;2.797e-05;0.00101479
812;boundary;100;0.0647018;0.0470431;0.153689
812;calc iter;100;3.83641;3.6109;3.95752
812;calc total;1;386.219;386.219;386.219
812;total;1;469.348;469.348;469.348
813;initialize;1;57.0018;57.0018;57.0018
813;async;100;0.198509;0.029159;0.423149
813;inner;100;3.55899;3.3278;3.68652
813;wait;100;8.02828e-05;2.462e-05;0.00114522
813;boundary;100;0.0785707;0.0471806;0.155961
813;calc iter;100;3.83616;3.50822;4.00739
813;calc total;1;386.219;386.219;386.219
813;total;1;469.347;469.347;469.347
814;initialize;1;57.0029;57.0029;57.0029
814;async;100;0.190019;0.0199199;0.352503
814;inner;100;3.57595;3.38971;3.70861
814;wait;100;7.69353e-05;3.337e-05;0.0013912
814;boundary;100;0.0701758;0.0474527;0.149894
814;calc iter;100;3.83622;3.51267;3.99026
814;calc total;1;386.219;386.219;386.219
814;total;1;469.348;469.348;469.348
815;initialize;1;57.003;57.003;57.003
815;async;100;0.190749;0.0648444;0.390257
815;inner;100;3.57639;3.36276;3.67121
815;wait;100;7.59337e-05;2.592e-05;0.000912322
815;boundary;100;0.0690303;0.0493403;0.160246
815;calc iter;100;3.83625;3.59135;4.01591
815;calc total;1;386.219;386.219;386.219
815;total;1;469.348;469.348;469.348
816;initialize;1;57.0018;57.0018;57.0018
816;async;100;0.258992;0.0342744;0.614693
816;inner;100;3.4883;3.15049;3.68066
816;wait;100;8.11026e-05;3.048e-05;0.000829673
816;boundary;100;0.0858282;0.0584842;0.178199
816;calc iter;100;3.8332;3.44907;4.23777
816;calc total;1;386.219;386.219;386.219
816;total;1;469.347;469.347;469.347
817;initialize;1;57.0059;57.0059;57.0059
817;async;100;0.265209;0.081997;0.568232
817;inner;100;3.48793;3.27139;3.65545
817;wait;100;7.56181e-05;3.1489e-05;0.00106483
817;boundary;100;0.0797583;0.0595645;0.117521
817;calc iter;100;3.83297;3.56189;4.13934
817;calc total;1;386.219;386.219;386.219
817;total;1;469.351;469.351;469.351
818;initialize;1;56.9826;56.9826;56.9826
818;async;100;0.24539;0.0886612;0.514257
818;inner;100;3.51235;3.29646;3.66934
818;wait;100;6.13623e-05;2.6699e-05;0.000954193
818;boundary;100;0.0753227;0.0580669;0.148209
818;calc iter;100;3.83313;3.67688;3.98583
818;calc total;1;386.219;386.219;386.219
818;total;1;469.327;469.327;469.327
819;initialize;1;56.975;56.975;56.975
819;async;100;0.244652;0.0763239;0.515078
819;inner;100;3.51225;3.33115;3.66817
819;wait;100;6.24448e-05;2.646e-05;0.000913533
819;boundary;100;0.0761957;0.0581029;0.145244
819;calc iter;100;3.83316;3.6739;3.9883
819;calc total;1;386.219;386.219;386.219
819;total;1;469.32;469.32;469.32
820;initialize;1;57.0003;57.0003;57.0003
820;async;100;0.266307;0.0909916;0.597751
820;inner;100;3.48373;3.25555;3.64294
820;wait;100;6.86597e-05;2.994e-05;0.000752714
820;boundary;100;0.0823139;0.0605954;0.121481
820;calc iter;100;3.83242;3.5027;4.12259
820;calc total;1;386.219;386.219;386.219
820;total;1;469.345;469.345;469.345
821;initialize;1;56.9736;56.9736;56.9736
821;async;100;0.280364;0.0472272;0.825327
821;inner;100;3.46705;3.08553;3.63985
821;wait;100;7.39438e-05;3.3959e-05;0.000902813
821;boundary;100;0.0844638;0.0594369;0.151512
821;calc iter;100;3.83195;3.26885;4.29057
821;calc total;1;386.219;386.219;386.219
821;total;1;469.318;469.318;469.318
822;initialize;1;56.9866;56.9866;56.9866
822;async;100;0.260217;0.0293439;0.682977
822;inner;100;3.48749;3.17501;3.66766
822;wait;100;6.65649e-05;3.348e-05;0.000867483
822;boundary;100;0.0845355;0.0599688;0.145367
822;calc iter;100;3.83231;3.50839;4.11446
822;calc total;1;386.219;386.219;386.219
822;total;1;469.331;469.331;469.331
823;initialize;1;57.0027;57.0027;57.0027
823;async;100;0.295979;0.0541121;0.679604
823;inner;100;3.44068;3.06806;3.64306
823;wait;100;7.71161e-05;4.087e-05;0.000923053
823;boundary;100;0.0946674;0.066102;0.157166
823;calc iter;100;3.83141;3.4426;4.10169
823;calc total;1;386.219;386.219;386.219
823;total;1;469.347;469.347;469.347
824;initialize;1;57.0019;57.0019;57.0019
824;async;100;0.264631;0.020842;0.933136
824;inner;100;3.48265;2.89592;3.72174
824;wait;100;9.90593e-05;3.033e-05;0.00106511
824;boundary;100;0.0884966;0.048361;0.186186
824;calc iter;100;3.83588;3.4751;4.3384
824;calc total;1;386.219;386.219;386.219
824;total;1;469.347;469.347;469.347
825;initialize;1;56.994;56.994;56.994
825;async;100;0.225003;0.0294487;0.697452
825;inner;100;3.53052;3.02736;3.72465
825;wait;100;7.7694e-05;3.154e-05;0.00102387
825;boundary;100;0.0807191;0.0474225;0.189228
825;calc iter;100;3.83633;3.72331;3.96783
825;calc total;1;386.219;386.219;386.219
825;total;1;469.339;469.339;469.339
826;initialize;1;56.9689;56.9689;56.9689
826;async;100;0.223996;0.0283985;0.744542
826;inner;100;3.5403;3.02186;3.74968
826;wait;100;7.04203e-05;2.372e-05;0.00141151
826;boundary;100;0.0723206;0.0477501;0.177999
826;calc iter;100;3.83669;3.739;3.96925
826;calc total;1;386.219;386.219;386.219
826;total;1;469.314;469.314;469.314
827;initialize;1;57.0028;57.0028;57.0028
827;async;100;0.226409;0.0247764;0.703368
827;inner;100;3.53956;3.02483;3.73324
827;wait;100;8.16816e-05;2.842e-05;0.00228738
827;boundary;100;0.0706685;0.0481491;0.171217
827;calc iter;100;3.83672;3.74813;3.99516
827;calc total;1;386.219;386.219;386.219
827;total;1;469.348;469.348;469.348
828;initialize;1;56.9795;56.9795;56.9795
828;async;100;0.238145;0.0317241;0.795631
828;inner;100;3.5232;2.92459;3.72105
828;wait;100;6.48743e-05;2.3099e-05;0.00100314
828;boundary;100;0.0754574;0.0450314;0.176525
828;calc iter;100;3.83687;3.57155;4.10894
828;calc total;1;386.219;386.219;386.219
828;total;1;469.325;469.325;469.325
829;initialize;1;57.0042;57.0042;57.0042
829;async;100;0.240987;0.0249799;0.810208
829;inner;100;3.51803;2.90455;3.70589
829;wait;100;7.82532e-05;2.3309e-05;0.00118458
829;boundary;100;0.0776843;0.0452502;0.168636
829;calc iter;100;3.83678;3.54712;4.13361
829;calc total;1;386.219;386.219;386.219
829;total;1;469.349;469.349;469.349
830;initialize;1;56.9948;56.9948;56.9948
830;async;100;0.243404;0.0206329;0.928227
830;inner;100;3.51566;2.92122;3.72054
830;wait;100;8.19986e-05;2.298e-05;0.00206939
830;boundary;100;0.077704;0.0450805;0.157886
830;calc iter;100;3.83685;3.20392;4.47238
830;calc total;1;386.219;386.219;386.219
830;total;1;469.34;469.34;469.34
831;initialize;1;57.0032;57.0032;57.0032
831;async;100;0.265218;0.0172146;1.9381
831;inner;100;3.47992;2.0628;3.7134
831;wait;100;8.54134e-05;3.209e-05;0.00114941
831;boundary;100;0.0896793;0.04884;0.179806
831;calc iter;100;3.83491;2.44004;5.22892
831;calc total;1;386.219;386.219;386.219
831;total;1;469.348;469.348;469.348
832;initialize;1;57.0063;57.0063;57.0063
832;async;100;0.283244;0.0157317;0.654639
832;inner;100;3.46923;3.16975;3.65323
832;wait;100;8.22297e-05;3.38e-05;0.000919252
832;boundary;100;0.0883436;0.0588492;0.185827
832;calc iter;100;3.8409;3.39612;4.17194
832;calc total;1;386.219;386.219;386.219
832;total;1;469.351;469.351;469.351
833;initialize;1;56.9999;56.9999;56.9999
833;async;100;0.266093;0.0316014;0.661276
833;inner;100;3.48589;3.13107;3.6683
833;wait;100;7.74322e-05;3.7909e-05;0.000995742
833;boundary;100;0.0892255;0.0603981;0.181968
833;calc iter;100;3.84129;3.4436;4.11656
833;calc total;1;386.219;386.219;386.219
833;total;1;469.345;469.345;469.345
834;initialize;1;57.0074;57.0074;57.0074
834;async;100;0.248267;0.0443968;0.619092
834;inner;100;3.51299;3.29551;3.69724
834;wait;100;6.78423e-05;3.0459e-05;0.00101499
834;boundary;100;0.0804793;0.0580648;0.186809
834;calc iter;100;3.8418;3.43612;4.16692
834;calc total;1;386.219;386.219;386.219
834;total;1;469.352;469.352;469.352
835;initialize;1;56.9866;56.9866;56.9866
835;async;100;0.251585;0.0255492;0.594304
835;inner;100;3.51161;3.28384;3.67371
835;wait;100;6.96399e-05;3.157e-05;0.00101219
835;boundary;100;0.0783461;0.05325;0.190069
835;calc iter;100;3.84161;3.51026;4.12943
835;calc total;1;386.219;386.219;386.219
835;total;1;469.331;469.331;469.331
836;initialize;1;56.984;56.984;56.984
836;async;100;0.280091;0.0194896;0.606545
836;inner;100;3.47795;3.22046;3.64525
836;wait;100;6.53738e-05;2.741e-05;0.000930722
836;boundary;100;0.083683;0.0575232;0.167358
836;calc iter;100;3.84179;3.47535;4.1139
836;calc total;1;386.219;386.219;386.219
836;total;1;469.329;469.329;469.329
837;initialize;1;57.0001;57.0001;57.0001
837;async;100;0.287401;0.035018;0.595946
837;inner;100;3.46447;3.19463;3.64059
837;wait;100;7.04587e-05;3.225e-05;0.000847243
837;boundary;100;0.0899216;0.0600918;0.162666
837;calc iter;100;3.84186;3.48918;4.15203
837;calc total;1;386.219;386.219;386.219
837;total;1;469.345;469.345;469.345
838;initialize;1;57.0043;57.0043;57.0043
838;async;100;0.271915;0.0232972;0.589796
838;inner;100;3.48583;3.22885;3.66068
838;wait;100;6.31583e-05;3.1439e-05;0.000960802
838;boundary;100;0.0840287;0.0587719;0.176733
838;calc iter;100;3.84184;3.4892;4.13487
838;calc total;1;386.219;386.219;386.219
838;total;1;469.349;469.349;469.349
839;initialize;1;57.0028;57.0028;57.0028
839;async;100;0.351293;0.0812431;1.05241
839;inner;100;3.39107;2.75661;3.64361
839;wait;100;8.19224e-05;4.532e-05;0.000817893
839;boundary;100;0.0978126;0.06064;0.16397
839;calc iter;100;3.84026;3.04067;4.43017
839;calc total;1;386.219;386.219;386.219
839;total;1;469.348;469.348;469.348
840;initialize;1;57.0068;57.0068;57.0068
840;async;100;0.224268;0.0180493;0.774551
840;inner;100;3.5272;2.99999;3.72358
840;wait;100;0.000103416;3.576e-05;0.00238756
840;boundary;100;0.0931994;0.0471682;0.195651
840;calc iter;100;3.84478;3.32494;4.32786
840;calc total;1;386.219;386.219;386.219
840;total;1;469.352;469.352;469.352
841;initialize;1;57.0071;57.0071;57.0071
841;async;100;0.220703;0.027775;0.879063
841;inner;100;3.53417;2.79291;3.72481
841;wait;100;8.48099e-05;3.03e-05;0.000996772
841;boundary;100;0.0899362;0.0483638;0.208149
841;calc iter;100;3.84489;3.19938;4.33583
841;calc total;1;386.219;386.219;386.219
841;total;1;469.352;469.352;469.352
842;initialize;1;57.0014;57.0014;57.0014
842;async;100;0.212981;0.0230717;0.772759
842;inner;100;3.5485;2.99249;3.75668
842;wait;100;7.61655e-05;2.2409e-05;0.00108707
842;boundary;100;0.0833305;0.0490646;0.184312
842;calc iter;100;3.84489;3.32174;4.316
842;calc total;1;386.219;386.219;386.219
842;total;1;469.346;469.346;469.346
843;initialize;1;57.0044;57.0044;57.0044
843;async;100;0.20852;0.0214753;0.742319
843;inner;100;3.54742;2.89707;3.73874
843;wait;100;7.41798e-05;2.767e-05;0.000974572
843;boundary;100;0.0888665;0.0501767;0.190249
843;calc iter;100;3.84489;3.42774;4.17193
843;calc total;1;386.219;386.219;386.219
843;total;1;469.349;469.349;469.349
844;initialize;1;57.0061;57.0061;57.0061
844;async;100;0.222068;0.0267769;0.611362
844;inner;100;3.5352;3.03147;3.70616
844;wait;100;8.03377e-05;2.672e-05;0.00200079
844;boundary;100;0.0874419;0.0469526;0.193171
844;calc iter;100;3.84479;3.58364;4.01896
844;calc total;1;386.219;386.219;386.219
844;total;1;469.351;469.351;469.351
845;initialize;1;57.0043;57.0043;57.0043
845;async;100;0.239391;0.0299805;1.00841
845;inner;100;3.51411;2.86535;3.70493
845;wait;100;9.40803e-05;3.6039e-05;0.00120467
845;boundary;100;0.0912275;0.0476162;0.201713
845;calc iter;100;3.84483;3.10392;4.58013
845;calc total;1;386.219;386.219;386.219
845;total;1;469.349;469.349;469.349
846;initialize;1;57.0001;57.0001;57.0001
846;async;100;0.219791;0.0198862;0.697163
846;inner;100;3.54123;3.02712;3.73083
846;wait;100;8.44968e-05;2.778e-05;0.00184769
846;boundary;100;0.0836965;0.0472274;0.183219
846;calc iter;100;3.84481;3.31378;4.24978
846;calc total;1;386.219;386.219;386.219
846;total;1;469.345;469.345;469.345
847;initialize;1;57.0045;57.0045;57.0045
847;async;100;0.234323;0.0317087;0.851759
847;inner;100;3.51353;2.82685;3.69672
847;wait;100;0.000103613;3.644e-05;0.00210226
847;boundary;100;0.0965174;0.0515623;0.201795
847;calc iter;100;3.84448;3.5273;4.02444
847;calc total;1;386.219;386.219;386.219
847;total;1;469.349;469.349;469.349
848;initialize;1;57.0052;57.0052;57.0052
848;async;100;0.409412;0.0161168;1.17922
848;inner;100;3.34193;3.01489;3.6476
848;wait;100;0.000107318;4.199e-05;0.00104174
848;boundary;100;0.0879212;0.058851;0.2143
848;calc iter;100;3.83937;3.12148;4.48761
848;calc total;1;386.219;386.219;386.219
848;total;1;469.35;469.35;469.35
849;initialize;1;57.0064;57.0064;57.0064
849;async;100;0.408664;0.022089;1.57234
849;inner;100;3.35104;2.59421;3.68232
849;wait;100;9.36315e-05;4.0389e-05;0.000886333
849;boundary;100;0.0796782;0.0526203;0.214234
849;calc iter;100;3.83947;2.74185;4.86681
849;calc total;1;386.219;386.219;386.219
849;total;1;469.351;469.351;469.351
850;initialize;1;57.0065;57.0065;57.0065
850;async;100;0.39929;0.0212669;0.939975
850;inner;100;3.36742;3.17446;3.72045
850;wait;100;9.18605e-05;2.805e-05;0.00203054
850;boundary;100;0.0727343;0.0520162;0.215029
850;calc iter;100;3.83954;3.37543;4.33336
850;calc total;1;386.219;386.219;386.219
850;total;1;469.351;469.351;469.351
851;initialize;1;57.0065;57.0065;57.0065
851;async;100;0.395556;0.0296549;0.921889
851;inner;100;3.36537;3.17444;3.71065
851;wait;100;8.93819e-05;2.673e-05;0.00238841
851;boundary;100;0.0785714;0.0580048;0.215518
851;calc iter;100;3.8396;3.39465;4.24607
851;calc total;1;386.219;386.219;386.219
851;total;1;469.351;469.351;469.351
852;initialize;1;57.0062;57.0062;57.0062
852;async;100;0.422156;0.0530005;0.801162
852;inner;100;3.34411;3.08074;3.64231
852;wait;100;7.34427e-05;2.809e-05;0.00110031
852;boundary;100;0.0731824;0.0565394;0.183164
852;calc iter;100;3.83953;3.48695;4.06643
852;calc total;1;386.219;386.219;386.219
852;total;1;469.351;469.351;469.351
853;initialize;1;56.9834;56.9834;56.9834
853;async;100;0.445748;0.0464235;1.91757
853;inner;100;3.3158;2.37208;3.63401
853;wait;100;8.12356e-05;3.024e-05;0.000932703
853;boundary;100;0.077892;0.0564834;0.199285
853;calc iter;100;3.83952;2.89588;5.18271
853;calc total;1;386.219;386.219;386.219
853;total;1;469.328;469.328;469.328
854;initialize;1;56.9901;56.9901;56.9901
854;async;100;0.422175;0.0240474;1.01644
854;inner;100;3.34095;2.98382;3.68323
854;wait;100;6.66059e-05;2.574e-05;0.000976992
854;boundary;100;0.0763769;0.0557945;0.206846
854;calc iter;100;3.83957;3.34348;4.26782
854;calc total;1;386.219;386.219;386.219
854;total;1;469.335;469.335;469.335
855;initialize;1;57.0064;57.0064;57.0064
855;async;100;0.444057;0.0423273;1.30118
855;inner;100;3.30126;2.53283;3.63083
855;wait;100;9.36408e-05;2.6609e-05;0.000972143
855;boundary;100;0.093893;0.0592181;0.19355
855;calc iter;100;3.83931;2.75991;4.6944
855;calc total;1;386.219;386.219;386.219
855;total;1;469.351;469.351;469.351
856;initialize;1;56.9799;56.9799;56.9799
856;async;100;0.437963;0.0160397;1.01852
856;inner;100;3.30376;2.8737;3.63694
856;wait;100;7.7699e-05;3.839e-05;0.000955763
856;boundary;100;0.091835;0.0530567;0.214646
856;calc iter;100;3.83364;3.19379;4.32681
856;calc total;1;386.219;386.219;386.219
856;total;1;469.325;469.325;469.325
857;initialize;1;57.0066;57.0066;57.0066
857;async;100;0.410436;0.0204075;1.14012
857;inner;100;3.34111;2.8052;3.63425
857;wait;100;8.9501e-05;4.481e-05;0.000995951
857;boundary;100;0.0820745;0.0555258;0.197826
857;calc iter;100;3.83372;2.96321;4.43459
857;calc total;1;386.219;386.219;386.219
857;total;1;469.351;469.351;469.351
858;initialize;1;56.9958;56.9958;56.9958
858;async;100;0.402741;0.0202995;0.940998
858;inner;100;3.35327;2.96921;3.64447
858;wait;100;6.59968e-05;2.304e-05;0.000921313
858;boundary;100;0.0777125;0.0508524;0.220566
858;calc iter;100;3.83379;3.15098;4.24879
858;calc total;1;386.219;386.219;386.219
858;total;1;469.34;469.34;469.34
859;initialize;1;57.0046;57.0046;57.0046
859;async;100;0.406463;0.0188737;0.928242
859;inner;100;3.35304;2.9755;3.64575
859;wait;100;6.17968e-05;2.559e-05;0.000919253
859;boundary;100;0.0741345;0.0553336;0.223175
859;calc iter;100;3.8337;3.17734;4.2377
859;calc total;1;386.219;386.219;386.219
859;total;1;469.349;469.349;469.349
860;initialize;1;57.004;57.004;57.004
860;async;100;0.435385;0.0307348;0.956039
860;inner;100;3.32128;2.78906;3.63272
860;wait;100;6.73956e-05;3.16e-05;0.00110655
860;boundary;100;0.077129;0.0584101;0.199429
860;calc iter;100;3.83387;3.23864;4.26634
860;calc total;1;386.219;386.219;386.219
860;total;1;469.349;469.349;469.349
861;initialize;1;57;57;57
861;async;100;0.445668;0.0436567;1.66596
861;inner;100;3.30295;2.47041;3.63428
861;wait;100;7.07007e-05;3.4479e-05;0.000849313
861;boundary;100;0.0850512;0.0574727;0.200081
861;calc iter;100;3.83375;3.08415;4.91891
861;calc total;1;386.219;386.219;386.219
861;total;1;469.345;469.345;469.345
862;initialize;1;57.0061;57.0061;57.0061
862;async;100;0.432711;0.0206991;1.86164
862;inner;100;3.31972;2.20906;3.64474
862;wait;100;6.71975e-05;3.184e-05;0.000941502
862;boundary;100;0.0813236;0.0589867;0.21747
862;calc iter;100;3.83383;2.33796;5.09583
862;calc total;1;386.219;386.219;386.219
862;total;1;469.351;469.351;469.351
863;initialize;1;57.0065;57.0065;57.0065
863;async;100;0.506372;0.0517138;1.3002
863;inner;100;3.2294;2.58468;3.62041
863;wait;100;7.97768e-05;3.295e-05;0.000971663
863;boundary;100;0.0969093;0.0696541;0.201832
863;calc iter;100;3.83276;2.75344;4.49926
863;calc total;1;386.219;386.219;386.219
863;total;1;469.352;469.352;469.352
864;initialize;1;57.0042;57.0042;57.0042
864;async;100;0.389471;0.0482458;0.946071
864;inner;100;3.35871;2.90382;3.64473
864;wait;100;8.70815e-05;3.9469e-05;0.000847554
864;boundary;100;0.0824597;0.0543298;0.138281
864;calc iter;100;3.83073;3.39707;4.21379
864;calc total;1;386.219;386.219;386.219
864;total;1;469.349;469.349;469.349
865;initialize;1;57.0053;57.0053;57.0053
865;async;100;0.36835;0.0301677;1.00544
865;inner;100;3.39071;2.91053;3.64319
865;wait;100;7.37394e-05;2.466e-05;0.00107918
865;boundary;100;0.0719613;0.0471047;0.142038
865;calc iter;100;3.8311;3.14345;4.5183
865;calc total;1;386.219;386.219;386.219
865;total;1;469.35;469.35;469.35
866;initialize;1;56.9866;56.9866;56.9866
866;async;100;0.358666;0.0815816;0.935782
866;inner;100;3.40768;2.91545;3.63866
866;wait;100;5.62965e-05;2.306e-05;0.000984832
866;boundary;100;0.064783;0.046562;0.0995577
866;calc iter;100;3.83119;3.45909;4.17793
866;calc total;1;386.219;386.219;386.219
866;total;1;469.331;469.331;469.331
867;initialize;1;57.0063;57.0063;57.0063
867;async;100;0.363733;0.0447162;0.948763
867;inner;100;3.40328;2.90754;3.65437
867;wait;100;6.30794e-05;2.24e-05;0.00117181
867;boundary;100;0.0642227;0.0471739;0.15794
867;calc iter;100;3.8313;3.47026;4.07364
867;calc total;1;386.219;386.219;386.219
867;total;1;469.351;469.351;469.351
868;initialize;1;57.0055;57.0055;57.0055
868;async;100;0.428943;0.0937393;1.02232
868;inner;100;3.33086;2.82024;3.60952
868;wait;100;6.71305e-05;2.9879e-05;0.00100781
868;boundary;100;0.0719905;0.0445639;0.110633
868;calc iter;100;3.83186;3.43086;4.25012
868;calc total;1;386.219;386.219;386.219
868;total;1;469.35;469.35;469.35
869;initialize;1;56.9862;56.9862;56.9862
869;async;100;0.454604;0.0709934;1.9636
869;inner;100;3.2977;2.15493;3.63946
869;wait;100;6.82356e-05;2.615e-05;0.000908303
869;boundary;100;0.0795107;0.045072;0.126969
869;calc iter;100;3.83189;2.79037;4.80881
869;calc total;1;386.219;386.219;386.219
869;total;1;469.331;469.331;469.331
870;initialize;1;56.9716;56.9716;56.9716
870;async;100;0.425484;0.0196669;1.00752
870;inner;100;3.33273;2.81888;3.65292
870;wait;100;5.90728e-05;2.3699e-05;0.00105163
870;boundary;100;0.0736283;0.0450739;0.151894
870;calc iter;100;3.83191;3.22713;4.22975
870;calc total;1;386.219;386.219;386.219
870;total;1;469.316;469.316;469.316
871;initialize;1;56.9957;56.9957;56.9957
871;async;100;0.546251;0.0301245;1.92989
871;inner;100;3.19189;1.92905;3.63521
871;wait;100;8.31903e-05;3.464e-05;0.000950642
871;boundary;100;0.0930964;0.0546942;0.133105
871;calc iter;100;3.83132;2.21053;5.41087
871;calc total;1;386.219;386.219;386.219
871;total;1;469.341;469.341;469.341
872;initialize;1;57.0042;57.0042;57.0042
872;async;100;0.357713;0.047577;1.1294
872;inner;100;3.39258;2.86164;3.69481
872;wait;100;8.6302e-05;3.214e-05;0.00128585
872;boundary;100;0.0765796;0.0463541;0.193979
872;calc iter;100;3.82697;3.09505;4.49987
872;calc total;1;386.219;386.219;386.219
872;total;1;469.349;469.349;469.349
873;initialize;1;57.0065;57.0065;57.0065
873;async;100;0.352656;0.0412405;1.09275
873;inner;100;3.40988;2.86414;3.707
873;wait;100;7.10363e-05;3.2389e-05;0.0010464
873;boundary;100;0.0642952;0.0462228;0.179315
873;calc iter;100;3.8269;3.58965;4.21862
873;calc total;1;386.219;386.219;386.219
873;total;1;469.351;469.351;469.351
874;initialize;1;57.0034;57.0034;57.0034
874;async;100;0.349114;0.0315177;1.09403
874;inner;100;3.41615;2.87141;3.7264
874;wait;100;8.02007e-05;2.523e-05;0.00217936
874;boundary;100;0.0617388;0.0465974;0.162207
874;calc iter;100;3.82708;3.59487;4.24115
874;calc total;1;386.219;386.219;386.219
874;total;1;469.348;469.348;469.348
875;initialize;1;57.0064;57.0064;57.0064
875;async;100;0.347751;0.0304636;1.09643
875;inner;100;3.41729;2.87135;3.74335
875;wait;100;7.26989e-05;2.465e-05;0.00161316
875;boundary;100;0.0619484;0.0467756;0.200308
875;calc iter;100;3.82706;3.59307;4.24383
875;calc total;1;386.219;386.219;386.219
875;total;1;469.351;469.351;469.351
876;initialize;1;57.0031;57.0031;57.0031
876;async;100;0.409586;0.0519781;1.09726
876;inner;100;3.33474;2.42915;3.69794
876;wait;100;7.601e-05;3.1559e-05;0.0015248
876;boundary;100;0.0744492;0.0550421;0.183843
876;calc iter;100;3.81886;3.33547;4.48551
876;calc total;1;386.219;386.219;386.219
876;total;1;469.348;469.348;469.348
877;initialize;1;57.0065;57.0065;57.0065
877;async;100;0.479031;0.0399972;1.04682
877;inner;100;3.25103;2.39923;3.69045
877;wait;100;8.15602e-05;2.967e-05;0.00162553
877;boundary;100;0.0882195;0.0570817;0.187504
877;calc iter;100;3.81836;3.21886;4.57848
877;calc total;1;386.219;386.219;386.219
877;total;1;469.351;469.351;469.351
878;initialize;1;57.0029;57.0029;57.0029
878;async;100;0.421671;0.0253833;1.03644
878;inner;100;3.32101;2.43571;3.73266
878;wait;100;8.59155e-05;2.737e-05;0.0021116
878;boundary;100;0.0764956;0.0558683;0.157137
878;calc iter;100;3.81927;3.20722;4.3922
878;calc total;1;386.219;386.219;386.219
878;total;1;469.348;469.348;469.348
638;initialize;1;57.1683;57.1683;57.1683
638;async;100;0.190062;0.0236401;0.319228
638;inner;100;3.57522;3.44337;3.79649
638;wait;100;9.70102e-05;2.163e-05;0.00200219
638;boundary;100;0.0760218;0.0510534;0.168217
638;calc iter;100;3.8414;3.69316;4.03386
638;calc total;1;386.219;386.219;386.219
638;total;1;469.512;469.512;469.512
639;initialize;1;57.1737;57.1737;57.1737
639;async;100;0.188647;0.0289332;0.293335
639;inner;100;3.57611;3.48199;3.79594
639;wait;100;0.000101913;3.4e-05;0.00111658
639;boundary;100;0.0767825;0.0557413;0.195479
639;calc iter;100;3.84165;3.73033;4.0361
639;calc total;1;386.219;386.219;386.219
639;total;1;469.517;469.517;469.517
879;initialize;1;57.0028;57.0028;57.0028
879;async;100;0.510257;0.0134786;1.50082
879;inner;100;3.21753;1.74875;3.68216
879;wait;100;8.07595e-05;3.1709e-05;0.00108255
879;boundary;100;0.0807194;0.0563236;0.1906
879;calc iter;100;3.80859;2.98618;4.73947
879;calc total;1;386.219;386.219;386.219
879;total;1;469.348;469.348;469.348
880;initialize;1;57.0063;57.0063;57.0063
880;async;100;0.338458;0.0937532;0.555789
880;inner;100;3.41249;3.20958;3.65166
880;wait;100;7.79403e-05;3.41e-05;0.000898342
880;boundary;100;0.079114;0.0594639;0.176882
880;calc iter;100;3.83014;3.50387;4.17099
880;calc total;1;386.219;386.219;386.219
880;total;1;469.351;469.351;469.351
881;initialize;1;56.9906;56.9906;56.9906
881;async;100;0.330527;0.11909;0.545815
881;inner;100;3.43053;3.2081;3.64976
881;wait;100;7.54722e-05;3.4499e-05;0.00107791
881;boundary;100;0.0692275;0.0585135;0.174226
881;calc iter;100;3.83036;3.71551;3.95195
881;calc total;1;386.219;386.219;386.219
881;total;1;469.335;469.335;469.335
882;initialize;1;57.0032;57.0032;57.0032
882;async;100;0.329672;0.0959783;0.533258
882;inner;100;3.43571;3.2137;3.66026
882;wait;100;6.40362e-05;2.7009e-05;0.000963922
882;boundary;100;0.0651546;0.0578848;0.183963
882;calc iter;100;3.8306;3.72259;3.97174
882;calc total;1;386.219;386.219;386.219
882;total;1;469.348;469.348;469.348
883;initialize;1;56.9826;56.9826;56.9826
883;async;100;0.32936;0.0830714;0.545093
883;inner;100;3.43481;3.21689;3.66143
883;wait;100;6.37443e-05;2.9e-05;0.000864393
883;boundary;100;0.0662799;0.0575574;0.181968
883;calc iter;100;3.83052;3.71838;3.97232
883;calc total;1;386.219;386.219;386.219
883;total;1;469.327;469.327;469.327
884;initialize;1;57.0016;57.0016;57.0016
884;async;100;0.392034;0.0795123;0.696633
884;inner;100;3.35598;3.08922;3.65184
884;wait;100;6.86911e-05;3.544e-05;0.000939292
884;boundary;100;0.0813083;0.0671667;0.17464
884;calc iter;100;3.82939;3.57832;4.0891
884;calc total;1;386.219;386.219;386.219
884;total;1;469.347;469.347;469.347
885;initialize;1;57.0044;57.0044;57.0044
885;async;100;0.474312;0.0499678;1.00324
885;inner;100;3.25762;2.74437;3.64992
885;wait;100;8.58569e-05;3.843e-05;0.00101978
885;boundary;100;0.0958182;0.0705207;0.176412
885;calc iter;100;3.82784;3.16928;4.17822
885;calc total;1;386.219;386.219;386.219
885;total;1;469.349;469.349;469.349
886;initialize;1;57.0017;57.0017;57.0017
886;async;100;0.401231;0.0213934;0.668257
886;inner;100;3.34331;3.07946;3.66196
886;wait;100;6.81853e-05;3.024e-05;0.00105723
886;boundary;100;0.0850935;0.0683034;0.186007
886;calc iter;100;3.82971;3.55951;4.0316
886;calc total;1;386.219;386.219;386.219
886;total;1;469.347;469.347;469.347
887;initialize;1;56.9849;56.9849;56.9849
887;async;100;0.419384;0.112304;0.707782
887;inner;100;3.32941;3.07644;3.64782
887;wait;100;7.7833e-05;3.522e-05;0.00125726
887;boundary;100;0.0803568;0.0684131;0.174893
887;calc iter;100;3.82923;3.60075;4.26702
887;calc total;1;386.219;386.219;386.219
887;total;1;469.33;469.33;469.33
888;initialize;1;57.0063;57.0063;57.0063
888;async;100;0.295646;0.0231431;0.499402
888;inner;100;3.46782;3.29551;3.71097
888;wait;100;8.44462e-05;2.6809e-05;0.00153463
888;boundary;100;0.0699619;0.0466736;0.223315
888;calc iter;100;3.83351;3.7597;4.06278
888;calc total;1;386.219;386.219;386.219
888;total;1;469.351;469.351;469.351
889;initialize;1;56.9964;56.9964;56.9964
889;async;100;0.297797;0.0343525;0.498231
889;inner;100;3.47168;3.2777;3.70798
889;wait;100;9.28107e-05;3.1899e-05;0.00182252
889;boundary;100;0.0640176;0.0466671;0.226662
889;calc iter;100;3.8336;3.74585;4.06326
889;calc total;1;386.219;386.219;386.219
889;total;1;469.341;469.341;469.341
890;initialize;1;56.9764;56.9764;56.9764
890;async;100;0.297318;0.0286459;0.481141
890;inner;100;3.47427;3.29736;3.74353
890;wait;100;7.67748e-05;2.3049e-05;0.0018537
890;boundary;100;0.0620919;0.0454272;0.202292
890;calc iter;100;3.83376;3.74376;4.07436
890;calc total;1;386.219;386.219;386.219
890;total;1;469.321;469.321;469.321
891;initialize;1;57.0033;57.0033;57.0033
891;async;100;0.295614;0.0270211;0.494021
891;inner;100;3.47477;3.29828;3.74106
891;wait;100;8.83265e-05;2.64e-05;0.00238027
891;boundary;100;0.0632617;0.0450542;0.203478
891;calc iter;100;3.83373;3.74553;4.07416
891;calc total;1;386.219;386.219;386.219
891;total;1;469.348;469.348;469.348
892;initialize;1;57.0001;57.0001;57.0001
892;async;100;0.30335;0.0183951;0.531909
892;inner;100;3.46187;3.25997;3.70256
892;wait;100;7.74172e-05;2.862e-05;0.00146969
892;boundary;100;0.0677381;0.0544595;0.231018
892;calc iter;100;3.83304;3.6729;4.06289
892;calc total;1;386.219;386.219;386.219
892;total;1;469.345;469.345;469.345
893;initialize;1;57.0023;57.0023;57.0023
893;async;100;0.303715;0.0234705;0.60511
893;inner;100;3.42971;3.19548;3.69695
893;wait;100;0.000100505;4.637e-05;0.0010884
893;boundary;100;0.0991921;0.0630069;0.171051
893;calc iter;100;3.83272;3.6377;3.9953
893;calc total;1;386.219;386.219;386.219
893;total;1;469.348;469.348;469.348
896;initialize;1;57.1556;57.1556;57.1556
896;async;100;0.0984072;0.0265039;0.180302
896;inner;100;3.64084;3.58211;3.72865
896;wait;100;0.000104871;3.573e-05;0.00215132
896;boundary;100;0.09815;0.0750083;0.202042
896;calc iter;100;3.8375;3.74208;3.99401
896;calc total;1;386.219;386.219;386.219
896;total;1;469.501;469.501;469.501
897;initialize;1;57.1555;57.1555;57.1555
897;async;100;0.112739;0.0508002;0.262591
897;inner;100;3.63421;3.56566;3.68008
897;wait;100;8.54332e-05;3.598e-05;0.00175731
897;boundary;100;0.090364;0.0670965;0.200625
897;calc iter;100;3.8374;3.79197;4.11303
897;calc total;1;386.219;386.219;386.219
897;total;1;469.501;469.501;469.501
898;initialize;1;57.1268;57.1268;57.1268
898;async;100;0.101637;0.0265835;0.18906
898;inner;100;3.6446;3.5659;3.75153
898;wait;100;7.10213e-05;3.032e-05;0.0012562
898;boundary;100;0.0913033;0.0666288;0.189639
898;calc iter;100;3.83762;3.79777;3.98291
898;calc total;1;386.219;386.219;386.219
898;total;1;469.473;469.473;469.473
899;initialize;1;57.1527;57.1527;57.1527
899;async;100;0.107756;0.031612;0.204476
899;inner;100;3.64413;3.56477;3.7474
899;wait;100;7.62325e-05;3.014e-05;0.00190162
899;boundary;100;0.0856683;0.0667532;0.177258
899;calc iter;100;3.83763;3.79322;4.00154
899;calc total;1;386.219;386.219;386.219
899;total;1;469.499;469.499;469.499
900;initialize;1;57.128;57.128;57.128
900;async;100;0.160402;0.120257;0.226569
900;inner;100;3.59498;3.52486;3.6355
900;wait;100;7.67051e-05;3.4809e-05;0.000861249
900;boundary;100;0.0815987;0.0705903;0.163133
900;calc iter;100;3.83706;3.76065;3.91951
900;calc total;1;386.219;386.219;386.219
900;total;1;469.473;469.473;469.473
901;initialize;1;57.1292;57.1292;57.1292
901;async;100;0.184122;0.093799;0.325997
901;inner;100;3.55704;3.47731;3.634
901;wait;100;8.01748e-05;4.186e-05;0.000938418
901;boundary;100;0.0952687;0.0763359;0.172317
901;calc iter;100;3.83651;3.6942;4.00637
901;calc total;1;386.219;386.219;386.219
901;total;1;469.474;469.474;469.474
902;initialize;1;57.1389;57.1389;57.1389
902;async;100;0.166233;0.0950386;0.272653
902;inner;100;3.58338;3.49061;3.63969
902;wait;100;7.98197e-05;3.5429e-05;0.000939667
902;boundary;100;0.0868627;0.0718849;0.158903
902;calc iter;100;3.83656;3.72636;3.95549
902;calc total;1;386.219;386.219;386.219
902;total;1;469.484;469.484;469.484
903;initialize;1;57.1498;57.1498;57.1498
903;async;100;0.16845;0.106394;0.256735
903;inner;100;3.5809;3.50984;3.62908
903;wait;100;8.25007e-05;3.7399e-05;0.000981316
903;boundary;100;0.0872823;0.0726138;0.162275
903;calc iter;100;3.83672;3.71886;4.02513
903;calc total;1;386.219;386.219;386.219
903;total;1;469.495;469.495;469.495
904;initialize;1;57.1438;57.1438;57.1438
904;async;100;0.0426829;0.0206247;0.120044
904;inner;100;3.67161;3.65227;3.72158
904;wait;100;8.58685e-05;4.9409e-05;0.000849809
904;boundary;100;0.123432;0.081261;0.202725
904;calc iter;100;3.83781;3.77398;4.00499
904;calc total;1;386.219;386.219;386.219
904;total;1;469.489;469.489;469.489
905;initialize;1;57.1561;57.1561;57.1561
905;async;100;0.0431045;0.0217987;0.119463
905;inner;100;3.67932;3.65394;3.73924
905;wait;100;8.27128e-05;2.916e-05;0.00102019
905;boundary;100;0.115354;0.0659729;0.201507
905;calc iter;100;3.83786;3.77231;4.00268
905;calc total;1;386.219;386.219;386.219
905;total;1;469.501;469.501;469.501
906;initialize;1;57.1561;57.1561;57.1561
906;async;100;0.0349133;0.0286926;0.102879
906;inner;100;3.68798;3.6514;3.74124
906;wait;100;7.38823e-05;2.987e-05;0.0011517
906;boundary;100;0.11495;0.0564452;0.214585
906;calc iter;100;3.83792;3.76219;3.9848
906;calc total;1;386.219;386.219;386.219
906;total;1;469.501;469.501;469.501
907;initialize;1;57.122;57.122;57.122
907;async;100;0.0327583;0.0230257;0.117885
907;inner;100;3.68779;3.66261;3.74374
907;wait;100;8.34688e-05;2.8789e-05;0.00161623
907;boundary;100;0.117291;0.0564153;0.210903
907;calc iter;100;3.83793;3.75193;4.01343
907;calc total;1;386.219;386.219;386.219
907;total;1;469.467;469.467;469.467
908;initialize;1;57.1259;57.1259;57.1259
908;async;100;0.0491246;0.0269016;0.107079
908;inner;100;3.67113;3.65524;3.71359
908;wait;100;8.4893e-05;3.791e-05;0.000982767
908;boundary;100;0.117499;0.0720878;0.208057
908;calc iter;100;3.83784;3.77883;3.98493
908;calc total;1;386.219;386.219;386.219
908;total;1;469.472;469.472;469.472
909;initialize;1;57.1378;57.1378;57.1378
909;async;100;0.0709019;0.0215144;0.118651
909;inner;100;3.65857;3.61896;3.69541
909;wait;100;7.8588e-05;4.403e-05;0.000818358
909;boundary;100;0.108064;0.0824782;0.202475
909;calc iter;100;3.83762;3.76649;4.00264
909;calc total;1;386.219;386.219;386.219
909;total;1;469.483;469.483;469.483
910;initialize;1;57.1404;57.1404;57.1404
910;async;100;0.0526377;0.0181062;0.120906
910;inner;100;3.67267;3.63667;3.71377
910;wait;100;7.78989e-05;3.9859e-05;0.000953417
910;boundary;100;0.112235;0.0843005;0.212172
910;calc iter;100;3.83762;3.77263;4.00106
910;calc total;1;386.219;386.219;386.219
910;total;1;469.486;469.486;469.486
911;initialize;1;57.1549;57.1549;57.1549
911;async;100;0.0558651;0.0244619;0.122422
911;inner;100;3.66539;3.62103;3.7085
911;wait;100;7.4872e-05;4.212e-05;0.000977976
911;boundary;100;0.116404;0.0777621;0.21019
911;calc iter;100;3.83773;3.76758;3.993
911;calc total;1;386.219;386.219;386.219
911;total;1;469.5;469.5;469.5
912;initialize;1;57.1286;57.1286;57.1286
912;async;100;0.231861;0.0649124;0.689935
912;inner;100;3.52043;3.04939;3.64379
912;wait;100;7.62336e-05;3.302e-05;0.000869149
912;boundary;100;0.0820067;0.049156;0.183243
912;calc iter;100;3.83438;3.70805;4.03472
912;calc total;1;386.219;386.219;386.219
912;total;1;469.474;469.474;469.474
913;initialize;1;57.141;57.141;57.141
913;async;100;0.21855;0.0579594;0.720064
913;inner;100;3.53918;3.06968;3.66464
913;wait;100;7.31072e-05;2.763e-05;0.000898168
913;boundary;100;0.0772836;0.0497143;0.185662
913;calc iter;100;3.83509;3.72381;4.11538
913;calc total;1;386.219;386.219;386.219
913;total;1;469.486;469.486;469.486
914;initialize;1;57.122;57.122;57.122
914;async;100;0.217084;0.0675683;0.73856
914;inner;100;3.55137;3.07488;3.68728
914;wait;100;5.84765e-05;2.5539e-05;0.000855089
914;boundary;100;0.0669248;0.0478248;0.14757
914;calc iter;100;3.83544;3.73309;4.00059
914;calc total;1;386.219;386.219;386.219
914;total;1;469.467;469.467;469.467
915;initialize;1;57.1213;57.1213;57.1213
915;async;100;0.21664;0.0498665;0.735948
915;inner;100;3.5514;3.07332;3.68777
915;wait;100;6.24729e-05;2.4949e-05;0.000945607
915;boundary;100;0.0673399;0.0476287;0.143745
915;calc iter;100;3.83544;3.72402;4.01805
915;calc total;1;386.219;386.219;386.219
915;total;1;469.466;469.466;469.466
916;initialize;1;57.1156;57.1156;57.1156
916;async;100;0.260113;0.0728603;0.97001
916;inner;100;3.49572;2.91101;3.63941
916;wait;100;6.07002e-05;2.7849e-05;0.000953747
916;boundary;100;0.079629;0.0593589;0.157556
916;calc iter;100;3.83553;3.58465;4.30269
916;calc total;1;386.219;386.219;386.219
916;total;1;469.461;469.461;469.461
917;initialize;1;57.1562;57.1562;57.1562
917;async;100;0.312115;0.0624461;1.01317
917;inner;100;3.42761;2.87834;3.64044
917;wait;100;8.57138e-05;3.8899e-05;0.000936977
917;boundary;100;0.0957217;0.0729049;0.184811
917;calc iter;100;3.83554;3.5313;4.35847
917;calc total;1;386.219;386.219;386.219
917;total;1;469.501;469.501;469.501
918;initialize;1;57.1499;57.1499;57.1499
918;async;100;0.269445;0.0465501;0.927325
918;inner;100;3.47722;2.92726;3.627
918;wait;100;6.60029e-05;3.2369e-05;0.000959177
918;boundary;100;0.0888236;0.0602062;0.14872
918;calc iter;100;3.83556;3.60284;4.26486
918;calc total;1;386.219;386.219;386.219
918;total;1;469.495;469.495;469.495
919;initialize;1;57.1381;57.1381;57.1381
919;async;100;0.290745;0.065935;1.34056
919;inner;100;3.45334;2.5883;3.63553
919;wait;100;7.33869e-05;3.4219e-05;0.000920357
919;boundary;100;0.0893269;0.064395;0.156165
919;calc iter;100;3.83348;3.55372;4.54521
919;calc total;1;386.219;386.219;386.219
919;total;1;469.483;469.483;469.483
920;initialize;1;57.1114;57.1114;57.1114
920;async;100;0.265178;0.0239079;1.23664
920;inner;100;3.49704;2.57862;3.74712
920;wait;100;7.87785e-05;2.1459e-05;0.00100232
920;boundary;100;0.0776468;0.0456466;0.14659
920;calc iter;100;3.83995;2.73268;4.72034
920;calc total;1;386.219;386.219;386.219
920;total;1;469.457;469.457;469.457
921;initialize;1;57.1562;57.1562;57.1562
921;async;100;0.24884;0.0352965;0.68455
921;inner;100;3.51747;3.16734;3.69005
921;wait;100;7.24658e-05;2.967e-05;0.000992786
921;boundary;100;0.0737442;0.0462756;0.20685
921;calc iter;100;3.84013;3.49106;4.21132
921;calc total;1;386.219;386.219;386.219
921;total;1;469.501;469.501;469.501
922;initialize;1;57.1234;57.1234;57.1234
922;async;100;0.244669;0.0303228;0.723895
922;inner;100;3.52853;3.1666;3.71322
922;wait;100;7.78385e-05;2.373e-05;0.00222565
922;boundary;100;0.0670127;0.0456601;0.201941
922;calc iter;100;3.84029;3.62006;4.15871
922;calc total;1;386.219;386.219;386.219
922;total;1;469.469;469.469;469.469
923;initialize;1;57.1;57.1;57.1
923;async;100;0.244129;0.0319834;0.717018
923;inner;100;3.53123;3.15974;3.75573
923;wait;100;6.10197e-05;2.356e-05;0.00111066
923;boundary;100;0.0648057;0.0456225;0.14821
923;calc iter;100;3.84023;3.57593;4.18084
923;calc total;1;386.219;386.219;386.219
923;total;1;469.445;469.445;469.445
924;initialize;1;57.1237;57.1237;57.1237
924;async;100;0.272562;0.0445679;0.821364
924;inner;100;3.49446;3.04102;3.67463
924;wait;100;6.36652e-05;2.9209e-05;0.000976027
924;boundary;100;0.0732524;0.0476585;0.216527
924;calc iter;100;3.84035;3.45104;4.3564
924;calc total;1;386.219;386.219;386.219
924;total;1;469.47;469.47;469.47
925;initialize;1;57.1054;57.1054;57.1054
925;async;100;0.283518;0.0323569;0.651275
925;inner;100;3.47722;3.03009;3.68326
925;wait;100;7.17568e-05;2.707e-05;0.000961717
925;boundary;100;0.0795359;0.0474664;0.16549
925;calc iter;100;3.84035;3.56985;4.09562
925;calc total;1;386.219;386.219;386.219
925;total;1;469.451;469.451;469.451
926;initialize;1;57.1469;57.1469;57.1469
926;async;100;0.265786;0.0255549;0.677895
926;inner;100;3.49922;3.03643;3.75795
926;wait;100;6.51832e-05;2.3749e-05;0.00157455
926;boundary;100;0.0752984;0.0471738;0.139923
926;calc iter;100;3.84038;3.57841;4.1224
926;calc total;1;386.219;386.219;386.219
926;total;1;469.492;469.492;469.492
927;initialize;1;57.1358;57.1358;57.1358
927;async;100;0.347776;0.0257884;1.70975
927;inner;100;3.39987;2.25121;3.70596
927;wait;100;9.94323e-05;3.563e-05;0.00260883
927;boundary;100;0.0918575;0.0525882;0.17914
927;calc iter;100;3.83961;2.62608;5.22008
927;calc total;1;386.219;386.219;386.219
927;total;1;469.482;469.482;469.482
928;initialize;1;57.1369;57.1369;57.1369
928;async;100;0.352519;0.0165279;0.792287
928;inner;100;3.40282;3.05885;3.64429
928;wait;100;8.47031e-05;3.144e-05;0.000883508
928;boundary;100;0.0894745;0.059938;0.121115
928;calc iter;100;3.8449;3.31428;4.28891
928;calc total;1;386.219;386.219;386.219
928;total;1;469.482;469.482;469.482
929;initialize;1;57.1147;57.1147;57.1147
929;async;100;0.330416;0.0324837;0.868107
929;inner;100;3.43311;2.87347;3.61686
929;wait;100;7.37757e-05;3.1959e-05;0.00102854
929;boundary;100;0.0816062;0.0596264;0.115342
929;calc iter;100;3.84521;3.00125;4.38632
929;calc total;1;386.219;386.219;386.219
929;total;1;469.46;469.46;469.46
930;initialize;1;57.1292;57.1292;57.1292
930;async;100;0.307484;0.0259963;0.844419
930;inner;100;3.4645;3.05608;3.64227
930;wait;100;7.14434e-05;3.35e-05;0.00101057
930;boundary;100;0.0731557;0.0573764;0.115854
930;calc iter;100;3.84521;3.31075;4.32677
930;calc total;1;386.219;386.219;386.219
930;total;1;469.474;469.474;469.474
931;initialize;1;57.1268;57.1268;57.1268
931;async;100;0.314464;0.0192121;0.711638
931;inner;100;3.46191;2.87006;3.65511
931;wait;100;6.05416e-05;2.878e-05;0.000904497
931;boundary;100;0.0687367;0.0572843;0.104889
931;calc iter;100;3.84517;3.47086;4.09818
931;calc total;1;386.219;386.219;386.219
931;total;1;469.472;469.472;469.472
932;initialize;1;57.1142;57.1142;57.1142
932;async;100;0.349287;0.0503003;0.992169
932;inner;100;3.41352;2.88972;3.65514
932;wait;100;6.50026e-05;3.171e-05;0.000866128
932;boundary;100;0.0822537;0.0590463;0.141707
932;calc iter;100;3.84512;3.4409;4.19508
932;calc total;1;386.219;386.219;386.219
932;total;1;469.46;469.46;469.46
933;initialize;1;57.1361;57.1361;57.1361
933;async;100;0.375708;0.0707594;1.54119
933;inner;100;3.38513;2.39367;3.64849
933;wait;100;8.13142e-05;3.619e-05;0.000907338
933;boundary;100;0.0840524;0.0588021;0.150443
933;calc iter;100;3.84497;2.87088;4.67449
933;calc total;1;386.219;386.219;386.219
933;total;1;469.481;469.481;469.481
934;initialize;1;57.1307;57.1307;57.1307
934;async;100;0.342092;0.0779101;0.935709
934;inner;100;3.4288;2.88593;3.66104
934;wait;100;6.35625e-05;3.1129e-05;0.000892527
934;boundary;100;0.0741002;0.0567215;0.150794
934;calc iter;100;3.84506;3.46689;4.17215
934;calc total;1;386.219;386.219;386.219
934;total;1;469.476;469.476;469.476
935;initialize;1;57.1336;57.1336;57.1336
935;async;100;0.411515;0.104261;1.12864
935;inner;100;3.33856;2.80051;3.64492
935;wait;100;8.33108e-05;3.902e-05;0.00109099
935;boundary;100;0.0939373;0.0604219;0.123493
935;calc iter;100;3.8441;3.36494;4.31465
935;calc total;1;386.219;386.219;386.219
935;total;1;469.479;469.479;469.479
936;initialize;1;57.1461;57.1461;57.1461
936;async;100;0.249234;0.0191542;0.739275
936;inner;100;3.51701;2.90709;3.70401
936;wait;100;0.000102667;3.744e-05;0.00172446
936;boundary;100;0.0814008;0.0500262;0.160286
936;calc iter;100;3.84775;3.35932;4.27731
936;calc total;1;386.219;386.219;386.219
936;total;1;469.492;469.492;469.492
937;initialize;1;57.1378;57.1378;57.1378
937;async;100;0.252382;0.0250953;1.53502
937;inner;100;3.51952;2.71108;3.66538
937;wait;100;9.50139e-05;3.8609e-05;0.00108543
937;boundary;100;0.0758212;0.0491169;0.126066
937;calc iter;100;3.84782;3.12875;5.10355
937;calc total;1;386.219;386.219;386.219
937;total;1;469.483;469.483;469.483
938;initialize;1;57.1308;57.1308;57.1308
938;async;100;0.244305;0.0254796;1.25097
938;inner;100;3.5348;2.88795;3.72277
938;wait;100;6.96135e-05;2.21e-05;0.00195034
938;boundary;100;0.0687001;0.0496798;0.148223
938;calc iter;100;3.84787;3.31659;4.81481
938;calc total;1;386.219;386.219;386.219
938;total;1;469.476;469.476;469.476
939;initialize;1;57.1237;57.1237;57.1237
939;async;100;0.244874;0.0367171;0.81427
939;inner;100;3.53438;2.80403;3.72726
939;wait;100;8.60974e-05;2.5099e-05;0.00223994
939;boundary;100;0.0685422;0.0487783;0.140524
939;calc iter;100;3.84789;3.57847;4.09707
939;calc total;1;386.219;386.219;386.219
939;total;1;469.469;469.469;469.469
940;initialize;1;57.145;57.145;57.145
940;async;100;0.229545;0.0254659;0.451874
940;inner;100;3.54534;3.24319;3.71477
940;wait;100;8.80932e-05;3.873e-05;0.000939557
940;boundary;100;0.0728246;0.0576691;0.150182
940;calc iter;100;3.8478;3.34587;4.11824
940;calc total;1;386.219;386.219;386.219
940;total;1;469.49;469.49;469.49
941;initialize;1;57.156;57.156;57.156
941;async;100;0.252856;0.0492897;0.806587
941;inner;100;3.52224;3.04086;3.69715
941;wait;100;7.70354e-05;3.0989e-05;0.000919208
941;boundary;100;0.0725724;0.0562246;0.175187
941;calc iter;100;3.84774;3.20695;4.2975
941;calc total;1;386.219;386.219;386.219
941;total;1;469.501;469.501;469.501
942;initialize;1;57.1036;57.1036;57.1036
942;async;100;0.239139;0.0290216;0.437936
942;inner;100;3.53919;3.22779;3.73228
942;wait;100;6.63749e-05;2.627e-05;0.000984086
942;boundary;100;0.0694469;0.057565;0.121865
942;calc iter;100;3.84785;3.3181;4.12477
942;calc total;1;386.219;386.219;386.219
942;total;1;469.449;469.449;469.449
943;initialize;1;57.1274;57.1274;57.1274
943;async;100;0.24596;0.0235023;0.459545
943;inner;100;3.52141;3.23055;3.69828
943;wait;100;0.000112607;3.4839e-05;0.00158836
943;boundary;100;0.0799264;0.0584268;0.153598
943;calc iter;100;3.84741;3.51016;4.00358
943;calc total;1;386.219;386.219;386.219
943;total;1;469.473;469.473;469.473
944;initialize;1;57.1104;57.1104;57.1104
944;async;100;0.390028;0.018541;1.19625
944;inner;100;3.36747;2.90225;3.64221
944;wait;100;9.63156e-05;3.4559e-05;0.000921398
944;boundary;100;0.0855252;0.0598025;0.196104
944;calc iter;100;3.84312;3.03724;4.57875
944;calc total;1;386.219;386.219;386.219
944;total;1;469.455;469.455;469.455
945;initialize;1;57.137;57.137;57.137
945;async;100;0.391543;0.053912;1.18339
945;inner;100;3.37564;2.7821;3.6667
945;wait;100;8.21229e-05;4.1249e-05;0.000977786
945;boundary;100;0.0759384;0.0539048;0.195618
945;calc iter;100;3.84321;3.03293;4.56748
945;calc total;1;386.219;386.219;386.219
945;total;1;469.482;469.482;469.482
946;initialize;1;57.1348;57.1348;57.1348
946;async;100;0.377928;0.031933;1.12047
946;inner;100;3.38891;2.90123;3.70928
946;wait;100;7.01066e-05;2.483e-05;0.00175343
946;boundary;100;0.0763184;0.0518081;0.193294
946;calc iter;100;3.84323;3.25869;4.50005
946;calc total;1;386.219;386.219;386.219
946;total;1;469.48;469.48;469.48
947;initialize;1;57.1015;57.1015;57.1015
947;async;100;0.379577;0.0314703;0.874041
947;inner;100;3.38755;2.78627;3.69492
947;wait;100;6.78363e-05;2.486e-05;0.00151536
947;boundary;100;0.0760005;0.0519791;0.183419
947;calc iter;100;3.8432;3.37706;4.26897
947;calc total;1;386.219;386.219;386.219
947;total;1;469.447;469.447;469.447
948;initialize;1;57.128;57.128;57.128
948;async;100;0.3953;0.043077;0.735684
948;inner;100;3.37169;2.9322;3.66021
948;wait;100;6.83577e-05;2.955e-05;0.000980727
948;boundary;100;0.0760635;0.0526687;0.194355
948;calc iter;100;3.84312;3.58661;4.03964
948;calc total;1;386.219;386.219;386.219
948;total;1;469.473;469.473;469.473
949;initialize;1;57.1424;57.1424;57.1424
949;async;100;0.418039;0.0343174;1.5776
949;inner;100;3.34394;2.52141;3.64901
949;wait;100;7.74757e-05;3.1929e-05;0.000941007
949;boundary;100;0.0810547;0.0533519;0.193801
949;calc iter;100;3.84311;2.75333;4.86324
949;calc total;1;386.219;386.219;386.219
949;total;1;469.488;469.488;469.488
950;initialize;1;57.1095;57.1095;57.1095
950;async;100;0.393115;0.0265493;0.794853
950;inner;100;3.37479;2.92925;3.68021
950;wait;100;6.66046e-05;2.28e-05;0.00120972
950;boundary;100;0.0751725;0.052557;0.228214
950;calc iter;100;3.84315;3.35743;4.19606
950;calc total;1;386.219;386.219;386.219
950;total;1;469.455;469.455;469.455
951;initialize;1;57.1225;57.1225;57.1225
951;async;100;0.405201;0.0300943;0.935867
951;inner;100;3.34522;2.7113;3.64716
951;wait;100;9.65408e-05;3.9799e-05;0.000748609
951;boundary;100;0.0923799;0.061388;0.200852
951;calc iter;100;3.8429;3.54251;4.02471
951;calc total;1;386.219;386.219;386.219
951;total;1;469.468;469.468;469.468
952;initialize;1;57.1004;57.1004;57.1004
952;async;100;0.435589;0.0234515;1.1079
952;inner;100;3.30932;2.84924;3.63342
952;wait;100;7.69561e-05;4.2539e-05;0.000935567
952;boundary;100;0.0930282;0.0595013;0.195294
952;calc iter;100;3.83801;3.26236;4.58311
952;calc total;1;386.219;386.219;386.219
952;total;1;469.446;469.446;469.446
953;initialize;1;57.1559;57.1559;57.1559
953;async;100;0.419259;0.0282439;1.73142
953;inner;100;3.33797;2.32223;3.63271
953;wait;100;7.2338e-05;3.333e-05;0.000845828
953;boundary;100;0.080889;0.0595648;0.195072
953;calc iter;100;3.83819;2.4643;5.07435
953;calc total;1;386.219;386.219;386.219
953;total;1;469.501;469.501;469.501
954;initialize;1;57.1456;57.1456;57.1456
954;async;100;0.409411;0.0194911;0.862658
954;inner;100;3.35522;2.85261;3.64385
954;wait;100;6.48654e-05;2.84e-05;0.00102384
954;boundary;100;0.0737082;0.0559838;0.185707
954;calc iter;100;3.83841;3.25762;4.22411
954;calc total;1;386.219;386.219;386.219
954;total;1;469.491;469.491;469.491
955;initialize;1;57.1305;57.1305;57.1305
955;async;100;0.408073;0.0185351;0.827138
955;inner;100;3.35473;2.85393;3.64302
955;wait;100;6.76156e-05;3.044e-05;0.000962997
955;boundary;100;0.0755257;0.0569661;0.19298
955;calc iter;100;3.8384;3.24422;4.26256
955;calc total;1;386.219;386.219;386.219
955;total;1;469.476;469.476;469.476
956;initialize;1;57.1426;57.1426;57.1426
956;async;100;0.429451;0.0288065;1.27161
956;inner;100;3.33041;2.5305;3.63932
956;wait;100;6.39793e-05;3.068e-05;0.000972746
956;boundary;100;0.0784385;0.0577319;0.186128
956;calc iter;100;3.83837;3.22707;4.44458
956;calc total;1;386.219;386.219;386.219
956;total;1;469.488;469.488;469.488
957;initialize;1;57.1558;57.1558;57.1558
957;async;100;0.447935;0.0352637;2.69654
957;inner;100;3.30832;1.6274;3.63701
957;wait;100;6.87965e-05;3.0789e-05;0.00100979
957;boundary;100;0.0820518;0.0576928;0.188681
957;calc iter;100;3.83838;2.52612;5.86394
957;calc total;1;386.219;386.219;386.219
957;total;1;469.501;469.501;469.501
958;initialize;1;57.1101;57.1101;57.1101
958;async;100;0.426039;0.0240258;1.30604
958;inner;100;3.33495;2.54005;3.64791
958;wait;100;6.13323e-05;3.1159e-05;0.000986467
958;boundary;100;0.077358;0.0578799;0.189973
958;calc iter;100;3.83841;3.05075;4.59739
958;calc total;1;386.219;386.219;386.219
958;total;1;469.455;469.455;469.455
959;initialize;1;57.13;57.13;57.13
959;async;100;0.515922;0.0324363;1.31787
959;inner;100;3.22925;2.46759;3.62604
959;wait;100;7.84645e-05;3.4149e-05;0.000955567
959;boundary;100;0.0919775;0.0624141;0.191142
959;calc iter;100;3.83723;2.99196;4.52128
959;calc total;1;386.219;386.219;386.219
959;total;1;469.476;469.476;469.476
960;initialize;1;57.1159;57.1159;57.1159
960;async;100;0.325483;0.0413328;0.982345
960;inner;100;3.42803;2.94813;3.73833
960;wait;100;9.11551e-05;3.792e-05;0.0010134
960;boundary;100;0.0830753;0.0521493;0.143286
960;calc iter;100;3.83669;3.47661;4.51269
960;calc total;1;386.219;386.219;386.219
960;total;1;469.461;469.461;469.461
961;initialize;1;57.1034;57.1034;57.1034
961;async;100;0.316607;0.0380318;0.873449
961;inner;100;3.4483;2.94293;3.7951
961;wait;100;8.12302e-05;3.271e-05;0.000984797
961;boundary;100;0.071843;0.0495849;0.165527
961;calc iter;100;3.83684;3.26498;4.20831
961;calc total;1;386.219;386.219;386.219
961;total;1;469.448;469.448;469.448
962;initialize;1;57.1104;57.1104;57.1104
962;async;100;0.306656;0.0197491;0.909223
962;inner;100;3.46029;2.93266;3.78627
962;wait;100;6.23603e-05;2.4849e-05;0.000938017
962;boundary;100;0.0699983;0.0471426;0.163429
962;calc iter;100;3.83701;3.35198;4.26178
962;calc total;1;386.219;386.219;386.219
962;total;1;469.455;469.455;469.455
963;initialize;1;57.1178;57.1178;57.1178
963;async;100;0.303822;0.0319271;0.909556
963;inner;100;3.45939;2.92813;3.79452
963;wait;100;6.82721e-05;2.866e-05;0.000984596
963;boundary;100;0.0736877;0.0483609;0.184669
963;calc iter;100;3.83697;3.47348;4.1767
963;calc total;1;386.219;386.219;386.219
963;total;1;469.463;469.463;469.463
964;initialize;1;57.1397;57.1397;57.1397
964;async;100;0.355244;0.0326433;0.873541
964;inner;100;3.40695;2.88711;3.67376
964;wait;100;6.47424e-05;2.76e-05;0.000961197
964;boundary;100;0.0745515;0.0528585;0.148703
964;calc iter;100;3.83681;3.57238;4.10554
964;calc total;1;386.219;386.219;386.219
964;total;1;469.485;469.485;469.485
965;initialize;1;57.1562;57.1562;57.1562
965;async;100;0.381326;0.0335517;0.90558
965;inner;100;3.37319;2.87656;3.67309
965;wait;100;7.77942e-05;3.4129e-05;0.00101589
965;boundary;100;0.0821194;0.05207;0.148968
965;calc iter;100;3.83672;3.29623;4.31854
965;calc total;1;386.219;386.219;386.219
965;total;1;469.501;469.501;469.501
966;initialize;1;57.1354;57.1354;57.1354
966;async;100;0.354777;0.018282;0.878198
966;inner;100;3.40572;2.87657;3.7302
966;wait;100;6.37962e-05;2.854e-05;0.000966797
966;boundary;100;0.0762468;0.0492192;0.16748
966;calc iter;100;3.83681;3.23408;4.32884
966;calc total;1;386.219;386.219;386.219
966;total;1;469.48;469.48;469.48
967;initialize;1;57.1286;57.1286;57.1286
967;async;100;0.413879;0.0362933;1.02542
967;inner;100;3.32145;2.67319;3.71258
967;wait;100;9.05566e-05;3.5369e-05;0.000970217
967;boundary;100;0.100298;0.0619862;0.147675
967;calc iter;100;3.83572;3.17096;4.49446
967;calc total;1;386.219;386.219;386.219
967;total;1;469.474;469.474;469.474
968;initialize;1;57.1189;57.1189;57.1189
968;async;100;0.293851;0.0211406;1.18654
968;inner;100;3.45087;2.94283;3.69391
968;wait;100;8.51183e-05;3.759e-05;0.00126271
968;boundary;100;0.0861932;0.0466232;0.210405
968;calc iter;100;3.831;3.35927;4.63043
968;calc total;1;386.219;386.219;386.219
968;total;1;469.464;469.464;469.464
969;initialize;1;57.1193;57.1193;57.1193
969;async;100;0.289836;0.0265912;1.16875
969;inner;100;3.46648;2.80125;3.69966
969;wait;100;8.8418e-05;2.9279e-05;0.001787
969;boundary;100;0.0759706;0.0460761;0.210667
969;calc iter;100;3.83238;3.35503;4.60958
969;calc total;1;386.219;386.219;386.219
969;total;1;469.464;469.464;469.464
970;initialize;1;57.1143;57.1143;57.1143
970;async;100;0.286317;0.0261444;1.18511
970;inner;100;3.47577;3.02104;3.71887
970;wait;100;7.75255e-05;2.228e-05;0.00152631
970;boundary;100;0.0703529;0.0457816;0.204161
970;calc iter;100;3.83252;3.49331;4.62365
970;calc total;1;386.219;386.219;386.219
970;total;1;469.459;469.459;469.459
971;initialize;1;57.1562;57.1562;57.1562
971;async;100;0.287671;0.0260508;1.18517
971;inner;100;3.47377;3.01571;3.71804
971;wait;100;7.18487e-05;2.32e-05;0.00172286
971;boundary;100;0.0709447;0.0456472;0.208085
971;calc iter;100;3.83247;3.48872;4.62246
971;calc total;1;386.219;386.219;386.219
971;total;1;469.501;469.501;469.501
972;initialize;1;57.1245;57.1245;57.1245
972;async;100;0.333733;0.0178776;1.21879
972;inner;100;3.41798;2.90493;3.6908
972;wait;100;6.76714e-05;2.8449e-05;0.0012475
972;boundary;100;0.0817757;0.0566145;0.213541
972;calc iter;100;3.83356;3.46699;4.38121
972;calc total;1;386.219;386.219;386.219
972;total;1;469.47;469.47;469.47
973;initialize;1;57.118;57.118;57.118
973;async;100;0.366759;0.0287756;1.23352
973;inner;100;3.36781;2.89212;3.69133
973;wait;100;9.2545e-05;3.0369e-05;0.00161361
973;boundary;100;0.0989143;0.0578911;0.213129
973;calc iter;100;3.83358;3.46741;4.38381
973;calc total;1;386.219;386.219;386.219
973;total;1;469.463;469.463;469.463
974;initialize;1;57.1076;57.1076;57.1076
974;async;100;0.336493;0.0248305;1.23638
974;inner;100;3.41472;2.91021;3.71561
974;wait;100;7.99888e-05;2.624e-05;0.00180952
974;boundary;100;0.0822866;0.0577496;0.204278
974;calc iter;100;3.83359;3.48359;4.41983
974;calc total;1;386.219;386.219;386.219
974;total;1;469.453;469.453;469.453
975;initialize;1;57.1008;57.1008;57.1008
975;async;100;0.43945;0.0313987;1.58494
975;inner;100;3.30487;2.3601;3.68035
975;wait;100;8.61526e-05;3.4199e-05;0.00129051
975;boundary;100;0.0883814;0.057549;0.220399
975;calc iter;100;3.83279;2.81502;4.98388
975;calc total;1;386.219;386.219;386.219
975;total;1;469.446;469.446;469.446
976;initialize;1;57.1559;57.1559;57.1559
976;async;100;0.225731;0.0733613;1.03444
976;inner;100;3.51768;3.02977;3.65676
976;wait;100;8.58777e-05;3.2459e-05;0.00112075
976;boundary;100;0.0848432;0.0598858;0.17697
976;calc iter;100;3.82834;3.57209;4.12678
976;calc total;1;386.219;386.219;386.219
976;total;1;469.501;469.501;469.501
977;initialize;1;57.1075;57.1075;57.1075
977;async;100;0.218224;0.0844782;0.96577
977;inner;100;3.53191;3.02895;3.65714
977;wait;100;6.96051e-05;3.0839e-05;0.00105265
977;boundary;100;0.0781504;0.059222;0.17476
977;calc iter;100;3.82836;3.60938;4.18539
977;calc total;1;386.219;386.219;386.219
977;total;1;469.453;469.453;469.453
978;initialize;1;57.1561;57.1561;57.1561
978;async;100;0.207691;0.0705563;0.962354
978;inner;100;3.54309;3.02914;3.67301
978;wait;100;6.58784e-05;2.6129e-05;0.000994516
978;boundary;100;0.0776904;0.0570575;0.213659
978;calc iter;100;3.82854;3.58433;4.07816
978;calc total;1;386.219;386.219;386.219
978;total;1;469.501;469.501;469.501
979;initialize;1;57.1114;57.1114;57.1114
979;async;100;0.205958;0.0520811;0.963265
979;inner;100;3.54228;3.03091;3.67553
979;wait;100;7.4059e-05;2.6549e-05;0.00104538
979;boundary;100;0.0801753;0.0576794;0.214169
979;calc iter;100;3.82849;3.58012;4.07532
979;calc total;1;386.219;386.219;386.219
979;total;1;469.457;469.457;469.457
980;initialize;1;57.156;57.156;57.156
980;async;100;0.256952;0.110173;1.00732
980;inner;100;3.48678;2.71062;3.66545
980;wait;100;7.42282e-05;3.7549e-05;0.000892848
980;boundary;100;0.077941;0.0574952;0.177452
980;calc iter;100;3.82175;3.45775;4.35971
980;calc total;1;386.219;386.219;386.219
980;total;1;469.501;469.501;469.501
981;initialize;1;57.1293;57.1293;57.1293
981;async;100;0.284093;0.0662816;1.23905
981;inner;100;3.44348;2.68613;3.66131
981;wait;100;8.27069e-05;3.423e-05;0.000870628
981;boundary;100;0.0938865;0.0592967;0.178937
981;calc iter;100;3.82155;3.20706;4.51031
981;calc total;1;386.219;386.219;386.219
981;total;1;469.474;469.474;469.474
982;initialize;1;57.1475;57.1475;57.1475
982;async;100;0.254089;0.0211449;1.06512
982;inner;100;3.47806;2.73245;3.67361
982;wait;100;7.34421e-05;2.7299e-05;0.00105057
982;boundary;100;0.0900773;0.0577081;0.177869
982;calc iter;100;3.82231;3.3141;4.50349
982;calc total;1;386.219;386.219;386.219
982;total;1;469.493;469.493;469.493
983;initialize;1;57.1226;57.1226;57.1226
983;async;100;0.300356;0.0741112;1.30993
983;inner;100;3.42938;2.12853;3.63353
983;wait;100;8.02652e-05;3.4629e-05;0.00103226
983;boundary;100;0.0832944;0.0687832;0.124134
983;calc iter;100;3.81311;3.16364;4.37319
983;calc total;1;386.219;386.219;386.219
983;total;1;469.468;469.468;469.468
984;initialize;1;57.156;57.156;57.156
984;async;100;0.157692;0.0249075;0.595715
984;inner;100;3.57574;3.19468;3.72976
984;wait;100;8.19906e-05;2.363e-05;0.000880708
984;boundary;100;0.0973298;0.0461086;0.232979
984;calc iter;100;3.83085;3.66307;4.02986
984;calc total;1;386.219;386.219;386.219
984;total;1;469.501;469.501;469.501
985;initialize;1;57.1308;57.1308;57.1308
985;async;100;0.154266;0.0291227;0.619839
985;inner;100;3.57908;3.20928;3.73916
985;wait;100;8.50412e-05;2.005e-05;0.00129729
985;boundary;100;0.0977168;0.0455409;0.233792
985;calc iter;100;3.83116;3.66866;4.02995
985;calc total;1;386.219;386.219;386.219
985;total;1;469.476;469.476;469.476
986;initialize;1;57.1193;57.1193;57.1193
986;async;100;0.153098;0.0284194;0.609817
986;inner;100;3.58674;3.20318;3.76588
986;wait;100;8.41729e-05;2.128e-05;0.00252386
986;boundary;100;0.0913298;0.0448612;0.185327
986;calc iter;100;3.83125;3.68226;4.05018
986;calc total;1;386.219;386.219;386.219
986;total;1;469.464;469.464;469.464
987;initialize;1;57.0974;57.0974;57.0974
987;async;100;0.152843;0.0175776;0.60324
987;inner;100;3.58595;3.21031;3.74052
987;wait;100;7.1958e-05;2.286e-05;0.00106317
987;boundary;100;0.0923931;0.0449904;0.17653
987;calc iter;100;3.83126;3.66026;3.98565
987;calc total;1;386.219;386.219;386.219
987;total;1;469.443;469.443;469.443
988;initialize;1;57.1559;57.1559;57.1559
988;async;100;0.163388;0.0295215;0.607865
988;inner;100;3.5712;3.20307;3.71769
988;wait;100;9.1308e-05;2.777e-05;0.00147613
988;boundary;100;0.0959629;0.0568224;0.211804
988;calc iter;100;3.83065;3.70218;4.03333
988;calc total;1;386.219;386.219;386.219
988;total;1;469.501;469.501;469.501
989;initialize;1;57.153;57.153;57.153
989;async;100;0.189985;0.0204213;1.05713
989;inner;100;3.54007;2.93669;3.70113
989;wait;100;0.000102422;3.759e-05;0.00183404
989;boundary;100;0.100373;0.0601686;0.215342
989;calc iter;100;3.83054;3.59324;4.38259
989;calc total;1;386.219;386.219;386.219
989;total;1;469.498;469.498;469.498
990;initialize;1;57.1242;57.1242;57.1242
990;async;100;0.158323;0.0172121;0.620779
990;inner;100;3.56805;3.21761;3.7167
990;wait;100;8.79576e-05;3.1659e-05;0.00151841
990;boundary;100;0.104327;0.0562731;0.20728
990;calc iter;100;3.83079;3.67148;4.03585
990;calc total;1;386.219;386.219;386.219
990;total;1;469.47;469.47;469.47
991;initialize;1;57.1515;57.1515;57.1515
991;async;100;0.166976;0.0204811;0.603483
991;inner;100;3.56253;3.17055;3.70895
991;wait;100;8.35563e-05;2.834e-05;0.00103725
991;boundary;100;0.100777;0.0577776;0.183441
991;calc iter;100;3.83037;3.69787;3.9896
991;calc total;1;386.219;386.219;386.219
991;total;1;469.497;469.497;469.497
992;initialize;1;57.1434;57.1434;57.1434
992;async;100;0.247746;0.0903046;0.418681
992;inner;100;3.51517;3.39861;3.63852
992;wait;100;7.44898e-05;2.798e-05;0.000898838
992;boundary;100;0.0711536;0.0510329;0.112097
992;calc iter;100;3.83414;3.713;3.95928
992;calc total;1;386.219;386.219;386.219
992;total;1;469.489;469.489;469.489
993;initialize;1;57.1312;57.1312;57.1312
993;async;100;0.241185;0.0805474;0.358123
993;inner;100;3.52176;3.42321;3.63888
993;wait;100;6.95745e-05;3.2539e-05;0.00074653
993;boundary;100;0.0712973;0.0474606;0.109109
993;calc iter;100;3.83431;3.74939;3.93018
993;calc total;1;386.219;386.219;386.219
993;total;1;469.476;469.476;469.476
994;initialize;1;57.1311;57.1311;57.1311
994;async;100;0.242077;0.0806867;0.368927
994;inner;100;3.52674;3.42828;3.65046
994;wait;100;6.30154e-05;2.3529e-05;0.000995056
994;boundary;100;0.0655005;0.0473099;0.140877
994;calc iter;100;3.83439;3.75367;4.00306
994;calc total;1;386.219;386.219;386.219
994;total;1;469.476;469.476;469.476
995;initialize;1;57.1549;57.1549;57.1549
995;async;100;0.242352;0.0809643;0.370368
995;inner;100;3.526;3.42821;3.64797
995;wait;100;6.93114e-05;2.665e-05;0.00105123
995;boundary;100;0.0660447;0.0473719;0.127705
995;calc iter;100;3.83447;3.7484;3.9968
995;calc total;1;386.219;386.219;386.219
995;total;1;469.5;469.5;469.5
996;initialize;1;57.1517;57.1517;57.1517
996;async;100;0.317675;0.0646619;0.552636
996;inner;100;3.44188;3.25635;3.64683
996;wait;100;6.06953e-05;3.076e-05;0.000938607
996;boundary;100;0.0729825;0.0639477;0.127883
996;calc iter;100;3.8326;3.53779;4.11724
996;calc total;1;386.219;386.219;386.219
996;total;1;469.497;469.497;469.497
997;initialize;1;57.1468;57.1468;57.1468
997;async;100;0.392;0.104823;0.783535
997;inner;100;3.34129;3.02562;3.64649
997;wait;100;7.65441e-05;3.4969e-05;0.000776659
997;boundary;100;0.0986169;0.0691969;0.12798
997;calc iter;100;3.83199;3.52228;4.14359
997;calc total;1;386.219;386.219;386.219
997;total;1;469.492;469.492;469.492
998;initialize;1;57.1334;57.1334;57.1334
998;async;100;0.335547;0.103966;0.706429
998;inner;100;3.41411;3.1496;3.65727
998;wait;100;7.1865e-05;3.481e-05;0.000937747
998;boundary;100;0.0826016;0.0684761;0.153272
998;calc iter;100;3.83233;3.53348;4.17637
998;calc total;1;386.219;386.219;386.219
998;total;1;469.479;469.479;469.479
999;initialize;1;57.1561;57.1561;57.1561
999;async;100;0.33228;0.108892;0.55373
999;inner;100;3.41929;3.13161;3.64241
999;wait;100;6.84299e-05;2.9469e-05;0.000964957
999;boundary;100;0.0782638;0.0677868;0.124108
999;calc iter;100;3.82991;3.4779;4.09582
999;calc total;1;386.219;386.219;386.219
999;total;1;469.501;469.501;469.501
1000;initialize;1;57.137;57.137;57.137
1000;async;100;0.188818;0.0288776;0.514954
1000;inner;100;3.57573;3.26533;3.71821
1000;wait;100;8.86175e-05;3.7199e-05;0.000923367
1000;boundary;100;0.0709869;0.0493833;0.174291
1000;calc iter;100;3.83563;3.66873;4.02472
1000;calc total;1;386.219;386.219;386.219
1000;total;1;469.482;469.482;469.482
1001;initialize;1;57.1515;57.1515;57.1515
1001;async;100;0.183996;0.0316154;0.532353
1001;inner;100;3.58639;3.26529;3.71701
1001;wait;100;7.35991e-05;2.6639e-05;0.00130386
1001;boundary;100;0.065226;0.0492318;0.173401
1001;calc iter;100;3.83569;3.72542;3.99277
1001;calc total;1;386.219;386.219;386.219
1001;total;1;469.496;469.496;469.496
1002;initialize;1;57.1561;57.1561;57.1561
1002;async;100;0.186434;0.0293294;0.529539
1002;inner;100;3.58841;3.2657;3.73428
1002;wait;100;7.00639e-05;2.387e-05;0.00156479
1002;boundary;100;0.0609331;0.0479173;0.168906
1002;calc iter;100;3.83585;3.73538;4.00544
1002;calc total;1;386.219;386.219;386.219
1002;total;1;469.501;469.501;469.501
1003;initialize;1;57.1216;57.1216;57.1216
1003;async;100;0.18625;0.0385971;0.537032
1003;inner;100;3.58995;3.26226;3.72892
1003;wait;100;6.34339e-05;2.3e-05;0.00106461
1003;boundary;100;0.0595709;0.0478718;0.169681
1003;calc iter;100;3.83584;3.73424;4.00306
1003;calc total;1;386.219;386.219;386.219
1003;total;1;469.467;469.467;469.467
1004;initialize;1;57.147;57.147;57.147
1004;async;100;0.198942;0.0544567;0.577033
1004;inner;100;3.56955;3.25932;3.68889
1004;wait;100;7.12595e-05;3.178e-05;0.00129947
1004;boundary;100;0.0678525;0.0449504;0.172113
1004;calc iter;100;3.83642;3.59969;4.07216
1004;calc total;1;386.219;386.219;386.219
1004;total;1;469.492;469.492;469.492
1005;initialize;1;57.1255;57.1255;57.1255
1005;async;100;0.231089;0.0211982;0.560001
1005;inner;100;3.51306;3.26429;3.68464
1005;wait;100;8.70832e-05;3.6029e-05;0.000942967
1005;boundary;100;0.0921267;0.0455952;0.175941
1005;calc iter;100;3.83637;3.59728;4.09508
1005;calc total;1;386.219;386.219;386.219
1005;total;1;469.471;469.471;469.471
1006;initialize;1;57.1249;57.1249;57.1249
1006;async;100;0.199635;0.0355105;0.529677
1006;inner;100;3.55402;3.2803;3.6983
1006;wait;100;8.59514e-05;3.408e-05;0.00174298
1006;boundary;100;0.0827103;0.0453241;0.142458
1006;calc iter;100;3.83646;3.6328;4.02621
1006;calc total;1;386.219;386.219;386.219
1006;total;1;469.47;469.47;469.47
1007;initialize;1;57.1334;57.1334;57.1334
1007;async;100;0.207886;0.0498776;0.893981
1007;inner;100;3.55376;2.99582;3.68121
1007;wait;100;7.48636e-05;2.994e-05;0.00104753
1007;boundary;100;0.0743696;0.054654;0.177238
1007;calc iter;100;3.8361;3.24101;4.39926
1007;calc total;1;386.219;386.219;386.219
1007;total;1;469.479;469.479;469.479
1008;initialize;1;57.119;57.119;57.119
1008;async;100;0.381426;0.028376;1.08723
1008;inner;100;3.37266;2.75843;3.64786
1008;wait;100;8.04066e-05;3.384e-05;0.00113761
1008;boundary;100;0.0839529;0.0588735;0.188692
1008;calc iter;100;3.83812;3.20566;4.38942
1008;calc total;1;386.219;386.219;386.219
1008;total;1;469.464;469.464;469.464
1009;initialize;1;57.1094;57.1094;57.1094
1009;async;100;0.374055;0.0232333;1.12682
1009;inner;100;3.38206;2.78901;3.66147
1009;wait;100;8.13163e-05;3.28e-05;0.00131697
1009;boundary;100;0.0835135;0.0592929;0.189046
1009;calc iter;100;3.83971;3.21049;4.43819
1009;calc total;1;386.219;386.219;386.219
1009;total;1;469.454;469.454;469.454
1010;initialize;1;57.156;57.156;57.156
1010;async;100;0.354754;0.0479071;0.874724
1010;inner;100;3.41279;3.03534;3.66815
1010;wait;100;6.42545e-05;2.495e-05;0.000909928
1010;boundary;100;0.0735142;0.0568679;0.205742
1010;calc iter;100;3.84113;3.35357;4.34113
1010;calc total;1;386.219;386.219;386.219
1010;total;1;469.501;469.501;469.501
766;initialize;1;57.1353;57.1353;57.1353
766;async;100;0.462452;0.0500817;0.988786
766;inner;100;3.29122;2.78996;3.65242
766;wait;100;6.60291e-05;3.251e-05;0.00100988
766;boundary;100;0.0790328;0.0574316;0.22047
766;calc iter;100;3.83277;3.3898;4.29285
766;calc total;1;386.219;386.219;386.219
766;total;1;469.48;469.48;469.48
1011;initialize;1;57.156;57.156;57.156
1011;async;100;0.352172;0.0870851;0.852858
1011;inner;100;3.41369;3.03458;3.67101
1011;wait;100;6.97606e-05;2.973e-05;0.00117314
1011;boundary;100;0.0751885;0.0576379;0.200165
1011;calc iter;100;3.84112;3.40159;4.33564
1011;calc total;1;386.219;386.219;386.219
1011;total;1;469.501;469.501;469.501
767;initialize;1;57.1075;57.1075;57.1075
767;async;100;0.581606;0.0652895;1.54373
767;inner;100;3.15894;2.3301;3.61861
767;wait;100;8.26712e-05;3.7019e-05;0.000929312
767;boundary;100;0.0902527;0.0653404;0.162876
767;calc iter;100;3.83089;2.95156;4.49805
767;calc total;1;386.219;386.219;386.219
767;total;1;469.453;469.453;469.453
1012;initialize;1;57.1095;57.1095;57.1095
1012;async;100;0.402513;0.0771035;1.073
1012;inner;100;3.35758;2.7678;3.65077
1012;wait;100;6.87779e-05;3.0199e-05;0.0010626
1012;boundary;100;0.0813058;0.0576431;0.178465
1012;calc iter;100;3.84147;3.37831;4.31347
1012;calc total;1;386.219;386.219;386.219
1012;total;1;469.455;469.455;469.455
1013;initialize;1;57.1563;57.1563;57.1563
1013;async;100;0.436642;0.0922129;1.20251
1013;inner;100;3.31978;2.73573;3.63876
1013;wait;100;8.93698e-05;3.82e-05;0.00106349
1013;boundary;100;0.0849117;0.0571255;0.152671
1013;calc iter;100;3.84143;3.33033;4.44582
1013;calc total;1;386.219;386.219;386.219
1013;total;1;469.501;469.501;469.501
1014;initialize;1;57.1562;57.1562;57.1562
1014;async;100;0.401865;0.081878;1.02966
1014;inner;100;3.35911;2.78984;3.65584
1014;wait;100;6.55351e-05;3.022e-05;0.00102071
1014;boundary;100;0.0805653;0.0569855;0.189489
1014;calc iter;100;3.8416;3.43313;4.27309
1014;calc total;1;386.219;386.219;386.219
1014;total;1;469.501;469.501;469.501
1015;initialize;1;57.1428;57.1428;57.1428
1015;async;100;0.501099;0.090127;1.91881
1015;inner;100;3.24329;2.12825;3.63846
1015;wait;100;9.17035e-05;4.3099e-05;0.00103125
1015;boundary;100;0.0947061;0.0713244;0.172062
1015;calc iter;100;3.83919;2.81217;4.96134
1015;calc total;1;386.219;386.219;386.219
1015;total;1;469.488;469.488;469.488
1016;initialize;1;57.1052;57.1052;57.1052
1016;async;100;0.354233;0.0224835;1.04604
1016;inner;100;3.40412;2.93927;3.72203
1016;wait;100;0.000108232;3.3959e-05;0.00220613
1016;boundary;100;0.0856067;0.0473162;0.208104
1016;calc iter;100;3.84407;3.33384;4.32153
1016;calc total;1;386.219;386.219;386.219
1016;total;1;469.45;469.45;469.45
1017;initialize;1;57.1188;57.1188;57.1188
1017;async;100;0.354014;0.0275114;1.21035
1017;inner;100;3.40362;2.59125;3.72653
1017;wait;100;0.000101339;3.076e-05;0.00219962
1017;boundary;100;0.0862441;0.0487109;0.21522
1017;calc iter;100;3.84398;3.10221;4.65321
1017;calc total;1;386.219;386.219;386.219
1017;total;1;469.464;469.464;469.464
1018;initialize;1;57.1011;57.1011;57.1011
1018;async;100;0.339182;0.0243687;1.02169
1018;inner;100;3.42799;2.9228;3.74777
1018;wait;100;8.53529e-05;2.1449e-05;0.00180934
1018;boundary;100;0.0766744;0.0483589;0.189499
1018;calc iter;100;3.84393;3.25199;4.46752
1018;calc total;1;386.219;386.219;386.219
1018;total;1;469.446;469.446;469.446
1019;initialize;1;57.126;57.126;57.126
1019;async;100;0.345839;0.0240319;0.811541
1019;inner;100;3.42312;2.66384;3.74379
1019;wait;100;8.42714e-05;2.2639e-05;0.00209634
1019;boundary;100;0.074978;0.0479325;0.193501
1019;calc iter;100;3.84403;3.40465;4.12187
1019;calc total;1;386.219;386.219;386.219
1019;total;1;469.471;469.471;469.471
1020;initialize;1;57.1381;57.1381;57.1381
1020;async;100;0.34388;0.0233316;0.835885
1020;inner;100;3.41331;2.92198;3.71799
1020;wait;100;8.47403e-05;2.6149e-05;0.00201569
1020;boundary;100;0.0864275;0.0477173;0.241297
1020;calc iter;100;3.8437;3.44061;4.26587
1020;calc total;1;386.219;386.219;386.219
1020;total;1;469.483;469.483;469.483
1021;initialize;1;57.1355;57.1355;57.1355
1021;async;100;0.350941;0.0221225;0.840293
1021;inner;100;3.40344;2.91945;3.71396
1021;wait;100;9.67176e-05;3.249e-05;0.00192742
1021;boundary;100;0.0892504;0.0462849;0.22401
1021;calc iter;100;3.84373;3.42352;4.13673
1021;calc total;1;386.219;386.219;386.219
1021;total;1;469.481;469.481;469.481
1024;initialize;1;56.7203;56.7203;56.7203
1024;async;100;0.311208;0.0231061;0.86346
1024;inner;100;3.4432;2.73107;3.67814
1024;wait;100;9.65073e-05;3.232e-05;0.00160975
1024;boundary;100;0.0927466;0.0671124;0.193122
1024;calc iter;100;3.84725;3.48617;4.35241
1024;calc total;1;386.219;386.219;386.219
1024;total;1;469.066;469.066;469.066
1025;initialize;1;56.7195;56.7195;56.7195
1025;async;100;0.338811;0.05571;1.80263
1025;inner;100;3.4201;2.49708;3.64657
1025;wait;100;8.0983e-05;4.0209e-05;0.00107226
1025;boundary;100;0.0880425;0.0588371;0.177922
1025;calc iter;100;3.84703;3.11924;5.2372
1025;calc total;1;386.219;386.219;386.219
1025;total;1;469.066;469.066;469.066
1026;initialize;1;56.7126;56.7126;56.7126
1026;async;100;0.304169;0.0420524;1.64977
1026;inner;100;3.4679;2.62146;3.66064
1026;wait;100;7.29719e-05;3.4229e-05;0.00139457
1026;boundary;100;0.074933;0.0581737;0.161154
1026;calc iter;100;3.84707;3.02416;5.08563
1026;calc total;1;386.219;386.219;386.219
1026;total;1;469.059;469.059;469.059
1027;initialize;1;56.7136;56.7136;56.7136
1027;async;100;0.290516;0.0238175;0.818919
1027;inner;100;3.48783;2.67094;3.77445
1027;wait;100;7.10565e-05;3.062e-05;0.00130331
1027;boundary;100;0.0687724;0.0572261;0.192099
1027;calc iter;100;3.84719;3.47208;4.26842
1027;calc total;1;386.219;386.219;386.219
1027;total;1;469.06;469.06;469.06
1028;initialize;1;56.7222;56.7222;56.7222
1028;async;100;0.343673;0.0233078;0.668603
1028;inner;100;3.42032;3.13712;3.61811
1028;wait;100;7.2347e-05;3.506e-05;0.00108335
1028;boundary;100;0.0828165;0.0585507;0.155223
1028;calc iter;100;3.84688;3.22735;4.24629
1028;calc total;1;386.219;386.219;386.219
1028;total;1;469.067;469.067;469.067
1029;initialize;1;56.7164;56.7164;56.7164
1029;async;100;0.337681;0.0419648;0.688067
1029;inner;100;3.43045;3.05334;3.62775
1029;wait;100;7.01313e-05;3.4709e-05;0.000896131
1029;boundary;100;0.0785911;0.0564609;0.148919
1029;calc iter;100;3.8468;3.241;4.1909
1029;calc total;1;386.219;386.219;386.219
1029;total;1;469.062;469.062;469.062
1030;initialize;1;56.7108;56.7108;56.7108
1030;async;100;0.32068;0.0264929;0.593919
1030;inner;100;3.45138;3.14099;3.63678
1030;wait;100;6.52679e-05;3.2439e-05;0.00095922
1030;boundary;100;0.0747579;0.0573072;0.156197
1030;calc iter;100;3.84688;3.22758;4.18338
1030;calc total;1;386.219;386.219;386.219
1030;total;1;469.056;469.056;469.056
1031;initialize;1;56.7162;56.7162;56.7162
1031;async;100;0.376171;0.081398;0.768561
1031;inner;100;3.38206;3.07574;3.62266
1031;wait;100;8.08756e-05;3.141e-05;0.000913371
1031;boundary;100;0.087387;0.0618635;0.141604
1031;calc iter;100;3.8457;3.36364;4.1548
1031;calc total;1;386.219;386.219;386.219
1031;total;1;469.061;469.061;469.061
1032;initialize;1;56.7214;56.7214;56.7214
1032;async;100;0.241357;0.0212191;0.774265
1032;inner;100;3.52793;3.10847;3.68009
1032;wait;100;9.53295e-05;3.5919e-05;0.00091628
1032;boundary;100;0.0805827;0.0525771;0.198214
1032;calc iter;100;3.84997;3.25037;4.36159
1032;calc total;1;386.219;386.219;386.219
1032;total;1;469.068;469.068;469.068
1033;initialize;1;56.7213;56.7213;56.7213
1033;async;100;0.247098;0.0199917;1.43523
1033;inner;100;3.52924;2.72505;3.65589
1033;wait;100;9.51011e-05;2.789e-05;0.0009813
1033;boundary;100;0.0736363;0.0523111;0.179387
1033;calc iter;100;3.85007;3.2018;4.94239
1033;calc total;1;386.219;386.219;386.219
1033;total;1;469.067;469.067;469.067
1034;initialize;1;56.722;56.722;56.722
1034;async;100;0.238414;0.0523818;0.898116
1034;inner;100;3.54523;3.08721;3.71793
1034;wait;100;6.31422e-05;2.593e-05;0.00093495
1034;boundary;100;0.066431;0.0498782;0.200591
1034;calc iter;100;3.85015;3.4322;4.39376
1034;calc total;1;386.219;386.219;386.219
1034;total;1;469.068;469.068;469.068
1035;initialize;1;56.7162;56.7162;56.7162
1035;async;100;0.23973;0.0663385;0.61956
1035;inner;100;3.54549;3.07294;3.71972
1035;wait;100;6.22961e-05;2.362e-05;0.0011006
1035;boundary;100;0.0649764;0.0491598;0.195164
1035;calc iter;100;3.85026;3.56048;4.07192
1035;calc total;1;386.219;386.219;386.219
1035;total;1;469.062;469.062;469.062
1036;initialize;1;56.72;56.72;56.72
1036;async;100;0.231048;0.0380385;0.412927
1036;inner;100;3.54829;3.3818;3.67502
1036;wait;100;8.50456e-05;3.0369e-05;0.00097186
1036;boundary;100;0.0709025;0.0509609;0.200438
1036;calc iter;100;3.85033;3.48984;3.99825
1036;calc total;1;386.219;386.219;386.219
1036;total;1;469.066;469.066;469.066
1037;initialize;1;56.7157;56.7157;56.7157
1037;async;100;0.238472;0.0424962;0.43357
1037;inner;100;3.54171;3.37571;3.68416
1037;wait;100;7.91855e-05;3.503e-05;0.000878011
1037;boundary;100;0.0701224;0.0485609;0.200749
1037;calc iter;100;3.85039;3.48052;4.06549
1037;calc total;1;386.219;386.219;386.219
1037;total;1;469.061;469.061;469.061
1038;initialize;1;56.7225;56.7225;56.7225
1038;async;100;0.234877;0.0289159;0.415804
1038;inner;100;3.54817;3.35824;3.71272
1038;wait;100;8.37532e-05;3.1789e-05;0.00191171
1038;boundary;100;0.0672577;0.0481715;0.203914
1038;calc iter;100;3.8504;3.4671;4.02061
1038;calc total;1;386.219;386.219;386.219
1038;total;1;469.067;469.067;469.067
1039;initialize;1;56.7105;56.7105;56.7105
1039;async;100;0.234908;0.0175242;0.487314
1039;inner;100;3.53872;3.30776;3.69092
1039;wait;100;9.84722e-05;2.697e-05;0.00177102
1039;boundary;100;0.0765277;0.0570537;0.193391
1039;calc iter;100;3.85025;3.55796;4.00866
1039;calc total;1;386.219;386.219;386.219
1039;total;1;469.056;469.056;469.056
1040;initialize;1;56.7179;56.7179;56.7179
1040;async;100;0.401053;0.0216055;1.24373
1040;inner;100;3.35984;2.63354;3.65637
1040;wait;100;0.0001115;3.7889e-05;0.00140314
1040;boundary;100;0.0849225;0.0606341;0.185632
1040;calc iter;100;3.84593;2.93038;4.68145
1040;calc total;1;386.219;386.219;386.219
1040;total;1;469.063;469.063;469.063
1041;initialize;1;56.7219;56.7219;56.7219
1041;async;100;0.408489;0.0258914;2.37602
1041;inner;100;3.35957;2.19397;3.6464
1041;wait;100;9.28481e-05;4.08e-05;0.00161336
1041;boundary;100;0.0778668;0.0574303;0.193394
1041;calc iter;100;3.84603;2.93584;5.70188
1041;calc total;1;386.219;386.219;386.219
1041;total;1;469.067;469.067;469.067
1042;initialize;1;56.7222;56.7222;56.7222
1042;async;100;0.386109;0.0245357;1.69858
1042;inner;100;3.38042;2.61355;3.67168
1042;wait;100;7.2413e-05;2.728e-05;0.00129832
1042;boundary;100;0.0794603;0.0562517;0.179614
1042;calc iter;100;3.84606;3.06717;5.02263
1042;calc total;1;386.219;386.219;386.219
1042;total;1;469.067;469.067;469.067
1043;initialize;1;56.7186;56.7186;56.7186
1043;async;100;0.386094;0.019967;1.02326
1043;inner;100;3.38274;2.5314;3.66937
1043;wait;100;6.07121e-05;2.7619e-05;0.000999139
1043;boundary;100;0.0771931;0.0559768;0.181415
1043;calc iter;100;3.84609;3.48011;4.26997
1043;calc total;1;386.219;386.219;386.219
1043;total;1;469.064;469.064;469.064
1044;initialize;1;56.7187;56.7187;56.7187
1044;async;100;0.382803;0.0492535;0.630982
1044;inner;100;3.38782;3.07554;3.63445
1044;wait;100;8.01424e-05;3.203e-05;0.00114662
1044;boundary;100;0.0752621;0.0586028;0.160351
1044;calc iter;100;3.84597;3.18548;4.08684
1044;calc total;1;386.219;386.219;386.219
1044;total;1;469.064;469.064;469.064
1045;initialize;1;56.7104;56.7104;56.7104
1045;async;100;0.389505;0.0321129;0.906381
1045;inner;100;3.38064;2.96984;3.66333
1045;wait;100;8.49633e-05;3.02e-05;0.00109269
1045;boundary;100;0.0757682;0.0582705;0.162318
1045;calc iter;100;3.846;3.16457;4.19544
1045;calc total;1;386.219;386.219;386.219
1045;total;1;469.056;469.056;469.056
1046;initialize;1;56.7197;56.7197;56.7197
1046;async;100;0.379021;0.0288969;0.627897
1046;inner;100;3.39348;3.07411;3.67041
1046;wait;100;6.28177e-05;2.6799e-05;0.00091669
1046;boundary;100;0.0734315;0.057055;0.180079
1046;calc iter;100;3.846;3.16397;4.10542
1046;calc total;1;386.219;386.219;386.219
1046;total;1;469.065;469.065;469.065
1047;initialize;1;56.7217;56.7217;56.7217
1047;async;100;0.389212;0.0506413;0.730195
1047;inner;100;3.36847;3.07607;3.64303
1047;wait;100;0.000116134;3.756e-05;0.0018593
1047;boundary;100;0.0878262;0.0598011;0.192112
1047;calc iter;100;3.84562;3.38023;4.01839
1047;calc total;1;386.219;386.219;386.219
1047;total;1;469.067;469.067;469.067
1048;initialize;1;56.7221;56.7221;56.7221
1048;async;100;0.442835;0.0211578;1.10919
1048;inner;100;3.31329;2.89523;3.61691
1048;wait;100;7.90062e-05;4.1059e-05;0.00111369
1048;boundary;100;0.085379;0.057077;0.16877
1048;calc iter;100;3.84159;3.27645;4.35093
1048;calc total;1;386.219;386.219;386.219
1048;total;1;469.067;469.067;469.067
1049;initialize;1;56.722;56.722;56.722
1049;async;100;0.422652;0.0298211;1.01493
1049;inner;100;3.3353;2.85837;3.62927
1049;wait;100;7.32722e-05;3.543e-05;0.00096285
1049;boundary;100;0.0837306;0.0468976;0.182295
1049;calc iter;100;3.84176;3.23088;4.39503
1049;calc total;1;386.219;386.219;386.219
1049;total;1;469.068;469.068;469.068
1050;initialize;1;56.722;56.722;56.722
1050;async;100;0.412909;0.0183983;0.991044
1050;inner;100;3.35581;2.92508;3.66214
1050;wait;100;7.55928e-05;3.1709e-05;0.00153895
1050;boundary;100;0.0730162;0.0446996;0.157661
1050;calc iter;100;3.84182;3.31366;4.23028
1050;calc total;1;386.219;386.219;386.219
1050;total;1;469.068;469.068;469.068
1051;initialize;1;56.7179;56.7179;56.7179
1051;async;100;0.413849;0.0219366;0.89362
1051;inner;100;3.35549;2.8935;3.66767
1051;wait;100;7.3363e-05;2.769e-05;0.00142866
1051;boundary;100;0.0724031;0.0451109;0.154801
1051;calc iter;100;3.84181;3.32233;4.13912
1051;calc total;1;386.219;386.219;386.219
1051;total;1;469.063;469.063;469.063
1052;initialize;1;56.712;56.712;56.712
1052;async;100;0.438412;0.0758521;0.942735
1052;inner;100;3.32347;2.8307;3.62706
1052;wait;100;7.52026e-05;3.35e-05;0.00110177
1052;boundary;100;0.0795011;0.0506212;0.167703
1052;calc iter;100;3.84146;3.37896;4.20999
1052;calc total;1;386.219;386.219;386.219
1052;total;1;469.058;469.058;469.058
1053;initialize;1;56.71;56.71;56.71
1053;async;100;0.464004;0.0689537;1.8449
1053;inner;100;3.29406;2.24085;3.62774
1053;wait;100;7.2174e-05;3.794e-05;0.000852611
1053;boundary;100;0.0834745;0.0508946;0.171734
1053;calc iter;100;3.84161;2.54454;5.12651
1053;calc total;1;386.219;386.219;386.219
1053;total;1;469.055;469.055;469.055
1054;initialize;1;56.7226;56.7226;56.7226
1054;async;100;0.432923;0.0808394;0.994016
1054;inner;100;3.32889;2.82709;3.63718
1054;wait;100;6.73402e-05;2.6509e-05;0.00136144
1054;boundary;100;0.0797323;0.046868;0.174323
1054;calc iter;100;3.84162;3.2945;4.36289
1054;calc total;1;386.219;386.219;386.219
1054;total;1;469.068;469.068;469.068
1055;initialize;1;56.7116;56.7116;56.7116
1055;async;100;0.501092;0.101428;1.23054
1055;inner;100;3.25024;2.69197;3.57546
1055;wait;100;8.05395e-05;3.637e-05;0.00094639
1055;boundary;100;0.0890658;0.049604;0.0962211
1055;calc iter;100;3.84048;3.18407;4.40147
1055;calc total;1;386.219;386.219;386.219
1055;total;1;469.057;469.057;469.057
1056;initialize;1;56.7101;56.7101;56.7101
1056;async;100;0.375724;0.0223279;0.793002
1056;inner;100;3.38014;2.8922;3.6502
1056;wait;100;9.66012e-05;3.749e-05;0.000858151
1056;boundary;100;0.0838693;0.0462684;0.125127
1056;calc iter;100;3.83983;3.26582;4.22623
1056;calc total;1;386.219;386.219;386.219
1056;total;1;469.055;469.055;469.055
1057;initialize;1;56.7213;56.7213;56.7213
1057;async;100;0.366617;0.0211699;1.01322
1057;inner;100;3.40022;2.6144;3.65503
1057;wait;100;7.0709e-05;2.261e-05;0.000744512
1057;boundary;100;0.0732062;0.0463703;0.137281
1057;calc iter;100;3.84011;2.85339;4.51759
1057;calc total;1;386.219;386.219;386.219
1057;total;1;469.067;469.067;469.067
1058;initialize;1;56.7225;56.7225;56.7225
1058;async;100;0.358923;0.0222169;1.00807
1058;inner;100;3.41293;2.8792;3.66606
1058;wait;100;5.80046e-05;2.333e-05;0.000906071
1058;boundary;100;0.068276;0.0465038;0.118832
1058;calc iter;100;3.84019;3.18358;4.51643
1058;calc total;1;386.219;386.219;386.219
1058;total;1;469.068;469.068;469.068
1059;initialize;1;56.7176;56.7176;56.7176
1059;async;100;0.361822;0.0234052;0.984369
1059;inner;100;3.41145;2.67723;3.66559
1059;wait;100;6.21123e-05;2.499e-05;0.00091332
1059;boundary;100;0.0668643;0.0468626;0.128292
1059;calc iter;100;3.8402;3.27968;4.14889
1059;calc total;1;386.219;386.219;386.219
1059;total;1;469.064;469.064;469.064
1060;initialize;1;56.7221;56.7221;56.7221
1060;async;100;0.381672;0.0268074;0.795504
1060;inner;100;3.38728;3.12896;3.65841
1060;wait;100;6.54412e-05;2.768e-05;0.000969399
1060;boundary;100;0.0709779;0.05341;0.130565
1060;calc iter;100;3.84;3.43543;4.18628
1060;calc total;1;386.219;386.219;386.219
1060;total;1;469.068;469.068;469.068
1061;initialize;1;56.716;56.716;56.716
1061;async;100;0.405371;0.0448641;1.51943
1061;inner;100;3.35683;2.61151;3.65706
1061;wait;100;7.74331e-05;3.225e-05;0.00101038
1061;boundary;100;0.077683;0.0550376;0.142808
1061;calc iter;100;3.83997;2.85381;5.00036
1061;calc total;1;386.219;386.219;386.219
1061;total;1;469.061;469.061;469.061
1062;initialize;1;56.7143;56.7143;56.7143
1062;async;100;0.37994;0.0299701;0.793198
1062;inner;100;3.38524;3.13204;3.66685
1062;wait;100;6.28797e-05;2.722e-05;0.000873971
1062;boundary;100;0.0747981;0.052623;0.151333
1062;calc iter;100;3.84004;3.36258;4.14233
1062;calc total;1;386.219;386.219;386.219
1062;total;1;469.06;469.06;469.06
1063;initialize;1;56.7224;56.7224;56.7224
1063;async;100;0.411871;0.0499125;1.13832
1063;inner;100;3.3285;2.87486;3.64914
1063;wait;100;9.70404e-05;3.8459e-05;0.00093895
1063;boundary;100;0.0984536;0.0601292;0.140476
1063;calc iter;100;3.83892;3.1667;4.54123
1063;calc total;1;386.219;386.219;386.219
1063;total;1;469.067;469.067;469.067
1064;initialize;1;56.7208;56.7208;56.7208
1064;async;100;0.33544;0.0213299;0.951301
1064;inner;100;3.41862;3.02335;3.70507
1064;wait;100;8.81128e-05;3.595e-05;0.00108021
1064;boundary;100;0.0821325;0.0470625;0.180191
1064;calc iter;100;3.83628;3.39355;4.39263
1064;calc total;1;386.219;386.219;386.219
1064;total;1;469.067;469.067;469.067
1065;initialize;1;56.7216;56.7216;56.7216
1065;async;100;0.324648;0.029868;1.25772
1065;inner;100;3.44031;2.71583;3.75153
1065;wait;100;0.000124442;3.6419e-05;0.00402727
1065;boundary;100;0.0715692;0.0481109;0.152123
1065;calc iter;100;3.83665;3.09943;4.59013
1065;calc total;1;386.219;386.219;386.219
1065;total;1;469.067;469.067;469.067
1066;initialize;1;56.7207;56.7207;56.7207
1066;async;100;0.315132;0.0178016;0.765234
1066;inner;100;3.45054;3.06326;3.72592
1066;wait;100;9.00261e-05;3.443e-05;0.00215226
1066;boundary;100;0.0710633;0.0494473;0.167255
1066;calc iter;100;3.83683;3.52483;4.34404
1066;calc total;1;386.219;386.219;386.219
1066;total;1;469.066;469.066;469.066
1067;initialize;1;56.7199;56.7199;56.7199
1067;async;100;0.317099;0.0179287;0.768645
1067;inner;100;3.44927;3.06279;3.71783
1067;wait;100;6.26306e-05;2.6839e-05;0.00101505
1067;boundary;100;0.0703441;0.0476453;0.175388
1067;calc iter;100;3.83678;3.52108;4.34274
1067;calc total;1;386.219;386.219;386.219
1067;total;1;469.066;469.066;469.066
1068;initialize;1;56.7128;56.7128;56.7128
1068;async;100;0.369991;0.0177388;0.803807
1068;inner;100;3.38749;2.96943;3.70439
1068;wait;100;7.64869e-05;3.619e-05;0.000976759
1068;boundary;100;0.0783923;0.0574017;0.176516
1068;calc iter;100;3.83595;3.34853;4.30908
1068;calc total;1;386.219;386.219;386.219
1068;total;1;469.058;469.058;469.058
1069;initialize;1;56.7113;56.7113;56.7113
1069;async;100;0.394186;0.0334228;1.115
1069;inner;100;3.35853;2.84895;3.70499
1069;wait;100;7.02713e-05;3.5899e-05;0.000734522
1069;boundary;100;0.0830494;0.0581431;0.175869
1069;calc iter;100;3.83584;3.20889;4.65152
1069;calc total;1;386.219;386.219;386.219
1069;total;1;469.056;469.056;469.056
1070;initialize;1;56.7222;56.7222;56.7222
1070;async;100;0.367048;0.0226512;0.791904
1070;inner;100;3.38519;2.97743;3.70116
1070;wait;100;6.78111e-05;3.1279e-05;0.00113055
1070;boundary;100;0.083692;0.0575542;0.139874
1070;calc iter;100;3.836;3.39159;4.3139
1070;calc total;1;386.219;386.219;386.219
1070;total;1;469.067;469.067;469.067
1071;initialize;1;56.716;56.716;56.716
1071;async;100;0.477782;0.0183477;1.59644
1071;inner;100;3.26053;2.35055;3.70252
1071;wait;100;7.40119e-05;3.42e-05;0.000816131
1071;boundary;100;0.0931803;0.0636431;0.175075
1071;calc iter;100;3.83157;2.55242;4.80951
1071;calc total;1;386.219;386.219;386.219
1071;total;1;469.061;469.061;469.061
1072;initialize;1;56.7226;56.7226;56.7226
1072;async;100;0.303732;0.062048;0.879416
1072;inner;100;3.44575;2.92143;3.62691
1072;wait;100;7.12202e-05;3.568e-05;0.000819261
1072;boundary;100;0.0838571;0.0474872;0.117233
1072;calc iter;100;3.83341;3.33005;4.27779
1072;calc total;1;386.219;386.219;386.219
1072;total;1;469.068;469.068;469.068
1073;initialize;1;56.722;56.722;56.722
1073;async;100;0.291411;0.100662;0.936366
1073;inner;100;3.47625;2.85712;3.62847
1073;wait;100;6.56813e-05;3.221e-05;0.00086644
1073;boundary;100;0.0673699;0.046881;0.123992
1073;calc iter;100;3.8351;3.27136;4.46879
1073;calc total;1;386.219;386.219;386.219
1073;total;1;469.068;469.068;469.068
1074;initialize;1;56.7213;56.7213;56.7213
1074;async;100;0.279482;0.0959064;0.798858
1074;inner;100;3.48896;3.17642;3.63944
1074;wait;100;5.70948e-05;2.525e-05;0.00110394
1074;boundary;100;0.0666807;0.0468752;0.128429
1074;calc iter;100;3.83518;3.41559;4.19099
1074;calc total;1;386.219;386.219;386.219
1074;total;1;469.067;469.067;469.067
1075;initialize;1;56.7111;56.7111;56.7111
1075;async;100;0.280279;0.0921366;0.804575
1075;inner;100;3.48881;3.19279;3.63525
1075;wait;100;5.58991e-05;2.091e-05;0.000903621
1075;boundary;100;0.0660043;0.0469491;0.124814
1075;calc iter;100;3.83515;3.52746;4.19666
1075;calc total;1;386.219;386.219;386.219
1075;total;1;469.057;469.057;469.057
1076;initialize;1;56.7216;56.7216;56.7216
1076;async;100;0.359982;0.0604425;0.880064
1076;inner;100;3.4002;3.09666;3.63783
1076;wait;100;5.98289e-05;3.08e-05;0.000829501
1076;boundary;100;0.0749326;0.0574138;0.0953266
1076;calc iter;100;3.83517;3.47666;4.30441
1076;calc total;1;386.219;386.219;386.219
1076;total;1;469.067;469.067;469.067
1077;initialize;1;56.7172;56.7172;56.7172
1077;async;100;0.425878;0.0430914;0.945156
1077;inner;100;3.31709;2.96165;3.63821
1077;wait;100;7.00266e-05;3.349e-05;0.000834971
1077;boundary;100;0.0921345;0.0587297;0.115419
1077;calc iter;100;3.83518;3.3926;4.34045
1077;calc total;1;386.219;386.219;386.219
1077;total;1;469.062;469.062;469.062
1078;initialize;1;56.7159;56.7159;56.7159
1078;async;100;0.359166;0.0628714;0.819929
1078;inner;100;3.39937;3.09006;3.64907
1078;wait;100;6.06094e-05;2.66e-05;0.00092034
1078;boundary;100;0.0766359;0.0565293;0.110337
1078;calc iter;100;3.83523;3.49513;4.26374
1078;calc total;1;386.219;386.219;386.219
1078;total;1;469.061;469.061;469.061
1079;initialize;1;56.7192;56.7192;56.7192
1079;async;100;0.417358;0.0842067;1.45345
1079;inner;100;3.33259;2.42602;3.63454
1079;wait;100;6.84479e-05;3.248e-05;0.00086419
1079;boundary;100;0.0825484;0.0680299;0.0961206
1079;calc iter;100;3.83257;3.20858;4.93834
1079;calc total;1;386.219;386.219;386.219
1079;total;1;469.064;469.064;469.064
1080;initialize;1;56.711;56.711;56.711
1080;async;100;0.216428;0.0379591;0.581795
1080;inner;100;3.55081;3.08852;3.68202
1080;wait;100;9.01531e-05;2.6739e-05;0.00106466
1080;boundary;100;0.0674;0.0479791;0.159999
1080;calc iter;100;3.83473;3.22075;4.1392
1080;calc total;1;386.219;386.219;386.219
1080;total;1;469.056;469.056;469.056
1081;initialize;1;56.7176;56.7176;56.7176
1081;async;100;0.214322;0.058992;0.536337
1081;inner;100;3.55818;3.24226;3.67775
1081;wait;100;6.6965e-05;2.55e-05;0.000751232
1081;boundary;100;0.0623319;0.0463055;0.163882
1081;calc iter;100;3.8349;3.42242;4.25906
1081;calc total;1;386.219;386.219;386.219
1081;total;1;469.063;469.063;469.063
1082;initialize;1;56.7219;56.7219;56.7219
1082;async;100;0.212876;0.0486448;0.516009
1082;inner;100;3.56119;3.28637;3.71856
1082;wait;100;6.44254e-05;2.3799e-05;0.00168266
1082;boundary;100;0.0608905;0.0462286;0.159379
1082;calc iter;100;3.83502;3.48048;4.24067
1082;calc total;1;386.219;386.219;386.219
1082;total;1;469.067;469.067;469.067
1083;initialize;1;56.7164;56.7164;56.7164
1083;async;100;0.214594;0.034774;0.372003
1083;inner;100;3.56028;3.2922;3.68557
1083;wait;100;5.79851e-05;2.4769e-05;0.00094627
1083;boundary;100;0.0600195;0.0457723;0.163837
1083;calc iter;100;3.83495;3.5313;4.09314
1083;calc total;1;386.219;386.219;386.219
1083;total;1;469.062;469.062;469.062
1084;initialize;1;56.7224;56.7224;56.7224
1084;async;100;0.216032;0.0533219;0.448354
1084;inner;100;3.55345;3.34106;3.6819
1084;wait;100;6.26317e-05;2.841e-05;0.000985059
1084;boundary;100;0.064657;0.0516316;0.163396
1084;calc iter;100;3.83421;3.59605;4.08279
1084;calc total;1;386.219;386.219;386.219
1084;total;1;469.068;469.068;469.068
1085;initialize;1;56.7149;56.7149;56.7149
1085;async;100;0.242358;0.0460051;0.443038
1085;inner;100;3.50341;3.32951;3.68131
1085;wait;100;7.95919e-05;2.871e-05;0.000973189
1085;boundary;100;0.0879781;0.0526688;0.162078
1085;calc iter;100;3.83383;3.59936;4.05212
1085;calc total;1;386.219;386.219;386.219
1085;total;1;469.06;469.06;469.06
1086;initialize;1;56.7193;56.7193;56.7193
1086;async;100;0.208983;0.0540803;0.399364
1086;inner;100;3.5496;3.35382;3.69419
1086;wait;100;7.05479e-05;2.6979e-05;0.00104199
1086;boundary;100;0.07558;0.0557216;0.161566
1086;calc iter;100;3.83424;3.66714;4.02277
1086;calc total;1;386.219;386.219;386.219
1086;total;1;469.064;469.064;469.064
1087;initialize;1;56.72;56.72;56.72
1087;async;100;0.224838;0.0255821;0.614141
1087;inner;100;3.53995;3.2803;3.67759
1087;wait;100;7.35504e-05;2.672e-05;0.00111418
1087;boundary;100;0.0690011;0.0548445;0.161363
1087;calc iter;100;3.83386;3.61956;4.2784
1087;calc total;1;386.219;386.219;386.219
1087;total;1;469.065;469.065;469.065
1088;initialize;1;56.7175;56.7175;56.7175
1088;async;100;0.368802;0.0365497;1.10588
1088;inner;100;3.38805;2.84571;3.64886
1088;wait;100;9.05881e-05;3.2989e-05;0.00134155
1088;boundary;100;0.0700396;0.0482122;0.184664
1088;calc iter;100;3.82698;3.45055;4.2866
1088;calc total;1;386.219;386.219;386.219
1088;total;1;469.063;469.063;469.063
1089;initialize;1;56.7222;56.7222;56.7222
1089;async;100;0.366046;0.0439531;0.898776
1089;inner;100;3.39567;2.97545;3.64788
1089;wait;100;7.03191e-05;2.863e-05;0.00103564
1089;boundary;100;0.0667307;0.0467138;0.184232
1089;calc iter;100;3.82852;3.57415;4.09279
1089;calc total;1;386.219;386.219;386.219
1089;total;1;469.067;469.067;469.067
1090;initialize;1;56.7176;56.7176;56.7176
1090;async;100;0.362293;0.0273462;0.901089
1090;inner;100;3.40215;2.97452;3.65919
1090;wait;100;6.01081e-05;2.5209e-05;0.00114811
1090;boundary;100;0.0640482;0.0463771;0.193063
1090;calc iter;100;3.82855;3.56931;4.08511
1090;calc total;1;386.219;386.219;386.219
1090;total;1;469.063;469.063;469.063
1091;initialize;1;56.7225;56.7225;56.7225
1091;async;100;0.364125;0.0293174;0.8914
1091;inner;100;3.39889;2.9405;3.65666
1091;wait;100;6.74122e-05;2.664e-05;0.0010465
1091;boundary;100;0.0649295;0.0463086;0.190929
1091;calc iter;100;3.82801;3.51775;4.14314
1091;calc total;1;386.219;386.219;386.219
1091;total;1;469.067;469.067;469.067
1092;initialize;1;56.7141;56.7141;56.7141
1092;async;100;0.455;0.0344435;0.930229
1092;inner;100;3.29854;2.90693;3.64742
1092;wait;100;6.33225e-05;3.128e-05;0.000965209
1092;boundary;100;0.0761226;0.0574656;0.18654
1092;calc iter;100;3.82972;3.47437;4.23201
1092;calc total;1;386.219;386.219;386.219
1092;total;1;469.059;469.059;469.059
1093;initialize;1;56.7134;56.7134;56.7134
1093;async;100;0.536576;0.0544368;1.28731
1093;inner;100;3.2046;2.64352;3.63884
1093;wait;100;7.92763e-05;3.724e-05;0.000986719
1093;boundary;100;0.0884782;0.0575323;0.192675
1093;calc iter;100;3.82974;3.12945;4.58252
1093;calc total;1;386.219;386.219;386.219
1093;total;1;469.059;469.059;469.059
1094;initialize;1;56.7157;56.7157;56.7157
1094;async;100;0.451258;0.0555386;0.928648
1094;inner;100;3.29441;2.94549;3.65452
1094;wait;100;6.12933e-05;3.091e-05;0.000973659
1094;boundary;100;0.0841238;0.0608712;0.183073
1094;calc iter;100;3.82985;3.44595;4.2144
1094;calc total;1;386.219;386.219;386.219
1094;total;1;469.061;469.061;469.061
1095;initialize;1;56.7223;56.7223;56.7223
1095;async;100;0.502197;0.0452551;1.38459
1095;inner;100;3.23896;2.6239;3.64237
1095;wait;100;7.44927e-05;3.345e-05;0.000979019
1095;boundary;100;0.0876111;0.0619119;0.188977
1095;calc iter;100;3.82884;3.36867;4.42119
1095;calc total;1;386.219;386.219;386.219
1095;total;1;469.067;469.067;469.067
1096;initialize;1;56.7224;56.7224;56.7224
1096;async;100;0.341097;0.0529593;1.01471
1096;inner;100;3.41705;2.97273;3.68491
1096;wait;100;8.81096e-05;4.0359e-05;0.000847331
1096;boundary;100;0.0782028;0.0494866;0.133837
1096;calc iter;100;3.83644;3.32808;4.41758
1096;calc total;1;386.219;386.219;386.219
1096;total;1;469.067;469.067;469.067
1097;initialize;1;56.7143;56.7143;56.7143
1097;async;100;0.331902;0.0594275;0.935601
1097;inner;100;3.43942;2.98974;3.68564
1097;wait;100;7.59095e-05;2.9089e-05;0.000964029
1097;boundary;100;0.065667;0.0481496;0.128116
1097;calc iter;100;3.83706;3.68926;4.04592
1097;calc total;1;386.219;386.219;386.219
1097;total;1;469.06;469.06;469.06
1098;initialize;1;56.7134;56.7134;56.7134
1098;async;100;0.337019;0.0723408;0.950307
1098;inner;100;3.44131;2.97614;3.68977
1098;wait;100;5.71018e-05;2.25e-05;0.00093682
1098;boundary;100;0.0589137;0.0478465;0.104791
1098;calc iter;100;3.8373;3.69509;4.05231
1098;calc total;1;386.219;386.219;386.219
1098;total;1;469.058;469.058;469.058
1099;initialize;1;56.7171;56.7171;56.7171
1099;async;100;0.333356;0.060925;0.927587
1099;inner;100;3.44358;2.98794;3.69815
1099;wait;100;6.35528e-05;2.108e-05;0.00172691
1099;boundary;100;0.060262;0.0473376;0.105009
1099;calc iter;100;3.83726;3.67145;4.06959
1099;calc total;1;386.219;386.219;386.219
1099;total;1;469.062;469.062;469.062
1100;initialize;1;56.7153;56.7153;56.7153
1100;async;100;0.364193;0.0433679;0.867108
1100;inner;100;3.40555;2.89269;3.69632
1100;wait;100;6.91222e-05;2.112e-05;0.00189163
1100;boundary;100;0.0675843;0.0468153;0.169849
1100;calc iter;100;3.8374;3.65043;4.04113
1100;calc total;1;386.219;386.219;386.219
1100;total;1;469.061;469.061;469.061
1101;initialize;1;56.7197;56.7197;56.7197
1101;async;100;0.410315;0.0462116;0.92133
1101;inner;100;3.34892;2.8973;3.68703
1101;wait;100;8.6877e-05;2.166e-05;0.00195715
1101;boundary;100;0.0780767;0.0468975;0.17676
1101;calc iter;100;3.8374;3.17668;4.31488
1101;calc total;1;386.219;386.219;386.219
1101;total;1;469.065;469.065;469.065
1102;initialize;1;56.7216;56.7216;56.7216
1102;async;100;0.368037;0.03275;0.873493
1102;inner;100;3.39682;2.88229;3.73224
1102;wait;100;8.14447e-05;2.487e-05;0.00273857
1102;boundary;100;0.0725227;0.0466443;0.139773
1102;calc iter;100;3.83746;3.48216;4.21508
1102;calc total;1;386.219;386.219;386.219
1102;total;1;469.066;469.066;469.066
1103;initialize;1;56.7221;56.7221;56.7221
1103;async;100;0.410112;0.050123;1.22703
1103;inner;100;3.34222;2.48793;3.6792
1103;wait;100;9.15446e-05;3.283e-05;0.00158315
1103;boundary;100;0.0839365;0.0500655;0.177935
1103;calc iter;100;3.83636;3.03645;4.49841
1103;calc total;1;386.219;386.219;386.219
1103;total;1;469.067;469.067;469.067
1104;initialize;1;56.7212;56.7212;56.7212
1104;async;100;0.451489;0.0288504;1.4276
1104;inner;100;3.29574;2.46517;3.64764
1104;wait;100;8.5365e-05;3.8489e-05;0.000988959
1104;boundary;100;0.0930597;0.0610641;0.190302
1104;calc iter;100;3.84038;3.00119;4.67234
1104;calc total;1;386.219;386.219;386.219
1104;total;1;469.066;469.066;469.066
1105;initialize;1;56.7128;56.7128;56.7128
1105;async;100;0.430869;0.038996;1.88774
1105;inner;100;3.33029;1.86896;3.64518
1105;wait;100;8.12621e-05;3.6079e-05;0.000875311
1105;boundary;100;0.0805266;0.0589499;0.169469
1105;calc iter;100;3.84177;2.66334;4.71707
1105;calc total;1;386.219;386.219;386.219
1105;total;1;469.058;469.058;469.058
1106;initialize;1;56.7147;56.7147;56.7147
1106;async;100;0.404757;0.0245547;1.57899
1106;inner;100;3.36431;2.46808;3.64833
1106;wait;100;6.03648e-05;2.5709e-05;0.00118881
1106;boundary;100;0.0729875;0.0581826;0.168774
1106;calc iter;100;3.84212;3.08612;4.81724
1106;calc total;1;386.219;386.219;386.219
1106;total;1;469.06;469.06;469.06
1107;initialize;1;56.714;56.714;56.714
1107;async;100;0.412395;0.019864;1.26082
1107;inner;100;3.35916;2.22484;3.65706
1107;wait;100;6.91027e-05;3.1529e-05;0.00094635
1107;boundary;100;0.0704132;0.0570375;0.204835
1107;calc iter;100;3.84204;3.22775;4.49686
1107;calc total;1;386.219;386.219;386.219
1107;total;1;469.059;469.059;469.059
894;initialize;1;56.9889;56.9889;56.9889
894;async;100;0.294629;0.0214787;0.519624
894;inner;100;3.46131;3.25046;3.73673
894;wait;100;0.000101143;3.2229e-05;0.0018781
894;boundary;100;0.0768604;0.0577814;0.203492
894;calc iter;100;3.8329;3.72829;4.06923
894;calc total;1;386.219;386.219;386.219
894;total;1;469.334;469.334;469.334
1108;initialize;1;56.7123;56.7123;56.7123
1108;async;100;0.427457;0.0249864;1.10239
1108;inner;100;3.33329;2.70844;3.64713
1108;wait;100;7.36053e-05;3.392e-05;0.00096711
1108;boundary;100;0.0808407;0.0579387;0.16994
1108;calc iter;100;3.84166;3.2392;4.51318
1108;calc total;1;386.219;386.219;386.219
895;initialize;1;56.9901;56.9901;56.9901
895;async;100;0.302777;0.0239423;0.538336
895;inner;100;3.45636;3.25416;3.6966
895;wait;100;8.39033e-05;2.3769e-05;0.00179923
895;boundary;100;0.0727333;0.0580043;0.234592
895;calc iter;100;3.83196;3.68899;4.06059
895;calc total;1;386.219;386.219;386.219
895;total;1;469.335;469.335;469.335
1108;total;1;469.058;469.058;469.058
1109;initialize;1;56.7198;56.7198;56.7198
1109;async;100;0.438954;0.0787392;0.933238
1109;inner;100;3.32363;2.70714;3.65024
1109;wait;100;6.63603e-05;3.449e-05;0.000818241
1109;boundary;100;0.0798034;0.0567024;0.169518
1109;calc iter;100;3.84245;3.23352;4.33165
1109;calc total;1;386.219;386.219;386.219
1109;total;1;469.065;469.065;469.065
1110;initialize;1;56.7138;56.7138;56.7138
1110;async;100;0.4132;0.0805079;0.893573
1110;inner;100;3.34876;2.71452;3.64999
1110;wait;100;6.364e-05;2.888e-05;0.00093939
1110;boundary;100;0.0804803;0.0564203;0.171421
1110;calc iter;100;3.84251;3.22118;4.31307
1110;calc total;1;386.219;386.219;386.219
1110;total;1;469.059;469.059;469.059
1111;initialize;1;56.7224;56.7224;56.7224
1111;async;100;0.49234;0.118342;1.39076
1111;inner;100;3.2537;2.42736;3.64718
1111;wait;100;7.64485e-05;3.685e-05;0.000796521
1111;boundary;100;0.0956733;0.0673943;0.171516
1111;calc iter;100;3.8418;3.20289;4.6053
1111;calc total;1;386.219;386.219;386.219
1111;total;1;469.067;469.067;469.067
1112;initialize;1;56.7224;56.7224;56.7224
1112;async;100;0.394041;0.0220164;1.14556
1112;inner;100;3.35221;2.48944;3.71523
1112;wait;100;0.000116283;3.9009e-05;0.00243975
1112;boundary;100;0.0911681;0.0594679;0.208181
1112;calc iter;100;3.83754;3.30005;4.37898
1112;calc total;1;386.219;386.219;386.219
1112;total;1;469.067;469.067;469.067
1113;initialize;1;56.7169;56.7169;56.7169
1113;async;100;0.405985;0.0248114;2.63243
1113;inner;100;3.36023;1.98726;3.70875
1113;wait;100;8.73842e-05;2.947e-05;0.00129118
1113;boundary;100;0.0780572;0.0565817;0.167918
1113;calc iter;100;3.84437;2.93326;5.8584
1113;calc total;1;386.219;386.219;386.219
1113;total;1;469.062;469.062;469.062
1114;initialize;1;56.715;56.715;56.715
1114;async;100;0.392318;0.0293302;1.8663
1114;inner;100;3.38596;2.475;3.76934
1114;wait;100;7.04628e-05;2.7369e-05;0.00162746
1114;boundary;100;0.0661975;0.0473483;0.16689
1114;calc iter;100;3.84455;2.98144;5.09928
1114;calc total;1;386.219;386.219;386.219
1114;total;1;469.06;469.06;469.06
1115;initialize;1;56.7111;56.7111;56.7111
1115;async;100;0.394698;0.0272249;1.18737
1115;inner;100;3.38475;2.40913;3.75322
1115;wait;100;8.54287e-05;2.6909e-05;0.00310267
1115;boundary;100;0.0650421;0.0469335;0.179273
1115;calc iter;100;3.84458;3.49029;4.22552
1115;calc total;1;386.219;386.219;386.219
1115;total;1;469.056;469.056;469.056
1116;initialize;1;56.7223;56.7223;56.7223
1116;async;100;0.376579;0.0239769;0.858027
1116;inner;100;3.39074;3.05033;3.69642
1116;wait;100;9.53864e-05;3.206e-05;0.00206934
1116;boundary;100;0.0770148;0.04939;0.225182
1116;calc iter;100;3.84443;3.14113;4.19698
1116;calc total;1;386.219;386.219;386.219
1116;total;1;469.067;469.067;469.067
1117;initialize;1;56.713;56.713;56.713
1117;async;100;0.3809;0.0246546;0.788251
1117;inner;100;3.38938;3.04468;3.72253
1117;wait;100;8.36388e-05;2.392e-05;0.00218779
1117;boundary;100;0.0736491;0.0481569;0.198766
1117;calc iter;100;3.84402;3.14277;4.18858
1117;calc total;1;386.219;386.219;386.219
1117;total;1;469.058;469.058;469.058
1118;initialize;1;56.7115;56.7115;56.7115
1118;async;100;0.384644;0.0209507;0.774057
1118;inner;100;3.39127;3.04708;3.69716
1118;wait;100;6.53718e-05;2.164e-05;0.000998119
1118;boundary;100;0.0685899;0.0468415;0.237095
1118;calc iter;100;3.84457;3.13736;4.20833
1118;calc total;1;386.219;386.219;386.219
1118;total;1;469.057;469.057;469.057
1119;initialize;1;56.7199;56.7199;56.7199
1119;async;100;0.39535;0.025431;1.46035
1119;inner;100;3.35156;2.60497;3.71093
1119;wait;100;0.000110297;3.0329e-05;0.00234028
1119;boundary;100;0.0931732;0.0500362;0.2069
1119;calc iter;100;3.8402;2.90418;4.73006
1119;calc total;1;386.219;386.219;386.219
1119;total;1;469.065;469.065;469.065
1120;initialize;1;56.7219;56.7219;56.7219
1120;async;100;0.255939;0.0366571;0.868532
1120;inner;100;3.49747;2.95983;3.64769
1120;wait;100;7.77361e-05;3.248e-05;0.00093534
1120;boundary;100;0.0955944;0.0656427;0.191995
1120;calc iter;100;3.84909;3.15209;4.34554
1120;calc total;1;386.219;386.219;386.219
1120;total;1;469.067;469.067;469.067
1121;initialize;1;56.7148;56.7148;56.7148
1121;async;100;0.246227;0.0674341;1.48647
1121;inner;100;3.51399;2.66926;3.67278
1121;wait;100;8.07057e-05;3.9799e-05;0.0009657
1121;boundary;100;0.0893294;0.0631159;0.127616
1121;calc iter;100;3.84963;3.14508;4.90559
1121;calc total;1;386.219;386.219;386.219
1121;total;1;469.06;469.06;469.06
1122;initialize;1;56.7199;56.7199;56.7199
1122;async;100;0.212832;0.0443663;0.970496
1122;inner;100;3.54927;2.99693;3.68247
1122;wait;100;6.54768e-05;2.765e-05;0.00088409
1122;boundary;100;0.0876707;0.0561957;0.183216
1122;calc iter;100;3.84984;3.39116;4.4367
1122;calc total;1;386.219;386.219;386.219
1122;total;1;469.065;469.065;469.065
1123;initialize;1;56.7154;56.7154;56.7154
1123;async;100;0.216798;0.0641822;0.642458
1123;inner;100;3.54887;3.00597;3.68323
1123;wait;100;7.20432e-05;2.7009e-05;0.0009441
1123;boundary;100;0.0844041;0.0561528;0.184525
1123;calc iter;100;3.85015;3.46729;4.07422
1123;calc total;1;386.219;386.219;386.219
1123;total;1;469.061;469.061;469.061
1124;initialize;1;56.7194;56.7194;56.7194
1124;async;100;0.229351;0.0213996;0.639472
1124;inner;100;3.5374;3.14179;3.64958
1124;wait;100;7.51452e-05;3.428e-05;0.00093112
1124;boundary;100;0.0827868;0.0587193;0.19279
1124;calc iter;100;3.84961;3.40212;4.13829
1124;calc total;1;386.219;386.219;386.219
1124;total;1;469.065;469.065;469.065
1125;initialize;1;56.7123;56.7123;56.7123
1125;async;100;0.219934;0.0356598;0.611427
1125;inner;100;3.54153;3.20648;3.66777
1125;wait;100;7.18613e-05;3.2319e-05;0.00087701
1125;boundary;100;0.0892681;0.0603544;0.205254
1125;calc iter;100;3.85081;3.4239;4.09122
1125;calc total;1;386.219;386.219;386.219
1125;total;1;469.057;469.057;469.057
1126;initialize;1;56.7102;56.7102;56.7102
1126;async;100;0.209395;0.0257162;0.605321
1126;inner;100;3.55231;3.20903;3.66951
1126;wait;100;6.66045e-05;2.797e-05;0.00092157
1126;boundary;100;0.0890533;0.056312;0.188897
1126;calc iter;100;3.85082;3.40701;4.066
1126;calc total;1;386.219;386.219;386.219
1126;total;1;469.055;469.055;469.055
1127;initialize;1;56.7118;56.7118;56.7118
1127;async;100;0.251145;0.0645495;0.926729
1127;inner;100;3.5062;2.86278;3.65132
1127;wait;100;7.76289e-05;3.2029e-05;0.000840451
1127;boundary;100;0.0930902;0.0620485;0.191671
1127;calc iter;100;3.85052;3.36545;4.21932
1127;calc total;1;386.219;386.219;386.219
1127;total;1;469.057;469.057;469.057
1128;initialize;1;56.717;56.717;56.717
1128;async;100;0.14673;0.0227769;0.753292
1128;inner;100;3.5963;3.15222;3.73653
1128;wait;100;9.21388e-05;3.6329e-05;0.00096343
1128;boundary;100;0.10975;0.0629745;0.203018
1128;calc iter;100;3.85288;3.32445;4.29998
1128;calc total;1;386.219;386.219;386.219
1128;total;1;469.062;469.062;469.062
1129;initialize;1;56.7205;56.7205;56.7205
1129;async;100;0.142247;0.0191651;0.797703
1129;inner;100;3.60004;3.17438;3.73428
1129;wait;100;9.37782e-05;3.295e-05;0.00129312
1129;boundary;100;0.109781;0.0635438;0.192
1129;calc iter;100;3.85217;3.44823;4.38338
1129;calc total;1;386.219;386.219;386.219
1129;total;1;469.066;469.066;469.066
1130;initialize;1;56.7118;56.7118;56.7118
1130;async;100;0.131424;0.0210888;0.483276
1130;inner;100;3.6188;3.37404;3.74384
1130;wait;100;7.37495e-05;2.407e-05;0.00092125
1130;boundary;100;0.102706;0.0575366;0.239734
1130;calc iter;100;3.85301;3.63521;4.07663
1130;calc total;1;386.219;386.219;386.219
1130;total;1;469.057;469.057;469.057
1131;initialize;1;56.7219;56.7219;56.7219
1131;async;100;0.132325;0.0209163;0.464015
1131;inner;100;3.61813;3.37711;3.74395
1131;wait;100;7.1026e-05;2.528e-05;0.000868271
1131;boundary;100;0.102437;0.0572916;0.239294
1131;calc iter;100;3.85297;3.67605;4.00558
1131;calc total;1;386.219;386.219;386.219
1131;total;1;469.067;469.067;469.067
1132;initialize;1;56.7185;56.7185;56.7185
1132;async;100;0.136341;0.0210575;0.479693
1132;inner;100;3.61086;3.37232;3.72644
1132;wait;100;8.08642e-05;2.978e-05;0.00107098
1132;boundary;100;0.106099;0.0465096;0.194722
1132;calc iter;100;3.85338;3.6581;4.00607
1132;calc total;1;386.219;386.219;386.219
1132;total;1;469.064;469.064;469.064
1133;initialize;1;56.7224;56.7224;56.7224
1133;async;100;0.140847;0.0233051;0.472543
1133;inner;100;3.61277;3.374;3.72473
1133;wait;100;8.38193e-05;2.983e-05;0.000903211
1133;boundary;100;0.099709;0.0463995;0.238482
1133;calc iter;100;3.85341;3.65428;4.00595
1133;calc total;1;386.219;386.219;386.219
1133;total;1;469.067;469.067;469.067
1134;initialize;1;56.7151;56.7151;56.7151
1134;async;100;0.131647;0.0174786;0.476134
1134;inner;100;3.62413;3.37237;3.74714
1134;wait;100;9.01551e-05;2.961e-05;0.00206547
1134;boundary;100;0.0975627;0.0458126;0.18878
1134;calc iter;100;3.85344;3.64937;4.01575
1134;calc total;1;386.219;386.219;386.219
1134;total;1;469.06;469.06;469.06
1135;initialize;1;56.7096;56.7096;56.7096
1135;async;100;0.139408;0.0252222;0.469177
1135;inner;100;3.60277;3.34066;3.7135
1135;wait;100;0.0001099;4.4799e-05;0.00102711
1135;boundary;100;0.111036;0.0485027;0.196628
1135;calc iter;100;3.85333;3.67493;4.00124
1135;calc total;1;386.219;386.219;386.219
1135;total;1;469.055;469.055;469.055
1136;initialize;1;56.7123;56.7123;56.7123
1136;async;100;0.409462;0.0340661;1.1515
1136;inner;100;3.35669;2.85097;3.61382
1136;wait;100;0.000101509;3.5909e-05;0.000983529
1136;boundary;100;0.0824429;0.0639972;0.125146
1136;calc iter;100;3.8487;2.9807;4.61265
1136;calc total;1;386.219;386.219;386.219
1136;total;1;469.058;469.058;469.058
1137;initialize;1;56.7125;56.7125;56.7125
1137;async;100;0.417787;0.0208044;1.85405
1137;inner;100;3.35674;2.43084;3.63054
1137;wait;100;9.44373e-05;3.724e-05;0.00095451
1137;boundary;100;0.0742866;0.0598525;0.122005
1137;calc iter;100;3.84891;3.01387;5.18037
1137;calc total;1;386.219;386.219;386.219
1137;total;1;469.058;469.058;469.058
1138;initialize;1;56.7224;56.7224;56.7224
1138;async;100;0.400836;0.0899948;1.01561
1138;inner;100;3.37504;2.9742;3.64019
1138;wait;100;5.7083e-05;2.8009e-05;0.000740642
1138;boundary;100;0.0730891;0.0540471;0.130211
1138;calc iter;100;3.84903;3.41681;4.34588
1138;calc total;1;386.219;386.219;386.219
1138;total;1;469.068;469.068;469.068
1139;initialize;1;56.7119;56.7119;56.7119
1139;async;100;0.405287;0.093473;0.78889
1139;inner;100;3.37401;2.99596;3.63871
1139;wait;100;6.71479e-05;2.326e-05;0.00092204
1139;boundary;100;0.0696709;0.0535734;0.135015
1139;calc iter;100;3.84904;3.43165;4.11438
1139;calc total;1;386.219;386.219;386.219
1139;total;1;469.057;469.057;469.057
1140;initialize;1;56.7185;56.7185;56.7185
1140;async;100;0.395802;0.0783615;0.558784
1140;inner;100;3.37994;3.24656;3.64258
1140;wait;100;8.57188e-05;2.51e-05;0.00110958
1140;boundary;100;0.0733001;0.0520664;0.178225
1140;calc iter;100;3.84913;3.51237;3.97817
1140;calc total;1;386.219;386.219;386.219
1140;total;1;469.064;469.064;469.064
1141;initialize;1;56.7186;56.7186;56.7186
1141;async;100;0.396925;0.0563091;0.56464
1141;inner;100;3.37465;3.25343;3.64716
1141;wait;100;8.19212e-05;2.642e-05;0.00099403
1141;boundary;100;0.0775325;0.0497883;0.186215
1141;calc iter;100;3.8492;3.50309;3.976
1141;calc total;1;386.219;386.219;386.219
1141;total;1;469.064;469.064;469.064
1142;initialize;1;56.7215;56.7215;56.7215
1142;async;100;0.398886;0.0633609;0.570082
1142;inner;100;3.37378;3.24828;3.66434
1142;wait;100;8.78221e-05;3.03e-05;0.0018705
1142;boundary;100;0.0764459;0.0504785;0.182011
1142;calc iter;100;3.8492;3.50058;3.97338
1142;calc total;1;386.219;386.219;386.219
1142;total;1;469.067;469.067;469.067
1143;initialize;1;56.7186;56.7186;56.7186
1143;async;100;0.402459;0.0638101;0.582415
1143;inner;100;3.36326;3.22227;3.64185
1143;wait;100;0.00010164;4.2939e-05;0.00098363
1143;boundary;100;0.0832501;0.0587119;0.181883
1143;calc iter;100;3.84908;3.57635;3.94198
1143;calc total;1;386.219;386.219;386.219
1143;total;1;469.064;469.064;469.064
1144;initialize;1;56.7161;56.7161;56.7161
1144;async;100;0.471933;0.0254089;1.14715
1144;inner;100;3.28327;2.50449;3.6296
1144;wait;100;8.31039e-05;3.421e-05;0.00111815
1144;boundary;100;0.0892063;0.0597775;0.115335
1144;calc iter;100;3.84449;3.12509;4.45783
1144;calc total;1;386.219;386.219;386.219
1144;total;1;469.061;469.061;469.061
1145;initialize;1;56.7139;56.7139;56.7139
1145;async;100;0.455719;0.0196792;2.10948
1145;inner;100;3.30897;2.25493;3.59732
1145;wait;100;8.26676e-05;3.572e-05;0.000963559
1145;boundary;100;0.0799164;0.0589448;0.120069
1145;calc iter;100;3.84469;2.98225;5.38742
1145;calc total;1;386.219;386.219;386.219
1145;total;1;469.059;469.059;469.059
1146;initialize;1;56.7138;56.7138;56.7138
1146;async;100;0.435488;0.0204606;1.79453
1146;inner;100;3.33723;2.47159;3.63524
1146;wait;100;6.88754e-05;3.175e-05;0.000837441
1146;boundary;100;0.0720437;0.0562107;0.180132
1146;calc iter;100;3.84483;3.04014;5.10599
1146;calc total;1;386.219;386.219;386.219
1146;total;1;469.059;469.059;469.059
1147;initialize;1;56.7179;56.7179;56.7179
1147;async;100;0.434936;0.0183808;1.04796
1147;inner;100;3.33546;2.48587;3.63401
1147;wait;100;7.17424e-05;2.8519e-05;0.00090232
1147;boundary;100;0.0743976;0.0562224;0.180399
1147;calc iter;100;3.84487;3.28786;4.36314
1147;calc total;1;386.219;386.219;386.219
1147;total;1;469.063;469.063;469.063
1148;initialize;1;56.7171;56.7171;56.7171
1148;async;100;0.439172;0.0238723;0.869082
1148;inner;100;3.32637;2.95624;3.63348
1148;wait;100;6.92119e-05;2.972e-05;0.0011239
1148;boundary;100;0.0790097;0.058708;0.18071
1148;calc iter;100;3.84462;3.04408;4.23396
1148;calc total;1;386.219;386.219;386.219
1148;total;1;469.063;469.063;469.063
1149;initialize;1;56.7098;56.7098;56.7098
1149;async;100;0.449902;0.0399456;0.88225
1149;inner;100;3.31354;2.95469;3.63647
1149;wait;100;7.46993e-05;3.4349e-05;0.000854391
1149;boundary;100;0.0810974;0.0559917;0.180189
1149;calc iter;100;3.84462;3.06167;4.27437
1149;calc total;1;386.219;386.219;386.219
1149;total;1;469.056;469.056;469.056
1152;initialize;1;57.1437;57.1437;57.1437
1152;async;100;0.596266;0.012235;1.55528
1152;inner;100;3.15613;2.67049;3.55048
1152;wait;100;8.37037e-05;2.5199e-05;0.00108816
1152;boundary;100;0.0827495;0.047999;0.171617
1152;calc iter;100;3.83523;2.89378;4.82108
1152;calc total;1;386.219;386.219;386.219
1152;total;1;469.488;469.488;469.488
1153;initialize;1;57.2357;57.2357;57.2357
1153;async;100;0.612033;0.046256;1.74506
1153;inner;100;3.15015;2.50111;3.51804
1153;wait;100;7.69695e-05;3.302e-05;0.000920279
1153;boundary;100;0.0733983;0.0455312;0.137561
1153;calc iter;100;3.83566;2.80558;4.9405
1153;calc total;1;386.219;386.219;386.219
1153;total;1;469.581;469.581;469.581
1154;initialize;1;57.2201;57.2201;57.2201
1154;async;100;0.593342;0.0426049;1.84168
1154;inner;100;3.17898;2.52405;3.54483
1154;wait;100;5.96626e-05;2.6569e-05;0.000784231
1154;boundary;100;0.0633424;0.0451067;0.166385
1154;calc iter;100;3.83572;2.6609;5.04715
1154;calc total;1;386.219;386.219;386.219
1154;total;1;469.565;469.565;469.565
1155;initialize;1;57.249;57.249;57.249
1155;async;100;0.583268;0.0556501;1.59892
1155;inner;100;3.19068;2.57472;3.55492
1155;wait;100;5.69147e-05;2.8009e-05;0.00089254
1155;boundary;100;0.061833;0.0444518;0.175647
1155;calc iter;100;3.83584;2.89599;4.81073
1155;calc total;1;386.219;386.219;386.219
1155;total;1;469.594;469.594;469.594
1156;initialize;1;57.215;57.215;57.215
1156;async;100;0.674149;0.100017;1.71328
1156;inner;100;3.09013;2.51449;3.50018
1156;wait;100;5.96888e-05;2.3489e-05;0.000787361
1156;boundary;100;0.0700822;0.0447483;0.10436
1156;calc iter;100;3.83443;2.98728;4.52918
1156;calc total;1;386.219;386.219;386.219
1156;total;1;469.559;469.559;469.559
1157;initialize;1;57.1494;57.1494;57.1494
1157;async;100;0.671084;0.100653;1.4455
1157;inner;100;3.0933;2.46289;3.5007
1157;wait;100;6.1431e-05;2.434e-05;0.000775431
1157;boundary;100;0.0699307;0.045131;0.112705
1157;calc iter;100;3.83438;3.21602;4.38544
1157;calc total;1;386.219;386.219;386.219
1157;total;1;469.494;469.494;469.494
1158;initialize;1;57.2344;57.2344;57.2344
1158;async;100;0.667595;0.110954;1.75085
1158;inner;100;3.09879;2.13275;3.51022
1158;wait;100;5.2007e-05;1.941e-05;0.0008298
1158;boundary;100;0.0680535;0.0451077;0.126878
1158;calc iter;100;3.8345;2.47004;4.53225
1158;calc total;1;386.219;386.219;386.219
1158;total;1;469.578;469.578;469.578
1159;initialize;1;57.234;57.234;57.234
1159;async;100;0.784354;0.100142;1.71704
1159;inner;100;2.94994;2.25367;3.49735
1159;wait;100;8.39647e-05;3.132e-05;0.000953299
1159;boundary;100;0.0925643;0.0530065;0.12761
1159;calc iter;100;3.82695;2.9419;4.74287
1159;calc total;1;386.219;386.219;386.219
1159;total;1;469.578;469.578;469.578
1160;initialize;1;57.2444;57.2444;57.2444
1160;async;100;0.569061;0.115657;1.62861
1160;inner;100;3.18398;2.32691;3.56681
1160;wait;100;7.69613e-05;2.436e-05;0.00084513
1160;boundary;100;0.0755361;0.0466274;0.180678
1160;calc iter;100;3.82865;2.99156;4.59712
1160;calc total;1;386.219;386.219;386.219
1160;total;1;469.589;469.589;469.589
1161;initialize;1;57.1054;57.1054;57.1054
1161;async;100;0.554728;0.0948284;1.42786
1161;inner;100;3.20881;2.38011;3.55532
1161;wait;100;7.43175e-05;3.145e-05;0.000718482
1161;boundary;100;0.0662434;0.0458127;0.166651
1161;calc iter;100;3.82986;3.10019;4.49825
1161;calc total;1;386.219;386.219;386.219
1161;total;1;469.45;469.45;469.45
1162;initialize;1;57.2284;57.2284;57.2284
1162;async;100;0.540334;0.102587;1.39217
1162;inner;100;3.227;2.41691;3.57601
1162;wait;100;5.09264e-05;2.133e-05;0.000924759
1162;boundary;100;0.0626126;0.045287;0.177858
1162;calc iter;100;3.82999;3.28757;4.50253
1162;calc total;1;386.219;386.219;386.219
1162;total;1;469.573;469.573;469.573
1163;initialize;1;57.2649;57.2649;57.2649
1163;async;100;0.539611;0.0914782;1.40391
1163;inner;100;3.22891;2.41541;3.56172
1163;wait;100;5.47013e-05;2.1909e-05;0.000959678
1163;boundary;100;0.0614984;0.0454044;0.168447
1163;calc iter;100;3.83008;3.32398;4.50262
1163;calc total;1;386.219;386.219;386.219
1163;total;1;469.609;469.609;469.609
1164;initialize;1;57.2372;57.2372;57.2372
1164;async;100;0.585508;0.0944025;1.66164
1164;inner;100;3.1738;2.17043;3.55113
1164;wait;100;7.21989e-05;3.1e-05;0.00114642
1164;boundary;100;0.0707753;0.0458937;0.169371
1164;calc iter;100;3.83016;3.16792;4.63022
1164;calc total;1;386.219;386.219;386.219
1164;total;1;469.581;469.581;469.581
1165;initialize;1;57.2612;57.2612;57.2612
1165;async;100;0.610237;0.0309706;1.71445
1165;inner;100;3.14144;2.14745;3.56713
1165;wait;100;7.38938e-05;2.8379e-05;0.000954558
1165;boundary;100;0.0783763;0.0474488;0.180103
1165;calc iter;100;3.83013;2.93886;4.6837
1165;calc total;1;386.219;386.219;386.219
1165;total;1;469.605;469.605;469.605
1166;initialize;1;57.2216;57.2216;57.2216
1166;async;100;0.590335;0.0521211;1.69531
1166;inner;100;3.1704;2.1982;3.56832
1166;wait;100;6.39149e-05;2.438e-05;0.000935139
1166;boundary;100;0.0694479;0.0459865;0.186729
1166;calc iter;100;3.83025;3.09454;4.60603
1166;calc total;1;386.219;386.219;386.219
1166;total;1;469.565;469.565;469.565
1167;initialize;1;57.2646;57.2646;57.2646
1167;async;100;0.742343;0.0908073;3.1292
1167;inner;100;2.99414;1.06777;3.56086
1167;wait;100;8.45353e-05;3.309e-05;0.00084519
1167;boundary;100;0.090882;0.0458217;0.184993
1167;calc iter;100;3.82745;1.61867;6.00072
1167;calc total;1;386.219;386.219;386.219
1167;total;1;469.609;469.609;469.609
1168;initialize;1;57.0074;57.0074;57.0074
1168;async;100;0.677151;0.0867805;1.48669
1168;inner;100;3.07168;2.41876;3.52504
1168;wait;100;7.43787e-05;3.531e-05;0.000887299
1168;boundary;100;0.0846654;0.0582043;0.110893
1168;calc iter;100;3.83357;2.91881;4.81007
1168;calc total;1;386.219;386.219;386.219
1168;total;1;469.352;469.352;469.352
1169;initialize;1;57.2319;57.2319;57.2319
1169;async;100;0.625921;0.125626;1.29068
1169;inner;100;3.13996;2.5284;3.52375
1169;wait;100;6.15177e-05;2.897e-05;0.000883689
1169;boundary;100;0.0676967;0.0576874;0.109351
1169;calc iter;100;3.83364;3.46077;4.54959
1169;calc total;1;386.219;386.219;386.219
1169;total;1;469.576;469.576;469.576
1170;initialize;1;57.2536;57.2536;57.2536
1170;async;100;0.60977;0.103525;1.07138
1170;inner;100;3.16232;2.78778;3.53125
1170;wait;100;5.13147e-05;2.611e-05;0.00080122
1170;boundary;100;0.061754;0.0565598;0.100262
1170;calc iter;100;3.8339;3.45444;4.371
1170;calc total;1;386.219;386.219;386.219
1170;total;1;469.597;469.597;469.597
1171;initialize;1;57.0917;57.0917;57.0917
1171;async;100;0.609323;0.106951;1.06677
1171;inner;100;3.16182;2.79535;3.50757
1171;wait;100;5.71761e-05;2.774e-05;0.00105126
1171;boundary;100;0.0627408;0.0565231;0.087456
1171;calc iter;100;3.83395;3.44989;4.42835
1171;calc total;1;386.219;386.219;386.219
1171;total;1;469.435;469.435;469.435
1172;initialize;1;57.2523;57.2523;57.2523
1172;async;100;0.72706;0.0976503;1.43168
1172;inner;100;3.03304;2.74206;3.53686
1172;wait;100;5.52324e-05;2.8559e-05;0.000927209
1172;boundary;100;0.0714961;0.0562193;0.156658
1172;calc iter;100;3.83165;3.23892;4.57913
1172;calc total;1;386.219;386.219;386.219
1172;total;1;469.596;469.596;469.596
1173;initialize;1;57.2649;57.2649;57.2649
1173;async;100;0.8162;0.114606;1.69667
1173;inner;100;2.92718;2.24995;3.53617
1173;wait;100;7.78237e-05;3.4649e-05;0.00078764
1173;boundary;100;0.0868238;0.0566734;0.135801
1173;calc iter;100;3.83028;2.73188;4.83052
1173;calc total;1;386.219;386.219;386.219
1173;total;1;469.609;469.609;469.609
1174;initialize;1;57.1516;57.1516;57.1516
1174;async;100;0.763711;0.094179;1.45785
1174;inner;100;2.98232;2.62054;3.54308
1174;wait;100;5.97022e-05;2.778e-05;0.00080718
1174;boundary;100;0.0851085;0.0566767;0.16466
1174;calc iter;100;3.8312;3.30902;4.61248
1174;calc total;1;386.219;386.219;386.219
1174;total;1;469.496;469.496;469.496
1175;initialize;1;57.0919;57.0919;57.0919
1175;async;100;0.799893;0.12428;1.47182
1175;inner;100;2.94807;2.52443;3.53258
1175;wait;100;6.62263e-05;3.176e-05;0.000980508
1175;boundary;100;0.0820701;0.0623071;0.121143
1175;calc iter;100;3.8301;3.17009;4.62282
1175;calc total;1;386.219;386.219;386.219
1175;total;1;469.436;469.436;469.436
1176;initialize;1;57.2218;57.2218;57.2218
1176;async;100;0.432284;0.0779181;0.813782
1176;inner;100;3.33655;3.0816;3.58163
1176;wait;100;9.07895e-05;3.3689e-05;0.00123646
1176;boundary;100;0.0668474;0.0465306;0.190038
1176;calc iter;100;3.83577;3.37411;4.15627
1176;calc total;1;386.219;386.219;386.219
1176;total;1;469.566;469.566;469.566
1177;initialize;1;57.213;57.213;57.213
1177;async;100;0.437213;0.0670455;1.7934
1177;inner;100;3.33646;2.54511;3.58451
1177;wait;100;7.62602e-05;2.9519e-05;0.00122681
1177;boundary;100;0.0621607;0.0462994;0.188684
1177;calc iter;100;3.83591;3.10228;5.13775
1177;calc total;1;386.219;386.219;386.219
1177;total;1;469.558;469.558;469.558
1178;initialize;1;57.2428;57.2428;57.2428
1178;async;100;0.432948;0.068367;0.825064
1178;inner;100;3.34485;3.14102;3.61736
1178;wait;100;5.15796e-05;2.3149e-05;0.00101847
1178;boundary;100;0.0581137;0.0457283;0.16788
1178;calc iter;100;3.83597;3.54657;4.16334
1178;calc total;1;386.219;386.219;386.219
1178;total;1;469.587;469.587;469.587
1179;initialize;1;57.2133;57.2133;57.2133
1179;async;100;0.43156;0.0621418;0.820193
1179;inner;100;3.34417;3.13952;3.60243
1179;wait;100;6.91092e-05;2.127e-05;0.00215146
1179;boundary;100;0.060166;0.0462126;0.176329
1179;calc iter;100;3.83596;3.44373;4.16036
1179;calc total;1;386.219;386.219;386.219
1179;total;1;469.558;469.558;469.558
1180;initialize;1;57.2646;57.2646;57.2646
1180;async;100;0.42832;0.0909495;0.759661
1180;inner;100;3.34418;3.15596;3.56648
1180;wait;100;6.41065e-05;3.0429e-05;0.000998648
1180;boundary;100;0.0630543;0.046963;0.198711
1180;calc iter;100;3.83562;3.46127;4.13769
1180;calc total;1;386.219;386.219;386.219
1180;total;1;469.609;469.609;469.609
1181;initialize;1;57.2444;57.2444;57.2444
1181;async;100;0.429313;0.08108;0.821364
1181;inner;100;3.32907;3.076;3.57916
1181;wait;100;9.95447e-05;2.7839e-05;0.00125114
1181;boundary;100;0.0768035;0.0468999;0.188958
1181;calc iter;100;3.83529;3.39552;4.17778
1181;calc total;1;386.219;386.219;386.219
1181;total;1;469.589;469.589;469.589
1182;initialize;1;57.2204;57.2204;57.2204
1182;async;100;0.420287;0.0831427;0.655663
1182;inner;100;3.3461;3.26395;3.61347
1182;wait;100;8.42683e-05;2.9769e-05;0.00141666
1182;boundary;100;0.0684399;0.0465956;0.163968
1182;calc iter;100;3.83492;3.48886;4.06733
1182;calc total;1;386.219;386.219;386.219
1182;total;1;469.565;469.565;469.565
1183;initialize;1;57.249;57.249;57.249
1183;async;100;0.433432;0.0839956;0.671432
1183;inner;100;3.33194;3.19042;3.56686
1183;wait;100;8.63344e-05;3.1999e-05;0.000989448
1183;boundary;100;0.0699728;0.0520233;0.196136
1183;calc iter;100;3.83543;3.39239;4.19675
1183;calc total;1;386.219;386.219;386.219
1183;total;1;469.594;469.594;469.594
1184;initialize;1;57.221;57.221;57.221
1184;async;100;0.398655;0.123596;0.7545
1184;inner;100;3.3685;3.1414;3.53525
1184;wait;100;5.86959e-05;2.31e-05;0.000962879
1184;boundary;100;0.0642893;0.0463969;0.110116
1184;calc iter;100;3.83151;3.42384;4.2941
1184;calc total;1;386.219;386.219;386.219
1184;total;1;469.565;469.565;469.565
1185;initialize;1;57.0716;57.0716;57.0716
1185;async;100;0.393402;0.0475757;0.898571
1185;inner;100;3.37026;3.08153;3.53554
1185;wait;100;7.35161e-05;3.6469e-05;0.00079349
1185;boundary;100;0.067307;0.0468373;0.112227
1185;calc iter;100;3.83105;3.27901;4.33378
1185;calc total;1;386.219;386.219;386.219
1185;total;1;469.416;469.416;469.416
1186;initialize;1;57.257;57.257;57.257
1186;async;100;0.388029;0.0172547;0.79175
1186;inner;100;3.38526;3.15641;3.54604
1186;wait;100;5.18708e-05;2.3379e-05;0.00082017
1186;boundary;100;0.0579771;0.0463515;0.107625
1186;calc iter;100;3.83132;3.25683;4.30683
1186;calc total;1;386.219;386.219;386.219
1186;total;1;469.601;469.601;469.601
1187;initialize;1;57.0716;57.0716;57.0716
1187;async;100;0.387066;0.0571926;0.774669
1187;inner;100;3.38562;3.16876;3.54624
1187;wait;100;5.68773e-05;2.335e-05;0.00085004
1187;boundary;100;0.058465;0.0462799;0.11511
1187;calc iter;100;3.83121;3.30128;4.26637
1187;calc total;1;386.219;386.219;386.219
1187;total;1;469.416;469.416;469.416
1188;initialize;1;57.2458;57.2458;57.2458
1188;async;100;0.450128;0.0947033;0.99019
1188;inner;100;3.30842;2.91391;3.49689
1188;wait;100;5.99206e-05;3.036e-05;0.000931049
1188;boundary;100;0.072044;0.0520096;0.102129
1188;calc iter;100;3.83066;3.36716;4.37787
1188;calc total;1;386.219;386.219;386.219
1188;total;1;469.59;469.59;469.59
1189;initialize;1;57.0732;57.0732;57.0732
1189;async;100;0.494426;0.0199239;1.48693
1189;inner;100;3.25549;2.53158;3.49851
1189;wait;100;8.3328e-05;4.0329e-05;0.00102719
1189;boundary;100;0.0807785;0.0518289;0.110749
1189;calc iter;100;3.83078;2.74912;4.87014
1189;calc total;1;386.219;386.219;386.219
1189;total;1;469.418;469.418;469.418
1190;initialize;1;57.2312;57.2312;57.2312
1190;async;100;0.45159;0.046091;1.33249
1190;inner;100;3.3041;2.75088;3.51099
1190;wait;100;6.02429e-05;2.7789e-05;0.00079828
1190;boundary;100;0.0751664;0.051172;0.103978
1190;calc iter;100;3.83092;2.92898;4.63294
1190;calc total;1;386.219;386.219;386.219
1190;total;1;469.575;469.575;469.575
1191;initialize;1;57.0506;57.0506;57.0506
1191;async;100;0.491128;0.0962582;1.17007
1191;inner;100;3.25797;2.80318;3.48215
1191;wait;100;8.33595e-05;3.6459e-05;0.00092433
1191;boundary;100;0.0808654;0.0583553;0.103604
1191;calc iter;100;3.83005;3.20059;4.56545
1191;calc total;1;386.219;386.219;386.219
1191;total;1;469.395;469.395;469.395
1192;initialize;1;57.2153;57.2153;57.2153
1192;async;100;0.466777;0.0913801;1.47373
1192;inner;100;3.28908;2.69931;3.56545
1192;wait;100;8.39162e-05;2.555e-05;0.00115825
1192;boundary;100;0.0783983;0.0453673;0.157592
1192;calc iter;100;3.83434;2.9301;4.76914
1192;calc total;1;386.219;386.219;386.219
1192;total;1;469.559;469.559;469.559
1193;initialize;1;57.2223;57.2223;57.2223
1193;async;100;0.474102;0.0801696;1.63707
1193;inner;100;3.28321;2.3436;3.59164
1193;wait;100;9.33982e-05;3.146e-05;0.00155483
1193;boundary;100;0.0766807;0.0466766;0.150151
1193;calc iter;100;3.83409;2.54876;4.94628
1193;calc total;1;386.219;386.219;386.219
1193;total;1;469.566;469.566;469.566
1194;initialize;1;57.2131;57.2131;57.2131
1194;async;100;0.423984;0.123515;1.23336
1194;inner;100;3.34582;2.90586;3.58271
1194;wait;100;5.12972e-05;2.312e-05;0.0008655
1194;boundary;100;0.0646521;0.0449747;0.15113
1194;calc iter;100;3.83451;3.25397;4.51618
1194;calc total;1;386.219;386.219;386.219
1194;total;1;469.557;469.557;469.557
1195;initialize;1;57.2574;57.2574;57.2574
1195;async;100;0.423338;0.117056;1.23151
1195;inner;100;3.34721;2.90819;3.58103
1195;wait;100;6.21151e-05;2.315e-05;0.00115109
1195;boundary;100;0.063893;0.0445358;0.151469
1195;calc iter;100;3.83451;3.25824;4.50842
1195;calc total;1;386.219;386.219;386.219
1195;total;1;469.602;469.602;469.602
1196;initialize;1;57.2271;57.2271;57.2271
1196;async;100;0.464657;0.0718545;1.5335
1196;inner;100;3.29547;2.54945;3.57547
1196;wait;100;6.24175e-05;2.275e-05;0.000806921
1196;boundary;100;0.0730926;0.0449277;0.153126
1196;calc iter;100;3.83329;2.91421;4.72458
1196;calc total;1;386.219;386.219;386.219
1196;total;1;469.571;469.571;469.571
1197;initialize;1;57.0501;57.0501;57.0501
1197;async;100;0.481554;0.068638;1.31346
1197;inner;100;3.27663;2.75629;3.5753
1197;wait;100;6.6613e-05;2.448e-05;0.00083594
1197;boundary;100;0.0748619;0.0448519;0.152688
1197;calc iter;100;3.83312;3.29332;4.69147
1197;calc total;1;386.219;386.219;386.219
1197;total;1;469.394;469.394;469.394
1198;initialize;1;57.2318;57.2318;57.2318
1198;async;100;0.45738;0.0473371;1.28887
1198;inner;100;3.30611;2.92131;3.58507
1198;wait;100;5.81914e-05;2.048e-05;0.00102423
1198;boundary;100;0.0696866;0.0452323;0.150327
1198;calc iter;100;3.83324;3.35825;4.66469
1198;calc total;1;386.219;386.219;386.219
1198;total;1;469.576;469.576;469.576
1199;initialize;1;57.0501;57.0501;57.0501
1199;async;100;0.590998;0.0269872;2.01179
1199;inner;100;3.1465;2.18477;3.57251
1199;wait;100;7.72006e-05;3.308e-05;0.00100182
1199;boundary;100;0.0884151;0.0464479;0.151171
1199;calc iter;100;3.82599;2.62121;5.25447
1199;calc total;1;386.219;386.219;386.219
1199;total;1;469.394;469.394;469.394
1200;initialize;1;57.0014;57.0014;57.0014
1200;async;100;0.841724;0.119209;2.91646
1200;inner;100;2.90796;1.41137;3.53942
1200;wait;100;7.1402e-05;2.96e-05;0.000747381
1200;boundary;100;0.0835697;0.0575477;0.142551
1200;calc iter;100;3.83333;2.90108;5.11346
1200;calc total;1;386.219;386.219;386.219
1200;total;1;469.345;469.345;469.345
1201;initialize;1;57.1036;57.1036;57.1036
1201;async;100;0.862627;0.0733727;3.55374
1201;inner;100;2.89213;0.975835;3.53953
1201;wait;100;6.92937e-05;3.21e-05;0.00109895
1201;boundary;100;0.0811911;0.0567956;0.136407
1201;calc iter;100;3.83602;1.27426;5.72685
1201;calc total;1;386.219;386.219;386.219
1201;total;1;469.448;469.448;469.448
1202;initialize;1;57.2216;57.2216;57.2216
1202;async;100;0.760801;0.111664;2.57454
1202;inner;100;3.01127;1.53347;3.54444
1202;wait;100;5.40247e-05;2.559e-05;0.00108333
1202;boundary;100;0.0645952;0.0553647;0.130538
1202;calc iter;100;3.83673;2.71637;4.89583
1202;calc total;1;386.219;386.219;386.219
1202;total;1;469.566;469.566;469.566
1203;initialize;1;57.2216;57.2216;57.2216
1203;async;100;0.758714;0.109787;2.57707
1203;inner;100;3.01368;1.53726;3.53965
1203;wait;100;5.69009e-05;2.797e-05;0.000945149
1203;boundary;100;0.0641152;0.0550064;0.142758
1203;calc iter;100;3.83657;2.89747;4.86739
1203;calc total;1;386.219;386.219;386.219
1203;total;1;469.566;469.566;469.566
1204;initialize;1;57.2217;57.2217;57.2217
1204;async;100;0.783919;0.113951;2.78854
1204;inner;100;2.97489;1.63154;3.52665
1204;wait;100;5.83896e-05;2.9139e-05;0.000897509
1204;boundary;100;0.0781071;0.0567963;0.136982
1204;calc iter;100;3.83698;3.09035;5.46204
1204;calc total;1;386.219;386.219;386.219
1204;total;1;469.566;469.566;469.566
1205;initialize;1;57.2265;57.2265;57.2265
1205;async;100;0.792753;0.098718;2.79836
1205;inner;100;2.96935;1.64376;3.49672
1205;wait;100;6.17151e-05;2.745e-05;0.000917649
1205;boundary;100;0.0747551;0.0553147;0.107051
1205;calc iter;100;3.83692;3.08243;5.45953
1205;calc total;1;386.219;386.219;386.219
1205;total;1;469.57;469.57;469.57
1206;initialize;1;57.2217;57.2217;57.2217
1206;async;100;0.770306;0.116458;2.75004
1206;inner;100;2.99541;1.64628;3.53466
1206;wait;100;5.30511e-05;2.751e-05;0.00086302
1206;boundary;100;0.071353;0.0554525;0.133127
1206;calc iter;100;3.83713;3.1295;5.41328
1206;calc total;1;386.219;386.219;386.219
1206;total;1;469.566;469.566;469.566
1207;initialize;1;57.2218;57.2218;57.2218
1207;async;100;0.938068;0.10679;3.58252
1207;inner;100;2.79845;1.16122;3.5134
1207;wait;100;7.36076e-05;3.21e-05;0.00087545
1207;boundary;100;0.0975081;0.0668425;0.133372
1207;calc iter;100;3.83411;2.3686;6.22534
1207;calc total;1;386.219;386.219;386.219
1207;total;1;469.566;469.566;469.566
1208;initialize;1;57.2646;57.2646;57.2646
1208;async;100;0.710078;0.0893387;2.03002
1208;inner;100;3.04058;2.1849;3.5604
1208;wait;100;8.74573e-05;2.391e-05;0.00137322
1208;boundary;100;0.0898234;0.0466159;0.177502
1208;calc iter;100;3.84057;3.28784;4.43014
1208;calc total;1;386.219;386.219;386.219
1208;total;1;469.609;469.609;469.609
1209;initialize;1;57.2331;57.2331;57.2331
1209;async;100;0.762667;0.0937972;2.46823
1209;inner;100;2.99719;1.74024;3.51133
1209;wait;100;7.75091e-05;2.2939e-05;0.00108976
1209;boundary;100;0.0808934;0.0464289;0.132702
1209;calc iter;100;3.84083;2.85368;4.74085
1209;calc total;1;386.219;386.219;386.219
1209;total;1;469.577;469.577;469.577
1210;initialize;1;57.2636;57.2636;57.2636
1210;async;100;0.711402;0.0940256;1.94326
1210;inner;100;3.07119;2.16986;3.52509
1210;wait;100;5.06798e-05;2.25e-05;0.000939249
1210;boundary;100;0.0596294;0.0442295;0.105056
1210;calc iter;100;3.84227;3.42226;4.31959
1210;calc total;1;386.219;386.219;386.219
1210;total;1;469.608;469.608;469.608
1211;initialize;1;57.2218;57.2218;57.2218
1211;async;100;0.720138;0.120809;1.92295
1211;inner;100;3.06465;2.15388;3.5907
1211;wait;100;5.39221e-05;2.221e-05;0.00119232
1211;boundary;100;0.0580704;0.0431558;0.15132
1211;calc iter;100;3.84291;3.4773;4.29593
1211;calc total;1;386.219;386.219;386.219
1211;total;1;469.566;469.566;469.566
1212;initialize;1;57.2648;57.2648;57.2648
1212;async;100;0.728824;0.118534;2.44867
1212;inner;100;3.05034;1.99126;3.60168
1212;wait;100;6.09849e-05;1.9429e-05;0.00100117
1212;boundary;100;0.0640531;0.044933;0.150281
[truncated: 2,570,519 more chars]
