# Supplementary material for: A Halo abstraction for distributed n-dimensional structured grids within the C++ PGAS library DASH
Source: PeerJ Comput Sci. 2023 Feb 3;9:e1203. doi: 10.7717/peerj-cs.1203 (PMC10280232; doi:10.7717/peerj-cs.1203)
Supplement: Supplemental Information 3 [file peerj-cs-09-1203-s003.gz › raw_romeo/res_3d_romeo/weak/plain/heat3d_n2_c128_3800_21918192.out]

DASH
InitEnergy=125.00000
EndEnergy=125.00000
DiffEnergy=-0.00000
Matrixspec: 3800 x 3800 x 3800
Iterations: 100
# unit_id;function_name;num_calls;avg_runtime;min_runtime;max_runtime
0;initialize;1;25.34577;25.34577;25.34577
0;async;100;0.27067;0.01667;0.77909
0;inner;100;3.51370;3.18046;3.72012
0;wait;100;0.00009;0.00004;0.00034
0;boundary;100;0.08191;0.05260;0.15582
0;calc iter;100;3.86637;3.33336;4.42623
0;calc total;1;387.22625;387.22625;387.22625
0;total;1;438.93953;438.93953;438.93953
1;initialize;1;25.347;25.347;25.347
1;async;100;0.250151;0.0841067;0.680505
1;inner;100;3.54702;3.22097;3.70431
1;wait;100;6.25294e-05;3.4949e-05;0.000390096
1;boundary;100;0.0694122;0.0513201;0.150441
1;calc iter;100;3.86664;3.45928;4.30972
1;calc total;1;387.226;387.226;387.226
1;total;1;438.941;438.941;438.941
2;initialize;1;25.3468;25.3468;25.3468
2;async;100;0.233011;0.0442451;0.409435
2;inner;100;3.57639;3.45242;3.71566
2;wait;100;4.85643e-05;2.904e-05;0.000382846
2;boundary;100;0.057332;0.0489605;0.174686
2;calc iter;100;3.86679;3.7385;3.99505
2;calc total;1;387.226;387.226;387.226
2;total;1;438.941;438.941;438.941
3;initialize;1;25.3462;25.3462;25.3462
3;async;100;0.231524;0.0621719;0.394957
3;inner;100;3.57496;3.45384;3.71274
3;wait;100;5.6517e-05;2.937e-05;0.000391406
3;boundary;100;0.0601319;0.0504809;0.164736
3;calc iter;100;3.86668;3.70082;4.07137
3;calc total;1;387.226;387.226;387.226
3;total;1;438.94;438.94;438.94
4;initialize;1;25.3476;25.3476;25.3476
4;async;100;0.39292;0.0928711;0.775602
4;inner;100;3.38783;3.05917;3.68561
4;wait;100;6.67498e-05;3.968e-05;0.000271977
4;boundary;100;0.0826704;0.0543722;0.107704
4;calc iter;100;3.86349;3.42639;4.30382
4;calc total;1;387.226;387.226;387.226
4;total;1;438.941;438.941;438.941
5;initialize;1;25.3474;25.3474;25.3474
5;async;100;0.309385;0.0946878;0.6365
5;inner;100;3.4836;3.24733;3.68381
5;wait;100;6.07571e-05;3.582e-05;0.000397156
5;boundary;100;0.0709253;0.0521909;0.0926293
5;calc iter;100;3.86397;3.57923;4.17939
5;calc total;1;387.226;387.226;387.226
5;total;1;438.941;438.941;438.941
6;initialize;1;25.3475;25.3475;25.3475
6;async;100;0.262726;0.0948005;0.525
6;inner;100;3.54151;3.33203;3.69556
6;wait;100;4.42006e-05;2.9749e-05;0.000280077
6;boundary;100;0.0607757;0.0491387;0.102223
6;calc iter;100;3.86506;3.70744;4.13157
6;calc total;1;387.226;387.226;387.226
6;total;1;438.941;438.941;438.941
7;initialize;1;25.3474;25.3474;25.3474
7;async;100;0.263635;0.0944377;0.514785
7;inner;100;3.53487;3.33082;3.69419
7;wait;100;4.97695e-05;2.66e-05;0.000367306
7;boundary;100;0.0662844;0.0497345;0.149293
7;calc iter;100;3.86485;3.66198;4.16788
7;calc total;1;387.226;387.226;387.226
7;total;1;438.941;438.941;438.941
8;initialize;1;25.3473;25.3473;25.3473
8;async;100;0.209444;0.0350032;0.500465
8;inner;100;3.58081;3.35566;3.73187
8;wait;100;8.59232e-05;5.7369e-05;0.000496585
8;boundary;100;0.0780215;0.052295;0.188674
8;calc iter;100;3.86836;3.57154;4.19991
8;calc total;1;387.226;387.226;387.226
8;total;1;438.941;438.941;438.941
9;initialize;1;25.3475;25.3475;25.3475
9;async;100;0.172192;0.090343;0.274023
9;inner;100;3.6309;3.53493;3.73248
9;wait;100;8.69517e-05;3.8759e-05;0.000342676
9;boundary;100;0.0652103;0.0506201;0.188357
9;calc iter;100;3.86839;3.73687;4.01641
9;calc total;1;387.226;387.226;387.226
9;total;1;438.941;438.941;438.941
10;initialize;1;25.3472;25.3472;25.3472
10;async;100;0.174907;0.043754;0.278352
10;inner;100;3.63529;3.55656;3.75329
10;wait;100;5.00105e-05;2.953e-05;0.000399166
10;boundary;100;0.0582175;0.0480206;0.182252
10;calc iter;100;3.86847;3.74813;4.03094
10;calc total;1;387.226;387.226;387.226
10;total;1;438.941;438.941;438.941
11;initialize;1;25.3474;25.3474;25.3474
11;async;100;0.170018;0.0447433;0.264523
11;inner;100;3.63991;3.56598;3.75152
11;wait;100;5.93271e-05;2.678e-05;0.000589214
11;boundary;100;0.0584703;0.0483928;0.183133
11;calc iter;100;3.86846;3.76829;4.03043
11;calc total;1;387.226;387.226;387.226
11;total;1;438.941;438.941;438.941
12;initialize;1;25.3475;25.3475;25.3475
12;async;100;0.167334;0.0515091;0.3988
12;inner;100;3.63312;3.45225;3.73373
12;wait;100;0.000105589;3.234e-05;0.000458105
12;boundary;100;0.0677893;0.0468136;0.187324
12;calc iter;100;3.86835;3.59436;4.11614
12;calc total;1;387.226;387.226;387.226
12;total;1;438.941;438.941;438.941
13;initialize;1;25.3472;25.3472;25.3472
13;async;100;0.165432;0.0328008;0.246807
13;inner;100;3.64311;3.58839;3.73032
13;wait;100;9.3925e-05;3.859e-05;0.000459915
13;boundary;100;0.0597737;0.0478201;0.189752
13;calc iter;100;3.86841;3.7581;4.01561
13;calc total;1;387.226;387.226;387.226
13;total;1;438.94;438.94;438.94
14;initialize;1;25.3474;25.3474;25.3474
14;async;100;0.171532;0.0587495;0.266693
14;inner;100;3.64108;3.58846;3.75221
14;wait;100;4.39195e-05;2.461e-05;0.000413226
14;boundary;100;0.055854;0.0436897;0.182638
14;calc iter;100;3.86851;3.76126;4.03049
14;calc total;1;387.226;387.226;387.226
14;total;1;438.94;438.94;438.94
15;initialize;1;25.3475;25.3475;25.3475
15;async;100;0.163073;0.0574164;0.252098
15;inner;100;3.64732;3.59296;3.74969
15;wait;100;6.02588e-05;2.6629e-05;0.000602974
15;boundary;100;0.0580568;0.046851;0.184646
15;calc iter;100;3.86851;3.77129;4.03018
15;calc total;1;387.226;387.226;387.226
15;total;1;438.941;438.941;438.941
16;initialize;1;25.3474;25.3474;25.3474
16;async;100;0.353522;0.0250433;0.642922
16;inner;100;3.43082;3.19416;3.69505
16;wait;100;6.70468e-05;4.073e-05;0.000262197
16;boundary;100;0.0814829;0.0539908;0.102641
16;calc iter;100;3.86589;3.50086;4.17915
16;calc total;1;387.226;387.226;387.226
16;total;1;438.941;438.941;438.941
17;initialize;1;25.3475;25.3475;25.3475
17;async;100;0.295316;0.0802744;0.576932
17;inner;100;3.49613;3.34666;3.69426
17;wait;100;6.26215e-05;3.18e-05;0.000395686
17;boundary;100;0.0743909;0.0547412;0.102205
17;calc iter;100;3.8659;3.58964;4.14074
17;calc total;1;387.226;387.226;387.226
17;total;1;438.941;438.941;438.941
18;initialize;1;25.3473;25.3473;25.3473
18;async;100;0.258473;0.0710146;0.522381
18;inner;100;3.54499;3.4222;3.70516
18;wait;100;5.01912e-05;2.887e-05;0.000415395
18;boundary;100;0.0631467;0.0493973;0.101939
18;calc iter;100;3.86666;3.67393;4.10935
18;calc total;1;387.226;387.226;387.226
18;total;1;438.941;438.941;438.941
19;initialize;1;25.3475;25.3475;25.3475
19;async;100;0.264033;0.0693254;0.52639
19;inner;100;3.53622;3.38529;3.71214
19;wait;100;5.22037e-05;3.229e-05;0.000365286
19;boundary;100;0.0662469;0.0518845;0.164579
19;calc iter;100;3.86655;3.6198;4.08401
19;calc total;1;387.226;387.226;387.226
19;total;1;438.941;438.941;438.941
20;initialize;1;25.3475;25.3475;25.3475
20;async;100;0.262367;0.0273784;0.546583
20;inner;100;3.53136;3.34256;3.7033
20;wait;100;6.23449e-05;3.752e-05;0.000222868
20;boundary;100;0.0725142;0.0534842;0.121417
20;calc iter;100;3.8663;3.61995;4.16155
20;calc total;1;387.226;387.226;387.226
20;total;1;438.941;438.941;438.941
21;initialize;1;25.3476;25.3476;25.3476
21;async;100;0.238548;0.071091;0.497518
21;inner;100;3.56542;3.36376;3.70098
21;wait;100;6.36822e-05;3.196e-05;0.000393586
21;boundary;100;0.0632393;0.051149;0.110509
21;calc iter;100;3.86727;3.61715;4.13
21;calc total;1;387.226;387.226;387.226
21;total;1;438.941;438.941;438.941
22;initialize;1;25.3475;25.3475;25.3475
22;async;100;0.230209;0.0833241;0.499089
22;inner;100;3.58252;3.39192;3.70861
22;wait;100;3.96683e-05;2.6229e-05;0.000203058
22;boundary;100;0.0546757;0.0486979;0.161625
22;calc iter;100;3.86745;3.66288;4.15597
22;calc total;1;387.226;387.226;387.226
22;total;1;438.941;438.941;438.941
23;initialize;1;25.3477;25.3477;25.3477
23;async;100;0.227995;0.0503009;0.506422
23;inner;100;3.58291;3.38415;3.70763
23;wait;100;4.60334e-05;2.7079e-05;0.000391406
23;boundary;100;0.0564059;0.0498688;0.15153
23;calc iter;100;3.86736;3.61064;4.15761
23;calc total;1;387.226;387.226;387.226
23;total;1;438.941;438.941;438.941
24;initialize;1;25.3467;25.3467;25.3467
24;async;100;0.161291;0.0394142;0.252524
24;inner;100;3.63655;3.56694;3.76699
24;wait;100;9.33086e-05;3.5629e-05;0.000802262
24;boundary;100;0.0708344;0.0470416;0.162887
24;calc iter;100;3.86877;3.71131;4.02428
24;calc total;1;387.226;387.226;387.226
24;total;1;438.94;438.94;438.94
25;initialize;1;25.3473;25.3473;25.3473
25;async;100;0.160435;0.0395522;0.254474
25;inner;100;3.6447;3.60416;3.7683
25;wait;100;7.46963e-05;3.48e-05;0.000479425
25;boundary;100;0.0636881;0.0442448;0.161699
25;calc iter;100;3.8689;3.79568;4.02462
25;calc total;1;387.226;387.226;387.226
25;total;1;438.94;438.94;438.94
26;initialize;1;25.3475;25.3475;25.3475
26;async;100;0.162314;0.0347055;0.274453
26;inner;100;3.64533;3.60608;3.7832
26;wait;100;5.12967e-05;2.423e-05;0.000639053
26;boundary;100;0.0612602;0.0412744;0.1704
26;calc iter;100;3.86896;3.78681;4.04898
26;calc total;1;387.226;387.226;387.226
26;total;1;438.941;438.941;438.941
27;initialize;1;25.3475;25.3475;25.3475
27;async;100;0.159534;0.0316269;0.257648
27;inner;100;3.64696;3.60666;3.78419
27;wait;100;5.34546e-05;2.376e-05;0.000664322
27;boundary;100;0.0624075;0.0424963;0.170168
27;calc iter;100;3.86896;3.76826;4.04874
27;calc total;1;387.226;387.226;387.226
27;total;1;438.941;438.941;438.941
28;initialize;1;25.3463;25.3463;25.3463
28;async;100;0.181531;0.0375747;0.469573
28;inner;100;3.60729;3.36787;3.72904
28;wait;100;8.3339e-05;3.783e-05;0.000399425
28;boundary;100;0.0797466;0.0510066;0.190889
28;calc iter;100;3.86865;3.58464;4.10325
28;calc total;1;387.226;387.226;387.226
28;total;1;438.939;438.939;438.939
29;initialize;1;25.3476;25.3476;25.3476
29;async;100;0.166588;0.0322712;0.607035
29;inner;100;3.63614;3.28545;3.76697
29;wait;100;8.57291e-05;3.759e-05;0.000805832
29;boundary;100;0.0660188;0.0486899;0.161296
29;calc iter;100;3.86884;3.44555;4.24692
29;calc total;1;387.226;387.226;387.226
29;total;1;438.941;438.941;438.941
30;initialize;1;25.3475;25.3475;25.3475
30;async;100;0.161659;0.0327057;0.287752
30;inner;100;3.64521;3.53758;3.7503
30;wait;100;5.27226e-05;2.617e-05;0.000773471
30;boundary;100;0.0619829;0.047208;0.1789
30;calc iter;100;3.8689;3.7624;4.01737
30;calc total;1;387.226;387.226;387.226
30;total;1;438.941;438.941;438.941
31;initialize;1;25.3469;25.3469;25.3469
31;async;100;0.161693;0.0302072;0.284475
31;inner;100;3.64662;3.53606;3.77884
31;wait;100;6.1609e-05;2.985e-05;0.000482835
31;boundary;100;0.0604874;0.0467541;0.1582
31;calc iter;100;3.86886;3.7421;4.03068
31;calc total;1;387.226;387.226;387.226
31;total;1;438.94;438.94;438.94
32;initialize;1;25.3474;25.3474;25.3474
32;async;100;0.27312;0.0176745;1.67895
32;inner;100;3.51414;2.55928;3.78466
32;wait;100;7.3742e-05;3.3169e-05;0.000419656
32;boundary;100;0.0791616;0.0510417;0.201777
32;calc iter;100;3.8665;3.1559;5.19187
32;calc total;1;387.226;387.226;387.226
32;total;1;438.941;438.941;438.941
33;initialize;1;25.3475;25.3475;25.3475
33;async;100;0.25202;0.023751;1.17855
33;inner;100;3.53995;2.87958;3.83402
33;wait;100;6.52616e-05;3.482e-05;0.000381866
33;boundary;100;0.0748996;0.0507417;0.163173
33;calc iter;100;3.86693;3.13286;4.65956
33;calc total;1;387.226;387.226;387.226
33;total;1;438.941;438.941;438.941
34;initialize;1;25.3475;25.3475;25.3475
34;async;100;0.224792;0.0226101;0.736628
34;inner;100;3.57601;3.19939;3.76579
34;wait;100;4.87172e-05;2.5779e-05;0.000212148
34;boundary;100;0.0662795;0.0491832;0.205683
34;calc iter;100;3.86714;3.63095;4.24501
34;calc total;1;387.226;387.226;387.226
34;total;1;438.941;438.941;438.941
35;initialize;1;25.3475;25.3475;25.3475
35;async;100;0.224952;0.0225494;0.736864
35;inner;100;3.57427;3.1997;3.76411
35;wait;100;6.13502e-05;3.112e-05;0.000261087
35;boundary;100;0.0678139;0.0500338;0.20492
35;calc iter;100;3.8671;3.67937;4.25093
35;calc total;1;387.226;387.226;387.226
35;total;1;438.941;438.941;438.941
36;initialize;1;25.3474;25.3474;25.3474
36;async;100;0.322043;0.0260755;1.29585
36;inner;100;3.46666;2.70068;3.71808
36;wait;100;7.08276e-05;3.338e-05;0.000384886
36;boundary;100;0.0774159;0.0539129;0.166452
36;calc iter;100;3.8662;3.17675;4.75751
36;calc total;1;387.226;387.226;387.226
36;total;1;438.941;438.941;438.941
37;initialize;1;25.3474;25.3474;25.3474
37;async;100;0.268858;0.0929995;0.782501
37;inner;100;3.53123;3.06665;3.71869
37;wait;100;6.39913e-05;3.107e-05;0.000272927
37;boundary;100;0.0667014;0.0510439;0.166464
37;calc iter;100;3.86685;3.55325;4.12009
37;calc total;1;387.226;387.226;387.226
37;total;1;438.941;438.941;438.941
38;initialize;1;25.1397;25.1397;25.1397
38;async;100;0.245806;0.0914192;0.632312
38;inner;100;3.55955;3.21977;3.72871
38;wait;100;6.03188e-05;3.463e-05;0.000391016
38;boundary;100;0.061736;0.0501074;0.171509
38;calc iter;100;3.86715;3.62388;4.15882
38;calc total;1;387.226;387.226;387.226
38;total;1;438.733;438.733;438.733
39;initialize;1;25.3476;25.3476;25.3476
39;async;100;0.245092;0.0609079;0.626427
39;inner;100;3.55828;3.22174;3.73463
39;wait;100;6.09094e-05;3.182e-05;0.000387796
39;boundary;100;0.0637483;0.0515294;0.207347
39;calc iter;100;3.86718;3.62933;4.15457
39;calc total;1;387.226;387.226;387.226
39;total;1;438.941;438.941;438.941
40;initialize;1;25.3472;25.3472;25.3472
40;async;100;0.177667;0.0199467;0.711984
40;inner;100;3.6088;3.17912;3.76208
40;wait;100;9.81568e-05;4.9839e-05;0.000402846
40;boundary;100;0.0823395;0.0450975;0.175838
40;calc iter;100;3.86891;3.30799;4.35846
40;calc total;1;387.226;387.226;387.226
40;total;1;438.941;438.941;438.941
41;initialize;1;25.3462;25.3462;25.3462
41;async;100;0.147017;0.0240318;0.354448
41;inner;100;3.64277;3.43496;3.81035
41;wait;100;0.000104276;3.87e-05;0.00121644
41;boundary;100;0.0790648;0.041315;0.17217
41;calc iter;100;3.86896;3.64352;4.07874
41;calc total;1;387.226;387.226;387.226
41;total;1;438.94;438.94;438.94
42;initialize;1;25.3464;25.3464;25.3464
42;async;100;0.153367;0.0261956;0.327081
42;inner;100;3.64286;3.4879;3.77179
42;wait;100;7.17577e-05;2.8439e-05;0.00102274
42;boundary;100;0.0727253;0.0408938;0.205826
42;calc iter;100;3.86903;3.76012;4.04968
42;calc total;1;387.226;387.226;387.226
42;total;1;438.94;438.94;438.94
43;initialize;1;25.3474;25.3474;25.3474
43;async;100;0.151201;0.0224451;0.326398
43;inner;100;3.64349;3.48791;3.77203
43;wait;100;7.57069e-05;2.853e-05;0.000651673
43;boundary;100;0.0742536;0.0409229;0.204155
43;calc iter;100;3.86902;3.74886;4.0501
43;calc total;1;387.226;387.226;387.226
43;total;1;438.941;438.941;438.941
44;initialize;1;25.346;25.346;25.346
44;async;100;0.156975;0.0229953;0.638397
44;inner;100;3.63124;3.30661;3.7656
44;wait;100;9.86592e-05;4.839e-05;0.000618164
44;boundary;100;0.0805716;0.0464014;0.225233
44;calc iter;100;3.86889;3.42499;4.31155
44;calc total;1;387.226;387.226;387.226
44;total;1;438.94;438.94;438.94
45;initialize;1;25.3472;25.3472;25.3472
45;async;100;0.152508;0.0241682;0.362279
45;inner;100;3.64207;3.49613;3.76653
45;wait;100;8.39559e-05;4.566e-05;0.000403686
45;boundary;100;0.0741354;0.0440019;0.171526
45;calc iter;100;3.8688;3.71485;4.04306
45;calc total;1;387.226;387.226;387.226
45;total;1;438.941;438.941;438.941
46;initialize;1;25.3474;25.3474;25.3474
46;async;100;0.146906;0.0250873;0.341141
46;inner;100;3.64798;3.49516;3.79687
46;wait;100;5.92758e-05;2.5459e-05;0.000831931
46;boundary;100;0.0740511;0.0453322;0.175748
46;calc iter;100;3.869;3.76409;4.06501
46;calc total;1;387.226;387.226;387.226
46;total;1;438.941;438.941;438.941
47;initialize;1;25.347;25.347;25.347
47;async;100;0.145203;0.0203699;0.348537
47;inner;100;3.64841;3.48877;3.7969
47;wait;100;6.19905e-05;2.5969e-05;0.000857081
47;boundary;100;0.0753114;0.0450808;0.174573
47;calc iter;100;3.86899;3.75812;4.06386
47;calc total;1;387.226;387.226;387.226
47;total;1;438.941;438.941;438.941
48;initialize;1;25.3475;25.3475;25.3475
48;async;100;0.3208;0.0826264;0.720509
48;inner;100;3.46602;3.13791;3.69235
48;wait;100;7.6202e-05;4.5119e-05;0.000425936
48;boundary;100;0.07973;0.0535582;0.0993169
48;calc iter;100;3.86663;3.46395;4.21338
48;calc total;1;387.226;387.226;387.226
48;total;1;438.941;438.941;438.941
49;initialize;1;25.3475;25.3475;25.3475
49;async;100;0.284523;0.085726;0.652139
49;inner;100;3.51078;3.20616;3.69621
49;wait;100;6.1686e-05;3.0799e-05;0.000415576
49;boundary;100;0.0714712;0.0517908;0.0999138
49;calc iter;100;3.86684;3.54248;4.17695
49;calc total;1;387.226;387.226;387.226
49;total;1;438.941;438.941;438.941
50;initialize;1;25.1967;25.1967;25.1967
50;async;100;0.238883;0.0248698;0.596969
50;inner;100;3.56473;3.29473;3.74767
50;wait;100;4.90504e-05;2.975e-05;0.000366226
50;boundary;100;0.063561;0.0489624;0.165923
50;calc iter;100;3.86723;3.6382;4.11035
50;calc total;1;387.226;387.226;387.226
50;total;1;438.79;438.79;438.79
51;initialize;1;25.3476;25.3476;25.3476
51;async;100;0.255346;0.0770668;0.573237
51;inner;100;3.54655;3.29591;3.72013
51;wait;100;5.14393e-05;2.789e-05;0.000350176
51;boundary;100;0.0651227;0.0493525;0.144286
51;calc iter;100;3.86707;3.62443;4.05344
51;calc total;1;387.226;387.226;387.226
51;total;1;438.941;438.941;438.941
52;initialize;1;25.1247;25.1247;25.1247
52;async;100;0.31034;0.0327336;0.760045
52;inner;100;3.47936;3.10947;3.69901
52;wait;100;6.78209e-05;3.254e-05;0.000273587
52;boundary;100;0.0760273;0.0532454;0.144125
52;calc iter;100;3.8658;3.29704;4.27735
52;calc total;1;387.226;387.226;387.226
52;total;1;438.718;438.718;438.718
53;initialize;1;25.3474;25.3474;25.3474
53;async;100;0.286946;0.0879607;0.632588
53;inner;100;3.50638;3.22436;3.69369
53;wait;100;6.07877e-05;3.516e-05;0.000384175
53;boundary;100;0.0725037;0.0520231;0.143411
53;calc iter;100;3.86589;3.58177;4.18321
53;calc total;1;387.226;387.226;387.226
53;total;1;438.941;438.941;438.941
54;initialize;1;25.3476;25.3476;25.3476
54;async;100;0.254387;0.070785;0.610526
54;inner;100;3.55062;3.27966;3.71635
54;wait;100;4.63268e-05;2.685e-05;0.000262507
54;boundary;100;0.0621117;0.04912;0.166781
54;calc iter;100;3.86716;3.69973;4.18511
54;calc total;1;387.226;387.226;387.226
54;total;1;438.941;438.941;438.941
55;initialize;1;25.3476;25.3476;25.3476
55;async;100;0.254634;0.0660075;0.638386
55;inner;100;3.5492;3.26012;3.70694
55;wait;100;4.87331e-05;2.7549e-05;0.000397466
55;boundary;100;0.0632731;0.0493752;0.163857
55;calc iter;100;3.86716;3.67264;4.21676
55;calc total;1;387.226;387.226;387.226
55;total;1;438.941;438.941;438.941
56;initialize;1;25.3475;25.3475;25.3475
56;async;100;0.172854;0.0133676;0.397377
56;inner;100;3.61488;3.44215;3.73448
56;wait;100;8.70578e-05;3.9569e-05;0.000259567
56;boundary;100;0.0810885;0.0412189;0.183187
56;calc iter;100;3.86892;3.62533;4.06602
56;calc total;1;387.226;387.226;387.226
56;total;1;438.941;438.941;438.941
57;initialize;1;25.3475;25.3475;25.3475
57;async;100;0.171102;0.0264542;0.310316
57;inner;100;3.62494;3.51599;3.74268
57;wait;100;9.20607e-05;3.958e-05;0.000408025
57;boundary;100;0.0727644;0.0408788;0.184379
57;calc iter;100;3.8689;3.73487;4.00597
57;calc total;1;387.226;387.226;387.226
57;total;1;438.941;438.941;438.941
58;initialize;1;25.3475;25.3475;25.3475
58;async;100;0.166426;0.0191861;0.319939
58;inner;100;3.63467;3.5255;3.77861
58;wait;100;6.25061e-05;2.216e-05;0.000865691
58;boundary;100;0.0678442;0.0411534;0.181805
58;calc iter;100;3.869;3.74233;4.02821
58;calc total;1;387.226;387.226;387.226
58;total;1;438.941;438.941;438.941
59;initialize;1;25.3363;25.3363;25.3363
59;async;100;0.169147;0.0157686;0.317406
59;inner;100;3.63267;3.52611;3.75488
59;wait;100;5.49181e-05;2.428e-05;0.000492034
59;boundary;100;0.067118;0.0406692;0.18572
59;calc iter;100;3.86899;3.76109;4.01996
59;calc total;1;387.226;387.226;387.226
59;total;1;438.929;438.929;438.929
60;initialize;1;25.3464;25.3464;25.3464
60;async;100;0.182916;0.0161843;0.828908
60;inner;100;3.60137;3.13389;3.74219
60;wait;100;8.32198e-05;2.923e-05;0.000292147
60;boundary;100;0.0843543;0.0457103;0.18756
60;calc iter;100;3.86873;3.48147;4.43392
60;calc total;1;387.226;387.226;387.226
60;total;1;438.939;438.939;438.939
61;initialize;1;25.3476;25.3476;25.3476
61;async;100;0.175015;0.0257043;0.472535
61;inner;100;3.6205;3.407;3.7571
61;wait;100;7.74214e-05;2.7969e-05;0.000396646
61;boundary;100;0.073232;0.045382;0.189681
61;calc iter;100;3.86883;3.66801;4.12088
61;calc total;1;387.226;387.226;387.226
61;total;1;438.941;438.941;438.941
62;initialize;1;25.3369;25.3369;25.3369
62;async;100;0.168943;0.0240362;0.369254
62;inner;100;3.63107;3.52031;3.77806
62;wait;100;5.20376e-05;2.501e-05;0.000385405
62;boundary;100;0.0688551;0.0465397;0.187766
62;calc iter;100;3.86892;3.725;4.01658
62;calc total;1;387.226;387.226;387.226
62;total;1;438.93;438.93;438.93
63;initialize;1;25.3364;25.3364;25.3364
63;async;100;0.168196;0.0206269;0.363969
63;inner;100;3.63001;3.52262;3.77132
63;wait;100;5.78673e-05;2.63e-05;0.000388846
63;boundary;100;0.0706553;0.0483742;0.186951
63;calc iter;100;3.86892;3.7195;4.01513
63;calc total;1;387.226;387.226;387.226
63;total;1;438.929;438.929;438.929
64;initialize;1;25.3388;25.3388;25.3388
64;async;100;0.350323;0.0777838;0.667947
64;inner;100;3.4344;3.1797;3.69141
64;wait;100;7.96824e-05;4.444e-05;0.000420906
64;boundary;100;0.0831657;0.0521242;0.132916
64;calc iter;100;3.86797;3.59438;4.26862
64;calc total;1;387.226;387.226;387.226
64;total;1;438.932;438.932;438.932
65;initialize;1;25.3476;25.3476;25.3476
65;async;100;0.316592;0.0917123;0.568906
65;inner;100;3.47728;3.26264;3.69737
65;wait;100;7.04878e-05;3.214e-05;0.000424735
65;boundary;100;0.0742626;0.0499596;0.140827
65;calc iter;100;3.8682;3.72093;4.21413
65;calc total;1;387.226;387.226;387.226
65;total;1;438.941;438.941;438.941
66;initialize;1;25.3388;25.3388;25.3388
66;async;100;0.277851;0.0847102;0.450612
66;inner;100;3.52801;3.3743;3.70706
66;wait;100;4.93441e-05;2.5949e-05;0.000380136
66;boundary;100;0.0627001;0.0508956;0.174252
66;calc iter;100;3.86861;3.74237;4.13297
66;calc total;1;387.226;387.226;387.226
66;total;1;438.932;438.932;438.932
128;initialize;1;25.3416;25.3416;25.3416
128;async;100;0.287954;0.055672;0.501021
128;inner;100;3.49852;3.31901;3.71344
128;wait;100;7.81528e-05;3.895e-05;0.000367426
128;boundary;100;0.0816695;0.0566033;0.16228
128;calc iter;100;3.86822;3.61252;4.11171
128;calc total;1;387.226;387.226;387.226
128;total;1;438.936;438.936;438.936
129;initialize;1;25.3419;25.3419;25.3419
129;async;100;0.326793;0.0801721;0.503667
129;inner;100;3.45718;3.30583;3.68704
129;wait;100;7.79967e-05;4.145e-05;0.000386067
129;boundary;100;0.0837176;0.055436;0.103575
129;calc iter;100;3.86777;3.69294;4.10642
129;calc total;1;387.226;387.226;387.226
129;total;1;438.936;438.936;438.936
130;initialize;1;25.3418;25.3418;25.3418
130;async;100;0.279717;0.0635498;0.455113
130;inner;100;3.52325;3.35974;3.70179
130;wait;100;5.58526e-05;2.769e-05;0.000383906
130;boundary;100;0.065259;0.0502682;0.122496
130;calc iter;100;3.86829;3.67052;4.0682
130;calc total;1;387.226;387.226;387.226
130;total;1;438.936;438.936;438.936
131;initialize;1;25.3419;25.3419;25.3419
131;async;100;0.263217;0.0205387;0.410281
131;inner;100;3.54214;3.38936;3.73654
131;wait;100;5.20648e-05;3.1159e-05;0.000320747
131;boundary;100;0.0632114;0.0494172;0.158364
131;calc iter;100;3.86862;3.65748;4.08146
131;calc total;1;387.226;387.226;387.226
131;total;1;438.936;438.936;438.936
132;initialize;1;25.3426;25.3426;25.3426
132;async;100;0.318206;0.0817757;0.912091
132;inner;100;3.47735;2.97157;3.67747
132;wait;100;6.73257e-05;4.1689e-05;0.000407346
132;boundary;100;0.0726683;0.0511908;0.102295
132;calc iter;100;3.86829;3.33366;4.22708
132;calc total;1;387.226;387.226;387.226
132;total;1;438.936;438.936;438.936
133;initialize;1;25.3425;25.3425;25.3425
133;async;100;0.266789;0.0884604;0.76023
133;inner;100;3.5422;3.12316;3.68703
133;wait;100;5.51108e-05;3.0809e-05;0.000421286
133;boundary;100;0.0599203;0.0506261;0.10619
133;calc iter;100;3.86897;3.53027;4.19628
133;calc total;1;387.226;387.226;387.226
133;total;1;438.936;438.936;438.936
134;initialize;1;25.3425;25.3425;25.3425
134;async;100;0.258538;0.0807477;0.640142
134;inner;100;3.55519;3.2132;3.68809
134;wait;100;4.69125e-05;2.681e-05;0.000412916
134;boundary;100;0.0554866;0.049394;0.121144
134;calc iter;100;3.86926;3.64983;4.14013
134;calc total;1;387.226;387.226;387.226
134;total;1;438.936;438.936;438.936
135;initialize;1;25.3426;25.3426;25.3426
135;async;100;0.257468;0.0811424;0.658094
135;inner;100;3.55134;3.21139;3.68825
135;wait;100;4.93682e-05;3.128e-05;0.000216208
135;boundary;100;0.0604005;0.0499677;0.124597
135;calc iter;100;3.86926;3.63658;4.15783
135;calc total;1;387.226;387.226;387.226
135;total;1;438.936;438.936;438.936
136;initialize;1;25.3417;25.3417;25.3417
136;async;100;0.183841;0.0282395;0.43931
136;inner;100;3.61451;3.39182;3.72927
136;wait;100;8.99877e-05;3.056e-05;0.000305258
136;boundary;100;0.0721278;0.0478034;0.169022
136;calc iter;100;3.87057;3.56309;4.10424
136;calc total;1;387.226;387.226;387.226
136;total;1;438.936;438.936;438.936
137;initialize;1;24.9286;24.9286;24.9286
137;async;100;0.183797;0.0445229;0.349185
137;inner;100;3.62575;3.50493;3.73167
137;wait;100;8.5195e-05;2.6809e-05;0.000552895
137;boundary;100;0.0610466;0.046083;0.172982
137;calc iter;100;3.87068;3.6901;3.98036
137;calc total;1;387.226;387.226;387.226
137;total;1;438.523;438.523;438.523
138;initialize;1;25.3427;25.3427;25.3427
138;async;100;0.185385;0.0400363;0.252853
138;inner;100;3.62606;3.56242;3.73777
138;wait;100;4.96227e-05;2.7319e-05;0.000266017
138;boundary;100;0.0592299;0.0441506;0.168562
138;calc iter;100;3.87072;3.81809;3.98804
138;calc total;1;387.226;387.226;387.226
138;total;1;438.936;438.936;438.936
139;initialize;1;24.9829;24.9829;24.9829
139;async;100;0.176191;0.0447992;0.254859
139;inner;100;3.63126;3.55906;3.73686
139;wait;100;7.49295e-05;3.037e-05;0.000443416
139;boundary;100;0.0631691;0.04655;0.170091
139;calc iter;100;3.87069;3.80752;3.98862
139;calc total;1;387.226;387.226;387.226
139;total;1;438.576;438.576;438.576
140;initialize;1;25.3428;25.3428;25.3428
140;async;100;0.185831;0.0271308;0.461508
140;inner;100;3.61326;3.43125;3.73189
140;wait;100;0.000110139;5.8949e-05;0.000418686
140;boundary;100;0.0711792;0.0513094;0.165341
140;calc iter;100;3.87038;3.5561;4.15408
140;calc total;1;387.226;387.226;387.226
140;total;1;438.936;438.936;438.936
141;initialize;1;25.3384;25.3384;25.3384
141;async;100;0.178634;0.0569356;0.255046
141;inner;100;3.62857;3.57595;3.72942
141;wait;100;8.97088e-05;3.229e-05;0.000375916
141;boundary;100;0.0633647;0.0501943;0.145411
141;calc iter;100;3.87066;3.79009;3.94894
141;calc total;1;387.226;387.226;387.226
141;total;1;438.932;438.932;438.932
142;initialize;1;25.3429;25.3429;25.3429
142;async;100;0.179411;0.02519;0.247414
142;inner;100;3.63183;3.57499;3.74182
142;wait;100;5.22598e-05;2.3729e-05;0.000419536
142;boundary;100;0.0593809;0.0478006;0.170793
142;calc iter;100;3.87068;3.786;4.00382
142;calc total;1;387.226;387.226;387.226
142;total;1;438.936;438.936;438.936
143;initialize;1;25.0599;25.0599;25.0599
143;async;100;0.178859;0.0232217;0.253186
143;inner;100;3.63287;3.56554;3.74049
143;wait;100;6.19891e-05;2.639e-05;0.000391136
143;boundary;100;0.0588117;0.0473748;0.16989
143;calc iter;100;3.8706;3.78801;4.00034
143;calc total;1;387.226;387.226;387.226
143;total;1;438.653;438.653;438.653
144;initialize;1;25.2257;25.2257;25.2257
144;async;100;0.305772;0.082529;0.895346
144;inner;100;3.48242;3.03442;3.69197
144;wait;100;7.13774e-05;4.267e-05;0.000399366
144;boundary;100;0.079854;0.0512761;0.118457
144;calc iter;100;3.86812;3.36549;4.43437
144;calc total;1;387.226;387.226;387.226
144;total;1;438.819;438.819;438.819
145;initialize;1;24.8544;24.8544;24.8544
145;async;100;0.250891;0.0844678;0.481458
145;inner;100;3.5469;3.39115;3.69149
145;wait;100;5.91583e-05;2.9199e-05;0.000313797
145;boundary;100;0.069665;0.0510478;0.121889
145;calc iter;100;3.86752;3.65513;4.04239
145;calc total;1;387.226;387.226;387.226
145;total;1;438.448;438.448;438.448
146;initialize;1;25.3424;25.3424;25.3424
146;async;100;0.228784;0.0739874;0.426725
146;inner;100;3.5823;3.44282;3.70159
146;wait;100;4.67247e-05;2.925e-05;0.000405887
146;boundary;100;0.0581686;0.0486749;0.134964
146;calc iter;100;3.8693;3.70822;4.04908
146;calc total;1;387.226;387.226;387.226
146;total;1;438.936;438.936;438.936
147;initialize;1;24.9043;24.9043;24.9043
147;async;100;0.228486;0.0626044;0.428118
147;inner;100;3.58006;3.43915;3.70342
147;wait;100;5.02472e-05;3.19e-05;0.000289247
147;boundary;100;0.060611;0.0493641;0.136285
147;calc iter;100;3.86922;3.63595;4.04854
147;calc total;1;387.226;387.226;387.226
147;total;1;438.498;438.498;438.498
148;initialize;1;25.3428;25.3428;25.3428
148;async;100;0.33937;0.0747923;0.737818
148;inner;100;3.44521;3.13041;3.69088
148;wait;100;7.51697e-05;4.0619e-05;0.000438286
148;boundary;100;0.0826025;0.0556513;0.108632
148;calc iter;100;3.86726;3.44169;4.21324
148;calc total;1;387.226;387.226;387.226
148;total;1;438.936;438.936;438.936
149;initialize;1;25.3428;25.3428;25.3428
149;async;100;0.286433;0.0516551;0.538549
149;inner;100;3.50716;3.33545;3.69235
149;wait;100;6.05719e-05;3.455e-05;0.000416026
149;boundary;100;0.0741053;0.0510878;0.142255
149;calc iter;100;3.86776;3.54821;4.19021
149;calc total;1;387.226;387.226;387.226
149;total;1;438.936;438.936;438.936
150;initialize;1;25.3384;25.3384;25.3384
150;async;100;0.240137;0.0704902;0.462044
150;inner;100;3.5671;3.4085;3.70438
150;wait;100;4.83584e-05;2.76e-05;0.000375267
150;boundary;100;0.0612576;0.0497447;0.175461
150;calc iter;100;3.86854;3.68756;4.06317
150;calc total;1;387.226;387.226;387.226
150;total;1;438.932;438.932;438.932
151;initialize;1;25.3429;25.3429;25.3429
151;async;100;0.2439;0.0827366;0.457995
151;inner;100;3.56436;3.40757;3.6998
151;wait;100;4.64591e-05;2.7189e-05;0.000372787
151;boundary;100;0.060615;0.0498887;0.128652
151;calc iter;100;3.86892;3.66559;4.06865
151;calc total;1;387.226;387.226;387.226
151;total;1;438.936;438.936;438.936
152;initialize;1;25.2929;25.2929;25.2929
152;async;100;0.175108;0.0367206;0.486865
152;inner;100;3.61717;3.34694;3.73311
152;wait;100;8.78879e-05;3.973e-05;0.000418906
152;boundary;100;0.0782479;0.0547853;0.188059
152;calc iter;100;3.87061;3.50077;4.11995
152;calc total;1;387.226;387.226;387.226
152;total;1;438.886;438.886;438.886
153;initialize;1;25.2654;25.2654;25.2654
153;async;100;0.162293;0.0431761;0.270753
153;inner;100;3.64101;3.57928;3.72865
153;wait;100;8.50697e-05;3.375e-05;0.000526735
153;boundary;100;0.0672108;0.0476812;0.193477
153;calc iter;100;3.8706;3.76457;4.00539
153;calc total;1;387.226;387.226;387.226
153;total;1;438.859;438.859;438.859
154;initialize;1;24.8847;24.8847;24.8847
154;async;100;0.164903;0.0372583;0.290747
154;inner;100;3.64647;3.57749;3.75444
154;wait;100;5.63261e-05;2.838e-05;0.000496706
154;boundary;100;0.0593174;0.046924;0.183369
154;calc iter;100;3.87075;3.75907;4.02143
154;calc total;1;387.226;387.226;387.226
154;total;1;438.478;438.478;438.478
155;initialize;1;25.0166;25.0166;25.0166
155;async;100;0.164983;0.0328348;0.278806
155;inner;100;3.64631;3.57835;3.75446
155;wait;100;4.93975e-05;2.64e-05;0.000398306
155;boundary;100;0.0594244;0.0470555;0.183162
155;calc iter;100;3.87077;3.76086;4.02122
155;calc total;1;387.226;387.226;387.226
155;total;1;438.61;438.61;438.61
156;initialize;1;25.3425;25.3425;25.3425
156;async;100;0.159404;0.0331616;0.347911
156;inner;100;3.63645;3.47775;3.73104
156;wait;100;9.92407e-05;5.62e-05;0.000546375
156;boundary;100;0.0746763;0.051116;0.189396
156;calc iter;100;3.87063;3.67289;4.05184
156;calc total;1;387.226;387.226;387.226
156;total;1;438.936;438.936;438.936
157;initialize;1;25.3428;25.3428;25.3428
157;async;100;0.159834;0.0373947;0.276542
157;inner;100;3.64686;3.58918;3.73693
157;wait;100;8.20311e-05;4.088e-05;0.000556235
157;boundary;100;0.0638018;0.0464566;0.186051
157;calc iter;100;3.87058;3.77454;4.01208
157;calc total;1;387.226;387.226;387.226
157;total;1;438.936;438.936;438.936
158;initialize;1;25.1449;25.1449;25.1449
158;async;100;0.161374;0.0323351;0.285337
158;inner;100;3.64821;3.60298;3.7726
158;wait;100;5.92133e-05;2.199e-05;0.00159027
158;boundary;100;0.061089;0.0440655;0.172144
158;calc iter;100;3.87073;3.77606;4.03753
158;calc total;1;387.226;387.226;387.226
158;total;1;438.739;438.739;438.739
159;initialize;1;25.3424;25.3424;25.3424
159;async;100;0.16191;0.0306319;0.282801
159;inner;100;3.64895;3.60245;3.75025
159;wait;100;5.499e-05;2.5439e-05;0.000555564
159;boundary;100;0.059822;0.0439811;0.183281
159;calc iter;100;3.87074;3.77537;4.0203
159;calc total;1;387.226;387.226;387.226
159;total;1;438.936;438.936;438.936
160;initialize;1;24.9031;24.9031;24.9031
160;async;100;0.313103;0.0637563;1.20315
160;inner;100;3.47444;2.77968;3.70405
160;wait;100;7.73822e-05;3.3069e-05;0.000392466
160;boundary;100;0.0779939;0.0510227;0.108498
160;calc iter;100;3.86561;3.10383;4.6225
160;calc total;1;387.226;387.226;387.226
160;total;1;438.496;438.496;438.496
161;initialize;1;25.3426;25.3426;25.3426
161;async;100;0.268145;0.083324;0.703234
161;inner;100;3.52626;3.16762;3.68713
161;wait;100;6.58987e-05;3.686e-05;0.000395986
161;boundary;100;0.0721064;0.0519327;0.0971856
161;calc iter;100;3.86658;3.44699;4.18932
161;calc total;1;387.226;387.226;387.226
161;total;1;438.936;438.936;438.936
162;initialize;1;25.3423;25.3423;25.3423
162;async;100;0.239533;0.0396796;0.471226
162;inner;100;3.56371;3.32494;3.72005
162;wait;100;5.67142e-05;3.221e-05;0.000401856
162;boundary;100;0.0635391;0.0506303;0.130951
162;calc iter;100;3.86685;3.65459;4.06272
162;calc total;1;387.226;387.226;387.226
162;total;1;438.936;438.936;438.936
163;initialize;1;25.3427;25.3427;25.3427
163;async;100;0.2423;0.0375338;0.532426
163;inner;100;3.56077;3.31485;3.71009
163;wait;100;5.28938e-05;2.857e-05;0.000414946
163;boundary;100;0.0637109;0.0492212;0.116456
163;calc iter;100;3.86684;3.64447;4.10763
163;calc total;1;387.226;387.226;387.226
163;total;1;438.936;438.936;438.936
164;initialize;1;25.0337;25.0337;25.0337
164;async;100;0.312299;0.0525901;0.900355
164;inner;100;3.47655;3.00638;3.70309
164;wait;100;7.3869e-05;4.3269e-05;0.000291768
164;boundary;100;0.0783863;0.05274;0.106441
164;calc iter;100;3.86731;3.21206;4.44851
164;calc total;1;387.226;387.226;387.226
164;total;1;438.627;438.627;438.627
165;initialize;1;25.3423;25.3423;25.3423
165;async;100;0.263144;0.0893028;0.569461
165;inner;100;3.53548;3.26409;3.70269
165;wait;100;7.27799e-05;3.3809e-05;0.000400737
165;boundary;100;0.0686421;0.0526348;0.115357
165;calc iter;100;3.86734;3.62301;4.06458
165;calc total;1;387.226;387.226;387.226
165;total;1;438.936;438.936;438.936
166;initialize;1;25.1449;25.1449;25.1449
166;async;100;0.239035;0.0907768;0.447031
166;inner;100;3.56716;3.34535;3.71663
166;wait;100;4.89767e-05;2.8129e-05;0.000402936
166;boundary;100;0.0612066;0.0504135;0.122278
166;calc iter;100;3.86745;3.63395;3.98291
166;calc total;1;387.226;387.226;387.226
166;total;1;438.738;438.738;438.738
167;initialize;1;25.118;25.118;25.118
167;async;100;0.241488;0.0786742;0.471887
167;inner;100;3.56428;3.34869;3.7158
167;wait;100;6.26361e-05;3.102e-05;0.000285657
167;boundary;100;0.0616263;0.0503538;0.146896
167;calc iter;100;3.86746;3.64633;4.0039
167;calc total;1;387.226;387.226;387.226
167;total;1;438.711;438.711;438.711
168;initialize;1;25.1446;25.1446;25.1446
168;async;100;0.194185;0.0198517;0.779985
168;inner;100;3.5906;3.16565;3.74621
168;wait;100;9.28278e-05;3.0699e-05;0.000391746
168;boundary;100;0.0839945;0.0448314;0.161136
168;calc iter;100;3.86888;3.271;4.42891
168;calc total;1;387.226;387.226;387.226
168;total;1;438.739;438.739;438.739
169;initialize;1;24.8805;24.8805;24.8805
169;async;100;0.172743;0.0203042;0.526692
169;inner;100;3.626;3.34834;3.79828
169;wait;100;0.000108573;4.101e-05;0.000585274
169;boundary;100;0.070091;0.0411992;0.145303
169;calc iter;100;3.86895;3.47099;4.17869
169;calc total;1;387.226;387.226;387.226
169;total;1;438.474;438.474;438.474
170;initialize;1;25.342;25.342;25.342
170;async;100;0.174443;0.0295601;0.305592
170;inner;100;3.62751;3.47083;3.76791
170;wait;100;5.7153e-05;2.614e-05;0.000740533
170;boundary;100;0.0670003;0.0411967;0.150623
170;calc iter;100;3.86901;3.6952;4.01163
170;calc total;1;387.226;387.226;387.226
170;total;1;438.936;438.936;438.936
171;initialize;1;24.8472;24.8472;24.8472
171;async;100;0.175249;0.0297052;0.305589
171;inner;100;3.62796;3.4713;3.76161
171;wait;100;6.81238e-05;2.7949e-05;0.000673223
171;boundary;100;0.0657246;0.0411392;0.16282
171;calc iter;100;3.869;3.70568;4.01658
171;calc total;1;387.226;387.226;387.226
171;total;1;438.441;438.441;438.441
172;initialize;1;25.2586;25.2586;25.2586
172;async;100;0.177298;0.0209532;0.681885
172;inner;100;3.61844;3.28083;3.73967
172;wait;100;0.000111255;5.7269e-05;0.000546615
172;boundary;100;0.0730065;0.0516415;0.165133
172;calc iter;100;3.86886;3.38459;4.33186
172;calc total;1;387.226;387.226;387.226
172;total;1;438.853;438.853;438.853
173;initialize;1;24.9042;24.9042;24.9042
173;async;100;0.169226;0.028464;0.317753
173;inner;100;3.63019;3.53311;3.74445
173;wait;100;8.69817e-05;3.4969e-05;0.000417276
173;boundary;100;0.0693204;0.0514955;0.165902
173;calc iter;100;3.86882;3.75798;3.99976
173;calc total;1;387.226;387.226;387.226
173;total;1;438.498;438.498;438.498
174;initialize;1;25.0915;25.0915;25.0915
174;async;100;0.165414;0.022035;0.287292
174;inner;100;3.63396;3.53589;3.75916
174;wait;100;5.05406e-05;2.6289e-05;0.000411556
174;boundary;100;0.0695353;0.0518678;0.1633
174;calc iter;100;3.86897;3.78625;4.00632
174;calc total;1;387.226;387.226;387.226
174;total;1;438.685;438.685;438.685
175;initialize;1;25.342;25.342;25.342
175;async;100;0.165537;0.0273201;0.293293
175;inner;100;3.63583;3.53892;3.75863
175;wait;100;5.08617e-05;2.349e-05;0.000258418
175;boundary;100;0.0675767;0.0508947;0.159912
175;calc iter;100;3.869;3.77418;4.00302
175;calc total;1;387.226;387.226;387.226
175;total;1;438.936;438.936;438.936
176;initialize;1;24.9843;24.9843;24.9843
176;async;100;0.334129;0.0174997;0.723581
176;inner;100;3.45154;3.12982;3.68987
176;wait;100;7.3281e-05;4.0559e-05;0.000402337
176;boundary;100;0.0807506;0.0531232;0.134226
176;calc iter;100;3.86649;3.31128;4.3303
176;calc total;1;387.226;387.226;387.226
176;total;1;438.578;438.578;438.578
177;initialize;1;25.0145;25.0145;25.0145
177;async;100;0.293587;0.0424763;0.58116
177;inner;100;3.50075;3.2522;3.68723
177;wait;100;6.65496e-05;3.574e-05;0.000396306
177;boundary;100;0.0727736;0.0513417;0.131769
177;calc iter;100;3.86718;3.64656;4.08685
177;calc total;1;387.226;387.226;387.226
177;total;1;438.608;438.608;438.608
178;initialize;1;25.3049;25.3049;25.3049
178;async;100;0.269422;0.0792816;0.466808
178;inner;100;3.53608;3.34184;3.70189
178;wait;100;5.17985e-05;2.944e-05;0.000234877
178;boundary;100;0.0617914;0.0503809;0.155792
178;calc iter;100;3.86735;3.68588;4.0031
178;calc total;1;387.226;387.226;387.226
178;total;1;438.898;438.898;438.898
179;initialize;1;25.1695;25.1695;25.1695
179;async;100;0.269307;0.0848285;0.458749
179;inner;100;3.53423;3.34529;3.70165
179;wait;100;5.29448e-05;2.762e-05;0.000404166
179;boundary;100;0.0637698;0.049504;0.170479
179;calc iter;100;3.86736;3.6614;4.02826
179;calc total;1;387.226;387.226;387.226
179;total;1;438.763;438.763;438.763
180;initialize;1;25.0943;25.0943;25.0943
180;async;100;0.329973;0.0547475;1.0626
180;inner;100;3.45951;2.88673;3.6905
180;wait;100;7.07567e-05;3.465e-05;0.000235697
180;boundary;100;0.0767503;0.0510961;0.134753
180;calc iter;100;3.86631;3.06922;4.36838
180;calc total;1;387.226;387.226;387.226
180;total;1;438.687;438.687;438.687
181;initialize;1;25.3427;25.3427;25.3427
181;async;100;0.304015;0.0936919;0.571252
181;inner;100;3.49257;3.27065;3.69044
181;wait;100;6.32587e-05;3e-05;0.000386096
181;boundary;100;0.0698019;0.0509473;0.132878
181;calc iter;100;3.86645;3.57749;4.15845
181;calc total;1;387.226;387.226;387.226
181;total;1;438.936;438.936;438.936
182;initialize;1;25.0147;25.0147;25.0147
182;async;100;0.270931;0.0933484;0.495027
182;inner;100;3.53687;3.33968;3.70165
182;wait;100;4.84387e-05;2.861e-05;0.000421546
182;boundary;100;0.0594191;0.0495907;0.162873
182;calc iter;100;3.86727;3.63787;4.05302
182;calc total;1;387.226;387.226;387.226
182;total;1;438.608;438.608;438.608
183;initialize;1;25.2253;25.2253;25.2253
183;async;100;0.271329;0.0738818;0.522082
183;inner;100;3.53577;3.33387;3.70198
183;wait;100;4.93808e-05;2.968e-05;0.000271328
183;boundary;100;0.0600995;0.0494127;0.163457
183;calc iter;100;3.86725;3.64647;4.10843
183;calc total;1;387.226;387.226;387.226
183;total;1;438.819;438.819;438.819
184;initialize;1;25.3065;25.3065;25.3065
184;async;100;0.200887;0.0407673;0.45625
184;inner;100;3.59569;3.42769;3.7359
184;wait;100;9.42157e-05;3.1329e-05;0.000529375
184;boundary;100;0.0720972;0.0461293;0.192574
184;calc iter;100;3.86877;3.55891;4.1429
184;calc total;1;387.226;387.226;387.226
184;total;1;438.9;438.9;438.9
185;initialize;1;25.1914;25.1914;25.1914
185;async;100;0.196531;0.0297141;0.319041
185;inner;100;3.60314;3.50626;3.73651
185;wait;100;8.07324e-05;3.086e-05;0.000340577
185;boundary;100;0.0690706;0.0411204;0.190492
185;calc iter;100;3.86883;3.7486;4.02146
185;calc total;1;387.226;387.226;387.226
185;total;1;438.785;438.785;438.785
186;initialize;1;24.983;24.983;24.983
186;async;100;0.197749;0.0360422;0.328208
186;inner;100;3.6111;3.53008;3.76597
186;wait;100;5.52788e-05;2.261e-05;0.000672704
186;boundary;100;0.0599768;0.0406878;0.177427
186;calc iter;100;3.86889;3.7353;4.03847
186;calc total;1;387.226;387.226;387.226
186;total;1;438.577;438.577;438.577
187;initialize;1;25.3316;25.3316;25.3316
187;async;100;0.197356;0.0387733;0.351353
187;inner;100;3.61074;3.48099;3.76247
187;wait;100;5.59918e-05;2.628e-05;0.000811392
187;boundary;100;0.0607349;0.0406938;0.178574
187;calc iter;100;3.86889;3.61065;4.04776
187;calc total;1;387.226;387.226;387.226
187;total;1;438.925;438.925;438.925
188;initialize;1;25.0913;25.0913;25.0913
188;async;100;0.204757;0.0336042;0.751097
188;inner;100;3.58986;3.20937;3.73561
188;wait;100;9.6319e-05;3.239e-05;0.000443995
188;boundary;100;0.0739051;0.0431701;0.191749
188;calc iter;100;3.86862;3.33154;4.41796
188;calc total;1;387.226;387.226;387.226
188;total;1;438.685;438.685;438.685
189;initialize;1;25.2281;25.2281;25.2281
189;async;100;0.198218;0.0541155;0.350211
189;inner;100;3.60264;3.39858;3.73647
189;wait;100;8.60619e-05;3.582e-05;0.000519825
189;boundary;100;0.0678011;0.0424526;0.194541
189;calc iter;100;3.86875;3.6866;4.0192
189;calc total;1;387.226;387.226;387.226
189;total;1;438.821;438.821;438.821
190;initialize;1;25.257;25.257;25.257
190;async;100;0.196413;0.0588186;0.337224
190;inner;100;3.61012;3.51729;3.75244
190;wait;100;4.8636e-05;2.536e-05;0.000421456
190;boundary;100;0.0622393;0.0429693;0.201354
190;calc iter;100;3.86882;3.75052;4.03742
190;calc total;1;387.226;387.226;387.226
190;total;1;438.85;438.85;438.85
191;initialize;1;25.091;25.091;25.091
191;async;100;0.196924;0.0580235;0.343876
191;inner;100;3.61149;3.52073;3.75914
191;wait;100;6.4858e-05;2.72e-05;0.000777793
191;boundary;100;0.0603385;0.0467509;0.180542
191;calc iter;100;3.86882;3.75418;4.04178
191;calc total;1;387.226;387.226;387.226
191;total;1;438.684;438.684;438.684
192;initialize;1;25.3427;25.3427;25.3427
192;async;100;0.334654;0.034599;0.71805
192;inner;100;3.45303;3.11978;3.69599
192;wait;100;7.28319e-05;3.247e-05;0.000307867
192;boundary;100;0.0785833;0.0531799;0.119408
192;calc iter;100;3.86634;3.38005;4.17463
192;calc total;1;387.226;387.226;387.226
192;total;1;438.936;438.936;438.936
193;initialize;1;25.1183;25.1183;25.1183
193;async;100;0.264464;0.0940604;0.586126
193;inner;100;3.5358;3.306;3.69495
193;wait;100;5.94118e-05;3.0659e-05;0.000411696
193;boundary;100;0.0664452;0.0513511;0.119066
193;calc iter;100;3.86677;3.54793;4.1129
193;calc total;1;387.226;387.226;387.226
193;total;1;438.712;438.712;438.712
194;initialize;1;25.193;25.193;25.193
194;async;100;0.24583;0.0937049;0.434449
194;inner;100;3.56296;3.43731;3.70488
194;wait;100;4.45194e-05;2.726e-05;0.000410676
194;boundary;100;0.0580418;0.049905;0.158274
194;calc iter;100;3.86689;3.68326;4.005
194;calc total;1;387.226;387.226;387.226
194;total;1;438.786;438.786;438.786
195;initialize;1;24.8535;24.8535;24.8535
195;async;100;0.247185;0.0835717;0.439134
195;inner;100;3.56145;3.40258;3.70675
195;wait;100;5.09026e-05;3.03e-05;0.000294797
195;boundary;100;0.0581507;0.0496398;0.148206
195;calc iter;100;3.86684;3.64463;4.10763
195;calc total;1;387.226;387.226;387.226
195;total;1;438.447;438.447;438.447
196;initialize;1;24.9036;24.9036;24.9036
196;async;100;0.401809;0.0930259;0.883702
196;inner;100;3.37912;3.05638;3.69217
196;wait;100;6.55632e-05;3.674e-05;0.000400086
196;boundary;100;0.0821787;0.0544714;0.116801
196;calc iter;100;3.86317;3.42837;4.33172
196;calc total;1;387.226;387.226;387.226
196;total;1;438.497;438.497;438.497
197;initialize;1;25.0342;25.0342;25.0342
197;async;100;0.314911;0.0935829;0.643858
197;inner;100;3.47008;3.23609;3.69186
197;wait;100;5.50622e-05;3.291e-05;0.000299867
197;boundary;100;0.0789268;0.0602371;0.11448
197;calc iter;100;3.86398;3.49791;4.25264
197;calc total;1;387.226;387.226;387.226
197;total;1;438.627;438.627;438.627
198;initialize;1;25.3297;25.3297;25.3297
198;async;100;0.272969;0.0930162;0.533278
198;inner;100;3.53224;3.33606;3.70335
198;wait;100;4.62814e-05;2.8129e-05;0.000422606
198;boundary;100;0.0596165;0.0491796;0.143805
198;calc iter;100;3.86488;3.68152;4.19376
198;calc total;1;387.226;387.226;387.226
198;total;1;438.923;438.923;438.923
199;initialize;1;25.0341;25.0341;25.0341
199;async;100;0.27488;0.0934276;0.599089
199;inner;100;3.52595;3.31068;3.70436
199;wait;100;4.81375e-05;3.0079e-05;0.000292528
199;boundary;100;0.0637623;0.0499888;0.132466
199;calc iter;100;3.86464;3.55833;4.24165
199;calc total;1;387.226;387.226;387.226
199;total;1;438.627;438.627;438.627
200;initialize;1;25.0651;25.0651;25.0651
200;async;100;0.182459;0.0228976;0.474767
200;inner;100;3.60225;3.36126;3.74114
200;wait;100;8.50315e-05;5.184e-05;0.000434346
200;boundary;100;0.0836087;0.0509262;0.183182
200;calc iter;100;3.86841;3.62888;4.16839
200;calc total;1;387.226;387.226;387.226
200;total;1;438.659;438.659;438.659
201;initialize;1;24.8574;24.8574;24.8574
201;async;100;0.174522;0.0408013;0.26507
201;inner;100;3.62835;3.54784;3.73747
201;wait;100;8.87688e-05;3.7179e-05;0.000529805
201;boundary;100;0.0653602;0.0514599;0.184427
201;calc iter;100;3.86832;3.79961;4.01625
201;calc total;1;387.226;387.226;387.226
201;total;1;438.451;438.451;438.451
202;initialize;1;25.3054;25.3054;25.3054
202;async;100;0.178034;0.0337439;0.269939
202;inner;100;3.63357;3.54803;3.76385
202;wait;100;5.10792e-05;2.448e-05;0.000535395
202;boundary;100;0.0568949;0.0483372;0.175763
202;calc iter;100;3.86855;3.72245;4.03439
202;calc total;1;387.226;387.226;387.226
202;total;1;438.899;438.899;438.899
203;initialize;1;25.1934;25.1934;25.1934
203;async;100;0.172509;0.0462728;0.256235
203;inner;100;3.63903;3.55553;3.75867
203;wait;100;6.8435e-05;2.6e-05;0.000577914
203;boundary;100;0.0568675;0.0475615;0.17772
203;calc iter;100;3.86848;3.74384;4.03134
203;calc total;1;387.226;387.226;387.226
203;total;1;438.787;438.787;438.787
204;initialize;1;24.9375;24.9375;24.9375
204;async;100;0.17219;0.0338107;0.385185
204;inner;100;3.62202;3.45595;3.73838
204;wait;100;9.80867e-05;3.3579e-05;0.000387766
204;boundary;100;0.0740297;0.0491982;0.183542
204;calc iter;100;3.86834;3.62892;4.09424
204;calc total;1;387.226;387.226;387.226
204;total;1;438.531;438.531;438.531
205;initialize;1;25.3427;25.3427;25.3427
205;async;100;0.172526;0.0361584;0.258787
205;inner;100;3.63628;3.58614;3.73528
205;wait;100;7.88067e-05;2.535e-05;0.000553924
205;boundary;100;0.0595635;0.0480432;0.186625
205;calc iter;100;3.86845;3.74148;4.01705
205;calc total;1;387.226;387.226;387.226
205;total;1;438.936;438.936;438.936
206;initialize;1;25.3429;25.3429;25.3429
206;async;100;0.17867;0.0275269;0.273876
206;inner;100;3.63411;3.58001;3.75965
206;wait;100;4.71278e-05;2.88e-05;0.000347257
206;boundary;100;0.0557457;0.0447335;0.176873
206;calc iter;100;3.86858;3.73731;4.03141
206;calc total;1;387.226;387.226;387.226
206;total;1;438.936;438.936;438.936
207;initialize;1;24.9551;24.9551;24.9551
207;async;100;0.170599;0.0292964;0.273749
207;inner;100;3.64093;3.59199;3.75849
207;wait;100;5.68771e-05;2.9289e-05;0.000569504
207;boundary;100;0.0569292;0.0460024;0.176489
207;calc iter;100;3.86852;3.76091;4.03034
207;calc total;1;387.226;387.226;387.226
207;total;1;438.549;438.549;438.549
208;initialize;1;25.3427;25.3427;25.3427
208;async;100;0.36974;0.0216495;0.70478
208;inner;100;3.41006;3.13974;3.69457
208;wait;100;8.35292e-05;4.3379e-05;0.000386927
208;boundary;100;0.0860371;0.0599244;0.188813
208;calc iter;100;3.86592;3.46287;4.26578
208;calc total;1;387.226;387.226;387.226
208;total;1;438.936;438.936;438.936
209;initialize;1;24.9562;24.9562;24.9562
209;async;100;0.313508;0.0701282;0.659974
209;inner;100;3.4779;3.30081;3.70031
209;wait;100;6.69326e-05;3.5269e-05;0.000408416
209;boundary;100;0.0745001;0.0541173;0.19022
209;calc iter;100;3.86598;3.5792;4.22248
209;calc total;1;387.226;387.226;387.226
209;total;1;438.549;438.549;438.549
210;initialize;1;25.0343;25.0343;25.0343
210;async;100;0.277581;0.0804907;0.534052
210;inner;100;3.52368;3.39075;3.70384
210;wait;100;4.89441e-05;2.837e-05;0.000350527
210;boundary;100;0.0651103;0.0506824;0.190348
210;calc iter;100;3.86642;3.66483;4.14496
210;calc total;1;387.226;387.226;387.226
210;total;1;438.628;438.628;438.628
211;initialize;1;25.2264;25.2264;25.2264
211;async;100;0.28528;0.0711602;0.546745
211;inner;100;3.51418;3.3746;3.70399
211;wait;100;5.66362e-05;3.283e-05;0.000397526
211;boundary;100;0.0669223;0.0509236;0.191569
211;calc iter;100;3.86644;3.6224;4.12968
211;calc total;1;387.226;387.226;387.226
211;total;1;438.82;438.82;438.82
212;initialize;1;25.2274;25.2274;25.2274
212;async;100;0.299401;0.0252266;0.699097
212;inner;100;3.49329;3.17497;3.69741
212;wait;100;7.15276e-05;3.8519e-05;0.000448336
212;boundary;100;0.0732203;0.0538143;0.191013
212;calc iter;100;3.86599;3.40057;4.27992
212;calc total;1;387.226;387.226;387.226
212;total;1;438.821;438.821;438.821
213;initialize;1;25.1985;25.1985;25.1985
213;async;100;0.269884;0.0615575;0.663745
213;inner;100;3.53201;3.21887;3.69487
213;wait;100;6.28881e-05;3.402e-05;0.000313277
213;boundary;100;0.0652635;0.0510369;0.189738
213;calc iter;100;3.86723;3.45985;4.285
213;calc total;1;387.226;387.226;387.226
213;total;1;438.792;438.792;438.792
214;initialize;1;25.3424;25.3424;25.3424
214;async;100;0.254934;0.0320094;0.604866
214;inner;100;3.55641;3.32276;3.70699
214;wait;100;4.19359e-05;2.574e-05;0.000293337
214;boundary;100;0.0560553;0.0493495;0.197934
214;calc iter;100;3.86744;3.65838;4.2135
214;calc total;1;387.226;387.226;387.226
214;total;1;438.936;438.936;438.936
215;initialize;1;25.0955;25.0955;25.0955
215;async;100;0.254216;0.0196399;0.501271
215;inner;100;3.5567;3.38515;3.70618
215;wait;100;4.62944e-05;2.834e-05;0.000397096
215;boundary;100;0.0563977;0.04949;0.195808
215;calc iter;100;3.86736;3.62581;4.12884
215;calc total;1;387.226;387.226;387.226
215;total;1;438.689;438.689;438.689
216;initialize;1;25.0127;25.0127;25.0127
216;async;100;0.17622;0.0433667;0.340725
216;inner;100;3.62188;3.52204;3.72585
216;wait;100;0.00011037;4.318e-05;0.000409596
216;boundary;100;0.0706685;0.0488234;0.220678
216;calc iter;100;3.86889;3.65092;4.05732
216;calc total;1;387.226;387.226;387.226
216;total;1;438.606;438.606;438.606
217;initialize;1;24.9849;24.9849;24.9849
217;async;100;0.175264;0.0393288;0.26214
217;inner;100;3.63099;3.59194;3.73825
217;wait;100;8.07643e-05;3.82e-05;0.000404146
217;boundary;100;0.0626273;0.0474224;0.182877
217;calc iter;100;3.86896;3.77741;3.98085
217;calc total;1;387.226;387.226;387.226
217;total;1;438.579;438.579;438.579
218;initialize;1;25.3419;25.3419;25.3419
218;async;100;0.176941;0.0351178;0.281437
218;inner;100;3.63252;3.58823;3.75265
218;wait;100;5.19621e-05;2.576e-05;0.000409656
218;boundary;100;0.059551;0.0464425;0.236878
218;calc iter;100;3.86907;3.76504;4.04884
218;calc total;1;387.226;387.226;387.226
218;total;1;438.936;438.936;438.936
219;initialize;1;25.3425;25.3425;25.3425
219;async;100;0.175922;0.0371891;0.271123
219;inner;100;3.63373;3.58997;3.75155
219;wait;100;6.02674e-05;2.671e-05;0.000353887
219;boundary;100;0.0593533;0.0459233;0.236521
219;calc iter;100;3.86907;3.7276;4.05178
219;calc total;1;387.226;387.226;387.226
219;total;1;438.936;438.936;438.936
220;initialize;1;25.1703;25.1703;25.1703
220;async;100;0.180494;0.02731;0.353608
220;inner;100;3.60724;3.4425;3.74587
220;wait;100;0.000118177;4.735e-05;0.00101117
220;boundary;100;0.0808859;0.0514166;0.214273
220;calc iter;100;3.86875;3.61255;4.05233
220;calc total;1;387.226;387.226;387.226
220;total;1;438.764;438.764;438.764
221;initialize;1;24.9353;24.9353;24.9353
221;async;100;0.179725;0.0308223;0.681497
221;inner;100;3.62409;3.24485;3.7491
221;wait;100;8.56738e-05;3.943e-05;0.000629845
221;boundary;100;0.0650294;0.0494591;0.215916
221;calc iter;100;3.86894;3.36514;4.35124
221;calc total;1;387.226;387.226;387.226
221;total;1;438.529;438.529;438.529
222;initialize;1;25.3427;25.3427;25.3427
222;async;100;0.178301;0.0339982;0.298484
222;inner;100;3.63093;3.52606;3.7711
222;wait;100;6.44484e-05;2.853e-05;0.0010762
222;boundary;100;0.0597102;0.0481126;0.196015
222;calc iter;100;3.869;3.75326;4.05737
222;calc total;1;387.226;387.226;387.226
222;total;1;438.936;438.936;438.936
223;initialize;1;25.1707;25.1707;25.1707
223;async;100;0.173995;0.0303418;0.295543
223;inner;100;3.634;3.52736;3.79697
223;wait;100;7.54638e-05;2.708e-05;0.00109649
223;boundary;100;0.0608897;0.0503428;0.179279
223;calc iter;100;3.86897;3.7408;4.06808
223;calc total;1;387.226;387.226;387.226
223;total;1;438.764;438.764;438.764
224;initialize;1;25.3427;25.3427;25.3427
224;async;100;0.159238;0.0267852;0.410501
224;inner;100;3.62743;3.42792;3.71222
224;wait;100;7.34189e-05;3.322e-05;0.000320937
224;boundary;100;0.0823368;0.0634755;0.12602
224;calc iter;100;3.86909;3.59945;4.04198
224;calc total;1;387.226;387.226;387.226
224;total;1;438.936;438.936;438.936
225;initialize;1;24.9349;24.9349;24.9349
225;async;100;0.12872;0.0484839;0.276384
225;inner;100;3.66735;3.53715;3.71479
225;wait;100;6.67288e-05;3.502e-05;0.000408356
225;boundary;100;0.0737396;0.0527803;0.13861
225;calc iter;100;3.86988;3.74359;3.99435
225;calc total;1;387.226;387.226;387.226
225;total;1;438.528;438.528;438.528
226;initialize;1;25.3424;25.3424;25.3424
226;async;100;0.109956;0.0243027;0.198613
226;inner;100;3.68231;3.6074;3.73669
226;wait;100;5.2697e-05;2.86e-05;0.000400187
226;boundary;100;0.0776797;0.058657;0.186808
226;calc iter;100;3.87;3.78407;3.98858
226;calc total;1;387.226;387.226;387.226
226;total;1;438.936;438.936;438.936
227;initialize;1;25.3426;25.3426;25.3426
227;async;100;0.115073;0.0398158;0.206627
227;inner;100;3.68156;3.58812;3.72012
227;wait;100;5.93813e-05;3.353e-05;0.000428006
227;boundary;100;0.0732123;0.0538399;0.182395
227;calc iter;100;3.8699;3.75615;3.98019
227;calc total;1;387.226;387.226;387.226
227;total;1;438.936;438.936;438.936
228;initialize;1;24.8593;24.8593;24.8593
228;async;100;0.17222;0.0433641;0.349885
228;inner;100;3.61025;3.48397;3.69601
228;wait;100;7.04153e-05;4.404e-05;0.000418416
228;boundary;100;0.0865424;0.0555414;0.124132
228;calc iter;100;3.86908;3.68435;4.04393
228;calc total;1;387.226;387.226;387.226
228;total;1;438.453;438.453;438.453
229;initialize;1;25.1201;25.1201;25.1201
229;async;100;0.145368;0.0664872;0.260435
229;inner;100;3.64818;3.55793;3.71017
229;wait;100;6.33156e-05;3.936e-05;0.000287397
229;boundary;100;0.0754029;0.0561306;0.130781
229;calc iter;100;3.86902;3.73557;3.99399
229;calc total;1;387.226;387.226;387.226
229;total;1;438.713;438.713;438.713
230;initialize;1;24.8832;24.8832;24.8832
230;async;100;0.122183;0.0765105;0.208515
230;inner;100;3.67865;3.60542;3.72246
230;wait;100;5.10424e-05;3.049e-05;0.000427826
230;boundary;100;0.0689525;0.052239;0.130047
230;calc iter;100;3.86984;3.78913;3.97255
230;calc total;1;387.226;387.226;387.226
230;total;1;438.476;438.476;438.476
231;initialize;1;24.9359;24.9359;24.9359
231;async;100;0.123043;0.0656013;0.224185
231;inner;100;3.67638;3.59888;3.723
231;wait;100;5.67088e-05;2.921e-05;0.000250288
231;boundary;100;0.0703136;0.054611;0.130626
231;calc iter;100;3.8698;3.76059;3.98122
231;calc total;1;387.226;387.226;387.226
231;total;1;438.529;438.529;438.529
232;initialize;1;25.3021;25.3021;25.3021
232;async;100;0.0661384;0.0185666;0.152167
232;inner;100;3.70812;3.66955;3.76285
232;wait;100;7.08387e-05;4.3159e-05;0.000374067
232;boundary;100;0.0956426;0.0587591;0.192246
232;calc iter;100;3.86997;3.78057;4.02849
232;calc total;1;387.226;387.226;387.226
232;total;1;438.895;438.895;438.895
233;initialize;1;25.1715;25.1715;25.1715
233;async;100;0.0513721;0.025146;0.089775
233;inner;100;3.71839;3.69287;3.74743
233;wait;100;7.75669e-05;4.617e-05;0.000561605
233;boundary;100;0.100297;0.0671148;0.194439
233;calc iter;100;3.87014;3.80965;4.02762
233;calc total;1;387.226;387.226;387.226
233;total;1;438.765;438.765;438.765
234;initialize;1;25.0648;25.0648;25.0648
234;async;100;0.0417034;0.0272749;0.0911614
234;inner;100;3.7338;3.70561;3.78216
234;wait;100;7.22548e-05;3.698e-05;0.000774433
234;boundary;100;0.0947339;0.0487821;0.164058
234;calc iter;100;3.87031;3.81786;4.03816
234;calc total;1;387.226;387.226;387.226
234;total;1;438.658;438.658;438.658
235;initialize;1;25.2665;25.2665;25.2665
235;async;100;0.0407984;0.023856;0.0898778
235;inner;100;3.73357;3.70941;3.77484
235;wait;100;9.33602e-05;4.208e-05;0.00171659
235;boundary;100;0.0957682;0.0615733;0.179938
235;calc iter;100;3.87024;3.82954;4.04638
235;calc total;1;387.226;387.226;387.226
235;total;1;438.86;438.86;438.86
236;initialize;1;25.3419;25.3419;25.3419
236;async;100;0.0403175;0.0212117;0.119122
236;inner;100;3.72457;3.6472;3.76217
236;wait;100;7.01338e-05;4.367e-05;0.000289278
236;boundary;100;0.105171;0.058337;0.20564
236;calc iter;100;3.87013;3.77526;4.02045
236;calc total;1;387.226;387.226;387.226
236;total;1;438.936;438.936;438.936
237;initialize;1;25.1457;25.1457;25.1457
237;async;100;0.0432053;0.027457;0.0845828
237;inner;100;3.73231;3.71069;3.76912
237;wait;100;6.62523e-05;3.604e-05;0.000426606
237;boundary;100;0.094709;0.0506795;0.205693
237;calc iter;100;3.87029;3.81071;4.0186
237;calc total;1;387.226;387.226;387.226
237;total;1;438.74;438.74;438.74
238;initialize;1;25.3427;25.3427;25.3427
238;async;100;0.031695;0.0257345;0.0852121
238;inner;100;3.74259;3.71652;3.7842
238;wait;100;6.64639e-05;3.265e-05;0.000603394
238;boundary;100;0.096003;0.0475299;0.191296
238;calc iter;100;3.87035;3.81942;4.02994
238;calc total;1;387.226;387.226;387.226
238;total;1;438.936;438.936;438.936
239;initialize;1;24.9556;24.9556;24.9556
239;async;100;0.0313411;0.0234026;0.0852108
239;inner;100;3.74487;3.71991;3.78719
239;wait;100;7.2907e-05;3.654e-05;0.000412037
239;boundary;100;0.0940013;0.0509692;0.190863
239;calc iter;100;3.87029;3.82798;4.03053
239;calc total;1;387.226;387.226;387.226
239;total;1;438.549;438.549;438.549
240;initialize;1;25.1206;25.1206;25.1206
240;async;100;0.162833;0.0443597;0.303941
240;inner;100;3.62543;3.5155;3.73108
240;wait;100;7.00078e-05;3.9459e-05;0.000398216
240;boundary;100;0.0804646;0.0622422;0.104674
240;calc iter;100;3.86881;3.67914;4.03692
240;calc total;1;387.226;387.226;387.226
240;total;1;438.714;438.714;438.714
241;initialize;1;25.0628;25.0628;25.0628
241;async;100;0.141167;0.0533726;0.263513
241;inner;100;3.64725;3.58238;3.73128
241;wait;100;6.48419e-05;3.6679e-05;0.000393976
241;boundary;100;0.0803727;0.06569;0.125443
241;calc iter;100;3.86886;3.74738;4.06776
241;calc total;1;387.226;387.226;387.226
241;total;1;438.656;438.656;438.656
242;initialize;1;25.3424;25.3424;25.3424
242;async;100;0.12331;0.0239869;0.210164
242;inner;100;3.6674;3.61715;3.72237
242;wait;100;5.34143e-05;3.078e-05;0.000260387
242;boundary;100;0.0784431;0.0554718;0.154851
242;calc iter;100;3.86921;3.76441;4.06549
242;calc total;1;387.226;387.226;387.226
242;total;1;438.936;438.936;438.936
243;initialize;1;25.3365;25.3365;25.3365
243;async;100;0.130295;0.0455111;0.20937
243;inner;100;3.66138;3.61369;3.73708
243;wait;100;5.76961e-05;3.463e-05;0.000382446
243;boundary;100;0.0772233;0.0581998;0.158793
243;calc iter;100;3.86896;3.76755;4.02939
243;calc total;1;387.226;387.226;387.226
243;total;1;438.93;438.93;438.93
244;initialize;1;24.9553;24.9553;24.9553
244;async;100;0.142929;0.0262602;0.356997
244;inner;100;3.64929;3.506;3.752
244;wait;100;7.2408e-05;3.6479e-05;0.000426056
244;boundary;100;0.0771466;0.0543246;0.140471
244;calc iter;100;3.86944;3.61476;4.10108
244;calc total;1;387.226;387.226;387.226
244;total;1;438.549;438.549;438.549
245;initialize;1;25.1912;25.1912;25.1912
245;async;100;0.132667;0.0746133;0.256461
245;inner;100;3.66709;3.58153;3.74093
245;wait;100;6.86006e-05;3.32e-05;0.000589115
245;boundary;100;0.0697931;0.0529878;0.117089
245;calc iter;100;3.86963;3.76449;3.99395
245;calc total;1;387.226;387.226;387.226
245;total;1;438.785;438.785;438.785
246;initialize;1;25.3005;25.3005;25.3005
246;async;100;0.122395;0.0726113;0.249938
246;inner;100;3.67921;3.57983;3.75015
246;wait;100;5.69277e-05;2.896e-05;0.000374346
246;boundary;100;0.0681056;0.0512897;0.142117
246;calc iter;100;3.86977;3.75811;4.01602
246;calc total;1;387.226;387.226;387.226
246;total;1;438.894;438.894;438.894
247;initialize;1;25.2984;25.2984;25.2984
247;async;100;0.12057;0.0398583;0.256832
247;inner;100;3.67987;3.59068;3.75047
247;wait;100;5.58467e-05;2.633e-05;0.000349607
247;boundary;100;0.0692655;0.0512732;0.148554
247;calc iter;100;3.86977;3.70542;3.99795
247;calc total;1;387.226;387.226;387.226
247;total;1;438.892;438.892;438.892
248;initialize;1;25.2607;25.2607;25.2607
248;async;100;0.0455973;0.0234788;0.258677
248;inner;100;3.71992;3.6105;3.79239
248;wait;100;7.61621e-05;4.836e-05;0.000513105
248;boundary;100;0.104653;0.0518589;0.190184
248;calc iter;100;3.87025;3.74655;4.02973
248;calc total;1;387.226;387.226;387.226
248;total;1;438.854;438.854;438.854
249;initialize;1;24.8836;24.8836;24.8836
249;async;100;0.0451008;0.0208406;0.127359
249;inner;100;3.72096;3.64746;3.78484
249;wait;100;7.11483e-05;3.636e-05;0.000509005
249;boundary;100;0.104176;0.0568901;0.192611
249;calc iter;100;3.87031;3.81109;4.02448
249;calc total;1;387.226;387.226;387.226
249;total;1;438.477;438.477;438.477
250;initialize;1;25.3428;25.3428;25.3428
250;async;100;0.0354273;0.0186983;0.123142
250;inner;100;3.73263;3.66534;3.81233
250;wait;100;6.78103e-05;3.233e-05;0.000637404
250;boundary;100;0.102229;0.0580339;0.18548
250;calc iter;100;3.87036;3.79896;4.039
250;calc total;1;387.226;387.226;387.226
250;total;1;438.936;438.936;438.936
251;initialize;1;25.3426;25.3426;25.3426
251;async;100;0.0345933;0.0207472;0.114059
251;inner;100;3.73235;3.63579;3.80144
251;wait;100;6.56316e-05;2.786e-05;0.000306868
251;boundary;100;0.103337;0.0577025;0.186534
251;calc iter;100;3.87035;3.7668;4.04185
251;calc total;1;387.226;387.226;387.226
251;total;1;438.936;438.936;438.936
252;initialize;1;25.3427;25.3427;25.3427
252;async;100;0.0534171;0.0206485;0.145367
252;inner;100;3.71616;3.64673;3.76598
252;wait;100;7.49349e-05;4.1389e-05;0.000328257
252;boundary;100;0.100557;0.053107;0.190482
252;calc iter;100;3.87021;3.73846;4.02646
252;calc total;1;387.226;387.226;387.226
252;total;1;438.936;438.936;438.936
253;initialize;1;25.3427;25.3427;25.3427
253;async;100;0.0460494;0.0186521;0.202217
253;inner;100;3.72187;3.62476;3.77778
253;wait;100;6.57523e-05;3.77e-05;0.000530095
253;boundary;100;0.102258;0.0541553;0.191632
253;calc iter;100;3.87025;3.7542;4.02634
253;calc total;1;387.226;387.226;387.226
253;total;1;438.936;438.936;438.936
67;initialize;1;25.319;25.319;25.319
67;async;100;0.279825;0.0796161;0.486501
67;inner;100;3.5235;3.37725;3.70797
67;wait;100;4.80988e-05;2.648e-05;0.000355317
67;boundary;100;0.0653901;0.0508544;0.183636
67;calc iter;100;3.86876;3.7284;4.15472
67;calc total;1;387.226;387.226;387.226
67;total;1;438.912;438.912;438.912
68;initialize;1;25.3172;25.3172;25.3172
68;async;100;0.335028;0.0869652;0.908653
68;inner;100;3.45651;2.98524;3.68774
68;wait;100;6.45272e-05;2.951e-05;0.000405796
68;boundary;100;0.0765361;0.051902;0.125927
68;calc iter;100;3.86815;3.32646;4.26288
68;calc total;1;387.226;387.226;387.226
68;total;1;438.91;438.91;438.91
69;initialize;1;25.3172;25.3172;25.3172
69;async;100;0.277542;0.0942904;0.699383
69;inner;100;3.52978;3.16783;3.69469
69;wait;100;5.40412e-05;2.974e-05;0.000423496
69;boundary;100;0.0614596;0.0500883;0.148071
69;calc iter;100;3.86884;3.56339;4.12958
69;calc total;1;387.226;387.226;387.226
69;total;1;438.91;438.91;438.91
70;initialize;1;25.3172;25.3172;25.3172
70;async;100;0.266207;0.077195;0.589667
70;inner;100;3.547;3.2503;3.70522
70;wait;100;4.75426e-05;2.919e-05;0.000306877
70;boundary;100;0.0561808;0.049154;0.170536
70;calc iter;100;3.86944;3.66346;4.08048
70;calc total;1;387.226;387.226;387.226
70;total;1;438.91;438.91;438.91
71;initialize;1;25.2942;25.2942;25.2942
71;async;100;0.268584;0.0892181;0.607746
71;inner;100;3.54129;3.2502;3.70476
71;wait;100;4.96793e-05;2.621e-05;0.000374076
71;boundary;100;0.0595166;0.0492145;0.147424
71;calc iter;100;3.86944;3.66488;4.22281
71;calc total;1;387.226;387.226;387.226
71;total;1;438.887;438.887;438.887
72;initialize;1;25.2896;25.2896;25.2896
72;async;100;0.178632;0.029455;0.458517
72;inner;100;3.61708;3.39978;3.73728
72;wait;100;8.72801e-05;3.3739e-05;0.000318226
72;boundary;100;0.0749879;0.050577;0.198157
72;calc iter;100;3.87079;3.55348;4.0981
72;calc total;1;387.226;387.226;387.226
72;total;1;438.883;438.883;438.883
73;initialize;1;25.2896;25.2896;25.2896
73;async;100;0.178643;0.0562703;0.259656
73;inner;100;3.6307;3.56619;3.73977
73;wait;100;7.42546e-05;2.848e-05;0.000556974
73;boundary;100;0.0614561;0.047727;0.197988
73;calc iter;100;3.87088;3.77613;4.0243
73;calc total;1;387.226;387.226;387.226
73;total;1;438.883;438.883;438.883
74;initialize;1;25.2606;25.2606;25.2606
74;async;100;0.179935;0.0503888;0.265857
74;inner;100;3.63056;3.57578;3.73917
74;wait;100;4.99853e-05;2.656e-05;0.000407146
74;boundary;100;0.0604034;0.047135;0.205024
74;calc iter;100;3.87095;3.79006;4.01373
74;calc total;1;387.226;387.226;387.226
74;total;1;438.854;438.854;438.854
75;initialize;1;25.2606;25.2606;25.2606
75;async;100;0.174027;0.0279125;0.26283
75;inner;100;3.63547;3.58112;3.77242
75;wait;100;7.679e-05;2.863e-05;0.000618544
75;boundary;100;0.0613204;0.0475228;0.177469
75;calc iter;100;3.87089;3.8027;4.04232
75;calc total;1;387.226;387.226;387.226
75;total;1;438.854;438.854;438.854
76;initialize;1;25.2774;25.2774;25.2774
76;async;100;0.179875;0.0308073;0.439507
76;inner;100;3.61664;3.44514;3.74002
76;wait;100;9.3274e-05;5.6449e-05;0.000539685
76;boundary;100;0.0738978;0.0532911;0.193791
76;calc iter;100;3.87051;3.57686;4.14356
76;calc total;1;387.226;387.226;387.226
76;total;1;438.871;438.871;438.871
77;initialize;1;25.2806;25.2806;25.2806
77;async;100;0.175308;0.033107;0.251553
77;inner;100;3.63158;3.57706;3.7413
77;wait;100;8.19457e-05;3.058e-05;0.000339127
77;boundary;100;0.0638004;0.0508455;0.195391
77;calc iter;100;3.87078;3.78029;4.02715
77;calc total;1;387.226;387.226;387.226
77;total;1;438.874;438.874;438.874
78;initialize;1;25.2773;25.2773;25.2773
78;async;100;0.175418;0.0278593;0.267452
78;inner;100;3.63519;3.58517;3.77149
78;wait;100;6.06389e-05;2.5009e-05;0.000631343
78;boundary;100;0.0602036;0.0483651;0.176836
78;calc iter;100;3.87088;3.78357;4.03889
78;calc total;1;387.226;387.226;387.226
78;total;1;438.871;438.871;438.871
79;initialize;1;25.2197;25.2197;25.2197
79;async;100;0.173904;0.0303951;0.266152
79;inner;100;3.63601;3.57404;3.77264
79;wait;100;5.79562e-05;2.431e-05;0.000566364
79;boundary;100;0.0608585;0.0490845;0.176251
79;calc iter;100;3.87084;3.78481;4.04259
79;calc total;1;387.226;387.226;387.226
79;total;1;438.813;438.813;438.813
80;initialize;1;25.2584;25.2584;25.2584
80;async;100;0.296228;0.0572807;0.565036
80;inner;100;3.49265;3.25102;3.70066
80;wait;100;7.47161e-05;4.538e-05;0.000295437
80;boundary;100;0.0798129;0.0544983;0.199193
80;calc iter;100;3.86877;3.58784;4.19212
80;calc total;1;387.226;387.226;387.226
80;total;1;438.852;438.852;438.852
81;initialize;1;25.291;25.291;25.291
81;async;100;0.24538;0.0675585;0.444548
81;inner;100;3.55033;3.38624;3.69486
81;wait;100;6.28937e-05;3.555e-05;0.000409536
81;boundary;100;0.0717641;0.0511416;0.199738
81;calc iter;100;3.86754;3.67146;4.06161
81;calc total;1;387.226;387.226;387.226
81;total;1;438.884;438.884;438.884
82;initialize;1;25.2586;25.2586;25.2586
82;async;100;0.221187;0.0642375;0.474368
82;inner;100;3.58919;3.4733;3.70823
82;wait;100;4.43879e-05;2.7789e-05;0.000274977
82;boundary;100;0.0591489;0.0492035;0.200464
82;calc iter;100;3.86958;3.71984;4.08427
82;calc total;1;387.226;387.226;387.226
82;total;1;438.852;438.852;438.852
83;initialize;1;25.2206;25.2206;25.2206
83;async;100;0.219588;0.0670406;0.466734
83;inner;100;3.58877;3.4681;3.70797
83;wait;100;4.61291e-05;2.7069e-05;0.000388246
83;boundary;100;0.0611431;0.0493362;0.198012
83;calc iter;100;3.86955;3.73515;4.07631
83;calc total;1;387.226;387.226;387.226
83;total;1;438.814;438.814;438.814
84;initialize;1;25.2187;25.2187;25.2187
84;async;100;0.326632;0.0770014;0.766956
84;inner;100;3.45621;3.1125;3.6918
84;wait;100;6.50667e-05;3.2759e-05;0.000211648
84;boundary;100;0.0841046;0.0551993;0.197819
84;calc iter;100;3.86702;3.55826;4.34974
84;calc total;1;387.226;387.226;387.226
84;total;1;438.812;438.812;438.812
85;initialize;1;25.2186;25.2186;25.2186
85;async;100;0.278981;0.0747003;0.583083
85;inner;100;3.51099;3.27689;3.69144
85;wait;100;6.74435e-05;3.7429e-05;0.000374116
85;boundary;100;0.0773358;0.0521191;0.199822
85;calc iter;100;3.86737;3.57279;4.21128
85;calc total;1;387.226;387.226;387.226
85;total;1;438.812;438.812;438.812
86;initialize;1;25.2187;25.2187;25.2187
86;async;100;0.236557;0.0892504;0.542589
86;inner;100;3.5724;3.38053;3.70467
86;wait;100;4.39309e-05;2.71e-05;0.000415496
86;boundary;100;0.0598009;0.0493969;0.19675
86;calc iter;100;3.8688;3.62151;4.11657
86;calc total;1;387.226;387.226;387.226
86;total;1;438.812;438.812;438.812
87;initialize;1;25.1971;25.1971;25.1971
87;async;100;0.237743;0.083941;0.508025
87;inner;100;3.57;3.36862;3.70443
87;wait;100;4.3841e-05;2.825e-05;0.000292757
87;boundary;100;0.0613304;0.0498065;0.197554
87;calc iter;100;3.86912;3.61433;4.09416
87;calc total;1;387.226;387.226;387.226
87;total;1;438.79;438.79;438.79
88;initialize;1;25.1954;25.1954;25.1954
88;async;100;0.158523;0.034244;0.49376
88;inner;100;3.63386;3.37207;3.71904
88;wait;100;8.32639e-05;3.6889e-05;0.000294247
88;boundary;100;0.0784387;0.0483177;0.193161
88;calc iter;100;3.87091;3.52957;4.15619
88;calc total;1;387.226;387.226;387.226
88;total;1;438.789;438.789;438.789
89;initialize;1;25.1953;25.1953;25.1953
89;async;100;0.154609;0.0304868;0.253004
89;inner;100;3.64751;3.58458;3.73215
89;wait;100;8.17515e-05;2.788e-05;0.000370906
89;boundary;100;0.0686136;0.0495949;0.192887
89;calc iter;100;3.87082;3.76533;3.99486
89;calc total;1;387.226;387.226;387.226
89;total;1;438.789;438.789;438.789
90;initialize;1;25.1887;25.1887;25.1887
90;async;100;0.156102;0.0320641;0.27011
90;inner;100;3.65454;3.59691;3.75834
90;wait;100;6.09939e-05;2.6569e-05;0.000625693
90;boundary;100;0.0602631;0.0466569;0.237421
90;calc iter;100;3.87096;3.75111;4.05812
90;calc total;1;387.226;387.226;387.226
90;total;1;438.782;438.782;438.782
91;initialize;1;25.1952;25.1952;25.1952
91;async;100;0.155977;0.0299463;0.258249
91;inner;100;3.65441;3.59712;3.75367
91;wait;100;5.94684e-05;2.596e-05;0.000508194
91;boundary;100;0.0605576;0.0468883;0.239065
91;calc iter;100;3.87101;3.7583;4.05142
91;calc total;1;387.226;387.226;387.226
91;total;1;438.789;438.789;438.789
92;initialize;1;25.1865;25.1865;25.1865
92;async;100;0.153669;0.0279682;0.293201
92;inner;100;3.63674;3.50518;3.72981
92;wait;100;8.75818e-05;4.382e-05;0.000434716
92;boundary;100;0.0803475;0.0542439;0.195433
92;calc iter;100;3.87085;3.68887;3.99861
92;calc total;1;387.226;387.226;387.226
92;total;1;438.78;438.78;438.78
93;initialize;1;25.1865;25.1865;25.1865
93;async;100;0.15272;0.0291372;0.2627
93;inner;100;3.65125;3.5942;3.73587
93;wait;100;8.78245e-05;3.8649e-05;0.000755972
93;boundary;100;0.0667426;0.049126;0.23498
93;calc iter;100;3.8708;3.77833;4.05731
93;calc total;1;387.226;387.226;387.226
93;total;1;438.78;438.78;438.78
94;initialize;1;25.1866;25.1866;25.1866
94;async;100;0.156044;0.0284223;0.260388
94;inner;100;3.65428;3.59796;3.79351
94;wait;100;5.55235e-05;2.444e-05;0.0010149
94;boundary;100;0.0606089;0.0454556;0.181141
94;calc iter;100;3.87099;3.78378;4.06661
94;calc total;1;387.226;387.226;387.226
94;total;1;438.78;438.78;438.78
95;initialize;1;25.1865;25.1865;25.1865
95;async;100;0.156472;0.0280728;0.259759
95;inner;100;3.65489;3.60258;3.77466
95;wait;100;5.81957e-05;2.322e-05;0.00104791
95;boundary;100;0.0595518;0.0459309;0.19467
95;calc iter;100;3.87097;3.77353;4.06021
95;calc total;1;387.226;387.226;387.226
95;total;1;438.78;438.78;438.78
96;initialize;1;25.1472;25.1472;25.1472
96;async;100;0.162754;0.0596836;0.243119
96;inner;100;3.62736;3.5334;3.69936
96;wait;100;7.08818e-05;5.371e-05;0.000399256
96;boundary;100;0.0805711;0.0582859;0.11372
96;calc iter;100;3.87076;3.69172;3.97758
96;calc total;1;387.226;387.226;387.226
96;total;1;438.74;438.74;438.74
97;initialize;1;25.1424;25.1424;25.1424
97;async;100;0.152783;0.0884186;0.266848
97;inner;100;3.63926;3.57432;3.70654
97;wait;100;7.27878e-05;3.893e-05;0.000413185
97;boundary;100;0.0785367;0.0562668;0.121195
97;calc iter;100;3.87066;3.78982;4.03068
97;calc total;1;387.226;387.226;387.226
97;total;1;438.736;438.736;438.736
98;initialize;1;25.1265;25.1265;25.1265
98;async;100;0.130675;0.0292817;0.221586
98;inner;100;3.66757;3.61647;3.74329
98;wait;100;6.06911e-05;3.565e-05;0.000382746
98;boundary;100;0.073086;0.0551097;0.135507
98;calc iter;100;3.8714;3.78553;4.00281
98;calc total;1;387.226;387.226;387.226
98;total;1;438.72;438.72;438.72
99;initialize;1;25.1471;25.1471;25.1471
99;async;100;0.13134;0.0519189;0.218809
99;inner;100;3.66612;3.60859;3.74171
99;wait;100;6.12792e-05;2.857e-05;0.000401456
99;boundary;100;0.0739122;0.0588332;0.122717
99;calc iter;100;3.87144;3.79265;3.99071
99;calc total;1;387.226;387.226;387.226
99;total;1;438.74;438.74;438.74
100;initialize;1;25.1246;25.1246;25.1246
100;async;100;0.156832;0.0879976;0.332139
100;inner;100;3.64107;3.52048;3.70487
100;wait;100;7.29346e-05;4.097e-05;0.000301797
100;boundary;100;0.0733487;0.052985;0.148481
100;calc iter;100;3.87132;3.7513;3.99842
100;calc total;1;387.226;387.226;387.226
100;total;1;438.718;438.718;438.718
101;initialize;1;25.14;25.14;25.14
101;async;100;0.135385;0.0867227;0.26099
101;inner;100;3.66982;3.53718;3.73104
101;wait;100;5.98281e-05;3.234e-05;0.000373166
101;boundary;100;0.0664169;0.0522263;0.112643
101;calc iter;100;3.87168;3.77672;3.95127
101;calc total;1;387.226;387.226;387.226
101;total;1;438.733;438.733;438.733
102;initialize;1;25.1249;25.1249;25.1249
102;async;100;0.127495;0.0845608;0.208953
102;inner;100;3.67791;3.59062;3.73824
102;wait;100;5.02772e-05;2.734e-05;0.000400126
102;boundary;100;0.0662697;0.0519319;0.145632
102;calc iter;100;3.87173;3.80254;4.01452
102;calc total;1;387.226;387.226;387.226
102;total;1;438.718;438.718;438.718
103;initialize;1;25.1119;25.1119;25.1119
103;async;100;0.128912;0.0875383;0.22132
103;inner;100;3.67903;3.58762;3.74056
103;wait;100;5.58826e-05;3.114e-05;0.000396126
103;boundary;100;0.063658;0.0524522;0.10626
103;calc iter;100;3.87165;3.79513;3.95114
103;calc total;1;387.226;387.226;387.226
103;total;1;438.705;438.705;438.705
104;initialize;1;25.1106;25.1106;25.1106
104;async;100;0.0474932;0.0168903;0.136969
104;inner;100;3.71953;3.66542;3.77752
104;wait;100;6.93534e-05;4.7489e-05;0.000545994
104;boundary;100;0.105052;0.06538;0.175577
104;calc iter;100;3.87215;3.77921;4.01178
104;calc total;1;387.226;387.226;387.226
104;total;1;438.704;438.704;438.704
105;initialize;1;25.0872;25.0872;25.0872
105;async;100;0.0415559;0.0252082;0.103761
105;inner;100;3.72281;3.69598;3.77811
105;wait;100;7.31634e-05;3.191e-05;0.000554125
105;boundary;100;0.107752;0.0631878;0.171746
105;calc iter;100;3.87219;3.81375;4.01456
105;calc total;1;387.226;387.226;387.226
105;total;1;438.681;438.681;438.681
106;initialize;1;25.1103;25.1103;25.1103
106;async;100;0.0330389;0.0195114;0.093604
106;inner;100;3.73264;3.7165;3.78454
106;wait;100;7.94755e-05;4.262e-05;0.000309667
106;boundary;100;0.106505;0.0607976;0.169899
106;calc iter;100;3.87226;3.81535;4.0252
106;calc total;1;387.226;387.226;387.226
106;total;1;438.704;438.704;438.704
107;initialize;1;25.1099;25.1099;25.1099
107;async;100;0.037706;0.0160962;0.0944298
107;inner;100;3.73304;3.71877;3.78677
107;wait;100;6.18322e-05;3.156e-05;0.000409866
107;boundary;100;0.101374;0.058859;0.171003
107;calc iter;100;3.87218;3.821;4.02595
107;calc total;1;387.226;387.226;387.226
107;total;1;438.704;438.704;438.704
108;initialize;1;25.0872;25.0872;25.0872
108;async;100;0.044305;0.0220164;0.146433
108;inner;100;3.72287;3.63213;3.7799
108;wait;100;7.88449e-05;4.3929e-05;0.000544724
108;boundary;100;0.1049;0.0723011;0.174033
108;calc iter;100;3.87216;3.73945;4.01295
108;calc total;1;387.226;387.226;387.226
108;total;1;438.68;438.68;438.68
109;initialize;1;25.1066;25.1066;25.1066
109;async;100;0.0424645;0.0231652;0.0944124
109;inner;100;3.72713;3.67514;3.78352
109;wait;100;6.80848e-05;4.047e-05;0.000312017
109;boundary;100;0.10251;0.0642326;0.174423
109;calc iter;100;3.87218;3.81318;4.01336
109;calc total;1;387.226;387.226;387.226
109;total;1;438.7;438.7;438.7
110;initialize;1;25.0865;25.0865;25.0865
110;async;100;0.0337162;0.025936;0.0932358
110;inner;100;3.7374;3.71368;3.79354
110;wait;100;5.77734e-05;3.3389e-05;0.000296366
110;boundary;100;0.10106;0.0595401;0.172188
110;calc iter;100;3.87224;3.81791;4.02349
110;calc total;1;387.226;387.226;387.226
110;total;1;438.68;438.68;438.68
111;initialize;1;25.0577;25.0577;25.0577
111;async;100;0.0324622;0.0160983;0.0930023
111;inner;100;3.73692;3.7099;3.79534
111;wait;100;7.32011e-05;3.6689e-05;0.000447706
111;boundary;100;0.102712;0.061102;0.17172
111;calc iter;100;3.87217;3.81052;4.02093
111;calc total;1;387.226;387.226;387.226
111;total;1;438.651;438.651;438.651
112;initialize;1;25.0538;25.0538;25.0538
112;async;100;0.147513;0.0648984;0.341325
112;inner;100;3.63934;3.49089;3.70042
112;wait;100;7.80914e-05;5.9469e-05;0.000302876
112;boundary;100;0.0836491;0.0618206;0.116259
112;calc iter;100;3.87058;3.69849;4.0557
112;calc total;1;387.226;387.226;387.226
112;total;1;438.647;438.647;438.647
113;initialize;1;25.0529;25.0529;25.0529
113;async;100;0.127902;0.0601582;0.208863
113;inner;100;3.66536;3.57286;3.71799
113;wait;100;6.5001e-05;3.047e-05;0.000410496
113;boundary;100;0.0778586;0.0601034;0.12458
113;calc iter;100;3.87118;3.76926;4.00512
113;calc total;1;387.226;387.226;387.226
113;total;1;438.646;438.646;438.646
114;initialize;1;25.0861;25.0861;25.0861
114;async;100;0.109261;0.0252239;0.224397
114;inner;100;3.68322;3.59974;3.73859
114;wait;100;6.06321e-05;2.937e-05;0.000293287
114;boundary;100;0.0788309;0.0559825;0.173493
114;calc iter;100;3.87138;3.76703;4.01936
114;calc total;1;387.226;387.226;387.226
114;total;1;438.679;438.679;438.679
115;initialize;1;25.0858;25.0858;25.0858
115;async;100;0.114047;0.0230453;0.215262
115;inner;100;3.68098;3.61001;3.73607
115;wait;100;5.92686e-05;3.008e-05;0.000411515
115;boundary;100;0.0761151;0.0573417;0.15846
115;calc iter;100;3.8712;3.75832;4.01962
115;calc total;1;387.226;387.226;387.226
115;total;1;438.679;438.679;438.679
116;initialize;1;25.0321;25.0321;25.0321
116;async;100;0.164959;0.0901674;0.293518
116;inner;100;3.61782;3.50082;3.69778
116;wait;100;6.86283e-05;4.5449e-05;0.000281797
116;boundary;100;0.0886313;0.0597966;0.123182
116;calc iter;100;3.87149;3.68702;4.03149
116;calc total;1;387.226;387.226;387.226
116;total;1;438.625;438.625;438.625
117;initialize;1;25.0229;25.0229;25.0229
117;async;100;0.145517;0.0676095;0.261866
117;inner;100;3.64683;3.5725;3.72205
117;wait;100;6.60611e-05;3.474e-05;0.000417216
117;boundary;100;0.0789134;0.0530033;0.124512
117;calc iter;100;3.87133;3.73522;4.00383
117;calc total;1;387.226;387.226;387.226
117;total;1;438.616;438.616;438.616
118;initialize;1;25.0227;25.0227;25.0227
118;async;100;0.124953;0.0827065;0.190537
118;inner;100;3.67636;3.62787;3.7394
118;wait;100;5.31483e-05;3.1409e-05;0.000270957
118;boundary;100;0.0702785;0.0513809;0.142764
118;calc iter;100;3.87165;3.79999;3.98245
118;calc total;1;387.226;387.226;387.226
118;total;1;438.616;438.616;438.616
119;initialize;1;25.0167;25.0167;25.0167
119;async;100;0.124704;0.0528238;0.188271
119;inner;100;3.67518;3.60737;3.73875
119;wait;100;5.5095e-05;2.708e-05;0.000408625
119;boundary;100;0.0717881;0.0503023;0.135874
119;calc iter;100;3.87173;3.7399;3.98086
119;calc total;1;387.226;387.226;387.226
119;total;1;438.61;438.61;438.61
120;initialize;1;25.0524;25.0524;25.0524
120;async;100;0.0547646;0.0180573;0.150407
120;inner;100;3.71365;3.65147;3.7708
120;wait;100;7.94744e-05;4.1719e-05;0.000524484
120;boundary;100;0.103632;0.06532;0.191215
120;calc iter;100;3.87213;3.77529;4.02528
120;calc total;1;387.226;387.226;387.226
120;total;1;438.646;438.646;438.646
121;initialize;1;25.0236;25.0236;25.0236
121;async;100;0.044901;0.0219961;0.094137
121;inner;100;3.72195;3.69782;3.77592
121;wait;100;6.81563e-05;3.7839e-05;0.000335436
121;boundary;100;0.105218;0.064923;0.191703
121;calc iter;100;3.87214;3.81362;4.02576
121;calc total;1;387.226;387.226;387.226
121;total;1;438.617;438.617;438.617
122;initialize;1;25.0242;25.0242;25.0242
122;async;100;0.0375049;0.0223939;0.0944812
122;inner;100;3.7377;3.7086;3.80209
122;wait;100;6.84867e-05;3.4349e-05;0.000591083
122;boundary;100;0.0969138;0.0587709;0.188987
122;calc iter;100;3.87219;3.81101;4.04315
122;calc total;1;387.226;387.226;387.226
122;total;1;438.617;438.617;438.617
123;initialize;1;25.0243;25.0243;25.0243
123;async;100;0.0355794;0.0202904;0.0925576
123;inner;100;3.7377;3.70369;3.798
123;wait;100;6.97871e-05;2.568e-05;0.000569094
123;boundary;100;0.0988796;0.0607512;0.190563
123;calc iter;100;3.87223;3.80242;4.03432
123;calc total;1;387.226;387.226;387.226
123;total;1;438.617;438.617;438.617
124;initialize;1;25.0143;25.0143;25.0143
124;async;100;0.0438606;0.021639;0.103118
124;inner;100;3.72306;3.66457;3.77299
124;wait;100;8.14805e-05;4.1319e-05;0.000664663
124;boundary;100;0.105045;0.0653711;0.187163
124;calc iter;100;3.87205;3.79688;4.03622
124;calc total;1;387.226;387.226;387.226
124;total;1;438.607;438.607;438.607
125;initialize;1;25.0129;25.0129;25.0129
125;async;100;0.0423199;0.021435;0.0938124
125;inner;100;3.72818;3.69777;3.77401
125;wait;100;7.52203e-05;3.9919e-05;0.000546875
125;boundary;100;0.101507;0.0610444;0.191116
125;calc iter;100;3.87209;3.81494;4.02146
125;calc total;1;387.226;387.226;387.226
125;total;1;438.606;438.606;438.606
126;initialize;1;25.0122;25.0122;25.0122
126;async;100;0.0324992;0.0224808;0.0946487
126;inner;100;3.74258;3.70799;3.79974
126;wait;100;7.82545e-05;3.2589e-05;0.000573684
126;boundary;100;0.0969975;0.0587008;0.189964
126;calc iter;100;3.87216;3.81159;4.04617
126;calc total;1;387.226;387.226;387.226
126;total;1;438.605;438.605;438.605
127;initialize;1;25.0111;25.0111;25.0111
127;async;100;0.030626;0.0181095;0.0934009
127;inner;100;3.74139;3.7032;3.79602
127;wait;100;8.23533e-05;3.3979e-05;0.000499565
127;boundary;100;0.100056;0.0600674;0.190151
127;calc iter;100;3.87216;3.8048;4.04886
127;calc total;1;387.226;387.226;387.226
127;total;1;438.604;438.604;438.604
254;initialize;1;25.3428;25.3428;25.3428
254;async;100;0.033367;0.0170016;0.0941519
254;inner;100;3.73265;3.64886;3.782
254;wait;100;6.29821e-05;4.166e-05;0.000306977
254;boundary;100;0.104219;0.0552376;0.187368
254;calc iter;100;3.8703;3.75008;4.04465
254;calc total;1;387.226;387.226;387.226
254;total;1;438.936;438.936;438.936
255;initialize;1;24.8566;24.8566;24.8566
255;async;100;0.0347794;0.0208008;0.120791
255;inner;100;3.73262;3.64931;3.78086
255;wait;100;6.1941e-05;3.3599e-05;0.000421096
255;boundary;100;0.102796;0.0619263;0.185809
255;calc iter;100;3.87026;3.8155;4.04128
255;calc total;1;387.226;387.226;387.226
255;total;1;438.45;438.45;438.45
DASH
InitEnergy=125.00000
EndEnergy=125.00000
DiffEnergy=-0.00000
Matrixspec: 3800 x 3800 x 3800
Iterations: 100
# unit_id;function_name;num_calls;avg_runtime;min_runtime;max_runtime
0;initialize;1;23.74805;23.74805;23.74805
0;async;100;0.28811;0.01584;1.29294
0;inner;100;3.50139;2.99026;3.72379
0;wait;100;0.00008;0.00004;0.00038
0;boundary;100;0.07743;0.05654;0.15736
0;calc iter;100;3.86701;3.19269;4.68936
0;calc total;1;387.54656;387.54656;387.54656
0;total;1;437.52239;437.52239;437.52239
1;initialize;1;23.7487;23.7487;23.7487
1;async;100;0.307932;0.0554122;1.03828
1;inner;100;3.48709;2.84051;3.70724
1;wait;100;6.51158e-05;3.6869e-05;0.000389485
1;boundary;100;0.0718621;0.0528243;0.157859
1;calc iter;100;3.86696;3.25896;4.39834
1;calc total;1;387.547;387.547;387.547
1;total;1;437.522;437.522;437.522
2;initialize;1;23.748;23.748;23.748
2;async;100;0.282644;0.0424892;0.952627
2;inner;100;3.52225;3.22011;3.71931
2;wait;100;5.35384e-05;3.09e-05;0.000381896
2;boundary;100;0.0621875;0.0494976;0.153858
2;calc iter;100;3.86714;3.39223;4.37877
2;calc total;1;387.547;387.547;387.547
2;total;1;437.522;437.522;437.522
3;initialize;1;22.8621;22.8621;22.8621
3;async;100;0.297022;0.0189137;1.31502
3;inner;100;3.50443;2.77658;3.70675
3;wait;100;6.0318e-05;2.9999e-05;0.000399535
3;boundary;100;0.0656336;0.049263;0.148152
3;calc iter;100;3.86715;3.10934;4.88066
3;calc total;1;387.547;387.547;387.547
3;total;1;436.636;436.636;436.636
4;initialize;1;23.7305;23.7305;23.7305
4;async;100;0.361143;0.0318744;1.47894
4;inner;100;3.42808;2.47482;3.67157
4;wait;100;7.1961e-05;3.7099e-05;0.000392995
4;boundary;100;0.0764731;0.0526248;0.0846345
4;calc iter;100;3.86577;2.91699;4.64169
4;calc total;1;387.547;387.547;387.547
4;total;1;437.504;437.504;437.504
5;initialize;1;23.7488;23.7488;23.7488
5;async;100;0.317903;0.035433;0.787726
5;inner;100;3.47933;3.08585;3.68464
5;wait;100;6.60009e-05;3.2619e-05;0.000366626
5;boundary;100;0.069459;0.0501792;0.10827
5;calc iter;100;3.86676;3.31276;4.32515
5;calc total;1;387.547;387.547;387.547
5;total;1;437.522;437.522;437.522
6;initialize;1;23.7488;23.7488;23.7488
6;async;100;0.297507;0.0585832;0.697583
6;inner;100;3.50643;3.14804;3.69295
6;wait;100;5.51116e-05;2.876e-05;0.000360946
6;boundary;100;0.0632285;0.0492677;0.146888
6;calc iter;100;3.86722;3.54471;4.28219
6;calc total;1;387.547;387.547;387.547
6;total;1;437.522;437.522;437.522
7;initialize;1;23.7486;23.7486;23.7486
7;async;100;0.305333;0.0585094;0.678773
7;inner;100;3.49789;3.17019;3.686
7;wait;100;5.60757e-05;2.937e-05;0.000399225
7;boundary;100;0.0637729;0.0492197;0.0987044
7;calc iter;100;3.86705;3.56561;4.27013
7;calc total;1;387.547;387.547;387.547
7;total;1;437.522;437.522;437.522
8;initialize;1;23.7291;23.7291;23.7291
8;async;100;0.234032;0.0311777;0.742988
8;inner;100;3.55446;3.06394;3.73078
8;wait;100;8.75664e-05;3.237e-05;0.000288677
8;boundary;100;0.0800471;0.0487238;0.155534
8;calc iter;100;3.86863;3.31325;4.37652
8;calc total;1;387.547;387.547;387.547
8;total;1;437.503;437.503;437.503
9;initialize;1;22.863;22.863;22.863
9;async;100;0.219938;0.0250578;0.482572
9;inner;100;3.58059;3.4339;3.73804
9;wait;100;8.27145e-05;3.3739e-05;0.000383176
9;boundary;100;0.0684127;0.0473311;0.156021
9;calc iter;100;3.86902;3.64428;4.06697
9;calc total;1;387.547;387.547;387.547
9;total;1;436.637;436.637;436.637
10;initialize;1;23.2926;23.2926;23.2926
10;async;100;0.215061;0.0295468;0.476007
10;inner;100;3.59144;3.4607;3.74975
10;wait;100;5.95737e-05;2.7169e-05;0.000577754
10;boundary;100;0.0626199;0.045118;0.187712
10;calc iter;100;3.86918;3.64207;4.06144
10;calc total;1;387.547;387.547;387.547
10;total;1;437.067;437.067;437.067
11;initialize;1;22.8127;22.8127;22.8127
11;async;100;0.215519;0.0265222;0.450337
11;inner;100;3.59029;3.45928;3.7526
11;wait;100;5.99759e-05;2.681e-05;0.000760072
11;boundary;100;0.0632811;0.0472862;0.179182
11;calc iter;100;3.86915;3.63529;4.05969
11;calc total;1;387.547;387.547;387.547
11;total;1;436.587;436.587;436.587
12;initialize;1;22.2157;22.2157;22.2157
12;async;100;0.222224;0.0267692;0.575285
12;inner;100;3.57375;3.19932;3.7328
12;wait;100;0.000102921;4.776e-05;0.000396815
12;boundary;100;0.0732497;0.046202;0.191518
12;calc iter;100;3.86933;3.5912;4.09438
12;calc total;1;387.547;387.547;387.547
12;total;1;435.989;435.989;435.989
13;initialize;1;22.8123;22.8123;22.8123
13;async;100;0.214429;0.0420356;0.471093
13;inner;100;3.58697;3.46682;3.73139
13;wait;100;8.92959e-05;4.278e-05;0.000512695
13;boundary;100;0.0678881;0.0430343;0.158432
13;calc iter;100;3.86938;3.63041;4.05871
13;calc total;1;387.547;387.547;387.547
13;total;1;436.587;436.587;436.587
14;initialize;1;22.7952;22.7952;22.7952
14;async;100;0.206183;0.0256933;0.478793
14;inner;100;3.59721;3.46572;3.75535
14;wait;100;6.37757e-05;2.5759e-05;0.000634093
14;boundary;100;0.0659736;0.0414095;0.179607
14;calc iter;100;3.86943;3.61504;4.08068
14;calc total;1;387.547;387.547;387.547
14;total;1;436.569;436.569;436.569
15;initialize;1;22.7772;22.7772;22.7772
15;async;100;0.209275;0.025552;0.481957
15;inner;100;3.59579;3.46477;3.75155
15;wait;100;5.38615e-05;2.525e-05;0.000652163
15;boundary;100;0.0643015;0.0413876;0.184885
15;calc iter;100;3.86942;3.60703;4.07724
15;calc total;1;387.547;387.547;387.547
15;total;1;436.551;436.551;436.551
16;initialize;1;22.741;22.741;22.741
16;async;100;0.320161;0.0377117;0.738153
16;inner;100;3.4599;3.05437;3.69823
16;wait;100;7.12578e-05;3.945e-05;0.000360336
16;boundary;100;0.0849847;0.0595046;0.104091
16;calc iter;100;3.86512;3.36344;4.252
16;calc total;1;387.547;387.547;387.547
16;total;1;436.515;436.515;436.515
17;initialize;1;22.741;22.741;22.741
17;async;100;0.292282;0.0804475;0.714737
17;inner;100;3.49795;3.23212;3.67755
17;wait;100;7.00375e-05;3.089e-05;0.000424615
17;boundary;100;0.0756628;0.052912;0.105537
17;calc iter;100;3.86597;3.60748;4.25261
17;calc total;1;387.547;387.547;387.547
17;total;1;436.515;436.515;436.515
18;initialize;1;23.1965;23.1965;23.1965
18;async;100;0.259049;0.0626338;0.546379
18;inner;100;3.54211;3.36336;3.69651
18;wait;100;5.29825e-05;2.744e-05;0.000371126
18;boundary;100;0.064897;0.0495336;0.0844545
18;calc iter;100;3.86612;3.63591;4.20687
18;calc total;1;387.547;387.547;387.547
18;total;1;436.971;436.971;436.971
19;initialize;1;23.7277;23.7277;23.7277
19;async;100;0.260104;0.0541203;0.526908
19;inner;100;3.54126;3.36923;3.6954
19;wait;100;5.86843e-05;3.119e-05;0.000387246
19;boundary;100;0.0646965;0.0498722;0.0822764
19;calc iter;100;3.86612;3.6366;4.1942
19;calc total;1;387.547;387.547;387.547
19;total;1;437.501;437.501;437.501
20;initialize;1;23.724;23.724;23.724
20;async;100;0.286004;0.0877164;0.57965
20;inner;100;3.51014;3.28611;3.70057
20;wait;100;6.97931e-05;3.117e-05;0.000478825
20;boundary;100;0.0710533;0.0509005;0.0995987
20;calc iter;100;3.86727;3.58761;4.19502
20;calc total;1;387.547;387.547;387.547
20;total;1;437.498;437.498;437.498
21;initialize;1;23.724;23.724;23.724
21;async;100;0.255201;0.0872992;0.554601
21;inner;100;3.54782;3.33602;3.69776
21;wait;100;6.73205e-05;3.3919e-05;0.000404795
21;boundary;100;0.0641336;0.0488196;0.0865051
21;calc iter;100;3.86723;3.58688;4.10919
21;calc total;1;387.547;387.547;387.547
21;total;1;437.498;437.498;437.498
22;initialize;1;23.4371;23.4371;23.4371
22;async;100;0.24555;0.0881462;0.534244
22;inner;100;3.56185;3.30348;3.71219
22;wait;100;4.92339e-05;2.9329e-05;0.000387226
22;boundary;100;0.0598504;0.0507853;0.1204
22;calc iter;100;3.8673;3.64157;4.04644
22;calc total;1;387.547;387.547;387.547
22;total;1;437.211;437.211;437.211
23;initialize;1;23.4932;23.4932;23.4932
23;async;100;0.247555;0.0874834;0.679847
23;inner;100;3.55865;3.21355;3.7089
23;wait;100;5.33028e-05;2.939e-05;0.000394055
23;boundary;100;0.0610905;0.0492115;0.139531
23;calc iter;100;3.86735;3.47533;4.21796
23;calc total;1;387.547;387.547;387.547
23;total;1;437.267;437.267;437.267
24;initialize;1;22.6248;22.6248;22.6248
24;async;100;0.19251;0.0291003;0.373282
24;inner;100;3.60486;3.42536;3.74434
24;wait;100;8.3294e-05;2.408e-05;0.000321357
24;boundary;100;0.072311;0.040794;0.16072
24;calc iter;100;3.86977;3.74919;4.03628
24;calc total;1;387.547;387.547;387.547
24;total;1;436.398;436.398;436.398
25;initialize;1;22.4849;22.4849;22.4849
25;async;100;0.189508;0.0349952;0.375707
25;inner;100;3.61647;3.4257;3.74278
25;wait;100;7.39563e-05;2.544e-05;0.000388175
25;boundary;100;0.0636828;0.0407408;0.160279
25;calc iter;100;3.86974;3.78311;4.06142
25;calc total;1;387.547;387.547;387.547
25;total;1;436.259;436.259;436.259
26;initialize;1;23.2929;23.2929;23.2929
26;async;100;0.186224;0.0272407;0.376512
26;inner;100;3.62245;3.42599;3.76601
26;wait;100;4.59306e-05;2.5049e-05;0.000260247
26;boundary;100;0.061083;0.0409947;0.162202
26;calc iter;100;3.8698;3.77541;4.06688
26;calc total;1;387.547;387.547;387.547
26;total;1;437.067;437.067;437.067
27;initialize;1;23.6208;23.6208;23.6208
27;async;100;0.184945;0.0262637;0.377843
27;inner;100;3.62295;3.42492;3.76534
27;wait;100;5.36641e-05;2.1399e-05;0.000416006
27;boundary;100;0.061841;0.0409127;0.160465
27;calc iter;100;3.8698;3.77974;4.06382
27;calc total;1;387.547;387.547;387.547
27;total;1;437.394;437.394;437.394
28;initialize;1;22.7036;22.7036;22.7036
28;async;100;0.227785;0.0273045;1.14825
28;inner;100;3.5602;2.93211;3.74154
28;wait;100;8.47895e-05;3.012e-05;0.000259677
28;boundary;100;0.0815599;0.0506402;0.16157
28;calc iter;100;3.86963;3.06301;4.78812
28;calc total;1;387.547;387.547;387.547
28;total;1;436.477;436.477;436.477
29;initialize;1;22.5492;22.5492;22.5492
29;async;100;0.205244;0.0300706;0.540713
29;inner;100;3.59622;3.35345;3.73972
29;wait;100;7.58755e-05;2.933e-05;0.000416245
29;boundary;100;0.0681503;0.0500958;0.161793
29;calc iter;100;3.86969;3.56549;4.26794
29;calc total;1;387.547;387.547;387.547
29;total;1;436.323;436.323;436.323
30;initialize;1;23.4934;23.4934;23.4934
30;async;100;0.195173;0.0236725;0.561794
30;inner;100;3.60932;3.35586;3.76206
30;wait;100;4.65583e-05;2.663e-05;0.000228107
30;boundary;100;0.065132;0.0490084;0.16286
30;calc iter;100;3.86967;3.64711;4.24395
30;calc total;1;387.547;387.547;387.547
30;total;1;437.267;437.267;437.267
31;initialize;1;22.9085;22.9085;22.9085
31;async;100;0.201207;0.0207459;0.717639
31;inner;100;3.60337;3.23521;3.76477
31;wait;100;6.14266e-05;2.463e-05;0.000567024
31;boundary;100;0.0651236;0.0500513;0.162589
31;calc iter;100;3.86976;3.39242;4.33706
31;calc total;1;387.547;387.547;387.547
31;total;1;436.682;436.682;436.682
32;initialize;1;22.4413;22.4413;22.4413
32;async;100;0.360487;0.0483166;1.19728
32;inner;100;3.42508;2.82565;3.70113
32;wait;100;7.4981e-05;4.098e-05;0.000383856
32;boundary;100;0.0835875;0.0586448;0.138749
32;calc iter;100;3.86923;3.12505;4.73918
32;calc total;1;387.547;387.547;387.547
32;total;1;436.215;436.215;436.215
33;initialize;1;22.2596;22.2596;22.2596
33;async;100;0.293187;0.081447;0.671388
33;inner;100;3.50187;3.25719;3.69709
33;wait;100;5.86051e-05;2.82e-05;0.000376196
33;boundary;100;0.073528;0.0510763;0.12605
33;calc iter;100;3.86864;3.5181;4.29491
33;calc total;1;387.547;387.547;387.547
33;total;1;436.034;436.034;436.034
34;initialize;1;22.2151;22.2151;22.2151
34;async;100;0.268025;0.0232043;0.624592
34;inner;100;3.53843;3.25375;3.71856
34;wait;100;4.82926e-05;2.719e-05;0.000387136
34;boundary;100;0.0630248;0.0486825;0.137819
34;calc iter;100;3.86953;3.5924;4.2501
34;calc total;1;387.547;387.547;387.547
34;total;1;435.989;435.989;435.989
35;initialize;1;22.5299;22.5299;22.5299
35;async;100;0.274368;0.0334176;0.842741
35;inner;100;3.52585;3.12489;3.70973
35;wait;100;5.77882e-05;3.1189e-05;0.000388655
35;boundary;100;0.0691773;0.0494787;0.175056
35;calc iter;100;3.86946;3.24075;4.40993
35;calc total;1;387.547;387.547;387.547
35;total;1;436.304;436.304;436.304
36;initialize;1;22.2162;22.2162;22.2162
36;async;100;0.334804;0.0773645;1.02668
36;inner;100;3.45145;2.93555;3.69098
36;wait;100;7.01876e-05;3.648e-05;0.000392686
36;boundary;100;0.0794833;0.0512903;0.121737
36;calc iter;100;3.86581;3.26591;4.55084
36;calc total;1;387.547;387.547;387.547
36;total;1;435.99;435.99;435.99
37;initialize;1;22.2605;22.2605;22.2605
37;async;100;0.293983;0.0785152;0.599452
37;inner;100;3.5034;3.2614;3.69406
37;wait;100;6.68704e-05;3.249e-05;0.000401666
37;boundary;100;0.0708919;0.0510384;0.116704
37;calc iter;100;3.86834;3.56427;4.15598
37;calc total;1;387.547;387.547;387.547
37;total;1;436.034;436.034;436.034
38;initialize;1;22.7233;22.7233;22.7233
38;async;100;0.268491;0.07418;0.544799
38;inner;100;3.54037;3.34353;3.70954
38;wait;100;5.5297e-05;3.279e-05;0.000383186
38;boundary;100;0.0602346;0.0495341;0.140307
38;calc iter;100;3.86915;3.66933;4.17208
38;calc total;1;387.547;387.547;387.547
38;total;1;436.497;436.497;436.497
39;initialize;1;23.5415;23.5415;23.5415
39;async;100;0.270125;0.0790087;0.544839
39;inner;100;3.53723;3.343;3.7076
39;wait;100;5.57093e-05;3.1509e-05;0.000389196
39;boundary;100;0.0616748;0.049607;0.137204
39;calc iter;100;3.86909;3.67011;4.10372
39;calc total;1;387.547;387.547;387.547
39;total;1;437.315;437.315;437.315
40;initialize;1;22.6851;22.6851;22.6851
40;async;100;0.192128;0.027813;0.64932
40;inner;100;3.59586;3.25479;3.75616
40;wait;100;0.00010327;5.5519e-05;0.000415946
40;boundary;100;0.0835613;0.0573141;0.188625
40;calc iter;100;3.87165;3.37036;4.29838
40;calc total;1;387.547;387.547;387.547
40;total;1;436.459;436.459;436.459
41;initialize;1;23.1964;23.1964;23.1964
41;async;100;0.177874;0.0217235;0.336145
41;inner;100;3.62;3.54789;3.77691
41;wait;100;0.00010423;3.575e-05;0.000464045
41;boundary;100;0.0737122;0.054152;0.17256
41;calc iter;100;3.87169;3.68494;4.04925
41;calc total;1;387.547;387.547;387.547
41;total;1;436.971;436.971;436.971
42;initialize;1;22.3498;22.3498;22.3498
42;async;100;0.179319;0.0227334;0.355796
42;inner;100;3.62219;3.54982;3.766
42;wait;100;6.64036e-05;2.852e-05;0.000602623
42;boundary;100;0.0702224;0.050164;0.181347
42;calc iter;100;3.8718;3.68273;4.03537
42;calc total;1;387.547;387.547;387.547
42;total;1;436.124;436.124;436.124
43;initialize;1;22.8916;22.8916;22.8916
43;async;100;0.178377;0.020663;0.343691
43;inner;100;3.62279;3.54881;3.76614
43;wait;100;6.72055e-05;2.772e-05;0.000552634
43;boundary;100;0.0705374;0.0513811;0.182979
43;calc iter;100;3.87178;3.70249;4.0265
43;calc total;1;387.547;387.547;387.547
43;total;1;436.666;436.666;436.666
44;initialize;1;23.1828;23.1828;23.1828
44;async;100;0.18231;0.0337113;0.302192
44;inner;100;3.61425;3.48713;3.74744
44;wait;100;9.63183e-05;3.1929e-05;0.000534844
44;boundary;100;0.0751212;0.0535195;0.176822
44;calc iter;100;3.87178;3.73755;4.01289
44;calc total;1;387.547;387.547;387.547
44;total;1;436.957;436.957;436.957
45;initialize;1;23.4373;23.4373;23.4373
45;async;100;0.17965;0.0217851;0.360475
45;inner;100;3.62083;3.54224;3.73613
45;wait;100;8.39174e-05;4.203e-05;0.000518905
45;boundary;100;0.0711732;0.0456974;0.18355
45;calc iter;100;3.87174;3.69488;4.05034
45;calc total;1;387.547;387.547;387.547
45;total;1;437.211;437.211;437.211
46;initialize;1;22.6248;22.6248;22.6248
46;async;100;0.1724;0.0260562;0.362574
46;inner;100;3.62949;3.5488;3.76019
46;wait;100;5.94226e-05;2.675e-05;0.000545734
46;boundary;100;0.0698946;0.0427281;0.18005
46;calc iter;100;3.87184;3.68046;4.05686
46;calc total;1;387.547;387.547;387.547
46;total;1;436.399;436.399;436.399
47;initialize;1;23.3522;23.3522;23.3522
47;async;100;0.171814;0.0157355;0.36159
47;inner;100;3.62784;3.54852;3.77485
47;wait;100;5.72223e-05;2.521e-05;0.000726292
47;boundary;100;0.0721493;0.0461045;0.171132
47;calc iter;100;3.87186;3.67945;4.07302
47;calc total;1;387.547;387.547;387.547
47;total;1;437.126;437.126;437.126
48;initialize;1;22.9794;22.9794;22.9794
48;async;100;0.345064;0.0811196;0.69762
48;inner;100;3.44585;3.08055;3.66476
48;wait;100;6.91451e-05;3.423e-05;0.000433905
48;boundary;100;0.0808942;0.0589385;0.107526
48;calc iter;100;3.87188;3.46991;4.24069
48;calc total;1;387.547;387.547;387.547
48;total;1;436.753;436.753;436.753
49;initialize;1;23.2928;23.2928;23.2928
49;async;100;0.313125;0.0652457;0.679164
49;inner;100;3.48191;3.16385;3.67455
49;wait;100;6.38366e-05;3.4989e-05;0.000396885
49;boundary;100;0.0771605;0.0549965;0.0968526
49;calc iter;100;3.87227;3.56156;4.19443
49;calc total;1;387.547;387.547;387.547
49;total;1;437.067;437.067;437.067
50;initialize;1;22.5052;22.5052;22.5052
50;async;100;0.25762;0.0217233;0.579904
50;inner;100;3.55087;3.29159;3.72064
50;wait;100;5.23341e-05;2.9559e-05;0.000347116
50;boundary;100;0.0638923;0.0496435;0.151814
50;calc iter;100;3.87243;3.54305;4.1768
50;calc total;1;387.547;387.547;387.547
50;total;1;436.279;436.279;436.279
51;initialize;1;22.3308;22.3308;22.3308
51;async;100;0.274824;0.0341799;0.601696
51;inner;100;3.52976;3.28977;3.68293
51;wait;100;5.6938e-05;3.142e-05;0.000402955
51;boundary;100;0.0678568;0.0505645;0.100719
51;calc iter;100;3.8725;3.52935;4.20434
51;calc total;1;387.547;387.547;387.547
51;total;1;436.105;436.105;436.105
52;initialize;1;22.3504;22.3504;22.3504
52;async;100;0.311791;0.0687628;0.64864
52;inner;100;3.48541;3.1603;3.69638
52;wait;100;6.8732e-05;2.91e-05;0.000290507
52;boundary;100;0.0738719;0.0508967;0.136699
52;calc iter;100;3.87114;3.48336;4.23536
52;calc total;1;387.547;387.547;387.547
52;total;1;436.124;436.124;436.124
53;initialize;1;23.4288;23.4288;23.4288
53;async;100;0.264612;0.0777152;0.532658
53;inner;100;3.53663;3.15061;3.69517
53;wait;100;5.81188e-05;3.173e-05;0.000384216
53;boundary;100;0.065308;0.0509863;0.135928
53;calc iter;100;3.86661;3.53059;4.07636
53;calc total;1;387.547;387.547;387.547
53;total;1;437.202;437.202;437.202
54;initialize;1;22.2377;22.2377;22.2377
54;async;100;0.252568;0.0682621;0.456774
54;inner;100;3.55719;3.40536;3.70542
54;wait;100;4.7528e-05;2.6769e-05;0.000406216
54;boundary;100;0.0612634;0.0494602;0.144239
54;calc iter;100;3.87107;3.59855;4.01749
54;calc total;1;387.547;387.547;387.547
54;total;1;436.011;436.011;436.011
55;initialize;1;23.0545;23.0545;23.0545
55;async;100;0.258315;0.0769475;0.521275
55;inner;100;3.55122;3.37105;3.70683
55;wait;100;4.75413e-05;2.7649e-05;0.000282387
55;boundary;100;0.0618447;0.0496477;0.146247
55;calc iter;100;3.87143;3.55302;4.07488
55;calc total;1;387.547;387.547;387.547
55;total;1;436.828;436.828;436.828
56;initialize;1;23.0091;23.0091;23.0091
56;async;100;0.192187;0.0252431;0.397652
56;inner;100;3.60796;3.49548;3.73453
56;wait;100;8.22014e-05;3.134e-05;0.000362016
56;boundary;100;0.0730606;0.0401253;0.179025
56;calc iter;100;3.87329;3.78063;4.04524
56;calc total;1;387.547;387.547;387.547
56;total;1;436.783;436.783;436.783
57;initialize;1;22.5619;22.5619;22.5619
57;async;100;0.190238;0.0308409;0.398558
57;inner;100;3.61709;3.53168;3.75488
57;wait;100;7.82473e-05;2.61e-05;0.000410636
57;boundary;100;0.0656471;0.0405157;0.180609
57;calc iter;100;3.87306;3.76954;4.04744
57;calc total;1;387.547;387.547;387.547
57;total;1;436.336;436.336;436.336
58;initialize;1;22.8925;22.8925;22.8925
58;async;100;0.188532;0.0239755;0.401741
58;inner;100;3.62164;3.52449;3.76791
58;wait;100;5.3018e-05;2.5039e-05;0.000385745
58;boundary;100;0.0631736;0.0388899;0.179937
58;calc iter;100;3.8734;3.76022;4.05552
58;calc total;1;387.547;387.547;387.547
58;total;1;436.666;436.666;436.666
59;initialize;1;22.4411;22.4411;22.4411
59;async;100;0.187073;0.0213921;0.4037
59;inner;100;3.62257;3.53628;3.76721
59;wait;100;5.5727e-05;2.4839e-05;0.000357536
59;boundary;100;0.0637125;0.0389894;0.185144
59;calc iter;100;3.87342;3.77939;4.05627
59;calc total;1;387.547;387.547;387.547
59;total;1;436.215;436.215;436.215
60;initialize;1;22.2163;22.2163;22.2163
60;async;100;0.222977;0.024086;0.799123
60;inner;100;3.57069;3.15024;3.73255
60;wait;100;8.5019e-05;2.969e-05;0.000275287
60;boundary;100;0.0791096;0.0499391;0.179183
60;calc iter;100;3.87286;3.29102;4.47978
60;calc total;1;387.547;387.547;387.547
60;total;1;435.99;435.99;435.99
61;initialize;1;22.9477;22.9477;22.9477
61;async;100;0.196224;0.0223516;0.590792
61;inner;100;3.60147;3.33661;3.73168
61;wait;100;7.62001e-05;3.1659e-05;0.000397116
61;boundary;100;0.0717765;0.0504013;0.179034
61;calc iter;100;3.86955;3.49899;4.20751
61;calc total;1;387.547;387.547;387.547
61;total;1;436.721;436.721;436.721
62;initialize;1;22.8925;22.8925;22.8925
62;async;100;0.191712;0.0292102;0.375066
62;inner;100;3.61508;3.49039;3.75657
62;wait;100;5.30833e-05;2.579e-05;0.000364966
62;boundary;100;0.0659802;0.0482927;0.181497
62;calc iter;100;3.87283;3.71022;4.02805
62;calc total;1;387.547;387.547;387.547
62;total;1;436.666;436.666;436.666
63;initialize;1;22.4412;22.4412;22.4412
63;async;100;0.196339;0.0236806;0.402283
63;inner;100;3.61175;3.45837;3.7577
63;wait;100;5.36983e-05;2.152e-05;0.000266797
63;boundary;100;0.0647733;0.049728;0.176333
63;calc iter;100;3.87292;3.71774;4.04624
63;calc total;1;387.547;387.547;387.547
63;total;1;436.215;436.215;436.215
64;initialize;1;22.6248;22.6248;22.6248
64;async;100;0.342999;0.0744248;0.938507
64;inner;100;3.44953;3.01405;3.69619
64;wait;100;7.70335e-05;4.026e-05;0.000347956
64;boundary;100;0.0800092;0.054594;0.114996
64;calc iter;100;3.87262;3.3005;4.45222
64;calc total;1;387.547;387.547;387.547
64;total;1;436.398;436.398;436.398
65;initialize;1;22.2821;22.2821;22.2821
65;async;100;0.284279;0.0937807;0.472841
65;inner;100;3.51222;3.29593;3.69532
65;wait;100;6.41409e-05;3.581e-05;0.000375726
65;boundary;100;0.072371;0.0511516;0.114785
65;calc iter;100;3.86894;3.59478;4.03357
65;calc total;1;387.547;387.547;387.547
65;total;1;436.056;436.056;436.056
66;initialize;1;23.5207;23.5207;23.5207
66;async;100;0.253735;0.091669;0.447321
66;inner;100;3.55858;3.38491;3.70551
66;wait;100;4.56552e-05;2.672e-05;0.000417126
66;boundary;100;0.0601492;0.0498427;0.135688
66;calc iter;100;3.87251;3.71706;4.05203
66;calc total;1;387.547;387.547;387.547
66;total;1;437.294;437.294;437.294
128;initialize;1;22.78;22.78;22.78
128;async;100;0.282133;0.0309037;0.773193
128;inner;100;3.50761;3.17768;3.71201
128;wait;100;8.52221e-05;4.2379e-05;0.000347157
128;boundary;100;0.0815424;0.057884;0.174769
128;calc iter;100;3.87137;3.38833;4.37348
128;calc total;1;387.547;387.547;387.547
128;total;1;436.554;436.554;436.554
129;initialize;1;22.8179;22.8179;22.8179
129;async;100;0.28231;0.0882245;0.594858
129;inner;100;3.50779;3.16046;3.67873
129;wait;100;6.9706e-05;3.776e-05;0.000407866
129;boundary;100;0.0762006;0.0530117;0.124413
129;calc iter;100;3.86638;3.379;4.08597
129;calc total;1;387.547;387.547;387.547
129;total;1;436.592;436.592;436.592
130;initialize;1;22.9482;22.9482;22.9482
130;async;100;0.249234;0.0840546;0.415997
130;inner;100;3.56058;3.42201;3.69454
130;wait;100;5.07958e-05;2.9759e-05;0.000389407
130;boundary;100;0.0610761;0.0498448;0.0886624
130;calc iter;100;3.87095;3.72499;4.03452
130;calc total;1;387.547;387.547;387.547
130;total;1;436.722;436.722;436.722
131;initialize;1;22.4364;22.4364;22.4364
131;async;100;0.241311;0.0453296;0.712208
131;inner;100;3.56858;3.24394;3.7333
131;wait;100;6.89908e-05;2.997e-05;0.00190861
131;boundary;100;0.0614625;0.0486985;0.169053
131;calc iter;100;3.87142;3.38925;4.32506
131;calc total;1;387.547;387.547;387.547
131;total;1;436.21;436.21;436.21
132;initialize;1;23.7475;23.7475;23.7475
132;async;100;0.37246;0.06917;0.802938
132;inner;100;3.41895;3.06006;3.68324
132;wait;100;6.40338e-05;3.577e-05;0.000412036
132;boundary;100;0.0801079;0.051365;0.0993657
132;calc iter;100;3.87159;3.3988;4.37253
132;calc total;1;387.547;387.547;387.547
132;total;1;437.521;437.521;437.521
133;initialize;1;23.7474;23.7474;23.7474
133;async;100;0.299109;0.0943217;0.782464
133;inner;100;3.50393;3.07342;3.68281
133;wait;100;6.18657e-05;3.676e-05;0.000293608
133;boundary;100;0.0688303;0.0511352;0.0874798
133;calc iter;100;3.87194;3.54721;4.28458
133;calc total;1;387.547;387.547;387.547
133;total;1;437.521;437.521;437.521
134;initialize;1;23.3544;23.3544;23.3544
134;async;100;0.263133;0.0934994;0.503381
134;inner;100;3.55077;3.31158;3.6955
134;wait;100;4.76846e-05;2.8569e-05;0.000417536
134;boundary;100;0.0582406;0.0478393;0.118086
134;calc iter;100;3.8722;3.68915;4.08534
134;calc total;1;387.547;387.547;387.547
134;total;1;437.128;437.128;437.128
135;initialize;1;22.6691;22.6691;22.6691
135;async;100;0.262146;0.0913046;0.468433
135;inner;100;3.54863;3.3324;3.69569
135;wait;100;4.76405e-05;2.9769e-05;0.000297977
135;boundary;100;0.061432;0.0492508;0.138036
135;calc iter;100;3.87226;3.68066;4.0697
135;calc total;1;387.547;387.547;387.547
135;total;1;436.442;436.442;436.442
136;initialize;1;23.4864;23.4864;23.4864
136;async;100;0.188254;0.0411754;0.416643
136;inner;100;3.60824;3.41292;3.7308
136;wait;100;9.2623e-05;5.865e-05;0.000253188
136;boundary;100;0.0765229;0.0504686;0.175733
136;calc iter;100;3.87311;3.60188;4.085
136;calc total;1;387.547;387.547;387.547
136;total;1;437.26;437.26;437.26
137;initialize;1;22.2699;22.2699;22.2699
137;async;100;0.171014;0.0324277;0.32276
137;inner;100;3.63217;3.51906;3.73972
137;wait;100;9.23505e-05;4.052e-05;0.000469346
137;boundary;100;0.0698257;0.0470407;0.175457
137;calc iter;100;3.8731;3.72069;4.00021
137;calc total;1;387.547;387.547;387.547
137;total;1;436.043;436.043;436.043
138;initialize;1;22.1665;22.1665;22.1665
138;async;100;0.175698;0.036952;0.264211
138;inner;100;3.63627;3.56863;3.7487
138;wait;100;5.32903e-05;2.78e-05;0.000304287
138;boundary;100;0.0612201;0.0454966;0.179934
138;calc iter;100;3.87325;3.76913;4.01851
138;calc total;1;387.547;387.547;387.547
138;total;1;435.94;435.94;435.94
139;initialize;1;22.1659;22.1659;22.1659
139;async;100;0.173994;0.0328109;0.283836
139;inner;100;3.63735;3.57183;3.74311
139;wait;100;5.81229e-05;2.791e-05;0.000407816
139;boundary;100;0.0618433;0.0451927;0.17246
139;calc iter;100;3.87325;3.77984;4.01012
139;calc total;1;387.547;387.547;387.547
139;total;1;435.939;435.939;435.939
140;initialize;1;22.2083;22.2083;22.2083
140;async;100;0.167123;0.0361943;0.25222
140;inner;100;3.63195;3.57557;3.72993
140;wait;100;0.000105113;3.8939e-05;0.000305567
140;boundary;100;0.0737122;0.0494281;0.17707
140;calc iter;100;3.8729;3.7602;4.00999
140;calc total;1;387.547;387.547;387.547
140;total;1;435.982;435.982;435.982
141;initialize;1;22.8677;22.8677;22.8677
141;async;100;0.16806;0.0441741;0.252828
141;inner;100;3.63759;3.58627;3.72803
141;wait;100;9.16318e-05;3.9529e-05;0.000417386
141;boundary;100;0.0674672;0.0490199;0.177932
141;calc iter;100;3.87321;3.78005;3.99972
141;calc total;1;387.547;387.547;387.547
141;total;1;436.641;436.641;436.641
142;initialize;1;22.4733;22.4733;22.4733
142;async;100;0.171155;0.0413464;0.256487
142;inner;100;3.64109;3.59121;3.74902
142;wait;100;5.6388e-05;2.812e-05;0.000285857
142;boundary;100;0.0609608;0.045635;0.172614
142;calc iter;100;3.87326;3.7599;4.00919
142;calc total;1;387.547;387.547;387.547
142;total;1;436.247;436.247;436.247
143;initialize;1;23.5665;23.5665;23.5665
143;async;100;0.172908;0.037544;0.268405
143;inner;100;3.63883;3.59301;3.74784
143;wait;100;5.72086e-05;2.787e-05;0.000427316
143;boundary;100;0.0615344;0.0433464;0.179058
143;calc iter;100;3.87333;3.77431;4.0136
143;calc total;1;387.547;387.547;387.547
143;total;1;437.34;437.34;437.34
144;initialize;1;22.1656;22.1656;22.1656
144;async;100;0.354601;0.0822162;0.670188
144;inner;100;3.43498;3.24941;3.69119
144;wait;100;7.28316e-05;3.9729e-05;0.000291557
144;boundary;100;0.0819638;0.0598614;0.130911
144;calc iter;100;3.87162;3.65609;4.21936
144;calc total;1;387.547;387.547;387.547
144;total;1;435.939;435.939;435.939
145;initialize;1;23.1762;23.1762;23.1762
145;async;100;0.317881;0.0736546;0.539468
145;inner;100;3.47755;3.29951;3.68874
145;wait;100;6.50063e-05;3.876e-05;0.000419716
145;boundary;100;0.0758679;0.0603195;0.125844
145;calc iter;100;3.87137;3.63209;4.22066
145;calc total;1;387.547;387.547;387.547
145;total;1;436.95;436.95;436.95
146;initialize;1;22.6688;22.6688;22.6688
146;async;100;0.26915;0.0640431;0.524717
146;inner;100;3.53916;3.38511;3.70081
146;wait;100;5.08395e-05;3.288e-05;0.000272248
146;boundary;100;0.0640699;0.0500548;0.143018
146;calc iter;100;3.87243;3.68542;4.25326
146;calc total;1;387.547;387.547;387.547
146;total;1;436.442;436.442;436.442
147;initialize;1;22.8521;22.8521;22.8521
147;async;100;0.269544;0.0685012;0.56435
147;inner;100;3.53798;3.40271;3.69989
147;wait;100;4.96551e-05;2.9579e-05;0.000398736
147;boundary;100;0.0649471;0.0502403;0.139153
147;calc iter;100;3.87252;3.69219;4.28166
147;calc total;1;387.547;387.547;387.547
147;total;1;436.625;436.625;436.625
148;initialize;1;23.533;23.533;23.533
148;async;100;0.280957;0.0852394;0.598072
148;inner;100;3.51969;3.29408;3.69096
148;wait;100;6.78012e-05;4.477e-05;0.000411667
148;boundary;100;0.0720508;0.0530564;0.130609
148;calc iter;100;3.87277;3.57587;4.2289
148;calc total;1;387.547;387.547;387.547
148;total;1;437.306;437.306;437.306
149;initialize;1;22.3119;22.3119;22.3119
149;async;100;0.241884;0.0892231;0.399291
149;inner;100;3.56791;3.41169;3.69132
149;wait;100;5.71009e-05;3.0799e-05;0.000323067
149;boundary;100;0.0609983;0.0503863;0.131477
149;calc iter;100;3.87086;3.75337;4.10669
149;calc total;1;387.547;387.547;387.547
149;total;1;436.085;436.085;436.085
150;initialize;1;23.7184;23.7184;23.7184
150;async;100;0.234266;0.0770321;0.350895
150;inner;100;3.58128;3.49135;3.70229
150;wait;100;4.58047e-05;2.7289e-05;0.000419326
150;boundary;100;0.0574311;0.0503449;0.177917
150;calc iter;100;3.87302;3.78471;3.99668
150;calc total;1;387.547;387.547;387.547
150;total;1;437.492;437.492;437.492
151;initialize;1;22.4148;22.4148;22.4148
151;async;100;0.234479;0.0813807;0.373005
151;inner;100;3.57959;3.47945;3.70419
151;wait;100;4.80222e-05;2.738e-05;0.000275468
151;boundary;100;0.0589673;0.0496146;0.178976
151;calc iter;100;3.87309;3.77368;4.11681
151;calc total;1;387.547;387.547;387.547
151;total;1;436.189;436.189;436.189
152;initialize;1;23.4033;23.4033;23.4033
152;async;100;0.173476;0.0413742;0.279138
152;inner;100;3.63593;3.57914;3.7294
152;wait;100;8.12213e-05;3.203e-05;0.000463366
152;boundary;100;0.0645916;0.0406904;0.199471
152;calc iter;100;3.87409;3.79179;4.02846
152;calc total;1;387.547;387.547;387.547
152;total;1;437.177;437.177;437.177
153;initialize;1;23.4036;23.4036;23.4036
153;async;100;0.174205;0.0436394;0.272717
153;inner;100;3.63996;3.58855;3.72862
153;wait;100;7.38475e-05;2.881e-05;0.000368287
153;boundary;100;0.0598299;0.0408126;0.199487
153;calc iter;100;3.87407;3.78163;4.02641
153;calc total;1;387.547;387.547;387.547
153;total;1;437.177;437.177;437.177
154;initialize;1;23.4865;23.4865;23.4865
154;async;100;0.175088;0.0315274;0.273007
154;inner;100;3.64142;3.58751;3.74811
154;wait;100;5.06167e-05;2.628e-05;0.000582615
154;boundary;100;0.0576083;0.0405435;0.188884
154;calc iter;100;3.87417;3.78322;4.04571
154;calc total;1;387.547;387.547;387.547
154;total;1;437.26;437.26;437.26
155;initialize;1;23.6436;23.6436;23.6436
155;async;100;0.172227;0.0280527;0.270724
155;inner;100;3.64412;3.59065;3.75414
155;wait;100;5.28572e-05;2.233e-05;0.000540735
155;boundary;100;0.0577463;0.0402298;0.190737
155;calc iter;100;3.87414;3.78812;4.02807
155;calc total;1;387.547;387.547;387.547
155;total;1;437.417;437.417;437.417
156;initialize;1;22.8846;22.8846;22.8846
156;async;100;0.198931;0.0335725;0.567994
156;inner;100;3.59735;3.32332;3.73716
156;wait;100;8.31213e-05;3.2289e-05;0.000342447
156;boundary;100;0.0772757;0.0523813;0.193043
156;calc iter;100;3.87365;3.46265;4.20221
156;calc total;1;387.547;387.547;387.547
156;total;1;436.658;436.658;436.658
157;initialize;1;22.5556;22.5556;22.5556
157;async;100;0.180075;0.0351862;0.512533
157;inner;100;3.62717;3.42371;3.73383
157;wait;100;7.47453e-05;3.27e-05;0.000533315
157;boundary;100;0.0651286;0.0501886;0.194547
157;calc iter;100;3.87245;3.55645;4.19838
157;calc total;1;387.547;387.547;387.547
157;total;1;436.329;436.329;436.329
158;initialize;1;23.718;23.718;23.718
158;async;100;0.175842;0.0312536;0.30487
158;inner;100;3.63842;3.53241;3.75299
158;wait;100;5.52029e-05;2.426e-05;0.000595634
158;boundary;100;0.0594837;0.0473174;0.18834
158;calc iter;100;3.8738;3.76178;4.02683
158;calc total;1;387.547;387.547;387.547
158;total;1;437.491;437.491;437.491
159;initialize;1;23.6884;23.6884;23.6884
159;async;100;0.179149;0.0264765;0.342657
159;inner;100;3.63294;3.51242;3.76481
159;wait;100;6.39633e-05;2.569e-05;0.0009748
159;boundary;100;0.0616969;0.0474194;0.182889
159;calc iter;100;3.87386;3.7027;4.03711
159;calc total;1;387.547;387.547;387.547
159;total;1;437.462;437.462;437.462
160;initialize;1;22.6284;22.6284;22.6284
160;async;100;0.432052;0.0180689;1.45487
160;inner;100;3.36012;2.59453;3.70179
160;wait;100;7.3623e-05;3.324e-05;0.000419556
160;boundary;100;0.075855;0.0509212;0.108087
160;calc iter;100;3.8681;3.03408;5.01445
160;calc total;1;387.547;387.547;387.547
160;total;1;436.402;436.402;436.402
161;initialize;1;22.5882;22.5882;22.5882
161;async;100;0.361589;0.0825534;1.3643
161;inner;100;3.43547;2.72156;3.67351
161;wait;100;6.75723e-05;3.714e-05;0.000578115
161;boundary;100;0.069661;0.0530826;0.0840628
161;calc iter;100;3.86679;3.29502;4.93748
161;calc total;1;387.547;387.547;387.547
161;total;1;436.362;436.362;436.362
162;initialize;1;23.344;23.344;23.344
162;async;100;0.320103;0.0877125;0.722063
162;inner;100;3.48407;3.17893;3.71306
162;wait;100;5.5564e-05;3.3049e-05;0.000291857
162;boundary;100;0.0639094;0.0501941;0.124763
162;calc iter;100;3.86814;3.54434;4.35936
162;calc total;1;387.547;387.547;387.547
162;total;1;437.118;437.118;437.118
163;initialize;1;23.2387;23.2387;23.2387
163;async;100;0.33739;0.0233655;1.11958
163;inner;100;3.46945;2.95644;3.71281
163;wait;100;5.40112e-05;2.966e-05;0.000406616
163;boundary;100;0.0612252;0.049468;0.113238
163;calc iter;100;3.86812;3.0621;4.57273
163;calc total;1;387.547;387.547;387.547
163;total;1;437.012;437.012;437.012
164;initialize;1;23.7454;23.7454;23.7454
164;async;100;0.442674;0.0649414;1.78515
164;inner;100;3.34063;2.37252;3.7045
164;wait;100;7.26497e-05;3.501e-05;0.000405027
164;boundary;100;0.0757725;0.0528454;0.112314
164;calc iter;100;3.85915;2.66137;5.21522
164;calc total;1;387.547;387.547;387.547
164;total;1;437.519;437.519;437.519
165;initialize;1;22.1659;22.1659;22.1659
165;async;100;0.361574;0.0699953;1.01737
165;inner;100;3.43876;2.90683;3.69944
165;wait;100;6.90535e-05;3.8399e-05;0.000399147
165;boundary;100;0.0655607;0.0512736;0.089442
165;calc iter;100;3.86596;3.1974;4.48211
165;calc total;1;387.547;387.547;387.547
165;total;1;435.939;435.939;435.939
166;initialize;1;23.4035;23.4035;23.4035
166;async;100;0.325701;0.0938023;0.840887
166;inner;100;3.48159;3.03064;3.716
166;wait;100;4.79111e-05;2.7829e-05;0.000411316
166;boundary;100;0.0595264;0.0506231;0.131358
166;calc iter;100;3.86687;3.52772;4.28374
166;calc total;1;387.547;387.547;387.547
166;total;1;437.177;437.177;437.177
167;initialize;1;22.5556;22.5556;22.5556
167;async;100;0.324692;0.0868901;0.861647
167;inner;100;3.48107;3.00632;3.71628
167;wait;100;5.62971e-05;3.337e-05;0.000282147
167;boundary;100;0.0609268;0.050015;0.145936
167;calc iter;100;3.86674;3.53699;4.29805
167;calc total;1;387.547;387.547;387.547
167;total;1;436.329;436.329;436.329
168;initialize;1;22.852;22.852;22.852
168;async;100;0.246195;0.0239837;0.859954
168;inner;100;3.54104;3.08499;3.74021
168;wait;100;8.69781e-05;5.1609e-05;0.000426146
168;boundary;100;0.0836926;0.0600002;0.177649
168;calc iter;100;3.87102;3.19942;4.43843
168;calc total;1;387.547;387.547;387.547
168;total;1;436.626;436.626;436.626
169;initialize;1;22.5357;22.5357;22.5357
169;async;100;0.199664;0.0195939;0.478817
169;inner;100;3.59568;3.38674;3.7568
169;wait;100;9.3818e-05;3.741e-05;0.000301417
169;boundary;100;0.0756651;0.0551743;0.188328
169;calc iter;100;3.8711;3.54597;4.11739
169;calc total;1;387.547;387.547;387.547
169;total;1;436.309;436.309;436.309
170;initialize;1;22.6476;22.6476;22.6476
170;async;100;0.199956;0.028957;0.387938
170;inner;100;3.6019;3.44046;3.75494
170;wait;100;5.34473e-05;2.5629e-05;0.000416206
170;boundary;100;0.0692706;0.0512686;0.180243
170;calc iter;100;3.87118;3.67475;4.02957
170;calc total;1;387.547;387.547;387.547
170;total;1;436.421;436.421;436.421
171;initialize;1;22.2279;22.2279;22.2279
171;async;100;0.201022;0.0297044;0.376049
171;inner;100;3.60103;3.44028;3.74667
171;wait;100;6.34106e-05;2.651e-05;0.000362717
171;boundary;100;0.0690275;0.0516891;0.174993
171;calc iter;100;3.87115;3.67897;4.03621
171;calc total;1;387.547;387.547;387.547
171;total;1;436.001;436.001;436.001
172;initialize;1;23.6861;23.6861;23.6861
172;async;100;0.191131;0.0379056;0.396067
172;inner;100;3.60598;3.47117;3.74316
172;wait;100;9.83183e-05;4.7459e-05;0.000452196
172;boundary;100;0.0739251;0.0442627;0.175643
172;calc iter;100;3.87114;3.72452;4.08086
172;calc total;1;387.547;387.547;387.547
172;total;1;437.459;437.459;437.459
173;initialize;1;22.4946;22.4946;22.4946
173;async;100;0.192722;0.035509;0.363247
173;inner;100;3.60876;3.48118;3.74405
173;wait;100;8.75235e-05;4.387e-05;0.000291008
173;boundary;100;0.0694951;0.0430272;0.174185
173;calc iter;100;3.87107;3.67944;4.0472
173;calc total;1;387.547;387.547;387.547
173;total;1;436.268;436.268;436.268
174;initialize;1;23.6435;23.6435;23.6435
174;async;100;0.184374;0.0266912;0.372125
174;inner;100;3.61551;3.48705;3.75714
174;wait;100;6.03459e-05;2.914e-05;0.000398236
174;boundary;100;0.0712221;0.0438178;0.184414
174;calc iter;100;3.87117;3.63213;4.05116
174;calc total;1;387.547;387.547;387.547
174;total;1;437.417;437.417;437.417
175;initialize;1;23.0113;23.0113;23.0113
175;async;100;0.187471;0.0266383;0.361749
175;inner;100;3.61485;3.48527;3.75725
175;wait;100;5.32263e-05;2.172e-05;0.000266547
175;boundary;100;0.0687979;0.0435961;0.185187
175;calc iter;100;3.87117;3.66489;4.04866
175;calc total;1;387.547;387.547;387.547
175;total;1;436.785;436.785;436.785
176;initialize;1;22.3535;22.3535;22.3535
176;async;100;0.341655;0.0770949;0.742278
176;inner;100;3.44929;3.11486;3.6923
176;wait;100;6.81856e-05;3.898e-05;0.000399527
176;boundary;100;0.0783434;0.0531476;0.165659
176;calc iter;100;3.86936;3.56006;4.32695
176;calc total;1;387.547;387.547;387.547
176;total;1;436.127;436.127;436.127
177;initialize;1;23.5328;23.5328;23.5328
177;async;100;0.323371;0.0797481;0.821056
177;inner;100;3.47133;3.05216;3.68924
177;wait;100;6.72079e-05;3.99e-05;0.000529344
177;boundary;100;0.0758755;0.0525302;0.161645
177;calc iter;100;3.87065;3.43298;4.23537
177;calc total;1;387.547;387.547;387.547
177;total;1;437.306;437.306;437.306
178;initialize;1;22.3962;22.3962;22.3962
178;async;100;0.282895;0.0220375;0.580877
178;inner;100;3.52228;3.28679;3.70867
178;wait;100;5.69834e-05;3.135e-05;0.000389387
178;boundary;100;0.0656137;0.0510188;0.210652
178;calc iter;100;3.87084;3.54382;4.20184
178;calc total;1;387.547;387.547;387.547
178;total;1;436.17;436.17;436.17
179;initialize;1;22.3319;22.3319;22.3319
179;async;100;0.283276;0.0290356;0.585941
179;inner;100;3.5224;3.28795;3.70313
179;wait;100;5.3505e-05;3.0999e-05;0.000393526
179;boundary;100;0.0651544;0.0505299;0.184777
179;calc iter;100;3.87089;3.55202;4.20859
179;calc total;1;387.547;387.547;387.547
179;total;1;436.105;436.105;436.105
180;initialize;1;22.6482;22.6482;22.6482
180;async;100;0.320196;0.0903072;0.663952
180;inner;100;3.4738;3.19905;3.68993
180;wait;100;6.47776e-05;3.588e-05;0.000357947
180;boundary;100;0.0753526;0.0517867;0.160773
180;calc iter;100;3.86942;3.51961;4.24666
180;calc total;1;387.547;387.547;387.547
180;total;1;436.421;436.421;436.421
181;initialize;1;22.6882;22.6882;22.6882
181;async;100;0.279691;0.0922271;0.568369
181;inner;100;3.5199;3.07848;3.6873
181;wait;100;5.8457e-05;3.101e-05;0.000413456
181;boundary;100;0.0648348;0.0509632;0.157676
181;calc iter;100;3.86448;3.39617;4.12584
181;calc total;1;387.547;387.547;387.547
181;total;1;436.462;436.462;436.462
182;initialize;1;23.1762;23.1762;23.1762
182;async;100;0.268519;0.0818438;0.468067
182;inner;100;3.53955;3.35688;3.70209
182;wait;100;5.19545e-05;2.871e-05;0.000402146
182;boundary;100;0.0603115;0.0498125;0.187388
182;calc iter;100;3.86844;3.6113;4.103
182;calc total;1;387.547;387.547;387.547
182;total;1;436.95;436.95;436.95
183;initialize;1;22.7638;22.7638;22.7638
183;async;100;0.274969;0.0847882;0.599567
183;inner;100;3.53387;3.29166;3.69965
183;wait;100;5.34825e-05;2.899e-05;0.000399116
183;boundary;100;0.0606384;0.0499873;0.175299
183;calc iter;100;3.86954;3.60067;4.26449
183;calc total;1;387.547;387.547;387.547
183;total;1;436.537;436.537;436.537
184;initialize;1;22.2485;22.2485;22.2485
184;async;100;0.201893;0.0280597;0.34208
184;inner;100;3.60274;3.48828;3.74144
184;wait;100;8.28993e-05;2.5059e-05;0.000733373
184;boundary;100;0.0670688;0.0399896;0.197742
184;calc iter;100;3.87179;3.78331;4.03207
184;calc total;1;387.547;387.547;387.547
184;total;1;436.022;436.022;436.022
185;initialize;1;23.2882;23.2882;23.2882
185;async;100;0.200208;0.0309742;0.342543
185;inner;100;3.60997;3.51426;3.7375
185;wait;100;7.40074e-05;2.2939e-05;0.00105933
185;boundary;100;0.0613806;0.0408427;0.200486
185;calc iter;100;3.87163;3.78168;4.03096
185;calc total;1;387.547;387.547;387.547
185;total;1;437.061;437.061;437.061
186;initialize;1;23.6055;23.6055;23.6055
186;async;100;0.200678;0.03056;0.355531
186;inner;100;3.61373;3.50731;3.79284
186;wait;100;5.47574e-05;2.536e-05;0.000843151
186;boundary;100;0.0573798;0.0396942;0.152982
186;calc iter;100;3.87185;3.76999;4.03932
186;calc total;1;387.547;387.547;387.547
186;total;1;437.379;437.379;437.379
187;initialize;1;23.2882;23.2882;23.2882
187;async;100;0.199729;0.0308884;0.341579
187;inner;100;3.61443;3.51482;3.78672
187;wait;100;6.85637e-05;2.464e-05;0.00125277
187;boundary;100;0.0576205;0.0394705;0.158145
187;calc iter;100;3.87185;3.77201;4.03861
187;calc total;1;387.547;387.547;387.547
187;total;1;437.061;437.061;437.061
188;initialize;1;22.8525;22.8525;22.8525
188;async;100;0.270237;0.0270421;1.00436
188;inner;100;3.52417;3.0008;3.71607
188;wait;100;8.40195e-05;3.881e-05;0.000282848
188;boundary;100;0.0765206;0.0520155;0.211921
188;calc iter;100;3.87101;3.152;4.6073
188;calc total;1;387.547;387.547;387.547
188;total;1;436.626;436.626;436.626
189;initialize;1;23.5784;23.5784;23.5784
189;async;100;0.218179;0.0458818;0.508652
189;inner;100;3.57875;3.14953;3.72132
189;wait;100;7.40725e-05;3.37e-05;0.000433856
189;boundary;100;0.0689442;0.0512488;0.158508
189;calc iter;100;3.86595;3.33886;4.18955
189;calc total;1;387.547;387.547;387.547
189;total;1;437.352;437.352;437.352
190;initialize;1;23.6436;23.6436;23.6436
190;async;100;0.210148;0.0323312;0.450749
190;inner;100;3.59667;3.41384;3.75016
190;wait;100;5.27942e-05;2.571e-05;0.000576594
190;boundary;100;0.0638789;0.0493865;0.209121
190;calc iter;100;3.87076;3.67021;4.13396
190;calc total;1;387.547;387.547;387.547
190;total;1;437.417;437.417;437.417
191;initialize;1;22.3966;22.3966;22.3966
191;async;100;0.218884;0.0240419;0.697936
191;inner;100;3.58599;3.25;3.7368
191;wait;100;6.14046e-05;2.9549e-05;0.000452645
191;boundary;100;0.06611;0.0493797;0.208693
191;calc iter;100;3.87105;3.41913;4.33599
191;calc total;1;387.547;387.547;387.547
191;total;1;436.17;436.17;436.17
192;initialize;1;23.2883;23.2883;23.2883
192;async;100;0.509836;0.0192099;2.12361
192;inner;100;3.27881;2.26014;3.69496
192;wait;100;6.703e-05;3.1149e-05;0.000291737
192;boundary;100;0.0747055;0.0522124;0.0997167
192;calc iter;100;3.86342;2.74351;5.40935
192;calc total;1;387.547;387.547;387.547
192;total;1;437.061;437.061;437.061
193;initialize;1;23.6093;23.6093;23.6093
193;async;100;0.43;0.0792589;1.42187
193;inner;100;3.36434;2.76483;3.69403
193;wait;100;6.46349e-05;3.418e-05;0.000320547
193;boundary;100;0.0706891;0.0506918;0.113042
193;calc iter;100;3.8651;3.26687;4.81735
193;calc total;1;387.547;387.547;387.547
193;total;1;437.383;437.383;437.383
194;initialize;1;22.6478;22.6478;22.6478
194;async;100;0.395662;0.064582;1.16777
194;inner;100;3.41075;3.02838;3.70158
194;wait;100;4.48259e-05;2.533e-05;0.000390076
194;boundary;100;0.0593569;0.0491417;0.101855
194;calc iter;100;3.86581;3.37201;4.45073
194;calc total;1;387.547;387.547;387.547
194;total;1;436.421;436.421;436.421
195;initialize;1;23.6848;23.6848;23.6848
195;async;100;0.409483;0.017739;1.9488
195;inner;100;3.39336;2.32174;3.70711
195;wait;100;5.75403e-05;2.8449e-05;0.000437295
195;boundary;100;0.0629435;0.0491301;0.131258
195;calc iter;100;3.86585;2.608;5.34051
195;calc total;1;387.547;387.547;387.547
195;total;1;437.458;437.458;437.458
196;initialize;1;22.6069;22.6069;22.6069
196;async;100;0.523523;0.0893564;1.86082
196;inner;100;3.26147;2.3543;3.689
196;wait;100;6.9252e-05;3.708e-05;0.000408746
196;boundary;100;0.0774579;0.0524149;0.0989378
196;calc iter;100;3.86252;2.72299;5.39048
196;calc total;1;387.547;387.547;387.547
196;total;1;436.38;436.38;436.38
197;initialize;1;23.4457;23.4457;23.4457
197;async;100;0.442452;0.0365252;1.31322
197;inner;100;3.35219;2.66055;3.69329
197;wait;100;5.89478e-05;3.246e-05;0.000394056
197;boundary;100;0.0700607;0.0508572;0.101559
197;calc iter;100;3.86477;2.83502;4.86955
197;calc total;1;387.547;387.547;387.547
197;total;1;437.219;437.219;437.219
198;initialize;1;23.202;23.202;23.202
198;async;100;0.408325;0.0580625;1.16347
198;inner;100;3.39842;2.78061;3.70388
198;wait;100;4.85059e-05;2.924e-05;0.000376206
198;boundary;100;0.0588989;0.0498947;0.124691
198;calc iter;100;3.86569;3.4662;4.69126
198;calc total;1;387.547;387.547;387.547
198;total;1;436.976;436.976;436.976
199;initialize;1;23.4861;23.4861;23.4861
199;async;100;0.413116;0.0578377;1.13568
199;inner;100;3.39285;2.77952;3.69421
199;wait;100;5.41323e-05;2.966e-05;0.000407316
199;boundary;100;0.0595492;0.0500572;0.0865957
199;calc iter;100;3.86557;3.46193;4.60924
199;calc total;1;387.547;387.547;387.547
199;total;1;437.26;437.26;437.26
200;initialize;1;23.6435;23.6435;23.6435
200;async;100;0.343156;0.0170256;1.31992
200;inner;100;3.43724;2.68256;3.73743
200;wait;100;8.73047e-05;3.9e-05;0.000435906
200;boundary;100;0.0808379;0.0489343;0.17043
200;calc iter;100;3.86132;2.833;4.85229
200;calc total;1;387.547;387.547;387.547
200;total;1;437.417;437.417;437.417
201;initialize;1;23.7204;23.7204;23.7204
201;async;100;0.289958;0.044552;0.852307
201;inner;100;3.51078;3.08462;3.73953
201;wait;100;6.87505e-05;2.4289e-05;0.000274137
201;boundary;100;0.0661086;0.0421883;0.169877
201;calc iter;100;3.86692;3.21715;4.42332
201;calc total;1;387.547;387.547;387.547
201;total;1;437.494;437.494;437.494
202;initialize;1;23.1329;23.1329;23.1329
202;async;100;0.274387;0.0351391;0.570876
202;inner;100;3.53076;3.2919;3.76916
202;wait;100;5.04568e-05;2.485e-05;0.000287928
202;boundary;100;0.0618432;0.0455941;0.169189
202;calc iter;100;3.86705;3.61616;4.21238
202;calc total;1;387.547;387.547;387.547
202;total;1;436.906;436.906;436.906
203;initialize;1;23.7204;23.7204;23.7204
203;async;100;0.273869;0.030318;0.544374
203;inner;100;3.53064;3.28887;3.77133
203;wait;100;5.97981e-05;2.744e-05;0.000495526
203;boundary;100;0.0624773;0.0420026;0.171227
203;calc iter;100;3.86705;3.61545;4.22805
203;calc total;1;387.547;387.547;387.547
203;total;1;437.494;437.494;437.494
204;initialize;1;23.5783;23.5783;23.5783
204;async;100;0.262227;0.0189001;0.547517
204;inner;100;3.53558;3.35868;3.7362
204;wait;100;8.07946e-05;2.923e-05;0.000446396
204;boundary;100;0.0700506;0.0404022;0.171122
204;calc iter;100;3.86794;3.63039;4.19532
204;calc total;1;387.547;387.547;387.547
204;total;1;437.352;437.352;437.352
205;initialize;1;23.344;23.344;23.344
205;async;100;0.259544;0.0392342;0.535407
205;inner;100;3.54167;3.32456;3.73711
205;wait;100;7.59925e-05;3.627e-05;0.000283277
205;boundary;100;0.0666512;0.0404241;0.170849
205;calc iter;100;3.86794;3.59166;4.12398
205;calc total;1;387.547;387.547;387.547
205;total;1;437.118;437.118;437.118
206;initialize;1;23.6822;23.6822;23.6822
206;async;100;0.25651;0.030097;0.547631
206;inner;100;3.55155;3.35921;3.76036
206;wait;100;4.85923e-05;2.212e-05;0.000448346
206;boundary;100;0.0598655;0.0405618;0.17147
206;calc iter;100;3.86798;3.56182;4.20645
206;calc total;1;387.547;387.547;387.547
206;total;1;437.456;437.456;437.456
207;initialize;1;22.7065;22.7065;22.7065
207;async;100;0.255209;0.0282853;0.537038
207;inner;100;3.55113;3.37071;3.75078
207;wait;100;5.65224e-05;2.764e-05;0.000422316
207;boundary;100;0.0615847;0.0407672;0.165074
207;calc iter;100;3.86798;3.56642;4.21161
207;calc total;1;387.547;387.547;387.547
207;total;1;436.48;436.48;436.48
208;initialize;1;22.9006;22.9006;22.9006
208;async;100;0.375583;0.061642;1.0002
208;inner;100;3.40841;2.91693;3.69068
208;wait;100;7.86526e-05;4.382e-05;0.000414246
208;boundary;100;0.0792703;0.0573267;0.108976
208;calc iter;100;3.86335;3.22572;4.4626
208;calc total;1;387.547;387.547;387.547
208;total;1;436.674;436.674;436.674
209;initialize;1;23.5666;23.5666;23.5666
209;async;100;0.351892;0.0493037;0.905226
209;inner;100;3.43521;3.01283;3.69029
209;wait;100;6.3157e-05;3.398e-05;0.000222118
209;boundary;100;0.076716;0.0538007;0.102978
209;calc iter;100;3.86389;3.33837;4.50124
209;calc total;1;387.547;387.547;387.547
209;total;1;437.34;437.34;437.34
210;initialize;1;22.9168;22.9168;22.9168
210;async;100;0.306318;0.0270656;0.79296
210;inner;100;3.49403;3.2096;3.70182
210;wait;100;5.09371e-05;2.733e-05;0.000517765
210;boundary;100;0.0638995;0.0464576;0.141438
210;calc iter;100;3.8643;3.47926;4.39088
210;calc total;1;387.547;387.547;387.547
210;total;1;436.69;436.69;436.69
211;initialize;1;23.6135;23.6135;23.6135
211;async;100;0.305622;0.0182576;0.799017
211;inner;100;3.49331;3.26445;3.70174
211;wait;100;5.25844e-05;2.737e-05;0.000416696
211;boundary;100;0.0652636;0.0482764;0.160851
211;calc iter;100;3.86425;3.46877;4.40458
211;calc total;1;387.547;387.547;387.547
211;total;1;437.387;437.387;437.387
212;initialize;1;23.5332;23.5332;23.5332
212;async;100;0.340968;0.0477422;1.11392
212;inner;100;3.4522;2.84497;3.69291
212;wait;100;6.95412e-05;3.4189e-05;0.000310947
212;boundary;100;0.072327;0.0508939;0.102628
212;calc iter;100;3.86557;3.13431;4.61233
212;calc total;1;387.547;387.547;387.547
212;total;1;437.306;437.306;437.306
213;initialize;1;22.9169;22.9169;22.9169
213;async;100;0.299181;0.0767669;0.532691
213;inner;100;3.50283;3.31283;3.69083
213;wait;100;6.31689e-05;3.0669e-05;0.000421876
213;boundary;100;0.0634909;0.0494267;0.102561
213;calc iter;100;3.86557;3.48211;4.08543
213;calc total;1;387.547;387.547;387.547
213;total;1;436.69;436.69;436.69
214;initialize;1;22.1661;22.1661;22.1661
214;async;100;0.289494;0.0451378;0.524066
214;inner;100;3.51783;3.34222;3.70562
214;wait;100;4.78056e-05;2.8639e-05;0.000378066
214;boundary;100;0.0582411;0.0477734;0.169646
214;calc iter;100;3.86561;3.47035;4.08956
214;calc total;1;387.547;387.547;387.547
214;total;1;435.939;435.939;435.939
215;initialize;1;22.7269;22.7269;22.7269
215;async;100;0.296876;0.0462725;0.835189
215;inner;100;3.50942;3.03441;3.70531
215;wait;100;5.34763e-05;2.894e-05;0.000396527
215;boundary;100;0.059283;0.0507119;0.155702
215;calc iter;100;3.86563;3.24869;4.36703
215;calc total;1;387.547;387.547;387.547
215;total;1;436.5;436.5;436.5
216;initialize;1;23.7154;23.7154;23.7154
216;async;100;0.221347;0.0253255;0.476042
216;inner;100;3.57956;3.37183;3.7583
216;wait;100;9.17559e-05;2.7959e-05;0.000670784
216;boundary;100;0.0674985;0.0404617;0.178893
216;calc iter;100;3.8685;3.67906;4.09891
216;calc total;1;387.547;387.547;387.547
216;total;1;437.489;437.489;437.489
217;initialize;1;22.9945;22.9945;22.9945
217;async;100;0.216472;0.0308794;0.505826
217;inner;100;3.59005;3.466;3.72907
217;wait;100;7.10056e-05;2.717e-05;0.000423336
217;boundary;100;0.0619075;0.0407887;0.174604
217;calc iter;100;3.8685;3.72216;4.1283
217;calc total;1;387.547;387.547;387.547
217;total;1;436.768;436.768;436.768
218;initialize;1;23.239;23.239;23.239
218;async;100;0.212298;0.0286193;0.506883
218;inner;100;3.59487;3.46543;3.7555
218;wait;100;5.08967e-05;2.061e-05;0.000743922
218;boundary;100;0.0613207;0.0407156;0.184121
218;calc iter;100;3.86855;3.6914;4.16502
218;calc total;1;387.547;387.547;387.547
218;total;1;437.012;437.012;437.012
219;initialize;1;23.4865;23.4865;23.4865
219;async;100;0.211409;0.0283947;0.506013
219;inner;100;3.59608;3.46498;3.77543
219;wait;100;6.10972e-05;2.416e-05;0.000476326
219;boundary;100;0.0609786;0.0409944;0.172785
219;calc iter;100;3.86853;3.70519;4.15108
219;calc total;1;387.547;387.547;387.547
219;total;1;437.26;437.26;437.26
220;initialize;1;23.4361;23.4361;23.4361
220;async;100;0.315006;0.0158773;1.19041
220;inner;100;3.47094;2.68775;3.7437
220;wait;100;9.87089e-05;4.178e-05;0.000781992
220;boundary;100;0.0823235;0.051959;0.18891
220;calc iter;100;3.86837;3.06628;4.90512
220;calc total;1;387.547;387.547;387.547
220;total;1;437.209;437.209;437.209
221;initialize;1;23.6136;23.6136;23.6136
221;async;100;0.259808;0.0312821;1.38821
221;inner;100;3.53528;2.70203;3.75449
221;wait;100;7.93606e-05;3.273e-05;0.000748893
221;boundary;100;0.0731244;0.0508478;0.17932
221;calc iter;100;3.8683;3.29249;4.9082
221;calc total;1;387.547;387.547;387.547
221;total;1;437.387;437.387;437.387
222;initialize;1;23.4036;23.4036;23.4036
222;async;100;0.238148;0.0255348;0.715657
222;inner;100;3.56265;3.28883;3.77516
222;wait;100;5.61075e-05;2.7389e-05;0.000511175
222;boundary;100;0.0675035;0.0503661;0.1796
222;calc iter;100;3.86836;3.53408;4.3009
222;calc total;1;387.547;387.547;387.547
222;total;1;437.177;437.177;437.177
223;initialize;1;23.747;23.747;23.747
223;async;100;0.255226;0.0204037;1.15273
223;inner;100;3.54672;2.90889;3.77223
223;wait;100;5.63747e-05;2.5619e-05;0.000458336
223;boundary;100;0.0664146;0.0499492;0.169796
223;calc iter;100;3.86842;3.22859;4.69758
223;calc total;1;387.547;387.547;387.547
223;total;1;437.52;437.52;437.52
224;initialize;1;22.166;22.166;22.166
224;async;100;0.375851;0.0206771;2.00558
224;inner;100;3.41053;2.27547;3.69796
224;wait;100;7.0087e-05;3.302e-05;0.000385626
224;boundary;100;0.0778449;0.0528048;0.15259
224;calc iter;100;3.8643;2.90838;5.35241
224;calc total;1;387.547;387.547;387.547
224;total;1;435.94;435.94;435.94
225;initialize;1;23.6814;23.6814;23.6814
225;async;100;0.334083;0.0862127;1.44356
225;inner;100;3.45852;2.68383;3.69523
225;wait;100;6.14825e-05;3.151e-05;0.000411956
225;boundary;100;0.0717791;0.0512382;0.124303
225;calc iter;100;3.86445;3.2448;4.83739
225;calc total;1;387.547;387.547;387.547
225;total;1;437.455;437.455;437.455
226;initialize;1;23.5389;23.5389;23.5389
226;async;100;0.302699;0.0394728;1.31745
226;inner;100;3.49852;3.0061;3.70915
226;wait;100;4.89962e-05;2.649e-05;0.000408576
226;boundary;100;0.0637877;0.04954;0.172673
226;calc iter;100;3.86506;3.26538;4.61971
226;calc total;1;387.547;387.547;387.547
226;total;1;437.312;437.312;437.312
227;initialize;1;23.5332;23.5332;23.5332
227;async;100;0.318393;0.0225461;1.87002
227;inner;100;3.48032;2.48137;3.70984
227;wait;100;5.69953e-05;2.6489e-05;0.000265827
227;boundary;100;0.0661683;0.0494769;0.175754
227;calc iter;100;3.86494;2.74258;5.22419
227;calc total;1;387.547;387.547;387.547
227;total;1;437.307;437.307;437.307
228;initialize;1;22.7066;22.7066;22.7066
228;async;100;0.365258;0.0329377;1.74188
228;inner;100;3.41645;2.32861;3.68853
228;wait;100;7.25958e-05;3.5909e-05;0.000415597
228;boundary;100;0.0820373;0.0519311;0.111696
228;calc iter;100;3.86382;2.56376;5.04415
228;calc total;1;387.547;387.547;387.547
228;total;1;436.48;436.48;436.48
229;initialize;1;22.7459;22.7459;22.7459
229;async;100;0.327225;0.0335343;1.16937
229;inner;100;3.46652;2.83304;3.68886
229;wait;100;6.32967e-05;3.15e-05;0.000380566
229;boundary;100;0.0704527;0.0509597;0.110221
229;calc iter;100;3.86426;3.11191;4.57721
229;calc total;1;387.547;387.547;387.547
229;total;1;436.519;436.519;436.519
230;initialize;1;22.9942;22.9942;22.9942
230;async;100;0.306677;0.0198421;0.828886
230;inner;100;3.49553;3.03301;3.70273
230;wait;100;4.73896e-05;2.442e-05;0.000435926
230;boundary;100;0.0623817;0.0506465;0.13694
230;calc iter;100;3.86464;3.54723;4.23081
230;calc total;1;387.547;387.547;387.547
230;total;1;436.768;436.768;436.768
231;initialize;1;23.3545;23.3545;23.3545
231;async;100;0.307478;0.0207127;0.838767
231;inner;100;3.49216;3.03592;3.70681
231;wait;100;5.42735e-05;2.6219e-05;0.000400577
231;boundary;100;0.0650058;0.0504053;0.167118
231;calc iter;100;3.8647;3.55197;4.24181
231;calc total;1;387.547;387.547;387.547
231;total;1;437.128;437.128;437.128
232;initialize;1;23.4359;23.4359;23.4359
232;async;100;0.24373;0.0294204;1.35979
232;inner;100;3.54144;2.55182;3.75855
232;wait;100;9.52601e-05;3.666e-05;0.000582985
232;boundary;100;0.0816765;0.0574983;0.172746
232;calc iter;100;3.86695;2.70142;4.82191
232;calc total;1;387.547;387.547;387.547
232;total;1;437.209;437.209;437.209
233;initialize;1;22.9776;22.9776;22.9776
233;async;100;0.223882;0.0278651;0.61311
233;inner;100;3.57096;3.26953;3.7541
233;wait;100;8.33881e-05;3.455e-05;0.000784323
233;boundary;100;0.0721298;0.0515214;0.176854
233;calc iter;100;3.86705;3.45392;4.25391
233;calc total;1;387.547;387.547;387.547
233;total;1;436.751;436.751;436.751
234;initialize;1;23.3442;23.3442;23.3442
234;async;100;0.212314;0.0291997;0.473943
234;inner;100;3.58823;3.28213;3.78378
234;wait;100;5.95875e-05;2.54e-05;0.000602114
234;boundary;100;0.0665403;0.0474036;0.171628
234;calc iter;100;3.86715;3.51982;4.19187
234;calc total;1;387.547;387.547;387.547
234;total;1;437.118;437.118;437.118
235;initialize;1;23.4547;23.4547;23.4547
235;async;100;0.214172;0.0277213;0.472304
235;inner;100;3.58644;3.28322;3.78145
235;wait;100;6.32312e-05;2.5009e-05;0.00102005
235;boundary;100;0.0664759;0.0469645;0.168353
235;calc iter;100;3.86716;3.52015;4.18942
235;calc total;1;387.547;387.547;387.547
235;total;1;437.228;437.228;437.228
236;initialize;1;23.7475;23.7475;23.7475
236;async;100;0.21992;0.0295913;0.543647
236;inner;100;3.56964;3.2398;3.73132
236;wait;100;8.44521e-05;4.032e-05;0.000668903
236;boundary;100;0.0772465;0.0524789;0.194652
236;calc iter;100;3.8669;3.55766;4.1444
236;calc total;1;387.547;387.547;387.547
236;total;1;437.521;437.521;437.521
237;initialize;1;22.7455;22.7455;22.7455
237;async;100;0.212927;0.0237816;0.476672
237;inner;100;3.58253;3.42465;3.73674
237;wait;100;8.24016e-05;3.5469e-05;0.000595954
237;boundary;100;0.0715208;0.0510406;0.190452
237;calc iter;100;3.86706;3.56421;4.1607
237;calc total;1;387.547;387.547;387.547
237;total;1;436.519;436.519;436.519
238;initialize;1;23.6487;23.6487;23.6487
238;async;100;0.207182;0.0281786;0.499486
238;inner;100;3.59329;3.42516;3.76506
238;wait;100;5.42204e-05;2.186e-05;0.000778303
238;boundary;100;0.0665864;0.0473555;0.17127
238;calc iter;100;3.86712;3.50876;4.18133
238;calc total;1;387.547;387.547;387.547
238;total;1;437.422;437.422;437.422
239;initialize;1;22.3728;22.3728;22.3728
239;async;100;0.207884;0.0256122;0.497024
239;inner;100;3.59253;3.42805;3.74492
239;wait;100;5.1545e-05;2.2649e-05;0.000405726
239;boundary;100;0.0667077;0.0476346;0.167256
239;calc iter;100;3.86718;3.50991;4.18288
239;calc total;1;387.547;387.547;387.547
239;total;1;436.146;436.146;436.146
240;initialize;1;23.7468;23.7468;23.7468
240;async;100;0.352437;0.0504637;1.14621
240;inner;100;3.43206;2.75789;3.6823
240;wait;100;6.94364e-05;3.553e-05;0.000397027
240;boundary;100;0.0795677;0.0552258;0.101426
240;calc iter;100;3.86414;3.3254;4.52227
240;calc total;1;387.547;387.547;387.547
240;total;1;437.521;437.521;437.521
241;initialize;1;22.1655;22.1655;22.1655
241;async;100;0.310528;0.0810423;0.803727
241;inner;100;3.47443;3.02539;3.68668
241;wait;100;6.05949e-05;3.5539e-05;0.000281777
241;boundary;100;0.079207;0.0617697;0.101192
241;calc iter;100;3.86423;3.52848;4.35659
241;calc total;1;387.547;387.547;387.547
241;total;1;435.939;435.939;435.939
242;initialize;1;23.5663;23.5663;23.5663
242;async;100;0.275042;0.0684637;0.70604
242;inner;100;3.52434;3.11407;3.70239
242;wait;100;4.97657e-05;2.741e-05;0.000357067
242;boundary;100;0.0650936;0.0495536;0.118336
242;calc iter;100;3.86452;3.59435;4.26847
242;calc total;1;387.547;387.547;387.547
242;total;1;437.34;437.34;437.34
243;initialize;1;22.4946;22.4946;22.4946
243;async;100;0.275896;0.076676;0.683644
243;inner;100;3.52304;3.11252;3.70439
243;wait;100;5.0102e-05;2.563e-05;0.000363506
243;boundary;100;0.0654568;0.049942;0.12777
243;calc iter;100;3.86444;3.56074;4.25341
243;calc total;1;387.547;387.547;387.547
243;total;1;436.268;436.268;436.268
244;initialize;1;23.276;23.276;23.276
244;async;100;0.313494;0.0738976;1.03233
244;inner;100;3.47258;2.84952;3.69707
244;wait;100;6.73123e-05;3.401e-05;0.000331207
244;boundary;100;0.0752526;0.0519959;0.146791
244;calc iter;100;3.8614;3.12538;4.53921
244;calc total;1;387.547;387.547;387.547
244;total;1;437.049;437.049;437.049
245;initialize;1;22.166;22.166;22.166
245;async;100;0.275473;0.0535182;1.03795
245;inner;100;3.52403;2.86073;3.69504
245;wait;100;5.70589e-05;2.998e-05;0.000371147
245;boundary;100;0.0650274;0.051206;0.104288
245;calc iter;100;3.86459;2.98999;4.55158
245;calc total;1;387.547;387.547;387.547
245;total;1;435.939;435.939;435.939
246;initialize;1;23.4863;23.4863;23.4863
246;async;100;0.263089;0.08283;1.01373
246;inner;100;3.54168;2.89421;3.69786
246;wait;100;4.68522e-05;2.506e-05;0.000394556
246;boundary;100;0.0600401;0.0490627;0.118625
246;calc iter;100;3.86486;3.12071;4.52816
246;calc total;1;387.547;387.547;387.547
246;total;1;437.26;437.26;437.26
247;initialize;1;23.276;23.276;23.276
247;async;100;0.266021;0.0556922;1.0268
247;inner;100;3.53791;2.88987;3.69755
247;wait;100;5.10541e-05;2.592e-05;0.000362847
247;boundary;100;0.0608177;0.0507161;0.0949837
247;calc iter;100;3.8648;3.01346;4.54127
247;calc total;1;387.547;387.547;387.547
247;total;1;437.049;437.049;437.049
248;initialize;1;22.5557;22.5557;22.5557
248;async;100;0.218899;0.0301981;0.459045
248;inner;100;3.57952;3.36238;3.74965
248;wait;100;7.57837e-05;2.09e-05;0.000482806
248;boundary;100;0.0688041;0.0408008;0.161235
248;calc iter;100;3.8673;3.66867;4.02529
248;calc total;1;387.547;387.547;387.547
248;total;1;436.329;436.329;436.329
249;initialize;1;23.2023;23.2023;23.2023
249;async;100;0.210792;0.0316692;0.501117
249;inner;100;3.5947;3.41563;3.75009
249;wait;100;6.84591e-05;2.51e-05;0.000322987
249;boundary;100;0.0617047;0.0404921;0.164954
249;calc iter;100;3.86726;3.69231;4.09463
249;calc total;1;387.547;387.547;387.547
249;total;1;436.976;436.976;436.976
250;initialize;1;23.6093;23.6093;23.6093
250;async;100;0.209254;0.0321991;0.504665
250;inner;100;3.59974;3.41011;3.76331
250;wait;100;5.31822e-05;1.991e-05;0.000545185
250;boundary;100;0.0582884;0.0403131;0.168376
250;calc iter;100;3.86734;3.6858;4.11159
250;calc total;1;387.547;387.547;387.547
250;total;1;437.383;437.383;437.383
251;initialize;1;22.4156;22.4156;22.4156
251;async;100;0.208745;0.0275292;0.499939
251;inner;100;3.60017;3.40798;3.76086
251;wait;100;5.15359e-05;2.213e-05;0.000413326
251;boundary;100;0.0583912;0.0402043;0.159515
251;calc iter;100;3.86736;3.68549;4.1072
251;calc total;1;387.547;387.547;387.547
251;total;1;436.189;436.189;436.189
252;initialize;1;23.4359;23.4359;23.4359
252;async;100;0.250169;0.0228987;1.16521
252;inner;100;3.53243;3.03555;3.75041
252;wait;100;9.23156e-05;3.852e-05;0.000313907
252;boundary;100;0.0839976;0.0556001;0.16165
252;calc iter;100;3.86669;3.22209;4.74322
252;calc total;1;387.547;387.547;387.547
252;total;1;437.209;437.209;437.209
253;initialize;1;22.5148;22.5148;22.5148
253;async;100;0.232366;0.033998;0.923048
253;inner;100;3.56371;2.93269;3.74719
253;wait;100;8.28333e-05;3.495e-05;0.000724503
253;boundary;100;0.0706093;0.0509072;0.163572
253;calc iter;100;3.86677;3.18252;4.44531
253;calc total;1;387.547;387.547;387.547
253;total;1;436.288;436.288;436.288
67;initialize;1;22.6052;22.6052;22.6052
67;async;100;0.262628;0.0890949;0.571542
67;inner;100;3.54924;3.26427;3.70646
67;wait;100;4.42682e-05;2.316e-05;0.000302676
67;boundary;100;0.060771;0.0490059;0.140017
67;calc iter;100;3.87269;3.58397;4.18166
67;calc total;1;387.547;387.547;387.547
67;total;1;436.379;436.379;436.379
68;initialize;1;22.2157;22.2157;22.2157
68;async;100;0.372763;0.0889251;0.785347
68;inner;100;3.41855;3.08487;3.68702
68;wait;100;7.35657e-05;3.985e-05;0.000377026
68;boundary;100;0.080363;0.0517156;0.103896
68;calc iter;100;3.87175;3.46559;4.30185
68;calc total;1;387.547;387.547;387.547
68;total;1;435.989;435.989;435.989
69;initialize;1;22.6446;22.6446;22.6446
69;async;100;0.302451;0.0857675;0.713708
69;inner;100;3.49897;3.20259;3.67497
69;wait;100;5.85985e-05;2.989e-05;0.000389185
69;boundary;100;0.070861;0.0516593;0.0950786
69;calc iter;100;3.87235;3.56119;4.26019
69;calc total;1;387.547;387.547;387.547
69;total;1;436.418;436.418;436.418
70;initialize;1;23.1116;23.1116;23.1116
70;async;100;0.26608;0.0857037;0.490962
70;inner;100;3.5498;3.38743;3.69228
70;wait;100;4.97671e-05;2.98e-05;0.000406036
70;boundary;100;0.0569123;0.0495284;0.0838603
70;calc iter;100;3.87284;3.67614;4.07735
70;calc total;1;387.547;387.547;387.547
70;total;1;436.885;436.885;436.885
71;initialize;1;22.3075;22.3075;22.3075
71;async;100;0.266212;0.0898123;0.47739
71;inner;100;3.5479;3.38399;3.6966
71;wait;100;4.62455e-05;2.556e-05;0.000378415
71;boundary;100;0.058786;0.0491282;0.0980797
71;calc iter;100;3.87295;3.67899;4.06662
71;calc total;1;387.547;387.547;387.547
71;total;1;436.081;436.081;436.081
72;initialize;1;23.6618;23.6618;23.6618
72;async;100;0.177932;0.0462376;0.349638
72;inner;100;3.61632;3.49786;3.73866
72;wait;100;8.99338e-05;4.6849e-05;0.000306877
72;boundary;100;0.0792122;0.0549206;0.1748
72;calc iter;100;3.87355;3.71046;4.00772
72;calc total;1;387.547;387.547;387.547
72;total;1;437.436;437.436;437.436
73;initialize;1;23.1112;23.1112;23.1112
73;async;100;0.174292;0.0481649;0.265118
73;inner;100;3.63238;3.57751;3.73701
73;wait;100;8.88246e-05;3.7059e-05;0.000430566
73;boundary;100;0.0667473;0.0527242;0.175816
73;calc iter;100;3.87351;3.77911;4.00718
73;calc total;1;387.547;387.547;387.547
73;total;1;436.885;436.885;436.885
74;initialize;1;23.5947;23.5947;23.5947
74;async;100;0.177615;0.0366845;0.268746
74;inner;100;3.63689;3.58002;3.75326
74;wait;100;5.64353e-05;2.588e-05;0.000441175
74;boundary;100;0.0591566;0.045161;0.175046
74;calc iter;100;3.87372;3.75824;4.01861
74;calc total;1;387.547;387.547;387.547
74;total;1;437.369;437.369;437.369
75;initialize;1;22.3715;22.3715;22.3715
75;async;100;0.175669;0.0512131;0.260341
75;inner;100;3.63764;3.57966;3.75221
75;wait;100;5.61142e-05;2.706e-05;0.000274337
75;boundary;100;0.0603535;0.0453069;0.173838
75;calc iter;100;3.87373;3.7901;4.0189
75;calc total;1;387.547;387.547;387.547
75;total;1;436.145;436.145;436.145
76;initialize;1;23.621;23.621;23.621
76;async;100;0.173276;0.0470516;0.254016
76;inner;100;3.62832;3.58136;3.73999
76;wait;100;8.65574e-05;3.9639e-05;0.000245607
76;boundary;100;0.0715345;0.0552657;0.174404
76;calc iter;100;3.87322;3.77314;4.00921
76;calc total;1;387.547;387.547;387.547
76;total;1;437.394;437.394;437.394
77;initialize;1;23.0098;23.0098;23.0098
77;async;100;0.172276;0.0380526;0.255558
77;inner;100;3.63468;3.58473;3.7383
77;wait;100;9.02621e-05;2.977e-05;0.000394925
77;boundary;100;0.0665836;0.0472938;0.175024
77;calc iter;100;3.87364;3.76505;4.00824
77;calc total;1;387.547;387.547;387.547
77;total;1;436.783;436.783;436.783
78;initialize;1;23.621;23.621;23.621
78;async;100;0.175094;0.027796;0.267097
78;inner;100;3.63919;3.58278;3.75375
78;wait;100;5.30994e-05;2.801e-05;0.000333926
78;boundary;100;0.0593937;0.0442745;0.177295
78;calc iter;100;3.87373;3.76446;4.02339
78;calc total;1;387.547;387.547;387.547
78;total;1;437.394;437.394;437.394
79;initialize;1;23.3738;23.3738;23.3738
79;async;100;0.17652;0.0322558;0.258273
79;inner;100;3.63639;3.58479;3.75115
79;wait;100;4.91575e-05;2.3609e-05;0.000426796
79;boundary;100;0.0608472;0.0423085;0.171604
79;calc iter;100;3.87381;3.769;4.01703
79;calc total;1;387.547;387.547;387.547
79;total;1;437.147;437.147;437.147
80;initialize;1;23.5955;23.5955;23.5955
80;async;100;0.368495;0.0728179;0.692337
80;inner;100;3.4182;3.1513;3.69292
80;wait;100;7.23712e-05;4.053e-05;0.000408926
80;boundary;100;0.0858694;0.0635853;0.131119
80;calc iter;100;3.87264;3.60405;4.32679
80;calc total;1;387.547;387.547;387.547
80;total;1;437.369;437.369;437.369
81;initialize;1;23.1971;23.1971;23.1971
81;async;100;0.330322;0.0254311;0.61968
81;inner;100;3.46465;3.20566;3.69484
81;wait;100;6.71468e-05;3.27e-05;0.000407476
81;boundary;100;0.0773619;0.0537574;0.146703
81;calc iter;100;3.87241;3.608;4.28632
81;calc total;1;387.547;387.547;387.547
81;total;1;436.971;436.971;436.971
82;initialize;1;23.6976;23.6976;23.6976
82;async;100;0.282641;0.0528027;0.611345
82;inner;100;3.52593;3.35061;3.70738
82;wait;100;5.21959e-05;2.8469e-05;0.000268847
82;boundary;100;0.0646614;0.0490593;0.150835
82;calc iter;100;3.87329;3.68202;4.3229
82;calc total;1;387.547;387.547;387.547
82;total;1;437.471;437.471;437.471
83;initialize;1;23.4288;23.4288;23.4288
83;async;100;0.282919;0.0380452;0.629911
83;inner;100;3.52562;3.37;3.70578
83;wait;100;4.96751e-05;2.9419e-05;0.000402185
83;boundary;100;0.0647944;0.0488634;0.148892
83;calc iter;100;3.87339;3.6719;4.33936
83;calc total;1;387.547;387.547;387.547
83;total;1;437.202;437.202;437.202
84;initialize;1;22.9943;22.9943;22.9943
84;async;100;0.314713;0.0824524;0.6835
84;inner;100;3.4846;3.2157;3.67672
84;wait;100;6.48008e-05;3.183e-05;0.000438675
84;boundary;100;0.0742124;0.0515317;0.103115
84;calc iter;100;3.87359;3.3985;4.33083
84;calc total;1;387.547;387.547;387.547
84;total;1;436.768;436.768;436.768
85;initialize;1;22.4631;22.4631;22.4631
85;async;100;0.262065;0.0901861;0.47507
85;inner;100;3.54736;3.35534;3.69323
85;wait;100;5.73366e-05;2.6139e-05;0.000385396
85;boundary;100;0.0633442;0.0504402;0.125566
85;calc iter;100;3.87283;3.62985;4.13989
85;calc total;1;387.547;387.547;387.547
85;total;1;436.237;436.237;436.237
86;initialize;1;23.6579;23.6579;23.6579
86;async;100;0.253286;0.0832334;0.369919
86;inner;100;3.56516;3.45308;3.69478
86;wait;100;4.52095e-05;2.388e-05;0.000403295
86;boundary;100;0.0553088;0.0490763;0.131465
86;calc iter;100;3.8738;3.77392;4.06929
86;calc total;1;387.547;387.547;387.547
86;total;1;437.431;437.431;437.431
87;initialize;1;23.4632;23.4632;23.4632
87;async;100;0.254138;0.0876352;0.414612
87;inner;100;3.56272;3.45081;3.70212
87;wait;100;4.44819e-05;2.5939e-05;0.000380646
87;boundary;100;0.0569943;0.0487289;0.128141
87;calc iter;100;3.8739;3.76272;4.1377
87;calc total;1;387.547;387.547;387.547
87;total;1;437.237;437.237;437.237
88;initialize;1;23.0246;23.0246;23.0246
88;async;100;0.178501;0.0359475;0.296413
88;inner;100;3.62834;3.57765;3.74501
88;wait;100;7.85217e-05;2.697e-05;0.000338736
88;boundary;100;0.0677026;0.0430182;0.167349
88;calc iter;100;3.87462;3.78666;4.06629
88;calc total;1;387.547;387.547;387.547
88;total;1;436.798;436.798;436.798
89;initialize;1;22.9622;22.9622;22.9622
89;async;100;0.177136;0.0435577;0.297165
89;inner;100;3.63587;3.57667;3.74382
89;wait;100;7.16974e-05;2.4929e-05;0.000561764
89;boundary;100;0.0615144;0.0424612;0.167262
89;calc iter;100;3.87459;3.78647;4.06767
89;calc total;1;387.547;387.547;387.547
89;total;1;436.736;436.736;436.736
90;initialize;1;23.5207;23.5207;23.5207
90;async;100;0.17887;0.0379589;0.298229
90;inner;100;3.63873;3.58043;3.77459
90;wait;100;5.67269e-05;2.528e-05;0.000742632
90;boundary;100;0.0570509;0.0404303;0.159236
90;calc iter;100;3.87471;3.7755;4.07891
90;calc total;1;387.547;387.547;387.547
90;total;1;437.294;437.294;437.294
91;initialize;1;23.5205;23.5205;23.5205
91;async;100;0.175927;0.0356217;0.295801
91;inner;100;3.64074;3.58262;3.76829
91;wait;100;6.98214e-05;2.556e-05;0.00131509
91;boundary;100;0.0579493;0.0411285;0.161906
91;calc iter;100;3.87469;3.77304;4.07173
91;calc total;1;387.547;387.547;387.547
91;total;1;437.294;437.294;437.294
92;initialize;1;23.2226;23.2226;23.2226
92;async;100;0.192038;0.0711494;0.587632
92;inner;100;3.60842;3.34349;3.7181
92;wait;100;8.99663e-05;3.2499e-05;0.000386566
92;boundary;100;0.0736885;0.053516;0.172007
92;calc iter;100;3.87423;3.50634;4.29034
92;calc total;1;387.547;387.547;387.547
92;total;1;436.996;436.996;436.996
93;initialize;1;23.6967;23.6967;23.6967
93;async;100;0.178533;0.0456265;0.332178
93;inner;100;3.62905;3.53715;3.74313
93;wait;100;8.09382e-05;3.301e-05;0.000518084
93;boundary;100;0.0654978;0.0513726;0.166105
93;calc iter;100;3.87316;3.77549;4.04378
93;calc total;1;387.547;387.547;387.547
93;total;1;437.47;437.47;437.47
94;initialize;1;23.293;23.293;23.293
94;async;100;0.17749;0.0481631;0.267899
94;inner;100;3.63891;3.57561;3.75322
94;wait;100;5.47488e-05;2.6109e-05;0.000438065
94;boundary;100;0.0579075;0.0480944;0.169465
94;calc iter;100;3.87436;3.79791;4.011
94;calc total;1;387.547;387.547;387.547
94;total;1;437.067;437.067;437.067
95;initialize;1;23.6967;23.6967;23.6967
95;async;100;0.178584;0.0617428;0.303967
95;inner;100;3.63624;3.56842;3.75227
95;wait;100;6.05699e-05;2.646e-05;0.000698272
95;boundary;100;0.0595363;0.0482003;0.180631
95;calc iter;100;3.87443;3.78582;4.02875
95;calc total;1;387.547;387.547;387.547
95;total;1;437.47;437.47;437.47
96;initialize;1;22.4178;22.4178;22.4178
96;async;100;0.155248;0.0371465;0.363162
96;inner;100;3.63674;3.45928;3.71063
96;wait;100;6.99502e-05;3.617e-05;0.000294117
96;boundary;100;0.0820306;0.0605832;0.123662
96;calc iter;100;3.8741;3.6785;4.08239
96;calc total;1;387.547;387.547;387.547
96;total;1;436.191;436.191;436.191
97;initialize;1;23.5413;23.5413;23.5413
97;async;100;0.135512;0.0411027;0.276917
97;inner;100;3.65965;3.52974;3.71952
97;wait;100;7.45067e-05;3.926e-05;0.000427105
97;boundary;100;0.0776181;0.0594517;0.131804
97;calc iter;100;3.87286;3.72549;3.99273
97;calc total;1;387.547;387.547;387.547
97;total;1;437.315;437.315;437.315
98;initialize;1;22.9477;22.9477;22.9477
98;async;100;0.118261;0.0370376;0.204547
98;inner;100;3.68148;3.63267;3.73333
98;wait;100;6.09745e-05;3.3159e-05;0.000293126
98;boundary;100;0.074419;0.0550384;0.142653
98;calc iter;100;3.87423;3.80142;3.99464
98;calc total;1;387.547;387.547;387.547
98;total;1;436.721;436.721;436.721
99;initialize;1;23.1115;23.1115;23.1115
99;async;100;0.121528;0.0349038;0.293567
99;inner;100;3.67651;3.55861;3.7258
99;wait;100;6.55098e-05;3.577e-05;0.000408946
99;boundary;100;0.0761572;0.0536833;0.141549
99;calc iter;100;3.87426;3.73897;4.03913
99;calc total;1;387.547;387.547;387.547
99;total;1;436.885;436.885;436.885
100;initialize;1;23.4286;23.4286;23.4286
100;async;100;0.167706;0.0692849;0.288246
100;inner;100;3.62523;3.51256;3.72765
100;wait;100;7.35255e-05;3.956e-05;0.000363576
100;boundary;100;0.0803024;0.0576349;0.119655
100;calc iter;100;3.87331;3.72561;4.00958
100;calc total;1;387.547;387.547;387.547
100;total;1;437.202;437.202;437.202
101;initialize;1;23.1836;23.1836;23.1836
101;async;100;0.139189;0.0703851;0.284696
101;inner;100;3.65879;3.51941;3.7315
101;wait;100;6.64357e-05;3.654e-05;0.000398706
101;boundary;100;0.0750851;0.0568716;0.125415
101;calc iter;100;3.87313;3.75661;4.01248
101;calc total;1;387.547;387.547;387.547
101;total;1;436.957;436.957;436.957
102;initialize;1;22.5827;22.5827;22.5827
102;async;100;0.120433;0.0711956;0.189921
102;inner;100;3.68365;3.60851;3.73618
102;wait;100;5.56338e-05;3.089e-05;0.000362986
102;boundary;100;0.0698104;0.0518811;0.137987
102;calc iter;100;3.87395;3.8109;3.95962
102;calc total;1;387.547;387.547;387.547
102;total;1;436.356;436.356;436.356
103;initialize;1;23.662;23.662;23.662
103;async;100;0.123502;0.0750668;0.187296
103;inner;100;3.68403;3.61755;3.73043
103;wait;100;5.98108e-05;2.144e-05;0.000418405
103;boundary;100;0.0663751;0.0514459;0.128299
103;calc iter;100;3.87397;3.802;3.93339
103;calc total;1;387.547;387.547;387.547
103;total;1;437.436;437.436;437.436
104;initialize;1;23.1969;23.1969;23.1969
104;async;100;0.0553227;0.0193475;0.135085
104;inner;100;3.71581;3.67851;3.7756
104;wait;100;7.05336e-05;4.5899e-05;0.000553824
104;boundary;100;0.103029;0.0714741;0.187587
104;calc iter;100;3.87424;3.80063;4.02206
104;calc total;1;387.547;387.547;387.547
104;total;1;436.971;436.971;436.971
105;initialize;1;23.5993;23.5993;23.5993
105;async;100;0.0460683;0.018212;0.101307
105;inner;100;3.72352;3.69302;3.77528
105;wait;100;8.0007e-05;4.4039e-05;0.000320837
105;boundary;100;0.104724;0.0635824;0.187907
105;calc iter;100;3.87439;3.79616;4.02285
105;calc total;1;387.547;387.547;387.547
105;total;1;437.373;437.373;437.373
106;initialize;1;22.5306;22.5306;22.5306
106;async;100;0.0352773;0.023036;0.0941258
106;inner;100;3.73674;3.7088;3.78767
106;wait;100;7.60107e-05;3.265e-05;0.000593624
106;boundary;100;0.10244;0.0514756;0.181344
106;calc iter;100;3.87453;3.80913;4.03786
106;calc total;1;387.547;387.547;387.547
106;total;1;436.304;436.304;436.304
107;initialize;1;23.632;23.632;23.632
107;async;100;0.0396663;0.0256331;0.0943566
107;inner;100;3.73608;3.70696;3.78696
107;wait;100;6.61448e-05;3.221e-05;0.000350877
107;boundary;100;0.0987921;0.0454426;0.182176
107;calc iter;100;3.8746;3.81445;4.03942
107;calc total;1;387.547;387.547;387.547
107;total;1;437.406;437.406;437.406
108;initialize;1;22.6651;22.6651;22.6651
108;async;100;0.0435334;0.0220372;0.0940468
108;inner;100;3.72667;3.68724;3.77546
108;wait;100;7.84008e-05;4.4319e-05;0.000362756
108;boundary;100;0.104305;0.0496016;0.185875
108;calc iter;100;3.87459;3.80876;4.02363
108;calc total;1;387.547;387.547;387.547
108;total;1;436.439;436.439;436.439
109;initialize;1;23.5996;23.5996;23.5996
109;async;100;0.0417219;0.024768;0.0937066
109;inner;100;3.72863;3.70748;3.77931
109;wait;100;7.57969e-05;3.7379e-05;0.000568723
109;boundary;100;0.104068;0.0601584;0.186063
109;calc iter;100;3.8745;3.80452;4.02331
109;calc total;1;387.547;387.547;387.547
109;total;1;437.373;437.373;437.373
110;initialize;1;23.6614;23.6614;23.6614
110;async;100;0.034807;0.0249201;0.0935472
110;inner;100;3.74027;3.71145;3.79248
110;wait;100;6.76939e-05;3.279e-05;0.000554764
110;boundary;100;0.099518;0.0441747;0.180636
110;calc iter;100;3.87466;3.79988;4.0366
110;calc total;1;387.547;387.547;387.547
110;total;1;437.436;437.436;437.436
111;initialize;1;23.5208;23.5208;23.5208
111;async;100;0.0310756;0.0232281;0.0944149
111;inner;100;3.73963;3.71545;3.79262
111;wait;100;7.10611e-05;3.0929e-05;0.000380066
111;boundary;100;0.103888;0.0437712;0.184361
111;calc iter;100;3.87467;3.78872;4.04295
111;calc total;1;387.547;387.547;387.547
111;total;1;437.294;437.294;437.294
112;initialize;1;23.6579;23.6579;23.6579
112;async;100;0.163499;0.0649716;0.286506
112;inner;100;3.62834;3.52949;3.7279
112;wait;100;8.09183e-05;4.744e-05;0.000308756
112;boundary;100;0.0818441;0.0650386;0.14902
112;calc iter;100;3.87377;3.74899;4.05633
112;calc total;1;387.547;387.547;387.547
112;total;1;437.431;437.431;437.431
113;initialize;1;23.4289;23.4289;23.4289
113;async;100;0.149168;0.0531176;0.223373
113;inner;100;3.64218;3.56415;3.70307
113;wait;100;6.714e-05;3.7709e-05;0.000380145
113;boundary;100;0.0815213;0.0657147;0.152279
113;calc iter;100;3.87294;3.716;4.04567
113;calc total;1;387.547;387.547;387.547
113;total;1;437.202;437.202;437.202
114;initialize;1;23.6324;23.6324;23.6324
114;async;100;0.127228;0.0314838;0.211015
114;inner;100;3.66758;3.62398;3.73011
114;wait;100;6.3344e-05;3.365e-05;0.000372056
114;boundary;100;0.0793213;0.0621924;0.158576
114;calc iter;100;3.87419;3.77028;4.06236
114;calc total;1;387.547;387.547;387.547
114;total;1;437.406;437.406;437.406
115;initialize;1;23.6951;23.6951;23.6951
115;async;100;0.127472;0.0284883;0.232089
115;inner;100;3.66763;3.61894;3.73735
115;wait;100;5.62204e-05;3.156e-05;0.000245258
115;boundary;100;0.0789972;0.058673;0.178628
115;calc iter;100;3.87416;3.76465;4.09006
115;calc total;1;387.547;387.547;387.547
115;total;1;437.469;437.469;437.469
116;initialize;1;23.4632;23.4632;23.4632
116;async;100;0.145092;0.0570878;0.266768
116;inner;100;3.6512;3.58151;3.69114
116;wait;100;6.52952e-05;3.067e-05;0.000286787
116;boundary;100;0.0784202;0.053281;0.15162
116;calc iter;100;3.87478;3.72107;3.99959
116;calc total;1;387.547;387.547;387.547
116;total;1;437.237;437.237;437.237
117;initialize;1;23.5412;23.5412;23.5412
117;async;100;0.1274;0.0792699;0.182874
117;inner;100;3.67173;3.62545;3.7257
117;wait;100;6.87712e-05;3.352e-05;0.000572104
117;boundary;100;0.0755444;0.0531217;0.16556
117;calc iter;100;3.87475;3.81717;3.97053
117;calc total;1;387.547;387.547;387.547
117;total;1;437.315;437.315;437.315
118;initialize;1;23.6933;23.6933;23.6933
118;async;100;0.118779;0.0794377;0.167527
118;inner;100;3.6829;3.63423;3.73671
118;wait;100;5.45821e-05;2.8719e-05;0.000383606
118;boundary;100;0.0731505;0.0514107;0.156542
118;calc iter;100;3.87488;3.7997;3.95975
118;calc total;1;387.547;387.547;387.547
118;total;1;437.467;437.467;437.467
119;initialize;1;23.5411;23.5411;23.5411
119;async;100;0.118651;0.0805044;0.194591
119;inner;100;3.68263;3.63377;3.72957
119;wait;100;6.10264e-05;3.016e-05;0.000401735
119;boundary;100;0.07352;0.0516997;0.164401
119;calc iter;100;3.87487;3.78446;3.9802
119;calc total;1;387.547;387.547;387.547
119;total;1;437.315;437.315;437.315
120;initialize;1;22.9478;22.9478;22.9478
120;async;100;0.0411189;0.0239746;0.0906521
120;inner;100;3.72422;3.69803;3.79915
120;wait;100;8.57207e-05;4.5169e-05;0.000534744
120;boundary;100;0.109974;0.0583789;0.195101
120;calc iter;100;3.8754;3.79609;4.01281
120;calc total;1;387.547;387.547;387.547
120;total;1;436.721;436.721;436.721
121;initialize;1;22.7773;22.7773;22.7773
121;async;100;0.0396836;0.0198469;0.0933441
121;inner;100;3.72604;3.70189;3.80065
121;wait;100;7.8235e-05;3.797e-05;0.000557244
121;boundary;100;0.109652;0.0572526;0.186928
121;calc iter;100;3.87546;3.80269;4.01922
121;calc total;1;387.547;387.547;387.547
121;total;1;436.551;436.551;436.551
122;initialize;1;23.5907;23.5907;23.5907
122;async;100;0.0324967;0.0230647;0.0942068
122;inner;100;3.7389;3.70361;3.82632
122;wait;100;7.08726e-05;2.724e-05;0.000516654
122;boundary;100;0.103996;0.0512203;0.174928
122;calc iter;100;3.87546;3.78843;4.03762
122;calc total;1;387.547;387.547;387.547
122;total;1;437.364;437.364;437.364
123;initialize;1;23.4632;23.4632;23.4632
123;async;100;0.0340463;0.022929;0.0943942
123;inner;100;3.73837;3.70867;3.79649
123;wait;100;8.61366e-05;3.2459e-05;0.00128213
123;boundary;100;0.102941;0.0521666;0.168998
123;calc iter;100;3.87545;3.79281;4.03168
123;calc total;1;387.547;387.547;387.547
123;total;1;437.237;437.237;437.237
124;initialize;1;22.7037;22.7037;22.7037
124;async;100;0.0540722;0.0175067;0.166981
124;inner;100;3.71644;3.65854;3.76979
124;wait;100;7.05669e-05;3.972e-05;0.000351536
124;boundary;100;0.104677;0.0635311;0.186755
124;calc iter;100;3.87527;3.77478;4.02076
124;calc total;1;387.547;387.547;387.547
124;total;1;436.477;436.477;436.477
125;initialize;1;23.541;23.541;23.541
125;async;100;0.0440005;0.0181504;0.141588
125;inner;100;3.72275;3.68609;3.7747
125;wait;100;7.61542e-05;4.177e-05;0.000585184
125;boundary;100;0.108431;0.0638296;0.189803
125;calc iter;100;3.87526;3.80134;4.02118
125;calc total;1;387.547;387.547;387.547
125;total;1;437.315;437.315;437.315
126;initialize;1;23.5413;23.5413;23.5413
126;async;100;0.0339534;0.0151647;0.0941025
126;inner;100;3.73491;3.71037;3.78002
126;wait;100;7.36608e-05;3.6709e-05;0.000587314
126;boundary;100;0.10642;0.0544576;0.170652
126;calc iter;100;3.87536;3.81473;4.02916
126;calc total;1;387.547;387.547;387.547
126;total;1;437.315;437.315;437.315
127;initialize;1;23.4371;23.4371;23.4371
127;async;100;0.0352233;0.0177955;0.122854
127;inner;100;3.73147;3.7022;3.78013
127;wait;100;7.58431e-05;3.124e-05;0.000748022
127;boundary;100;0.108588;0.0547812;0.181485
127;calc iter;100;3.87536;3.80283;4.03376
127;calc total;1;387.547;387.547;387.547
127;total;1;437.211;437.211;437.211
254;initialize;1;22.1661;22.1661;22.1661
254;async;100;0.216626;0.030448;0.733327
254;inner;100;3.58603;3.37905;3.76194
254;wait;100;4.84856e-05;2.447e-05;0.000404347
254;boundary;100;0.0642009;0.0484451;0.16281
254;calc iter;100;3.86691;3.64396;4.38318
254;calc total;1;387.547;387.547;387.547
254;total;1;435.94;435.94;435.94
255;initialize;1;22.4947;22.4947;22.4947
255;async;100;0.227194;0.0242946;1.18565
255;inner;100;3.57241;2.87828;3.74614
255;wait;100;5.78137e-05;2.578e-05;0.000411046
255;boundary;100;0.0672682;0.0505934;0.188014
255;calc iter;100;3.86693;3.2498;4.81147
255;calc total;1;387.547;387.547;387.547
255;total;1;436.268;436.268;436.268
DASH
InitEnergy=125.00000
EndEnergy=125.00000
DiffEnergy=-0.00000
Matrixspec: 3800 x 3800 x 3800
Iterations: 100
# unit_id;function_name;num_calls;avg_runtime;min_runtime;max_runtime
0;initialize;1;23.71158;23.71158;23.71158
0;async;100;0.29207;0.02827;0.74579
0;inner;100;3.48816;3.12917;3.71722
0;wait;100;0.00009;0.00005;0.00033
0;boundary;100;0.08498;0.06188;0.17580
0;calc iter;100;3.86530;3.24677;4.39238
0;calc total;1;387.25296;387.25296;387.25296
0;total;1;437.17354;437.17354;437.17354
1;initialize;1;23.7124;23.7124;23.7124
1;async;100;0.272546;0.0856503;0.540455
1;inner;100;3.52057;3.30846;3.70367
1;wait;100;6.39735e-05;4.065e-05;0.000395386
1;boundary;100;0.0723854;0.052624;0.146937
1;calc iter;100;3.86557;3.69294;4.12128
1;calc total;1;387.253;387.253;387.253
1;total;1;437.174;437.174;437.174
2;initialize;1;23.7115;23.7115;23.7115
2;async;100;0.237444;0.0611989;0.421902
2;inner;100;3.56922;3.39908;3.71667
2;wait;100;5.17016e-05;2.9239e-05;0.000371956
2;boundary;100;0.0596777;0.0488173;0.172967
2;calc iter;100;3.8664;3.69007;4.03183
2;calc total;1;387.253;387.253;387.253
2;total;1;437.174;437.174;437.174
3;initialize;1;23.7039;23.7039;23.7039
3;async;100;0.239349;0.0672165;0.451036
3;inner;100;3.56563;3.39112;3.70163
3;wait;100;5.3603e-05;2.7689e-05;0.000384746
3;boundary;100;0.0613362;0.0492969;0.133115
3;calc iter;100;3.86638;3.70502;4.02763
3;calc total;1;387.253;387.253;387.253
3;total;1;437.165;437.165;437.165
4;initialize;1;23.699;23.699;23.699
4;async;100;0.296972;0.0682381;0.624779
4;inner;100;3.48886;3.21978;3.68571
4;wait;100;7.39987e-05;4.0009e-05;0.000398846
4;boundary;100;0.0796868;0.0528021;0.119144
4;calc iter;100;3.8656;3.56615;4.16168
4;calc total;1;387.253;387.253;387.253
4;total;1;437.16;437.16;437.16
5;initialize;1;23.6989;23.6989;23.6989
5;async;100;0.267783;0.0924303;0.539616
5;inner;100;3.52581;3.35286;3.68071
5;wait;100;6.72107e-05;3.44e-05;0.000421475
5;boundary;100;0.072505;0.0534266;0.105296
5;calc iter;100;3.86617;3.55308;4.14212
5;calc total;1;387.253;387.253;387.253
5;total;1;437.16;437.16;437.16
6;initialize;1;23.5057;23.5057;23.5057
6;async;100;0.230366;0.0940133;0.378361
6;inner;100;3.57599;3.45694;3.69675
6;wait;100;4.66257e-05;2.811e-05;0.000255777
6;boundary;100;0.0601115;0.050453;0.141645
6;calc iter;100;3.86652;3.64544;3.98626
6;calc total;1;387.253;387.253;387.253
6;total;1;436.967;436.967;436.967
7;initialize;1;22.9158;22.9158;22.9158
7;async;100;0.234665;0.0738676;0.36771
7;inner;100;3.57256;3.44978;3.6961
7;wait;100;4.62448e-05;2.7269e-05;0.000356246
7;boundary;100;0.0592489;0.0502806;0.114792
7;calc iter;100;3.86652;3.64875;4.02484
7;calc total;1;387.253;387.253;387.253
7;total;1;436.377;436.377;436.377
8;initialize;1;23.5693;23.5693;23.5693
8;async;100;0.162257;0.0404216;0.458033
8;inner;100;3.63009;3.39129;3.73438
8;wait;100;9.64229e-05;5.8149e-05;0.000464894
8;boundary;100;0.0755431;0.0510277;0.190987
8;calc iter;100;3.86799;3.5762;4.17078
8;calc total;1;387.253;387.253;387.253
8;total;1;437.03;437.03;437.03
9;initialize;1;22.6861;22.6861;22.6861
9;async;100;0.158642;0.0539116;0.246459
9;inner;100;3.64125;3.58703;3.73107
9;wait;100;9.56585e-05;3.079e-05;0.000439955
9;boundary;100;0.0681936;0.0451051;0.192184
9;calc iter;100;3.86819;3.76357;4.01803
9;calc total;1;387.253;387.253;387.253
9;total;1;436.147;436.147;436.147
10;initialize;1;23.5693;23.5693;23.5693
10;async;100;0.155115;0.0322144;0.244175
10;inner;100;3.64816;3.58398;3.74971
10;wait;100;5.41201e-05;2.421e-05;0.000428096
10;boundary;100;0.0648703;0.0452389;0.189399
10;calc iter;100;3.8682;3.79733;4.0339
10;calc total;1;387.253;387.253;387.253
10;total;1;437.03;437.03;437.03
11;initialize;1;22.7228;22.7228;22.7228
11;async;100;0.159377;0.0328757;0.248972
11;inner;100;3.64613;3.58355;3.75019
11;wait;100;5.16473e-05;2.707e-05;0.000285866
11;boundary;100;0.0625791;0.0472137;0.18151
11;calc iter;100;3.86814;3.80342;4.02637
11;calc total;1;387.253;387.253;387.253
11;total;1;436.184;436.184;436.184
12;initialize;1;22.8375;22.8375;22.8375
12;async;100;0.154416;0.0351503;0.254173
12;inner;100;3.63798;3.53374;3.73786
12;wait;100;0.000117141;6.7059e-05;0.000621733
12;boundary;100;0.0754775;0.0548975;0.188304
12;calc iter;100;3.868;3.79807;4.02103
12;calc total;1;387.253;387.253;387.253
12;total;1;436.299;436.299;436.299
13;initialize;1;23.2587;23.2587;23.2587
13;async;100;0.154;0.0425137;0.22807
13;inner;100;3.64505;3.56912;3.7351
13;wait;100;0.000101337;5.319e-05;0.000444395
13;boundary;100;0.0687813;0.0519365;0.191859
13;calc iter;100;3.86793;3.79057;4.01766
13;calc total;1;387.253;387.253;387.253
13;total;1;436.72;436.72;436.72
14;initialize;1;22.5908;22.5908;22.5908
14;async;100;0.154802;0.0299043;0.22787
14;inner;100;3.64846;3.58651;3.75026
14;wait;100;6.02966e-05;2.836e-05;0.000456355
14;boundary;100;0.0648055;0.0460142;0.191444
14;calc iter;100;3.86813;3.80961;4.03595
14;calc total;1;387.253;387.253;387.253
14;total;1;436.052;436.052;436.052
15;initialize;1;23.5726;23.5726;23.5726
15;async;100;0.153552;0.0291831;0.242551
15;inner;100;3.64841;3.58865;3.75025
15;wait;100;6.24024e-05;2.833e-05;0.000287967
15;boundary;100;0.0660909;0.0474855;0.188754
15;calc iter;100;3.86812;3.80517;4.03344
15;calc total;1;387.253;387.253;387.253
15;total;1;437.034;437.034;437.034
16;initialize;1;22.8375;22.8375;22.8375
16;async;100;0.317156;0.0799251;0.49609
16;inner;100;3.46526;3.3132;3.70809
16;wait;100;7.19196e-05;4.3929e-05;0.000384595
16;boundary;100;0.0817438;0.0642388;0.123519
16;calc iter;100;3.86424;3.65505;4.09036
16;calc total;1;387.253;387.253;387.253
16;total;1;436.299;436.299;436.299
17;initialize;1;22.1511;22.1511;22.1511
17;async;100;0.290904;0.0849393;0.486216
17;inner;100;3.49665;3.32524;3.69165
17;wait;100;6.90674e-05;4.2209e-05;0.000375896
17;boundary;100;0.0777283;0.0638575;0.131842
17;calc iter;100;3.86536;3.67445;4.1479
17;calc total;1;387.253;387.253;387.253
17;total;1;435.612;435.612;435.612
18;initialize;1;22.7731;22.7731;22.7731
18;async;100;0.238408;0.0668564;0.428899
18;inner;100;3.56311;3.48364;3.70517
18;wait;100;4.86179e-05;2.941e-05;0.000372866
18;boundary;100;0.064612;0.0519437;0.136771
18;calc iter;100;3.86618;3.71703;4.09653
18;calc total;1;387.253;387.253;387.253
18;total;1;436.234;436.234;436.234
19;initialize;1;22.5285;22.5285;22.5285
19;async;100;0.236511;0.073817;0.414414
19;inner;100;3.5643;3.49063;3.70974
19;wait;100;5.3428e-05;2.957e-05;0.000372206
19;boundary;100;0.0651748;0.0537355;0.165567
19;calc iter;100;3.86604;3.70224;4.10366
19;calc total;1;387.253;387.253;387.253
19;total;1;435.989;435.989;435.989
20;initialize;1;22.7728;22.7728;22.7728
20;async;100;0.266261;0.0784139;0.522859
20;inner;100;3.52291;3.305;3.70024
20;wait;100;6.59505e-05;3.311e-05;0.000339006
20;boundary;100;0.076049;0.053021;0.163449
20;calc iter;100;3.86529;3.55598;4.09861
20;calc total;1;387.253;387.253;387.253
20;total;1;436.234;436.234;436.234
21;initialize;1;22.65;22.65;22.65
21;async;100;0.22327;0.0828258;0.392621
21;inner;100;3.57803;3.46057;3.69979
21;wait;100;6.29443e-05;3.4869e-05;0.000284086
21;boundary;100;0.0652621;0.0513554;0.162374
21;calc iter;100;3.86663;3.72854;4.04412
21;calc total;1;387.253;387.253;387.253
21;total;1;436.111;436.111;436.111
22;initialize;1;22.1514;22.1514;22.1514
22;async;100;0.216147;0.0874482;0.293881
22;inner;100;3.5956;3.52958;3.71408
22;wait;100;4.00331e-05;2.495e-05;0.000359906
22;boundary;100;0.0549606;0.0501677;0.17323
22;calc iter;100;3.86675;3.80013;3.98085
22;calc total;1;387.253;387.253;387.253
22;total;1;435.613;435.613;435.613
23;initialize;1;22.4846;22.4846;22.4846
23;async;100;0.215606;0.0443446;0.387217
23;inner;100;3.59521;3.45468;3.71142
23;wait;100;4.83917e-05;2.8399e-05;0.000392116
23;boundary;100;0.055804;0.0496259;0.179481
23;calc iter;100;3.86668;3.7398;4.00466
23;calc total;1;387.253;387.253;387.253
23;total;1;435.946;435.946;435.946
24;initialize;1;22.5487;22.5487;22.5487
24;async;100;0.160762;0.0274698;0.329884
24;inner;100;3.63979;3.44046;3.76861
24;wait;100;9.4587e-05;3.749e-05;0.00102109
24;boundary;100;0.0672184;0.0479119;0.160025
24;calc iter;100;3.86787;3.69464;4.03471
24;calc total;1;387.253;387.253;387.253
24;total;1;436.01;436.01;436.01
25;initialize;1;22.151;22.151;22.151
25;async;100;0.161588;0.028462;0.241091
25;inner;100;3.64689;3.55236;3.76375
25;wait;100;6.92179e-05;2.9739e-05;0.000404405
25;boundary;100;0.0594393;0.0408136;0.189684
25;calc iter;100;3.86799;3.80285;4.00731
25;calc total;1;387.253;387.253;387.253
25;total;1;435.612;435.612;435.612
26;initialize;1;22.5073;22.5073;22.5073
26;async;100;0.165026;0.0259678;0.257386
26;inner;100;3.64586;3.54822;3.79732
26;wait;100;4.43615e-05;2.279e-05;0.000386296
26;boundary;100;0.0570893;0.0401167;0.151953
26;calc iter;100;3.86803;3.76602;4.04286
26;calc total;1;387.253;387.253;387.253
26;total;1;435.969;435.969;435.969
27;initialize;1;22.4608;22.4608;22.4608
27;async;100;0.162429;0.0321013;0.24069
27;inner;100;3.64641;3.55441;3.77426
27;wait;100;4.63681e-05;2.2419e-05;0.000414436
27;boundary;100;0.0591157;0.040757;0.177208
27;calc iter;100;3.868;3.80891;3.97882
27;calc total;1;387.253;387.253;387.253
27;total;1;435.922;435.922;435.922
28;initialize;1;23.2703;23.2703;23.2703
28;async;100;0.198389;0.0282952;0.524516
28;inner;100;3.58913;3.32762;3.76928
28;wait;100;9.23421e-05;4.487e-05;0.00094433
28;boundary;100;0.0784683;0.0531212;0.15835
28;calc iter;100;3.86609;3.52418;4.18103
28;calc total;1;387.253;387.253;387.253
28;total;1;436.732;436.732;436.732
29;initialize;1;22.7027;22.7027;22.7027
29;async;100;0.169299;0.0384578;0.345208
29;inner;100;3.6326;3.53507;3.75506
29;wait;100;8.25381e-05;3.634e-05;0.00102601
29;boundary;100;0.065638;0.0508996;0.172796
29;calc iter;100;3.86762;3.76449;4.03084
29;calc total;1;387.253;387.253;387.253
29;total;1;436.164;436.164;436.164
30;initialize;1;23.02;23.02;23.02
30;async;100;0.164814;0.0267225;0.26936
30;inner;100;3.64487;3.55987;3.79785
30;wait;100;4.58359e-05;2.464e-05;0.000416485
30;boundary;100;0.0579912;0.0465887;0.150191
30;calc iter;100;3.86773;3.81129;4.04098
30;calc total;1;387.253;387.253;387.253
30;total;1;436.481;436.481;436.481
31;initialize;1;23.4553;23.4553;23.4553
31;async;100;0.1631;0.027607;0.257061
31;inner;100;3.64644;3.56713;3.77676
31;wait;100;4.9221e-05;2.4539e-05;0.000360166
31;boundary;100;0.0580671;0.0466035;0.178193
31;calc iter;100;3.86766;3.81012;3.97804
31;calc total;1;387.253;387.253;387.253
31;total;1;436.917;436.917;436.917
32;initialize;1;22.2436;22.2436;22.2436
32;async;100;0.341089;0.0429599;0.900466
32;inner;100;3.44058;3.00262;3.6967
32;wait;100;7.98907e-05;4.6949e-05;0.000381956
32;boundary;100;0.0819495;0.0605907;0.162786
32;calc iter;100;3.86371;3.12801;4.55344
32;calc total;1;387.253;387.253;387.253
32;total;1;435.705;435.705;435.705
33;initialize;1;23.3479;23.3479;23.3479
33;async;100;0.281108;0.0785326;0.550555
33;inner;100;3.51341;3.24956;3.69894
33;wait;100;6.08112e-05;2.854e-05;0.000352926
33;boundary;100;0.0719682;0.0501986;0.163252
33;calc iter;100;3.86656;3.49433;4.18433
33;calc total;1;387.253;387.253;387.253
33;total;1;436.809;436.809;436.809
34;initialize;1;22.441;22.441;22.441
34;async;100;0.253893;0.0474146;0.540754
34;inner;100;3.54828;3.32964;3.71044
34;wait;100;4.73123e-05;2.756e-05;0.000347877
34;boundary;100;0.0644301;0.049893;0.164645
34;calc iter;100;3.86665;3.61544;4.16418
34;calc total;1;387.253;387.253;387.253
34;total;1;435.902;435.902;435.902
35;initialize;1;23.5055;23.5055;23.5055
35;async;100;0.258567;0.0412736;0.543458
35;inner;100;3.54203;3.32584;3.70216
35;wait;100;6.17716e-05;3.148e-05;0.000419816
35;boundary;100;0.0658985;0.0514037;0.13911
35;calc iter;100;3.86656;3.58837;4.17383
35;calc total;1;387.253;387.253;387.253
35;total;1;436.967;436.967;436.967
36;initialize;1;22.1512;22.1512;22.1512
36;async;100;0.308029;0.0791045;0.937273
36;inner;100;3.4788;3.0838;3.69907
36;wait;100;6.73177e-05;3.514e-05;0.000374436
36;boundary;100;0.080645;0.0517467;0.167419
36;calc iter;100;3.86754;3.24614;4.37672
36;calc total;1;387.253;387.253;387.253
36;total;1;435.612;435.612;435.612
37;initialize;1;23.5055;23.5055;23.5055
37;async;100;0.262513;0.0937495;0.524781
37;inner;100;3.54363;3.36073;3.70188
37;wait;100;6.26822e-05;2.933e-05;0.000364436
37;boundary;100;0.0615342;0.0507014;0.165911
37;calc iter;100;3.86775;3.61041;4.12225
37;calc total;1;387.253;387.253;387.253
37;total;1;436.967;436.967;436.967
38;initialize;1;22.1514;22.1514;22.1514
38;async;100;0.251146;0.088691;0.576247
38;inner;100;3.55931;3.34745;3.71345
38;wait;100;5.40573e-05;3.162e-05;0.000292507
38;boundary;100;0.0572456;0.0505161;0.171081
38;calc iter;100;3.86776;3.58029;4.19248
38;calc total;1;387.253;387.253;387.253
38;total;1;435.613;435.613;435.613
39;initialize;1;23.5056;23.5056;23.5056
39;async;100;0.254228;0.0619707;0.759947
39;inner;100;3.54781;3.15;3.7122
39;wait;100;6.00678e-05;3.3469e-05;0.000397245
39;boundary;100;0.0655608;0.0508862;0.17698
39;calc iter;100;3.86766;3.50879;4.36839
39;calc total;1;387.253;387.253;387.253
39;total;1;436.967;436.967;436.967
40;initialize;1;22.1745;22.1745;22.1745
40;async;100;0.187305;0.0409328;0.357364
40;inner;100;3.60681;3.43295;3.76394
40;wait;100;0.000101489;4.647e-05;0.00098951
40;boundary;100;0.0751766;0.0432111;0.179309
40;calc iter;100;3.86939;3.68021;4.03753
40;calc total;1;387.253;387.253;387.253
40;total;1;435.636;435.636;435.636
41;initialize;1;22.9869;22.9869;22.9869
41;async;100;0.168472;0.0243452;0.304412
41;inner;100;3.63087;3.52103;3.80143
41;wait;100;8.23447e-05;3.148e-05;0.000735472
41;boundary;100;0.0700282;0.0413898;0.161613
41;calc iter;100;3.86946;3.74221;4.05793
41;calc total;1;387.253;387.253;387.253
41;total;1;436.449;436.449;436.449
42;initialize;1;22.2429;22.2429;22.2429
42;async;100;0.178671;0.0278303;0.319053
42;inner;100;3.6255;3.51377;3.79644
42;wait;100;6.52198e-05;2.9349e-05;0.00090381
42;boundary;100;0.0652154;0.0410438;0.159491
42;calc iter;100;3.86945;3.72426;4.0493
42;calc total;1;387.253;387.253;387.253
42;total;1;435.705;435.705;435.705
43;initialize;1;22.8523;22.8523;22.8523
43;async;100;0.179402;0.035799;0.309786
43;inner;100;3.62538;3.51831;3.72235
43;wait;100;8.3298e-05;2.509e-05;0.000392006
43;boundary;100;0.0644893;0.0406341;0.171704
43;calc iter;100;3.86936;3.72341;3.98741
43;calc total;1;387.253;387.253;387.253
43;total;1;436.314;436.314;436.314
44;initialize;1;23.0054;23.0054;23.0054
44;async;100;0.198785;0.0254169;0.766602
44;inner;100;3.59088;3.16561;3.76408
44;wait;100;0.000106393;4.726e-05;0.00103266
44;boundary;100;0.0790481;0.0553881;0.180241
44;calc iter;100;3.86882;3.28971;4.44788
44;calc total;1;387.253;387.253;387.253
44;total;1;436.467;436.467;436.467
45;initialize;1;22.8205;22.8205;22.8205
45;async;100;0.179033;0.0228711;0.444077
45;inner;100;3.62315;3.42457;3.74437
45;wait;100;8.17277e-05;3.1529e-05;0.000416955
45;boundary;100;0.0668657;0.0498505;0.16625
45;calc iter;100;3.86914;3.63747;4.17968
45;calc total;1;387.253;387.253;387.253
45;total;1;436.282;436.282;436.282
46;initialize;1;22.6684;22.6684;22.6684
46;async;100;0.173331;0.0245227;0.329419
46;inner;100;3.62968;3.50005;3.78585
46;wait;100;5.86646e-05;2.613e-05;0.00089361
46;boundary;100;0.0661539;0.0482723;0.168619
46;calc iter;100;3.86923;3.69575;4.08069
46;calc total;1;387.253;387.253;387.253
46;total;1;436.13;436.13;436.13
47;initialize;1;22.8691;22.8691;22.8691
47;async;100;0.171057;0.0201064;0.335222
47;inner;100;3.62965;3.49888;3.75192
47;wait;100;6.93954e-05;2.916e-05;0.000395706
47;boundary;100;0.0683656;0.0498091;0.180939
47;calc iter;100;3.86915;3.69059;4.0914
47;calc total;1;387.253;387.253;387.253
47;total;1;436.33;436.33;436.33
48;initialize;1;22.4408;22.4408;22.4408
48;async;100;0.362323;0.0346761;1.1448
48;inner;100;3.42251;2.90441;3.68472
48;wait;100;7.76168e-05;4.6249e-05;0.000257657
48;boundary;100;0.0814103;0.0545103;0.12979
48;calc iter;100;3.86632;3.06395;4.5474
48;calc total;1;387.253;387.253;387.253
48;total;1;435.902;435.902;435.902
49;initialize;1;22.5286;22.5286;22.5286
49;async;100;0.297376;0.0852878;0.8636
49;inner;100;3.49602;3.15567;3.6824
49;wait;100;5.99154e-05;2.81e-05;0.000371676
49;boundary;100;0.0726468;0.0528094;0.092636
49;calc iter;100;3.86611;3.42257;4.41447
49;calc total;1;387.253;387.253;387.253
49;total;1;435.99;435.99;435.99
50;initialize;1;22.422;22.422;22.422
50;async;100;0.254587;0.0196545;0.728749
50;inner;100;3.55158;3.27039;3.72619
50;wait;100;4.92462e-05;3.069e-05;0.000348406
50;boundary;100;0.0609141;0.0494272;0.148847
50;calc iter;100;3.86714;3.52813;4.33045
50;calc total;1;387.253;387.253;387.253
50;total;1;435.883;435.883;435.883
51;initialize;1;22.9729;22.9729;22.9729
51;async;100;0.276355;0.0326894;0.742386
51;inner;100;3.52561;3.26205;3.6771
51;wait;100;5.63136e-05;2.9719e-05;0.000430095
51;boundary;100;0.0648602;0.0510802;0.0821272
51;calc iter;100;3.86688;3.53774;4.33207
51;calc total;1;387.253;387.253;387.253
51;total;1;436.434;436.434;436.434
52;initialize;1;23.2587;23.2587;23.2587
52;async;100;0.328338;0.083581;0.731341
52;inner;100;3.45816;3.19466;3.68373
52;wait;100;7.45974e-05;4.764e-05;0.000378436
52;boundary;100;0.079708;0.0536732;0.10436
52;calc iter;100;3.86628;3.49174;4.27612
52;calc total;1;387.253;387.253;387.253
52;total;1;436.72;436.72;436.72
53;initialize;1;22.4005;22.4005;22.4005
53;async;100;0.27878;0.0813917;0.690315
53;inner;100;3.52359;3.21585;3.67367
53;wait;100;5.73332e-05;3.503e-05;0.000399646
53;boundary;100;0.0652172;0.0501219;0.0999878
53;calc iter;100;3.86765;3.51555;4.24617
53;calc total;1;387.253;387.253;387.253
53;total;1;435.862;435.862;435.862
54;initialize;1;22.7028;22.7028;22.7028
54;async;100;0.260819;0.0901316;0.526939
54;inner;100;3.54796;3.32538;3.69751
54;wait;100;4.85615e-05;2.9849e-05;0.000362646
54;boundary;100;0.0589178;0.049954;0.109356
54;calc iter;100;3.86775;3.67242;4.09809
54;calc total;1;387.253;387.253;387.253
54;total;1;436.164;436.164;436.164
55;initialize;1;23.3867;23.3867;23.3867
55;async;100;0.264534;0.0819104;0.551594
55;inner;100;3.54435;3.31894;3.69054
55;wait;100;4.58523e-05;2.624e-05;0.000247758
55;boundary;100;0.0585662;0.049814;0.0835676
55;calc iter;100;3.8675;3.63866;4.10966
55;calc total;1;387.253;387.253;387.253
55;total;1;436.848;436.848;436.848
56;initialize;1;22.7561;22.7561;22.7561
56;async;100;0.193759;0.0602572;0.380039
56;inner;100;3.60255;3.52134;3.73212
56;wait;100;9.04226e-05;2.161e-05;0.000403355
56;boundary;100;0.0731795;0.0406949;0.1523
56;calc iter;100;3.86958;3.75055;4.07102
56;calc total;1;387.253;387.253;387.253
56;total;1;436.217;436.217;436.217
57;initialize;1;22.739;22.739;22.739
57;async;100;0.187212;0.0440975;0.378601
57;inner;100;3.6168;3.5405;3.73301
57;wait;100;7.8609e-05;3.265e-05;0.000279347
57;boundary;100;0.0655544;0.0408246;0.151234
57;calc iter;100;3.86965;3.66754;4.07323
57;calc total;1;387.253;387.253;387.253
57;total;1;436.2;436.2;436.2
58;initialize;1;22.8847;22.8847;22.8847
58;async;100;0.18811;0.0291874;0.394686
58;inner;100;3.61977;3.53556;3.74848
58;wait;100;4.9319e-05;2.509e-05;0.000405586
58;boundary;100;0.0617433;0.0407288;0.150721
58;calc iter;100;3.86967;3.66399;4.10093
58;calc total;1;387.253;387.253;387.253
58;total;1;436.346;436.346;436.346
59;initialize;1;23.6015;23.6015;23.6015
59;async;100;0.186599;0.0352985;0.399087
59;inner;100;3.62094;3.54634;3.72622
59;wait;100;6.08227e-05;2.681e-05;0.000386016
59;boundary;100;0.0620189;0.0404242;0.160398
59;calc iter;100;3.86962;3.6696;4.10389
59;calc total;1;387.253;387.253;387.253
59;total;1;437.063;437.063;437.063
60;initialize;1;22.6101;22.6101;22.6101
60;async;100;0.210971;0.0180643;0.975459
60;inner;100;3.57783;3.02003;3.73611
60;wait;100;9.05131e-05;5.5829e-05;0.000410095
60;boundary;100;0.080108;0.0616781;0.150891
60;calc iter;100;3.869;3.12905;4.72341
60;calc total;1;387.253;387.253;387.253
60;total;1;436.071;436.071;436.071
61;initialize;1;23.6396;23.6396;23.6396
61;async;100;0.192219;0.0368823;0.388633
61;inner;100;3.60736;3.45121;3.73393
61;wait;100;7.66664e-05;3.565e-05;0.000400436
61;boundary;100;0.0696118;0.0505129;0.153102
61;calc iter;100;3.86927;3.70022;4.11227
61;calc total;1;387.253;387.253;387.253
61;total;1;437.101;437.101;437.101
62;initialize;1;22.869;22.869;22.869
62;async;100;0.188601;0.0319758;0.404668
62;inner;100;3.61743;3.46214;3.74659
62;wait;100;5.17053e-05;2.612e-05;0.000438376
62;boundary;100;0.0633372;0.0481833;0.146972
62;calc iter;100;3.86943;3.66537;4.12145
62;calc total;1;387.253;387.253;387.253
62;total;1;436.33;436.33;436.33
63;initialize;1;23.6395;23.6395;23.6395
63;async;100;0.186438;0.0301895;0.404477
63;inner;100;3.61847;3.44176;3.74808
63;wait;100;5.36203e-05;2.5139e-05;0.000277337
63;boundary;100;0.0644634;0.0485239;0.153936
63;calc iter;100;3.86943;3.66796;4.14784
63;calc total;1;387.253;387.253;387.253
63;total;1;437.101;437.101;437.101
64;initialize;1;23.4837;23.4837;23.4837
64;async;100;0.365761;0.0755879;0.8882
64;inner;100;3.42062;3.15409;3.69353
64;wait;100;8.02172e-05;4.4499e-05;0.000390946
64;boundary;100;0.0807177;0.0557214;0.118327
64;calc iter;100;3.86718;3.42515;4.50479
64;calc total;1;387.253;387.253;387.253
64;total;1;436.945;436.945;436.945
65;initialize;1;23.5388;23.5388;23.5388
65;async;100;0.293038;0.0491024;0.462833
65;inner;100;3.50401;3.35739;3.68953
65;wait;100;5.98954e-05;3.4469e-05;0.000389946
65;boundary;100;0.0709005;0.0516621;0.114323
65;calc iter;100;3.86801;3.6246;4.10004
65;calc total;1;387.253;387.253;387.253
65;total;1;437;437;437
66;initialize;1;23.1803;23.1803;23.1803
66;async;100;0.261638;0.066105;0.454184
66;inner;100;3.54526;3.4339;3.70462
66;wait;100;4.84872e-05;3.037e-05;0.000366176
66;boundary;100;0.061645;0.0504651;0.169331
66;calc iter;100;3.8686;3.68353;4.11224
66;calc total;1;387.253;387.253;387.253
66;total;1;436.641;436.641;436.641
67;initialize;1;23.2707;23.2707;23.2707
67;async;100;0.268149;0.0645192;0.478437
67;inner;100;3.53461;3.40958;3.698
67;wait;100;5.02876e-05;3.1509e-05;0.000264177
67;boundary;100;0.0654616;0.0507837;0.118907
67;calc iter;100;3.86827;3.65606;4.1475
67;calc total;1;387.253;387.253;387.253
67;total;1;436.732;436.732;436.732
128;initialize;1;23.7017;23.7017;23.7017
128;async;100;0.299499;0.0754572;0.770224
128;inner;100;3.48417;3.19101;3.7153
128;wait;100;8.55235e-05;5.145e-05;0.000341227
128;boundary;100;0.0848014;0.0577194;0.154677
128;calc iter;100;3.86856;3.49256;4.34704
128;calc total;1;387.253;387.253;387.253
128;total;1;437.163;437.163;437.163
129;initialize;1;23.7016;23.7016;23.7016
129;async;100;0.290573;0.0778649;0.485461
129;inner;100;3.50156;3.32882;3.67862
129;wait;100;7.18931e-05;4.25e-05;0.000407566
129;boundary;100;0.0761994;0.0523633;0.111504
129;calc iter;100;3.86841;3.61138;4.13907
129;calc total;1;387.253;387.253;387.253
129;total;1;437.163;437.163;437.163
130;initialize;1;23.5927;23.5927;23.5927
130;async;100;0.253365;0.0594122;0.497064
130;inner;100;3.55372;3.44574;3.70054
130;wait;100;5.36072e-05;2.904e-05;0.000408766
130;boundary;100;0.0616393;0.0494481;0.130761
130;calc iter;100;3.86878;3.71053;4.13079
130;calc total;1;387.253;387.253;387.253
130;total;1;437.054;437.054;437.054
131;initialize;1;23.7017;23.7017;23.7017
131;async;100;0.240682;0.0489159;0.512176
131;inner;100;3.56309;3.44767;3.73985
131;wait;100;5.94376e-05;2.914e-05;0.000595704
131;boundary;100;0.0650009;0.0495663;0.162311
131;calc iter;100;3.86884;3.71039;4.15128
131;calc total;1;387.253;387.253;387.253
131;total;1;437.163;437.163;437.163
132;initialize;1;23.7027;23.7027;23.7027
132;async;100;0.299007;0.0803993;0.667112
132;inner;100;3.49625;3.23732;3.67982
132;wait;100;6.6781e-05;3.881e-05;0.000380936
132;boundary;100;0.0745031;0.052633;0.102543
132;calc iter;100;3.86983;3.43755;4.24154
132;calc total;1;387.253;387.253;387.253
132;total;1;437.163;437.163;437.163
133;initialize;1;23.7026;23.7026;23.7026
133;async;100;0.242027;0.0815001;0.482278
133;inner;100;3.56562;3.38635;3.68041
133;wait;100;5.63321e-05;3.144e-05;0.000309797
133;boundary;100;0.0621461;0.0510994;0.0922195
133;calc iter;100;3.86985;3.67429;4.13268
133;calc total;1;387.253;387.253;387.253
133;total;1;437.163;437.163;437.163
134;initialize;1;23.7022;23.7022;23.7022
134;async;100;0.233843;0.0806374;0.39592
134;inner;100;3.57984;3.48532;3.69222
134;wait;100;4.72055e-05;3.0749e-05;0.000231138
134;boundary;100;0.0562971;0.0500949;0.101599
134;calc iter;100;3.87004;3.70098;4.05855
134;calc total;1;387.253;387.253;387.253
134;total;1;437.163;437.163;437.163
135;initialize;1;23.6608;23.6608;23.6608
135;async;100;0.235175;0.0805771;0.465492
135;inner;100;3.57495;3.43224;3.69095
135;wait;100;5.2635e-05;3.046e-05;0.000402606
135;boundary;100;0.05964;0.0495933;0.0988728
135;calc iter;100;3.86983;3.68195;4.10613
135;calc total;1;387.253;387.253;387.253
135;total;1;437.121;437.121;437.121
136;initialize;1;23.6652;23.6652;23.6652
136;async;100;0.172268;0.0689696;0.294579
136;inner;100;3.62785;3.5202;3.71119
136;wait;100;9.32363e-05;4.524e-05;0.000413736
136;boundary;100;0.0708878;0.0460706;0.158144
136;calc iter;100;3.8711;3.7104;3.97247
136;calc total;1;387.253;387.253;387.253
136;total;1;437.125;437.125;437.125
137;initialize;1;23.4965;23.4965;23.4965
137;async;100;0.17193;0.0251318;0.257314
137;inner;100;3.63997;3.58869;3.74051
137;wait;100;8.07034e-05;2.998e-05;0.000382486
137;boundary;100;0.0592234;0.0411308;0.152107
137;calc iter;100;3.8712;3.75225;3.97488
137;calc total;1;387.253;387.253;387.253
137;total;1;436.956;436.956;436.956
138;initialize;1;23.2982;23.2982;23.2982
138;async;100;0.175375;0.0433233;0.281479
138;inner;100;3.63893;3.58978;3.74776
138;wait;100;5.1692e-05;2.559e-05;0.000378716
138;boundary;100;0.0569069;0.0407176;0.160606
138;calc iter;100;3.87127;3.78301;3.99697
138;calc total;1;387.253;387.253;387.253
138;total;1;436.758;436.758;436.758
139;initialize;1;23.4692;23.4692;23.4692
139;async;100;0.167408;0.0262596;0.253579
139;inner;100;3.64517;3.59399;3.74799
139;wait;100;5.94235e-05;2.99e-05;0.000264827
139;boundary;100;0.0585478;0.0408727;0.160993
139;calc iter;100;3.87119;3.75557;3.99735
139;calc total;1;387.253;387.253;387.253
139;total;1;436.929;436.929;436.929
140;initialize;1;23.2975;23.2975;23.2975
140;async;100;0.201084;0.0376253;0.632117
140;inner;100;3.59204;3.26901;3.73916
140;wait;100;0.000105609;3.962e-05;0.000815682
140;boundary;100;0.077713;0.0504365;0.163363
140;calc iter;100;3.87094;3.42697;4.32927
140;calc total;1;387.253;387.253;387.253
140;total;1;436.759;436.759;436.759
141;initialize;1;22.1671;22.1671;22.1671
141;async;100;0.170343;0.0392086;0.291851
141;inner;100;3.63731;3.52429;3.74334
141;wait;100;8.05621e-05;3.074e-05;0.000441495
141;boundary;100;0.0632689;0.0505818;0.160399
141;calc iter;100;3.87101;3.79115;3.99566
141;calc total;1;387.253;387.253;387.253
141;total;1;435.628;435.628;435.628
142;initialize;1;22.0409;22.0409;22.0409
142;async;100;0.170398;0.031868;0.281749
142;inner;100;3.64085;3.5748;3.75365
142;wait;100;5.20059e-05;2.659e-05;0.000423916
142;boundary;100;0.0598251;0.0474447;0.165672
142;calc iter;100;3.87113;3.79022;4.01145
142;calc total;1;387.253;387.253;387.253
142;total;1;435.502;435.502;435.502
143;initialize;1;22.0893;22.0893;22.0893
143;async;100;0.167397;0.0290321;0.278558
143;inner;100;3.64209;3.53781;3.75485
143;wait;100;7.27347e-05;3.1789e-05;0.000274677
143;boundary;100;0.0613792;0.0491271;0.167691
143;calc iter;100;3.87094;3.77492;4.0147
143;calc total;1;387.253;387.253;387.253
143;total;1;435.55;435.55;435.55
144;initialize;1;23.5524;23.5524;23.5524
144;async;100;0.374131;0.0791987;1.03854
144;inner;100;3.40417;2.91621;3.6754
144;wait;100;7.98033e-05;3.752e-05;0.000439916
144;boundary;100;0.084399;0.0539012;0.106561
144;calc iter;100;3.86279;3.09251;4.50519
144;calc total;1;387.253;387.253;387.253
144;total;1;437.013;437.013;437.013
145;initialize;1;22.0416;22.0416;22.0416
145;async;100;0.291787;0.0888349;0.542517
145;inner;100;3.5041;3.30207;3.68348
145;wait;100;5.84341e-05;3.146e-05;0.000369437
145;boundary;100;0.0711448;0.0524399;0.153968
145;calc iter;100;3.8671;3.68911;4.09663
145;calc total;1;387.253;387.253;387.253
145;total;1;435.502;435.502;435.502
146;initialize;1;22.4027;22.4027;22.4027
146;async;100;0.266565;0.0680856;0.552627
146;inner;100;3.53775;3.32373;3.70169
146;wait;100;5.0067e-05;3.1119e-05;0.000266007
146;boundary;100;0.0631049;0.0487823;0.172855
146;calc iter;100;3.86747;3.67742;4.14222
146;calc total;1;387.253;387.253;387.253
146;total;1;435.863;435.863;435.863
147;initialize;1;23.4536;23.4536;23.4536
147;async;100;0.273699;0.069371;0.627417
147;inner;100;3.52572;3.30629;3.70076
147;wait;100;5.30012e-05;3.016e-05;0.000315217
147;boundary;100;0.0677686;0.0512309;0.172919
147;calc iter;100;3.86724;3.60355;4.15349
147;calc total;1;387.253;387.253;387.253
147;total;1;436.914;436.914;436.914
148;initialize;1;23.2984;23.2984;23.2984
148;async;100;0.29603;0.0696683;0.569466
148;inner;100;3.4948;3.30154;3.69297
148;wait;100;6.76412e-05;4.375e-05;0.000294998
148;boundary;100;0.0782595;0.0538017;0.177071
148;calc iter;100;3.86916;3.55963;4.21124
148;calc total;1;387.253;387.253;387.253
148;total;1;436.759;436.759;436.759
149;initialize;1;23.074;23.074;23.074
149;async;100;0.246238;0.0859431;0.50088
149;inner;100;3.55941;3.39376;3.69218
149;wait;100;5.46888e-05;3.1479e-05;0.000374946
149;boundary;100;0.0635463;0.0508771;0.177264
149;calc iter;100;3.86925;3.70165;4.12332
149;calc total;1;387.253;387.253;387.253
149;total;1;436.534;436.534;436.534
150;initialize;1;23.552;23.552;23.552
150;async;100;0.237846;0.0812369;0.35593
150;inner;100;3.57493;3.44657;3.70471
150;wait;100;4.21908e-05;2.612e-05;0.000349887
150;boundary;100;0.0563808;0.0492689;0.173056
150;calc iter;100;3.8692;3.76408;4.02827
150;calc total;1;387.253;387.253;387.253
150;total;1;437.012;437.012;437.012
151;initialize;1;22.0048;22.0048;22.0048
151;async;100;0.236509;0.0803487;0.442947
151;inner;100;3.57337;3.40985;3.70286
151;wait;100;4.85034e-05;2.834e-05;0.000405336
151;boundary;100;0.0591254;0.0496187;0.174498
151;calc iter;100;3.86905;3.7489;4.06966
151;calc total;1;387.253;387.253;387.253
151;total;1;435.465;435.465;435.465
152;initialize;1;23.5934;23.5934;23.5934
152;async;100;0.170619;0.0476841;0.23834
152;inner;100;3.62764;3.55824;3.7217
152;wait;100;9.1429e-05;4.4949e-05;0.000384236
152;boundary;100;0.072426;0.0457339;0.169414
152;calc iter;100;3.87078;3.75147;3.97161
152;calc total;1;387.253;387.253;387.253
152;total;1;437.054;437.054;437.054
153;initialize;1;22.2138;22.2138;22.2138
153;async;100;0.170748;0.0302526;0.242123
153;inner;100;3.63793;3.59234;3.72715
153;wait;100;8.82477e-05;3.186e-05;0.000578065
153;boundary;100;0.0620904;0.0421208;0.209036
153;calc iter;100;3.87086;3.76025;4.01946
153;calc total;1;387.253;387.253;387.253
153;total;1;435.674;435.674;435.674
154;initialize;1;22.0645;22.0645;22.0645
154;async;100;0.174159;0.0274431;0.268588
154;inner;100;3.63623;3.58632;3.74272
154;wait;100;5.92108e-05;2.447e-05;0.000929971
154;boundary;100;0.0604088;0.0417689;0.204556
154;calc iter;100;3.87086;3.7379;4.02731
154;calc total;1;387.253;387.253;387.253
154;total;1;435.525;435.525;435.525
155;initialize;1;22.2579;22.2579;22.2579
155;async;100;0.16601;0.0304807;0.267023
155;inner;100;3.64256;3.5919;3.7444
155;wait;100;5.66139e-05;2.2009e-05;0.000396876
155;boundary;100;0.0621245;0.0427167;0.208929
155;calc iter;100;3.87075;3.75204;4.02517
155;calc total;1;387.253;387.253;387.253
155;total;1;435.718;435.718;435.718
156;initialize;1;22.8743;22.8743;22.8743
156;async;100;0.185361;0.0387999;0.535052
156;inner;100;3.60657;3.33568;3.7286
156;wait;100;9.09303e-05;5.3549e-05;0.000415296
156;boundary;100;0.0785668;0.0585334;0.207698
156;calc iter;100;3.8706;3.49199;4.1928
156;calc total;1;387.253;387.253;387.253
156;total;1;436.334;436.334;436.334
157;initialize;1;23.3895;23.3895;23.3895
157;async;100;0.171327;0.0501388;0.258999
157;inner;100;3.63603;3.58563;3.71747
157;wait;100;7.56558e-05;3.7189e-05;0.000382147
157;boundary;100;0.0632495;0.0498886;0.171277
157;calc iter;100;3.87068;3.76482;3.97176
157;calc total;1;387.253;387.253;387.253
157;total;1;436.85;436.85;436.85
158;initialize;1;23.5304;23.5304;23.5304
158;async;100;0.172749;0.035229;0.275736
158;inner;100;3.63708;3.57691;3.74462
158;wait;100;5.45814e-05;2.605e-05;0.000755152
158;boundary;100;0.0608785;0.0477208;0.198353
158;calc iter;100;3.87076;3.74071;4.02995
158;calc total;1;387.253;387.253;387.253
158;total;1;436.99;436.99;436.99
159;initialize;1;23.4964;23.4964;23.4964
159;async;100;0.166789;0.0323396;0.280031
159;inner;100;3.6407;3.55932;3.75919
159;wait;100;6.97693e-05;2.75e-05;0.000899951
159;boundary;100;0.0631306;0.0487908;0.181715
159;calc iter;100;3.87069;3.75206;4.03188
159;calc total;1;387.253;387.253;387.253
159;total;1;436.956;436.956;436.956
160;initialize;1;22.9216;22.9216;22.9216
160;async;100;0.245047;0.0716101;1.40419
160;inner;100;3.53417;2.7185;3.70236
160;wait;100;7.50704e-05;4.4379e-05;0.000413746
160;boundary;100;0.0816439;0.0622091;0.109781
160;calc iter;100;3.86094;3.14278;5.02048
160;calc total;1;387.253;387.253;387.253
160;total;1;436.382;436.382;436.382
161;initialize;1;22.6463;22.6463;22.6463
161;async;100;0.19445;0.0691643;0.621714
161;inner;100;3.59117;3.24143;3.69289
161;wait;100;6.89094e-05;3.853e-05;0.000388856
161;boundary;100;0.0790391;0.0622928;0.132807
161;calc iter;100;3.86473;3.63266;4.20736
161;calc total;1;387.253;387.253;387.253
161;total;1;436.107;436.107;436.107
162;initialize;1;23.3897;23.3897;23.3897
162;async;100;0.173361;0.0241086;0.637532
162;inner;100;3.61813;3.28287;3.71273
162;wait;100;6.31794e-05;3.4089e-05;0.000272527
162;boundary;100;0.0732029;0.0507372;0.154466
162;calc iter;100;3.86476;3.66217;4.26833
162;calc total;1;387.253;387.253;387.253
162;total;1;436.85;436.85;436.85
163;initialize;1;23.4065;23.4065;23.4065
163;async;100;0.176089;0.0245504;0.590372
163;inner;100;3.613;3.28467;3.71426
163;wait;100;5.97442e-05;3.439e-05;0.000390026
163;boundary;100;0.0755244;0.0510094;0.15765
163;calc iter;100;3.86468;3.61546;4.23257
163;calc total;1;387.253;387.253;387.253
163;total;1;436.866;436.866;436.866
164;initialize;1;22.8738;22.8738;22.8738
164;async;100;0.195912;0.022869;0.750783
164;inner;100;3.59923;3.16087;3.70905
164;wait;100;7.20601e-05;3.3059e-05;0.000413816
164;boundary;100;0.0715124;0.0530992;0.150172
164;calc iter;100;3.86672;3.33727;4.2182
164;calc total;1;387.253;387.253;387.253
164;total;1;436.334;436.334;436.334
165;initialize;1;22.9355;22.9355;22.9355
165;async;100;0.165786;0.0883182;0.452514
165;inner;100;3.6354;3.41968;3.71506
165;wait;100;6.82437e-05;3.629e-05;0.000397047
165;boundary;100;0.0658134;0.0508985;0.153478
165;calc iter;100;3.86707;3.65318;4.03475
165;calc total;1;387.253;387.253;387.253
165;total;1;436.396;436.396;436.396
166;initialize;1;23.298;23.298;23.298
166;async;100;0.159128;0.076058;0.474293
166;inner;100;3.64278;3.41854;3.71838
166;wait;100;5.63472e-05;2.8169e-05;0.000399046
166;boundary;100;0.0651087;0.0509353;0.156528
166;calc iter;100;3.86708;3.62868;4.03639
166;calc total;1;387.253;387.253;387.253
166;total;1;436.759;436.759;436.759
167;initialize;1;23.6919;23.6919;23.6919
167;async;100;0.161831;0.0804947;0.449065
167;inner;100;3.63986;3.42444;3.71801
167;wait;100;6.78891e-05;3.673e-05;0.000409127
167;boundary;100;0.0652501;0.050907;0.152487
167;calc iter;100;3.86701;3.65755;4.09554
167;calc total;1;387.253;387.253;387.253
167;total;1;437.152;437.152;437.152
168;initialize;1;22.8739;22.8739;22.8739
168;async;100;0.0930932;0.0227153;0.563672
168;inner;100;3.68677;3.31212;3.77095
168;wait;100;7.65154e-05;3.8599e-05;0.000377996
168;boundary;100;0.0887974;0.0406287;0.164415
168;calc iter;100;3.86874;3.47995;4.20678
168;calc total;1;387.253;387.253;387.253
168;total;1;436.334;436.334;436.334
169;initialize;1;23.5913;23.5913;23.5913
169;async;100;0.0751058;0.0205391;0.272181
169;inner;100;3.7085;3.54451;3.80028
169;wait;100;9.49122e-05;3.184e-05;0.000786893
169;boundary;100;0.0851029;0.0406162;0.162646
169;calc iter;100;3.86881;3.71351;4.01923
169;calc total;1;387.253;387.253;387.253
169;total;1;437.051;437.051;437.051
170;initialize;1;23.5562;23.5562;23.5562
170;async;100;0.0791288;0.0258477;0.259496
170;inner;100;3.70755;3.53915;3.79142
170;wait;100;6.80607e-05;2.167e-05;0.000366737
170;boundary;100;0.0820505;0.0404925;0.176025
170;calc iter;100;3.8688;3.7224;4.0149
170;calc total;1;387.253;387.253;387.253
170;total;1;437.016;437.016;437.016
171;initialize;1;23.4067;23.4067;23.4067
171;async;100;0.0739818;0.0192582;0.264261
171;inner;100;3.70716;3.54463;3.79325
171;wait;100;6.55441e-05;2.385e-05;0.000342347
171;boundary;100;0.0875228;0.0411653;0.159756
171;calc iter;100;3.86873;3.7296;4.01909
171;calc total;1;387.253;387.253;387.253
171;total;1;436.867;436.867;436.867
172;initialize;1;23.4962;23.4962;23.4962
172;async;100;0.109279;0.0152042;0.76938
172;inner;100;3.66916;3.19518;3.77566
172;wait;100;8.29055e-05;3.759e-05;0.000355806
172;boundary;100;0.0888573;0.0513541;0.167187
172;calc iter;100;3.86738;3.34627;4.49553
172;calc total;1;387.253;387.253;387.253
172;total;1;436.956;436.956;436.956
173;initialize;1;22.0018;22.0018;22.0018
173;async;100;0.0886026;0.019543;0.341419
173;inner;100;3.69385;3.52808;3.77431
173;wait;100;7.50687e-05;3.658e-05;0.000522705
173;boundary;100;0.0857985;0.0512021;0.168782
173;calc iter;100;3.86833;3.74241;4.11019
173;calc total;1;387.253;387.253;387.253
173;total;1;435.462;435.462;435.462
174;initialize;1;23.0738;23.0738;23.0738
174;async;100;0.0815812;0.0176805;0.327873
174;inner;100;3.70231;3.53341;3.78996
174;wait;100;6.55329e-05;2.5639e-05;0.000652974
174;boundary;100;0.0845094;0.0494396;0.171419
174;calc iter;100;3.86847;3.7113;4.10479
174;calc total;1;387.253;387.253;387.253
174;total;1;436.534;436.534;436.534
175;initialize;1;23.2396;23.2396;23.2396
175;async;100;0.0815486;0.0177641;0.540582
175;inner;100;3.70112;3.37388;3.79604
175;wait;100;7.05352e-05;3.3369e-05;0.000550635
175;boundary;100;0.0856384;0.0511112;0.179419
175;calc iter;100;3.86838;3.56687;4.23029
175;calc total;1;387.253;387.253;387.253
175;total;1;436.7;436.7;436.7
176;initialize;1;22.1167;22.1167;22.1167
176;async;100;0.245954;0.0374686;1.41116
176;inner;100;3.53646;2.77116;3.69047
176;wait;100;6.77598e-05;3.648e-05;0.000276108
176;boundary;100;0.0837592;0.0605477;0.183653
176;calc iter;100;3.86625;2.99909;4.92565
176;calc total;1;387.253;387.253;387.253
176;total;1;435.577;435.577;435.577
177;initialize;1;22.7976;22.7976;22.7976
177;async;100;0.191413;0.0598052;0.862909
177;inner;100;3.59926;3.18373;3.70048
177;wait;100;6.6063e-05;3.231e-05;0.000331647
177;boundary;100;0.075858;0.0512987;0.181904
177;calc iter;100;3.8666;3.53875;4.47392
177;calc total;1;387.253;387.253;387.253
177;total;1;436.258;436.258;436.258
178;initialize;1;23.5473;23.5473;23.5473
178;async;100;0.178071;0.0299623;0.836864
178;inner;100;3.61444;3.20734;3.71221
178;wait;100;5.77072e-05;3.0849e-05;0.000259778
178;boundary;100;0.0746878;0.0488215;0.186683
178;calc iter;100;3.86726;3.51493;4.45142
178;calc total;1;387.253;387.253;387.253
178;total;1;437.007;437.007;437.007
179;initialize;1;23.5938;23.5938;23.5938
179;async;100;0.184995;0.0250985;1.03719
179;inner;100;3.60987;3.01307;3.70562
179;wait;100;5.48804e-05;2.906e-05;0.000381937
179;boundary;100;0.0722379;0.0505886;0.180541
179;calc iter;100;3.86716;3.15657;4.63321
179;calc total;1;387.253;387.253;387.253
179;total;1;437.054;437.054;437.054
180;initialize;1;23.5063;23.5063;23.5063
180;async;100;0.221676;0.0743503;0.699946
180;inner;100;3.55912;3.18419;3.68487
180;wait;100;7.12072e-05;3.8199e-05;0.000395106
180;boundary;100;0.0836128;0.0539074;0.180995
180;calc iter;100;3.86448;3.56912;4.25053
180;calc total;1;387.253;387.253;387.253
180;total;1;436.967;436.967;436.967
181;initialize;1;23.2396;23.2396;23.2396
181;async;100;0.18215;0.0701098;0.524382
181;inner;100;3.61251;3.30911;3.70022
181;wait;100;6.06648e-05;3.308e-05;0.000384117
181;boundary;100;0.0723587;0.0531421;0.18206
181;calc iter;100;3.86708;3.65284;4.0265
181;calc total;1;387.253;387.253;387.253
181;total;1;436.7;436.7;436.7
182;initialize;1;22.9215;22.9215;22.9215
182;async;100;0.172387;0.0757901;0.542702
182;inner;100;3.62922;3.33193;3.70971
182;wait;100;5.02876e-05;2.849e-05;0.000253278
182;boundary;100;0.0655164;0.0506968;0.181583
182;calc iter;100;3.86718;3.69611;4.10123
182;calc total;1;387.253;387.253;387.253
182;total;1;436.382;436.382;436.382
183;initialize;1;22.9673;22.9673;22.9673
183;async;100;0.17182;0.0689353;0.503899
183;inner;100;3.62785;3.33917;3.7116
183;wait;100;5.66668e-05;3.1739e-05;0.000342777
183;boundary;100;0.0671342;0.0508276;0.182438
183;calc iter;100;3.86687;3.73219;4.06343
183;calc total;1;387.253;387.253;387.253
183;total;1;436.428;436.428;436.428
184;initialize;1;23.1899;23.1899;23.1899
184;async;100;0.0959066;0.0170612;0.302842
184;inner;100;3.67897;3.53106;3.74525
184;wait;100;8.05493e-05;3.9029e-05;0.000411576
184;boundary;100;0.0943112;0.0425576;0.181352
184;calc iter;100;3.86927;3.66866;4.04728
184;calc total;1;387.253;387.253;387.253
184;total;1;436.65;436.65;436.65
185;initialize;1;23.5911;23.5911;23.5911
185;async;100;0.0909276;0.0267121;0.324334
185;inner;100;3.68897;3.54911;3.75343
185;wait;100;6.91857e-05;3.786e-05;0.000270088
185;boundary;100;0.0893689;0.0411655;0.200489
185;calc iter;100;3.86934;3.66922;4.03272
185;calc total;1;387.253;387.253;387.253
185;total;1;437.051;437.051;437.051
186;initialize;1;23.4064;23.4064;23.4064
186;async;100;0.0844675;0.0255228;0.330703
186;inner;100;3.69713;3.54827;3.77469
186;wait;100;6.28176e-05;2.6129e-05;0.000302727
186;boundary;100;0.0876987;0.0410309;0.215162
186;calc iter;100;3.86936;3.64552;4.05499
186;calc total;1;387.253;387.253;387.253
186;total;1;436.867;436.867;436.867
187;initialize;1;23.3183;23.3183;23.3183
187;async;100;0.0848827;0.0213987;0.313715
187;inner;100;3.69692;3.54967;3.7614
187;wait;100;7.07998e-05;2.715e-05;0.000382316
187;boundary;100;0.0874347;0.0411577;0.19025
187;calc iter;100;3.86931;3.65777;4.05475
187;calc total;1;387.253;387.253;387.253
187;total;1;436.778;436.778;436.778
188;initialize;1;23.5299;23.5299;23.5299
188;async;100;0.123364;0.0212537;0.776717
188;inner;100;3.64904;3.1684;3.74752
188;wait;100;8.65792e-05;5.5189e-05;0.0010866
188;boundary;100;0.0964396;0.062814;0.195735
188;calc iter;100;3.86893;3.40093;4.40209
188;calc total;1;387.253;387.253;387.253
188;total;1;436.99;436.99;436.99
189;initialize;1;22.2372;22.2372;22.2372
189;async;100;0.0955837;0.0239385;0.309829
189;inner;100;3.68106;3.5175;3.75606
189;wait;100;7.7246e-05;4.2159e-05;0.000697204
189;boundary;100;0.0923621;0.0505097;0.214049
189;calc iter;100;3.86908;3.7128;4.03296
189;calc total;1;387.253;387.253;387.253
189;total;1;435.698;435.698;435.698
190;initialize;1;23.5299;23.5299;23.5299
190;async;100;0.0858005;0.0230748;0.318855
190;inner;100;3.69314;3.51503;3.77723
190;wait;100;6.48373e-05;2.816e-05;0.000982581
190;boundary;100;0.0902067;0.0471926;0.170771
190;calc iter;100;3.86922;3.66802;4.0392
190;calc total;1;387.253;387.253;387.253
190;total;1;436.99;436.99;436.99
191;initialize;1;22.9674;22.9674;22.9674
191;async;100;0.0875343;0.0185628;0.319906
191;inner;100;3.69195;3.52074;3.79888
191;wait;100;7.39247e-05;2.595e-05;0.00106544
191;boundary;100;0.0895864;0.04943;0.156024
191;calc iter;100;3.86915;3.66575;4.04865
191;calc total;1;387.253;387.253;387.253
191;total;1;436.428;436.428;436.428
192;initialize;1;23.3186;23.3186;23.3186
192;async;100;0.354603;0.0699156;0.815039
192;inner;100;3.42473;3.02845;3.69465
192;wait;100;7.48118e-05;4.318e-05;0.000305637
192;boundary;100;0.0846039;0.057514;0.169443
192;calc iter;100;3.86401;3.29368;4.34038
192;calc total;1;387.253;387.253;387.253
192;total;1;436.779;436.779;436.779
193;initialize;1;23.4152;23.4152;23.4152
193;async;100;0.276062;0.0652896;0.493767
193;inner;100;3.51435;3.36816;3.69358
193;wait;100;6.67571e-05;4.198e-05;0.000409766
193;boundary;100;0.074987;0.0519484;0.167506
193;calc iter;100;3.86547;3.71431;4.12351
193;calc total;1;387.253;387.253;387.253
193;total;1;436.875;436.875;436.875
194;initialize;1;22.798;22.798;22.798
194;async;100;0.244348;0.067751;0.453246
194;inner;100;3.56037;3.40739;3.70466
194;wait;100;4.55018e-05;2.919e-05;0.000370067
194;boundary;100;0.0616366;0.0493334;0.17218
194;calc iter;100;3.8664;3.71859;4.11353
194;calc total;1;387.253;387.253;387.253
194;total;1;436.258;436.258;436.258
195;initialize;1;23.4537;23.4537;23.4537
195;async;100;0.246436;0.0703755;0.436596
195;inner;100;3.5573;3.39933;3.70441
195;wait;100;4.89817e-05;2.491e-05;0.000403176
195;boundary;100;0.0626025;0.0496014;0.136319
195;calc iter;100;3.86639;3.73433;4.1124
195;calc total;1;387.253;387.253;387.253
195;total;1;436.914;436.914;436.914
196;initialize;1;22.8385;22.8385;22.8385
196;async;100;0.267825;0.075354;0.538346
196;inner;100;3.52275;3.29075;3.69488
196;wait;100;7.2032e-05;3.948e-05;0.000398706
196;boundary;100;0.0752791;0.0533797;0.172707
196;calc iter;100;3.86593;3.5704;4.15936
196;calc total;1;387.253;387.253;387.253
196;total;1;436.299;436.299;436.299
197;initialize;1;22.1403;22.1403;22.1403
197;async;100;0.24273;0.0779728;0.492083
197;inner;100;3.55439;3.32078;3.69469
197;wait;100;6.07445e-05;2.9889e-05;0.000321827
197;boundary;100;0.0690634;0.0504493;0.173118
197;calc iter;100;3.86625;3.64745;4.11445
197;calc total;1;387.253;387.253;387.253
197;total;1;435.601;435.601;435.601
198;initialize;1;22.4553;22.4553;22.4553
198;async;100;0.218768;0.070224;0.449124
198;inner;100;3.58991;3.41871;3.71019
198;wait;100;5.08862e-05;2.773e-05;0.000408066
198;boundary;100;0.058093;0.0489659;0.177006
198;calc iter;100;3.86683;3.62651;4.03832
198;calc total;1;387.253;387.253;387.253
198;total;1;435.916;435.916;435.916
199;initialize;1;23.6635;23.6635;23.6635
199;async;100;0.21814;0.0730245;0.39284
199;inner;100;3.59111;3.44237;3.70701
199;wait;100;4.71411e-05;2.757e-05;0.000308627
199;boundary;100;0.0575592;0.0491054;0.17887
199;calc iter;100;3.86686;3.69492;3.98615
199;calc total;1;387.253;387.253;387.253
199;total;1;437.124;437.124;437.124
200;initialize;1;23.4961;23.4961;23.4961
200;async;100;0.155706;0.0424209;0.248057
200;inner;100;3.63844;3.57955;3.71886
200;wait;100;8.77536e-05;3.3499e-05;0.000381597
200;boundary;100;0.0737581;0.0466513;0.173465
200;calc iter;100;3.86799;3.79742;3.97521
200;calc total;1;387.253;387.253;387.253
200;total;1;436.956;436.956;436.956
201;initialize;1;23.6669;23.6669;23.6669
201;async;100;0.1574;0.0477627;0.222782
201;inner;100;3.64515;3.57316;3.72449
201;wait;100;8.32323e-05;3.016e-05;0.000298027
201;boundary;100;0.0655476;0.0449759;0.185934
201;calc iter;100;3.86819;3.7868;3.98962
201;calc total;1;387.253;387.253;387.253
201;total;1;437.127;437.127;437.127
202;initialize;1;23.0117;23.0117;23.0117
202;async;100;0.154201;0.0266795;0.224806
202;inner;100;3.65145;3.58548;3.75016
202;wait;100;6.33715e-05;2.55e-05;0.000475966
202;boundary;100;0.0624649;0.0459812;0.20954
202;calc iter;100;3.86819;3.79515;4.02804
202;calc total;1;387.253;387.253;387.253
202;total;1;436.472;436.472;436.472
203;initialize;1;23.6929;23.6929;23.6929
203;async;100;0.156889;0.0275149;0.233592
203;inner;100;3.64876;3.57332;3.75008
203;wait;100;5.01853e-05;2.3459e-05;0.000404366
203;boundary;100;0.062472;0.0451529;0.21276
203;calc iter;100;3.86817;3.78365;4.02694
203;calc total;1;387.253;387.253;387.253
203;total;1;437.153;437.153;437.153
204;initialize;1;23.6334;23.6334;23.6334
204;async;100;0.159233;0.0263737;0.319001
204;inner;100;3.63437;3.53104;3.74989
204;wait;100;9.98258e-05;5.756e-05;0.000623794
204;boundary;100;0.074221;0.0533441;0.188171
204;calc iter;100;3.86792;3.72512;4.04921
204;calc total;1;387.253;387.253;387.253
204;total;1;437.094;437.094;437.094
205;initialize;1;23.5526;23.5526;23.5526
205;async;100;0.154937;0.0321045;0.22893
205;inner;100;3.64452;3.60323;3.74878
205;wait;100;9.22919e-05;2.9599e-05;0.00096917
205;boundary;100;0.0685269;0.0489599;0.192234
205;calc iter;100;3.86808;3.77804;4.03421
205;calc total;1;387.253;387.253;387.253
205;total;1;437.013;437.013;437.013
206;initialize;1;23.6344;23.6344;23.6344
206;async;100;0.157602;0.0266908;0.229914
206;inner;100;3.65025;3.60427;3.78949
206;wait;100;5.90549e-05;2.758e-05;0.000770153
206;boundary;100;0.0602795;0.047617;0.158551
206;calc iter;100;3.86819;3.79187;4.04162
206;calc total;1;387.253;387.253;387.253
206;total;1;437.095;437.095;437.095
207;initialize;1;23.1368;23.1368;23.1368
207;async;100;0.157348;0.0259524;0.236609
207;inner;100;3.64969;3.60518;3.78558
207;wait;100;6.48119e-05;2.573e-05;0.00113628
207;boundary;100;0.0610051;0.0481917;0.164274
207;calc iter;100;3.86811;3.7879;4.04273
207;calc total;1;387.253;387.253;387.253
207;total;1;436.597;436.597;436.597
208;initialize;1;23.1369;23.1369;23.1369
208;async;100;0.343637;0.055784;0.568354
208;inner;100;3.43987;3.24757;3.69708
208;wait;100;8.00047e-05;3.614e-05;0.000302397
208;boundary;100;0.0813908;0.0554441;0.167372
208;calc iter;100;3.86498;3.49445;4.10326
208;calc total;1;387.253;387.253;387.253
208;total;1;436.597;436.597;436.597
209;initialize;1;22.0903;22.0903;22.0903
209;async;100;0.299528;0.0774704;0.593861
209;inner;100;3.48474;3.21852;3.69663
209;wait;100;6.20456e-05;3.462e-05;0.000404376
209;boundary;100;0.0815764;0.0528873;0.176903
209;calc iter;100;3.86591;3.64627;4.1649
209;calc total;1;387.253;387.253;387.253
209;total;1;435.55;435.55;435.55
210;initialize;1;22.2372;22.2372;22.2372
210;async;100;0.254805;0.0836035;0.464951
210;inner;100;3.54702;3.41484;3.6948
210;wait;100;5.34297e-05;3.089e-05;0.000414436
210;boundary;100;0.0647687;0.0528019;0.126785
210;calc iter;100;3.86665;3.72878;4.04641
210;calc total;1;387.253;387.253;387.253
210;total;1;435.697;435.697;435.697
211;initialize;1;22.1676;22.1676;22.1676
211;async;100;0.254508;0.0682058;0.457679
211;inner;100;3.54846;3.41473;3.70665
211;wait;100;4.68073e-05;2.7089e-05;0.000387906
211;boundary;100;0.0634759;0.0515601;0.193263
211;calc iter;100;3.86649;3.71647;4.06805
211;calc total;1;387.253;387.253;387.253
211;total;1;435.628;435.628;435.628
212;initialize;1;22.9506;22.9506;22.9506
212;async;100;0.29873;0.0675641;0.56364
212;inner;100;3.48417;3.25034;3.68856
212;wait;100;7.26764e-05;3.456e-05;0.000377247
212;boundary;100;0.0810637;0.0526443;0.120972
212;calc iter;100;3.86404;3.50513;4.15234
212;calc total;1;387.253;387.253;387.253
212;total;1;436.411;436.411;436.411
213;initialize;1;22.9047;22.9047;22.9047
213;async;100;0.249553;0.0858822;0.467565
213;inner;100;3.55103;3.36411;3.69448
213;wait;100;5.92829e-05;3.4399e-05;0.000301047
213;boundary;100;0.0659695;0.0507422;0.174932
213;calc iter;100;3.86662;3.69524;4.08634
213;calc total;1;387.253;387.253;387.253
213;total;1;436.365;436.365;436.365
214;initialize;1;22.889;22.889;22.889
214;async;100;0.233532;0.0708353;0.335563
214;inner;100;3.57899;3.51613;3.70669
214;wait;100;4.07109e-05;2.656e-05;0.000397747
214;boundary;100;0.0542085;0.0491129;0.188547
214;calc iter;100;3.86678;3.79638;3.98881
214;calc total;1;387.253;387.253;387.253
214;total;1;436.349;436.349;436.349
215;initialize;1;22.8564;22.8564;22.8564
215;async;100;0.235321;0.0860336;0.413568
215;inner;100;3.5763;3.3956;3.70172
215;wait;100;4.55416e-05;2.692e-05;0.000390166
215;boundary;100;0.0549992;0.0488876;0.173209
215;calc iter;100;3.86667;3.72842;4.00729
215;calc total;1;387.253;387.253;387.253
215;total;1;436.316;436.316;436.316
216;initialize;1;22.7981;22.7981;22.7981
216;async;100;0.172503;0.0528761;0.315492
216;inner;100;3.62464;3.5208;3.72065
216;wait;100;0.000113512;3.254e-05;0.000401086
216;boundary;100;0.0706572;0.0507695;0.206133
216;calc iter;100;3.86792;3.73635;4.00959
216;calc total;1;387.253;387.253;387.253
216;total;1;436.258;436.258;436.258
217;initialize;1;23.6306;23.6306;23.6306
217;async;100;0.172825;0.060628;0.234157
217;inner;100;3.63568;3.59952;3.72277
217;wait;100;7.87339e-05;2.971e-05;0.000338877
217;boundary;100;0.0594412;0.044485;0.208833
217;calc iter;100;3.86802;3.80046;4.0144
217;calc total;1;387.253;387.253;387.253
217;total;1;437.091;437.091;437.091
218;initialize;1;22.0041;22.0041;22.0041
218;async;100;0.17766;0.0571571;0.254522
218;inner;100;3.63449;3.59446;3.77588
218;wait;100;5.72491e-05;2.579e-05;0.00102693
218;boundary;100;0.055891;0.0415277;0.173636
218;calc iter;100;3.8681;3.80987;4.03718
218;calc total;1;387.253;387.253;387.253
218;total;1;435.465;435.465;435.465
219;initialize;1;22.6636;22.6636;22.6636
219;async;100;0.175413;0.0623227;0.242724
219;inner;100;3.63623;3.59557;3.74325
219;wait;100;5.86164e-05;2.4679e-05;0.000575874
219;boundary;100;0.056339;0.0437797;0.208488
219;calc iter;100;3.86804;3.80766;4.03152
219;calc total;1;387.253;387.253;387.253
219;total;1;436.125;436.125;436.125
220;initialize;1;22.0038;22.0038;22.0038
220;async;100;0.179629;0.039562;0.397326
220;inner;100;3.60629;3.41833;3.74628
220;wait;100;0.000112112;5.4819e-05;0.000981721
220;boundary;100;0.0816217;0.0604574;0.198798
220;calc iter;100;3.86766;3.64536;4.04171
220;calc total;1;387.253;387.253;387.253
220;total;1;435.465;435.465;435.465
221;initialize;1;22.7422;22.7422;22.7422
221;async;100;0.16961;0.038464;0.265163
221;inner;100;3.63296;3.58014;3.74881
221;wait;100;9.1797e-05;3.136e-05;0.000786502
221;boundary;100;0.0651599;0.0510872;0.196115
221;calc iter;100;3.86783;3.80535;4.0379
221;calc total;1;387.253;387.253;387.253
221;total;1;436.203;436.203;436.203
222;initialize;1;22.7603;22.7603;22.7603
222;async;100;0.172035;0.0319436;0.248439
222;inner;100;3.63904;3.58331;3.76502
222;wait;100;5.9142e-05;2.689e-05;0.000933841
222;boundary;100;0.0567828;0.0475649;0.182266
222;calc iter;100;3.86793;3.8072;4.03706
222;calc total;1;387.253;387.253;387.253
222;total;1;436.221;436.221;436.221
223;initialize;1;22.7792;22.7792;22.7792
223;async;100;0.168534;0.0481622;0.243794
223;inner;100;3.64246;3.59387;3.79064
223;wait;100;6.14588e-05;2.922e-05;0.000573174
223;boundary;100;0.0567959;0.048611;0.163057
223;calc iter;100;3.86785;3.81042;4.04693
223;calc total;1;387.253;387.253;387.253
223;total;1;436.24;436.24;436.24
224;initialize;1;22.7039;22.7039;22.7039
224;async;100;0.170225;0.0609307;0.503331
224;inner;100;3.61449;3.38957;3.71635
224;wait;100;7.54516e-05;4.8819e-05;0.000388106
224;boundary;100;0.0823539;0.0590632;0.131614
224;calc iter;100;3.86714;3.65881;4.19097
224;calc total;1;387.253;387.253;387.253
224;total;1;436.164;436.164;436.164
225;initialize;1;22.0047;22.0047;22.0047
225;async;100;0.134151;0.0601978;0.278932
225;inner;100;3.65852;3.55725;3.72894
225;wait;100;6.52055e-05;3.3069e-05;0.000424616
225;boundary;100;0.0752728;0.0631239;0.130314
225;calc iter;100;3.86801;3.76743;4.00369
225;calc total;1;387.253;387.253;387.253
225;total;1;435.465;435.465;435.465
226;initialize;1;22.6268;22.6268;22.6268
226;async;100;0.11458;0.0264994;0.217166
226;inner;100;3.67804;3.60744;3.74143
226;wait;100;5.46593e-05;3.139e-05;0.000313347
226;boundary;100;0.075486;0.0572978;0.157294
226;calc iter;100;3.86817;3.77557;3.98723
226;calc total;1;387.253;387.253;387.253
226;total;1;436.087;436.087;436.087
227;initialize;1;22.6058;22.6058;22.6058
227;async;100;0.11579;0.0317373;0.234312
227;inner;100;3.67733;3.60671;3.73737
227;wait;100;5.53166e-05;3.049e-05;0.000417186
227;boundary;100;0.0748924;0.0569496;0.146621
227;calc iter;100;3.86808;3.7802;3.98586
227;calc total;1;387.253;387.253;387.253
227;total;1;436.066;436.066;436.066
228;initialize;1;22.5636;22.5636;22.5636
228;async;100;0.149696;0.075463;0.283398
228;inner;100;3.63569;3.51827;3.69869
228;wait;100;7.52757e-05;5.5299e-05;0.000429756
228;boundary;100;0.0829743;0.0548207;0.132758
228;calc iter;100;3.86844;3.71422;3.97123
228;calc total;1;387.253;387.253;387.253
228;total;1;436.024;436.024;436.024
229;initialize;1;22.0046;22.0046;22.0046
229;async;100;0.136312;0.0716832;0.241614
229;inner;100;3.65798;3.57609;3.70968
229;wait;100;6.74726e-05;3.962e-05;0.000304097
229;boundary;100;0.0739222;0.058316;0.133357
229;calc iter;100;3.86828;3.73508;3.97827
229;calc total;1;387.253;387.253;387.253
229;total;1;435.465;435.465;435.465
230;initialize;1;22.5421;22.5421;22.5421
230;async;100;0.118868;0.0786076;0.211394
230;inner;100;3.68284;3.60608;3.72595
230;wait;100;5.95853e-05;3.2e-05;0.000262287
230;boundary;100;0.0668934;0.050776;0.155473
230;calc iter;100;3.86866;3.76017;3.96135
230;calc total;1;387.253;387.253;387.253
230;total;1;436.003;436.003;436.003
231;initialize;1;23.4533;23.4533;23.4533
231;async;100;0.121645;0.0801469;0.225015
231;inner;100;3.68169;3.60041;3.72587
231;wait;100;6.65e-05;3.546e-05;0.000447855
231;boundary;100;0.065274;0.049881;0.151639
231;calc iter;100;3.86868;3.75489;3.95567
231;calc total;1;387.253;387.253;387.253
231;total;1;436.914;436.914;436.914
232;initialize;1;22.5001;22.5001;22.5001
232;async;100;0.0451703;0.0177378;0.142842
232;inner;100;3.72142;3.68303;3.76284
232;wait;100;7.40488e-05;4.16e-05;0.000385387
232;boundary;100;0.102581;0.071468;0.200224
232;calc iter;100;3.86924;3.80736;4.02791
232;calc total;1;387.253;387.253;387.253
232;total;1;435.96;435.96;435.96
233;initialize;1;23.4692;23.4692;23.4692
233;async;100;0.0424636;0.0230623;0.0940553
233;inner;100;3.72594;3.7047;3.76725
233;wait;100;7.37485e-05;4.017e-05;0.000579274
233;boundary;100;0.100721;0.0637202;0.197459
233;calc iter;100;3.8692;3.8189;4.02394
233;calc total;1;387.253;387.253;387.253
233;total;1;436.929;436.929;436.929
234;initialize;1;22.4559;22.4559;22.4559
234;async;100;0.037509;0.0227566;0.0939797
234;inner;100;3.74019;3.71344;3.78815
234;wait;100;7.16977e-05;2.8019e-05;0.000990701
234;boundary;100;0.0914879;0.0568662;0.176347
234;calc iter;100;3.86927;3.81006;4.0414
234;calc total;1;387.253;387.253;387.253
234;total;1;435.916;435.916;435.916
235;initialize;1;22.5217;22.5217;22.5217
235;async;100;0.034397;0.0206771;0.0934608
235;inner;100;3.73993;3.71283;3.79159
235;wait;100;7.30761e-05;2.715e-05;0.000568524
235;boundary;100;0.0948637;0.0567718;0.187788
235;calc iter;100;3.86927;3.80185;4.03215
235;calc total;1;387.253;387.253;387.253
235;total;1;435.982;435.982;435.982
236;initialize;1;22.4779;22.4779;22.4779
236;async;100;0.0400044;0.0210228;0.0942056
236;inner;100;3.72687;3.70711;3.76928
236;wait;100;7.45248e-05;4.3159e-05;0.000356047
236;boundary;100;0.102195;0.0644897;0.192603
236;calc iter;100;3.86914;3.8272;4.03149
236;calc total;1;387.253;387.253;387.253
236;total;1;435.939;435.939;435.939
237;initialize;1;22.0044;22.0044;22.0044
237;async;100;0.041787;0.0234429;0.0935195
237;inner;100;3.73046;3.7022;3.77112
237;wait;100;7.37009e-05;3.91e-05;0.000570175
237;boundary;100;0.0968788;0.0588554;0.194961
237;calc iter;100;3.8692;3.81481;4.03226
237;calc total;1;387.253;387.253;387.253
237;total;1;435.465;435.465;435.465
238;initialize;1;22.4022;22.4022;22.4022
238;async;100;0.0322917;0.0225816;0.0938156
238;inner;100;3.7415;3.71498;3.79663
238;wait;100;6.89426e-05;2.956e-05;0.000856102
238;boundary;100;0.0953819;0.056556;0.182089
238;calc iter;100;3.86925;3.80349;4.04052
238;calc total;1;387.253;387.253;387.253
238;total;1;435.863;435.863;435.863
239;initialize;1;23.0744;23.0744;23.0744
239;async;100;0.0299941;0.02061;0.0940195
239;inner;100;3.74355;3.71802;3.80298
239;wait;100;7.70854e-05;3.7459e-05;0.000894881
239;boundary;100;0.0956364;0.0569149;0.170659
239;calc iter;100;3.86926;3.80744;4.03955
239;calc total;1;387.253;387.253;387.253
239;total;1;436.534;436.534;436.534
240;initialize;1;22.0044;22.0044;22.0044
240;async;100;0.15894;0.0689461;0.269631
240;inner;100;3.62511;3.54307;3.69656
240;wait;100;6.85668e-05;4.081e-05;0.000304947
240;boundary;100;0.0837249;0.0742771;0.163417
240;calc iter;100;3.86785;3.75971;4.02905
240;calc total;1;387.253;387.253;387.253
240;total;1;435.465;435.465;435.465
241;initialize;1;22.0045;22.0045;22.0045
241;async;100;0.149006;0.0532011;0.235192
241;inner;100;3.6411;3.57335;3.69546
241;wait;100;6.36599e-05;3.6689e-05;0.000406286
241;boundary;100;0.0782602;0.0642792;0.164517
241;calc iter;100;3.86844;3.79459;3.99148
241;calc total;1;387.253;387.253;387.253
241;total;1;435.465;435.465;435.465
242;initialize;1;22.0044;22.0044;22.0044
242;async;100;0.125623;0.038614;0.217216
242;inner;100;3.66747;3.628;3.70762
242;wait;100;5.79052e-05;3.31e-05;0.000387496
242;boundary;100;0.0754692;0.0590853;0.199439
242;calc iter;100;3.86863;3.78426;4.03328
242;calc total;1;387.253;387.253;387.253
242;total;1;435.465;435.465;435.465
243;initialize;1;22.3069;22.3069;22.3069
243;async;100;0.124807;0.0263373;0.202027
243;inner;100;3.66822;3.63496;3.71565
243;wait;100;5.90006e-05;3.798e-05;0.000267468
243;boundary;100;0.0754485;0.0601926;0.19643
243;calc iter;100;3.86853;3.77613;4.01212
243;calc total;1;387.253;387.253;387.253
243;total;1;435.767;435.767;435.767
244;initialize;1;23.2035;23.2035;23.2035
244;async;100;0.147867;0.0844399;0.23191
244;inner;100;3.64141;3.57079;3.69507
244;wait;100;7.31493e-05;3.689e-05;0.000312957
244;boundary;100;0.0788837;0.0538213;0.164977
244;calc iter;100;3.86824;3.75127;3.95663
244;calc total;1;387.253;387.253;387.253
244;total;1;436.664;436.664;436.664
245;initialize;1;22.2815;22.2815;22.2815
245;async;100;0.128869;0.0817896;0.198544
245;inner;100;3.66963;3.63864;3.69928
245;wait;100;6.63171e-05;3.9239e-05;0.000392476
245;boundary;100;0.0701831;0.052887;0.165445
245;calc iter;100;3.86875;3.81124;3.95439
245;calc total;1;387.253;387.253;387.253
245;total;1;435.742;435.742;435.742
246;initialize;1;22.2376;22.2376;22.2376
246;async;100;0.117224;0.0874098;0.150485
246;inner;100;3.68215;3.64274;3.71632
246;wait;100;5.38094e-05;2.8389e-05;0.000383146
246;boundary;100;0.0694368;0.0512586;0.197326
246;calc iter;100;3.86887;3.8274;3.99732
246;calc total;1;387.253;387.253;387.253
246;total;1;435.698;435.698;435.698
247;initialize;1;23.2401;23.2401;23.2401
247;async;100;0.118693;0.0894231;0.187555
247;inner;100;3.68254;3.65147;3.71098
247;wait;100;5.39945e-05;2.363e-05;0.000261758
247;boundary;100;0.0674894;0.0509869;0.190132
247;calc iter;100;3.86878;3.82424;3.99081
247;calc total;1;387.253;387.253;387.253
247;total;1;436.7;436.7;436.7
248;initialize;1;22.5422;22.5422;22.5422
248;async;100;0.0458695;0.020955;0.123747
248;inner;100;3.72084;3.7016;3.75742
248;wait;100;7.31782e-05;3.6779e-05;0.000393806
248;boundary;100;0.102315;0.0570121;0.170866
248;calc iter;100;3.8691;3.81749;3.96552
248;calc total;1;387.253;387.253;387.253
248;total;1;436.003;436.003;436.003
249;initialize;1;23.4065;23.4065;23.4065
249;async;100;0.0437301;0.0252459;0.093792
249;inner;100;3.72378;3.70265;3.75755
249;wait;100;8.36074e-05;3.452e-05;0.00109189
249;boundary;100;0.101551;0.0503003;0.1996
249;calc iter;100;3.86915;3.80438;4.04746
249;calc total;1;387.253;387.253;387.253
249;total;1;436.867;436.867;436.867
250;initialize;1;23.6614;23.6614;23.6614
250;async;100;0.0328285;0.0264075;0.0938914
250;inner;100;3.73554;3.7086;3.8006
250;wait;100;8.26857e-05;3.4019e-05;0.0009776
250;boundary;100;0.10073;0.0467334;0.171141
250;calc iter;100;3.86919;3.80228;4.06662
250;calc total;1;387.253;387.253;387.253
250;total;1;437.121;437.121;437.121
251;initialize;1;23.6363;23.6363;23.6363
251;async;100;0.0325072;0.0229687;0.0933756
251;inner;100;3.73565;3.70889;3.7914
251;wait;100;7.45869e-05;2.779e-05;0.00106604
251;boundary;100;0.100908;0.0519233;0.180637
251;calc iter;100;3.86914;3.79525;4.06648
251;calc total;1;387.253;387.253;387.253
251;total;1;437.096;437.096;437.096
252;initialize;1;23.5524;23.5524;23.5524
252;async;100;0.0596388;0.019872;0.157022
252;inner;100;3.71375;3.67936;3.75497
252;wait;100;7.88705e-05;4.5599e-05;0.000884632
252;boundary;100;0.095457;0.0698655;0.197476
252;calc iter;100;3.86892;3.78636;4.04683
252;calc total;1;387.253;387.253;387.253
252;total;1;437.012;437.012;437.012
253;initialize;1;23.6332;23.6332;23.6332
253;async;100;0.0463096;0.0240422;0.0952317
253;inner;100;3.72205;3.69826;3.75309
253;wait;100;7.38486e-05;4.0079e-05;0.00105061
253;boundary;100;0.100584;0.0614293;0.201311
253;calc iter;100;3.86902;3.80852;4.04613
253;calc total;1;387.253;387.253;387.253
253;total;1;437.094;437.094;437.094
254;initialize;1;23.1898;23.1898;23.1898
254;async;100;0.0330741;0.0196545;0.0846196
254;inner;100;3.73403;3.71316;3.76697
254;wait;100;6.44102e-05;3.1359e-05;0.000530295
254;boundary;100;0.101921;0.0537616;0.223493
254;calc iter;100;3.86909;3.81447;4.02837
254;calc total;1;387.253;387.253;387.253
254;total;1;436.65;436.65;436.65
68;initialize;1;23.5052;23.5052;23.5052
68;async;100;0.318564;0.0819682;0.704324
68;inner;100;3.47484;3.18342;3.68842
68;wait;100;6.53628e-05;2.81e-05;0.000398215
68;boundary;100;0.0762349;0.0530319;0.122182
68;calc iter;100;3.8697;3.36127;4.28417
68;calc total;1;387.253;387.253;387.253
68;total;1;436.967;436.967;436.967
69;initialize;1;22.4846;22.4846;22.4846
69;async;100;0.256083;0.0876251;0.681574
69;inner;100;3.55181;3.20696;3.69255
69;wait;100;4.88285e-05;2.9369e-05;0.000208388
69;boundary;100;0.0617916;0.0503125;0.134449
69;calc iter;100;3.86973;3.54334;4.23441
69;calc total;1;387.253;387.253;387.253
69;total;1;435.946;435.946;435.946
70;initialize;1;22.2226;22.2226;22.2226
70;async;100;0.247779;0.0878959;0.531657
70;inner;100;3.56658;3.36145;3.70527
70;wait;100;4.64881e-05;2.68e-05;0.000381596
70;boundary;100;0.0554065;0.0494531;0.158889
70;calc iter;100;3.86981;3.74468;4.1167
70;calc total;1;387.253;387.253;387.253
70;total;1;435.684;435.684;435.684
71;initialize;1;22.6102;22.6102;22.6102
71;async;100;0.254825;0.0485462;0.649595
71;inner;100;3.55543;3.27275;3.69999
71;wait;100;5.09613e-05;2.6719e-05;0.000400585
71;boundary;100;0.059167;0.0501362;0.121776
71;calc iter;100;3.86948;3.55628;4.27985
71;calc total;1;387.253;387.253;387.253
71;total;1;436.071;436.071;436.071
72;initialize;1;23.1637;23.1637;23.1637
72;async;100;0.173203;0.0446132;0.25187
72;inner;100;3.62811;3.57562;3.72839
72;wait;100;8.49545e-05;4.069e-05;0.000408356
72;boundary;100;0.0697895;0.0423306;0.192419
72;calc iter;100;3.87119;3.78171;4.00288
72;calc total;1;387.253;387.253;387.253
72;total;1;436.626;436.626;436.626
73;initialize;1;22.1971;22.1971;22.1971
73;async;100;0.172553;0.0554222;0.25692
73;inner;100;3.63972;3.58331;3.72983
73;wait;100;6.87563e-05;3.002e-05;0.000341836
73;boundary;100;0.0589708;0.0408447;0.190206
73;calc iter;100;3.87131;3.79143;4.00338
73;calc total;1;387.253;387.253;387.253
73;total;1;435.659;435.659;435.659
74;initialize;1;23.5717;23.5717;23.5717
74;async;100;0.177695;0.033464;0.274718
74;inner;100;3.637;3.59127;3.77566
74;wait;100;5.20432e-05;2.681e-05;0.000599424
74;boundary;100;0.0566367;0.0410089;0.165966
74;calc iter;100;3.87138;3.79902;4.03452
74;calc total;1;387.253;387.253;387.253
74;total;1;437.034;437.034;437.034
75;initialize;1;22.3784;22.3784;22.3784
75;async;100;0.169334;0.0324313;0.267211
75;inner;100;3.64396;3.5964;3.75671
75;wait;100;7.90033e-05;2.7679e-05;0.00087796
75;boundary;100;0.0579096;0.0419401;0.174748
75;calc iter;100;3.87129;3.80241;4.01839
75;calc total;1;387.253;387.253;387.253
75;total;1;435.84;435.84;435.84
76;initialize;1;23.6961;23.6961;23.6961
76;async;100;0.18688;0.0358781;0.605977
76;inner;100;3.60758;3.3093;3.73377
76;wait;100;8.86872e-05;4.5829e-05;0.000525034
76;boundary;100;0.0764881;0.0522428;0.187318
76;calc iter;100;3.87104;3.462;4.3005
76;calc total;1;387.253;387.253;387.253
76;total;1;437.158;437.158;437.158
77;initialize;1;22.8375;22.8375;22.8375
77;async;100;0.174694;0.031857;0.707586
77;inner;100;3.63432;3.22604;3.74299
77;wait;100;8.62055e-05;3.5759e-05;0.000465785
77;boundary;100;0.0619952;0.0495648;0.182035
77;calc iter;100;3.8711;3.34315;4.39384
77;calc total;1;387.253;387.253;387.253
77;total;1;436.299;436.299;436.299
78;initialize;1;23.6442;23.6442;23.6442
78;async;100;0.171767;0.0315982;0.270242
78;inner;100;3.6405;3.56538;3.74966
78;wait;100;5.38054e-05;3.032e-05;0.000536694
78;boundary;100;0.0589438;0.0480254;0.183946
78;calc iter;100;3.87126;3.77726;4.0167
78;calc total;1;387.253;387.253;387.253
78;total;1;437.106;437.106;437.106
79;initialize;1;22.8996;22.8996;22.8996
79;async;100;0.166838;0.0388784;0.25178
79;inner;100;3.64412;3.54942;3.74651
79;wait;100;6.89305e-05;3.141e-05;0.000568104
79;boundary;100;0.0600213;0.049733;0.184948
79;calc iter;100;3.87105;3.7897;4.01097
79;calc total;1;387.253;387.253;387.253
79;total;1;436.361;436.361;436.361
80;initialize;1;23.6708;23.6708;23.6708
80;async;100;0.36846;0.0515845;1.06545
80;inner;100;3.41287;2.93764;3.69491
80;wait;100;7.30412e-05;4.043e-05;0.000409166
80;boundary;100;0.0848513;0.0650707;0.122983
80;calc iter;100;3.86626;3.08869;4.62014
80;calc total;1;387.253;387.253;387.253
80;total;1;437.132;437.132;437.132
81;initialize;1;23.6099;23.6099;23.6099
81;async;100;0.295001;0.093995;0.597198
81;inner;100;3.50208;3.22818;3.69348
81;wait;100;5.82659e-05;3.4049e-05;0.000286227
81;boundary;100;0.0710014;0.0512376;0.123439
81;calc iter;100;3.86814;3.66464;4.20089
81;calc total;1;387.253;387.253;387.253
81;total;1;437.071;437.071;437.071
82;initialize;1;23.5386;23.5386;23.5386
82;async;100;0.26875;0.0541559;0.548928
82;inner;100;3.5372;3.32697;3.70605
82;wait;100;4.94947e-05;3.1319e-05;0.000255007
82;boundary;100;0.0624973;0.0515661;0.151724
82;calc iter;100;3.8685;3.69248;4.18478
82;calc total;1;387.253;387.253;387.253
82;total;1;437;437;437
83;initialize;1;23.6707;23.6707;23.6707
83;async;100;0.273372;0.0455773;0.619307
83;inner;100;3.52523;3.31984;3.70547
83;wait;100;5.66781e-05;3.2259e-05;0.000386575
83;boundary;100;0.0696417;0.0511495;0.164146
83;calc iter;100;3.86831;3.67462;4.2706
83;calc total;1;387.253;387.253;387.253
83;total;1;437.132;437.132;437.132
84;initialize;1;23.6723;23.6723;23.6723
84;async;100;0.320981;0.0829456;0.647898
84;inner;100;3.473;3.23703;3.68486
84;wait;100;6.75396e-05;3.6889e-05;0.000467784
84;boundary;100;0.0757451;0.0521843;0.0892905
84;calc iter;100;3.8698;3.49832;4.29701
84;calc total;1;387.253;387.253;387.253
84;total;1;437.134;437.134;437.134
85;initialize;1;23.569;23.569;23.569
85;async;100;0.259405;0.0935331;0.438847
85;inner;100;3.54856;3.39788;3.69177
85;wait;100;5.81699e-05;3.1259e-05;0.000392465
85;boundary;100;0.0618526;0.0500237;0.119555
85;calc iter;100;3.86988;3.67947;4.05959
85;calc total;1;387.253;387.253;387.253
85;total;1;437.03;437.03;437.03
86;initialize;1;23.6463;23.6463;23.6463
86;async;100;0.247684;0.0885583;0.388733
86;inner;100;3.5662;3.44849;3.7029
86;wait;100;4.37023e-05;2.55e-05;0.000261477
86;boundary;100;0.0559752;0.0490196;0.121022
86;calc iter;100;3.86991;3.754;4.05481
86;calc total;1;387.253;387.253;387.253
86;total;1;437.107;437.107;437.107
87;initialize;1;23.3867;23.3867;23.3867
87;async;100;0.249171;0.0939546;0.445394
87;inner;100;3.56243;3.38975;3.70373
87;wait;100;4.94146e-05;2.7e-05;0.000388996
87;boundary;100;0.0581218;0.0493025;0.153884
87;calc iter;100;3.86977;3.61461;4.10223
87;calc total;1;387.253;387.253;387.253
87;total;1;436.848;436.848;436.848
88;initialize;1;23.6692;23.6692;23.6692
88;async;100;0.170922;0.0450299;0.27138
88;inner;100;3.62535;3.57499;3.73543
88;wait;100;9.35849e-05;4.86e-05;0.000518814
88;boundary;100;0.0748315;0.046385;0.189612
88;calc iter;100;3.8712;3.79388;4.03738
88;calc total;1;387.253;387.253;387.253
88;total;1;437.131;437.131;437.131
89;initialize;1;22.3549;22.3549;22.3549
89;async;100;0.170602;0.0414849;0.266881
89;inner;100;3.63725;3.58026;3.72997
89;wait;100;7.40044e-05;2.759e-05;0.000414535
89;boundary;100;0.0633496;0.0419321;0.189396
89;calc iter;100;3.87128;3.7653;4.02229
89;calc total;1;387.253;387.253;387.253
89;total;1;435.816;435.816;435.816
90;initialize;1;23.6739;23.6739;23.6739
90;async;100;0.171657;0.0382945;0.277746
90;inner;100;3.6379;3.57934;3.7591
90;wait;100;5.54072e-05;2.863e-05;0.000692283
90;boundary;100;0.0616539;0.0420581;0.181202
90;calc iter;100;3.87127;3.7478;4.03234
90;calc total;1;387.253;387.253;387.253
90;total;1;437.135;437.135;437.135
91;initialize;1;23.7008;23.7008;23.7008
91;async;100;0.165519;0.0377531;0.275728
91;inner;100;3.64169;3.57746;3.75648
91;wait;100;7.09262e-05;2.629e-05;0.000820061
91;boundary;100;0.0638873;0.0451154;0.17857
91;calc iter;100;3.87117;3.76257;4.02831
91;calc total;1;387.253;387.253;387.253
91;total;1;437.162;437.162;437.162
92;initialize;1;23.6428;23.6428;23.6428
92;async;100;0.174297;0.0430853;0.511103
92;inner;100;3.61618;3.36811;3.71897
92;wait;100;9.40253e-05;4.697e-05;0.000412655
92;boundary;100;0.0803167;0.0615816;0.18959
92;calc iter;100;3.87089;3.53235;4.21504
92;calc total;1;387.253;387.253;387.253
92;total;1;437.104;437.104;437.104
93;initialize;1;22.1507;22.1507;22.1507
93;async;100;0.170388;0.0343021;0.272755
93;inner;100;3.63661;3.58026;3.73555
93;wait;100;8.22078e-05;3.1769e-05;0.000544634
93;boundary;100;0.0639185;0.0513924;0.187937
93;calc iter;100;3.871;3.77156;4.01821
93;calc total;1;387.253;387.253;387.253
93;total;1;435.612;435.612;435.612
94;initialize;1;22.5693;22.5693;22.5693
94;async;100;0.169954;0.0374656;0.279848
94;inner;100;3.63928;3.58212;3.75466
94;wait;100;5.52907e-05;2.569e-05;0.000801341
94;boundary;100;0.061831;0.0475237;0.180744
94;calc iter;100;3.87112;3.7642;4.0282
94;calc total;1;387.253;387.253;387.253
94;total;1;436.031;436.031;436.031
95;initialize;1;22.2663;22.2663;22.2663
95;async;100;0.165559;0.028361;0.272358
95;inner;100;3.6423;3.58481;3.75684
95;wait;100;7.53247e-05;2.56e-05;0.00129389
95;boundary;100;0.0630104;0.0509701;0.176843
95;calc iter;100;3.87095;3.77109;4.02854
95;calc total;1;387.253;387.253;387.253
95;total;1;435.728;435.728;435.728
96;initialize;1;22.8997;22.8997;22.8997
96;async;100;0.165837;0.0665173;0.353771
96;inner;100;3.62218;3.49806;3.72282
96;wait;100;7.19425e-05;5.769e-05;0.000400786
96;boundary;100;0.0827369;0.0658862;0.112451
96;calc iter;100;3.87083;3.7008;4.18912
96;calc total;1;387.253;387.253;387.253
96;total;1;436.361;436.361;436.361
97;initialize;1;23.4231;23.4231;23.4231
97;async;100;0.137092;0.0398904;0.241411
97;inner;100;3.65435;3.58632;3.72621
97;wait;100;6.66095e-05;3.83e-05;0.000376145
97;boundary;100;0.0795914;0.0628448;0.132652
97;calc iter;100;3.8711;3.77616;4.01685
97;calc total;1;387.253;387.253;387.253
97;total;1;436.884;436.884;436.884
98;initialize;1;22.6104;22.6104;22.6104
98;async;100;0.117824;0.0205463;0.229059
98;inner;100;3.67413;3.62875;3.74452
98;wait;100;5.7672e-05;3.275e-05;0.000348116
98;boundary;100;0.0793564;0.0598901;0.145946
98;calc iter;100;3.87137;3.78023;4.04343
98;calc total;1;387.253;387.253;387.253
98;total;1;436.072;436.072;436.072
99;initialize;1;22.3125;22.3125;22.3125
99;async;100;0.125116;0.0210911;0.214326
99;inner;100;3.66832;3.61587;3.73389
99;wait;100;6.96329e-05;3.824e-05;0.000416136
99;boundary;100;0.0775473;0.0604893;0.144279
99;calc iter;100;3.87105;3.77486;4.0565
99;calc total;1;387.253;387.253;387.253
99;total;1;435.774;435.774;435.774
100;initialize;1;22.1513;22.1513;22.1513
100;async;100;0.149262;0.0576896;0.283448
100;inner;100;3.64101;3.52196;3.72594
100;wait;100;7.57768e-05;3.569e-05;0.000308726
100;boundary;100;0.0815035;0.054651;0.153833
100;calc iter;100;3.87186;3.73033;4.0667
100;calc total;1;387.253;387.253;387.253
100;total;1;435.612;435.612;435.612
101;initialize;1;23.4058;23.4058;23.4058
101;async;100;0.128436;0.082095;0.263398
101;inner;100;3.67245;3.54276;3.7275
101;wait;100;6.40585e-05;3.3159e-05;0.000405586
101;boundary;100;0.0709573;0.0523939;0.139525
101;calc iter;100;3.87191;3.8196;3.98456
101;calc total;1;387.253;387.253;387.253
101;total;1;436.867;436.867;436.867
102;initialize;1;23.22;23.22;23.22
102;async;100;0.119191;0.073209;0.206534
102;inner;100;3.68176;3.6169;3.73929
102;wait;100;4.7648e-05;2.8539e-05;0.000220598
102;boundary;100;0.0710116;0.0518327;0.154163
102;calc iter;100;3.87201;3.8152;3.95866
102;calc total;1;387.253;387.253;387.253
102;total;1;436.681;436.681;436.681
103;initialize;1;23.4626;23.4626;23.4626
103;async;100;0.11973;0.0788027;0.241013
103;inner;100;3.68036;3.59597;3.73364
103;wait;100;6.1073e-05;3.528e-05;0.000405866
103;boundary;100;0.071742;0.0532931;0.152989
103;calc iter;100;3.87189;3.80804;4.00046
103;calc total;1;387.253;387.253;387.253
103;total;1;436.924;436.924;436.924
104;initialize;1;23.3173;23.3173;23.3173
104;async;100;0.0459098;0.0177044;0.108148
104;inner;100;3.72114;3.69371;3.77734
104;wait;100;7.21613e-05;3.7e-05;0.000459095
104;boundary;100;0.105288;0.0554552;0.186474
104;calc iter;100;3.87241;3.80066;4.01796
104;calc total;1;387.253;387.253;387.253
104;total;1;436.779;436.779;436.779
105;initialize;1;23.6018;23.6018;23.6018
105;async;100;0.0420772;0.0212172;0.0899713
105;inner;100;3.72736;3.70005;3.77824
105;wait;100;7.49768e-05;4.1999e-05;0.000426206
105;boundary;100;0.102975;0.0474456;0.189878
105;calc iter;100;3.87249;3.79147;4.01336
105;calc total;1;387.253;387.253;387.253
105;total;1;437.063;437.063;437.063
106;initialize;1;23.4228;23.4228;23.4228
106;async;100;0.0321078;0.0234367;0.0932015
106;inner;100;3.73906;3.70064;3.7931
106;wait;100;8.92152e-05;3.817e-05;0.000683903
106;boundary;100;0.101265;0.045938;0.194301
106;calc iter;100;3.87253;3.77558;4.03869
106;calc total;1;387.253;387.253;387.253
106;total;1;436.884;436.884;436.884
107;initialize;1;23.6016;23.6016;23.6016
107;async;100;0.0363655;0.0170708;0.0900164
107;inner;100;3.73709;3.71026;3.79294
107;wait;100;7.19614e-05;3.2549e-05;0.000489365
107;boundary;100;0.0989584;0.0479414;0.193339
107;calc iter;100;3.87249;3.80293;4.02973
107;calc total;1;387.253;387.253;387.253
107;total;1;437.063;437.063;437.063
108;initialize;1;23.0197;23.0197;23.0197
108;async;100;0.0573363;0.0156632;0.178847
108;inner;100;3.71659;3.65132;3.77299
108;wait;100;7.55134e-05;4.1909e-05;0.000407416
108;boundary;100;0.0981922;0.0632062;0.191754
108;calc iter;100;3.87219;3.76005;4.00716
108;calc total;1;387.253;387.253;387.253
108;total;1;436.481;436.481;436.481
109;initialize;1;23.6019;23.6019;23.6019
109;async;100;0.0434999;0.0210965;0.199936
109;inner;100;3.72531;3.60894;3.77712
109;wait;100;6.19267e-05;3.5919e-05;0.000435515
109;boundary;100;0.103474;0.0546028;0.191785
109;calc iter;100;3.87235;3.72635;4.02535
109;calc total;1;387.253;387.253;387.253
109;total;1;437.063;437.063;437.063
110;initialize;1;23.0374;23.0374;23.0374
110;async;100;0.0337192;0.0186817;0.0865961
110;inner;100;3.73802;3.71435;3.79227
110;wait;100;6.69123e-05;3.9059e-05;0.000436275
110;boundary;100;0.100618;0.0489449;0.192116
110;calc iter;100;3.87242;3.80046;4.01899
110;calc total;1;387.253;387.253;387.253
110;total;1;436.499;436.499;436.499
111;initialize;1;23.448;23.448;23.448
111;async;100;0.0349884;0.0159;0.0904055
111;inner;100;3.73514;3.7161;3.78704
111;wait;100;7.74507e-05;4.06e-05;0.000482735
111;boundary;100;0.102117;0.056852;0.189236
111;calc iter;100;3.87233;3.82272;4.02652
111;calc total;1;387.253;387.253;387.253
111;total;1;436.909;436.909;436.909
112;initialize;1;23.5389;23.5389;23.5389
112;async;100;0.174553;0.0631193;0.420865
112;inner;100;3.61208;3.4317;3.7016
112;wait;100;8.32879e-05;5.3009e-05;0.000398846
112;boundary;100;0.084531;0.0668255;0.161067
112;calc iter;100;3.87126;3.58946;4.14857
112;calc total;1;387.253;387.253;387.253
112;total;1;437;437;437
113;initialize;1;23.539;23.539;23.539
113;async;100;0.144397;0.0604815;0.308646
113;inner;100;3.6464;3.51584;3.69083
113;wait;100;5.848e-05;3.4339e-05;0.000236477
113;boundary;100;0.0805772;0.0637718;0.145028
113;calc iter;100;3.87143;3.74136;4.0535
113;calc total;1;387.253;387.253;387.253
113;total;1;437;437;437
114;initialize;1;23.1645;23.1645;23.1645
114;async;100;0.130672;0.0232454;0.245318
114;inner;100;3.66446;3.60025;3.71081
114;wait;100;6.05684e-05;3.378e-05;0.000414245
114;boundary;100;0.0767229;0.059111;0.189221
114;calc iter;100;3.87192;3.76451;4.0482
114;calc total;1;387.253;387.253;387.253
114;total;1;436.626;436.626;436.626
115;initialize;1;23.539;23.539;23.539
115;async;100;0.137788;0.0385547;0.260414
115;inner;100;3.65665;3.56312;3.71073
115;wait;100;6.24336e-05;3.4909e-05;0.000400716
115;boundary;100;0.0767999;0.0613817;0.158072
115;calc iter;100;3.8713;3.77545;4.05615
115;calc total;1;387.253;387.253;387.253
115;total;1;437;437;437
116;initialize;1;23.1646;23.1646;23.1646
116;async;100;0.149887;0.0877435;0.244286
116;inner;100;3.64171;3.5679;3.693
116;wait;100;6.63677e-05;3.5229e-05;0.000215998
116;boundary;100;0.0802353;0.0527827;0.135111
116;calc iter;100;3.8719;3.75873;3.99539
116;calc total;1;387.253;387.253;387.253
116;total;1;436.626;436.626;436.626
117;initialize;1;23.3175;23.3175;23.3175
117;async;100;0.131089;0.0882071;0.198783
117;inner;100;3.67254;3.64087;3.70581
117;wait;100;6.35373e-05;3.207e-05;0.000379616
117;boundary;100;0.0683744;0.052338;0.137803
117;calc iter;100;3.87207;3.82512;3.9634
117;calc total;1;387.253;387.253;387.253
117;total;1;436.778;436.778;436.778
118;initialize;1;23.1801;23.1801;23.1801
118;async;100;0.124117;0.0820362;0.17357
118;inner;100;3.68043;3.64113;3.71578
118;wait;100;5.28989e-05;2.797e-05;0.000351407
118;boundary;100;0.0674184;0.0512249;0.136565
118;calc iter;100;3.87203;3.81948;3.94689
118;calc total;1;387.253;387.253;387.253
118;total;1;436.641;436.641;436.641
119;initialize;1;23.0204;23.0204;23.0204
119;async;100;0.12405;0.0872037;0.183444
119;inner;100;3.68073;3.65079;3.71434
119;wait;100;6.20432e-05;3.7219e-05;0.000350676
119;boundary;100;0.0669514;0.0518847;0.174534
119;calc iter;100;3.87179;3.82495;3.96836
119;calc total;1;387.253;387.253;387.253
119;total;1;436.481;436.481;436.481
120;initialize;1;23.4627;23.4627;23.4627
120;async;100;0.042814;0.018389;0.0930287
120;inner;100;3.72142;3.69867;3.77103
120;wait;100;8.46071e-05;5.975e-05;0.000660043
120;boundary;100;0.108131;0.053249;0.17213
120;calc iter;100;3.87245;3.81893;4.03479
120;calc total;1;387.253;387.253;387.253
120;total;1;436.924;436.924;436.924
121;initialize;1;22.151;22.151;22.151
121;async;100;0.0395928;0.020294;0.0933362
121;inner;100;3.72316;3.70336;3.76924
121;wait;100;7.08185e-05;2.962e-05;0.00098217
121;boundary;100;0.109632;0.0532428;0.172647
121;calc iter;100;3.87246;3.80222;4.0344
121;calc total;1;387.253;387.253;387.253
121;total;1;435.612;435.612;435.612
122;initialize;1;23.4059;23.4059;23.4059
122;async;100;0.0321827;0.024022;0.0932327
122;inner;100;3.73335;3.70836;3.80897
122;wait;100;6.72927e-05;3.119e-05;0.000498585
122;boundary;100;0.106858;0.0530454;0.170522
122;calc iter;100;3.87246;3.8038;4.05227
122;calc total;1;387.253;387.253;387.253
122;total;1;436.867;436.867;436.867
123;initialize;1;23.3869;23.3869;23.3869
123;async;100;0.0338393;0.0182142;0.0930287
123;inner;100;3.73269;3.71325;3.80544
123;wait;100;6.93355e-05;3.3139e-05;0.000753171
123;boundary;100;0.105782;0.0616067;0.174447
123;calc iter;100;3.87239;3.81111;4.04818
123;calc total;1;387.253;387.253;387.253
123;total;1;436.848;436.848;436.848
124;initialize;1;23.0786;23.0786;23.0786
124;async;100;0.0487479;0.0179449;0.147047
124;inner;100;3.71708;3.64633;3.75659
124;wait;100;7.95349e-05;4.7269e-05;0.00101776
124;boundary;100;0.106346;0.0734172;0.20135
124;calc iter;100;3.87226;3.77128;4.02834
124;calc total;1;387.253;387.253;387.253
124;total;1;436.54;436.54;436.54
125;initialize;1;22.6102;22.6102;22.6102
125;async;100;0.0407459;0.018307;0.0880021
125;inner;100;3.72346;3.69289;3.75555
125;wait;100;8.34569e-05;4.821e-05;0.000395675
125;boundary;100;0.108084;0.0634839;0.183229
125;calc iter;100;3.87238;3.8224;3.97404
125;calc total;1;387.253;387.253;387.253
125;total;1;436.072;436.072;436.072
126;initialize;1;23.4626;23.4626;23.4626
126;async;100;0.0320014;0.0186695;0.0904579
126;inner;100;3.73359;3.71226;3.79139
126;wait;100;6.7809e-05;3.944e-05;0.00092365
126;boundary;100;0.106777;0.0625039;0.172271
126;calc iter;100;3.87244;3.808;4.03748
126;calc total;1;387.253;387.253;387.253
126;total;1;436.924;436.924;436.924
127;initialize;1;23.4836;23.4836;23.4836
127;async;100;0.0332454;0.0176108;0.0823642
127;inner;100;3.73204;3.71048;3.76632
127;wait;100;6.42213e-05;3.02e-05;0.000399875
127;boundary;100;0.106954;0.0632965;0.181253
127;calc iter;100;3.8723;3.82516;3.97771
127;calc total;1;387.253;387.253;387.253
127;total;1;436.945;436.945;436.945
255;initialize;1;22.7797;22.7797;22.7797
255;async;100;0.0343151;0.0185318;0.0936796
255;inner;100;3.73345;3.70755;3.79699
255;wait;100;7.46027e-05;3.5999e-05;0.00112684
255;boundary;100;0.101158;0.0617496;0.175781
255;calc iter;100;3.86901;3.81702;4.06759
255;calc total;1;387.253;387.253;387.253
255;total;1;436.24;436.24;436.24
MPI
Running Jacobi on 256 processors with (8, 8 4) elements.
Array Dimensions: 3800 3800 3800
Block Dimensions: 475 475 950
== Energy Conservation Check ==
initial Energy:              125.000
  final Energy:              125.000
    Difference:               -0.000
== Time Statistics ==
Completed 100 iterations.
# unit_id;function_name;num_calls;avg_runtime;min_runtime;max_runtime
0;calc total;1;390.707;390.707;390.707
0;calc update async;100;0.000381719;2.5609e-05;0.0336533
0;calc inner;100;3.61988;3.3675;3.77903
0;calc wait;100;0.207604;0.0635051;0.480607
0;calc bound;100;0.0678452;0.0400686;0.123101
0;calc iter;100;3.90239;3.76537;4.05365
0;total;1;417.013;417.013;417.013
1;calc total;1;390.707;390.707;390.707
1;calc update async;100;0.000376744;2.2259e-05;0.0336586
1;calc inner;100;3.61076;3.35171;3.7451
1;calc wait;100;0.217864;0.0572949;0.48327
1;calc bound;100;0.0648361;0.0407065;0.127788
1;calc iter;100;3.90233;3.80888;3.98158
1;total;1;416.966;416.966;416.966
2;calc total;1;390.707;390.707;390.707
2;calc update async;100;0.000386572;2.83e-05;0.0336531
2;calc inner;100;3.58455;3.28889;3.74444
2;calc wait;100;0.225798;0.0656854;0.535899
2;calc bound;100;0.0856042;0.0224048;0.127009
2;calc iter;100;3.90262;3.72839;4.02682
2;total;1;416.986;416.986;416.986
3;calc total;1;390.707;390.707;390.707
3;calc update async;100;0.000381803;2.793e-05;0.0337678
3;calc inner;100;3.60462;3.33428;3.75338
3;calc wait;100;0.210108;0.0763612;0.477394
3;calc bound;100;0.0783755;0.0307752;0.125908
3;calc iter;100;3.90268;3.78562;4.0346
3;total;1;416.969;416.969;416.969
4;calc total;1;390.707;390.707;390.707
4;calc update async;100;0.000195928;2.1589e-05;0.0161072
4;calc inner;100;3.48985;3.02039;3.71373
4;calc wait;100;0.35377;0.0879675;0.906424
4;calc bound;100;0.0562358;0.0252913;0.136305
4;calc iter;100;3.90079;3.82811;3.97488
4;total;1;417.033;417.033;417.033
5;calc total;1;390.707;390.707;390.707
5;calc update async;100;0.000202755;2.5629e-05;0.0161024
5;calc inner;100;3.54241;3.23185;3.70983
5;calc wait;100;0.293794;0.0830242;0.622526
5;calc bound;100;0.0644221;0.0406219;0.131505
5;calc iter;100;3.90125;3.81787;4.04475
5;total;1;417.02;417.02;417.02
6;calc total;1;390.707;390.707;390.707
6;calc update async;100;0.000207507;2.521e-05;0.0161481
6;calc inner;100;3.54539;3.04265;3.71996
6;calc wait;100;0.28001;0.0788487;0.834204
6;calc bound;100;0.073881;0.025122;0.134939
6;calc iter;100;3.90176;3.82119;3.97588
6;total;1;416.472;416.472;416.472
7;calc total;1;390.707;390.707;390.707
7;calc update async;100;0.000411415;2.3659e-05;0.0364565
7;calc inner;100;3.55401;3.24005;3.71055
7;calc wait;100;0.264768;0.0743999;0.611773
7;calc bound;100;0.0794017;0.0449282;0.127516
7;calc iter;100;3.9016;3.83132;3.98024
7;total;1;416.989;416.989;416.989
8;calc total;1;390.707;390.707;390.707
8;calc update async;100;0.000202257;2.518e-05;0.0164402
8;calc inner;100;3.69466;3.59677;3.76266
8;calc wait;100;0.127709;0.0594038;0.246668
8;calc bound;100;0.0728691;0.0523368;0.0989656
8;calc iter;100;3.90211;3.85592;3.98586
8;total;1;416.411;416.411;416.411
9;calc total;1;390.707;390.707;390.707
9;calc update async;100;0.000298888;2.9079e-05;0.0255321
9;calc inner;100;3.68646;3.5466;3.75655
9;calc wait;100;0.127173;0.0704279;0.282458
9;calc bound;100;0.0784231;0.0605331;0.104524
9;calc iter;100;3.90227;3.84023;4.04001
9;total;1;416.637;416.637;416.637
10;calc total;1;390.707;390.707;390.707
10;calc update async;100;0.000212016;2.962e-05;0.0165404
10;calc inner;100;3.69432;3.60413;3.7582
10;calc wait;100;0.125343;0.0651078;0.230448
10;calc bound;100;0.081009;0.0442842;0.102094
10;calc iter;100;3.90237;3.82179;3.96913
10;total;1;416.5;416.5;416.5
11;calc total;1;390.707;390.707;390.707
11;calc update async;100;0.000411597;2.905e-05;0.036667
11;calc inner;100;3.68306;3.52725;3.73417
11;calc wait;100;0.132209;0.0726761;0.269792
11;calc bound;100;0.0849082;0.0456852;0.0967644
11;calc iter;100;3.90238;3.80769;4.03997
11;total;1;416.722;416.722;416.722
12;calc total;1;390.707;390.707;390.707
12;calc update async;100;0.000404044;2.738e-05;0.0361589
12;calc inner;100;3.6936;3.30236;3.74425
12;calc wait;100;0.131571;0.0721843;0.60143
12;calc bound;100;0.0724668;0.0390504;0.107646
12;calc iter;100;3.90124;3.82892;4.00857
12;total;1;416.571;416.571;416.571
13;calc total;1;390.707;390.707;390.707
13;calc update async;100;0.000403503;2.434e-05;0.0361639
13;calc inner;100;3.6943;3.52461;3.73926
13;calc wait;100;0.12367;0.0704804;0.354855
13;calc bound;100;0.0753887;0.0365647;0.116017
13;calc iter;100;3.90166;3.81682;4.0439
13;total;1;416.941;416.941;416.941
14;calc total;1;390.707;390.707;390.707
14;calc update async;100;0.000281755;2.788e-05;0.0238007
14;calc inner;100;3.6915;3.54425;3.76405
14;calc wait;100;0.127305;0.0701895;0.343078
14;calc bound;100;0.0803842;0.038686;0.111706
14;calc iter;100;3.90223;3.80425;3.9843
14;total;1;416.571;416.571;416.571
15;calc total;1;390.707;390.707;390.707
15;calc update async;100;0.000283243;2.352e-05;0.0237876
15;calc inner;100;3.69634;3.5501;3.76783
15;calc wait;100;0.123315;0.0699673;0.281394
15;calc bound;100;0.079174;0.0483447;0.11751
15;calc iter;100;3.9019;3.82583;4.03948
15;total;1;416.35;416.35;416.35
16;calc total;1;390.707;390.707;390.707
16;calc update async;100;0.000309922;2.084e-05;0.0274735
16;calc inner;100;3.58085;3.214;3.7235
16;calc wait;100;0.252179;0.0569064;0.696724
16;calc bound;100;0.0569727;0.0367134;0.135215
16;calc iter;100;3.89977;3.80779;4.02925
16;total;1;416.276;416.276;416.276
17;calc total;1;390.707;390.707;390.707
17;calc update async;100;0.000144432;2.055e-05;0.0107876
17;calc inner;100;3.57417;3.20176;3.74725
17;calc wait;100;0.262616;0.0787593;0.686762
17;calc bound;100;0.0582622;0.037047;0.114803
17;calc iter;100;3.90039;3.81291;4.01318
17;total;1;416.719;416.719;416.719
18;calc total;1;390.707;390.707;390.707
18;calc update async;100;0.000218577;2.2509e-05;0.0175259
18;calc inner;100;3.61028;3.08482;3.77076
18;calc wait;100;0.212848;0.0692263;0.893937
18;calc bound;100;0.0719331;0.0374199;0.132638
18;calc iter;100;3.90113;3.78647;4.03945
18;total;1;416.719;416.719;416.719
19;calc total;1;390.707;390.707;390.707
19;calc update async;100;0.000417974;2.889e-05;0.0374237
19;calc inner;100;3.61848;3.29249;3.75289
19;calc wait;100;0.201466;0.066909;0.5766
19;calc bound;100;0.0726027;0.0388303;0.132808
19;calc iter;100;3.90065;3.79068;4.05098
19;total;1;416.695;416.695;416.695
20;calc total;1;390.707;390.707;390.707
20;calc update async;100;0.000213029;2.56e-05;0.0174764
20;calc inner;100;3.57491;3.29457;3.71545
20;calc wait;100;0.265197;0.114055;0.529678
20;calc bound;100;0.0604555;0.0387277;0.114256
20;calc iter;100;3.90178;3.80966;4.01949
20;total;1;416.717;416.717;416.717
21;calc total;1;390.707;390.707;390.707
21;calc update async;100;0.000414398;3.3689e-05;0.0366682
21;calc inner;100;3.61066;3.30047;3.71715
21;calc wait;100;0.215566;0.071337;0.499129
21;calc bound;100;0.0746279;0.048516;0.121596
21;calc iter;100;3.90211;3.79477;3.99973
21;total;1;416.717;416.717;416.717
22;calc total;1;390.707;390.707;390.707
22;calc update async;100;0.000289774;3.0989e-05;0.0244237
22;calc inner;100;3.56908;3.2518;3.72919
22;calc wait;100;0.238192;0.0788546;0.526089
22;calc bound;100;0.0918553;0.0436697;0.114712
22;calc iter;100;3.90231;3.78174;4.06792
22;total;1;416.719;416.719;416.719
23;calc total;1;390.707;390.707;390.707
23;calc update async;100;0.000411422;2.7449e-05;0.0366658
23;calc inner;100;3.60143;3.30122;3.72777
23;calc wait;100;0.211953;0.0719146;0.493688
23;calc bound;100;0.085673;0.0479708;0.119745
23;calc iter;100;3.90216;3.78412;4.00073
23;total;1;416.693;416.693;416.693
24;calc total;1;390.707;390.707;390.707
24;calc update async;100;0.000393263;2.814e-05;0.0352872
24;calc inner;100;3.69277;3.57655;3.7427
24;calc wait;100;0.127489;0.067405;0.216084
24;calc bound;100;0.0751149;0.0461249;0.0974658
24;calc iter;100;3.90266;3.82604;4.05469
24;total;1;416.628;416.628;416.628
25;calc total;1;390.707;390.707;390.707
25;calc update async;100;0.000392482;2.5959e-05;0.035358
25;calc inner;100;3.70573;3.61085;3.75271
25;calc wait;100;0.112346;0.0777717;0.166619
25;calc bound;100;0.0728804;0.0464105;0.0936716
25;calc iter;100;3.90267;3.77687;4.00175
25;total;1;416.714;416.714;416.714
26;calc total;1;390.707;390.707;390.707
26;calc update async;100;0.000402973;2.981e-05;0.0354589
26;calc inner;100;3.68848;3.56546;3.75883
26;calc wait;100;0.12534;0.0853756;0.164741
26;calc bound;100;0.0881277;0.0381774;0.0994452
26;calc iter;100;3.90286;3.72933;4.0149
26;total;1;416.84;416.84;416.84
27;calc total;1;390.707;390.707;390.707
27;calc update async;100;0.000398476;2.5729e-05;0.0354967
27;calc inner;100;3.71359;3.61677;3.75922
27;calc wait;100;0.111369;0.0716447;0.153971
27;calc bound;100;0.075512;0.0310818;0.0939429
27;calc iter;100;3.90297;3.79305;4.00347
27;total;1;416.863;416.863;416.863
28;calc total;1;390.707;390.707;390.707
28;calc update async;100;0.000322892;2.9239e-05;0.0283281
28;calc inner;100;3.70794;3.62995;3.76103
28;calc wait;100;0.119486;0.0624292;0.191187
28;calc bound;100;0.0737676;0.0392093;0.102246
28;calc iter;100;3.90292;3.77657;3.99365
28;total;1;416.889;416.889;416.889
29;calc total;1;390.707;390.707;390.707
29;calc update async;100;0.000399639;2.773e-05;0.0359355
29;calc inner;100;3.71178;3.62964;3.76425
29;calc wait;100;0.10612;0.070446;0.17707
29;calc bound;100;0.0752305;0.0355861;0.100246
29;calc iter;100;3.90295;3.75868;4.0328
29;total;1;416.924;416.924;416.924
30;calc total;1;390.707;390.707;390.707
30;calc update async;100;0.00040326;2.9289e-05;0.0359446
30;calc inner;100;3.69443;3.5768;3.75793
30;calc wait;100;0.119047;0.0639754;0.161871
30;calc bound;100;0.0874454;0.0223197;0.105369
30;calc iter;100;3.90317;3.68761;4.00443
30;total;1;416.972;416.972;416.972
31;calc total;1;390.707;390.707;390.707
31;calc update async;100;0.000402798;2.946e-05;0.03593
31;calc inner;100;3.71389;3.63066;3.77161
31;calc wait;100;0.107927;0.0652038;0.171426
31;calc bound;100;0.0791767;0.0283197;0.101941
31;calc iter;100;3.90301;3.7495;4.04777
31;total;1;416.808;416.808;416.808
32;calc total;1;390.707;390.707;390.707
32;calc update async;100;7.49064e-05;1.802e-05;0.00389681
32;calc inner;100;3.5111;2.52162;3.74481
32;calc wait;100;0.323315;0.0961017;1.55538
32;calc bound;100;0.0604902;0.03638;0.123575
32;calc iter;100;3.90045;3.68944;4.1899
32;total;1;416.933;416.933;416.933
33;calc total;1;390.707;390.707;390.707
33;calc update async;100;9.49059e-05;1.774e-05;0.006043
33;calc inner;100;3.54986;3.00789;3.75143
33;calc wait;100;0.285239;0.0446224;0.918036
33;calc bound;100;0.0588099;0.030253;0.110874
33;calc iter;100;3.90037;3.75421;4.07042
33;total;1;416.774;416.774;416.774
34;calc total;1;390.707;390.707;390.707
34;calc update async;100;0.00012758;2.335e-05;0.00836671
34;calc inner;100;3.56824;3.23638;3.72637
34;calc wait;100;0.251478;0.0682377;0.561723
34;calc bound;100;0.0764783;0.0442827;0.123469
34;calc iter;100;3.90076;3.78479;4.06637
34;total;1;416.912;416.912;416.912
35;calc total;1;390.707;390.707;390.707
35;calc update async;100;0.000128871;2.803e-05;0.00834924
35;calc inner;100;3.5783;3.26161;3.72835
35;calc wait;100;0.243641;0.0685815;0.565982
35;calc bound;100;0.0736865;0.0446231;0.131295
35;calc iter;100;3.90065;3.81565;4.06667
35;total;1;416.316;416.316;416.316
36;calc total;1;390.707;390.707;390.707
36;calc update async;100;0.000114821;1.689e-05;0.00823292
36;calc inner;100;3.49354;2.79448;3.74334
36;calc wait;100;0.348199;0.093301;1.17556
36;calc bound;100;0.0583977;0.0295046;0.108258
36;calc iter;100;3.90141;3.74812;4.05872
36;total;1;416.98;416.98;416.98
37;calc total;1;390.707;390.707;390.707
37;calc update async;100;0.000124633;1.803e-05;0.00854309
37;calc inner;100;3.48526;2.19421;3.71588
37;calc wait;100;0.341452;0.0792541;1.71746
37;calc bound;100;0.0714852;0.0318592;0.133859
37;calc iter;100;3.90081;3.70557;4.0383
37;total;1;416.489;416.489;416.489
38;calc total;1;390.707;390.707;390.707
38;calc update async;100;0.00012725;2.124e-05;0.008238
38;calc inner;100;3.56208;3.11077;3.74166
38;calc wait;100;0.260514;0.0719816;0.770617
38;calc bound;100;0.0772431;0.0511018;0.111608
38;calc iter;100;3.90147;3.77474;4.00353
38;total;1;416.657;416.657;416.657
39;calc total;1;390.707;390.707;390.707
39;calc update async;100;0.000132526;2.6009e-05;0.00854396
39;calc inner;100;3.54644;3.0987;3.70037
39;calc wait;100;0.269257;0.0950401;0.759256
39;calc bound;100;0.0826954;0.0479907;0.133458
39;calc iter;100;3.90095;3.79454;4.01352
39;total;1;416.319;416.319;416.319
40;calc total;1;390.707;390.707;390.707
40;calc update async;100;0.000119457;2.306e-05;0.00834775
40;calc inner;100;3.64516;3.40216;3.74071
40;calc wait;100;0.18451;0.0621331;0.485969
40;calc bound;100;0.0645725;0.039136;0.0935277
40;calc iter;100;3.9019;3.77939;4.03809
40;total;1;416.969;416.969;416.969
41;calc total;1;390.707;390.707;390.707
41;calc update async;100;0.000122061;2.372e-05;0.00836994
41;calc inner;100;3.64441;3.43297;3.73577
41;calc wait;100;0.182605;0.0589258;0.421165
41;calc bound;100;0.0728374;0.0417893;0.0951372
41;calc iter;100;3.9019;3.79497;4.06133
41;total;1;416.374;416.374;416.374
42;calc total;1;390.707;390.707;390.707
42;calc update async;100;8.12817e-05;2.5689e-05;0.00396022
42;calc inner;100;3.64514;3.46511;3.75451
42;calc wait;100;0.173696;0.0587549;0.399272
42;calc bound;100;0.0758171;0.0425107;0.0972639
42;calc iter;100;3.90193;3.79375;4.04569
42;total;1;416.635;416.635;416.635
43;calc total;1;390.707;390.707;390.707
43;calc update async;100;9.99827e-05;2.809e-05;0.00578427
43;calc inner;100;3.62741;3.42926;3.73387
43;calc wait;100;0.188221;0.0854197;0.428753
43;calc bound;100;0.0825879;0.0451844;0.0962869
43;calc iter;100;3.90192;3.802;4.06379
43;total;1;416.353;416.353;416.353
44;calc total;1;390.707;390.707;390.707
44;calc update async;100;0.000109315;1.871e-05;0.00738372
44;calc inner;100;3.6274;3.00496;3.74399
44;calc wait;100;0.204223;0.0704923;0.883347
44;calc bound;100;0.0625585;0.0363747;0.113637
44;calc iter;100;3.90175;3.74431;4.12634
44;total;1;416.595;416.595;416.595
45;calc total;1;390.707;390.707;390.707
45;calc update async;100;0.000110944;2.079e-05;0.00767477
45;calc inner;100;3.63306;3.19836;3.74282
45;calc wait;100;0.200333;0.0717583;0.66512
45;calc bound;100;0.063647;0.0356764;0.114199
45;calc iter;100;3.90175;3.7166;4.05342
45;total;1;416.43;416.43;416.43
46;calc total;1;390.707;390.707;390.707
46;calc update async;100;0.000115891;2.282e-05;0.00760003
46;calc inner;100;3.63491;3.39841;3.75155
46;calc wait;100;0.186247;0.075314;0.428232
46;calc bound;100;0.0779169;0.022908;0.115254
46;calc iter;100;3.90207;3.80201;4.09839
46;total;1;416.679;416.679;416.679
47;calc total;1;390.707;390.707;390.707
47;calc update async;100;0.00011465;2.7089e-05;0.00750542
47;calc inner;100;3.64084;3.41487;3.75305
47;calc wait;100;0.179059;0.0787732;0.464128
47;calc bound;100;0.0765095;0.0482956;0.103943
47;calc iter;100;3.90184;3.73797;4.14946
47;total;1;416.54;416.54;416.54
48;calc total;1;390.707;390.707;390.707
48;calc update async;100;7.65314e-05;1.896e-05;0.00379625
48;calc inner;100;3.40204;2.70249;3.69547
48;calc wait;100;0.431606;0.0743408;1.36197
48;calc bound;100;0.0569531;0.0220095;0.111185
48;calc iter;100;3.90038;3.72258;4.13726
48;total;1;416.639;416.639;416.639
49;calc total;1;390.707;390.707;390.707
49;calc update async;100;6.15374e-05;1.549e-05;0.00255813
49;calc inner;100;3.35547;1.97775;3.69554
49;calc wait;100;0.483529;0.0791224;1.92677
49;calc bound;100;0.0569242;0.0231844;0.114371
49;calc iter;100;3.9008;3.66835;4.14528
49;total;1;416.468;416.468;416.468
50;calc total;1;390.707;390.707;390.707
50;calc update async;100;5.88887e-05;2.35e-05;0.00116647
50;calc inner;100;3.45359;3.02714;3.72861
50;calc wait;100;0.364657;0.0859712;0.8704
50;calc bound;100;0.0768486;0.0233304;0.116089
50;calc iter;100;3.90123;3.72569;4.06226
50;total;1;416.544;416.544;416.544
51;calc total;1;390.707;390.707;390.707
51;calc update async;100;0.000133688;2.3729e-05;0.0085904
51;calc inner;100;3.44822;3.01019;3.7017
51;calc wait;100;0.371623;0.0886244;0.879451
51;calc bound;100;0.0766653;0.0354725;0.110103
51;calc iter;100;3.90097;3.76644;4.06456
51;total;1;416.485;416.485;416.485
52;calc total;1;390.707;390.707;390.707
52;calc update async;100;0.000108129;1.5799e-05;0.00823035
52;calc inner;100;3.01169;1.68847;3.68843
52;calc wait;100;0.836499;0.0466949;2.46042
52;calc bound;100;0.047092;0.0221626;0.126979
52;calc iter;100;3.89827;3.69128;4.18606
52;total;1;416.895;416.895;416.895
53;calc total;1;390.707;390.707;390.707
53;calc update async;100;0.000115045;1.851e-05;0.00739541
53;calc inner;100;3.33513;2.49155;3.688
53;calc wait;100;0.497983;0.0635969;1.46753
53;calc bound;100;0.0614007;0.0274233;0.111949
53;calc iter;100;3.90076;3.79507;4.02949
53;total;1;416.464;416.464;416.464
54;calc total;1;390.707;390.707;390.707
54;calc update async;100;0.000113021;1.919e-05;0.00644112
54;calc inner;100;3.36044;2.84624;3.69799
54;calc wait;100;0.460924;0.0501797;1.09287
54;calc bound;100;0.0755881;0.0354835;0.0999841
54;calc iter;100;3.90087;3.76921;4.05481
54;total;1;416.93;416.93;416.93
55;calc total;1;390.707;390.707;390.707
55;calc update async;100;0.00012055;1.674e-05;0.0076816
55;calc inner;100;3.37658;2.81692;3.69678
55;calc wait;100;0.446001;0.0959569;1.12941
55;calc bound;100;0.0744354;0.0360558;0.135597
55;calc iter;100;3.90063;3.8028;3.99389
55;total;1;416.442;416.442;416.442
56;calc total;1;390.707;390.707;390.707
56;calc update async;100;0.000110989;1.8739e-05;0.0082376
56;calc inner;100;3.47064;2.78937;3.73114
56;calc wait;100;0.37692;0.116357;1.15896
56;calc bound;100;0.0502779;0.0266783;0.0954478
56;calc iter;100;3.90198;3.79178;3.9888
56;total;1;416.843;416.843;416.843
57;calc total;1;390.707;390.707;390.707
57;calc update async;100;0.000117854;2.232e-05;0.00815333
57;calc inner;100;3.53921;3.37763;3.72773
57;calc wait;100;0.297772;0.0684318;0.490174
57;calc bound;100;0.0599248;0.0319958;0.0906775
57;calc iter;100;3.90246;3.76407;3.99428
57;total;1;416.499;416.499;416.499
58;calc total;1;390.707;390.707;390.707
58;calc update async;100;0.000124541;1.965e-05;0.00795631
58;calc inner;100;3.50047;3.30732;3.742
58;calc wait;100;0.315166;0.104612;0.526983
58;calc bound;100;0.0817223;0.0340831;0.0977773
58;calc iter;100;3.90241;3.78573;4.02082
58;total;1;416.873;416.873;416.873
59;calc total;1;390.707;390.707;390.707
59;calc update async;100;0.000122892;2.512e-05;0.00834832
59;calc inner;100;3.53433;3.3583;3.73848
59;calc wait;100;0.285734;0.0696002;0.482682
59;calc bound;100;0.0725786;0.0345176;0.0937484
59;calc iter;100;3.90234;3.79565;4.01607
59;total;1;416.537;416.537;416.537
60;calc total;1;390.707;390.707;390.707
60;calc update async;100;0.000113735;1.855e-05;0.0082941
60;calc inner;100;3.53126;3.23255;3.72964
60;calc wait;100;0.310635;0.105723;0.695581
60;calc bound;100;0.051163;0.0270397;0.0729567
60;calc iter;100;3.90209;3.71616;4.06909
60;total;1;416.861;416.861;416.861
61;calc total;1;390.707;390.707;390.707
61;calc update async;100;0.0001193;2.0489e-05;0.00833691
61;calc inner;100;3.55346;3.33917;3.72974
61;calc wait;100;0.280782;0.106419;0.595495
61;calc bound;100;0.0608886;0.0340464;0.0883705
61;calc iter;100;3.90231;3.79132;3.98283
61;total;1;416.381;416.381;416.381
62;calc total;1;390.707;390.707;390.707
62;calc update async;100;0.000123839;2.641e-05;0.00824459
62;calc inner;100;3.52282;3.35096;3.73777
62;calc wait;100;0.292884;0.102293;0.479667
62;calc bound;100;0.0814993;0.0236633;0.0972245
62;calc iter;100;3.90258;3.7284;4.0293
62;total;1;416.776;416.776;416.776
63;calc total;1;390.707;390.707;390.707
63;calc update async;100;0.000100084;2.408e-05;0.00642539
63;calc inner;100;3.54362;3.3732;3.73917
63;calc wait;100;0.274907;0.106321;0.46128
63;calc bound;100;0.074826;0.0310135;0.094785
63;calc iter;100;3.90268;3.78617;4.03798
63;total;1;416.368;416.368;416.368
64;calc total;1;390.707;390.707;390.707
64;calc update async;100;0.000112839;1.562e-05;0.00825073
64;calc inner;100;3.21658;0.881921;3.70913
64;calc wait;100;0.629282;0.056689;3.29097
64;calc bound;100;0.0536098;0.0221134;0.122641
64;calc iter;100;3.90146;3.70367;4.19682
64;total;1;416.91;416.91;416.91
65;calc total;1;390.707;390.707;390.707
65;calc update async;100;0.000110692;1.493e-05;0.00741297
65;calc inner;100;3.39195;2.64597;3.7068
65;calc wait;100;0.445271;0.0693903;1.34206
65;calc bound;100;0.0620619;0.0244226;0.123403
65;calc iter;100;3.90235;3.74645;4.10035
65;total;1;416.843;416.843;416.843
66;calc total;1;390.707;390.707;390.707
66;calc update async;100;0.000119868;1.529e-05;0.00820848
66;calc inner;100;3.40501;2.54796;3.72228
66;calc wait;100;0.424594;0.0791136;1.47535
66;calc bound;100;0.0705905;0.0244054;0.116932
66;calc iter;100;3.90213;3.68161;4.19283
66;total;1;416.583;416.583;416.583
67;calc total;1;390.707;390.707;390.707
67;calc update async;100;0.000107373;1.4629e-05;0.00741324
67;calc inner;100;3.37783;2.3902;3.71637
67;calc wait;100;0.458735;0.0749597;1.58725
67;calc bound;100;0.0626103;0.0257362;0.118608
67;calc iter;100;3.90106;3.792;4.19158
67;total;1;416.702;416.702;416.702
68;calc total;1;390.707;390.707;390.707
68;calc update async;100;0.000117063;1.5699e-05;0.00816224
68;calc inner;100;3.41141;2.1241;3.71518
68;calc wait;100;0.430177;0.0606198;2.13553
68;calc bound;100;0.0597383;0.0221323;0.109843
68;calc iter;100;3.90266;3.74854;4.34445
68;total;1;416.922;416.922;416.922
69;calc total;1;390.707;390.707;390.707
69;calc update async;100;0.000120036;1.438e-05;0.00830527
69;calc inner;100;3.39591;2.61146;3.70221
69;calc wait;100;0.43734;0.0967467;1.4642
69;calc bound;100;0.0681687;0.0236822;0.122171
69;calc iter;100;3.90224;3.69479;4.12843
69;total;1;416.437;416.437;416.437
70;calc total;1;390.707;390.707;390.707
70;calc update async;100;0.000115542;1.8139e-05;0.00762804
70;calc inner;100;3.45356;2.98657;3.70364
70;calc wait;100;0.373796;0.104137;0.801463
70;calc bound;100;0.0746853;0.0243038;0.123347
70;calc iter;100;3.90278;3.78952;3.99936
70;total;1;416.937;416.937;416.937
71;calc total;1;390.707;390.707;390.707
71;calc update async;100;0.000126004;1.8819e-05;0.00849474
71;calc inner;100;3.4481;2.96566;3.71242
71;calc wait;100;0.373706;0.0758391;0.824819
71;calc bound;100;0.0798441;0.0238683;0.126616
71;calc iter;100;3.90242;3.74235;4.02303
71;total;1;416.728;416.728;416.728
72;calc total;1;390.707;390.707;390.707
72;calc update async;100;7.60939e-05;1.963e-05;0.00434189
72;calc inner;100;3.58924;3.32944;3.73275
72;calc wait;100;0.247148;0.070159;0.704189
72;calc bound;100;0.0653657;0.0232348;0.0931242
72;calc iter;100;3.90418;3.76927;4.12554
72;total;1;416.765;416.765;416.765
73;calc total;1;390.707;390.707;390.707
73;calc update async;100;0.000119629;2.122e-05;0.00846329
73;calc inner;100;3.57893;3.30944;3.73759
73;calc wait;100;0.253051;0.105076;0.637506
73;calc bound;100;0.0691914;0.0267215;0.10823
73;calc iter;100;3.90352;3.76323;4.09405
73;total;1;416.664;416.664;416.664
74;calc total;1;390.707;390.707;390.707
74;calc update async;100;0.000113781;2.55e-05;0.00760069
74;calc inner;100;3.57692;3.36229;3.73997
74;calc wait;100;0.247693;0.0979296;0.493222
74;calc bound;100;0.0769465;0.0226308;0.0970779
74;calc iter;100;3.90429;3.77862;4.02562
74;total;1;416.849;416.849;416.849
75;calc total;1;390.707;390.707;390.707
75;calc update async;100;0.000113394;2.07e-05;0.00741262
75;calc inner;100;3.56422;3.30699;3.74783
75;calc wait;100;0.254482;0.101874;0.492206
75;calc bound;100;0.0820907;0.0240379;0.107548
75;calc iter;100;3.90358;3.80094;4.00123
75;total;1;416.528;416.528;416.528
76;calc total;1;390.707;390.707;390.707
76;calc update async;100;9.13732e-05;1.7709e-05;0.00603936
76;calc inner;100;3.55287;2.92464;3.72935
76;calc wait;100;0.293925;0.0855745;1.07991
76;calc bound;100;0.0525816;0.0236983;0.102301
76;calc iter;100;3.90318;3.77946;4.04795
76;total;1;416.652;416.652;416.652
77;calc total;1;390.707;390.707;390.707
77;calc update async;100;0.000113132;1.8939e-05;0.00815691
77;calc inner;100;3.54638;3.01998;3.73153
77;calc wait;100;0.298557;0.0747365;0.901798
77;calc bound;100;0.05465;0.0230312;0.0945327
77;calc iter;100;3.90287;3.77486;4.01627
77;total;1;416.797;416.797;416.797
78;calc total;1;390.707;390.707;390.707
78;calc update async;100;0.000113226;1.993e-05;0.00761694
78;calc inner;100;3.57016;3.35747;3.74519
78;calc wait;100;0.258244;0.0961992;0.506277
78;calc bound;100;0.0730299;0.0273629;0.097353
78;calc iter;100;3.90351;3.82394;4.04188
78;total;1;416.737;416.737;416.737
79;calc total;1;390.707;390.707;390.707
79;calc update async;100;0.000123535;2.2579e-05;0.00839475
79;calc inner;100;3.57403;3.36234;3.74096
79;calc wait;100;0.251699;0.0973853;0.453686
79;calc bound;100;0.0738082;0.0267544;0.0972533
79;calc iter;100;3.90331;3.78214;4.00648
79;total;1;416.49;416.49;416.49
80;calc total;1;390.707;390.707;390.707
80;calc update async;100;7.4881e-05;1.552e-05;0.00429664
80;calc inner;100;3.19858;1.04541;3.72989
80;calc wait;100;0.647166;0.0748445;3.16642
80;calc bound;100;0.0528379;0.0220116;0.116867
80;calc iter;100;3.9018;3.63695;4.23385
80;total;1;416.748;416.748;416.748
81;calc total;1;390.707;390.707;390.707
81;calc update async;100;9.37392e-05;1.637e-05;0.00624466
81;calc inner;100;3.21846;0.930368;3.7043
81;calc wait;100;0.626836;0.0887922;3.25994
81;calc bound;100;0.0535933;0.0224888;0.111845
81;calc iter;100;3.90093;3.64748;4.21283
81;total;1;416.531;416.531;416.531
82;calc total;1;390.707;390.707;390.707
82;calc update async;100;0.00011949;1.9109e-05;0.00769771
82;calc inner;100;3.35364;2.62477;3.7157
82;calc wait;100;0.471192;0.0825475;1.36024
82;calc bound;100;0.0745654;0.0260674;0.128446
82;calc iter;100;3.90203;3.7543;4.11869
82;total;1;416.786;416.786;416.786
83;calc total;1;390.707;390.707;390.707
83;calc update async;100;0.000125102;1.6979e-05;0.00848434
83;calc inner;100;3.3558;2.6215;3.71681
83;calc wait;100;0.468981;0.0742561;1.35991
83;calc bound;100;0.0753278;0.0228046;0.113286
83;calc iter;100;3.90189;3.77825;4.04926
83;total;1;416.806;416.806;416.806
84;calc total;1;390.707;390.707;390.707
84;calc update async;100;0.000116373;1.519e-05;0.00845013
84;calc inner;100;3.24396;1.70696;3.69045
84;calc wait;100;0.602758;0.0436757;2.37518
84;calc bound;100;0.0549465;0.0223137;0.119287
84;calc iter;100;3.90258;3.77212;4.17581
84;total;1;416.631;416.631;416.631
85;calc total;1;390.707;390.707;390.707
85;calc update async;100;0.000115547;1.693e-05;0.00812763
85;calc inner;100;3.28235;2.37893;3.69025
85;calc wait;100;0.560375;0.0790653;1.52637
85;calc bound;100;0.0595187;0.0223956;0.124906
85;calc iter;100;3.90292;3.6561;4.10121
85;total;1;416.456;416.456;416.456
86;calc total;1;390.707;390.707;390.707
86;calc update async;100;0.00012631;2.192e-05;0.00824556
86;calc inner;100;3.37762;2.75171;3.69738
86;calc wait;100;0.454323;0.0761588;1.1584
86;calc bound;100;0.0699157;0.0237639;0.126944
86;calc iter;100;3.90284;3.76294;4.0719
86;total;1;416.722;416.722;416.722
87;calc total;1;390.707;390.707;390.707
87;calc update async;100;0.000125113;1.6819e-05;0.00850447
87;calc inner;100;3.36607;2.75246;3.69682
87;calc wait;100;0.466652;0.0551911;1.22004
87;calc bound;100;0.0695264;0.0240794;0.112083
87;calc iter;100;3.90242;3.79193;4.10268
87;total;1;416.293;416.293;416.293
88;calc total;1;390.707;390.707;390.707
88;calc update async;100;0.00011002;1.916e-05;0.00767278
88;calc inner;100;3.54366;3.252;3.7219
88;calc wait;100;0.297782;0.0915977;0.612498
88;calc bound;100;0.0594655;0.0240102;0.0893826
88;calc iter;100;3.90399;3.7971;4.06706
88;total;1;416.719;416.719;416.719
89;calc total;1;390.707;390.707;390.707
89;calc update async;100;0.000118525;2.126e-05;0.00829946
89;calc inner;100;3.50372;3.16171;3.73229
89;calc wait;100;0.331067;0.0745883;0.781305
89;calc bound;100;0.0673364;0.0232486;0.0941927
89;calc iter;100;3.90457;3.73154;4.03877
89;total;1;416.541;416.541;416.541
90;calc total;1;390.707;390.707;390.707
90;calc update async;100;0.00012026;2.3559e-05;0.00814273
90;calc inner;100;3.5419;3.34786;3.73064
90;calc wait;100;0.285655;0.0745342;0.495748
90;calc bound;100;0.0751808;0.0227405;0.09711
90;calc iter;100;3.90443;3.81851;3.9965
90;total;1;416.744;416.744;416.744
91;calc total;1;390.707;390.707;390.707
91;calc update async;100;0.000107589;2.4609e-05;0.00714117
91;calc inner;100;3.54041;3.37675;3.74193
91;calc wait;100;0.286924;0.0942234;0.470103
91;calc bound;100;0.0751627;0.0248548;0.0974325
91;calc iter;100;3.90397;3.81049;4.06328
91;total;1;416.767;416.767;416.767
92;calc total;1;390.707;390.707;390.707
92;calc update async;100;0.000111768;1.7399e-05;0.00804773
92;calc inner;100;3.49943;2.0508;3.74012
92;calc wait;100;0.345975;0.085247;2.08769
92;calc bound;100;0.0561144;0.0222993;0.0946647
92;calc iter;100;3.90325;3.69776;4.1783
92;total;1;416.816;416.816;416.816
93;calc total;1;390.707;390.707;390.707
93;calc update async;100;0.000117305;2.101e-05;0.0081646
93;calc inner;100;3.5504;3.15311;3.72818
93;calc wait;100;0.283495;0.0793081;0.7041
93;calc bound;100;0.0674596;0.0268188;0.0981661
93;calc iter;100;3.90385;3.80082;4.04482
93;total;1;416.386;416.386;416.386
94;calc total;1;390.707;390.707;390.707
94;calc update async;100;0.000122291;2.393e-05;0.00845905
94;calc inner;100;3.53619;3.16701;3.75017
94;calc wait;100;0.291183;0.102012;0.71469
94;calc bound;100;0.0747127;0.023818;0.0968508
94;calc iter;100;3.90367;3.77812;4.09188
94;total;1;416.493;416.493;416.493
95;calc total;1;390.707;390.707;390.707
95;calc update async;100;0.000113584;1.981e-05;0.00783117
95;calc inner;100;3.55084;3.1601;3.73688
95;calc wait;100;0.287015;0.0774644;0.701079
95;calc bound;100;0.0637768;0.0240048;0.0980828
95;calc iter;100;3.90312;3.79932;4.06234
95;total;1;416.381;416.381;416.381
96;calc total;1;390.707;390.707;390.707
96;calc update async;100;0.000356777;1.855e-05;0.0323114
96;calc inner;100;3.54976;2.9449;3.73813
96;calc wait;100;0.286209;0.0473229;1.03187
96;calc bound;100;0.0613112;0.0367565;0.155035
96;calc iter;100;3.90333;3.80461;4.05695
96;total;1;416.729;416.729;416.729
97;calc total;1;390.707;390.707;390.707
97;calc update async;100;0.000366416;2.026e-05;0.032313
97;calc inner;100;3.59256;3.26998;3.73638
97;calc wait;100;0.232371;0.0854933;0.5869
97;calc bound;100;0.0705588;0.0401144;0.132669
97;calc iter;100;3.90419;3.81873;4.04777
97;total;1;416.617;416.617;416.617
98;calc total;1;390.707;390.707;390.707
98;calc update async;100;0.000366884;2.7509e-05;0.0323114
98;calc inner;100;3.59262;3.31222;3.74251
98;calc wait;100;0.230441;0.067004;0.533187
98;calc bound;100;0.0755874;0.0458896;0.154221
98;calc iter;100;3.90399;3.83019;4.08266
98;total;1;416.62;416.62;416.62
99;calc total;1;390.707;390.707;390.707
99;calc update async;100;0.000361856;1.9559e-05;0.0323622
99;calc inner;100;3.59705;3.31159;3.74498
99;calc wait;100;0.230445;0.0609864;0.527616
99;calc bound;100;0.0685644;0.0398141;0.13486
99;calc iter;100;3.90331;3.79953;3.99229
99;total;1;416.567;416.567;416.567
100;calc total;1;390.707;390.707;390.707
100;calc update async;100;0.00036859;1.993e-05;0.0328457
100;calc inner;100;3.57561;3.19673;3.73635
100;calc wait;100;0.257177;0.0381997;0.694028
100;calc bound;100;0.0682718;0.0370803;0.130035
100;calc iter;100;3.90461;3.75125;4.12856
100;total;1;416.507;416.507;416.507
101;calc total;1;390.707;390.707;390.707
101;calc update async;100;0.000367304;2.094e-05;0.0328821
101;calc inner;100;3.58773;3.32337;3.71392
101;calc wait;100;0.24248;0.107489;0.528684
101;calc bound;100;0.0715076;0.0397643;0.135928
101;calc iter;100;3.90366;3.78579;4.11636
101;total;1;416.902;416.902;416.902
102;calc total;1;390.707;390.707;390.707
102;calc update async;100;0.000369088;2.2659e-05;0.0328381
102;calc inner;100;3.58404;3.36139;3.74825
102;calc wait;100;0.234034;0.10319;0.463169
102;calc bound;100;0.0835647;0.0496971;0.136283
102;calc iter;100;3.90463;3.77655;3.99406
102;total;1;416.73;416.73;416.73
103;calc total;1;390.707;390.707;390.707
103;calc update async;100;0.000370393;2.07e-05;0.0328472
103;calc inner;100;3.58199;3.28342;3.74147
103;calc wait;100;0.234173;0.103904;0.524761
103;calc bound;100;0.0850219;0.0468359;0.158601
103;calc iter;100;3.90395;3.79477;4.07734
103;total;1;416.9;416.9;416.9
104;calc total;1;390.707;390.707;390.707
104;calc update async;100;0.000290474;2.6339e-05;0.0253047
104;calc inner;100;3.70527;3.58315;3.76851
104;calc wait;100;0.121932;0.0520303;0.269234
104;calc bound;100;0.0733221;0.0242345;0.0968198
104;calc iter;100;3.90512;3.81451;4.04649
104;total;1;416.851;416.851;416.851
105;calc total;1;390.707;390.707;390.707
105;calc update async;100;0.000293978;2.843e-05;0.0252687
105;calc inner;100;3.70602;3.61364;3.76802
105;calc wait;100;0.116733;0.0653742;0.222324
105;calc bound;100;0.0742576;0.0468358;0.0950357
105;calc iter;100;3.90488;3.80534;4.04054
105;total;1;416.976;416.976;416.976
106;calc total;1;390.707;390.707;390.707
106;calc update async;100;0.000297352;3.1119e-05;0.0252795
106;calc inner;100;3.70478;3.62183;3.77658
106;calc wait;100;0.116778;0.0797748;0.22573
106;calc bound;100;0.0806873;0.024286;0.0983742
106;calc iter;100;3.90512;3.80548;4.08008
106;total;1;416.354;416.354;416.354
107;calc total;1;390.707;390.707;390.707
107;calc update async;100;0.000292955;2.2109e-05;0.0252538
107;calc inner;100;3.70434;3.59699;3.76112
107;calc wait;100;0.116407;0.048864;0.195462
107;calc bound;100;0.0819324;0.0319373;0.0960032
107;calc iter;100;3.90494;3.80233;4.01745
107;total;1;416.963;416.963;416.963
108;calc total;1;390.707;390.707;390.707
108;calc update async;100;0.000391537;2.511e-05;0.0352907
108;calc inner;100;3.70573;3.6002;3.75352
108;calc wait;100;0.119878;0.0699318;0.252044
108;calc bound;100;0.0756391;0.0458468;0.108654
108;calc iter;100;3.90481;3.81763;4.02282
108;total;1;416.299;416.299;416.299
109;calc total;1;390.707;390.707;390.707
109;calc update async;100;0.000296278;2.6539e-05;0.025474
109;calc inner;100;3.70719;3.59698;3.75556
109;calc wait;100;0.113667;0.0662812;0.196459
109;calc bound;100;0.076108;0.0498011;0.111699
109;calc iter;100;3.90459;3.81851;3.99089
109;total;1;416.773;416.773;416.773
128;calc total;1;390.707;390.707;390.707
128;calc update async;100;0.000266452;2.15e-05;0.0226769
128;calc inner;100;3.41695;2.58635;3.72597
128;calc wait;100;0.428488;0.0744808;1.45203
128;calc bound;100;0.0554623;0.0245644;0.109523
128;calc iter;100;3.90304;3.73514;4.16973
128;total;1;416.955;416.955;416.955
110;calc total;1;390.707;390.707;390.707
110;calc update async;100;0.000393093;2.787e-05;0.0353073
110;calc inner;100;3.6997;3.62418;3.75938
110;calc wait;100;0.116546;0.0712453;0.205081
110;calc bound;100;0.0863223;0.0624053;0.109693
110;calc iter;100;3.90486;3.80184;4.07477
110;total;1;416.48;416.48;416.48
111;calc total;1;390.707;390.707;390.707
111;calc update async;100;0.000297278;3.004e-05;0.0254712
111;calc inner;100;3.70598;3.5978;3.76367
111;calc wait;100;0.113611;0.0610183;0.188171
111;calc bound;100;0.0820987;0.0583746;0.109423
111;calc iter;100;3.90474;3.79051;4.06324
111;total;1;416.824;416.824;416.824
112;calc total;1;390.707;390.707;390.707
112;calc update async;100;0.000300406;2.0769e-05;0.0263755
112;calc inner;100;3.57637;3.10514;3.72343
112;calc wait;100;0.25604;0.0694393;0.767827
112;calc bound;100;0.0620518;0.0369554;0.137614
112;calc iter;100;3.90345;3.79444;4.03948
112;total;1;416.49;416.49;416.49
113;calc total;1;390.707;390.707;390.707
113;calc update async;100;0.000388919;2.064e-05;0.0354369
113;calc inner;100;3.59128;3.31493;3.71485
113;calc wait;100;0.242709;0.0737431;0.589893
113;calc bound;100;0.0612287;0.0393891;0.1366
113;calc iter;100;3.90323;3.75982;4.05013
113;total;1;416.547;416.547;416.547
114;calc total;1;390.707;390.707;390.707
114;calc update async;100;0.000395964;2.714e-05;0.0354368
114;calc inner;100;3.60935;3.45732;3.73217
114;calc wait;100;0.208217;0.0908227;0.361574
114;calc bound;100;0.0802092;0.0418322;0.150695
114;calc iter;100;3.90367;3.79934;3.98697
114;total;1;416.689;416.689;416.689
115;calc total;1;390.707;390.707;390.707
115;calc update async;100;0.000304365;2.5099e-05;0.0265167
115;calc inner;100;3.60986;3.46211;3.73329
115;calc wait;100;0.206514;0.0745039;0.380095
115;calc bound;100;0.0785554;0.0463457;0.14096
115;calc iter;100;3.90353;3.77039;4.00766
115;total;1;416.359;416.359;416.359
116;calc total;1;390.707;390.707;390.707
116;calc update async;100;0.000311478;2.195e-05;0.0271061
116;calc inner;100;3.59227;3.22028;3.73839
116;calc wait;100;0.243253;0.063353;0.735127
116;calc bound;100;0.0661363;0.0369233;0.119672
116;calc iter;100;3.90431;3.78485;4.07493
116;total;1;416.457;416.457;416.457
117;calc total;1;390.707;390.707;390.707
117;calc update async;100;0.000403054;2.35e-05;0.0362292
117;calc inner;100;3.60603;3.37271;3.72559
117;calc wait;100;0.22414;0.0470672;0.489655
117;calc bound;100;0.0717936;0.0387654;0.109187
117;calc iter;100;3.90498;3.75873;4.02339
117;total;1;416.29;416.29;416.29
118;calc total;1;390.707;390.707;390.707
118;calc update async;100;0.000314681;2.705e-05;0.0270785
118;calc inner;100;3.61309;3.43369;3.7525
118;calc wait;100;0.20725;0.0775871;0.465086
118;calc bound;100;0.0815126;0.0455292;0.137549
118;calc iter;100;3.90456;3.81505;3.98331
118;total;1;416.289;416.289;416.289
119;calc total;1;390.707;390.707;390.707
119;calc update async;100;0.00031352;2.512e-05;0.0271796
119;calc inner;100;3.61288;3.42296;3.7237
119;calc wait;100;0.206283;0.0704974;0.459916
119;calc bound;100;0.0822422;0.0481356;0.136036
119;calc iter;100;3.90425;3.80763;4.01009
119;total;1;416.862;416.862;416.862
120;calc total;1;390.707;390.707;390.707
120;calc update async;100;0.000318335;2.364e-05;0.027994
120;calc inner;100;3.7094;3.65884;3.75611
120;calc wait;100;0.117625;0.051153;0.243203
120;calc bound;100;0.0716199;0.0419204;0.106747
120;calc iter;100;3.90508;3.81343;4.04544
120;total;1;416.297;416.297;416.297
129;calc total;1;390.707;390.707;390.707
129;calc update async;100;0.000267197;1.965e-05;0.0226775
129;calc inner;100;3.49885;3.19388;3.68732
129;calc wait;100;0.339459;0.093454;0.765464
129;calc bound;100;0.0630648;0.0244971;0.10952
129;calc iter;100;3.90397;3.76887;4.1237
129;total;1;416.953;416.953;416.953
121;calc total;1;390.707;390.707;390.707
121;calc update async;100;0.000320735;2.89e-05;0.0280008
121;calc inner;100;3.69512;3.60433;3.74886
121;calc wait;100;0.127555;0.0728848;0.221555
121;calc bound;100;0.0803298;0.0224088;0.108877
121;calc iter;100;3.90531;3.7956;3.99046
121;total;1;416.312;416.312;416.312
130;calc total;1;390.707;390.707;390.707
130;calc update async;100;0.000229667;1.9699e-05;0.0177712
130;calc inner;100;3.51811;3.2514;3.6924
130;calc wait;100;0.30784;0.0909612;0.698419
130;calc bound;100;0.0766155;0.0348249;0.109758
130;calc iter;100;3.90387;3.7236;4.06175
130;total;1;416.954;416.954;416.954
122;calc total;1;390.707;390.707;390.707
122;calc update async;100;0.000322178;3.1169e-05;0.0280552
122;calc inner;100;3.7076;3.64705;3.75298
122;calc wait;100;0.117603;0.0759725;0.201259
122;calc bound;100;0.0788207;0.0276611;0.102781
122;calc iter;100;3.90518;3.80203;4.01723
122;total;1;416.219;416.219;416.219
131;calc total;1;390.707;390.707;390.707
131;calc update async;100;0.000274773;1.954e-05;0.0227187
131;calc inner;100;3.53049;3.268;3.72881
131;calc wait;100;0.299069;0.0417498;0.678045
131;calc bound;100;0.0719337;0.0351885;0.12565
131;calc iter;100;3.90328;3.73528;4.09152
131;total;1;416.957;416.957;416.957
123;calc total;1;390.707;390.707;390.707
123;calc update async;100;0.00040605;2.789e-05;0.036537
123;calc inner;100;3.70225;3.61733;3.7621
123;calc wait;100;0.119253;0.0645824;0.220035
123;calc bound;100;0.0810276;0.0580262;0.0978217
123;calc iter;100;3.90507;3.83016;4.03986
123;total;1;416.295;416.295;416.295
132;calc total;1;390.707;390.707;390.707
132;calc update async;100;0.000214526;1.899e-05;0.0179374
132;calc inner;100;3.38338;2.52104;3.72434
132;calc wait;100;0.467831;0.0790076;1.50881
132;calc bound;100;0.0520101;0.0224063;0.112359
132;calc iter;100;3.90408;3.65176;4.06954
132;total;1;416.949;416.949;416.949
124;calc total;1;390.707;390.707;390.707
124;calc update async;100;0.000329416;2.465e-05;0.0287281
124;calc inner;100;3.69375;3.34023;3.75598
124;calc wait;100;0.130578;0.0508902;0.541017
124;calc bound;100;0.0743964;0.0403169;0.095538
124;calc iter;100;3.90445;3.734;4.06112
124;total;1;416.429;416.429;416.429
133;calc total;1;390.707;390.707;390.707
133;calc update async;100;0.000226354;1.565e-05;0.0179199
133;calc inner;100;3.44407;2.33152;3.69757
133;calc wait;100;0.390491;0.0652795;1.6686
133;calc bound;100;0.0695042;0.0223331;0.112877
133;calc iter;100;3.90447;3.75687;4.02313
133;total;1;416.947;416.947;416.947
125;calc total;1;390.707;390.707;390.707
125;calc update async;100;0.000408035;3.075e-05;0.0362652
125;calc inner;100;3.70205;3.59304;3.74912
125;calc wait;100;0.118306;0.0686391;0.253354
125;calc bound;100;0.077515;0.0546701;0.109855
125;calc iter;100;3.905;3.81584;3.98746
125;total;1;416.354;416.354;416.354
126;calc total;1;390.707;390.707;390.707
126;calc update async;100;0.000328892;2.708e-05;0.0287214
126;calc inner;100;3.69968;3.60007;3.76012
126;calc wait;100;0.121321;0.0567721;0.251937
126;calc bound;100;0.082068;0.0481755;0.111328
126;calc iter;100;3.9049;3.72116;4.06836
126;total;1;416.257;416.257;416.257
127;calc total;1;390.707;390.707;390.707
127;calc update async;100;0.000329676;2.647e-05;0.0289493
127;calc inner;100;3.71215;3.59954;3.75832
127;calc wait;100;0.112107;0.0752021;0.241428
127;calc bound;100;0.0751922;0.0586597;0.101758
127;calc iter;100;3.90448;3.84604;3.99442
127;total;1;416.259;416.259;416.259
134;calc total;1;390.707;390.707;390.707
134;calc update async;100;0.000284065;2.4899e-05;0.0232199
134;calc inner;100;3.49169;3.12218;3.69797
134;calc wait;100;0.33671;0.0716504;0.773034
134;calc bound;100;0.0752675;0.023522;0.124715
134;calc iter;100;3.90485;3.77306;4.00659
134;total;1;416.942;416.942;416.942
135;calc total;1;390.707;390.707;390.707
135;calc update async;100;0.000282628;3.3639e-05;0.0232128
135;calc inner;100;3.50144;3.10421;3.70665
135;calc wait;100;0.323217;0.086132;0.753497
135;calc bound;100;0.0792179;0.0234766;0.108731
135;calc iter;100;3.90451;3.73468;4.00191
135;total;1;416.929;416.929;416.929
136;calc total;1;390.707;390.707;390.707
136;calc update async;100;0.000174656;2.148e-05;0.0137794
136;calc inner;100;3.58126;3.13963;3.72561
136;calc wait;100;0.266983;0.0645157;0.733855
136;calc bound;100;0.054794;0.0234558;0.0939511
136;calc iter;100;3.90486;3.78412;4.00621
136;total;1;416.938;416.938;416.938
137;calc total;1;390.707;390.707;390.707
137;calc update async;100;0.000182517;2.611e-05;0.013782
137;calc inner;100;3.59499;3.22638;3.7336
137;calc wait;100;0.243477;0.0539606;0.673289
137;calc bound;100;0.0657845;0.0276376;0.0937631
137;calc iter;100;3.90589;3.76521;4.00087
137;total;1;416.938;416.938;416.938
138;calc total;1;390.707;390.707;390.707
138;calc update async;100;0.000181647;2.855e-05;0.013783
138;calc inner;100;3.5959;3.42065;3.73528
138;calc wait;100;0.230448;0.0999444;0.403596
138;calc bound;100;0.0785268;0.0238405;0.0965677
138;calc iter;100;3.90651;3.78835;3.97904
138;total;1;416.945;416.945;416.945
139;calc total;1;390.707;390.707;390.707
139;calc update async;100;0.000276841;3.022e-05;0.0228855
139;calc inner;100;3.59373;3.46575;3.74152
139;calc wait;100;0.230735;0.0699517;0.372249
139;calc bound;100;0.0793387;0.0320417;0.0980592
139;calc iter;100;3.90584;3.8021;3.99869
139;total;1;416.945;416.945;416.945
140;calc total;1;390.707;390.707;390.707
140;calc update async;100;0.000271273;2.476e-05;0.0233197
140;calc inner;100;3.57734;3.33169;3.73086
140;calc wait;100;0.272358;0.0970138;0.584436
140;calc bound;100;0.0542817;0.0315842;0.0944256
140;calc iter;100;3.90587;3.82;4.02456
140;total;1;416.902;416.902;416.902
141;calc total;1;390.707;390.707;390.707
141;calc update async;100;0.000247214;2.262e-05;0.0207296
141;calc inner;100;3.60302;3.37195;3.72646
141;calc wait;100;0.23946;0.0814522;0.546799
141;calc bound;100;0.0623261;0.0319423;0.0938472
141;calc iter;100;3.90586;3.80542;4.02451
141;total;1;416.891;416.891;416.891
142;calc total;1;390.707;390.707;390.707
142;calc update async;100;0.00028129;3.4599e-05;0.0234189
142;calc inner;100;3.56908;3.4363;3.73959
142;calc wait;100;0.248565;0.11009;0.413622
142;calc bound;100;0.0865821;0.0232269;0.0970374
142;calc iter;100;3.90656;3.83511;3.98552
142;total;1;416.893;416.893;416.893
143;calc total;1;390.707;390.707;390.707
143;calc update async;100;0.000193736;3.3629e-05;0.0148189
143;calc inner;100;3.59804;3.44894;3.73435
143;calc wait;100;0.227885;0.103046;0.392508
143;calc bound;100;0.0768984;0.0245113;0.0952359
143;calc iter;100;3.90596;3.83681;4.02043
143;total;1;416.884;416.884;416.884
144;calc total;1;390.707;390.707;390.707
144;calc update async;100;0.000182099;1.714e-05;0.0148073
144;calc inner;100;3.31152;2.07832;3.72343
144;calc wait;100;0.542946;0.0850426;1.91639
144;calc bound;100;0.0484593;0.0218234;0.140587
144;calc iter;100;3.90462;3.67758;4.18455
144;total;1;417.011;417.011;417.011
145;calc total;1;390.707;390.707;390.707
145;calc update async;100;0.000188874;1.688e-05;0.0149955
145;calc inner;100;3.45512;2.77593;3.70037
145;calc wait;100;0.391148;0.0799631;1.11168
145;calc bound;100;0.0565664;0.0248927;0.135545
145;calc iter;100;3.90455;3.71967;4.16493
145;total;1;417.01;417.01;417.01
146;calc total;1;390.707;390.707;390.707
146;calc update async;100;0.000196867;3.539e-05;0.0148074
146;calc inner;100;3.48837;3.15146;3.71246
146;calc wait;100;0.331937;0.0555801;0.71974
146;calc bound;100;0.0833437;0.0221469;0.120351
146;calc iter;100;3.90479;3.77114;4.06946
146;total;1;416.989;416.989;416.989
147;calc total;1;390.707;390.707;390.707
147;calc update async;100;0.000156123;2.695e-05;0.0106551
147;calc inner;100;3.5045;3.16552;3.71245
147;calc wait;100;0.32219;0.079853;0.712154
147;calc bound;100;0.0760182;0.0262436;0.134402
147;calc iter;100;3.90462;3.78844;4.06695
147;total;1;416.985;416.985;416.985
148;calc total;1;390.707;390.707;390.707
148;calc update async;100;0.000202456;1.891e-05;0.0167621
148;calc inner;100;3.38744;2.67374;3.68977
148;calc wait;100;0.460305;0.084355;1.31928
148;calc bound;100;0.0537464;0.0220612;0.116604
148;calc iter;100;3.90254;3.75363;4.05811
148;total;1;416.989;416.989;416.989
149;calc total;1;390.707;390.707;390.707
149;calc update async;100;0.000248628;1.7909e-05;0.0214207
149;calc inner;100;3.41973;2.59988;3.68841
149;calc wait;100;0.42701;0.0774024;1.44028
149;calc bound;100;0.0561672;0.0221603;0.10069
149;calc iter;100;3.90353;3.71698;4.11367
149;total;1;416.988;416.988;416.988
150;calc total;1;390.707;390.707;390.707
150;calc update async;100;0.000262807;3.0139e-05;0.0214229
150;calc inner;100;3.50686;3.2728;3.70081
150;calc wait;100;0.317206;0.0660008;0.623295
150;calc bound;100;0.0787287;0.0219652;0.116848
150;calc iter;100;3.90396;3.82092;4.01629
150;total;1;416.991;416.991;416.991
151;calc total;1;390.707;390.707;390.707
151;calc update async;100;0.000262328;3.1229e-05;0.021489
151;calc inner;100;3.50177;3.26837;3.69551
151;calc wait;100;0.321322;0.111421;0.603128
151;calc bound;100;0.0798628;0.0313949;0.113577
151;calc iter;100;3.9037;3.76615;4.02294
151;total;1;416.971;416.971;416.971
152;calc total;1;390.707;390.707;390.707
152;calc update async;100;0.000257899;2.443e-05;0.0216971
152;calc inner;100;3.61187;3.44416;3.73239
152;calc wait;100;0.228982;0.0840309;0.368892
152;calc bound;100;0.0616986;0.0268938;0.0941402
152;calc iter;100;3.90459;3.79589;4.03468
152;total;1;416.907;416.907;416.907
153;calc total;1;390.707;390.707;390.707
153;calc update async;100;0.000143056;2.335e-05;0.0104861
153;calc inner;100;3.58725;3.21801;3.73528
153;calc wait;100;0.251012;0.100284;0.664478
153;calc bound;100;0.0645442;0.035744;0.0935398
153;calc iter;100;3.90537;3.80393;4.05283
153;total;1;416.907;416.907;416.907
154;calc total;1;390.707;390.707;390.707
154;calc update async;100;0.000263059;2.88e-05;0.0216971
154;calc inner;100;3.58299;3.45598;3.74423
154;calc wait;100;0.239832;0.0968946;0.384731
154;calc bound;100;0.0803099;0.0277167;0.0968381
154;calc iter;100;3.90579;3.80226;4.04608
154;total;1;416.905;416.905;416.905
155;calc total;1;390.707;390.707;390.707
155;calc update async;100;0.000217347;3.408e-05;0.017159
155;calc inner;100;3.57863;3.43012;3.73953
155;calc wait;100;0.239978;0.0988767;0.36672
155;calc bound;100;0.0848473;0.0355556;0.0981089
155;calc iter;100;3.90546;3.81759;4.05187
155;total;1;416.928;416.928;416.928
156;calc total;1;390.707;390.707;390.707
156;calc update async;100;0.000261706;2.179e-05;0.022737
156;calc inner;100;3.55666;2.97779;3.73457
156;calc wait;100;0.293115;0.107964;1.00432
156;calc bound;100;0.0541048;0.0358872;0.0930274
156;calc iter;100;3.90534;3.74804;4.02067
156;total;1;416.924;416.924;416.924
157;calc total;1;390.707;390.707;390.707
157;calc update async;100;0.000254235;2.283e-05;0.0213888
157;calc inner;100;3.61212;3.44201;3.73943
157;calc wait;100;0.22745;0.092311;0.480988
157;calc bound;100;0.0634716;0.0260977;0.0972719
157;calc iter;100;3.90582;3.82191;4.04839
157;total;1;416.926;416.926;416.926
158;calc total;1;390.707;390.707;390.707
158;calc update async;100;0.000274476;2.825e-05;0.0227572
158;calc inner;100;3.59823;3.424;3.75222
158;calc wait;100;0.22821;0.0979642;0.393334
158;calc bound;100;0.0773498;0.0360765;0.0985906
158;calc iter;100;3.90548;3.80754;4.05268
158;total;1;416.919;416.919;416.919
159;calc total;1;390.707;390.707;390.707
159;calc update async;100;0.000258901;2.667e-05;0.0215051
159;calc inner;100;3.61448;3.48408;3.75076
159;calc wait;100;0.221427;0.101327;0.386242
159;calc bound;100;0.068195;0.0392737;0.0968992
159;calc iter;100;3.90536;3.8293;4.03852
159;total;1;416.926;416.926;416.926
160;calc total;1;390.707;390.707;390.707
160;calc update async;100;0.000122763;1.9909e-05;0.00895039
160;calc inner;100;3.65153;3.3643;3.73885
160;calc wait;100;0.189283;0.0755562;0.524683
160;calc bound;100;0.0551703;0.0385317;0.111645
160;calc iter;100;3.90537;3.8263;4.03748
160;total;1;416.939;416.939;416.939
161;calc total;1;390.707;390.707;390.707
161;calc update async;100;0.000137562;2.331e-05;0.00971159
161;calc inner;100;3.6724;3.554;3.74378
161;calc wait;100;0.158899;0.0707973;0.32817
161;calc bound;100;0.066306;0.0404605;0.115294
161;calc iter;100;3.90583;3.77388;4.03739
161;total;1;416.928;416.928;416.928
162;calc total;1;390.707;390.707;390.707
162;calc update async;100;0.000126207;2.5429e-05;0.00839192
162;calc inner;100;3.67331;3.55834;3.75039
162;calc wait;100;0.147798;0.0432537;0.312508
162;calc bound;100;0.0769977;0.0446617;0.125532
162;calc iter;100;3.90551;3.79014;4.04993
162;total;1;416.928;416.928;416.928
163;calc total;1;390.707;390.707;390.707
163;calc update async;100;0.000137692;1.896e-05;0.00982992
163;calc inner;100;3.67217;3.44708;3.7501
163;calc wait;100;0.15128;0.075843;0.475643
163;calc bound;100;0.0735054;0.041412;0.121689
163;calc iter;100;3.90538;3.785;4.04519
163;total;1;416.918;416.918;416.918
164;calc total;1;390.707;390.707;390.707
164;calc update async;100;0.000128386;2.34e-05;0.00902466
164;calc inner;100;3.65101;3.32381;3.72549
164;calc wait;100;0.191151;0.0582066;0.598519
164;calc bound;100;0.060205;0.0385086;0.103588
164;calc iter;100;3.90516;3.78185;4.04612
164;total;1;416.925;416.925;416.925
165;calc total;1;390.707;390.707;390.707
165;calc update async;100;0.000128486;2.115e-05;0.00856653
165;calc inner;100;3.65434;3.4565;3.71587
165;calc wait;100;0.171553;0.0766413;0.435893
165;calc bound;100;0.0782019;0.0407593;0.110206
165;calc iter;100;3.90614;3.79;4.01701
165;total;1;416.926;416.926;416.926
166;calc total;1;390.707;390.707;390.707
166;calc update async;100;0.000137454;2.741e-05;0.00970933
166;calc inner;100;3.64414;3.53742;3.73701
166;calc wait;100;0.171153;0.0700132;0.277141
166;calc bound;100;0.0884836;0.0448454;0.126925
166;calc iter;100;3.90635;3.79162;4.00328
166;total;1;416.915;416.915;416.915
167;calc total;1;390.707;390.707;390.707
167;calc update async;100;0.000142765;2.6279e-05;0.00979398
167;calc inner;100;3.65488;3.56515;3.72122
167;calc wait;100;0.160569;0.102709;0.229534
167;calc bound;100;0.0872724;0.0449938;0.116537
167;calc iter;100;3.906;3.83459;3.99508
167;total;1;416.917;416.917;416.917
168;calc total;1;390.707;390.707;390.707
168;calc update async;100;4.25625e-05;2.549e-05;0.000624824
168;calc inner;100;3.70302;3.61399;3.75018
168;calc wait;100;0.124673;0.0677323;0.194828
168;calc bound;100;0.0748336;0.0562082;0.111375
168;calc iter;100;3.90653;3.85033;3.98959
168;total;1;416.838;416.838;416.838
169;calc total;1;390.707;390.707;390.707
169;calc update async;100;0.000134657;2.848e-05;0.00917028
169;calc inner;100;3.7157;3.6571;3.76633
169;calc wait;100;0.103546;0.0712037;0.190337
169;calc bound;100;0.0779064;0.0526316;0.0957685
169;calc iter;100;3.90672;3.82923;4.01389
169;total;1;416.843;416.843;416.843
170;calc total;1;390.707;390.707;390.707
170;calc update async;100;4.84295e-05;2.67e-05;0.000611514
170;calc inner;100;3.69721;3.61181;3.75229
170;calc wait;100;0.120954;0.0749802;0.161356
170;calc bound;100;0.0842711;0.0246493;0.110956
170;calc iter;100;3.907;3.76828;3.99346
170;total;1;416.841;416.841;416.841
171;calc total;1;390.707;390.707;390.707
171;calc update async;100;0.000143477;2.6699e-05;0.00993806
171;calc inner;100;3.70968;3.6366;3.76043
171;calc wait;100;0.113693;0.0764883;0.191372
171;calc bound;100;0.0800268;0.0416749;0.0982928
171;calc iter;100;3.90675;3.8114;4.0179
171;total;1;416.849;416.849;416.849
172;calc total;1;390.707;390.707;390.707
172;calc update async;100;0.000131243;2.416e-05;0.00944993
172;calc inner;100;3.69809;3.58676;3.77377
172;calc wait;100;0.1301;0.0756976;0.212289
172;calc bound;100;0.0736893;0.0337609;0.0939787
172;calc iter;100;3.90687;3.85524;3.96861
172;total;1;416.902;416.902;416.902
173;calc total;1;390.707;390.707;390.707
173;calc update async;100;0.00012729;2.242e-05;0.00898045
173;calc inner;100;3.70993;3.62458;3.77866
173;calc wait;100;0.111773;0.0839292;0.183131
173;calc bound;100;0.0715301;0.0410877;0.0911122
173;calc iter;100;3.90675;3.81122;3.97544
173;total;1;416.881;416.881;416.881
174;calc total;1;390.707;390.707;390.707
174;calc update async;100;0.000140461;2.6569e-05;0.00972309
174;calc inner;100;3.68563;3.60327;3.77939
174;calc wait;100;0.130342;0.0802354;0.183757
174;calc bound;100;0.0906376;0.0233327;0.099609
174;calc iter;100;3.90704;3.76932;4.02018
174;total;1;416.859;416.859;416.859
175;calc total;1;390.707;390.707;390.707
175;calc update async;100;0.000130999;2.1239e-05;0.00911593
175;calc inner;100;3.71777;3.67013;3.79102
175;calc wait;100;0.113351;0.0787612;0.175533
175;calc bound;100;0.073956;0.0390778;0.0946345
175;calc iter;100;3.90681;3.84123;3.98267
175;total;1;416.861;416.861;416.861
176;calc total;1;390.707;390.707;390.707
176;calc update async;100;0.000115807;1.784e-05;0.0084257
176;calc inner;100;3.62953;3.40026;3.74241
176;calc wait;100;0.205424;0.066879;0.499532
176;calc bound;100;0.0638392;0.0387937;0.140061
176;calc iter;100;3.9062;3.80455;4.05591
176;total;1;416.811;416.811;416.811
177;calc total;1;390.707;390.707;390.707
177;calc update async;100;0.000123624;2.272e-05;0.00845191
177;calc inner;100;3.6585;3.55654;3.7322
177;calc wait;100;0.173804;0.0812904;0.341547
177;calc bound;100;0.0685865;0.0396005;0.147957
177;calc iter;100;3.90621;3.82201;4.00903
177;total;1;416.806;416.806;416.806
178;calc total;1;390.707;390.707;390.707
178;calc update async;100;0.000125361;3.225e-05;0.00839783
178;calc inner;100;3.62406;3.53248;3.7412
178;calc wait;100;0.181565;0.0881691;0.294245
178;calc bound;100;0.0961871;0.0421876;0.146584
178;calc iter;100;3.90679;3.83562;4.01604
178;total;1;416.629;416.629;416.629
179;calc total;1;390.707;390.707;390.707
179;calc update async;100;0.000129609;2.464e-05;0.00898786
179;calc inner;100;3.65671;3.55574;3.743
179;calc wait;100;0.156777;0.0775878;0.275173
179;calc bound;100;0.0852417;0.0456431;0.127969
179;calc iter;100;3.90626;3.84004;4.00727
179;total;1;416.632;416.632;416.632
180;calc total;1;390.707;390.707;390.707
180;calc update async;100;6.48398e-05;1.89e-05;0.00302336
180;calc inner;100;3.64809;3.43184;3.74624
180;calc wait;100;0.191101;0.0919016;0.435564
180;calc bound;100;0.064721;0.0360393;0.118454
180;calc iter;100;3.90482;3.83288;4.00708
180;total;1;416.639;416.639;416.639
181;calc total;1;390.707;390.707;390.707
181;calc update async;100;0.000127892;2.158e-05;0.00894197
181;calc inner;100;3.65162;3.46935;3.73044
181;calc wait;100;0.179779;0.078274;0.37319
181;calc bound;100;0.0707142;0.0383561;0.131306
181;calc iter;100;3.90554;3.80084;4.09952
181;total;1;416.639;416.639;416.639
182;calc total;1;390.707;390.707;390.707
182;calc update async;100;0.000134798;2.49e-05;0.00911752
182;calc inner;100;3.64916;3.53678;3.76812
182;calc wait;100;0.164231;0.091866;0.243567
182;calc bound;100;0.0902919;0.0566834;0.143846
182;calc iter;100;3.90614;3.81718;3.99152
182;total;1;416.659;416.659;416.659
183;calc total;1;390.707;390.707;390.707
183;calc update async;100;0.000130544;2.565e-05;0.00897893
183;calc inner;100;3.64554;3.57794;3.70821
183;calc wait;100;0.161625;0.0892927;0.244754
183;calc bound;100;0.0949799;0.0550248;0.148166
183;calc iter;100;3.90569;3.81048;3.97778
183;total;1;416.659;416.659;416.659
184;calc total;1;390.707;390.707;390.707
184;calc update async;100;0.000131332;2.081e-05;0.00937223
184;calc inner;100;3.7039;3.66064;3.76806
184;calc wait;100;0.116527;0.0727492;0.174379
184;calc bound;100;0.0761065;0.0584942;0.11616
184;calc iter;100;3.90635;3.84773;3.96038
184;total;1;416.6;416.6;416.6
185;calc total;1;390.707;390.707;390.707
185;calc update async;100;0.000130951;2.531e-05;0.00949492
185;calc inner;100;3.70116;3.64768;3.75319
185;calc wait;100;0.121296;0.0587732;0.208791
185;calc bound;100;0.077011;0.0627585;0.129559
185;calc iter;100;3.90677;3.83573;4.02331
185;total;1;416.595;416.595;416.595
186;calc total;1;390.707;390.707;390.707
186;calc update async;100;0.000135751;2.959e-05;0.00946605
186;calc inner;100;3.69708;3.60746;3.77882
186;calc wait;100;0.119442;0.0686043;0.184265
186;calc bound;100;0.085217;0.0235906;0.109779
186;calc iter;100;3.90707;3.83902;4.01081
186;total;1;416.551;416.551;416.551
187;calc total;1;390.707;390.707;390.707
187;calc update async;100;0.000131488;2.53e-05;0.00888154
187;calc inner;100;3.69338;3.6374;3.75635
187;calc wait;100;0.127243;0.0724125;0.183774
187;calc bound;100;0.0856168;0.063613;0.0974876
187;calc iter;100;3.9068;3.84337;3.97264
187;total;1;416.58;416.58;416.58
188;calc total;1;390.707;390.707;390.707
188;calc update async;100;7.56401e-05;2.482e-05;0.00365292
188;calc inner;100;3.71085;3.58719;3.77316
188;calc wait;100;0.109833;0.0691467;0.221519
188;calc bound;100;0.0804746;0.0562068;0.12648
188;calc iter;100;3.90672;3.84792;3.98172
188;total;1;416.638;416.638;416.638
189;calc total;1;390.707;390.707;390.707
189;calc update async;100;0.000130276;2.612e-05;0.00908051
189;calc inner;100;3.70387;3.61703;3.77352
189;calc wait;100;0.113491;0.0700662;0.204646
189;calc bound;100;0.0844882;0.0237923;0.118279
189;calc iter;100;3.90705;3.83328;4.01306
189;total;1;416.661;416.661;416.661
190;calc total;1;390.707;390.707;390.707
190;calc update async;100;0.00013027;2.56e-05;0.00913935
190;calc inner;100;3.70326;3.60966;3.78269
190;calc wait;100;0.114701;0.0763158;0.173034
190;calc bound;100;0.0857585;0.0532903;0.12175
190;calc iter;100;3.90683;3.81653;3.98382
190;total;1;416.588;416.588;416.588
191;calc total;1;390.707;390.707;390.707
191;calc update async;100;0.000129704;2.5919e-05;0.00915078
191;calc inner;100;3.71293;3.64109;3.78048
191;calc wait;100;0.106022;0.0699526;0.190795
191;calc bound;100;0.0834532;0.0655526;0.128718
191;calc iter;100;3.90652;3.8427;4.01928
191;total;1;416.662;416.662;416.662
192;calc total;1;390.707;390.707;390.707
192;calc update async;100;0.00010918;1.241e-05;0.00831187
192;calc inner;100;3.28015;1.51217;3.71223
192;calc wait;100;0.569304;0.0860452;2.56763
192;calc bound;100;0.0471826;0.0224797;0.137684
192;calc iter;100;3.90297;3.61605;4.2775
192;total;1;416.727;416.727;416.727
193;calc total;1;390.707;390.707;390.707
193;calc update async;100;0.000121591;1.37e-05;0.00848324
193;calc inner;100;3.45029;2.73327;3.7041
193;calc wait;100;0.388155;0.0636796;1.19499
193;calc bound;100;0.05875;0.0229146;0.114017
193;calc iter;100;3.90373;3.77767;4.10744
193;total;1;416.711;416.711;416.711
194;calc total;1;390.707;390.707;390.707
194;calc update async;100;0.000129701;1.637e-05;0.00846696
194;calc inner;100;3.47317;2.84095;3.71532
194;calc wait;100;0.350129;0.0589442;1.05546
194;calc bound;100;0.0756072;0.0238924;0.131622
194;calc iter;100;3.90366;3.73427;4.07562
194;total;1;416.734;416.734;416.734
195;calc total;1;390.707;390.707;390.707
195;calc update async;100;0.000132859;1.43e-05;0.0088599
195;calc inner;100;3.46341;2.82369;3.70162
195;calc wait;100;0.361189;0.0500078;1.09187
195;calc bound;100;0.0740512;0.0249495;0.110758
195;calc iter;100;3.90363;3.74481;4.16041
195;total;1;416.734;416.734;416.734
196;calc total;1;390.707;390.707;390.707
196;calc update async;100;0.000124787;1.225e-05;0.00941439
196;calc inner;100;3.26392;1.86613;3.72963
196;calc wait;100;0.584799;0.0607325;2.31689
196;calc bound;100;0.050434;0.0219245;0.13932
196;calc iter;100;3.90401;3.57443;4.22535
196;total;1;416.81;416.81;416.81
197;calc total;1;390.707;390.707;390.707
197;calc update async;100;0.000135494;1.213e-05;0.00973858
197;calc inner;100;3.40192;2.34071;3.70496
197;calc wait;100;0.430303;0.107618;1.63868
197;calc bound;100;0.0683132;0.0226715;0.142849
197;calc iter;100;3.90431;3.74751;4.06474
197;total;1;416.717;416.717;416.717
198;calc total;1;390.707;390.707;390.707
198;calc update async;100;0.000128084;1.786e-05;0.00847412
198;calc inner;100;3.45948;3.00467;3.72182
198;calc wait;100;0.363626;0.0751466;0.919102
198;calc bound;100;0.0770167;0.0239615;0.143127
198;calc iter;100;3.90466;3.79988;4.02109
198;total;1;416.724;416.724;416.724
199;calc total;1;390.707;390.707;390.707
199;calc update async;100;0.000142543;2.208e-05;0.00945102
199;calc inner;100;3.46362;3.02001;3.70093
199;calc wait;100;0.357952;0.05602;0.909884
199;calc bound;100;0.0775708;0.0243518;0.113685
199;calc iter;100;3.90446;3.79888;4.03113
199;total;1;416.724;416.724;416.724
200;calc total;1;390.707;390.707;390.707
200;calc update async;100;4.35889e-05;1.6769e-05;0.00158878
200;calc inner;100;3.54151;3.0539;3.73685
200;calc wait;100;0.302777;0.083808;0.769231
200;calc bound;100;0.0506725;0.0222388;0.121224
200;calc iter;100;3.90479;3.79346;4.06118
200;total;1;416.745;416.745;416.745
201;calc total;1;390.707;390.707;390.707
201;calc update async;100;0.000131352;1.697e-05;0.00976611
201;calc inner;100;3.57941;3.28949;3.71449
201;calc wait;100;0.256162;0.0899321;0.60715
201;calc bound;100;0.0642167;0.0349599;0.0976007
201;calc iter;100;3.90571;3.81982;4.05516
201;total;1;416.753;416.753;416.753
202;calc total;1;390.707;390.707;390.707
202;calc update async;100;5.34426e-05;2.662e-05;0.001614
202;calc inner;100;3.56741;3.35325;3.74821
202;calc wait;100;0.254441;0.067589;0.446087
202;calc bound;100;0.0789019;0.0234822;0.121836
202;calc iter;100;3.90628;3.80211;4.00729
202;total;1;416.745;416.745;416.745
203;calc total;1;390.707;390.707;390.707
203;calc update async;100;0.000128464;2.267e-05;0.00908675
203;calc inner;100;3.57887;3.3878;3.73728
203;calc wait;100;0.242533;0.0802337;0.412127
203;calc bound;100;0.0738733;0.0322043;0.0963363
203;calc iter;100;3.9058;3.82321;4.03552
203;total;1;416.753;416.753;416.753
204;calc total;1;390.707;390.707;390.707
204;calc update async;100;0.00012772;1.864e-05;0.00971269
204;calc inner;100;3.57968;3.35234;3.72923
204;calc wait;100;0.262428;0.0782355;0.576877
204;calc bound;100;0.0570485;0.0355779;0.0921682
204;calc iter;100;3.90578;3.82554;4.04841
204;total;1;416.697;416.697;416.697
205;calc total;1;390.707;390.707;390.707
205;calc update async;100;0.000103179;1.811e-05;0.00717028
205;calc inner;100;3.59383;3.39903;3.73286
205;calc wait;100;0.244277;0.0876183;0.523509
205;calc bound;100;0.0607717;0.0352811;0.121997
205;calc iter;100;3.90584;3.83938;4.01967
205;total;1;416.72;416.72;416.72
206;calc total;1;390.707;390.707;390.707
206;calc update async;100;0.000133289;2.033e-05;0.00943704
206;calc inner;100;3.54713;3.312;3.74331
206;calc wait;100;0.268304;0.098295;0.487442
206;calc bound;100;0.0859198;0.0228901;0.0970389
206;calc iter;100;3.90639;3.8273;4.05363
206;total;1;416.722;416.722;416.722
207;calc total;1;390.707;390.707;390.707
207;calc update async;100;0.000124131;2.733e-05;0.00857509
207;calc inner;100;3.5825;3.38397;3.74864
207;calc wait;100;0.238451;0.0913134;0.445905
207;calc bound;100;0.0731598;0.0255357;0.0947292
207;calc iter;100;3.9059;3.84054;4.03237
207;total;1;416.723;416.723;416.723
208;calc total;1;390.707;390.707;390.707
208;calc update async;100;0.000118023;1.6179e-05;0.00884346
208;calc inner;100;3.29538;2.17343;3.70204
208;calc wait;100;0.553447;0.0816448;1.85406
208;calc bound;100;0.0505091;0.0221177;0.121434
208;calc iter;100;3.90462;3.67868;4.19534
208;total;1;416.669;416.669;416.669
209;calc total;1;390.707;390.707;390.707
209;calc update async;100;0.000117781;1.338e-05;0.00885222
209;calc inner;100;3.43523;2.73188;3.69827
209;calc wait;100;0.412363;0.0603018;1.16564
209;calc bound;100;0.0521401;0.0224816;0.120858
209;calc iter;100;3.90446;3.72693;4.16239
209;total;1;416.67;416.67;416.67
210;calc total;1;390.707;390.707;390.707
210;calc update async;100;0.000139962;2.75e-05;0.00998056
210;calc inner;100;3.4716;3.16394;3.69745
210;calc wait;100;0.346988;0.116284;0.722017
210;calc bound;100;0.0811235;0.0234593;0.115556
210;calc iter;100;3.90468;3.78463;4.0734
210;total;1;416.525;416.525;416.525
211;calc total;1;390.707;390.707;390.707
211;calc update async;100;0.000135255;2.179e-05;0.0097602
211;calc inner;100;3.48926;3.17036;3.71112
211;calc wait;100;0.332652;0.0659036;0.712162
211;calc bound;100;0.074196;0.0274107;0.122793
211;calc iter;100;3.90457;3.7576;4.05372
211;total;1;416.693;416.693;416.693
212;calc total;1;390.707;390.707;390.707
212;calc update async;100;4.92312e-05;1.559e-05;0.00173434
212;calc inner;100;3.35803;2.47363;3.69228
212;calc wait;100;0.488612;0.0937862;1.52134
212;calc bound;100;0.0517555;0.022112;0.119288
212;calc iter;100;3.90249;3.68225;4.08909
212;total;1;416.722;416.722;416.722
213;calc total;1;390.707;390.707;390.707
213;calc update async;100;0.000128355;1.5379e-05;0.00944506
213;calc inner;100;3.38777;2.55324;3.70136
213;calc wait;100;0.457474;0.0428197;1.49633
213;calc bound;100;0.0533032;0.0224302;0.0976646
213;calc iter;100;3.90332;3.73906;4.088
213;total;1;416.722;416.722;416.722
214;calc total;1;390.707;390.707;390.707
214;calc update async;100;0.000134906;2.3879e-05;0.00948477
214;calc inner;100;3.48678;3.23916;3.70892
214;calc wait;100;0.33734;0.0669406;0.639317
214;calc bound;100;0.0749677;0.0286241;0.118272
214;calc iter;100;3.90403;3.80581;4.02242
214;total;1;416.506;416.506;416.506
215;calc total;1;390.707;390.707;390.707
215;calc update async;100;0.000122514;1.966e-05;0.00857302
215;calc inner;100;3.48512;3.22312;3.70572
215;calc wait;100;0.339277;0.0653028;0.645732
215;calc bound;100;0.0750685;0.0293147;0.118582
215;calc iter;100;3.90393;3.76833;3.98246
215;total;1;416.722;416.722;416.722
216;calc total;1;390.707;390.707;390.707
216;calc update async;100;0.00012526;2.3439e-05;0.00938
216;calc inner;100;3.61059;3.51497;3.74279
216;calc wait;100;0.226005;0.094603;0.332725
216;calc bound;100;0.0620028;0.0291131;0.0925924
216;calc iter;100;3.90456;3.82456;4.01477
216;total;1;416.48;416.48;416.48
217;calc total;1;390.707;390.707;390.707
217;calc update async;100;0.000132597;1.7469e-05;0.00990974
217;calc inner;100;3.5948;3.17459;3.74096
217;calc wait;100;0.24074;0.0839572;0.718745
217;calc bound;100;0.0611401;0.0288586;0.0924861
217;calc iter;100;3.90509;3.79598;4.06197
217;total;1;416.451;416.451;416.451
218;calc total;1;390.707;390.707;390.707
218;calc update async;100;0.000127725;2.09e-05;0.00885613
218;calc inner;100;3.58252;3.43271;3.74345
218;calc wait;100;0.237225;0.0857768;0.398197
218;calc bound;100;0.0784836;0.0229372;0.098318
218;calc iter;100;3.9058;3.80299;4.02348
218;total;1;416.481;416.481;416.481
219;calc total;1;390.707;390.707;390.707
219;calc update async;100;0.000136845;2.93e-05;0.00994935
219;calc inner;100;3.58307;3.46341;3.74549
219;calc wait;100;0.233578;0.0844969;0.343254
219;calc bound;100;0.0798974;0.0293001;0.0953374
219;calc iter;100;3.90549;3.84081;3.98452
219;total;1;416.457;416.457;416.457
220;calc total;1;390.707;390.707;390.707
220;calc update async;100;0.000121157;1.952e-05;0.00902145
220;calc inner;100;3.57499;3.31774;3.72883
220;calc wait;100;0.273541;0.083867;0.605302
220;calc bound;100;0.0501505;0.0320406;0.0903145
220;calc iter;100;3.90521;3.78054;4.0521
220;total;1;416.519;416.519;416.519
221;calc total;1;390.707;390.707;390.707
221;calc update async;100;0.000122662;1.986e-05;0.00891249
221;calc inner;100;3.60718;3.46277;3.72885
221;calc wait;100;0.230738;0.0811002;0.441303
221;calc bound;100;0.0588695;0.0249699;0.0925363
221;calc iter;100;3.90583;3.8278;3.98267
221;total;1;416.463;416.463;416.463
222;calc total;1;390.707;390.707;390.707
222;calc update async;100;0.000127374;1.855e-05;0.00884423
222;calc inner;100;3.59493;3.45536;3.73522
222;calc wait;100;0.227882;0.106156;0.358117
222;calc bound;100;0.0755112;0.0274133;0.0969669
222;calc iter;100;3.90537;3.81848;4.00371
222;total;1;416.737;416.737;416.737
223;calc total;1;390.707;390.707;390.707
223;calc update async;100;0.000105861;1.762e-05;0.00712031
223;calc inner;100;3.60471;3.49205;3.7331
223;calc wait;100;0.223208;0.0942405;0.369341
223;calc bound;100;0.070339;0.0322759;0.0964519
223;calc iter;100;3.90536;3.81251;4.0509
223;total;1;416.46;416.46;416.46
224;calc total;1;390.707;390.707;390.707
224;calc update async;100;0.00013099;2.162e-05;0.00942499
224;calc inner;100;3.46513;2.61667;3.69997
224;calc wait;100;0.372037;0.0625664;1.36077
224;calc bound;100;0.0592869;0.0314682;0.126248
224;calc iter;100;3.90042;3.70319;4.1255
224;total;1;416.486;416.486;416.486
225;calc total;1;390.707;390.707;390.707
225;calc update async;100;0.000144732;1.545e-05;0.0106458
225;calc inner;100;3.50355;3.19773;3.70478
225;calc wait;100;0.333505;0.0597909;0.647678
225;calc bound;100;0.0597375;0.0323664;0.123648
225;calc iter;100;3.90042;3.71895;4.0545
225;total;1;416.514;416.514;416.514
226;calc total;1;390.707;390.707;390.707
226;calc update async;100;0.000149986;2.7879e-05;0.0104846
226;calc inner;100;3.5039;3.19836;3.71136
226;calc wait;100;0.312035;0.0687315;0.634565
226;calc bound;100;0.0821168;0.025386;0.135839
226;calc iter;100;3.90066;3.69786;4.04703
226;total;1;416.517;416.517;416.517
227;calc total;1;390.707;390.707;390.707
227;calc update async;100;0.000232084;2.495e-05;0.0191504
227;calc inner;100;3.51665;3.2105;3.71172
227;calc wait;100;0.305658;0.110951;0.635304
227;calc bound;100;0.0758095;0.0266683;0.109454
227;calc iter;100;3.90069;3.74565;4.06122
227;total;1;416.516;416.516;416.516
228;calc total;1;390.707;390.707;390.707
228;calc update async;100;0.000135282;1.687e-05;0.0105471
228;calc inner;100;3.2156;1.58793;3.70748
228;calc wait;100;0.629934;0.0842075;2.53733
228;calc bound;100;0.052832;0.0243322;0.139032
228;calc iter;100;3.89928;3.63277;4.21166
228;total;1;416.753;416.753;416.753
229;calc total;1;390.707;390.707;390.707
229;calc update async;100;0.000247755;1.583e-05;0.0211176
229;calc inner;100;3.41876;2.6198;3.71492
229;calc wait;100;0.4215;0.0588878;1.29764
229;calc bound;100;0.0582638;0.021936;0.118142
229;calc iter;100;3.89987;3.73377;4.07375
229;total;1;416.498;416.498;416.498
230;calc total;1;390.707;390.707;390.707
230;calc update async;100;0.000149008;2.071e-05;0.0105481
230;calc inner;100;3.45133;2.87907;3.72094
230;calc wait;100;0.375974;0.0774114;0.97382
230;calc bound;100;0.071464;0.0343196;0.122132
230;calc iter;100;3.90049;3.71337;4.1123
230;total;1;416.451;416.451;416.451
231;calc total;1;390.707;390.707;390.707
231;calc update async;100;0.000202782;2.4949e-05;0.0159967
231;calc inner;100;3.45783;2.86469;3.71706
231;calc wait;100;0.369621;0.0672982;1.02623
231;calc bound;100;0.0717316;0.0323405;0.129202
231;calc iter;100;3.90038;3.75908;4.13591
231;total;1;416.551;416.551;416.551
232;calc total;1;390.707;390.707;390.707
232;calc update async;100;0.000194872;1.873e-05;0.0164171
232;calc inner;100;3.55053;2.14579;3.73616
232;calc wait;100;0.294544;0.0571328;2.01236
232;calc bound;100;0.0551955;0.0220139;0.0921977
232;calc iter;100;3.90243;3.57013;4.21192
232;total;1;416.439;416.439;416.439
233;calc total;1;390.707;390.707;390.707
233;calc update async;100;0.000196428;1.963e-05;0.0159269
233;calc inner;100;3.60088;3.1951;3.74254
233;calc wait;100;0.231332;0.0776948;0.734854
233;calc bound;100;0.0679568;0.0270813;0.0928139
233;calc iter;100;3.9027;3.76597;4.07494
233;total;1;416.438;416.438;416.438
234;calc total;1;390.707;390.707;390.707
234;calc update async;100;0.000205236;2.761e-05;0.0165677
234;calc inner;100;3.59363;3.17715;3.74597
234;calc wait;100;0.229487;0.0476313;0.762251
234;calc bound;100;0.0781876;0.0245902;0.0992631
234;calc iter;100;3.90323;3.74555;4.0405
234;total;1;416.431;416.431;416.431
235;calc total;1;390.707;390.707;390.707
235;calc update async;100;0.00020122;2.72e-05;0.0159249
235;calc inner;100;3.59496;3.20575;3.74916
235;calc wait;100;0.226973;0.0626671;0.737119
235;calc bound;100;0.0795413;0.0253272;0.0976205
235;calc iter;100;3.90305;3.73361;4.02687
235;total;1;416.414;416.414;416.414
236;calc total;1;390.707;390.707;390.707
236;calc update async;100;0.000233837;1.8189e-05;0.0202481
236;calc inner;100;3.5886;2.73291;3.73941
236;calc wait;100;0.254589;0.0705672;1.2487
236;calc bound;100;0.055549;0.0257649;0.0934808
236;calc iter;100;3.90314;3.66608;4.13026
236;total;1;416.465;416.465;416.465
237;calc total;1;390.707;390.707;390.707
237;calc update async;100;0.000206733;2.22e-05;0.0169767
237;calc inner;100;3.61816;3.34065;3.73475
237;calc wait;100;0.217122;0.058003;0.579807
237;calc bound;100;0.0647443;0.0280745;0.0957282
237;calc iter;100;3.90288;3.72383;4.05255
237;total;1;416.469;416.469;416.469
238;calc total;1;390.707;390.707;390.707
238;calc update async;100;0.000209304;2.509e-05;0.0168788
238;calc inner;100;3.59699;3.27807;3.74462
238;calc wait;100;0.221582;0.0722033;0.579748
238;calc bound;100;0.0818625;0.0232255;0.0988569
238;calc iter;100;3.90329;3.72686;4.0781
238;total;1;416.47;416.47;416.47
239;calc total;1;390.707;390.707;390.707
239;calc update async;100;0.000209948;2.423e-05;0.017178
239;calc inner;100;3.61364;3.30538;3.74659
239;calc wait;100;0.210331;0.0656941;0.566822
239;calc bound;100;0.0765519;0.0269792;0.0961903
239;calc iter;100;3.90311;3.72484;4.06143
239;total;1;416.46;416.46;416.46
240;calc total;1;390.707;390.707;390.707
240;calc update async;100;0.000200733;1.753e-05;0.0168595
240;calc inner;100;3.39434;1.93328;3.72383
240;calc wait;100;0.450042;0.0705618;2.07966
240;calc bound;100;0.0524001;0.0234514;0.120906
240;calc iter;100;3.90126;3.66753;4.19197
240;total;1;416.38;416.38;416.38
241;calc total;1;390.707;390.707;390.707
241;calc update async;100;0.000207233;1.704e-05;0.0171935
241;calc inner;100;3.4646;2.88556;3.69384
241;calc wait;100;0.374452;0.0537642;1.06494
241;calc bound;100;0.0586873;0.0244165;0.117734
241;calc iter;100;3.90139;3.60574;4.14778
241;total;1;416.407;416.407;416.407
242;calc total;1;390.707;390.707;390.707
242;calc update async;100;0.000213075;2.4959e-05;0.0164323
242;calc inner;100;3.5088;3.00961;3.73801
242;calc wait;100;0.309712;0.0759611;0.764234
242;calc bound;100;0.0803184;0.0244304;0.132775
242;calc iter;100;3.9016;3.67228;4.16601
242;total;1;416.408;416.408;416.408
243;calc total;1;390.707;390.707;390.707
243;calc update async;100;0.000254689;2.279e-05;0.0207721
243;calc inner;100;3.51361;3.01368;3.72946
243;calc wait;100;0.308986;0.088908;0.760471
243;calc bound;100;0.076096;0.0251186;0.123547
243;calc iter;100;3.90162;3.68421;4.16548
243;total;1;416.375;416.375;416.375
244;calc total;1;390.707;390.707;390.707
244;calc update async;100;0.000136492;1.83e-05;0.0103614
244;calc inner;100;3.26423;1.6496;3.71286
244;calc wait;100;0.577974;0.0769982;2.30446
244;calc bound;100;0.0560344;0.0250562;0.126024
244;calc iter;100;3.89998;3.63756;4.16173
244;total;1;416.432;416.432;416.432
245;calc total;1;390.707;390.707;390.707
245;calc update async;100;0.000222957;1.408e-05;0.0176311
245;calc inner;100;3.45557;2.76114;3.7241
245;calc wait;100;0.371031;0.0704606;1.30682
245;calc bound;100;0.0718985;0.0223564;0.126115
245;calc iter;100;3.90045;3.75741;4.15971
245;total;1;416.432;416.432;416.432
246;calc total;1;390.707;390.707;390.707
246;calc update async;100;0.000266032;2.718e-05;0.0216317
246;calc inner;100;3.47006;2.95995;3.72821
246;calc wait;100;0.344486;0.0496128;0.826236
246;calc bound;100;0.0847364;0.0445859;0.122245
246;calc iter;100;3.90069;3.72607;4.02494
246;total;1;416.407;416.407;416.407
247;calc total;1;390.707;390.707;390.707
247;calc update async;100;0.000211159;2.88e-05;0.0162597
247;calc inner;100;3.48125;2.9868;3.71691
247;calc wait;100;0.33362;0.0802918;0.821855
247;calc bound;100;0.0835286;0.0458006;0.128899
247;calc iter;100;3.90038;3.73926;4.04501
247;total;1;416.407;416.407;416.407
248;calc total;1;390.707;390.707;390.707
248;calc update async;100;0.000238149;1.509e-05;0.0208243
248;calc inner;100;3.53093;2.95424;3.74489
248;calc wait;100;0.314594;0.0776268;0.95491
248;calc bound;100;0.0539104;0.0220599;0.0948487
248;calc iter;100;3.90228;3.7316;4.04597
248;total;1;416.399;416.399;416.399
249;calc total;1;390.707;390.707;390.707
249;calc update async;100;0.000210473;1.915e-05;0.0173488
249;calc inner;100;3.57673;3.36159;3.73797
249;calc wait;100;0.257447;0.0632884;0.47545
249;calc bound;100;0.0661763;0.0258427;0.0948779
249;calc iter;100;3.90291;3.77632;4.00569
249;total;1;416.375;416.375;416.375
250;calc total;1;390.707;390.707;390.707
250;calc update async;100;0.000214953;2.477e-05;0.0173465
250;calc inner;100;3.56093;3.3173;3.75658
250;calc wait;100;0.257572;0.0939301;0.514433
250;calc bound;100;0.08331;0.0265165;0.0982431
250;calc iter;100;3.90336;3.71313;4.00753
250;total;1;416.376;416.376;416.376
251;calc total;1;390.707;390.707;390.707
251;calc update async;100;0.000211217;3.0039e-05;0.0173406
251;calc inner;100;3.5812;3.3701;3.74499
251;calc wait;100;0.244197;0.0745136;0.486268
251;calc bound;100;0.075835;0.0241441;0.0954468
251;calc iter;100;3.90307;3.78295;4.02162
251;total;1;416.373;416.373;416.373
252;calc total;1;390.707;390.707;390.707
252;calc update async;100;0.000205539;1.7769e-05;0.0173328
252;calc inner;100;3.56129;2.94288;3.73749
252;calc wait;100;0.283572;0.0884253;1.01642
252;calc bound;100;0.0551852;0.0252108;0.0956012
252;calc iter;100;3.90289;3.75381;4.05685
252;total;1;416.316;416.316;416.316
253;calc total;1;390.707;390.707;390.707
253;calc update async;100;0.000206732;2.179e-05;0.0171717
253;calc inner;100;3.59038;3.0325;3.7367
253;calc wait;100;0.245898;0.0905704;0.958097
253;calc bound;100;0.0637764;0.0227158;0.0938765
253;calc iter;100;3.90363;3.79722;4.04133
253;total;1;416.32;416.32;416.32
254;calc total;1;390.707;390.707;390.707
254;calc update async;100;0.000201854;2.872e-05;0.0159167
254;calc inner;100;3.57273;3.31996;3.7548
254;calc wait;100;0.244966;0.107261;0.476875
254;calc bound;100;0.084313;0.026574;0.0990041
254;calc iter;100;3.90353;3.76764;4.02942
254;total;1;416.303;416.303;416.303
255;calc total;1;390.707;390.707;390.707
255;calc update async;100;0.000202342;3.072e-05;0.0158941
255;calc inner;100;3.59246;3.32786;3.7534
255;calc wait;100;0.232272;0.106175;0.487216
255;calc bound;100;0.0764298;0.0260762;0.0947501
255;calc iter;100;3.90362;3.76601;4.05333
255;total;1;416.311;416.311;416.311
MPI
Running Jacobi on 256 processors with (8, 8 4) elements.
Array Dimensions: 3800 3800 3800
Block Dimensions: 475 475 950
== Energy Conservation Check ==
initial Energy:              125.000
  final Energy:              125.000
    Difference:               -0.000
== Time Statistics ==
Completed 100 iterations.
# unit_id;function_name;num_calls;avg_runtime;min_runtime;max_runtime
0;calc total;1;390.518;390.518;390.518
0;calc update async;100;0.00022662;2.4109e-05;0.0188403
0;calc inner;100;3.61382;3.24988;3.76648
0;calc wait;100;0.219498;0.0730962;0.612017
0;calc bound;100;0.0637962;0.0408491;0.114178
0;calc iter;100;3.90353;3.80462;4.05349
0;total;1;416.551;416.551;416.551
1;calc total;1;390.518;390.518;390.518
1;calc update async;100;0.000224638;2.656e-05;0.0183993
1;calc inner;100;3.62872;3.41869;3.74642
1;calc wait;100;0.205042;0.0602315;0.432737
1;calc bound;100;0.0637236;0.0374651;0.11223
1;calc iter;100;3.9026;3.8074;4.09797
1;total;1;416.548;416.548;416.548
2;calc total;1;390.518;390.518;390.518
2;calc update async;100;0.000235587;2.9209e-05;0.0183947
2;calc inner;100;3.59637;3.45808;3.72657
2;calc wait;100;0.21386;0.0720887;0.377057
2;calc bound;100;0.0885177;0.0525851;0.129416
2;calc iter;100;3.9036;3.81576;4.02436
2;total;1;416.551;416.551;416.551
3;calc total;1;390.518;390.518;390.518
3;calc update async;100;0.000237502;2.964e-05;0.018816
3;calc inner;100;3.63688;3.47063;3.7474
3;calc wait;100;0.182278;0.0717195;0.387571
3;calc bound;100;0.0746967;0.0420338;0.109873
3;calc iter;100;3.9027;3.84173;4.01516
3;total;1;416.524;416.524;416.524
4;calc total;1;390.518;390.518;390.518
4;calc update async;100;0.000227093;2.2219e-05;0.0186501
4;calc inner;100;3.62322;3.41274;3.72439
4;calc wait;100;0.212669;0.0771576;0.568583
4;calc bound;100;0.0626975;0.0375943;0.123144
4;calc iter;100;3.9032;3.80731;4.06397
4;total;1;416.497;416.497;416.497
5;calc total;1;390.518;390.518;390.518
5;calc update async;100;0.000230261;2.3079e-05;0.0187473
5;calc inner;100;3.61871;3.40414;3.72465
5;calc wait;100;0.21292;0.087216;0.508849
5;calc bound;100;0.0697782;0.0407705;0.113338
5;calc iter;100;3.90358;3.82156;4.02593
5;total;1;416.522;416.522;416.522
6;calc total;1;390.518;390.518;390.518
6;calc update async;100;0.000237005;3.203e-05;0.0187355
6;calc inner;100;3.60173;3.42588;3.70734
6;calc wait;100;0.208854;0.0916671;0.352883
6;calc bound;100;0.0909011;0.0430904;0.119079
6;calc iter;100;3.9043;3.79629;4.01877
6;total;1;416.523;416.523;416.523
7;calc total;1;390.518;390.518;390.518
7;calc update async;100;0.000229186;2.558e-05;0.0186042
7;calc inner;100;3.63348;3.50894;3.73499
7;calc wait;100;0.192947;0.0560837;0.371099
7;calc bound;100;0.0750123;0.0412539;0.110306
7;calc iter;100;3.90374;3.79705;4.00679
7;total;1;416.523;416.523;416.523
8;calc total;1;390.518;390.518;390.518
8;calc update async;100;0.000176287;2.8439e-05;0.0137488
8;calc inner;100;3.70312;3.59507;3.75309
8;calc wait;100;0.122648;0.0728886;0.264491
8;calc bound;100;0.077944;0.0595097;0.0979149
8;calc iter;100;3.90451;3.8263;4.03839
8;total;1;416.456;416.456;416.456
9;calc total;1;390.518;390.518;390.518
9;calc update async;100;0.000177913;2.534e-05;0.0138071
9;calc inner;100;3.71148;3.6405;3.75086
9;calc wait;100;0.103895;0.0745906;0.147807
9;calc bound;100;0.0761799;0.0620643;0.0939172
9;calc iter;100;3.90458;3.83916;3.96379
9;total;1;416.458;416.458;416.458
10;calc total;1;390.518;390.518;390.518
10;calc update async;100;0.000184606;3.551e-05;0.0137514
10;calc inner;100;3.68671;3.59523;3.74589
10;calc wait;100;0.127467;0.0761201;0.189113
10;calc bound;100;0.0903419;0.0231295;0.098719
10;calc iter;100;3.90481;3.80235;4.03989
10;total;1;416.37;416.37;416.37
11;calc total;1;390.518;390.518;390.518
11;calc update async;100;0.000212762;2.7239e-05;0.0172345
11;calc inner;100;3.72077;3.65679;3.76306
11;calc wait;100;0.100505;0.0641416;0.158366
11;calc bound;100;0.0761932;0.0624929;0.110551
11;calc iter;100;3.9045;3.82296;3.95972
11;total;1;416.075;416.075;416.075
12;calc total;1;390.518;390.518;390.518
12;calc update async;100;0.000224929;3.0209e-05;0.0173785
12;calc inner;100;3.68727;3.62527;3.75427
12;calc wait;100;0.127772;0.0838378;0.173305
12;calc bound;100;0.0892758;0.024254;0.0977156
12;calc iter;100;3.90476;3.82202;3.98815
12;total;1;416.32;416.32;416.32
13;calc total;1;390.518;390.518;390.518
13;calc update async;100;0.000232236;2.729e-05;0.0190398
13;calc inner;100;3.70939;3.64737;3.74854
13;calc wait;100;0.111177;0.0810897;0.163213
13;calc bound;100;0.0752524;0.0369138;0.101213
13;calc iter;100;3.90461;3.83584;3.97129
13;total;1;415.822;415.822;415.822
14;calc total;1;390.518;390.518;390.518
14;calc update async;100;0.000213508;2.273e-05;0.0174182
14;calc inner;100;3.70248;3.61382;3.75317
14;calc wait;100;0.118068;0.0715547;0.221035
14;calc bound;100;0.0819437;0.0612906;0.100959
14;calc iter;100;3.90443;3.82925;4.00219
14;total;1;416.311;416.311;416.311
15;calc total;1;390.518;390.518;390.518
15;calc update async;100;0.000229044;2.387e-05;0.0190012
15;calc inner;100;3.71743;3.6472;3.76338
15;calc wait;100;0.103017;0.0653215;0.195099
15;calc bound;100;0.0748554;0.0586213;0.101686
15;calc iter;100;3.90452;3.82126;4.03651
15;total;1;416.039;416.039;416.039
16;calc total;1;390.518;390.518;390.518
16;calc update async;100;0.000192919;3.136e-05;0.0147181
16;calc inner;100;3.61385;3.40892;3.73201
16;calc wait;100;0.19748;0.0580578;0.389529
16;calc bound;100;0.0875177;0.0579966;0.125305
16;calc iter;100;3.90445;3.82883;3.98186
16;total;1;416.007;416.007;416.007
17;calc total;1;390.518;390.518;390.518
17;calc update async;100;0.000184086;2.16e-05;0.0147177
17;calc inner;100;3.64102;3.48387;3.73422
17;calc wait;100;0.192661;0.0719219;0.384123
17;calc bound;100;0.0634403;0.0387178;0.113251
17;calc iter;100;3.90358;3.83593;4.03704
17;total;1;415.938;415.938;415.938
18;calc total;1;390.518;390.518;390.518
18;calc update async;100;0.00022142;2.7369e-05;0.0179696
18;calc inner;100;3.64343;3.4875;3.75328
18;calc wait;100;0.174646;0.0455778;0.437661
18;calc bound;100;0.0778837;0.0407043;0.126185
18;calc iter;100;3.90359;3.79142;4.02353
18;total;1;415.914;415.914;415.914
19;calc total;1;390.518;390.518;390.518
19;calc update async;100;0.000218615;2.327e-05;0.0179485
19;calc inner;100;3.65551;3.4984;3.7468
19;calc wait;100;0.17494;0.0690458;0.349942
19;calc bound;100;0.0663347;0.0397638;0.11761
19;calc iter;100;3.90354;3.76126;4.04878
19;total;1;416.066;416.066;416.066
20;calc total;1;390.518;390.518;390.518
20;calc update async;100;0.000232396;2.066e-05;0.0196732
20;calc inner;100;3.5009;3.18046;3.71287
20;calc wait;100;0.343049;0.0988028;0.701928
20;calc bound;100;0.0588525;0.0366064;0.118238
20;calc iter;100;3.90475;3.85811;4.02385
20;total;1;416.177;416.177;416.177
21;calc total;1;390.518;390.518;390.518
21;calc update async;100;0.000239534;2.938e-05;0.0196089
21;calc inner;100;3.59659;3.24046;3.74949
21;calc wait;100;0.242128;0.0524186;0.679628
21;calc bound;100;0.0641757;0.0427017;0.120881
21;calc iter;100;3.90371;3.83196;4.00053
21;total;1;416.031;416.031;416.031
22;calc total;1;390.518;390.518;390.518
22;calc update async;100;0.000241473;2.588e-05;0.0196521
22;calc inner;100;3.58451;3.41244;3.7318
22;calc wait;100;0.230228;0.110644;0.387785
22;calc bound;100;0.0875928;0.0566488;0.130022
22;calc iter;100;3.90465;3.83689;4.05651
22;total;1;415.981;415.981;415.981
23;calc total;1;390.518;390.518;390.518
23;calc update async;100;0.000239773;3.042e-05;0.0196062
23;calc inner;100;3.61364;3.44363;3.76458
23;calc wait;100;0.212639;0.0811135;0.424444
23;calc bound;100;0.0743631;0.0542119;0.14444
23;calc iter;100;3.90424;3.81595;3.98308
23;total;1;415.974;415.974;415.974
24;calc total;1;390.518;390.518;390.518
24;calc update async;100;0.000201463;3.037e-05;0.0158149
24;calc inner;100;3.69495;3.63073;3.75468
24;calc wait;100;0.126034;0.0689192;0.191546
24;calc bound;100;0.0781007;0.0240631;0.103593
24;calc iter;100;3.90518;3.84934;4.02369
24;total;1;416.394;416.394;416.394
25;calc total;1;390.518;390.518;390.518
25;calc update async;100;0.000197994;2.495e-05;0.0157993
25;calc inner;100;3.70729;3.60579;3.75434
25;calc wait;100;0.11027;0.0703541;0.221985
25;calc bound;100;0.0758348;0.0586724;0.104245
25;calc iter;100;3.90494;3.86034;4.01815
25;total;1;416.127;416.127;416.127
26;calc total;1;390.518;390.518;390.518
26;calc update async;100;0.000205141;2.7609e-05;0.0158063
26;calc inner;100;3.69096;3.64858;3.76466
26;calc wait;100;0.124953;0.0811677;0.157702
26;calc bound;100;0.0885673;0.0241727;0.0988484
26;calc iter;100;3.90518;3.82723;4.01443
26;total;1;416.128;416.128;416.128
27;calc total;1;390.518;390.518;390.518
27;calc update async;100;0.000232872;2.784e-05;0.0187646
27;calc inner;100;3.71282;3.64978;3.76867
27;calc wait;100;0.110849;0.0440022;0.204468
27;calc bound;100;0.0764516;0.0318662;0.0981746
27;calc iter;100;3.90499;3.84028;4.07196
27;total;1;416.059;416.059;416.059
28;calc total;1;390.518;390.518;390.518
28;calc update async;100;0.000197526;2.986e-05;0.0156447
28;calc inner;100;3.69534;3.63755;3.77495
28;calc wait;100;0.123908;0.0841503;0.206796
28;calc bound;100;0.0765081;0.060394;0.101061
28;calc iter;100;3.90482;3.85671;4.00068
28;total;1;416.217;416.217;416.217
29;calc total;1;390.518;390.518;390.518
29;calc update async;100;0.000197279;2.906e-05;0.0156449
29;calc inner;100;3.7057;3.62392;3.81722
29;calc wait;100;0.106777;0.0665412;0.165823
29;calc bound;100;0.0752488;0.0587991;0.101302
29;calc iter;100;3.90415;3.79795;4.0197
29;total;1;416.031;416.031;416.031
30;calc total;1;390.518;390.518;390.518
30;calc update async;100;0.000204649;3.6159e-05;0.0156448
30;calc inner;100;3.68179;3.61555;3.75663
30;calc wait;100;0.129762;0.0793644;0.242182
30;calc bound;100;0.0928678;0.0712867;0.0984461
30;calc iter;100;3.90487;3.82281;4.10809
30;total;1;416.239;416.239;416.239
31;calc total;1;390.518;390.518;390.518
31;calc update async;100;0.000243652;3.125e-05;0.019831
31;calc inner;100;3.71391;3.65307;3.79719
31;calc wait;100;0.111617;0.0714846;0.177183
31;calc bound;100;0.0757873;0.0614285;0.102458
31;calc iter;100;3.90467;3.84589;4.04596
31;total;1;416.003;416.003;416.003
32;calc total;1;390.518;390.518;390.518
32;calc update async;100;0.000110068;1.843e-05;0.00788093
32;calc inner;100;3.25706;2.00453;3.711
32;calc wait;100;0.586314;0.0553684;2.09291
32;calc bound;100;0.0512708;0.0224506;0.124621
32;calc iter;100;3.90225;3.68927;4.27014
32;total;1;416.155;416.155;416.155
33;calc total;1;390.518;390.518;390.518
33;calc update async;100;0.000108755;1.765e-05;0.00754614
33;calc inner;100;3.4162;2.82698;3.71507
33;calc wait;100;0.424011;0.0704056;1.02451
33;calc bound;100;0.0565845;0.0302552;0.120262
33;calc iter;100;3.90133;3.77263;4.06491
33;total;1;416.091;416.091;416.091
34;calc total;1;390.518;390.518;390.518
34;calc update async;100;0.000124356;2.677e-05;0.00786418
34;calc inner;100;3.4459;2.91869;3.70765
34;calc wait;100;0.374442;0.089096;0.961024
34;calc bound;100;0.0777079;0.0539215;0.119303
34;calc iter;100;3.90216;3.75694;4.05106
34;total;1;416.337;416.337;416.337
35;calc total;1;390.518;390.518;390.518
35;calc update async;100;0.000113867;2.997e-05;0.00682361
35;calc inner;100;3.46294;2.92343;3.71933
35;calc wait;100;0.36195;0.0721134;0.958553
35;calc bound;100;0.072201;0.0517951;0.121104
35;calc iter;100;3.90197;3.79439;4.0718
35;total;1;416.064;416.064;416.064
36;calc total;1;390.518;390.518;390.518
36;calc update async;100;7.49649e-05;1.644e-05;0.00417745
36;calc inner;100;3.41987;2.56757;3.7654
36;calc wait;100;0.42096;0.0627496;1.42852
36;calc bound;100;0.0567151;0.0223815;0.103752
36;calc iter;100;3.90105;3.68778;4.10213
36;total;1;416.253;416.253;416.253
37;calc total;1;390.518;390.518;390.518
37;calc update async;100;8.25298e-05;1.817e-05;0.00418848
37;calc inner;100;3.45941;2.69646;3.71892
37;calc wait;100;0.372123;0.0560963;1.36723
37;calc bound;100;0.0667906;0.0350271;0.105347
37;calc iter;100;3.90228;3.75238;4.10474
37;total;1;416.039;416.039;416.039
38;calc total;1;390.518;390.518;390.518
38;calc update async;100;0.000119788;2.4219e-05;0.00689848
38;calc inner;100;3.47939;3.07158;3.73476
38;calc wait;100;0.339451;0.0686684;0.73005
38;calc bound;100;0.0817288;0.0241709;0.114182
38;calc iter;100;3.90233;3.71136;4.04616
38;total;1;416.225;416.225;416.225
39;calc total;1;390.518;390.518;390.518
39;calc update async;100;0.000127912;2.344e-05;0.00794433
39;calc inner;100;3.49744;3.09995;3.72189
39;calc wait;100;0.326579;0.0901301;0.735769
39;calc bound;100;0.0747836;0.0357614;0.110812
39;calc iter;100;3.90236;3.73224;4.01341
39;total;1;415.9;415.9;415.9
40;calc total;1;390.518;390.518;390.518
40;calc update async;100;0.00010498;2.113e-05;0.00687546
40;calc inner;100;3.62057;3.28843;3.72868
40;calc wait;100;0.212986;0.0774304;0.66713
40;calc bound;100;0.0556547;0.0271353;0.100223
40;calc iter;100;3.90289;3.78701;4.02266
40;total;1;416.233;416.233;416.233
41;calc total;1;390.518;390.518;390.518
41;calc update async;100;0.000115624;2.1729e-05;0.00793301
41;calc inner;100;3.62699;3.4546;3.73849
41;calc wait;100;0.207644;0.095427;0.373147
41;calc bound;100;0.0612343;0.031045;0.0952211
41;calc iter;100;3.903;3.81355;4.03028
41;total;1;416.182;416.182;416.182
42;calc total;1;390.518;390.518;390.518
42;calc update async;100;0.000122734;2.7029e-05;0.00788623
42;calc inner;100;3.59826;3.39769;3.74305
42;calc wait;100;0.216325;0.0930864;0.382632
42;calc bound;100;0.0837416;0.0238217;0.0980908
42;calc iter;100;3.90389;3.79553;4.035
42;total;1;415.981;415.981;415.981
43;calc total;1;390.518;390.518;390.518
43;calc update async;100;0.000118775;2.437e-05;0.00791279
43;calc inner;100;3.63051;3.45157;3.73944
43;calc wait;100;0.197441;0.0576063;0.333987
43;calc bound;100;0.0688761;0.0273393;0.0943472
43;calc iter;100;3.90324;3.81271;4.04326
43;total;1;416.117;416.117;416.117
44;calc total;1;390.518;390.518;390.518
44;calc update async;100;0.000120581;3.1679e-05;0.00773635
44;calc inner;100;3.6016;3.40022;3.74649
44;calc wait;100;0.216278;0.0919726;0.369487
44;calc bound;100;0.0812931;0.023334;0.0967083
44;calc iter;100;3.9039;3.80426;4.00213
44;total;1;416.279;416.279;416.279
45;calc total;1;390.518;390.518;390.518
45;calc update async;100;0.000114694;2.249e-05;0.00793012
45;calc inner;100;3.63316;3.4577;3.74524
45;calc wait;100;0.202253;0.0971242;0.376971
45;calc bound;100;0.0610342;0.0319041;0.0852467
45;calc iter;100;3.90324;3.83333;3.97433
45;total;1;415.872;415.872;415.872
46;calc total;1;390.518;390.518;390.518
46;calc update async;100;0.000111663;2.169e-05;0.00735605
46;calc inner;100;3.61478;3.05629;3.74048
46;calc wait;100;0.212418;0.0700161;0.919836
46;calc bound;100;0.0697818;0.0262541;0.0968536
46;calc iter;100;3.90345;3.74345;4.04902
46;total;1;416.308;416.308;416.308
47;calc total;1;390.518;390.518;390.518
47;calc update async;100;0.000116195;2.3e-05;0.00781724
47;calc inner;100;3.63954;3.47882;3.75599
47;calc wait;100;0.191723;0.0849042;0.345823
47;calc bound;100;0.0630427;0.033115;0.0767803
47;calc iter;100;3.90322;3.81286;3.99293
47;total;1;416.156;416.156;416.156
48;calc total;1;390.518;390.518;390.518
48;calc update async;100;0.0001246;2.236e-05;0.00765517
48;calc inner;100;3.45489;2.862;3.69629
48;calc wait;100;0.367235;0.0676712;0.928989
48;calc bound;100;0.0762154;0.0238959;0.115609
48;calc iter;100;3.90279;3.72629;4.05065
48;total;1;415.96;415.96;415.96
49;calc total;1;390.518;390.518;390.518
49;calc update async;100;0.000106868;1.8819e-05;0.0073498
49;calc inner;100;3.43781;2.91434;3.69687
49;calc wait;100;0.401091;0.0633078;1.05771
49;calc bound;100;0.0560742;0.0220209;0.114324
49;calc iter;100;3.90246;3.72172;4.08883
49;total;1;415.818;415.818;415.818
50;calc total;1;390.518;390.518;390.518
50;calc update async;100;0.000117797;2.16e-05;0.00733189
50;calc inner;100;3.46014;2.39231;3.71243
50;calc wait;100;0.366934;0.0833201;1.74427
50;calc bound;100;0.070219;0.0290667;0.113306
50;calc iter;100;3.90254;3.6302;4.19775
50;total;1;415.844;415.844;415.844
51;calc total;1;390.518;390.518;390.518
51;calc update async;100;9.50979e-05;2.0329e-05;0.00554514
51;calc inner;100;3.46644;2.89854;3.70415
51;calc wait;100;0.363757;0.0828524;0.976736
51;calc bound;100;0.0645487;0.0286568;0.128694
51;calc iter;100;3.90221;3.68331;4.12735
51;total;1;415.984;415.984;415.984
52;calc total;1;390.518;390.518;390.518
52;calc update async;100;0.000105373;1.7189e-05;0.00751534
52;calc inner;100;3.05329;1.00463;3.71202
52;calc wait;100;0.795376;0.0815622;2.88856
52;calc bound;100;0.0527144;0.0230001;0.117928
52;calc iter;100;3.90262;3.77589;4.02165
52;total;1;415.888;415.888;415.888
53;calc total;1;390.518;390.518;390.518
53;calc update async;100;0.000111636;1.704e-05;0.00787567
53;calc inner;100;3.31017;2.34948;3.71159
53;calc wait;100;0.535853;0.0792451;1.53957
53;calc bound;100;0.0532154;0.0239944;0.119045
53;calc iter;100;3.90186;3.79999;4.0053
53;total;1;416.158;416.158;416.158
54;calc total;1;390.518;390.518;390.518
54;calc update async;100;0.000120985;1.9039e-05;0.00788327
54;calc inner;100;3.35146;2.48939;3.71803
54;calc wait;100;0.475439;0.0903339;1.33881
54;calc bound;100;0.0722883;0.0247584;0.133379
54;calc iter;100;3.90276;3.77853;4.04106
54;total;1;416.34;416.34;416.34
55;calc total;1;390.518;390.518;390.518
55;calc update async;100;0.000111214;2.179e-05;0.00680683
55;calc inner;100;3.36464;2.49012;3.71813
55;calc wait;100;0.463598;0.0776775;1.3739
55;calc bound;100;0.0683735;0.0243882;0.133563
55;calc iter;100;3.90203;3.80507;4.05068
55;total;1;416.159;416.159;416.159
56;calc total;1;390.518;390.518;390.518
56;calc update async;100;0.000110078;1.797e-05;0.00783907
56;calc inner;100;3.486;3.05347;3.73011
56;calc wait;100;0.35929;0.0816228;0.865382
56;calc bound;100;0.0551458;0.0245459;0.097385
56;calc iter;100;3.90412;3.78905;3.99847
56;total;1;415.872;415.872;415.872
57;calc total;1;390.518;390.518;390.518
57;calc update async;100;0.000107219;2.3709e-05;0.00730659
57;calc inner;100;3.56485;3.27975;3.72868
57;calc wait;100;0.273152;0.0996378;0.561067
57;calc bound;100;0.0623777;0.022009;0.0915469
57;calc iter;100;3.90345;3.77114;4.0192
57;total;1;415.821;415.821;415.821
58;calc total;1;390.518;390.518;390.518
58;calc update async;100;0.000119764;2.562e-05;0.0078273
58;calc inner;100;3.5331;3.24627;3.74065
58;calc wait;100;0.285429;0.0997633;0.542603
58;calc bound;100;0.0806411;0.0229283;0.097891
58;calc iter;100;3.90427;3.81224;3.98836
58;total;1;415.825;415.825;415.825
59;calc total;1;390.518;390.518;390.518
59;calc update async;100;0.000117561;2.3599e-05;0.00797352
59;calc inner;100;3.56131;3.28494;3.74046
59;calc wait;100;0.262735;0.0943909;0.532476
59;calc bound;100;0.0704676;0.0260326;0.0943463
59;calc iter;100;3.90389;3.78629;4.01444
59;total;1;416.062;416.062;416.062
60;calc total;1;390.518;390.518;390.518
60;calc update async;100;0.000102679;1.925e-05;0.00731869
60;calc inner;100;3.53442;3.19084;3.73054
60;calc wait;100;0.311475;0.087559;0.654351
60;calc bound;100;0.052037;0.0232462;0.0905272
60;calc iter;100;3.90303;3.81449;4.0558
60;total;1;415.979;415.979;415.979
61;calc total;1;390.518;390.518;390.518
61;calc update async;100;0.000106499;1.94e-05;0.0073309
61;calc inner;100;3.5557;3.31138;3.73099
61;calc wait;100;0.280126;0.115054;0.491116
61;calc bound;100;0.062461;0.0314997;0.0931906
61;calc iter;100;3.90234;3.8234;4.06686
61;total;1;415.959;415.959;415.959
62;calc total;1;390.518;390.518;390.518
62;calc update async;100;0.00012028;3.284e-05;0.00793382
62;calc inner;100;3.50258;3.24897;3.74206
62;calc wait;100;0.306936;0.130305;0.509819
62;calc bound;100;0.088996;0.0234513;0.0986008
62;calc iter;100;3.90316;3.82446;4.04339
62;total;1;416.232;416.232;416.232
63;calc total;1;390.518;390.518;390.518
63;calc update async;100;0.000114502;2.467e-05;0.00753989
63;calc inner;100;3.55402;3.29641;3.74123
63;calc wait;100;0.265949;0.112793;0.482499
63;calc bound;100;0.0725376;0.0325785;0.0830387
63;calc iter;100;3.90254;3.80576;4.0267
63;total;1;416.002;416.002;416.002
64;calc total;1;390.518;390.518;390.518
64;calc update async;100;0.000111604;1.815e-05;0.00752886
64;calc inner;100;3.51577;3.03959;3.71516
64;calc wait;100;0.322405;0.0459552;0.923976
64;calc bound;100;0.0576608;0.0259611;0.114108
64;calc iter;100;3.89986;3.75917;4.03524
64;total;1;416.226;416.226;416.226
65;calc total;1;390.518;390.518;390.518
65;calc update async;100;0.00010909;1.765e-05;0.00760974
65;calc inner;100;3.47087;2.30995;3.71614
65;calc wait;100;0.359668;0.0513876;1.74851
65;calc bound;100;0.0614442;0.0301936;0.123377
65;calc iter;100;3.8967;3.70756;4.08867
65;total;1;416.217;416.217;416.217
66;calc total;1;390.518;390.518;390.518
66;calc update async;100;0.000115287;2.2829e-05;0.00743697
66;calc inner;100;3.52543;3.16699;3.72118
66;calc wait;100;0.289396;0.0429394;0.70575
66;calc bound;100;0.0796416;0.0444776;0.123806
66;calc iter;100;3.89979;3.76022;4.06464
66;total;1;416.284;416.284;416.284
67;calc total;1;390.518;390.518;390.518
67;calc update async;100;0.000116833;2.865e-05;0.00740882
67;calc inner;100;3.52718;3.13972;3.71759
67;calc wait;100;0.286404;0.0413283;0.691903
67;calc bound;100;0.0819824;0.0534474;0.126501
67;calc iter;100;3.89909;3.77446;4.04228
67;total;1;416.221;416.221;416.221
68;calc total;1;390.518;390.518;390.518
68;calc update async;100;0.000107052;1.626e-05;0.00732259
68;calc inner;100;3.44467;2.62031;3.71645
68;calc wait;100;0.386579;0.0440877;1.25501
68;calc bound;100;0.0669583;0.0271227;0.121493
68;calc iter;100;3.89946;3.73423;4.05133
68;total;1;416.342;416.342;416.342
69;calc total;1;390.518;390.518;390.518
69;calc update async;100;0.000108769;1.848e-05;0.00794334
69;calc inner;100;3.1965;1.19172;3.7389
69;calc wait;100;0.646146;0.072335;2.72666
69;calc bound;100;0.0552658;0.0302477;0.125325
69;calc iter;100;3.9002;3.70778;4.08687
69;total;1;416.136;416.136;416.136
70;calc total;1;390.518;390.518;390.518
70;calc update async;100;0.000118239;2.077e-05;0.00784804
70;calc inner;100;3.46675;2.73931;3.72395
70;calc wait;100;0.355623;0.0926077;1.10322
70;calc bound;100;0.0767019;0.0232022;0.126655
70;calc iter;100;3.90018;3.72081;4.04299
70;total;1;416.193;416.193;416.193
71;calc total;1;390.518;390.518;390.518
71;calc update async;100;0.000119364;2.7149e-05;0.00793464
71;calc inner;100;3.45393;2.739;3.72639
71;calc wait;100;0.36164;0.0932807;1.12032
71;calc bound;100;0.082633;0.0321019;0.128517
71;calc iter;100;3.90021;3.72186;4.02812
71;total;1;416.105;416.105;416.105
72;calc total;1;390.518;390.518;390.518
72;calc update async;100;7.08938e-05;2.077e-05;0.0035861
72;calc inner;100;3.61426;3.11185;3.74484
72;calc wait;100;0.20982;0.058586;0.82406
72;calc bound;100;0.0719851;0.0351567;0.101273
72;calc iter;100;3.9;3.78782;4.01758
72;total;1;416.166;416.166;416.166
73;calc total;1;390.518;390.518;390.518
73;calc update async;100;9.68216e-05;1.641e-05;0.00678726
73;calc inner;100;3.59375;3.20864;3.74205
73;calc wait;100;0.244691;0.0720377;0.735147
73;calc bound;100;0.0589708;0.022017;0.101591
73;calc iter;100;3.90104;3.7108;4.03664
73;total;1;416.411;416.411;416.411
74;calc total;1;390.518;390.518;390.518
74;calc update async;100;7.87742e-05;2.2249e-05;0.00415607
74;calc inner;100;3.62311;3.40091;3.75031
74;calc wait;100;0.196112;0.0585088;0.443296
74;calc bound;100;0.0777697;0.0302297;0.0997066
74;calc iter;100;3.90165;3.73159;4.00226
74;total;1;416.348;416.348;416.348
75;calc total;1;390.518;390.518;390.518
75;calc update async;100;0.000113502;2.669e-05;0.00735322
75;calc inner;100;3.60188;3.31499;3.74054
75;calc wait;100;0.211589;0.0577789;0.477488
75;calc bound;100;0.0851526;0.0254266;0.107201
75;calc iter;100;3.90134;3.76802;4.034
75;total;1;416.437;416.437;416.437
76;calc total;1;390.518;390.518;390.518
76;calc update async;100;0.00011244;1.8269e-05;0.00790264
76;calc inner;100;3.63486;3.39576;3.75291
76;calc wait;100;0.195484;0.0643122;0.53718
76;calc bound;100;0.0669791;0.0249427;0.102323
76;calc iter;100;3.90175;3.7632;4.0498
76;total;1;416.262;416.262;416.262
77;calc total;1;390.518;390.518;390.518
77;calc update async;100;0.000113071;2.363e-05;0.00768748
77;calc inner;100;3.63605;3.43925;3.75199
77;calc wait;100;0.189382;0.0541765;0.384471
77;calc bound;100;0.0725334;0.0269856;0.103893
77;calc iter;100;3.90172;3.83448;4.02183
77;total;1;416.438;416.438;416.438
78;calc total;1;390.518;390.518;390.518
78;calc update async;100;0.000117444;2.513e-05;0.0078326
78;calc inner;100;3.61764;3.33191;3.75436
78;calc wait;100;0.197823;0.0786001;0.443622
78;calc bound;100;0.0831904;0.0283284;0.103469
78;calc iter;100;3.90173;3.78753;4.03662
78;total;1;416.602;416.602;416.602
79;calc total;1;390.518;390.518;390.518
79;calc update async;100;0.000114683;2.5689e-05;0.00795168
79;calc inner;100;3.6421;3.4368;3.75393
79;calc wait;100;0.18067;0.0702583;0.410529
79;calc bound;100;0.074746;0.0273768;0.102138
79;calc iter;100;3.90142;3.81427;4.02216
79;total;1;416.317;416.317;416.317
80;calc total;1;390.518;390.518;390.518
80;calc update async;100;0.000106358;1.541e-05;0.00768392
80;calc inner;100;3.32486;1.74756;3.71758
80;calc wait;100;0.514858;0.0752793;2.13515
80;calc bound;100;0.053957;0.0267414;0.124283
80;calc iter;100;3.90062;3.63796;4.08552
80;total;1;416.394;416.394;416.394
81;calc total;1;390.518;390.518;390.518
81;calc update async;100;4.97237e-05;1.609e-05;0.00188824
81;calc inner;100;3.40711;2.65456;3.71029
81;calc wait;100;0.428801;0.0869883;1.17117
81;calc bound;100;0.0575311;0.0290647;0.121358
81;calc iter;100;3.8995;3.78182;4.03777
81;total;1;416.37;416.37;416.37
82;calc total;1;390.518;390.518;390.518
82;calc update async;100;0.000119819;2.028e-05;0.00746129
82;calc inner;100;3.4655;2.77274;3.72572
82;calc wait;100;0.360668;0.0707684;1.00274
82;calc bound;100;0.0691352;0.0389354;0.126095
82;calc iter;100;3.89964;3.79541;4.02114
82;total;1;416.481;416.481;416.481
83;calc total;1;390.518;390.518;390.518
83;calc update async;100;7.50828e-05;1.741e-05;0.00403572
83;calc inner;100;3.46818;2.76583;3.72881
83;calc wait;100;0.365399;0.0668294;1.00405
83;calc bound;100;0.0618045;0.0366497;0.120949
83;calc iter;100;3.90055;3.79083;4.04606
83;total;1;416.48;416.48;416.48
84;calc total;1;390.518;390.518;390.518
84;calc update async;100;0.000115027;2.556e-05;0.00750177
84;calc inner;100;3.51178;3.13179;3.73765
84;calc wait;100;0.317216;0.111429;0.667764
84;calc bound;100;0.0708495;0.0394463;0.126746
84;calc iter;100;3.9006;3.78388;3.97662
84;total;1;416.396;416.396;416.396
85;calc total;1;390.518;390.518;390.518
85;calc update async;100;0.000124583;1.967e-05;0.00793698
85;calc inner;100;3.47994;2.57603;3.71876
85;calc wait;100;0.348339;0.0795107;1.45893
85;calc bound;100;0.0700578;0.0276259;0.118015
85;calc iter;100;3.89985;3.78125;4.0763
85;total;1;416.01;416.01;416.01
86;calc total;1;390.518;390.518;390.518
86;calc update async;100;0.000122576;2.3439e-05;0.0079371
86;calc inner;100;3.51819;3.14344;3.74341
86;calc wait;100;0.310889;0.0784495;0.665241
86;calc bound;100;0.0703519;0.0438061;0.131104
86;calc iter;100;3.90062;3.7873;3.9943
86;total;1;416.308;416.308;416.308
87;calc total;1;390.518;390.518;390.518
87;calc update async;100;0.000123286;2.727e-05;0.00753333
87;calc inner;100;3.49668;3.12413;3.72115
87;calc wait;100;0.316159;0.0627708;0.652429
87;calc bound;100;0.0865365;0.0557736;0.120766
87;calc iter;100;3.90037;3.80387;4.05102
87;total;1;416.151;416.151;416.151
88;calc total;1;390.518;390.518;390.518
88;calc update async;100;0.000109961;2.575e-05;0.0074131
88;calc inner;100;3.61726;3.41834;3.74294
88;calc wait;100;0.206831;0.089191;0.41149
88;calc bound;100;0.070064;0.0257362;0.0955793
88;calc iter;100;3.90126;3.81411;4.05625
88;total;1;416.513;416.513;416.513
89;calc total;1;390.518;390.518;390.518
89;calc update async;100;0.000109264;2.382e-05;0.00756932
89;calc inner;100;3.60829;3.41248;3.7304
89;calc wait;100;0.214022;0.0484876;0.448877
89;calc bound;100;0.0730057;0.0259862;0.0937676
89;calc iter;100;3.90116;3.81845;3.99265
89;total;1;416.312;416.312;416.312
90;calc total;1;390.518;390.518;390.518
90;calc update async;100;0.000105326;2.576e-05;0.00696171
90;calc inner;100;3.62566;3.41457;3.75891
90;calc wait;100;0.20283;0.071538;0.403335
90;calc bound;100;0.0693794;0.0224536;0.0927021
90;calc iter;100;3.9014;3.81956;4.01553
90;total;1;416.491;416.491;416.491
91;calc total;1;390.518;390.518;390.518
91;calc update async;100;0.000118872;3.158e-05;0.00792674
91;calc inner;100;3.58703;3.35342;3.7478
91;calc wait;100;0.225225;0.0821428;0.415167
91;calc bound;100;0.0869984;0.0270631;0.0963586
91;calc iter;100;3.90118;3.83059;4.0085
91;total;1;415.937;415.937;415.937
92;calc total;1;390.518;390.518;390.518
92;calc update async;100;0.000110508;2.046e-05;0.00796528
92;calc inner;100;3.5871;3.25694;3.7416
92;calc wait;100;0.254385;0.0755904;0.640401
92;calc bound;100;0.0560363;0.0359959;0.100109
92;calc iter;100;3.90077;3.82507;4.00209
92;total;1;416.423;416.423;416.423
93;calc total;1;390.518;390.518;390.518
93;calc update async;100;0.000113432;2.101e-05;0.00785326
93;calc inner;100;3.58758;3.28544;3.7397
93;calc wait;100;0.24785;0.0762723;0.576901
93;calc bound;100;0.0611699;0.0367942;0.0914248
93;calc iter;100;3.89999;3.79938;3.9896
93;total;1;416.263;416.263;416.263
94;calc total;1;390.518;390.518;390.518
94;calc update async;100;0.000109189;2.25e-05;0.00733012
94;calc inner;100;3.6082;3.3852;3.75174
94;calc wait;100;0.219162;0.0797343;0.415231
94;calc bound;100;0.0710073;0.0253097;0.0966999
94;calc iter;100;3.90086;3.80563;3.99588
94;total;1;416.437;416.437;416.437
95;calc total;1;390.518;390.518;390.518
95;calc update async;100;0.000115382;2.371e-05;0.00783965
95;calc inner;100;3.60382;3.39117;3.74131
95;calc wait;100;0.221052;0.0815923;0.399428
95;calc bound;100;0.0735905;0.0385927;0.0964963
95;calc iter;100;3.90079;3.83306;4.02192
95;total;1;416.417;416.417;416.417
96;calc total;1;390.518;390.518;390.518
96;calc update async;100;0.00016612;2.0859e-05;0.0128441
96;calc inner;100;3.60862;3.44747;3.72152
96;calc wait;100;0.21448;0.0613474;0.418368
96;calc bound;100;0.0631953;0.0272382;0.110435
96;calc iter;100;3.8999;3.80298;4.01314
96;total;1;416.488;416.488;416.488
97;calc total;1;390.518;390.518;390.518
97;calc update async;100;0.000227264;2.199e-05;0.0189359
97;calc inner;100;3.60237;3.42156;3.73229
97;calc wait;100;0.226828;0.0735698;0.406953
97;calc bound;100;0.063045;0.0264893;0.0919802
97;calc iter;100;3.899;3.80187;4.00095
97;total;1;416.406;416.406;416.406
98;calc total;1;390.518;390.518;390.518
98;calc update async;100;0.00021414;2.201e-05;0.017212
98;calc inner;100;3.59421;3.3758;3.74791
98;calc wait;100;0.221388;0.0790809;0.443198
98;calc bound;100;0.0775812;0.0222655;0.11121
98;calc iter;100;3.89952;3.79463;3.99284
98;total;1;415.814;415.814;415.814
128;calc total;1;390.518;390.518;390.518
128;calc update async;100;0.000237857;2.651e-05;0.0189793
128;calc inner;100;3.48273;2.87518;3.75756
128;calc wait;100;0.350742;0.0678129;1.16983
128;calc bound;100;0.0650453;0.0264244;0.121498
128;calc iter;100;3.90054;3.6891;4.12334
128;total;1;416.217;416.217;416.217
99;calc total;1;390.518;390.518;390.518
99;calc update async;100;0.000214735;2.967e-05;0.0172616
99;calc inner;100;3.60014;3.41412;3.72083
99;calc wait;100;0.213498;0.047313;0.385797
99;calc bound;100;0.0793726;0.0251378;0.111025
99;calc iter;100;3.89992;3.78502;4.02851
99;total;1;416.264;416.264;416.264
100;calc total;1;390.518;390.518;390.518
100;calc update async;100;0.000219569;2.176e-05;0.0176953
100;calc inner;100;3.53359;2.56928;3.72315
100;calc wait;100;0.291301;0.0657863;1.21707
100;calc bound;100;0.0700504;0.0368213;0.117037
100;calc iter;100;3.89688;3.77378;4.02782
100;total;1;416.19;416.19;416.19
101;calc total;1;390.518;390.518;390.518
101;calc update async;100;0.000218809;2.049e-05;0.0184309
101;calc inner;100;3.49993;3.09215;3.70849
101;calc wait;100;0.340267;0.0944892;0.819014
101;calc bound;100;0.057821;0.0251872;0.112502
101;calc iter;100;3.89899;3.78739;4.02734
101;total;1;416.252;416.252;416.252
129;calc total;1;390.518;390.518;390.518
129;calc update async;100;0.00023058;2.12e-05;0.0189805
129;calc inner;100;3.4049;2.27341;3.72558
129;calc wait;100;0.42946;0.0804349;1.74526
129;calc bound;100;0.0628476;0.0274955;0.135932
129;calc iter;100;3.90004;3.69647;4.10392
129;total;1;415.966;415.966;415.966
130;calc total;1;390.518;390.518;390.518
130;calc update async;100;0.000267852;2.3859e-05;0.0220967
130;calc inner;100;3.46895;2.86574;3.7587
130;calc wait;100;0.357514;0.0763266;1.05346
130;calc bound;100;0.0706326;0.026694;0.122316
130;calc iter;100;3.90077;3.70799;4.04533
130;total;1;415.991;415.991;415.991
131;calc total;1;390.518;390.518;390.518
131;calc update async;100;0.00016802;2.688e-05;0.0121949
131;calc inner;100;3.48562;2.90221;3.75681
131;calc wait;100;0.333956;0.0510338;1.03766
131;calc bound;100;0.0797008;0.0480224;0.131628
131;calc iter;100;3.90132;3.73043;4.03326
131;total;1;416.022;416.022;416.022
132;calc total;1;390.518;390.518;390.518
132;calc update async;100;0.000250051;2.114e-05;0.0211914
132;calc inner;100;3.33313;2.45117;3.7067
132;calc wait;100;0.501559;0.0947454;1.41753
132;calc bound;100;0.0629303;0.0259848;0.133402
132;calc iter;100;3.90009;3.78463;4.03191
132;total;1;416.535;416.535;416.535
133;calc total;1;390.518;390.518;390.518
133;calc update async;100;0.000250686;2.2219e-05;0.0213869
133;calc inner;100;2.95851;0.866995;3.70294
133;calc wait;100;0.880669;0.0741819;3.33919
133;calc bound;100;0.0605236;0.0219376;0.131979
133;calc iter;100;3.90103;3.69515;4.22879
133;total;1;415.932;415.932;415.932
102;calc total;1;390.518;390.518;390.518
102;calc update async;100;0.000229516;2.094e-05;0.0185553
102;calc inner;100;3.57612;3.26968;3.73224
102;calc wait;100;0.246954;0.0693777;0.517051
102;calc bound;100;0.0742817;0.023711;0.116056
102;calc iter;100;3.89934;3.81048;4.00121
102;total;1;416.073;416.073;416.073
103;calc total;1;390.518;390.518;390.518
103;calc update async;100;0.000216621;1.993e-05;0.0175619
103;calc inner;100;3.55352;3.31265;3.71345
103;calc wait;100;0.262558;0.0777163;0.548451
103;calc bound;100;0.0804356;0.0277734;0.113263
103;calc iter;100;3.89895;3.81018;3.9871
103;total;1;416.403;416.403;416.403
134;calc total;1;390.518;390.518;390.518
134;calc update async;100;0.000232869;2.572e-05;0.018799
134;calc inner;100;3.35437;2.46192;3.70486
134;calc wait;100;0.470132;0.0804919;1.38522
134;calc bound;100;0.0746056;0.0324815;0.121212
134;calc iter;100;3.90177;3.78691;4.03193
134;total;1;416.496;416.496;416.496
104;calc total;1;390.518;390.518;390.518
104;calc update async;100;0.000179141;2.261e-05;0.0137637
104;calc inner;100;3.68757;3.38135;3.74097
104;calc wait;100;0.131978;0.0633308;0.491132
104;calc bound;100;0.0753564;0.0228947;0.0956547
104;calc iter;100;3.90015;3.7957;3.98821
104;total;1;416.099;416.099;416.099
135;calc total;1;390.518;390.518;390.518
135;calc update async;100;0.000235004;2.208e-05;0.0187767
135;calc inner;100;3.35588;2.43919;3.70874
135;calc wait;100;0.467507;0.0680335;1.39886
135;calc bound;100;0.076766;0.0271609;0.128289
135;calc iter;100;3.90111;3.8033;4.03011
135;total;1;416.241;416.241;416.241
136;calc total;1;390.518;390.518;390.518
136;calc update async;100;0.000152497;2.9499e-05;0.0109857
136;calc inner;100;3.5967;3.37244;3.72757
136;calc wait;100;0.226507;0.0498605;0.452017
136;calc bound;100;0.0777965;0.053848;0.104398
136;calc iter;100;3.90189;3.79104;3.99222
136;total;1;416.511;416.511;416.511
137;calc total;1;390.518;390.518;390.518
137;calc update async;100;0.000257291;2.476e-05;0.0217537
137;calc inner;100;3.57624;3.166;3.73785
137;calc wait;100;0.260337;0.0715337;0.782079
137;calc bound;100;0.0616581;0.0366817;0.0947192
137;calc iter;100;3.90201;3.81431;4.0097
137;total;1;415.926;415.926;415.926
138;calc total;1;390.518;390.518;390.518
138;calc update async;100;0.000264834;2.987e-05;0.0217617
138;calc inner;100;3.60103;3.3719;3.7381
138;calc wait;100;0.222368;0.0794589;0.446413
138;calc bound;100;0.0780771;0.0221344;0.097936
138;calc iter;100;3.90223;3.79717;4.03183
138;total;1;415.865;415.865;415.865
105;calc total;1;390.518;390.518;390.518
105;calc update async;100;0.000178063;2.562e-05;0.0137133
105;calc inner;100;3.69093;3.54474;3.74688
105;calc wait;100;0.128853;0.0653769;0.293607
105;calc bound;100;0.0757718;0.0240017;0.0946803
105;calc iter;100;3.90079;3.81457;4.02161
105;total;1;415.769;415.769;415.769
139;calc total;1;390.518;390.518;390.518
139;calc update async;100;0.000246979;2.6529e-05;0.0201618
139;calc inner;100;3.58705;3.34833;3.75573
139;calc wait;100;0.227619;0.0665334;0.455305
139;calc bound;100;0.0839157;0.0338554;0.108719
139;calc iter;100;3.90206;3.80475;3.98913
139;total;1;416.28;416.28;416.28
106;calc total;1;390.518;390.518;390.518
106;calc update async;100;0.000181188;2.805e-05;0.0137665
106;calc inner;100;3.69669;3.45951;3.75797
106;calc wait;100;0.123623;0.0437218;0.300254
106;calc bound;100;0.077074;0.0234931;0.0989608
106;calc iter;100;3.90123;3.78331;4.01601
106;total;1;416.235;416.235;416.235
140;calc total;1;390.518;390.518;390.518
140;calc update async;100;0.000253783;2.578e-05;0.0211874
140;calc inner;100;3.61378;3.29117;3.74088
140;calc wait;100;0.220501;0.0786645;0.614995
140;calc bound;100;0.065924;0.0360667;0.111808
140;calc iter;100;3.9019;3.79021;3.98692
140;total;1;415.999;415.999;415.999
141;calc total;1;390.518;390.518;390.518
141;calc update async;100;0.000234861;2.645e-05;0.0192753
141;calc inner;100;3.61202;3.36711;3.74193
141;calc wait;100;0.217346;0.0831575;0.492262
141;calc bound;100;0.0708665;0.0374682;0.112278
141;calc iter;100;3.9019;3.81849;3.97704
141;total;1;415.969;415.969;415.969
142;calc total;1;390.518;390.518;390.518
142;calc update async;100;0.000256692;2.877e-05;0.0212303
142;calc inner;100;3.59723;3.30325;3.75307
142;calc wait;100;0.219329;0.0810399;0.497482
142;calc bound;100;0.0845126;0.0447572;0.111675
142;calc iter;100;3.902;3.80162;4.07037
142;total;1;416.189;416.189;416.189
143;calc total;1;390.518;390.518;390.518
143;calc update async;100;0.000259271;2.86e-05;0.0212753
143;calc inner;100;3.61594;3.30776;3.75906
143;calc wait;100;0.206552;0.0675213;0.495332
143;calc bound;100;0.0786266;0.0504016;0.0971351
143;calc iter;100;3.90192;3.84441;4.02985
143;total;1;415.95;415.95;415.95
144;calc total;1;390.518;390.518;390.518
144;calc update async;100;0.000170559;2.007e-05;0.0136082
144;calc inner;100;3.24062;1.73338;3.70243
144;calc wait;100;0.600922;0.0759567;2.19344
144;calc bound;100;0.0516726;0.0236114;0.093068
144;calc iter;100;3.90069;3.61919;4.12287
144;total;1;415.921;415.921;415.921
107;calc total;1;390.518;390.518;390.518
107;calc update async;100;0.000219036;2.595e-05;0.0177943
107;calc inner;100;3.69003;3.54942;3.75242
107;calc wait;100;0.125471;0.0555398;0.279552
107;calc bound;100;0.0832284;0.0238727;0.0975591
107;calc iter;100;3.9008;3.80281;3.98069
107;total;1;415.741;415.741;415.741
145;calc total;1;390.518;390.518;390.518
145;calc update async;100;0.000210126;2.044e-05;0.0174729
145;calc inner;100;3.34652;2.30385;3.70799
145;calc wait;100;0.49293;0.0585721;1.74549
145;calc bound;100;0.0562074;0.0238287;0.120325
145;calc iter;100;3.90053;3.73202;4.0733
145;total;1;416.23;416.23;416.23
108;calc total;1;390.518;390.518;390.518
108;calc update async;100;0.000214971;2.344e-05;0.0177954
108;calc inner;100;3.70189;3.60112;3.74521
108;calc wait;100;0.119952;0.0655317;0.276852
108;calc bound;100;0.0748351;0.0240058;0.107282
108;calc iter;100;3.89992;3.80426;4.02545
108;total;1;416.485;416.485;416.485
146;calc total;1;390.518;390.518;390.518
146;calc update async;100;0.00021922;2.049e-05;0.0173574
146;calc inner;100;3.41242;2.80421;3.71329
146;calc wait;100;0.413739;0.0699093;0.97184
146;calc bound;100;0.0706521;0.0323125;0.124275
146;calc iter;100;3.90081;3.7699;4.0534
146;total;1;415.913;415.913;415.913
109;calc total;1;390.518;390.518;390.518
109;calc update async;100;0.000217035;2.631e-05;0.017792
109;calc inner;100;3.70227;3.64265;3.74571
109;calc wait;100;0.112141;0.061934;0.256135
109;calc bound;100;0.0760033;0.0226302;0.0985988
109;calc iter;100;3.90045;3.80394;3.99603
109;total;1;415.827;415.827;415.827
147;calc total;1;390.518;390.518;390.518
147;calc update async;100;0.000259868;2.517e-05;0.021188
147;calc inner;100;3.41838;2.79074;3.71176
147;calc wait;100;0.408735;0.07464;0.973672
147;calc bound;100;0.0671111;0.0390937;0.128816
147;calc iter;100;3.90106;3.74246;4.00823
147;total;1;416.226;416.226;416.226
110;calc total;1;390.518;390.518;390.518
110;calc update async;100;0.000220446;2.8709e-05;0.0178384
110;calc inner;100;3.68648;3.58382;3.75692
110;calc wait;100;0.125862;0.0671534;0.27916
110;calc bound;100;0.087687;0.0228878;0.0988981
110;calc iter;100;3.90131;3.7832;4.03315
110;total;1;416.398;416.398;416.398
148;calc total;1;390.518;390.518;390.518
148;calc update async;100;0.000177642;2.4539e-05;0.0131375
148;calc inner;100;3.48655;3.11568;3.71642
148;calc wait;100;0.348959;0.0507983;0.709948
148;calc bound;100;0.0642765;0.0250404;0.105338
148;calc iter;100;3.90147;3.73723;4.02979
148;total;1;415.951;415.951;415.951
111;calc total;1;390.518;390.518;390.518
111;calc update async;100;0.000220249;2.671e-05;0.0177927
111;calc inner;100;3.70643;3.59391;3.75583
111;calc wait;100;0.113499;0.0744826;0.240691
111;calc bound;100;0.0770569;0.0235184;0.101057
111;calc iter;100;3.90036;3.79473;4.02791
111;total;1;415.803;415.803;415.803
149;calc total;1;390.518;390.518;390.518
149;calc update async;100;0.000271917;2.3559e-05;0.0224678
149;calc inner;100;3.44504;2.57087;3.72413
149;calc wait;100;0.384944;0.094027;1.46898
149;calc bound;100;0.0696537;0.0265435;0.130697
149;calc iter;100;3.90133;3.73943;4.08076
149;total;1;416.446;416.446;416.446
112;calc total;1;390.518;390.518;390.518
112;calc update async;100;0.000170218;1.8669e-05;0.0136264
112;calc inner;100;3.52639;3.15951;3.72592
112;calc wait;100;0.309076;0.0824258;0.703556
112;calc bound;100;0.0538117;0.0392188;0.121652
112;calc iter;100;3.89934;3.81046;4.00131
112;total;1;416.279;416.279;416.279
150;calc total;1;390.518;390.518;390.518
150;calc update async;100;0.000177361;2.0209e-05;0.0131373
150;calc inner;100;3.49242;3.12415;3.72192
150;calc wait;100;0.340914;0.0776226;0.678296
150;calc bound;100;0.067111;0.0311783;0.105676
150;calc iter;100;3.90146;3.7335;4.01862
150;total;1;416.307;416.307;416.307
113;calc total;1;390.518;390.518;390.518
113;calc update async;100;0.000169979;2.201e-05;0.0136265
113;calc inner;100;3.5545;3.20342;3.72284
113;calc wait;100;0.283268;0.0502056;0.701954
113;calc bound;100;0.0547201;0.0359773;0.113756
113;calc iter;100;3.89871;3.8101;4.0124
113;total;1;415.921;415.921;415.921
151;calc total;1;390.518;390.518;390.518
151;calc update async;100;0.00027716;3.596e-05;0.0219313
151;calc inner;100;3.47454;3.08835;3.70716
151;calc wait;100;0.343074;0.0934714;0.667413
151;calc bound;100;0.0830859;0.0454877;0.120664
151;calc iter;100;3.90188;3.73636;4.03645
151;total;1;416.449;416.449;416.449
114;calc total;1;390.518;390.518;390.518
114;calc update async;100;0.000182251;2.3349e-05;0.0136788
114;calc inner;100;3.57356;3.34738;3.73719
114;calc wait;100;0.247288;0.0741242;0.505076
114;calc bound;100;0.0726445;0.0407145;0.13048
114;calc iter;100;3.89961;3.80402;4.04513
114;total;1;416.367;416.367;416.367
152;calc total;1;390.518;390.518;390.518
152;calc update async;100;0.000162445;2.667e-05;0.0117881
152;calc inner;100;3.62364;3.42725;3.7384
152;calc wait;100;0.207858;0.0858518;0.381621
152;calc bound;100;0.0689278;0.0286158;0.0945877
152;calc iter;100;3.90218;3.84352;3.96926
152;total;1;416.236;416.236;416.236
115;calc total;1;390.518;390.518;390.518
115;calc update async;100;0.000233219;2.227e-05;0.0193249
115;calc inner;100;3.58338;3.30034;3.73349
115;calc wait;100;0.244074;0.0752221;0.554882
115;calc bound;100;0.0636717;0.0376393;0.127852
115;calc iter;100;3.89976;3.82906;4.00596
115;total;1;415.872;415.872;415.872
153;calc total;1;390.518;390.518;390.518
153;calc update async;100;0.000268533;3.018e-05;0.0222272
153;calc inner;100;3.6106;3.42418;3.73196
153;calc wait;100;0.215513;0.0778862;0.437204
153;calc bound;100;0.0754696;0.0517856;0.0953966
153;calc iter;100;3.90206;3.83488;4.0255
153;total;1;416.14;416.14;416.14
116;calc total;1;390.518;390.518;390.518
116;calc update async;100;0.000215969;3.017e-05;0.0174017
116;calc inner;100;3.58985;3.36465;3.71908
116;calc wait;100;0.229142;0.0806194;0.451516
116;calc bound;100;0.0738314;0.0540966;0.123926
116;calc iter;100;3.90098;3.81378;3.97914
116;total;1;416.521;416.521;416.521
154;calc total;1;390.518;390.518;390.518
154;calc update async;100;0.000141455;2.882e-05;0.00974352
154;calc inner;100;3.62741;3.43652;3.74295
154;calc wait;100;0.20356;0.0713404;0.371957
154;calc bound;100;0.0695596;0.030192;0.0932676
154;calc iter;100;3.90217;3.84062;3.96798
154;total;1;416.425;416.425;416.425
117;calc total;1;390.518;390.518;390.518
117;calc update async;100;0.000224599;2.2539e-05;0.0184488
117;calc inner;100;3.56748;3.30582;3.70885
117;calc wait;100;0.253112;0.0820229;0.479647
117;calc bound;100;0.075936;0.0373016;0.125507
117;calc iter;100;3.9003;3.77612;4.0069
117;total;1;416.138;416.138;416.138
155;calc total;1;390.518;390.518;390.518
155;calc update async;100;0.000269716;3.3779e-05;0.022189
155;calc inner;100;3.58701;3.38585;3.73231
155;calc wait;100;0.226859;0.100946;0.411577
155;calc bound;100;0.0881309;0.0234068;0.0979395
155;calc iter;100;3.90227;3.80718;4.02841
155;total;1;416.403;416.403;416.403
118;calc total;1;390.518;390.518;390.518
118;calc update async;100;0.000214365;2.6909e-05;0.0173278
118;calc inner;100;3.59819;3.38122;3.73821
118;calc wait;100;0.22478;0.0493249;0.437764
118;calc bound;100;0.0739407;0.0520734;0.114805
118;calc iter;100;3.90073;3.79515;4.0333
118;total;1;416.5;416.5;416.5
156;calc total;1;390.518;390.518;390.518
156;calc update async;100;0.000170783;2.194e-05;0.013539
156;calc inner;100;3.5853;3.26551;3.73331
156;calc wait;100;0.257649;0.076108;0.617665
156;calc bound;100;0.0581554;0.0358397;0.104334
156;calc iter;100;3.90189;3.82777;3.99975
156;total;1;416.581;416.581;416.581
119;calc total;1;390.518;390.518;390.518
119;calc update async;100;0.00023449;3.401e-05;0.0191151
119;calc inner;100;3.55087;3.3212;3.7151
119;calc wait;100;0.253959;0.0860259;0.486698
119;calc bound;100;0.0927587;0.0390626;0.134386
119;calc iter;100;3.90113;3.81268;4.01094
119;total;1;416.435;416.435;416.435
157;calc total;1;390.518;390.518;390.518
157;calc update async;100;0.000254565;2.598e-05;0.0215483
157;calc inner;100;3.59434;3.31789;3.73123
157;calc wait;100;0.24395;0.0783993;0.582255
157;calc bound;100;0.060455;0.0369863;0.108708
157;calc iter;100;3.90142;3.82314;4.03577
157;total;1;416.459;416.459;416.459
120;calc total;1;390.518;390.518;390.518
120;calc update async;100;0.000180733;2.7939e-05;0.0138414
120;calc inner;100;3.70966;3.63094;3.77962
120;calc wait;100;0.116373;0.0651368;0.165873
120;calc bound;100;0.0712508;0.0316054;0.13118
120;calc iter;100;3.90133;3.77656;3.97685
120;total;1;416.511;416.511;416.511
158;calc total;1;390.518;390.518;390.518
158;calc update async;100;0.000260739;2.6179e-05;0.0216289
158;calc inner;100;3.60927;3.40947;3.74176
158;calc wait;100;0.219222;0.073486;0.410935
158;calc bound;100;0.0722722;0.0392121;0.109592
158;calc iter;100;3.90186;3.83228;4.00736
158;total;1;416.414;416.414;416.414
121;calc total;1;390.518;390.518;390.518
121;calc update async;100;0.00023794;3.005e-05;0.01975
121;calc inner;100;3.69856;3.63876;3.76678
121;calc wait;100;0.122896;0.0693878;0.196066
121;calc bound;100;0.0783674;0.0458805;0.094157
121;calc iter;100;3.90125;3.83134;4.02031
121;total;1;416.335;416.335;416.335
122;calc total;1;390.518;390.518;390.518
122;calc update async;100;0.000178964;2.847e-05;0.0139035
122;calc inner;100;3.71941;3.64517;3.78839
122;calc wait;100;0.100242;0.0425163;0.161384
122;calc bound;100;0.0706154;0.0336992;0.0889551
122;calc iter;100;3.90132;3.8305;3.97471
122;total;1;416.512;416.512;416.512
159;calc total;1;390.518;390.518;390.518
159;calc update async;100;0.000255741;2.7619e-05;0.0207881
159;calc inner;100;3.6073;3.41855;3.73954
159;calc wait;100;0.221964;0.0585156;0.408106
159;calc bound;100;0.0714297;0.0584171;0.0964819
159;calc iter;100;3.90204;3.81628;4.04366
159;total;1;416.382;416.382;416.382
123;calc total;1;390.518;390.518;390.518
123;calc update async;100;0.000214614;2.715e-05;0.0172221
123;calc inner;100;3.69021;3.6312;3.77463
123;calc wait;100;0.121788;0.0856713;0.193994
123;calc bound;100;0.089188;0.0240122;0.0967122
123;calc iter;100;3.90141;3.75905;4.05019
123;total;1;416.421;416.421;416.421
160;calc total;1;390.518;390.518;390.518
160;calc update async;100;0.000121925;1.943e-05;0.00878054
160;calc inner;100;3.30134;0.760161;3.7292
160;calc wait;100;0.535896;0.0681447;3.45804
160;calc bound;100;0.0590433;0.0360125;0.140995
160;calc iter;100;3.89973;3.49475;4.2586
160;total;1;416.056;416.056;416.056
124;calc total;1;390.518;390.518;390.518
124;calc update async;100;0.00021675;2.9509e-05;0.0176688
124;calc inner;100;3.7047;3.63599;3.7742
124;calc wait;100;0.113291;0.0714175;0.211357
124;calc bound;100;0.0766919;0.0548158;0.113309
124;calc iter;100;3.90101;3.84244;4.05002
124;total;1;415.911;415.911;415.911
161;calc total;1;390.518;390.518;390.518
161;calc update async;100;0.000133509;1.89e-05;0.00943566
161;calc inner;100;3.35004;2.56364;3.73655
161;calc wait;100;0.4859;0.0887789;1.58838
161;calc bound;100;0.0591549;0.0361665;0.129688
161;calc iter;100;3.89891;3.70002;4.40258
161;total;1;416.413;416.413;416.413
125;calc total;1;390.518;390.518;390.518
125;calc update async;100;0.000230662;2.742e-05;0.0189165
125;calc inner;100;3.70903;3.6411;3.78082
125;calc wait;100;0.106714;0.070164;0.163844
125;calc bound;100;0.0776821;0.0557106;0.100607
125;calc iter;100;3.90072;3.79152;3.97176
125;total;1;416.28;416.28;416.28
162;calc total;1;390.518;390.518;390.518
162;calc update async;100;8.94322e-05;2.195e-05;0.00433835
162;calc inner;100;3.41041;2.55857;3.74633
162;calc wait;100;0.415533;0.0562016;1.23193
162;calc bound;100;0.0698024;0.0388234;0.133779
162;calc iter;100;3.89949;3.6777;4.18237
162;total;1;415.935;415.935;415.935
126;calc total;1;390.518;390.518;390.518
126;calc update async;100;0.000220076;2.939e-05;0.0177452
126;calc inner;100;3.70706;3.64236;3.78081
126;calc wait;100;0.110364;0.0707438;0.208574
126;calc bound;100;0.0807875;0.0614;0.106628
126;calc iter;100;3.90085;3.8147;4.06629
126;total;1;415.838;415.838;415.838
163;calc total;1;390.518;390.518;390.518
163;calc update async;100;0.000127755;2.677e-05;0.00836196
163;calc inner;100;3.41035;2.56689;3.74703
163;calc wait;100;0.411842;0.0748672;1.24207
163;calc bound;100;0.0746421;0.0474106;0.123492
163;calc iter;100;3.89998;3.70768;4.14221
163;total;1;416.156;416.156;416.156
127;calc total;1;390.518;390.518;390.518
127;calc update async;100;0.000230111;2.724e-05;0.0190886
127;calc inner;100;3.70839;3.63018;3.78842
127;calc wait;100;0.110822;0.0845469;0.148611
127;calc bound;100;0.0783728;0.0500896;0.10058
127;calc iter;100;3.90117;3.82669;3.97241
127;total;1;415.982;415.982;415.982
164;calc total;1;390.518;390.518;390.518
164;calc update async;100;0.00013042;1.938e-05;0.00916442
164;calc inner;100;3.34923;1.5445;3.7188
164;calc wait;100;0.48047;0.0304288;2.66763
164;calc bound;100;0.0672318;0.0263994;0.108333
164;calc iter;100;3.89993;3.57522;4.23856
164;total;1;416.111;416.111;416.111
165;calc total;1;390.518;390.518;390.518
165;calc update async;100;0.000128828;1.861e-05;0.00916277
165;calc inner;100;3.22017;0.564106;3.70363
165;calc wait;100;0.610657;0.0993646;3.65947
165;calc bound;100;0.0675981;0.0222875;0.12888
165;calc iter;100;3.90022;3.53376;4.38213
165;total;1;416.198;416.198;416.198
166;calc total;1;390.518;390.518;390.518
166;calc update async;100;0.000133439;2.038e-05;0.00939413
166;calc inner;100;3.39559;2.17823;3.72313
166;calc wait;100;0.429138;0.0447384;1.81244
166;calc bound;100;0.0748951;0.0269831;0.111894
166;calc iter;100;3.90067;3.70808;4.11645
166;total;1;416.167;416.167;416.167
167;calc total;1;390.518;390.518;390.518
167;calc update async;100;0.000137149;2.119e-05;0.0093019
167;calc inner;100;3.37922;2.17923;3.71559
167;calc wait;100;0.438661;0.0560217;1.791
167;calc bound;100;0.0802014;0.0274204;0.126747
167;calc iter;100;3.90053;3.68606;4.12864
167;total;1;416.226;416.226;416.226
168;calc total;1;390.518;390.518;390.518
168;calc update async;100;0.000131404;2.161e-05;0.0094059
168;calc inner;100;3.57966;2.89316;3.74849
168;calc wait;100;0.24232;0.0783099;1.04497
168;calc bound;100;0.0704777;0.036996;0.112136
168;calc iter;100;3.90085;3.68913;4.0925
168;total;1;416.187;416.187;416.187
169;calc total;1;390.518;390.518;390.518
169;calc update async;100;0.000127731;2.262e-05;0.00901465
169;calc inner;100;3.507;2.24959;3.74795
169;calc wait;100;0.323155;0.0649273;1.87241
169;calc bound;100;0.0679158;0.0263157;0.0942784
169;calc iter;100;3.90108;3.48299;4.22629
169;total;1;416.21;416.21;416.21
170;calc total;1;390.518;390.518;390.518
170;calc update async;100;0.000106377;2.452e-05;0.006907
170;calc inner;100;3.58809;3.01051;3.75657
170;calc wait;100;0.229473;0.0650878;0.797957
170;calc bound;100;0.0742409;0.0222678;0.102378
170;calc iter;100;3.90132;3.66729;4.07606
170;total;1;416.232;416.232;416.232
171;calc total;1;390.518;390.518;390.518
171;calc update async;100;0.000127707;2.486e-05;0.00878336
171;calc inner;100;3.58069;2.98979;3.74511
171;calc wait;100;0.237607;0.0772985;0.822157
171;calc bound;100;0.0792409;0.0258222;0.0984878
171;calc iter;100;3.90111;3.69219;4.0608
171;total;1;416.249;416.249;416.249
172;calc total;1;390.518;390.518;390.518
172;calc update async;100;0.000123617;2.216e-05;0.00886201
172;calc inner;100;3.59083;2.71336;3.75255
172;calc wait;100;0.233001;0.0750563;1.54609
172;calc bound;100;0.0668566;0.0364893;0.0930285
172;calc iter;100;3.90061;3.56708;4.34404
172;total;1;416.1;416.1;416.1
173;calc total;1;390.518;390.518;390.518
173;calc update async;100;0.000133712;2.616e-05;0.00946687
173;calc inner;100;3.60332;3.07582;3.75338
173;calc wait;100;0.215319;0.0853091;0.770354
173;calc bound;100;0.077054;0.0533065;0.0981332
173;calc iter;100;3.90088;3.69178;4.08377
173;total;1;416.288;416.288;416.288
174;calc total;1;390.518;390.518;390.518
174;calc update async;100;0.000119488;2.253e-05;0.00827585
174;calc inner;100;3.60283;3.04514;3.76396
174;calc wait;100;0.215022;0.0783332;0.815549
174;calc bound;100;0.0785073;0.0377568;0.106582
174;calc iter;100;3.90097;3.71521;4.09372
174;total;1;416.391;416.391;416.391
175;calc total;1;390.518;390.518;390.518
175;calc update async;100;0.000129531;2.527e-05;0.00931582
175;calc inner;100;3.61117;3.06439;3.76383
175;calc wait;100;0.208994;0.0798299;0.769152
175;calc bound;100;0.07491;0.0451698;0.127999
175;calc iter;100;3.90106;3.73374;4.06338
175;total;1;416.333;416.333;416.333
176;calc total;1;390.518;390.518;390.518
176;calc update async;100;7.76665e-05;1.691e-05;0.0047843
176;calc inner;100;3.30992;1.68179;3.66488
176;calc wait;100;0.529135;0.101524;2.23232
176;calc bound;100;0.0540853;0.0222034;0.0945899
176;calc iter;100;3.89915;3.57086;4.16924
176;total;1;416.292;416.292;416.292
177;calc total;1;390.518;390.518;390.518
177;calc update async;100;0.000131999;1.25e-05;0.00949874
177;calc inner;100;3.37984;2.6588;3.70173
177;calc wait;100;0.447505;0.0993342;1.52271
177;calc bound;100;0.0662076;0.0268152;0.0948094
177;calc iter;100;3.89925;3.65003;4.23596
177;total;1;416.1;416.1;416.1
178;calc total;1;390.518;390.518;390.518
178;calc update async;100;7.70676e-05;1.409e-05;0.00377816
178;calc inner;100;3.39842;2.76042;3.70797
178;calc wait;100;0.428804;0.0874648;1.25173
178;calc bound;100;0.0665554;0.0300457;0.100526
178;calc iter;100;3.89977;3.68601;4.17785
178;total;1;415.802;415.802;415.802
179;calc total;1;390.518;390.518;390.518
179;calc update async;100;0.00013269;1.82e-05;0.0094788
179;calc inner;100;3.40158;2.8127;3.71146
179;calc wait;100;0.424393;0.0914844;1.19191
179;calc bound;100;0.0661139;0.0290224;0.0970779
179;calc iter;100;3.89993;3.67671;4.20823
179;total;1;415.983;415.983;415.983
180;calc total;1;390.518;390.518;390.518
180;calc update async;100;0.000118997;1.545e-05;0.00874398
180;calc inner;100;3.33083;2.52008;3.69227
180;calc wait;100;0.514227;0.0754287;1.37677
180;calc bound;100;0.051543;0.0227795;0.0909921
180;calc iter;100;3.89968;3.68736;4.11566
180;total;1;416.188;416.188;416.188
181;calc total;1;390.518;390.518;390.518
181;calc update async;100;0.000136397;1.659e-05;0.00944208
181;calc inner;100;3.31265;2.36111;3.68967
181;calc wait;100;0.526106;0.0588325;1.47464
181;calc bound;100;0.0590805;0.0222326;0.096003
181;calc iter;100;3.89991;3.72062;4.12064
181;total;1;415.993;415.993;415.993
182;calc total;1;390.518;390.518;390.518
182;calc update async;100;0.000130964;1.626e-05;0.00953187
182;calc inner;100;3.3773;3.0004;3.70763
182;calc wait;100;0.462168;0.0977348;1.01643
182;calc bound;100;0.0556401;0.0223542;0.0888032
182;calc iter;100;3.90018;3.67023;4.15544
182;total;1;416.291;416.291;416.291
183;calc total;1;390.518;390.518;390.518
183;calc update async;100;0.000135684;2.21e-05;0.00873344
183;calc inner;100;3.38739;2.98001;3.69927
183;calc wait;100;0.444277;0.0562279;1.00557
183;calc bound;100;0.0655647;0.0270133;0.0989673
183;calc iter;100;3.9;3.6964;4.12534
183;total;1;415.91;415.91;415.91
184;calc total;1;390.518;390.518;390.518
184;calc update async;100;0.00012345;1.951e-05;0.00885153
184;calc inner;100;3.5361;3.11103;3.74173
184;calc wait;100;0.291039;0.106474;0.691224
184;calc bound;100;0.0641311;0.0265581;0.0816934
184;calc iter;100;3.90091;3.72037;4.044
184;total;1;415.874;415.874;415.874
185;calc total;1;390.518;390.518;390.518
185;calc update async;100;0.000122463;1.883e-05;0.00882847
185;calc inner;100;3.52258;3.09174;3.73889
185;calc wait;100;0.305061;0.103955;0.708448
185;calc bound;100;0.0675745;0.0296902;0.0884182
185;calc iter;100;3.90081;3.70942;4.08379
185;total;1;416.156;416.156;416.156
186;calc total;1;390.518;390.518;390.518
186;calc update async;100;0.000130117;2.124e-05;0.00936806
186;calc inner;100;3.53932;3.12691;3.74304
186;calc wait;100;0.289262;0.081089;0.678309
186;calc bound;100;0.0665538;0.0260919;0.0890958
186;calc iter;100;3.90092;3.73388;4.0462
186;total;1;416.419;416.419;416.419
187;calc total;1;390.518;390.518;390.518
187;calc update async;100;0.000118739;2.527e-05;0.007658
187;calc inner;100;3.51027;3.08336;3.75431
187;calc wait;100;0.305923;0.0963239;0.712308
187;calc bound;100;0.0810974;0.0219468;0.0946225
187;calc iter;100;3.90164;3.71249;4.03966
187;total;1;416.613;416.613;416.613
188;calc total;1;390.518;390.518;390.518
188;calc update async;100;0.00011229;1.745e-05;0.00837781
188;calc inner;100;3.35105;2.00534;3.72645
188;calc wait;100;0.494362;0.083153;1.92687
188;calc bound;100;0.0500015;0.0239221;0.0793557
188;calc iter;100;3.90014;3.71323;4.13044
188;total;1;416.54;416.54;416.54
189;calc total;1;390.518;390.518;390.518
189;calc update async;100;0.000127634;1.82e-05;0.0094474
189;calc inner;100;3.38371;1.91208;3.73272
189;calc wait;100;0.454217;0.106895;2.11797
189;calc bound;100;0.0575569;0.0325589;0.0931327
189;calc iter;100;3.89988;3.68602;4.11434
189;total;1;416.532;416.532;416.532
190;calc total;1;390.518;390.518;390.518
190;calc update async;100;0.000125971;2.241e-05;0.00872047
190;calc inner;100;3.48719;2.9774;3.73308
190;calc wait;100;0.342672;0.0907586;0.763967
190;calc bound;100;0.0660841;0.0225149;0.0986378
190;calc iter;100;3.90025;3.6936;4.03084
190;total;1;416.513;416.513;416.513
191;calc total;1;390.518;390.518;390.518
191;calc update async;100;0.000136798;2.606e-05;0.00945277
191;calc inner;100;3.4846;2.99143;3.73689
191;calc wait;100;0.341112;0.0963579;0.765548
191;calc bound;100;0.0697219;0.030394;0.0946115
191;calc iter;100;3.90085;3.714;4.04675
191;total;1;416.414;416.414;416.414
192;calc total;1;390.518;390.518;390.518
192;calc update async;100;0.000117332;1.2959e-05;0.0087868
192;calc inner;100;2.93709;0.505104;3.73453
192;calc wait;100;0.906576;0.0628161;4.26642
192;calc bound;100;0.0501139;0.0221004;0.102148
192;calc iter;100;3.89899;3.05282;4.92837
192;total;1;416.618;416.618;416.618
193;calc total;1;390.518;390.518;390.518
193;calc update async;100;0.000130004;1.306e-05;0.00950093
193;calc inner;100;3.17302;1.67193;3.74518
193;calc wait;100;0.657079;0.0628307;2.40902
193;calc bound;100;0.061622;0.0225923;0.113256
193;calc iter;100;3.89605;3.57308;4.12157
193;total;1;416.097;416.097;416.097
194;calc total;1;390.518;390.518;390.518
194;calc update async;100;0.000138737;1.6489e-05;0.0095738
194;calc inner;100;3.26085;2.24359;3.72827
194;calc wait;100;0.563517;0.0742052;1.74077
194;calc bound;100;0.0718652;0.0236567;0.104302
194;calc iter;100;3.8989;3.54237;4.19002
194;total;1;416.552;416.552;416.552
195;calc total;1;390.518;390.518;390.518
195;calc update async;100;0.000132226;2.36e-05;0.00890087
195;calc inner;100;3.26669;2.24336;3.77156
195;calc wait;100;0.557107;0.0801416;1.73441
195;calc bound;100;0.070732;0.0297044;0.112989
195;calc iter;100;3.89773;3.60437;4.1511
195;total;1;416.257;416.257;416.257
196;calc total;1;390.518;390.518;390.518
196;calc update async;100;0.00012521;1.172e-05;0.00950427
196;calc inner;100;3.05966;0.853634;3.72098
196;calc wait;100;0.781287;0.054874;3.37057
196;calc bound;100;0.0554537;0.0241596;0.0986309
196;calc iter;100;3.89827;3.32875;4.49743
196;total;1;416.05;416.05;416.05
197;calc total;1;390.518;390.518;390.518
197;calc update async;100;0.000133957;1.543e-05;0.00944181
197;calc inner;100;3.28369;2.55112;3.73001
197;calc wait;100;0.547855;0.0773969;1.51639
197;calc bound;100;0.0674589;0.0249867;0.113251
197;calc iter;100;3.89968;3.55011;4.18973
197;total;1;415.934;415.934;415.934
198;calc total;1;390.518;390.518;390.518
198;calc update async;100;0.000108917;1.609e-05;0.00608418
198;calc inner;100;3.28139;2.55549;3.69271
198;calc wait;100;0.536576;0.0649145;1.47111
198;calc bound;100;0.0813768;0.0221125;0.10425
198;calc iter;100;3.89999;3.54978;4.16749
198;total;1;416.426;416.426;416.426
199;calc total;1;390.518;390.518;390.518
199;calc update async;100;0.000104712;2.286e-05;0.00612705
199;calc inner;100;3.30103;2.57799;3.70103
199;calc wait;100;0.526417;0.0493859;1.48891
199;calc bound;100;0.0716619;0.0251014;0.110348
199;calc iter;100;3.89968;3.51985;4.22927
199;total;1;415.955;415.955;415.955
200;calc total;1;390.518;390.518;390.518
200;calc update async;100;7.32014e-05;1.448e-05;0.00442223
200;calc inner;100;3.36568;1.05097;3.71979
200;calc wait;100;0.474326;0.042822;3.27052
200;calc bound;100;0.0550689;0.0264701;0.100819
200;calc iter;100;3.89966;3.44161;4.37455
200;total;1;416.046;416.046;416.046
201;calc total;1;390.518;390.518;390.518
201;calc update async;100;0.000124832;1.74e-05;0.00893793
201;calc inner;100;3.46995;2.82927;3.72408
201;calc wait;100;0.362019;0.0904734;0.965977
201;calc bound;100;0.0671965;0.0276942;0.0958605
201;calc iter;100;3.90124;3.66642;4.06564
201;total;1;416.079;416.079;416.079
202;calc total;1;390.518;390.518;390.518
202;calc update async;100;0.000128012;2.4499e-05;0.00900431
202;calc inner;100;3.45185;2.82284;3.72862
202;calc wait;100;0.36466;0.0670309;1.11807
202;calc bound;100;0.0833326;0.0279337;0.0975595
202;calc iter;100;3.90147;3.71128;4.04194
202;total;1;416.11;416.11;416.11
203;calc total;1;390.518;390.518;390.518
203;calc update async;100;0.000102786;1.686e-05;0.00668581
203;calc inner;100;3.47815;2.81908;3.73515
203;calc wait;100;0.352292;0.101878;1.13248
203;calc bound;100;0.0687883;0.0270235;0.0942596
203;calc iter;100;3.90121;3.72338;4.11238
203;total;1;416.257;416.257;416.257
204;calc total;1;390.518;390.518;390.518
204;calc update async;100;0.00012712;2.0609e-05;0.00895361
204;calc inner;100;3.46268;3.07841;3.72904
204;calc wait;100;0.35939;0.0989472;0.888894
204;calc bound;100;0.0781335;0.0224371;0.0969079
204;calc iter;100;3.90181;3.69714;4.07233
204;total;1;416.192;416.192;416.192
205;calc total;1;390.518;390.518;390.518
205;calc update async;100;0.00011928;1.823e-05;0.00877629
205;calc inner;100;3.48657;3.04911;3.72672
205;calc wait;100;0.355489;0.104589;0.889187
205;calc bound;100;0.057986;0.0267118;0.0912162
205;calc iter;100;3.90163;3.68828;4.08185
205;total;1;416.33;416.33;416.33
206;calc total;1;390.518;390.518;390.518
206;calc update async;100;0.000125166;1.8589e-05;0.00893194
206;calc inner;100;3.43488;2.13241;3.7374
206;calc wait;100;0.38817;0.0960487;2.14229
206;calc bound;100;0.0759972;0.0258435;0.0972716
206;calc iter;100;3.90167;3.51072;4.36803
206;total;1;416.519;416.519;416.519
207;calc total;1;390.518;390.518;390.518
207;calc update async;100;0.000130273;1.841e-05;0.00946109
207;calc inner;100;3.48774;2.5407;3.73687
207;calc wait;100;0.348603;0.0482254;1.54548
207;calc bound;100;0.0636217;0.0274341;0.0979526
207;calc iter;100;3.90141;3.70476;4.14577
207;total;1;416.648;416.648;416.648
208;calc total;1;390.518;390.518;390.518
208;calc update async;100;0.000139339;2.0849e-05;0.00941704
208;calc inner;100;3.31288;2.24011;3.73111
208;calc wait;100;0.506688;0.0687019;1.44407
208;calc bound;100;0.0771174;0.023815;0.12798
208;calc iter;100;3.89984;3.60487;4.28292
208;total;1;416.075;416.075;416.075
209;calc total;1;390.518;390.518;390.518
209;calc update async;100;0.000126947;1.6359e-05;0.00950358
209;calc inner;100;3.2844;0.856091;3.72057
209;calc wait;100;0.550961;0.049394;3.45346
209;calc bound;100;0.0586581;0.022153;0.122869
209;calc iter;100;3.89792;3.20512;4.35019
209;total;1;416.582;416.582;416.582
210;calc total;1;390.518;390.518;390.518
210;calc update async;100;0.000131901;1.593e-05;0.00947237
210;calc inner;100;3.26342;0.532614;3.74067
210;calc wait;100;0.556493;0.0490035;3.91255
210;calc bound;100;0.076694;0.0240169;0.130043
210;calc iter;100;3.89941;3.02746;4.5203
210;total;1;416.463;416.463;416.463
211;calc total;1;390.518;390.518;390.518
211;calc update async;100;0.000131401;1.592e-05;0.00961602
211;calc inner;100;3.33777;2.28084;3.72194
211;calc wait;100;0.490116;0.0923543;1.56339
211;calc bound;100;0.067882;0.0239257;0.134673
211;calc iter;100;3.89984;3.44236;4.46508
211;total;1;416.459;416.459;416.459
212;calc total;1;390.518;390.518;390.518
212;calc update async;100;0.000123404;1.714e-05;0.00938022
212;calc inner;100;3.09415;0.800863;3.73008
212;calc wait;100;0.749281;0.0514342;3.4612
212;calc bound;100;0.054493;0.0238255;0.0969803
212;calc iter;100;3.90014;3.55168;4.57463
212;total;1;416.024;416.024;416.024
213;calc total;1;390.518;390.518;390.518
213;calc update async;100;0.000130079;1.501e-05;0.00960218
213;calc inner;100;3.19726;1.57962;3.70597
213;calc wait;100;0.635492;0.0558554;2.57764
213;calc bound;100;0.0632132;0.0223531;0.131398
213;calc iter;100;3.89776;3.60198;4.3341
213;total;1;416.194;416.194;416.194
214;calc total;1;390.518;390.518;390.518
214;calc update async;100;0.000131996;1.632e-05;0.00938023
214;calc inner;100;3.26294;1.6723;3.73973
214;calc wait;100;0.568877;0.0641764;2.24326
214;calc bound;100;0.0671002;0.0237904;0.114505
214;calc iter;100;3.90015;3.58111;4.36474
214;total;1;416.531;416.531;416.531
215;calc total;1;390.518;390.518;390.518
215;calc update async;100;0.000111208;1.323e-05;0.00755305
215;calc inner;100;3.27006;1.69431;3.70545
215;calc wait;100;0.558086;0.0671776;2.32279
215;calc bound;100;0.0702924;0.0224471;0.13725
215;calc iter;100;3.89946;3.58026;4.43964
215;total;1;416.006;416.006;416.006
216;calc total;1;390.518;390.518;390.518
216;calc update async;100;7.44768e-05;2.01e-05;0.00423086
216;calc inner;100;3.43052;1.85166;3.7447
216;calc wait;100;0.404444;0.0805156;2.06494
216;calc bound;100;0.0630609;0.0238329;0.0991032
216;calc iter;100;3.90144;3.68025;4.14239
216;total;1;416.582;416.582;416.582
217;calc total;1;390.518;390.518;390.518
217;calc update async;100;8.59192e-05;2.252e-05;0.00502006
217;calc inner;100;3.51642;3.00148;3.73857
217;calc wait;100;0.315168;0.0663475;0.826942
217;calc bound;100;0.0683611;0.0243646;0.104878
217;calc iter;100;3.90103;3.69861;4.11278
217;total;1;416.495;416.495;416.495
218;calc total;1;390.518;390.518;390.518
218;calc update async;100;8.50512e-05;2.252e-05;0.00488542
218;calc inner;100;3.50683;2.99252;3.75326
218;calc wait;100;0.315369;0.061252;0.793455
218;calc bound;100;0.0769568;0.023212;0.0939235
218;calc iter;100;3.90148;3.70554;4.10409
218;total;1;416.255;416.255;416.255
[truncated: 91,192 more chars]
