# Supplementary material for: A Halo abstraction for distributed n-dimensional structured grids within the C++ PGAS library DASH
Source: PeerJ Comput Sci. 2023 Feb 3;9:e1203. doi: 10.7717/peerj-cs.1203 (PMC10280232; doi:10.7717/peerj-cs.1203)
Supplement: Supplemental Information 3 [file peerj-cs-09-1203-s003.gz › raw_romeo/res_3d_romeo/weak/dash_heat3d_n16_c128_7560_21918196.out]

DASH
InitEnergy=125.00000
EndEnergy=125.00000
DiffEnergy=-0.00000
Matrixspec: 7560 x 7560 x 7560
Iterations: 100
# unit_id;function_name;num_calls;avg_runtime;min_runtime;max_runtime
0;initialize;1;79.54562;79.54562;79.54562
0;async;100;0.09107;0.02553;0.17548
0;inner;100;3.66055;3.59314;3.80542
0;wait;100;0.00009;0.00004;0.00092
0;boundary;100;0.09604;0.07770;0.18241
0;calc iter;100;3.84775;3.71629;3.99085
0;calc total;1;385.12444;385.12444;385.12444
0;total;1;491.27451;491.27451;491.27451
1;initialize;1;79.5597;79.5597;79.5597
1;async;100;0.130861;0.0524154;0.259391
1;inner;100;3.62538;3.47429;3.71925
1;wait;100;7.53737e-05;4.0869e-05;0.000625792
1;boundary;100;0.0898957;0.0690634;0.142177
1;calc iter;100;3.84622;3.75785;3.98646
1;calc total;1;385.124;385.124;385.124
1;total;1;491.289;491.289;491.289
2;initialize;1;79.5412;79.5412;79.5412
2;async;100;0.111407;0.053004;0.211819
2;inner;100;3.64838;3.55606;3.76267
2;wait;100;6.58006e-05;3.173e-05;0.000649652
2;boundary;100;0.0879734;0.0668344;0.159082
2;calc iter;100;3.84783;3.76007;3.96316
2;calc total;1;385.124;385.124;385.124
2;total;1;491.27;491.27;491.27
3;initialize;1;79.5114;79.5114;79.5114
3;async;100;0.0839233;0.029009;0.155219
3;inner;100;3.67574;3.60252;3.78853
3;wait;100;6.40384e-05;3.421e-05;0.000867589
3;boundary;100;0.0887478;0.064458;0.165382
3;calc iter;100;3.84848;3.78348;3.97107
3;calc total;1;385.124;385.124;385.124
3;total;1;491.241;491.241;491.241
4;initialize;1;79.5069;79.5069;79.5069
4;async;100;0.14575;0.0942207;0.280825
4;inner;100;3.61972;3.52085;3.69766
4;wait;100;6.5962e-05;3.373e-05;0.000625582
4;boundary;100;0.0833933;0.0641092;0.135108
4;calc iter;100;3.84893;3.77017;4.0098
4;calc total;1;385.124;385.124;385.124
4;total;1;491.236;491.236;491.236
5;initialize;1;79.5318;79.5318;79.5318
5;async;100;0.167028;0.0876845;0.251656
5;inner;100;3.59063;3.51935;3.71547
5;wait;100;7.92571e-05;3.7219e-05;0.000669531
5;boundary;100;0.0898142;0.0723545;0.137518
5;calc iter;100;3.84756;3.73258;4.01592
5;calc total;1;385.124;385.124;385.124
5;total;1;491.261;491.261;491.261
6;initialize;1;79.5602;79.5602;79.5602
6;async;100;0.139049;0.030044;0.222415
6;inner;100;3.62171;3.56772;3.80702
6;wait;100;7.1188e-05;4.2329e-05;0.000449084
6;boundary;100;0.0877938;0.0636422;0.144773
6;calc iter;100;3.84863;3.7148;4.05537
6;calc total;1;385.124;385.124;385.124
6;total;1;491.289;491.289;491.289
7;initialize;1;79.5329;79.5329;79.5329
7;async;100;0.131009;0.0274232;0.199448
7;inner;100;3.63388;3.59271;3.79601
7;wait;100;6.92605e-05;3.242e-05;0.000636022
7;boundary;100;0.0837314;0.0649106;0.13087
7;calc iter;100;3.8487;3.72148;4.04418
7;calc total;1;385.124;385.124;385.124
7;total;1;491.262;491.262;491.262
8;initialize;1;79.5444;79.5444;79.5444
8;async;100;0.0460406;0.0247594;0.0922979
8;inner;100;3.69214;3.66864;3.72447
8;wait;100;8.13133e-05;4.2449e-05;0.000656671
8;boundary;100;0.11031;0.0755661;0.180536
8;calc iter;100;3.84858;3.8157;3.96161
8;calc total;1;385.124;385.124;385.124
8;total;1;491.273;491.273;491.273
9;initialize;1;79.5597;79.5597;79.5597
9;async;100;0.0497933;0.0254544;0.151359
9;inner;100;3.69124;3.59341;3.72414
9;wait;100;8.31968e-05;3.518e-05;0.000666642
9;boundary;100;0.106642;0.0832772;0.170965
9;calc iter;100;3.84776;3.73836;3.97042
9;calc total;1;385.124;385.124;385.124
9;total;1;491.289;491.289;491.289
10;initialize;1;79.5602;79.5602;79.5602
10;async;100;0.0357795;0.0201936;0.0994769
10;inner;100;3.70736;3.66131;3.75352
10;wait;100;7.81169e-05;3.0889e-05;0.000915838
10;boundary;100;0.105426;0.0739505;0.177376
10;calc iter;100;3.84864;3.78591;3.99014
10;calc total;1;385.124;385.124;385.124
10;total;1;491.289;491.289;491.289
11;initialize;1;79.5161;79.5161;79.5161
11;async;100;0.0342504;0.0217234;0.0974433
11;inner;100;3.70957;3.67785;3.75098
11;wait;100;8.16849e-05;2.607e-05;0.00078447
11;boundary;100;0.104728;0.0740806;0.176929
11;calc iter;100;3.84863;3.81311;3.98956
11;calc total;1;385.124;385.124;385.124
11;total;1;491.245;491.245;491.245
12;initialize;1;79.5472;79.5472;79.5472
12;async;100;0.0444271;0.0243436;0.0923116
12;inner;100;3.69408;3.66391;3.76017
12;wait;100;8.05808e-05;4.2289e-05;0.000648872
12;boundary;100;0.109972;0.0756972;0.181213
12;calc iter;100;3.84856;3.79355;3.96039
12;calc total;1;385.124;385.124;385.124
12;total;1;491.276;491.276;491.276
13;initialize;1;79.5541;79.5541;79.5541
13;async;100;0.0539914;0.0227079;0.0982204
13;inner;100;3.68919;3.66059;3.74657
13;wait;100;8.01297e-05;4.814e-05;0.000748241
13;boundary;100;0.105418;0.0644336;0.169982
13;calc iter;100;3.84869;3.77914;3.97134
13;calc total;1;385.124;385.124;385.124
13;total;1;491.283;491.283;491.283
14;initialize;1;79.5118;79.5118;79.5118
14;async;100;0.0385757;0.0178991;0.0983204
14;inner;100;3.70583;3.67242;3.7497
14;wait;100;8.69975e-05;4.1189e-05;0.000963297
14;boundary;100;0.104265;0.0677654;0.178313
14;calc iter;100;3.84876;3.7917;3.99211
14;calc total;1;385.124;385.124;385.124
14;total;1;491.24;491.24;491.24
15;initialize;1;79.5514;79.5514;79.5514
15;async;100;0.0361193;0.0200522;0.0982428
15;inner;100;3.70762;3.67069;3.76852
15;wait;100;8.05657e-05;3.233e-05;0.000746741
15;boundary;100;0.104939;0.0765854;0.177307
15;calc iter;100;3.84876;3.79955;3.99041
15;calc total;1;385.124;385.124;385.124
15;total;1;491.28;491.28;491.28
16;initialize;1;79.5597;79.5597;79.5597
16;async;100;0.208219;0.0933315;0.341077
16;inner;100;3.55469;3.45387;3.6556
16;wait;100;7.66609e-05;3.512e-05;0.000653292
16;boundary;100;0.0832087;0.0517688;0.12856
16;calc iter;100;3.8462;3.74047;4.03953
16;calc total;1;385.124;385.124;385.124
16;total;1;491.289;491.289;491.289
17;initialize;1;79.5277;79.5277;79.5277
17;async;100;0.205636;0.0686054;0.501887
17;inner;100;3.55736;3.31304;3.66913
17;wait;100;7.679e-05;3.049e-05;0.000536913
17;boundary;100;0.0813545;0.0489753;0.125089
17;calc iter;100;3.84443;3.61236;4.17955
17;calc total;1;385.124;385.124;385.124
17;total;1;491.256;491.256;491.256
18;initialize;1;79.5591;79.5591;79.5591
18;async;100;0.183165;0.0575405;0.358735
18;inner;100;3.58967;3.42776;3.68019
18;wait;100;5.9794e-05;2.497e-05;0.000430875
18;boundary;100;0.0731764;0.0488349;0.123664
18;calc iter;100;3.84607;3.7389;3.96068
18;calc total;1;385.124;385.124;385.124
18;total;1;491.288;491.288;491.288
19;initialize;1;79.536;79.536;79.536
19;async;100;0.185868;0.0624452;0.324168
19;inner;100;3.5893;3.47482;3.68482
19;wait;100;6.32139e-05;2.588e-05;0.000634771
19;boundary;100;0.0711521;0.0491112;0.134695
19;calc iter;100;3.84638;3.77796;3.95562
19;calc total;1;385.124;385.124;385.124
19;total;1;491.265;491.265;491.265
20;initialize;1;79.5336;79.5336;79.5336
20;async;100;0.208309;0.0713984;0.380403
20;inner;100;3.55695;3.36109;3.66986
20;wait;100;7.88604e-05;3.034e-05;0.000532633
20;boundary;100;0.081422;0.0477107;0.117138
20;calc iter;100;3.84676;3.66628;4.04853
20;calc total;1;385.124;385.124;385.124
20;total;1;491.262;491.262;491.262
21;initialize;1;79.526;79.526;79.526
21;async;100;0.221482;0.0823681;0.412711
21;inner;100;3.54463;3.33991;3.67577
21;wait;100;7.82984e-05;3.3319e-05;0.000658211
21;boundary;100;0.0808794;0.0452062;0.11442
21;calc iter;100;3.84708;3.64711;4.10844
21;calc total;1;385.124;385.124;385.124
21;total;1;491.255;491.255;491.255
22;initialize;1;79.5142;79.5142;79.5142
22;async;100;0.19147;0.0654471;0.347706
22;inner;100;3.58474;3.45886;3.68475
22;wait;100;6.36551e-05;3.174e-05;0.000644652
22;boundary;100;0.0708652;0.0450082;0.116408
22;calc iter;100;3.84715;3.68397;4.1063
22;calc total;1;385.124;385.124;385.124
22;total;1;491.243;491.243;491.243
23;initialize;1;79.5142;79.5142;79.5142
23;async;100;0.186994;0.082302;0.33674
23;inner;100;3.58828;3.46693;3.68447
23;wait;100;6.26097e-05;2.453e-05;0.000495584
23;boundary;100;0.0718037;0.0452873;0.120176
23;calc iter;100;3.84714;3.69619;3.98081
23;calc total;1;385.124;385.124;385.124
23;total;1;491.243;491.243;491.243
24;initialize;1;79.3981;79.3981;79.3981
24;async;100;0.194594;0.0137951;0.618508
24;inner;100;3.56944;3.16902;3.71231
24;wait;100;7.00357e-05;2.819e-05;0.000571113
24;boundary;100;0.0836335;0.0483401;0.166461
24;calc iter;100;3.84774;3.58988;4.1085
24;calc total;1;385.124;385.124;385.124
24;total;1;491.127;491.127;491.127
25;initialize;1;79.5396;79.5396;79.5396
25;async;100;0.208931;0.0354867;0.602759
25;inner;100;3.5487;3.26606;3.71938
25;wait;100;7.68085e-05;3.744e-05;0.00073115
25;boundary;100;0.0901767;0.0497657;0.167467
25;calc iter;100;3.84789;3.46136;4.26572
25;calc total;1;385.124;385.124;385.124
25;total;1;491.268;491.268;491.268
26;initialize;1;79.398;79.398;79.398
26;async;100;0.173102;0.0166755;0.472752
26;inner;100;3.59857;3.39346;3.75982
26;wait;100;6.11374e-05;2.97e-05;0.000526253
26;boundary;100;0.0762288;0.0484559;0.169608
26;calc iter;100;3.84796;3.70161;4.05962
26;calc total;1;385.124;385.124;385.124
26;total;1;491.127;491.127;491.127
27;initialize;1;79.5396;79.5396;79.5396
27;async;100;0.169707;0.0143092;0.476874
27;inner;100;3.60188;3.38757;3.75842
27;wait;100;7.20819e-05;3.307e-05;0.0010463
27;boundary;100;0.0763477;0.0494217;0.168996
27;calc iter;100;3.84801;3.6749;4.06174
27;calc total;1;385.124;385.124;385.124
27;total;1;491.268;491.268;491.268
28;initialize;1;79.513;79.513;79.513
28;async;100;0.220671;0.0255665;0.76529
28;inner;100;3.53699;3.05958;3.71464
28;wait;100;7.82992e-05;3.6639e-05;0.000719621
28;boundary;100;0.0901123;0.0498994;0.167439
28;calc iter;100;3.84785;3.47612;4.15156
28;calc total;1;385.124;385.124;385.124
28;total;1;491.242;491.242;491.242
29;initialize;1;79.3608;79.3608;79.3608
29;async;100;0.170962;0.045557;0.369804
29;inner;100;3.60175;3.44963;3.71257
29;wait;100;7.50427e-05;3.175e-05;0.00101114
29;boundary;100;0.0752004;0.0462612;0.175078
29;calc iter;100;3.84799;3.69437;4.01298
29;calc total;1;385.124;385.124;385.124
29;total;1;491.09;491.09;491.09
30;initialize;1;79.5501;79.5501;79.5501
30;async;100;0.166827;0.0273438;0.37653
30;inner;100;3.61612;3.46205;3.76728
30;wait;100;5.7467e-05;2.6329e-05;0.000712661
30;boundary;100;0.0650579;0.0445043;0.166906
30;calc iter;100;3.84807;3.68794;4.00395
30;calc total;1;385.124;385.124;385.124
30;total;1;491.279;491.279;491.279
31;initialize;1;79.5409;79.5409;79.5409
31;async;100;0.165146;0.0229335;0.357983
31;inner;100;3.61314;3.45984;3.754
31;wait;100;6.1884e-05;2.72e-05;0.000709751
31;boundary;100;0.0696504;0.0449214;0.167579
31;calc iter;100;3.848;3.67998;3.98889
31;calc total;1;385.124;385.124;385.124
31;total;1;491.269;491.269;491.269
32;initialize;1;79.5482;79.5482;79.5482
32;async;100;0.299819;0.0606508;0.951864
32;inner;100;3.46042;3.00981;3.67798
32;wait;100;8.0779e-05;3.863e-05;0.000658001
32;boundary;100;0.0832122;0.0580255;0.180394
32;calc iter;100;3.84353;3.4938;4.42322
32;calc total;1;385.124;385.124;385.124
32;total;1;491.277;491.277;491.277
33;initialize;1;79.5445;79.5445;79.5445
33;async;100;0.303714;0.0750782;0.835758
33;inner;100;3.4578;3.1707;3.66017
33;wait;100;6.80655e-05;2.953e-05;0.000637942
33;boundary;100;0.0821218;0.054959;0.181469
33;calc iter;100;3.84371;3.49332;4.38715
33;calc total;1;385.124;385.124;385.124
33;total;1;491.273;491.273;491.273
34;initialize;1;79.5601;79.5601;79.5601
34;async;100;0.256312;0.0643123;0.720363
34;inner;100;3.51341;3.23702;3.67154
34;wait;100;5.72368e-05;2.714e-05;0.000991177
34;boundary;100;0.074002;0.0492126;0.199761
34;calc iter;100;3.84379;3.54329;4.30381
34;calc total;1;385.124;385.124;385.124
34;total;1;491.289;491.289;491.289
35;initialize;1;79.5379;79.5379;79.5379
35;async;100;0.267836;0.0608504;0.73643
35;inner;100;3.49647;3.24817;3.66763
35;wait;100;5.86087e-05;2.3059e-05;0.000684261
35;boundary;100;0.0794102;0.0492441;0.184677
35;calc iter;100;3.84378;3.59494;4.25354
35;calc total;1;385.124;385.124;385.124
35;total;1;491.267;491.267;491.267
36;initialize;1;79.5536;79.5536;79.5536
36;async;100;0.346525;0.0403319;0.729132
36;inner;100;3.40516;3.07803;3.661
36;wait;100;7.70383e-05;4.9369e-05;0.000516173
36;boundary;100;0.0918751;0.0569569;0.180304
36;calc iter;100;3.84364;3.30653;4.26153
36;calc total;1;385.124;385.124;385.124
36;total;1;491.282;491.282;491.282
37;initialize;1;79.4263;79.4263;79.4263
37;async;100;0.248874;0.0624134;0.484145
37;inner;100;3.51988;3.27426;3.65961
37;wait;100;6.39079e-05;3.319e-05;0.000664211
37;boundary;100;0.0750037;0.0508553;0.180533
37;calc iter;100;3.84383;3.46899;4.04519
37;calc total;1;385.124;385.124;385.124
37;total;1;491.155;491.155;491.155
38;initialize;1;79.56;79.56;79.56
38;async;100;0.240486;0.0609648;0.499403
38;inner;100;3.53764;3.33407;3.67299
38;wait;100;5.27156e-05;2.764e-05;0.000498794
38;boundary;100;0.0656867;0.0479359;0.2006
38;calc iter;100;3.84387;3.57094;4.04778
38;calc total;1;385.124;385.124;385.124
38;total;1;491.289;491.289;491.289
39;initialize;1;79.5247;79.5247;79.5247
39;async;100;0.237461;0.0482688;0.480822
39;inner;100;3.53802;3.32501;3.67611
39;wait;100;5.53639e-05;2.9089e-05;0.000679321
39;boundary;100;0.0682997;0.0485628;0.201412
39;calc iter;100;3.84383;3.52226;4.03992
39;calc total;1;385.124;385.124;385.124
39;total;1;491.253;491.253;491.253
40;initialize;1;79.5012;79.5012;79.5012
40;async;100;0.234825;0.0277059;1.04791
40;inner;100;3.52474;2.81439;3.71443
40;wait;100;9.8784e-05;4.189e-05;0.00102387
40;boundary;100;0.0760413;0.0474213;0.219578
40;calc iter;100;3.8357;3.17686;4.5608
40;calc total;1;385.124;385.124;385.124
40;total;1;491.23;491.23;491.23
41;initialize;1;79.4494;79.4494;79.4494
41;async;100;0.197049;0.0315574;0.563892
41;inner;100;3.57592;3.2218;3.76878
41;wait;100;0.000131997;3.7999e-05;0.00339513
41;boundary;100;0.0656048;0.0431893;0.157518
41;calc iter;100;3.83871;3.6354;4.02877
41;calc total;1;385.124;385.124;385.124
41;total;1;491.178;491.178;491.178
42;initialize;1;79.3419;79.3419;79.3419
42;async;100;0.200137;0.0353476;0.535232
42;inner;100;3.57636;3.26026;3.7206
42;wait;100;6.90555e-05;2.32e-05;0.00136053
42;boundary;100;0.0627545;0.0426629;0.194546
42;calc iter;100;3.83932;3.63147;4.0082
42;calc total;1;385.124;385.124;385.124
42;total;1;491.071;491.071;491.071
43;initialize;1;79.3977;79.3977;79.3977
43;async;100;0.199606;0.0238667;0.544972
43;inner;100;3.57225;3.25659;3.71845
43;wait;100;8.16864e-05;2.404e-05;0.0015257
43;boundary;100;0.0673766;0.0426899;0.196036
43;calc iter;100;3.83932;3.64882;4.03102
43;calc total;1;385.124;385.124;385.124
43;total;1;491.126;491.126;491.126
44;initialize;1;79.5508;79.5508;79.5508
44;async;100;0.232471;0.011865;0.771536
44;inner;100;3.52206;3.13185;3.68791
44;wait;100;7.98167e-05;3.4439e-05;0.000642672
44;boundary;100;0.0844915;0.053724;0.181271
44;calc iter;100;3.8391;3.28286;4.43949
44;calc total;1;385.124;385.124;385.124
44;total;1;491.279;491.279;491.279
45;initialize;1;79.5313;79.5313;79.5313
45;async;100;0.293411;0.0369801;1.04073
45;inner;100;3.46498;2.91558;3.69384
45;wait;100;8.43134e-05;2.98e-05;0.000535663
45;boundary;100;0.0812309;0.0523653;0.181018
45;calc iter;100;3.83971;3.31967;4.65812
45;calc total;1;385.124;385.124;385.124
45;total;1;491.26;491.26;491.26
46;initialize;1;79.3287;79.3287;79.3287
46;async;100;0.223005;0.0269713;0.683887
46;inner;100;3.54746;3.21054;3.72566
46;wait;100;7.74833e-05;3.147e-05;0.00181875
46;boundary;100;0.0692544;0.0494356;0.186344
46;calc iter;100;3.8398;3.33497;4.321
46;calc total;1;385.124;385.124;385.124
46;total;1;491.057;491.057;491.057
47;initialize;1;79.5603;79.5603;79.5603
47;async;100;0.212287;0.0472842;0.453174
47;inner;100;3.56159;3.36776;3.72333
47;wait;100;6.27916e-05;2.735e-05;0.000644531
47;boundary;100;0.0657749;0.0494729;0.191013
47;calc iter;100;3.83971;3.64757;4.0083
47;calc total;1;385.124;385.124;385.124
47;total;1;491.289;491.289;491.289
48;initialize;1;79.3412;79.3412;79.3412
48;async;100;0.314162;0.0907176;0.671104
48;inner;100;3.44117;3.17728;3.65646
48;wait;100;6.77208e-05;3.1869e-05;0.000507243
48;boundary;100;0.0872335;0.058657;0.151897
48;calc iter;100;3.84264;3.49642;4.26525
48;calc total;1;385.124;385.124;385.124
48;total;1;491.07;491.07;491.07
49;initialize;1;79.5267;79.5267;79.5267
49;async;100;0.286286;0.0796017;0.743023
49;inner;100;3.4779;3.1752;3.65611
49;wait;100;6.40566e-05;3.3609e-05;0.000637822
49;boundary;100;0.0788967;0.0551042;0.148034
49;calc iter;100;3.84315;3.52832;4.29333
49;calc total;1;385.124;385.124;385.124
49;total;1;491.255;491.255;491.255
50;initialize;1;79.56;79.56;79.56
50;async;100;0.249978;0.0812076;0.569205
50;inner;100;3.52442;3.35328;3.65996
50;wait;100;5.24464e-05;2.677e-05;0.000657961
50;boundary;100;0.0689742;0.0545674;0.146862
50;calc iter;100;3.84342;3.67011;4.20014
50;calc total;1;385.124;385.124;385.124
50;total;1;491.289;491.289;491.289
51;initialize;1;79.5601;79.5601;79.5601
51;async;100;0.257412;0.0872396;0.547371
51;inner;100;3.51354;3.30315;3.66511
51;wait;100;6.09991e-05;3.1619e-05;0.000641302
51;boundary;100;0.0724032;0.0546271;0.15724
51;calc iter;100;3.84342;3.56998;4.19797
51;calc total;1;385.124;385.124;385.124
51;total;1;491.289;491.289;491.289
52;initialize;1;79.56;79.56;79.56
52;async;100;0.33984;0.0784359;0.719297
52;inner;100;3.41742;3.15306;3.65058
52;wait;100;6.93909e-05;3.2049e-05;0.000682801
52;boundary;100;0.0850932;0.0588757;0.107985
52;calc iter;100;3.84242;3.34456;4.35823
52;calc total;1;385.124;385.124;385.124
52;total;1;491.289;491.289;491.289
53;initialize;1;79.4487;79.4487;79.4487
53;async;100;0.322546;0.079937;0.738959
53;inner;100;3.43496;3.0777;3.6513
53;wait;100;6.46837e-05;3.3e-05;0.000497024
53;boundary;100;0.0834775;0.0560189;0.108179
53;calc iter;100;3.84105;3.42655;4.15591
53;calc total;1;385.124;385.124;385.124
53;total;1;491.178;491.178;491.178
54;initialize;1;79.5442;79.5442;79.5442
54;async;100;0.270294;0.0809298;0.511317
54;inner;100;3.49686;3.28836;3.66451
54;wait;100;5.62289e-05;2.9079e-05;0.000641622
54;boundary;100;0.073196;0.0548334;0.148573
54;calc iter;100;3.84041;3.52724;4.03179
54;calc total;1;385.124;385.124;385.124
54;total;1;491.273;491.273;491.273
55;initialize;1;79.5477;79.5477;79.5477
55;async;100;0.259565;0.0814911;0.42872
55;inner;100;3.51145;3.34117;3.66571
55;wait;100;5.46416e-05;2.937e-05;0.000528953
55;boundary;100;0.0713794;0.0549638;0.151276
55;calc iter;100;3.84245;3.64078;3.98285
55;calc total;1;385.124;385.124;385.124
55;total;1;491.276;491.276;491.276
56;initialize;1;79.4451;79.4451;79.4451
56;async;100;0.171291;0.0210305;0.234824
56;inner;100;3.59593;3.54057;3.70172
56;wait;100;9.1134e-05;3.656e-05;0.00080814
56;boundary;100;0.0771922;0.0545409;0.182963
56;calc iter;100;3.84451;3.7844;3.97508
56;calc total;1;385.124;385.124;385.124
56;total;1;491.174;491.174;491.174
57;initialize;1;79.5179;79.5179;79.5179
57;async;100;0.172804;0.0323622;0.310868
57;inner;100;3.59902;3.50492;3.69891
57;wait;100;8.99629e-05;3.255e-05;0.000889809
57;boundary;100;0.0727507;0.0456124;0.186671
57;calc iter;100;3.84466;3.71588;4.0195
57;calc total;1;385.124;385.124;385.124
57;total;1;491.247;491.247;491.247
58;initialize;1;79.4302;79.4302;79.4302
58;async;100;0.174605;0.0287399;0.262382
58;inner;100;3.60654;3.56329;3.7326
58;wait;100;6.66862e-05;2.5349e-05;0.000913069
58;boundary;100;0.0634919;0.0449656;0.177779
58;calc iter;100;3.84471;3.78771;3.98411
58;calc total;1;385.124;385.124;385.124
58;total;1;491.159;491.159;491.159
59;initialize;1;79.5352;79.5352;79.5352
59;async;100;0.171083;0.0256786;0.255052
59;inner;100;3.61079;3.56395;3.73441
59;wait;100;7.53626e-05;2.386e-05;0.00109393
59;boundary;100;0.0627101;0.0462451;0.17594
59;calc iter;100;3.84466;3.76032;3.98382
59;calc total;1;385.124;385.124;385.124
59;total;1;491.264;491.264;491.264
60;initialize;1;79.56;79.56;79.56
60;async;100;0.17314;0.0237708;0.258497
60;inner;100;3.59592;3.51349;3.81957
60;wait;100;9.25573e-05;3.211e-05;0.00076769
60;boundary;100;0.075302;0.0512843;0.193294
60;calc iter;100;3.84446;3.76468;3.9685
60;calc total;1;385.124;385.124;385.124
60;total;1;491.289;491.289;491.289
61;initialize;1;79.5185;79.5185;79.5185
61;async;100;0.176928;0.0229838;0.372836
61;inner;100;3.59188;3.42357;3.77545
61;wait;100;9.12699e-05;3.876e-05;0.00079855
61;boundary;100;0.0752947;0.0440366;0.189904
61;calc iter;100;3.8442;3.65194;4.03313
61;calc total;1;385.124;385.124;385.124
61;total;1;491.247;491.247;491.247
62;initialize;1;79.4254;79.4254;79.4254
62;async;100;0.174521;0.0255202;0.250215
62;inner;100;3.60451;3.5268;3.7751
62;wait;100;7.35377e-05;2.774e-05;0.000907059
62;boundary;100;0.0652063;0.0461615;0.18138
62;calc iter;100;3.84432;3.74792;3.97662
62;calc total;1;385.124;385.124;385.124
62;total;1;491.154;491.154;491.154
63;initialize;1;79.5574;79.5574;79.5574
63;async;100;0.170083;0.0236846;0.240355
63;inner;100;3.61108;3.56325;3.77742
63;wait;100;7.27192e-05;2.65e-05;0.00117193
63;boundary;100;0.0632115;0.0473017;0.17703
63;calc iter;100;3.84445;3.7878;3.97968
63;calc total;1;385.124;385.124;385.124
63;total;1;491.286;491.286;491.286
64;initialize;1;79.5336;79.5336;79.5336
64;async;100;0.285869;0.0347955;0.612776
64;inner;100;3.46899;3.19077;3.66307
64;wait;100;9.59567e-05;3.214e-05;0.000594152
64;boundary;100;0.087771;0.0546393;0.134272
64;calc iter;100;3.84273;3.55451;4.28445
64;calc total;1;385.124;385.124;385.124
64;total;1;491.262;491.262;491.262
65;initialize;1;79.5389;79.5389;79.5389
65;async;100;0.230696;0.0945859;0.340272
65;inner;100;3.5422;3.44726;3.66254
65;wait;100;7.22874e-05;3.279e-05;0.000619562
65;boundary;100;0.0698189;0.0472982;0.117225
65;calc iter;100;3.84279;3.71769;3.9935
65;calc total;1;385.124;385.124;385.124
65;total;1;491.268;491.268;491.268
66;initialize;1;79.5403;79.5403;79.5403
66;async;100;0.22095;0.0883109;0.346204
66;inner;100;3.55372;3.44478;3.67496
66;wait;100;5.2468e-05;2.5479e-05;0.000526023
66;boundary;100;0.0681551;0.0448759;0.159676
66;calc iter;100;3.84288;3.71208;4.00507
66;calc total;1;385.124;385.124;385.124
66;total;1;491.269;491.269;491.269
67;initialize;1;79.5374;79.5374;79.5374
67;async;100;0.219279;0.0991579;0.34751
67;inner;100;3.55434;3.44772;3.67463
67;wait;100;5.70755e-05;2.596e-05;0.000712981
67;boundary;100;0.0691882;0.0451494;0.136286
67;calc iter;100;3.84287;3.72683;3.99801
67;calc total;1;385.124;385.124;385.124
67;total;1;491.266;491.266;491.266
68;initialize;1;79.3985;79.3985;79.3985
68;async;100;0.256083;0.0936822;0.534276
68;inner;100;3.509;3.27681;3.64984
68;wait;100;8.02307e-05;3.6089e-05;0.000694701
68;boundary;100;0.0774557;0.0536592;0.105439
68;calc iter;100;3.84262;3.62667;4.1138
68;calc total;1;385.124;385.124;385.124
68;total;1;491.127;491.127;491.127
69;initialize;1;79.5573;79.5573;79.5573
69;async;100;0.281925;0.0425016;0.792891
69;inner;100;3.47522;3.09661;3.66537
69;wait;100;8.58422e-05;3.6559e-05;0.000572832
69;boundary;100;0.0852181;0.0558192;0.107204
69;calc iter;100;3.84245;3.24275;4.37621
69;calc total;1;385.124;385.124;385.124
69;total;1;491.286;491.286;491.286
70;initialize;1;79.546;79.546;79.546
70;async;100;0.238511;0.0451021;0.600707
70;inner;100;3.53355;3.35068;3.68747
70;wait;100;6.80888e-05;2.9489e-05;0.000668751
70;boundary;100;0.0701334;0.0475685;0.108416
70;calc iter;100;3.84227;3.54715;4.27203
70;calc total;1;385.124;385.124;385.124
70;total;1;491.275;491.275;491.275
71;initialize;1;79.5601;79.5601;79.5601
71;async;100;0.234557;0.0872197;0.508664
71;inner;100;3.53466;3.40807;3.68382
71;wait;100;6.00351e-05;3.1039e-05;0.000635712
71;boundary;100;0.0733474;0.0490853;0.131077
71;calc iter;100;3.84262;3.65369;4.18514
71;calc total;1;385.124;385.124;385.124
71;total;1;491.289;491.289;491.289
72;initialize;1;79.5422;79.5422;79.5422
72;async;100;0.206471;0.0299266;0.681412
72;inner;100;3.54908;3.15006;3.71104
72;wait;100;9.88648e-05;4.7e-05;0.000826339
72;boundary;100;0.0850547;0.0525828;0.176546
72;calc iter;100;3.8407;3.446;4.25517
72;calc total;1;385.124;385.124;385.124
72;total;1;491.271;491.271;491.271
73;initialize;1;79.5602;79.5602;79.5602
73;async;100;0.193408;0.0295387;0.356084
73;inner;100;3.57879;3.33419;3.71323
73;wait;100;8.8041e-05;4.4899e-05;0.000675371
73;boundary;100;0.0687812;0.0500883;0.177009
73;calc iter;100;3.84107;3.53022;3.99027
73;calc total;1;385.124;385.124;385.124
73;total;1;491.289;491.289;491.289
74;initialize;1;79.5107;79.5107;79.5107
74;async;100;0.194508;0.0265036;0.357065
74;inner;100;3.5836;3.33114;3.72767
74;wait;100;6.56237e-05;2.509e-05;0.000981077
74;boundary;100;0.0629952;0.0485312;0.173277
74;calc iter;100;3.84117;3.52732;4.00059
74;calc total;1;385.124;385.124;385.124
74;total;1;491.239;491.239;491.239
75;initialize;1;79.5432;79.5432;79.5432
75;async;100;0.192279;0.0276503;0.34939
75;inner;100;3.58534;3.33815;3.72963
75;wait;100;6.33755e-05;2.4859e-05;0.00105312
75;boundary;100;0.0635953;0.0486636;0.172951
75;calc iter;100;3.84128;3.52459;4.00242
75;calc total;1;385.124;385.124;385.124
75;total;1;491.272;491.272;491.272
76;initialize;1;79.5602;79.5602;79.5602
76;async;100;0.21787;0.0356033;0.609326
76;inner;100;3.54804;3.09457;3.70099
76;wait;100;8.10167e-05;3.361e-05;0.000903569
76;boundary;100;0.0751219;0.0522596;0.189197
76;calc iter;100;3.84111;3.55671;4.13126
76;calc total;1;385.124;385.124;385.124
76;total;1;491.289;491.289;491.289
77;initialize;1;79.5601;79.5601;79.5601
77;async;100;0.252443;0.0290094;1.61101
77;inner;100;3.50054;2.42597;3.71519
77;wait;100;0.000100429;4.2929e-05;0.000914439
77;boundary;100;0.0876876;0.0569635;0.183668
77;calc iter;100;3.84077;2.68527;5.07309
77;calc total;1;385.124;385.124;385.124
77;total;1;491.289;491.289;491.289
78;initialize;1;79.51;79.51;79.51
78;async;100;0.215735;0.0391365;0.762058
78;inner;100;3.5487;3.07798;3.72378
78;wait;100;8.3005e-05;3.1249e-05;0.000917528
78;boundary;100;0.0763887;0.0528404;0.177637
78;calc iter;100;3.84091;3.23855;4.39699
78;calc total;1;385.124;385.124;385.124
78;total;1;491.239;491.239;491.239
79;initialize;1;79.5442;79.5442;79.5442
79;async;100;0.201394;0.0307324;0.603188
79;inner;100;3.56801;3.10514;3.7232
79;wait;100;7.44299e-05;3.205e-05;0.00071241
79;boundary;100;0.0715424;0.0539681;0.173998
79;calc iter;100;3.84102;3.54814;4.15608
79;calc total;1;385.124;385.124;385.124
79;total;1;491.273;491.273;491.273
80;initialize;1;79.5386;79.5386;79.5386
80;async;100;0.244134;0.0436463;1.05909
80;inner;100;3.51032;2.91207;3.65048
80;wait;100;8.26914e-05;4.0219e-05;0.000561342
80;boundary;100;0.0832433;0.0445962;0.129252
80;calc iter;100;3.83779;3.23196;4.6212
80;calc total;1;385.124;385.124;385.124
80;total;1;491.267;491.267;491.267
81;initialize;1;79.5211;79.5211;79.5211
81;async;100;0.208539;0.0673026;0.441837
81;inner;100;3.55719;3.37191;3.66414
81;wait;100;6.94071e-05;3.515e-05;0.000685631
81;boundary;100;0.07268;0.0438417;0.120063
81;calc iter;100;3.83848;3.67423;4.07692
81;calc total;1;385.124;385.124;385.124
81;total;1;491.25;491.25;491.25
82;initialize;1;79.3675;79.3675;79.3675
82;async;100;0.203034;0.0443171;0.450589
82;inner;100;3.56848;3.37457;3.68364
82;wait;100;5.48714e-05;2.426e-05;0.000640341
82;boundary;100;0.0674448;0.0443146;0.131821
82;calc iter;100;3.83901;3.66407;4.02061
82;calc total;1;385.124;385.124;385.124
82;total;1;491.096;491.096;491.096
83;initialize;1;79.5483;79.5483;79.5483
83;async;100;0.202642;0.0412027;0.464513
83;inner;100;3.56765;3.37871;3.68273
83;wait;100;6.05485e-05;2.579e-05;0.000564373
83;boundary;100;0.0686499;0.04398;0.135622
83;calc iter;100;3.83901;3.65961;4.03275
83;calc total;1;385.124;385.124;385.124
83;total;1;491.277;491.277;491.277
84;initialize;1;79.5087;79.5087;79.5087
84;async;100;0.252511;0.0223783;0.855413
84;inner;100;3.50712;3.0043;3.65925
84;wait;100;6.06001e-05;3.052e-05;0.000450844
84;boundary;100;0.0794573;0.0543158;0.119859
84;calc iter;100;3.83915;3.26957;4.3989
84;calc total;1;385.124;385.124;385.124
84;total;1;491.237;491.237;491.237
85;initialize;1;79.4255;79.4255;79.4255
85;async;100;0.303903;0.0279478;1.24188
85;inner;100;3.44478;2.80877;3.6501
85;wait;100;7.85562e-05;3.5489e-05;0.000675861
85;boundary;100;0.090111;0.0456474;0.13128
85;calc iter;100;3.83887;3.06281;4.90087
85;calc total;1;385.124;385.124;385.124
85;total;1;491.154;491.154;491.154
86;initialize;1;79.5431;79.5431;79.5431
86;async;100;0.236257;0.042053;0.745821
86;inner;100;3.52233;3.21115;3.66316
86;wait;100;7.19096e-05;2.5679e-05;0.000701571
86;boundary;100;0.0798814;0.0444796;0.136899
86;calc iter;100;3.83854;3.47924;4.45541
86;calc total;1;385.124;385.124;385.124
86;total;1;491.272;491.272;491.272
87;initialize;1;79.5482;79.5482;79.5482
87;async;100;0.226024;0.0226394;0.58763
87;inner;100;3.53942;3.25789;3.66985
87;wait;100;6.46978e-05;3.045e-05;0.000653422
87;boundary;100;0.0736513;0.0445707;0.121479
87;calc iter;100;3.83916;3.61167;4.22731
87;calc total;1;385.124;385.124;385.124
87;total;1;491.277;491.277;491.277
88;initialize;1;79.5558;79.5558;79.5558
88;async;100;0.249766;0.0412639;0.711896
88;inner;100;3.49987;3.21492;3.70839
88;wait;100;8.29484e-05;3.7429e-05;0.000728901
88;boundary;100;0.0896345;0.0438526;0.166408
88;calc iter;100;3.83935;3.41759;4.29444
88;calc total;1;385.124;385.124;385.124
88;total;1;491.284;491.284;491.284
89;initialize;1;79.5567;79.5567;79.5567
89;async;100;0.1878;0.0437505;0.349101
89;inner;100;3.57829;3.43494;3.70729
89;wait;100;6.98129e-05;2.931e-05;0.000962777
89;boundary;100;0.0731966;0.0441694;0.167382
89;calc iter;100;3.83936;3.63674;4.05832
89;calc total;1;385.124;385.124;385.124
89;total;1;491.285;491.285;491.285
90;initialize;1;79.5156;79.5156;79.5156
90;async;100;0.184106;0.0480836;0.323573
90;inner;100;3.5938;3.45675;3.72866
90;wait;100;4.90956e-05;2.094e-05;0.000679631
90;boundary;100;0.0615126;0.0439457;0.165473
90;calc iter;100;3.83947;3.70572;3.99693
90;calc total;1;385.124;385.124;385.124
90;total;1;491.244;491.244;491.244
91;initialize;1;79.5602;79.5602;79.5602
91;async;100;0.180865;0.0461131;0.318664
91;inner;100;3.59507;3.46248;3.73188
91;wait;100;5.51362e-05;2.411e-05;0.000582243
91;boundary;100;0.0634668;0.043976;0.165924
91;calc iter;100;3.83946;3.69453;3.99018
91;calc total;1;385.124;385.124;385.124
91;total;1;491.289;491.289;491.289
92;initialize;1;79.3411;79.3411;79.3411
92;async;100;0.194237;0.0395966;0.336809
92;inner;100;3.56586;3.41061;3.70132
92;wait;100;6.1194e-05;2.473e-05;0.000888099
92;boundary;100;0.0774496;0.0490109;0.172744
92;calc iter;100;3.83762;3.63033;3.9937
92;calc total;1;385.124;385.124;385.124
92;total;1;491.07;491.07;491.07
93;initialize;1;79.5601;79.5601;79.5601
93;async;100;0.261841;0.0356884;0.582565
93;inner;100;3.4804;3.21575;3.70494
93;wait;100;7.70148e-05;3.572e-05;0.00075183
93;boundary;100;0.0925595;0.0531103;0.166812
93;calc iter;100;3.83488;3.46031;4.15867
93;calc total;1;385.124;385.124;385.124
93;total;1;491.289;491.289;491.289
94;initialize;1;79.543;79.543;79.543
94;async;100;0.212442;0.0180894;0.45833
94;inner;100;3.54461;3.30521;3.72704
94;wait;100;6.70104e-05;2.247e-05;0.00075368
94;boundary;100;0.0812659;0.0443944;0.164351
94;calc iter;100;3.83839;3.57317;4.06133
94;calc total;1;385.124;385.124;385.124
94;total;1;491.272;491.272;491.272
95;initialize;1;79.5425;79.5425;79.5425
95;async;100;0.192818;0.0166406;0.516229
95;inner;100;3.57015;3.31884;3.72879
95;wait;100;6.07464e-05;2.286e-05;0.000913289
95;boundary;100;0.0753739;0.0456359;0.165818
95;calc iter;100;3.83841;3.54812;4.07481
95;calc total;1;385.124;385.124;385.124
95;total;1;491.271;491.271;491.271
96;initialize;1;79.5358;79.5358;79.5358
96;async;100;0.151546;0.0829502;0.286737
96;inner;100;3.59718;3.50439;3.67125
96;wait;100;8.43501e-05;3.383e-05;0.000642972
96;boundary;100;0.0917871;0.0704872;0.138961
96;calc iter;100;3.8406;3.70734;4.00671
96;calc total;1;385.124;385.124;385.124
96;total;1;491.265;491.265;491.265
97;initialize;1;79.5294;79.5294;79.5294
97;async;100;0.12352;0.0889446;0.180697
97;inner;100;3.63488;3.60895;3.66951
97;wait;100;6.76929e-05;3.452e-05;0.000661391
97;boundary;100;0.0824846;0.0648089;0.144972
97;calc iter;100;3.84096;3.80152;3.91313
97;calc total;1;385.124;385.124;385.124
97;total;1;491.258;491.258;491.258
98;initialize;1;79.5225;79.5225;79.5225
98;async;100;0.113847;0.0905975;0.151525
98;inner;100;3.64585;3.62222;3.68433
98;wait;100;6.5811e-05;3.317e-05;0.000706371
98;boundary;100;0.0812356;0.0615432;0.148339
98;calc iter;100;3.841;3.80535;3.91656
98;calc total;1;385.124;385.124;385.124
98;total;1;491.251;491.251;491.251
99;initialize;1;79.3334;79.3334;79.3334
99;async;100;0.113658;0.081743;0.141694
99;inner;100;3.64664;3.62643;3.68209
99;wait;100;5.94368e-05;2.77e-05;0.000565633
99;boundary;100;0.0805801;0.0618787;0.172785
99;calc iter;100;3.84094;3.79843;3.9552
99;calc total;1;385.124;385.124;385.124
99;total;1;491.062;491.062;491.062
100;initialize;1;79.5299;79.5299;79.5299
100;async;100;0.132853;0.0926772;0.192698
100;inner;100;3.62522;3.57971;3.68134
100;wait;100;7.02373e-05;3.372e-05;0.000725421
100;boundary;100;0.0825067;0.0692942;0.145366
100;calc iter;100;3.84065;3.77225;3.91002
100;calc total;1;385.124;385.124;385.124
100;total;1;491.259;491.259;491.259
101;initialize;1;79.3733;79.3733;79.3733
101;async;100;0.162932;0.089832;0.257334
101;inner;100;3.58289;3.50166;3.66446
101;wait;100;7.92485e-05;3.973e-05;0.000554193
101;boundary;100;0.0939135;0.074587;0.14675
101;calc iter;100;3.83982;3.73162;3.94204
101;calc total;1;385.124;385.124;385.124
101;total;1;491.102;491.102;491.102
102;initialize;1;79.5569;79.5569;79.5569
102;async;100;0.13535;0.0744899;0.21893
102;inner;100;3.61611;3.55139;3.69247
102;wait;100;7.8426e-05;3.645e-05;0.000451124
102;boundary;100;0.0889161;0.0680117;0.162468
102;calc iter;100;3.84046;3.75388;3.97453
102;calc total;1;385.124;385.124;385.124
102;total;1;491.286;491.286;491.286
103;initialize;1;79.56;79.56;79.56
103;async;100;0.127995;0.0783743;0.23687
103;inner;100;3.63184;3.54026;3.6918
103;wait;100;7.0462e-05;3.3399e-05;0.000666332
103;boundary;100;0.0807234;0.065332;0.14483
103;calc iter;100;3.84063;3.75275;3.93517
103;calc total;1;385.124;385.124;385.124
103;total;1;491.289;491.289;491.289
104;initialize;1;79.3288;79.3288;79.3288
104;async;100;0.0423388;0.0178033;0.098745
104;inner;100;3.68796;3.66378;3.72172
104;wait;100;9.18405e-05;5.7659e-05;0.000682851
104;boundary;100;0.110885;0.0618109;0.19619
104;calc iter;100;3.84128;3.79037;3.99598
104;calc total;1;385.124;385.124;385.124
104;total;1;491.058;491.058;491.058
105;initialize;1;79.519;79.519;79.519
105;async;100;0.0415352;0.023482;0.0992077
105;inner;100;3.69579;3.68046;3.73081
105;wait;100;8.52024e-05;3.523e-05;0.000894618
105;boundary;100;0.103915;0.0636168;0.193384
105;calc iter;100;3.84133;3.78278;3.99308
105;calc total;1;385.124;385.124;385.124
105;total;1;491.248;491.248;491.248
128;initialize;1;79.5124;79.5124;79.5124
128;async;100;0.226843;0.0361869;0.456578
128;inner;100;3.53855;3.37679;3.68346
128;wait;100;6.77032e-05;3.258e-05;0.000647701
128;boundary;100;0.0801615;0.0628061;0.162819
128;calc iter;100;3.84562;3.64069;4.0076
128;calc total;1;385.124;385.124;385.124
128;total;1;491.241;491.241;491.241
106;initialize;1;79.4495;79.4495;79.4495
106;async;100;0.0340197;0.0260317;0.0969396
106;inner;100;3.70953;3.6853;3.75137
106;wait;100;0.000106789;3.176e-05;0.00145942
106;boundary;100;0.0976679;0.0569693;0.189179
106;calc iter;100;3.84133;3.78032;3.99819
106;calc total;1;385.124;385.124;385.124
106;total;1;491.178;491.178;491.178
107;initialize;1;79.3288;79.3288;79.3288
107;async;100;0.032637;0.0256442;0.0984989
107;inner;100;3.70759;3.68521;3.74256
107;wait;100;8.49123e-05;2.76e-05;0.000946797
107;boundary;100;0.101012;0.0570832;0.186445
107;calc iter;100;3.84132;3.77946;4.00481
107;calc total;1;385.124;385.124;385.124
107;total;1;491.058;491.058;491.058
108;initialize;1;79.5329;79.5329;79.5329
108;async;100;0.0429429;0.0229897;0.0992412
108;inner;100;3.69308;3.67731;3.73981
108;wait;100;9.21762e-05;4.07e-05;0.000751871
108;boundary;100;0.105095;0.0628022;0.194424
108;calc iter;100;3.84121;3.78698;3.99687
108;calc total;1;385.124;385.124;385.124
108;total;1;491.261;491.261;491.261
109;initialize;1;79.5602;79.5602;79.5602
109;async;100;0.0516495;0.0176619;0.12188
109;inner;100;3.68041;3.63172;3.72914
109;wait;100;8.5537e-05;4.6959e-05;0.000872968
109;boundary;100;0.10891;0.0841519;0.197351
109;calc iter;100;3.84106;3.75651;3.99647
109;calc total;1;385.124;385.124;385.124
109;total;1;491.289;491.289;491.289
129;initialize;1;79.5451;79.5451;79.5451
129;async;100;0.308713;0.0827049;0.853653
129;inner;100;3.45062;2.94781;3.69527
129;wait;100;7.22512e-05;3.605e-05;0.000640691
129;boundary;100;0.0820771;0.0603196;0.112419
129;calc iter;100;3.84148;3.56882;4.1596
129;calc total;1;385.124;385.124;385.124
129;total;1;491.274;491.274;491.274
110;initialize;1;79.5328;79.5328;79.5328
110;async;100;0.0344756;0.0167925;0.0982548
110;inner;100;3.69587;3.66523;3.74312
110;wait;100;8.60783e-05;3.869e-05;0.00100897
110;boundary;100;0.11077;0.0647506;0.193374
110;calc iter;100;3.8412;3.77388;3.99768
110;calc total;1;385.124;385.124;385.124
110;total;1;491.261;491.261;491.261
130;initialize;1;79.5558;79.5558;79.5558
130;async;100;0.263643;0.0826897;0.597134
130;inner;100;3.50966;3.2008;3.6934
130;wait;100;5.78474e-05;3.1629e-05;0.00067422
130;boundary;100;0.0719477;0.0549479;0.127957
130;calc iter;100;3.84531;3.61845;4.11158
130;calc total;1;385.124;385.124;385.124
130;total;1;491.285;491.285;491.285
111;initialize;1;79.5602;79.5602;79.5602
111;async;100;0.0329241;0.0174222;0.0965697
111;inner;100;3.69996;3.68021;3.74094
111;wait;100;8.40819e-05;4.113e-05;0.000878659
111;boundary;100;0.10826;0.0648089;0.194832
111;calc iter;100;3.84123;3.78539;3.99811
111;calc total;1;385.124;385.124;385.124
111;total;1;491.289;491.289;491.289
131;initialize;1;79.5168;79.5168;79.5168
131;async;100;0.246669;0.0495539;0.472824
131;inner;100;3.53609;3.36917;3.70563
131;wait;100;5.16127e-05;2.9949e-05;0.000558483
131;boundary;100;0.0631338;0.054273;0.162445
131;calc iter;100;3.84595;3.70334;3.99922
131;calc total;1;385.124;385.124;385.124
131;total;1;491.246;491.246;491.246
112;initialize;1;79.5545;79.5545;79.5545
112;async;100;0.264142;0.0485281;0.634091
112;inner;100;3.48627;3.1469;3.65251
112;wait;100;8.63576e-05;3.4339e-05;0.000690931
112;boundary;100;0.0856596;0.0502802;0.205578
112;calc iter;100;3.83616;3.7337;4.00837
112;calc total;1;385.124;385.124;385.124
112;total;1;491.283;491.283;491.283
132;initialize;1;79.5061;79.5061;79.5061
132;async;100;0.318224;0.0918972;0.679819
132;inner;100;3.44868;3.20429;3.65416
132;wait;100;5.69293e-05;3.005e-05;0.000496655
132;boundary;100;0.0789279;0.0548044;0.134313
132;calc iter;100;3.84589;3.55538;4.30921
132;calc total;1;385.124;385.124;385.124
132;total;1;491.235;491.235;491.235
113;initialize;1;79.5093;79.5093;79.5093
113;async;100;0.260707;0.0452525;0.693181
113;inner;100;3.49731;3.06795;3.65217
113;wait;100;7.40958e-05;3.0929e-05;0.000548323
113;boundary;100;0.07717;0.0517432;0.207719
113;calc iter;100;3.83526;3.7013;3.97606
113;calc total;1;385.124;385.124;385.124
113;total;1;491.238;491.238;491.238
133;initialize;1;79.5356;79.5356;79.5356
133;async;100;0.352779;0.0911249;0.721605
133;inner;100;3.40224;3.10393;3.65462
133;wait;100;7.73354e-05;3.923e-05;0.000602093
133;boundary;100;0.0897066;0.057628;0.121194
133;calc iter;100;3.8448;3.56679;4.15014
133;calc total;1;385.124;385.124;385.124
133;total;1;491.264;491.264;491.264
114;initialize;1;79.5064;79.5064;79.5064
114;async;100;0.253069;0.0518076;0.607541
114;inner;100;3.51558;3.14147;3.68572
114;wait;100;6.42115e-05;2.496e-05;0.00100342
114;boundary;100;0.0679793;0.0481297;0.211794
114;calc iter;100;3.8367;3.69028;4.01045
114;calc total;1;385.124;385.124;385.124
114;total;1;491.235;491.235;491.235
115;initialize;1;79.5589;79.5589;79.5589
115;async;100;0.250891;0.0525389;0.610733
115;inner;100;3.51693;3.17536;3.68663
115;wait;100;6.80357e-05;2.433e-05;0.000936018
115;boundary;100;0.0687162;0.0484034;0.206384
115;calc iter;100;3.8366;3.76164;4.01375
115;calc total;1;385.124;385.124;385.124
115;total;1;491.288;491.288;491.288
116;initialize;1;79.3338;79.3338;79.3338
116;async;100;0.262395;0.047374;0.855351
116;inner;100;3.49837;2.97236;3.65648
116;wait;100;7.19262e-05;3.6339e-05;0.000680251
116;boundary;100;0.076671;0.053126;0.205982
116;calc iter;100;3.83751;3.65409;4.16099
116;calc total;1;385.124;385.124;385.124
116;total;1;491.063;491.063;491.063
117;initialize;1;79.5235;79.5235;79.5235
117;async;100;0.286468;0.0751708;0.602357
117;inner;100;3.46462;3.19403;3.64579
117;wait;100;8.85764e-05;4.0759e-05;0.000678511
117;boundary;100;0.0864084;0.0559617;0.185967
117;calc iter;100;3.83759;3.50122;4.17702
117;calc total;1;385.124;385.124;385.124
117;total;1;491.252;491.252;491.252
118;initialize;1;79.3416;79.3416;79.3416
118;async;100;0.257759;0.0248605;0.590483
118;inner;100;3.50003;3.19487;3.68395
118;wait;100;8.58575e-05;2.401e-05;0.00150375
118;boundary;100;0.0797748;0.0541724;0.203444
118;calc iter;100;3.83765;3.67595;4.02334
118;calc total;1;385.124;385.124;385.124
118;total;1;491.07;491.07;491.07
119;initialize;1;79.56;79.56;79.56
119;async;100;0.252903;0.0409344;0.6046
119;inner;100;3.51146;3.19431;3.68484
119;wait;100;7.73979e-05;2.988e-05;0.00113467
119;boundary;100;0.0731893;0.0529034;0.209722
119;calc iter;100;3.83764;3.74275;3.97923
119;calc total;1;385.124;385.124;385.124
119;total;1;491.289;491.289;491.289
120;initialize;1;79.51;79.51;79.51
120;async;100;0.33719;0.0809333;0.684819
120;inner;100;3.4378;3.13913;3.63044
120;wait;100;6.28948e-05;2.7109e-05;0.000438564
120;boundary;100;0.0670991;0.0432544;0.186864
120;calc iter;100;3.84215;3.59994;4.0609
120;calc total;1;385.124;385.124;385.124
120;total;1;491.239;491.239;491.239
134;initialize;1;79.4983;79.4983;79.4983
134;async;100;0.298478;0.0819165;0.630423
134;inner;100;3.47203;3.2303;3.67684
134;wait;100;6.81767e-05;3.5119e-05;0.00067485
134;boundary;100;0.0752132;0.055311;0.100095
134;calc iter;100;3.84579;3.626;4.18072
134;calc total;1;385.124;385.124;385.124
134;total;1;491.227;491.227;491.227
121;initialize;1;79.5431;79.5431;79.5431
121;async;100;0.345449;0.0912008;0.82035
121;inner;100;3.41255;2.99043;3.62244
121;wait;100;8.52431e-05;3.427e-05;0.000714681
121;boundary;100;0.0823299;0.0435435;0.184594
121;calc iter;100;3.84042;3.59522;4.11293
121;calc total;1;385.124;385.124;385.124
121;total;1;491.272;491.272;491.272
135;initialize;1;79.5028;79.5028;79.5028
135;async;100;0.286787;0.0792676;0.438048
135;inner;100;3.48442;3.35762;3.67638
135;wait;100;6.58128e-05;3.0689e-05;0.00067362
135;boundary;100;0.0747555;0.055518;0.13246
135;calc iter;100;3.84603;3.64172;3.9871
135;calc total;1;385.124;385.124;385.124
135;total;1;491.231;491.231;491.231
122;initialize;1;79.55;79.55;79.55
122;async;100;0.326548;0.061458;0.728102
122;inner;100;3.45011;3.14075;3.64001
122;wait;100;6.45942e-05;2.838e-05;0.000651361
122;boundary;100;0.0654992;0.043677;0.191455
122;calc iter;100;3.84223;3.66886;4.05542
122;calc total;1;385.124;385.124;385.124
122;total;1;491.279;491.279;491.279
136;initialize;1;79.5419;79.5419;79.5419
136;async;100;0.17372;0.0239484;0.260564
136;inner;100;3.59835;3.52136;3.69998
136;wait;100;9.07061e-05;3.5169e-05;0.000662361
136;boundary;100;0.0746677;0.0521222;0.169507
136;calc iter;100;3.84683;3.6966;4.01183
136;calc total;1;385.124;385.124;385.124
136;total;1;491.27;491.27;491.27
123;initialize;1;79.3631;79.3631;79.3631
123;async;100;0.335222;0.0661392;0.725834
123;inner;100;3.44665;3.09138;3.6377
123;wait;100;4.79001e-05;2.5079e-05;0.000658062
123;boundary;100;0.0605427;0.0431012;0.188856
123;calc iter;100;3.84246;3.74721;4.08363
123;calc total;1;385.124;385.124;385.124
123;total;1;491.092;491.092;491.092
137;initialize;1;79.5221;79.5221;79.5221
137;async;100;0.183937;0.0329825;0.566699
137;inner;100;3.5887;3.31258;3.71759
137;wait;100;9.5549e-05;3.6469e-05;0.000913173
137;boundary;100;0.0727244;0.0492287;0.167638
137;calc iter;100;3.84546;3.51594;4.23476
137;calc total;1;385.124;385.124;385.124
137;total;1;491.25;491.25;491.25
124;initialize;1;79.5337;79.5337;79.5337
124;async;100;0.374451;0.0594604;0.762387
124;inner;100;3.39016;3.13463;3.63936
124;wait;100;6.47725e-05;2.755e-05;0.000696451
124;boundary;100;0.0777712;0.0436192;0.195593
124;calc iter;100;3.84245;3.51522;4.20796
124;calc total;1;385.124;385.124;385.124
124;total;1;491.263;491.263;491.263
138;initialize;1;79.5246;79.5246;79.5246
138;async;100;0.175621;0.0324159;0.332056
138;inner;100;3.60764;3.46481;3.74435
138;wait;100;6.72195e-05;2.6219e-05;0.00121608
138;boundary;100;0.0634377;0.0487968;0.173275
138;calc iter;100;3.84677;3.69327;4.00114
138;calc total;1;385.124;385.124;385.124
138;total;1;491.253;491.253;491.253
125;initialize;1;79.4439;79.4439;79.4439
125;async;100;0.453142;0.0803823;0.668819
125;inner;100;3.30195;3.11627;3.62626
125;wait;100;7.43738e-05;3.923e-05;0.000647552
125;boundary;100;0.0870604;0.043933;0.190432
125;calc iter;100;3.84223;3.55696;4.17758
125;calc total;1;385.124;385.124;385.124
125;total;1;491.173;491.173;491.173
126;initialize;1;79.3244;79.3244;79.3244
126;async;100;0.388804;0.0558716;0.605999
126;inner;100;3.37827;3.18927;3.63797
126;wait;100;5.75957e-05;2.222e-05;0.000646822
126;boundary;100;0.0752617;0.0432689;0.188162
126;calc iter;100;3.84239;3.62194;4.15215
126;calc total;1;385.124;385.124;385.124
126;total;1;491.053;491.053;491.053
127;initialize;1;79.5393;79.5393;79.5393
127;async;100;0.363057;0.0586395;0.590381
127;inner;100;3.4075;3.21019;3.6475
127;wait;100;5.46462e-05;2.504e-05;0.000637552
127;boundary;100;0.0719034;0.0431155;0.193893
127;calc iter;100;3.84252;3.67595;4.07861
127;calc total;1;385.124;385.124;385.124
127;total;1;491.268;491.268;491.268
139;initialize;1;79.5564;79.5564;79.5564
139;async;100;0.174819;0.0294636;0.251373
139;inner;100;3.60998;3.53156;3.74253
139;wait;100;5.97729e-05;2.5189e-05;0.000734658
139;boundary;100;0.0620184;0.0498355;0.171912
139;calc iter;100;3.84688;3.80835;3.97862
139;calc total;1;385.124;385.124;385.124
139;total;1;491.285;491.285;491.285
140;initialize;1;79.5564;79.5564;79.5564
140;async;100;0.178017;0.0290789;0.307274
140;inner;100;3.59425;3.43559;3.69809
140;wait;100;8.78081e-05;3.189e-05;0.000710179
140;boundary;100;0.0745289;0.0490316;0.170489
140;calc iter;100;3.84689;3.67308;3.96236
140;calc total;1;385.124;385.124;385.124
140;total;1;491.285;491.285;491.285
141;initialize;1;79.5077;79.5077;79.5077
141;async;100;0.188497;0.0336081;0.387138
141;inner;100;3.58305;3.3993;3.71119
141;wait;100;9.14223e-05;3.072e-05;0.000717218
141;boundary;100;0.0754201;0.0458076;0.174726
141;calc iter;100;3.84706;3.60264;4.0621
141;calc total;1;385.124;385.124;385.124
141;total;1;491.236;491.236;491.236
142;initialize;1;79.5566;79.5566;79.5566
142;async;100;0.179489;0.0241166;0.301265
142;inner;100;3.60373;3.50754;3.74319
142;wait;100;6.18367e-05;2.7709e-05;0.00067764
142;boundary;100;0.0638125;0.0449977;0.168949
142;calc iter;100;3.8471;3.71655;3.976
142;calc total;1;385.124;385.124;385.124
142;total;1;491.285;491.285;491.285
143;initialize;1;79.5256;79.5256;79.5256
143;async;100;0.177936;0.0466497;0.231789
143;inner;100;3.6083;3.53252;3.74225
143;wait;100;5.89342e-05;2.315e-05;0.000665391
143;boundary;100;0.0607935;0.0450587;0.141658
143;calc iter;100;3.84709;3.79429;3.955
143;calc total;1;385.124;385.124;385.124
143;total;1;491.254;491.254;491.254
144;initialize;1;79.5318;79.5318;79.5318
144;async;100;0.164543;0.0446655;0.384065
144;inner;100;3.59303;3.38159;3.68526
144;wait;100;6.93548e-05;3.7799e-05;0.000607222
144;boundary;100;0.0900337;0.0684318;0.162418
144;calc iter;100;3.84768;3.65144;3.99632
144;calc total;1;385.124;385.124;385.124
144;total;1;491.26;491.26;491.26
145;initialize;1;79.5403;79.5403;79.5403
145;async;100;0.174819;0.0390679;0.38207
145;inner;100;3.58186;3.41686;3.68788
145;wait;100;7.23754e-05;4.6059e-05;0.000602942
145;boundary;100;0.0913703;0.0619605;0.172422
145;calc iter;100;3.84812;3.63394;4.06708
145;calc total;1;385.124;385.124;385.124
145;total;1;491.268;491.268;491.268
146;initialize;1;79.5147;79.5147;79.5147
146;async;100;0.145108;0.0304366;0.355565
146;inner;100;3.61708;3.43679;3.70826
146;wait;100;6.61453e-05;2.8749e-05;0.000535884
146;boundary;100;0.0861543;0.0577898;0.168427
146;calc iter;100;3.84841;3.65087;3.97503
146;calc total;1;385.124;385.124;385.124
146;total;1;491.243;491.243;491.243
147;initialize;1;79.5564;79.5564;79.5564
147;async;100;0.14254;0.0327965;0.354144
147;inner;100;3.6169;3.42755;3.70493
147;wait;100;6.27695e-05;3.224e-05;0.000646021
147;boundary;100;0.0890144;0.0563492;0.166685
147;calc iter;100;3.84852;3.69123;3.99152
147;calc total;1;385.124;385.124;385.124
147;total;1;491.284;491.284;491.284
148;initialize;1;79.5161;79.5161;79.5161
148;async;100;0.192123;0.0758832;0.609067
148;inner;100;3.56472;3.18459;3.65461
148;wait;100;7.63473e-05;4.146e-05;0.00066882
148;boundary;100;0.0911066;0.0627445;0.155538
148;calc iter;100;3.84803;3.64925;4.09687
148;calc total;1;385.124;385.124;385.124
148;total;1;491.245;491.245;491.245
149;initialize;1;79.5274;79.5274;79.5274
149;async;100;0.15095;0.0571703;0.394738
149;inner;100;3.60869;3.35549;3.68976
149;wait;100;7.00745e-05;4.1139e-05;0.000619042
149;boundary;100;0.0887485;0.0618478;0.173251
149;calc iter;100;3.84846;3.62211;4.01031
149;calc total;1;385.124;385.124;385.124
149;total;1;491.255;491.255;491.255
150;initialize;1;79.5561;79.5561;79.5561
150;async;100;0.130136;0.0305149;0.39699
150;inner;100;3.62443;3.38522;3.70482
150;wait;100;5.58878e-05;3.0579e-05;0.000623992
150;boundary;100;0.0939944;0.0614397;0.166581
150;calc iter;100;3.84862;3.73748;3.99643
150;calc total;1;385.124;385.124;385.124
150;total;1;491.284;491.284;491.284
151;initialize;1;79.5439;79.5439;79.5439
151;async;100;0.136182;0.0271847;0.409544
151;inner;100;3.62396;3.38328;3.70502
151;wait;100;6.66729e-05;3.3349e-05;0.000663741
151;boundary;100;0.0883222;0.0572377;0.167894
151;calc iter;100;3.84853;3.73847;3.998
151;calc total;1;385.124;385.124;385.124
151;total;1;491.272;491.272;491.272
152;initialize;1;79.5249;79.5249;79.5249
152;async;100;0.0859258;0.0235864;0.367183
152;inner;100;3.65295;3.3669;3.74194
152;wait;100;7.61445e-05;3.7839e-05;0.000618692
152;boundary;100;0.109827;0.0575959;0.174227
152;calc iter;100;3.84878;3.49979;4.00396
152;calc total;1;385.124;385.124;385.124
152;total;1;491.253;491.253;491.253
153;initialize;1;79.5348;79.5348;79.5348
153;async;100;0.0932296;0.0211899;0.37764
153;inner;100;3.64765;3.3896;3.74392
153;wait;100;8.25443e-05;3.7609e-05;0.000814086
153;boundary;100;0.10792;0.0531587;0.175873
153;calc iter;100;3.84889;3.64739;4.02358
153;calc total;1;385.124;385.124;385.124
153;total;1;491.263;491.263;491.263
154;initialize;1;79.5184;79.5184;79.5184
154;async;100;0.0800639;0.0169527;0.375081
154;inner;100;3.66416;3.41562;3.75968
154;wait;100;7.46038e-05;2.4649e-05;0.000866494
154;boundary;100;0.104613;0.0500688;0.178274
154;calc iter;100;3.84891;3.64629;4.01901
154;calc total;1;385.124;385.124;385.124
154;total;1;491.247;491.247;491.247
155;initialize;1;79.5086;79.5086;79.5086
155;async;100;0.0775599;0.0184821;0.407273
155;inner;100;3.66709;3.43003;3.7593
155;wait;100;6.82756e-05;2.728e-05;0.000774367
155;boundary;100;0.104199;0.0504078;0.17755
155;calc iter;100;3.84892;3.73462;4.00056
155;calc total;1;385.124;385.124;385.124
155;total;1;491.237;491.237;491.237
156;initialize;1;79.522;79.522;79.522
156;async;100;0.104265;0.0221275;0.591703
156;inner;100;3.62911;3.109;3.73656
156;wait;100;8.62462e-05;4.4249e-05;0.00068916
156;boundary;100;0.115469;0.0448309;0.178545
156;calc iter;100;3.84894;3.23626;4.12561
156;calc total;1;385.124;385.124;385.124
156;total;1;491.251;491.251;491.251
157;initialize;1;79.502;79.502;79.502
157;async;100;0.0848655;0.0188513;0.402218
157;inner;100;3.65978;3.40398;3.75987
157;wait;100;8.97172e-05;3.5099e-05;0.000827846
157;boundary;100;0.104259;0.0456856;0.177757
157;calc iter;100;3.849;3.7454;3.97458
157;calc total;1;385.124;385.124;385.124
157;total;1;491.23;491.23;491.23
158;initialize;1;79.5233;79.5233;79.5233
158;async;100;0.0806479;0.0201167;0.396765
158;inner;100;3.67164;3.40425;3.78289
158;wait;100;7.18099e-05;2.5699e-05;0.000514534
158;boundary;100;0.0966402;0.0448269;0.178763
158;calc iter;100;3.849;3.74566;3.98782
158;calc total;1;385.124;385.124;385.124
158;total;1;491.252;491.252;491.252
159;initialize;1;79.51;79.51;79.51
159;async;100;0.0789147;0.0208519;0.388812
159;inner;100;3.67151;3.41615;3.7678
159;wait;100;8.09247e-05;3.127e-05;0.000792946
159;boundary;100;0.098438;0.0451425;0.177351
159;calc iter;100;3.84895;3.73014;3.98729
159;calc total;1;385.124;385.124;385.124
159;total;1;491.239;491.239;491.239
160;initialize;1;79.5404;79.5404;79.5404
160;async;100;0.206895;0.0589577;0.972548
160;inner;100;3.55249;2.95588;3.67074
160;wait;100;8.14695e-05;3.133e-05;0.000635411
160;boundary;100;0.0868235;0.0629743;0.16157
160;calc iter;100;3.8463;3.46062;4.50309
160;calc total;1;385.124;385.124;385.124
160;total;1;491.268;491.268;491.268
161;initialize;1;79.5046;79.5046;79.5046
161;async;100;0.202345;0.0646186;0.578531
161;inner;100;3.55382;3.27635;3.6827
161;wait;100;8.14738e-05;3.5479e-05;0.000653691
161;boundary;100;0.0901184;0.0597875;0.152775
161;calc iter;100;3.84637;3.64382;4.11358
161;calc total;1;385.124;385.124;385.124
161;total;1;491.232;491.232;491.232
162;initialize;1;79.5567;79.5567;79.5567
162;async;100;0.183773;0.0698122;0.523103
162;inner;100;3.58023;3.31731;3.69151
162;wait;100;7.29306e-05;3.244e-05;0.000651821
162;boundary;100;0.0823564;0.0549527;0.155794
162;calc iter;100;3.84644;3.65095;4.18169
162;calc total;1;385.124;385.124;385.124
162;total;1;491.284;491.284;491.284
163;initialize;1;79.5211;79.5211;79.5211
163;async;100;0.186945;0.062087;0.506817
163;inner;100;3.5774;3.30991;3.69444
163;wait;100;7.14916e-05;3.1589e-05;0.000535764
163;boundary;100;0.082004;0.056147;0.155548
163;calc iter;100;3.84642;3.67305;4.18967
163;calc total;1;385.124;385.124;385.124
163;total;1;491.249;491.249;491.249
164;initialize;1;79.5147;79.5147;79.5147
164;async;100;0.221745;0.0461619;0.638903
164;inner;100;3.53562;3.14049;3.65715
164;wait;100;8.42833e-05;4.25e-05;0.000517195
164;boundary;100;0.0888509;0.0611687;0.106637
164;calc iter;100;3.84631;3.56573;4.12718
164;calc total;1;385.124;385.124;385.124
164;total;1;491.243;491.243;491.243
165;initialize;1;79.5107;79.5107;79.5107
165;async;100;0.184654;0.080987;0.522296
165;inner;100;3.57789;3.23092;3.6653
165;wait;100;8.33703e-05;4.1659e-05;0.0006836
165;boundary;100;0.0837641;0.0565052;0.131001
165;calc iter;100;3.84639;3.65034;4.01481
165;calc total;1;385.124;385.124;385.124
165;total;1;491.239;491.239;491.239
166;initialize;1;79.5567;79.5567;79.5567
166;async;100;0.167795;0.0668321;0.47987
166;inner;100;3.5959;3.31181;3.68744
166;wait;100;5.89537e-05;2.6609e-05;0.000625792
166;boundary;100;0.0827149;0.0554471;0.148984
166;calc iter;100;3.84648;3.70066;4.01617
166;calc total;1;385.124;385.124;385.124
166;total;1;491.284;491.284;491.284
167;initialize;1;79.5565;79.5565;79.5565
167;async;100;0.174742;0.0784659;0.395637
167;inner;100;3.59196;3.35853;3.68232
167;wait;100;7.25228e-05;3.5729e-05;0.000642491
167;boundary;100;0.079655;0.0559885;0.146479
167;calc iter;100;3.84644;3.68941;4.00448
167;calc total;1;385.124;385.124;385.124
167;total;1;491.285;491.285;491.285
168;initialize;1;79.514;79.514;79.514
168;async;100;0.152796;0.0162589;0.558174
168;inner;100;3.59258;3.23057;3.76014
168;wait;100;8.58477e-05;3.5329e-05;0.000770877
168;boundary;100;0.0979267;0.045436;0.199174
168;calc iter;100;3.8434;3.54497;4.14386
168;calc total;1;385.124;385.124;385.124
168;total;1;491.242;491.242;491.242
169;initialize;1;79.5384;79.5384;79.5384
169;async;100;0.130265;0.0181826;0.361837
169;inner;100;3.62714;3.42472;3.77722
169;wait;100;0.00010427;3.434e-05;0.00132851
169;boundary;100;0.0861796;0.0448515;0.167862
169;calc iter;100;3.84369;3.75559;3.98979
169;calc total;1;385.124;385.124;385.124
169;total;1;491.267;491.267;491.267
170;initialize;1;79.546;79.546;79.546
170;async;100;0.133358;0.0172978;0.344001
170;inner;100;3.62625;3.43822;3.75696
170;wait;100;7.98895e-05;2.749e-05;0.000959221
170;boundary;100;0.0840949;0.044566;0.171306
170;calc iter;100;3.84379;3.69579;3.98179
170;calc total;1;385.124;385.124;385.124
170;total;1;491.274;491.274;491.274
171;initialize;1;79.5534;79.5534;79.5534
171;async;100;0.132715;0.0145759;0.347876
171;inner;100;3.62272;3.43513;3.73
171;wait;100;8.22085e-05;2.7759e-05;0.00102913
171;boundary;100;0.0882083;0.0442629;0.179213
171;calc iter;100;3.84372;3.72011;3.97789
171;calc total;1;385.124;385.124;385.124
171;total;1;491.281;491.281;491.281
172;initialize;1;79.5492;79.5492;79.5492
172;async;100;0.142804;0.0195926;0.380181
172;inner;100;3.60504;3.41363;3.71895
172;wait;100;8.40088e-05;3.4609e-05;0.000593482
172;boundary;100;0.0953905;0.0543617;0.184644
172;calc iter;100;3.84332;3.71105;4.03795
172;calc total;1;385.124;385.124;385.124
172;total;1;491.277;491.277;491.277
173;initialize;1;79.5535;79.5535;79.5535
173;async;100;0.16815;0.0224696;0.568253
173;inner;100;3.57227;3.2392;3.72345
173;wait;100;7.87408e-05;3.6399e-05;0.000808576
173;boundary;100;0.103293;0.0535725;0.186049
173;calc iter;100;3.8438;3.44153;4.16592
173;calc total;1;385.124;385.124;385.124
173;total;1;491.281;491.281;491.281
174;initialize;1;79.5314;79.5314;79.5314
174;async;100;0.133587;0.0226256;0.400609
174;inner;100;3.62036;3.40396;3.72823
174;wait;100;9.07587e-05;3.0999e-05;0.00119596
174;boundary;100;0.0897938;0.0503518;0.172043
174;calc iter;100;3.84383;3.55972;4.06256
174;calc total;1;385.124;385.124;385.124
174;total;1;491.259;491.259;491.259
175;initialize;1;79.5348;79.5348;79.5348
175;async;100;0.127004;0.0268069;0.359887
175;inner;100;3.62858;3.43258;3.73032
175;wait;100;7.92042e-05;3.0999e-05;0.000926473
175;boundary;100;0.088092;0.0514705;0.174374
175;calc iter;100;3.84376;3.72346;3.98917
175;calc total;1;385.124;385.124;385.124
175;total;1;491.263;491.263;491.263
176;initialize;1;79.5322;79.5322;79.5322
176;async;100;0.146312;0.076903;0.243127
176;inner;100;3.61017;3.51412;3.69025
176;wait;100;7.35478e-05;3.8889e-05;0.000557124
176;boundary;100;0.0885914;0.0696487;0.115346
176;calc iter;100;3.84515;3.7433;4.00371
176;calc total;1;385.124;385.124;385.124
176;total;1;491.26;491.26;491.26
177;initialize;1;79.5297;79.5297;79.5297
177;async;100;0.135722;0.0709961;0.260082
177;inner;100;3.62263;3.51892;3.688
177;wait;100;6.93287e-05;3.7519e-05;0.00067854
177;boundary;100;0.0870125;0.0610629;0.122131
177;calc iter;100;3.84544;3.72318;3.9864
177;calc total;1;385.124;385.124;385.124
177;total;1;491.257;491.257;491.257
178;initialize;1;79.5134;79.5134;79.5134
178;async;100;0.113781;0.0692194;0.199978
178;inner;100;3.64382;3.57112;3.696
178;wait;100;7.03237e-05;3.7009e-05;0.000752417
178;boundary;100;0.087847;0.0606253;0.131894
178;calc iter;100;3.84552;3.7686;3.97213
178;calc total;1;385.124;385.124;385.124
178;total;1;491.241;491.241;491.241
179;initialize;1;79.4985;79.4985;79.4985
179;async;100;0.122242;0.0837646;0.21825
179;inner;100;3.64123;3.54615;3.69834
179;wait;100;6.51636e-05;3.2229e-05;0.000589182
179;boundary;100;0.0819494;0.0606438;0.119443
179;calc iter;100;3.84549;3.74164;3.91772
179;calc total;1;385.124;385.124;385.124
179;total;1;491.226;491.226;491.226
180;initialize;1;79.5166;79.5166;79.5166
180;async;100;0.155685;0.0565852;0.276037
180;inner;100;3.6032;3.49386;3.66575
180;wait;100;7.19159e-05;3.0709e-05;0.000815955
180;boundary;100;0.0861468;0.0674505;0.107348
180;calc iter;100;3.84511;3.68021;3.99105
180;calc total;1;385.124;385.124;385.124
180;total;1;491.245;491.245;491.245
181;initialize;1;79.5316;79.5316;79.5316
181;async;100;0.145392;0.0918623;0.251568
181;inner;100;3.60709;3.51033;3.65997
181;wait;100;7.2448e-05;3.756e-05;0.000625392
181;boundary;100;0.0914621;0.0662933;0.128178
181;calc iter;100;3.84402;3.73821;3.94053
181;calc total;1;385.124;385.124;385.124
181;total;1;491.259;491.259;491.259
182;initialize;1;79.5303;79.5303;79.5303
182;async;100;0.123525;0.0846169;0.224606
182;inner;100;3.63214;3.53256;3.69133
182;wait;100;6.31804e-05;3.2279e-05;0.000819726
182;boundary;100;0.0889297;0.0621031;0.135791
182;calc iter;100;3.84466;3.72514;3.93858
182;calc total;1;385.124;385.124;385.124
182;total;1;491.258;491.258;491.258
183;initialize;1;79.5187;79.5187;79.5187
183;async;100;0.12111;0.0871169;0.170501
183;inner;100;3.64151;3.60698;3.69138
183;wait;100;6.41394e-05;3.517e-05;0.000588253
183;boundary;100;0.0823454;0.0650957;0.12206
183;calc iter;100;3.84503;3.79192;3.90284
183;calc total;1;385.124;385.124;385.124
183;total;1;491.247;491.247;491.247
184;initialize;1;79.5147;79.5147;79.5147
184;async;100;0.0426977;0.0202374;0.124417
184;inner;100;3.68732;3.65271;3.73921
184;wait;100;7.96406e-05;3.83e-05;0.000731118
184;boundary;100;0.11575;0.0584466;0.167541
184;calc iter;100;3.84585;3.79198;3.96811
184;calc total;1;385.124;385.124;385.124
184;total;1;491.243;491.243;491.243
185;initialize;1;79.5369;79.5369;79.5369
185;async;100;0.0456937;0.0232185;0.118051
185;inner;100;3.69012;3.64053;3.74717
185;wait;100;7.90494e-05;4.17e-05;0.000545924
185;boundary;100;0.109963;0.0571006;0.167269
185;calc iter;100;3.84586;3.77267;3.97155
185;calc total;1;385.124;385.124;385.124
185;total;1;491.265;491.265;491.265
186;initialize;1;79.5112;79.5112;79.5112
186;async;100;0.0330547;0.0191502;0.097932
186;inner;100;3.70468;3.67873;3.76871
186;wait;100;7.91751e-05;2.9329e-05;0.000873465
186;boundary;100;0.108089;0.0559593;0.167527
186;calc iter;100;3.84591;3.77074;3.9801
186;calc total;1;385.124;385.124;385.124
186;total;1;491.239;491.239;491.239
187;initialize;1;79.5074;79.5074;79.5074
187;async;100;0.0330034;0.0172924;0.0980802
187;inner;100;3.70343;3.67315;3.75138
187;wait;100;8.57134e-05;2.907e-05;0.00107547
187;boundary;100;0.109361;0.0590271;0.167929
187;calc iter;100;3.84588;3.78207;3.98104
187;calc total;1;385.124;385.124;385.124
187;total;1;491.236;491.236;491.236
188;initialize;1;79.5391;79.5391;79.5391
188;async;100;0.0426055;0.0205631;0.096767
188;inner;100;3.6877;3.66312;3.7359
188;wait;100;8.16539e-05;3.9499e-05;0.000527545
188;boundary;100;0.115374;0.061736;0.169381
188;calc iter;100;3.84576;3.7833;3.96716
188;calc total;1;385.124;385.124;385.124
188;total;1;491.267;491.267;491.267
189;initialize;1;79.4998;79.4998;79.4998
189;async;100;0.04929;0.0191126;0.113905
189;inner;100;3.68775;3.64067;3.74537
189;wait;100;8.23021e-05;3.9269e-05;0.000698419
189;boundary;100;0.10856;0.0667848;0.168661
189;calc iter;100;3.84568;3.77437;3.96684
189;calc total;1;385.124;385.124;385.124
189;total;1;491.228;491.228;491.228
190;initialize;1;79.5048;79.5048;79.5048
190;async;100;0.0332478;0.0170945;0.0972308
190;inner;100;3.70344;3.66151;3.76796
190;wait;100;7.71987e-05;3.1769e-05;0.000579413
190;boundary;100;0.108976;0.0596114;0.169275
190;calc iter;100;3.84574;3.7743;3.97803
190;calc total;1;385.124;385.124;385.124
190;total;1;491.233;491.233;491.233
191;initialize;1;79.5346;79.5346;79.5346
191;async;100;0.0315359;0.0191093;0.096959
191;inner;100;3.70295;3.68961;3.76091
191;wait;100;8.23541e-05;3.882e-05;0.000923422
191;boundary;100;0.111192;0.061394;0.167456
191;calc iter;100;3.84576;3.78862;3.97713
191;calc total;1;385.124;385.124;385.124
191;total;1;491.263;491.263;491.263
192;initialize;1;79.5506;79.5506;79.5506
192;async;100;0.193836;0.0721801;0.338574
192;inner;100;3.5609;3.45517;3.65998
192;wait;100;0.000102572;5.9238e-05;0.000599342
192;boundary;100;0.0889501;0.0594174;0.161407
192;calc iter;100;3.84379;3.74643;3.98474
192;calc total;1;385.124;385.124;385.124
192;total;1;491.279;491.279;491.279
193;initialize;1;79.5092;79.5092;79.5092
193;async;100;0.173393;0.0852145;0.307172
193;inner;100;3.58849;3.46834;3.66816
193;wait;100;8.13903e-05;3.176e-05;0.000740808
193;boundary;100;0.0819687;0.0463952;0.162761
193;calc iter;100;3.84394;3.77584;3.91997
193;calc total;1;385.124;385.124;385.124
193;total;1;491.237;491.237;491.237
194;initialize;1;79.5176;79.5176;79.5176
194;async;100;0.164063;0.0758085;0.320828
194;inner;100;3.59506;3.46244;3.67638
194;wait;100;6.6743e-05;2.822e-05;0.000758718
194;boundary;100;0.0847875;0.0453054;0.161715
194;calc iter;100;3.84398;3.76703;3.93025
194;calc total;1;385.124;385.124;385.124
194;total;1;491.246;491.246;491.246
195;initialize;1;79.5491;79.5491;79.5491
195;async;100;0.162991;0.0741941;0.309299
195;inner;100;3.59692;3.46069;3.67826
195;wait;100;5.96756e-05;2.4269e-05;0.000530805
195;boundary;100;0.0839685;0.0470601;0.157673
195;calc iter;100;3.84394;3.76149;3.91067
195;calc total;1;385.124;385.124;385.124
195;total;1;491.277;491.277;491.277
196;initialize;1;79.5426;79.5426;79.5426
196;async;100;0.186178;0.0873073;0.32528
196;inner;100;3.57574;3.45403;3.66752
196;wait;100;9.14544e-05;4.671e-05;0.000591452
196;boundary;100;0.0817212;0.0518863;0.164471
196;calc iter;100;3.84374;3.76957;3.93006
196;calc total;1;385.124;385.124;385.124
196;total;1;491.27;491.27;491.27
197;initialize;1;79.5425;79.5425;79.5425
197;async;100;0.191532;0.0806243;0.434095
197;inner;100;3.55475;3.36335;3.66283
197;wait;100;9.461e-05;6.0069e-05;0.000728298
197;boundary;100;0.0968538;0.0632101;0.157326
197;calc iter;100;3.84323;3.63958;4.02904
197;calc total;1;385.124;385.124;385.124
197;total;1;491.27;491.27;491.27
198;initialize;1;79.5433;79.5433;79.5433
198;async;100;0.170458;0.0382033;0.321472
198;inner;100;3.58666;3.46497;3.68247
198;wait;100;8.19639e-05;3.3819e-05;0.000749158
198;boundary;100;0.0864416;0.0577566;0.164583
198;calc iter;100;3.84365;3.68427;4.03125
198;calc total;1;385.124;385.124;385.124
198;total;1;491.271;491.271;491.271
199;initialize;1;79.5233;79.5233;79.5233
199;async;100;0.174367;0.05083;0.316258
199;inner;100;3.59005;3.46302;3.67617
199;wait;100;6.66691e-05;3.0219e-05;0.000571463
199;boundary;100;0.0792631;0.0521049;0.155227
199;calc iter;100;3.84375;3.74264;3.97013
199;calc total;1;385.124;385.124;385.124
199;total;1;491.251;491.251;491.251
200;initialize;1;79.5565;79.5565;79.5565
200;async;100;0.134794;0.0228953;0.392505
200;inner;100;3.60389;3.42168;3.70777
200;wait;100;9.54732e-05;5.6569e-05;0.000741718
200;boundary;100;0.103064;0.0594827;0.195752
200;calc iter;100;3.84185;3.70603;4.06782
200;calc total;1;385.124;385.124;385.124
200;total;1;491.284;491.284;491.284
201;initialize;1;79.5517;79.5517;79.5517
201;async;100;0.123586;0.0233875;0.292943
201;inner;100;3.62514;3.46528;3.7396
201;wait;100;9.11086e-05;4.1069e-05;0.000862545
201;boundary;100;0.0931497;0.0577611;0.194222
201;calc iter;100;3.84197;3.70015;3.99402
201;calc total;1;385.124;385.124;385.124
201;total;1;491.28;491.28;491.28
202;initialize;1;79.5565;79.5565;79.5565
202;async;100;0.118273;0.0240763;0.30802
202;inner;100;3.63848;3.46152;3.74913
202;wait;100;8.05371e-05;3.0599e-05;0.00104726
202;boundary;100;0.0851812;0.0554558;0.185087
202;calc iter;100;3.84202;3.71415;4.00345
202;calc total;1;385.124;385.124;385.124
202;total;1;491.284;491.284;491.284
203;initialize;1;79.5206;79.5206;79.5206
203;async;100;0.116049;0.0200646;0.295689
203;inner;100;3.63689;3.46797;3.74562
203;wait;100;8.89661e-05;2.923e-05;0.0011103
203;boundary;100;0.0890447;0.0568935;0.185088
203;calc iter;100;3.84207;3.70328;4.00075
203;calc total;1;385.124;385.124;385.124
203;total;1;491.249;491.249;491.249
204;initialize;1;79.5563;79.5563;79.5563
204;async;100;0.144453;0.0263306;0.412893
204;inner;100;3.5964;3.30881;3.71848
204;wait;100;7.56339e-05;3.469e-05;0.000904883
204;boundary;100;0.100434;0.0713787;0.19412
204;calc iter;100;3.84136;3.61894;4.03762
204;calc total;1;385.124;385.124;385.124
204;total;1;491.285;491.285;491.285
205;initialize;1;79.5365;79.5365;79.5365
205;async;100;0.193261;0.0175729;1.07609
205;inner;100;3.54557;2.84381;3.73918
205;wait;100;7.94553e-05;3.8659e-05;0.000784677
205;boundary;100;0.101802;0.0724272;0.192169
205;calc iter;100;3.84072;3.22647;4.69178
205;calc total;1;385.124;385.124;385.124
205;total;1;491.265;491.265;491.265
206;initialize;1;79.5315;79.5315;79.5315
206;async;100;0.142758;0.0171348;0.437562
206;inner;100;3.59789;3.32749;3.74907
206;wait;100;8.4824e-05;3.914e-05;0.00103528
206;boundary;100;0.098734;0.0652772;0.184099
206;calc iter;100;3.83947;3.57203;4.02602
206;calc total;1;385.124;385.124;385.124
206;total;1;491.26;491.26;491.26
207;initialize;1;79.5328;79.5328;79.5328
207;async;100;0.134695;0.0159203;0.389772
207;inner;100;3.60864;3.32653;3.74938
207;wait;100;7.70749e-05;3.2069e-05;0.00133591
207;boundary;100;0.09793;0.0657103;0.186464
207;calc iter;100;3.84135;3.67131;4.01531
207;calc total;1;385.124;385.124;385.124
207;total;1;491.261;491.261;491.261
208;initialize;1;79.5296;79.5296;79.5296
208;async;100;0.282383;0.0645387;0.971737
208;inner;100;3.47305;2.98937;3.66384
208;wait;100;9.84019e-05;4.9419e-05;0.000545514
208;boundary;100;0.0835026;0.0452903;0.172245
208;calc iter;100;3.83904;3.44504;4.44973
208;calc total;1;385.124;385.124;385.124
208;total;1;491.257;491.257;491.257
209;initialize;1;79.5356;79.5356;79.5356
209;async;100;0.275335;0.0890101;0.459507
209;inner;100;3.49616;3.32386;3.66307
209;wait;100;7.34591e-05;2.9599e-05;0.00068872
209;boundary;100;0.0677328;0.0437614;0.171825
209;calc iter;100;3.8393;3.61031;3.95541
209;calc total;1;385.124;385.124;385.124
209;total;1;491.263;491.263;491.263
210;initialize;1;79.5275;79.5275;79.5275
210;async;100;0.275273;0.0925115;0.46266
210;inner;100;3.49849;3.33587;3.67528
210;wait;100;5.51395e-05;2.381e-05;0.000499955
210;boundary;100;0.0654618;0.0440118;0.176751
210;calc iter;100;3.83928;3.6045;3.96715
210;calc total;1;385.124;385.124;385.124
210;total;1;491.255;491.255;491.255
211;initialize;1;79.5307;79.5307;79.5307
211;async;100;0.274351;0.0890329;0.443699
211;inner;100;3.49877;3.33686;3.67421
211;wait;100;6.0127e-05;2.073e-05;0.00101676
211;boundary;100;0.0661224;0.043686;0.179628
211;calc iter;100;3.83931;3.59252;3.97621
211;calc total;1;385.124;385.124;385.124
211;total;1;491.258;491.258;491.258
212;initialize;1;79.5567;79.5567;79.5567
212;async;100;0.30282;0.0741091;0.852165
212;inner;100;3.46156;2.95877;3.66909
212;wait;100;7.80227e-05;3.3399e-05;0.00068611
212;boundary;100;0.0744529;0.0515158;0.17061
212;calc iter;100;3.83891;3.21231;4.25563
212;calc total;1;385.124;385.124;385.124
212;total;1;491.285;491.285;491.285
213;initialize;1;79.5567;79.5567;79.5567
213;async;100;0.354177;0.0242339;1.32675
213;inner;100;3.395;2.82948;3.68739
213;wait;100;9.98017e-05;4.1669e-05;0.000749718
213;boundary;100;0.0895768;0.0495446;0.171944
213;calc iter;100;3.83886;3.18655;4.85074
213;calc total;1;385.124;385.124;385.124
213;total;1;491.285;491.285;491.285
214;initialize;1;79.5099;79.5099;79.5099
214;async;100;0.296436;0.0190264;0.884693
214;inner;100;3.46507;3.03595;3.70331
214;wait;100;8.2144e-05;2.5719e-05;0.000563123
214;boundary;100;0.0772213;0.0469816;0.178778
214;calc iter;100;3.83881;3.16046;4.38163
214;calc total;1;385.124;385.124;385.124
214;total;1;491.238;491.238;491.238
215;initialize;1;79.538;79.538;79.538
215;async;100;0.291265;0.0640018;0.646554
215;inner;100;3.47922;3.28822;3.69374
215;wait;100;7.65908e-05;2.9619e-05;0.000954261
215;boundary;100;0.0683117;0.0463571;0.176144
215;calc iter;100;3.83888;3.59507;4.17627
215;calc total;1;385.124;385.124;385.124
215;total;1;491.266;491.266;491.266
216;initialize;1;79.5368;79.5368;79.5368
216;async;100;0.306282;0.0258592;1.00354
216;inner;100;3.43971;2.78303;3.71257
216;wait;100;7.79853e-05;3.2479e-05;0.000730079
216;boundary;100;0.0898671;0.0569254;0.225896
216;calc iter;100;3.83594;3.01036;4.29988
216;calc total;1;385.124;385.124;385.124
216;total;1;491.265;491.265;491.265
217;initialize;1;79.537;79.537;79.537
217;async;100;0.259721;0.0303421;0.586177
217;inner;100;3.50147;3.25529;3.70561
217;wait;100;6.79709e-05;3.5169e-05;0.000717599
217;boundary;100;0.0747532;0.0554295;0.164057
217;calc iter;100;3.83601;3.51876;4.26492
217;calc total;1;385.124;385.124;385.124
217;total;1;491.265;491.265;491.265
218;initialize;1;79.5368;79.5368;79.5368
218;async;100;0.253199;0.0183111;0.520081
218;inner;100;3.51367;3.28847;3.7169
218;wait;100;5.80456e-05;2.6389e-05;0.000822245
218;boundary;100;0.0691979;0.0509833;0.212264
218;calc iter;100;3.83613;3.57186;4.21372
218;calc total;1;385.124;385.124;385.124
218;total;1;491.265;491.265;491.265
219;initialize;1;79.5341;79.5341;79.5341
219;async;100;0.251605;0.0194963;0.516262
219;inner;100;3.51479;3.28698;3.71509
219;wait;100;6.09504e-05;2.6859e-05;0.00121555
219;boundary;100;0.0696456;0.0507508;0.212017
219;calc iter;100;3.8361;3.56311;4.1006
219;calc total;1;385.124;385.124;385.124
219;total;1;491.262;491.262;491.262
220;initialize;1;79.5319;79.5319;79.5319
220;async;100;0.290009;0.0188336;0.683099
220;inner;100;3.46682;3.13339;3.80754
220;wait;100;7.82517e-05;3.034e-05;0.00172155
220;boundary;100;0.0791187;0.0567346;0.205363
220;calc iter;100;3.83603;3.47739;4.1797
220;calc total;1;385.124;385.124;385.124
220;total;1;491.26;491.26;491.26
221;initialize;1;79.5318;79.5318;79.5318
221;async;100;0.37899;0.0293254;1.32718
221;inner;100;3.36145;2.66994;3.79101
221;wait;100;8.81834e-05;3.717e-05;0.00121432
221;boundary;100;0.095064;0.0551839;0.205444
221;calc iter;100;3.83559;2.93697;4.78512
221;calc total;1;385.124;385.124;385.124
221;total;1;491.26;491.26;491.26
222;initialize;1;79.5319;79.5319;79.5319
222;async;100;0.30187;0.0210306;0.790959
222;inner;100;3.44923;3.03515;3.79185
222;wait;100;7.15854e-05;2.585e-05;0.00142056
222;boundary;100;0.0844772;0.0564727;0.187061
222;calc iter;100;3.83565;3.19513;4.29291
222;calc total;1;385.124;385.124;385.124
222;total;1;491.26;491.26;491.26
223;initialize;1;79.5319;79.5319;79.5319
223;async;100;0.28242;0.0274795;0.652442
223;inner;100;3.47533;3.16423;3.78839
223;wait;100;7.57025e-05;3.2519e-05;0.00176227
223;boundary;100;0.0777766;0.0547824;0.192935
223;calc iter;100;3.8356;3.50612;4.2192
223;calc total;1;385.124;385.124;385.124
223;total;1;491.26;491.26;491.26
224;initialize;1;79.5271;79.5271;79.5271
224;async;100;0.297924;0.0877433;0.622732
224;inner;100;3.45389;3.22242;3.65013
224;wait;100;7.78468e-05;3.7289e-05;0.000638301
224;boundary;100;0.0860876;0.0579786;0.148124
224;calc iter;100;3.83799;3.55504;4.21122
224;calc total;1;385.124;385.124;385.124
224;total;1;491.255;491.255;491.255
225;initialize;1;79.5271;79.5271;79.5271
225;async;100;0.244918;0.082649;0.395246
225;inner;100;3.52275;3.40696;3.63487
225;wait;100;6.4577e-05;3.1779e-05;0.000698559
225;boundary;100;0.0702526;0.0566663;0.098885
225;calc iter;100;3.83799;3.67304;3.99441
225;calc total;1;385.124;385.124;385.124
225;total;1;491.255;491.255;491.255
226;initialize;1;79.5272;79.5272;79.5272
226;async;100;0.236858;0.0881246;0.355609
226;inner;100;3.53904;3.44416;3.66107
226;wait;100;5.49219e-05;3.0289e-05;0.00065737
226;boundary;100;0.062242;0.0533373;0.150905
226;calc iter;100;3.8382;3.73794;3.96388
226;calc total;1;385.124;385.124;385.124
226;total;1;491.255;491.255;491.255
227;initialize;1;79.5271;79.5271;79.5271
227;async;100;0.236253;0.0900084;0.355406
227;inner;100;3.53867;3.43941;3.66192
227;wait;100;5.21129e-05;2.8129e-05;0.000547224
227;boundary;100;0.0631554;0.0535724;0.147291
227;calc iter;100;3.83814;3.73213;3.97475
227;calc total;1;385.124;385.124;385.124
227;total;1;491.255;491.255;491.255
228;initialize;1;79.5092;79.5092;79.5092
228;async;100;0.280969;0.0847535;0.470508
228;inner;100;3.47524;3.2921;3.65656
228;wait;100;5.56103e-05;2.8869e-05;0.000554583
228;boundary;100;0.0793444;0.0593618;0.152428
228;calc iter;100;3.83561;3.65449;4.04578
228;calc total;1;385.124;385.124;385.124
228;total;1;491.237;491.237;491.237
229;initialize;1;79.5092;79.5092;79.5092
229;async;100;0.363509;0.0915113;0.740872
229;inner;100;3.37548;3.08974;3.6568
229;wait;100;7.62951e-05;4.241e-05;0.000559263
229;boundary;100;0.0936972;0.0636554;0.154099
229;calc iter;100;3.83277;3.55948;4.17304
229;calc total;1;385.124;385.124;385.124
229;total;1;491.237;491.237;491.237
230;initialize;1;79.5102;79.5102;79.5102
230;async;100;0.286176;0.0790058;0.543245
230;inner;100;3.47096;3.2884;3.66908
230;wait;100;6.11673e-05;3.1689e-05;0.000813676
230;boundary;100;0.0792532;0.0553919;0.167016
230;calc iter;100;3.83645;3.62753;4.113
230;calc total;1;385.124;385.124;385.124
230;total;1;491.238;491.238;491.238
231;initialize;1;79.5101;79.5101;79.5101
231;async;100;0.269231;0.0629607;0.449615
231;inner;100;3.49126;3.35224;3.66817
231;wait;100;5.65274e-05;2.8009e-05;0.000820766
231;boundary;100;0.0761355;0.0572169;0.167134
231;calc iter;100;3.83668;3.66754;4.01203
231;calc total;1;385.124;385.124;385.124
231;total;1;491.238;491.238;491.238
232;initialize;1;79.4871;79.4871;79.4871
232;async;100;0.178489;0.0288072;0.303656
232;inner;100;3.58767;3.50071;3.6998
232;wait;100;9.72979e-05;4.5729e-05;0.000579623
232;boundary;100;0.0733816;0.0455378;0.183529
232;calc iter;100;3.83965;3.73484;3.97462
232;calc total;1;385.124;385.124;385.124
232;total;1;491.215;491.215;491.215
233;initialize;1;79.4663;79.4663;79.4663
233;async;100;0.18013;0.0388439;0.323827
233;inner;100;3.59686;3.5097;3.68669
233;wait;100;8.69923e-05;3.438e-05;0.000731258
233;boundary;100;0.0626594;0.0442309;0.194558
233;calc iter;100;3.83974;3.78362;3.9651
233;calc total;1;385.124;385.124;385.124
233;total;1;491.194;491.194;491.194
234;initialize;1;79.4871;79.4871;79.4871
234;async;100;0.183942;0.0338275;0.279033
234;inner;100;3.59701;3.49384;3.75351
234;wait;100;5.61935e-05;2.334e-05;0.000834565
234;boundary;100;0.0587595;0.0452878;0.184903
234;calc iter;100;3.83977;3.77414;3.976
234;calc total;1;385.124;385.124;385.124
234;total;1;491.215;491.215;491.215
235;initialize;1;79.4662;79.4662;79.4662
235;async;100;0.179164;0.039115;0.273857
235;inner;100;3.59956;3.51534;3.73706
235;wait;100;7.26214e-05;2.789e-05;0.00133691
235;boundary;100;0.0609728;0.0453841;0.181488
235;calc iter;100;3.83977;3.7487;3.98846
235;calc total;1;385.124;385.124;385.124
235;total;1;491.194;491.194;491.194
236;initialize;1;79.4889;79.4889;79.4889
236;async;100;0.176472;0.0270886;0.273075
236;inner;100;3.59649;3.5201;3.69451
236;wait;100;8.15295e-05;2.788e-05;0.000601442
236;boundary;100;0.0666049;0.0529363;0.192518
236;calc iter;100;3.83965;3.75329;3.97142
236;calc total;1;385.124;385.124;385.124
236;total;1;491.217;491.217;491.217
237;initialize;1;79.4894;79.4894;79.4894
237;async;100;0.192668;0.028021;0.435936
237;inner;100;3.56005;3.36633;3.69287
237;wait;100;9.74489e-05;5.6279e-05;0.000713469
237;boundary;100;0.0866361;0.0572434;0.192921
237;calc iter;100;3.83946;3.64033;4.07031
237;calc total;1;385.124;385.124;385.124
237;total;1;491.218;491.218;491.218
238;initialize;1;79.4651;79.4651;79.4651
238;async;100;0.173897;0.0237881;0.29043
238;inner;100;3.59803;3.48955;3.7337
238;wait;100;7.75663e-05;2.793e-05;0.000666641
238;boundary;100;0.0675725;0.052797;0.183422
238;calc iter;100;3.83958;3.69857;3.97598
238;calc total;1;385.124;385.124;385.124
238;total;1;491.194;491.194;491.194
239;initialize;1;79.4661;79.4661;79.4661
239;async;100;0.175134;0.0207843;0.283035
239;inner;100;3.60241;3.53092;3.734
239;wait;100;6.10307e-05;2.6989e-05;0.000512205
239;boundary;100;0.0620363;0.0511719;0.186513
239;calc iter;100;3.83964;3.7146;3.97907
239;calc total;1;385.124;385.124;385.124
239;total;1;491.194;491.194;491.194
240;initialize;1;79.4509;79.4509;79.4509
240;async;100;0.266683;0.0449954;0.542424
240;inner;100;3.49075;3.25426;3.64493
240;wait;100;9.00647e-05;2.73e-05;0.000557174
240;boundary;100;0.0773303;0.0442049;0.200121
240;calc iter;100;3.83485;3.53879;4.13709
240;calc total;1;385.124;385.124;385.124
240;total;1;491.179;491.179;491.179
241;initialize;1;79.4508;79.4508;79.4508
241;async;100;0.26071;0.0407111;0.486297
241;inner;100;3.50602;3.27087;3.67798
241;wait;100;0.000108088;4.2459e-05;0.00166091
241;boundary;100;0.0680206;0.0436988;0.201512
241;calc iter;100;3.83486;3.61892;3.96929
241;calc total;1;385.124;385.124;385.124
241;total;1;491.179;491.179;491.179
242;initialize;1;79.4244;79.4244;79.4244
242;async;100;0.259442;0.0295915;0.495123
242;inner;100;3.51171;3.2714;3.73069
242;wait;100;7.98072e-05;2.353e-05;0.00210544
242;boundary;100;0.0637063;0.0439701;0.176624
242;calc iter;100;3.83494;3.61955;4.00549
242;calc total;1;385.124;385.124;385.124
242;total;1;491.152;491.152;491.152
243;initialize;1;79.4499;79.4499;79.4499
243;async;100;0.25878;0.0287295;0.502301
243;inner;100;3.51188;3.2743;3.72533
243;wait;100;7.36113e-05;2.278e-05;0.00185363
243;boundary;100;0.0642142;0.0439822;0.23065
243;calc iter;100;3.83495;3.62184;3.99674
243;calc total;1;385.124;385.124;385.124
243;total;1;491.178;491.178;491.178
244;initialize;1;79.4254;79.4254;79.4254
244;async;100;0.276028;0.0427571;0.53451
244;inner;100;3.4842;3.1573;3.64445
244;wait;100;7.33546e-05;2.9649e-05;0.000643881
244;boundary;100;0.073093;0.0528778;0.195276
244;calc iter;100;3.83339;3.5706;4.12644
244;calc total;1;385.124;385.124;385.124
244;total;1;491.154;491.154;491.154
245;initialize;1;79.4504;79.4504;79.4504
245;async;100;0.321266;0.0247991;0.9979
245;inner;100;3.41991;2.96014;3.64006
245;wait;100;9.51226e-05;4.5599e-05;0.000695949
245;boundary;100;0.0893897;0.0532695;0.194331
245;calc iter;100;3.83067;3.319;4.45345
245;calc total;1;385.124;385.124;385.124
245;total;1;491.179;491.179;491.179
246;initialize;1;79.3814;79.3814;79.3814
246;async;100;0.27467;0.0316758;0.539339
246;inner;100;3.4851;3.18162;3.6554
246;wait;100;6.77705e-05;2.2359e-05;0.000587082
246;boundary;100;0.0739152;0.0474124;0.198768
246;calc iter;100;3.83375;3.5646;4.11137
246;calc total;1;385.124;385.124;385.124
246;total;1;491.11;491.11;491.11
247;initialize;1;79.4503;79.4503;79.4503
247;async;100;0.272712;0.0344856;0.522347
247;inner;100;3.49048;3.1753;3.65178
247;wait;100;6.40013e-05;2.736e-05;0.000661811
247;boundary;100;0.0704117;0.0473613;0.194123
247;calc iter;100;3.83367;3.56973;4.1092
247;calc total;1;385.124;385.124;385.124
247;total;1;491.179;491.179;491.179
248;initialize;1;79.3565;79.3565;79.3565
248;async;100;0.446359;0.0671979;1.16719
248;inner;100;3.3218;2.77092;3.6298
248;wait;100;5.79237e-05;2.3269e-05;0.000515425
248;boundary;100;0.0677764;0.0411814;0.202221
248;calc iter;100;3.836;3.4697;4.20667
248;calc total;1;385.124;385.124;385.124
248;total;1;491.084;491.084;491.084
249;initialize;1;79.4187;79.4187;79.4187
249;async;100;0.524465;0.0516819;2.05554
249;inner;100;3.21394;1.67077;3.62904
249;wait;100;7.73025e-05;4.4199e-05;0.000712559
249;boundary;100;0.0799431;0.0531843;0.202086
249;calc iter;100;3.81842;3.02218;4.81607
249;calc total;1;385.124;385.124;385.124
249;total;1;491.147;491.147;491.147
250;initialize;1;79.3819;79.3819;79.3819
250;async;100;0.446527;0.0538868;1.36912
250;inner;100;3.32123;2.65528;3.64143
250;wait;100;5.82509e-05;2.501e-05;0.000494045
250;boundary;100;0.068111;0.0424653;0.198222
250;calc iter;100;3.83593;3.2586;4.30848
250;calc total;1;385.124;385.124;385.124
250;total;1;491.11;491.11;491.11
251;initialize;1;79.4188;79.4188;79.4188
251;async;100;0.436307;0.0535014;1.15023
251;inner;100;3.33743;2.77645;3.64011
251;wait;100;5.20766e-05;2.4029e-05;0.00067779
251;boundary;100;0.0621716;0.0420219;0.199355
251;calc iter;100;3.83597;3.51066;4.21858
251;calc total;1;385.124;385.124;385.124
251;total;1;491.147;491.147;491.147
256;initialize;1;79.4526;79.4526;79.4526
256;async;100;0.603145;0.0925102;1.53107
256;inner;100;3.16053;2.39401;3.56882
256;wait;100;5.46618e-05;3.1899e-05;0.000596745
256;boundary;100;0.0707694;0.058373;0.158972
256;calc iter;100;3.8345;3.34706;4.35171
256;calc total;1;385.125;385.125;385.125
256;total;1;491.183;491.183;491.183
252;initialize;1;79.4233;79.4233;79.4233
252;async;100;0.533521;0.0414689;1.60889
252;inner;100;3.22329;2.55688;3.62769
252;wait;100;6.48024e-05;2.292e-05;0.000497745
252;boundary;100;0.0813825;0.0423786;0.202146
252;calc iter;100;3.83826;2.8665;5.07834
252;calc total;1;385.124;385.124;385.124
252;total;1;491.151;491.151;491.151
253;initialize;1;79.38;79.38;79.38
253;async;100;0.604666;0.0475595;1.66762
253;inner;100;3.14606;2.22579;3.62852
253;wait;100;7.54334e-05;2.29e-05;0.000635511
253;boundary;100;0.0875282;0.0424423;0.202025
253;calc iter;100;3.83833;2.87883;4.69364
253;calc total;1;385.124;385.124;385.124
253;total;1;491.108;491.108;491.108
257;initialize;1;79.4785;79.4785;79.4785
257;async;100;0.752864;0.0880346;2.53558
257;inner;100;2.9778;1.30455;3.52524
257;wait;100;7.61395e-05;4.1989e-05;0.000669085
257;boundary;100;0.0841035;0.0572219;0.136652
257;calc iter;100;3.81485;2.85187;5.01445
257;calc total;1;385.125;385.125;385.125
257;total;1;491.209;491.209;491.209
258;initialize;1;79.4454;79.4454;79.4454
258;async;100;0.664596;0.0925148;1.83602
258;inner;100;3.0998;2.19003;3.54544
258;wait;100;6.03576e-05;3.283e-05;0.000709303
258;boundary;100;0.0689836;0.0542277;0.161981
258;calc iter;100;3.83345;3.14387;4.50598
258;calc total;1;385.125;385.125;385.125
258;total;1;491.176;491.176;491.176
259;initialize;1;79.3109;79.3109;79.3109
259;async;100;0.63057;0.0919365;1.59129
259;inner;100;3.14146;2.34048;3.58218
259;wait;100;5.31059e-05;2.898e-05;0.000617055
259;boundary;100;0.0619716;0.0535583;0.164758
259;calc iter;100;3.83406;3.38357;4.43295
259;calc total;1;385.125;385.125;385.125
259;total;1;491.041;491.041;491.041
260;initialize;1;79.4662;79.4662;79.4662
260;async;100;0.780898;0.0915151;1.73995
260;inner;100;2.97645;2.40141;3.51317
260;wait;100;6.396e-05;3.092e-05;0.000625425
260;boundary;100;0.0812517;0.0566943;0.121876
260;calc iter;100;3.83866;3.23313;5.1181
260;calc total;1;385.125;385.125;385.125
260;total;1;491.196;491.196;491.196
261;initialize;1;79.4551;79.4551;79.4551
261;async;100;0.857901;0.0864221;1.92798
261;inner;100;2.89467;1.96541;3.50824
261;wait;100;6.96821e-05;3.158e-05;0.000653214
261;boundary;100;0.0860804;0.0541705;0.104629
261;calc iter;100;3.83873;3.11638;4.83694
261;calc total;1;385.125;385.125;385.125
261;total;1;491.185;491.185;491.185
262;initialize;1;79.4654;79.4654;79.4654
262;async;100;0.727861;0.0881593;1.35318
262;inner;100;3.03846;2.5691;3.52352
262;wait;100;5.10974e-05;2.667e-05;0.000523525
262;boundary;100;0.0725056;0.053589;0.110259
262;calc iter;100;3.83888;3.2799;4.47969
262;calc total;1;385.125;385.125;385.125
262;total;1;491.196;491.196;491.196
263;initialize;1;79.4922;79.4922;79.4922
263;async;100;0.714387;0.0880747;1.17363
263;inner;100;3.05419;2.62049;3.5236
263;wait;100;5.36178e-05;2.683e-05;0.000528445
263;boundary;100;0.0700279;0.0524129;0.140466
263;calc iter;100;3.83867;3.46661;4.27804
263;calc total;1;385.125;385.125;385.125
263;total;1;491.222;491.222;491.222
264;initialize;1;79.4966;79.4966;79.4966
264;async;100;0.426866;0.0807231;0.681391
264;inner;100;3.3442;3.09019;3.54605
264;wait;100;9.31531e-05;3.442e-05;0.000809733
264;boundary;100;0.0706338;0.043566;0.162171
264;calc iter;100;3.8418;3.64754;4.0379
264;calc total;1;385.125;385.125;385.125
264;total;1;491.227;491.227;491.227
265;initialize;1;79.4995;79.4995;79.4995
265;async;100;0.450238;0.0902892;1.57474
265;inner;100;3.32067;2.55425;3.56789
265;wait;100;9.08275e-05;3.813e-05;0.000862613
265;boundary;100;0.0702135;0.045032;0.158973
265;calc iter;100;3.84122;2.76788;4.94614
265;calc total;1;385.125;385.125;385.125
265;total;1;491.229;491.229;491.229
266;initialize;1;79.474;79.474;79.474
266;async;100;0.431724;0.0945264;0.815028
266;inner;100;3.34943;3.08547;3.57821
266;wait;100;5.49624e-05;2.089e-05;0.000632045
266;boundary;100;0.0606753;0.0435645;0.168288
266;calc iter;100;3.84189;3.45049;4.16031
266;calc total;1;385.125;385.125;385.125
266;total;1;491.204;491.204;491.204
267;initialize;1;79.4992;79.4992;79.4992
267;async;100;0.430028;0.0819926;0.689702
267;inner;100;3.35296;3.10007;3.56209
267;wait;100;5.67915e-05;2.261e-05;0.000627244
267;boundary;100;0.0589172;0.0438172;0.166384
267;calc iter;100;3.84197;3.66097;4.03584
267;calc total;1;385.125;385.125;385.125
267;total;1;491.229;491.229;491.229
268;initialize;1;79.4923;79.4923;79.4923
268;async;100;0.431667;0.0932889;0.792192
268;inner;100;3.33898;3.0732;3.56396
268;wait;100;8.79297e-05;2.939e-05;0.000833322
268;boundary;100;0.0715403;0.0439717;0.160299
268;calc iter;100;3.84228;3.37958;4.24405
268;calc total;1;385.125;385.125;385.125
268;total;1;491.222;491.222;491.222
269;initialize;1;79.4365;79.4365;79.4365
269;async;100;0.438633;0.0933783;1.03643
269;inner;100;3.32686;2.93323;3.56351
269;wait;100;9.55502e-05;3.624e-05;0.000636715
269;boundary;100;0.0766229;0.0456216;0.161009
269;calc iter;100;3.84222;3.1854;4.4191
269;calc total;1;385.125;385.125;385.125
269;total;1;491.167;491.167;491.167
270;initialize;1;79.4528;79.4528;79.4528
270;async;100;0.430337;0.093618;0.627028
270;inner;100;3.35016;3.1758;3.57606
270;wait;100;5.70429e-05;2.423e-05;0.000670364
270;boundary;100;0.0617519;0.0438658;0.168725
270;calc iter;100;3.84231;3.63451;4.00313
270;calc total;1;385.125;385.125;385.125
270;total;1;491.182;491.182;491.182
271;initialize;1;79.4989;79.4989;79.4989
271;async;100;0.428655;0.0813472;0.62557
271;inner;100;3.35372;3.17502;3.54948
271;wait;100;5.57172e-05;2.264e-05;0.000670844
271;boundary;100;0.0598939;0.0434771;0.168041
271;calc iter;100;3.84232;3.71495;3.9527
271;calc total;1;385.125;385.125;385.125
271;total;1;491.229;491.229;491.229
272;initialize;1;79.486;79.486;79.486
272;async;100;0.496435;0.0816755;1.52811
272;inner;100;3.26037;2.49575;3.53529
272;wait;100;6.69337e-05;3.075e-05;0.000648345
272;boundary;100;0.0855455;0.0579629;0.110065
272;calc iter;100;3.84242;2.8281;4.90511
272;calc total;1;385.125;385.125;385.125
272;total;1;491.216;491.216;491.216
273;initialize;1;79.327;79.327;79.327
273;async;100;0.458315;0.0900575;1.05641
273;inner;100;3.30053;2.86501;3.53626
273;wait;100;6.13561e-05;3.2469e-05;0.000669094
273;boundary;100;0.0844255;0.0580099;0.14624
273;calc iter;100;3.84333;3.13185;4.43394
273;calc total;1;385.125;385.125;385.125
273;total;1;491.057;491.057;491.057
274;initialize;1;79.3269;79.3269;79.3269
274;async;100;0.41178;0.0792484;1.0106
274;inner;100;3.36384;2.93076;3.53817
274;wait;100;4.76209e-05;2.785e-05;0.000531255
274;boundary;100;0.068448;0.047853;0.109545
274;calc iter;100;3.84412;3.17891;4.38217
274;calc total;1;385.125;385.125;385.125
274;total;1;491.056;491.056;491.056
275;initialize;1;79.4745;79.4745;79.4745
275;async;100;0.411184;0.0823459;1.02779
275;inner;100;3.36684;2.92389;3.54567
275;wait;100;4.53942e-05;2.383e-05;0.000459496
275;boundary;100;0.0660564;0.0476674;0.152373
275;calc iter;100;3.84413;3.15336;4.40113
275;calc total;1;385.125;385.125;385.125
275;total;1;491.204;491.204;491.204
276;initialize;1;79.44;79.44;79.44
276;async;100;0.481752;0.0798326;0.848292
276;inner;100;3.27443;2.95866;3.52318
276;wait;100;6.40028e-05;2.841e-05;0.000661055
276;boundary;100;0.0860385;0.05425;0.11618
276;calc iter;100;3.84229;3.35533;4.32011
276;calc total;1;385.125;385.125;385.125
276;total;1;491.169;491.169;491.169
277;initialize;1;79.4997;79.4997;79.4997
277;async;100;0.449055;0.0851579;1.1045
277;inner;100;3.31949;2.75827;3.53619
277;wait;100;6.53785e-05;3.427e-05;0.000614345
277;boundary;100;0.0760423;0.0511588;0.111078
277;calc iter;100;3.84466;3.16385;4.40383
277;calc total;1;385.125;385.125;385.125
277;total;1;491.229;491.229;491.229
278;initialize;1;79.4951;79.4951;79.4951
278;async;100;0.419123;0.0877461;0.967035
278;inner;100;3.35778;2.97356;3.54521
278;wait;100;4.90767e-05;2.708e-05;0.000592315
278;boundary;100;0.0678469;0.0485045;0.155475
278;calc iter;100;3.8448;3.39134;4.32554
278;calc total;1;385.125;385.125;385.125
278;total;1;491.224;491.224;491.224
279;initialize;1;79.4994;79.4994;79.4994
279;async;100;0.408525;0.0837417;0.754302
279;inner;100;3.36779;2.96184;3.54549
279;wait;100;5.6537e-05;2.9e-05;0.000707714
279;boundary;100;0.0683121;0.0484456;0.146425
279;calc iter;100;3.84469;3.51507;4.10917
279;calc total;1;385.125;385.125;385.125
279;total;1;491.229;491.229;491.229
280;initialize;1;79.4996;79.4996;79.4996
280;async;100;0.344072;0.0809671;1.35687
280;inner;100;3.42877;2.65339;3.55426
280;wait;100;8.20416e-05;2.7769e-05;0.000851422
280;boundary;100;0.0730972;0.0451815;0.170153
280;calc iter;100;3.84602;2.87598;4.69558
280;calc total;1;385.125;385.125;385.125
280;total;1;491.229;491.229;491.229
281;initialize;1;79.4919;79.4919;79.4919
281;async;100;0.344117;0.0904343;0.719676
281;inner;100;3.43043;3.13713;3.60066
281;wait;100;8.42587e-05;3.235e-05;0.00109888
281;boundary;100;0.0715337;0.0441887;0.164632
281;calc iter;100;3.84616;3.59744;4.1736
281;calc total;1;385.125;385.125;385.125
281;total;1;491.221;491.221;491.221
282;initialize;1;79.4889;79.4889;79.4889
282;async;100;0.336748;0.0900395;0.667485
282;inner;100;3.44894;3.24779;3.62389
282;wait;100;6.17917e-05;2.493e-05;0.000994172
282;boundary;100;0.0605016;0.0429488;0.14705
282;calc iter;100;3.84626;3.63565;4.25522
282;calc total;1;385.125;385.125;385.125
282;total;1;491.218;491.218;491.218
283;initialize;1;79.4927;79.4927;79.4927
283;async;100;0.333901;0.0828498;0.659935
283;inner;100;3.45278;3.24625;3.57233
283;wait;100;5.58143e-05;2.56e-05;0.000886062
283;boundary;100;0.0594881;0.0433668;0.187642
283;calc iter;100;3.84623;3.65774;4.22709
283;calc total;1;385.125;385.125;385.125
283;total;1;491.222;491.222;491.222
284;initialize;1;79.4997;79.4997;79.4997
284;async;100;0.329647;0.0912256;0.607121
284;inner;100;3.44757;3.25658;3.60487
284;wait;100;8.76385e-05;3.006e-05;0.00117403
284;boundary;100;0.0688895;0.0479039;0.1624
284;calc iter;100;3.8462;3.52068;4.06601
284;calc total;1;385.125;385.125;385.125
284;total;1;491.229;491.229;491.229
285;initialize;1;79.4996;79.4996;79.4996
285;async;100;0.332722;0.0908921;0.572808
285;inner;100;3.44322;3.26606;3.60116
285;wait;100;9.22213e-05;3.6749e-05;0.0011775
285;boundary;100;0.0701761;0.0457527;0.163838
285;calc iter;100;3.84622;3.64495;4.02205
285;calc total;1;385.125;385.125;385.125
285;total;1;491.229;491.229;491.229
286;initialize;1;79.4602;79.4602;79.4602
286;async;100;0.332521;0.0911082;0.834012
286;inner;100;3.45105;3.0465;3.62929
286;wait;100;6.58312e-05;2.5629e-05;0.000600564
286;boundary;100;0.0626482;0.0444303;0.148815
286;calc iter;100;3.84629;3.45669;4.18485
286;calc total;1;385.125;385.125;385.125
286;total;1;491.19;491.19;491.19
287;initialize;1;79.4774;79.4774;79.4774
287;async;100;0.328762;0.0924859;0.60943
287;inner;100;3.45935;3.24513;3.6278
287;wait;100;5.94609e-05;2.464e-05;0.000717044
287;boundary;100;0.0581002;0.0442573;0.148078
287;calc iter;100;3.84627;3.61373;4.04879
287;calc total;1;385.125;385.125;385.125
287;total;1;491.207;491.207;491.207
288;initialize;1;79.4989;79.4989;79.4989
288;async;100;0.429254;0.0841828;0.926213
288;inner;100;3.3245;2.98295;3.54447
288;wait;100;7.31859e-05;3.025e-05;0.000662465
288;boundary;100;0.0896098;0.0573976;0.112411
288;calc iter;100;3.84344;3.43326;4.32087
288;calc total;1;385.125;385.125;385.125
288;total;1;491.229;491.229;491.229
289;initialize;1;79.4875;79.4875;79.4875
289;async;100;0.365358;0.0919956;0.66931
289;inner;100;3.40186;3.15088;3.57256
289;wait;100;5.65525e-05;3.034e-05;0.000615275
289;boundary;100;0.0762086;0.0544369;0.116188
289;calc iter;100;3.84349;3.65893;4.14378
289;calc total;1;385.125;385.125;385.125
289;total;1;491.217;491.217;491.217
290;initialize;1;79.4872;79.4872;79.4872
290;async;100;0.345697;0.0838076;0.638275
290;inner;100;3.43163;3.31258;3.58364
290;wait;100;4.748e-05;2.46e-05;0.000642214
290;boundary;100;0.0661605;0.0546011;0.0949702
290;calc iter;100;3.84354;3.64971;4.1779
290;calc total;1;385.125;385.125;385.125
290;total;1;491.217;491.217;491.217
291;initialize;1;79.4888;79.4888;79.4888
291;async;100;0.358833;0.0944257;0.657326
291;inner;100;3.41605;3.21644;3.58147
291;wait;100;5.83374e-05;2.663e-05;0.000689384
291;boundary;100;0.0685731;0.0530326;0.11581
291;calc iter;100;3.84352;3.62951;4.20914
291;calc total;1;385.125;385.125;385.125
291;total;1;491.218;491.218;491.218
292;initialize;1;79.4911;79.4911;79.4911
292;async;100;0.403158;0.0958239;1.02279
292;inner;100;3.36323;2.8606;3.56985
292;wait;100;5.70702e-05;2.933e-05;0.000588715
292;boundary;100;0.0769574;0.0536873;0.109453
292;calc iter;100;3.84341;3.09943;4.49093
292;calc total;1;385.125;385.125;385.125
292;total;1;491.221;491.221;491.221
293;initialize;1;79.3152;79.3152;79.3152
293;async;100;0.40768;0.0958864;0.71674
293;inner;100;3.35457;3.07321;3.57754
293;wait;100;7.30595e-05;3.904e-05;0.000544455
293;boundary;100;0.0811799;0.0552604;0.105703
293;calc iter;100;3.84351;3.57447;4.20796
293;calc total;1;385.125;385.125;385.125
293;total;1;491.045;491.045;491.045
294;initialize;1;79.4911;79.4911;79.4911
294;async;100;0.394026;0.096565;0.786438
294;inner;100;3.36869;3.00801;3.57915
294;wait;100;6.02534e-05;3.0379e-05;0.000469626
294;boundary;100;0.0808012;0.0546352;0.134606
294;calc iter;100;3.84358;3.47148;4.23786
294;calc total;1;385.125;385.125;385.125
294;total;1;491.221;491.221;491.221
295;initialize;1;79.4782;79.4782;79.4782
295;async;100;0.372818;0.0960887;0.892682
295;inner;100;3.3979;2.98769;3.58341
295;wait;100;6.12259e-05;3.1479e-05;0.000671625
295;boundary;100;0.0727751;0.0550608;0.109773
295;calc iter;100;3.84355;3.38558;4.36644
295;calc total;1;385.125;385.125;385.125
295;total;1;491.208;491.208;491.208
296;initialize;1;79.4476;79.4476;79.4476
296;async;100;0.293084;0.0953858;0.682314
296;inner;100;3.47015;3.17411;3.58473
296;wait;100;9.28965e-05;2.761e-05;0.000685774
296;boundary;100;0.0784223;0.0452717;0.168219
296;calc iter;100;3.84175;3.53703;4.20274
296;calc total;1;385.125;385.125;385.125
296;total;1;491.177;491.177;491.177
297;initialize;1;79.4996;79.4996;79.4996
297;async;100;0.286186;0.0983289;0.537056
297;inner;100;3.4955;3.41265;3.59729
297;wait;100;9.24437e-05;3.2869e-05;0.000973481
297;boundary;100;0.0608805;0.0444111;0.167621
297;calc iter;100;3.84266;3.78202;4.0242
297;calc total;1;385.125;385.125;385.125
297;total;1;491.229;491.229;491.229
298;initialize;1;79.4995;79.4995;79.4995
298;async;100;0.29615;0.0956304;0.558205
298;inner;100;3.49107;3.40932;3.59452
298;wait;100;5.58447e-05;2.361e-05;0.000688094
298;boundary;100;0.0554878;0.044247;0.166055
298;calc iter;100;3.84277;3.78348;4.02035
298;calc total;1;385.125;385.125;385.125
298;total;1;491.229;491.229;491.229
299;initialize;1;79.4891;79.4891;79.4891
299;async;100;0.296056;0.0957249;0.571948
299;inner;100;3.4868;3.29264;3.59497
299;wait;100;5.41511e-05;2.3779e-05;0.000443726
299;boundary;100;0.0599337;0.046114;0.166195
299;calc iter;100;3.84285;3.61363;4.11321
299;calc total;1;385.125;385.125;385.125
299;total;1;491.218;491.218;491.218
300;initialize;1;79.458;79.458;79.458
300;async;100;0.32164;0.0947556;0.93394
300;inner;100;3.45606;2.99857;3.58234
300;wait;100;6.27058e-05;2.497e-05;0.000670134
300;boundary;100;0.0648043;0.0443076;0.169398
300;calc iter;100;3.84257;3.2338;4.5571
300;calc total;1;385.125;385.125;385.125
300;total;1;491.188;491.188;491.188
301;initialize;1;79.4494;79.4494;79.4494
301;async;100;0.30466;0.0951712;0.627702
301;inner;100;3.46024;3.16505;3.59072
301;wait;100;9.98938e-05;3.3239e-05;0.000676014
301;boundary;100;0.0768884;0.0457018;0.166143
301;calc iter;100;3.84189;3.56581;4.08137
301;calc total;1;385.125;385.125;385.125
301;total;1;491.179;491.179;491.179
302;initialize;1;79.4566;79.4566;79.4566
302;async;100;0.297437;0.0960736;0.528409
302;inner;100;3.47031;3.27455;3.59547
302;wait;100;8.10211e-05;2.387e-05;0.000539985
302;boundary;100;0.0739258;0.0445424;0.164915
302;calc iter;100;3.84176;3.59884;4.08615
302;calc total;1;385.125;385.125;385.125
302;total;1;491.187;491.187;491.187
303;initialize;1;79.4789;79.4789;79.4789
303;async;100;0.294738;0.0957452;0.482437
303;inner;100;3.48173;3.34442;3.60488
303;wait;100;7.01074e-05;2.7279e-05;0.000884972
303;boundary;100;0.0657185;0.0444765;0.165285
303;calc iter;100;3.84226;3.71198;3.99513
303;calc total;1;385.125;385.125;385.125
303;total;1;491.209;491.209;491.209
304;initialize;1;79.3081;79.3081;79.3081
304;async;100;0.405128;0.081271;1.08259
304;inner;100;3.34982;2.86327;3.54106
304;wait;100;6.96719e-05;3.541e-05;0.000505885
304;boundary;100;0.086124;0.0578395;0.128614
304;calc iter;100;3.84115;3.35806;4.71634
304;calc total;1;385.125;385.125;385.125
304;total;1;491.038;491.038;491.038
305;initialize;1;79.4798;79.4798;79.4798
305;async;100;0.375127;0.0809794;0.759344
305;inner;100;3.39362;3.06784;3.54021
305;wait;100;6.44647e-05;2.79e-05;0.000664555
305;boundary;100;0.0729441;0.054809;0.121192
305;calc iter;100;3.84176;3.57345;4.30671
305;calc total;1;385.125;385.125;385.125
305;total;1;491.209;491.209;491.209
306;initialize;1;79.4995;79.4995;79.4995
306;async;100;0.354456;0.0905534;0.57605
306;inner;100;3.42368;3.23398;3.5531
306;wait;100;4.82067e-05;2.804e-05;0.000599395
306;boundary;100;0.0637298;0.052851;0.141388
306;calc iter;100;3.84192;3.68924;4.09395
306;calc total;1;385.125;385.125;385.125
306;total;1;491.229;491.229;491.229
307;initialize;1;79.4761;79.4761;79.4761
307;async;100;0.359007;0.0807817;0.604952
307;inner;100;3.41421;3.17902;3.55151
307;wait;100;5.26179e-05;2.838e-05;0.000641575
307;boundary;100;0.068619;0.0542379;0.127675
307;calc iter;100;3.84189;3.51357;4.10102
307;calc total;1;385.125;385.125;385.125
307;total;1;491.206;491.206;491.206
308;initialize;1;79.4803;79.4803;79.4803
308;async;100;0.431343;0.089778;0.807048
308;inner;100;3.32563;3.06715;3.53344
308;wait;100;6.51941e-05;3.5559e-05;0.000492375
308;boundary;100;0.0837364;0.0572908;0.116284
308;calc iter;100;3.84078;3.51239;4.26835
308;calc total;1;385.125;385.125;385.125
308;total;1;491.21;491.21;491.21
309;initialize;1;79.4989;79.4989;79.4989
309;async;100;0.451479;0.0787639;0.840386
309;inner;100;3.30055;2.98997;3.52582
309;wait;100;7.02759e-05;3.627e-05;0.000659494
309;boundary;100;0.0874721;0.0561241;0.115698
309;calc iter;100;3.83957;3.25118;4.17989
309;calc total;1;385.125;385.125;385.125
309;total;1;491.229;491.229;491.229
310;initialize;1;79.4797;79.4797;79.4797
310;async;100;0.384899;0.0904918;0.595851
310;inner;100;3.38102;3.17379;3.54187
310;wait;100;5.23634e-05;2.6369e-05;0.000616525
310;boundary;100;0.0728201;0.0539936;0.123348
310;calc iter;100;3.83879;3.63917;4.01242
310;calc total;1;385.125;385.125;385.125
310;total;1;491.21;491.21;491.21
311;initialize;1;79.4412;79.4412;79.4412
311;async;100;0.37633;0.0824859;0.51935
311;inner;100;3.39513;3.25894;3.53971
311;wait;100;5.52681e-05;3.263e-05;0.000660444
311;boundary;100;0.0692732;0.0540151;0.117839
311;calc iter;100;3.84079;3.60387;4.04873
311;calc total;1;385.125;385.125;385.125
311;total;1;491.171;491.171;491.171
312;initialize;1;79.4671;79.4671;79.4671
312;async;100;0.290135;0.0815412;0.440992
312;inner;100;3.48415;3.42838;3.57751
312;wait;100;9.48579e-05;3.169e-05;0.000756324
312;boundary;100;0.0686981;0.0470639;0.178377
312;calc iter;100;3.84308;3.7379;3.99404
312;calc total;1;385.125;385.125;385.125
312;total;1;491.197;491.197;491.197
313;initialize;1;79.4781;79.4781;79.4781
313;async;100;0.29339;0.081066;0.462689
313;inner;100;3.48557;3.344;3.57436
313;wait;100;8.3993e-05;2.788e-05;0.000689174
313;boundary;100;0.0641704;0.0470973;0.182818
313;calc iter;100;3.84321;3.64702;4.01647
313;calc total;1;385.125;385.125;385.125
313;total;1;491.208;491.208;491.208
314;initialize;1;79.4637;79.4637;79.4637
314;async;100;0.296147;0.0816337;0.464314
314;inner;100;3.49085;3.44815;3.59835
314;wait;100;4.81581e-05;2.4029e-05;0.000687754
314;boundary;100;0.0562031;0.0452981;0.167172
314;calc iter;100;3.84325;3.73896;3.99156
314;calc total;1;385.125;385.125;385.125
314;total;1;491.193;491.193;491.193
315;initialize;1;79.4995;79.4995;79.4995
315;async;100;0.289817;0.0902752;0.441983
315;inner;100;3.49471;3.45823;3.60799
315;wait;100;7.64196e-05;2.8779e-05;0.00146081
315;boundary;100;0.0586017;0.0470706;0.158816
315;calc iter;100;3.84321;3.73237;3.98001
315;calc total;1;385.125;385.125;385.125
315;total;1;491.229;491.229;491.229
316;initialize;1;79.327;79.327;79.327
316;async;100;0.291318;0.0887484;0.501723
316;inner;100;3.48291;3.29309;3.58654
316;wait;100;8.81975e-05;2.9179e-05;0.000778863
316;boundary;100;0.0687104;0.0491411;0.168942
316;calc iter;100;3.84303;3.63405;4.12546
316;calc total;1;385.125;385.125;385.125
316;total;1;491.056;491.056;491.056
317;initialize;1;79.4745;79.4745;79.4745
317;async;100;0.300802;0.0886127;0.53318
317;inner;100;3.46489;3.28161;3.58517
317;wait;100;8.87829e-05;3.094e-05;0.000797663
317;boundary;100;0.0766532;0.0505874;0.170573
317;calc iter;100;3.84244;3.56047;4.07059
317;calc total;1;385.125;385.125;385.125
317;total;1;491.204;491.204;491.204
318;initialize;1;79.4709;79.4709;79.4709
318;async;100;0.292096;0.0815713;0.382717
318;inner;100;3.48857;3.40882;3.57657
318;wait;100;6.77358e-05;2.495e-05;0.00114824
318;boundary;100;0.0621941;0.048815;0.17983
318;calc iter;100;3.84293;3.72006;4.02832
318;calc total;1;385.125;385.125;385.125
318;total;1;491.2;491.2;491.2
319;initialize;1;79.4877;79.4877;79.4877
319;async;100;0.28912;0.0892142;0.396108
319;inner;100;3.49392;3.40045;3.60229
319;wait;100;6.24006e-05;2.206e-05;0.00130459
319;boundary;100;0.0599296;0.0496184;0.165199
319;calc iter;100;3.84304;3.72898;4.01653
319;calc total;1;385.125;385.125;385.125
319;total;1;491.217;491.217;491.217
320;initialize;1;79.4562;79.4562;79.4562
320;async;100;0.416923;0.0902567;0.746521
320;inner;100;3.34329;3.08742;3.52344
320;wait;100;9.51768e-05;3.203e-05;0.000626524
320;boundary;100;0.0804564;0.0486412;0.1201
320;calc iter;100;3.84077;3.56004;4.19684
320;calc total;1;385.125;385.125;385.125
320;total;1;491.186;491.186;491.186
321;initialize;1;79.4994;79.4994;79.4994
321;async;100;0.374384;0.0820437;0.556088
321;inner;100;3.39858;3.22746;3.51835
321;wait;100;7.78231e-05;3.4769e-05;0.000701344
321;boundary;100;0.067798;0.0452244;0.11433
321;calc iter;100;3.84085;3.59019;3.96424
321;calc total;1;385.125;385.125;385.125
321;total;1;491.229;491.229;491.229
322;initialize;1;79.4692;79.4692;79.4692
322;async;100;0.370873;0.0802083;0.548504
322;inner;100;3.4106;3.21662;3.53227
322;wait;100;5.32124e-05;2.3279e-05;0.000652135
322;boundary;100;0.0593945;0.0433002;0.112331
322;calc iter;100;3.84093;3.62235;3.96753
322;calc total;1;385.125;385.125;385.125
322;total;1;491.199;491.199;491.199
323;initialize;1;79.4388;79.4388;79.4388
323;async;100;0.369317;0.0925323;0.558201
323;inner;100;3.411;3.23238;3.534
323;wait;100;6.61533e-05;2.711e-05;0.000645235
323;boundary;100;0.0605474;0.0430863;0.116445
323;calc iter;100;3.84093;3.59242;3.9904
323;calc total;1;385.125;385.125;385.125
323;total;1;491.168;491.168;491.168
324;initialize;1;79.4862;79.4862;79.4862
324;async;100;0.396552;0.0961526;0.659868
324;inner;100;3.36891;3.16425;3.53424
324;wait;100;8.95682e-05;3.5869e-05;0.000677465
324;boundary;100;0.0749908;0.0523588;0.118098
324;calc iter;100;3.84054;3.66888;4.07034
324;calc total;1;385.125;385.125;385.125
324;total;1;491.216;491.216;491.216
325;initialize;1;79.4719;79.4719;79.4719
325;async;100;0.407959;0.0932929;0.770054
325;inner;100;3.34471;2.99621;3.53349
325;wait;100;8.83153e-05;3.9179e-05;0.000655774
325;boundary;100;0.0875834;0.0526287;0.136701
325;calc iter;100;3.84034;3.21105;4.13833
325;calc total;1;385.125;385.125;385.125
325;total;1;491.201;491.201;491.201
326;initialize;1;79.4862;79.4862;79.4862
326;async;100;0.375012;0.0934627;0.606418
326;inner;100;3.39517;3.18728;3.5442
326;wait;100;6.63194e-05;2.529e-05;0.000490426
326;boundary;100;0.0691229;0.0494172;0.122455
326;calc iter;100;3.83937;3.4435;4.07332
326;calc total;1;385.125;385.125;385.125
326;total;1;491.216;491.216;491.216
327;initialize;1;79.4711;79.4711;79.4711
327;async;100;0.371347;0.0939123;0.560872
327;inner;100;3.39971;3.22598;3.54366
327;wait;100;5.75897e-05;2.68e-05;0.000552745
327;boundary;100;0.0694864;0.0489275;0.125015
327;calc iter;100;3.8406;3.56551;4.01301
327;calc total;1;385.125;385.125;385.125
327;total;1;491.2;491.2;491.2
328;initialize;1;79.4773;79.4773;79.4773
328;async;100;0.367283;0.0943955;1.13667
328;inner;100;3.38987;2.82222;3.58695
328;wait;100;9.77669e-05;5.3759e-05;0.000607805
328;boundary;100;0.0813502;0.0507059;0.155503
328;calc iter;100;3.8386;3.38354;4.67928
328;calc total;1;385.125;385.125;385.125
328;total;1;491.207;491.207;491.207
329;initialize;1;79.471;79.471;79.471
329;async;100;0.350653;0.093936;0.714419
329;inner;100;3.42431;3.06496;3.58728
329;wait;100;7.29391e-05;3.417e-05;0.000677774
329;boundary;100;0.0644345;0.0461783;0.153997
329;calc iter;100;3.83947;3.37154;4.06951
329;calc total;1;385.125;385.125;385.125
329;total;1;491.2;491.2;491.2
330;initialize;1;79.4573;79.4573;79.4573
330;async;100;0.352279;0.0857873;0.714297
330;inner;100;3.42914;3.07068;3.57701
330;wait;100;5.23244e-05;2.239e-05;0.000719484
330;boundary;100;0.0583887;0.0427225;0.176893
330;calc iter;100;3.83986;3.3661;4.09908
330;calc total;1;385.125;385.125;385.125
330;total;1;491.187;491.187;491.187
331;initialize;1;79.4573;79.4573;79.4573
331;async;100;0.351131;0.0944193;0.703272
331;inner;100;3.43054;3.06793;3.60304
331;wait;100;6.08076e-05;2.356e-05;0.00122887
331;boundary;100;0.0581135;0.0427957;0.147827
331;calc iter;100;3.83985;3.38028;4.10093
331;calc total;1;385.125;385.125;385.125
331;total;1;491.187;491.187;491.187
332;initialize;1;79.4563;79.4563;79.4563
332;async;100;0.396892;0.084842;1.10334
332;inner;100;3.37106;2.75326;3.54411
332;wait;100;6.69691e-05;2.847e-05;0.000685105
332;boundary;100;0.0718595;0.0508669;0.123366
332;calc iter;100;3.83988;3.09672;4.41866
332;calc total;1;385.125;385.125;385.125
332;total;1;491.186;491.186;491.186
333;initialize;1;79.4565;79.4565;79.4565
333;async;100;0.466422;0.042121;1.85179
333;inner;100;3.28704;2.12368;3.59343
333;wait;100;8.42144e-05;3.461e-05;0.000717364
333;boundary;100;0.085821;0.0558347;0.154316
333;calc iter;100;3.83937;2.3511;4.88937
333;calc total;1;385.125;385.125;385.125
333;total;1;491.186;491.186;491.186
334;initialize;1;79.3114;79.3114;79.3114
334;async;100;0.397298;0.0949737;1.28356
334;inner;100;3.36882;2.65195;3.61286
334;wait;100;6.94085e-05;2.832e-05;0.00131916
334;boundary;100;0.0732415;0.052236;0.141139
334;calc iter;100;3.83944;2.84659;4.62862
334;calc total;1;385.125;385.125;385.125
334;total;1;491.041;491.041;491.041
335;initialize;1;79.4563;79.4563;79.4563
335;async;100;0.38218;0.0934927;1.07921
335;inner;100;3.38919;2.76257;3.58704
335;wait;100;6.46427e-05;2.8389e-05;0.000710504
335;boundary;100;0.0681664;0.0522796;0.153089
335;calc iter;100;3.8396;3.22261;4.39926
335;calc total;1;385.125;385.125;385.125
335;total;1;491.186;491.186;491.186
336;initialize;1;79.3103;79.3103;79.3103
336;async;100;0.434331;0.0950607;1.0335
336;inner;100;3.31791;2.80017;3.56204
336;wait;100;8.35861e-05;4.809e-05;0.000452676
336;boundary;100;0.080826;0.0486724;0.140828
336;calc iter;100;3.83315;3.26254;4.49266
336;calc total;1;385.125;385.125;385.125
336;total;1;491.04;491.04;491.04
337;initialize;1;79.4815;79.4815;79.4815
337;async;100;0.403263;0.0952303;0.756931
337;inner;100;3.36269;3.01027;3.5374
337;wait;100;6.8364e-05;3.275e-05;0.000676065
337;boundary;100;0.0680132;0.044368;0.142856
337;calc iter;100;3.83404;3.47551;4.20825
337;calc total;1;385.125;385.125;385.125
337;total;1;491.211;491.211;491.211
338;initialize;1;79.4847;79.4847;79.4847
338;async;100;0.395412;0.0969848;0.750399
338;inner;100;3.37632;3.0217;3.57113
338;wait;100;4.94092e-05;2.427e-05;0.000526145
338;boundary;100;0.0625496;0.044025;0.163575
338;calc iter;100;3.83433;3.54891;4.18003
338;calc total;1;385.125;385.125;385.125
338;total;1;491.214;491.214;491.214
339;initialize;1;79.416;79.416;79.416
339;async;100;0.395586;0.0964372;0.751609
339;inner;100;3.37692;3.02014;3.57917
339;wait;100;5.07805e-05;2.241e-05;0.000714144
339;boundary;100;0.0620311;0.0439309;0.159435
339;calc iter;100;3.83459;3.53066;4.17504
339;calc total;1;385.125;385.125;385.125
339;total;1;491.146;491.146;491.146
340;initialize;1;79.4691;79.4691;79.4691
340;async;100;0.466691;0.0967675;1.28449
340;inner;100;3.29221;2.53674;3.53918
340;wait;100;6.394e-05;2.9289e-05;0.000696704
340;boundary;100;0.0766215;0.0526983;0.141059
340;calc iter;100;3.83559;2.98123;4.46445
340;calc total;1;385.125;385.125;385.125
340;total;1;491.198;491.198;491.198
341;initialize;1;79.4997;79.4997;79.4997
341;async;100;0.548704;0.0974913;2.05114
341;inner;100;3.19802;1.98793;3.5397
341;wait;100;8.13483e-05;3.696e-05;0.000628605
341;boundary;100;0.0886236;0.0545855;0.14037
341;calc iter;100;3.83543;2.48643;4.97254
341;calc total;1;385.125;385.125;385.125
341;total;1;491.229;491.229;491.229
342;initialize;1;79.4761;79.4761;79.4761
342;async;100;0.453837;0.0572664;1.13686
342;inner;100;3.30648;2.72577;3.55361
342;wait;100;6.34279e-05;2.907e-05;0.000468456
342;boundary;100;0.0750863;0.0524301;0.164837
342;calc iter;100;3.83547;3.00531;4.65708
342;calc total;1;385.125;385.125;385.125
342;total;1;491.205;491.205;491.205
343;initialize;1;79.442;79.442;79.442
343;async;100;0.44128;0.0969063;1.13923
343;inner;100;3.3223;2.72094;3.55016
343;wait;100;5.84472e-05;2.56e-05;0.000670185
343;boundary;100;0.0717952;0.0522899;0.164392
343;calc iter;100;3.83544;3.28382;4.46574
343;calc total;1;385.125;385.125;385.125
343;total;1;491.171;491.171;491.171
344;initialize;1;79.4993;79.4993;79.4993
344;async;100;0.422431;0.096495;1.0455
344;inner;100;3.33417;2.84496;3.60064
344;wait;100;8.98326e-05;3.447e-05;0.00122952
344;boundary;100;0.0799233;0.044011;0.195301
344;calc iter;100;3.83662;3.2314;4.44057
344;calc total;1;385.125;385.125;385.125
344;total;1;491.229;491.229;491.229
345;initialize;1;79.4487;79.4487;79.4487
345;async;100;0.380604;0.0872499;0.904508
345;inner;100;3.391;3.12238;3.589
345;wait;100;7.19323e-05;2.869e-05;0.0011873
345;boundary;100;0.0650539;0.0428694;0.203336
345;calc iter;100;3.83673;3.50673;4.49132
345;calc total;1;385.125;385.125;385.125
345;total;1;491.178;491.178;491.178
346;initialize;1;79.4507;79.4507;79.4507
346;async;100;0.38041;0.0963846;0.914976
346;inner;100;3.39721;3.11899;3.62549
346;wait;100;5.52113e-05;2.102e-05;0.00129754
346;boundary;100;0.0591092;0.0427402;0.175034
346;calc iter;100;3.83679;3.51577;4.50859
346;calc total;1;385.125;385.125;385.125
346;total;1;491.18;491.18;491.18
347;initialize;1;79.4946;79.4946;79.4946
347;async;100;0.376754;0.094604;0.908795
347;inner;100;3.39983;3.07941;3.61827
347;wait;100;6.09412e-05;2.565e-05;0.00122387
347;boundary;100;0.0601266;0.0429597;0.181763
347;calc iter;100;3.83677;3.49985;4.49241
347;calc total;1;385.125;385.125;385.125
347;total;1;491.225;491.225;491.225
348;initialize;1;79.3952;79.3952;79.3952
348;async;100;0.418426;0.096226;1.17326
348;inner;100;3.34206;2.89317;3.59501
348;wait;100;8.90387e-05;3.4709e-05;0.00115798
348;boundary;100;0.0752469;0.0452073;0.197981
348;calc iter;100;3.83583;3.29798;4.67443
348;calc total;1;385.125;385.125;385.125
348;total;1;491.125;491.125;491.125
349;initialize;1;79.4717;79.4717;79.4717
349;async;100;0.501514;0.0490503;1.6726
349;inner;100;3.23847;2.42056;3.56111
349;wait;100;9.11518e-05;3.8059e-05;0.000690394
349;boundary;100;0.094823;0.0457919;0.145257
349;calc iter;100;3.8349;2.91881;5.13932
349;calc total;1;385.125;385.125;385.125
349;total;1;491.201;491.201;491.201
350;initialize;1;79.3953;79.3953;79.3953
350;async;100;0.402115;0.0963167;1.20146
350;inner;100;3.36362;2.82615;3.62163
350;wait;100;6.4744e-05;2.34e-05;0.000998342
350;boundary;100;0.0690882;0.0429694;0.177398
350;calc iter;100;3.83489;3.06756;4.59956
350;calc total;1;385.125;385.125;385.125
350;total;1;491.125;491.125;491.125
351;initialize;1;79.4819;79.4819;79.4819
351;async;100;0.39716;0.0959407;1.15501
351;inner;100;3.37274;2.90389;3.619
351;wait;100;5.98937e-05;2.678e-05;0.00115095
351;boundary;100;0.0658763;0.0446801;0.180054
351;calc iter;100;3.83583;3.31212;4.66765
351;calc total;1;385.125;385.125;385.125
351;total;1;491.211;491.211;491.211
352;initialize;1;79.4075;79.4075;79.4075
352;async;100;0.485209;0.0962454;1.15174
352;inner;100;3.26409;2.83033;3.53865
352;wait;100;8.27001e-05;3.7e-05;0.000649935
352;boundary;100;0.0888995;0.0560691;0.108823
352;calc iter;100;3.83828;3.31996;4.57994
352;calc total;1;385.125;385.125;385.125
352;total;1;491.137;491.137;491.137
353;initialize;1;79.4692;79.4692;79.4692
353;async;100;0.410807;0.0970452;0.788685
353;inner;100;3.35936;3.13082;3.5384
353;wait;100;6.48824e-05;3.151e-05;0.000515756
353;boundary;100;0.0682611;0.0544257;0.111829
353;calc iter;100;3.83849;3.61015;4.18097
353;calc total;1;385.125;385.125;385.125
353;total;1;491.199;491.199;491.199
354;initialize;1;79.3396;79.3396;79.3396
354;async;100;0.401181;0.0974634;0.785313
354;inner;100;3.37588;3.14808;3.55051
354;wait;100;4.6174e-05;2.539e-05;0.000674364
354;boundary;100;0.0614562;0.053915;0.133265
354;calc iter;100;3.83857;3.58251;4.19945
354;calc total;1;385.125;385.125;385.125
354;total;1;491.069;491.069;491.069
355;initialize;1;79.3397;79.3397;79.3397
355;async;100;0.400764;0.0960851;0.770618
355;inner;100;3.37685;3.14914;3.54733
355;wait;100;5.46599e-05;2.953e-05;0.000627885
355;boundary;100;0.0608744;0.0538511;0.141918
355;calc iter;100;3.83854;3.57935;4.17483
355;calc total;1;385.125;385.125;385.125
355;total;1;491.069;491.069;491.069
356;initialize;1;79.4714;79.4714;79.4714
356;async;100;0.480955;0.0976076;1.16494
356;inner;100;3.27401;2.90499;3.5386
356;wait;100;6.5848e-05;3.379e-05;0.000682694
356;boundary;100;0.0811888;0.0583644;0.110723
356;calc iter;100;3.83622;3.44181;4.59478
356;calc total;1;385.125;385.125;385.125
356;total;1;491.201;491.201;491.201
357;initialize;1;79.4951;79.4951;79.4951
357;async;100;0.563799;0.0983193;1.5643
357;inner;100;3.17881;2.55437;3.53953
357;wait;100;8.25857e-05;3.118e-05;0.000627545
357;boundary;100;0.0903934;0.0602595;0.117005
357;calc iter;100;3.83309;3.22983;4.874
357;calc total;1;385.125;385.125;385.125
357;total;1;491.225;491.225;491.225
358;initialize;1;79.4855;79.4855;79.4855
358;async;100;0.455351;0.0972496;1.12929
358;inner;100;3.3057;2.93523;3.54992
358;wait;100;5.59463e-05;2.4019e-05;0.000524946
358;boundary;100;0.0739632;0.0542834;0.134305
358;calc iter;100;3.83508;3.56743;4.56234
358;calc total;1;385.125;385.125;385.125
358;total;1;491.215;491.215;491.215
359;initialize;1;79.3387;79.3387;79.3387
359;async;100;0.446347;0.097523;1.06314
359;inner;100;3.31887;2.93001;3.54956
359;wait;100;5.15476e-05;2.75e-05;0.000620605
359;boundary;100;0.0713171;0.0536257;0.142096
359;calc iter;100;3.83659;3.50299;4.50507
359;calc total;1;385.125;385.125;385.125
359;total;1;491.068;491.068;491.068
360;initialize;1;79.4748;79.4748;79.4748
360;async;100;0.310823;0.0958533;0.621097
360;inner;100;3.45548;3.34493;3.58213
360;wait;100;0.000107053;3.6069e-05;0.000822813
360;boundary;100;0.0737563;0.04406;0.184667
360;calc iter;100;3.84017;3.74438;4.11696
360;calc total;1;385.125;385.125;385.125
360;total;1;491.204;491.204;491.204
361;initialize;1;79.4817;79.4817;79.4817
361;async;100;0.317604;0.0966767;0.648122
361;inner;100;3.46325;3.34885;3.584
361;wait;100;8.24062e-05;2.643e-05;0.000814623
361;boundary;100;0.0592463;0.0438182;0.18287
361;calc iter;100;3.84019;3.73977;4.13447
361;calc total;1;385.125;385.125;385.125
361;total;1;491.211;491.211;491.211
362;initialize;1;79.4486;79.4486;79.4486
362;async;100;0.322612;0.0964562;0.655256
362;inner;100;3.46103;3.3509;3.60066
362;wait;100;6.19309e-05;2.599e-05;0.000916922
362;boundary;100;0.056557;0.0435902;0.173979
362;calc iter;100;3.84027;3.74981;4.13912
362;calc total;1;385.125;385.125;385.125
362;total;1;491.178;491.178;491.178
363;initialize;1;79.444;79.444;79.444
363;async;100;0.315978;0.0970125;0.638196
363;inner;100;3.4669;3.35204;3.60381
363;wait;100;5.79231e-05;2.2899e-05;0.000733384
363;boundary;100;0.0572995;0.0437723;0.173771
363;calc iter;100;3.84024;3.74109;4.12904
363;calc total;1;385.125;385.125;385.125
363;total;1;491.174;491.174;491.174
364;initialize;1;79.4644;79.4644;79.4644
364;async;100;0.314427;0.0974091;0.66627
364;inner;100;3.46065;3.32621;3.59278
364;wait;100;0.00010099;3.083e-05;0.000831773
364;boundary;100;0.0652198;0.0470716;0.17778
364;calc iter;100;3.8404;3.72729;4.14819
364;calc total;1;385.125;385.125;385.125
364;total;1;491.194;491.194;491.194
365;initialize;1;79.3391;79.3391;79.3391
365;async;100;0.322741;0.0971249;0.641688
365;inner;100;3.43463;3.26877;3.58779
365;wait;100;0.000106629;2.876e-05;0.000839833
365;boundary;100;0.0825471;0.0547088;0.180406
365;calc iter;100;3.84002;3.61176;4.14383
365;calc total;1;385.125;385.125;385.125
365;total;1;491.069;491.069;491.069
366;initialize;1;79.3374;79.3374;79.3374
366;async;100;0.311237;0.0972214;0.631086
366;inner;100;3.4639;3.333;3.60667
366;wait;100;7.79986e-05;2.845e-05;0.000951052
366;boundary;100;0.0651507;0.0513815;0.171496
366;calc iter;100;3.84037;3.72406;4.12876
366;calc total;1;385.125;385.125;385.125
366;total;1;491.067;491.067;491.067
367;initialize;1;79.3376;79.3376;79.3376
367;async;100;0.313209;0.0973164;0.65471
367;inner;100;3.46599;3.32573;3.61608
367;wait;100;7.47232e-05;2.648e-05;0.00147386
367;boundary;100;0.0621152;0.0515211;0.166577
367;calc iter;100;3.84139;3.72202;4.14675
367;calc total;1;385.125;385.125;385.125
367;total;1;491.067;491.067;491.067
368;initialize;1;79.313;79.313;79.313
368;async;100;0.528979;0.0952961;0.749551
368;inner;100;3.23652;3.07313;3.52864
368;wait;100;0.000100255;4.255e-05;0.000711084
368;boundary;100;0.0693157;0.0440622;0.194494
368;calc iter;100;3.83492;3.64452;4.02813
368;calc total;1;385.125;385.125;385.125
368;total;1;491.043;491.043;491.043
369;initialize;1;79.3342;79.3342;79.3342
369;async;100;0.53129;0.0955569;0.711017
369;inner;100;3.2448;3.0872;3.53208
369;wait;100;7.83708e-05;2.643e-05;0.000651764
369;boundary;100;0.0588241;0.0434288;0.193866
369;calc iter;100;3.83499;3.65658;4.02453
369;calc total;1;385.125;385.125;385.125
369;total;1;491.064;491.064;491.064
370;initialize;1;79.4532;79.4532;79.4532
370;async;100;0.534527;0.0954509;0.717841
370;inner;100;3.24253;3.08138;3.54349
370;wait;100;5.26018e-05;2.517e-05;0.000677724
370;boundary;100;0.0579239;0.0432989;0.191917
370;calc iter;100;3.83503;3.63877;4.01901
370;calc total;1;385.125;385.125;385.125
370;total;1;491.183;491.183;491.183
371;initialize;1;79.3342;79.3342;79.3342
371;async;100;0.531294;0.0966394;0.709805
371;inner;100;3.24512;3.08825;3.54284
371;wait;100;5.7594e-05;1.9609e-05;0.000528485
371;boundary;100;0.0585484;0.0438006;0.190324
371;calc iter;100;3.83503;3.64057;4.01573
371;calc total;1;385.125;385.125;385.125
371;total;1;491.064;491.064;491.064
372;initialize;1;79.4872;79.4872;79.4872
372;async;100;0.529683;0.0946801;0.728534
372;inner;100;3.23908;3.09503;3.52936
372;wait;100;8.79663e-05;2.621e-05;0.000751794
372;boundary;100;0.0653671;0.0480619;0.194744
372;calc iter;100;3.83423;3.66414;4.04301
372;calc total;1;385.125;385.125;385.125
372;total;1;491.217;491.217;491.217
373;initialize;1;79.4962;79.4962;79.4962
373;async;100;0.538352;0.0948006;0.979315
373;inner;100;3.20972;2.88385;3.53095
373;wait;100;0.000109823;3.168e-05;0.000545425
373;boundary;100;0.0843113;0.0502049;0.194074
373;calc iter;100;3.8325;3.4052;4.25349
373;calc total;1;385.125;385.125;385.125
373;total;1;491.226;491.226;491.226
374;initialize;1;79.331;79.331;79.331
374;async;100;0.528145;0.0951677;0.719888
374;inner;100;3.24163;3.09382;3.55401
374;wait;100;6.99899e-05;2.631e-05;0.000620135
374;boundary;100;0.0641763;0.0485234;0.191752
374;calc iter;100;3.83402;3.67298;4.03823
374;calc total;1;385.125;385.125;385.125
374;total;1;491.061;491.061;491.061
375;initialize;1;79.331;79.331;79.331
375;async;100;0.532499;0.0948328;0.749562
375;inner;100;3.24066;3.09117;3.54253
375;wait;100;6.3558e-05;2.568e-05;0.000679965
375;boundary;100;0.0610729;0.0479854;0.191689
375;calc iter;100;3.8343;3.67518;4.04289
375;calc total;1;385.125;385.125;385.125
375;total;1;491.06;491.06;491.06
376;initialize;1;79.3314;79.3314;79.3314
376;async;100;0.689197;0.0918823;1.56538
376;inner;100;3.06372;2.39334;3.50578
376;wait;100;7.572e-05;2.698e-05;0.000623565
376;boundary;100;0.0745707;0.0521561;0.1504
376;calc iter;100;3.82756;2.94864;4.63677
376;calc total;1;385.125;385.125;385.125
376;total;1;491.061;491.061;491.061
377;initialize;1;79.4448;79.4448;79.4448
377;async;100;0.718452;0.0810012;1.52021
377;inner;100;3.02677;2.38685;3.47912
377;wait;100;8.16303e-05;3.82e-05;0.000708384
377;boundary;100;0.0825128;0.0571312;0.107439
377;calc iter;100;3.82782;3.23455;4.32994
377;calc total;1;385.125;385.125;385.125
377;total;1;491.175;491.175;491.175
378;initialize;1;79.3313;79.3313;79.3313
378;async;100;0.667266;0.0814473;1.21163
378;inner;100;3.09364;2.58503;3.49752
378;wait;100;5.686e-05;2.566e-05;0.000699104
378;boundary;100;0.0671183;0.0532688;0.140329
378;calc iter;100;3.82809;3.2515;4.3204
378;calc total;1;385.125;385.125;385.125
378;total;1;491.061;491.061;491.061
379;initialize;1;79.4513;79.4513;79.4513
379;async;100;0.66044;0.0917041;1.19154
379;inner;100;3.10412;2.76754;3.51298
379;wait;100;5.63681e-05;2.731e-05;0.000612555
379;boundary;100;0.0634035;0.0526932;0.159208
379;calc iter;100;3.82803;3.30331;4.31068
379;calc total;1;385.125;385.125;385.125
379;total;1;491.181;491.181;491.181
380;initialize;1;79.4629;79.4629;79.4629
380;async;100;0.764821;0.0966701;1.78429
380;inner;100;2.9838;2.26157;3.5116
380;wait;100;7.33008e-05;3.086e-05;0.000711324
380;boundary;100;0.0826682;0.0515588;0.175839
380;calc iter;100;3.83137;3.0059;4.91385
380;calc total;1;385.125;385.125;385.125
380;total;1;491.192;491.192;491.192
381;initialize;1;79.3285;79.3285;79.3285
381;async;100;0.772978;0.0671623;2.11591
381;inner;100;2.97332;2.06608;3.50871
381;wait;100;7.84675e-05;3.645e-05;0.000700004
381;boundary;100;0.085175;0.0531103;0.176375
381;calc iter;100;3.83155;2.55184;5.47469
381;calc total;1;385.125;385.125;385.125
381;total;1;491.058;491.058;491.058
382;initialize;1;79.4619;79.4619;79.4619
382;async;100;0.699224;0.0924808;1.36087
382;inner;100;3.06276;2.56035;3.52111
382;wait;100;5.59298e-05;2.841e-05;0.000506355
382;boundary;100;0.0695274;0.0517059;0.180183
382;calc iter;100;3.83157;3.03741;4.64865
382;calc total;1;385.125;385.125;385.125
382;total;1;491.191;491.191;491.191
383;initialize;1;79.4633;79.4633;79.4633
383;async;100;0.694509;0.0926601;1.35981
383;inner;100;3.06626;2.59608;3.51892
383;wait;100;5.87298e-05;2.7799e-05;0.000652644
383;boundary;100;0.0706832;0.0519339;0.179769
383;calc iter;100;3.83151;3.01212;4.66235
383;calc total;1;385.125;385.125;385.125
383;total;1;491.193;491.193;491.193
384;initialize;1;79.4386;79.4386;79.4386
384;async;100;0.325124;0.0181871;1.04505
384;inner;100;3.42212;2.88913;3.69407
384;wait;100;7.78487e-05;3.1879e-05;0.000561858
384;boundary;100;0.0877159;0.0581795;0.169955
384;calc iter;100;3.83504;3.03409;4.39495
384;calc total;1;385.124;385.124;385.124
384;total;1;491.168;491.168;491.168
385;initialize;1;79.4066;79.4066;79.4066
385;async;100;0.346916;0.032333;0.996433
385;inner;100;3.40304;2.74128;3.68946
385;wait;100;7.21563e-05;3.868e-05;0.000624216
385;boundary;100;0.0818376;0.0562836;0.121986
385;calc iter;100;3.83187;3.2954;4.41074
385;calc total;1;385.124;385.124;385.124
385;total;1;491.136;491.136;491.136
386;initialize;1;79.422;79.422;79.422
386;async;100;0.324266;0.0646956;0.832098
386;inner;100;3.43115;2.94954;3.68931
386;wait;100;5.90812e-05;2.989e-05;0.000627796
386;boundary;100;0.0767699;0.0568343;0.141076
386;calc iter;100;3.83224;3.40758;4.40365
386;calc total;1;385.124;385.124;385.124
386;total;1;491.152;491.152;491.152
387;initialize;1;79.4427;79.4427;79.4427
387;async;100;0.327592;0.0696901;0.849156
387;inner;100;3.43436;2.94967;3.69564
387;wait;100;5.92935e-05;2.8689e-05;0.000603216
387;boundary;100;0.07288;0.0552093;0.136011
387;calc iter;100;3.8349;3.58628;4.41005
387;calc total;1;385.124;385.124;385.124
387;total;1;491.172;491.172;491.172
388;initialize;1;79.4427;79.4427;79.4427
388;async;100;0.409721;0.0505046;1.19016
388;inner;100;3.34275;2.66878;3.66562
388;wait;100;6.58509e-05;3.2309e-05;0.000665075
388;boundary;100;0.0842942;0.0586626;0.108903
388;calc iter;100;3.83684;3.3445;4.60373
388;calc total;1;385.124;385.124;385.124
388;total;1;491.172;491.172;491.172
389;initialize;1;79.4305;79.4305;79.4305
389;async;100;0.45985;0.0897736;1.96902
389;inner;100;3.29388;1.91535;3.66549
389;wait;100;7.67967e-05;3.651e-05;0.000633676
389;boundary;100;0.0832417;0.0544573;0.105614
389;calc iter;100;3.83705;2.93907;5.00412
389;calc total;1;385.124;385.124;385.124
389;total;1;491.16;491.16;491.16
390;initialize;1;79.3979;79.3979;79.3979
390;async;100;0.370941;0.0557864;1.2458
390;inner;100;3.39067;2.68026;3.68132
390;wait;100;5.78693e-05;2.7919e-05;0.000586187
390;boundary;100;0.0754585;0.054872;0.1407
390;calc iter;100;3.83712;3.36795;4.73055
390;calc total;1;385.124;385.124;385.124
390;total;1;491.127;491.127;491.127
391;initialize;1;79.4093;79.4093;79.4093
391;async;100;0.362094;0.0540579;1.14175
391;inner;100;3.40079;2.6892;3.67996
391;wait;100;5.40424e-05;2.8599e-05;0.000646405
391;boundary;100;0.0742626;0.0551664;0.126312
391;calc iter;100;3.8372;3.36989;4.61293
391;calc total;1;385.124;385.124;385.124
391;total;1;491.138;491.138;491.138
392;initialize;1;79.4331;79.4331;79.4331
392;async;100;0.369281;0.0256606;1.26697
392;inner;100;3.376;2.68961;3.73412
392;wait;100;7.84859e-05;2.392e-05;0.000662955
392;boundary;100;0.0917219;0.0461481;0.171383
392;calc iter;100;3.83709;3.22455;4.49592
392;calc total;1;385.124;385.124;385.124
392;total;1;491.162;491.162;491.162
393;initialize;1;79.401;79.401;79.401
393;async;100;0.336652;0.0238951;1.02198
393;inner;100;3.41754;2.9291;3.75239
393;wait;100;7.76815e-05;3.157e-05;0.000639536
393;boundary;100;0.0765519;0.046262;0.170973
393;calc iter;100;3.83082;3.15677;4.54135
393;calc total;1;385.124;385.124;385.124
393;total;1;491.13;491.13;491.13
394;initialize;1;79.3624;79.3624;79.3624
394;async;100;0.318335;0.0144455;0.761273
394;inner;100;3.45069;3.02086;3.76132
394;wait;100;5.99582e-05;2.3679e-05;0.000996427
394;boundary;100;0.0675581;0.0434379;0.172504
394;calc iter;100;3.83665;3.2496;4.3661
394;calc total;1;385.124;385.124;385.124
394;total;1;491.092;491.092;491.092
395;initialize;1;79.4241;79.4241;79.4241
395;async;100;0.315075;0.0144457;0.729199
395;inner;100;3.45472;3.01411;3.7576
395;wait;100;5.63642e-05;2.3539e-05;0.000597897
395;boundary;100;0.0671335;0.0433386;0.169773
395;calc iter;100;3.83698;3.61367;4.22716
395;calc total;1;385.124;385.124;385.124
395;total;1;491.154;491.154;491.154
396;initialize;1;79.4431;79.4431;79.4431
396;async;100;0.320494;0.023456;0.931941
396;inner;100;3.43816;2.93072;3.73724
396;wait;100;7.92388e-05;2.595e-05;0.000672465
396;boundary;100;0.079285;0.0434767;0.172444
396;calc iter;100;3.83802;3.33251;4.26891
396;calc total;1;385.124;385.124;385.124
396;total;1;491.172;491.172;491.172
397;initialize;1;79.432;79.432;79.432
397;async;100;0.335867;0.0223889;1.22128
397;inner;100;3.41627;2.72502;3.73397
397;wait;100;8.51011e-05;2.5559e-05;0.000605556
397;boundary;100;0.0858078;0.0435338;0.170924
397;calc iter;100;3.83803;2.91439;4.57058
397;calc total;1;385.124;385.124;385.124
397;total;1;491.161;491.161;491.161
398;initialize;1;79.352;79.352;79.352
398;async;100;0.300813;0.0182082;0.82517
398;inner;100;3.46101;3.01227;3.74574
398;wait;100;6.78456e-05;2.377e-05;0.00101298
398;boundary;100;0.076203;0.0438268;0.1722
398;calc iter;100;3.83809;3.57311;4.2605
398;calc total;1;385.124;385.124;385.124
398;total;1;491.081;491.081;491.081
399;initialize;1;79.4083;79.4083;79.4083
399;async;100;0.302049;0.0204294;0.818473
399;inner;100;3.46539;3.01936;3.74471
399;wait;100;6.09378e-05;2.3299e-05;0.000914969
399;boundary;100;0.0705833;0.0435011;0.17179
399;calc iter;100;3.83809;3.54115;4.23396
399;calc total;1;385.124;385.124;385.124
399;total;1;491.137;491.137;491.137
400;initialize;1;79.4284;79.4284;79.4284
400;async;100;0.421933;0.0704139;1.1949
400;inner;100;3.32466;2.7312;3.6552
400;wait;100;7.46177e-05;3.765e-05;0.000646496
400;boundary;100;0.0901799;0.0573702;0.119448
400;calc iter;100;3.83685;3.00887;4.64853
400;calc total;1;385.124;385.124;385.124
400;total;1;491.157;491.157;491.157
401;initialize;1;79.3804;79.3804;79.3804
401;async;100;0.330527;0.0808008;0.728163
401;inner;100;3.42849;3.05832;3.7493
401;wait;100;5.76165e-05;3.1459e-05;0.000519309
401;boundary;100;0.0779931;0.0570584;0.128403
401;calc iter;100;3.83707;3.47765;4.2572
401;calc total;1;385.124;385.124;385.124
401;total;1;491.109;491.109;491.109
402;initialize;1;79.4252;79.4252;79.4252
402;async;100;0.3133;0.087107;0.640236
402;inner;100;3.45884;3.1736;3.76219
402;wait;100;4.93952e-05;2.753e-05;0.000658365
402;boundary;100;0.0670399;0.0544326;0.119578
402;calc iter;100;3.83923;3.58731;4.05662
402;calc total;1;385.124;385.124;385.124
402;total;1;491.154;491.154;491.154
403;initialize;1;79.4392;79.4392;79.4392
403;async;100;0.313854;0.0912705;0.634352
403;inner;100;3.45787;3.17604;3.75738
403;wait;100;5.11128e-05;2.777e-05;0.000641956
403;boundary;100;0.0675076;0.0547983;0.137188
403;calc iter;100;3.83928;3.57218;4.07889
403;calc total;1;385.124;385.124;385.124
403;total;1;491.168;491.168;491.168
404;initialize;1;79.3664;79.3664;79.3664
404;async;100;0.369847;0.0887439;0.799523
404;inner;100;3.38605;2.97457;3.72742
404;wait;100;5.94302e-05;2.829e-05;0.000658346
404;boundary;100;0.0807587;0.056292;0.109452
404;calc iter;100;3.83672;3.42341;4.11525
404;calc total;1;385.124;385.124;385.124
404;total;1;491.095;491.095;491.095
405;initialize;1;79.4287;79.4287;79.4287
405;async;100;0.394089;0.0941746;0.812451
405;inner;100;3.36103;2.95731;3.67033
405;wait;100;6.59945e-05;3.0789e-05;0.000545907
405;boundary;100;0.0846191;0.0567525;0.127482
405;calc iter;100;3.8398;3.45148;4.17062
405;calc total;1;385.124;385.124;385.124
405;total;1;491.158;491.158;491.158
406;initialize;1;79.4372;79.4372;79.4372
406;async;100;0.361003;0.0349019;1.16982
406;inner;100;3.40015;2.64792;3.65936
406;wait;100;5.83729e-05;2.841e-05;0.000639976
406;boundary;100;0.0788541;0.053405;0.125422
406;calc iter;100;3.84006;2.91648;4.69426
406;calc total;1;385.124;385.124;385.124
406;total;1;491.166;491.166;491.166
407;initialize;1;79.3993;79.3993;79.3993
407;async;100;0.33283;0.0931815;1.01098
407;inner;100;3.43305;2.89705;3.70939
407;wait;100;5.28625e-05;2.69e-05;0.000601557
407;boundary;100;0.0739722;0.0572618;0.126567
407;calc iter;100;3.83991;3.10985;4.49273
407;calc total;1;385.124;385.124;385.124
407;total;1;491.128;491.128;491.128
408;initialize;1;79.4433;79.4433;79.4433
408;async;100;0.27066;0.0218013;0.699591
408;inner;100;3.48094;3.19665;3.8156
408;wait;100;9.1628e-05;3.359e-05;0.000727224
408;boundary;100;0.0912888;0.0452269;0.170192
408;calc iter;100;3.84299;3.51293;4.20962
408;calc total;1;385.124;385.124;385.124
408;total;1;491.172;491.172;491.172
409;initialize;1;79.443;79.443;79.443
409;async;100;0.258184;0.0307774;0.480307
409;inner;100;3.51382;3.32235;3.81063
409;wait;100;9.02142e-05;3.037e-05;0.000818832
409;boundary;100;0.0709119;0.0447629;0.17297
409;calc iter;100;3.84301;3.74383;4.07786
409;calc total;1;385.124;385.124;385.124
409;total;1;491.172;491.172;491.172
410;initialize;1;79.4043;79.4043;79.4043
410;async;100;0.26633;0.0308913;0.458391
410;inner;100;3.51549;3.34585;3.81902
410;wait;100;5.68392e-05;2.596e-05;0.000679535
410;boundary;100;0.0612226;0.0442753;0.169496
410;calc iter;100;3.8431;3.73958;4.08313
410;calc total;1;385.124;385.124;385.124
410;total;1;491.133;491.133;491.133
411;initialize;1;79.4287;79.4287;79.4287
411;async;100;0.263935;0.0299602;0.453671
411;inner;100;3.51747;3.3441;3.82031
411;wait;100;6.17693e-05;2.067e-05;0.000951109
411;boundary;100;0.0615915;0.0441053;0.172259
411;calc iter;100;3.84307;3.75053;4.09036
411;calc total;1;385.124;385.124;385.124
411;total;1;491.157;491.157;491.157
412;initialize;1;79.443;79.443;79.443
412;async;100;0.266965;0.0355886;0.469303
412;inner;100;3.50774;3.33583;3.80406
412;wait;100;6.57866e-05;2.752e-05;0.000592816
412;boundary;100;0.0681578;0.0519375;0.177204
412;calc iter;100;3.84293;3.69922;4.05378
412;calc total;1;385.124;385.124;385.124
412;total;1;491.172;491.172;491.172
413;initialize;1;79.4425;79.4425;79.4425
413;async;100;0.266754;0.0357337;0.524361
413;inner;100;3.49155;3.24441;3.77809
413;wait;100;8.84474e-05;3.1869e-05;0.000785032
413;boundary;100;0.0846815;0.0544351;0.178095
413;calc iter;100;3.84308;3.56736;4.10807
413;calc total;1;385.124;385.124;385.124
413;total;1;491.172;491.172;491.172
414;initialize;1;79.4285;79.4285;79.4285
414;async;100;0.260877;0.0217119;0.654401
414;inner;100;3.50115;3.22889;3.79203
414;wait;100;8.47281e-05;2.6019e-05;0.000635676
414;boundary;100;0.0809481;0.0516506;0.170155
414;calc iter;100;3.84307;3.44038;4.19003
414;calc total;1;385.124;385.124;385.124
414;total;1;491.158;491.158;491.158
415;initialize;1;79.3645;79.3645;79.3645
415;async;100;0.25837;0.0221125;0.685437
415;inner;100;3.51448;3.20123;3.80939
415;wait;100;6.78481e-05;2.7379e-05;0.000657926
415;boundary;100;0.0701363;0.0509279;0.166464
415;calc iter;100;3.84306;3.45161;4.14788
415;calc total;1;385.124;385.124;385.124
415;total;1;491.094;491.094;491.094
416;initialize;1;79.4373;79.4373;79.4373
416;async;100;0.185238;0.0776398;0.499055
416;inner;100;3.56538;3.32976;3.70194
416;wait;100;7.88395e-05;4.6679e-05;0.000665305
416;boundary;100;0.0927175;0.0610687;0.126336
416;calc iter;100;3.84342;3.62843;4.1212
416;calc total;1;385.124;385.124;385.124
416;total;1;491.166;491.166;491.166
417;initialize;1;79.4428;79.4428;79.4428
417;async;100;0.151196;0.087445;0.285242
417;inner;100;3.61293;3.50466;3.72909
417;wait;100;8.24828e-05;3.2039e-05;0.000652925
417;boundary;100;0.0799061;0.0553441;0.128339
417;calc iter;100;3.84411;3.71052;4.01965
417;calc total;1;385.124;385.124;385.124
417;total;1;491.171;491.171;491.171
418;initialize;1;79.4333;79.4333;79.4333
418;async;100;0.139643;0.0773637;0.285222
418;inner;100;3.62762;3.51327;3.74694
418;wait;100;5.92899e-05;2.789e-05;0.000645976
418;boundary;100;0.0770731;0.0526355;0.14455
418;calc iter;100;3.8444;3.72646;4.01819
418;calc total;1;385.124;385.124;385.124
418;total;1;491.162;491.162;491.162
419;initialize;1;79.4242;79.4242;79.4242
419;async;100;0.143069;0.0702361;0.296513
419;inner;100;3.6262;3.5127;3.74694
419;wait;100;5.67161e-05;2.6579e-05;0.000626256
419;boundary;100;0.0749973;0.0514637;0.134405
419;calc iter;100;3.84433;3.69261;4.0279
419;calc total;1;385.124;385.124;385.124
419;total;1;491.153;491.153;491.153
420;initialize;1;79.3715;79.3715;79.3715
420;async;100;0.176894;0.0738653;0.662715
420;inner;100;3.58488;3.22802;3.77081
420;wait;100;7.01426e-05;3.387e-05;0.000727564
420;boundary;100;0.082368;0.0618676;0.132396
420;calc iter;100;3.84422;3.6195;4.29596
420;calc total;1;385.124;385.124;385.124
420;total;1;491.101;491.101;491.101
421;initialize;1;79.3834;79.3834;79.3834
421;async;100;0.180011;0.0825899;0.645869
421;inner;100;3.57647;3.16185;3.75015
421;wait;100;7.9217e-05;4.345e-05;0.000527068
421;boundary;100;0.0873004;0.0558671;0.13051
421;calc iter;100;3.84386;3.62038;4.08851
421;calc total;1;385.124;385.124;385.124
421;total;1;491.112;491.112;491.112
422;initialize;1;79.3894;79.3894;79.3894
422;async;100;0.170419;0.0688624;0.413556
422;inner;100;3.58832;3.37429;3.77181
422;wait;100;6.6771e-05;2.4799e-05;0.000667585
422;boundary;100;0.0848511;0.0537611;0.126837
422;calc iter;100;3.84366;3.66898;4.05744
422;calc total;1;385.124;385.124;385.124
422;total;1;491.119;491.119;491.119
423;initialize;1;79.3783;79.3783;79.3783
423;async;100;0.158677;0.0654417;0.369802
423;inner;100;3.60572;3.41846;3.7715
423;wait;100;7.15229e-05;3.023e-05;0.000621806
423;boundary;100;0.0796062;0.0541498;0.140387
423;calc iter;100;3.84408;3.66931;4.06461
423;calc total;1;385.124;385.124;385.124
423;total;1;491.107;491.107;491.107
424;initialize;1;79.3964;79.3964;79.3964
424;async;100;0.112544;0.0234516;0.585159
424;inner;100;3.63335;3.32348;3.8032
424;wait;100;9.63854e-05;3.9049e-05;0.000793782
424;boundary;100;0.098644;0.0490954;0.192388
424;calc iter;100;3.84463;3.66821;4.20621
424;calc total;1;385.124;385.124;385.124
424;total;1;491.125;491.125;491.125
425;initialize;1;79.3929;79.3929;79.3929
425;async;100;0.103751;0.027235;0.676376
425;inner;100;3.65394;3.26288;3.804
425;wait;100;9.35451e-05;3.058e-05;0.00135378
425;boundary;100;0.0869297;0.0490588;0.175087
425;calc iter;100;3.84471;3.53352;4.30987
425;calc total;1;385.124;385.124;385.124
425;total;1;491.122;491.122;491.122
426;initialize;1;79.3693;79.3693;79.3693
426;async;100;0.0948558;0.0272378;0.422487
426;inner;100;3.66891;3.52548;3.79979
426;wait;100;7.44792e-05;3.1729e-05;0.000797131
426;boundary;100;0.0809306;0.0485401;0.182899
426;calc iter;100;3.84477;3.75629;4.08187
426;calc total;1;385.124;385.124;385.124
426;total;1;491.098;491.098;491.098
427;initialize;1;79.3952;79.3952;79.3952
427;async;100;0.0947734;0.0274773;0.474314
427;inner;100;3.66764;3.50276;3.80127
427;wait;100;6.59438e-05;2.7329e-05;0.000607337
427;boundary;100;0.0823059;0.0515287;0.18252
427;calc iter;100;3.84479;3.74926;4.11094
427;calc total;1;385.124;385.124;385.124
427;total;1;491.124;491.124;491.124
428;initialize;1;79.3581;79.3581;79.3581
428;async;100;0.102021;0.0221998;0.961884
428;inner;100;3.65769;3.04422;3.80295
428;wait;100;8.07141e-05;3.422e-05;0.00089712
428;boundary;100;0.0849711;0.0439801;0.186898
428;calc iter;100;3.84476;3.23045;4.71153
428;calc total;1;385.124;385.124;385.124
428;total;1;491.087;491.087;491.087
429;initialize;1;79.3593;79.3593;79.3593
429;async;100;0.121296;0.0199186;0.613832
429;inner;100;3.63103;3.24065;3.8017
429;wait;100;7.90782e-05;3.905e-05;0.000728393
429;boundary;100;0.0922015;0.0441122;0.196864
429;calc iter;100;3.84461;3.45338;4.16819
429;calc total;1;385.124;385.124;385.124
429;total;1;491.088;491.088;491.088
430;initialize;1;79.3879;79.3879;79.3879
430;async;100;0.103352;0.0164055;0.368395
430;inner;100;3.64996;3.44265;3.80246
430;wait;100;6.99153e-05;2.9769e-05;0.000610006
430;boundary;100;0.0912011;0.0440703;0.188792
430;calc iter;100;3.84459;3.73202;4.06782
430;calc total;1;385.124;385.124;385.124
430;total;1;491.117;491.117;491.117
431;initialize;1;79.3618;79.3618;79.3618
431;async;100;0.0909258;0.017366;0.326369
431;inner;100;3.66302;3.45941;3.79134
431;wait;100;9.19989e-05;2.699e-05;0.00142775
431;boundary;100;0.0905858;0.0444272;0.149155
431;calc iter;100;3.84463;3.74918;4.07375
431;calc total;1;385.124;385.124;385.124
431;total;1;491.09;491.09;491.09
432;initialize;1;79.4344;79.4344;79.4344
432;async;100;0.243882;0.0852572;1.62004
432;inner;100;3.51367;2.48635;3.68659
432;wait;100;7.03701e-05;3.6679e-05;0.000678634
432;boundary;100;0.0867402;0.0468077;0.110549
432;calc iter;100;3.84436;3.30658;5.18004
432;calc total;1;385.124;385.124;385.124
432;total;1;491.163;491.163;491.163
433;initialize;1;79.3602;79.3602;79.3602
433;async;100;0.189601;0.0924972;0.641341
433;inner;100;3.57483;3.21348;3.77178
433;wait;100;6.55542e-05;3.4099e-05;0.000569747
433;boundary;100;0.0799456;0.0484177;0.128333
433;calc iter;100;3.84445;3.5473;4.24729
433;calc total;1;385.124;385.124;385.124
433;total;1;491.089;491.089;491.089
434;initialize;1;79.357;79.357;79.357
434;async;100;0.180394;0.0749207;0.643573
434;inner;100;3.59117;3.22346;3.78368
434;wait;100;5.45319e-05;2.898e-05;0.000621996
434;boundary;100;0.0729369;0.0464926;0.13805
434;calc iter;100;3.84456;3.65606;4.23168
434;calc total;1;385.124;385.124;385.124
434;total;1;491.086;491.086;491.086
254;initialize;1;79.3565;79.3565;79.3565
254;async;100;0.50789;0.0373093;1.09585
254;inner;100;3.25713;2.7888;3.64082
254;wait;100;5.70313e-05;2.1349e-05;0.000569904
254;boundary;100;0.0733496;0.0425346;0.197325
254;calc iter;100;3.83843;3.34779;4.46146
254;calc total;1;385.124;385.124;385.124
254;total;1;491.085;491.085;491.085
255;initialize;1;79.3817;79.3817;79.3817
255;async;100;0.488288;0.037306;0.99133
255;inner;100;3.27825;2.84997;3.63986
255;wait;100;5.46067e-05;2.418e-05;0.000666991
255;boundary;100;0.0717178;0.0424483;0.198655
255;calc iter;100;3.83832;3.37459;4.16907
255;calc total;1;385.124;385.124;385.124
255;total;1;491.11;491.11;491.11
435;initialize;1;79.4253;79.4253;79.4253
435;async;100;0.179997;0.0519404;0.757702
435;inner;100;3.58467;3.20282;3.78556
435;wait;100;6.20179e-05;2.7359e-05;0.000631806
435;boundary;100;0.0797746;0.0478651;0.131998
435;calc iter;100;3.84451;3.553;4.27982
435;calc total;1;385.124;385.124;385.124
435;total;1;491.154;491.154;491.154
436;initialize;1;79.4366;79.4366;79.4366
436;async;100;0.219472;0.0801368;1.01174
436;inner;100;3.54269;3.10322;3.8162
436;wait;100;6.44176e-05;3.0829e-05;0.000650016
436;boundary;100;0.0816988;0.0442858;0.116094
436;calc iter;100;3.84392;3.39081;4.53222
436;calc total;1;385.124;385.124;385.124
436;total;1;491.165;491.165;491.165
437;initialize;1;79.3548;79.3548;79.3548
437;async;100;0.218094;0.0813567;0.633046
437;inner;100;3.53858;3.20469;3.7788
437;wait;100;6.57463e-05;3.532e-05;0.000624266
437;boundary;100;0.0862934;0.0505209;0.115498
437;calc iter;100;3.84304;3.48877;4.18521
437;calc total;1;385.124;385.124;385.124
437;total;1;491.083;491.083;491.083
438;initialize;1;79.4435;79.4435;79.4435
438;async;100;0.185504;0.080017;0.568289
438;inner;100;3.57938;3.3203;3.80296
438;wait;100;5.8676e-05;2.3599e-05;0.000568557
438;boundary;100;0.0791302;0.0454148;0.134814
438;calc iter;100;3.84408;3.60293;4.16527
438;calc total;1;385.124;385.124;385.124
438;total;1;491.172;491.172;491.172
439;initialize;1;79.3542;79.3542;79.3542
439;async;100;0.178825;0.081855;0.57239
439;inner;100;3.58904;3.40302;3.80522
439;wait;100;5.74647e-05;2.9229e-05;0.000654106
439;boundary;100;0.0762844;0.0457888;0.131945
439;calc iter;100;3.84421;3.696;4.15022
439;calc total;1;385.124;385.124;385.124
439;total;1;491.083;491.083;491.083
440;initialize;1;79.4388;79.4388;79.4388
440;async;100;0.117595;0.0193567;0.685126
440;inner;100;3.63133;3.20991;3.73855
440;wait;100;8.28923e-05;4.1389e-05;0.000691764
440;boundary;100;0.0959293;0.059127;0.157971
440;calc iter;100;3.84494;3.4089;4.36528
440;calc total;1;385.124;385.124;385.124
440;total;1;491.167;491.167;491.167
441;initialize;1;79.4436;79.4436;79.4436
441;async;100;0.110226;0.0218748;0.450027
441;inner;100;3.64617;3.33079;3.73805
441;wait;100;7.63066e-05;3.2349e-05;0.000624556
441;boundary;100;0.0884871;0.0532826;0.156373
441;calc iter;100;3.84496;3.61246;4.20726
441;calc total;1;385.124;385.124;385.124
441;total;1;491.172;491.172;491.172
442;initialize;1;79.3708;79.3708;79.3708
442;async;100;0.105134;0.0227758;0.465876
442;inner;100;3.65527;3.3324;3.74607
442;wait;100;6.92166e-05;2.901e-05;0.000773662
442;boundary;100;0.084522;0.054405;0.157127
442;calc iter;100;3.845;3.60143;4.22648
442;calc total;1;385.124;385.124;385.124
442;total;1;491.099;491.099;491.099
443;initialize;1;79.3743;79.3743;79.3743
443;async;100;0.103037;0.021409;0.466545
443;inner;100;3.65572;3.33627;3.74723
443;wait;100;7.73423e-05;3.0629e-05;0.000961168
443;boundary;100;0.0861228;0.0532683;0.156576
443;calc iter;100;3.84496;3.60834;4.22823
443;calc total;1;385.124;385.124;385.124
443;total;1;491.103;491.103;491.103
444;initialize;1;79.4431;79.4431;79.4431
444;async;100;0.124575;0.024642;0.761171
444;inner;100;3.62692;3.14664;3.73161
444;wait;100;8.53803e-05;3.068e-05;0.000761983
444;boundary;100;0.0932746;0.0535468;0.142841
444;calc iter;100;3.84486;3.46772;4.25376
444;calc total;1;385.124;385.124;385.124
444;total;1;491.172;491.172;491.172
445;initialize;1;79.443;79.443;79.443
445;async;100;0.161992;0.0203593;1.33044
445;inner;100;3.59176;2.56699;3.70793
445;wait;100;7.59374e-05;3.4259e-05;0.000707945
445;boundary;100;0.0909702;0.0466437;0.156411
445;calc iter;100;3.8448;3.25016;4.85198
445;calc total;1;385.124;385.124;385.124
445;total;1;491.172;491.172;491.172
446;initialize;1;79.4431;79.4431;79.4431
446;async;100;0.123363;0.0171368;0.963213
446;inner;100;3.63084;3.05889;3.74338
446;wait;100;7.23078e-05;2.4139e-05;0.00109732
446;boundary;100;0.0905861;0.0441828;0.163295
446;calc iter;100;3.84487;3.28774;4.48265
446;calc total;1;385.124;385.124;385.124
446;total;1;491.172;491.172;491.172
447;initialize;1;79.4366;79.4366;79.4366
447;async;100;0.11693;0.0173883;0.758055
447;inner;100;3.64141;3.15541;3.74438
447;wait;100;6.69564e-05;2.6179e-05;0.000666804
447;boundary;100;0.0864944;0.044225;0.152831
447;calc iter;100;3.8449;3.48388;4.27959
447;calc total;1;385.124;385.124;385.124
447;total;1;491.166;491.166;491.166
448;initialize;1;79.3513;79.3513;79.3513
448;async;100;0.251666;0.050437;0.756821
448;inner;100;3.51309;3.1456;3.85152
448;wait;100;0.000103676;3.5119e-05;0.000551538
448;boundary;100;0.0778971;0.048491;0.121026
448;calc iter;100;3.84276;3.29875;4.3749
448;calc total;1;385.124;385.124;385.124
448;total;1;491.08;491.08;491.08
449;initialize;1;79.4012;79.4012;79.4012
449;async;100;0.230325;0.0586627;0.529828
449;inner;100;3.54093;3.38211;3.86565
449;wait;100;8.13531e-05;2.973e-05;0.000677294
449;boundary;100;0.071466;0.0465175;0.0985907
449;calc iter;100;3.84281;3.66604;4.17562
449;calc total;1;385.124;385.124;385.124
449;total;1;491.13;491.13;491.13
450;initialize;1;79.4293;79.4293;79.4293
450;async;100;0.229183;0.0380418;0.413774
450;inner;100;3.54518;3.40122;3.88396
450;wait;100;5.49225e-05;2.529e-05;0.000603346
450;boundary;100;0.0684363;0.0451949;0.124818
450;calc iter;100;3.84286;3.65163;4.06691
450;calc total;1;385.124;385.124;385.124
450;total;1;491.158;491.158;491.158
451;initialize;1;79.4038;79.4038;79.4038
451;async;100;0.227806;0.0259788;0.406046
451;inner;100;3.5454;3.37723;3.88349
451;wait;100;5.81298e-05;2.453e-05;0.000642766
451;boundary;100;0.0695314;0.0466762;0.104049
451;calc iter;100;3.8428;3.52132;4.05503
451;calc total;1;385.124;385.124;385.124
451;total;1;491.132;491.132;491.132
452;initialize;1;79.4303;79.4303;79.4303
452;async;100;0.248656;0.0283149;0.893668
452;inner;100;3.51917;3.04145;3.85806
452;wait;100;9.14482e-05;3.6459e-05;0.000697924
452;boundary;100;0.0745864;0.0555261;0.135366
452;calc iter;100;3.8425;3.168;4.48968
452;calc total;1;385.124;385.124;385.124
452;total;1;491.159;491.159;491.159
453;initialize;1;79.4069;79.4069;79.4069
453;async;100;0.262029;0.0243365;0.488681
453;inner;100;3.48682;3.22505;3.84868
453;wait;100;9.56011e-05;4.0419e-05;0.000557158
453;boundary;100;0.0926514;0.0519967;0.128292
453;calc iter;100;3.8416;3.421;4.16642
453;calc total;1;385.124;385.124;385.124
453;total;1;491.135;491.135;491.135
454;initialize;1;79.4116;79.4116;79.4116
454;async;100;0.232342;0.060948;0.40843
454;inner;100;3.53858;3.41528;3.82897
454;wait;100;7.39176e-05;2.6759e-05;0.000525508
454;boundary;100;0.0716134;0.0516217;0.136499
454;calc iter;100;3.84261;3.61477;4.20049
454;calc total;1;385.124;385.124;385.124
454;total;1;491.14;491.14;491.14
455;initialize;1;79.4059;79.4059;79.4059
455;async;100;0.232852;0.0241633;0.473694
455;inner;100;3.54229;3.37352;3.86232
455;wait;100;6.56703e-05;2.996e-05;0.000688524
455;boundary;100;0.0673818;0.0517457;0.141499
455;calc iter;100;3.84259;3.47822;4.16513
455;calc total;1;385.124;385.124;385.124
455;total;1;491.135;491.135;491.135
456;initialize;1;79.4142;79.4142;79.4142
456;async;100;0.220111;0.0220613;0.691715
456;inner;100;3.53557;3.17927;3.91095
456;wait;100;8.01393e-05;3.76e-05;0.000743793
456;boundary;100;0.0846187;0.0564785;0.166313
456;calc iter;100;3.84038;3.55903;4.38768
456;calc total;1;385.124;385.124;385.124
456;total;1;491.143;491.143;491.143
457;initialize;1;79.4409;79.4409;79.4409
457;async;100;0.196615;0.0276361;0.371028
457;inner;100;3.56967;3.42293;3.91571
457;wait;100;6.83497e-05;2.697e-05;0.000740113
457;boundary;100;0.0741738;0.0467403;0.167041
457;calc iter;100;3.84053;3.67293;4.06771
457;calc total;1;385.124;385.124;385.124
457;total;1;491.169;491.169;491.169
458;initialize;1;79.4435;79.4435;79.4435
458;async;100;0.193905;0.0262746;0.335339
458;inner;100;3.57721;3.41332;3.92321
458;wait;100;6.05026e-05;2.7129e-05;0.000730114
458;boundary;100;0.0693962;0.0462811;0.170249
458;calc iter;100;3.84058;3.66297;4.06582
458;calc total;1;385.124;385.124;385.124
458;total;1;491.172;491.172;491.172
459;initialize;1;79.4234;79.4234;79.4234
459;async;100;0.194589;0.020577;0.333044
459;inner;100;3.57688;3.42763;3.92222
459;wait;100;6.7647e-05;2.8409e-05;0.000946379
459;boundary;100;0.0690017;0.0464802;0.170271
459;calc iter;100;3.84054;3.65406;4.06868
459;calc total;1;385.124;385.124;385.124
459;total;1;491.152;491.152;491.152
460;initialize;1;79.3767;79.3767;79.3767
460;async;100;0.225995;0.0273349;0.488713
460;inner;100;3.53129;3.2849;3.91144
460;wait;100;7.08035e-05;3.2089e-05;0.000664224
460;boundary;100;0.0823314;0.0482144;0.168255
460;calc iter;100;3.83969;3.50301;4.09424
460;calc total;1;385.124;385.124;385.124
460;total;1;491.105;491.105;491.105
461;initialize;1;79.3767;79.3767;79.3767
461;async;100;0.300912;0.0213585;1.06208
461;inner;100;3.44042;2.85669;3.89652
461;wait;100;8.77448e-05;3.6869e-05;0.000678165
461;boundary;100;0.0945697;0.0471691;0.170058
461;calc iter;100;3.83599;3.21014;4.61607
461;calc total;1;385.124;385.124;385.124
461;total;1;491.105;491.105;491.105
462;initialize;1;79.4334;79.4334;79.4334
462;async;100;0.224296;0.0187831;0.565145
462;inner;100;3.53595;3.23621;3.88636
462;wait;100;6.62547e-05;3.1109e-05;0.000545047
462;boundary;100;0.0791704;0.044952;0.1655
462;calc iter;100;3.83948;3.41374;4.13746
462;calc total;1;385.124;385.124;385.124
462;total;1;491.162;491.162;491.162
463;initialize;1;79.3758;79.3758;79.3758
463;async;100;0.213829;0.0164549;0.454607
463;inner;100;3.54818;3.29561;3.91955
463;wait;100;5.95519e-05;3.0579e-05;0.000687545
463;boundary;100;0.0776495;0.046634;0.129943
463;calc iter;100;3.83972;3.61012;4.11987
463;calc total;1;385.124;385.124;385.124
463;total;1;491.105;491.105;491.105
464;initialize;1;79.4197;79.4197;79.4197
464;async;100;0.309191;0.065702;1.70695
464;inner;100;3.44335;2.5297;3.75437
464;wait;100;7.67637e-05;3.233e-05;0.000500699
464;boundary;100;0.0849353;0.0556183;0.154955
464;calc iter;100;3.83755;3.1942;5.23608
464;calc total;1;385.124;385.124;385.124
464;total;1;491.149;491.149;491.149
465;initialize;1;79.4435;79.4435;79.4435
465;async;100;0.259765;0.0713058;0.673796
465;inner;100;3.50601;3.22158;3.79755
465;wait;100;6.20746e-05;2.722e-05;0.000697905
465;boundary;100;0.0719025;0.0462087;0.155811
465;calc iter;100;3.83774;3.62924;4.21162
465;calc total;1;385.124;385.124;385.124
465;total;1;491.172;491.172;491.172
466;initialize;1;79.4266;79.4266;79.4266
466;async;100;0.253913;0.0712465;0.668741
466;inner;100;3.51652;3.23134;3.82505
466;wait;100;5.03005e-05;2.705e-05;0.000634496
466;boundary;100;0.0672662;0.0443994;0.151407
466;calc iter;100;3.83776;3.64522;4.19466
466;calc total;1;385.124;385.124;385.124
466;total;1;491.155;491.155;491.155
467;initialize;1;79.4182;79.4182;79.4182
467;async;100;0.254185;0.0772661;0.653187
467;inner;100;3.51586;3.23204;3.82498
467;wait;100;5.32817e-05;2.931e-05;0.000503609
467;boundary;100;0.0676762;0.0445172;0.160192
467;calc iter;100;3.83778;3.64704;4.18665
467;calc total;1;385.124;385.124;385.124
467;total;1;491.147;491.147;491.147
468;initialize;1;79.4304;79.4304;79.4304
468;async;100;0.31865;0.0888907;1.01827
468;inner;100;3.43447;2.93614;3.79496
468;wait;100;6.27571e-05;2.957e-05;0.000616706
468;boundary;100;0.0826977;0.0437453;0.148408
468;calc iter;100;3.83589;3.26912;4.61241
468;calc total;1;385.124;385.124;385.124
468;total;1;491.159;491.159;491.159
469;initialize;1;79.4304;79.4304;79.4304
469;async;100;0.396135;0.0482666;1.23452
469;inner;100;3.34693;2.62937;3.71782
469;wait;100;8.27656e-05;3.865e-05;0.000686904
469;boundary;100;0.0913647;0.0447715;0.116185
469;calc iter;100;3.83451;3.07716;4.53097
469;calc total;1;385.124;385.124;385.124
469;total;1;491.159;491.159;491.159
470;initialize;1;79.4436;79.4436;79.4436
470;async;100;0.29477;0.0726578;0.590192
470;inner;100;3.46259;3.19251;3.8072
470;wait;100;5.67361e-05;2.1819e-05;0.000626225
470;boundary;100;0.0770302;0.0441919;0.145998
470;calc iter;100;3.83445;3.547;4.10942
470;calc total;1;385.124;385.124;385.124
470;total;1;491.172;491.172;491.172
471;initialize;1;79.4398;79.4398;79.4398
471;async;100;0.288537;0.0718155;0.553453
471;inner;100;3.47239;3.19146;3.79182
471;wait;100;5.21618e-05;2.915e-05;0.000640125
471;boundary;100;0.0747485;0.0437034;0.120762
471;calc iter;100;3.83573;3.55923;4.08894
471;calc total;1;385.124;385.124;385.124
471;total;1;491.168;491.168;491.168
472;initialize;1;79.4435;79.4435;79.4435
472;async;100;0.250336;0.0234939;1.08388
472;inner;100;3.50016;3.04944;3.84509
472;wait;100;9.73517e-05;3.9629e-05;0.00141377
472;boundary;100;0.0888714;0.0463744;0.169144
472;calc iter;100;3.83947;3.39407;4.73684
472;calc total;1;385.124;385.124;385.124
472;total;1;491.172;491.172;491.172
473;initialize;1;79.4244;79.4244;79.4244
473;async;100;0.234102;0.0349826;0.710601
473;inner;100;3.53762;3.32026;3.86115
473;wait;100;7.23122e-05;3.0129e-05;0.000660175
473;boundary;100;0.0679517;0.0437703;0.156904
473;calc iter;100;3.83975;3.62972;4.36125
473;calc total;1;385.124;385.124;385.124
473;total;1;491.153;491.153;491.153
474;initialize;1;79.4232;79.4232;79.4232
474;async;100;0.235599;0.0288249;0.697344
474;inner;100;3.54082;3.3222;3.86215
474;wait;100;5.29534e-05;2.471e-05;0.000682514
474;boundary;100;0.0633608;0.0433524;0.165382
474;calc iter;100;3.83983;3.62161;4.3534
474;calc total;1;385.124;385.124;385.124
474;total;1;491.152;491.152;491.152
475;initialize;1;79.425;79.425;79.425
475;async;100;0.232353;0.02423;0.698781
475;inner;100;3.54466;3.32358;3.85933
475;wait;100;5.90797e-05;2.2379e-05;0.00100718
475;boundary;100;0.0627206;0.0430385;0.158016
475;calc iter;100;3.8398;3.62898;4.35113
475;calc total;1;385.124;385.124;385.124
475;total;1;491.154;491.154;491.154
476;initialize;1;79.4222;79.4222;79.4222
476;async;100;0.246296;0.0225451;0.834105
476;inner;100;3.51267;3.30929;3.8639
476;wait;100;8.14967e-05;3.1309e-05;0.00138581
476;boundary;100;0.0797832;0.0550157;0.176673
476;calc iter;100;3.83883;3.55267;4.50062
476;calc total;1;385.124;385.124;385.124
476;total;1;491.151;491.151;491.151
477;initialize;1;79.4348;79.4348;79.4348
477;async;100;0.276753;0.0372611;0.988595
477;inner;100;3.45949;3.16246;3.83756
477;wait;100;9.6087e-05;3.8939e-05;0.00143071
477;boundary;100;0.099873;0.0638493;0.164971
477;calc iter;100;3.83622;3.44425;4.64501
477;calc total;1;385.124;385.124;385.124
477;total;1;491.163;491.163;491.163
478;initialize;1;79.4211;79.4211;79.4211
478;async;100;0.238634;0.0180712;0.779884
478;inner;100;3.52619;3.29947;3.8657
478;wait;100;6.90323e-05;2.7759e-05;0.000835601
478;boundary;100;0.0735158;0.0503515;0.157943
478;calc iter;100;3.83841;3.50289;4.40958
478;calc total;1;385.124;385.124;385.124
478;total;1;491.15;491.15;491.15
479;initialize;1;79.4162;79.4162;79.4162
479;async;100;0.235027;0.019851;0.819458
479;inner;100;3.53412;3.31605;3.86463
479;wait;100;6.86017e-05;2.7529e-05;0.00123604
479;boundary;100;0.0697712;0.0509598;0.162679
479;calc iter;100;3.83899;3.55727;4.49036
479;calc total;1;385.124;385.124;385.124
479;total;1;491.145;491.145;491.145
480;initialize;1;79.4435;79.4435;79.4435
480;async;100;0.188381;0.0783125;0.804743
480;inner;100;3.56579;3.08337;3.68216
480;wait;100;7.15952e-05;3.898e-05;0.000645866
480;boundary;100;0.088407;0.0580439;0.143152
480;calc iter;100;3.84266;3.2628;4.38145
480;calc total;1;385.124;385.124;385.124
480;total;1;491.172;491.172;491.172
481;initialize;1;79.413;79.413;79.413
481;async;100;0.157252;0.0914899;0.421975
481;inner;100;3.60514;3.34588;3.75585
481;wait;100;6.38759e-05;3.1799e-05;0.000688624
481;boundary;100;0.0802924;0.0598029;0.126702
481;calc iter;100;3.84275;3.59841;4.09117
481;calc total;1;385.124;385.124;385.124
481;total;1;491.142;491.142;491.142
482;initialize;1;79.3563;79.3563;79.3563
482;async;100;0.143996;0.0804772;0.40432
482;inner;100;3.61717;3.36586;3.78006
482;wait;100;5.19603e-05;2.7759e-05;0.00043166
482;boundary;100;0.0816601;0.0554368;0.143112
482;calc iter;100;3.84288;3.59331;4.09167
482;calc total;1;385.124;385.124;385.124
482;total;1;491.085;491.085;491.085
483;initialize;1;79.3566;79.3566;79.3566
483;async;100;0.144397;0.0904097;0.407694
483;inner;100;3.61826;3.36349;3.77462
483;wait;100;6.23508e-05;2.811e-05;0.000664445
483;boundary;100;0.0801634;0.0571514;0.140346
483;calc iter;100;3.84289;3.60497;4.083
483;calc total;1;385.124;385.124;385.124
483;total;1;491.085;491.085;491.085
484;initialize;1;79.4436;79.4436;79.4436
484;async;100;0.173728;0.0861264;0.417309
484;inner;100;3.58353;3.39939;3.78082
484;wait;100;6.88135e-05;3.4889e-05;0.000679715
484;boundary;100;0.0849136;0.0572596;0.126256
484;calc iter;100;3.84224;3.69061;4.27174
484;calc total;1;385.124;385.124;385.124
484;total;1;491.172;491.172;491.172
485;initialize;1;79.4436;79.4436;79.4436
485;async;100;0.200102;0.0845582;0.539785
485;inner;100;3.55015;3.2644;3.70232
485;wait;100;6.90143e-05;4.0719e-05;0.000685565
485;boundary;100;0.0907066;0.0571164;0.109197
485;calc iter;100;3.84103;3.66171;4.29365
485;calc total;1;385.124;385.124;385.124
485;total;1;491.172;491.172;491.172
486;initialize;1;79.4409;79.4409;79.4409
486;async;100;0.161446;0.0840599;0.523048
486;inner;100;3.5968;3.3303;3.78965
486;wait;100;6.49561e-05;3.4169e-05;0.00044764
486;boundary;100;0.0838112;0.0572321;0.127764
486;calc iter;100;3.84213;3.69797;4.19205
486;calc total;1;385.124;385.124;385.124
486;total;1;491.169;491.169;491.169
487;initialize;1;79.4362;79.4362;79.4362
487;async;100;0.159681;0.0840583;0.391297
487;inner;100;3.6046;3.41518;3.7838
487;wait;100;5.75082e-05;2.732e-05;0.000632325
487;boundary;100;0.0779535;0.0618202;0.125651
487;calc iter;100;3.8423;3.71828;4.22249
487;calc total;1;385.124;385.124;385.124
487;total;1;491.165;491.165;491.165
488;initialize;1;79.4435;79.4435;79.4435
488;async;100;0.0869993;0.0206574;0.682821
488;inner;100;3.65179;3.2025;3.78485
488;wait;100;9.90682e-05;5.4119e-05;0.000737213
488;boundary;100;0.104393;0.0562514;0.175135
488;calc iter;100;3.84328;3.35631;4.29379
488;calc total;1;385.124;385.124;385.124
488;total;1;491.172;491.172;491.172
489;initialize;1;79.4434;79.4434;79.4434
489;async;100;0.0833655;0.0290928;0.24205
489;inner;100;3.66425;3.52489;3.81208
489;wait;100;8.80634e-05;3.7409e-05;0.00093016
489;boundary;100;0.0955719;0.0537447;0.174651
489;calc iter;100;3.84327;3.77595;4.09201
489;calc total;1;385.124;385.124;385.124
489;total;1;491.172;491.172;491.172
490;initialize;1;79.4434;79.4434;79.4434
490;async;100;0.076706;0.0275726;0.247811
490;inner;100;3.67259;3.53243;3.81193
490;wait;100;6.94244e-05;2.387e-05;0.000707904
490;boundary;100;0.0939584;0.055655;0.176906
490;calc iter;100;3.84333;3.76629;4.08443
490;calc total;1;385.124;385.124;385.124
490;total;1;491.172;491.172;491.172
491;initialize;1;79.4434;79.4434;79.4434
491;async;100;0.0787078;0.0265368;0.24916
491;inner;100;3.67248;3.52953;3.81643
491;wait;100;6.99673e-05;2.3589e-05;0.000472879
491;boundary;100;0.0920269;0.0548825;0.17712
491;calc iter;100;3.84328;3.7715;4.08433
491;calc total;1;385.124;385.124;385.124
491;total;1;491.172;491.172;491.172
492;initialize;1;79.4397;79.4397;79.4397
492;async;100;0.0813513;0.0228492;0.242872
492;inner;100;3.66126;3.54513;3.82705
492;wait;100;6.99263e-05;3.1719e-05;0.000628696
492;boundary;100;0.100482;0.0556508;0.175709
492;calc iter;100;3.84317;3.7483;4.09054
492;calc total;1;385.124;385.124;385.124
492;total;1;491.168;491.168;491.168
493;initialize;1;79.4397;79.4397;79.4397
493;async;100;0.0908299;0.0227343;0.25734
493;inner;100;3.65054;3.5376;3.82442
493;wait;100;8.04904e-05;4.181e-05;0.000630226
493;boundary;100;0.101369;0.0580836;0.17628
493;calc iter;100;3.84283;3.73637;4.08383
493;calc total;1;385.124;385.124;385.124
493;total;1;491.168;491.168;491.168
494;initialize;1;79.4393;79.4393;79.4393
494;async;100;0.0749696;0.0178979;0.235535
494;inner;100;3.67028;3.54637;3.82742
494;wait;100;7.10809e-05;2.601e-05;0.000507638
494;boundary;100;0.0978332;0.0542703;0.175479
494;calc iter;100;3.84316;3.75037;4.07384
494;calc total;1;385.124;385.124;385.124
494;total;1;491.168;491.168;491.168
495;initialize;1;79.4287;79.4287;79.4287
495;async;100;0.0751237;0.0206353;0.245509
495;inner;100;3.67175;3.54097;3.83049
495;wait;100;6.91326e-05;3.167e-05;0.000695094
495;boundary;100;0.0962609;0.0538816;0.176673
495;calc iter;100;3.8432;3.74395;4.08446
495;calc total;1;385.124;385.124;385.124
495;total;1;491.157;491.157;491.157
496;initialize;1;79.425;79.425;79.425
496;async;100;0.358834;0.0345107;1.20392
496;inner;100;3.40007;2.81115;3.65206
496;wait;100;0.000111874;5.0159e-05;0.000722083
496;boundary;100;0.0803281;0.0463096;0.195538
496;calc iter;100;3.83935;2.93897;4.65163
496;calc total;1;385.124;385.124;385.124
496;total;1;491.154;491.154;491.154
497;initialize;1;79.4255;79.4255;79.4255
497;async;100;0.356756;0.0420698;0.479432
497;inner;100;3.41412;3.30761;3.65225
497;wait;100;7.94724e-05;2.4979e-05;0.000553147
497;boundary;100;0.0684309;0.0446092;0.195835
497;calc iter;100;3.83939;3.66728;4.07326
497;calc total;1;385.124;385.124;385.124
497;total;1;491.154;491.154;491.154
498;initialize;1;79.4255;79.4255;79.4255
498;async;100;0.356021;0.0362082;0.440722
498;inner;100;3.41165;3.31652;3.69315
498;wait;100;4.97353e-05;2.4939e-05;0.000626256
498;boundary;100;0.0717254;0.044131;0.19466
498;calc iter;100;3.83945;3.68125;4.07527
498;calc total;1;385.124;385.124;385.124
498;total;1;491.154;491.154;491.154
499;initialize;1;79.4255;79.4255;79.4255
499;async;100;0.351611;0.036129;0.472518
499;inner;100;3.41721;3.31804;3.66917
499;wait;100;7.32111e-05;2.762e-05;0.00104692
499;boundary;100;0.0705272;0.0446905;0.19715
499;calc iter;100;3.83942;3.66994;4.07666
499;calc total;1;385.124;385.124;385.124
499;total;1;491.154;491.154;491.154
500;initialize;1;79.4081;79.4081;79.4081
500;async;100;0.354202;0.0354074;0.441566
500;inner;100;3.41444;3.3213;3.65303
500;wait;100;0.00010722;2.97e-05;0.000639915
500;boundary;100;0.0703326;0.055018;0.195268
500;calc iter;100;3.83909;3.67343;4.06627
500;calc total;1;385.124;385.124;385.124
500;total;1;491.137;491.137;491.137
501;initialize;1;79.4085;79.4085;79.4085
501;async;100;0.355975;0.0430862;0.51294
501;inner;100;3.39587;3.25549;3.64999
501;wait;100;0.000127229;4.0289e-05;0.000672835
501;boundary;100;0.0865213;0.0607845;0.196979
501;calc iter;100;3.8385;3.66835;4.06866
501;calc total;1;385.124;385.124;385.124
501;total;1;491.137;491.137;491.137
502;initialize;1;79.4086;79.4086;79.4086
502;async;100;0.350402;0.0306579;0.442971
502;inner;100;3.41627;3.30966;3.68592
502;wait;100;7.93534e-05;2.9689e-05;0.000837141
502;boundary;100;0.0723738;0.05578;0.19753
502;calc iter;100;3.83913;3.68322;4.06756
502;calc total;1;385.124;385.124;385.124
502;total;1;491.137;491.137;491.137
503;initialize;1;79.4085;79.4085;79.4085
503;async;100;0.352793;0.0312794;0.444541
503;inner;100;3.41778;3.32449;3.68558
503;wait;100;7.51796e-05;2.6e-05;0.0010919
503;boundary;100;0.0684873;0.0528516;0.196665
503;calc iter;100;3.83914;3.66034;4.07941
503;calc total;1;385.124;385.124;385.124
503;total;1;491.137;491.137;491.137
504;initialize;1;79.4039;79.4039;79.4039
504;async;100;0.397476;0.0824247;0.858128
504;inner;100;3.35312;3.0126;3.62793
504;wait;100;9.22711e-05;4.0319e-05;0.000692045
504;boundary;100;0.0846318;0.0558151;0.170046
504;calc iter;100;3.83532;3.20747;4.27318
504;calc total;1;385.124;385.124;385.124
504;total;1;491.133;491.133;491.133
505;initialize;1;79.3785;79.3785;79.3785
505;async;100;0.384379;0.0933136;0.718484
505;inner;100;3.37488;3.14108;3.62035
505;wait;100;8.44209e-05;3.6709e-05;0.000708374
505;boundary;100;0.0761432;0.0547517;0.154487
505;calc iter;100;3.83549;3.34151;4.13841
505;calc total;1;385.124;385.124;385.124
505;total;1;491.107;491.107;491.107
506;initialize;1;79.3785;79.3785;79.3785
506;async;100;0.374722;0.039856;0.658737
506;inner;100;3.3899;3.16998;3.64317
506;wait;100;7.2863e-05;3.276e-05;0.000576047
506;boundary;100;0.0708556;0.0535131;0.188967
506;calc iter;100;3.83556;3.3712;4.09277
506;calc total;1;385.124;385.124;385.124
506;total;1;491.107;491.107;491.107
507;initialize;1;79.3786;79.3786;79.3786
507;async;100;0.374537;0.0413509;0.684731
507;inner;100;3.38835;3.16616;3.63745
507;wait;100;7.48557e-05;2.9159e-05;0.000601416
507;boundary;100;0.0726222;0.0523781;0.185063
507;calc iter;100;3.83559;3.34327;4.11447
507;calc total;1;385.124;385.124;385.124
507;total;1;491.107;491.107;491.107
512;initialize;1;79.5257;79.5257;79.5257
512;async;100;0.276591;0.0196147;0.774936
512;inner;100;3.46512;3.09273;3.68381
512;wait;100;8.1462e-05;3.612e-05;0.000616254
512;boundary;100;0.0893033;0.0641239;0.186056
512;calc iter;100;3.8311;3.40081;4.27137
512;calc total;1;385.124;385.124;385.124
512;total;1;491.255;491.255;491.255
508;initialize;1;79.3777;79.3777;79.3777
508;async;100;0.400017;0.0897789;0.568082
508;inner;100;3.35061;3.18703;3.61997
508;wait;100;8.47533e-05;4.229e-05;0.000660115
508;boundary;100;0.0832132;0.0613934;0.126021
508;calc iter;100;3.83393;3.52787;4.09
508;calc total;1;385.124;385.124;385.124
508;total;1;491.106;491.106;491.106
509;initialize;1;79.3758;79.3758;79.3758
509;async;100;0.438201;0.0811252;0.936659
509;inner;100;3.29967;2.90847;3.62342
509;wait;100;8.67365e-05;4.9969e-05;0.000638135
509;boundary;100;0.0934111;0.062568;0.155248
509;calc iter;100;3.83137;3.30762;4.3324
509;calc total;1;385.124;385.124;385.124
509;total;1;491.105;491.105;491.105
513;initialize;1;79.5572;79.5572;79.5572
513;async;100;0.3186;0.079134;0.68565
513;inner;100;3.42225;3.06563;3.67935
513;wait;100;8.03486e-05;4.0559e-05;0.000697013
513;boundary;100;0.0858531;0.0610836;0.109791
513;calc iter;100;3.82679;3.33476;4.2031
513;calc total;1;385.124;385.124;385.124
513;total;1;491.286;491.286;491.286
514;initialize;1;79.529;79.529;79.529
514;async;100;0.294433;0.0582241;0.52704
514;inner;100;3.45625;3.08305;3.68967
514;wait;100;7.07374e-05;3.2549e-05;0.000628575
514;boundary;100;0.0763084;0.055643;0.14231
514;calc iter;100;3.82707;3.33981;4.03896
514;calc total;1;385.124;385.124;385.124
514;total;1;491.258;491.258;491.258
515;initialize;1;79.5571;79.5571;79.5571
515;async;100;0.276876;0.0198017;0.575834
515;inner;100;3.48099;3.12884;3.72816
515;wait;100;6.18858e-05;3.169e-05;0.000601344
515;boundary;100;0.0725179;0.0548078;0.179236
515;calc iter;100;3.83045;3.34287;4.02931
515;calc total;1;385.124;385.124;385.124
515;total;1;491.286;491.286;491.286
516;initialize;1;79.5575;79.5575;79.5575
516;async;100;0.346302;0.0802936;0.942175
516;inner;100;3.40613;2.90954;3.6355
516;wait;100;7.55284e-05;3.177e-05;0.000686094
516;boundary;100;0.0819739;0.0564811;0.106087
516;calc iter;100;3.83449;3.25719;4.31838
516;calc total;1;385.124;385.124;385.124
516;total;1;491.286;491.286;491.286
517;initialize;1;79.5196;79.5196;79.5196
517;async;100;0.365372;0.0546302;1.3534
517;inner;100;3.38496;2.58565;3.6751
517;wait;100;7.94191e-05;3.726e-05;0.000649324
517;boundary;100;0.0839376;0.0580443;0.133596
517;calc iter;100;3.83435;2.73483;4.70325
517;calc total;1;385.124;385.124;385.124
517;total;1;491.248;491.248;491.248
518;initialize;1;79.5066;79.5066;79.5066
518;async;100;0.31132;0.0840963;0.742887
518;inner;100;3.44847;3.03098;3.6959
518;wait;100;6.30355e-05;2.804e-05;0.000667824
518;boundary;100;0.0748657;0.0551105;0.132705
518;calc iter;100;3.83473;3.4807;4.10221
518;calc total;1;385.124;385.124;385.124
518;total;1;491.235;491.235;491.235
519;initialize;1;79.5358;79.5358;79.5358
519;async;100;0.306831;0.090993;0.648092
519;inner;100;3.45501;3.10177;3.68288
519;wait;100;6.22452e-05;3.1089e-05;0.000734703
519;boundary;100;0.0728166;0.0563482;0.125215
519;calc iter;100;3.83472;3.4768;4.09129
519;calc total;1;385.124;385.124;385.124
519;total;1;491.265;491.265;491.265
520;initialize;1;79.512;79.512;79.512
520;async;100;0.276034;0.0242077;0.621298
520;inner;100;3.47072;3.11598;3.70639
520;wait;100;8.65525e-05;3.3289e-05;0.000724724
520;boundary;100;0.0871327;0.0550313;0.186163
520;calc iter;100;3.83397;3.45931;4.03801
520;calc total;1;385.124;385.124;385.124
520;total;1;491.24;491.24;491.24
521;initialize;1;79.5578;79.5578;79.5578
521;async;100;0.283363;0.0236298;0.931471
521;inner;100;3.46434;2.75557;3.74212
521;wait;100;9.65901e-05;3.943e-05;0.000814423
521;boundary;100;0.0798404;0.0530116;0.187656
521;calc iter;100;3.82764;3.10922;4.29285
521;calc total;1;385.124;385.124;385.124
521;total;1;491.286;491.286;491.286
522;initialize;1;79.5579;79.5579;79.5579
522;async;100;0.268379;0.0287204;0.601597
522;inner;100;3.49337;3.11221;3.76914
522;wait;100;6.47224e-05;2.3329e-05;0.000671014
522;boundary;100;0.0684982;0.0506713;0.188529
522;calc iter;100;3.83031;3.35354;4.06053
522;calc total;1;385.124;385.124;385.124
522;total;1;491.286;491.286;491.286
523;initialize;1;79.5552;79.5552;79.5552
523;async;100;0.266333;0.0250984;0.590211
523;inner;100;3.4994;3.14086;3.74835
523;wait;100;5.83279e-05;2.4039e-05;0.000549935
523;boundary;100;0.0682021;0.0546685;0.187736
523;calc iter;100;3.83399;3.60968;3.98132
523;calc total;1;385.124;385.124;385.124
523;total;1;491.284;491.284;491.284
524;initialize;1;79.5257;79.5257;79.5257
524;async;100;0.26434;0.0232772;0.523043
524;inner;100;3.49238;3.27947;3.70734
524;wait;100;0.000100046;3.675e-05;0.000758863
524;boundary;100;0.0789187;0.0444998;0.186129
524;calc iter;100;3.83574;3.45412;4.09414
524;calc total;1;385.124;385.124;385.124
524;total;1;491.254;491.254;491.254
525;initialize;1;79.5086;79.5086;79.5086
525;async;100;0.27431;0.035184;0.722168
525;inner;100;3.47955;3.07368;3.74222
525;wait;100;0.000102939;4.745e-05;0.000834122
525;boundary;100;0.0819625;0.0430743;0.185159
525;calc iter;100;3.83593;3.49049;4.11399
525;calc total;1;385.124;385.124;385.124
525;total;1;491.237;491.237;491.237
526;initialize;1;79.5106;79.5106;79.5106
526;async;100;0.25884;0.0290908;0.478891
526;inner;100;3.50697;3.29829;3.77398
526;wait;100;8.05674e-05;2.7589e-05;0.000817593
526;boundary;100;0.0700876;0.0428736;0.189466
526;calc iter;100;3.83598;3.43961;4.13353
526;calc total;1;385.124;385.124;385.124
526;total;1;491.239;491.239;491.239
527;initialize;1;79.5168;79.5168;79.5168
527;async;100;0.257041;0.0229539;0.48719
527;inner;100;3.50977;3.3177;3.74752
527;wait;100;6.53442e-05;2.5639e-05;0.000704143
527;boundary;100;0.0691176;0.0430207;0.185961
527;calc iter;100;3.836;3.44692;4.12719
527;calc total;1;385.124;385.124;385.124
527;total;1;491.245;491.245;491.245
528;initialize;1;79.5582;79.5582;79.5582
528;async;100;0.378249;0.0478875;1.31696
528;inner;100;3.36217;2.65586;3.68201
528;wait;100;7.49126e-05;4.205e-05;0.000673194
528;boundary;100;0.0896891;0.0635608;0.107081
528;calc iter;100;3.83019;3.00483;4.75181
528;calc total;1;385.124;385.124;385.124
528;total;1;491.286;491.286;491.286
529;initialize;1;79.552;79.552;79.552
529;async;100;0.299867;0.0763652;0.873192
529;inner;100;3.44887;2.971;3.68945
529;wait;100;6.57184e-05;2.882e-05;0.000610184
529;boundary;100;0.0837675;0.0588892;0.121357
529;calc iter;100;3.83258;3.40173;4.2269
529;calc total;1;385.124;385.124;385.124
529;total;1;491.28;491.28;491.28
530;initialize;1;79.5581;79.5581;79.5581
530;async;100;0.272971;0.0824444;0.806696
530;inner;100;3.48251;3.04947;3.69649
530;wait;100;5.55601e-05;2.87e-05;0.000534115
530;boundary;100;0.0776418;0.0554967;0.131196
530;calc iter;100;3.83319;3.30348;4.2644
530;calc total;1;385.124;385.124;385.124
530;total;1;491.286;491.286;491.286
531;initialize;1;79.5161;79.5161;79.5161
531;async;100;0.272509;0.082282;0.792234
531;inner;100;3.48109;3.04849;3.69528
531;wait;100;5.46478e-05;2.807e-05;0.000643074
531;boundary;100;0.0795363;0.0557925;0.118923
531;calc iter;100;3.83319;3.31405;4.24653
531;calc total;1;385.124;385.124;385.124
531;total;1;491.244;491.244;491.244
532;initialize;1;79.5536;79.5536;79.5536
532;async;100;0.27738;0.089552;0.580829
532;inner;100;3.48389;3.15704;3.66134
532;wait;100;6.11966e-05;2.655e-05;0.000689664
532;boundary;100;0.0741426;0.0547379;0.124662
532;calc iter;100;3.83548;3.5756;4.06057
532;calc total;1;385.124;385.124;385.124
532;total;1;491.282;491.282;491.282
533;initialize;1;79.5536;79.5536;79.5536
533;async;100;0.289059;0.0808196;0.695018
533;inner;100;3.46717;3.14294;3.67373
533;wait;100;6.65935e-05;2.936e-05;0.000695364
533;boundary;100;0.0792328;0.0544455;0.108045
533;calc iter;100;3.83553;3.55727;4.13231
533;calc total;1;385.124;385.124;385.124
533;total;1;491.282;491.282;491.282
534;initialize;1;79.5216;79.5216;79.5216
534;async;100;0.265969;0.0746193;0.662551
534;inner;100;3.4924;3.1606;3.67406
534;wait;100;6.00233e-05;2.677e-05;0.000694633
534;boundary;100;0.0771989;0.0547807;0.135564
534;calc iter;100;3.83564;3.5842;4.07482
534;calc total;1;385.124;385.124;385.124
534;total;1;491.25;491.25;491.25
535;initialize;1;79.5133;79.5133;79.5133
535;async;100;0.301608;0.0738357;1.03765
535;inner;100;3.45439;2.72459;3.6811
535;wait;100;6.54846e-05;2.881e-05;0.000606885
535;boundary;100;0.0795116;0.0557678;0.130865
535;calc iter;100;3.83558;2.96937;4.38431
535;calc total;1;385.124;385.124;385.124
535;total;1;491.242;491.242;491.242
536;initialize;1;79.5297;79.5297;79.5297
536;async;100;0.268868;0.0211475;1.1489
536;inner;100;3.46302;2.89521;3.74109
536;wait;100;9.78457e-05;2.424e-05;0.00109444
536;boundary;100;0.107194;0.0441987;0.161932
536;calc iter;100;3.83918;3.13646;4.528
536;calc total;1;385.124;385.124;385.124
536;total;1;491.258;491.258;491.258
537;initialize;1;79.5268;79.5268;79.5268
537;async;100;0.221392;0.0316031;0.620024
537;inner;100;3.52109;3.16665;3.73677
537;wait;100;8.55281e-05;2.532e-05;0.000696584
537;boundary;100;0.0967486;0.04302;0.15625
537;calc iter;100;3.83932;3.70951;3.97237
537;calc total;1;385.124;385.124;385.124
537;total;1;491.255;491.255;491.255
538;initialize;1;79.5269;79.5269;79.5269
538;async;100;0.223336;0.0219401;0.614189
538;inner;100;3.53322;3.1984;3.77156
538;wait;100;6.74433e-05;2.04e-05;0.000548205
538;boundary;100;0.0826561;0.0430725;0.152301
538;calc iter;100;3.83928;3.6801;3.97332
538;calc total;1;385.124;385.124;385.124
538;total;1;491.255;491.255;491.255
539;initialize;1;79.5414;79.5414;79.5414
539;async;100;0.224654;0.0230691;0.637086
539;inner;100;3.5312;3.13783;3.77327
539;wait;100;6.42055e-05;2.6279e-05;0.000730203
539;boundary;100;0.0834297;0.0432177;0.153162
539;calc iter;100;3.83936;3.66475;3.97668
539;calc total;1;385.124;385.124;385.124
539;total;1;491.27;491.27;491.27
540;initialize;1;79.5418;79.5418;79.5418
540;async;100;0.221197;0.0244813;0.575571
540;inner;100;3.53216;3.24666;3.73919
540;wait;100;6.44069e-05;2.4889e-05;0.000713753
540;boundary;100;0.0858432;0.0457265;0.173823
540;calc iter;100;3.83927;3.71253;4.02515
540;calc total;1;385.124;385.124;385.124
540;total;1;491.27;491.27;491.27
541;initialize;1;79.5473;79.5473;79.5473
541;async;100;0.224279;0.0246862;0.579995
541;inner;100;3.52767;3.24399;3.7354
541;wait;100;7.6245e-05;2.6429e-05;0.00108003
541;boundary;100;0.0872761;0.0465773;0.154787
541;calc iter;100;3.83931;3.70479;4.01128
541;calc total;1;385.124;385.124;385.124
541;total;1;491.275;491.275;491.275
542;initialize;1;79.5471;79.5471;79.5471
542;async;100;0.215686;0.0185776;0.723936
542;inner;100;3.53749;3.17052;3.76988
542;wait;100;7.86081e-05;2.475e-05;0.00113095
542;boundary;100;0.0860719;0.0453758;0.16439
542;calc iter;100;3.83933;3.59401;4.0536
542;calc total;1;385.124;385.124;385.124
542;total;1;491.275;491.275;491.275
543;initialize;1;79.5431;79.5431;79.5431
543;async;100;0.224699;0.0217306;0.879267
543;inner;100;3.52017;2.99497;3.76866
543;wait;100;8.4439e-05;2.798e-05;0.000824792
543;boundary;100;0.0943635;0.0465834;0.148086
543;calc iter;100;3.83932;3.42942;4.39986
543;calc total;1;385.124;385.124;385.124
543;total;1;491.272;491.272;491.272
544;initialize;1;79.5182;79.5182;79.5182
544;async;100;0.33984;0.0904495;0.878705
544;inner;100;3.40817;3.01214;3.66087
544;wait;100;7.8121e-05;3.384e-05;0.000694214
544;boundary;100;0.0931532;0.0555759;0.132065
544;calc iter;100;3.84125;3.37846;4.43825
544;calc total;1;385.124;385.124;385.124
544;total;1;491.247;491.247;491.247
545;initialize;1;79.5502;79.5502;79.5502
545;async;100;0.28132;0.0686557;0.537534
545;inner;100;3.47421;3.22492;3.67595
545;wait;100;7.27666e-05;3.743e-05;0.000668064
545;boundary;100;0.0858999;0.0548555;0.150491
545;calc iter;100;3.84151;3.67837;3.99143
545;calc total;1;385.124;385.124;385.124
545;total;1;491.278;491.278;491.278
546;initialize;1;79.5578;79.5578;79.5578
546;async;100;0.253567;0.0520633;0.437337
546;inner;100;3.51229;3.33091;3.69004
546;wait;100;5.85647e-05;2.8479e-05;0.000693404
546;boundary;100;0.0756896;0.05354;0.159522
546;calc iter;100;3.84161;3.70101;3.98213
546;calc total;1;385.124;385.124;385.124
546;total;1;491.286;491.286;491.286
547;initialize;1;79.5296;79.5296;79.5296
547;async;100;0.252775;0.0390737;0.463378
547;inner;100;3.51172;3.31012;3.69019
547;wait;100;6.8207e-05;3.234e-05;0.000559225
547;boundary;100;0.0770606;0.0547948;0.162647
547;calc iter;100;3.84163;3.70051;4.02448
547;calc total;1;385.124;385.124;385.124
547;total;1;491.258;491.258;491.258
548;initialize;1;79.5145;79.5145;79.5145
548;async;100;0.245708;0.0838911;0.493937
548;inner;100;3.52286;3.3069;3.66548
548;wait;100;6.92652e-05;3.037e-05;0.000681504
548;boundary;100;0.0716809;0.0541822;0.139371
548;calc iter;100;3.84032;3.64237;4.04926
548;calc total;1;385.124;385.124;385.124
548;total;1;491.243;491.243;491.243
549;initialize;1;79.534;79.534;79.534
549;async;100;0.2471;0.0659426;0.545219
549;inner;100;3.51522;3.24195;3.6797
549;wait;100;6.53298e-05;3.229e-05;0.000556185
549;boundary;100;0.0764818;0.0542732;0.154275
549;calc iter;100;3.83887;3.62132;4.12297
549;calc total;1;385.124;385.124;385.124
549;total;1;491.262;491.262;491.262
550;initialize;1;79.5387;79.5387;79.5387
550;async;100;0.241932;0.0309338;0.902427
550;inner;100;3.5198;2.94829;3.69379
550;wait;100;5.94876e-05;2.858e-05;0.000464905
550;boundary;100;0.075533;0.0532009;0.162821
550;calc iter;100;3.83733;3.31782;4.32799
550;calc total;1;385.124;385.124;385.124
550;total;1;491.268;491.268;491.268
551;initialize;1;79.5437;79.5437;79.5437
551;async;100;0.258373;0.0517109;0.55205
551;inner;100;3.49614;3.25563;3.69353
551;wait;100;6.91909e-05;3.181e-05;0.000706223
551;boundary;100;0.0854428;0.0535633;0.156305
551;calc iter;100;3.84002;3.5417;4.02352
551;calc total;1;385.124;385.124;385.124
551;total;1;491.273;491.273;491.273
552;initialize;1;79.5534;79.5534;79.5534
552;async;100;0.201406;0.0186358;0.698251
552;inner;100;3.54729;3.14839;3.73966
552;wait;100;0.000102473;4.432e-05;0.000923002
552;boundary;100;0.0942719;0.0456787;0.188117
552;calc iter;100;3.84307;3.53169;4.31323
552;calc total;1;385.124;385.124;385.124
552;total;1;491.282;491.282;491.282
553;initialize;1;79.5575;79.5575;79.5575
553;async;100;0.17792;0.0267693;0.674433
553;inner;100;3.58496;3.20763;3.76859
553;wait;100;0.000132173;4.897e-05;0.00138378
553;boundary;100;0.0801405;0.045732;0.186394
553;calc iter;100;3.84316;3.39896;4.29602
553;calc total;1;385.124;385.124;385.124
553;total;1;491.286;491.286;491.286
554;initialize;1;79.5447;79.5447;79.5447
554;async;100;0.177169;0.0256534;0.305413
554;inner;100;3.59466;3.45936;3.76975
554;wait;100;8.16675e-05;2.3869e-05;0.00145062
554;boundary;100;0.0713151;0.0453367;0.167317
554;calc iter;100;3.84323;3.73969;4.04045
554;calc total;1;385.124;385.124;385.124
554;total;1;491.273;491.273;491.273
555;initialize;1;79.5575;79.5575;79.5575
555;async;100;0.183759;0.0197612;0.298769
555;inner;100;3.58766;3.45943;3.72721
555;wait;100;6.69032e-05;2.9919e-05;0.000844892
555;boundary;100;0.071759;0.0447932;0.183717
555;calc iter;100;3.84325;3.74192;4.05365
555;calc total;1;385.124;385.124;385.124
555;total;1;491.286;491.286;491.286
556;initialize;1;79.5272;79.5272;79.5272
556;async;100;0.191343;0.0208556;0.302675
556;inner;100;3.57899;3.47428;3.69687
556;wait;100;6.60798e-05;2.691e-05;0.000733073
556;boundary;100;0.0727803;0.044081;0.196826
556;calc iter;100;3.84319;3.70083;4.08523
556;calc total;1;385.124;385.124;385.124
556;total;1;491.255;491.255;491.255
557;initialize;1;79.5575;79.5575;79.5575
557;async;100;0.183285;0.0239453;0.297037
557;inner;100;3.58406;3.46449;3.69703
557;wait;100;7.74572e-05;2.523e-05;0.000758903
557;boundary;100;0.0756567;0.0442615;0.198833
557;calc iter;100;3.84308;3.68124;4.00103
557;calc total;1;385.124;385.124;385.124
557;total;1;491.286;491.286;491.286
558;initialize;1;79.542;79.542;79.542
558;async;100;0.179424;0.021823;0.439511
558;inner;100;3.58719;3.35237;3.71876
558;wait;100;6.62285e-05;2.049e-05;0.000769783
558;boundary;100;0.0763803;0.0440377;0.184885
558;calc iter;100;3.84306;3.52912;4.03716
558;calc total;1;385.124;385.124;385.124
558;total;1;491.27;491.27;491.27
559;initialize;1;79.5553;79.5553;79.5553
559;async;100;0.177331;0.0238953;0.612938
559;inner;100;3.58363;3.22371;3.71793
559;wait;100;8.84388e-05;2.754e-05;0.000976452
559;boundary;100;0.0820282;0.044444;0.186222
559;calc iter;100;3.84308;3.42692;4.25612
559;calc total;1;385.124;385.124;385.124
559;total;1;491.284;491.284;491.284
560;initialize;1;79.5348;79.5348;79.5348
560;async;100;0.32023;0.0238836;0.753804
560;inner;100;3.4362;3.06353;3.67993
560;wait;100;7.57821e-05;3.6919e-05;0.000678554
560;boundary;100;0.0861134;0.0543592;0.128636
560;calc iter;100;3.84262;3.20308;4.36839
560;calc total;1;385.124;385.124;385.124
560;total;1;491.263;491.263;491.263
561;initialize;1;79.5583;79.5583;79.5583
561;async;100;0.253761;0.0488162;0.496326
561;inner;100;3.51378;3.30995;3.68828
561;wait;100;6.59908e-05;3.257e-05;0.000671964
561;boundary;100;0.0752021;0.050914;0.151096
561;calc iter;100;3.84282;3.5672;4.05735
561;calc total;1;385.124;385.124;385.124
561;total;1;491.286;491.286;491.286
562;initialize;1;79.5519;79.5519;79.5519
562;async;100;0.24332;0.0654922;0.516923
562;inner;100;3.53066;3.39712;3.69817
562;wait;100;5.20078e-05;2.731e-05;0.000647824
562;boundary;100;0.0689635;0.0492947;0.147919
562;calc iter;100;3.843;3.62141;4.06659
562;calc total;1;385.124;385.124;385.124
562;total;1;491.28;491.28;491.28
563;initialize;1;79.532;79.532;79.532
563;async;100;0.248769;0.0731272;0.578549
563;inner;100;3.5256;3.39816;3.66448
563;wait;100;5.51341e-05;2.7469e-05;0.000545065
563;boundary;100;0.0685471;0.049683;0.148413
563;calc iter;100;3.84297;3.61379;4.14909
563;calc total;1;385.124;385.124;385.124
563;total;1;491.26;491.26;491.26
564;initialize;1;79.507;79.507;79.507
564;async;100;0.286949;0.0685783;0.917059
564;inner;100;3.46935;3.05997;3.66636
564;wait;100;6.88936e-05;2.609e-05;0.000742653
564;boundary;100;0.085719;0.0571009;0.153477
564;calc iter;100;3.84209;3.34816;4.61419
564;calc total;1;385.124;385.124;385.124
564;total;1;491.235;491.235;491.235
565;initialize;1;79.5288;79.5288;79.5288
565;async;100;0.298504;0.0378766;0.689286
565;inner;100;3.45436;3.07172;3.69639
565;wait;100;6.98696e-05;3.192e-05;0.000532115
565;boundary;100;0.0883308;0.0549066;0.155144
565;calc iter;100;3.84127;3.46267;4.22567
565;calc total;1;385.124;385.124;385.124
565;total;1;491.257;491.257;491.257
566;initialize;1;79.5557;79.5557;79.5557
566;async;100;0.260785;0.0551707;0.520859
566;inner;100;3.5006;3.28338;3.70306
566;wait;100;6.25191e-05;2.573e-05;0.000699574
566;boundary;100;0.0806202;0.0540254;0.179743
566;calc iter;100;3.84207;3.55259;4.09333
566;calc total;1;385.124;385.124;385.124
566;total;1;491.284;491.284;491.284
567;initialize;1;79.5052;79.5052;79.5052
567;async;100;0.263202;0.0419485;0.593549
567;inner;100;3.49918;3.2158;3.69884
567;wait;100;6.51696e-05;3.112e-05;0.000488336
567;boundary;100;0.0797771;0.0536692;0.18181
567;calc iter;100;3.84223;3.44585;4.16843
567;calc total;1;385.124;385.124;385.124
567;total;1;491.233;491.233;491.233
568;initialize;1;79.5504;79.5504;79.5504
568;async;100;0.196158;0.0232329;0.514421
568;inner;100;3.56743;3.32787;3.72641
568;wait;100;0.000101837;4.0179e-05;0.000655914
568;boundary;100;0.0809271;0.0451375;0.151362
568;calc iter;100;3.84462;3.60086;4.10111
568;calc total;1;385.124;385.124;385.124
568;total;1;491.279;491.279;491.279
569;initialize;1;79.5475;79.5475;79.5475
569;async;100;0.194595;0.0297667;0.50919
569;inner;100;3.58191;3.3289;3.72301
569;wait;100;8.04165e-05;3.65e-05;0.000683194
569;boundary;100;0.0680412;0.0449789;0.150308
569;calc iter;100;3.84463;3.59226;4.09254
569;calc total;1;385.124;385.124;385.124
569;total;1;491.276;491.276;491.276
570;initialize;1;79.5502;79.5502;79.5502
570;async;100;0.184805;0.0170964;0.49929
570;inner;100;3.58861;3.33481;3.7406
570;wait;100;7.40517e-05;2.819e-05;0.00145552
570;boundary;100;0.0712201;0.0444916;0.180053
570;calc iter;100;3.84471;3.59624;4.08698
570;calc total;1;385.124;385.124;385.124
570;total;1;491.279;491.279;491.279
571;initialize;1;79.5231;79.5231;79.5231
571;async;100;0.18887;0.0184592;0.501767
571;inner;100;3.58578;3.33297;3.70799
571;wait;100;6.49421e-05;2.607e-05;0.000646914
571;boundary;100;0.0699733;0.0442997;0.2025
571;calc iter;100;3.84469;3.59856;4.09055
571;calc total;1;385.124;385.124;385.124
571;total;1;491.251;491.251;491.251
572;initialize;1;79.5037;79.5037;79.5037
572;async;100;0.199941;0.0173428;0.884419
572;inner;100;3.56679;3.08667;3.77476
572;wait;100;9.00995e-05;3.1429e-05;0.00136132
572;boundary;100;0.0777069;0.0540522;0.175767
572;calc iter;100;3.84453;3.38667;4.43205
572;calc total;1;385.124;385.124;385.124
572;total;1;491.233;491.233;491.233
573;initialize;1;79.5243;79.5243;79.5243
573;async;100;0.241629;0.0238463;1.15652
573;inner;100;3.51077;2.80611;3.79224
573;wait;100;0.00012095;4.79e-05;0.00139157
573;boundary;100;0.0916991;0.051871;0.182246
573;calc iter;100;3.84423;3.28811;4.61649
573;calc total;1;385.124;385.124;385.124
573;total;1;491.253;491.253;491.253
574;initialize;1;79.5345;79.5345;79.5345
574;async;100;0.201955;0.017769;1.0403
574;inner;100;3.56582;3.01129;3.80166
574;wait;100;0.000113547;3.9649e-05;0.00204707
574;boundary;100;0.076586;0.049561;0.153003
574;calc iter;100;3.84448;3.35433;4.58941
574;calc total;1;385.124;385.124;385.124
574;total;1;491.264;491.264;491.264
575;initialize;1;79.5361;79.5361;79.5361
575;async;100;0.195769;0.0206342;0.894526
575;inner;100;3.57693;3.09336;3.79753
575;wait;100;7.15139e-05;2.8319e-05;0.00110186
575;boundary;100;0.0717677;0.0522711;0.152695
575;calc iter;100;3.84455;3.37949;4.43858
575;calc total;1;385.124;385.124;385.124
575;total;1;491.265;491.265;491.265
576;initialize;1;79.5579;79.5579;79.5579
576;async;100;0.239295;0.0225612;0.716532
576;inner;100;3.52281;3.16911;3.73807
576;wait;100;8.89518e-05;3.552e-05;0.000567715
576;boundary;100;0.0801454;0.0441543;0.149543
576;calc iter;100;3.84234;3.35551;4.32501
576;calc total;1;385.124;385.124;385.124
576;total;1;491.286;491.286;491.286
577;initialize;1;79.5051;79.5051;79.5051
577;async;100;0.225546;0.0325685;0.542039
577;inner;100;3.54263;3.20476;3.81344
577;wait;100;9.4645e-05;3.2379e-05;0.000689423
577;boundary;100;0.0741469;0.0443746;0.14814
577;calc iter;100;3.84242;3.51932;4.02874
577;calc total;1;385.124;385.124;385.124
577;total;1;491.233;491.233;491.233
578;initialize;1;79.5393;79.5393;79.5393
578;async;100;0.220794;0.0247608;0.546349
578;inner;100;3.54501;3.20656;3.80008
578;wait;100;5.0413e-05;2.311e-05;0.000544045
578;boundary;100;0.076632;0.0440355;0.153564
578;calc iter;100;3.84249;3.48602;4.01454
578;calc total;1;385.124;385.124;385.124
578;total;1;491.268;491.268;491.268
579;initialize;1;79.5024;79.5024;79.5024
579;async;100;0.220129;0.0268185;0.546245
579;inner;100;3.54644;3.21132;3.79655
579;wait;100;6.60941e-05;2.8239e-05;0.000692224
579;boundary;100;0.0758379;0.0440349;0.14796
579;calc iter;100;3.84248;3.49306;4.0142
579;calc total;1;385.124;385.124;385.124
579;total;1;491.231;491.231;491.231
580;initialize;1;79.5469;79.5469;79.5469
580;async;100;0.254723;0.0631964;0.985779
580;inner;100;3.51229;2.93994;3.66126
580;wait;100;7.71467e-05;3.029e-05;0.000669744
580;boundary;100;0.0751789;0.0540587;0.147762
580;calc iter;100;3.84227;3.4041;4.16738
580;calc total;1;385.124;385.124;385.124
580;total;1;491.275;491.275;491.275
581;initialize;1;79.5453;79.5453;79.5453
581;async;100;0.30773;0.0306307;1.67374
581;inner;100;3.44913;2.27245;3.66071
581;wait;100;8.92379e-05;3.284e-05;0.000518456
581;boundary;100;0.085037;0.0520256;0.145244
581;calc iter;100;3.84199;3.27668;4.85296
581;calc total;1;385.124;385.124;385.124
581;total;1;491.273;491.273;491.273
582;initialize;1;79.5407;79.5407;79.5407
582;async;100;0.247148;0.0382986;1.18822
582;inner;100;3.51759;2.83305;3.6694
582;wait;100;6.95767e-05;2.66e-05;0.000671583
582;boundary;100;0.077435;0.0515557;0.154498
582;calc iter;100;3.84225;3.26947;4.38737
582;calc total;1;385.124;385.124;385.124
582;total;1;491.269;491.269;491.269
583;initialize;1;79.5446;79.5446;79.5446
583;async;100;0.23824;0.0253669;0.975848
583;inner;100;3.52731;2.94248;3.67124
583;wait;100;6.02703e-05;2.4629e-05;0.000657754
583;boundary;100;0.0766901;0.0523846;0.163663
583;calc iter;100;3.8423;3.41464;4.17066
583;calc total;1;385.124;385.124;385.124
583;total;1;491.272;491.272;491.272
584;initialize;1;79.5388;79.5388;79.5388
584;async;100;0.220638;0.0250993;0.925376
584;inner;100;3.52682;2.89239;3.73121
584;wait;100;8.56067e-05;4.3519e-05;0.00157326
584;boundary;100;0.0930132;0.0579377;0.164049
584;calc iter;100;3.84056;3.22433;4.31909
584;calc total;1;385.124;385.124;385.124
584;total;1;491.267;491.267;491.267
585;initialize;1;79.5571;79.5571;79.5571
585;async;100;0.187284;0.0261776;0.516553
585;inner;100;3.56665;3.25822;3.73842
585;wait;100;8.17316e-05;3.005e-05;0.00119041
585;boundary;100;0.0864749;0.0558554;0.156677
585;calc iter;100;3.84049;3.56144;4.13957
585;calc total;1;385.124;385.124;385.124
585;total;1;491.286;491.286;491.286
586;initialize;1;79.5545;79.5545;79.5545
586;async;100;0.180738;0.0229873;0.50453
586;inner;100;3.57975;3.25864;3.76325
586;wait;100;6.81993e-05;2.8249e-05;0.00100452
586;boundary;100;0.0800104;0.0553593;0.150428
586;calc iter;100;3.84057;3.53034;4.12337
586;calc total;1;385.124;385.124;385.124
586;total;1;491.283;491.283;491.283
587;initialize;1;79.5146;79.5146;79.5146
587;async;100;0.182261;0.019645;0.504545
587;inner;100;3.57842;3.25979;3.7581
587;wait;100;6.37343e-05;2.901e-05;0.000673103
587;boundary;100;0.0798198;0.0555258;0.157478
587;calc iter;100;3.84056;3.52424;4.12876
587;calc total;1;385.124;385.124;385.124
587;total;1;491.243;491.243;491.243
588;initialize;1;79.5578;79.5578;79.5578
588;async;100;0.217116;0.0227864;0.791567
588;inner;100;3.53307;3.00148;3.70231
588;wait;100;6.86532e-05;3.2549e-05;0.000633714
588;boundary;100;0.0897532;0.0597182;0.1595
588;calc iter;100;3.84001;3.29712;4.249
588;calc total;1;385.124;385.124;385.124
588;total;1;491.286;491.286;491.286
589;initialize;1;79.5439;79.5439;79.5439
589;async;100;0.260278;0.0242168;1.81577
589;inner;100;3.47941;2.28345;3.69956
589;wait;100;7.73127e-05;4.0149e-05;0.000737984
589;boundary;100;0.0987984;0.0650811;0.157144
589;calc iter;100;3.83857;2.6993;5.12468
589;calc total;1;385.124;385.124;385.124
589;total;1;491.272;491.272;491.272
590;initialize;1;79.539;79.539;79.539
590;async;100;0.204489;0.0202064;0.798831
590;inner;100;3.54834;3.00342;3.75426
590;wait;100;6.90815e-05;3.2759e-05;0.000674934
590;boundary;100;0.0868051;0.056165;0.151529
590;calc iter;100;3.83971;3.44293;4.26372
590;calc total;1;385.124;385.124;385.124
590;total;1;491.268;491.268;491.268
591;initialize;1;79.5546;79.5546;79.5546
591;async;100;0.199364;0.0206285;0.8056
591;inner;100;3.55176;3.00523;3.74212
591;wait;100;7.29255e-05;3.3259e-05;0.00144576
591;boundary;100;0.0885379;0.0591456;0.160115
591;calc iter;100;3.83974;3.48588;4.27015
591;calc total;1;385.124;385.124;385.124
591;total;1;491.283;491.283;491.283
592;initialize;1;79.5287;79.5287;79.5287
592;async;100;0.225983;0.0233034;1.02489
592;inner;100;3.52669;2.98711;3.66533
592;wait;100;7.15841e-05;3.7379e-05;0.000662704
592;boundary;100;0.0857541;0.0476131;0.142744
592;calc iter;100;3.8385;3.32657;4.6805
592;calc total;1;385.124;385.124;385.124
592;total;1;491.257;491.257;491.257
593;initialize;1;79.5203;79.5203;79.5203
593;async;100;0.195277;0.0309856;0.596422
593;inner;100;3.56188;3.14182;3.68177
593;wait;100;6.35854e-05;3.139e-05;0.000672374
593;boundary;100;0.0804623;0.0440021;0.141726
593;calc iter;100;3.83768;3.49394;4.21907
593;calc total;1;385.124;385.124;385.124
593;total;1;491.249;491.249;491.249
594;initialize;1;79.5355;79.5355;79.5355
594;async;100;0.179023;0.0291014;0.471701
594;inner;100;3.58346;3.3732;3.69328
594;wait;100;5.11469e-05;2.115e-05;0.000531705
594;boundary;100;0.0760287;0.0440944;0.153176
594;calc iter;100;3.83856;3.59396;4.17271
594;calc total;1;385.124;385.124;385.124
594;total;1;491.264;491.264;491.264
595;initialize;1;79.5318;79.5318;79.5318
595;async;100;0.179714;0.0256718;0.499004
595;inner;100;3.5839;3.43078;3.6944
595;wait;100;5.72545e-05;2.698e-05;0.000660464
595;boundary;100;0.0740977;0.04405;0.144922
595;calc iter;100;3.83778;3.57816;4.1988
595;calc total;1;385.124;385.124;385.124
595;total;1;491.26;491.26;491.26
596;initialize;1;79.5112;79.5112;79.5112
596;async;100;0.2366;0.0389574;0.769568
596;inner;100;3.51678;3.05765;3.71865
596;wait;100;6.86377e-05;3.142e-05;0.000697723
596;boundary;100;0.0856331;0.0443642;0.139645
596;calc iter;100;3.83908;3.28148;4.26284
596;calc total;1;385.124;385.124;385.124
596;total;1;491.239;491.239;491.239
597;initialize;1;79.5336;79.5336;79.5336
597;async;100;0.279261;0.0592286;0.879424
597;inner;100;3.46975;3.0119;3.68843
597;wait;100;7.52864e-05;3.7359e-05;0.000802902
597;boundary;100;0.0902921;0.0585798;0.109473
597;calc iter;100;3.83938;3.23975;4.34683
597;calc total;1;385.124;385.124;385.124
597;total;1;491.262;491.262;491.262
598;initialize;1;79.5581;79.5581;79.5581
598;async;100;0.206275;0.0195044;0.579472
598;inner;100;3.55314;3.26531;3.75436
598;wait;100;6.03952e-05;3.052e-05;0.000706883
598;boundary;100;0.0801174;0.0429675;0.145551
598;calc iter;100;3.8396;3.51622;4.09749
598;calc total;1;385.124;385.124;385.124
598;total;1;491.286;491.286;491.286
599;initialize;1;79.5101;79.5101;79.5101
599;async;100;0.200419;0.0224954;0.62616
599;inner;100;3.56137;3.29617;3.73245
599;wait;100;5.24205e-05;2.5979e-05;0.000510095
599;boundary;100;0.0776387;0.054699;0.145124
599;calc iter;100;3.83948;3.53063;4.05941
599;calc total;1;385.124;385.124;385.124
599;total;1;491.238;491.238;491.238
600;initialize;1;79.5581;79.5581;79.5581
600;async;100;0.166839;0.0267376;0.743157
600;inner;100;3.58625;3.18221;3.746
600;wait;100;7.38545e-05;2.496e-05;0.000834553
600;boundary;100;0.0865359;0.0438766;0.179448
600;calc iter;100;3.8397;3.52246;4.2907
600;calc total;1;385.124;385.124;385.124
600;total;1;491.286;491.286;491.286
601;initialize;1;79.5582;79.5582;79.5582
601;async;100;0.149159;0.0319809;0.449191
601;inner;100;3.61276;3.33566;3.76055
601;wait;100;6.82168e-05;2.7779e-05;0.000547675
601;boundary;100;0.0772641;0.0431812;0.179864
601;calc iter;100;3.83926;3.64301;4.09112
601;calc total;1;385.124;385.124;385.124
601;total;1;491.286;491.286;491.286
602;initialize;1;79.5505;79.5505;79.5505
602;async;100;0.145992;0.0259012;0.451497
602;inner;100;3.61904;3.33444;3.78325
602;wait;100;6.81785e-05;2.009e-05;0.00125436
602;boundary;100;0.0717917;0.0428535;0.179518
602;calc iter;100;3.8369;3.52118;4.07929
602;calc total;1;385.124;385.124;385.124
602;total;1;491.279;491.279;491.279
603;initialize;1;79.5575;79.5575;79.5575
603;async;100;0.144173;0.0231112;0.456426
603;inner;100;3.62337;3.33867;3.77065
603;wait;100;6.10731e-05;1.9189e-05;0.000659004
603;boundary;100;0.0721955;0.0426454;0.161994
603;calc iter;100;3.8398;3.63675;4.08196
603;calc total;1;385.124;385.124;385.124
603;total;1;491.286;491.286;491.286
604;initialize;1;79.5402;79.5402;79.5402
604;async;100;0.178795;0.0227855;0.787112
604;inner;100;3.57496;3.07175;3.73036
604;wait;100;7.95605e-05;3.066e-05;0.00111773
604;boundary;100;0.0862637;0.0474412;0.182046
604;calc iter;100;3.8401;3.50822;4.2151
604;calc total;1;385.124;385.124;385.124
604;total;1;491.269;491.269;491.269
605;initialize;1;79.5329;79.5329;79.5329
605;async;100;0.205583;0.0211237;1.23612
605;inner;100;3.53979;2.59895;3.71469
605;wait;100;7.84686e-05;3.676e-05;0.000763953
605;boundary;100;0.094698;0.0445986;0.180191
605;calc iter;100;3.84016;3.19678;4.85505
605;calc total;1;385.124;385.124;385.124
605;total;1;491.262;491.262;491.262
606;initialize;1;79.5474;79.5474;79.5474
606;async;100;0.163384;0.0185239;0.877767
606;inner;100;3.59797;3.00724;3.73717
606;wait;100;6.15422e-05;2.211e-05;0.000714653
606;boundary;100;0.0788259;0.0437493;0.187564
606;calc iter;100;3.84024;3.54703;4.31005
606;calc total;1;385.124;385.124;385.124
606;total;1;491.276;491.276;491.276
607;initialize;1;79.5374;79.5374;79.5374
607;async;100;0.157607;0.0171898;0.724276
607;inner;100;3.60403;3.08431;3.74116
607;wait;100;6.62968e-05;2.7559e-05;0.000912172
607;boundary;100;0.078546;0.0436329;0.178684
607;calc iter;100;3.84025;3.51122;4.21682
607;calc total;1;385.124;385.124;385.124
607;total;1;491.266;491.266;491.266
608;initialize;1;79.5395;79.5395;79.5395
608;async;100;0.283572;0.078016;0.76563
608;inner;100;3.46816;3.11051;3.66295
608;wait;100;7.89042e-05;3.9149e-05;0.000667894
608;boundary;100;0.0879536;0.0581734;0.151466
608;calc iter;100;3.83977;3.45962;4.1765
608;calc total;1;385.124;385.124;385.124
608;total;1;491.268;491.268;491.268
609;initialize;1;79.5348;79.5348;79.5348
609;async;100;0.237027;0.0615858;0.405759
609;inner;100;3.53073;3.42052;3.66446
609;wait;100;6.40113e-05;3.1509e-05;0.000646534
609;boundary;100;0.0721146;0.0553682;0.135702
609;calc iter;100;3.83994;3.71603;3.96387
609;calc total;1;385.124;385.124;385.124
609;total;1;491.264;491.264;491.264
610;initialize;1;79.5395;79.5395;79.5395
610;async;100;0.229927;0.0326781;0.411815
610;inner;100;3.54249;3.43012;3.67987
610;wait;100;5.12333e-05;2.6989e-05;0.000620055
610;boundary;100;0.0674765;0.0552772;0.159443
610;calc iter;100;3.83995;3.71592;3.98097
610;calc total;1;385.124;385.124;385.124
610;total;1;491.268;491.268;491.268
611;initialize;1;79.539;79.539;79.539
611;async;100;0.228132;0.0728062;0.405597
611;inner;100;3.54549;3.42832;3.67236
611;wait;100;5.4718e-05;2.633e-05;0.000601115
611;boundary;100;0.066241;0.0549627;0.146774
611;calc iter;100;3.83992;3.72432;3.97751
611;calc total;1;385.124;385.124;385.124
611;total;1;491.268;491.268;491.268
612;initialize;1;79.5282;79.5282;79.5282
612;async;100;0.300824;0.0813913;0.504331
612;inner;100;3.45504;3.28589;3.65393
612;wait;100;6.10024e-05;3.089e-05;0.000524056
612;boundary;100;0.0820478;0.0593043;0.149905
612;calc iter;100;3.83798;3.56981;4.06684
612;calc total;1;385.124;385.124;385.124
612;total;1;491.256;491.256;491.256
613;initialize;1;79.5278;79.5278;79.5278
613;async;100;0.365379;0.0929365;0.791429
613;inner;100;3.37582;3.07173;3.65254
613;wait;100;7.41059e-05;3.753e-05;0.000635634
613;boundary;100;0.0949884;0.0635031;0.149319
613;calc iter;100;3.83626;3.53681;4.31836
613;calc total;1;385.124;385.124;385.124
613;total;1;491.256;491.256;491.256
614;initialize;1;79.5283;79.5283;79.5283
614;async;100;0.278603;0.0904558;0.59848
614;inner;100;3.47975;3.2562;3.66363
614;wait;100;5.87223e-05;3.072e-05;0.000628904
614;boundary;100;0.0783707;0.0565422;0.152858
614;calc iter;100;3.83678;3.6514;4.12567
614;calc total;1;385.124;385.124;385.124
614;total;1;491.256;491.256;491.256
615;initialize;1;79.5278;79.5278;79.5278
615;async;100;0.2705;0.0834035;0.473731
615;inner;100;3.49107;3.3309;3.66332
615;wait;100;5.89907e-05;3.3349e-05;0.000687373
615;boundary;100;0.0767143;0.0595976;0.136458
615;calc iter;100;3.83834;3.64108;4.02466
615;calc total;1;385.124;385.124;385.124
615;total;1;491.256;491.256;491.256
616;initialize;1;79.5085;79.5085;79.5085
616;async;100;0.171142;0.0297889;0.349142
616;inner;100;3.59473;3.44132;3.69479
616;wait;100;0.000101729;4.334e-05;0.000651245
616;boundary;100;0.0754702;0.0483797;0.166495
616;calc iter;100;3.84144;3.68552;3.99628
616;calc total;1;385.124;385.124;385.124
616;total;1;491.237;491.237;491.237
617;initialize;1;79.5078;79.5078;79.5078
617;async;100;0.168825;0.0316775;0.240575
617;inner;100;3.60422;3.54916;3.71307
617;wait;100;8.22551e-05;2.833e-05;0.000713553
617;boundary;100;0.0683491;0.0459259;0.189069
617;calc iter;100;3.84148;3.78145;3.96174
617;calc total;1;385.124;385.124;385.124
617;total;1;491.236;491.236;491.236
618;initialize;1;79.5078;79.5078;79.5078
618;async;100;0.172087;0.0229246;0.256526
618;inner;100;3.60509;3.54515;3.73917
618;wait;100;5.35158e-05;2.2979e-05;0.000651444
618;boundary;100;0.0643189;0.0436192;0.151819
618;calc iter;100;3.84155;3.78365;3.98559
618;calc total;1;385.124;385.124;385.124
618;total;1;491.236;491.236;491.236
619;initialize;1;79.5091;79.5091;79.5091
619;async;100;0.166662;0.0250688;0.25777
619;inner;100;3.6103;3.54666;3.74249
619;wait;100;5.78208e-05;2.417e-05;0.000647584
619;boundary;100;0.0645048;0.0446426;0.15106
619;calc iter;100;3.84153;3.78284;3.98484
619;calc total;1;385.124;385.124;385.124
619;total;1;491.237;491.237;491.237
620;initialize;1;79.4843;79.4843;79.4843
620;async;100;0.172306;0.0351274;0.251946
620;inner;100;3.59749;3.52949;3.71238
620;wait;100;9.35853e-05;2.217e-05;0.0013463
620;boundary;100;0.0712593;0.0540172;0.165152
620;calc iter;100;3.84116;3.79234;3.97287
620;calc total;1;385.124;385.124;385.124
620;total;1;491.212;491.212;491.212
621;initialize;1;79.4894;79.4894;79.4894
621;async;100;0.188096;0.029559;0.430279
621;inner;100;3.56477;3.38225;3.70283
621;wait;100;8.75503e-05;3.8609e-05;0.000955082
621;boundary;100;0.0868041;0.0589443;0.189358
621;calc iter;100;3.83976;3.56908;4.09259
621;calc total;1;385.124;385.124;385.124
621;total;1;491.217;491.217;491.217
622;initialize;1;79.4872;79.4872;79.4872
622;async;100;0.165935;0.0241086;0.288596
622;inner;100;3.60316;3.49896;3.73514
622;wait;100;7.6528e-05;2.736e-05;0.000602055
622;boundary;100;0.0720274;0.0539656;0.152761
622;calc iter;100;3.8412;3.73022;3.98372
622;calc total;1;385.124;385.124;385.124
622;total;1;491.215;491.215;491.215
623;initialize;1;79.4874;79.4874;79.4874
623;async;100;0.168106;0.0140855;0.243575
623;inner;100;3.60494;3.53367;3.73442
623;wait;100;5.93465e-05;2.661e-05;0.000715343
623;boundary;100;0.0681319;0.0532622;0.155744
623;calc iter;100;3.84124;3.7906;3.98197
623;calc total;1;385.124;385.124;385.124
623;total;1;491.215;491.215;491.215
624;initialize;1;79.4662;79.4662;79.4662
624;async;100;0.356694;0.0318737;0.767464
624;inner;100;3.40214;3.13099;3.69677
624;wait;100;0.000108959;4.726e-05;0.000722764
624;boundary;100;0.0781851;0.0442287;0.203718
624;calc iter;100;3.83713;3.38722;4.29119
624;calc total;1;385.124;385.124;385.124
624;total;1;491.195;491.195;491.195
625;initialize;1;79.4662;79.4662;79.4662
625;async;100;0.346734;0.0448589;0.530439
625;inner;100;3.41782;3.24962;3.65952
625;wait;100;7.62058e-05;2.668e-05;0.000699793
625;boundary;100;0.0725517;0.043651;0.20259
625;calc iter;100;3.83718;3.7022;3.95489
625;calc total;1;385.124;385.124;385.124
625;total;1;491.195;491.195;491.195
626;initialize;1;79.4662;79.4662;79.4662
626;async;100;0.34844;0.0311245;0.527771
626;inner;100;3.41839;3.24644;3.71039
626;wait;100;5.94257e-05;2.349e-05;0.00136928
626;boundary;100;0.0703363;0.0437108;0.185143
626;calc iter;100;3.83723;3.70784;3.97851
626;calc total;1;385.124;385.124;385.124
626;total;1;491.195;491.195;491.195
627;initialize;1;79.4662;79.4662;79.4662
627;async;100;0.34713;0.0301497;0.531022
627;inner;100;3.41977;3.25082;3.70002
627;wait;100;6.19509e-05;2.6579e-05;0.000981471
627;boundary;100;0.0702539;0.0435836;0.203304
627;calc iter;100;3.83722;3.69702;3.95778
627;calc total;1;385.124;385.124;385.124
627;total;1;491.195;491.195;491.195
628;initialize;1;79.4526;79.4526;79.4526
628;async;100;0.370305;0.0398935;0.571508
628;inner;100;3.39416;3.21565;3.65682
628;wait;100;8.93292e-05;2.966e-05;0.000628854
628;boundary;100;0.0716858;0.0538832;0.175798
628;calc iter;100;3.83624;3.70306;4.12253
628;calc total;1;385.124;385.124;385.124
628;total;1;491.181;491.181;491.181
629;initialize;1;79.4518;79.4518;79.4518
629;async;100;0.390745;0.0404967;1.03376
629;inner;100;3.35523;2.95034;3.68168
629;wait;100;0.000110532;4.132e-05;0.000650834
629;boundary;100;0.0872967;0.0595508;0.19651
629;calc iter;100;3.83339;3.29164;4.38223
629;calc total;1;385.124;385.124;385.124
629;total;1;491.18;491.18;491.18
630;initialize;1;79.4529;79.4529;79.4529
630;async;100;0.361334;0.028387;0.550632
630;inner;100;3.4024;3.22983;3.68874
630;wait;100;8.66911e-05;2.798e-05;0.00132121
630;boundary;100;0.0718994;0.0524282;0.201768
630;calc iter;100;3.83573;3.72742;3.96219
630;calc total;1;385.124;385.124;385.124
630;total;1;491.181;491.181;491.181
631;initialize;1;79.4519;79.4519;79.4519
631;async;100;0.361058;0.0324247;0.556632
631;inner;100;3.40409;3.23117;3.70714
631;wait;100;6.85966e-05;2.671e-05;0.000694193
631;boundary;100;0.0711936;0.0566562;0.203666
631;calc iter;100;3.83642;3.74646;3.95791
631;calc total;1;385.124;385.124;385.124
631;total;1;491.18;491.18;491.18
632;initialize;1;79.4338;79.4338;79.4338
632;async;100;0.40874;0.0750701;0.646293
632;inner;100;3.34315;3.09048;3.63432
632;wait;100;8.187e-05;4.271e-05;0.000515705
632;boundary;100;0.0820152;0.0567222;0.179631
632;calc iter;100;3.83399;3.53159;4.05241
632;calc total;1;385.124;385.124;385.124
632;total;1;491.162;491.162;491.162
510;initialize;1;79.3722;79.3722;79.3722
510;async;100;0.390902;0.0805483;0.554665
510;inner;100;3.36594;3.13602;3.63167
510;wait;100;7.01381e-05;3.467e-05;0.000709074
510;boundary;100;0.0760426;0.0556852;0.127431
510;calc iter;100;3.83295;3.47419;4.10867
510;calc total;1;385.124;385.124;385.124
510;total;1;491.101;491.101;491.101
511;initialize;1;79.4435;79.4435;79.4435
511;async;100;0.387871;0.08742;0.536692
511;inner;100;3.36982;3.19096;3.63193
511;wait;100;7.07035e-05;3.252e-05;0.000498659
511;boundary;100;0.0762318;0.0588321;0.158863
511;calc iter;100;3.834;3.5893;4.09561
511;calc total;1;385.124;385.124;385.124
511;total;1;491.172;491.172;491.172
633;initialize;1;79.4332;79.4332;79.4332
633;async;100;0.391779;0.059869;0.610725
633;inner;100;3.36694;3.10094;3.63453
633;wait;100;7.07992e-05;3.51e-05;0.000550075
633;boundary;100;0.0752065;0.0563147;0.182932
633;calc iter;100;3.834;3.56421;4.00641
633;calc total;1;385.124;385.124;385.124
633;total;1;491.162;491.162;491.162
634;initialize;1;79.4339;79.4339;79.4339
634;async;100;0.388778;0.0535705;0.603489
634;inner;100;3.37616;3.10144;3.64719
634;wait;100;5.87952e-05;2.798e-05;0.000627814
634;boundary;100;0.069088;0.0540364;0.189312
634;calc iter;100;3.83409;3.54582;3.98936
634;calc total;1;385.124;385.124;385.124
634;total;1;491.162;491.162;491.162
635;initialize;1;79.4337;79.4337;79.4337
635;async;100;0.388707;0.0768909;0.591351
635;inner;100;3.37565;3.09582;3.64085
635;wait;100;6.07548e-05;2.791e-05;0.000589974
635;boundary;100;0.0697048;0.0540609;0.17974
635;calc iter;100;3.83412;3.53703;3.98819
635;calc total;1;385.124;385.124;385.124
635;total;1;491.162;491.162;491.162
640;initialize;1;79.4044;79.4044;79.4044
640;async;100;0.336766;0.0179742;0.752636
640;inner;100;3.41275;3.09864;3.71967
640;wait;100;6.7524e-05;3.3859e-05;0.00116924
640;boundary;100;0.0786101;0.0593058;0.16619
640;calc iter;100;3.8282;3.32772;4.25718
640;calc total;1;385.124;385.124;385.124
640;total;1;491.134;491.134;491.134
636;initialize;1;79.429;79.429;79.429
636;async;100;0.444034;0.0548882;0.914646
636;inner;100;3.30253;2.82604;3.63632
636;wait;100;6.90749e-05;3.696e-05;0.000628474
636;boundary;100;0.0846866;0.056498;0.182031
636;calc iter;100;3.83132;3.34314;4.30335
636;calc total;1;385.124;385.124;385.124
636;total;1;491.157;491.157;491.157
637;initialize;1;79.4108;79.4108;79.4108
637;async;100;0.525357;0.0784373;1.99712
637;inner;100;3.21486;2.08677;3.63155
637;wait;100;7.41856e-05;3.6329e-05;0.000663254
637;boundary;100;0.0930585;0.0579112;0.177288
637;calc iter;100;3.83335;2.51442;5.3453
637;calc total;1;385.124;385.124;385.124
637;total;1;491.14;491.14;491.14
641;initialize;1;79.4122;79.4122;79.4122
641;async;100;0.490789;0.0920865;1.36663
641;inner;100;3.23732;2.54714;3.67116
641;wait;100;7.91741e-05;4.2399e-05;0.000661202
641;boundary;100;0.0972931;0.0756992;0.142684
641;calc iter;100;3.82548;2.90629;4.59179
641;calc total;1;385.124;385.124;385.124
641;total;1;491.142;491.142;491.142
642;initialize;1;79.356;79.356;79.356
642;async;100;0.400745;0.0752219;0.982013
642;inner;100;3.34541;2.88684;3.68854
642;wait;100;6.05575e-05;3.0629e-05;0.000502475
642;boundary;100;0.0816175;0.0552747;0.147725
642;calc iter;100;3.82784;3.21118;4.34031
642;calc total;1;385.124;385.124;385.124
642;total;1;491.085;491.085;491.085
643;initialize;1;79.369;79.369;79.369
643;async;100;0.375376;0.0790509;0.806876
643;inner;100;3.37811;3.03445;3.68275
643;wait;100;5.60128e-05;3.1419e-05;0.000654213
643;boundary;100;0.0742927;0.0545164;0.143618
643;calc iter;100;3.82784;3.39624;4.22066
643;calc total;1;385.124;385.124;385.124
643;total;1;491.098;491.098;491.098
644;initialize;1;79.3772;79.3772;79.3772
644;async;100;0.422115;0.0182803;1.11933
644;inner;100;3.31847;2.77714;3.65272
644;wait;100;7.70126e-05;3.9169e-05;0.000646593
644;boundary;100;0.08955;0.0590793;0.133977
644;calc iter;100;3.83022;3.15324;4.33403
644;calc total;1;385.124;385.124;385.124
644;total;1;491.106;491.106;491.106
645;initialize;1;79.3898;79.3898;79.3898
645;async;100;0.349041;0.0961789;0.690862
645;inner;100;3.4074;3.16706;3.64453
645;wait;100;6.31401e-05;3.3759e-05;0.000645323
645;boundary;100;0.0750597;0.056808;0.142498
645;calc iter;100;3.83157;3.52013;4.01245
645;calc total;1;385.124;385.124;385.124
645;total;1;491.118;491.118;491.118
646;initialize;1;79.4129;79.4129;79.4129
646;async;100;0.33388;0.0269089;0.618557
646;inner;100;3.43238;3.17878;3.67045
646;wait;100;5.06529e-05;2.7979e-05;0.000626453
646;boundary;100;0.0654168;0.0538455;0.136648
646;calc iter;100;3.83174;3.54124;4.09973
646;calc total;1;385.124;385.124;385.124
646;total;1;491.142;491.142;491.142
647;initialize;1;79.3611;79.3611;79.3611
647;async;100;0.33845;0.0216407;0.652011
647;inner;100;3.42769;3.17398;3.65368
647;wait;100;5.30247e-05;2.571e-05;0.000627133
647;boundary;100;0.0655155;0.0543814;0.139235
647;calc iter;100;3.83171;3.53449;4.10527
647;calc total;1;385.124;385.124;385.124
647;total;1;491.09;491.09;491.09
648;initialize;1;79.3611;79.3611;79.3611
648;async;100;0.256753;0.0193098;0.489119
648;inner;100;3.49842;3.26182;3.69977
648;wait;100;9.01724e-05;3.159e-05;0.00108039
648;boundary;100;0.0779317;0.052977;0.175322
648;calc iter;100;3.83319;3.52448;4.01932
648;calc total;1;385.124;385.124;385.124
648;total;1;491.09;491.09;491.09
649;initialize;1;79.3589;79.3589;79.3589
649;async;100;0.279547;0.0360334;1.01157
649;inner;100;3.46866;2.77526;3.72125
649;wait;100;0.000113577;4.264e-05;0.000874531
649;boundary;100;0.0837158;0.0532068;0.171123
649;calc iter;100;3.83204;2.93929;4.5683
649;calc total;1;385.124;385.124;385.124
649;total;1;491.088;491.088;491.088
650;initialize;1;79.3575;79.3575;79.3575
650;async;100;0.252184;0.0289662;0.492946
650;inner;100;3.51381;3.26688;3.74719
650;wait;100;9.30108e-05;3.018e-05;0.00133197
650;boundary;100;0.0675749;0.0514138;0.158576
650;calc iter;100;3.83366;3.63748;4.07551
650;calc total;1;385.124;385.124;385.124
650;total;1;491.086;491.086;491.086
651;initialize;1;79.4098;79.4098;79.4098
651;async;100;0.249856;0.0281733;0.456945
651;inner;100;3.51959;3.26748;3.74484
651;wait;100;8.03497e-05;2.729e-05;0.00138398
651;boundary;100;0.0641939;0.0517174;0.163677
651;calc iter;100;3.83372;3.63552;3.98375
651;calc total;1;385.124;385.124;385.124
651;total;1;491.138;491.138;491.138
652;initialize;1;79.3603;79.3603;79.3603
652;async;100;0.249095;0.015739;0.92427
652;inner;100;3.50499;3.02701;3.72213
652;wait;100;0.000117934;4.7899e-05;0.00088305
652;boundary;100;0.0803735;0.0451289;0.187885
652;calc iter;100;3.83458;3.13306;4.53471
652;calc total;1;385.124;385.124;385.124
652;total;1;491.089;491.089;491.089
653;initialize;1;79.4129;79.4129;79.4129
653;async;100;0.243486;0.0245889;0.509769
653;inner;100;3.52474;3.29384;3.71483
653;wait;100;9.17081e-05;4.078e-05;0.000803822
653;boundary;100;0.0661245;0.0483902;0.182453
653;calc iter;100;3.83445;3.64884;4.00946
653;calc total;1;385.124;385.124;385.124
653;total;1;491.142;491.142;491.142
654;initialize;1;79.4129;79.4129;79.4129
654;async;100;0.245209;0.0385388;0.547006
654;inner;100;3.52674;3.27657;3.7455
654;wait;100;5.21244e-05;2.259e-05;0.000489835
654;boundary;100;0.0627587;0.0420681;0.148099
654;calc iter;100;3.83477;3.66384;3.96319
654;calc total;1;385.124;385.124;385.124
654;total;1;491.142;491.142;491.142
655;initialize;1;79.3741;79.3741;79.3741
655;async;100;0.241204;0.0230387;0.560898
655;inner;100;3.52957;3.28208;3.72338
655;wait;100;6.1341e-05;2.318e-05;0.000654642
655;boundary;100;0.0639299;0.0418431;0.148699
655;calc iter;100;3.83477;3.66435;3.9632
655;calc total;1;385.124;385.124;385.124
655;total;1;491.103;491.103;491.103
656;initialize;1;79.3468;79.3468;79.3468
656;async;100;0.474008;0.0801621;1.24698
656;inner;100;3.27096;2.62442;3.65004
656;wait;100;7.46756e-05;3.176e-05;0.000673342
656;boundary;100;0.0896875;0.0549273;0.123425
656;calc iter;100;3.83473;3.13969;4.67648
656;calc total;1;385.124;385.124;385.124
656;total;1;491.076;491.076;491.076
657;initialize;1;79.3754;79.3754;79.3754
657;async;100;0.433151;0.0783686;1.3585
657;inner;100;3.31834;2.61398;3.64465
657;wait;100;6.75737e-05;3.557e-05;0.000667883
657;boundary;100;0.0814151;0.056071;0.106494
657;calc iter;100;3.83298;3.12261;4.64436
657;calc total;1;385.124;385.124;385.124
657;total;1;491.105;491.105;491.105
658;initialize;1;79.4122;79.4122;79.4122
658;async;100;0.388296;0.0372871;0.897845
658;inner;100;3.38004;2.95086;3.66055
658;wait;100;5.23763e-05;2.645e-05;0.000656003
658;boundary;100;0.0670396;0.0545312;0.122609
658;calc iter;100;3.83543;3.50689;4.31281
658;calc total;1;385.124;385.124;385.124
658;total;1;491.142;491.142;491.142
659;initialize;1;79.4122;79.4122;79.4122
659;async;100;0.384808;0.0836051;0.894643
659;inner;100;3.38005;2.95161;3.66336
659;wait;100;5.07468e-05;2.8579e-05;0.000565874
659;boundary;100;0.0706781;0.0549507;0.146358
659;calc iter;100;3.83559;3.53166;4.20511
659;calc total;1;385.124;385.124;385.124
659;total;1;491.142;491.142;491.142
660;initialize;1;79.3771;79.3771;79.3771
660;async;100;0.40097;0.0574825;0.714842
660;inner;100;3.36224;3.07857;3.64872
660;wait;100;6.12346e-05;2.813e-05;0.000636343
660;boundary;100;0.0742277;0.0543279;0.117213
660;calc iter;100;3.8375;3.56289;4.19599
660;calc total;1;385.124;385.124;385.124
660;total;1;491.106;491.106;491.106
661;initialize;1;79.4;79.4;79.4
661;async;100;0.396418;0.0923882;0.767442
661;inner;100;3.36502;3.07584;3.65508
661;wait;100;6.79993e-05;2.685e-05;0.000618173
661;boundary;100;0.0764502;0.0543025;0.120538
661;calc iter;100;3.83796;3.3976;4.27201
661;calc total;1;385.124;385.124;385.124
661;total;1;491.129;491.129;491.129
662;initialize;1;79.3706;79.3706;79.3706
662;async;100;0.374731;0.0405202;0.782624
662;inner;100;3.39487;3.07773;3.67069
662;wait;100;5.50077e-05;2.685e-05;0.000669583
662;boundary;100;0.0683529;0.0545524;0.130868
662;calc iter;100;3.83801;3.54816;4.09569
662;calc total;1;385.124;385.124;385.124
662;total;1;491.1;491.1;491.1
663;initialize;1;79.3785;79.3785;79.3785
663;async;100;0.4003;0.0333195;1.07496
663;inner;100;3.36048;2.79004;3.67077
663;wait;100;6.34136e-05;3.141e-05;0.000500605
663;boundary;100;0.0772689;0.0560533;0.135911
663;calc iter;100;3.83811;3.49752;4.33997
663;calc total;1;385.124;385.124;385.124
663;total;1;491.107;491.107;491.107
664;initialize;1;79.3636;79.3636;79.3636
664;async;100;0.50629;0.0257657;1.93878
664;inner;100;3.24102;2.07569;3.70389
664;wait;100;8.99589e-05;2.151e-05;0.000702332
664;boundary;100;0.0907878;0.0426565;0.166624
664;calc iter;100;3.83819;3.064;4.95578
664;calc total;1;385.124;385.124;385.124
664;total;1;491.093;491.093;491.093
665;initialize;1;79.4122;79.4122;79.4122
665;async;100;0.402318;0.0362721;1.13559
665;inner;100;3.34928;2.88695;3.69895
665;wait;100;8.41565e-05;2.329e-05;0.000810281
665;boundary;100;0.0828291;0.0426678;0.178899
665;calc iter;100;3.83451;3.34535;4.24636
665;calc total;1;385.124;385.124;385.124
665;total;1;491.142;491.142;491.142
666;initialize;1;79.4123;79.4123;79.4123
666;async;100;0.405288;0.0361727;1.03712
666;inner;100;3.37005;2.98794;3.73499
666;wait;100;5.20723e-05;2.1019e-05;0.000622553
666;boundary;100;0.062528;0.0429391;0.173902
666;calc iter;100;3.83792;3.58174;4.11568
666;calc total;1;385.124;385.124;385.124
666;total;1;491.142;491.142;491.142
667;initialize;1;79.3458;79.3458;79.3458
667;async;100;0.406614;0.0425564;1.05205
667;inner;100;3.36907;2.98602;3.73582
667;wait;100;5.20275e-05;2.355e-05;0.000755732
667;boundary;100;0.0622311;0.0443506;0.177854
667;calc iter;100;3.83797;3.59419;4.12246
667;calc total;1;385.124;385.124;385.124
667;total;1;491.075;491.075;491.075
668;initialize;1;79.4125;79.4125;79.4125
668;async;100;0.37938;0.0228509;0.83447
668;inner;100;3.39341;3.04471;3.70456
668;wait;100;6.91632e-05;2.422e-05;0.000670933
668;boundary;100;0.0663023;0.0439052;0.167778
668;calc iter;100;3.83916;3.58182;4.08313
668;calc total;1;385.124;385.124;385.124
668;total;1;491.142;491.142;491.142
669;initialize;1;79.4;79.4;79.4
669;async;100;0.378915;0.0321783;0.822824
669;inner;100;3.39376;3.05427;3.69452
669;wait;100;7.48757e-05;2.8159e-05;0.000850081
669;boundary;100;0.0665004;0.0436694;0.173357
669;calc iter;100;3.83925;3.47438;4.22824
669;calc total;1;385.124;385.124;385.124
669;total;1;491.129;491.129;491.129
670;initialize;1;79.4128;79.4128;79.4128
670;async;100;0.378498;0.0350074;0.81974
670;inner;100;3.40051;3.04667;3.73524
670;wait;100;5.64073e-05;2.199e-05;0.000807351
670;boundary;100;0.0602781;0.0427723;0.168039
670;calc iter;100;3.83935;3.58133;4.09397
670;calc total;1;385.124;385.124;385.124
670;total;1;491.142;491.142;491.142
671;initialize;1;79.4128;79.4128;79.4128
671;async;100;0.398641;0.0350793;1.06757
671;inner;100;3.36537;2.78928;3.73663
671;wait;100;7.90616e-05;2.86e-05;0.000992168
671;boundary;100;0.0752366;0.0428498;0.164929
671;calc iter;100;3.83933;3.4322;4.32535
671;calc total;1;385.124;385.124;385.124
671;total;1;491.142;491.142;491.142
672;initialize;1;79.413;79.413;79.413
672;async;100;0.426194;0.0468661;1.10463
672;inner;100;3.32347;2.81633;3.66523
672;wait;100;7.78855e-05;3.535e-05;0.000531934
672;boundary;100;0.089823;0.0564102;0.13218
672;calc iter;100;3.83957;2.979;4.53393
672;calc total;1;385.124;385.124;385.124
672;total;1;491.142;491.142;491.142
673;initialize;1;79.3668;79.3668;79.3668
673;async;100;0.339319;0.0624306;0.727466
673;inner;100;3.41823;3.0663;3.64563
673;wait;100;7.35183e-05;3.541e-05;0.000644333
673;boundary;100;0.0820385;0.0543885;0.110143
673;calc iter;100;3.83966;3.47686;4.1497
673;calc total;1;385.124;385.124;385.124
673;total;1;491.095;491.095;491.095
674;initialize;1;79.3464;79.3464;79.3464
674;async;100;0.286642;0.0492964;0.597932
674;inner;100;3.48114;3.27877;3.66989
674;wait;100;5.63428e-05;3.304e-05;0.000639333
674;boundary;100;0.0718917;0.0543863;0.140308
674;calc iter;100;3.83974;3.66012;4.14529
674;calc total;1;385.124;385.124;385.124
674;total;1;491.075;491.075;491.075
675;initialize;1;79.4091;79.4091;79.4091
675;async;100;0.289943;0.088985;0.541409
675;inner;100;3.47756;3.28207;3.67541
675;wait;100;5.57513e-05;3.16e-05;0.000617304
675;boundary;100;0.0721949;0.0551503;0.144484
675;calc iter;100;3.83976;3.65579;4.10764
675;calc total;1;385.124;385.124;385.124
675;total;1;491.138;491.138;491.138
676;initialize;1;79.3981;79.3981;79.3981
676;async;100;0.279966;0.0413581;0.650028
676;inner;100;3.48674;3.24899;3.6644
676;wait;100;6.1302e-05;3.0209e-05;0.000644532
676;boundary;100;0.0710286;0.0546511;0.106638
676;calc iter;100;3.8378;3.45316;4.28526
676;calc total;1;385.124;385.124;385.124
676;total;1;491.127;491.127;491.127
677;initialize;1;79.4125;79.4125;79.4125
677;async;100;0.291034;0.0628943;0.917454
677;inner;100;3.47268;2.84917;3.65837
677;wait;100;6.48863e-05;3.299e-05;0.000614953
677;boundary;100;0.0738443;0.0553593;0.107185
677;calc iter;100;3.83762;3.36501;4.11979
677;calc total;1;385.124;385.124;385.124
677;total;1;491.142;491.142;491.142
678;initialize;1;79.361;79.361;79.361
678;async;100;0.252296;0.0692658;0.600722
678;inner;100;3.51901;3.23269;3.68588
678;wait;100;6.69243e-05;3.5079e-05;0.000628292
678;boundary;100;0.0668814;0.053644;0.152559
678;calc iter;100;3.83826;3.61281;4.15404
678;calc total;1;385.124;385.124;385.124
678;total;1;491.09;491.09;491.09
679;initialize;1;79.4129;79.4129;79.4129
679;async;100;0.295332;0.0793441;0.866014
679;inner;100;3.4632;3.0522;3.66618
679;wait;100;7.31615e-05;3.601e-05;0.000653952
679;boundary;100;0.0796729;0.0562013;0.11397
679;calc iter;100;3.83829;3.383;4.32963
679;calc total;1;385.124;385.124;385.124
679;total;1;491.142;491.142;491.142
680;initialize;1;79.4055;79.4055;79.4055
680;async;100;0.201779;0.0637742;0.775397
680;inner;100;3.55259;3.14767;3.67882
680;wait;100;9.74542e-05;3.093e-05;0.000668163
680;boundary;100;0.0871711;0.0486251;0.135567
680;calc iter;100;3.84164;3.30225;4.43531
680;calc total;1;385.124;385.124;385.124
680;total;1;491.134;491.134;491.134
681;initialize;1;79.4129;79.4129;79.4129
681;async;100;0.1872;0.0330596;0.41414
681;inner;100;3.57941;3.36012;3.71978
681;wait;100;9.50664e-05;3.083e-05;0.00102386
681;boundary;100;0.075106;0.0430534;0.165632
681;calc iter;100;3.84182;3.67337;4.03498
681;calc total;1;385.124;385.124;385.124
681;total;1;491.142;491.142;491.142
682;initialize;1;79.413;79.413;79.413
682;async;100;0.189857;0.0423756;0.41505
682;inner;100;3.59039;3.36609;3.73911
682;wait;100;5.9732e-05;2.316e-05;0.000571504
682;boundary;100;0.0615851;0.0431737;0.156223
682;calc iter;100;3.84189;3.72306;3.99025
682;calc total;1;385.124;385.124;385.124
682;total;1;491.142;491.142;491.142
683;initialize;1;79.3587;79.3587;79.3587
683;async;100;0.193491;0.0361633;0.404769
683;inner;100;3.58554;3.36669;3.73968
683;wait;100;6.27735e-05;2.961e-05;0.000581774
683;boundary;100;0.0627927;0.0430459;0.154314
683;calc iter;100;3.84188;3.72667;3.98833
683;calc total;1;385.124;385.124;385.124
683;total;1;491.088;491.088;491.088
684;initialize;1;79.3979;79.3979;79.3979
684;async;100;0.200542;0.0372501;0.444762
684;inner;100;3.57417;3.35309;3.74544
684;wait;100;7.10626e-05;3.069e-05;0.000757412
684;boundary;100;0.0661529;0.0495299;0.161495
684;calc iter;100;3.84094;3.64677;3.99825
684;calc total;1;385.124;385.124;385.124
684;total;1;491.127;491.127;491.127
685;initialize;1;79.3602;79.3602;79.3602
685;async;100;0.210055;0.0329299;0.732638
685;inner;100;3.55809;3.0715;3.72471
685;wait;100;8.72588e-05;3.795e-05;0.0012593
685;boundary;100;0.0706985;0.0507945;0.161309
685;calc iter;100;3.83893;3.38009;4.08028
685;calc total;1;385.124;385.124;385.124
685;total;1;491.089;491.089;491.089
686;initialize;1;79.3857;79.3857;79.3857
686;async;100;0.1906;0.0290443;0.418439
686;inner;100;3.58747;3.36844;3.74198
686;wait;100;6.6962e-05;2.999e-05;0.000534344
686;boundary;100;0.0625755;0.0497348;0.1591
686;calc iter;100;3.84071;3.68327;4.02975
686;calc total;1;385.124;385.124;385.124
686;total;1;491.114;491.114;491.114
687;initialize;1;79.376;79.376;79.376
687;async;100;0.186259;0.0261845;0.442341
687;inner;100;3.57986;3.36105;3.73282
687;wait;100;8.38017e-05;2.847e-05;0.00091323
687;boundary;100;0.0748646;0.0506;0.160184
687;calc iter;100;3.84107;3.68978;3.98435
687;calc total;1;385.124;385.124;385.124
687;total;1;491.105;491.105;491.105
688;initialize;1;79.4122;79.4122;79.4122
688;async;100;0.304764;0.039035;0.664349
688;inner;100;3.45362;3.14305;3.66917
688;wait;100;8.05085e-05;3.308e-05;0.000514535
688;boundary;100;0.0859285;0.0564957;0.162911
688;calc iter;100;3.8444;3.49245;4.27331
688;calc total;1;385.124;385.124;385.124
688;total;1;491.142;491.142;491.142
689;initialize;1;79.3551;79.3551;79.3551
689;async;100;0.255844;0.0803398;0.477276
689;inner;100;3.51889;3.37186;3.63762
689;wait;100;6.41258e-05;3.489e-05;0.000678383
689;boundary;100;0.0702;0.0553614;0.126966
689;calc iter;100;3.845;3.69923;4.10874
689;calc total;1;385.124;385.124;385.124
689;total;1;491.084;491.084;491.084
690;initialize;1;79.3649;79.3649;79.3649
690;async;100;0.244136;0.079097;0.34882
690;inner;100;3.53735;3.44834;3.64413
690;wait;100;5.06219e-05;2.829e-05;0.000661182
690;boundary;100;0.0636596;0.0537449;0.126179
690;calc iter;100;3.8452;3.72601;3.96909
690;calc total;1;385.124;385.124;385.124
690;total;1;491.094;491.094;491.094
691;initialize;1;79.3676;79.3676;79.3676
691;async;100;0.241735;0.082437;0.352618
691;inner;100;3.53758;3.44141;3.65382
691;wait;100;5.23017e-05;2.972e-05;0.000624473
691;boundary;100;0.065956;0.0550621;0.12383
691;calc iter;100;3.84533;3.72718;3.97531
691;calc total;1;385.124;385.124;385.124
691;total;1;491.096;491.096;491.096
692;initialize;1;79.4128;79.4128;79.4128
692;async;100;0.318;0.023446;0.643096
692;inner;100;3.44575;3.18394;3.65577
692;wait;100;6.25294e-05;3.279e-05;0.000689252
692;boundary;100;0.0802059;0.0597538;0.16692
692;calc iter;100;3.84402;3.59938;4.30118
692;calc total;1;385.124;385.124;385.124
692;total;1;491.142;491.142;491.142
693;initialize;1;79.3741;79.3741;79.3741
693;async;100;0.357819;0.0788607;0.712996
693;inner;100;3.38992;3.07185;3.65088
693;wait;100;7.00574e-05;3.373e-05;0.000664052
693;boundary;100;0.0933196;0.0615235;0.116718
693;calc iter;100;3.84113;3.5156;4.34488
693;calc total;1;385.124;385.124;385.124
693;total;1;491.103;491.103;491.103
694;initialize;1;79.356;79.356;79.356
694;async;100;0.29209;0.0346703;0.520942
694;inner;100;3.4739;3.29858;3.66373
694;wait;100;5.21744e-05;2.9969e-05;0.000476534
694;boundary;100;0.0773167;0.0570114;0.169283
694;calc iter;100;3.84336;3.60849;4.10029
694;calc total;1;385.124;385.124;385.124
694;total;1;491.085;491.085;491.085
695;initialize;1;79.349;79.349;79.349
695;async;100;0.282697;0.0203837;0.538097
695;inner;100;3.48289;3.25659;3.66358
695;wait;100;5.18645e-05;2.876e-05;0.000511734
695;boundary;100;0.0785698;0.0581613;0.170598
695;calc iter;100;3.84422;3.63113;4.12816
695;calc total;1;385.124;385.124;385.124
695;total;1;491.078;491.078;491.078
696;initialize;1;79.3934;79.3934;79.3934
696;async;100;0.188012;0.0184257;0.404753
696;inner;100;3.58303;3.43442;3.71522
696;wait;100;0.000111639;3.049e-05;0.00172974
696;boundary;100;0.0753691;0.0451059;0.165245
696;calc iter;100;3.84652;3.77689;4.06434
696;calc total;1;385.124;385.124;385.124
696;total;1;491.122;491.122;491.122
697;initialize;1;79.413;79.413;79.413
697;async;100;0.18713;0.0572164;0.285578
697;inner;100;3.5998;3.53855;3.69151
697;wait;100;7.45597e-05;2.812e-05;0.000690002
697;boundary;100;0.0596904;0.0450417;0.174116
697;calc iter;100;3.8467;3.79038;3.9953
697;calc total;1;385.124;385.124;385.124
697;total;1;491.142;491.142;491.142
698;initialize;1;79.3834;79.3834;79.3834
698;async;100;0.191946;0.0266174;0.290693
698;inner;100;3.59819;3.53183;3.74747
698;wait;100;5.00982e-05;2.5259e-05;0.000625683
698;boundary;100;0.0565515;0.044622;0.141195
698;calc iter;100;3.84674;3.78533;3.98741
698;calc total;1;385.124;385.124;385.124
698;total;1;491.112;491.112;491.112
699;initialize;1;79.3821;79.3821;79.3821
699;async;100;0.18629;0.0256171;0.280249
699;inner;100;3.60385;3.53966;3.7455
699;wait;100;6.56054e-05;2.6159e-05;0.000978109
699;boundary;100;0.0565317;0.0444394;0.142052
699;calc iter;100;3.84674;3.78919;3.99023
699;calc total;1;385.124;385.124;385.124
699;total;1;491.111;491.111;491.111
700;initialize;1;79.4075;79.4075;79.4075
700;async;100;0.18833;0.0476244;0.426754
700;inner;100;3.58794;3.38829;3.68123
700;wait;100;7.32773e-05;2.993e-05;0.000673343
700;boundary;100;0.0701962;0.0541658;0.173409
700;calc iter;100;3.84654;3.66979;4.10613
700;calc total;1;385.124;385.124;385.124
700;total;1;491.136;491.136;491.136
701;initialize;1;79.4127;79.4127;79.4127
701;async;100;0.219228;0.023061;0.785353
701;inner;100;3.54098;3.07495;3.7028
701;wait;100;0.00010228;4.03e-05;0.00146748
701;boundary;100;0.085968;0.0494566;0.176701
701;calc iter;100;3.84628;3.47391;4.40107
701;calc total;1;385.124;385.124;385.124
701;total;1;491.142;491.142;491.142
702;initialize;1;79.4078;79.4078;79.4078
702;async;100;0.194306;0.0271679;0.66401
702;inner;100;3.58276;3.23009;3.7451
702;wait;100;8.27166e-05;3.095e-05;0.00087849
702;boundary;100;0.0693713;0.0497164;0.141405
702;calc iter;100;3.84652;3.43251;4.29501
702;calc total;1;385.124;385.124;385.124
702;total;1;491.136;491.136;491.136
703;initialize;1;79.3579;79.3579;79.3579
703;async;100;0.185183;0.0534121;0.416296
703;inner;100;3.5971;3.3946;3.73453
703;wait;100;6.46865e-05;3.179e-05;0.000704143
703;boundary;100;0.0642139;0.0514312;0.171646
703;calc iter;100;3.84656;3.72921;4.10354
703;calc total;1;385.124;385.124;385.124
703;total;1;491.087;491.087;491.087
704;initialize;1;79.3475;79.3475;79.3475
704;async;100;0.301163;0.0237448;0.596225
704;inner;100;3.46609;3.15699;3.65297
704;wait;100;9.1141e-05;3.3649e-05;0.000692793
704;boundary;100;0.0771229;0.0435939;0.12423
704;calc iter;100;3.84447;3.59285;4.11428
704;calc total;1;385.124;385.124;385.124
704;total;1;491.076;491.076;491.076
705;initialize;1;79.3965;79.3965;79.3965
705;async;100;0.292079;0.0728466;0.592314
705;inner;100;3.48273;3.1574;3.65972
705;wait;100;7.33282e-05;2.857e-05;0.000684153
705;boundary;100;0.0693528;0.0457588;0.121747
705;calc iter;100;3.84423;3.64621;4.15361
705;calc total;1;385.124;385.124;385.124
705;total;1;491.125;491.125;491.125
706;initialize;1;79.4034;79.4034;79.4034
706;async;100;0.288464;0.0705661;0.605655
706;inner;100;3.48842;3.15997;3.66953
706;wait;100;5.14254e-05;2.4529e-05;0.000609243
706;boundary;100;0.0673773;0.0451385;0.120302
706;calc iter;100;3.84432;3.64255;4.11676
706;calc total;1;385.124;385.124;385.124
706;total;1;491.132;491.132;491.132
707;initialize;1;79.3697;79.3697;79.3697
707;async;100;0.288724;0.0831941;0.606934
707;inner;100;3.48822;3.15827;3.66096
707;wait;100;6.19908e-05;2.798e-05;0.000626083
707;boundary;100;0.0674837;0.0424788;0.108305
707;calc iter;100;3.84449;3.66125;4.09229
707;calc total;1;385.124;385.124;385.124
707;total;1;491.098;491.098;491.098
708;initialize;1;79.4129;79.4129;79.4129
708;async;100;0.33033;0.0911216;0.733349
708;inner;100;3.44294;3.04632;3.65996
708;wait;100;7.61254e-05;2.735e-05;0.000624783
708;boundary;100;0.0703704;0.055756;0.119076
708;calc iter;100;3.84372;3.62369;4.07509
708;calc total;1;385.124;385.124;385.124
708;total;1;491.142;491.142;491.142
709;initialize;1;79.3923;79.3923;79.3923
709;async;100;0.39184;0.0408021;1.45628
709;inner;100;3.36396;2.44472;3.65756
709;wait;100;9.39024e-05;3.464e-05;0.000642643
709;boundary;100;0.0874767;0.0563667;0.133776
709;calc iter;100;3.84337;2.96661;4.58806
709;calc total;1;385.124;385.124;385.124
709;total;1;491.121;491.121;491.121
710;initialize;1;79.3923;79.3923;79.3923
710;async;100;0.330461;0.0906291;1.10724
710;inner;100;3.44091;2.79814;3.66964
710;wait;100;7.43347e-05;2.7579e-05;0.000532654
710;boundary;100;0.0721768;0.0563223;0.127525
710;calc iter;100;3.84363;3.32666;4.17866
710;calc total;1;385.124;385.124;385.124
710;total;1;491.121;491.121;491.121
711;initialize;1;79.3955;79.3955;79.3955
711;async;100;0.3157;0.0900371;0.743829
711;inner;100;3.458;3.06252;3.66885
711;wait;100;6.10215e-05;2.669e-05;0.000653703
711;boundary;100;0.0700056;0.0528385;0.121626
711;calc iter;100;3.84377;3.64282;4.01254
711;calc total;1;385.124;385.124;385.124
711;total;1;491.124;491.124;491.124
712;initialize;1;79.3533;79.3533;79.3533
712;async;100;0.319783;0.0469043;0.715109
712;inner;100;3.43744;2.92093;3.70956
712;wait;100;7.89019e-05;2.834e-05;0.00101982
712;boundary;100;0.0843623;0.0509879;0.153226
712;calc iter;100;3.84167;3.22866;4.29164
712;calc total;1;385.124;385.124;385.124
712;total;1;491.082;491.082;491.082
713;initialize;1;79.3784;79.3784;79.3784
713;async;100;0.281132;0.0337599;0.690952
713;inner;100;3.48744;2.92971;3.71139
713;wait;100;6.62907e-05;2.6629e-05;0.000563524
713;boundary;100;0.0731073;0.0513636;0.153504
713;calc iter;100;3.84175;3.35547;4.02218
713;calc total;1;385.124;385.124;385.124
713;total;1;491.107;491.107;491.107
714;initialize;1;79.346;79.346;79.346
714;async;100;0.279932;0.0435269;0.685421
714;inner;100;3.49443;2.9296;3.73496
714;wait;100;5.5175e-05;2.593e-05;0.000585054
714;boundary;100;0.0674533;0.0526378;0.154124
714;calc iter;100;3.84187;3.34537;4.0861
714;calc total;1;385.124;385.124;385.124
714;total;1;491.075;491.075;491.075
715;initialize;1;79.3512;79.3512;79.3512
715;async;100;0.279484;0.0468866;0.693758
715;inner;100;3.49194;2.93113;3.73396
715;wait;100;6.34573e-05;2.8039e-05;0.000792612
715;boundary;100;0.0703808;0.0551876;0.154439
715;calc iter;100;3.84187;3.36084;4.01804
715;calc total;1;385.124;385.124;385.124
715;total;1;491.08;491.08;491.08
716;initialize;1;79.3832;79.3832;79.3832
716;async;100;0.338057;0.0579643;1.09851
716;inner;100;3.42074;2.65495;3.72517
716;wait;100;6.62634e-05;3.337e-05;0.000698503
716;boundary;100;0.0823204;0.0561798;0.152551
716;calc iter;100;3.84119;3.24863;4.24044
716;calc total;1;385.124;385.124;385.124
716;total;1;491.112;491.112;491.112
717;initialize;1;79.3763;79.3763;79.3763
717;async;100;0.402179;0.0584337;2.15325
717;inner;100;3.34906;1.92406;3.72445
717;wait;100;7.69678e-05;2.8669e-05;0.000702232
717;boundary;100;0.0889091;0.0494593;0.129696
717;calc iter;100;3.84023;2.86937;5.19194
717;calc total;1;385.124;385.124;385.124
717;total;1;491.105;491.105;491.105
718;initialize;1;79.3991;79.3991;79.3991
718;async;100;0.328741;0.0183409;1.19457
718;inner;100;3.43363;2.60372;3.73589
718;wait;100;6.50015e-05;3.108e-05;0.000733342
718;boundary;100;0.078545;0.049177;0.153151
718;calc iter;100;3.84099;3.04389;4.36933
718;calc total;1;385.124;385.124;385.124
718;total;1;491.128;491.128;491.128
719;initialize;1;79.3771;79.3771;79.3771
719;async;100;0.320852;0.0285883;1.08278
719;inner;100;3.44465;2.66018;3.71868
719;wait;100;5.9161e-05;2.925e-05;0.000543244
719;boundary;100;0.0758228;0.0514876;0.151871
719;calc iter;100;3.84139;3.33441;4.25261
719;calc total;1;385.124;385.124;385.124
719;total;1;491.106;491.106;491.106
720;initialize;1;79.3714;79.3714;79.3714
720;async;100;0.332657;0.0675786;0.830642
720;inner;100;3.42286;3.09214;3.65474
720;wait;100;6.94549e-05;3.063e-05;0.000531435
720;boundary;100;0.0840954;0.0572603;0.116701
720;calc iter;100;3.83968;3.32509;4.42741
720;calc total;1;385.124;385.124;385.124
720;total;1;491.1;491.1;491.1
721;initialize;1;79.3487;79.3487;79.3487
721;async;100;0.273545;0.0888817;0.516138
721;inner;100;3.48987;3.31075;3.65353
721;wait;100;6.00731e-05;3.0059e-05;0.000687793
721;boundary;100;0.0751717;0.0552291;0.130685
721;calc iter;100;3.83865;3.56296;4.06121
721;calc total;1;385.124;385.124;385.124
721;total;1;491.078;491.078;491.078
722;initialize;1;79.3818;79.3818;79.3818
722;async;100;0.260421;0.0816749;0.502847
722;inner;100;3.51469;3.2969;3.66644
722;wait;100;5.15708e-05;2.749e-05;0.000661292
722;boundary;100;0.0654287;0.0483523;0.129532
722;calc iter;100;3.84059;3.54509;4.07736
722;calc total;1;385.124;385.124;385.124
722;total;1;491.11;491.11;491.11
723;initialize;1;79.4128;79.4128;79.4128
723;async;100;0.258931;0.0589594;0.49548
723;inner;100;3.51344;3.33725;3.66638
723;wait;100;5.44018e-05;2.886e-05;0.000517194
723;boundary;100;0.0682837;0.0485188;0.136565
723;calc iter;100;3.84071;3.53834;4.10806
723;calc total;1;385.124;385.124;385.124
723;total;1;491.142;491.142;491.142
724;initialize;1;79.3974;79.3974;79.3974
724;async;100;0.345538;0.0839181;0.762832
724;inner;100;3.41158;3.01732;3.63776
724;wait;100;6.83184e-05;3.2089e-05;0.000703322
724;boundary;100;0.0837063;0.046568;0.111306
724;calc iter;100;3.84089;3.43923;4.24215
724;calc total;1;385.124;385.124;385.124
724;total;1;491.126;491.126;491.126
725;initialize;1;79.3549;79.3549;79.3549
725;async;100;0.370164;0.0525868;1.28797
725;inner;100;3.38616;2.68013;3.66216
725;wait;100;6.79535e-05;3.1e-05;0.000595774
725;boundary;100;0.0847001;0.0475915;0.105537
725;calc iter;100;3.8411;3.21959;4.38046
725;calc total;1;385.124;385.124;385.124
725;total;1;491.084;491.084;491.084
726;initialize;1;79.408;79.408;79.408
726;async;100;0.294402;0.0830094;0.677193
726;inner;100;3.47303;3.16022;3.66075
726;wait;100;5.32207e-05;2.603e-05;0.000535724
726;boundary;100;0.0738724;0.0460688;0.136379
726;calc iter;100;3.84136;3.50513;4.17653
726;calc total;1;385.124;385.124;385.124
726;total;1;491.137;491.137;491.137
727;initialize;1;79.3767;79.3767;79.3767
727;async;100;0.288959;0.049785;0.698776
727;inner;100;3.47936;3.16522;3.65953
727;wait;100;5.26071e-05;2.87e-05;0.000635763
727;boundary;100;0.0729705;0.0524595;0.136276
727;calc iter;100;3.84134;3.4397;4.16311
727;calc total;1;385.124;385.124;385.124
727;total;1;491.106;491.106;491.106
728;initialize;1;79.3553;79.3553;79.3553
728;async;100;0.198802;0.0261941;0.733853
728;inner;100;3.56854;3.11467;3.69904
728;wait;100;8.7642e-05;3.0459e-05;0.000664062
728;boundary;100;0.0744659;0.0473539;0.171781
728;calc iter;100;3.8419;3.49033;4.35441
728;calc total;1;385.124;385.124;385.124
728;total;1;491.084;491.084;491.084
729;initialize;1;79.4032;79.4032;79.4032
729;async;100;0.194973;0.0328229;0.537639
729;inner;100;3.57546;3.29748;3.69994
729;wait;100;7.99903e-05;2.369e-05;0.000803811
729;boundary;100;0.070041;0.0435634;0.172306
729;calc iter;100;3.84056;3.55667;4.15315
729;calc total;1;385.124;385.124;385.124
729;total;1;491.132;491.132;491.132
730;initialize;1;79.4129;79.4129;79.4129
730;async;100;0.192258;0.0261012;0.348215
730;inner;100;3.58252;3.41735;3.72631
730;wait;100;5.59277e-05;1.97e-05;0.000834541
730;boundary;100;0.0668758;0.0445367;0.171352
730;calc iter;100;3.84171;3.67081;3.98098
730;calc total;1;385.124;385.124;385.124
730;total;1;491.142;491.142;491.142
731;initialize;1;79.3787;79.3787;79.3787
731;async;100;0.190543;0.0320297;0.509165
731;inner;100;3.58596;3.32893;3.72695
731;wait;100;6.14074e-05;2.3159e-05;0.000771911
731;boundary;100;0.0652792;0.0444792;0.171628
731;calc iter;100;3.84185;3.47264;4.20896
731;calc total;1;385.124;385.124;385.124
731;total;1;491.107;491.107;491.107
732;initialize;1;79.4006;79.4006;79.4006
732;async;100;0.216428;0.026715;0.804718
732;inner;100;3.54996;3.08561;3.70567
732;wait;100;9.01141e-05;3.115e-05;0.000759302
732;boundary;100;0.0753654;0.0521621;0.17344
732;calc iter;100;3.84185;3.51416;4.4487
732;calc total;1;385.124;385.124;385.124
732;total;1;491.129;491.129;491.129
733;initialize;1;79.3511;79.3511;79.3511
733;async;100;0.237372;0.0318996;0.997772
733;inner;100;3.51989;2.84464;3.70254
733;wait;100;0.000108031;3.811e-05;0.000981549
733;boundary;100;0.084617;0.0512657;0.172228
733;calc iter;100;3.84199;3.17974;4.62227
733;calc total;1;385.124;385.124;385.124
733;total;1;491.08;491.08;491.08
734;initialize;1;79.3657;79.3657;79.3657
734;async;100;0.206618;0.0259087;0.545806
734;inner;100;3.56872;3.27398;3.72589
734;wait;100;6.50826e-05;2.515e-05;0.000876341
734;boundary;100;0.0666984;0.044142;0.171764
734;calc iter;100;3.84211;3.55424;3.99049
734;calc total;1;385.124;385.124;385.124
734;total;1;491.094;491.094;491.094
735;initialize;1;79.3488;79.3488;79.3488
735;async;100;0.204115;0.0258855;0.509939
735;inner;100;3.57316;3.32576;3.72857
735;wait;100;6.37834e-05;2.317e-05;0.000675293
735;boundary;100;0.0647767;0.0442056;0.171362
735;calc iter;100;3.84212;3.663;3.98942
735;calc total;1;385.124;385.124;385.124
735;total;1;491.078;491.078;491.078
736;initialize;1;79.4129;79.4129;79.4129
736;async;100;0.309453;0.0951129;0.719709
736;inner;100;3.44406;3.18869;3.65667
736;wait;100;7.53262e-05;3.1719e-05;0.000675982
736;boundary;100;0.085924;0.057481;0.153301
736;calc iter;100;3.83952;3.55289;4.37512
736;calc total;1;385.124;385.124;385.124
736;total;1;491.142;491.142;491.142
737;initialize;1;79.4041;79.4041;79.4041
737;async;100;0.291269;0.0958311;0.622998
737;inner;100;3.46574;3.15552;3.65741
737;wait;100;6.66898e-05;3.369e-05;0.000527944
737;boundary;100;0.0814445;0.0555706;0.154391
737;calc iter;100;3.83852;3.63277;4.08295
737;calc total;1;385.124;385.124;385.124
737;total;1;491.133;491.133;491.133
738;initialize;1;79.3983;79.3983;79.3983
738;async;100;0.256011;0.0882245;0.468253
738;inner;100;3.51331;3.32886;3.67088
738;wait;100;4.91373e-05;2.6259e-05;0.000469675
738;boundary;100;0.0711902;0.0544189;0.16208
738;calc iter;100;3.84057;3.62696;4.01962
738;calc total;1;385.124;385.124;385.124
738;total;1;491.127;491.127;491.127
739;initialize;1;79.4081;79.4081;79.4081
739;async;100;0.24854;0.0817505;0.494756
739;inner;100;3.52462;3.34539;3.66966
739;wait;100;5.27194e-05;2.784e-05;0.000674443
739;boundary;100;0.0673077;0.0543416;0.16081
739;calc iter;100;3.84053;3.58171;4.10626
739;calc total;1;385.124;385.124;385.124
739;total;1;491.137;491.137;491.137
740;initialize;1;79.3677;79.3677;79.3677
740;async;100;0.278419;0.0191356;0.718691
740;inner;100;3.48402;3.22155;3.6755
740;wait;100;6.92771e-05;3.4269e-05;0.000497864
740;boundary;100;0.0783813;0.0593027;0.160076
740;calc iter;100;3.8409;3.54352;4.24472
740;calc total;1;385.124;385.124;385.124
740;total;1;491.096;491.096;491.096
741;initialize;1;79.4129;79.4129;79.4129
741;async;100;0.283543;0.0411791;0.503863
741;inner;100;3.47187;3.25706;3.75185
741;wait;100;7.90012e-05;3.787e-05;0.000671843
741;boundary;100;0.0859337;0.0549379;0.155859
741;calc iter;100;3.84143;3.68435;4.05746
741;calc total;1;385.124;385.124;385.124
741;total;1;491.142;491.142;491.142
742;initialize;1;79.4104;79.4104;79.4104
742;async;100;0.261859;0.0447912;0.560843
742;inner;100;3.50349;3.2552;3.7203
742;wait;100;6.40942e-05;3.0029e-05;0.000543444
742;boundary;100;0.0761174;0.0553433;0.164682
742;calc iter;100;3.84153;3.60009;4.0905
742;calc total;1;385.124;385.124;385.124
742;total;1;491.139;491.139;491.139
743;initialize;1;79.3858;79.3858;79.3858
743;async;100;0.246384;0.0265196;0.432065
743;inner;100;3.52228;3.34081;3.71853
743;wait;100;5.87954e-05;2.829e-05;0.000688302
743;boundary;100;0.0728141;0.0548395;0.164204
743;calc iter;100;3.84154;3.61706;4.0662
743;calc total;1;385.124;385.124;385.124
743;total;1;491.114;491.114;491.114
744;initialize;1;79.3928;79.3928;79.3928
744;async;100;0.16619;0.0334584;0.250171
744;inner;100;3.59743;3.53049;3.69523
744;wait;100;0.000104725;3.4809e-05;0.000727332
744;boundary;100;0.0787375;0.0526832;0.199295
744;calc iter;100;3.84247;3.7717;3.97692
744;calc total;1;385.124;385.124;385.124
744;total;1;491.121;491.121;491.121
745;initialize;1;79.3796;79.3796;79.3796
745;async;100;0.167818;0.0260587;0.262807
745;inner;100;3.60174;3.49769;3.69472
745;wait;100;8.59246e-05;4.2639e-05;0.000751952
745;boundary;100;0.0726788;0.0470697;0.209513
745;calc iter;100;3.84232;3.73876;3.99615
745;calc total;1;385.124;385.124;385.124
745;total;1;491.109;491.109;491.109
746;initialize;1;79.3931;79.3931;79.3931
746;async;100;0.167525;0.0275208;0.258009
746;inner;100;3.60944;3.5749;3.73273
746;wait;100;8.1565e-05;2.2509e-05;0.00159268
746;boundary;100;0.0653204;0.0449048;0.178678
746;calc iter;100;3.84237;3.79113;4.01075
746;calc total;1;385.124;385.124;385.124
746;total;1;491.122;491.122;491.122
747;initialize;1;79.3677;79.3677;79.3677
747;async;100;0.170501;0.0262504;0.271799
747;inner;100;3.60944;3.57584;3.73568
747;wait;100;6.74698e-05;2.46e-05;0.00102502
747;boundary;100;0.0624843;0.0453094;0.177298
747;calc iter;100;3.8425;3.79365;4.0113
747;calc total;1;385.124;385.124;385.124
747;total;1;491.096;491.096;491.096
748;initialize;1;79.4129;79.4129;79.4129
748;async;100;0.169842;0.0280771;0.343254
748;inner;100;3.59977;3.5313;3.70031
748;wait;100;8.04291e-05;2.8779e-05;0.000854901
748;boundary;100;0.0727142;0.0521336;0.204825
748;calc iter;100;3.84241;3.69811;4.08287
748;calc total;1;385.124;385.124;385.124
748;total;1;491.142;491.142;491.142
749;initialize;1;79.3657;79.3657;79.3657
749;async;100;0.167736;0.0265925;0.459011
749;inner;100;3.60024;3.35744;3.70203
749;wait;100;8.74315e-05;3.108e-05;0.000743271
749;boundary;100;0.0744524;0.0526899;0.20369
749;calc iter;100;3.84252;3.66692;4.19427
749;calc total;1;385.124;385.124;385.124
749;total;1;491.094;491.094;491.094
750;initialize;1;79.3893;79.3893;79.3893
750;async;100;0.166065;0.0266652;0.287694
750;inner;100;3.60771;3.48769;3.72605
750;wait;100;8.50274e-05;2.544e-05;0.00140985
750;boundary;100;0.0687563;0.0462757;0.189124
750;calc iter;100;3.84262;3.70315;4.01
750;calc total;1;385.124;385.124;385.124
750;total;1;491.118;491.118;491.118
751;initialize;1;79.3788;79.3788;79.3788
751;async;100;0.163226;0.0272474;0.252299
751;inner;100;3.6138;3.57978;3.73137
751;wait;100;7.75993e-05;2.339e-05;0.00113706
751;boundary;100;0.0655045;0.0468885;0.188503
751;calc iter;100;3.84261;3.77948;4.01136
751;calc total;1;385.124;385.124;385.124
751;total;1;491.107;491.107;491.107
752;initialize;1;79.4129;79.4129;79.4129
752;async;100;0.353325;0.0453196;0.573193
752;inner;100;3.40817;3.17732;3.65131
752;wait;100;9.8299e-05;3.81e-05;0.000545714
752;boundary;100;0.07656;0.056141;0.205829
752;calc iter;100;3.83815;3.71107;3.9795
752;calc total;1;385.124;385.124;385.124
752;total;1;491.142;491.142;491.142
753;initialize;1;79.3796;79.3796;79.3796
753;async;100;0.352872;0.0533655;0.57122
753;inner;100;3.41066;3.16974;3.6511
753;wait;100;0.000100462;4.3799e-05;0.000685192
753;boundary;100;0.0745334;0.0555845;0.199924
753;calc iter;100;3.83817;3.64858;3.95804
753;calc total;1;385.124;385.124;385.124
753;total;1;491.109;491.109;491.109
754;initialize;1;79.363;79.363;79.363
754;async;100;0.352051;0.0376436;0.56278
754;inner;100;3.41611;3.18157;3.66939
754;wait;100;7.49458e-05;2.501e-05;0.000771661
754;boundary;100;0.0700028;0.0535266;0.211399
754;calc iter;100;3.83824;3.74167;3.97637
754;calc total;1;385.124;385.124;385.124
754;total;1;491.092;491.092;491.092
755;initialize;1;79.4032;79.4032;79.4032
755;async;100;0.349818;0.0362924;0.605783
755;inner;100;3.4163;3.16958;3.6692
755;wait;100;6.17339e-05;2.45e-05;0.000605054
755;boundary;100;0.07201;0.0571683;0.212181
755;calc iter;100;3.83819;3.72581;3.97836
755;calc total;1;385.124;385.124;385.124
755;total;1;491.132;491.132;491.132
756;initialize;1;79.3933;79.3933;79.3933
756;async;100;0.360656;0.052584;0.866385
756;inner;100;3.40404;3.08995;3.65112
756;wait;100;9.4621e-05;3.231e-05;0.000658142
756;boundary;100;0.0734744;0.0556987;0.20572
756;calc iter;100;3.83827;3.37336;4.12633
756;calc total;1;385.124;385.124;385.124
756;total;1;491.122;491.122;491.122
757;initialize;1;79.4129;79.4129;79.4129
757;async;100;0.361552;0.0686961;1.37283
757;inner;100;3.40024;2.71934;3.65058
757;wait;100;0.000102819;3.225e-05;0.000458005
757;boundary;100;0.0764238;0.0576732;0.192699
757;calc iter;100;3.83832;3.32408;4.73865
757;calc total;1;385.124;385.124;385.124
757;total;1;491.142;491.142;491.142
758;initialize;1;79.4129;79.4129;79.4129
758;async;100;0.354679;0.035645;0.639285
758;inner;100;3.41101;3.1815;3.67204
758;wait;100;8.55892e-05;2.535e-05;0.00103441
758;boundary;100;0.0725734;0.0530205;0.210699
758;calc iter;100;3.83835;3.55352;4.07982
758;calc total;1;385.124;385.124;385.124
758;total;1;491.142;491.142;491.142
759;initialize;1;79.4129;79.4129;79.4129
759;async;100;0.355162;0.0800839;0.653049
759;inner;100;3.41391;3.17779;3.67264
759;wait;100;7.26192e-05;2.757e-05;0.000678302
759;boundary;100;0.069214;0.0542388;0.188278
759;calc iter;100;3.83836;3.70753;3.93411
759;calc total;1;385.124;385.124;385.124
759;total;1;491.142;491.142;491.142
760;initialize;1;79.392;79.392;79.392
760;async;100;0.398897;0.083567;0.925157
760;inner;100;3.34936;2.94836;3.63109
760;wait;100;8.57976e-05;3.7269e-05;0.000691252
760;boundary;100;0.0855128;0.0551506;0.189779
760;calc iter;100;3.83386;3.34774;4.35221
760;calc total;1;385.124;385.124;385.124
760;total;1;491.121;491.121;491.121
761;initialize;1;79.4129;79.4129;79.4129
761;async;100;0.396058;0.0790555;1.06892
761;inner;100;3.35316;2.78621;3.62027
761;wait;100;7.82059e-05;3.854e-05;0.000847011
761;boundary;100;0.0835011;0.0555833;0.181046
761;calc iter;100;3.8328;3.12385;4.43246
761;calc total;1;385.124;385.124;385.124
761;total;1;491.142;491.142;491.142
762;initialize;1;79.4129;79.4129;79.4129
762;async;100;0.380262;0.0557012;0.617483
762;inner;100;3.38001;3.11313;3.64048
762;wait;100;6.81867e-05;3.1079e-05;0.000637823
762;boundary;100;0.0733126;0.0536194;0.188967
762;calc iter;100;3.83366;3.56206;3.96357
762;calc total;1;385.124;385.124;385.124
762;total;1;491.142;491.142;491.142
763;initialize;1;79.3771;79.3771;79.3771
763;async;100;0.379926;0.0611486;0.701265
763;inner;100;3.38024;3.10777;3.63695
763;wait;100;5.98444e-05;2.558e-05;0.000549134
763;boundary;100;0.0735271;0.0534196;0.190544
763;calc iter;100;3.83376;3.57333;4.05625
763;calc total;1;385.124;385.124;385.124
763;total;1;491.106;491.106;491.106
764;initialize;1;79.4125;79.4125;79.4125
764;async;100;0.404363;0.0635297;1.46035
764;inner;100;3.34518;2.53857;3.62644
764;wait;100;7.8346e-05;3.9909e-05;0.000644823
764;boundary;100;0.0839742;0.0561677;0.187785
764;calc iter;100;3.8336;2.97844;4.75835
764;calc total;1;385.124;385.124;385.124
764;total;1;491.142;491.142;491.142
765;initialize;1;79.3877;79.3877;79.3877
765;async;100;0.404446;0.0493542;1.03171
765;inner;100;3.34612;2.87818;3.63715
765;wait;100;8.08478e-05;3.754e-05;0.000469405
765;boundary;100;0.0834189;0.0563569;0.192119
765;calc iter;100;3.83406;3.37305;4.32801
765;calc total;1;385.124;385.124;385.124
765;total;1;491.117;491.117;491.117
766;initialize;1;79.409;79.409;79.409
766;async;100;0.38773;0.0576546;0.853649
766;inner;100;3.36784;2.96519;3.6376
766;wait;100;7.24645e-05;3.3779e-05;0.000521134
766;boundary;100;0.0784283;0.0559857;0.190603
766;calc iter;100;3.83407;3.50825;4.14775
766;calc total;1;385.124;385.124;385.124
766;total;1;491.138;491.138;491.138
767;initialize;1;79.393;79.393;79.393
767;async;100;0.381904;0.0605291;0.861546
767;inner;100;3.37565;2.96274;3.63681
767;wait;100;7.30672e-05;3.963e-05;0.000699942
767;boundary;100;0.0764704;0.056313;0.191481
767;calc iter;100;3.8341;3.50884;4.15083
767;calc total;1;385.124;385.124;385.124
767;total;1;491.122;491.122;491.122
768;initialize;1;79.4386;79.4386;79.4386
768;async;100;0.26619;0.0409756;0.761307
768;inner;100;3.48833;3.07123;3.70105
768;wait;100;6.038e-05;3.3789e-05;0.000897247
768;boundary;100;0.0801285;0.0599072;0.145458
768;calc iter;100;3.83471;3.57065;4.28256
768;calc total;1;385.124;385.124;385.124
768;total;1;491.167;491.167;491.167
769;initialize;1;79.4391;79.4391;79.4391
769;async;100;0.447182;0.0614715;1.74773
769;inner;100;3.29027;2.38727;3.66515
769;wait;100;7.82226e-05;4.318e-05;0.000626761
769;boundary;100;0.0961894;0.0657629;0.136885
769;calc iter;100;3.83372;3.05191;5.17602
769;calc total;1;385.124;385.124;385.124
769;total;1;491.168;491.168;491.168
770;initialize;1;79.4236;79.4236;79.4236
770;async;100;0.339417;0.0564114;0.831169
770;inner;100;3.41643;3.01698;3.67484
770;wait;100;5.51609e-05;2.883e-05;0.000506073
770;boundary;100;0.0789047;0.0549171;0.136389
770;calc iter;100;3.83481;3.437;4.29825
770;calc total;1;385.124;385.124;385.124
770;total;1;491.152;491.152;491.152
771;initialize;1;79.3861;79.3861;79.3861
771;async;100;0.299008;0.0651458;0.854922
771;inner;100;3.4642;3.01277;3.67457
771;wait;100;4.75682e-05;2.5229e-05;0.000625841
771;boundary;100;0.0716385;0.0539305;0.13657
771;calc iter;100;3.8349;3.55051;4.32655
771;calc total;1;385.124;385.124;385.124
771;total;1;491.115;491.115;491.115
772;initialize;1;79.3881;79.3881;79.3881
772;async;100;0.358498;0.0409016;0.934596
772;inner;100;3.38963;2.99197;3.6405
772;wait;100;7.0983e-05;4.519e-05;0.000603641
772;boundary;100;0.0866657;0.0583934;0.106306
772;calc iter;100;3.83487;3.16719;4.41476
772;calc total;1;385.124;385.124;385.124
772;total;1;491.116;491.116;491.116
773;initialize;1;79.422;79.422;79.422
773;async;100;0.271754;0.0936402;0.587251
773;inner;100;3.4888;3.22449;3.64037
773;wait;100;5.96697e-05;3.28e-05;0.000564912
773;boundary;100;0.0745699;0.0570801;0.112971
773;calc iter;100;3.83518;3.53872;4.11029
773;calc total;1;385.124;385.124;385.124
773;total;1;491.15;491.15;491.15
774;initialize;1;79.4393;79.4393;79.4393
774;async;100;0.262998;0.0745733;0.541481
774;inner;100;3.50818;3.25457;3.63907
774;wait;100;4.99923e-05;2.8219e-05;0.000497823
774;boundary;100;0.0640561;0.0549662;0.0914985
774;calc iter;100;3.83529;3.52994;4.08354
774;calc total;1;385.124;385.124;385.124
774;total;1;491.167;491.167;491.167
775;initialize;1;79.4499;79.4499;79.4499
775;async;100;0.266328;0.0602897;0.600151
775;inner;100;3.50396;3.22667;3.636
775;wait;100;6.00031e-05;2.96e-05;0.000932007
775;boundary;100;0.0649176;0.0549565;0.085787
775;calc iter;100;3.83527;3.52856;4.12031
775;calc total;1;385.124;385.124;385.124
775;total;1;491.178;491.178;491.178
776;initialize;1;79.4195;79.4195;79.4195
776;async;100;0.195083;0.0471525;0.439851
776;inner;100;3.56804;3.15329;3.69147
776;wait;100;7.1666e-05;2.758e-05;0.000775469
776;boundary;100;0.0688599;0.0519407;0.151581
776;calc iter;100;3.83206;3.40355;3.93971
776;calc total;1;385.124;385.124;385.124
776;total;1;491.147;491.147;491.147
777;initialize;1;79.4531;79.4531;79.4531
777;async;100;0.209215;0.0527807;1.01273
777;inner;100;3.53194;2.90795;3.68513
777;wait;100;9.59406e-05;5.7369e-05;0.0006589
777;boundary;100;0.0873604;0.0577486;0.146325
777;calc iter;100;3.82861;3.06642;4.52391
777;calc total;1;385.124;385.124;385.124
777;total;1;491.181;491.181;491.181
778;initialize;1;79.4331;79.4331;79.4331
778;async;100;0.194453;0.0453348;0.441666
778;inner;100;3.57027;3.21305;3.70196
778;wait;100;7.71528e-05;2.778e-05;0.000747039
778;boundary;100;0.0681527;0.0491244;0.148751
778;calc iter;100;3.83295;3.46399;3.95114
778;calc total;1;385.124;385.124;385.124
778;total;1;491.161;491.161;491.161
779;initialize;1;79.389;79.389;79.389
779;async;100;0.189751;0.0397259;0.442418
779;inner;100;3.57904;3.21113;3.70313
779;wait;100;6.48269e-05;2.412e-05;0.000689
779;boundary;100;0.064248;0.0518582;0.147399
779;calc iter;100;3.83311;3.47214;3.94786
779;calc total;1;385.124;385.124;385.124
779;total;1;491.118;491.118;491.118
780;initialize;1;79.4401;79.4401;79.4401
780;async;100;0.19836;0.0362462;0.601922
780;inner;100;3.55817;3.24342;3.68325
780;wait;100;0.000100451;4.3629e-05;0.000619511
780;boundary;100;0.0791548;0.0524861;0.151664
780;calc iter;100;3.83579;3.39969;4.23012
780;calc total;1;385.124;385.124;385.124
780;total;1;491.168;491.168;491.168
781;initialize;1;79.4487;79.4487;79.4487
781;async;100;0.195989;0.0707394;0.468422
781;inner;100;3.57693;3.24165;3.67317
781;wait;100;8.53359e-05;3.158e-05;0.00065885
781;boundary;100;0.0631856;0.0426674;0.146505
781;calc iter;100;3.83619;3.70145;3.91347
781;calc total;1;385.124;385.124;385.124
781;total;1;491.176;491.176;491.176
782;initialize;1;79.4466;79.4466;79.4466
782;async;100;0.202519;0.053841;0.463464
782;inner;100;3.57508;3.24058;3.70305
782;wait;100;5.69825e-05;2.5579e-05;0.000964366
782;boundary;100;0.0586129;0.0422224;0.153721
782;calc iter;100;3.83627;3.71201;3.95213
782;calc total;1;385.124;385.124;385.124
782;total;1;491.174;491.174;491.174
783;initialize;1;79.4412;79.4412;79.4412
783;async;100;0.198932;0.0322843;0.479065
783;inner;100;3.57907;3.23523;3.70314
783;wait;100;5.95301e-05;2.298e-05;0.000748819
783;boundary;100;0.0582319;0.0421975;0.150435
783;calc iter;100;3.8363;3.69532;3.94712
783;calc total;1;385.124;385.124;385.124
783;total;1;491.169;491.169;491.169
784;initialize;1;79.4532;79.4532;79.4532
784;async;100;0.529037;0.0627912;1.30703
784;inner;100;3.21347;2.4646;3.641
784;wait;100;7.15122e-05;3.4529e-05;0.000640671
784;boundary;100;0.0931822;0.0588083;0.111419
784;calc iter;100;3.83576;3.18392;4.60479
784;calc total;1;385.124;385.124;385.124
784;total;1;491.181;491.181;491.181
785;initialize;1;79.4532;79.4532;79.4532
785;async;100;0.43687;0.0865897;1.00871
785;inner;100;3.30584;2.72442;3.67042
785;wait;100;6.50543e-05;3.564e-05;0.00067991
785;boundary;100;0.0856644;0.0611295;0.106377
785;calc iter;100;3.82844;3.24604;4.31593
785;calc total;1;385.124;385.124;385.124
785;total;1;491.181;491.181;491.181
786;initialize;1;79.451;79.451;79.451
786;async;100;0.391658;0.02635;0.80364
786;inner;100;3.36997;3.01109;3.69377
786;wait;100;5.61717e-05;3.1539e-05;0.000799319
786;boundary;100;0.0737184;0.0543411;0.128221
786;calc iter;100;3.83541;3.53663;4.19027
786;calc total;1;385.124;385.124;385.124
786;total;1;491.179;491.179;491.179
787;initialize;1;79.4157;79.4157;79.4157
787;async;100;0.38997;0.0823606;0.810234
787;inner;100;3.36789;3.01056;3.69431
787;wait;100;5.5329e-05;3.1519e-05;0.000609051
787;boundary;100;0.077598;0.0561242;0.129514
787;calc iter;100;3.83552;3.52456;4.19345
787;calc total;1;385.124;385.124;385.124
787;total;1;491.143;491.143;491.143
788;initialize;1;79.4387;79.4387;79.4387
788;async;100;0.372117;0.0729436;0.657189
788;inner;100;3.39264;3.15216;3.65742
788;wait;100;6.2658e-05;2.809e-05;0.00070101
788;boundary;100;0.0736186;0.052396;0.115641
788;calc iter;100;3.83844;3.44619;4.12163
788;calc total;1;385.124;385.124;385.124
788;total;1;491.166;491.166;491.166
789;initialize;1;79.4533;79.4533;79.4533
789;async;100;0.356223;0.0969284;0.611118
789;inner;100;3.41354;3.16509;3.65822
789;wait;100;6.4336e-05;3.048e-05;0.000509233
789;boundary;100;0.0687427;0.0547048;0.128197
789;calc iter;100;3.83857;3.53091;4.04068
789;calc total;1;385.124;385.124;385.124
789;total;1;491.181;491.181;491.181
790;initialize;1;79.44;79.44;79.44
790;async;100;0.348378;0.0641772;0.594854
790;inner;100;3.42193;3.165;3.69352
790;wait;100;5.45181e-05;2.5279e-05;0.00072616
790;boundary;100;0.0683383;0.0545295;0.148992
790;calc iter;100;3.83871;3.5516;4.03957
790;calc total;1;385.124;385.124;385.124
790;total;1;491.168;491.168;491.168
791;initialize;1;79.4388;79.4388;79.4388
791;async;100;0.378868;0.0614132;1.1274
791;inner;100;3.37774;2.743;3.69103
791;wait;100;6.30904e-05;2.8099e-05;0.000562862
791;boundary;100;0.0819744;0.0561759;0.150083
791;calc iter;100;3.83865;3.18018;4.35793
791;calc total;1;385.124;385.124;385.124
791;total;1;491.167;491.167;491.167
792;initialize;1;79.3993;79.3993;79.3993
792;async;100;0.369028;0.0233324;1.07003
792;inner;100;3.36379;2.92061;3.72741
792;wait;100;9.83291e-05;3.55e-05;0.000570992
792;boundary;100;0.108015;0.0446195;0.170246
792;calc iter;100;3.84093;3.44682;4.47814
792;calc total;1;385.124;385.124;385.124
792;total;1;491.127;491.127;491.127
793;initialize;1;79.4085;79.4085;79.4085
793;async;100;0.343193;0.0340352;0.579518
793;inner;100;3.40402;3.2238;3.73461
793;wait;100;9.4633e-05;3.3949e-05;0.000942606
793;boundary;100;0.0934776;0.0439267;0.170519
793;calc iter;100;3.84079;3.57717;4.09576
793;calc total;1;385.124;385.124;385.124
793;total;1;491.136;491.136;491.136
794;initialize;1;79.3978;79.3978;79.3978
794;async;100;0.341301;0.0261368;0.536557
794;inner;100;3.42786;3.26067;3.75658
794;wait;100;6.82167e-05;2.776e-05;0.000987696
794;boundary;100;0.0717623;0.0453044;0.169893
794;calc iter;100;3.84099;3.72196;3.98515
794;calc total;1;385.124;385.124;385.124
794;total;1;491.126;491.126;491.126
795;initialize;1;79.4395;79.4395;79.4395
795;async;100;0.342416;0.0253376;0.560756
795;inner;100;3.42544;3.25904;3.76062
795;wait;100;6.4519e-05;2.658e-05;0.00107802
795;boundary;100;0.0730861;0.0503564;0.171289
795;calc iter;100;3.84101;3.71546;3.98452
795;calc total;1;385.124;385.124;385.124
795;total;1;491.168;491.168;491.168
796;initialize;1;79.4516;79.4516;79.4516
796;async;100;0.329576;0.0243634;0.584519
796;inner;100;3.43385;3.27264;3.72674
796;wait;100;6.8551e-05;2.724e-05;0.000881308
796;boundary;100;0.0775972;0.0444207;0.170916
796;calc iter;100;3.8411;3.66568;4.04476
796;calc total;1;385.124;385.124;385.124
796;total;1;491.18;491.18;491.18
797;initialize;1;79.4322;79.4322;79.4322
797;async;100;0.321705;0.0293072;0.491316
797;inner;100;3.44631;3.28896;3.73604
797;wait;100;7.18868e-05;2.952e-05;0.000608102
797;boundary;100;0.0729864;0.0448277;0.170685
797;calc iter;100;3.84108;3.67235;3.97219
797;calc total;1;385.124;385.124;385.124
797;total;1;491.16;491.16;491.16
798;initialize;1;79.4026;79.4026;79.4026
798;async;100;0.322099;0.0249465;0.495129
798;inner;100;3.4492;3.28636;3.7621
798;wait;100;6.57224e-05;2.785e-05;0.000799849
798;boundary;100;0.069747;0.0450975;0.171876
798;calc iter;100;3.84111;3.65694;3.98368
798;calc total;1;385.124;385.124;385.124
798;total;1;491.13;491.13;491.13
799;initialize;1;79.4485;79.4485;79.4485
799;async;100;0.326421;0.0196179;0.890018
799;inner;100;3.42597;3.03647;3.75962
799;wait;100;8.66274e-05;2.845e-05;0.000868907
799;boundary;100;0.0886309;0.044633;0.171902
799;calc iter;100;3.84111;3.38591;4.24415
799;calc total;1;385.124;385.124;385.124
799;total;1;491.176;491.176;491.176
800;initialize;1;79.4234;79.4234;79.4234
800;async;100;0.20097;0.0823542;0.54953
800;inner;100;3.54854;3.2471;3.68063
800;wait;100;8.87794e-05;4.7069e-05;0.000669901
800;boundary;100;0.0922145;0.0599321;0.129163
800;calc iter;100;3.84181;3.56664;4.13557
800;calc total;1;385.124;385.124;385.124
800;total;1;491.151;491.151;491.151
801;initialize;1;79.4211;79.4211;79.4211
801;async;100;0.167793;0.0819115;0.335513
801;inner;100;3.58913;3.41568;3.69415
801;wait;100;7.79507e-05;3.3399e-05;0.00071856
801;boundary;100;0.0850608;0.0554429;0.150687
801;calc iter;100;3.84206;3.70072;4.00671
801;calc total;1;385.124;385.124;385.124
801;total;1;491.149;491.149;491.149
802;initialize;1;79.425;79.425;79.425
802;async;100;0.142926;0.0715588;0.337291
802;inner;100;3.61882;3.41687;3.70542
802;wait;100;6.61564e-05;3.355e-05;0.000583462
802;boundary;100;0.0802925;0.0543598;0.149622
802;calc iter;100;3.84211;3.70455;3.97811
802;calc total;1;385.124;385.124;385.124
802;total;1;491.153;491.153;491.153
803;initialize;1;79.4383;79.4383;79.4383
803;async;100;0.148652;0.0616571;0.326337
803;inner;100;3.61494;3.4181;3.70335
803;wait;100;5.71818e-05;3.044e-05;0.00068595
803;boundary;100;0.0784691;0.0567395;0.1407
803;calc iter;100;3.84212;3.73955;3.94659
803;calc total;1;385.124;385.124;385.124
803;total;1;491.166;491.166;491.166
804;initialize;1;79.3809;79.3809;79.3809
804;async;100;0.163246;0.0517256;0.467014
804;inner;100;3.59666;3.31376;3.70139
804;wait;100;5.98259e-05;2.914e-05;0.000598081
804;boundary;100;0.0802774;0.0616977;0.114708
804;calc iter;100;3.84025;3.6689;3.99036
804;calc total;1;385.124;385.124;385.124
804;total;1;491.109;491.109;491.109
805;initialize;1;79.4139;79.4139;79.4139
805;async;100;0.177632;0.0455415;0.763738
805;inner;100;3.57306;3.04331;3.69961
805;wait;100;8.01293e-05;4.277e-05;0.00067182
805;boundary;100;0.0863914;0.0642697;0.110649
805;calc iter;100;3.83717;3.36381;4.14873
805;calc total;1;385.124;385.124;385.124
805;total;1;491.141;491.141;491.141
806;initialize;1;79.4245;79.4245;79.4245
806;async;100;0.138324;0.0576462;0.451785
806;inner;100;3.61464;3.28299;3.71235
806;wait;100;6.8022e-05;3.5549e-05;0.000616671
806;boundary;100;0.086521;0.0646455;0.137838
806;calc iter;100;3.83956;3.6718;3.94659
806;calc total;1;385.124;385.124;385.124
806;total;1;491.152;491.152;491.152
807;initialize;1;79.381;79.381;79.381
807;async;100;0.162089;0.0642961;0.431733
807;inner;100;3.58968;3.33005;3.70965
807;wait;100;6.83471e-05;3.3219e-05;0.00067951
807;boundary;100;0.0884494;0.0629275;0.13465
807;calc iter;100;3.84029;3.6927;4.02703
807;calc total;1;385.124;385.124;385.124
807;total;1;491.109;491.109;491.109
808;initialize;1;79.4532;79.4532;79.4532
808;async;100;0.0869097;0.0159573;0.38775
808;inner;100;3.64947;3.38474;3.77204
808;wait;100;8.31978e-05;4.3329e-05;0.00115503
808;boundary;100;0.107582;0.0726641;0.159872
808;calc iter;100;3.84404;3.69861;4.02189
808;calc total;1;385.124;385.124;385.124
808;total;1;491.181;491.181;491.181
809;initialize;1;79.4399;79.4399;79.4399
809;async;100;0.0802422;0.0180099;0.320158
809;inner;100;3.66466;3.44566;3.77028
809;wait;100;8.96786e-05;4.6e-05;0.000895717
809;boundary;100;0.0993254;0.0468675;0.159929
809;calc iter;100;3.84432;3.72343;3.9911
809;calc total;1;385.124;385.124;385.124
809;total;1;491.168;491.168;491.168
810;initialize;1;79.4123;79.4123;79.4123
810;async;100;0.0742212;0.019975;0.3282
810;inner;100;3.67729;3.43763;3.75937
810;wait;100;7.62333e-05;2.992e-05;0.00073013
810;boundary;100;0.0928718;0.0425682;0.157447
810;calc iter;100;3.84446;3.72992;4.00532
810;calc total;1;385.124;385.124;385.124
810;total;1;491.14;491.14;491.14
811;initialize;1;79.4352;79.4352;79.4352
811;async;100;0.0770571;0.0208342;0.319937
811;inner;100;3.67469;3.4305;3.75066
811;wait;100;7.11056e-05;2.614e-05;0.000781878
811;boundary;100;0.092652;0.0420231;0.163988
811;calc iter;100;3.84447;3.73273;4.00432
811;calc total;1;385.124;385.124;385.124
811;total;1;491.163;491.163;491.163
812;initialize;1;79.3943;79.3943;79.3943
812;async;100;0.0681448;0.0184438;0.345968
812;inner;100;3.67518;3.45083;3.77489
812;wait;100;0.000103137;4.1099e-05;0.00118764
812;boundary;100;0.100724;0.0582043;0.1626
812;calc iter;100;3.84415;3.75869;4.00101
812;calc total;1;385.124;385.124;385.124
812;total;1;491.122;491.122;491.122
813;initialize;1;79.441;79.441;79.441
813;async;100;0.0879674;0.0276724;0.429737
813;inner;100;3.65408;3.32114;3.74306
813;wait;100;8.89123e-05;4.2229e-05;0.00113322
813;boundary;100;0.100638;0.0630808;0.169346
813;calc iter;100;3.84278;3.62083;4.007
813;calc total;1;385.124;385.124;385.124
813;total;1;491.169;491.169;491.169
814;initialize;1;79.4534;79.4534;79.4534
814;async;100;0.0686951;0.0202938;0.331529
814;inner;100;3.68004;3.43886;3.75062
814;wait;100;8.93349e-05;4.0619e-05;0.000643981
814;boundary;100;0.094921;0.0586069;0.151785
814;calc iter;100;3.84375;3.73186;4.01317
814;calc total;1;385.124;385.124;385.124
814;total;1;491.181;491.181;491.181
815;initialize;1;79.3996;79.3996;79.3996
815;async;100;0.0716473;0.0197139;0.340723
815;inner;100;3.67277;3.43885;3.77775
815;wait;100;8.13812e-05;3.4019e-05;0.000525532
815;boundary;100;0.0995304;0.0554484;0.153249
815;calc iter;100;3.84403;3.77312;3.99219
815;calc total;1;385.124;385.124;385.124
815;total;1;491.127;491.127;491.127
816;initialize;1;79.4359;79.4359;79.4359
816;async;100;0.150407;0.0646434;0.25467
816;inner;100;3.60593;3.51892;3.70485
816;wait;100;7.3746e-05;3.967e-05;0.000556622
816;boundary;100;0.0906408;0.0657101;0.148754
816;calc iter;100;3.84705;3.72475;4.05654
816;calc total;1;385.124;385.124;385.124
816;total;1;491.164;491.164;491.164
817;initialize;1;79.4262;79.4262;79.4262
817;async;100;0.118615;0.0810288;0.168721
817;inner;100;3.63818;3.61447;3.70393
817;wait;100;6.64756e-05;3.8499e-05;0.000641891
817;boundary;100;0.0907591;0.0649179;0.146198
817;calc iter;100;3.84763;3.78908;4.00094
817;calc total;1;385.124;385.124;385.124
817;total;1;491.155;491.155;491.155
818;initialize;1;79.4013;79.4013;79.4013
818;async;100;0.105707;0.0640822;0.152986
818;inner;100;3.64774;3.62227;3.71067
818;wait;100;5.76573e-05;2.938e-05;0.000641671
818;boundary;100;0.0942015;0.0601411;0.164147
818;calc iter;100;3.84771;3.80108;3.96525
818;calc total;1;385.124;385.124;385.124
818;total;1;491.129;491.129;491.129
819;initialize;1;79.4182;79.4182;79.4182
819;async;100;0.107585;0.0592625;0.152255
819;inner;100;3.64926;3.62695;3.70733
819;wait;100;6.3458e-05;3.263e-05;0.000633891
819;boundary;100;0.0907858;0.0608289;0.156879
819;calc iter;100;3.8477;3.80755;3.94963
819;calc total;1;385.124;385.124;385.124
819;total;1;491.146;491.146;491.146
820;initialize;1;79.4406;79.4406;79.4406
820;async;100;0.139947;0.0560154;0.229469
820;inner;100;3.61856;3.56319;3.68944
820;wait;100;6.87149e-05;3.7719e-05;0.000654841
820;boundary;100;0.0887081;0.0656135;0.164077
820;calc iter;100;3.84728;3.75237;4.01201
820;calc total;1;385.124;385.124;385.124
820;total;1;491.168;491.168;491.168
821;initialize;1;79.4395;79.4395;79.4395
821;async;100;0.157759;0.0702721;0.249994
821;inner;100;3.59487;3.51974;3.67245
821;wait;100;7.13215e-05;3.952e-05;0.000633591
821;boundary;100;0.0935226;0.0689876;0.147327
821;calc iter;100;3.84623;3.74474;4.02072
821;calc total;1;385.124;385.124;385.124
821;total;1;491.168;491.168;491.168
822;initialize;1;79.4342;79.4342;79.4342
822;async;100;0.125186;0.0422322;0.193899
822;inner;100;3.62519;3.55489;3.70369
822;wait;100;6.94439e-05;3.2329e-05;0.00066591
822;boundary;100;0.0968557;0.069728;0.166216
822;calc iter;100;3.8473;3.72647;4.00296
822;calc total;1;385.124;385.124;385.124
822;total;1;491.162;491.162;491.162
823;initialize;1;79.4405;79.4405;79.4405
823;async;100;0.126387;0.0540025;0.210316
823;inner;100;3.63131;3.53759;3.70261
823;wait;100;6.75595e-05;3.2009e-05;0.000654871
823;boundary;100;0.0894875;0.0670726;0.165512
823;calc iter;100;3.84725;3.75575;3.96296
823;calc total;1;385.124;385.124;385.124
823;total;1;491.168;491.168;491.168
638;initialize;1;79.4105;79.4105;79.4105
638;async;100;0.430975;0.0590385;0.89858
638;inner;100;3.32557;2.85275;3.64258
638;wait;100;6.63931e-05;3.474e-05;0.000497765
638;boundary;100;0.077266;0.0565636;0.18203
638;calc iter;100;3.83388;3.38838;4.27473
638;calc total;1;385.124;385.124;385.124
638;total;1;491.139;491.139;491.139
639;initialize;1;79.411;79.411;79.411
639;async;100;0.42542;0.0421876;0.884461
639;inner;100;3.33083;2.8537;3.64502
639;wait;100;5.64067e-05;2.893e-05;0.000607324
639;boundary;100;0.0775048;0.0568789;0.192062
639;calc iter;100;3.83382;3.37628;4.26496
639;calc total;1;385.124;385.124;385.124
639;total;1;491.139;491.139;491.139
824;initialize;1;79.3806;79.3806;79.3806
824;async;100;0.0449596;0.0201427;0.139544
824;inner;100;3.68679;3.64401;3.74467
824;wait;100;9.39076e-05;4.3749e-05;0.00115109
824;boundary;100;0.116176;0.0636406;0.173665
824;calc iter;100;3.84802;3.79563;3.96694
824;calc total;1;385.124;385.124;385.124
824;total;1;491.109;491.109;491.109
825;initialize;1;79.4523;79.4523;79.4523
825;async;100;0.040602;0.0263792;0.0949014
825;inner;100;3.70056;3.67654;3.76499
825;wait;100;9.8944e-05;3.694e-05;0.00116565
825;boundary;100;0.106793;0.0650159;0.190884
825;calc iter;100;3.84806;3.79493;3.96619
825;calc total;1;385.124;385.124;385.124
825;total;1;491.18;491.18;491.18
826;initialize;1;79.4124;79.4124;79.4124
826;async;100;0.0322972;0.0239025;0.0943647
826;inner;100;3.71249;3.68027;3.78478
826;wait;100;7.2404e-05;3.019e-05;0.000538822
826;boundary;100;0.103212;0.0594124;0.159831
826;calc iter;100;3.84808;3.78981;3.98131
826;calc total;1;385.124;385.124;385.124
826;total;1;491.14;491.14;491.14
827;initialize;1;79.4241;79.4241;79.4241
827;async;100;0.0319226;0.0213801;0.0946752
827;inner;100;3.70995;3.68185;3.77778
827;wait;100;8.91089e-05;3.378e-05;0.000747219
827;boundary;100;0.1061;0.0592071;0.159914
827;calc iter;100;3.84807;3.78833;3.98074
827;calc total;1;385.124;385.124;385.124
827;total;1;491.152;491.152;491.152
828;initialize;1;79.4534;79.4534;79.4534
828;async;100;0.0466097;0.0249284;0.0980183
828;inner;100;3.68516;3.66421;3.7338
828;wait;100;8.085e-05;4.324e-05;0.00142999
828;boundary;100;0.116122;0.0649392;0.17004
828;calc iter;100;3.84798;3.80365;3.96402
828;calc total;1;385.124;385.124;385.124
828;total;1;491.181;491.181;491.181
829;initialize;1;79.4396;79.4396;79.4396
829;async;100;0.0663459;0.0219782;0.185479
829;inner;100;3.67107;3.5837;3.75862
829;wait;100;8.5421e-05;5.395e-05;0.00108647
829;boundary;100;0.110368;0.0811559;0.202641
829;calc iter;100;3.84787;3.75529;3.96546
829;calc total;1;385.124;385.124;385.124
829;total;1;491.167;491.167;491.167
830;initialize;1;79.4276;79.4276;79.4276
830;async;100;0.0436158;0.015032;0.185982
830;inner;100;3.69058;3.59949;3.7779
830;wait;100;7.96591e-05;3.6549e-05;0.00117535
830;boundary;100;0.113699;0.0766912;0.159743
830;calc iter;100;3.84798;3.75628;3.98412
830;calc total;1;385.124;385.124;385.124
830;total;1;491.155;491.155;491.155
831;initialize;1;79.4307;79.4307;79.4307
831;async;100;0.0379633;0.0176309;0.111097
831;inner;100;3.69643;3.66373;3.75051
831;wait;100;8.38303e-05;4.0079e-05;0.000734669
831;boundary;100;0.113455;0.0688982;0.178453
831;calc iter;100;3.84793;3.80363;3.96105
831;calc total;1;385.124;385.124;385.124
831;total;1;491.158;491.158;491.158
832;initialize;1;79.4476;79.4476;79.4476
832;async;100;0.270224;0.0890454;0.550359
832;inner;100;3.49615;3.28164;3.6583
832;wait;100;0.00010396;3.5159e-05;0.00069927
832;boundary;100;0.0790019;0.0479341;0.165912
832;calc iter;100;3.84548;3.64823;4.1492
832;calc total;1;385.124;385.124;385.124
832;total;1;491.176;491.176;491.176
833;initialize;1;79.3999;79.3999;79.3999
833;async;100;0.260154;0.070296;0.424452
833;inner;100;3.51516;3.32036;3.66052
833;wait;100;7.72192e-05;2.822e-05;0.000658131
833;boundary;100;0.0702353;0.0461411;0.164848
833;calc iter;100;3.84563;3.75061;3.94312
833;calc total;1;385.124;385.124;385.124
833;total;1;491.128;491.128;491.128
834;initialize;1;79.4397;79.4397;79.4397
834;async;100;0.258486;0.0816354;0.438769
834;inner;100;3.51711;3.33055;3.68959
834;wait;100;5.4543e-05;2.6159e-05;0.00065131
834;boundary;100;0.070026;0.0448806;0.162092
834;calc iter;100;3.84568;3.70983;3.95237
834;calc total;1;385.124;385.124;385.124
834;total;1;491.167;491.167;491.167
835;initialize;1;79.3962;79.3962;79.3962
835;async;100;0.256245;0.0910663;0.425538
835;inner;100;3.52027;3.32991;3.69059
835;wait;100;6.37695e-05;2.501e-05;0.00070691
835;boundary;100;0.0690862;0.0447613;0.162256
835;calc iter;100;3.84567;3.7515;3.96301
835;calc total;1;385.124;385.124;385.124
835;total;1;491.124;491.124;491.124
836;initialize;1;79.4059;79.4059;79.4059
836;async;100;0.273706;0.040301;0.505452
836;inner;100;3.49965;3.27938;3.76353
836;wait;100;7.72075e-05;2.8309e-05;0.000706599
836;boundary;100;0.0720312;0.0554594;0.130667
836;calc iter;100;3.84546;3.71418;4.00074
836;calc total;1;385.124;385.124;385.124
836;total;1;491.134;491.134;491.134
837;initialize;1;79.4406;79.4406;79.4406
837;async;100;0.293261;0.057485;0.753344
837;inner;100;3.46017;3.10854;3.73151
837;wait;100;9.34732e-05;3.4909e-05;0.0006841
837;boundary;100;0.0910164;0.0468385;0.137637
837;calc iter;100;3.84454;3.57158;4.15645
837;calc total;1;385.124;385.124;385.124
837;total;1;491.168;491.168;491.168
838;initialize;1;79.3994;79.3994;79.3994
838;async;100;0.270651;0.0458555;0.628208
838;inner;100;3.50124;3.25384;3.73897
838;wait;100;7.84009e-05;3.068e-05;0.000632041
838;boundary;100;0.0734862;0.0428988;0.161186
838;calc iter;100;3.84546;3.55577;4.1837
838;calc total;1;385.124;385.124;385.124
838;total;1;491.127;491.127;491.127
839;initialize;1;79.4406;79.4406;79.4406
839;async;100;0.268334;0.0458936;0.528672
839;inner;100;3.50922;3.27641;3.74249
839;wait;100;6.98033e-05;2.984e-05;0.000559512
839;boundary;100;0.0677954;0.0423015;0.160744
839;calc iter;100;3.84542;3.73491;3.99689
839;calc total;1;385.124;385.124;385.124
839;total;1;491.168;491.168;491.168
840;initialize;1;79.453;79.453;79.453
840;async;100;0.268842;0.0181238;0.490682
840;inner;100;3.48792;3.24871;3.70134
840;wait;100;8.37515e-05;3.339e-05;0.00136906
840;boundary;100;0.0871376;0.0569111;0.197097
840;calc iter;100;3.84399;3.66767;3.98899
840;calc total;1;385.124;385.124;385.124
840;total;1;491.181;491.181;491.181
841;initialize;1;79.4379;79.4379;79.4379
841;async;100;0.248802;0.0298813;0.480238
841;inner;100;3.51882;3.25074;3.70199
841;wait;100;7.05962e-05;3.5209e-05;0.00066893
841;boundary;100;0.0760744;0.0573671;0.171297
841;calc iter;100;3.84377;3.63674;4.00438
841;calc total;1;385.124;385.124;385.124
841;total;1;491.165;491.165;491.165
842;initialize;1;79.4383;79.4383;79.4383
842;async;100;0.243933;0.018722;0.513075
842;inner;100;3.53152;3.27848;3.8073
842;wait;100;6.01008e-05;2.888e-05;0.000925156
842;boundary;100;0.0682752;0.0454022;0.168651
842;calc iter;100;3.84379;3.6704;3.99557
842;calc total;1;385.124;385.124;385.124
842;total;1;491.166;491.166;491.166
843;initialize;1;79.3809;79.3809;79.3809
843;async;100;0.242351;0.0236772;0.484752
843;inner;100;3.52964;3.26112;3.80043
843;wait;100;7.36992e-05;3.013e-05;0.00157456
843;boundary;100;0.0719344;0.0447655;0.172023
843;calc iter;100;3.844;3.66295;3.99789
843;calc total;1;385.124;385.124;385.124
843;total;1;491.11;491.11;491.11
844;initialize;1;79.4236;79.4236;79.4236
844;async;100;0.295796;0.0195002;0.665496
844;inner;100;3.46189;3.10262;3.7002
844;wait;100;8.17139e-05;3.162e-05;0.00166952
844;boundary;100;0.0846918;0.0651988;0.19582
844;calc iter;100;3.84246;3.51586;4.11546
844;calc total;1;385.124;385.124;385.124
844;total;1;491.152;491.152;491.152
845;initialize;1;79.4534;79.4534;79.4534
845;async;100;0.365092;0.0249574;1.29821
845;inner;100;3.3785;2.65212;3.70618
845;wait;100;8.27699e-05;4.123e-05;0.00128181
845;boundary;100;0.0956303;0.073677;0.18948
845;calc iter;100;3.83931;2.86318;4.77536
845;calc total;1;385.124;385.124;385.124
845;total;1;491.181;491.181;491.181
846;initialize;1;79.4533;79.4533;79.4533
846;async;100;0.289938;0.0247801;1.04269
846;inner;100;3.46997;2.81043;3.73823
846;wait;100;6.82608e-05;3.454e-05;0.000768239
846;boundary;100;0.0826909;0.0630227;0.16682
846;calc iter;100;3.84267;3.32072;4.1949
846;calc total;1;385.124;385.124;385.124
846;total;1;491.181;491.181;491.181
847;initialize;1;79.4035;79.4035;79.4035
847;async;100;0.278379;0.0168918;0.659984
847;inner;100;3.4818;3.11816;3.70819
847;wait;100;6.32646e-05;3.06e-05;0.00066875
847;boundary;100;0.0824087;0.0633904;0.162032
847;calc iter;100;3.84265;3.54223;4.07757
847;calc total;1;385.124;385.124;385.124
847;total;1;491.132;491.132;491.132
848;initialize;1;79.3812;79.3812;79.3812
848;async;100;0.237259;0.0442488;0.58378
848;inner;100;3.51999;3.18484;3.65717
848;wait;100;7.90752e-05;3.887e-05;0.000629441
848;boundary;100;0.0854263;0.0565373;0.142654
848;calc iter;100;3.84276;3.49459;4.13149
848;calc total;1;385.124;385.124;385.124
848;total;1;491.109;491.109;491.109
849;initialize;1;79.4392;79.4392;79.4392
849;async;100;0.199781;0.033409;0.487702
849;inner;100;3.5644;3.32913;3.67161
849;wait;100;6.22755e-05;2.7509e-05;0.000585201
849;boundary;100;0.0774281;0.0557944;0.130347
849;calc iter;100;3.84168;3.56673;4.0334
849;calc total;1;385.124;385.124;385.124
849;total;1;491.167;491.167;491.167
850;initialize;1;79.4529;79.4529;79.4529
850;async;100;0.186837;0.022228;0.358868
850;inner;100;3.58287;3.4187;3.69342
850;wait;100;5.7205e-05;2.7349e-05;0.000646951
850;boundary;100;0.072925;0.0549136;0.15547
850;calc iter;100;3.84269;3.70383;4.00841
850;calc total;1;385.124;385.124;385.124
850;total;1;491.181;491.181;491.181
851;initialize;1;79.4128;79.4128;79.4128
851;async;100;0.186451;0.0357703;0.382747
851;inner;100;3.58208;3.42194;3.69455
851;wait;100;6.05802e-05;2.758e-05;0.000716969
851;boundary;100;0.0743068;0.0550747;0.159774
851;calc iter;100;3.84291;3.72363;4.00493
851;calc total;1;385.124;385.124;385.124
851;total;1;491.141;491.141;491.141
852;initialize;1;79.4379;79.4379;79.4379
852;async;100;0.241678;0.0488129;0.565909
852;inner;100;3.51438;3.23017;3.66064
852;wait;100;6.7543e-05;2.658e-05;0.000656621
852;boundary;100;0.0857839;0.0575386;0.14827
852;calc iter;100;3.84191;3.65193;4.07503
852;calc total;1;385.124;385.124;385.124
852;total;1;491.165;491.165;491.165
853;initialize;1;79.4406;79.4406;79.4406
853;async;100;0.286793;0.0352797;0.847628
853;inner;100;3.46335;2.95901;3.66343
853;wait;100;8.10934e-05;3.9629e-05;0.00068874
853;boundary;100;0.0924064;0.0572292;0.132789
853;calc iter;100;3.84263;3.56405;4.18587
853;calc total;1;385.124;385.124;385.124
853;total;1;491.168;491.168;491.168
854;initialize;1;79.4533;79.4533;79.4533
854;async;100;0.222063;0.0244812;0.555355
854;inner;100;3.53799;3.21901;3.69234
854;wait;100;6.6226e-05;3.5809e-05;0.000560462
854;boundary;100;0.082857;0.0536953;0.166944
854;calc iter;100;3.84298;3.62074;4.05953
854;calc total;1;385.124;385.124;385.124
854;total;1;491.181;491.181;491.181
855;initialize;1;79.4378;79.4378;79.4378
855;async;100;0.213201;0.0591441;0.545811
855;inner;100;3.54716;3.2565;3.69109
855;wait;100;5.78784e-05;2.8699e-05;0.000645271
855;boundary;100;0.082654;0.0571801;0.159666
855;calc iter;100;3.84308;3.65138;4.07075
855;calc total;1;385.124;385.124;385.124
855;total;1;491.165;491.165;491.165
856;initialize;1;79.4401;79.4401;79.4401
856;async;100;0.133319;0.0264367;0.335906
856;inner;100;3.62044;3.4547;3.72545
856;wait;100;9.12322e-05;2.848e-05;0.0007355
856;boundary;100;0.0894117;0.0475498;0.177953
856;calc iter;100;3.84326;3.67394;3.97049
856;calc total;1;385.124;385.124;385.124
856;total;1;491.168;491.168;491.168
857;initialize;1;79.4404;79.4404;79.4404
857;async;100;0.135203;0.0220404;0.264729
857;inner;100;3.62964;3.53422;3.72982
857;wait;100;9.38233e-05;3.4299e-05;0.00135393
857;boundary;100;0.078241;0.0488042;0.181619
857;calc iter;100;3.84318;3.71422;3.96837
857;calc total;1;385.124;385.124;385.124
857;total;1;491.168;491.168;491.168
858;initialize;1;79.4402;79.4402;79.4402
858;async;100;0.134747;0.0167709;0.242276
858;inner;100;3.63483;3.54415;3.75149
858;wait;100;7.86353e-05;2.4259e-05;0.00155465
858;boundary;100;0.0733416;0.0453326;0.17229
858;calc iter;100;3.843;3.76422;3.96556
858;calc total;1;385.124;385.124;385.124
858;total;1;491.168;491.168;491.168
859;initialize;1;79.4364;79.4364;79.4364
859;async;100;0.133876;0.016632;0.253541
859;inner;100;3.63668;3.54444;3.75698
859;wait;100;7.11404e-05;2.49e-05;0.000735379
859;boundary;100;0.0723879;0.0464369;0.162616
859;calc iter;100;3.84302;3.75879;3.96933
859;calc total;1;385.124;385.124;385.124
859;total;1;491.165;491.165;491.165
860;initialize;1;79.4403;79.4403;79.4403
860;async;100;0.13321;0.0180089;0.29851
860;inner;100;3.62449;3.51308;3.7276
860;wait;100;8.53478e-05;3.013e-05;0.000799788
860;boundary;100;0.0853983;0.0544881;0.184697
860;calc iter;100;3.84318;3.68168;4.02022
860;calc total;1;385.124;385.124;385.124
860;total;1;491.168;491.168;491.168
861;initialize;1;79.4368;79.4368;79.4368
861;async;100;0.144919;0.0285249;0.548739
861;inner;100;3.60455;3.24551;3.7303
861;wait;100;0.000100565;4.1919e-05;0.000775499
861;boundary;100;0.0937318;0.0555158;0.177345
861;calc iter;100;3.8433;3.54324;4.07094
861;calc total;1;385.124;385.124;385.124
861;total;1;491.165;491.165;491.165
862;initialize;1;79.4474;79.4474;79.4474
862;async;100;0.127006;0.0240628;0.311937
862;inner;100;3.63959;3.51108;3.75302
862;wait;100;9.08683e-05;2.686e-05;0.0010643
862;boundary;100;0.0766804;0.0478687;0.163896
862;calc iter;100;3.84337;3.69749;3.98342
862;calc total;1;385.124;385.124;385.124
862;total;1;491.175;491.175;491.175
863;initialize;1;79.4405;79.4405;79.4405
863;async;100;0.123116;0.0233265;0.249062
863;inner;100;3.64377;3.52879;3.76975
863;wait;100;8.24253e-05;2.7039e-05;0.000836917
863;boundary;100;0.0763985;0.0481967;0.165198
863;calc iter;100;3.84336;3.7878;3.98515
863;calc total;1;385.124;385.124;385.124
863;total;1;491.168;491.168;491.168
864;initialize;1;79.4394;79.4394;79.4394
864;async;100;0.149948;0.0704788;0.359234
864;inner;100;3.60219;3.42157;3.67519
864;wait;100;7.74257e-05;4.3529e-05;0.000597391
864;boundary;100;0.0909289;0.0690904;0.152014
864;calc iter;100;3.84315;3.65553;4.04517
864;calc total;1;385.124;385.124;385.124
864;total;1;491.167;491.167;491.167
865;initialize;1;79.4402;79.4402;79.4402
865;async;100;0.140064;0.0918128;0.249599
865;inner;100;3.61679;3.52543;3.6669
865;wait;100;8.27371e-05;4.3489e-05;0.000680711
865;boundary;100;0.0855152;0.0668446;0.144786
865;calc iter;100;3.84245;3.76861;4.02472
865;calc total;1;385.124;385.124;385.124
865;total;1;491.168;491.168;491.168
866;initialize;1;79.4475;79.4475;79.4475
866;async;100;0.121653;0.0457637;0.216539
866;inner;100;3.63778;3.55808;3.68769
866;wait;100;7.05067e-05;3.2459e-05;0.000661871
866;boundary;100;0.0832501;0.0620935;0.17819
866;calc iter;100;3.84276;3.77189;4.0341
866;calc total;1;385.124;385.124;385.124
866;total;1;491.176;491.176;491.176
867;initialize;1;79.3997;79.3997;79.3997
867;async;100;0.117201;0.053926;0.221094
867;inner;100;3.64339;3.55455;3.68344
867;wait;100;6.41734e-05;3.2769e-05;0.000611001
867;boundary;100;0.0824472;0.0628711;0.173909
867;calc iter;100;3.8431;3.76526;4.03905
867;calc total;1;385.124;385.124;385.124
867;total;1;491.128;491.128;491.128
868;initialize;1;79.431;79.431;79.431
868;async;100;0.137579;0.0323512;0.257985
868;inner;100;3.61824;3.54128;3.72911
868;wait;100;7.06127e-05;4.009e-05;0.00064691
868;boundary;100;0.0868492;0.067365;0.164087
868;calc iter;100;3.84274;3.76156;3.99955
868;calc total;1;385.124;385.124;385.124
868;total;1;491.159;491.159;491.159
869;initialize;1;79.43;79.43;79.43
869;async;100;0.141407;0.0762903;0.255755
869;inner;100;3.60998;3.54113;3.67136
869;wait;100;7.0183e-05;3.8869e-05;0.00067148
869;boundary;100;0.0917209;0.070383;0.155469
869;calc iter;100;3.84318;3.77161;3.98634
869;calc total;1;385.124;385.124;385.124
869;total;1;491.158;491.158;491.158
870;initialize;1;79.4403;79.4403;79.4403
870;async;100;0.129906;0.0304866;0.23827
870;inner;100;3.62506;3.53548;3.7201
870;wait;100;7.0106e-05;3.537e-05;0.000611301
870;boundary;100;0.0883148;0.0623278;0.166085
870;calc iter;100;3.84336;3.726;3.96866
870;calc total;1;385.124;385.124;385.124
870;total;1;491.168;491.168;491.168
871;initialize;1;79.4402;79.4402;79.4402
871;async;100;0.124642;0.0287497;0.218649
871;inner;100;3.63578;3.56169;3.7087
871;wait;100;6.27412e-05;2.704e-05;0.00068405
871;boundary;100;0.0828794;0.0627311;0.163791
871;calc iter;100;3.84336;3.75171;3.97274
871;calc total;1;385.124;385.124;385.124
871;total;1;491.168;491.168;491.168
872;initialize;1;79.3983;79.3983;79.3983
872;async;100;0.0502399;0.0291994;0.186174
872;inner;100;3.68571;3.61249;3.71619
872;wait;100;8.12298e-05;4.243e-05;0.00068945
872;boundary;100;0.10758;0.0548986;0.182706
872;calc iter;100;3.84361;3.76688;4.05949
872;calc total;1;385.124;385.124;385.124
872;total;1;491.126;491.126;491.126
873;initialize;1;79.4047;79.4047;79.4047
873;async;100;0.0488234;0.0197167;0.119067
873;inner;100;3.68931;3.64487;3.73878
873;wait;100;8.39624e-05;4.5819e-05;0.000731799
873;boundary;100;0.105263;0.0617811;0.178666
873;calc iter;100;3.84348;3.80039;3.96176
873;calc total;1;385.124;385.124;385.124
873;total;1;491.133;491.133;491.133
874;initialize;1;79.4061;79.4061;79.4061
874;async;100;0.0364738;0.0162622;0.127857
874;inner;100;3.70325;3.6531;3.74274
874;wait;100;8.2715e-05;3.2189e-05;0.000966406
874;boundary;100;0.103772;0.0635029;0.176205
874;calc iter;100;3.84358;3.79939;3.97039
874;calc total;1;385.124;385.124;385.124
874;total;1;491.134;491.134;491.134
875;initialize;1;79.4391;79.4391;79.4391
875;async;100;0.0354389;0.0186749;0.104091
875;inner;100;3.70584;3.66842;3.746
875;wait;100;7.3762e-05;2.6939e-05;0.000923416
875;boundary;100;0.102231;0.0605969;0.175637
875;calc iter;100;3.84359;3.79815;3.98274
875;calc total;1;385.124;385.124;385.124
875;total;1;491.167;491.167;491.167
876;initialize;1;79.4474;79.4474;79.4474
876;async;100;0.0494905;0.0191189;0.172566
876;inner;100;3.68755;3.58818;3.72837
876;wait;100;8.4298e-05;4.4709e-05;0.00072172
876;boundary;100;0.106526;0.0706097;0.179482
876;calc iter;100;3.84366;3.74778;4.0024
876;calc total;1;385.124;385.124;385.124
876;total;1;491.176;491.176;491.176
877;initialize;1;79.4364;79.4364;79.4364
877;async;100;0.0502087;0.0178477;0.309679
877;inner;100;3.68647;3.43254;3.72752
877;wait;100;9.02842e-05;3.522e-05;0.000974856
877;boundary;100;0.106916;0.0526403;0.18248
877;calc iter;100;3.84369;3.598;4.08574
877;calc total;1;385.124;385.124;385.124
877;total;1;491.165;491.165;491.165
878;initialize;1;79.411;79.411;79.411
878;async;100;0.0409836;0.0158281;0.23143
878;inner;100;3.70145;3.54476;3.75054
878;wait;100;8.33127e-05;3.736e-05;0.00129613
878;boundary;100;0.101206;0.0508782;0.16771
878;calc iter;100;3.84373;3.7526;4.00755
878;calc total;1;385.124;385.124;385.124
878;total;1;491.139;491.139;491.139
879;initialize;1;79.4533;79.4533;79.4533
879;async;100;0.0367054;0.0171175;0.13691
879;inner;100;3.70498;3.60134;3.74988
879;wait;100;9.21641e-05;3.1029e-05;0.00182005
879;boundary;100;0.101933;0.0515395;0.170945
879;calc iter;100;3.84372;3.76143;3.97378
879;calc total;1;385.124;385.124;385.124
879;total;1;491.181;491.181;491.181
880;initialize;1;79.453;79.453;79.453
880;async;100;0.363774;0.0353824;0.69562
880;inner;100;3.39668;3.24698;3.65034
880;wait;100;0.000102733;3.729e-05;0.000668201
880;boundary;100;0.0792124;0.049958;0.220645
880;calc iter;100;3.83977;3.7332;4.00839
880;calc total;1;385.124;385.124;385.124
880;total;1;491.181;491.181;491.181
881;initialize;1;79.4535;79.4535;79.4535
881;async;100;0.365882;0.0374669;0.538918
881;inner;100;3.39856;3.23467;3.65141
881;wait;100;8.97279e-05;3.1169e-05;0.00069744
881;boundary;100;0.0751334;0.0446005;0.221001
881;calc iter;100;3.83967;3.73842;3.96887
881;calc total;1;385.124;385.124;385.124
881;total;1;491.181;491.181;491.181
882;initialize;1;79.4529;79.4529;79.4529
882;async;100;0.364563;0.026502;0.549006
882;inner;100;3.40525;3.2507;3.67963
882;wait;100;7.75477e-05;2.4809e-05;0.000850298
882;boundary;100;0.0698094;0.0448145;0.206259
882;calc iter;100;3.8397;3.76281;3.97889
882;calc total;1;385.124;385.124;385.124
882;total;1;491.181;491.181;491.181
883;initialize;1;79.3989;79.3989;79.3989
883;async;100;0.36713;0.0260703;0.577927
883;inner;100;3.40475;3.23259;3.67794
883;wait;100;7.37884e-05;2.7669e-05;0.00121034
883;boundary;100;0.0678414;0.0445041;0.207926
883;calc iter;100;3.83979;3.75737;3.97835
883;calc total;1;385.124;385.124;385.124
883;total;1;491.127;491.127;491.127
884;initialize;1;79.4387;79.4387;79.4387
884;async;100;0.367705;0.0302841;0.634286
884;inner;100;3.39798;3.25342;3.65051
884;wait;100;9.02862e-05;3.2379e-05;0.000668761
884;boundary;100;0.0739163;0.0530092;0.220499
884;calc iter;100;3.8397;3.48758;4.05733
884;calc total;1;385.124;385.124;385.124
884;total;1;491.167;491.167;491.167
885;initialize;1;79.4531;79.4531;79.4531
885;async;100;0.366434;0.0419363;0.891744
885;inner;100;3.3943;2.92594;3.65058
885;wait;100;0.000109743;4.67e-05;0.00070814
885;boundary;100;0.0789909;0.0556251;0.174111
885;calc iter;100;3.83984;3.15276;4.34725
885;calc total;1;385.124;385.124;385.124
885;total;1;491.181;491.181;491.181
886;initialize;1;79.4404;79.4404;79.4404
886;async;100;0.363233;0.0324383;0.569261
886;inner;100;3.40067;3.23068;3.67951
886;wait;100;9.4854e-05;2.776e-05;0.000809268
886;boundary;100;0.0758964;0.0504743;0.209758
886;calc iter;100;3.83989;3.58505;4.0074
886;calc total;1;385.124;385.124;385.124
886;total;1;491.168;491.168;491.168
887;initialize;1;79.4067;79.4067;79.4067
887;async;100;0.362942;0.0293742;0.554052
887;inner;100;3.4076;3.25241;3.6824
887;wait;100;8.91568e-05;3.136e-05;0.00113496
887;boundary;100;0.0692666;0.0510667;0.21091
887;calc iter;100;3.8399;3.68835;3.97822
887;calc total;1;385.124;385.124;385.124
887;total;1;491.135;491.135;491.135
888;initialize;1;79.4378;79.4378;79.4378
888;async;100;0.40123;0.0727445;0.787644
888;inner;100;3.35245;3.02962;3.627
888;wait;100;7.86953e-05;3.281e-05;0.00071847
888;boundary;100;0.0814382;0.0525648;0.180316
888;calc iter;100;3.8352;3.50293;4.1432
888;calc total;1;385.124;385.124;385.124
888;total;1;491.166;491.166;491.166
889;initialize;1;79.4087;79.4087;79.4087
889;async;100;0.424434;0.0699441;0.706464
889;inner;100;3.32214;3.06951;3.63073
889;wait;100;7.90592e-05;4.0359e-05;0.000657101
889;boundary;100;0.0883162;0.0594168;0.178511
889;calc iter;100;3.83497;3.50137;4.04604
889;calc total;1;385.124;385.124;385.124
889;total;1;491.137;491.137;491.137
890;initialize;1;79.4403;79.4403;79.4403
890;async;100;0.391887;0.0828242;0.672714
890;inner;100;3.36484;3.11732;3.63804
890;wait;100;6.83054e-05;2.9239e-05;0.000637641
890;boundary;100;0.07859;0.0553262;0.17905
890;calc iter;100;3.83539;3.59749;3.97069
890;calc total;1;385.124;385.124;385.124
890;total;1;491.168;491.168;491.168
891;initialize;1;79.4453;79.4453;79.4453
891;async;100;0.390125;0.0753619;0.739467
891;inner;100;3.36831;3.06921;3.63807
891;wait;100;6.53842e-05;2.8619e-05;0.000552812
891;boundary;100;0.0768642;0.0540334;0.179234
891;calc iter;100;3.83537;3.59606;4.02012
891;calc total;1;385.124;385.124;385.124
891;total;1;491.174;491.174;491.174
892;initialize;1;79.4363;79.4363;79.4363
892;async;100;0.423573;0.0708917;0.990859
892;inner;100;3.32376;2.89214;3.62985
892;wait;100;7.63833e-05;3.0919e-05;0.00067299
892;boundary;100;0.0880565;0.0563165;0.179952
892;calc iter;100;3.83547;3.203;4.38291
892;calc total;1;385.124;385.124;385.124
892;total;1;491.164;491.164;491.164
893;initialize;1;79.3891;79.3891;79.3891
893;async;100;0.397062;0.0715932;0.658464
893;inner;100;3.35998;3.13464;3.62926
893;wait;100;7.46459e-05;3.5919e-05;0.000579262
893;boundary;100;0.0784472;0.0556434;0.180636
893;calc iter;100;3.83556;3.45059;4.05592
893;calc total;1;385.124;385.124;385.124
893;total;1;491.118;491.118;491.118
894;initialize;1;79.4363;79.4363;79.4363
894;async;100;0.389239;0.0638813;0.630714
894;inner;100;3.37508;3.1653;3.63873
894;wait;100;6.24786e-05;2.6679e-05;0.00067473
894;boundary;100;0.0712405;0.0537656;0.186139
894;calc iter;100;3.83563;3.47298;4.03403
894;calc total;1;385.124;385.124;385.124
894;total;1;491.164;491.164;491.164
896;initialize;1;79.5468;79.5468;79.5468
896;async;100;0.122135;0.0283423;0.734175
896;inner;100;3.60972;2.96428;3.70543
896;wait;100;7.03928e-05;3.55e-05;0.000472994
896;boundary;100;0.0969114;0.0661954;0.175083
896;calc iter;100;3.82883;3.32789;4.37227
896;calc total;1;385.125;385.125;385.125
896;total;1;491.276;491.276;491.276
895;initialize;1;79.4362;79.4362;79.4362
895;async;100;0.385301;0.0541804;0.653377
895;inner;100;3.37638;3.15056;3.63926
895;wait;100;5.87868e-05;2.7339e-05;0.000512763
895;boundary;100;0.0739594;0.0557703;0.195811
895;calc iter;100;3.8357;3.47345;4.06123
895;calc total;1;385.124;385.124;385.124
895;total;1;491.164;491.164;491.164
897;initialize;1;79.5437;79.5437;79.5437
897;async;100;0.226893;0.0696263;2.04261
897;inner;100;3.49999;2.08252;3.67059
897;wait;100;7.92384e-05;5.1609e-05;0.000691341
897;boundary;100;0.0946344;0.079394;0.172235
897;calc iter;100;3.8216;2.63346;5.55039
897;calc total;1;385.125;385.125;385.125
897;total;1;491.274;491.274;491.274
898;initialize;1;79.548;79.548;79.548
898;async;100;0.170476;0.0608092;0.840418
898;inner;100;3.56764;2.89717;3.7002
898;wait;100;6.89156e-05;3.4361e-05;0.000595323
898;boundary;100;0.0910467;0.0639998;0.169728
898;calc iter;100;3.82923;3.29429;4.42898
898;calc total;1;385.125;385.125;385.125
898;total;1;491.278;491.278;491.278
899;initialize;1;79.5464;79.5464;79.5464
899;async;100;0.1352;0.0245233;0.783921
899;inner;100;3.60828;2.93727;3.71681
899;wait;100;0.000104966;3.054e-05;0.00471182
899;boundary;100;0.0859436;0.0555918;0.175771
899;calc iter;100;3.82953;3.35191;4.38635
899;calc total;1;385.125;385.125;385.125
899;total;1;491.276;491.276;491.276
900;initialize;1;79.5494;79.5494;79.5494
900;async;100;0.186261;0.0261111;0.672008
900;inner;100;3.55785;3.07291;3.65481
900;wait;100;7.09515e-05;3.972e-05;0.000620492
900;boundary;100;0.0894369;0.0568235;0.137702
900;calc iter;100;3.83362;3.39928;4.27112
900;calc total;1;385.125;385.125;385.125
900;total;1;491.278;491.278;491.278
901;initialize;1;79.5335;79.5335;79.5335
901;async;100;0.158207;0.0742182;0.542491
901;inner;100;3.59353;3.10476;3.66248
901;wait;100;7.05502e-05;3.612e-05;0.000639552
901;boundary;100;0.0826709;0.0591479;0.110905
901;calc iter;100;3.83448;3.46242;4.10762
901;calc total;1;385.125;385.125;385.125
901;total;1;491.262;491.262;491.262
902;initialize;1;79.5657;79.5657;79.5657
902;async;100;0.144764;0.0796625;0.556955
902;inner;100;3.60489;3.09792;3.67873
902;wait;100;6.06825e-05;2.9971e-05;0.000646662
902;boundary;100;0.0849021;0.0554604;0.13783
902;calc iter;100;3.83462;3.46357;4.10125
902;calc total;1;385.125;385.125;385.125
902;total;1;491.295;491.295;491.295
903;initialize;1;79.549;79.549;79.549
903;async;100;0.150677;0.0881909;0.555265
903;inner;100;3.60523;3.09923;3.68165
903;wait;100;6.44369e-05;2.92e-05;0.000579063
903;boundary;100;0.0786269;0.0541629;0.145829
903;calc iter;100;3.8346;3.45947;4.10503
903;calc total;1;385.125;385.125;385.125
903;total;1;491.278;491.278;491.278
904;initialize;1;79.5606;79.5606;79.5606
904;async;100;0.0804447;0.0219285;0.498039
904;inner;100;3.65035;3.22463;3.7281
904;wait;100;7.4205e-05;3.263e-05;0.000545093
904;boundary;100;0.104881;0.0561447;0.181602
904;calc iter;100;3.83575;3.72992;3.96739
904;calc total;1;385.125;385.125;385.125
904;total;1;491.29;491.29;491.29
905;initialize;1;79.5437;79.5437;79.5437
905;async;100;0.0936811;0.0216263;0.797859
905;inner;100;3.62046;2.911;3.72614
905;wait;100;8.45612e-05;5.2749e-05;0.000661581
905;boundary;100;0.114772;0.0886583;0.180802
905;calc iter;100;3.829;3.23121;4.28682
905;calc total;1;385.125;385.125;385.125
905;total;1;491.273;491.273;491.273
906;initialize;1;79.5493;79.5493;79.5493
906;async;100;0.0709716;0.0177685;0.401288
906;inner;100;3.65742;3.29329;3.74075
906;wait;100;6.88163e-05;2.6419e-05;0.000488164
906;boundary;100;0.106533;0.05439;0.181498
906;calc iter;100;3.835;3.63738;3.96393
906;calc total;1;385.125;385.125;385.125
906;total;1;491.278;491.278;491.278
907;initialize;1;79.5609;79.5609;79.5609
907;async;100;0.0707263;0.0191967;0.420627
907;inner;100;3.65892;3.27593;3.73871
907;wait;100;6.86301e-05;3.1961e-05;0.000664081
907;boundary;100;0.105757;0.0570469;0.184011
907;calc iter;100;3.83548;3.66882;3.95041
907;calc total;1;385.125;385.125;385.125
907;total;1;491.29;491.29;491.29
908;initialize;1;79.5624;79.5624;79.5624
908;async;100;0.0712606;0.0239428;0.537638
908;inner;100;3.65565;3.32535;3.73126
908;wait;100;9.26109e-05;4.265e-05;0.000654972
908;boundary;100;0.109753;0.0451698;0.17987
908;calc iter;100;3.83676;3.49211;4.02101
908;calc total;1;385.125;385.125;385.125
908;total;1;491.291;491.291;491.291
909;initialize;1;79.5626;79.5626;79.5626
909;async;100;0.0693933;0.0253648;0.454924
909;inner;100;3.66831;3.31946;3.74924
909;wait;100;9.40007e-05;4.0329e-05;0.000657671
909;boundary;100;0.0990024;0.0440461;0.185789
909;calc iter;100;3.8368;3.42523;4.04234
909;calc total;1;385.125;385.125;385.125
909;total;1;491.291;491.291;491.291
910;initialize;1;79.549;79.549;79.549
910;async;100;0.061881;0.0273436;0.482095
910;inner;100;3.67978;3.3194;3.76271
910;wait;100;8.3677e-05;2.452e-05;0.00121097
910;boundary;100;0.0951383;0.0430835;0.185008
910;calc iter;100;3.83689;3.40539;4.05867
910;calc total;1;385.125;385.125;385.125
910;total;1;491.278;491.278;491.278
911;initialize;1;79.549;79.549;79.549
911;async;100;0.0615874;0.021879;0.485207
911;inner;100;3.6774;3.31883;3.7587
911;wait;100;7.32995e-05;3.083e-05;0.000677312
911;boundary;100;0.0978257;0.0433147;0.179626
911;calc iter;100;3.83689;3.4065;4.05659
911;calc total;1;385.125;385.125;385.125
911;total;1;491.278;491.278;491.278
912;initialize;1;79.546;79.546;79.546
912;async;100;0.239666;0.0889172;0.474657
912;inner;100;3.51789;3.31807;3.66617
912;wait;100;6.52963e-05;3.291e-05;0.000672731
912;boundary;100;0.0826866;0.0565255;0.148193
912;calc iter;100;3.84031;3.62112;4.02887
912;calc total;1;385.125;385.125;385.125
912;total;1;491.276;491.276;491.276
913;initialize;1;79.4089;79.4089;79.4089
913;async;100;0.282424;0.0715795;0.8635
913;inner;100;3.46565;3.0471;3.68806
913;wait;100;7.93246e-05;4.3679e-05;0.000663122
913;boundary;100;0.0919076;0.0563443;0.142653
913;calc iter;100;3.84007;3.38722;4.35622
913;calc total;1;385.125;385.125;385.125
913;total;1;491.138;491.138;491.138
914;initialize;1;79.3659;79.3659;79.3659
914;async;100;0.234907;0.044215;0.593686
914;inner;100;3.51919;3.23532;3.70505
914;wait;100;6.28221e-05;3.209e-05;0.000610882
914;boundary;100;0.0865249;0.053346;0.149709
914;calc iter;100;3.84069;3.5403;4.07487
914;calc total;1;385.125;385.125;385.125
914;total;1;491.095;491.095;491.095
915;initialize;1;79.5452;79.5452;79.5452
915;async;100;0.222531;0.079254;0.467483
915;inner;100;3.53776;3.33141;3.70628
915;wait;100;6.14782e-05;3.237e-05;0.000662042
915;boundary;100;0.0803252;0.0563007;0.14435
915;calc iter;100;3.84068;3.56918;4.01017
915;calc total;1;385.125;385.125;385.125
915;total;1;491.275;491.275;491.275
916;initialize;1;79.5481;79.5481;79.5481
916;async;100;0.222499;0.0806044;0.451243
916;inner;100;3.53362;3.35784;3.65425
916;wait;100;7.70144e-05;3.83e-05;0.000662782
916;boundary;100;0.084499;0.0594587;0.154931
916;calc iter;100;3.8407;3.67269;4.05049
916;calc total;1;385.125;385.125;385.125
916;total;1;491.277;491.277;491.277
917;initialize;1;79.5641;79.5641;79.5641
917;async;100;0.209518;0.0899115;0.472714
917;inner;100;3.55458;3.31775;3.67577
917;wait;100;7.49045e-05;3.773e-05;0.000557862
917;boundary;100;0.0765411;0.0499052;0.142491
917;calc iter;100;3.84071;3.66345;4.06721
917;calc total;1;385.125;385.125;385.125
917;total;1;491.293;491.293;491.293
918;initialize;1;79.5474;79.5474;79.5474
918;async;100;0.202271;0.0663727;0.401563
918;inner;100;3.56762;3.38949;3.68959
918;wait;100;7.33114e-05;2.8069e-05;0.000729641
918;boundary;100;0.0708133;0.0488797;0.143998
918;calc iter;100;3.84078;3.6604;3.99074
918;calc total;1;385.125;385.125;385.125
918;total;1;491.276;491.276;491.276
919;initialize;1;79.4086;79.4086;79.4086
919;async;100;0.200085;0.0809966;0.428489
919;inner;100;3.56656;3.37948;3.69258
919;wait;100;6.07361e-05;3.132e-05;0.000478464
919;boundary;100;0.0741019;0.0516898;0.141595
919;calc iter;100;3.84081;3.66536;3.99204
919;calc total;1;385.125;385.125;385.125
919;total;1;491.138;491.138;491.138
920;initialize;1;79.363;79.363;79.363
920;async;100;0.397217;0.0116361;1.21406
920;inner;100;3.35675;2.70818;3.73475
920;wait;100;8.79373e-05;3.3269e-05;0.00157027
920;boundary;100;0.0896103;0.0543809;0.177346
920;calc iter;100;3.84367;3.0557;4.66204
920;calc total;1;385.125;385.125;385.125
920;total;1;491.092;491.092;491.092
921;initialize;1;79.5479;79.5479;79.5479
921;async;100;0.331229;0.0263932;1.01294
921;inner;100;3.42192;2.9464;3.74643
921;wait;100;8.35731e-05;3.508e-05;0.00119936
921;boundary;100;0.0902572;0.0558466;0.171017
921;calc iter;100;3.8435;3.35397;4.31199
921;calc total;1;385.125;385.125;385.125
921;total;1;491.277;491.277;491.277
922;initialize;1;79.3469;79.3469;79.3469
922;async;100;0.282335;0.0194999;0.771735
922;inner;100;3.48899;3.21707;3.76308
922;wait;100;6.42881e-05;2.6859e-05;0.00078994
922;boundary;100;0.0722513;0.0423628;0.175703
922;calc iter;100;3.84365;3.56154;4.22742
922;calc total;1;385.125;385.125;385.125
922;total;1;491.076;491.076;491.076
923;initialize;1;79.5657;79.5657;79.5657
923;async;100;0.281163;0.0250406;0.815555
923;inner;100;3.48791;3.20481;3.75735
923;wait;100;5.78055e-05;2.159e-05;0.00072969
923;boundary;100;0.0745722;0.0429279;0.174033
923;calc iter;100;3.84371;3.58935;4.25498
923;calc total;1;385.125;385.125;385.125
923;total;1;491.295;491.295;491.295
924;initialize;1;79.5478;79.5478;79.5478
924;async;100;0.276429;0.0206547;0.705477
924;inner;100;3.49541;3.23866;3.72046
924;wait;100;6.74026e-05;2.217e-05;0.00101638
924;boundary;100;0.071703;0.0429703;0.166617
924;calc iter;100;3.84362;3.46148;4.34228
924;calc total;1;385.125;385.125;385.125
924;total;1;491.277;491.277;491.277
925;initialize;1;79.5657;79.5657;79.5657
925;async;100;0.259155;0.0364029;0.558044
925;inner;100;3.51638;3.35369;3.74287
925;wait;100;6.24529e-05;2.204e-05;0.000661162
925;boundary;100;0.0680473;0.0424305;0.170533
925;calc iter;100;3.84365;3.68004;3.98685
925;calc total;1;385.125;385.125;385.125
925;total;1;491.295;491.295;491.295
926;initialize;1;79.5593;79.5593;79.5593
926;async;100;0.254339;0.0277813;0.509677
926;inner;100;3.52373;3.36088;3.75608
926;wait;100;5.2491e-05;2.069e-05;0.000918249
926;boundary;100;0.0656157;0.0429899;0.162229
926;calc iter;100;3.84374;3.72355;3.98979
926;calc total;1;385.125;385.125;385.125
926;total;1;491.288;491.288;491.288
927;initialize;1;79.5446;79.5446;79.5446
927;async;100;0.284413;0.0263563;0.988115
927;inner;100;3.47978;2.86985;3.75961
927;wait;100;6.79109e-05;2.538e-05;0.000661351
927;boundary;100;0.0794841;0.043551;0.157166
927;calc iter;100;3.84375;3.00911;4.40632
927;calc total;1;385.125;385.125;385.125
927;total;1;491.273;491.273;491.273
928;initialize;1;79.544;79.544;79.544
928;async;100;0.400092;0.0190574;1.10938
928;inner;100;3.35072;2.81046;3.68047
928;wait;100;7.06074e-05;3.6349e-05;0.000507203
928;boundary;100;0.0924394;0.0565049;0.127154
928;calc iter;100;3.84332;3.35141;4.50481
928;calc total;1;385.125;385.125;385.125
928;total;1;491.273;491.273;491.273
929;initialize;1;79.3604;79.3604;79.3604
929;async;100;0.32601;0.0485504;0.694531
929;inner;100;3.42802;3.1057;3.67857
929;wait;100;6.32241e-05;3.828e-05;0.000630792
929;boundary;100;0.0855386;0.0568316;0.148869
929;calc iter;100;3.83963;3.46386;4.30613
929;calc total;1;385.125;385.125;385.125
929;total;1;491.089;491.089;491.089
930;initialize;1;79.5467;79.5467;79.5467
930;async;100;0.263842;0.0188558;0.541514
930;inner;100;3.50262;3.25205;3.68285
930;wait;100;5.70037e-05;3.402e-05;0.000682981
930;boundary;100;0.076901;0.0558301;0.141153
930;calc iter;100;3.84342;3.62349;4.12819
930;calc total;1;385.125;385.125;385.125
930;total;1;491.275;491.275;491.275
931;initialize;1;79.5465;79.5465;79.5465
931;async;100;0.265842;0.0195283;0.55598
931;inner;100;3.49942;3.25468;3.69148
931;wait;100;5.21178e-05;2.958e-05;0.000636802
931;boundary;100;0.0780055;0.0564709;0.15311
931;calc iter;100;3.84332;3.57986;4.13298
931;calc total;1;385.125;385.125;385.125
931;total;1;491.275;491.275;491.275
932;initialize;1;79.5617;79.5617;79.5617
932;async;100;0.249934;0.0722927;0.813345
932;inner;100;3.52107;3.1171;3.65687
932;wait;100;5.81224e-05;2.85e-05;0.000626852
932;boundary;100;0.0728025;0.0437569;0.111137
932;calc iter;100;3.84387;3.29508;4.4162
932;calc total;1;385.125;385.125;385.125
932;total;1;491.291;491.291;491.291
933;initialize;1;79.5476;79.5476;79.5476
933;async;100;0.23088;0.0388144;0.459184
933;inner;100;3.54359;3.36376;3.66006
933;wait;100;6.50083e-05;3.465e-05;0.000626012
933;boundary;100;0.0693643;0.0438335;0.107016
933;calc iter;100;3.8439;3.60272;4.15518
933;calc total;1;385.125;385.125;385.125
933;total;1;491.276;491.276;491.276
934;initialize;1;79.5479;79.5479;79.5479
934;async;100;0.22362;0.0446245;0.416687
934;inner;100;3.55453;3.38715;3.68085
934;wait;100;5.3969e-05;2.8129e-05;0.000606373
934;boundary;100;0.0657545;0.0437791;0.116071
934;calc iter;100;3.84396;3.71821;4.04583
934;calc total;1;385.125;385.125;385.125
934;total;1;491.277;491.277;491.277
935;initialize;1;79.4062;79.4062;79.4062
935;async;100;0.253879;0.0423794;0.957141
935;inner;100;3.51011;2.97307;3.6794
935;wait;100;6.76983e-05;2.702e-05;0.000600403
935;boundary;100;0.0799161;0.0438739;0.117564
935;calc iter;100;3.84397;3.32875;4.40622
935;calc total;1;385.125;385.125;385.125
935;total;1;491.135;491.135;491.135
936;initialize;1;79.4595;79.4595;79.4595
936;async;100;0.196379;0.0362302;0.764283
936;inner;100;3.55682;3.14759;3.73949
936;wait;100;0.000101602;3.627e-05;0.000890988
936;boundary;100;0.0892779;0.0514167;0.164884
936;calc iter;100;3.84258;3.31422;4.4232
936;calc total;1;385.125;385.125;385.125
936;total;1;491.189;491.189;491.189
937;initialize;1;79.5621;79.5621;79.5621
937;async;100;0.168371;0.0310822;0.394418
937;inner;100;3.60285;3.45396;3.75229
937;wait;100;0.000106053;3.614e-05;0.00076707
937;boundary;100;0.0715241;0.0457939;0.154331
937;calc iter;100;3.84285;3.64096;4.0534
937;calc total;1;385.125;385.125;385.125
937;total;1;491.291;491.291;491.291
938;initialize;1;79.5482;79.5482;79.5482
938;async;100;0.170996;0.0283731;0.246428
938;inner;100;3.60892;3.51407;3.75063
938;wait;100;7.78215e-05;2.932e-05;0.0010471
938;boundary;100;0.0628771;0.045679;0.152229
938;calc iter;100;3.84288;3.70184;3.98107
938;calc total;1;385.125;385.125;385.125
938;total;1;491.277;491.277;491.277
939;initialize;1;79.5462;79.5462;79.5462
939;async;100;0.1724;0.0207892;0.240291
939;inner;100;3.6051;3.50857;3.74572
939;wait;100;6.34792e-05;2.654e-05;0.000674751
939;boundary;100;0.0654437;0.0472007;0.15585
939;calc iter;100;3.84301;3.72532;3.98055
939;calc total;1;385.125;385.125;385.125
939;total;1;491.275;491.275;491.275
940;initialize;1;79.5451;79.5451;79.5451
940;async;100;0.181361;0.0262932;0.378674
940;inner;100;3.59036;3.39;3.72084
940;wait;100;7.73735e-05;3.087e-05;0.000641481
940;boundary;100;0.0696652;0.0520362;0.171134
940;calc iter;100;3.84147;3.57584;4.03447
940;calc total;1;385.125;385.125;385.125
940;total;1;491.274;491.274;491.274
941;initialize;1;79.5487;79.5487;79.5487
941;async;100;0.203136;0.0222702;0.756169
941;inner;100;3.56676;2.99784;3.70513
941;wait;100;8.05524e-05;3.586e-05;0.000999327
941;boundary;100;0.0703529;0.0504668;0.163622
941;calc iter;100;3.84034;3.33877;4.17713
941;calc total;1;385.125;385.125;385.125
941;total;1;491.278;491.278;491.278
942;initialize;1;79.56;79.56;79.56
942;async;100;0.17164;0.0147646;0.359068
942;inner;100;3.60145;3.36883;3.74215
942;wait;100;6.07684e-05;2.778e-05;0.000599162
942;boundary;100;0.0672622;0.049256;0.144823
942;calc iter;100;3.84042;3.46839;4.03525
942;calc total;1;385.125;385.125;385.125
942;total;1;491.289;491.289;491.289
943;initialize;1;79.5491;79.5491;79.5491
943;async;100;0.166048;0.0264931;0.389587
943;inner;100;3.59981;3.40384;3.73886
943;wait;100;8.59041e-05;3.028e-05;0.000964828
943;boundary;100;0.0752161;0.0516511;0.151446
943;calc iter;100;3.84116;3.5466;4.04309
943;calc total;1;385.125;385.125;385.125
943;total;1;491.278;491.278;491.278
944;initialize;1;79.5475;79.5475;79.5475
944;async;100;0.300876;0.0954564;0.562265
944;inner;100;3.45767;3.22349;3.68887
944;wait;100;7.24179e-05;3.9039e-05;0.000664511
944;boundary;100;0.0858276;0.05852;0.110127
944;calc iter;100;3.84445;3.49171;4.15881
944;calc total;1;385.125;385.125;385.125
944;total;1;491.277;491.277;491.277
945;initialize;1;79.5485;79.5485;79.5485
945;async;100;0.237287;0.0977108;0.449849
945;inner;100;3.53823;3.41075;3.68375
945;wait;100;5.58952e-05;2.974e-05;0.000644842
945;boundary;100;0.0692994;0.0549964;0.109958
945;calc iter;100;3.84487;3.68228;4.07654
945;calc total;1;385.125;385.125;385.125
945;total;1;491.278;491.278;491.278
946;initialize;1;79.5452;79.5452;79.5452
946;async;100;0.23081;0.0879706;0.357873
946;inner;100;3.55006;3.47054;3.69591
946;wait;100;4.77444e-05;2.5579e-05;0.000545743
946;boundary;100;0.0641026;0.0544994;0.146478
946;calc iter;100;3.84502;3.74447;3.95415
946;calc total;1;385.125;385.125;385.125
946;total;1;491.274;491.274;491.274
947;initialize;1;79.548;79.548;79.548
947;async;100;0.227479;0.0830199;0.359935
947;inner;100;3.55098;3.46009;3.6813
947;wait;100;5.02055e-05;2.97e-05;0.000454044
947;boundary;100;0.0665357;0.0550231;0.13705
947;calc iter;100;3.84505;3.75433;3.9575
947;calc total;1;385.125;385.125;385.125
947;total;1;491.278;491.278;491.278
948;initialize;1;79.5451;79.5451;79.5451
948;async;100;0.287526;0.0291826;0.515013
948;inner;100;3.47452;3.30012;3.64639
948;wait;100;5.78947e-05;3.2939e-05;0.000600642
948;boundary;100;0.0816698;0.0602711;0.109492
948;calc iter;100;3.84378;3.61954;4.12862
948;calc total;1;385.125;385.125;385.125
948;total;1;491.274;491.274;491.274
949;initialize;1;79.5654;79.5654;79.5654
949;async;100;0.340665;0.0951618;0.716098
949;inner;100;3.407;3.08105;3.64767
949;wait;100;6.65938e-05;3.7529e-05;0.000499334
949;boundary;100;0.0929727;0.0672403;0.107979
949;calc iter;100;3.8407;3.49197;4.3015
949;calc total;1;385.125;385.125;385.125
949;total;1;491.295;491.295;491.295
950;initialize;1;79.4611;79.4611;79.4611
950;async;100;0.278991;0.0366346;0.470462
950;inner;100;3.48823;3.33178;3.65595
950;wait;100;5.72957e-05;3.0849e-05;0.000642342
950;boundary;100;0.0757955;0.0544492;0.105604
950;calc iter;100;3.84307;3.55295;4.09396
950;calc total;1;385.125;385.125;385.125
950;total;1;491.191;491.191;491.191
951;initialize;1;79.549;79.549;79.549
951;async;100;0.26939;0.0308951;0.500406
951;inner;100;3.49867;3.30543;3.65543
951;wait;100;5.56828e-05;3.2639e-05;0.000482074
951;boundary;100;0.0757621;0.0581562;0.125725
951;calc iter;100;3.84388;3.6515;4.0641
951;calc total;1;385.125;385.125;385.125
951;total;1;491.278;491.278;491.278
952;initialize;1;79.5492;79.5492;79.5492
952;async;100;0.185126;0.0321545;0.525252
952;inner;100;3.588;3.29997;3.69412
952;wait;100;9.10365e-05;2.942e-05;0.00076632
952;boundary;100;0.0730494;0.0455899;0.16765
952;calc iter;100;3.84627;3.61436;4.13667
952;calc total;1;385.125;385.125;385.125
952;total;1;491.278;491.278;491.278
953;initialize;1;79.55;79.55;79.55
953;async;100;0.181093;0.0312432;0.267969
953;inner;100;3.60452;3.54553;3.72853
953;wait;100;7.18516e-05;2.6799e-05;0.000671182
953;boundary;100;0.0606645;0.0452388;0.164543
953;calc iter;100;3.84635;3.7947;3.96386
953;calc total;1;385.125;385.125;385.125
953;total;1;491.279;491.279;491.279
954;initialize;1;79.5488;79.5488;79.5488
954;async;100;0.186143;0.0306862;0.285281
954;inner;100;3.60239;3.53934;3.74303
954;wait;100;5.31054e-05;2.252e-05;0.000984628
954;boundary;100;0.0578027;0.0437894;0.163202
954;calc iter;100;3.8464;3.78377;3.97282
954;calc total;1;385.125;385.125;385.125
954;total;1;491.278;491.278;491.278
955;initialize;1;79.5461;79.5461;79.5461
955;async;100;0.179605;0.0261304;0.271594
955;inner;100;3.60749;3.54568;3.74353
955;wait;100;5.38605e-05;2.192e-05;0.000588593
955;boundary;100;0.0592487;0.0441876;0.165652
955;calc iter;100;3.8464;3.77843;3.9571
955;calc total;1;385.125;385.125;385.125
955;total;1;491.276;491.276;491.276
956;initialize;1;79.5488;79.5488;79.5488
956;async;100;0.189078;0.0230257;0.415731
956;inner;100;3.58826;3.41266;3.70132
956;wait;100;7.46184e-05;3.3239e-05;0.000865599
956;boundary;100;0.0687363;0.0517798;0.164752
956;calc iter;100;3.84615;3.62568;4.08737
956;calc total;1;385.125;385.125;385.125
956;total;1;491.278;491.278;491.278
957;initialize;1;79.5655;79.5655;79.5655
957;async;100;0.22965;0.0275283;0.700414
957;inner;100;3.52739;3.15022;3.72922
957;wait;100;7.94486e-05;3.9409e-05;0.000652452
957;boundary;100;0.0880026;0.0478858;0.165248
957;calc iter;100;3.84513;3.53175;4.2722
957;calc total;1;385.125;385.125;385.125
957;total;1;491.295;491.295;491.295
958;initialize;1;79.5484;79.5484;79.5484
958;async;100;0.194991;0.0304822;0.621986
958;inner;100;3.58097;3.27071;3.74551
958;wait;100;7.02196e-05;2.9901e-05;0.000757951
958;boundary;100;0.0701313;0.0457514;0.164229
958;calc iter;100;3.84616;3.52789;4.21482
958;calc total;1;385.125;385.125;385.125
958;total;1;491.277;491.277;491.277
959;initialize;1;79.5495;79.5495;79.5495
959;async;100;0.183512;0.03065;0.410866
959;inner;100;3.59809;3.41754;3.74924
959;wait;100;6.1362e-05;2.844e-05;0.000975627
959;boundary;100;0.064493;0.0472503;0.161965
959;calc iter;100;3.84616;3.739;4.0523
959;calc total;1;385.125;385.125;385.125
959;total;1;491.279;491.279;491.279
960;initialize;1;79.5472;79.5472;79.5472
960;async;100;0.254349;0.0898289;0.500314
960;inner;100;3.51065;3.30879;3.66078
960;wait;100;9.04231e-05;3.81e-05;0.000709611
960;boundary;100;0.0781396;0.0443517;0.119178
960;calc iter;100;3.84323;3.65892;4.03395
960;calc total;1;385.125;385.125;385.125
960;total;1;491.276;491.276;491.276
961;initialize;1;79.5658;79.5658;79.5658
961;async;100;0.242743;0.0928196;0.49856
961;inner;100;3.52878;3.30907;3.67069
961;wait;100;8.28539e-05;3.3439e-05;0.000702571
961;boundary;100;0.0716545;0.043879;0.125255
961;calc iter;100;3.84327;3.65797;4.03364
961;calc total;1;385.125;385.125;385.125
961;total;1;491.295;491.295;491.295
962;initialize;1;79.4061;79.4061;79.4061
962;async;100;0.231217;0.0856057;0.495247
962;inner;100;3.5342;3.30869;3.67763
962;wait;100;5.78815e-05;2.539e-05;0.000557023
962;boundary;100;0.0778624;0.0437345;0.150852
962;calc iter;100;3.84334;3.65582;4.03063
962;calc total;1;385.125;385.125;385.125
962;total;1;491.135;491.135;491.135
963;initialize;1;79.5456;79.5456;79.5456
963;async;100;0.23394;0.0881938;0.487357
963;inner;100;3.53484;3.30723;3.67773
963;wait;100;6.98878e-05;2.615e-05;0.000680732
963;boundary;100;0.074485;0.043625;0.137641
963;calc iter;100;3.84334;3.66955;4.02767
963;calc total;1;385.125;385.125;385.125
963;total;1;491.275;491.275;491.275
964;initialize;1;79.4141;79.4141;79.4141
964;async;100;0.283981;0.0831087;0.83639
964;inner;100;3.48436;3.14228;3.66541
964;wait;100;7.75819e-05;2.766e-05;0.000684621
964;boundary;100;0.0741927;0.0532516;0.110449
964;calc iter;100;3.84261;3.54143;4.28729
964;calc total;1;385.125;385.125;385.125
964;total;1;491.143;491.143;491.143
965;initialize;1;79.5482;79.5482;79.5482
965;async;100;0.352922;0.0317076;1.32554
965;inner;100;3.39497;2.553;3.66556
965;wait;100;9.52977e-05;4.253e-05;0.000655992
965;boundary;100;0.0908359;0.0621169;0.13615
965;calc iter;100;3.83882;3.10905;4.7981
965;calc total;1;385.125;385.125;385.125
965;total;1;491.278;491.278;491.278
966;initialize;1;79.339;79.339;79.339
966;async;100;0.286331;0.0796114;1.06906
966;inner;100;3.4786;2.82265;3.67996
966;wait;100;6.82591e-05;2.802e-05;0.000539073
966;boundary;100;0.0776465;0.0549187;0.125299
966;calc iter;100;3.84265;3.05035;4.28307
966;calc total;1;385.125;385.125;385.125
966;total;1;491.068;491.068;491.068
967;initialize;1;79.5452;79.5452;79.5452
967;async;100;0.271707;0.0873866;0.839512
967;inner;100;3.49782;3.14029;3.68165
967;wait;100;6.51952e-05;3.106e-05;0.000576703
967;boundary;100;0.0731369;0.0543041;0.122527
967;calc iter;100;3.84273;3.56135;4.29423
967;calc total;1;385.125;385.125;385.125
967;total;1;491.274;491.274;491.274
968;initialize;1;79.5652;79.5652;79.5652
968;async;100;0.201512;0.0240319;0.460749
968;inner;100;3.5414;3.30461;3.71034
968;wait;100;7.69201e-05;4.628e-05;0.000615952
968;boundary;100;0.0979812;0.0566212;0.166331
968;calc iter;100;3.84097;3.51672;4.07562
968;calc total;1;385.125;385.125;385.125
968;total;1;491.294;491.294;491.294
969;initialize;1;79.5485;79.5485;79.5485
969;async;100;0.190616;0.0288173;0.471042
969;inner;100;3.55921;3.28908;3.71265
969;wait;100;8.38372e-05;3.4069e-05;0.00074973
969;boundary;100;0.0910355;0.0479841;0.165964
969;calc iter;100;3.84095;3.57116;4.03112
969;calc total;1;385.125;385.125;385.125
969;total;1;491.277;491.277;491.277
970;initialize;1;79.3466;79.3466;79.3466
970;async;100;0.186245;0.0254071;0.473999
970;inner;100;3.57114;3.30726;3.7486
970;wait;100;7.44529e-05;2.4849e-05;0.000717801
970;boundary;100;0.083636;0.0457764;0.168439
970;calc iter;100;3.8411;3.57644;4.03091
970;calc total;1;385.125;385.125;385.125
970;total;1;491.075;491.075;491.075
971;initialize;1;79.5658;79.5658;79.5658
971;async;100;0.187927;0.0204972;0.471777
971;inner;100;3.57005;3.30922;3.74914
971;wait;100;8.1583e-05;2.643e-05;0.00117636
971;boundary;100;0.0831659;0.0456284;0.163657
971;calc iter;100;3.84123;3.58219;4.03359
971;calc total;1;385.125;385.125;385.125
971;total;1;491.295;491.295;491.295
972;initialize;1;79.5525;79.5525;79.5525
972;async;100;0.222467;0.0267925;0.683451
972;inner;100;3.51837;3.10309;3.70635
972;wait;100;7.68099e-05;3.2139e-05;0.000924628
972;boundary;100;0.0989828;0.064301;0.166417
972;calc iter;100;3.8399;3.48455;4.14263
972;calc total;1;385.125;385.125;385.125
972;total;1;491.282;491.282;491.282
973;initialize;1;79.5462;79.5462;79.5462
973;async;100;0.296921;0.0241639;1.27067
973;inner;100;3.43552;2.51442;3.71885
973;wait;100;8.11978e-05;4.0809e-05;0.00073098
973;boundary;100;0.10591;0.0802773;0.150452
973;calc iter;100;3.83843;3.01856;4.62608
973;calc total;1;385.125;385.125;385.125
973;total;1;491.275;491.275;491.275
974;initialize;1;79.5381;79.5381;79.5381
974;async;100;0.22512;0.0174611;0.650661
974;inner;100;3.52078;3.13115;3.74941
974;wait;100;7.58688e-05;3.585e-05;0.000691932
974;boundary;100;0.0943842;0.0654876;0.166332
974;calc iter;100;3.84036;3.38907;4.21498
974;calc total;1;385.125;385.125;385.125
974;total;1;491.267;491.267;491.267
975;initialize;1;79.5465;79.5465;79.5465
975;async;100;0.217674;0.0200193;0.675324
975;inner;100;3.52998;3.12993;3.74556
975;wait;100;6.67491e-05;3.2069e-05;0.000687862
975;boundary;100;0.0926516;0.060923;0.162981
975;calc iter;100;3.84037;3.47123;4.12545
975;calc total;1;385.125;385.125;385.125
975;total;1;491.276;491.276;491.276
976;initialize;1;79.5454;79.5454;79.5454
976;async;100;0.163843;0.0558066;0.596212
976;inner;100;3.58657;3.22902;3.6576
976;wait;100;7.60361e-05;2.614e-05;0.000721521
976;boundary;100;0.0893258;0.0568765;0.112675
976;calc iter;100;3.83981;3.49287;4.25976
976;calc total;1;385.125;385.125;385.125
976;total;1;491.274;491.274;491.274
977;initialize;1;79.5488;79.5488;79.5488
977;async;100;0.148695;0.027277;0.43191
977;inner;100;3.60533;3.36358;3.66667
977;wait;100;8.70504e-05;4.827e-05;0.000750821
977;boundary;100;0.0839111;0.0662729;0.157551
977;calc iter;100;3.83802;3.66636;4.01831
977;calc total;1;385.125;385.125;385.125
977;total;1;491.278;491.278;491.278
978;initialize;1;79.5322;79.5322;79.5322
978;async;100;0.134803;0.0614362;0.428727
978;inner;100;3.62268;3.32474;3.67494
978;wait;100;6.41094e-05;2.8879e-05;0.000523613
978;boundary;100;0.0826578;0.0575554;0.162527
978;calc iter;100;3.8402;3.63454;4.07735
978;calc total;1;385.125;385.125;385.125
978;total;1;491.261;491.261;491.261
979;initialize;1;79.5322;79.5322;79.5322
979;async;100;0.136085;0.0197005;0.467826
979;inner;100;3.62228;3.3769;3.67108
979;wait;100;7.33669e-05;3.337e-05;0.000569722
979;boundary;100;0.081639;0.0576329;0.169737
979;calc iter;100;3.84008;3.52538;4.14809
979;calc total;1;385.125;385.125;385.125
979;total;1;491.261;491.261;491.261
980;initialize;1;79.531;79.531;79.531
980;async;100;0.161611;0.0389745;0.573685
980;inner;100;3.59218;3.23276;3.68408
980;wait;100;8.35817e-05;3.8279e-05;0.000648842
980;boundary;100;0.0862191;0.0683122;0.137751
980;calc iter;100;3.8401;3.4395;4.10424
980;calc total;1;385.125;385.125;385.125
980;total;1;491.26;491.26;491.26
981;initialize;1;79.5142;79.5142;79.5142
981;async;100;0.172528;0.0744967;0.390772
981;inner;100;3.57634;3.40838;3.65684
981;wait;100;7.37821e-05;3.367e-05;0.000697591
981;boundary;100;0.0919176;0.0555233;0.154537
981;calc iter;100;3.84086;3.65829;4.05812
981;calc total;1;385.125;385.125;385.125
981;total;1;491.243;491.243;491.243
982;initialize;1;79.5118;79.5118;79.5118
982;async;100;0.142338;0.0506167;0.287837
982;inner;100;3.61479;3.49995;3.66991
982;wait;100;6.80577e-05;3.026e-05;0.000503073
982;boundary;100;0.0837375;0.0545258;0.170212
982;calc iter;100;3.84094;3.69805;3.95148
982;calc total;1;385.125;385.125;385.125
982;total;1;491.241;491.241;491.241
983;initialize;1;79.5118;79.5118;79.5118
983;async;100;0.140816;0.0426441;0.29158
983;inner;100;3.62091;3.49977;3.69242
983;wait;100;6.75221e-05;2.811e-05;0.000686471
983;boundary;100;0.0791825;0.0542829;0.168681
983;calc iter;100;3.84098;3.68579;4.00182
983;calc total;1;385.125;385.125;385.125
983;total;1;491.241;491.241;491.241
984;initialize;1;79.5458;79.5458;79.5458
984;async;100;0.0674516;0.0220679;0.217954
984;inner;100;3.67498;3.5734;3.73411
984;wait;100;8.15402e-05;2.85e-05;0.000716851
984;boundary;100;0.0989872;0.0511036;0.171273
984;calc iter;100;3.8415;3.75294;3.97328
984;calc total;1;385.125;385.125;385.125
984;total;1;491.275;491.275;491.275
985;initialize;1;79.4928;79.4928;79.4928
985;async;100;0.0698419;0.019658;0.273536
985;inner;100;3.67455;3.41046;3.73426
985;wait;100;8.74693e-05;3.691e-05;0.000665551
985;boundary;100;0.0946151;0.0547175;0.170852
985;calc iter;100;3.8391;3.6731;4.01643
985;calc total;1;385.125;385.125;385.125
985;total;1;491.222;491.222;491.222
986;initialize;1;79.5461;79.5461;79.5461
986;async;100;0.0621012;0.016895;0.357185
986;inner;100;3.68584;3.44553;3.75793
986;wait;100;8.25108e-05;2.831e-05;0.00083718
986;boundary;100;0.0932658;0.0509116;0.181659
986;calc iter;100;3.84129;3.64915;4.00915
986;calc total;1;385.125;385.125;385.125
986;total;1;491.275;491.275;491.275
987;initialize;1;79.4903;79.4903;79.4903
987;async;100;0.0594295;0.0183228;0.259816
987;inner;100;3.68788;3.53447;3.74307
987;wait;100;7.96303e-05;2.77e-05;0.000727391
987;boundary;100;0.0940702;0.0541941;0.173107
987;calc iter;100;3.84146;3.67978;3.98682
987;calc total;1;385.125;385.125;385.125
987;total;1;491.219;491.219;491.219
988;initialize;1;79.5449;79.5449;79.5449
988;async;100;0.0749086;0.0240225;0.439084
988;inner;100;3.66636;3.3447;3.72975
988;wait;100;7.8331e-05;3.76e-05;0.000827179
988;boundary;100;0.100285;0.0501207;0.181873
988;calc iter;100;3.84163;3.57382;4.13201
988;calc total;1;385.125;385.125;385.125
988;total;1;491.274;491.274;491.274
989;initialize;1;79.4436;79.4436;79.4436
989;async;100;0.0802533;0.018402;0.22047
989;inner;100;3.66474;3.58408;3.71929
989;wait;100;7.8852e-05;3.964e-05;0.000718981
989;boundary;100;0.0966201;0.0476678;0.171667
989;calc iter;100;3.84169;3.77784;3.97366
989;calc total;1;385.125;385.125;385.125
989;total;1;491.172;491.172;491.172
990;initialize;1;79.4651;79.4651;79.4651
990;async;100;0.064829;0.0152386;0.242625
990;inner;100;3.6806;3.57571;3.74442
990;wait;100;7.46783e-05;2.383e-05;0.000588962
990;boundary;100;0.0963015;0.0435331;0.180331
990;calc iter;100;3.84181;3.77327;3.9791
990;calc total;1;385.125;385.125;385.125
990;total;1;491.194;491.194;491.194
991;initialize;1;79.3495;79.3495;79.3495
991;async;100;0.064331;0.0154695;0.240294
991;inner;100;3.68218;3.57605;3.74229
991;wait;100;6.85291e-05;2.52e-05;0.000603163
991;boundary;100;0.0952242;0.0435759;0.169705
991;calc iter;100;3.84181;3.77542;3.97406
991;calc total;1;385.125;385.125;385.125
991;total;1;491.078;491.078;491.078
992;initialize;1;79.5571;79.5571;79.5571
992;async;100;0.195552;0.0160635;0.497771
992;inner;100;3.56061;3.30557;3.71596
992;wait;100;7.85629e-05;3.023e-05;0.000551863
992;boundary;100;0.0832604;0.0451746;0.122927
992;calc iter;100;3.83951;3.6812;4.12078
992;calc total;1;385.125;385.125;385.125
992;total;1;491.286;491.286;491.286
993;initialize;1;79.3176;79.3176;79.3176
993;async;100;0.206467;0.0348424;0.651265
993;inner;100;3.54966;3.12569;3.68873
993;wait;100;8.02896e-05;3.509e-05;0.000692371
993;boundary;100;0.0822339;0.043479;0.135722
993;calc iter;100;3.83845;3.64794;4.01826
993;calc total;1;385.125;385.125;385.125
993;total;1;491.047;491.047;491.047
994;initialize;1;79.5655;79.5655;79.5655
994;async;100;0.181942;0.0285207;0.475373
994;inner;100;3.58487;3.32234;3.71916
994;wait;100;6.42548e-05;2.186e-05;0.000694611
994;boundary;100;0.0735055;0.0438722;0.152982
994;calc iter;100;3.84038;3.67382;4.02405
994;calc total;1;385.125;385.125;385.125
994;total;1;491.295;491.295;491.295
995;initialize;1;79.5138;79.5138;79.5138
995;async;100;0.173696;0.0506572;0.365859
995;inner;100;3.59246;3.40882;3.70167
995;wait;100;6.28976e-05;2.59e-05;0.000512193
995;boundary;100;0.0739646;0.0444422;0.147161
995;calc iter;100;3.84019;3.7339;3.93151
995;calc total;1;385.125;385.125;385.125
995;total;1;491.243;491.243;491.243
996;initialize;1;79.4926;79.4926;79.4926
996;async;100;0.199404;0.0212105;0.516452
996;inner;100;3.55911;3.31345;3.74971
996;wait;100;7.63553e-05;3.4019e-05;0.000659752
996;boundary;100;0.0813799;0.0528103;0.123185
996;calc iter;100;3.83997;3.61707;4.122
996;calc total;1;385.125;385.125;385.125
996;total;1;491.222;491.222;491.222
997;initialize;1;79.4928;79.4928;79.4928
997;async;100;0.217321;0.0311182;0.559432
997;inner;100;3.53912;3.25273;3.74875
997;wait;100;7.71806e-05;3.228e-05;0.000639982
997;boundary;100;0.0844019;0.0551937;0.165436
997;calc iter;100;3.84093;3.62608;4.21658
997;calc total;1;385.125;385.125;385.125
997;total;1;491.222;491.222;491.222
998;initialize;1;79.5443;79.5443;79.5443
998;async;100;0.179073;0.0247025;0.397763
998;inner;100;3.58706;3.42517;3.763
998;wait;100;6.58902e-05;2.92e-05;0.000644772
998;boundary;100;0.0748963;0.0517288;0.138612
998;calc iter;100;3.8411;3.66626;3.99612
998;calc total;1;385.125;385.125;385.125
998;total;1;491.273;491.273;491.273
999;initialize;1;79.326;79.326;79.326
999;async;100;0.175273;0.0336832;0.343819
999;inner;100;3.59357;3.5018;3.74532
999;wait;100;6.13737e-05;2.873e-05;0.000695971
999;boundary;100;0.0721288;0.0503868;0.138707
999;calc iter;100;3.84104;3.74737;4.0095
999;calc total;1;385.125;385.125;385.125
999;total;1;491.055;491.055;491.055
1000;initialize;1;79.5491;79.5491;79.5491
1000;async;100;0.13975;0.0234889;0.388489
1000;inner;100;3.61653;3.4223;3.71301
1000;wait;100;7.65671e-05;3.059e-05;0.000688131
1000;boundary;100;0.0864831;0.0535866;0.182912
1000;calc iter;100;3.84284;3.64605;4.09232
1000;calc total;1;385.125;385.125;385.125
1000;total;1;491.278;491.278;491.278
1001;initialize;1;79.3137;79.3137;79.3137
1001;async;100;0.138628;0.023761;0.343604
1001;inner;100;3.61821;3.44931;3.71008
1001;wait;100;8.36028e-05;4.054e-05;0.000924539
1001;boundary;100;0.0852266;0.0557675;0.173972
1001;calc iter;100;3.84215;3.68575;4.01823
1001;calc total;1;385.125;385.125;385.125
1001;total;1;491.043;491.043;491.043
1002;initialize;1;79.5658;79.5658;79.5658
1002;async;100;0.124348;0.0221403;0.237067
1002;inner;100;3.64401;3.53815;3.73651
1002;wait;100;9.11074e-05;2.907e-05;0.00120941
1002;boundary;100;0.0738186;0.0496345;0.169222
1002;calc iter;100;3.84227;3.71193;3.98717
1002;calc total;1;385.125;385.125;385.125
1002;total;1;491.295;491.295;491.295
1003;initialize;1;79.4387;79.4387;79.4387
1003;async;100;0.125773;0.016312;0.242579
1003;inner;100;3.64466;3.57574;3.7421
1003;wait;100;6.60921e-05;2.301e-05;0.000674121
1003;boundary;100;0.0718135;0.0482774;0.172425
1003;calc iter;100;3.84231;3.72801;3.99273
1003;calc total;1;385.125;385.125;385.125
1003;total;1;491.167;491.167;491.167
1004;initialize;1;79.4367;79.4367;79.4367
1004;async;100;0.140428;0.0184668;0.424198
1004;inner;100;3.61894;3.43492;3.72924
1004;wait;100;8.66145e-05;3.2459e-05;0.00081671
1004;boundary;100;0.0824976;0.0525694;0.173569
1004;calc iter;100;3.84196;3.72534;4.1271
1004;calc total;1;385.125;385.125;385.125
1004;total;1;491.166;491.166;491.166
1005;initialize;1;79.4367;79.4367;79.4367
1005;async;100;0.159955;0.0318966;0.341014
1005;inner;100;3.60024;3.40918;3.73166
1005;wait;100;8.94517e-05;2.8689e-05;0.00072639
1005;boundary;100;0.0818183;0.0508467;0.172374
1005;calc iter;100;3.8421;3.65509;4.03637
1005;calc total;1;385.125;385.125;385.125
1005;total;1;491.166;491.166;491.166
1006;initialize;1;79.545;79.545;79.545
1006;async;100;0.149887;0.0204768;0.371321
1006;inner;100;3.61305;3.43577;3.75945
1006;wait;100;7.16582e-05;2.383e-05;0.000907209
1006;boundary;100;0.0791476;0.0497795;0.173655
1006;calc iter;100;3.84216;3.6406;4.05194
1006;calc total;1;385.125;385.125;385.125
1006;total;1;491.275;491.275;491.275
1007;initialize;1;79.3749;79.3749;79.3749
1007;async;100;0.137401;0.0273016;0.242278
1007;inner;100;3.62838;3.52317;3.74192
1007;wait;100;7.58266e-05;2.508e-05;0.0010832
1007;boundary;100;0.0762957;0.0503116;0.174099
1007;calc iter;100;3.84215;3.77307;3.98704
1007;calc total;1;385.125;385.125;385.125
1007;total;1;491.104;491.104;491.104
1008;initialize;1;79.5487;79.5487;79.5487
1008;async;100;0.286341;0.0178743;0.993927
1008;inner;100;3.47082;2.99525;3.64825
1008;wait;100;8.83823e-05;3.174e-05;0.000690901
1008;boundary;100;0.0791527;0.044156;0.194504
1008;calc iter;100;3.8364;3.15103;4.55888
1008;calc total;1;385.125;385.125;385.125
1008;total;1;491.278;491.278;491.278
1009;initialize;1;79.3161;79.3161;79.3161
1009;async;100;0.278449;0.0441099;0.844156
1009;inner;100;3.48326;3.06144;3.64899
1009;wait;100;8.82238e-05;3.857e-05;0.000528274
1009;boundary;100;0.0745084;0.043543;0.194186
1009;calc iter;100;3.8363;3.45673;4.09484
1009;calc total;1;385.125;385.125;385.125
1009;total;1;491.045;491.045;491.045
1010;initialize;1;79.5492;79.5492;79.5492
1010;async;100;0.268802;0.0350585;0.604959
1010;inner;100;3.50317;3.1868;3.66463
1010;wait;100;5.79641e-05;2.227e-05;0.000509044
1010;boundary;100;0.0643516;0.0430836;0.195241
1010;calc iter;100;3.83638;3.58611;4.04343
1010;calc total;1;385.125;385.125;385.125
1010;total;1;491.278;491.278;491.278
1011;initialize;1;79.5491;79.5491;79.5491
1011;async;100;0.26877;0.0358156;0.600324
1011;inner;100;3.50307;3.18732;3.66378
1011;wait;100;6.20715e-05;2.3139e-05;0.000804929
1011;boundary;100;0.0645102;0.0432909;0.19551
1011;calc iter;100;3.83641;3.62563;4.05847
1011;calc total;1;385.125;385.125;385.125
1011;total;1;491.278;491.278;491.278
1012;initialize;1;79.5494;79.5494;79.5494
1012;async;100;0.285124;0.0398996;0.907908
1012;inner;100;3.47701;3.08756;3.64817
1012;wait;100;8.71852e-05;2.792e-05;0.000704251
1012;boundary;100;0.0742341;0.0442483;0.193515
1012;calc iter;100;3.83646;3.30408;4.54959
1012;calc total;1;385.125;385.125;385.125
1012;total;1;491.278;491.278;491.278
1013;initialize;1;79.549;79.549;79.549
1013;async;100;0.313216;0.0361123;0.884543
1013;inner;100;3.44182;3.05455;3.65165
1013;wait;100;9.43783e-05;4.2929e-05;0.000724561
1013;boundary;100;0.0813272;0.0438516;0.195614
1013;calc iter;100;3.83646;3.46958;4.46012
1013;calc total;1;385.125;385.125;385.125
1013;total;1;491.278;491.278;491.278
1014;initialize;1;79.5494;79.5494;79.5494
1014;async;100;0.294952;0.0458765;0.631349
1014;inner;100;3.46571;3.17711;3.65877
1014;wait;100;6.93183e-05;2.576e-05;0.00073491
1014;boundary;100;0.0757161;0.0440682;0.192603
1014;calc iter;100;3.83645;3.3967;4.27033
1014;calc total;1;385.125;385.125;385.125
1014;total;1;491.278;491.278;491.278
1015;initialize;1;79.5494;79.5494;79.5494
1015;async;100;0.27203;0.0316074;0.528005
1015;inner;100;3.49465;3.1824;3.66449
1015;wait;100;7.08116e-05;2.169e-05;0.00107818
1015;boundary;100;0.0697435;0.0439526;0.19798
1015;calc iter;100;3.83649;3.54121;3.99279
1015;calc total;1;385.125;385.125;385.125
1015;total;1;491.278;491.278;491.278
1016;initialize;1;79.543;79.543;79.543
1016;async;100;0.348993;0.0705653;0.733171
1016;inner;100;3.40744;2.89072;3.63065
1016;wait;100;5.2856e-05;2.3699e-05;0.000513824
1016;boundary;100;0.0709751;0.0422334;0.175431
1016;calc iter;100;3.82747;3.45047;4.09787
1016;calc total;1;385.125;385.125;385.125
1016;total;1;491.272;491.272;491.272
1017;initialize;1;79.5493;79.5493;79.5493
1017;async;100;0.474005;0.0546588;1.29319
1017;inner;100;3.25033;2.42282;3.62974
1017;wait;100;8.11609e-05;3.6359e-05;0.000676692
1017;boundary;100;0.0963337;0.0694715;0.174795
1017;calc iter;100;3.82075;2.76856;4.59314
1017;calc total;1;385.125;385.125;385.125
1017;total;1;491.278;491.278;491.278
1018;initialize;1;79.4631;79.4631;79.4631
1018;async;100;0.374092;0.0509295;0.71214
1018;inner;100;3.37335;2.89682;3.63957
1018;wait;100;6.47243e-05;2.607e-05;0.000683591
1018;boundary;100;0.0800563;0.0454277;0.177831
1018;calc iter;100;3.82757;3.47519;4.15193
1018;calc total;1;385.125;385.125;385.125
1018;total;1;491.192;491.192;491.192
1019;initialize;1;79.549;79.549;79.549
1019;async;100;0.339046;0.0806057;0.708665
1019;inner;100;3.41674;2.89637;3.63448
1019;wait;100;5.31815e-05;2.8379e-05;0.000689011
1019;boundary;100;0.0718549;0.0448448;0.17247
1019;calc iter;100;3.8277;3.44012;4.07258
1019;calc total;1;385.125;385.125;385.125
1019;total;1;491.278;491.278;491.278
1020;initialize;1;79.3391;79.3391;79.3391
1020;async;100;0.399454;0.0595272;0.792778
1020;inner;100;3.34678;3.03348;3.62492
1020;wait;100;8.70664e-05;5.0679e-05;0.000682581
1020;boundary;100;0.0834344;0.0536714;0.167269
1020;calc iter;100;3.82975;3.38939;4.23834
1020;calc total;1;385.125;385.125;385.125
1020;total;1;491.068;491.068;491.068
1021;initialize;1;79.5657;79.5657;79.5657
1021;async;100;0.313469;0.0597898;0.606272
1021;inner;100;3.445;3.05613;3.62521
1021;wait;100;6.22844e-05;3.094e-05;0.000476424
1021;boundary;100;0.0713948;0.043029;0.166284
1021;calc iter;100;3.82993;3.6361;4.05457
1021;calc total;1;385.125;385.125;385.125
1021;total;1;491.295;491.295;491.295
1022;initialize;1;79.321;79.321;79.321
1022;async;100;0.308407;0.0488594;0.587474
1022;inner;100;3.45653;3.05894;3.63508
1022;wait;100;5.60575e-05;2.687e-05;0.000655512
1022;boundary;100;0.0649357;0.0435359;0.169056
1022;calc iter;100;3.82993;3.66982;4.00702
1022;calc total;1;385.125;385.125;385.125
1022;total;1;491.05;491.05;491.05
1023;initialize;1;79.4608;79.4608;79.4608
1023;async;100;0.311465;0.0808895;0.593562
1023;inner;100;3.453;3.05786;3.62851
1023;wait;100;6.01193e-05;2.6229e-05;0.000720921
1023;boundary;100;0.0654342;0.0435223;0.113943
1023;calc iter;100;3.82996;3.63891;4.07124
1023;calc total;1;385.125;385.125;385.125
1023;total;1;491.19;491.19;491.19
1024;initialize;1;79.5905;79.5905;79.5905
1024;async;100;0.445505;0.096087;1.49046
1024;inner;100;3.30272;2.46232;3.56162
1024;wait;100;5.45497e-05;3.092e-05;0.000580683
1024;boundary;100;0.0758209;0.0584707;0.149996
1024;calc iter;100;3.82411;3.38113;4.52118
1024;calc total;1;385.125;385.125;385.125
1024;total;1;491.32;491.32;491.32
1025;initialize;1;79.5834;79.5834;79.5834
1025;async;100;0.659491;0.0810249;2.32029
1025;inner;100;3.06548;1.55543;3.51332
1025;wait;100;7.90261e-05;4.602e-05;0.000690651
1025;boundary;100;0.0925672;0.0768529;0.104626
1025;calc iter;100;3.81762;2.78782;4.60266
1025;calc total;1;385.125;385.125;385.125
1025;total;1;491.313;491.313;491.313
1026;initialize;1;79.5751;79.5751;79.5751
1026;async;100;0.526496;0.0803608;1.64247
1026;inner;100;3.2168;2.34813;3.52332
1026;wait;100;5.77326e-05;2.879e-05;0.000665021
1026;boundary;100;0.0789591;0.0534384;0.100938
1026;calc iter;100;3.82231;3.23975;4.59997
1026;calc total;1;385.125;385.125;385.125
1026;total;1;491.305;491.305;491.305
1027;initialize;1;79.602;79.602;79.602
1027;async;100;0.468614;0.0939063;1.54326
1027;inner;100;3.28585;2.3367;3.57004
1027;wait;100;5.01141e-05;3.029e-05;0.000545183
1027;boundary;100;0.0685055;0.0529633;0.145628
1027;calc iter;100;3.82303;3.18783;4.5505
1027;calc total;1;385.125;385.125;385.125
1027;total;1;491.331;491.331;491.331
1028;initialize;1;79.6029;79.6029;79.6029
1028;async;100;0.504366;0.0889565;1.04398
1028;inner;100;3.23824;2.73367;3.51383
1028;wait;100;7.42868e-05;3.8809e-05;0.000668231
1028;boundary;100;0.0853713;0.0561284;0.107151
1028;calc iter;100;3.82806;3.45895;4.32484
1028;calc total;1;385.125;385.125;385.125
1028;total;1;491.331;491.331;491.331
1029;initialize;1;79.603;79.603;79.603
1029;async;100;0.434378;0.0859643;1.04645
1029;inner;100;3.32357;2.76816;3.5114
1029;wait;100;6.33804e-05;3.48e-05;0.000676352
1029;boundary;100;0.070827;0.0555421;0.101156
1029;calc iter;100;3.82884;3.48982;4.08025
1029;calc total;1;385.125;385.125;385.125
1029;total;1;491.331;491.331;491.331
1030;initialize;1;79.5506;79.5506;79.5506
1030;async;100;0.428072;0.0849738;1.03398
1030;inner;100;3.33983;2.77438;3.51906
1030;wait;100;4.75189e-05;2.7999e-05;0.000485164
1030;boundary;100;0.0610369;0.0532689;0.0860441
1030;calc iter;100;3.82899;3.47911;4.10863
1030;calc total;1;385.125;385.125;385.125
1030;total;1;491.28;491.28;491.28
1031;initialize;1;79.603;79.603;79.603
1031;async;100;0.427043;0.090604;1.03185
1031;inner;100;3.3364;2.77582;3.52376
1031;wait;100;5.36305e-05;2.9059e-05;0.000648872
1031;boundary;100;0.0655175;0.0542051;0.115881
1031;calc iter;100;3.82901;3.45547;4.10753
1031;calc total;1;385.125;385.125;385.125
1031;total;1;491.331;491.331;491.331
1032;initialize;1;79.6028;79.6028;79.6028
1032;async;100;0.370559;0.0809406;0.976355
1032;inner;100;3.39428;2.79863;3.54498
1032;wait;100;7.2878e-05;2.948e-05;0.000634242
1032;boundary;100;0.0683191;0.0478994;0.166925
1032;calc iter;100;3.83324;3.56058;4.12199
1032;calc total;1;385.125;385.125;385.125
1032;total;1;491.331;491.331;491.331
1033;initialize;1;79.5985;79.5985;79.5985
1033;async;100;0.407587;0.0877048;2.1725
1033;inner;100;3.33333;1.80788;3.56315
1033;wait;100;9.56525e-05;5.5119e-05;0.000715752
1033;boundary;100;0.0887893;0.0567305;0.154338
1033;calc iter;100;3.82981;2.18848;4.97861
1033;calc total;1;385.125;385.125;385.125
1033;total;1;491.327;491.327;491.327
1034;initialize;1;79.6025;79.6025;79.6025
1034;async;100;0.369107;0.0858815;1.00088
1034;inner;100;3.39364;2.80872;3.57526
1034;wait;100;7.34148e-05;2.6559e-05;0.000695481
1034;boundary;100;0.0696931;0.0471157;0.151319
1034;calc iter;100;3.83252;3.53088;4.06765
1034;calc total;1;385.125;385.125;385.125
1034;total;1;491.331;491.331;491.331
1035;initialize;1;79.6031;79.6031;79.6031
1035;async;100;0.370356;0.094362;0.982499
1035;inner;100;3.40225;2.80734;3.57753
1035;wait;100;5.89653e-05;2.489e-05;0.000610132
1035;boundary;100;0.0605755;0.0447194;0.148097
1035;calc iter;100;3.83324;3.55676;4.12021
1035;calc total;1;385.125;385.125;385.125
1035;total;1;491.331;491.331;491.331
1036;initialize;1;79.603;79.603;79.603
1036;async;100;0.376241;0.094154;1.55242
1036;inner;100;3.38658;2.54539;3.57156
1036;wait;100;0.000100871;4.03e-05;0.000725151
1036;boundary;100;0.0717579;0.0438907;0.152997
1036;calc iter;100;3.83468;2.90169;4.73665
1036;calc total;1;385.125;385.125;385.125
1036;total;1;491.331;491.331;491.331
1037;initialize;1;79.5548;79.5548;79.5548
1037;async;100;0.374504;0.0949029;0.919253
1037;inner;100;3.40361;2.85001;3.57145
1037;wait;100;7.94148e-05;2.888e-05;0.000589203
1037;boundary;100;0.0566135;0.0429477;0.153566
1037;calc iter;100;3.83481;3.52425;4.07537
1037;calc total;1;385.125;385.125;385.125
1037;total;1;491.283;491.283;491.283
1038;initialize;1;79.5836;79.5836;79.5836
1038;async;100;0.380122;0.0918718;0.914595
1038;inner;100;3.40151;2.84804;3.58053
1038;wait;100;4.76303e-05;2.1949e-05;0.000670862
1038;boundary;100;0.0532451;0.0423872;0.152594
1038;calc iter;100;3.83493;3.52711;4.09981
1038;calc total;1;385.125;385.125;385.125
1038;total;1;491.312;491.312;491.312
1039;initialize;1;79.603;79.603;79.603
1039;async;100;0.376665;0.0926511;0.915723
1039;inner;100;3.40452;2.8484;3.58312
1039;wait;100;5.11973e-05;2.211e-05;0.000664782
1039;boundary;100;0.0536779;0.0423461;0.154425
1039;calc iter;100;3.83492;3.52462;4.10143
1039;calc total;1;385.125;385.125;385.125
1039;total;1;491.331;491.331;491.331
1040;initialize;1;79.6025;79.6025;79.6025
1040;async;100;0.590451;0.0932048;1.17801
1040;inner;100;3.1707;2.67023;3.55574
1040;wait;100;6.37178e-05;3.0249e-05;0.000634402
1040;boundary;100;0.0817544;0.0573704;0.126127
1040;calc iter;100;3.84297;3.31112;4.46774
1040;calc total;1;385.125;385.125;385.125
1040;total;1;491.331;491.331;491.331
1041;initialize;1;79.6022;79.6022;79.6022
1041;async;100;0.686952;0.0802917;1.92581
1041;inner;100;3.05724;2.08254;3.52327
1041;wait;100;7.03292e-05;3.8069e-05;0.000670771
1041;boundary;100;0.0917571;0.0626739;0.107139
1041;calc iter;100;3.83602;2.82428;4.59697
1041;calc total;1;385.125;385.125;385.125
1041;total;1;491.331;491.331;491.331
1042;initialize;1;79.6022;79.6022;79.6022
1042;async;100;0.554078;0.0941046;1.79428
1042;inner;100;3.21361;2.36561;3.54352
1042;wait;100;5.04824e-05;2.9249e-05;0.000481064
1042;boundary;100;0.0741312;0.0532742;0.124162
1042;calc iter;100;3.84188;2.94392;4.90533
1042;calc total;1;385.125;385.125;385.125
1042;total;1;491.331;491.331;491.331
1043;initialize;1;79.6021;79.6021;79.6021
1043;async;100;0.543692;0.092797;1.3242
1043;inner;100;3.22637;2.75287;3.55101
1043;wait;100;5.22141e-05;2.9259e-05;0.000654302
1043;boundary;100;0.0727813;0.0532431;0.122341
1043;calc iter;100;3.8429;3.24731;4.58938
1043;calc total;1;385.125;385.125;385.125
1043;total;1;491.331;491.331;491.331
1044;initialize;1;79.5856;79.5856;79.5856
1044;async;100;0.617714;0.0812848;1.51708
1044;inner;100;3.13517;2.4844;3.52075
1044;wait;100;7.22078e-05;4.091e-05;0.000585363
1044;boundary;100;0.0861383;0.0572517;0.10939
1044;calc iter;100;3.8391;3.10592;4.83524
1044;calc total;1;385.125;385.125;385.125
1044;total;1;491.314;491.314;491.314
1045;initialize;1;79.5849;79.5849;79.5849
1045;async;100;0.489674;0.0808423;0.941581
1045;inner;100;3.2801;3.01666;3.51954
1045;wait;100;6.76619e-05;3.235e-05;0.000700371
1045;boundary;100;0.0731582;0.0546896;0.102476
1045;calc iter;100;3.843;3.59732;4.17365
1045;calc total;1;385.125;385.125;385.125
1045;total;1;491.314;491.314;491.314
1046;initialize;1;79.5849;79.5849;79.5849
1046;async;100;0.481318;0.0914634;0.992291
1046;inner;100;3.30109;3.02621;3.54245
1046;wait;100;4.54285e-05;2.6309e-05;0.000582273
1046;boundary;100;0.0611775;0.0523541;0.129175
1046;calc iter;100;3.84364;3.60857;4.25945
1046;calc total;1;385.125;385.125;385.125
1046;total;1;491.314;491.314;491.314
1047;initialize;1;79.5855;79.5855;79.5855
1047;async;100;0.479748;0.0909888;0.990811
1047;inner;100;3.29986;3.02517;3.54251
1047;wait;100;4.95413e-05;2.6779e-05;0.00081247
1047;boundary;100;0.0640459;0.0543301;0.133177
1047;calc iter;100;3.84371;3.60469;4.2568
1047;calc total;1;385.125;385.125;385.125
1047;total;1;491.314;491.314;491.314
1048;initialize;1;79.5814;79.5814;79.5814
1048;async;100;0.356519;0.0830477;0.643481
1048;inner;100;3.41821;3.27232;3.59342
1048;wait;100;8.77299e-05;3.481e-05;0.000716041
1048;boundary;100;0.0715458;0.0517164;0.175801
1048;calc iter;100;3.84637;3.70905;4.0924
1048;calc total;1;385.125;385.125;385.125
1048;total;1;491.311;491.311;491.311
1049;initialize;1;79.5813;79.5813;79.5813
1049;async;100;0.359388;0.0831445;0.955404
1049;inner;100;3.41085;2.96285;3.56851
1049;wait;100;9.88161e-05;2.835e-05;0.000747871
1049;boundary;100;0.0758659;0.0487934;0.17557
1049;calc iter;100;3.84621;3.26534;4.37559
1049;calc total;1;385.125;385.125;385.125
1049;total;1;491.311;491.311;491.311
1050;initialize;1;79.5817;79.5817;79.5817
1050;async;100;0.361398;0.0873674;0.862778
1050;inner;100;3.42203;3.04891;3.59487
1050;wait;100;6.26685e-05;2.5709e-05;0.000671242
1050;boundary;100;0.0628113;0.0480271;0.155173
1050;calc iter;100;3.84631;3.36241;4.20575
1050;calc total;1;385.125;385.125;385.125
1050;total;1;491.311;491.311;491.311
1051;initialize;1;79.5825;79.5825;79.5825
1051;async;100;0.35853;0.0838135;0.660106
1051;inner;100;3.42499;3.27063;3.60581
1051;wait;100;6.10345e-05;2.3179e-05;0.000718781
1051;boundary;100;0.0627508;0.0493599;0.163203
1051;calc iter;100;3.84633;3.69264;4.09854
1051;calc total;1;385.125;385.125;385.125
1051;total;1;491.311;491.311;491.311
1052;initialize;1;79.5662;79.5662;79.5662
1052;async;100;0.358165;0.0907672;0.663025
1052;inner;100;3.40742;3.26023;3.57983
1052;wait;100;0.00011852;5.0469e-05;0.000732891
1052;boundary;100;0.0802327;0.0455103;0.163372
1052;calc iter;100;3.84594;3.73344;4.10221
1052;calc total;1;385.125;385.125;385.125
1052;total;1;491.296;491.296;491.296
1053;initialize;1;79.5624;79.5624;79.5624
1053;async;100;0.361652;0.0930058;0.667938
1053;inner;100;3.42233;3.27217;3.59815
1053;wait;100;0.000104139;3.5049e-05;0.000902739
1053;boundary;100;0.0621593;0.0465654;0.160343
1053;calc iter;100;3.84624;3.73504;4.1022
1053;calc total;1;385.125;385.125;385.125
1053;total;1;491.292;491.292;491.292
1054;initialize;1;79.5616;79.5616;79.5616
1054;async;100;0.363235;0.0932322;0.67504
1054;inner;100;3.42242;3.27178;3.5991
1054;wait;100;5.97459e-05;2.877e-05;0.000551573
1054;boundary;100;0.0605637;0.0447662;0.157866
1054;calc iter;100;3.84628;3.73851;4.10727
1054;calc total;1;385.125;385.125;385.125
1054;total;1;491.291;491.291;491.291
1055;initialize;1;79.5951;79.5951;79.5951
1055;async;100;0.36078;0.0936636;0.670264
1055;inner;100;3.42498;3.27366;3.59733
1055;wait;100;5.8316e-05;2.413e-05;0.000750321
1055;boundary;100;0.0604589;0.0442418;0.15754
1055;calc iter;100;3.84628;3.74279;4.11046
1055;calc total;1;385.125;385.125;385.125
1055;total;1;491.325;491.325;491.325
1056;initialize;1;79.5615;79.5615;79.5615
1056;async;100;0.627328;0.0918153;1.8344
1056;inner;100;3.13353;2.2532;3.54058
1056;wait;100;6.94783e-05;3.2359e-05;0.000632603
1056;boundary;100;0.0852566;0.0436974;0.129526
1056;calc iter;100;3.84619;3.02492;5.04607
1056;calc total;1;385.125;385.125;385.125
1056;total;1;491.291;491.291;491.291
1057;initialize;1;79.6027;79.6027;79.6027
1057;async;100;0.615198;0.0828346;1.67249
1057;inner;100;3.14666;2.39684;3.56449
1057;wait;100;6.78828e-05;3.159e-05;0.000640062
1057;boundary;100;0.0841633;0.0446455;0.106891
1057;calc iter;100;3.84609;2.99577;5.14459
1057;calc total;1;385.125;385.125;385.125
1057;total;1;491.331;491.331;491.331
1058;initialize;1;79.5813;79.5813;79.5813
1058;async;100;0.509897;0.0831047;1.12601
1058;inner;100;3.26683;2.81622;3.57263
1058;wait;100;4.9671e-05;2.62e-05;0.000684992
1058;boundary;100;0.0694597;0.0431542;0.108102
1058;calc iter;100;3.84624;3.18804;4.40132
1058;calc total;1;385.125;385.125;385.125
1058;total;1;491.31;491.31;491.31
1059;initialize;1;79.5739;79.5739;79.5739
1059;async;100;0.509314;0.0939448;1.05344
1059;inner;100;3.26683;2.82373;3.57004
1059;wait;100;5.20257e-05;2.341e-05;0.000656202
1059;boundary;100;0.0700593;0.0430499;0.132761
1059;calc iter;100;3.84626;3.32326;4.38538
1059;calc total;1;385.125;385.125;385.125
1059;total;1;491.303;491.303;491.303
1060;initialize;1;79.5657;79.5657;79.5657
1060;async;100;0.524105;0.0826818;1.2817
1060;inner;100;3.24516;2.72015;3.52435
1060;wait;100;6.85654e-05;2.52e-05;0.000651542
1060;boundary;100;0.076832;0.045217;0.106358
1060;calc iter;100;3.84617;2.94897;4.77145
1060;calc total;1;385.125;385.125;385.125
1060;total;1;491.294;491.294;491.294
1061;initialize;1;79.6027;79.6027;79.6027
1061;async;100;0.473169;0.0908809;0.902455
1061;inner;100;3.3036;3.09482;3.53812
1061;wait;100;7.30775e-05;3.587e-05;0.000638072
1061;boundary;100;0.0693123;0.0437915;0.101889
1061;calc iter;100;3.84616;3.49525;4.1581
1061;calc total;1;385.125;385.125;385.125
1061;total;1;491.331;491.331;491.331
1062;initialize;1;79.5608;79.5608;79.5608
1062;async;100;0.457329;0.0816164;0.812842
1062;inner;100;3.32606;3.10171;3.57235
1062;wait;100;4.87363e-05;2.417e-05;0.000665952
1062;boundary;100;0.0628292;0.0433007;0.103273
1062;calc iter;100;3.84627;3.54648;4.17756
1062;calc total;1;385.125;385.125;385.125
1062;total;1;491.289;491.289;491.289
1063;initialize;1;79.6028;79.6028;79.6028
1063;async;100;0.48918;0.0920798;1.29842
1063;inner;100;3.28968;2.56166;3.57203
1063;wait;100;5.99413e-05;2.6079e-05;0.000642393
1063;boundary;100;0.0673568;0.0431906;0.128894
1063;calc iter;100;3.84628;3.06505;4.36943
1063;calc total;1;385.125;385.125;385.125
1063;total;1;491.331;491.331;491.331
1064;initialize;1;79.5834;79.5834;79.5834
1064;async;100;0.46252;0.0953355;2.02423
1064;inner;100;3.29625;2.18336;3.62076
1064;wait;100;0.000100061;3.732e-05;0.000569273
1064;boundary;100;0.084126;0.0447695;0.167964
1064;calc iter;100;3.843;2.77019;5.49624
1064;calc total;1;385.125;385.125;385.125
1064;total;1;491.313;491.313;491.313
1065;initialize;1;79.54;79.54;79.54
1065;async;100;0.400148;0.0962054;0.917438
1065;inner;100;3.37504;2.96846;3.62064
1065;wait;100;8.36683e-05;2.9189e-05;0.000531444
1065;boundary;100;0.0684572;0.0432787;0.168893
1065;calc iter;100;3.84373;3.26374;4.25211
1065;calc total;1;385.125;385.125;385.125
1065;total;1;491.269;491.269;491.269
1066;initialize;1;79.54;79.54;79.54
1066;async;100;0.390815;0.0944133;0.672732
1066;inner;100;3.39371;3.11174;3.62516
1066;wait;100;5.8681e-05;2.1529e-05;0.000673842
1066;boundary;100;0.0601083;0.0427764;0.16637
1066;calc iter;100;3.84469;3.63978;4.13859
1066;calc total;1;385.125;385.125;385.125
1066;total;1;491.269;491.269;491.269
1067;initialize;1;79.5829;79.5829;79.5829
1067;async;100;0.391812;0.0915078;0.654981
1067;inner;100;3.38989;3.1119;3.59516
1067;wait;100;5.51995e-05;2.472e-05;0.000668262
1067;boundary;100;0.0629888;0.0430318;0.170761
1067;calc iter;100;3.84475;3.63754;4.12279
1067;calc total;1;385.125;385.125;385.125
1067;total;1;491.312;491.312;491.312
1068;initialize;1;79.6028;79.6028;79.6028
1068;async;100;0.40164;0.094746;0.883631
1068;inner;100;3.3765;2.9243;3.58974
1068;wait;100;6.85014e-05;2.746e-05;0.000575293
1068;boundary;100;0.0664431;0.0437462;0.168605
1068;calc iter;100;3.84465;3.4229;4.21031
1068;calc total;1;385.125;385.125;385.125
1068;total;1;491.331;491.331;491.331
1069;initialize;1;79.6025;79.6025;79.6025
1069;async;100;0.448442;0.0947662;1.41166
1069;inner;100;3.32484;2.52296;3.58899
1069;wait;100;8.35535e-05;2.718e-05;0.000727161
1069;boundary;100;0.0714508;0.0437118;0.16856
1069;calc iter;100;3.84482;3.2162;4.7886
1069;calc total;1;385.125;385.125;385.125
1069;total;1;491.331;491.331;491.331
1070;initialize;1;79.6029;79.6029;79.6029
1070;async;100;0.40645;0.0956774;1.07162
1070;inner;100;3.37453;2.82135;3.60159
1070;wait;100;6.47847e-05;2.223e-05;0.00126008
1070;boundary;100;0.0639998;0.0439854;0.169674
1070;calc iter;100;3.84505;3.21439;4.43029
1070;calc total;1;385.125;385.125;385.125
1070;total;1;491.331;491.331;491.331
1071;initialize;1;79.5612;79.5612;79.5612
1071;async;100;0.395706;0.0940223;1.10924
1071;inner;100;3.38522;2.84074;3.59892
1071;wait;100;6.39335e-05;2.495e-05;0.000685042
1071;boundary;100;0.0639865;0.0439556;0.166914
1071;calc iter;100;3.84498;3.186;4.5203
1071;calc total;1;385.125;385.125;385.125
1071;total;1;491.29;491.29;491.29
1072;initialize;1;79.5717;79.5717;79.5717
1072;async;100;0.580865;0.0928216;1.52833
1072;inner;100;3.16636;2.35085;3.53812
1072;wait;100;7.46721e-05;3.25e-05;0.000629453
1072;boundary;100;0.0901774;0.0604897;0.126223
1072;calc iter;100;3.83748;3.05634;4.90171
1072;calc total;1;385.125;385.125;385.125
1072;total;1;491.301;491.301;491.301
1073;initialize;1;79.6029;79.6029;79.6029
1073;async;100;0.50044;0.0925683;1.25326
1073;inner;100;3.26288;2.62515;3.53881
1073;wait;100;6.06973e-05;3.2939e-05;0.000473194
1073;boundary;100;0.0785204;0.0547466;0.123038
1073;calc iter;100;3.8419;3.44477;4.16095
1073;calc total;1;385.125;385.125;385.125
1073;total;1;491.331;491.331;491.331
1074;initialize;1;79.5933;79.5933;79.5933
1074;async;100;0.468661;0.0828085;1.19546
1074;inner;100;3.31001;2.75475;3.5374
1074;wait;100;4.95396e-05;2.744e-05;0.000645832
1074;boundary;100;0.0634791;0.052783;0.0969605
1074;calc iter;100;3.8422;3.39357;4.16393
1074;calc total;1;385.125;385.125;385.125
1074;total;1;491.322;491.322;491.322
1075;initialize;1;79.5637;79.5637;79.5637
1075;async;100;0.472706;0.0913302;1.17048
1075;inner;100;3.30232;2.7588;3.54722
1075;wait;100;5.35096e-05;2.8169e-05;0.000631832
1075;boundary;100;0.0671421;0.0537112;0.122968
1075;calc iter;100;3.84222;3.42235;4.16516
1075;calc total;1;385.125;385.125;385.125
1075;total;1;491.292;491.292;491.292
1076;initialize;1;79.5851;79.5851;79.5851
1076;async;100;0.584964;0.0889875;1.31683
1076;inner;100;3.17168;2.55654;3.54979
1076;wait;100;6.26542e-05;3.2829e-05;0.000448734
1076;boundary;100;0.0844294;0.0566005;0.125996
1076;calc iter;100;3.84114;3.07778;4.47957
1076;calc total;1;385.125;385.125;385.125
1076;total;1;491.314;491.314;491.314
1077;initialize;1;79.6025;79.6025;79.6025
1077;async;100;0.568445;0.0891548;1.95298
1077;inner;100;3.19302;1.97099;3.53334
1077;wait;100;6.71702e-05;3.9949e-05;0.000634102
1077;boundary;100;0.0770752;0.0559612;0.124879
1077;calc iter;100;3.83861;3.12499;4.50584
1077;calc total;1;385.125;385.125;385.125
1077;total;1;491.331;491.331;491.331
1078;initialize;1;79.6025;79.6025;79.6025
1078;async;100;0.508764;0.0934584;1.3919
1078;inner;100;3.25837;2.50085;3.56368
1078;wait;100;5.14258e-05;2.871e-05;0.000617053
1078;boundary;100;0.0698746;0.0536334;0.145427
1078;calc iter;100;3.83707;3.01899;4.38997
1078;calc total;1;385.125;385.125;385.125
1078;total;1;491.331;491.331;491.331
1079;initialize;1;79.5922;79.5922;79.5922
1079;async;100;0.490979;0.0954549;1.24888
1079;inner;100;3.28253;2.61556;3.56431
1079;wait;100;5.33233e-05;3.1159e-05;0.000514603
1079;boundary;100;0.0674578;0.0538335;0.125699
1079;calc iter;100;3.84103;3.24141;4.20754
1079;calc total;1;385.125;385.125;385.125
1079;total;1;491.321;491.321;491.321
1080;initialize;1;79.5804;79.5804;79.5804
1080;async;100;0.335581;0.094277;0.580104
1080;inner;100;3.43576;3.24306;3.59699
1080;wait;100;0.000105606;2.9599e-05;0.00109802
1080;boundary;100;0.0737981;0.0458713;0.156235
1080;calc iter;100;3.84525;3.68385;4.00584
1080;calc total;1;385.125;385.125;385.125
1080;total;1;491.309;491.309;491.309
1081;initialize;1;79.5617;79.5617;79.5617
1081;async;100;0.338424;0.0828491;0.576245
1081;inner;100;3.44203;3.24341;3.58516
1081;wait;100;8.26685e-05;3.391e-05;0.000669682
1081;boundary;100;0.064809;0.0461506;0.12684
1081;calc iter;100;3.84535;3.67963;3.96298
1081;calc total;1;385.125;385.125;385.125
1081;total;1;491.291;491.291;491.291
1082;initialize;1;79.5582;79.5582;79.5582
1082;async;100;0.340005;0.088128;0.582336
1082;inner;100;3.44518;3.24311;3.59447
1082;wait;100;5.89191e-05;2.3259e-05;0.00116543
1082;boundary;100;0.0601304;0.0454011;0.17405
1082;calc iter;100;3.84538;3.66844;3.96584
1082;calc total;1;385.125;385.125;385.125
1082;total;1;491.287;491.287;491.287
1083;initialize;1;79.5884;79.5884;79.5884
1083;async;100;0.337356;0.0949365;0.587248
1083;inner;100;3.44733;3.24462;3.60983
1083;wait;100;6.33077e-05;2.308e-05;0.000671772
1083;boundary;100;0.0606265;0.0452169;0.153489
1083;calc iter;100;3.84538;3.66118;3.97045
1083;calc total;1;385.125;385.125;385.125
1083;total;1;491.318;491.318;491.318
1084;initialize;1;79.6025;79.6025;79.6025
1084;async;100;0.340432;0.0945576;0.562879
1084;inner;100;3.43199;3.24234;3.59469
1084;wait;100;9.02147e-05;3.1299e-05;0.00118849
1084;boundary;100;0.0728099;0.0517378;0.15883
1084;calc iter;100;3.84532;3.71918;3.93143
1084;calc total;1;385.125;385.125;385.125
1084;total;1;491.331;491.331;491.331
1085;initialize;1;79.5566;79.5566;79.5566
1085;async;100;0.345276;0.0965817;0.801914
1085;inner;100;3.42966;3.04677;3.60287
1085;wait;100;8.60492e-05;2.989e-05;0.000736651
1085;boundary;100;0.0701812;0.0479933;0.154661
1085;calc iter;100;3.84521;3.46863;4.10904
1085;calc total;1;385.125;385.125;385.125
1085;total;1;491.285;491.285;491.285
1086;initialize;1;79.6027;79.6027;79.6027
1086;async;100;0.345966;0.0960736;0.537279
1086;inner;100;3.43509;3.24249;3.61704
1086;wait;100;6.44391e-05;2.3799e-05;0.00124887
1086;boundary;100;0.0641209;0.0453749;0.15046
1086;calc iter;100;3.84525;3.64282;3.95425
1086;calc total;1;385.125;385.125;385.125
1086;total;1;491.331;491.331;491.331
1087;initialize;1;79.6025;79.6025;79.6025
1087;async;100;0.339432;0.0953514;0.57125
1087;inner;100;3.44421;3.24387;3.61363
1087;wait;100;7.62327e-05;2.6689e-05;0.000970598
1087;boundary;100;0.0614919;0.0460687;0.152874
1087;calc iter;100;3.84521;3.71554;3.94619
1087;calc total;1;385.125;385.125;385.125
1087;total;1;491.331;491.331;491.331
1088;initialize;1;79.603;79.603;79.603
1088;async;100;0.456535;0.0919522;0.869877
1088;inner;100;3.3071;2.99217;3.53532
1088;wait;100;9.86511e-05;4.1449e-05;0.000711891
1088;boundary;100;0.0785208;0.043925;0.154049
1088;calc iter;100;3.84225;3.35423;4.36555
1088;calc total;1;385.125;385.125;385.125
1088;total;1;491.331;491.331;491.331
1089;initialize;1;79.5418;79.5418;79.5418
1089;async;100;0.42082;0.0943854;0.699912
1089;inner;100;3.35079;3.1143;3.53323
1089;wait;100;8.0625e-05;3.42e-05;0.000711531
1089;boundary;100;0.0706239;0.0458444;0.149849
1089;calc iter;100;3.84232;3.37096;4.05063
1089;calc total;1;385.125;385.125;385.125
1089;total;1;491.27;491.27;491.27
1090;initialize;1;79.6029;79.6029;79.6029
1090;async;100;0.415548;0.0940545;0.698683
1090;inner;100;3.36526;3.11378;3.54182
1090;wait;100;5.79936e-05;2.477e-05;0.000637102
1090;boundary;100;0.0615248;0.044346;0.156615
1090;calc iter;100;3.8424;3.57405;4.05758
1090;calc total;1;385.125;385.125;385.125
1090;total;1;491.331;491.331;491.331
1091;initialize;1;79.5881;79.5881;79.5881
1091;async;100;0.415074;0.0955394;0.701633
1091;inner;100;3.3656;3.11364;3.54457
1091;wait;100;5.52591e-05;2.5079e-05;0.000691321
1091;boundary;100;0.0616473;0.0441848;0.159903
1091;calc iter;100;3.84238;3.56761;4.04744
1091;calc total;1;385.125;385.125;385.125
1091;total;1;491.316;491.316;491.316
1092;initialize;1;79.5936;79.5936;79.5936
1092;async;100;0.435901;0.094835;0.824052
1092;inner;100;3.32869;2.96171;3.52805
1092;wait;100;8.74988e-05;3.311e-05;0.000605023
1092;boundary;100;0.0775942;0.0446745;0.144471
1092;calc iter;100;3.84227;3.44761;4.08479
1092;calc total;1;385.125;385.125;385.125
1092;total;1;491.322;491.322;491.322
1093;initialize;1;79.5781;79.5781;79.5781
1093;async;100;0.452704;0.0230971;1.76727
1093;inner;100;3.31586;2.36177;3.52611
1093;wait;100;8.06549e-05;3.373e-05;0.000626342
1093;boundary;100;0.0735345;0.0450049;0.140175
1093;calc iter;100;3.84218;2.64078;5.02619
1093;calc total;1;385.125;385.125;385.125
1093;total;1;491.306;491.306;491.306
1094;initialize;1;79.6025;79.6025;79.6025
1094;async;100;0.42514;0.0932913;1.3281
1094;inner;100;3.35211;2.63468;3.53651
1094;wait;100;5.49559e-05;2.373e-05;0.000603553
1094;boundary;100;0.0648292;0.0445651;0.146187
1094;calc iter;100;3.84213;2.84003;4.64084
1094;calc total;1;385.125;385.125;385.125
1094;total;1;491.331;491.331;491.331
1095;initialize;1;79.6026;79.6026;79.6026
1095;async;100;0.41673;0.0832697;0.798995
1095;inner;100;3.35985;2.96422;3.51618
1095;wait;100;6.76745e-05;2.737e-05;0.000684782
1095;boundary;100;0.0656522;0.0447491;0.125477
1095;calc iter;100;3.8423;3.45303;4.0973
1095;calc total;1;385.125;385.125;385.125
1095;total;1;491.331;491.331;491.331
1096;initialize;1;79.6027;79.6027;79.6027
1096;async;100;0.437217;0.0860401;1.24147
1096;inner;100;3.31851;2.76017;3.56215
1096;wait;100;7.94168e-05;3.394e-05;0.000764661
1096;boundary;100;0.0830884;0.0477183;0.185534
1096;calc iter;100;3.8389;3.14473;4.66697
1096;calc total;1;385.125;385.125;385.125
1096;total;1;491.331;491.331;491.331
1097;initialize;1;79.5728;79.5728;79.5728
1097;async;100;0.41919;0.0840356;1.02457
1097;inner;100;3.34684;2.80163;3.55842
1097;wait;100;7.35367e-05;2.864e-05;0.00078884
1097;boundary;100;0.0728139;0.0473044;0.167773
1097;calc iter;100;3.83892;3.19113;4.3254
1097;calc total;1;385.125;385.125;385.125
1097;total;1;491.301;491.301;491.301
1098;initialize;1;79.5955;79.5955;79.5955
1098;async;100;0.408951;0.0864856;1.03715
1098;inner;100;3.36733;2.81075;3.57941
1098;wait;100;5.66456e-05;2.288e-05;0.000952608
1098;boundary;100;0.0626216;0.0462942;0.178903
1098;calc iter;100;3.83897;3.15441;4.32791
1098;calc total;1;385.125;385.125;385.125
1098;total;1;491.324;491.324;491.324
1099;initialize;1;79.5707;79.5707;79.5707
1099;async;100;0.403324;0.0854815;1.03349
1099;inner;100;3.37267;2.81076;3.57455
1099;wait;100;5.35851e-05;2.267e-05;0.000967608
1099;boundary;100;0.0629163;0.0472976;0.183949
1099;calc iter;100;3.83897;3.16166;4.32596
1099;calc total;1;385.125;385.125;385.125
1099;total;1;491.299;491.299;491.299
1100;initialize;1;79.5891;79.5891;79.5891
1100;async;100;0.453765;0.0882095;1.64341
1100;inner;100;3.30441;2.41084;3.57758
1100;wait;100;7.84866e-05;2.989e-05;0.00118144
1100;boundary;100;0.0771243;0.0517529;0.175823
1100;calc iter;100;3.83538;3.1864;4.85755
1100;calc total;1;385.125;385.125;385.125
1100;total;1;491.318;491.318;491.318
1101;initialize;1;79.5696;79.5696;79.5696
1101;async;100;0.477053;0.0498318;2.97698
1101;inner;100;3.27577;1.42822;3.58307
1101;wait;100;8.50519e-05;3.506e-05;0.00106019
1101;boundary;100;0.0793851;0.0555351;0.171219
1101;calc iter;100;3.83229;2.16281;5.90715
1101;calc total;1;385.125;385.125;385.125
1101;total;1;491.298;491.298;491.298
1102;initialize;1;79.587;79.587;79.587
1102;async;100;0.435293;0.0212008;1.60482
1102;inner;100;3.32906;2.39831;3.62134
1102;wait;100;6.16452e-05;3.0969e-05;0.00126987
1102;boundary;100;0.0711565;0.0527769;0.151017
1102;calc iter;100;3.83557;2.74217;4.85399
1102;calc total;1;385.125;385.125;385.125
1102;total;1;491.316;491.316;491.316
1103;initialize;1;79.5979;79.5979;79.5979
1103;async;100;0.425517;0.0347262;1.61029
1103;inner;100;3.3391;2.42005;3.61749
1103;wait;100;7.45239e-05;2.9759e-05;0.00183968
1103;boundary;100;0.0706468;0.0540378;0.152991
1103;calc iter;100;3.83534;3.17625;4.81221
1103;calc total;1;385.125;385.125;385.125
1103;total;1;491.326;491.326;491.326
1104;initialize;1;79.6028;79.6028;79.6028
1104;async;100;0.447482;0.0967389;1.50513
1104;inner;100;3.30653;2.62906;3.54133
1104;wait;100;7.48275e-05;3.975e-05;0.000525214
1104;boundary;100;0.0848983;0.0562637;0.147878
1104;calc iter;100;3.83899;3.15791;4.88573
1104;calc total;1;385.125;385.125;385.125
1104;total;1;491.331;491.331;491.331
1105;initialize;1;79.5674;79.5674;79.5674
1105;async;100;0.380517;0.0961134;0.798952
1105;inner;100;3.38589;3.05733;3.53999
1105;wait;100;6.27288e-05;3.336e-05;0.000703941
1105;boundary;100;0.072825;0.0479848;0.149972
1105;calc iter;100;3.83929;3.40074;4.13719
1105;calc total;1;385.125;385.125;385.125
1105;total;1;491.296;491.296;491.296
1106;initialize;1;79.5695;79.5695;79.5695
1106;async;100;0.371294;0.0970389;0.700259
1106;inner;100;3.40487;3.11137;3.55195
1106;wait;100;4.30254e-05;2.441e-05;0.000466674
1106;boundary;100;0.063208;0.0432859;0.186733
1106;calc iter;100;3.83942;3.63061;4.12359
1106;calc total;1;385.125;385.125;385.125
1106;total;1;491.298;491.298;491.298
1107;initialize;1;79.5743;79.5743;79.5743
1107;async;100;0.370712;0.0962661;0.694063
1107;inner;100;3.40505;3.10903;3.55122
1107;wait;100;5.3958e-05;2.768e-05;0.000690321
1107;boundary;100;0.0635824;0.0430883;0.177609
1107;calc iter;100;3.8394;3.62788;4.12884
1107;calc total;1;385.125;385.125;385.125
1107;total;1;491.303;491.303;491.303
1108;initialize;1;79.5761;79.5761;79.5761
1108;async;100;0.428244;0.0971084;0.945451
1108;inner;100;3.3333;2.95061;3.53416
1108;wait;100;5.62843e-05;3.073e-05;0.000496564
1108;boundary;100;0.0775103;0.0500705;0.151378
1108;calc iter;100;3.83911;3.2321;4.39031
1108;calc total;1;385.125;385.125;385.125
1108;total;1;491.306;491.306;491.306
1109;initialize;1;79.6025;79.6025;79.6025
1109;async;100;0.501912;0.0971572;1.27941
1109;inner;100;3.24673;2.68598;3.53372
1109;wait;100;7.42356e-05;3.4299e-05;0.000668972
1109;boundary;100;0.0896825;0.0598081;0.15177
1109;calc iter;100;3.8384;3.34615;4.67608
1109;calc total;1;385.125;385.125;385.125
1109;total;1;491.331;491.331;491.331
1110;initialize;1;79.5919;79.5919;79.5919
1110;async;100;0.412027;0.0960518;0.878107
1110;inner;100;3.35103;2.97236;3.54441
1110;wait;100;5.296e-05;2.6289e-05;0.000655311
1110;boundary;100;0.0749187;0.0511348;0.158154
1110;calc iter;100;3.83803;3.50876;4.33528
1110;calc total;1;385.125;385.125;385.125
1110;total;1;491.321;491.321;491.321
1111;initialize;1;79.5707;79.5707;79.5707
1111;async;100;0.408263;0.0958581;0.798975
1111;inner;100;3.35823;2.9748;3.54506
1111;wait;100;5.41188e-05;2.912e-05;0.000499834
1111;boundary;100;0.072578;0.0478907;0.154495
1111;calc iter;100;3.83913;3.50631;4.19375
1111;calc total;1;385.125;385.125;385.125
1111;total;1;491.3;491.3;491.3
1112;initialize;1;79.5381;79.5381;79.5381
1112;async;100;0.31685;0.0842704;0.715435
1112;inner;100;3.45021;3.13319;3.56209
1112;wait;100;8.13322e-05;2.444e-05;0.000640832
1112;boundary;100;0.0695414;0.0444268;0.152721
1112;calc iter;100;3.83668;3.37247;4.1394
1112;calc total;1;385.125;385.125;385.125
1112;total;1;491.266;491.266;491.266
1113;initialize;1;79.537;79.537;79.537
1113;async;100;0.321682;0.0627336;0.897784
1113;inner;100;3.45243;2.99706;3.56589
1113;wait;100;6.74279e-05;2.9e-05;0.000612223
1113;boundary;100;0.0604213;0.0436251;0.210328
1113;calc iter;100;3.8346;3.18575;4.33319
1113;calc total;1;385.125;385.125;385.125
1113;total;1;491.266;491.266;491.266
1114;initialize;1;79.5378;79.5378;79.5378
1114;async;100;0.318617;0.0964414;0.611789
1114;inner;100;3.4563;2.94981;3.59048
1114;wait;100;5.06183e-05;2.156e-05;0.00101756
1114;boundary;100;0.0567136;0.0429738;0.192228
1114;calc iter;100;3.83169;3.16426;4.07431
1114;calc total;1;385.125;385.125;385.125
1114;total;1;491.266;491.266;491.266
1115;initialize;1;79.515;79.515;79.515
1115;async;100;0.310875;0.095412;0.508944
1115;inner;100;3.4701;3.27909;3.5877
1115;wait;100;6.1376e-05;2.455e-05;0.00107545
1115;boundary;100;0.0557309;0.0427666;0.196645
1115;calc iter;100;3.83677;3.58466;4.05745
1115;calc total;1;385.125;385.125;385.125
1115;total;1;491.244;491.244;491.244
1116;initialize;1;79.5146;79.5146;79.5146
1116;async;100;0.309964;0.0951174;0.981928
1116;inner;100;3.46327;3.03929;3.58298
1116;wait;100;7.79066e-05;3.159e-05;0.0011409
1116;boundary;100;0.0654639;0.0461178;0.198676
1116;calc iter;100;3.83878;3.34325;4.50223
1116;calc total;1;385.125;385.125;385.125
1116;total;1;491.243;491.243;491.243
1117;initialize;1;79.5146;79.5146;79.5146
1117;async;100;0.345249;0.0962341;1.058
1117;inner;100;3.41017;2.91222;3.58828
1117;wait;100;9.07601e-05;3.7989e-05;0.000973779
1117;boundary;100;0.0832303;0.0491135;0.195209
1117;calc iter;100;3.83875;3.38464;4.40273
1117;calc total;1;385.125;385.125;385.125
1117;total;1;491.243;491.243;491.243
1118;initialize;1;79.4978;79.4978;79.4978
1118;async;100;0.310721;0.0968873;0.758011
1118;inner;100;3.46021;3.0286;3.62583
1118;wait;100;6.88641e-05;2.314e-05;0.00124479
1118;boundary;100;0.0678113;0.0461735;0.169688
1118;calc iter;100;3.83881;3.24007;4.22108
1118;calc total;1;385.125;385.125;385.125
1118;total;1;491.226;491.226;491.226
1119;initialize;1;79.4979;79.4979;79.4979
1119;async;100;0.304959;0.0966586;0.747855
1119;inner;100;3.47186;3.18354;3.62208
1119;wait;100;6.72715e-05;2.756e-05;0.00158673
1119;boundary;100;0.0619786;0.0461151;0.171743
1119;calc iter;100;3.83887;3.61226;4.26414
1119;calc total;1;385.125;385.125;385.125
1119;total;1;491.226;491.226;491.226
1120;initialize;1;79.4953;79.4953;79.4953
1120;async;100;0.389138;0.0965486;0.981996
1120;inner;100;3.37098;2.81501;3.54007
1120;wait;100;7.44106e-05;2.6059e-05;0.000552783
1120;boundary;100;0.0760735;0.0440917;0.1321
1120;calc iter;100;3.83627;3.27403;4.24767
1120;calc total;1;385.125;385.125;385.125
1120;total;1;491.224;491.224;491.224
1121;initialize;1;79.4942;79.4942;79.4942
1121;async;100;0.37997;0.0964816;1.74694
1121;inner;100;3.3771;2.28109;3.53953
1121;wait;100;6.76939e-05;3.5909e-05;0.000649412
1121;boundary;100;0.07128;0.044335;0.130366
1121;calc iter;100;3.82843;2.50257;4.94485
1121;calc total;1;385.125;385.125;385.125
1121;total;1;491.223;491.223;491.223
1122;initialize;1;79.4953;79.4953;79.4953
1122;async;100;0.36505;0.0973902;0.967622
1122;inner;100;3.40775;2.80988;3.5605
1122;wait;100;5.08607e-05;2.171e-05;0.000467944
1122;boundary;100;0.0639767;0.0440835;0.130276
1122;calc iter;100;3.83683;3.23808;4.18537
1122;calc total;1;385.125;385.125;385.125
1122;total;1;491.224;491.224;491.224
1123;initialize;1;79.4709;79.4709;79.4709
1123;async;100;0.356539;0.0973132;0.983155
1123;inner;100;3.41557;2.8248;3.55942
1123;wait;100;5.3951e-05;2.4709e-05;0.000634962
1123;boundary;100;0.063928;0.0438793;0.14004
1123;calc iter;100;3.8361;3.20492;4.2604
1123;calc total;1;385.125;385.125;385.125
1123;total;1;491.2;491.2;491.2
1124;initialize;1;79.469;79.469;79.469
1124;async;100;0.420244;0.0969827;0.908771
1124;inner;100;3.33352;3.01049;3.53925
1124;wait;100;6.95078e-05;2.954e-05;0.000541724
1124;boundary;100;0.0785189;0.0496416;0.136881
1124;calc iter;100;3.83235;3.4161;4.37485
1124;calc total;1;385.125;385.125;385.125
1124;total;1;491.198;491.198;491.198
1125;initialize;1;79.469;79.469;79.469
1125;async;100;0.456834;0.0968791;1.15077
1125;inner;100;3.29346;2.82284;3.58117
1125;wait;100;8.00258e-05;3.876e-05;0.000637472
1125;boundary;100;0.0854591;0.0515042;0.134404
1125;calc iter;100;3.83583;3.28584;4.65948
1125;calc total;1;385.125;385.125;385.125
1125;total;1;491.198;491.198;491.198
1126;initialize;1;79.516;79.516;79.516
1126;async;100;0.387035;0.0969402;0.838744
1126;inner;100;3.37895;3.04602;3.59677
1126;wait;100;5.36866e-05;2.3829e-05;0.000434114
1126;boundary;100;0.0698616;0.04841;0.138588
1126;calc iter;100;3.8359;3.26458;4.30981
1126;calc total;1;385.125;385.125;385.125
1126;total;1;491.244;491.244;491.244
1127;initialize;1;79.4696;79.4696;79.4696
1127;async;100;0.374391;0.0971928;0.650109
1127;inner;100;3.39034;3.11183;3.58911
1127;wait;100;5.30498e-05;2.861e-05;0.000663182
1127;boundary;100;0.0710323;0.048877;0.151758
1127;calc iter;100;3.83582;3.55532;4.05306
1127;calc total;1;385.125;385.125;385.125
1127;total;1;491.198;491.198;491.198
1128;initialize;1;79.4543;79.4543;79.4543
1128;async;100;0.320783;0.0952198;0.656758
1128;inner;100;3.44076;3.19748;3.58198
1128;wait;100;8.23212e-05;3.2589e-05;0.00081475
1128;boundary;100;0.0769403;0.0459755;0.187775
1128;calc iter;100;3.83857;3.49021;4.12855
1128;calc total;1;385.125;385.125;385.125
1128;total;1;491.183;491.183;491.183
1129;initialize;1;79.457;79.457;79.457
1129;async;100;0.331227;0.0454273;0.838844
1129;inner;100;3.43308;2.99063;3.58608
1129;wait;100;7.99516e-05;3.4039e-05;0.000751311
1129;boundary;100;0.0740612;0.0447469;0.183551
1129;calc iter;100;3.83845;3.17487;4.30492
1129;calc total;1;385.125;385.125;385.125
1129;total;1;491.185;491.185;491.185
1130;initialize;1;79.4542;79.4542;79.4542
1130;async;100;0.309231;0.0195887;0.585165
1130;inner;100;3.4662;3.24526;3.60731
1130;wait;100;5.96478e-05;2.362e-05;0.000677482
1130;boundary;100;0.0630833;0.0436923;0.171705
1130;calc iter;100;3.83858;3.50325;4.11269
1130;calc total;1;385.125;385.125;385.125
1130;total;1;491.183;491.183;491.183
1131;initialize;1;79.456;79.456;79.456
1131;async;100;0.309644;0.0810226;0.690263
1131;inner;100;3.46702;3.18192;3.60536
1131;wait;100;5.82493e-05;2.3329e-05;0.000901559
1131;boundary;100;0.0618721;0.0442117;0.176596
1131;calc iter;100;3.8386;3.44432;4.23056
1131;calc total;1;385.125;385.125;385.125
1131;total;1;491.184;491.184;491.184
1132;initialize;1;79.4342;79.4342;79.4342
1132;async;100;0.321203;0.0972575;0.701268
1132;inner;100;3.44575;3.14471;3.58774
1132;wait;100;7.2784e-05;3.0909e-05;0.000603603
1132;boundary;100;0.0715385;0.0438099;0.18491
1132;calc iter;100;3.83856;3.47084;4.10162
1132;calc total;1;385.125;385.125;385.125
1132;total;1;491.163;491.163;491.163
1133;initialize;1;79.4344;79.4344;79.4344
1133;async;100;0.348404;0.097337;1.0251
1133;inner;100;3.41367;2.92023;3.58651
1133;wait;100;7.46511e-05;2.557e-05;0.000580272
1133;boundary;100;0.0764263;0.0443125;0.187338
1133;calc iter;100;3.83858;3.30906;4.55426
1133;calc total;1;385.125;385.125;385.125
1133;total;1;491.163;491.163;491.163
1134;initialize;1;79.4342;79.4342;79.4342
1134;async;100;0.331517;0.0827487;0.907628
1134;inner;100;3.43682;3.01661;3.60569
1134;wait;100;5.96969e-05;2.1469e-05;0.000664342
1134;boundary;100;0.0702809;0.0439548;0.185817
1134;calc iter;100;3.83868;3.26794;4.278
1134;calc total;1;385.125;385.125;385.125
1134;total;1;491.163;491.163;491.163
1135;initialize;1;79.4342;79.4342;79.4342
1135;async;100;0.315608;0.0933583;0.681058
1135;inner;100;3.45693;3.15222;3.5863
1135;wait;100;5.82301e-05;2.2719e-05;0.000915199
1135;boundary;100;0.0660332;0.0441642;0.185672
1135;calc iter;100;3.83863;3.51076;4.06463
1135;calc total;1;385.125;385.125;385.125
1135;total;1;491.163;491.163;491.163
1136;initialize;1;79.3817;79.3817;79.3817
1136;async;100;0.526558;0.0935161;1.53075
1136;inner;100;3.23076;2.52078;3.52965
1136;wait;100;9.14447e-05;3.2269e-05;0.000696582
1136;boundary;100;0.0720091;0.0439476;0.214801
1136;calc iter;100;3.82942;2.84992;4.93164
1136;calc total;1;385.125;385.125;385.125
1136;total;1;491.11;491.11;491.11
1137;initialize;1;79.3913;79.3913;79.3913
1137;async;100;0.523756;0.0845283;1.42781
1137;inner;100;3.23421;2.4571;3.53127
1137;wait;100;7.87131e-05;2.547e-05;0.000590633
1137;boundary;100;0.0708528;0.0425902;0.217732
1137;calc iter;100;3.8289;2.64747;4.61201
1137;calc total;1;385.125;385.125;385.125
1137;total;1;491.12;491.12;491.12
1138;initialize;1;79.381;79.381;79.381
1138;async;100;0.50524;0.0942134;0.991469
1138;inner;100;3.265;2.92312;3.55679
1138;wait;100;7.03857e-05;2.328e-05;0.00166748
1138;boundary;100;0.0592109;0.0423939;0.199589
1138;calc iter;100;3.82953;3.29697;4.30554
1138;calc total;1;385.125;385.125;385.125
1138;total;1;491.109;491.109;491.109
1139;initialize;1;79.6029;79.6029;79.6029
1139;async;100;0.503919;0.0956049;1.0265
1139;inner;100;3.26644;2.92254;3.56736
1139;wait;100;5.87066e-05;2.0469e-05;0.00149937
1139;boundary;100;0.0590995;0.0425817;0.186484
1139;calc iter;100;3.82952;3.39303;4.16429
1139;calc total;1;385.125;385.125;385.125
1139;total;1;491.331;491.331;491.331
1140;initialize;1;79.6026;79.6026;79.6026
1140;async;100;0.515276;0.0827661;0.979034
1140;inner;100;3.24592;2.9249;3.5127
1140;wait;100;8.20506e-05;2.5239e-05;0.000664821
1140;boundary;100;0.0686556;0.0423431;0.18403
1140;calc iter;100;3.82993;3.33822;4.3365
1140;calc total;1;385.125;385.125;385.125
1140;total;1;491.331;491.331;491.331
1141;initialize;1;79.5803;79.5803;79.5803
1141;async;100;0.564028;0.0611561;1.66598
1141;inner;100;3.19143;2.44671;3.52354
1141;wait;100;9.62855e-05;2.8089e-05;0.000604953
1141;boundary;100;0.0744482;0.0427969;0.175325
1141;calc iter;100;3.83;2.98609;5.01971
1141;calc total;1;385.125;385.125;385.125
1141;total;1;491.309;491.309;491.309
1142;initialize;1;79.3812;79.3812;79.3812
1142;async;100;0.532356;0.0300508;1.49904
1142;inner;100;3.23072;2.6485;3.54061
1142;wait;100;7.03218e-05;2.504e-05;0.000601622
1142;boundary;100;0.0668711;0.0427354;0.217888
1142;calc iter;100;3.83002;2.78929;4.95222
1142;calc total;1;385.125;385.125;385.125
1142;total;1;491.11;491.11;491.11
1143;initialize;1;79.5789;79.5789;79.5789
1143;async;100;0.509589;0.0829224;0.871312
1143;inner;100;3.25907;2.94439;3.54063
1143;wait;100;6.27985e-05;2.346e-05;0.000668551
1143;boundary;100;0.0613034;0.042262;0.179235
1143;calc iter;100;3.83002;3.33187;4.32658
1143;calc total;1;385.125;385.125;385.125
1143;total;1;491.308;491.308;491.308
1144;initialize;1;79.5756;79.5756;79.5756
1144;async;100;0.711943;0.0784393;2.12392
1144;inner;100;3.03298;1.76921;3.51868
1144;wait;100;6.42482e-05;3.4419e-05;0.000631842
1144;boundary;100;0.0691959;0.0411274;0.179853
1144;calc iter;100;3.81418;2.86023;4.58337
1144;calc total;1;385.125;385.125;385.125
1144;total;1;491.304;491.304;491.304
1145;initialize;1;79.5539;79.5539;79.5539
1145;async;100;0.959429;0.0851846;2.9965
1145;inner;100;2.7503;0.944973;3.51416
1145;wait;100;8.76992e-05;4.5069e-05;0.000632973
1145;boundary;100;0.0920861;0.0492158;0.180758
1145;calc iter;100;3.80191;2.41412;5.80429
1145;calc total;1;385.125;385.125;385.125
1145;total;1;491.283;491.283;491.283
1146;initialize;1;79.5673;79.5673;79.5673
1146;async;100;0.761913;0.090243;1.98286
1146;inner;100;2.97129;1.67369;3.5236
1146;wait;100;5.97761e-05;2.9929e-05;0.000581143
1146;boundary;100;0.0759972;0.0498186;0.190847
1146;calc iter;100;3.80927;2.75586;4.77013
1146;calc total;1;385.125;385.125;385.125
1146;total;1;491.296;491.296;491.296
1152;initialize;1;79.5351;79.5351;79.5351
1152;async;100;0.429537;0.0404435;0.909099
1152;inner;100;3.33107;2.92873;3.71634
1152;wait;100;5.69677e-05;3.221e-05;0.000570922
1152;boundary;100;0.0749079;0.0570681;0.171055
1152;calc iter;100;3.83557;3.28391;4.18556
1152;calc total;1;385.124;385.124;385.124
1152;total;1;491.265;491.265;491.265
1147;initialize;1;79.6029;79.6029;79.6029
1147;async;100;0.707956;0.0369704;2.26174
1147;inner;100;3.03815;1.68994;3.50394
1147;wait;100;5.1343e-05;2.037e-05;0.000722311
1147;boundary;100;0.0677887;0.0407422;0.188145
1147;calc iter;100;3.81395;2.70802;4.57059
1147;calc total;1;385.125;385.125;385.125
1147;total;1;491.331;491.331;491.331
1148;initialize;1;79.5793;79.5793;79.5793
1148;async;100;0.829508;0.0930497;1.70656
1148;inner;100;2.90543;2.27192;3.50685
1148;wait;100;8.3715e-05;3.921e-05;0.000654882
1148;boundary;100;0.0862085;0.0451499;0.181062
1148;calc iter;100;3.82123;2.58601;4.93761
1148;calc total;1;385.125;385.125;385.125
1148;total;1;491.308;491.308;491.308
1149;initialize;1;79.6025;79.6025;79.6025
1149;async;100;0.648299;0.0944868;1.46353
1149;inner;100;3.10295;2.37772;3.50899
1149;wait;100;6.82981e-05;3.739e-05;0.000689951
1149;boundary;100;0.0714264;0.0436687;0.18003
1149;calc iter;100;3.82274;3.26057;4.38183
1149;calc total;1;385.125;385.125;385.125
1149;total;1;491.332;491.332;491.332
1153;initialize;1;79.5276;79.5276;79.5276
1153;async;100;0.629254;0.0450765;1.64709
1153;inner;100;3.10727;2.20825;3.67008
1153;wait;100;7.85777e-05;4.0059e-05;0.000629051
1153;boundary;100;0.092561;0.0624892;0.12289
1153;calc iter;100;3.82916;2.70232;4.46895
1153;calc total;1;385.124;385.124;385.124
1153;total;1;491.257;491.257;491.257
1154;initialize;1;79.5087;79.5087;79.5087
1154;async;100;0.497065;0.0341839;1.20017
1154;inner;100;3.25865;2.75249;3.69984
1154;wait;100;5.98415e-05;3.158e-05;0.000679461
1154;boundary;100;0.0772558;0.0540606;0.122688
1154;calc iter;100;3.83304;3.13513;4.34134
1154;calc total;1;385.124;385.124;385.124
1154;total;1;491.238;491.238;491.238
1155;initialize;1;79.3173;79.3173;79.3173
1155;async;100;0.460703;0.0323879;0.934432
1155;inner;100;3.29751;2.86683;3.73316
1155;wait;100;5.98939e-05;3.0819e-05;0.000571881
1155;boundary;100;0.0762249;0.0556676;0.166567
1155;calc iter;100;3.8345;3.23483;4.23481
1155;calc total;1;385.124;385.124;385.124
1155;total;1;491.047;491.047;491.047
1156;initialize;1;79.4987;79.4987;79.4987
1156;async;100;0.638449;0.0571533;2.94165
1156;inner;100;3.1084;1.51609;3.64773
1156;wait;100;7.28164e-05;3.412e-05;0.000627141
1156;boundary;100;0.0906942;0.0583268;0.134642
1156;calc iter;100;3.83762;2.08646;6.26241
1156;calc total;1;385.124;385.124;385.124
1156;total;1;491.228;491.228;491.228
1157;initialize;1;79.3073;79.3073;79.3073
1157;async;100;0.465647;0.0869284;1.40465
1157;inner;100;3.29874;2.50062;3.64341
1157;wait;100;6.0858e-05;3.4309e-05;0.00068987
1157;boundary;100;0.073399;0.0555486;0.134423
1157;calc iter;100;3.83784;3.27324;4.67485
1157;calc total;1;385.124;385.124;385.124
1157;total;1;491.037;491.037;491.037
1158;initialize;1;79.4047;79.4047;79.4047
1158;async;100;0.450459;0.0901254;1.41769
1158;inner;100;3.32123;2.5338;3.66935
1158;wait;100;4.74455e-05;2.762e-05;0.000441484
1158;boundary;100;0.0661698;0.0533453;0.147577
1158;calc iter;100;3.83791;3.33347;4.73568
1158;calc total;1;385.124;385.124;385.124
1158;total;1;491.134;491.134;491.134
1159;initialize;1;79.3073;79.3073;79.3073
1159;async;100;0.453708;0.0886543;1.41789
1159;inner;100;3.31734;2.5319;3.65711
1159;wait;100;5.35176e-05;2.6299e-05;0.00065838
1159;boundary;100;0.0668533;0.0530738;0.131076
1159;calc iter;100;3.83795;3.32663;4.7347
1159;calc total;1;385.124;385.124;385.124
1159;total;1;491.037;491.037;491.037
1160;initialize;1;79.3173;79.3173;79.3173
1160;async;100;0.385863;0.0409087;0.891801
1160;inner;100;3.3761;2.99512;3.7413
1160;wait;100;7.72809e-05;2.543e-05;0.00067394
1160;boundary;100;0.0805573;0.0499684;0.173761
1160;calc iter;100;3.8426;3.57817;4.05755
1160;calc total;1;385.124;385.124;385.124
1160;total;1;491.047;491.047;491.047
1161;initialize;1;79.4451;79.4451;79.4451
1161;async;100;0.41143;0.0330646;0.986147
1161;inner;100;3.33199;2.93983;3.70556
1161;wait;100;0.000100545;3.7439e-05;0.00069626
1161;boundary;100;0.0966821;0.0440019;0.17441
1161;calc iter;100;3.84021;3.40989;4.37596
1161;calc total;1;385.124;385.124;385.124
1161;total;1;491.174;491.174;491.174
1162;initialize;1;79.3093;79.3093;79.3093
1162;async;100;0.388453;0.0316291;0.865498
1162;inner;100;3.38566;2.98881;3.75233
1162;wait;100;7.23353e-05;2.565e-05;0.00147867
1162;boundary;100;0.068287;0.0440926;0.172341
1162;calc iter;100;3.84247;3.59778;4.08296
1162;calc total;1;385.124;385.124;385.124
1162;total;1;491.039;491.039;491.039
1163;initialize;1;79.4798;79.4798;79.4798
1163;async;100;0.387476;0.02651;0.857058
1163;inner;100;3.38781;3.00487;3.72582
1163;wait;100;5.45198e-05;2.5109e-05;0.000476203
1163;boundary;100;0.0673069;0.043796;0.17446
1163;calc iter;100;3.84265;3.6101;4.07866
1163;calc total;1;385.124;385.124;385.124
1163;total;1;491.209;491.209;491.209
1164;initialize;1;79.298;79.298;79.298
1164;async;100;0.446912;0.0248006;1.65255
1164;inner;100;3.29667;2.56626;3.69317
1164;wait;100;0.000100192;3.684e-05;0.000735709
1164;boundary;100;0.0971399;0.0440792;0.174329
1164;calc iter;100;3.84083;2.97103;4.69026
1164;calc total;1;385.124;385.124;385.124
1164;total;1;491.027;491.027;491.027
1165;initialize;1;79.4873;79.4873;79.4873
1165;async;100;0.401416;0.0384377;0.80905
1165;inner;100;3.37421;2.94561;3.70337
1165;wait;100;8.07528e-05;2.6209e-05;0.00067525
1165;boundary;100;0.0668211;0.0440521;0.176071
1165;calc iter;100;3.84253;3.68285;4.00004
1165;calc total;1;385.124;385.124;385.124
1165;total;1;491.216;491.216;491.216
1166;initialize;1;79.2982;79.2982;79.2982
1166;async;100;0.406551;0.0289828;0.826176
1166;inner;100;3.37633;2.95647;3.74863
1166;wait;100;5.58287e-05;2.2429e-05;0.00132067
1166;boundary;100;0.0598704;0.0433922;0.16533
1166;calc iter;100;3.84281;3.69115;3.99078
1166;calc total;1;385.124;385.124;385.124
1166;total;1;491.027;491.027;491.027
1167;initialize;1;79.4745;79.4745;79.4745
1167;async;100;0.403328;0.040712;0.831634
1167;inner;100;3.37839;2.95855;3.74442
1167;wait;100;5.57333e-05;2.5689e-05;0.00068014
1167;boundary;100;0.0610478;0.0429482;0.171868
1167;calc iter;100;3.84283;3.68331;3.98785
1167;calc total;1;385.124;385.124;385.124
1167;total;1;491.204;491.204;491.204
1168;initialize;1;79.2987;79.2987;79.2987
1168;async;100;0.293718;0.0859613;0.796774
1168;inner;100;3.46958;3.13039;3.64417
1168;wait;100;6.12589e-05;3.166e-05;0.000652181
1168;boundary;100;0.0854794;0.0557045;0.107182
1168;calc iter;100;3.84884;3.53784;4.33419
1168;calc total;1;385.125;385.125;385.125
1168;total;1;491.028;491.028;491.028
1169;initialize;1;79.4676;79.4676;79.4676
1169;async;100;0.333993;0.0832734;0.903576
1169;inner;100;3.42154;3.06058;3.65751
1169;wait;100;6.90755e-05;3.4579e-05;0.000657011
1169;boundary;100;0.0915286;0.0687918;0.10726
1169;calc iter;100;3.84713;3.41411;4.36546
1169;calc total;1;385.124;385.124;385.124
1169;total;1;491.197;491.197;491.197
1170;initialize;1;79.472;79.472;79.472
1170;async;100;0.264374;0.084677;0.873916
1170;inner;100;3.50494;3.16543;3.68847
1170;wait;100;5.48805e-05;2.9039e-05;0.000593601
1170;boundary;100;0.079199;0.0574854;0.135569
1170;calc iter;100;3.84857;3.48329;4.47091
1170;calc total;1;385.124;385.124;385.124
1170;total;1;491.201;491.201;491.201
1171;initialize;1;79.4457;79.4457;79.4457
1171;async;100;0.26016;0.0829034;0.872032
1171;inner;100;3.51067;3.18015;3.68781
1171;wait;100;5.44815e-05;2.878e-05;0.000466863
1171;boundary;100;0.07785;0.0571691;0.124586
1171;calc iter;100;3.84874;3.49041;4.46247
1171;calc total;1;385.124;385.124;385.124
1171;total;1;491.175;491.175;491.175
1172;initialize;1;79.512;79.512;79.512
1172;async;100;0.32549;0.0897318;0.788443
1172;inner;100;3.42744;3.13383;3.65487
1172;wait;100;7.43257e-05;4.4739e-05;0.00067882
1172;boundary;100;0.0921059;0.0589256;0.111356
1172;calc iter;100;3.84511;3.46805;4.40396
1172;calc total;1;385.124;385.124;385.124
1172;total;1;491.241;491.241;491.241
1173;initialize;1;79.4803;79.4803;79.4803
1173;async;100;0.249475;0.0917362;0.579387
1173;inner;100;3.52545;3.28746;3.67149
1173;wait;100;5.99281e-05;3.2359e-05;0.000660631
1173;boundary;100;0.0731173;0.0552122;0.121542
1173;calc iter;100;3.8481;3.66218;4.1548
1173;calc total;1;385.124;385.124;385.124
1173;total;1;491.209;491.209;491.209
1174;initialize;1;79.5357;79.5357;79.5357
1174;async;100;0.23774;0.0782703;0.60063
1174;inner;100;3.54142;3.30434;3.69775
1174;wait;100;5.04182e-05;2.653e-05;0.000628391
1174;boundary;100;0.0693645;0.0545261;0.131783
1174;calc iter;100;3.84858;3.75442;4.20138
1174;calc total;1;385.124;385.124;385.124
1174;total;1;491.265;491.265;491.265
1175;initialize;1;79.4966;79.4966;79.4966
1175;async;100;0.234588;0.0840228;0.597997
1175;inner;100;3.54343;3.30638;3.70212
1175;wait;100;5.16524e-05;2.8079e-05;0.000460223
1175;boundary;100;0.0706012;0.0547733;0.133982
1175;calc iter;100;3.84867;3.75498;4.20825
1175;calc total;1;385.124;385.124;385.124
1175;total;1;491.225;491.225;491.225
1176;initialize;1;79.4685;79.4685;79.4685
1176;async;100;0.164884;0.0220013;0.361052
1176;inner;100;3.60447;3.46519;3.7159
1176;wait;100;8.61546e-05;3.263e-05;0.000530922
1176;boundary;100;0.0804838;0.0508992;0.166453
1176;calc iter;100;3.84993;3.79394;3.98911
1176;calc total;1;385.124;385.124;385.124
1176;total;1;491.197;491.197;491.197
1177;initialize;1;79.4755;79.4755;79.4755
1177;async;100;0.163827;0.0260381;0.377441
1177;inner;100;3.59726;3.40992;3.73411
1177;wait;100;0.000100744;3.931e-05;0.00070592
1177;boundary;100;0.0885148;0.0523458;0.166467
1177;calc iter;100;3.84971;3.65135;4.03331
1177;calc total;1;385.124;385.124;385.124
1177;total;1;491.205;491.205;491.205
1178;initialize;1;79.4739;79.4739;79.4739
1178;async;100;0.159946;0.0222267;0.394619
1178;inner;100;3.61189;3.42121;3.74579
1178;wait;100;7.8538e-05;3.2769e-05;0.000543082
1178;boundary;100;0.077945;0.0524426;0.165232
1178;calc iter;100;3.84986;3.62657;4.02125
1178;calc total;1;385.124;385.124;385.124
1178;total;1;491.203;491.203;491.203
1179;initialize;1;79.5312;79.5312;79.5312
1179;async;100;0.159285;0.0185215;0.475951
1179;inner;100;3.61255;3.44794;3.75469
1179;wait;100;7.85007e-05;3.0239e-05;0.0007148
1179;boundary;100;0.0778591;0.0535908;0.164743
1179;calc iter;100;3.84978;3.73962;3.99976
1179;calc total;1;385.124;385.124;385.124
1179;total;1;491.26;491.26;491.26
1180;initialize;1;79.5355;79.5355;79.5355
1180;async;100;0.166377;0.0223577;0.373876
1180;inner;100;3.59281;3.43434;3.73275
1180;wait;100;9.66872e-05;4.1979e-05;0.000523063
1180;boundary;100;0.0906542;0.0520569;0.167389
1180;calc iter;100;3.84994;3.74368;4.01056
1180;calc total;1;385.124;385.124;385.124
1180;total;1;491.265;491.265;491.265
1181;initialize;1;79.5071;79.5071;79.5071
1181;async;100;0.167994;0.030697;0.394774
1181;inner;100;3.60654;3.45508;3.73964
1181;wait;100;8.40862e-05;4.0779e-05;0.00068156
1181;boundary;100;0.0753252;0.0520019;0.167891
1181;calc iter;100;3.84995;3.78142;4.0075
1181;calc total;1;385.124;385.124;385.124
1181;total;1;491.236;491.236;491.236
1182;initialize;1;79.4931;79.4931;79.4931
1182;async;100;0.169207;0.0261048;0.401676
1182;inner;100;3.60935;3.45136;3.75206
1182;wait;100;6.12443e-05;2.4669e-05;0.00068523
1182;boundary;100;0.0714855;0.0449936;0.162186
1182;calc iter;100;3.85011;3.77854;4.01675
1182;calc total;1;385.124;385.124;385.124
1182;total;1;491.222;491.222;491.222
1183;initialize;1;79.4427;79.4427;79.4427
1183;async;100;0.165774;0.0249793;0.391318
1183;inner;100;3.61101;3.45878;3.75071
1183;wait;100;5.77038e-05;2.3399e-05;0.000524992
1183;boundary;100;0.0732729;0.0445167;0.163565
1183;calc iter;100;3.85012;3.78785;4.01281
1183;calc total;1;385.124;385.124;385.124
1183;total;1;491.172;491.172;491.172
1184;initialize;1;79.4955;79.4955;79.4955
1184;async;100;0.216681;0.0809047;0.515527
1184;inner;100;3.54848;3.25227;3.67491
1184;wait;100;7.48689e-05;3.9439e-05;0.00071677
1184;boundary;100;0.0836186;0.0508796;0.126864
1184;calc iter;100;3.84885;3.60404;4.10008
1184;calc total;1;385.124;385.124;385.124
1184;total;1;491.224;491.224;491.224
1185;initialize;1;79.4083;79.4083;79.4083
1185;async;100;0.218261;0.078482;0.549504
1185;inner;100;3.54441;3.29573;3.66905
1185;wait;100;6.80994e-05;3.255e-05;0.00067557
1185;boundary;100;0.0858925;0.056415;0.137198
1185;calc iter;100;3.84864;3.55824;4.22277
1185;calc total;1;385.124;385.124;385.124
1185;total;1;491.137;491.137;491.137
1186;initialize;1;79.5198;79.5198;79.5198
1186;async;100;0.188228;0.0257339;0.522455
1186;inner;100;3.58069;3.34892;3.68075
1186;wait;100;5.98706e-05;2.995e-05;0.00070821
1186;boundary;100;0.0798788;0.0508197;0.139637
1186;calc iter;100;3.84886;3.57883;4.1622
1186;calc total;1;385.124;385.124;385.124
1186;total;1;491.249;491.249;491.249
1187;initialize;1;79.5028;79.5028;79.5028
1187;async;100;0.204921;0.0268693;0.565865
1187;inner;100;3.56161;3.23561;3.68497
1187;wait;100;6.49688e-05;3.3279e-05;0.00067357
1187;boundary;100;0.0823038;0.0527266;0.139822
1187;calc iter;100;3.8489;3.63979;4.28716
1187;calc total;1;385.125;385.125;385.125
1187;total;1;491.232;491.232;491.232
1188;initialize;1;79.5301;79.5301;79.5301
1188;async;100;0.244988;0.0556706;0.84734
1188;inner;100;3.51237;3.04402;3.69159
1188;wait;100;7.00312e-05;3.327e-05;0.000461834
1188;boundary;100;0.0905629;0.0531187;0.124987
1188;calc iter;100;3.84799;3.28806;4.44321
1188;calc total;1;385.124;385.124;385.124
1188;total;1;491.259;491.259;491.259
1189;initialize;1;79.4983;79.4983;79.4983
1189;async;100;0.192698;0.0521807;0.447111
1189;inner;100;3.57456;3.34613;3.67801
1189;wait;100;6.9474e-05;3.6079e-05;0.0006632
1189;boundary;100;0.0815019;0.050897;0.130579
1189;calc iter;100;3.84884;3.70821;4.14842
1189;calc total;1;385.125;385.125;385.125
1189;total;1;491.228;491.228;491.228
1190;initialize;1;79.4992;79.4992;79.4992
1190;async;100;0.179416;0.0304931;0.431291
1190;inner;100;3.59376;3.36552;3.70415
1190;wait;100;6.32293e-05;2.8229e-05;0.000596521
1190;boundary;100;0.0755872;0.0488269;0.147941
1190;calc iter;100;3.84883;3.67715;4.15473
1190;calc total;1;385.124;385.124;385.124
1190;total;1;491.228;491.228;491.228
1191;initialize;1;79.5251;79.5251;79.5251
1191;async;100;0.180151;0.0284959;0.424227
1191;inner;100;3.59259;3.36439;3.70021
1191;wait;100;6.611e-05;2.767e-05;0.000622991
1191;boundary;100;0.0760481;0.0491133;0.13563
1191;calc iter;100;3.84886;3.66166;4.15419
1191;calc total;1;385.124;385.124;385.124
1191;total;1;491.254;491.254;491.254
1192;initialize;1;79.5087;79.5087;79.5087
1192;async;100;0.21463;0.0225672;0.84073
1192;inner;100;3.542;3.01095;3.78511
1192;wait;100;8.84486e-05;4.083e-05;0.00067789
1192;boundary;100;0.0914303;0.0563329;0.165038
1192;calc iter;100;3.84815;3.27582;4.3328
1192;calc total;1;385.124;385.124;385.124
1192;total;1;491.237;491.237;491.237
1193;initialize;1;79.3008;79.3008;79.3008
1193;async;100;0.169535;0.0237299;0.482198
1193;inner;100;3.59575;3.32683;3.7966
1193;wait;100;9.60303e-05;4.117e-05;0.00101363
1193;boundary;100;0.0822188;0.0469711;0.167032
1193;calc iter;100;3.8476;3.67009;4.09574
1193;calc total;1;385.124;385.124;385.124
1193;total;1;491.03;491.03;491.03
1194;initialize;1;79.5292;79.5292;79.5292
1194;async;100;0.171448;0.0286021;0.358266
1194;inner;100;3.60528;3.44175;3.79671
1194;wait;100;7.01142e-05;2.9629e-05;0.000647891
1194;boundary;100;0.0714;0.0463594;0.163059
1194;calc iter;100;3.8482;3.73806;3.98318
1194;calc total;1;385.124;385.124;385.124
1194;total;1;491.258;491.258;491.258
1195;initialize;1;79.523;79.523;79.523
1195;async;100;0.170754;0.0292713;0.384764
1195;inner;100;3.60332;3.45165;3.79516
1195;wait;100;7.93073e-05;2.727e-05;0.00145823
1195;boundary;100;0.0740361;0.0457057;0.161765
1195;calc iter;100;3.84819;3.74337;4.05432
1195;calc total;1;385.124;385.124;385.124
1195;total;1;491.252;491.252;491.252
1196;initialize;1;79.4856;79.4856;79.4856
1196;async;100;0.209756;0.0309338;0.552998
1196;inner;100;3.55116;3.31288;3.77407
1196;wait;100;8.00611e-05;3.1969e-05;0.00114106
1196;boundary;100;0.0867623;0.0442466;0.166973
1196;calc iter;100;3.84776;3.45358;4.19918
1196;calc total;1;385.124;385.124;385.124
1196;total;1;491.215;491.215;491.215
1197;initialize;1;79.5019;79.5019;79.5019
1197;async;100;0.217262;0.0224852;0.655653
1197;inner;100;3.55063;3.1282;3.72146
1197;wait;100;7.30578e-05;2.8579e-05;0.000764519
1197;boundary;100;0.0800551;0.0442413;0.168323
1197;calc iter;100;3.84802;3.5235;4.20336
1197;calc total;1;385.124;385.124;385.124
1197;total;1;491.231;491.231;491.231
1198;initialize;1;79.5356;79.5356;79.5356
1198;async;100;0.191319;0.0208239;0.582576
1198;inner;100;3.58257;3.32876;3.72828
1198;wait;100;6.42793e-05;2.591e-05;0.00071786
1198;boundary;100;0.0743618;0.0426671;0.160884
1198;calc iter;100;3.84832;3.6106;4.09676
1198;calc total;1;385.124;385.124;385.124
1198;total;1;491.265;491.265;491.265
1199;initialize;1;79.404;79.404;79.404
1199;async;100;0.176804;0.0197662;0.408333
1199;inner;100;3.59714;3.43682;3.72448
1199;wait;100;5.98441e-05;2.595e-05;0.000622951
1199;boundary;100;0.0743671;0.0424684;0.161296
1199;calc iter;100;3.84838;3.69881;4.04079
1199;calc total;1;385.124;385.124;385.124
1199;total;1;491.133;491.133;491.133
1200;initialize;1;79.3078;79.3078;79.3078
1200;async;100;0.229844;0.0419409;0.748609
1200;inner;100;3.52792;3.08856;3.66577
1200;wait;100;7.1946e-05;3.6059e-05;0.000475803
1200;boundary;100;0.0896861;0.0620134;0.139065
1200;calc iter;100;3.84753;3.54665;4.12477
1200;calc total;1;385.124;385.124;385.124
1200;total;1;491.037;491.037;491.037
1201;initialize;1;79.4375;79.4375;79.4375
1201;async;100;0.21379;0.0365434;0.629302
1201;inner;100;3.55013;3.20412;3.68696
1201;wait;100;7.42978e-05;3.684e-05;0.000564412
1201;boundary;100;0.084497;0.0545428;0.155407
1201;calc iter;100;3.84849;3.58226;4.0804
1201;calc total;1;385.124;385.124;385.124
1201;total;1;491.166;491.166;491.166
1202;initialize;1;79.5047;79.5047;79.5047
1202;async;100;0.185133;0.0449406;0.527987
1202;inner;100;3.5807;3.33168;3.70194
1202;wait;100;6.40471e-05;3.2469e-05;0.000651221
1202;boundary;100;0.0827113;0.054501;0.157629
1202;calc iter;100;3.84861;3.7388;4.12828
1202;calc total;1;385.124;385.124;385.124
1202;total;1;491.234;491.234;491.234
1203;initialize;1;79.5287;79.5287;79.5287
1203;async;100;0.188128;0.0716673;0.461738
1203;inner;100;3.58078;3.36972;3.70511
1203;wait;100;5.68077e-05;2.9029e-05;0.00067634
1203;boundary;100;0.0796042;0.0549067;0.15835
1203;calc iter;100;3.84857;3.70791;4.07005
1203;calc total;1;385.124;385.124;385.124
1203;total;1;491.257;491.257;491.257
1204;initialize;1;79.5231;79.5231;79.5231
1204;async;100;0.237332;0.0711241;0.840104
1204;inner;100;3.52236;3.16804;3.67835
1204;wait;100;6.5753e-05;3.1859e-05;0.000562842
1204;boundary;100;0.0880255;0.0630829;0.137953
1204;calc iter;100;3.84778;3.49113;4.40962
1204;calc total;1;385.124;385.124;385.124
1204;total;1;491.252;491.252;491.252
1205;initialize;1;79.5012;79.5012;79.5012
1205;async;100;0.230003;0.0841112;0.746933
1205;inner;100;3.52973;3.07654;3.68211
1205;wait;100;6.68687e-05;3.584e-05;0.000510183
1205;boundary;100;0.0866832;0.0592787;0.152495
1205;calc iter;100;3.84649;3.50524;4.14456
1205;calc total;1;385.124;385.124;385.124
1205;total;1;491.23;491.23;491.23
1206;initialize;1;79.4042;79.4042;79.4042
1206;async;100;0.199025;0.0726617;0.536813
1206;inner;100;3.55938;3.26069;3.68975
1206;wait;100;5.87452e-05;3.227e-05;0.000654141
1206;boundary;100;0.0885667;0.0555345;0.150332
1206;calc iter;100;3.84703;3.52219;4.02424
1206;calc total;1;385.124;385.124;385.124
1206;total;1;491.133;491.133;491.133
1207;initialize;1;79.4655;79.4655;79.4655
1207;async;100;0.189882;0.0693113;0.425319
1207;inner;100;3.5756;3.34326;3.69022
1207;wait;100;5.57176e-05;2.9169e-05;0.000462383
1207;boundary;100;0.0818658;0.0564038;0.135467
[truncated: 1,649,131 more chars]
