# Supplementary material for: A Halo abstraction for distributed n-dimensional structured grids within the C++ PGAS library DASH
Source: PeerJ Comput Sci. 2023 Feb 3;9:e1203. doi: 10.7717/peerj-cs.1203 (PMC10280232; doi:10.7717/peerj-cs.1203)
Supplement: Supplemental Information 3 [file peerj-cs-09-1203-s003.gz › raw_romeo/res_3d_romeo/weak/dash_heat3d_n2_c128_3800_21918192.out]

DASH
InitEnergy=125.00000
EndEnergy=125.00000
DiffEnergy=-0.00000
Matrixspec: 3800 x 3800 x 3800
Iterations: 100
# unit_id;function_name;num_calls;avg_runtime;min_runtime;max_runtime
0;initialize;1;25.34577;25.34577;25.34577
0;async;100;0.27067;0.01667;0.77909
0;inner;100;3.51370;3.18046;3.72012
0;wait;100;0.00009;0.00004;0.00034
0;boundary;100;0.08191;0.05260;0.15582
0;calc iter;100;3.86637;3.33336;4.42623
0;calc total;1;387.22625;387.22625;387.22625
0;total;1;438.93953;438.93953;438.93953
1;initialize;1;25.347;25.347;25.347
1;async;100;0.250151;0.0841067;0.680505
1;inner;100;3.54702;3.22097;3.70431
1;wait;100;6.25294e-05;3.4949e-05;0.000390096
1;boundary;100;0.0694122;0.0513201;0.150441
1;calc iter;100;3.86664;3.45928;4.30972
1;calc total;1;387.226;387.226;387.226
1;total;1;438.941;438.941;438.941
2;initialize;1;25.3468;25.3468;25.3468
2;async;100;0.233011;0.0442451;0.409435
2;inner;100;3.57639;3.45242;3.71566
2;wait;100;4.85643e-05;2.904e-05;0.000382846
2;boundary;100;0.057332;0.0489605;0.174686
2;calc iter;100;3.86679;3.7385;3.99505
2;calc total;1;387.226;387.226;387.226
2;total;1;438.941;438.941;438.941
3;initialize;1;25.3462;25.3462;25.3462
3;async;100;0.231524;0.0621719;0.394957
3;inner;100;3.57496;3.45384;3.71274
3;wait;100;5.6517e-05;2.937e-05;0.000391406
3;boundary;100;0.0601319;0.0504809;0.164736
3;calc iter;100;3.86668;3.70082;4.07137
3;calc total;1;387.226;387.226;387.226
3;total;1;438.94;438.94;438.94
4;initialize;1;25.3476;25.3476;25.3476
4;async;100;0.39292;0.0928711;0.775602
4;inner;100;3.38783;3.05917;3.68561
4;wait;100;6.67498e-05;3.968e-05;0.000271977
4;boundary;100;0.0826704;0.0543722;0.107704
4;calc iter;100;3.86349;3.42639;4.30382
4;calc total;1;387.226;387.226;387.226
4;total;1;438.941;438.941;438.941
5;initialize;1;25.3474;25.3474;25.3474
5;async;100;0.309385;0.0946878;0.6365
5;inner;100;3.4836;3.24733;3.68381
5;wait;100;6.07571e-05;3.582e-05;0.000397156
5;boundary;100;0.0709253;0.0521909;0.0926293
5;calc iter;100;3.86397;3.57923;4.17939
5;calc total;1;387.226;387.226;387.226
5;total;1;438.941;438.941;438.941
6;initialize;1;25.3475;25.3475;25.3475
6;async;100;0.262726;0.0948005;0.525
6;inner;100;3.54151;3.33203;3.69556
6;wait;100;4.42006e-05;2.9749e-05;0.000280077
6;boundary;100;0.0607757;0.0491387;0.102223
6;calc iter;100;3.86506;3.70744;4.13157
6;calc total;1;387.226;387.226;387.226
6;total;1;438.941;438.941;438.941
7;initialize;1;25.3474;25.3474;25.3474
7;async;100;0.263635;0.0944377;0.514785
7;inner;100;3.53487;3.33082;3.69419
7;wait;100;4.97695e-05;2.66e-05;0.000367306
7;boundary;100;0.0662844;0.0497345;0.149293
7;calc iter;100;3.86485;3.66198;4.16788
7;calc total;1;387.226;387.226;387.226
7;total;1;438.941;438.941;438.941
8;initialize;1;25.3473;25.3473;25.3473
8;async;100;0.209444;0.0350032;0.500465
8;inner;100;3.58081;3.35566;3.73187
8;wait;100;8.59232e-05;5.7369e-05;0.000496585
8;boundary;100;0.0780215;0.052295;0.188674
8;calc iter;100;3.86836;3.57154;4.19991
8;calc total;1;387.226;387.226;387.226
8;total;1;438.941;438.941;438.941
9;initialize;1;25.3475;25.3475;25.3475
9;async;100;0.172192;0.090343;0.274023
9;inner;100;3.6309;3.53493;3.73248
9;wait;100;8.69517e-05;3.8759e-05;0.000342676
9;boundary;100;0.0652103;0.0506201;0.188357
9;calc iter;100;3.86839;3.73687;4.01641
9;calc total;1;387.226;387.226;387.226
9;total;1;438.941;438.941;438.941
10;initialize;1;25.3472;25.3472;25.3472
10;async;100;0.174907;0.043754;0.278352
10;inner;100;3.63529;3.55656;3.75329
10;wait;100;5.00105e-05;2.953e-05;0.000399166
10;boundary;100;0.0582175;0.0480206;0.182252
10;calc iter;100;3.86847;3.74813;4.03094
10;calc total;1;387.226;387.226;387.226
10;total;1;438.941;438.941;438.941
11;initialize;1;25.3474;25.3474;25.3474
11;async;100;0.170018;0.0447433;0.264523
11;inner;100;3.63991;3.56598;3.75152
11;wait;100;5.93271e-05;2.678e-05;0.000589214
11;boundary;100;0.0584703;0.0483928;0.183133
11;calc iter;100;3.86846;3.76829;4.03043
11;calc total;1;387.226;387.226;387.226
11;total;1;438.941;438.941;438.941
12;initialize;1;25.3475;25.3475;25.3475
12;async;100;0.167334;0.0515091;0.3988
12;inner;100;3.63312;3.45225;3.73373
12;wait;100;0.000105589;3.234e-05;0.000458105
12;boundary;100;0.0677893;0.0468136;0.187324
12;calc iter;100;3.86835;3.59436;4.11614
12;calc total;1;387.226;387.226;387.226
12;total;1;438.941;438.941;438.941
13;initialize;1;25.3472;25.3472;25.3472
13;async;100;0.165432;0.0328008;0.246807
13;inner;100;3.64311;3.58839;3.73032
13;wait;100;9.3925e-05;3.859e-05;0.000459915
13;boundary;100;0.0597737;0.0478201;0.189752
13;calc iter;100;3.86841;3.7581;4.01561
13;calc total;1;387.226;387.226;387.226
13;total;1;438.94;438.94;438.94
14;initialize;1;25.3474;25.3474;25.3474
14;async;100;0.171532;0.0587495;0.266693
14;inner;100;3.64108;3.58846;3.75221
14;wait;100;4.39195e-05;2.461e-05;0.000413226
14;boundary;100;0.055854;0.0436897;0.182638
14;calc iter;100;3.86851;3.76126;4.03049
14;calc total;1;387.226;387.226;387.226
14;total;1;438.94;438.94;438.94
15;initialize;1;25.3475;25.3475;25.3475
15;async;100;0.163073;0.0574164;0.252098
15;inner;100;3.64732;3.59296;3.74969
15;wait;100;6.02588e-05;2.6629e-05;0.000602974
15;boundary;100;0.0580568;0.046851;0.184646
15;calc iter;100;3.86851;3.77129;4.03018
15;calc total;1;387.226;387.226;387.226
15;total;1;438.941;438.941;438.941
16;initialize;1;25.3474;25.3474;25.3474
16;async;100;0.353522;0.0250433;0.642922
16;inner;100;3.43082;3.19416;3.69505
16;wait;100;6.70468e-05;4.073e-05;0.000262197
16;boundary;100;0.0814829;0.0539908;0.102641
16;calc iter;100;3.86589;3.50086;4.17915
16;calc total;1;387.226;387.226;387.226
16;total;1;438.941;438.941;438.941
17;initialize;1;25.3475;25.3475;25.3475
17;async;100;0.295316;0.0802744;0.576932
17;inner;100;3.49613;3.34666;3.69426
17;wait;100;6.26215e-05;3.18e-05;0.000395686
17;boundary;100;0.0743909;0.0547412;0.102205
17;calc iter;100;3.8659;3.58964;4.14074
17;calc total;1;387.226;387.226;387.226
17;total;1;438.941;438.941;438.941
18;initialize;1;25.3473;25.3473;25.3473
18;async;100;0.258473;0.0710146;0.522381
18;inner;100;3.54499;3.4222;3.70516
18;wait;100;5.01912e-05;2.887e-05;0.000415395
18;boundary;100;0.0631467;0.0493973;0.101939
18;calc iter;100;3.86666;3.67393;4.10935
18;calc total;1;387.226;387.226;387.226
18;total;1;438.941;438.941;438.941
19;initialize;1;25.3475;25.3475;25.3475
19;async;100;0.264033;0.0693254;0.52639
19;inner;100;3.53622;3.38529;3.71214
19;wait;100;5.22037e-05;3.229e-05;0.000365286
19;boundary;100;0.0662469;0.0518845;0.164579
19;calc iter;100;3.86655;3.6198;4.08401
19;calc total;1;387.226;387.226;387.226
19;total;1;438.941;438.941;438.941
20;initialize;1;25.3475;25.3475;25.3475
20;async;100;0.262367;0.0273784;0.546583
20;inner;100;3.53136;3.34256;3.7033
20;wait;100;6.23449e-05;3.752e-05;0.000222868
20;boundary;100;0.0725142;0.0534842;0.121417
20;calc iter;100;3.8663;3.61995;4.16155
20;calc total;1;387.226;387.226;387.226
20;total;1;438.941;438.941;438.941
21;initialize;1;25.3476;25.3476;25.3476
21;async;100;0.238548;0.071091;0.497518
21;inner;100;3.56542;3.36376;3.70098
21;wait;100;6.36822e-05;3.196e-05;0.000393586
21;boundary;100;0.0632393;0.051149;0.110509
21;calc iter;100;3.86727;3.61715;4.13
21;calc total;1;387.226;387.226;387.226
21;total;1;438.941;438.941;438.941
22;initialize;1;25.3475;25.3475;25.3475
22;async;100;0.230209;0.0833241;0.499089
22;inner;100;3.58252;3.39192;3.70861
22;wait;100;3.96683e-05;2.6229e-05;0.000203058
22;boundary;100;0.0546757;0.0486979;0.161625
22;calc iter;100;3.86745;3.66288;4.15597
22;calc total;1;387.226;387.226;387.226
22;total;1;438.941;438.941;438.941
23;initialize;1;25.3477;25.3477;25.3477
23;async;100;0.227995;0.0503009;0.506422
23;inner;100;3.58291;3.38415;3.70763
23;wait;100;4.60334e-05;2.7079e-05;0.000391406
23;boundary;100;0.0564059;0.0498688;0.15153
23;calc iter;100;3.86736;3.61064;4.15761
23;calc total;1;387.226;387.226;387.226
23;total;1;438.941;438.941;438.941
24;initialize;1;25.3467;25.3467;25.3467
24;async;100;0.161291;0.0394142;0.252524
24;inner;100;3.63655;3.56694;3.76699
24;wait;100;9.33086e-05;3.5629e-05;0.000802262
24;boundary;100;0.0708344;0.0470416;0.162887
24;calc iter;100;3.86877;3.71131;4.02428
24;calc total;1;387.226;387.226;387.226
24;total;1;438.94;438.94;438.94
25;initialize;1;25.3473;25.3473;25.3473
25;async;100;0.160435;0.0395522;0.254474
25;inner;100;3.6447;3.60416;3.7683
25;wait;100;7.46963e-05;3.48e-05;0.000479425
25;boundary;100;0.0636881;0.0442448;0.161699
25;calc iter;100;3.8689;3.79568;4.02462
25;calc total;1;387.226;387.226;387.226
25;total;1;438.94;438.94;438.94
26;initialize;1;25.3475;25.3475;25.3475
26;async;100;0.162314;0.0347055;0.274453
26;inner;100;3.64533;3.60608;3.7832
26;wait;100;5.12967e-05;2.423e-05;0.000639053
26;boundary;100;0.0612602;0.0412744;0.1704
26;calc iter;100;3.86896;3.78681;4.04898
26;calc total;1;387.226;387.226;387.226
26;total;1;438.941;438.941;438.941
27;initialize;1;25.3475;25.3475;25.3475
27;async;100;0.159534;0.0316269;0.257648
27;inner;100;3.64696;3.60666;3.78419
27;wait;100;5.34546e-05;2.376e-05;0.000664322
27;boundary;100;0.0624075;0.0424963;0.170168
27;calc iter;100;3.86896;3.76826;4.04874
27;calc total;1;387.226;387.226;387.226
27;total;1;438.941;438.941;438.941
28;initialize;1;25.3463;25.3463;25.3463
28;async;100;0.181531;0.0375747;0.469573
28;inner;100;3.60729;3.36787;3.72904
28;wait;100;8.3339e-05;3.783e-05;0.000399425
28;boundary;100;0.0797466;0.0510066;0.190889
28;calc iter;100;3.86865;3.58464;4.10325
28;calc total;1;387.226;387.226;387.226
28;total;1;438.939;438.939;438.939
29;initialize;1;25.3476;25.3476;25.3476
29;async;100;0.166588;0.0322712;0.607035
29;inner;100;3.63614;3.28545;3.76697
29;wait;100;8.57291e-05;3.759e-05;0.000805832
29;boundary;100;0.0660188;0.0486899;0.161296
29;calc iter;100;3.86884;3.44555;4.24692
29;calc total;1;387.226;387.226;387.226
29;total;1;438.941;438.941;438.941
30;initialize;1;25.3475;25.3475;25.3475
30;async;100;0.161659;0.0327057;0.287752
30;inner;100;3.64521;3.53758;3.7503
30;wait;100;5.27226e-05;2.617e-05;0.000773471
30;boundary;100;0.0619829;0.047208;0.1789
30;calc iter;100;3.8689;3.7624;4.01737
30;calc total;1;387.226;387.226;387.226
30;total;1;438.941;438.941;438.941
31;initialize;1;25.3469;25.3469;25.3469
31;async;100;0.161693;0.0302072;0.284475
31;inner;100;3.64662;3.53606;3.77884
31;wait;100;6.1609e-05;2.985e-05;0.000482835
31;boundary;100;0.0604874;0.0467541;0.1582
31;calc iter;100;3.86886;3.7421;4.03068
31;calc total;1;387.226;387.226;387.226
31;total;1;438.94;438.94;438.94
32;initialize;1;25.3474;25.3474;25.3474
32;async;100;0.27312;0.0176745;1.67895
32;inner;100;3.51414;2.55928;3.78466
32;wait;100;7.3742e-05;3.3169e-05;0.000419656
32;boundary;100;0.0791616;0.0510417;0.201777
32;calc iter;100;3.8665;3.1559;5.19187
32;calc total;1;387.226;387.226;387.226
32;total;1;438.941;438.941;438.941
33;initialize;1;25.3475;25.3475;25.3475
33;async;100;0.25202;0.023751;1.17855
33;inner;100;3.53995;2.87958;3.83402
33;wait;100;6.52616e-05;3.482e-05;0.000381866
33;boundary;100;0.0748996;0.0507417;0.163173
33;calc iter;100;3.86693;3.13286;4.65956
33;calc total;1;387.226;387.226;387.226
33;total;1;438.941;438.941;438.941
34;initialize;1;25.3475;25.3475;25.3475
34;async;100;0.224792;0.0226101;0.736628
34;inner;100;3.57601;3.19939;3.76579
34;wait;100;4.87172e-05;2.5779e-05;0.000212148
34;boundary;100;0.0662795;0.0491832;0.205683
34;calc iter;100;3.86714;3.63095;4.24501
34;calc total;1;387.226;387.226;387.226
34;total;1;438.941;438.941;438.941
35;initialize;1;25.3475;25.3475;25.3475
35;async;100;0.224952;0.0225494;0.736864
35;inner;100;3.57427;3.1997;3.76411
35;wait;100;6.13502e-05;3.112e-05;0.000261087
35;boundary;100;0.0678139;0.0500338;0.20492
35;calc iter;100;3.8671;3.67937;4.25093
35;calc total;1;387.226;387.226;387.226
35;total;1;438.941;438.941;438.941
36;initialize;1;25.3474;25.3474;25.3474
36;async;100;0.322043;0.0260755;1.29585
36;inner;100;3.46666;2.70068;3.71808
36;wait;100;7.08276e-05;3.338e-05;0.000384886
36;boundary;100;0.0774159;0.0539129;0.166452
36;calc iter;100;3.8662;3.17675;4.75751
36;calc total;1;387.226;387.226;387.226
36;total;1;438.941;438.941;438.941
37;initialize;1;25.3474;25.3474;25.3474
37;async;100;0.268858;0.0929995;0.782501
37;inner;100;3.53123;3.06665;3.71869
37;wait;100;6.39913e-05;3.107e-05;0.000272927
37;boundary;100;0.0667014;0.0510439;0.166464
37;calc iter;100;3.86685;3.55325;4.12009
37;calc total;1;387.226;387.226;387.226
37;total;1;438.941;438.941;438.941
38;initialize;1;25.1397;25.1397;25.1397
38;async;100;0.245806;0.0914192;0.632312
38;inner;100;3.55955;3.21977;3.72871
38;wait;100;6.03188e-05;3.463e-05;0.000391016
38;boundary;100;0.061736;0.0501074;0.171509
38;calc iter;100;3.86715;3.62388;4.15882
38;calc total;1;387.226;387.226;387.226
38;total;1;438.733;438.733;438.733
39;initialize;1;25.3476;25.3476;25.3476
39;async;100;0.245092;0.0609079;0.626427
39;inner;100;3.55828;3.22174;3.73463
39;wait;100;6.09094e-05;3.182e-05;0.000387796
39;boundary;100;0.0637483;0.0515294;0.207347
39;calc iter;100;3.86718;3.62933;4.15457
39;calc total;1;387.226;387.226;387.226
39;total;1;438.941;438.941;438.941
40;initialize;1;25.3472;25.3472;25.3472
40;async;100;0.177667;0.0199467;0.711984
40;inner;100;3.6088;3.17912;3.76208
40;wait;100;9.81568e-05;4.9839e-05;0.000402846
40;boundary;100;0.0823395;0.0450975;0.175838
40;calc iter;100;3.86891;3.30799;4.35846
40;calc total;1;387.226;387.226;387.226
40;total;1;438.941;438.941;438.941
41;initialize;1;25.3462;25.3462;25.3462
41;async;100;0.147017;0.0240318;0.354448
41;inner;100;3.64277;3.43496;3.81035
41;wait;100;0.000104276;3.87e-05;0.00121644
41;boundary;100;0.0790648;0.041315;0.17217
41;calc iter;100;3.86896;3.64352;4.07874
41;calc total;1;387.226;387.226;387.226
41;total;1;438.94;438.94;438.94
42;initialize;1;25.3464;25.3464;25.3464
42;async;100;0.153367;0.0261956;0.327081
42;inner;100;3.64286;3.4879;3.77179
42;wait;100;7.17577e-05;2.8439e-05;0.00102274
42;boundary;100;0.0727253;0.0408938;0.205826
42;calc iter;100;3.86903;3.76012;4.04968
42;calc total;1;387.226;387.226;387.226
42;total;1;438.94;438.94;438.94
43;initialize;1;25.3474;25.3474;25.3474
43;async;100;0.151201;0.0224451;0.326398
43;inner;100;3.64349;3.48791;3.77203
43;wait;100;7.57069e-05;2.853e-05;0.000651673
43;boundary;100;0.0742536;0.0409229;0.204155
43;calc iter;100;3.86902;3.74886;4.0501
43;calc total;1;387.226;387.226;387.226
43;total;1;438.941;438.941;438.941
44;initialize;1;25.346;25.346;25.346
44;async;100;0.156975;0.0229953;0.638397
44;inner;100;3.63124;3.30661;3.7656
44;wait;100;9.86592e-05;4.839e-05;0.000618164
44;boundary;100;0.0805716;0.0464014;0.225233
44;calc iter;100;3.86889;3.42499;4.31155
44;calc total;1;387.226;387.226;387.226
44;total;1;438.94;438.94;438.94
45;initialize;1;25.3472;25.3472;25.3472
45;async;100;0.152508;0.0241682;0.362279
45;inner;100;3.64207;3.49613;3.76653
45;wait;100;8.39559e-05;4.566e-05;0.000403686
45;boundary;100;0.0741354;0.0440019;0.171526
45;calc iter;100;3.8688;3.71485;4.04306
45;calc total;1;387.226;387.226;387.226
45;total;1;438.941;438.941;438.941
46;initialize;1;25.3474;25.3474;25.3474
46;async;100;0.146906;0.0250873;0.341141
46;inner;100;3.64798;3.49516;3.79687
46;wait;100;5.92758e-05;2.5459e-05;0.000831931
46;boundary;100;0.0740511;0.0453322;0.175748
46;calc iter;100;3.869;3.76409;4.06501
46;calc total;1;387.226;387.226;387.226
46;total;1;438.941;438.941;438.941
47;initialize;1;25.347;25.347;25.347
47;async;100;0.145203;0.0203699;0.348537
47;inner;100;3.64841;3.48877;3.7969
47;wait;100;6.19905e-05;2.5969e-05;0.000857081
47;boundary;100;0.0753114;0.0450808;0.174573
47;calc iter;100;3.86899;3.75812;4.06386
47;calc total;1;387.226;387.226;387.226
47;total;1;438.941;438.941;438.941
48;initialize;1;25.3475;25.3475;25.3475
48;async;100;0.3208;0.0826264;0.720509
48;inner;100;3.46602;3.13791;3.69235
48;wait;100;7.6202e-05;4.5119e-05;0.000425936
48;boundary;100;0.07973;0.0535582;0.0993169
48;calc iter;100;3.86663;3.46395;4.21338
48;calc total;1;387.226;387.226;387.226
48;total;1;438.941;438.941;438.941
49;initialize;1;25.3475;25.3475;25.3475
49;async;100;0.284523;0.085726;0.652139
49;inner;100;3.51078;3.20616;3.69621
49;wait;100;6.1686e-05;3.0799e-05;0.000415576
49;boundary;100;0.0714712;0.0517908;0.0999138
49;calc iter;100;3.86684;3.54248;4.17695
49;calc total;1;387.226;387.226;387.226
49;total;1;438.941;438.941;438.941
50;initialize;1;25.1967;25.1967;25.1967
50;async;100;0.238883;0.0248698;0.596969
50;inner;100;3.56473;3.29473;3.74767
50;wait;100;4.90504e-05;2.975e-05;0.000366226
50;boundary;100;0.063561;0.0489624;0.165923
50;calc iter;100;3.86723;3.6382;4.11035
50;calc total;1;387.226;387.226;387.226
50;total;1;438.79;438.79;438.79
51;initialize;1;25.3476;25.3476;25.3476
51;async;100;0.255346;0.0770668;0.573237
51;inner;100;3.54655;3.29591;3.72013
51;wait;100;5.14393e-05;2.789e-05;0.000350176
51;boundary;100;0.0651227;0.0493525;0.144286
51;calc iter;100;3.86707;3.62443;4.05344
51;calc total;1;387.226;387.226;387.226
51;total;1;438.941;438.941;438.941
52;initialize;1;25.1247;25.1247;25.1247
52;async;100;0.31034;0.0327336;0.760045
52;inner;100;3.47936;3.10947;3.69901
52;wait;100;6.78209e-05;3.254e-05;0.000273587
52;boundary;100;0.0760273;0.0532454;0.144125
52;calc iter;100;3.8658;3.29704;4.27735
52;calc total;1;387.226;387.226;387.226
52;total;1;438.718;438.718;438.718
53;initialize;1;25.3474;25.3474;25.3474
53;async;100;0.286946;0.0879607;0.632588
53;inner;100;3.50638;3.22436;3.69369
53;wait;100;6.07877e-05;3.516e-05;0.000384175
53;boundary;100;0.0725037;0.0520231;0.143411
53;calc iter;100;3.86589;3.58177;4.18321
53;calc total;1;387.226;387.226;387.226
53;total;1;438.941;438.941;438.941
54;initialize;1;25.3476;25.3476;25.3476
54;async;100;0.254387;0.070785;0.610526
54;inner;100;3.55062;3.27966;3.71635
54;wait;100;4.63268e-05;2.685e-05;0.000262507
54;boundary;100;0.0621117;0.04912;0.166781
54;calc iter;100;3.86716;3.69973;4.18511
54;calc total;1;387.226;387.226;387.226
54;total;1;438.941;438.941;438.941
55;initialize;1;25.3476;25.3476;25.3476
55;async;100;0.254634;0.0660075;0.638386
55;inner;100;3.5492;3.26012;3.70694
55;wait;100;4.87331e-05;2.7549e-05;0.000397466
55;boundary;100;0.0632731;0.0493752;0.163857
55;calc iter;100;3.86716;3.67264;4.21676
55;calc total;1;387.226;387.226;387.226
55;total;1;438.941;438.941;438.941
56;initialize;1;25.3475;25.3475;25.3475
56;async;100;0.172854;0.0133676;0.397377
56;inner;100;3.61488;3.44215;3.73448
56;wait;100;8.70578e-05;3.9569e-05;0.000259567
56;boundary;100;0.0810885;0.0412189;0.183187
56;calc iter;100;3.86892;3.62533;4.06602
56;calc total;1;387.226;387.226;387.226
56;total;1;438.941;438.941;438.941
57;initialize;1;25.3475;25.3475;25.3475
57;async;100;0.171102;0.0264542;0.310316
57;inner;100;3.62494;3.51599;3.74268
57;wait;100;9.20607e-05;3.958e-05;0.000408025
57;boundary;100;0.0727644;0.0408788;0.184379
57;calc iter;100;3.8689;3.73487;4.00597
57;calc total;1;387.226;387.226;387.226
57;total;1;438.941;438.941;438.941
58;initialize;1;25.3475;25.3475;25.3475
58;async;100;0.166426;0.0191861;0.319939
58;inner;100;3.63467;3.5255;3.77861
58;wait;100;6.25061e-05;2.216e-05;0.000865691
58;boundary;100;0.0678442;0.0411534;0.181805
58;calc iter;100;3.869;3.74233;4.02821
58;calc total;1;387.226;387.226;387.226
58;total;1;438.941;438.941;438.941
59;initialize;1;25.3363;25.3363;25.3363
59;async;100;0.169147;0.0157686;0.317406
59;inner;100;3.63267;3.52611;3.75488
59;wait;100;5.49181e-05;2.428e-05;0.000492034
59;boundary;100;0.067118;0.0406692;0.18572
59;calc iter;100;3.86899;3.76109;4.01996
59;calc total;1;387.226;387.226;387.226
59;total;1;438.929;438.929;438.929
60;initialize;1;25.3464;25.3464;25.3464
60;async;100;0.182916;0.0161843;0.828908
60;inner;100;3.60137;3.13389;3.74219
60;wait;100;8.32198e-05;2.923e-05;0.000292147
60;boundary;100;0.0843543;0.0457103;0.18756
60;calc iter;100;3.86873;3.48147;4.43392
60;calc total;1;387.226;387.226;387.226
60;total;1;438.939;438.939;438.939
61;initialize;1;25.3476;25.3476;25.3476
61;async;100;0.175015;0.0257043;0.472535
61;inner;100;3.6205;3.407;3.7571
61;wait;100;7.74214e-05;2.7969e-05;0.000396646
61;boundary;100;0.073232;0.045382;0.189681
61;calc iter;100;3.86883;3.66801;4.12088
61;calc total;1;387.226;387.226;387.226
61;total;1;438.941;438.941;438.941
62;initialize;1;25.3369;25.3369;25.3369
62;async;100;0.168943;0.0240362;0.369254
62;inner;100;3.63107;3.52031;3.77806
62;wait;100;5.20376e-05;2.501e-05;0.000385405
62;boundary;100;0.0688551;0.0465397;0.187766
62;calc iter;100;3.86892;3.725;4.01658
62;calc total;1;387.226;387.226;387.226
62;total;1;438.93;438.93;438.93
63;initialize;1;25.3364;25.3364;25.3364
63;async;100;0.168196;0.0206269;0.363969
63;inner;100;3.63001;3.52262;3.77132
63;wait;100;5.78673e-05;2.63e-05;0.000388846
63;boundary;100;0.0706553;0.0483742;0.186951
63;calc iter;100;3.86892;3.7195;4.01513
63;calc total;1;387.226;387.226;387.226
63;total;1;438.929;438.929;438.929
64;initialize;1;25.3388;25.3388;25.3388
64;async;100;0.350323;0.0777838;0.667947
64;inner;100;3.4344;3.1797;3.69141
64;wait;100;7.96824e-05;4.444e-05;0.000420906
64;boundary;100;0.0831657;0.0521242;0.132916
64;calc iter;100;3.86797;3.59438;4.26862
64;calc total;1;387.226;387.226;387.226
64;total;1;438.932;438.932;438.932
65;initialize;1;25.3476;25.3476;25.3476
65;async;100;0.316592;0.0917123;0.568906
65;inner;100;3.47728;3.26264;3.69737
65;wait;100;7.04878e-05;3.214e-05;0.000424735
65;boundary;100;0.0742626;0.0499596;0.140827
65;calc iter;100;3.8682;3.72093;4.21413
65;calc total;1;387.226;387.226;387.226
65;total;1;438.941;438.941;438.941
66;initialize;1;25.3388;25.3388;25.3388
66;async;100;0.277851;0.0847102;0.450612
66;inner;100;3.52801;3.3743;3.70706
66;wait;100;4.93441e-05;2.5949e-05;0.000380136
66;boundary;100;0.0627001;0.0508956;0.174252
66;calc iter;100;3.86861;3.74237;4.13297
66;calc total;1;387.226;387.226;387.226
66;total;1;438.932;438.932;438.932
128;initialize;1;25.3416;25.3416;25.3416
128;async;100;0.287954;0.055672;0.501021
128;inner;100;3.49852;3.31901;3.71344
128;wait;100;7.81528e-05;3.895e-05;0.000367426
128;boundary;100;0.0816695;0.0566033;0.16228
128;calc iter;100;3.86822;3.61252;4.11171
128;calc total;1;387.226;387.226;387.226
128;total;1;438.936;438.936;438.936
129;initialize;1;25.3419;25.3419;25.3419
129;async;100;0.326793;0.0801721;0.503667
129;inner;100;3.45718;3.30583;3.68704
129;wait;100;7.79967e-05;4.145e-05;0.000386067
129;boundary;100;0.0837176;0.055436;0.103575
129;calc iter;100;3.86777;3.69294;4.10642
129;calc total;1;387.226;387.226;387.226
129;total;1;438.936;438.936;438.936
130;initialize;1;25.3418;25.3418;25.3418
130;async;100;0.279717;0.0635498;0.455113
130;inner;100;3.52325;3.35974;3.70179
130;wait;100;5.58526e-05;2.769e-05;0.000383906
130;boundary;100;0.065259;0.0502682;0.122496
130;calc iter;100;3.86829;3.67052;4.0682
130;calc total;1;387.226;387.226;387.226
130;total;1;438.936;438.936;438.936
131;initialize;1;25.3419;25.3419;25.3419
131;async;100;0.263217;0.0205387;0.410281
131;inner;100;3.54214;3.38936;3.73654
131;wait;100;5.20648e-05;3.1159e-05;0.000320747
131;boundary;100;0.0632114;0.0494172;0.158364
131;calc iter;100;3.86862;3.65748;4.08146
131;calc total;1;387.226;387.226;387.226
131;total;1;438.936;438.936;438.936
132;initialize;1;25.3426;25.3426;25.3426
132;async;100;0.318206;0.0817757;0.912091
132;inner;100;3.47735;2.97157;3.67747
132;wait;100;6.73257e-05;4.1689e-05;0.000407346
132;boundary;100;0.0726683;0.0511908;0.102295
132;calc iter;100;3.86829;3.33366;4.22708
132;calc total;1;387.226;387.226;387.226
132;total;1;438.936;438.936;438.936
133;initialize;1;25.3425;25.3425;25.3425
133;async;100;0.266789;0.0884604;0.76023
133;inner;100;3.5422;3.12316;3.68703
133;wait;100;5.51108e-05;3.0809e-05;0.000421286
133;boundary;100;0.0599203;0.0506261;0.10619
133;calc iter;100;3.86897;3.53027;4.19628
133;calc total;1;387.226;387.226;387.226
133;total;1;438.936;438.936;438.936
134;initialize;1;25.3425;25.3425;25.3425
134;async;100;0.258538;0.0807477;0.640142
134;inner;100;3.55519;3.2132;3.68809
134;wait;100;4.69125e-05;2.681e-05;0.000412916
134;boundary;100;0.0554866;0.049394;0.121144
134;calc iter;100;3.86926;3.64983;4.14013
134;calc total;1;387.226;387.226;387.226
134;total;1;438.936;438.936;438.936
135;initialize;1;25.3426;25.3426;25.3426
135;async;100;0.257468;0.0811424;0.658094
135;inner;100;3.55134;3.21139;3.68825
135;wait;100;4.93682e-05;3.128e-05;0.000216208
135;boundary;100;0.0604005;0.0499677;0.124597
135;calc iter;100;3.86926;3.63658;4.15783
135;calc total;1;387.226;387.226;387.226
135;total;1;438.936;438.936;438.936
136;initialize;1;25.3417;25.3417;25.3417
136;async;100;0.183841;0.0282395;0.43931
136;inner;100;3.61451;3.39182;3.72927
136;wait;100;8.99877e-05;3.056e-05;0.000305258
136;boundary;100;0.0721278;0.0478034;0.169022
136;calc iter;100;3.87057;3.56309;4.10424
136;calc total;1;387.226;387.226;387.226
136;total;1;438.936;438.936;438.936
137;initialize;1;24.9286;24.9286;24.9286
137;async;100;0.183797;0.0445229;0.349185
137;inner;100;3.62575;3.50493;3.73167
137;wait;100;8.5195e-05;2.6809e-05;0.000552895
137;boundary;100;0.0610466;0.046083;0.172982
137;calc iter;100;3.87068;3.6901;3.98036
137;calc total;1;387.226;387.226;387.226
137;total;1;438.523;438.523;438.523
138;initialize;1;25.3427;25.3427;25.3427
138;async;100;0.185385;0.0400363;0.252853
138;inner;100;3.62606;3.56242;3.73777
138;wait;100;4.96227e-05;2.7319e-05;0.000266017
138;boundary;100;0.0592299;0.0441506;0.168562
138;calc iter;100;3.87072;3.81809;3.98804
138;calc total;1;387.226;387.226;387.226
138;total;1;438.936;438.936;438.936
139;initialize;1;24.9829;24.9829;24.9829
139;async;100;0.176191;0.0447992;0.254859
139;inner;100;3.63126;3.55906;3.73686
139;wait;100;7.49295e-05;3.037e-05;0.000443416
139;boundary;100;0.0631691;0.04655;0.170091
139;calc iter;100;3.87069;3.80752;3.98862
139;calc total;1;387.226;387.226;387.226
139;total;1;438.576;438.576;438.576
140;initialize;1;25.3428;25.3428;25.3428
140;async;100;0.185831;0.0271308;0.461508
140;inner;100;3.61326;3.43125;3.73189
140;wait;100;0.000110139;5.8949e-05;0.000418686
140;boundary;100;0.0711792;0.0513094;0.165341
140;calc iter;100;3.87038;3.5561;4.15408
140;calc total;1;387.226;387.226;387.226
140;total;1;438.936;438.936;438.936
141;initialize;1;25.3384;25.3384;25.3384
141;async;100;0.178634;0.0569356;0.255046
141;inner;100;3.62857;3.57595;3.72942
141;wait;100;8.97088e-05;3.229e-05;0.000375916
141;boundary;100;0.0633647;0.0501943;0.145411
141;calc iter;100;3.87066;3.79009;3.94894
141;calc total;1;387.226;387.226;387.226
141;total;1;438.932;438.932;438.932
142;initialize;1;25.3429;25.3429;25.3429
142;async;100;0.179411;0.02519;0.247414
142;inner;100;3.63183;3.57499;3.74182
142;wait;100;5.22598e-05;2.3729e-05;0.000419536
142;boundary;100;0.0593809;0.0478006;0.170793
142;calc iter;100;3.87068;3.786;4.00382
142;calc total;1;387.226;387.226;387.226
142;total;1;438.936;438.936;438.936
143;initialize;1;25.0599;25.0599;25.0599
143;async;100;0.178859;0.0232217;0.253186
143;inner;100;3.63287;3.56554;3.74049
143;wait;100;6.19891e-05;2.639e-05;0.000391136
143;boundary;100;0.0588117;0.0473748;0.16989
143;calc iter;100;3.8706;3.78801;4.00034
143;calc total;1;387.226;387.226;387.226
143;total;1;438.653;438.653;438.653
144;initialize;1;25.2257;25.2257;25.2257
144;async;100;0.305772;0.082529;0.895346
144;inner;100;3.48242;3.03442;3.69197
144;wait;100;7.13774e-05;4.267e-05;0.000399366
144;boundary;100;0.079854;0.0512761;0.118457
144;calc iter;100;3.86812;3.36549;4.43437
144;calc total;1;387.226;387.226;387.226
144;total;1;438.819;438.819;438.819
145;initialize;1;24.8544;24.8544;24.8544
145;async;100;0.250891;0.0844678;0.481458
145;inner;100;3.5469;3.39115;3.69149
145;wait;100;5.91583e-05;2.9199e-05;0.000313797
145;boundary;100;0.069665;0.0510478;0.121889
145;calc iter;100;3.86752;3.65513;4.04239
145;calc total;1;387.226;387.226;387.226
145;total;1;438.448;438.448;438.448
146;initialize;1;25.3424;25.3424;25.3424
146;async;100;0.228784;0.0739874;0.426725
146;inner;100;3.5823;3.44282;3.70159
146;wait;100;4.67247e-05;2.925e-05;0.000405887
146;boundary;100;0.0581686;0.0486749;0.134964
146;calc iter;100;3.8693;3.70822;4.04908
146;calc total;1;387.226;387.226;387.226
146;total;1;438.936;438.936;438.936
147;initialize;1;24.9043;24.9043;24.9043
147;async;100;0.228486;0.0626044;0.428118
147;inner;100;3.58006;3.43915;3.70342
147;wait;100;5.02472e-05;3.19e-05;0.000289247
147;boundary;100;0.060611;0.0493641;0.136285
147;calc iter;100;3.86922;3.63595;4.04854
147;calc total;1;387.226;387.226;387.226
147;total;1;438.498;438.498;438.498
148;initialize;1;25.3428;25.3428;25.3428
148;async;100;0.33937;0.0747923;0.737818
148;inner;100;3.44521;3.13041;3.69088
148;wait;100;7.51697e-05;4.0619e-05;0.000438286
148;boundary;100;0.0826025;0.0556513;0.108632
148;calc iter;100;3.86726;3.44169;4.21324
148;calc total;1;387.226;387.226;387.226
148;total;1;438.936;438.936;438.936
149;initialize;1;25.3428;25.3428;25.3428
149;async;100;0.286433;0.0516551;0.538549
149;inner;100;3.50716;3.33545;3.69235
149;wait;100;6.05719e-05;3.455e-05;0.000416026
149;boundary;100;0.0741053;0.0510878;0.142255
149;calc iter;100;3.86776;3.54821;4.19021
149;calc total;1;387.226;387.226;387.226
149;total;1;438.936;438.936;438.936
150;initialize;1;25.3384;25.3384;25.3384
150;async;100;0.240137;0.0704902;0.462044
150;inner;100;3.5671;3.4085;3.70438
150;wait;100;4.83584e-05;2.76e-05;0.000375267
150;boundary;100;0.0612576;0.0497447;0.175461
150;calc iter;100;3.86854;3.68756;4.06317
150;calc total;1;387.226;387.226;387.226
150;total;1;438.932;438.932;438.932
151;initialize;1;25.3429;25.3429;25.3429
151;async;100;0.2439;0.0827366;0.457995
151;inner;100;3.56436;3.40757;3.6998
151;wait;100;4.64591e-05;2.7189e-05;0.000372787
151;boundary;100;0.060615;0.0498887;0.128652
151;calc iter;100;3.86892;3.66559;4.06865
151;calc total;1;387.226;387.226;387.226
151;total;1;438.936;438.936;438.936
152;initialize;1;25.2929;25.2929;25.2929
152;async;100;0.175108;0.0367206;0.486865
152;inner;100;3.61717;3.34694;3.73311
152;wait;100;8.78879e-05;3.973e-05;0.000418906
152;boundary;100;0.0782479;0.0547853;0.188059
152;calc iter;100;3.87061;3.50077;4.11995
152;calc total;1;387.226;387.226;387.226
152;total;1;438.886;438.886;438.886
153;initialize;1;25.2654;25.2654;25.2654
153;async;100;0.162293;0.0431761;0.270753
153;inner;100;3.64101;3.57928;3.72865
153;wait;100;8.50697e-05;3.375e-05;0.000526735
153;boundary;100;0.0672108;0.0476812;0.193477
153;calc iter;100;3.8706;3.76457;4.00539
153;calc total;1;387.226;387.226;387.226
153;total;1;438.859;438.859;438.859
154;initialize;1;24.8847;24.8847;24.8847
154;async;100;0.164903;0.0372583;0.290747
154;inner;100;3.64647;3.57749;3.75444
154;wait;100;5.63261e-05;2.838e-05;0.000496706
154;boundary;100;0.0593174;0.046924;0.183369
154;calc iter;100;3.87075;3.75907;4.02143
154;calc total;1;387.226;387.226;387.226
154;total;1;438.478;438.478;438.478
155;initialize;1;25.0166;25.0166;25.0166
155;async;100;0.164983;0.0328348;0.278806
155;inner;100;3.64631;3.57835;3.75446
155;wait;100;4.93975e-05;2.64e-05;0.000398306
155;boundary;100;0.0594244;0.0470555;0.183162
155;calc iter;100;3.87077;3.76086;4.02122
155;calc total;1;387.226;387.226;387.226
155;total;1;438.61;438.61;438.61
156;initialize;1;25.3425;25.3425;25.3425
156;async;100;0.159404;0.0331616;0.347911
156;inner;100;3.63645;3.47775;3.73104
156;wait;100;9.92407e-05;5.62e-05;0.000546375
156;boundary;100;0.0746763;0.051116;0.189396
156;calc iter;100;3.87063;3.67289;4.05184
156;calc total;1;387.226;387.226;387.226
156;total;1;438.936;438.936;438.936
157;initialize;1;25.3428;25.3428;25.3428
157;async;100;0.159834;0.0373947;0.276542
157;inner;100;3.64686;3.58918;3.73693
157;wait;100;8.20311e-05;4.088e-05;0.000556235
157;boundary;100;0.0638018;0.0464566;0.186051
157;calc iter;100;3.87058;3.77454;4.01208
157;calc total;1;387.226;387.226;387.226
157;total;1;438.936;438.936;438.936
158;initialize;1;25.1449;25.1449;25.1449
158;async;100;0.161374;0.0323351;0.285337
158;inner;100;3.64821;3.60298;3.7726
158;wait;100;5.92133e-05;2.199e-05;0.00159027
158;boundary;100;0.061089;0.0440655;0.172144
158;calc iter;100;3.87073;3.77606;4.03753
158;calc total;1;387.226;387.226;387.226
158;total;1;438.739;438.739;438.739
159;initialize;1;25.3424;25.3424;25.3424
159;async;100;0.16191;0.0306319;0.282801
159;inner;100;3.64895;3.60245;3.75025
159;wait;100;5.499e-05;2.5439e-05;0.000555564
159;boundary;100;0.059822;0.0439811;0.183281
159;calc iter;100;3.87074;3.77537;4.0203
159;calc total;1;387.226;387.226;387.226
159;total;1;438.936;438.936;438.936
160;initialize;1;24.9031;24.9031;24.9031
160;async;100;0.313103;0.0637563;1.20315
160;inner;100;3.47444;2.77968;3.70405
160;wait;100;7.73822e-05;3.3069e-05;0.000392466
160;boundary;100;0.0779939;0.0510227;0.108498
160;calc iter;100;3.86561;3.10383;4.6225
160;calc total;1;387.226;387.226;387.226
160;total;1;438.496;438.496;438.496
161;initialize;1;25.3426;25.3426;25.3426
161;async;100;0.268145;0.083324;0.703234
161;inner;100;3.52626;3.16762;3.68713
161;wait;100;6.58987e-05;3.686e-05;0.000395986
161;boundary;100;0.0721064;0.0519327;0.0971856
161;calc iter;100;3.86658;3.44699;4.18932
161;calc total;1;387.226;387.226;387.226
161;total;1;438.936;438.936;438.936
162;initialize;1;25.3423;25.3423;25.3423
162;async;100;0.239533;0.0396796;0.471226
162;inner;100;3.56371;3.32494;3.72005
162;wait;100;5.67142e-05;3.221e-05;0.000401856
162;boundary;100;0.0635391;0.0506303;0.130951
162;calc iter;100;3.86685;3.65459;4.06272
162;calc total;1;387.226;387.226;387.226
162;total;1;438.936;438.936;438.936
163;initialize;1;25.3427;25.3427;25.3427
163;async;100;0.2423;0.0375338;0.532426
163;inner;100;3.56077;3.31485;3.71009
163;wait;100;5.28938e-05;2.857e-05;0.000414946
163;boundary;100;0.0637109;0.0492212;0.116456
163;calc iter;100;3.86684;3.64447;4.10763
163;calc total;1;387.226;387.226;387.226
163;total;1;438.936;438.936;438.936
164;initialize;1;25.0337;25.0337;25.0337
164;async;100;0.312299;0.0525901;0.900355
164;inner;100;3.47655;3.00638;3.70309
164;wait;100;7.3869e-05;4.3269e-05;0.000291768
164;boundary;100;0.0783863;0.05274;0.106441
164;calc iter;100;3.86731;3.21206;4.44851
164;calc total;1;387.226;387.226;387.226
164;total;1;438.627;438.627;438.627
165;initialize;1;25.3423;25.3423;25.3423
165;async;100;0.263144;0.0893028;0.569461
165;inner;100;3.53548;3.26409;3.70269
165;wait;100;7.27799e-05;3.3809e-05;0.000400737
165;boundary;100;0.0686421;0.0526348;0.115357
165;calc iter;100;3.86734;3.62301;4.06458
165;calc total;1;387.226;387.226;387.226
165;total;1;438.936;438.936;438.936
166;initialize;1;25.1449;25.1449;25.1449
166;async;100;0.239035;0.0907768;0.447031
166;inner;100;3.56716;3.34535;3.71663
166;wait;100;4.89767e-05;2.8129e-05;0.000402936
166;boundary;100;0.0612066;0.0504135;0.122278
166;calc iter;100;3.86745;3.63395;3.98291
166;calc total;1;387.226;387.226;387.226
166;total;1;438.738;438.738;438.738
167;initialize;1;25.118;25.118;25.118
167;async;100;0.241488;0.0786742;0.471887
167;inner;100;3.56428;3.34869;3.7158
167;wait;100;6.26361e-05;3.102e-05;0.000285657
167;boundary;100;0.0616263;0.0503538;0.146896
167;calc iter;100;3.86746;3.64633;4.0039
167;calc total;1;387.226;387.226;387.226
167;total;1;438.711;438.711;438.711
168;initialize;1;25.1446;25.1446;25.1446
168;async;100;0.194185;0.0198517;0.779985
168;inner;100;3.5906;3.16565;3.74621
168;wait;100;9.28278e-05;3.0699e-05;0.000391746
168;boundary;100;0.0839945;0.0448314;0.161136
168;calc iter;100;3.86888;3.271;4.42891
168;calc total;1;387.226;387.226;387.226
168;total;1;438.739;438.739;438.739
169;initialize;1;24.8805;24.8805;24.8805
169;async;100;0.172743;0.0203042;0.526692
169;inner;100;3.626;3.34834;3.79828
169;wait;100;0.000108573;4.101e-05;0.000585274
169;boundary;100;0.070091;0.0411992;0.145303
169;calc iter;100;3.86895;3.47099;4.17869
169;calc total;1;387.226;387.226;387.226
169;total;1;438.474;438.474;438.474
170;initialize;1;25.342;25.342;25.342
170;async;100;0.174443;0.0295601;0.305592
170;inner;100;3.62751;3.47083;3.76791
170;wait;100;5.7153e-05;2.614e-05;0.000740533
170;boundary;100;0.0670003;0.0411967;0.150623
170;calc iter;100;3.86901;3.6952;4.01163
170;calc total;1;387.226;387.226;387.226
170;total;1;438.936;438.936;438.936
171;initialize;1;24.8472;24.8472;24.8472
171;async;100;0.175249;0.0297052;0.305589
171;inner;100;3.62796;3.4713;3.76161
171;wait;100;6.81238e-05;2.7949e-05;0.000673223
171;boundary;100;0.0657246;0.0411392;0.16282
171;calc iter;100;3.869;3.70568;4.01658
171;calc total;1;387.226;387.226;387.226
171;total;1;438.441;438.441;438.441
172;initialize;1;25.2586;25.2586;25.2586
172;async;100;0.177298;0.0209532;0.681885
172;inner;100;3.61844;3.28083;3.73967
172;wait;100;0.000111255;5.7269e-05;0.000546615
172;boundary;100;0.0730065;0.0516415;0.165133
172;calc iter;100;3.86886;3.38459;4.33186
172;calc total;1;387.226;387.226;387.226
172;total;1;438.853;438.853;438.853
173;initialize;1;24.9042;24.9042;24.9042
173;async;100;0.169226;0.028464;0.317753
173;inner;100;3.63019;3.53311;3.74445
173;wait;100;8.69817e-05;3.4969e-05;0.000417276
173;boundary;100;0.0693204;0.0514955;0.165902
173;calc iter;100;3.86882;3.75798;3.99976
173;calc total;1;387.226;387.226;387.226
173;total;1;438.498;438.498;438.498
174;initialize;1;25.0915;25.0915;25.0915
174;async;100;0.165414;0.022035;0.287292
174;inner;100;3.63396;3.53589;3.75916
174;wait;100;5.05406e-05;2.6289e-05;0.000411556
174;boundary;100;0.0695353;0.0518678;0.1633
174;calc iter;100;3.86897;3.78625;4.00632
174;calc total;1;387.226;387.226;387.226
174;total;1;438.685;438.685;438.685
175;initialize;1;25.342;25.342;25.342
175;async;100;0.165537;0.0273201;0.293293
175;inner;100;3.63583;3.53892;3.75863
175;wait;100;5.08617e-05;2.349e-05;0.000258418
175;boundary;100;0.0675767;0.0508947;0.159912
175;calc iter;100;3.869;3.77418;4.00302
175;calc total;1;387.226;387.226;387.226
175;total;1;438.936;438.936;438.936
176;initialize;1;24.9843;24.9843;24.9843
176;async;100;0.334129;0.0174997;0.723581
176;inner;100;3.45154;3.12982;3.68987
176;wait;100;7.3281e-05;4.0559e-05;0.000402337
176;boundary;100;0.0807506;0.0531232;0.134226
176;calc iter;100;3.86649;3.31128;4.3303
176;calc total;1;387.226;387.226;387.226
176;total;1;438.578;438.578;438.578
177;initialize;1;25.0145;25.0145;25.0145
177;async;100;0.293587;0.0424763;0.58116
177;inner;100;3.50075;3.2522;3.68723
177;wait;100;6.65496e-05;3.574e-05;0.000396306
177;boundary;100;0.0727736;0.0513417;0.131769
177;calc iter;100;3.86718;3.64656;4.08685
177;calc total;1;387.226;387.226;387.226
177;total;1;438.608;438.608;438.608
178;initialize;1;25.3049;25.3049;25.3049
178;async;100;0.269422;0.0792816;0.466808
178;inner;100;3.53608;3.34184;3.70189
178;wait;100;5.17985e-05;2.944e-05;0.000234877
178;boundary;100;0.0617914;0.0503809;0.155792
178;calc iter;100;3.86735;3.68588;4.0031
178;calc total;1;387.226;387.226;387.226
178;total;1;438.898;438.898;438.898
179;initialize;1;25.1695;25.1695;25.1695
179;async;100;0.269307;0.0848285;0.458749
179;inner;100;3.53423;3.34529;3.70165
179;wait;100;5.29448e-05;2.762e-05;0.000404166
179;boundary;100;0.0637698;0.049504;0.170479
179;calc iter;100;3.86736;3.6614;4.02826
179;calc total;1;387.226;387.226;387.226
179;total;1;438.763;438.763;438.763
180;initialize;1;25.0943;25.0943;25.0943
180;async;100;0.329973;0.0547475;1.0626
180;inner;100;3.45951;2.88673;3.6905
180;wait;100;7.07567e-05;3.465e-05;0.000235697
180;boundary;100;0.0767503;0.0510961;0.134753
180;calc iter;100;3.86631;3.06922;4.36838
180;calc total;1;387.226;387.226;387.226
180;total;1;438.687;438.687;438.687
181;initialize;1;25.3427;25.3427;25.3427
181;async;100;0.304015;0.0936919;0.571252
181;inner;100;3.49257;3.27065;3.69044
181;wait;100;6.32587e-05;3e-05;0.000386096
181;boundary;100;0.0698019;0.0509473;0.132878
181;calc iter;100;3.86645;3.57749;4.15845
181;calc total;1;387.226;387.226;387.226
181;total;1;438.936;438.936;438.936
182;initialize;1;25.0147;25.0147;25.0147
182;async;100;0.270931;0.0933484;0.495027
182;inner;100;3.53687;3.33968;3.70165
182;wait;100;4.84387e-05;2.861e-05;0.000421546
182;boundary;100;0.0594191;0.0495907;0.162873
182;calc iter;100;3.86727;3.63787;4.05302
182;calc total;1;387.226;387.226;387.226
182;total;1;438.608;438.608;438.608
183;initialize;1;25.2253;25.2253;25.2253
183;async;100;0.271329;0.0738818;0.522082
183;inner;100;3.53577;3.33387;3.70198
183;wait;100;4.93808e-05;2.968e-05;0.000271328
183;boundary;100;0.0600995;0.0494127;0.163457
183;calc iter;100;3.86725;3.64647;4.10843
183;calc total;1;387.226;387.226;387.226
183;total;1;438.819;438.819;438.819
184;initialize;1;25.3065;25.3065;25.3065
184;async;100;0.200887;0.0407673;0.45625
184;inner;100;3.59569;3.42769;3.7359
184;wait;100;9.42157e-05;3.1329e-05;0.000529375
184;boundary;100;0.0720972;0.0461293;0.192574
184;calc iter;100;3.86877;3.55891;4.1429
184;calc total;1;387.226;387.226;387.226
184;total;1;438.9;438.9;438.9
185;initialize;1;25.1914;25.1914;25.1914
185;async;100;0.196531;0.0297141;0.319041
185;inner;100;3.60314;3.50626;3.73651
185;wait;100;8.07324e-05;3.086e-05;0.000340577
185;boundary;100;0.0690706;0.0411204;0.190492
185;calc iter;100;3.86883;3.7486;4.02146
185;calc total;1;387.226;387.226;387.226
185;total;1;438.785;438.785;438.785
186;initialize;1;24.983;24.983;24.983
186;async;100;0.197749;0.0360422;0.328208
186;inner;100;3.6111;3.53008;3.76597
186;wait;100;5.52788e-05;2.261e-05;0.000672704
186;boundary;100;0.0599768;0.0406878;0.177427
186;calc iter;100;3.86889;3.7353;4.03847
186;calc total;1;387.226;387.226;387.226
186;total;1;438.577;438.577;438.577
187;initialize;1;25.3316;25.3316;25.3316
187;async;100;0.197356;0.0387733;0.351353
187;inner;100;3.61074;3.48099;3.76247
187;wait;100;5.59918e-05;2.628e-05;0.000811392
187;boundary;100;0.0607349;0.0406938;0.178574
187;calc iter;100;3.86889;3.61065;4.04776
187;calc total;1;387.226;387.226;387.226
187;total;1;438.925;438.925;438.925
188;initialize;1;25.0913;25.0913;25.0913
188;async;100;0.204757;0.0336042;0.751097
188;inner;100;3.58986;3.20937;3.73561
188;wait;100;9.6319e-05;3.239e-05;0.000443995
188;boundary;100;0.0739051;0.0431701;0.191749
188;calc iter;100;3.86862;3.33154;4.41796
188;calc total;1;387.226;387.226;387.226
188;total;1;438.685;438.685;438.685
189;initialize;1;25.2281;25.2281;25.2281
189;async;100;0.198218;0.0541155;0.350211
189;inner;100;3.60264;3.39858;3.73647
189;wait;100;8.60619e-05;3.582e-05;0.000519825
189;boundary;100;0.0678011;0.0424526;0.194541
189;calc iter;100;3.86875;3.6866;4.0192
189;calc total;1;387.226;387.226;387.226
189;total;1;438.821;438.821;438.821
190;initialize;1;25.257;25.257;25.257
190;async;100;0.196413;0.0588186;0.337224
190;inner;100;3.61012;3.51729;3.75244
190;wait;100;4.8636e-05;2.536e-05;0.000421456
190;boundary;100;0.0622393;0.0429693;0.201354
190;calc iter;100;3.86882;3.75052;4.03742
190;calc total;1;387.226;387.226;387.226
190;total;1;438.85;438.85;438.85
191;initialize;1;25.091;25.091;25.091
191;async;100;0.196924;0.0580235;0.343876
191;inner;100;3.61149;3.52073;3.75914
191;wait;100;6.4858e-05;2.72e-05;0.000777793
191;boundary;100;0.0603385;0.0467509;0.180542
191;calc iter;100;3.86882;3.75418;4.04178
191;calc total;1;387.226;387.226;387.226
191;total;1;438.684;438.684;438.684
192;initialize;1;25.3427;25.3427;25.3427
192;async;100;0.334654;0.034599;0.71805
192;inner;100;3.45303;3.11978;3.69599
192;wait;100;7.28319e-05;3.247e-05;0.000307867
192;boundary;100;0.0785833;0.0531799;0.119408
192;calc iter;100;3.86634;3.38005;4.17463
192;calc total;1;387.226;387.226;387.226
192;total;1;438.936;438.936;438.936
193;initialize;1;25.1183;25.1183;25.1183
193;async;100;0.264464;0.0940604;0.586126
193;inner;100;3.5358;3.306;3.69495
193;wait;100;5.94118e-05;3.0659e-05;0.000411696
193;boundary;100;0.0664452;0.0513511;0.119066
193;calc iter;100;3.86677;3.54793;4.1129
193;calc total;1;387.226;387.226;387.226
193;total;1;438.712;438.712;438.712
194;initialize;1;25.193;25.193;25.193
194;async;100;0.24583;0.0937049;0.434449
194;inner;100;3.56296;3.43731;3.70488
194;wait;100;4.45194e-05;2.726e-05;0.000410676
194;boundary;100;0.0580418;0.049905;0.158274
194;calc iter;100;3.86689;3.68326;4.005
194;calc total;1;387.226;387.226;387.226
194;total;1;438.786;438.786;438.786
195;initialize;1;24.8535;24.8535;24.8535
195;async;100;0.247185;0.0835717;0.439134
195;inner;100;3.56145;3.40258;3.70675
195;wait;100;5.09026e-05;3.03e-05;0.000294797
195;boundary;100;0.0581507;0.0496398;0.148206
195;calc iter;100;3.86684;3.64463;4.10763
195;calc total;1;387.226;387.226;387.226
195;total;1;438.447;438.447;438.447
196;initialize;1;24.9036;24.9036;24.9036
196;async;100;0.401809;0.0930259;0.883702
196;inner;100;3.37912;3.05638;3.69217
196;wait;100;6.55632e-05;3.674e-05;0.000400086
196;boundary;100;0.0821787;0.0544714;0.116801
196;calc iter;100;3.86317;3.42837;4.33172
196;calc total;1;387.226;387.226;387.226
196;total;1;438.497;438.497;438.497
197;initialize;1;25.0342;25.0342;25.0342
197;async;100;0.314911;0.0935829;0.643858
197;inner;100;3.47008;3.23609;3.69186
197;wait;100;5.50622e-05;3.291e-05;0.000299867
197;boundary;100;0.0789268;0.0602371;0.11448
197;calc iter;100;3.86398;3.49791;4.25264
197;calc total;1;387.226;387.226;387.226
197;total;1;438.627;438.627;438.627
198;initialize;1;25.3297;25.3297;25.3297
198;async;100;0.272969;0.0930162;0.533278
198;inner;100;3.53224;3.33606;3.70335
198;wait;100;4.62814e-05;2.8129e-05;0.000422606
198;boundary;100;0.0596165;0.0491796;0.143805
198;calc iter;100;3.86488;3.68152;4.19376
198;calc total;1;387.226;387.226;387.226
198;total;1;438.923;438.923;438.923
199;initialize;1;25.0341;25.0341;25.0341
199;async;100;0.27488;0.0934276;0.599089
199;inner;100;3.52595;3.31068;3.70436
199;wait;100;4.81375e-05;3.0079e-05;0.000292528
199;boundary;100;0.0637623;0.0499888;0.132466
199;calc iter;100;3.86464;3.55833;4.24165
199;calc total;1;387.226;387.226;387.226
199;total;1;438.627;438.627;438.627
200;initialize;1;25.0651;25.0651;25.0651
200;async;100;0.182459;0.0228976;0.474767
200;inner;100;3.60225;3.36126;3.74114
200;wait;100;8.50315e-05;5.184e-05;0.000434346
200;boundary;100;0.0836087;0.0509262;0.183182
200;calc iter;100;3.86841;3.62888;4.16839
200;calc total;1;387.226;387.226;387.226
200;total;1;438.659;438.659;438.659
201;initialize;1;24.8574;24.8574;24.8574
201;async;100;0.174522;0.0408013;0.26507
201;inner;100;3.62835;3.54784;3.73747
201;wait;100;8.87688e-05;3.7179e-05;0.000529805
201;boundary;100;0.0653602;0.0514599;0.184427
201;calc iter;100;3.86832;3.79961;4.01625
201;calc total;1;387.226;387.226;387.226
201;total;1;438.451;438.451;438.451
202;initialize;1;25.3054;25.3054;25.3054
202;async;100;0.178034;0.0337439;0.269939
202;inner;100;3.63357;3.54803;3.76385
202;wait;100;5.10792e-05;2.448e-05;0.000535395
202;boundary;100;0.0568949;0.0483372;0.175763
202;calc iter;100;3.86855;3.72245;4.03439
202;calc total;1;387.226;387.226;387.226
202;total;1;438.899;438.899;438.899
203;initialize;1;25.1934;25.1934;25.1934
203;async;100;0.172509;0.0462728;0.256235
203;inner;100;3.63903;3.55553;3.75867
203;wait;100;6.8435e-05;2.6e-05;0.000577914
203;boundary;100;0.0568675;0.0475615;0.17772
203;calc iter;100;3.86848;3.74384;4.03134
203;calc total;1;387.226;387.226;387.226
203;total;1;438.787;438.787;438.787
204;initialize;1;24.9375;24.9375;24.9375
204;async;100;0.17219;0.0338107;0.385185
204;inner;100;3.62202;3.45595;3.73838
204;wait;100;9.80867e-05;3.3579e-05;0.000387766
204;boundary;100;0.0740297;0.0491982;0.183542
204;calc iter;100;3.86834;3.62892;4.09424
204;calc total;1;387.226;387.226;387.226
204;total;1;438.531;438.531;438.531
205;initialize;1;25.3427;25.3427;25.3427
205;async;100;0.172526;0.0361584;0.258787
205;inner;100;3.63628;3.58614;3.73528
205;wait;100;7.88067e-05;2.535e-05;0.000553924
205;boundary;100;0.0595635;0.0480432;0.186625
205;calc iter;100;3.86845;3.74148;4.01705
205;calc total;1;387.226;387.226;387.226
205;total;1;438.936;438.936;438.936
206;initialize;1;25.3429;25.3429;25.3429
206;async;100;0.17867;0.0275269;0.273876
206;inner;100;3.63411;3.58001;3.75965
206;wait;100;4.71278e-05;2.88e-05;0.000347257
206;boundary;100;0.0557457;0.0447335;0.176873
206;calc iter;100;3.86858;3.73731;4.03141
206;calc total;1;387.226;387.226;387.226
206;total;1;438.936;438.936;438.936
207;initialize;1;24.9551;24.9551;24.9551
207;async;100;0.170599;0.0292964;0.273749
207;inner;100;3.64093;3.59199;3.75849
207;wait;100;5.68771e-05;2.9289e-05;0.000569504
207;boundary;100;0.0569292;0.0460024;0.176489
207;calc iter;100;3.86852;3.76091;4.03034
207;calc total;1;387.226;387.226;387.226
207;total;1;438.549;438.549;438.549
208;initialize;1;25.3427;25.3427;25.3427
208;async;100;0.36974;0.0216495;0.70478
208;inner;100;3.41006;3.13974;3.69457
208;wait;100;8.35292e-05;4.3379e-05;0.000386927
208;boundary;100;0.0860371;0.0599244;0.188813
208;calc iter;100;3.86592;3.46287;4.26578
208;calc total;1;387.226;387.226;387.226
208;total;1;438.936;438.936;438.936
209;initialize;1;24.9562;24.9562;24.9562
209;async;100;0.313508;0.0701282;0.659974
209;inner;100;3.4779;3.30081;3.70031
209;wait;100;6.69326e-05;3.5269e-05;0.000408416
209;boundary;100;0.0745001;0.0541173;0.19022
209;calc iter;100;3.86598;3.5792;4.22248
209;calc total;1;387.226;387.226;387.226
209;total;1;438.549;438.549;438.549
210;initialize;1;25.0343;25.0343;25.0343
210;async;100;0.277581;0.0804907;0.534052
210;inner;100;3.52368;3.39075;3.70384
210;wait;100;4.89441e-05;2.837e-05;0.000350527
210;boundary;100;0.0651103;0.0506824;0.190348
210;calc iter;100;3.86642;3.66483;4.14496
210;calc total;1;387.226;387.226;387.226
210;total;1;438.628;438.628;438.628
211;initialize;1;25.2264;25.2264;25.2264
211;async;100;0.28528;0.0711602;0.546745
211;inner;100;3.51418;3.3746;3.70399
211;wait;100;5.66362e-05;3.283e-05;0.000397526
211;boundary;100;0.0669223;0.0509236;0.191569
211;calc iter;100;3.86644;3.6224;4.12968
211;calc total;1;387.226;387.226;387.226
211;total;1;438.82;438.82;438.82
212;initialize;1;25.2274;25.2274;25.2274
212;async;100;0.299401;0.0252266;0.699097
212;inner;100;3.49329;3.17497;3.69741
212;wait;100;7.15276e-05;3.8519e-05;0.000448336
212;boundary;100;0.0732203;0.0538143;0.191013
212;calc iter;100;3.86599;3.40057;4.27992
212;calc total;1;387.226;387.226;387.226
212;total;1;438.821;438.821;438.821
213;initialize;1;25.1985;25.1985;25.1985
213;async;100;0.269884;0.0615575;0.663745
213;inner;100;3.53201;3.21887;3.69487
213;wait;100;6.28881e-05;3.402e-05;0.000313277
213;boundary;100;0.0652635;0.0510369;0.189738
213;calc iter;100;3.86723;3.45985;4.285
213;calc total;1;387.226;387.226;387.226
213;total;1;438.792;438.792;438.792
214;initialize;1;25.3424;25.3424;25.3424
214;async;100;0.254934;0.0320094;0.604866
214;inner;100;3.55641;3.32276;3.70699
214;wait;100;4.19359e-05;2.574e-05;0.000293337
214;boundary;100;0.0560553;0.0493495;0.197934
214;calc iter;100;3.86744;3.65838;4.2135
214;calc total;1;387.226;387.226;387.226
214;total;1;438.936;438.936;438.936
215;initialize;1;25.0955;25.0955;25.0955
215;async;100;0.254216;0.0196399;0.501271
215;inner;100;3.5567;3.38515;3.70618
215;wait;100;4.62944e-05;2.834e-05;0.000397096
215;boundary;100;0.0563977;0.04949;0.195808
215;calc iter;100;3.86736;3.62581;4.12884
215;calc total;1;387.226;387.226;387.226
215;total;1;438.689;438.689;438.689
216;initialize;1;25.0127;25.0127;25.0127
216;async;100;0.17622;0.0433667;0.340725
216;inner;100;3.62188;3.52204;3.72585
216;wait;100;0.00011037;4.318e-05;0.000409596
216;boundary;100;0.0706685;0.0488234;0.220678
216;calc iter;100;3.86889;3.65092;4.05732
216;calc total;1;387.226;387.226;387.226
216;total;1;438.606;438.606;438.606
217;initialize;1;24.9849;24.9849;24.9849
217;async;100;0.175264;0.0393288;0.26214
217;inner;100;3.63099;3.59194;3.73825
217;wait;100;8.07643e-05;3.82e-05;0.000404146
217;boundary;100;0.0626273;0.0474224;0.182877
217;calc iter;100;3.86896;3.77741;3.98085
217;calc total;1;387.226;387.226;387.226
217;total;1;438.579;438.579;438.579
218;initialize;1;25.3419;25.3419;25.3419
218;async;100;0.176941;0.0351178;0.281437
218;inner;100;3.63252;3.58823;3.75265
218;wait;100;5.19621e-05;2.576e-05;0.000409656
218;boundary;100;0.059551;0.0464425;0.236878
218;calc iter;100;3.86907;3.76504;4.04884
218;calc total;1;387.226;387.226;387.226
218;total;1;438.936;438.936;438.936
219;initialize;1;25.3425;25.3425;25.3425
219;async;100;0.175922;0.0371891;0.271123
219;inner;100;3.63373;3.58997;3.75155
219;wait;100;6.02674e-05;2.671e-05;0.000353887
219;boundary;100;0.0593533;0.0459233;0.236521
219;calc iter;100;3.86907;3.7276;4.05178
219;calc total;1;387.226;387.226;387.226
219;total;1;438.936;438.936;438.936
220;initialize;1;25.1703;25.1703;25.1703
220;async;100;0.180494;0.02731;0.353608
220;inner;100;3.60724;3.4425;3.74587
220;wait;100;0.000118177;4.735e-05;0.00101117
220;boundary;100;0.0808859;0.0514166;0.214273
220;calc iter;100;3.86875;3.61255;4.05233
220;calc total;1;387.226;387.226;387.226
220;total;1;438.764;438.764;438.764
221;initialize;1;24.9353;24.9353;24.9353
221;async;100;0.179725;0.0308223;0.681497
221;inner;100;3.62409;3.24485;3.7491
221;wait;100;8.56738e-05;3.943e-05;0.000629845
221;boundary;100;0.0650294;0.0494591;0.215916
221;calc iter;100;3.86894;3.36514;4.35124
221;calc total;1;387.226;387.226;387.226
221;total;1;438.529;438.529;438.529
222;initialize;1;25.3427;25.3427;25.3427
222;async;100;0.178301;0.0339982;0.298484
222;inner;100;3.63093;3.52606;3.7711
222;wait;100;6.44484e-05;2.853e-05;0.0010762
222;boundary;100;0.0597102;0.0481126;0.196015
222;calc iter;100;3.869;3.75326;4.05737
222;calc total;1;387.226;387.226;387.226
222;total;1;438.936;438.936;438.936
223;initialize;1;25.1707;25.1707;25.1707
223;async;100;0.173995;0.0303418;0.295543
223;inner;100;3.634;3.52736;3.79697
223;wait;100;7.54638e-05;2.708e-05;0.00109649
223;boundary;100;0.0608897;0.0503428;0.179279
223;calc iter;100;3.86897;3.7408;4.06808
223;calc total;1;387.226;387.226;387.226
223;total;1;438.764;438.764;438.764
224;initialize;1;25.3427;25.3427;25.3427
224;async;100;0.159238;0.0267852;0.410501
224;inner;100;3.62743;3.42792;3.71222
224;wait;100;7.34189e-05;3.322e-05;0.000320937
224;boundary;100;0.0823368;0.0634755;0.12602
224;calc iter;100;3.86909;3.59945;4.04198
224;calc total;1;387.226;387.226;387.226
224;total;1;438.936;438.936;438.936
225;initialize;1;24.9349;24.9349;24.9349
225;async;100;0.12872;0.0484839;0.276384
225;inner;100;3.66735;3.53715;3.71479
225;wait;100;6.67288e-05;3.502e-05;0.000408356
225;boundary;100;0.0737396;0.0527803;0.13861
225;calc iter;100;3.86988;3.74359;3.99435
225;calc total;1;387.226;387.226;387.226
225;total;1;438.528;438.528;438.528
226;initialize;1;25.3424;25.3424;25.3424
226;async;100;0.109956;0.0243027;0.198613
226;inner;100;3.68231;3.6074;3.73669
226;wait;100;5.2697e-05;2.86e-05;0.000400187
226;boundary;100;0.0776797;0.058657;0.186808
226;calc iter;100;3.87;3.78407;3.98858
226;calc total;1;387.226;387.226;387.226
226;total;1;438.936;438.936;438.936
227;initialize;1;25.3426;25.3426;25.3426
227;async;100;0.115073;0.0398158;0.206627
227;inner;100;3.68156;3.58812;3.72012
227;wait;100;5.93813e-05;3.353e-05;0.000428006
227;boundary;100;0.0732123;0.0538399;0.182395
227;calc iter;100;3.8699;3.75615;3.98019
227;calc total;1;387.226;387.226;387.226
227;total;1;438.936;438.936;438.936
228;initialize;1;24.8593;24.8593;24.8593
228;async;100;0.17222;0.0433641;0.349885
228;inner;100;3.61025;3.48397;3.69601
228;wait;100;7.04153e-05;4.404e-05;0.000418416
228;boundary;100;0.0865424;0.0555414;0.124132
228;calc iter;100;3.86908;3.68435;4.04393
228;calc total;1;387.226;387.226;387.226
228;total;1;438.453;438.453;438.453
229;initialize;1;25.1201;25.1201;25.1201
229;async;100;0.145368;0.0664872;0.260435
229;inner;100;3.64818;3.55793;3.71017
229;wait;100;6.33156e-05;3.936e-05;0.000287397
229;boundary;100;0.0754029;0.0561306;0.130781
229;calc iter;100;3.86902;3.73557;3.99399
229;calc total;1;387.226;387.226;387.226
229;total;1;438.713;438.713;438.713
230;initialize;1;24.8832;24.8832;24.8832
230;async;100;0.122183;0.0765105;0.208515
230;inner;100;3.67865;3.60542;3.72246
230;wait;100;5.10424e-05;3.049e-05;0.000427826
230;boundary;100;0.0689525;0.052239;0.130047
230;calc iter;100;3.86984;3.78913;3.97255
230;calc total;1;387.226;387.226;387.226
230;total;1;438.476;438.476;438.476
231;initialize;1;24.9359;24.9359;24.9359
231;async;100;0.123043;0.0656013;0.224185
231;inner;100;3.67638;3.59888;3.723
231;wait;100;5.67088e-05;2.921e-05;0.000250288
231;boundary;100;0.0703136;0.054611;0.130626
231;calc iter;100;3.8698;3.76059;3.98122
231;calc total;1;387.226;387.226;387.226
231;total;1;438.529;438.529;438.529
232;initialize;1;25.3021;25.3021;25.3021
232;async;100;0.0661384;0.0185666;0.152167
232;inner;100;3.70812;3.66955;3.76285
232;wait;100;7.08387e-05;4.3159e-05;0.000374067
232;boundary;100;0.0956426;0.0587591;0.192246
232;calc iter;100;3.86997;3.78057;4.02849
232;calc total;1;387.226;387.226;387.226
232;total;1;438.895;438.895;438.895
233;initialize;1;25.1715;25.1715;25.1715
233;async;100;0.0513721;0.025146;0.089775
233;inner;100;3.71839;3.69287;3.74743
233;wait;100;7.75669e-05;4.617e-05;0.000561605
233;boundary;100;0.100297;0.0671148;0.194439
233;calc iter;100;3.87014;3.80965;4.02762
233;calc total;1;387.226;387.226;387.226
233;total;1;438.765;438.765;438.765
234;initialize;1;25.0648;25.0648;25.0648
234;async;100;0.0417034;0.0272749;0.0911614
234;inner;100;3.7338;3.70561;3.78216
234;wait;100;7.22548e-05;3.698e-05;0.000774433
234;boundary;100;0.0947339;0.0487821;0.164058
234;calc iter;100;3.87031;3.81786;4.03816
234;calc total;1;387.226;387.226;387.226
234;total;1;438.658;438.658;438.658
235;initialize;1;25.2665;25.2665;25.2665
235;async;100;0.0407984;0.023856;0.0898778
235;inner;100;3.73357;3.70941;3.77484
235;wait;100;9.33602e-05;4.208e-05;0.00171659
235;boundary;100;0.0957682;0.0615733;0.179938
235;calc iter;100;3.87024;3.82954;4.04638
235;calc total;1;387.226;387.226;387.226
235;total;1;438.86;438.86;438.86
236;initialize;1;25.3419;25.3419;25.3419
236;async;100;0.0403175;0.0212117;0.119122
236;inner;100;3.72457;3.6472;3.76217
236;wait;100;7.01338e-05;4.367e-05;0.000289278
236;boundary;100;0.105171;0.058337;0.20564
236;calc iter;100;3.87013;3.77526;4.02045
236;calc total;1;387.226;387.226;387.226
236;total;1;438.936;438.936;438.936
237;initialize;1;25.1457;25.1457;25.1457
237;async;100;0.0432053;0.027457;0.0845828
237;inner;100;3.73231;3.71069;3.76912
237;wait;100;6.62523e-05;3.604e-05;0.000426606
237;boundary;100;0.094709;0.0506795;0.205693
237;calc iter;100;3.87029;3.81071;4.0186
237;calc total;1;387.226;387.226;387.226
237;total;1;438.74;438.74;438.74
238;initialize;1;25.3427;25.3427;25.3427
238;async;100;0.031695;0.0257345;0.0852121
238;inner;100;3.74259;3.71652;3.7842
238;wait;100;6.64639e-05;3.265e-05;0.000603394
238;boundary;100;0.096003;0.0475299;0.191296
238;calc iter;100;3.87035;3.81942;4.02994
238;calc total;1;387.226;387.226;387.226
238;total;1;438.936;438.936;438.936
239;initialize;1;24.9556;24.9556;24.9556
239;async;100;0.0313411;0.0234026;0.0852108
239;inner;100;3.74487;3.71991;3.78719
239;wait;100;7.2907e-05;3.654e-05;0.000412037
239;boundary;100;0.0940013;0.0509692;0.190863
239;calc iter;100;3.87029;3.82798;4.03053
239;calc total;1;387.226;387.226;387.226
239;total;1;438.549;438.549;438.549
240;initialize;1;25.1206;25.1206;25.1206
240;async;100;0.162833;0.0443597;0.303941
240;inner;100;3.62543;3.5155;3.73108
240;wait;100;7.00078e-05;3.9459e-05;0.000398216
240;boundary;100;0.0804646;0.0622422;0.104674
240;calc iter;100;3.86881;3.67914;4.03692
240;calc total;1;387.226;387.226;387.226
240;total;1;438.714;438.714;438.714
241;initialize;1;25.0628;25.0628;25.0628
241;async;100;0.141167;0.0533726;0.263513
241;inner;100;3.64725;3.58238;3.73128
241;wait;100;6.48419e-05;3.6679e-05;0.000393976
241;boundary;100;0.0803727;0.06569;0.125443
241;calc iter;100;3.86886;3.74738;4.06776
241;calc total;1;387.226;387.226;387.226
241;total;1;438.656;438.656;438.656
242;initialize;1;25.3424;25.3424;25.3424
242;async;100;0.12331;0.0239869;0.210164
242;inner;100;3.6674;3.61715;3.72237
242;wait;100;5.34143e-05;3.078e-05;0.000260387
242;boundary;100;0.0784431;0.0554718;0.154851
242;calc iter;100;3.86921;3.76441;4.06549
242;calc total;1;387.226;387.226;387.226
242;total;1;438.936;438.936;438.936
243;initialize;1;25.3365;25.3365;25.3365
243;async;100;0.130295;0.0455111;0.20937
243;inner;100;3.66138;3.61369;3.73708
243;wait;100;5.76961e-05;3.463e-05;0.000382446
243;boundary;100;0.0772233;0.0581998;0.158793
243;calc iter;100;3.86896;3.76755;4.02939
243;calc total;1;387.226;387.226;387.226
243;total;1;438.93;438.93;438.93
244;initialize;1;24.9553;24.9553;24.9553
244;async;100;0.142929;0.0262602;0.356997
244;inner;100;3.64929;3.506;3.752
244;wait;100;7.2408e-05;3.6479e-05;0.000426056
244;boundary;100;0.0771466;0.0543246;0.140471
244;calc iter;100;3.86944;3.61476;4.10108
244;calc total;1;387.226;387.226;387.226
244;total;1;438.549;438.549;438.549
245;initialize;1;25.1912;25.1912;25.1912
245;async;100;0.132667;0.0746133;0.256461
245;inner;100;3.66709;3.58153;3.74093
245;wait;100;6.86006e-05;3.32e-05;0.000589115
245;boundary;100;0.0697931;0.0529878;0.117089
245;calc iter;100;3.86963;3.76449;3.99395
245;calc total;1;387.226;387.226;387.226
245;total;1;438.785;438.785;438.785
246;initialize;1;25.3005;25.3005;25.3005
246;async;100;0.122395;0.0726113;0.249938
246;inner;100;3.67921;3.57983;3.75015
246;wait;100;5.69277e-05;2.896e-05;0.000374346
246;boundary;100;0.0681056;0.0512897;0.142117
246;calc iter;100;3.86977;3.75811;4.01602
246;calc total;1;387.226;387.226;387.226
246;total;1;438.894;438.894;438.894
247;initialize;1;25.2984;25.2984;25.2984
247;async;100;0.12057;0.0398583;0.256832
247;inner;100;3.67987;3.59068;3.75047
247;wait;100;5.58467e-05;2.633e-05;0.000349607
247;boundary;100;0.0692655;0.0512732;0.148554
247;calc iter;100;3.86977;3.70542;3.99795
247;calc total;1;387.226;387.226;387.226
247;total;1;438.892;438.892;438.892
248;initialize;1;25.2607;25.2607;25.2607
248;async;100;0.0455973;0.0234788;0.258677
248;inner;100;3.71992;3.6105;3.79239
248;wait;100;7.61621e-05;4.836e-05;0.000513105
248;boundary;100;0.104653;0.0518589;0.190184
248;calc iter;100;3.87025;3.74655;4.02973
248;calc total;1;387.226;387.226;387.226
248;total;1;438.854;438.854;438.854
249;initialize;1;24.8836;24.8836;24.8836
249;async;100;0.0451008;0.0208406;0.127359
249;inner;100;3.72096;3.64746;3.78484
249;wait;100;7.11483e-05;3.636e-05;0.000509005
249;boundary;100;0.104176;0.0568901;0.192611
249;calc iter;100;3.87031;3.81109;4.02448
249;calc total;1;387.226;387.226;387.226
249;total;1;438.477;438.477;438.477
250;initialize;1;25.3428;25.3428;25.3428
250;async;100;0.0354273;0.0186983;0.123142
250;inner;100;3.73263;3.66534;3.81233
250;wait;100;6.78103e-05;3.233e-05;0.000637404
250;boundary;100;0.102229;0.0580339;0.18548
250;calc iter;100;3.87036;3.79896;4.039
250;calc total;1;387.226;387.226;387.226
250;total;1;438.936;438.936;438.936
251;initialize;1;25.3426;25.3426;25.3426
251;async;100;0.0345933;0.0207472;0.114059
251;inner;100;3.73235;3.63579;3.80144
251;wait;100;6.56316e-05;2.786e-05;0.000306868
251;boundary;100;0.103337;0.0577025;0.186534
251;calc iter;100;3.87035;3.7668;4.04185
251;calc total;1;387.226;387.226;387.226
251;total;1;438.936;438.936;438.936
252;initialize;1;25.3427;25.3427;25.3427
252;async;100;0.0534171;0.0206485;0.145367
252;inner;100;3.71616;3.64673;3.76598
252;wait;100;7.49349e-05;4.1389e-05;0.000328257
252;boundary;100;0.100557;0.053107;0.190482
252;calc iter;100;3.87021;3.73846;4.02646
252;calc total;1;387.226;387.226;387.226
252;total;1;438.936;438.936;438.936
253;initialize;1;25.3427;25.3427;25.3427
253;async;100;0.0460494;0.0186521;0.202217
253;inner;100;3.72187;3.62476;3.77778
253;wait;100;6.57523e-05;3.77e-05;0.000530095
253;boundary;100;0.102258;0.0541553;0.191632
253;calc iter;100;3.87025;3.7542;4.02634
253;calc total;1;387.226;387.226;387.226
253;total;1;438.936;438.936;438.936
67;initialize;1;25.319;25.319;25.319
67;async;100;0.279825;0.0796161;0.486501
67;inner;100;3.5235;3.37725;3.70797
67;wait;100;4.80988e-05;2.648e-05;0.000355317
67;boundary;100;0.0653901;0.0508544;0.183636
67;calc iter;100;3.86876;3.7284;4.15472
67;calc total;1;387.226;387.226;387.226
67;total;1;438.912;438.912;438.912
68;initialize;1;25.3172;25.3172;25.3172
68;async;100;0.335028;0.0869652;0.908653
68;inner;100;3.45651;2.98524;3.68774
68;wait;100;6.45272e-05;2.951e-05;0.000405796
68;boundary;100;0.0765361;0.051902;0.125927
68;calc iter;100;3.86815;3.32646;4.26288
68;calc total;1;387.226;387.226;387.226
68;total;1;438.91;438.91;438.91
69;initialize;1;25.3172;25.3172;25.3172
69;async;100;0.277542;0.0942904;0.699383
69;inner;100;3.52978;3.16783;3.69469
69;wait;100;5.40412e-05;2.974e-05;0.000423496
69;boundary;100;0.0614596;0.0500883;0.148071
69;calc iter;100;3.86884;3.56339;4.12958
69;calc total;1;387.226;387.226;387.226
69;total;1;438.91;438.91;438.91
70;initialize;1;25.3172;25.3172;25.3172
70;async;100;0.266207;0.077195;0.589667
70;inner;100;3.547;3.2503;3.70522
70;wait;100;4.75426e-05;2.919e-05;0.000306877
70;boundary;100;0.0561808;0.049154;0.170536
70;calc iter;100;3.86944;3.66346;4.08048
70;calc total;1;387.226;387.226;387.226
70;total;1;438.91;438.91;438.91
71;initialize;1;25.2942;25.2942;25.2942
71;async;100;0.268584;0.0892181;0.607746
71;inner;100;3.54129;3.2502;3.70476
71;wait;100;4.96793e-05;2.621e-05;0.000374076
71;boundary;100;0.0595166;0.0492145;0.147424
71;calc iter;100;3.86944;3.66488;4.22281
71;calc total;1;387.226;387.226;387.226
71;total;1;438.887;438.887;438.887
72;initialize;1;25.2896;25.2896;25.2896
72;async;100;0.178632;0.029455;0.458517
72;inner;100;3.61708;3.39978;3.73728
72;wait;100;8.72801e-05;3.3739e-05;0.000318226
72;boundary;100;0.0749879;0.050577;0.198157
72;calc iter;100;3.87079;3.55348;4.0981
72;calc total;1;387.226;387.226;387.226
72;total;1;438.883;438.883;438.883
73;initialize;1;25.2896;25.2896;25.2896
73;async;100;0.178643;0.0562703;0.259656
73;inner;100;3.6307;3.56619;3.73977
73;wait;100;7.42546e-05;2.848e-05;0.000556974
73;boundary;100;0.0614561;0.047727;0.197988
73;calc iter;100;3.87088;3.77613;4.0243
73;calc total;1;387.226;387.226;387.226
73;total;1;438.883;438.883;438.883
74;initialize;1;25.2606;25.2606;25.2606
74;async;100;0.179935;0.0503888;0.265857
74;inner;100;3.63056;3.57578;3.73917
74;wait;100;4.99853e-05;2.656e-05;0.000407146
74;boundary;100;0.0604034;0.047135;0.205024
74;calc iter;100;3.87095;3.79006;4.01373
74;calc total;1;387.226;387.226;387.226
74;total;1;438.854;438.854;438.854
75;initialize;1;25.2606;25.2606;25.2606
75;async;100;0.174027;0.0279125;0.26283
75;inner;100;3.63547;3.58112;3.77242
75;wait;100;7.679e-05;2.863e-05;0.000618544
75;boundary;100;0.0613204;0.0475228;0.177469
75;calc iter;100;3.87089;3.8027;4.04232
75;calc total;1;387.226;387.226;387.226
75;total;1;438.854;438.854;438.854
76;initialize;1;25.2774;25.2774;25.2774
76;async;100;0.179875;0.0308073;0.439507
76;inner;100;3.61664;3.44514;3.74002
76;wait;100;9.3274e-05;5.6449e-05;0.000539685
76;boundary;100;0.0738978;0.0532911;0.193791
76;calc iter;100;3.87051;3.57686;4.14356
76;calc total;1;387.226;387.226;387.226
76;total;1;438.871;438.871;438.871
77;initialize;1;25.2806;25.2806;25.2806
77;async;100;0.175308;0.033107;0.251553
77;inner;100;3.63158;3.57706;3.7413
77;wait;100;8.19457e-05;3.058e-05;0.000339127
77;boundary;100;0.0638004;0.0508455;0.195391
77;calc iter;100;3.87078;3.78029;4.02715
77;calc total;1;387.226;387.226;387.226
77;total;1;438.874;438.874;438.874
78;initialize;1;25.2773;25.2773;25.2773
78;async;100;0.175418;0.0278593;0.267452
78;inner;100;3.63519;3.58517;3.77149
78;wait;100;6.06389e-05;2.5009e-05;0.000631343
78;boundary;100;0.0602036;0.0483651;0.176836
78;calc iter;100;3.87088;3.78357;4.03889
78;calc total;1;387.226;387.226;387.226
78;total;1;438.871;438.871;438.871
79;initialize;1;25.2197;25.2197;25.2197
79;async;100;0.173904;0.0303951;0.266152
79;inner;100;3.63601;3.57404;3.77264
79;wait;100;5.79562e-05;2.431e-05;0.000566364
79;boundary;100;0.0608585;0.0490845;0.176251
79;calc iter;100;3.87084;3.78481;4.04259
79;calc total;1;387.226;387.226;387.226
79;total;1;438.813;438.813;438.813
80;initialize;1;25.2584;25.2584;25.2584
80;async;100;0.296228;0.0572807;0.565036
80;inner;100;3.49265;3.25102;3.70066
80;wait;100;7.47161e-05;4.538e-05;0.000295437
80;boundary;100;0.0798129;0.0544983;0.199193
80;calc iter;100;3.86877;3.58784;4.19212
80;calc total;1;387.226;387.226;387.226
80;total;1;438.852;438.852;438.852
81;initialize;1;25.291;25.291;25.291
81;async;100;0.24538;0.0675585;0.444548
81;inner;100;3.55033;3.38624;3.69486
81;wait;100;6.28937e-05;3.555e-05;0.000409536
81;boundary;100;0.0717641;0.0511416;0.199738
81;calc iter;100;3.86754;3.67146;4.06161
81;calc total;1;387.226;387.226;387.226
81;total;1;438.884;438.884;438.884
82;initialize;1;25.2586;25.2586;25.2586
82;async;100;0.221187;0.0642375;0.474368
82;inner;100;3.58919;3.4733;3.70823
82;wait;100;4.43879e-05;2.7789e-05;0.000274977
82;boundary;100;0.0591489;0.0492035;0.200464
82;calc iter;100;3.86958;3.71984;4.08427
82;calc total;1;387.226;387.226;387.226
82;total;1;438.852;438.852;438.852
83;initialize;1;25.2206;25.2206;25.2206
83;async;100;0.219588;0.0670406;0.466734
83;inner;100;3.58877;3.4681;3.70797
83;wait;100;4.61291e-05;2.7069e-05;0.000388246
83;boundary;100;0.0611431;0.0493362;0.198012
83;calc iter;100;3.86955;3.73515;4.07631
83;calc total;1;387.226;387.226;387.226
83;total;1;438.814;438.814;438.814
84;initialize;1;25.2187;25.2187;25.2187
84;async;100;0.326632;0.0770014;0.766956
84;inner;100;3.45621;3.1125;3.6918
84;wait;100;6.50667e-05;3.2759e-05;0.000211648
84;boundary;100;0.0841046;0.0551993;0.197819
84;calc iter;100;3.86702;3.55826;4.34974
84;calc total;1;387.226;387.226;387.226
84;total;1;438.812;438.812;438.812
85;initialize;1;25.2186;25.2186;25.2186
85;async;100;0.278981;0.0747003;0.583083
85;inner;100;3.51099;3.27689;3.69144
85;wait;100;6.74435e-05;3.7429e-05;0.000374116
85;boundary;100;0.0773358;0.0521191;0.199822
85;calc iter;100;3.86737;3.57279;4.21128
85;calc total;1;387.226;387.226;387.226
85;total;1;438.812;438.812;438.812
86;initialize;1;25.2187;25.2187;25.2187
86;async;100;0.236557;0.0892504;0.542589
86;inner;100;3.5724;3.38053;3.70467
86;wait;100;4.39309e-05;2.71e-05;0.000415496
86;boundary;100;0.0598009;0.0493969;0.19675
86;calc iter;100;3.8688;3.62151;4.11657
86;calc total;1;387.226;387.226;387.226
86;total;1;438.812;438.812;438.812
87;initialize;1;25.1971;25.1971;25.1971
87;async;100;0.237743;0.083941;0.508025
87;inner;100;3.57;3.36862;3.70443
87;wait;100;4.3841e-05;2.825e-05;0.000292757
87;boundary;100;0.0613304;0.0498065;0.197554
87;calc iter;100;3.86912;3.61433;4.09416
87;calc total;1;387.226;387.226;387.226
87;total;1;438.79;438.79;438.79
88;initialize;1;25.1954;25.1954;25.1954
88;async;100;0.158523;0.034244;0.49376
88;inner;100;3.63386;3.37207;3.71904
88;wait;100;8.32639e-05;3.6889e-05;0.000294247
88;boundary;100;0.0784387;0.0483177;0.193161
88;calc iter;100;3.87091;3.52957;4.15619
88;calc total;1;387.226;387.226;387.226
88;total;1;438.789;438.789;438.789
89;initialize;1;25.1953;25.1953;25.1953
89;async;100;0.154609;0.0304868;0.253004
89;inner;100;3.64751;3.58458;3.73215
89;wait;100;8.17515e-05;2.788e-05;0.000370906
89;boundary;100;0.0686136;0.0495949;0.192887
89;calc iter;100;3.87082;3.76533;3.99486
89;calc total;1;387.226;387.226;387.226
89;total;1;438.789;438.789;438.789
90;initialize;1;25.1887;25.1887;25.1887
90;async;100;0.156102;0.0320641;0.27011
90;inner;100;3.65454;3.59691;3.75834
90;wait;100;6.09939e-05;2.6569e-05;0.000625693
90;boundary;100;0.0602631;0.0466569;0.237421
90;calc iter;100;3.87096;3.75111;4.05812
90;calc total;1;387.226;387.226;387.226
90;total;1;438.782;438.782;438.782
91;initialize;1;25.1952;25.1952;25.1952
91;async;100;0.155977;0.0299463;0.258249
91;inner;100;3.65441;3.59712;3.75367
91;wait;100;5.94684e-05;2.596e-05;0.000508194
91;boundary;100;0.0605576;0.0468883;0.239065
91;calc iter;100;3.87101;3.7583;4.05142
91;calc total;1;387.226;387.226;387.226
91;total;1;438.789;438.789;438.789
92;initialize;1;25.1865;25.1865;25.1865
92;async;100;0.153669;0.0279682;0.293201
92;inner;100;3.63674;3.50518;3.72981
92;wait;100;8.75818e-05;4.382e-05;0.000434716
92;boundary;100;0.0803475;0.0542439;0.195433
92;calc iter;100;3.87085;3.68887;3.99861
92;calc total;1;387.226;387.226;387.226
92;total;1;438.78;438.78;438.78
93;initialize;1;25.1865;25.1865;25.1865
93;async;100;0.15272;0.0291372;0.2627
93;inner;100;3.65125;3.5942;3.73587
93;wait;100;8.78245e-05;3.8649e-05;0.000755972
93;boundary;100;0.0667426;0.049126;0.23498
93;calc iter;100;3.8708;3.77833;4.05731
93;calc total;1;387.226;387.226;387.226
93;total;1;438.78;438.78;438.78
94;initialize;1;25.1866;25.1866;25.1866
94;async;100;0.156044;0.0284223;0.260388
94;inner;100;3.65428;3.59796;3.79351
94;wait;100;5.55235e-05;2.444e-05;0.0010149
94;boundary;100;0.0606089;0.0454556;0.181141
94;calc iter;100;3.87099;3.78378;4.06661
94;calc total;1;387.226;387.226;387.226
94;total;1;438.78;438.78;438.78
95;initialize;1;25.1865;25.1865;25.1865
95;async;100;0.156472;0.0280728;0.259759
95;inner;100;3.65489;3.60258;3.77466
95;wait;100;5.81957e-05;2.322e-05;0.00104791
95;boundary;100;0.0595518;0.0459309;0.19467
95;calc iter;100;3.87097;3.77353;4.06021
95;calc total;1;387.226;387.226;387.226
95;total;1;438.78;438.78;438.78
96;initialize;1;25.1472;25.1472;25.1472
96;async;100;0.162754;0.0596836;0.243119
96;inner;100;3.62736;3.5334;3.69936
96;wait;100;7.08818e-05;5.371e-05;0.000399256
96;boundary;100;0.0805711;0.0582859;0.11372
96;calc iter;100;3.87076;3.69172;3.97758
96;calc total;1;387.226;387.226;387.226
96;total;1;438.74;438.74;438.74
97;initialize;1;25.1424;25.1424;25.1424
97;async;100;0.152783;0.0884186;0.266848
97;inner;100;3.63926;3.57432;3.70654
97;wait;100;7.27878e-05;3.893e-05;0.000413185
97;boundary;100;0.0785367;0.0562668;0.121195
97;calc iter;100;3.87066;3.78982;4.03068
97;calc total;1;387.226;387.226;387.226
97;total;1;438.736;438.736;438.736
98;initialize;1;25.1265;25.1265;25.1265
98;async;100;0.130675;0.0292817;0.221586
98;inner;100;3.66757;3.61647;3.74329
98;wait;100;6.06911e-05;3.565e-05;0.000382746
98;boundary;100;0.073086;0.0551097;0.135507
98;calc iter;100;3.8714;3.78553;4.00281
98;calc total;1;387.226;387.226;387.226
98;total;1;438.72;438.72;438.72
99;initialize;1;25.1471;25.1471;25.1471
99;async;100;0.13134;0.0519189;0.218809
99;inner;100;3.66612;3.60859;3.74171
99;wait;100;6.12792e-05;2.857e-05;0.000401456
99;boundary;100;0.0739122;0.0588332;0.122717
99;calc iter;100;3.87144;3.79265;3.99071
99;calc total;1;387.226;387.226;387.226
99;total;1;438.74;438.74;438.74
100;initialize;1;25.1246;25.1246;25.1246
100;async;100;0.156832;0.0879976;0.332139
100;inner;100;3.64107;3.52048;3.70487
100;wait;100;7.29346e-05;4.097e-05;0.000301797
100;boundary;100;0.0733487;0.052985;0.148481
100;calc iter;100;3.87132;3.7513;3.99842
100;calc total;1;387.226;387.226;387.226
100;total;1;438.718;438.718;438.718
101;initialize;1;25.14;25.14;25.14
101;async;100;0.135385;0.0867227;0.26099
101;inner;100;3.66982;3.53718;3.73104
101;wait;100;5.98281e-05;3.234e-05;0.000373166
101;boundary;100;0.0664169;0.0522263;0.112643
101;calc iter;100;3.87168;3.77672;3.95127
101;calc total;1;387.226;387.226;387.226
101;total;1;438.733;438.733;438.733
102;initialize;1;25.1249;25.1249;25.1249
102;async;100;0.127495;0.0845608;0.208953
102;inner;100;3.67791;3.59062;3.73824
102;wait;100;5.02772e-05;2.734e-05;0.000400126
102;boundary;100;0.0662697;0.0519319;0.145632
102;calc iter;100;3.87173;3.80254;4.01452
102;calc total;1;387.226;387.226;387.226
102;total;1;438.718;438.718;438.718
103;initialize;1;25.1119;25.1119;25.1119
103;async;100;0.128912;0.0875383;0.22132
103;inner;100;3.67903;3.58762;3.74056
103;wait;100;5.58826e-05;3.114e-05;0.000396126
103;boundary;100;0.063658;0.0524522;0.10626
103;calc iter;100;3.87165;3.79513;3.95114
103;calc total;1;387.226;387.226;387.226
103;total;1;438.705;438.705;438.705
104;initialize;1;25.1106;25.1106;25.1106
104;async;100;0.0474932;0.0168903;0.136969
104;inner;100;3.71953;3.66542;3.77752
104;wait;100;6.93534e-05;4.7489e-05;0.000545994
104;boundary;100;0.105052;0.06538;0.175577
104;calc iter;100;3.87215;3.77921;4.01178
104;calc total;1;387.226;387.226;387.226
104;total;1;438.704;438.704;438.704
105;initialize;1;25.0872;25.0872;25.0872
105;async;100;0.0415559;0.0252082;0.103761
105;inner;100;3.72281;3.69598;3.77811
105;wait;100;7.31634e-05;3.191e-05;0.000554125
105;boundary;100;0.107752;0.0631878;0.171746
105;calc iter;100;3.87219;3.81375;4.01456
105;calc total;1;387.226;387.226;387.226
105;total;1;438.681;438.681;438.681
106;initialize;1;25.1103;25.1103;25.1103
106;async;100;0.0330389;0.0195114;0.093604
106;inner;100;3.73264;3.7165;3.78454
106;wait;100;7.94755e-05;4.262e-05;0.000309667
106;boundary;100;0.106505;0.0607976;0.169899
106;calc iter;100;3.87226;3.81535;4.0252
106;calc total;1;387.226;387.226;387.226
106;total;1;438.704;438.704;438.704
107;initialize;1;25.1099;25.1099;25.1099
107;async;100;0.037706;0.0160962;0.0944298
107;inner;100;3.73304;3.71877;3.78677
107;wait;100;6.18322e-05;3.156e-05;0.000409866
107;boundary;100;0.101374;0.058859;0.171003
107;calc iter;100;3.87218;3.821;4.02595
107;calc total;1;387.226;387.226;387.226
107;total;1;438.704;438.704;438.704
108;initialize;1;25.0872;25.0872;25.0872
108;async;100;0.044305;0.0220164;0.146433
108;inner;100;3.72287;3.63213;3.7799
108;wait;100;7.88449e-05;4.3929e-05;0.000544724
108;boundary;100;0.1049;0.0723011;0.174033
108;calc iter;100;3.87216;3.73945;4.01295
108;calc total;1;387.226;387.226;387.226
108;total;1;438.68;438.68;438.68
109;initialize;1;25.1066;25.1066;25.1066
109;async;100;0.0424645;0.0231652;0.0944124
109;inner;100;3.72713;3.67514;3.78352
109;wait;100;6.80848e-05;4.047e-05;0.000312017
109;boundary;100;0.10251;0.0642326;0.174423
109;calc iter;100;3.87218;3.81318;4.01336
109;calc total;1;387.226;387.226;387.226
109;total;1;438.7;438.7;438.7
110;initialize;1;25.0865;25.0865;25.0865
110;async;100;0.0337162;0.025936;0.0932358
110;inner;100;3.7374;3.71368;3.79354
110;wait;100;5.77734e-05;3.3389e-05;0.000296366
110;boundary;100;0.10106;0.0595401;0.172188
110;calc iter;100;3.87224;3.81791;4.02349
110;calc total;1;387.226;387.226;387.226
110;total;1;438.68;438.68;438.68
111;initialize;1;25.0577;25.0577;25.0577
111;async;100;0.0324622;0.0160983;0.0930023
111;inner;100;3.73692;3.7099;3.79534
111;wait;100;7.32011e-05;3.6689e-05;0.000447706
111;boundary;100;0.102712;0.061102;0.17172
111;calc iter;100;3.87217;3.81052;4.02093
111;calc total;1;387.226;387.226;387.226
111;total;1;438.651;438.651;438.651
112;initialize;1;25.0538;25.0538;25.0538
112;async;100;0.147513;0.0648984;0.341325
112;inner;100;3.63934;3.49089;3.70042
112;wait;100;7.80914e-05;5.9469e-05;0.000302876
112;boundary;100;0.0836491;0.0618206;0.116259
112;calc iter;100;3.87058;3.69849;4.0557
112;calc total;1;387.226;387.226;387.226
112;total;1;438.647;438.647;438.647
113;initialize;1;25.0529;25.0529;25.0529
113;async;100;0.127902;0.0601582;0.208863
113;inner;100;3.66536;3.57286;3.71799
113;wait;100;6.5001e-05;3.047e-05;0.000410496
113;boundary;100;0.0778586;0.0601034;0.12458
113;calc iter;100;3.87118;3.76926;4.00512
113;calc total;1;387.226;387.226;387.226
113;total;1;438.646;438.646;438.646
114;initialize;1;25.0861;25.0861;25.0861
114;async;100;0.109261;0.0252239;0.224397
114;inner;100;3.68322;3.59974;3.73859
114;wait;100;6.06321e-05;2.937e-05;0.000293287
114;boundary;100;0.0788309;0.0559825;0.173493
114;calc iter;100;3.87138;3.76703;4.01936
114;calc total;1;387.226;387.226;387.226
114;total;1;438.679;438.679;438.679
115;initialize;1;25.0858;25.0858;25.0858
115;async;100;0.114047;0.0230453;0.215262
115;inner;100;3.68098;3.61001;3.73607
115;wait;100;5.92686e-05;3.008e-05;0.000411515
115;boundary;100;0.0761151;0.0573417;0.15846
115;calc iter;100;3.8712;3.75832;4.01962
115;calc total;1;387.226;387.226;387.226
115;total;1;438.679;438.679;438.679
116;initialize;1;25.0321;25.0321;25.0321
116;async;100;0.164959;0.0901674;0.293518
116;inner;100;3.61782;3.50082;3.69778
116;wait;100;6.86283e-05;4.5449e-05;0.000281797
116;boundary;100;0.0886313;0.0597966;0.123182
116;calc iter;100;3.87149;3.68702;4.03149
116;calc total;1;387.226;387.226;387.226
116;total;1;438.625;438.625;438.625
117;initialize;1;25.0229;25.0229;25.0229
117;async;100;0.145517;0.0676095;0.261866
117;inner;100;3.64683;3.5725;3.72205
117;wait;100;6.60611e-05;3.474e-05;0.000417216
117;boundary;100;0.0789134;0.0530033;0.124512
117;calc iter;100;3.87133;3.73522;4.00383
117;calc total;1;387.226;387.226;387.226
117;total;1;438.616;438.616;438.616
118;initialize;1;25.0227;25.0227;25.0227
118;async;100;0.124953;0.0827065;0.190537
118;inner;100;3.67636;3.62787;3.7394
118;wait;100;5.31483e-05;3.1409e-05;0.000270957
118;boundary;100;0.0702785;0.0513809;0.142764
118;calc iter;100;3.87165;3.79999;3.98245
118;calc total;1;387.226;387.226;387.226
118;total;1;438.616;438.616;438.616
119;initialize;1;25.0167;25.0167;25.0167
119;async;100;0.124704;0.0528238;0.188271
119;inner;100;3.67518;3.60737;3.73875
119;wait;100;5.5095e-05;2.708e-05;0.000408625
119;boundary;100;0.0717881;0.0503023;0.135874
119;calc iter;100;3.87173;3.7399;3.98086
119;calc total;1;387.226;387.226;387.226
119;total;1;438.61;438.61;438.61
120;initialize;1;25.0524;25.0524;25.0524
120;async;100;0.0547646;0.0180573;0.150407
120;inner;100;3.71365;3.65147;3.7708
120;wait;100;7.94744e-05;4.1719e-05;0.000524484
120;boundary;100;0.103632;0.06532;0.191215
120;calc iter;100;3.87213;3.77529;4.02528
120;calc total;1;387.226;387.226;387.226
120;total;1;438.646;438.646;438.646
121;initialize;1;25.0236;25.0236;25.0236
121;async;100;0.044901;0.0219961;0.094137
121;inner;100;3.72195;3.69782;3.77592
121;wait;100;6.81563e-05;3.7839e-05;0.000335436
121;boundary;100;0.105218;0.064923;0.191703
121;calc iter;100;3.87214;3.81362;4.02576
121;calc total;1;387.226;387.226;387.226
121;total;1;438.617;438.617;438.617
122;initialize;1;25.0242;25.0242;25.0242
122;async;100;0.0375049;0.0223939;0.0944812
122;inner;100;3.7377;3.7086;3.80209
122;wait;100;6.84867e-05;3.4349e-05;0.000591083
122;boundary;100;0.0969138;0.0587709;0.188987
122;calc iter;100;3.87219;3.81101;4.04315
122;calc total;1;387.226;387.226;387.226
122;total;1;438.617;438.617;438.617
123;initialize;1;25.0243;25.0243;25.0243
123;async;100;0.0355794;0.0202904;0.0925576
123;inner;100;3.7377;3.70369;3.798
123;wait;100;6.97871e-05;2.568e-05;0.000569094
123;boundary;100;0.0988796;0.0607512;0.190563
123;calc iter;100;3.87223;3.80242;4.03432
123;calc total;1;387.226;387.226;387.226
123;total;1;438.617;438.617;438.617
124;initialize;1;25.0143;25.0143;25.0143
124;async;100;0.0438606;0.021639;0.103118
124;inner;100;3.72306;3.66457;3.77299
124;wait;100;8.14805e-05;4.1319e-05;0.000664663
124;boundary;100;0.105045;0.0653711;0.187163
124;calc iter;100;3.87205;3.79688;4.03622
124;calc total;1;387.226;387.226;387.226
124;total;1;438.607;438.607;438.607
125;initialize;1;25.0129;25.0129;25.0129
125;async;100;0.0423199;0.021435;0.0938124
125;inner;100;3.72818;3.69777;3.77401
125;wait;100;7.52203e-05;3.9919e-05;0.000546875
125;boundary;100;0.101507;0.0610444;0.191116
125;calc iter;100;3.87209;3.81494;4.02146
125;calc total;1;387.226;387.226;387.226
125;total;1;438.606;438.606;438.606
126;initialize;1;25.0122;25.0122;25.0122
126;async;100;0.0324992;0.0224808;0.0946487
126;inner;100;3.74258;3.70799;3.79974
126;wait;100;7.82545e-05;3.2589e-05;0.000573684
126;boundary;100;0.0969975;0.0587008;0.189964
126;calc iter;100;3.87216;3.81159;4.04617
126;calc total;1;387.226;387.226;387.226
126;total;1;438.605;438.605;438.605
127;initialize;1;25.0111;25.0111;25.0111
127;async;100;0.030626;0.0181095;0.0934009
127;inner;100;3.74139;3.7032;3.79602
127;wait;100;8.23533e-05;3.3979e-05;0.000499565
127;boundary;100;0.100056;0.0600674;0.190151
127;calc iter;100;3.87216;3.8048;4.04886
127;calc total;1;387.226;387.226;387.226
127;total;1;438.604;438.604;438.604
254;initialize;1;25.3428;25.3428;25.3428
254;async;100;0.033367;0.0170016;0.0941519
254;inner;100;3.73265;3.64886;3.782
254;wait;100;6.29821e-05;4.166e-05;0.000306977
254;boundary;100;0.104219;0.0552376;0.187368
254;calc iter;100;3.8703;3.75008;4.04465
254;calc total;1;387.226;387.226;387.226
254;total;1;438.936;438.936;438.936
255;initialize;1;24.8566;24.8566;24.8566
255;async;100;0.0347794;0.0208008;0.120791
255;inner;100;3.73262;3.64931;3.78086
255;wait;100;6.1941e-05;3.3599e-05;0.000421096
255;boundary;100;0.102796;0.0619263;0.185809
255;calc iter;100;3.87026;3.8155;4.04128
255;calc total;1;387.226;387.226;387.226
255;total;1;438.45;438.45;438.45
DASH
InitEnergy=125.00000
EndEnergy=125.00000
DiffEnergy=-0.00000
Matrixspec: 3800 x 3800 x 3800
Iterations: 100
# unit_id;function_name;num_calls;avg_runtime;min_runtime;max_runtime
0;initialize;1;23.74805;23.74805;23.74805
0;async;100;0.28811;0.01584;1.29294
0;inner;100;3.50139;2.99026;3.72379
0;wait;100;0.00008;0.00004;0.00038
0;boundary;100;0.07743;0.05654;0.15736
0;calc iter;100;3.86701;3.19269;4.68936
0;calc total;1;387.54656;387.54656;387.54656
0;total;1;437.52239;437.52239;437.52239
1;initialize;1;23.7487;23.7487;23.7487
1;async;100;0.307932;0.0554122;1.03828
1;inner;100;3.48709;2.84051;3.70724
1;wait;100;6.51158e-05;3.6869e-05;0.000389485
1;boundary;100;0.0718621;0.0528243;0.157859
1;calc iter;100;3.86696;3.25896;4.39834
1;calc total;1;387.547;387.547;387.547
1;total;1;437.522;437.522;437.522
2;initialize;1;23.748;23.748;23.748
2;async;100;0.282644;0.0424892;0.952627
2;inner;100;3.52225;3.22011;3.71931
2;wait;100;5.35384e-05;3.09e-05;0.000381896
2;boundary;100;0.0621875;0.0494976;0.153858
2;calc iter;100;3.86714;3.39223;4.37877
2;calc total;1;387.547;387.547;387.547
2;total;1;437.522;437.522;437.522
3;initialize;1;22.8621;22.8621;22.8621
3;async;100;0.297022;0.0189137;1.31502
3;inner;100;3.50443;2.77658;3.70675
3;wait;100;6.0318e-05;2.9999e-05;0.000399535
3;boundary;100;0.0656336;0.049263;0.148152
3;calc iter;100;3.86715;3.10934;4.88066
3;calc total;1;387.547;387.547;387.547
3;total;1;436.636;436.636;436.636
4;initialize;1;23.7305;23.7305;23.7305
4;async;100;0.361143;0.0318744;1.47894
4;inner;100;3.42808;2.47482;3.67157
4;wait;100;7.1961e-05;3.7099e-05;0.000392995
4;boundary;100;0.0764731;0.0526248;0.0846345
4;calc iter;100;3.86577;2.91699;4.64169
4;calc total;1;387.547;387.547;387.547
4;total;1;437.504;437.504;437.504
5;initialize;1;23.7488;23.7488;23.7488
5;async;100;0.317903;0.035433;0.787726
5;inner;100;3.47933;3.08585;3.68464
5;wait;100;6.60009e-05;3.2619e-05;0.000366626
5;boundary;100;0.069459;0.0501792;0.10827
5;calc iter;100;3.86676;3.31276;4.32515
5;calc total;1;387.547;387.547;387.547
5;total;1;437.522;437.522;437.522
6;initialize;1;23.7488;23.7488;23.7488
6;async;100;0.297507;0.0585832;0.697583
6;inner;100;3.50643;3.14804;3.69295
6;wait;100;5.51116e-05;2.876e-05;0.000360946
6;boundary;100;0.0632285;0.0492677;0.146888
6;calc iter;100;3.86722;3.54471;4.28219
6;calc total;1;387.547;387.547;387.547
6;total;1;437.522;437.522;437.522
7;initialize;1;23.7486;23.7486;23.7486
7;async;100;0.305333;0.0585094;0.678773
7;inner;100;3.49789;3.17019;3.686
7;wait;100;5.60757e-05;2.937e-05;0.000399225
7;boundary;100;0.0637729;0.0492197;0.0987044
7;calc iter;100;3.86705;3.56561;4.27013
7;calc total;1;387.547;387.547;387.547
7;total;1;437.522;437.522;437.522
8;initialize;1;23.7291;23.7291;23.7291
8;async;100;0.234032;0.0311777;0.742988
8;inner;100;3.55446;3.06394;3.73078
8;wait;100;8.75664e-05;3.237e-05;0.000288677
8;boundary;100;0.0800471;0.0487238;0.155534
8;calc iter;100;3.86863;3.31325;4.37652
8;calc total;1;387.547;387.547;387.547
8;total;1;437.503;437.503;437.503
9;initialize;1;22.863;22.863;22.863
9;async;100;0.219938;0.0250578;0.482572
9;inner;100;3.58059;3.4339;3.73804
9;wait;100;8.27145e-05;3.3739e-05;0.000383176
9;boundary;100;0.0684127;0.0473311;0.156021
9;calc iter;100;3.86902;3.64428;4.06697
9;calc total;1;387.547;387.547;387.547
9;total;1;436.637;436.637;436.637
10;initialize;1;23.2926;23.2926;23.2926
10;async;100;0.215061;0.0295468;0.476007
10;inner;100;3.59144;3.4607;3.74975
10;wait;100;5.95737e-05;2.7169e-05;0.000577754
10;boundary;100;0.0626199;0.045118;0.187712
10;calc iter;100;3.86918;3.64207;4.06144
10;calc total;1;387.547;387.547;387.547
10;total;1;437.067;437.067;437.067
11;initialize;1;22.8127;22.8127;22.8127
11;async;100;0.215519;0.0265222;0.450337
11;inner;100;3.59029;3.45928;3.7526
11;wait;100;5.99759e-05;2.681e-05;0.000760072
11;boundary;100;0.0632811;0.0472862;0.179182
11;calc iter;100;3.86915;3.63529;4.05969
11;calc total;1;387.547;387.547;387.547
11;total;1;436.587;436.587;436.587
12;initialize;1;22.2157;22.2157;22.2157
12;async;100;0.222224;0.0267692;0.575285
12;inner;100;3.57375;3.19932;3.7328
12;wait;100;0.000102921;4.776e-05;0.000396815
12;boundary;100;0.0732497;0.046202;0.191518
12;calc iter;100;3.86933;3.5912;4.09438
12;calc total;1;387.547;387.547;387.547
12;total;1;435.989;435.989;435.989
13;initialize;1;22.8123;22.8123;22.8123
13;async;100;0.214429;0.0420356;0.471093
13;inner;100;3.58697;3.46682;3.73139
13;wait;100;8.92959e-05;4.278e-05;0.000512695
13;boundary;100;0.0678881;0.0430343;0.158432
13;calc iter;100;3.86938;3.63041;4.05871
13;calc total;1;387.547;387.547;387.547
13;total;1;436.587;436.587;436.587
14;initialize;1;22.7952;22.7952;22.7952
14;async;100;0.206183;0.0256933;0.478793
14;inner;100;3.59721;3.46572;3.75535
14;wait;100;6.37757e-05;2.5759e-05;0.000634093
14;boundary;100;0.0659736;0.0414095;0.179607
14;calc iter;100;3.86943;3.61504;4.08068
14;calc total;1;387.547;387.547;387.547
14;total;1;436.569;436.569;436.569
15;initialize;1;22.7772;22.7772;22.7772
15;async;100;0.209275;0.025552;0.481957
15;inner;100;3.59579;3.46477;3.75155
15;wait;100;5.38615e-05;2.525e-05;0.000652163
15;boundary;100;0.0643015;0.0413876;0.184885
15;calc iter;100;3.86942;3.60703;4.07724
15;calc total;1;387.547;387.547;387.547
15;total;1;436.551;436.551;436.551
16;initialize;1;22.741;22.741;22.741
16;async;100;0.320161;0.0377117;0.738153
16;inner;100;3.4599;3.05437;3.69823
16;wait;100;7.12578e-05;3.945e-05;0.000360336
16;boundary;100;0.0849847;0.0595046;0.104091
16;calc iter;100;3.86512;3.36344;4.252
16;calc total;1;387.547;387.547;387.547
16;total;1;436.515;436.515;436.515
17;initialize;1;22.741;22.741;22.741
17;async;100;0.292282;0.0804475;0.714737
17;inner;100;3.49795;3.23212;3.67755
17;wait;100;7.00375e-05;3.089e-05;0.000424615
17;boundary;100;0.0756628;0.052912;0.105537
17;calc iter;100;3.86597;3.60748;4.25261
17;calc total;1;387.547;387.547;387.547
17;total;1;436.515;436.515;436.515
18;initialize;1;23.1965;23.1965;23.1965
18;async;100;0.259049;0.0626338;0.546379
18;inner;100;3.54211;3.36336;3.69651
18;wait;100;5.29825e-05;2.744e-05;0.000371126
18;boundary;100;0.064897;0.0495336;0.0844545
18;calc iter;100;3.86612;3.63591;4.20687
18;calc total;1;387.547;387.547;387.547
18;total;1;436.971;436.971;436.971
19;initialize;1;23.7277;23.7277;23.7277
19;async;100;0.260104;0.0541203;0.526908
19;inner;100;3.54126;3.36923;3.6954
19;wait;100;5.86843e-05;3.119e-05;0.000387246
19;boundary;100;0.0646965;0.0498722;0.0822764
19;calc iter;100;3.86612;3.6366;4.1942
19;calc total;1;387.547;387.547;387.547
19;total;1;437.501;437.501;437.501
20;initialize;1;23.724;23.724;23.724
20;async;100;0.286004;0.0877164;0.57965
20;inner;100;3.51014;3.28611;3.70057
20;wait;100;6.97931e-05;3.117e-05;0.000478825
20;boundary;100;0.0710533;0.0509005;0.0995987
20;calc iter;100;3.86727;3.58761;4.19502
20;calc total;1;387.547;387.547;387.547
20;total;1;437.498;437.498;437.498
21;initialize;1;23.724;23.724;23.724
21;async;100;0.255201;0.0872992;0.554601
21;inner;100;3.54782;3.33602;3.69776
21;wait;100;6.73205e-05;3.3919e-05;0.000404795
21;boundary;100;0.0641336;0.0488196;0.0865051
21;calc iter;100;3.86723;3.58688;4.10919
21;calc total;1;387.547;387.547;387.547
21;total;1;437.498;437.498;437.498
22;initialize;1;23.4371;23.4371;23.4371
22;async;100;0.24555;0.0881462;0.534244
22;inner;100;3.56185;3.30348;3.71219
22;wait;100;4.92339e-05;2.9329e-05;0.000387226
22;boundary;100;0.0598504;0.0507853;0.1204
22;calc iter;100;3.8673;3.64157;4.04644
22;calc total;1;387.547;387.547;387.547
22;total;1;437.211;437.211;437.211
23;initialize;1;23.4932;23.4932;23.4932
23;async;100;0.247555;0.0874834;0.679847
23;inner;100;3.55865;3.21355;3.7089
23;wait;100;5.33028e-05;2.939e-05;0.000394055
23;boundary;100;0.0610905;0.0492115;0.139531
23;calc iter;100;3.86735;3.47533;4.21796
23;calc total;1;387.547;387.547;387.547
23;total;1;437.267;437.267;437.267
24;initialize;1;22.6248;22.6248;22.6248
24;async;100;0.19251;0.0291003;0.373282
24;inner;100;3.60486;3.42536;3.74434
24;wait;100;8.3294e-05;2.408e-05;0.000321357
24;boundary;100;0.072311;0.040794;0.16072
24;calc iter;100;3.86977;3.74919;4.03628
24;calc total;1;387.547;387.547;387.547
24;total;1;436.398;436.398;436.398
25;initialize;1;22.4849;22.4849;22.4849
25;async;100;0.189508;0.0349952;0.375707
25;inner;100;3.61647;3.4257;3.74278
25;wait;100;7.39563e-05;2.544e-05;0.000388175
25;boundary;100;0.0636828;0.0407408;0.160279
25;calc iter;100;3.86974;3.78311;4.06142
25;calc total;1;387.547;387.547;387.547
25;total;1;436.259;436.259;436.259
26;initialize;1;23.2929;23.2929;23.2929
26;async;100;0.186224;0.0272407;0.376512
26;inner;100;3.62245;3.42599;3.76601
26;wait;100;4.59306e-05;2.5049e-05;0.000260247
26;boundary;100;0.061083;0.0409947;0.162202
26;calc iter;100;3.8698;3.77541;4.06688
26;calc total;1;387.547;387.547;387.547
26;total;1;437.067;437.067;437.067
27;initialize;1;23.6208;23.6208;23.6208
27;async;100;0.184945;0.0262637;0.377843
27;inner;100;3.62295;3.42492;3.76534
27;wait;100;5.36641e-05;2.1399e-05;0.000416006
27;boundary;100;0.061841;0.0409127;0.160465
27;calc iter;100;3.8698;3.77974;4.06382
27;calc total;1;387.547;387.547;387.547
27;total;1;437.394;437.394;437.394
28;initialize;1;22.7036;22.7036;22.7036
28;async;100;0.227785;0.0273045;1.14825
28;inner;100;3.5602;2.93211;3.74154
28;wait;100;8.47895e-05;3.012e-05;0.000259677
28;boundary;100;0.0815599;0.0506402;0.16157
28;calc iter;100;3.86963;3.06301;4.78812
28;calc total;1;387.547;387.547;387.547
28;total;1;436.477;436.477;436.477
29;initialize;1;22.5492;22.5492;22.5492
29;async;100;0.205244;0.0300706;0.540713
29;inner;100;3.59622;3.35345;3.73972
29;wait;100;7.58755e-05;2.933e-05;0.000416245
29;boundary;100;0.0681503;0.0500958;0.161793
29;calc iter;100;3.86969;3.56549;4.26794
29;calc total;1;387.547;387.547;387.547
29;total;1;436.323;436.323;436.323
30;initialize;1;23.4934;23.4934;23.4934
30;async;100;0.195173;0.0236725;0.561794
30;inner;100;3.60932;3.35586;3.76206
30;wait;100;4.65583e-05;2.663e-05;0.000228107
30;boundary;100;0.065132;0.0490084;0.16286
30;calc iter;100;3.86967;3.64711;4.24395
30;calc total;1;387.547;387.547;387.547
30;total;1;437.267;437.267;437.267
31;initialize;1;22.9085;22.9085;22.9085
31;async;100;0.201207;0.0207459;0.717639
31;inner;100;3.60337;3.23521;3.76477
31;wait;100;6.14266e-05;2.463e-05;0.000567024
31;boundary;100;0.0651236;0.0500513;0.162589
31;calc iter;100;3.86976;3.39242;4.33706
31;calc total;1;387.547;387.547;387.547
31;total;1;436.682;436.682;436.682
32;initialize;1;22.4413;22.4413;22.4413
32;async;100;0.360487;0.0483166;1.19728
32;inner;100;3.42508;2.82565;3.70113
32;wait;100;7.4981e-05;4.098e-05;0.000383856
32;boundary;100;0.0835875;0.0586448;0.138749
32;calc iter;100;3.86923;3.12505;4.73918
32;calc total;1;387.547;387.547;387.547
32;total;1;436.215;436.215;436.215
33;initialize;1;22.2596;22.2596;22.2596
33;async;100;0.293187;0.081447;0.671388
33;inner;100;3.50187;3.25719;3.69709
33;wait;100;5.86051e-05;2.82e-05;0.000376196
33;boundary;100;0.073528;0.0510763;0.12605
33;calc iter;100;3.86864;3.5181;4.29491
33;calc total;1;387.547;387.547;387.547
33;total;1;436.034;436.034;436.034
34;initialize;1;22.2151;22.2151;22.2151
34;async;100;0.268025;0.0232043;0.624592
34;inner;100;3.53843;3.25375;3.71856
34;wait;100;4.82926e-05;2.719e-05;0.000387136
34;boundary;100;0.0630248;0.0486825;0.137819
34;calc iter;100;3.86953;3.5924;4.2501
34;calc total;1;387.547;387.547;387.547
34;total;1;435.989;435.989;435.989
35;initialize;1;22.5299;22.5299;22.5299
35;async;100;0.274368;0.0334176;0.842741
35;inner;100;3.52585;3.12489;3.70973
35;wait;100;5.77882e-05;3.1189e-05;0.000388655
35;boundary;100;0.0691773;0.0494787;0.175056
35;calc iter;100;3.86946;3.24075;4.40993
35;calc total;1;387.547;387.547;387.547
35;total;1;436.304;436.304;436.304
36;initialize;1;22.2162;22.2162;22.2162
36;async;100;0.334804;0.0773645;1.02668
36;inner;100;3.45145;2.93555;3.69098
36;wait;100;7.01876e-05;3.648e-05;0.000392686
36;boundary;100;0.0794833;0.0512903;0.121737
36;calc iter;100;3.86581;3.26591;4.55084
36;calc total;1;387.547;387.547;387.547
36;total;1;435.99;435.99;435.99
37;initialize;1;22.2605;22.2605;22.2605
37;async;100;0.293983;0.0785152;0.599452
37;inner;100;3.5034;3.2614;3.69406
37;wait;100;6.68704e-05;3.249e-05;0.000401666
37;boundary;100;0.0708919;0.0510384;0.116704
37;calc iter;100;3.86834;3.56427;4.15598
37;calc total;1;387.547;387.547;387.547
37;total;1;436.034;436.034;436.034
38;initialize;1;22.7233;22.7233;22.7233
38;async;100;0.268491;0.07418;0.544799
38;inner;100;3.54037;3.34353;3.70954
38;wait;100;5.5297e-05;3.279e-05;0.000383186
38;boundary;100;0.0602346;0.0495341;0.140307
38;calc iter;100;3.86915;3.66933;4.17208
38;calc total;1;387.547;387.547;387.547
38;total;1;436.497;436.497;436.497
39;initialize;1;23.5415;23.5415;23.5415
39;async;100;0.270125;0.0790087;0.544839
39;inner;100;3.53723;3.343;3.7076
39;wait;100;5.57093e-05;3.1509e-05;0.000389196
39;boundary;100;0.0616748;0.049607;0.137204
39;calc iter;100;3.86909;3.67011;4.10372
39;calc total;1;387.547;387.547;387.547
39;total;1;437.315;437.315;437.315
40;initialize;1;22.6851;22.6851;22.6851
40;async;100;0.192128;0.027813;0.64932
40;inner;100;3.59586;3.25479;3.75616
40;wait;100;0.00010327;5.5519e-05;0.000415946
40;boundary;100;0.0835613;0.0573141;0.188625
40;calc iter;100;3.87165;3.37036;4.29838
40;calc total;1;387.547;387.547;387.547
40;total;1;436.459;436.459;436.459
41;initialize;1;23.1964;23.1964;23.1964
41;async;100;0.177874;0.0217235;0.336145
41;inner;100;3.62;3.54789;3.77691
41;wait;100;0.00010423;3.575e-05;0.000464045
41;boundary;100;0.0737122;0.054152;0.17256
41;calc iter;100;3.87169;3.68494;4.04925
41;calc total;1;387.547;387.547;387.547
41;total;1;436.971;436.971;436.971
42;initialize;1;22.3498;22.3498;22.3498
42;async;100;0.179319;0.0227334;0.355796
42;inner;100;3.62219;3.54982;3.766
42;wait;100;6.64036e-05;2.852e-05;0.000602623
42;boundary;100;0.0702224;0.050164;0.181347
42;calc iter;100;3.8718;3.68273;4.03537
42;calc total;1;387.547;387.547;387.547
42;total;1;436.124;436.124;436.124
43;initialize;1;22.8916;22.8916;22.8916
43;async;100;0.178377;0.020663;0.343691
43;inner;100;3.62279;3.54881;3.76614
43;wait;100;6.72055e-05;2.772e-05;0.000552634
43;boundary;100;0.0705374;0.0513811;0.182979
43;calc iter;100;3.87178;3.70249;4.0265
43;calc total;1;387.547;387.547;387.547
43;total;1;436.666;436.666;436.666
44;initialize;1;23.1828;23.1828;23.1828
44;async;100;0.18231;0.0337113;0.302192
44;inner;100;3.61425;3.48713;3.74744
44;wait;100;9.63183e-05;3.1929e-05;0.000534844
44;boundary;100;0.0751212;0.0535195;0.176822
44;calc iter;100;3.87178;3.73755;4.01289
44;calc total;1;387.547;387.547;387.547
44;total;1;436.957;436.957;436.957
45;initialize;1;23.4373;23.4373;23.4373
45;async;100;0.17965;0.0217851;0.360475
45;inner;100;3.62083;3.54224;3.73613
45;wait;100;8.39174e-05;4.203e-05;0.000518905
45;boundary;100;0.0711732;0.0456974;0.18355
45;calc iter;100;3.87174;3.69488;4.05034
45;calc total;1;387.547;387.547;387.547
45;total;1;437.211;437.211;437.211
46;initialize;1;22.6248;22.6248;22.6248
46;async;100;0.1724;0.0260562;0.362574
46;inner;100;3.62949;3.5488;3.76019
46;wait;100;5.94226e-05;2.675e-05;0.000545734
46;boundary;100;0.0698946;0.0427281;0.18005
46;calc iter;100;3.87184;3.68046;4.05686
46;calc total;1;387.547;387.547;387.547
46;total;1;436.399;436.399;436.399
47;initialize;1;23.3522;23.3522;23.3522
47;async;100;0.171814;0.0157355;0.36159
47;inner;100;3.62784;3.54852;3.77485
47;wait;100;5.72223e-05;2.521e-05;0.000726292
47;boundary;100;0.0721493;0.0461045;0.171132
47;calc iter;100;3.87186;3.67945;4.07302
47;calc total;1;387.547;387.547;387.547
47;total;1;437.126;437.126;437.126
48;initialize;1;22.9794;22.9794;22.9794
48;async;100;0.345064;0.0811196;0.69762
48;inner;100;3.44585;3.08055;3.66476
48;wait;100;6.91451e-05;3.423e-05;0.000433905
48;boundary;100;0.0808942;0.0589385;0.107526
48;calc iter;100;3.87188;3.46991;4.24069
48;calc total;1;387.547;387.547;387.547
48;total;1;436.753;436.753;436.753
49;initialize;1;23.2928;23.2928;23.2928
49;async;100;0.313125;0.0652457;0.679164
49;inner;100;3.48191;3.16385;3.67455
49;wait;100;6.38366e-05;3.4989e-05;0.000396885
49;boundary;100;0.0771605;0.0549965;0.0968526
49;calc iter;100;3.87227;3.56156;4.19443
49;calc total;1;387.547;387.547;387.547
49;total;1;437.067;437.067;437.067
50;initialize;1;22.5052;22.5052;22.5052
50;async;100;0.25762;0.0217233;0.579904
50;inner;100;3.55087;3.29159;3.72064
50;wait;100;5.23341e-05;2.9559e-05;0.000347116
50;boundary;100;0.0638923;0.0496435;0.151814
50;calc iter;100;3.87243;3.54305;4.1768
50;calc total;1;387.547;387.547;387.547
50;total;1;436.279;436.279;436.279
51;initialize;1;22.3308;22.3308;22.3308
51;async;100;0.274824;0.0341799;0.601696
51;inner;100;3.52976;3.28977;3.68293
51;wait;100;5.6938e-05;3.142e-05;0.000402955
51;boundary;100;0.0678568;0.0505645;0.100719
51;calc iter;100;3.8725;3.52935;4.20434
51;calc total;1;387.547;387.547;387.547
51;total;1;436.105;436.105;436.105
52;initialize;1;22.3504;22.3504;22.3504
52;async;100;0.311791;0.0687628;0.64864
52;inner;100;3.48541;3.1603;3.69638
52;wait;100;6.8732e-05;2.91e-05;0.000290507
52;boundary;100;0.0738719;0.0508967;0.136699
52;calc iter;100;3.87114;3.48336;4.23536
52;calc total;1;387.547;387.547;387.547
52;total;1;436.124;436.124;436.124
53;initialize;1;23.4288;23.4288;23.4288
53;async;100;0.264612;0.0777152;0.532658
53;inner;100;3.53663;3.15061;3.69517
53;wait;100;5.81188e-05;3.173e-05;0.000384216
53;boundary;100;0.065308;0.0509863;0.135928
53;calc iter;100;3.86661;3.53059;4.07636
53;calc total;1;387.547;387.547;387.547
53;total;1;437.202;437.202;437.202
54;initialize;1;22.2377;22.2377;22.2377
54;async;100;0.252568;0.0682621;0.456774
54;inner;100;3.55719;3.40536;3.70542
54;wait;100;4.7528e-05;2.6769e-05;0.000406216
54;boundary;100;0.0612634;0.0494602;0.144239
54;calc iter;100;3.87107;3.59855;4.01749
54;calc total;1;387.547;387.547;387.547
54;total;1;436.011;436.011;436.011
55;initialize;1;23.0545;23.0545;23.0545
55;async;100;0.258315;0.0769475;0.521275
55;inner;100;3.55122;3.37105;3.70683
55;wait;100;4.75413e-05;2.7649e-05;0.000282387
55;boundary;100;0.0618447;0.0496477;0.146247
55;calc iter;100;3.87143;3.55302;4.07488
55;calc total;1;387.547;387.547;387.547
55;total;1;436.828;436.828;436.828
56;initialize;1;23.0091;23.0091;23.0091
56;async;100;0.192187;0.0252431;0.397652
56;inner;100;3.60796;3.49548;3.73453
56;wait;100;8.22014e-05;3.134e-05;0.000362016
56;boundary;100;0.0730606;0.0401253;0.179025
56;calc iter;100;3.87329;3.78063;4.04524
56;calc total;1;387.547;387.547;387.547
56;total;1;436.783;436.783;436.783
57;initialize;1;22.5619;22.5619;22.5619
57;async;100;0.190238;0.0308409;0.398558
57;inner;100;3.61709;3.53168;3.75488
57;wait;100;7.82473e-05;2.61e-05;0.000410636
57;boundary;100;0.0656471;0.0405157;0.180609
57;calc iter;100;3.87306;3.76954;4.04744
57;calc total;1;387.547;387.547;387.547
57;total;1;436.336;436.336;436.336
58;initialize;1;22.8925;22.8925;22.8925
58;async;100;0.188532;0.0239755;0.401741
58;inner;100;3.62164;3.52449;3.76791
58;wait;100;5.3018e-05;2.5039e-05;0.000385745
58;boundary;100;0.0631736;0.0388899;0.179937
58;calc iter;100;3.8734;3.76022;4.05552
58;calc total;1;387.547;387.547;387.547
58;total;1;436.666;436.666;436.666
59;initialize;1;22.4411;22.4411;22.4411
59;async;100;0.187073;0.0213921;0.4037
59;inner;100;3.62257;3.53628;3.76721
59;wait;100;5.5727e-05;2.4839e-05;0.000357536
59;boundary;100;0.0637125;0.0389894;0.185144
59;calc iter;100;3.87342;3.77939;4.05627
59;calc total;1;387.547;387.547;387.547
59;total;1;436.215;436.215;436.215
60;initialize;1;22.2163;22.2163;22.2163
60;async;100;0.222977;0.024086;0.799123
60;inner;100;3.57069;3.15024;3.73255
60;wait;100;8.5019e-05;2.969e-05;0.000275287
60;boundary;100;0.0791096;0.0499391;0.179183
60;calc iter;100;3.87286;3.29102;4.47978
60;calc total;1;387.547;387.547;387.547
60;total;1;435.99;435.99;435.99
61;initialize;1;22.9477;22.9477;22.9477
61;async;100;0.196224;0.0223516;0.590792
61;inner;100;3.60147;3.33661;3.73168
61;wait;100;7.62001e-05;3.1659e-05;0.000397116
61;boundary;100;0.0717765;0.0504013;0.179034
61;calc iter;100;3.86955;3.49899;4.20751
61;calc total;1;387.547;387.547;387.547
61;total;1;436.721;436.721;436.721
62;initialize;1;22.8925;22.8925;22.8925
62;async;100;0.191712;0.0292102;0.375066
62;inner;100;3.61508;3.49039;3.75657
62;wait;100;5.30833e-05;2.579e-05;0.000364966
62;boundary;100;0.0659802;0.0482927;0.181497
62;calc iter;100;3.87283;3.71022;4.02805
62;calc total;1;387.547;387.547;387.547
62;total;1;436.666;436.666;436.666
63;initialize;1;22.4412;22.4412;22.4412
63;async;100;0.196339;0.0236806;0.402283
63;inner;100;3.61175;3.45837;3.7577
63;wait;100;5.36983e-05;2.152e-05;0.000266797
63;boundary;100;0.0647733;0.049728;0.176333
63;calc iter;100;3.87292;3.71774;4.04624
63;calc total;1;387.547;387.547;387.547
63;total;1;436.215;436.215;436.215
64;initialize;1;22.6248;22.6248;22.6248
64;async;100;0.342999;0.0744248;0.938507
64;inner;100;3.44953;3.01405;3.69619
64;wait;100;7.70335e-05;4.026e-05;0.000347956
64;boundary;100;0.0800092;0.054594;0.114996
64;calc iter;100;3.87262;3.3005;4.45222
64;calc total;1;387.547;387.547;387.547
64;total;1;436.398;436.398;436.398
65;initialize;1;22.2821;22.2821;22.2821
65;async;100;0.284279;0.0937807;0.472841
65;inner;100;3.51222;3.29593;3.69532
65;wait;100;6.41409e-05;3.581e-05;0.000375726
65;boundary;100;0.072371;0.0511516;0.114785
65;calc iter;100;3.86894;3.59478;4.03357
65;calc total;1;387.547;387.547;387.547
65;total;1;436.056;436.056;436.056
66;initialize;1;23.5207;23.5207;23.5207
66;async;100;0.253735;0.091669;0.447321
66;inner;100;3.55858;3.38491;3.70551
66;wait;100;4.56552e-05;2.672e-05;0.000417126
66;boundary;100;0.0601492;0.0498427;0.135688
66;calc iter;100;3.87251;3.71706;4.05203
66;calc total;1;387.547;387.547;387.547
66;total;1;437.294;437.294;437.294
128;initialize;1;22.78;22.78;22.78
128;async;100;0.282133;0.0309037;0.773193
128;inner;100;3.50761;3.17768;3.71201
128;wait;100;8.52221e-05;4.2379e-05;0.000347157
128;boundary;100;0.0815424;0.057884;0.174769
128;calc iter;100;3.87137;3.38833;4.37348
128;calc total;1;387.547;387.547;387.547
128;total;1;436.554;436.554;436.554
129;initialize;1;22.8179;22.8179;22.8179
129;async;100;0.28231;0.0882245;0.594858
129;inner;100;3.50779;3.16046;3.67873
129;wait;100;6.9706e-05;3.776e-05;0.000407866
129;boundary;100;0.0762006;0.0530117;0.124413
129;calc iter;100;3.86638;3.379;4.08597
129;calc total;1;387.547;387.547;387.547
129;total;1;436.592;436.592;436.592
130;initialize;1;22.9482;22.9482;22.9482
130;async;100;0.249234;0.0840546;0.415997
130;inner;100;3.56058;3.42201;3.69454
130;wait;100;5.07958e-05;2.9759e-05;0.000389407
130;boundary;100;0.0610761;0.0498448;0.0886624
130;calc iter;100;3.87095;3.72499;4.03452
130;calc total;1;387.547;387.547;387.547
130;total;1;436.722;436.722;436.722
131;initialize;1;22.4364;22.4364;22.4364
131;async;100;0.241311;0.0453296;0.712208
131;inner;100;3.56858;3.24394;3.7333
131;wait;100;6.89908e-05;2.997e-05;0.00190861
131;boundary;100;0.0614625;0.0486985;0.169053
131;calc iter;100;3.87142;3.38925;4.32506
131;calc total;1;387.547;387.547;387.547
131;total;1;436.21;436.21;436.21
132;initialize;1;23.7475;23.7475;23.7475
132;async;100;0.37246;0.06917;0.802938
132;inner;100;3.41895;3.06006;3.68324
132;wait;100;6.40338e-05;3.577e-05;0.000412036
132;boundary;100;0.0801079;0.051365;0.0993657
132;calc iter;100;3.87159;3.3988;4.37253
132;calc total;1;387.547;387.547;387.547
132;total;1;437.521;437.521;437.521
133;initialize;1;23.7474;23.7474;23.7474
133;async;100;0.299109;0.0943217;0.782464
133;inner;100;3.50393;3.07342;3.68281
133;wait;100;6.18657e-05;3.676e-05;0.000293608
133;boundary;100;0.0688303;0.0511352;0.0874798
133;calc iter;100;3.87194;3.54721;4.28458
133;calc total;1;387.547;387.547;387.547
133;total;1;437.521;437.521;437.521
134;initialize;1;23.3544;23.3544;23.3544
134;async;100;0.263133;0.0934994;0.503381
134;inner;100;3.55077;3.31158;3.6955
134;wait;100;4.76846e-05;2.8569e-05;0.000417536
134;boundary;100;0.0582406;0.0478393;0.118086
134;calc iter;100;3.8722;3.68915;4.08534
134;calc total;1;387.547;387.547;387.547
134;total;1;437.128;437.128;437.128
135;initialize;1;22.6691;22.6691;22.6691
135;async;100;0.262146;0.0913046;0.468433
135;inner;100;3.54863;3.3324;3.69569
135;wait;100;4.76405e-05;2.9769e-05;0.000297977
135;boundary;100;0.061432;0.0492508;0.138036
135;calc iter;100;3.87226;3.68066;4.0697
135;calc total;1;387.547;387.547;387.547
135;total;1;436.442;436.442;436.442
136;initialize;1;23.4864;23.4864;23.4864
136;async;100;0.188254;0.0411754;0.416643
136;inner;100;3.60824;3.41292;3.7308
136;wait;100;9.2623e-05;5.865e-05;0.000253188
136;boundary;100;0.0765229;0.0504686;0.175733
136;calc iter;100;3.87311;3.60188;4.085
136;calc total;1;387.547;387.547;387.547
136;total;1;437.26;437.26;437.26
137;initialize;1;22.2699;22.2699;22.2699
137;async;100;0.171014;0.0324277;0.32276
137;inner;100;3.63217;3.51906;3.73972
137;wait;100;9.23505e-05;4.052e-05;0.000469346
137;boundary;100;0.0698257;0.0470407;0.175457
137;calc iter;100;3.8731;3.72069;4.00021
137;calc total;1;387.547;387.547;387.547
137;total;1;436.043;436.043;436.043
138;initialize;1;22.1665;22.1665;22.1665
138;async;100;0.175698;0.036952;0.264211
138;inner;100;3.63627;3.56863;3.7487
138;wait;100;5.32903e-05;2.78e-05;0.000304287
138;boundary;100;0.0612201;0.0454966;0.179934
138;calc iter;100;3.87325;3.76913;4.01851
138;calc total;1;387.547;387.547;387.547
138;total;1;435.94;435.94;435.94
139;initialize;1;22.1659;22.1659;22.1659
139;async;100;0.173994;0.0328109;0.283836
139;inner;100;3.63735;3.57183;3.74311
139;wait;100;5.81229e-05;2.791e-05;0.000407816
139;boundary;100;0.0618433;0.0451927;0.17246
139;calc iter;100;3.87325;3.77984;4.01012
139;calc total;1;387.547;387.547;387.547
139;total;1;435.939;435.939;435.939
140;initialize;1;22.2083;22.2083;22.2083
140;async;100;0.167123;0.0361943;0.25222
140;inner;100;3.63195;3.57557;3.72993
140;wait;100;0.000105113;3.8939e-05;0.000305567
140;boundary;100;0.0737122;0.0494281;0.17707
140;calc iter;100;3.8729;3.7602;4.00999
140;calc total;1;387.547;387.547;387.547
140;total;1;435.982;435.982;435.982
141;initialize;1;22.8677;22.8677;22.8677
141;async;100;0.16806;0.0441741;0.252828
141;inner;100;3.63759;3.58627;3.72803
141;wait;100;9.16318e-05;3.9529e-05;0.000417386
141;boundary;100;0.0674672;0.0490199;0.177932
141;calc iter;100;3.87321;3.78005;3.99972
141;calc total;1;387.547;387.547;387.547
141;total;1;436.641;436.641;436.641
142;initialize;1;22.4733;22.4733;22.4733
142;async;100;0.171155;0.0413464;0.256487
142;inner;100;3.64109;3.59121;3.74902
142;wait;100;5.6388e-05;2.812e-05;0.000285857
142;boundary;100;0.0609608;0.045635;0.172614
142;calc iter;100;3.87326;3.7599;4.00919
142;calc total;1;387.547;387.547;387.547
142;total;1;436.247;436.247;436.247
143;initialize;1;23.5665;23.5665;23.5665
143;async;100;0.172908;0.037544;0.268405
143;inner;100;3.63883;3.59301;3.74784
143;wait;100;5.72086e-05;2.787e-05;0.000427316
143;boundary;100;0.0615344;0.0433464;0.179058
143;calc iter;100;3.87333;3.77431;4.0136
143;calc total;1;387.547;387.547;387.547
143;total;1;437.34;437.34;437.34
144;initialize;1;22.1656;22.1656;22.1656
144;async;100;0.354601;0.0822162;0.670188
144;inner;100;3.43498;3.24941;3.69119
144;wait;100;7.28316e-05;3.9729e-05;0.000291557
144;boundary;100;0.0819638;0.0598614;0.130911
144;calc iter;100;3.87162;3.65609;4.21936
144;calc total;1;387.547;387.547;387.547
144;total;1;435.939;435.939;435.939
145;initialize;1;23.1762;23.1762;23.1762
145;async;100;0.317881;0.0736546;0.539468
145;inner;100;3.47755;3.29951;3.68874
145;wait;100;6.50063e-05;3.876e-05;0.000419716
145;boundary;100;0.0758679;0.0603195;0.125844
145;calc iter;100;3.87137;3.63209;4.22066
145;calc total;1;387.547;387.547;387.547
145;total;1;436.95;436.95;436.95
146;initialize;1;22.6688;22.6688;22.6688
146;async;100;0.26915;0.0640431;0.524717
146;inner;100;3.53916;3.38511;3.70081
146;wait;100;5.08395e-05;3.288e-05;0.000272248
146;boundary;100;0.0640699;0.0500548;0.143018
146;calc iter;100;3.87243;3.68542;4.25326
146;calc total;1;387.547;387.547;387.547
146;total;1;436.442;436.442;436.442
147;initialize;1;22.8521;22.8521;22.8521
147;async;100;0.269544;0.0685012;0.56435
147;inner;100;3.53798;3.40271;3.69989
147;wait;100;4.96551e-05;2.9579e-05;0.000398736
147;boundary;100;0.0649471;0.0502403;0.139153
147;calc iter;100;3.87252;3.69219;4.28166
147;calc total;1;387.547;387.547;387.547
147;total;1;436.625;436.625;436.625
148;initialize;1;23.533;23.533;23.533
148;async;100;0.280957;0.0852394;0.598072
148;inner;100;3.51969;3.29408;3.69096
148;wait;100;6.78012e-05;4.477e-05;0.000411667
148;boundary;100;0.0720508;0.0530564;0.130609
148;calc iter;100;3.87277;3.57587;4.2289
148;calc total;1;387.547;387.547;387.547
148;total;1;437.306;437.306;437.306
149;initialize;1;22.3119;22.3119;22.3119
149;async;100;0.241884;0.0892231;0.399291
149;inner;100;3.56791;3.41169;3.69132
149;wait;100;5.71009e-05;3.0799e-05;0.000323067
149;boundary;100;0.0609983;0.0503863;0.131477
149;calc iter;100;3.87086;3.75337;4.10669
149;calc total;1;387.547;387.547;387.547
149;total;1;436.085;436.085;436.085
150;initialize;1;23.7184;23.7184;23.7184
150;async;100;0.234266;0.0770321;0.350895
150;inner;100;3.58128;3.49135;3.70229
150;wait;100;4.58047e-05;2.7289e-05;0.000419326
150;boundary;100;0.0574311;0.0503449;0.177917
150;calc iter;100;3.87302;3.78471;3.99668
150;calc total;1;387.547;387.547;387.547
150;total;1;437.492;437.492;437.492
151;initialize;1;22.4148;22.4148;22.4148
151;async;100;0.234479;0.0813807;0.373005
151;inner;100;3.57959;3.47945;3.70419
151;wait;100;4.80222e-05;2.738e-05;0.000275468
151;boundary;100;0.0589673;0.0496146;0.178976
151;calc iter;100;3.87309;3.77368;4.11681
151;calc total;1;387.547;387.547;387.547
151;total;1;436.189;436.189;436.189
152;initialize;1;23.4033;23.4033;23.4033
152;async;100;0.173476;0.0413742;0.279138
152;inner;100;3.63593;3.57914;3.7294
152;wait;100;8.12213e-05;3.203e-05;0.000463366
152;boundary;100;0.0645916;0.0406904;0.199471
152;calc iter;100;3.87409;3.79179;4.02846
152;calc total;1;387.547;387.547;387.547
152;total;1;437.177;437.177;437.177
153;initialize;1;23.4036;23.4036;23.4036
153;async;100;0.174205;0.0436394;0.272717
153;inner;100;3.63996;3.58855;3.72862
153;wait;100;7.38475e-05;2.881e-05;0.000368287
153;boundary;100;0.0598299;0.0408126;0.199487
153;calc iter;100;3.87407;3.78163;4.02641
153;calc total;1;387.547;387.547;387.547
153;total;1;437.177;437.177;437.177
154;initialize;1;23.4865;23.4865;23.4865
154;async;100;0.175088;0.0315274;0.273007
154;inner;100;3.64142;3.58751;3.74811
154;wait;100;5.06167e-05;2.628e-05;0.000582615
154;boundary;100;0.0576083;0.0405435;0.188884
154;calc iter;100;3.87417;3.78322;4.04571
154;calc total;1;387.547;387.547;387.547
154;total;1;437.26;437.26;437.26
155;initialize;1;23.6436;23.6436;23.6436
155;async;100;0.172227;0.0280527;0.270724
155;inner;100;3.64412;3.59065;3.75414
155;wait;100;5.28572e-05;2.233e-05;0.000540735
155;boundary;100;0.0577463;0.0402298;0.190737
155;calc iter;100;3.87414;3.78812;4.02807
155;calc total;1;387.547;387.547;387.547
155;total;1;437.417;437.417;437.417
156;initialize;1;22.8846;22.8846;22.8846
156;async;100;0.198931;0.0335725;0.567994
156;inner;100;3.59735;3.32332;3.73716
156;wait;100;8.31213e-05;3.2289e-05;0.000342447
156;boundary;100;0.0772757;0.0523813;0.193043
156;calc iter;100;3.87365;3.46265;4.20221
156;calc total;1;387.547;387.547;387.547
156;total;1;436.658;436.658;436.658
157;initialize;1;22.5556;22.5556;22.5556
157;async;100;0.180075;0.0351862;0.512533
157;inner;100;3.62717;3.42371;3.73383
157;wait;100;7.47453e-05;3.27e-05;0.000533315
157;boundary;100;0.0651286;0.0501886;0.194547
157;calc iter;100;3.87245;3.55645;4.19838
157;calc total;1;387.547;387.547;387.547
157;total;1;436.329;436.329;436.329
158;initialize;1;23.718;23.718;23.718
158;async;100;0.175842;0.0312536;0.30487
158;inner;100;3.63842;3.53241;3.75299
158;wait;100;5.52029e-05;2.426e-05;0.000595634
158;boundary;100;0.0594837;0.0473174;0.18834
158;calc iter;100;3.8738;3.76178;4.02683
158;calc total;1;387.547;387.547;387.547
158;total;1;437.491;437.491;437.491
159;initialize;1;23.6884;23.6884;23.6884
159;async;100;0.179149;0.0264765;0.342657
159;inner;100;3.63294;3.51242;3.76481
159;wait;100;6.39633e-05;2.569e-05;0.0009748
159;boundary;100;0.0616969;0.0474194;0.182889
159;calc iter;100;3.87386;3.7027;4.03711
159;calc total;1;387.547;387.547;387.547
159;total;1;437.462;437.462;437.462
160;initialize;1;22.6284;22.6284;22.6284
160;async;100;0.432052;0.0180689;1.45487
160;inner;100;3.36012;2.59453;3.70179
160;wait;100;7.3623e-05;3.324e-05;0.000419556
160;boundary;100;0.075855;0.0509212;0.108087
160;calc iter;100;3.8681;3.03408;5.01445
160;calc total;1;387.547;387.547;387.547
160;total;1;436.402;436.402;436.402
161;initialize;1;22.5882;22.5882;22.5882
161;async;100;0.361589;0.0825534;1.3643
161;inner;100;3.43547;2.72156;3.67351
161;wait;100;6.75723e-05;3.714e-05;0.000578115
161;boundary;100;0.069661;0.0530826;0.0840628
161;calc iter;100;3.86679;3.29502;4.93748
161;calc total;1;387.547;387.547;387.547
161;total;1;436.362;436.362;436.362
162;initialize;1;23.344;23.344;23.344
162;async;100;0.320103;0.0877125;0.722063
162;inner;100;3.48407;3.17893;3.71306
162;wait;100;5.5564e-05;3.3049e-05;0.000291857
162;boundary;100;0.0639094;0.0501941;0.124763
162;calc iter;100;3.86814;3.54434;4.35936
162;calc total;1;387.547;387.547;387.547
162;total;1;437.118;437.118;437.118
163;initialize;1;23.2387;23.2387;23.2387
163;async;100;0.33739;0.0233655;1.11958
163;inner;100;3.46945;2.95644;3.71281
163;wait;100;5.40112e-05;2.966e-05;0.000406616
163;boundary;100;0.0612252;0.049468;0.113238
163;calc iter;100;3.86812;3.0621;4.57273
163;calc total;1;387.547;387.547;387.547
163;total;1;437.012;437.012;437.012
164;initialize;1;23.7454;23.7454;23.7454
164;async;100;0.442674;0.0649414;1.78515
164;inner;100;3.34063;2.37252;3.7045
164;wait;100;7.26497e-05;3.501e-05;0.000405027
164;boundary;100;0.0757725;0.0528454;0.112314
164;calc iter;100;3.85915;2.66137;5.21522
164;calc total;1;387.547;387.547;387.547
164;total;1;437.519;437.519;437.519
165;initialize;1;22.1659;22.1659;22.1659
165;async;100;0.361574;0.0699953;1.01737
165;inner;100;3.43876;2.90683;3.69944
165;wait;100;6.90535e-05;3.8399e-05;0.000399147
165;boundary;100;0.0655607;0.0512736;0.089442
165;calc iter;100;3.86596;3.1974;4.48211
165;calc total;1;387.547;387.547;387.547
165;total;1;435.939;435.939;435.939
166;initialize;1;23.4035;23.4035;23.4035
166;async;100;0.325701;0.0938023;0.840887
166;inner;100;3.48159;3.03064;3.716
166;wait;100;4.79111e-05;2.7829e-05;0.000411316
166;boundary;100;0.0595264;0.0506231;0.131358
166;calc iter;100;3.86687;3.52772;4.28374
166;calc total;1;387.547;387.547;387.547
166;total;1;437.177;437.177;437.177
167;initialize;1;22.5556;22.5556;22.5556
167;async;100;0.324692;0.0868901;0.861647
167;inner;100;3.48107;3.00632;3.71628
167;wait;100;5.62971e-05;3.337e-05;0.000282147
167;boundary;100;0.0609268;0.050015;0.145936
167;calc iter;100;3.86674;3.53699;4.29805
167;calc total;1;387.547;387.547;387.547
167;total;1;436.329;436.329;436.329
168;initialize;1;22.852;22.852;22.852
168;async;100;0.246195;0.0239837;0.859954
168;inner;100;3.54104;3.08499;3.74021
168;wait;100;8.69781e-05;5.1609e-05;0.000426146
168;boundary;100;0.0836926;0.0600002;0.177649
168;calc iter;100;3.87102;3.19942;4.43843
168;calc total;1;387.547;387.547;387.547
168;total;1;436.626;436.626;436.626
169;initialize;1;22.5357;22.5357;22.5357
169;async;100;0.199664;0.0195939;0.478817
169;inner;100;3.59568;3.38674;3.7568
169;wait;100;9.3818e-05;3.741e-05;0.000301417
169;boundary;100;0.0756651;0.0551743;0.188328
169;calc iter;100;3.8711;3.54597;4.11739
169;calc total;1;387.547;387.547;387.547
169;total;1;436.309;436.309;436.309
170;initialize;1;22.6476;22.6476;22.6476
170;async;100;0.199956;0.028957;0.387938
170;inner;100;3.6019;3.44046;3.75494
170;wait;100;5.34473e-05;2.5629e-05;0.000416206
170;boundary;100;0.0692706;0.0512686;0.180243
170;calc iter;100;3.87118;3.67475;4.02957
170;calc total;1;387.547;387.547;387.547
170;total;1;436.421;436.421;436.421
171;initialize;1;22.2279;22.2279;22.2279
171;async;100;0.201022;0.0297044;0.376049
171;inner;100;3.60103;3.44028;3.74667
171;wait;100;6.34106e-05;2.651e-05;0.000362717
171;boundary;100;0.0690275;0.0516891;0.174993
171;calc iter;100;3.87115;3.67897;4.03621
171;calc total;1;387.547;387.547;387.547
171;total;1;436.001;436.001;436.001
172;initialize;1;23.6861;23.6861;23.6861
172;async;100;0.191131;0.0379056;0.396067
172;inner;100;3.60598;3.47117;3.74316
172;wait;100;9.83183e-05;4.7459e-05;0.000452196
172;boundary;100;0.0739251;0.0442627;0.175643
172;calc iter;100;3.87114;3.72452;4.08086
172;calc total;1;387.547;387.547;387.547
172;total;1;437.459;437.459;437.459
173;initialize;1;22.4946;22.4946;22.4946
173;async;100;0.192722;0.035509;0.363247
173;inner;100;3.60876;3.48118;3.74405
173;wait;100;8.75235e-05;4.387e-05;0.000291008
173;boundary;100;0.0694951;0.0430272;0.174185
173;calc iter;100;3.87107;3.67944;4.0472
173;calc total;1;387.547;387.547;387.547
173;total;1;436.268;436.268;436.268
174;initialize;1;23.6435;23.6435;23.6435
174;async;100;0.184374;0.0266912;0.372125
174;inner;100;3.61551;3.48705;3.75714
174;wait;100;6.03459e-05;2.914e-05;0.000398236
174;boundary;100;0.0712221;0.0438178;0.184414
174;calc iter;100;3.87117;3.63213;4.05116
174;calc total;1;387.547;387.547;387.547
174;total;1;437.417;437.417;437.417
175;initialize;1;23.0113;23.0113;23.0113
175;async;100;0.187471;0.0266383;0.361749
175;inner;100;3.61485;3.48527;3.75725
175;wait;100;5.32263e-05;2.172e-05;0.000266547
175;boundary;100;0.0687979;0.0435961;0.185187
175;calc iter;100;3.87117;3.66489;4.04866
175;calc total;1;387.547;387.547;387.547
175;total;1;436.785;436.785;436.785
176;initialize;1;22.3535;22.3535;22.3535
176;async;100;0.341655;0.0770949;0.742278
176;inner;100;3.44929;3.11486;3.6923
176;wait;100;6.81856e-05;3.898e-05;0.000399527
176;boundary;100;0.0783434;0.0531476;0.165659
176;calc iter;100;3.86936;3.56006;4.32695
176;calc total;1;387.547;387.547;387.547
176;total;1;436.127;436.127;436.127
177;initialize;1;23.5328;23.5328;23.5328
177;async;100;0.323371;0.0797481;0.821056
177;inner;100;3.47133;3.05216;3.68924
177;wait;100;6.72079e-05;3.99e-05;0.000529344
177;boundary;100;0.0758755;0.0525302;0.161645
177;calc iter;100;3.87065;3.43298;4.23537
177;calc total;1;387.547;387.547;387.547
177;total;1;437.306;437.306;437.306
178;initialize;1;22.3962;22.3962;22.3962
178;async;100;0.282895;0.0220375;0.580877
178;inner;100;3.52228;3.28679;3.70867
178;wait;100;5.69834e-05;3.135e-05;0.000389387
178;boundary;100;0.0656137;0.0510188;0.210652
178;calc iter;100;3.87084;3.54382;4.20184
178;calc total;1;387.547;387.547;387.547
178;total;1;436.17;436.17;436.17
179;initialize;1;22.3319;22.3319;22.3319
179;async;100;0.283276;0.0290356;0.585941
179;inner;100;3.5224;3.28795;3.70313
179;wait;100;5.3505e-05;3.0999e-05;0.000393526
179;boundary;100;0.0651544;0.0505299;0.184777
179;calc iter;100;3.87089;3.55202;4.20859
179;calc total;1;387.547;387.547;387.547
179;total;1;436.105;436.105;436.105
180;initialize;1;22.6482;22.6482;22.6482
180;async;100;0.320196;0.0903072;0.663952
180;inner;100;3.4738;3.19905;3.68993
180;wait;100;6.47776e-05;3.588e-05;0.000357947
180;boundary;100;0.0753526;0.0517867;0.160773
180;calc iter;100;3.86942;3.51961;4.24666
180;calc total;1;387.547;387.547;387.547
180;total;1;436.421;436.421;436.421
181;initialize;1;22.6882;22.6882;22.6882
181;async;100;0.279691;0.0922271;0.568369
181;inner;100;3.5199;3.07848;3.6873
181;wait;100;5.8457e-05;3.101e-05;0.000413456
181;boundary;100;0.0648348;0.0509632;0.157676
181;calc iter;100;3.86448;3.39617;4.12584
181;calc total;1;387.547;387.547;387.547
181;total;1;436.462;436.462;436.462
182;initialize;1;23.1762;23.1762;23.1762
182;async;100;0.268519;0.0818438;0.468067
182;inner;100;3.53955;3.35688;3.70209
182;wait;100;5.19545e-05;2.871e-05;0.000402146
182;boundary;100;0.0603115;0.0498125;0.187388
182;calc iter;100;3.86844;3.6113;4.103
182;calc total;1;387.547;387.547;387.547
182;total;1;436.95;436.95;436.95
183;initialize;1;22.7638;22.7638;22.7638
183;async;100;0.274969;0.0847882;0.599567
183;inner;100;3.53387;3.29166;3.69965
183;wait;100;5.34825e-05;2.899e-05;0.000399116
183;boundary;100;0.0606384;0.0499873;0.175299
183;calc iter;100;3.86954;3.60067;4.26449
183;calc total;1;387.547;387.547;387.547
183;total;1;436.537;436.537;436.537
184;initialize;1;22.2485;22.2485;22.2485
184;async;100;0.201893;0.0280597;0.34208
184;inner;100;3.60274;3.48828;3.74144
184;wait;100;8.28993e-05;2.5059e-05;0.000733373
184;boundary;100;0.0670688;0.0399896;0.197742
184;calc iter;100;3.87179;3.78331;4.03207
184;calc total;1;387.547;387.547;387.547
184;total;1;436.022;436.022;436.022
185;initialize;1;23.2882;23.2882;23.2882
185;async;100;0.200208;0.0309742;0.342543
185;inner;100;3.60997;3.51426;3.7375
185;wait;100;7.40074e-05;2.2939e-05;0.00105933
185;boundary;100;0.0613806;0.0408427;0.200486
185;calc iter;100;3.87163;3.78168;4.03096
185;calc total;1;387.547;387.547;387.547
185;total;1;437.061;437.061;437.061
186;initialize;1;23.6055;23.6055;23.6055
186;async;100;0.200678;0.03056;0.355531
186;inner;100;3.61373;3.50731;3.79284
186;wait;100;5.47574e-05;2.536e-05;0.000843151
186;boundary;100;0.0573798;0.0396942;0.152982
186;calc iter;100;3.87185;3.76999;4.03932
186;calc total;1;387.547;387.547;387.547
186;total;1;437.379;437.379;437.379
187;initialize;1;23.2882;23.2882;23.2882
187;async;100;0.199729;0.0308884;0.341579
187;inner;100;3.61443;3.51482;3.78672
187;wait;100;6.85637e-05;2.464e-05;0.00125277
187;boundary;100;0.0576205;0.0394705;0.158145
187;calc iter;100;3.87185;3.77201;4.03861
187;calc total;1;387.547;387.547;387.547
187;total;1;437.061;437.061;437.061
188;initialize;1;22.8525;22.8525;22.8525
188;async;100;0.270237;0.0270421;1.00436
188;inner;100;3.52417;3.0008;3.71607
188;wait;100;8.40195e-05;3.881e-05;0.000282848
188;boundary;100;0.0765206;0.0520155;0.211921
188;calc iter;100;3.87101;3.152;4.6073
188;calc total;1;387.547;387.547;387.547
188;total;1;436.626;436.626;436.626
189;initialize;1;23.5784;23.5784;23.5784
189;async;100;0.218179;0.0458818;0.508652
189;inner;100;3.57875;3.14953;3.72132
189;wait;100;7.40725e-05;3.37e-05;0.000433856
189;boundary;100;0.0689442;0.0512488;0.158508
189;calc iter;100;3.86595;3.33886;4.18955
189;calc total;1;387.547;387.547;387.547
189;total;1;437.352;437.352;437.352
190;initialize;1;23.6436;23.6436;23.6436
190;async;100;0.210148;0.0323312;0.450749
190;inner;100;3.59667;3.41384;3.75016
190;wait;100;5.27942e-05;2.571e-05;0.000576594
190;boundary;100;0.0638789;0.0493865;0.209121
190;calc iter;100;3.87076;3.67021;4.13396
190;calc total;1;387.547;387.547;387.547
190;total;1;437.417;437.417;437.417
191;initialize;1;22.3966;22.3966;22.3966
191;async;100;0.218884;0.0240419;0.697936
191;inner;100;3.58599;3.25;3.7368
191;wait;100;6.14046e-05;2.9549e-05;0.000452645
191;boundary;100;0.06611;0.0493797;0.208693
191;calc iter;100;3.87105;3.41913;4.33599
191;calc total;1;387.547;387.547;387.547
191;total;1;436.17;436.17;436.17
192;initialize;1;23.2883;23.2883;23.2883
192;async;100;0.509836;0.0192099;2.12361
192;inner;100;3.27881;2.26014;3.69496
192;wait;100;6.703e-05;3.1149e-05;0.000291737
192;boundary;100;0.0747055;0.0522124;0.0997167
192;calc iter;100;3.86342;2.74351;5.40935
192;calc total;1;387.547;387.547;387.547
192;total;1;437.061;437.061;437.061
193;initialize;1;23.6093;23.6093;23.6093
193;async;100;0.43;0.0792589;1.42187
193;inner;100;3.36434;2.76483;3.69403
193;wait;100;6.46349e-05;3.418e-05;0.000320547
193;boundary;100;0.0706891;0.0506918;0.113042
193;calc iter;100;3.8651;3.26687;4.81735
193;calc total;1;387.547;387.547;387.547
193;total;1;437.383;437.383;437.383
194;initialize;1;22.6478;22.6478;22.6478
194;async;100;0.395662;0.064582;1.16777
194;inner;100;3.41075;3.02838;3.70158
194;wait;100;4.48259e-05;2.533e-05;0.000390076
194;boundary;100;0.0593569;0.0491417;0.101855
194;calc iter;100;3.86581;3.37201;4.45073
194;calc total;1;387.547;387.547;387.547
194;total;1;436.421;436.421;436.421
195;initialize;1;23.6848;23.6848;23.6848
195;async;100;0.409483;0.017739;1.9488
195;inner;100;3.39336;2.32174;3.70711
195;wait;100;5.75403e-05;2.8449e-05;0.000437295
195;boundary;100;0.0629435;0.0491301;0.131258
195;calc iter;100;3.86585;2.608;5.34051
195;calc total;1;387.547;387.547;387.547
195;total;1;437.458;437.458;437.458
196;initialize;1;22.6069;22.6069;22.6069
196;async;100;0.523523;0.0893564;1.86082
196;inner;100;3.26147;2.3543;3.689
196;wait;100;6.9252e-05;3.708e-05;0.000408746
196;boundary;100;0.0774579;0.0524149;0.0989378
196;calc iter;100;3.86252;2.72299;5.39048
196;calc total;1;387.547;387.547;387.547
196;total;1;436.38;436.38;436.38
197;initialize;1;23.4457;23.4457;23.4457
197;async;100;0.442452;0.0365252;1.31322
197;inner;100;3.35219;2.66055;3.69329
197;wait;100;5.89478e-05;3.246e-05;0.000394056
197;boundary;100;0.0700607;0.0508572;0.101559
197;calc iter;100;3.86477;2.83502;4.86955
197;calc total;1;387.547;387.547;387.547
197;total;1;437.219;437.219;437.219
198;initialize;1;23.202;23.202;23.202
198;async;100;0.408325;0.0580625;1.16347
198;inner;100;3.39842;2.78061;3.70388
198;wait;100;4.85059e-05;2.924e-05;0.000376206
198;boundary;100;0.0588989;0.0498947;0.124691
198;calc iter;100;3.86569;3.4662;4.69126
198;calc total;1;387.547;387.547;387.547
198;total;1;436.976;436.976;436.976
199;initialize;1;23.4861;23.4861;23.4861
199;async;100;0.413116;0.0578377;1.13568
199;inner;100;3.39285;2.77952;3.69421
199;wait;100;5.41323e-05;2.966e-05;0.000407316
199;boundary;100;0.0595492;0.0500572;0.0865957
199;calc iter;100;3.86557;3.46193;4.60924
199;calc total;1;387.547;387.547;387.547
199;total;1;437.26;437.26;437.26
200;initialize;1;23.6435;23.6435;23.6435
200;async;100;0.343156;0.0170256;1.31992
200;inner;100;3.43724;2.68256;3.73743
200;wait;100;8.73047e-05;3.9e-05;0.000435906
200;boundary;100;0.0808379;0.0489343;0.17043
200;calc iter;100;3.86132;2.833;4.85229
200;calc total;1;387.547;387.547;387.547
200;total;1;437.417;437.417;437.417
201;initialize;1;23.7204;23.7204;23.7204
201;async;100;0.289958;0.044552;0.852307
201;inner;100;3.51078;3.08462;3.73953
201;wait;100;6.87505e-05;2.4289e-05;0.000274137
201;boundary;100;0.0661086;0.0421883;0.169877
201;calc iter;100;3.86692;3.21715;4.42332
201;calc total;1;387.547;387.547;387.547
201;total;1;437.494;437.494;437.494
202;initialize;1;23.1329;23.1329;23.1329
202;async;100;0.274387;0.0351391;0.570876
202;inner;100;3.53076;3.2919;3.76916
202;wait;100;5.04568e-05;2.485e-05;0.000287928
202;boundary;100;0.0618432;0.0455941;0.169189
202;calc iter;100;3.86705;3.61616;4.21238
202;calc total;1;387.547;387.547;387.547
202;total;1;436.906;436.906;436.906
203;initialize;1;23.7204;23.7204;23.7204
203;async;100;0.273869;0.030318;0.544374
203;inner;100;3.53064;3.28887;3.77133
203;wait;100;5.97981e-05;2.744e-05;0.000495526
203;boundary;100;0.0624773;0.0420026;0.171227
203;calc iter;100;3.86705;3.61545;4.22805
203;calc total;1;387.547;387.547;387.547
203;total;1;437.494;437.494;437.494
204;initialize;1;23.5783;23.5783;23.5783
204;async;100;0.262227;0.0189001;0.547517
204;inner;100;3.53558;3.35868;3.7362
204;wait;100;8.07946e-05;2.923e-05;0.000446396
204;boundary;100;0.0700506;0.0404022;0.171122
204;calc iter;100;3.86794;3.63039;4.19532
204;calc total;1;387.547;387.547;387.547
204;total;1;437.352;437.352;437.352
205;initialize;1;23.344;23.344;23.344
205;async;100;0.259544;0.0392342;0.535407
205;inner;100;3.54167;3.32456;3.73711
205;wait;100;7.59925e-05;3.627e-05;0.000283277
205;boundary;100;0.0666512;0.0404241;0.170849
205;calc iter;100;3.86794;3.59166;4.12398
205;calc total;1;387.547;387.547;387.547
205;total;1;437.118;437.118;437.118
206;initialize;1;23.6822;23.6822;23.6822
206;async;100;0.25651;0.030097;0.547631
206;inner;100;3.55155;3.35921;3.76036
206;wait;100;4.85923e-05;2.212e-05;0.000448346
206;boundary;100;0.0598655;0.0405618;0.17147
206;calc iter;100;3.86798;3.56182;4.20645
206;calc total;1;387.547;387.547;387.547
206;total;1;437.456;437.456;437.456
207;initialize;1;22.7065;22.7065;22.7065
207;async;100;0.255209;0.0282853;0.537038
207;inner;100;3.55113;3.37071;3.75078
207;wait;100;5.65224e-05;2.764e-05;0.000422316
207;boundary;100;0.0615847;0.0407672;0.165074
207;calc iter;100;3.86798;3.56642;4.21161
207;calc total;1;387.547;387.547;387.547
207;total;1;436.48;436.48;436.48
208;initialize;1;22.9006;22.9006;22.9006
208;async;100;0.375583;0.061642;1.0002
208;inner;100;3.40841;2.91693;3.69068
208;wait;100;7.86526e-05;4.382e-05;0.000414246
208;boundary;100;0.0792703;0.0573267;0.108976
208;calc iter;100;3.86335;3.22572;4.4626
208;calc total;1;387.547;387.547;387.547
208;total;1;436.674;436.674;436.674
209;initialize;1;23.5666;23.5666;23.5666
209;async;100;0.351892;0.0493037;0.905226
209;inner;100;3.43521;3.01283;3.69029
209;wait;100;6.3157e-05;3.398e-05;0.000222118
209;boundary;100;0.076716;0.0538007;0.102978
209;calc iter;100;3.86389;3.33837;4.50124
209;calc total;1;387.547;387.547;387.547
209;total;1;437.34;437.34;437.34
210;initialize;1;22.9168;22.9168;22.9168
210;async;100;0.306318;0.0270656;0.79296
210;inner;100;3.49403;3.2096;3.70182
210;wait;100;5.09371e-05;2.733e-05;0.000517765
210;boundary;100;0.0638995;0.0464576;0.141438
210;calc iter;100;3.8643;3.47926;4.39088
210;calc total;1;387.547;387.547;387.547
210;total;1;436.69;436.69;436.69
211;initialize;1;23.6135;23.6135;23.6135
211;async;100;0.305622;0.0182576;0.799017
211;inner;100;3.49331;3.26445;3.70174
211;wait;100;5.25844e-05;2.737e-05;0.000416696
211;boundary;100;0.0652636;0.0482764;0.160851
211;calc iter;100;3.86425;3.46877;4.40458
211;calc total;1;387.547;387.547;387.547
211;total;1;437.387;437.387;437.387
212;initialize;1;23.5332;23.5332;23.5332
212;async;100;0.340968;0.0477422;1.11392
212;inner;100;3.4522;2.84497;3.69291
212;wait;100;6.95412e-05;3.4189e-05;0.000310947
212;boundary;100;0.072327;0.0508939;0.102628
212;calc iter;100;3.86557;3.13431;4.61233
212;calc total;1;387.547;387.547;387.547
212;total;1;437.306;437.306;437.306
213;initialize;1;22.9169;22.9169;22.9169
213;async;100;0.299181;0.0767669;0.532691
213;inner;100;3.50283;3.31283;3.69083
213;wait;100;6.31689e-05;3.0669e-05;0.000421876
213;boundary;100;0.0634909;0.0494267;0.102561
213;calc iter;100;3.86557;3.48211;4.08543
213;calc total;1;387.547;387.547;387.547
213;total;1;436.69;436.69;436.69
214;initialize;1;22.1661;22.1661;22.1661
214;async;100;0.289494;0.0451378;0.524066
214;inner;100;3.51783;3.34222;3.70562
214;wait;100;4.78056e-05;2.8639e-05;0.000378066
214;boundary;100;0.0582411;0.0477734;0.169646
214;calc iter;100;3.86561;3.47035;4.08956
214;calc total;1;387.547;387.547;387.547
214;total;1;435.939;435.939;435.939
215;initialize;1;22.7269;22.7269;22.7269
215;async;100;0.296876;0.0462725;0.835189
215;inner;100;3.50942;3.03441;3.70531
215;wait;100;5.34763e-05;2.894e-05;0.000396527
215;boundary;100;0.059283;0.0507119;0.155702
215;calc iter;100;3.86563;3.24869;4.36703
215;calc total;1;387.547;387.547;387.547
215;total;1;436.5;436.5;436.5
216;initialize;1;23.7154;23.7154;23.7154
216;async;100;0.221347;0.0253255;0.476042
216;inner;100;3.57956;3.37183;3.7583
216;wait;100;9.17559e-05;2.7959e-05;0.000670784
216;boundary;100;0.0674985;0.0404617;0.178893
216;calc iter;100;3.8685;3.67906;4.09891
216;calc total;1;387.547;387.547;387.547
216;total;1;437.489;437.489;437.489
217;initialize;1;22.9945;22.9945;22.9945
217;async;100;0.216472;0.0308794;0.505826
217;inner;100;3.59005;3.466;3.72907
217;wait;100;7.10056e-05;2.717e-05;0.000423336
217;boundary;100;0.0619075;0.0407887;0.174604
217;calc iter;100;3.8685;3.72216;4.1283
217;calc total;1;387.547;387.547;387.547
217;total;1;436.768;436.768;436.768
218;initialize;1;23.239;23.239;23.239
218;async;100;0.212298;0.0286193;0.506883
218;inner;100;3.59487;3.46543;3.7555
218;wait;100;5.08967e-05;2.061e-05;0.000743922
218;boundary;100;0.0613207;0.0407156;0.184121
218;calc iter;100;3.86855;3.6914;4.16502
218;calc total;1;387.547;387.547;387.547
218;total;1;437.012;437.012;437.012
219;initialize;1;23.4865;23.4865;23.4865
219;async;100;0.211409;0.0283947;0.506013
219;inner;100;3.59608;3.46498;3.77543
219;wait;100;6.10972e-05;2.416e-05;0.000476326
219;boundary;100;0.0609786;0.0409944;0.172785
219;calc iter;100;3.86853;3.70519;4.15108
219;calc total;1;387.547;387.547;387.547
219;total;1;437.26;437.26;437.26
220;initialize;1;23.4361;23.4361;23.4361
220;async;100;0.315006;0.0158773;1.19041
220;inner;100;3.47094;2.68775;3.7437
220;wait;100;9.87089e-05;4.178e-05;0.000781992
220;boundary;100;0.0823235;0.051959;0.18891
220;calc iter;100;3.86837;3.06628;4.90512
220;calc total;1;387.547;387.547;387.547
220;total;1;437.209;437.209;437.209
221;initialize;1;23.6136;23.6136;23.6136
221;async;100;0.259808;0.0312821;1.38821
221;inner;100;3.53528;2.70203;3.75449
221;wait;100;7.93606e-05;3.273e-05;0.000748893
221;boundary;100;0.0731244;0.0508478;0.17932
221;calc iter;100;3.8683;3.29249;4.9082
221;calc total;1;387.547;387.547;387.547
221;total;1;437.387;437.387;437.387
222;initialize;1;23.4036;23.4036;23.4036
222;async;100;0.238148;0.0255348;0.715657
222;inner;100;3.56265;3.28883;3.77516
222;wait;100;5.61075e-05;2.7389e-05;0.000511175
222;boundary;100;0.0675035;0.0503661;0.1796
222;calc iter;100;3.86836;3.53408;4.3009
222;calc total;1;387.547;387.547;387.547
222;total;1;437.177;437.177;437.177
223;initialize;1;23.747;23.747;23.747
223;async;100;0.255226;0.0204037;1.15273
223;inner;100;3.54672;2.90889;3.77223
223;wait;100;5.63747e-05;2.5619e-05;0.000458336
223;boundary;100;0.0664146;0.0499492;0.169796
223;calc iter;100;3.86842;3.22859;4.69758
223;calc total;1;387.547;387.547;387.547
223;total;1;437.52;437.52;437.52
224;initialize;1;22.166;22.166;22.166
224;async;100;0.375851;0.0206771;2.00558
224;inner;100;3.41053;2.27547;3.69796
224;wait;100;7.0087e-05;3.302e-05;0.000385626
224;boundary;100;0.0778449;0.0528048;0.15259
224;calc iter;100;3.8643;2.90838;5.35241
224;calc total;1;387.547;387.547;387.547
224;total;1;435.94;435.94;435.94
225;initialize;1;23.6814;23.6814;23.6814
225;async;100;0.334083;0.0862127;1.44356
225;inner;100;3.45852;2.68383;3.69523
225;wait;100;6.14825e-05;3.151e-05;0.000411956
225;boundary;100;0.0717791;0.0512382;0.124303
225;calc iter;100;3.86445;3.2448;4.83739
225;calc total;1;387.547;387.547;387.547
225;total;1;437.455;437.455;437.455
226;initialize;1;23.5389;23.5389;23.5389
226;async;100;0.302699;0.0394728;1.31745
226;inner;100;3.49852;3.0061;3.70915
226;wait;100;4.89962e-05;2.649e-05;0.000408576
226;boundary;100;0.0637877;0.04954;0.172673
226;calc iter;100;3.86506;3.26538;4.61971
226;calc total;1;387.547;387.547;387.547
226;total;1;437.312;437.312;437.312
227;initialize;1;23.5332;23.5332;23.5332
227;async;100;0.318393;0.0225461;1.87002
227;inner;100;3.48032;2.48137;3.70984
227;wait;100;5.69953e-05;2.6489e-05;0.000265827
227;boundary;100;0.0661683;0.0494769;0.175754
227;calc iter;100;3.86494;2.74258;5.22419
227;calc total;1;387.547;387.547;387.547
227;total;1;437.307;437.307;437.307
228;initialize;1;22.7066;22.7066;22.7066
228;async;100;0.365258;0.0329377;1.74188
228;inner;100;3.41645;2.32861;3.68853
228;wait;100;7.25958e-05;3.5909e-05;0.000415597
228;boundary;100;0.0820373;0.0519311;0.111696
228;calc iter;100;3.86382;2.56376;5.04415
228;calc total;1;387.547;387.547;387.547
228;total;1;436.48;436.48;436.48
229;initialize;1;22.7459;22.7459;22.7459
229;async;100;0.327225;0.0335343;1.16937
229;inner;100;3.46652;2.83304;3.68886
229;wait;100;6.32967e-05;3.15e-05;0.000380566
229;boundary;100;0.0704527;0.0509597;0.110221
229;calc iter;100;3.86426;3.11191;4.57721
229;calc total;1;387.547;387.547;387.547
229;total;1;436.519;436.519;436.519
230;initialize;1;22.9942;22.9942;22.9942
230;async;100;0.306677;0.0198421;0.828886
230;inner;100;3.49553;3.03301;3.70273
230;wait;100;4.73896e-05;2.442e-05;0.000435926
230;boundary;100;0.0623817;0.0506465;0.13694
230;calc iter;100;3.86464;3.54723;4.23081
230;calc total;1;387.547;387.547;387.547
230;total;1;436.768;436.768;436.768
231;initialize;1;23.3545;23.3545;23.3545
231;async;100;0.307478;0.0207127;0.838767
231;inner;100;3.49216;3.03592;3.70681
231;wait;100;5.42735e-05;2.6219e-05;0.000400577
231;boundary;100;0.0650058;0.0504053;0.167118
231;calc iter;100;3.8647;3.55197;4.24181
231;calc total;1;387.547;387.547;387.547
231;total;1;437.128;437.128;437.128
232;initialize;1;23.4359;23.4359;23.4359
232;async;100;0.24373;0.0294204;1.35979
232;inner;100;3.54144;2.55182;3.75855
232;wait;100;9.52601e-05;3.666e-05;0.000582985
232;boundary;100;0.0816765;0.0574983;0.172746
232;calc iter;100;3.86695;2.70142;4.82191
232;calc total;1;387.547;387.547;387.547
232;total;1;437.209;437.209;437.209
233;initialize;1;22.9776;22.9776;22.9776
233;async;100;0.223882;0.0278651;0.61311
233;inner;100;3.57096;3.26953;3.7541
233;wait;100;8.33881e-05;3.455e-05;0.000784323
233;boundary;100;0.0721298;0.0515214;0.176854
233;calc iter;100;3.86705;3.45392;4.25391
233;calc total;1;387.547;387.547;387.547
233;total;1;436.751;436.751;436.751
234;initialize;1;23.3442;23.3442;23.3442
234;async;100;0.212314;0.0291997;0.473943
234;inner;100;3.58823;3.28213;3.78378
234;wait;100;5.95875e-05;2.54e-05;0.000602114
234;boundary;100;0.0665403;0.0474036;0.171628
234;calc iter;100;3.86715;3.51982;4.19187
234;calc total;1;387.547;387.547;387.547
234;total;1;437.118;437.118;437.118
235;initialize;1;23.4547;23.4547;23.4547
235;async;100;0.214172;0.0277213;0.472304
235;inner;100;3.58644;3.28322;3.78145
235;wait;100;6.32312e-05;2.5009e-05;0.00102005
235;boundary;100;0.0664759;0.0469645;0.168353
235;calc iter;100;3.86716;3.52015;4.18942
235;calc total;1;387.547;387.547;387.547
235;total;1;437.228;437.228;437.228
236;initialize;1;23.7475;23.7475;23.7475
236;async;100;0.21992;0.0295913;0.543647
236;inner;100;3.56964;3.2398;3.73132
236;wait;100;8.44521e-05;4.032e-05;0.000668903
236;boundary;100;0.0772465;0.0524789;0.194652
236;calc iter;100;3.8669;3.55766;4.1444
236;calc total;1;387.547;387.547;387.547
236;total;1;437.521;437.521;437.521
237;initialize;1;22.7455;22.7455;22.7455
237;async;100;0.212927;0.0237816;0.476672
237;inner;100;3.58253;3.42465;3.73674
237;wait;100;8.24016e-05;3.5469e-05;0.000595954
237;boundary;100;0.0715208;0.0510406;0.190452
237;calc iter;100;3.86706;3.56421;4.1607
237;calc total;1;387.547;387.547;387.547
237;total;1;436.519;436.519;436.519
238;initialize;1;23.6487;23.6487;23.6487
238;async;100;0.207182;0.0281786;0.499486
238;inner;100;3.59329;3.42516;3.76506
238;wait;100;5.42204e-05;2.186e-05;0.000778303
238;boundary;100;0.0665864;0.0473555;0.17127
238;calc iter;100;3.86712;3.50876;4.18133
238;calc total;1;387.547;387.547;387.547
238;total;1;437.422;437.422;437.422
239;initialize;1;22.3728;22.3728;22.3728
239;async;100;0.207884;0.0256122;0.497024
239;inner;100;3.59253;3.42805;3.74492
239;wait;100;5.1545e-05;2.2649e-05;0.000405726
239;boundary;100;0.0667077;0.0476346;0.167256
239;calc iter;100;3.86718;3.50991;4.18288
239;calc total;1;387.547;387.547;387.547
239;total;1;436.146;436.146;436.146
240;initialize;1;23.7468;23.7468;23.7468
240;async;100;0.352437;0.0504637;1.14621
240;inner;100;3.43206;2.75789;3.6823
240;wait;100;6.94364e-05;3.553e-05;0.000397027
240;boundary;100;0.0795677;0.0552258;0.101426
240;calc iter;100;3.86414;3.3254;4.52227
240;calc total;1;387.547;387.547;387.547
240;total;1;437.521;437.521;437.521
241;initialize;1;22.1655;22.1655;22.1655
241;async;100;0.310528;0.0810423;0.803727
241;inner;100;3.47443;3.02539;3.68668
241;wait;100;6.05949e-05;3.5539e-05;0.000281777
241;boundary;100;0.079207;0.0617697;0.101192
241;calc iter;100;3.86423;3.52848;4.35659
241;calc total;1;387.547;387.547;387.547
241;total;1;435.939;435.939;435.939
242;initialize;1;23.5663;23.5663;23.5663
242;async;100;0.275042;0.0684637;0.70604
242;inner;100;3.52434;3.11407;3.70239
242;wait;100;4.97657e-05;2.741e-05;0.000357067
242;boundary;100;0.0650936;0.0495536;0.118336
242;calc iter;100;3.86452;3.59435;4.26847
242;calc total;1;387.547;387.547;387.547
242;total;1;437.34;437.34;437.34
243;initialize;1;22.4946;22.4946;22.4946
243;async;100;0.275896;0.076676;0.683644
243;inner;100;3.52304;3.11252;3.70439
243;wait;100;5.0102e-05;2.563e-05;0.000363506
243;boundary;100;0.0654568;0.049942;0.12777
243;calc iter;100;3.86444;3.56074;4.25341
243;calc total;1;387.547;387.547;387.547
243;total;1;436.268;436.268;436.268
244;initialize;1;23.276;23.276;23.276
244;async;100;0.313494;0.0738976;1.03233
244;inner;100;3.47258;2.84952;3.69707
244;wait;100;6.73123e-05;3.401e-05;0.000331207
244;boundary;100;0.0752526;0.0519959;0.146791
244;calc iter;100;3.8614;3.12538;4.53921
244;calc total;1;387.547;387.547;387.547
244;total;1;437.049;437.049;437.049
245;initialize;1;22.166;22.166;22.166
245;async;100;0.275473;0.0535182;1.03795
245;inner;100;3.52403;2.86073;3.69504
245;wait;100;5.70589e-05;2.998e-05;0.000371147
245;boundary;100;0.0650274;0.051206;0.104288
245;calc iter;100;3.86459;2.98999;4.55158
245;calc total;1;387.547;387.547;387.547
245;total;1;435.939;435.939;435.939
246;initialize;1;23.4863;23.4863;23.4863
246;async;100;0.263089;0.08283;1.01373
246;inner;100;3.54168;2.89421;3.69786
246;wait;100;4.68522e-05;2.506e-05;0.000394556
246;boundary;100;0.0600401;0.0490627;0.118625
246;calc iter;100;3.86486;3.12071;4.52816
246;calc total;1;387.547;387.547;387.547
246;total;1;437.26;437.26;437.26
247;initialize;1;23.276;23.276;23.276
247;async;100;0.266021;0.0556922;1.0268
247;inner;100;3.53791;2.88987;3.69755
247;wait;100;5.10541e-05;2.592e-05;0.000362847
247;boundary;100;0.0608177;0.0507161;0.0949837
247;calc iter;100;3.8648;3.01346;4.54127
247;calc total;1;387.547;387.547;387.547
247;total;1;437.049;437.049;437.049
248;initialize;1;22.5557;22.5557;22.5557
248;async;100;0.218899;0.0301981;0.459045
248;inner;100;3.57952;3.36238;3.74965
248;wait;100;7.57837e-05;2.09e-05;0.000482806
248;boundary;100;0.0688041;0.0408008;0.161235
248;calc iter;100;3.8673;3.66867;4.02529
248;calc total;1;387.547;387.547;387.547
248;total;1;436.329;436.329;436.329
249;initialize;1;23.2023;23.2023;23.2023
249;async;100;0.210792;0.0316692;0.501117
249;inner;100;3.5947;3.41563;3.75009
249;wait;100;6.84591e-05;2.51e-05;0.000322987
249;boundary;100;0.0617047;0.0404921;0.164954
249;calc iter;100;3.86726;3.69231;4.09463
249;calc total;1;387.547;387.547;387.547
249;total;1;436.976;436.976;436.976
250;initialize;1;23.6093;23.6093;23.6093
250;async;100;0.209254;0.0321991;0.504665
250;inner;100;3.59974;3.41011;3.76331
250;wait;100;5.31822e-05;1.991e-05;0.000545185
250;boundary;100;0.0582884;0.0403131;0.168376
250;calc iter;100;3.86734;3.6858;4.11159
250;calc total;1;387.547;387.547;387.547
250;total;1;437.383;437.383;437.383
251;initialize;1;22.4156;22.4156;22.4156
251;async;100;0.208745;0.0275292;0.499939
251;inner;100;3.60017;3.40798;3.76086
251;wait;100;5.15359e-05;2.213e-05;0.000413326
251;boundary;100;0.0583912;0.0402043;0.159515
251;calc iter;100;3.86736;3.68549;4.1072
251;calc total;1;387.547;387.547;387.547
251;total;1;436.189;436.189;436.189
252;initialize;1;23.4359;23.4359;23.4359
252;async;100;0.250169;0.0228987;1.16521
252;inner;100;3.53243;3.03555;3.75041
252;wait;100;9.23156e-05;3.852e-05;0.000313907
252;boundary;100;0.0839976;0.0556001;0.16165
252;calc iter;100;3.86669;3.22209;4.74322
252;calc total;1;387.547;387.547;387.547
252;total;1;437.209;437.209;437.209
253;initialize;1;22.5148;22.5148;22.5148
253;async;100;0.232366;0.033998;0.923048
253;inner;100;3.56371;2.93269;3.74719
253;wait;100;8.28333e-05;3.495e-05;0.000724503
253;boundary;100;0.0706093;0.0509072;0.163572
253;calc iter;100;3.86677;3.18252;4.44531
253;calc total;1;387.547;387.547;387.547
253;total;1;436.288;436.288;436.288
67;initialize;1;22.6052;22.6052;22.6052
67;async;100;0.262628;0.0890949;0.571542
67;inner;100;3.54924;3.26427;3.70646
67;wait;100;4.42682e-05;2.316e-05;0.000302676
67;boundary;100;0.060771;0.0490059;0.140017
67;calc iter;100;3.87269;3.58397;4.18166
67;calc total;1;387.547;387.547;387.547
67;total;1;436.379;436.379;436.379
68;initialize;1;22.2157;22.2157;22.2157
68;async;100;0.372763;0.0889251;0.785347
68;inner;100;3.41855;3.08487;3.68702
68;wait;100;7.35657e-05;3.985e-05;0.000377026
68;boundary;100;0.080363;0.0517156;0.103896
68;calc iter;100;3.87175;3.46559;4.30185
68;calc total;1;387.547;387.547;387.547
68;total;1;435.989;435.989;435.989
69;initialize;1;22.6446;22.6446;22.6446
69;async;100;0.302451;0.0857675;0.713708
69;inner;100;3.49897;3.20259;3.67497
69;wait;100;5.85985e-05;2.989e-05;0.000389185
69;boundary;100;0.070861;0.0516593;0.0950786
69;calc iter;100;3.87235;3.56119;4.26019
69;calc total;1;387.547;387.547;387.547
69;total;1;436.418;436.418;436.418
70;initialize;1;23.1116;23.1116;23.1116
70;async;100;0.26608;0.0857037;0.490962
70;inner;100;3.5498;3.38743;3.69228
70;wait;100;4.97671e-05;2.98e-05;0.000406036
70;boundary;100;0.0569123;0.0495284;0.0838603
70;calc iter;100;3.87284;3.67614;4.07735
70;calc total;1;387.547;387.547;387.547
70;total;1;436.885;436.885;436.885
71;initialize;1;22.3075;22.3075;22.3075
71;async;100;0.266212;0.0898123;0.47739
71;inner;100;3.5479;3.38399;3.6966
71;wait;100;4.62455e-05;2.556e-05;0.000378415
71;boundary;100;0.058786;0.0491282;0.0980797
71;calc iter;100;3.87295;3.67899;4.06662
71;calc total;1;387.547;387.547;387.547
71;total;1;436.081;436.081;436.081
72;initialize;1;23.6618;23.6618;23.6618
72;async;100;0.177932;0.0462376;0.349638
72;inner;100;3.61632;3.49786;3.73866
72;wait;100;8.99338e-05;4.6849e-05;0.000306877
72;boundary;100;0.0792122;0.0549206;0.1748
72;calc iter;100;3.87355;3.71046;4.00772
72;calc total;1;387.547;387.547;387.547
72;total;1;437.436;437.436;437.436
73;initialize;1;23.1112;23.1112;23.1112
73;async;100;0.174292;0.0481649;0.265118
73;inner;100;3.63238;3.57751;3.73701
73;wait;100;8.88246e-05;3.7059e-05;0.000430566
73;boundary;100;0.0667473;0.0527242;0.175816
73;calc iter;100;3.87351;3.77911;4.00718
73;calc total;1;387.547;387.547;387.547
73;total;1;436.885;436.885;436.885
74;initialize;1;23.5947;23.5947;23.5947
74;async;100;0.177615;0.0366845;0.268746
74;inner;100;3.63689;3.58002;3.75326
74;wait;100;5.64353e-05;2.588e-05;0.000441175
74;boundary;100;0.0591566;0.045161;0.175046
74;calc iter;100;3.87372;3.75824;4.01861
74;calc total;1;387.547;387.547;387.547
74;total;1;437.369;437.369;437.369
75;initialize;1;22.3715;22.3715;22.3715
75;async;100;0.175669;0.0512131;0.260341
75;inner;100;3.63764;3.57966;3.75221
75;wait;100;5.61142e-05;2.706e-05;0.000274337
75;boundary;100;0.0603535;0.0453069;0.173838
75;calc iter;100;3.87373;3.7901;4.0189
75;calc total;1;387.547;387.547;387.547
75;total;1;436.145;436.145;436.145
76;initialize;1;23.621;23.621;23.621
76;async;100;0.173276;0.0470516;0.254016
76;inner;100;3.62832;3.58136;3.73999
76;wait;100;8.65574e-05;3.9639e-05;0.000245607
76;boundary;100;0.0715345;0.0552657;0.174404
76;calc iter;100;3.87322;3.77314;4.00921
76;calc total;1;387.547;387.547;387.547
76;total;1;437.394;437.394;437.394
77;initialize;1;23.0098;23.0098;23.0098
77;async;100;0.172276;0.0380526;0.255558
77;inner;100;3.63468;3.58473;3.7383
77;wait;100;9.02621e-05;2.977e-05;0.000394925
77;boundary;100;0.0665836;0.0472938;0.175024
77;calc iter;100;3.87364;3.76505;4.00824
77;calc total;1;387.547;387.547;387.547
77;total;1;436.783;436.783;436.783
78;initialize;1;23.621;23.621;23.621
78;async;100;0.175094;0.027796;0.267097
78;inner;100;3.63919;3.58278;3.75375
78;wait;100;5.30994e-05;2.801e-05;0.000333926
78;boundary;100;0.0593937;0.0442745;0.177295
78;calc iter;100;3.87373;3.76446;4.02339
78;calc total;1;387.547;387.547;387.547
78;total;1;437.394;437.394;437.394
79;initialize;1;23.3738;23.3738;23.3738
79;async;100;0.17652;0.0322558;0.258273
79;inner;100;3.63639;3.58479;3.75115
79;wait;100;4.91575e-05;2.3609e-05;0.000426796
79;boundary;100;0.0608472;0.0423085;0.171604
79;calc iter;100;3.87381;3.769;4.01703
79;calc total;1;387.547;387.547;387.547
79;total;1;437.147;437.147;437.147
80;initialize;1;23.5955;23.5955;23.5955
80;async;100;0.368495;0.0728179;0.692337
80;inner;100;3.4182;3.1513;3.69292
80;wait;100;7.23712e-05;4.053e-05;0.000408926
80;boundary;100;0.0858694;0.0635853;0.131119
80;calc iter;100;3.87264;3.60405;4.32679
80;calc total;1;387.547;387.547;387.547
80;total;1;437.369;437.369;437.369
81;initialize;1;23.1971;23.1971;23.1971
81;async;100;0.330322;0.0254311;0.61968
81;inner;100;3.46465;3.20566;3.69484
81;wait;100;6.71468e-05;3.27e-05;0.000407476
81;boundary;100;0.0773619;0.0537574;0.146703
81;calc iter;100;3.87241;3.608;4.28632
81;calc total;1;387.547;387.547;387.547
81;total;1;436.971;436.971;436.971
82;initialize;1;23.6976;23.6976;23.6976
82;async;100;0.282641;0.0528027;0.611345
82;inner;100;3.52593;3.35061;3.70738
82;wait;100;5.21959e-05;2.8469e-05;0.000268847
82;boundary;100;0.0646614;0.0490593;0.150835
82;calc iter;100;3.87329;3.68202;4.3229
82;calc total;1;387.547;387.547;387.547
82;total;1;437.471;437.471;437.471
83;initialize;1;23.4288;23.4288;23.4288
83;async;100;0.282919;0.0380452;0.629911
83;inner;100;3.52562;3.37;3.70578
83;wait;100;4.96751e-05;2.9419e-05;0.000402185
83;boundary;100;0.0647944;0.0488634;0.148892
83;calc iter;100;3.87339;3.6719;4.33936
83;calc total;1;387.547;387.547;387.547
83;total;1;437.202;437.202;437.202
84;initialize;1;22.9943;22.9943;22.9943
84;async;100;0.314713;0.0824524;0.6835
84;inner;100;3.4846;3.2157;3.67672
84;wait;100;6.48008e-05;3.183e-05;0.000438675
84;boundary;100;0.0742124;0.0515317;0.103115
84;calc iter;100;3.87359;3.3985;4.33083
84;calc total;1;387.547;387.547;387.547
84;total;1;436.768;436.768;436.768
85;initialize;1;22.4631;22.4631;22.4631
85;async;100;0.262065;0.0901861;0.47507
85;inner;100;3.54736;3.35534;3.69323
85;wait;100;5.73366e-05;2.6139e-05;0.000385396
85;boundary;100;0.0633442;0.0504402;0.125566
85;calc iter;100;3.87283;3.62985;4.13989
85;calc total;1;387.547;387.547;387.547
85;total;1;436.237;436.237;436.237
86;initialize;1;23.6579;23.6579;23.6579
86;async;100;0.253286;0.0832334;0.369919
86;inner;100;3.56516;3.45308;3.69478
86;wait;100;4.52095e-05;2.388e-05;0.000403295
86;boundary;100;0.0553088;0.0490763;0.131465
86;calc iter;100;3.8738;3.77392;4.06929
86;calc total;1;387.547;387.547;387.547
86;total;1;437.431;437.431;437.431
87;initialize;1;23.4632;23.4632;23.4632
87;async;100;0.254138;0.0876352;0.414612
87;inner;100;3.56272;3.45081;3.70212
87;wait;100;4.44819e-05;2.5939e-05;0.000380646
87;boundary;100;0.0569943;0.0487289;0.128141
87;calc iter;100;3.8739;3.76272;4.1377
87;calc total;1;387.547;387.547;387.547
87;total;1;437.237;437.237;437.237
88;initialize;1;23.0246;23.0246;23.0246
88;async;100;0.178501;0.0359475;0.296413
88;inner;100;3.62834;3.57765;3.74501
88;wait;100;7.85217e-05;2.697e-05;0.000338736
88;boundary;100;0.0677026;0.0430182;0.167349
88;calc iter;100;3.87462;3.78666;4.06629
88;calc total;1;387.547;387.547;387.547
88;total;1;436.798;436.798;436.798
89;initialize;1;22.9622;22.9622;22.9622
89;async;100;0.177136;0.0435577;0.297165
89;inner;100;3.63587;3.57667;3.74382
89;wait;100;7.16974e-05;2.4929e-05;0.000561764
89;boundary;100;0.0615144;0.0424612;0.167262
89;calc iter;100;3.87459;3.78647;4.06767
89;calc total;1;387.547;387.547;387.547
89;total;1;436.736;436.736;436.736
90;initialize;1;23.5207;23.5207;23.5207
90;async;100;0.17887;0.0379589;0.298229
90;inner;100;3.63873;3.58043;3.77459
90;wait;100;5.67269e-05;2.528e-05;0.000742632
90;boundary;100;0.0570509;0.0404303;0.159236
90;calc iter;100;3.87471;3.7755;4.07891
90;calc total;1;387.547;387.547;387.547
90;total;1;437.294;437.294;437.294
91;initialize;1;23.5205;23.5205;23.5205
91;async;100;0.175927;0.0356217;0.295801
91;inner;100;3.64074;3.58262;3.76829
91;wait;100;6.98214e-05;2.556e-05;0.00131509
91;boundary;100;0.0579493;0.0411285;0.161906
91;calc iter;100;3.87469;3.77304;4.07173
91;calc total;1;387.547;387.547;387.547
91;total;1;437.294;437.294;437.294
92;initialize;1;23.2226;23.2226;23.2226
92;async;100;0.192038;0.0711494;0.587632
92;inner;100;3.60842;3.34349;3.7181
92;wait;100;8.99663e-05;3.2499e-05;0.000386566
92;boundary;100;0.0736885;0.053516;0.172007
92;calc iter;100;3.87423;3.50634;4.29034
92;calc total;1;387.547;387.547;387.547
92;total;1;436.996;436.996;436.996
93;initialize;1;23.6967;23.6967;23.6967
93;async;100;0.178533;0.0456265;0.332178
93;inner;100;3.62905;3.53715;3.74313
93;wait;100;8.09382e-05;3.301e-05;0.000518084
93;boundary;100;0.0654978;0.0513726;0.166105
93;calc iter;100;3.87316;3.77549;4.04378
93;calc total;1;387.547;387.547;387.547
93;total;1;437.47;437.47;437.47
94;initialize;1;23.293;23.293;23.293
94;async;100;0.17749;0.0481631;0.267899
94;inner;100;3.63891;3.57561;3.75322
94;wait;100;5.47488e-05;2.6109e-05;0.000438065
94;boundary;100;0.0579075;0.0480944;0.169465
94;calc iter;100;3.87436;3.79791;4.011
94;calc total;1;387.547;387.547;387.547
94;total;1;437.067;437.067;437.067
95;initialize;1;23.6967;23.6967;23.6967
95;async;100;0.178584;0.0617428;0.303967
95;inner;100;3.63624;3.56842;3.75227
95;wait;100;6.05699e-05;2.646e-05;0.000698272
95;boundary;100;0.0595363;0.0482003;0.180631
95;calc iter;100;3.87443;3.78582;4.02875
95;calc total;1;387.547;387.547;387.547
95;total;1;437.47;437.47;437.47
96;initialize;1;22.4178;22.4178;22.4178
96;async;100;0.155248;0.0371465;0.363162
96;inner;100;3.63674;3.45928;3.71063
96;wait;100;6.99502e-05;3.617e-05;0.000294117
96;boundary;100;0.0820306;0.0605832;0.123662
96;calc iter;100;3.8741;3.6785;4.08239
96;calc total;1;387.547;387.547;387.547
96;total;1;436.191;436.191;436.191
97;initialize;1;23.5413;23.5413;23.5413
97;async;100;0.135512;0.0411027;0.276917
97;inner;100;3.65965;3.52974;3.71952
97;wait;100;7.45067e-05;3.926e-05;0.000427105
97;boundary;100;0.0776181;0.0594517;0.131804
97;calc iter;100;3.87286;3.72549;3.99273
97;calc total;1;387.547;387.547;387.547
97;total;1;437.315;437.315;437.315
98;initialize;1;22.9477;22.9477;22.9477
98;async;100;0.118261;0.0370376;0.204547
98;inner;100;3.68148;3.63267;3.73333
98;wait;100;6.09745e-05;3.3159e-05;0.000293126
98;boundary;100;0.074419;0.0550384;0.142653
98;calc iter;100;3.87423;3.80142;3.99464
98;calc total;1;387.547;387.547;387.547
98;total;1;436.721;436.721;436.721
99;initialize;1;23.1115;23.1115;23.1115
99;async;100;0.121528;0.0349038;0.293567
99;inner;100;3.67651;3.55861;3.7258
99;wait;100;6.55098e-05;3.577e-05;0.000408946
99;boundary;100;0.0761572;0.0536833;0.141549
99;calc iter;100;3.87426;3.73897;4.03913
99;calc total;1;387.547;387.547;387.547
99;total;1;436.885;436.885;436.885
100;initialize;1;23.4286;23.4286;23.4286
100;async;100;0.167706;0.0692849;0.288246
100;inner;100;3.62523;3.51256;3.72765
100;wait;100;7.35255e-05;3.956e-05;0.000363576
100;boundary;100;0.0803024;0.0576349;0.119655
100;calc iter;100;3.87331;3.72561;4.00958
100;calc total;1;387.547;387.547;387.547
100;total;1;437.202;437.202;437.202
101;initialize;1;23.1836;23.1836;23.1836
101;async;100;0.139189;0.0703851;0.284696
101;inner;100;3.65879;3.51941;3.7315
101;wait;100;6.64357e-05;3.654e-05;0.000398706
101;boundary;100;0.0750851;0.0568716;0.125415
101;calc iter;100;3.87313;3.75661;4.01248
101;calc total;1;387.547;387.547;387.547
101;total;1;436.957;436.957;436.957
102;initialize;1;22.5827;22.5827;22.5827
102;async;100;0.120433;0.0711956;0.189921
102;inner;100;3.68365;3.60851;3.73618
102;wait;100;5.56338e-05;3.089e-05;0.000362986
102;boundary;100;0.0698104;0.0518811;0.137987
102;calc iter;100;3.87395;3.8109;3.95962
102;calc total;1;387.547;387.547;387.547
102;total;1;436.356;436.356;436.356
103;initialize;1;23.662;23.662;23.662
103;async;100;0.123502;0.0750668;0.187296
103;inner;100;3.68403;3.61755;3.73043
103;wait;100;5.98108e-05;2.144e-05;0.000418405
103;boundary;100;0.0663751;0.0514459;0.128299
103;calc iter;100;3.87397;3.802;3.93339
103;calc total;1;387.547;387.547;387.547
103;total;1;437.436;437.436;437.436
104;initialize;1;23.1969;23.1969;23.1969
104;async;100;0.0553227;0.0193475;0.135085
104;inner;100;3.71581;3.67851;3.7756
104;wait;100;7.05336e-05;4.5899e-05;0.000553824
104;boundary;100;0.103029;0.0714741;0.187587
104;calc iter;100;3.87424;3.80063;4.02206
104;calc total;1;387.547;387.547;387.547
104;total;1;436.971;436.971;436.971
105;initialize;1;23.5993;23.5993;23.5993
105;async;100;0.0460683;0.018212;0.101307
105;inner;100;3.72352;3.69302;3.77528
105;wait;100;8.0007e-05;4.4039e-05;0.000320837
105;boundary;100;0.104724;0.0635824;0.187907
105;calc iter;100;3.87439;3.79616;4.02285
105;calc total;1;387.547;387.547;387.547
105;total;1;437.373;437.373;437.373
106;initialize;1;22.5306;22.5306;22.5306
106;async;100;0.0352773;0.023036;0.0941258
106;inner;100;3.73674;3.7088;3.78767
106;wait;100;7.60107e-05;3.265e-05;0.000593624
106;boundary;100;0.10244;0.0514756;0.181344
106;calc iter;100;3.87453;3.80913;4.03786
106;calc total;1;387.547;387.547;387.547
106;total;1;436.304;436.304;436.304
107;initialize;1;23.632;23.632;23.632
107;async;100;0.0396663;0.0256331;0.0943566
107;inner;100;3.73608;3.70696;3.78696
107;wait;100;6.61448e-05;3.221e-05;0.000350877
107;boundary;100;0.0987921;0.0454426;0.182176
107;calc iter;100;3.8746;3.81445;4.03942
107;calc total;1;387.547;387.547;387.547
107;total;1;437.406;437.406;437.406
108;initialize;1;22.6651;22.6651;22.6651
108;async;100;0.0435334;0.0220372;0.0940468
108;inner;100;3.72667;3.68724;3.77546
108;wait;100;7.84008e-05;4.4319e-05;0.000362756
108;boundary;100;0.104305;0.0496016;0.185875
108;calc iter;100;3.87459;3.80876;4.02363
108;calc total;1;387.547;387.547;387.547
108;total;1;436.439;436.439;436.439
109;initialize;1;23.5996;23.5996;23.5996
109;async;100;0.0417219;0.024768;0.0937066
109;inner;100;3.72863;3.70748;3.77931
109;wait;100;7.57969e-05;3.7379e-05;0.000568723
109;boundary;100;0.104068;0.0601584;0.186063
109;calc iter;100;3.8745;3.80452;4.02331
109;calc total;1;387.547;387.547;387.547
109;total;1;437.373;437.373;437.373
110;initialize;1;23.6614;23.6614;23.6614
110;async;100;0.034807;0.0249201;0.0935472
110;inner;100;3.74027;3.71145;3.79248
110;wait;100;6.76939e-05;3.279e-05;0.000554764
110;boundary;100;0.099518;0.0441747;0.180636
110;calc iter;100;3.87466;3.79988;4.0366
110;calc total;1;387.547;387.547;387.547
110;total;1;437.436;437.436;437.436
111;initialize;1;23.5208;23.5208;23.5208
111;async;100;0.0310756;0.0232281;0.0944149
111;inner;100;3.73963;3.71545;3.79262
111;wait;100;7.10611e-05;3.0929e-05;0.000380066
111;boundary;100;0.103888;0.0437712;0.184361
111;calc iter;100;3.87467;3.78872;4.04295
111;calc total;1;387.547;387.547;387.547
111;total;1;437.294;437.294;437.294
112;initialize;1;23.6579;23.6579;23.6579
112;async;100;0.163499;0.0649716;0.286506
112;inner;100;3.62834;3.52949;3.7279
112;wait;100;8.09183e-05;4.744e-05;0.000308756
112;boundary;100;0.0818441;0.0650386;0.14902
112;calc iter;100;3.87377;3.74899;4.05633
112;calc total;1;387.547;387.547;387.547
112;total;1;437.431;437.431;437.431
113;initialize;1;23.4289;23.4289;23.4289
113;async;100;0.149168;0.0531176;0.223373
113;inner;100;3.64218;3.56415;3.70307
113;wait;100;6.714e-05;3.7709e-05;0.000380145
113;boundary;100;0.0815213;0.0657147;0.152279
113;calc iter;100;3.87294;3.716;4.04567
113;calc total;1;387.547;387.547;387.547
113;total;1;437.202;437.202;437.202
114;initialize;1;23.6324;23.6324;23.6324
114;async;100;0.127228;0.0314838;0.211015
114;inner;100;3.66758;3.62398;3.73011
114;wait;100;6.3344e-05;3.365e-05;0.000372056
114;boundary;100;0.0793213;0.0621924;0.158576
114;calc iter;100;3.87419;3.77028;4.06236
114;calc total;1;387.547;387.547;387.547
114;total;1;437.406;437.406;437.406
115;initialize;1;23.6951;23.6951;23.6951
115;async;100;0.127472;0.0284883;0.232089
115;inner;100;3.66763;3.61894;3.73735
115;wait;100;5.62204e-05;3.156e-05;0.000245258
115;boundary;100;0.0789972;0.058673;0.178628
115;calc iter;100;3.87416;3.76465;4.09006
115;calc total;1;387.547;387.547;387.547
115;total;1;437.469;437.469;437.469
116;initialize;1;23.4632;23.4632;23.4632
116;async;100;0.145092;0.0570878;0.266768
116;inner;100;3.6512;3.58151;3.69114
116;wait;100;6.52952e-05;3.067e-05;0.000286787
116;boundary;100;0.0784202;0.053281;0.15162
116;calc iter;100;3.87478;3.72107;3.99959
116;calc total;1;387.547;387.547;387.547
116;total;1;437.237;437.237;437.237
117;initialize;1;23.5412;23.5412;23.5412
117;async;100;0.1274;0.0792699;0.182874
117;inner;100;3.67173;3.62545;3.7257
117;wait;100;6.87712e-05;3.352e-05;0.000572104
117;boundary;100;0.0755444;0.0531217;0.16556
117;calc iter;100;3.87475;3.81717;3.97053
117;calc total;1;387.547;387.547;387.547
117;total;1;437.315;437.315;437.315
118;initialize;1;23.6933;23.6933;23.6933
118;async;100;0.118779;0.0794377;0.167527
118;inner;100;3.6829;3.63423;3.73671
118;wait;100;5.45821e-05;2.8719e-05;0.000383606
118;boundary;100;0.0731505;0.0514107;0.156542
118;calc iter;100;3.87488;3.7997;3.95975
118;calc total;1;387.547;387.547;387.547
118;total;1;437.467;437.467;437.467
119;initialize;1;23.5411;23.5411;23.5411
119;async;100;0.118651;0.0805044;0.194591
119;inner;100;3.68263;3.63377;3.72957
119;wait;100;6.10264e-05;3.016e-05;0.000401735
119;boundary;100;0.07352;0.0516997;0.164401
119;calc iter;100;3.87487;3.78446;3.9802
119;calc total;1;387.547;387.547;387.547
119;total;1;437.315;437.315;437.315
120;initialize;1;22.9478;22.9478;22.9478
120;async;100;0.0411189;0.0239746;0.0906521
120;inner;100;3.72422;3.69803;3.79915
120;wait;100;8.57207e-05;4.5169e-05;0.000534744
120;boundary;100;0.109974;0.0583789;0.195101
120;calc iter;100;3.8754;3.79609;4.01281
120;calc total;1;387.547;387.547;387.547
120;total;1;436.721;436.721;436.721
121;initialize;1;22.7773;22.7773;22.7773
121;async;100;0.0396836;0.0198469;0.0933441
121;inner;100;3.72604;3.70189;3.80065
121;wait;100;7.8235e-05;3.797e-05;0.000557244
121;boundary;100;0.109652;0.0572526;0.186928
121;calc iter;100;3.87546;3.80269;4.01922
121;calc total;1;387.547;387.547;387.547
121;total;1;436.551;436.551;436.551
122;initialize;1;23.5907;23.5907;23.5907
122;async;100;0.0324967;0.0230647;0.0942068
122;inner;100;3.7389;3.70361;3.82632
122;wait;100;7.08726e-05;2.724e-05;0.000516654
122;boundary;100;0.103996;0.0512203;0.174928
122;calc iter;100;3.87546;3.78843;4.03762
122;calc total;1;387.547;387.547;387.547
122;total;1;437.364;437.364;437.364
123;initialize;1;23.4632;23.4632;23.4632
123;async;100;0.0340463;0.022929;0.0943942
123;inner;100;3.73837;3.70867;3.79649
123;wait;100;8.61366e-05;3.2459e-05;0.00128213
123;boundary;100;0.102941;0.0521666;0.168998
123;calc iter;100;3.87545;3.79281;4.03168
123;calc total;1;387.547;387.547;387.547
123;total;1;437.237;437.237;437.237
124;initialize;1;22.7037;22.7037;22.7037
124;async;100;0.0540722;0.0175067;0.166981
124;inner;100;3.71644;3.65854;3.76979
124;wait;100;7.05669e-05;3.972e-05;0.000351536
124;boundary;100;0.104677;0.0635311;0.186755
124;calc iter;100;3.87527;3.77478;4.02076
124;calc total;1;387.547;387.547;387.547
124;total;1;436.477;436.477;436.477
125;initialize;1;23.541;23.541;23.541
125;async;100;0.0440005;0.0181504;0.141588
125;inner;100;3.72275;3.68609;3.7747
125;wait;100;7.61542e-05;4.177e-05;0.000585184
125;boundary;100;0.108431;0.0638296;0.189803
125;calc iter;100;3.87526;3.80134;4.02118
125;calc total;1;387.547;387.547;387.547
125;total;1;437.315;437.315;437.315
126;initialize;1;23.5413;23.5413;23.5413
126;async;100;0.0339534;0.0151647;0.0941025
126;inner;100;3.73491;3.71037;3.78002
126;wait;100;7.36608e-05;3.6709e-05;0.000587314
126;boundary;100;0.10642;0.0544576;0.170652
126;calc iter;100;3.87536;3.81473;4.02916
126;calc total;1;387.547;387.547;387.547
126;total;1;437.315;437.315;437.315
127;initialize;1;23.4371;23.4371;23.4371
127;async;100;0.0352233;0.0177955;0.122854
127;inner;100;3.73147;3.7022;3.78013
127;wait;100;7.58431e-05;3.124e-05;0.000748022
127;boundary;100;0.108588;0.0547812;0.181485
127;calc iter;100;3.87536;3.80283;4.03376
127;calc total;1;387.547;387.547;387.547
127;total;1;437.211;437.211;437.211
254;initialize;1;22.1661;22.1661;22.1661
254;async;100;0.216626;0.030448;0.733327
254;inner;100;3.58603;3.37905;3.76194
254;wait;100;4.84856e-05;2.447e-05;0.000404347
254;boundary;100;0.0642009;0.0484451;0.16281
254;calc iter;100;3.86691;3.64396;4.38318
254;calc total;1;387.547;387.547;387.547
254;total;1;435.94;435.94;435.94
255;initialize;1;22.4947;22.4947;22.4947
255;async;100;0.227194;0.0242946;1.18565
255;inner;100;3.57241;2.87828;3.74614
255;wait;100;5.78137e-05;2.578e-05;0.000411046
255;boundary;100;0.0672682;0.0505934;0.188014
255;calc iter;100;3.86693;3.2498;4.81147
255;calc total;1;387.547;387.547;387.547
255;total;1;436.268;436.268;436.268
DASH
InitEnergy=125.00000
EndEnergy=125.00000
DiffEnergy=-0.00000
Matrixspec: 3800 x 3800 x 3800
Iterations: 100
# unit_id;function_name;num_calls;avg_runtime;min_runtime;max_runtime
0;initialize;1;23.71158;23.71158;23.71158
0;async;100;0.29207;0.02827;0.74579
0;inner;100;3.48816;3.12917;3.71722
0;wait;100;0.00009;0.00005;0.00033
0;boundary;100;0.08498;0.06188;0.17580
0;calc iter;100;3.86530;3.24677;4.39238
0;calc total;1;387.25296;387.25296;387.25296
0;total;1;437.17354;437.17354;437.17354
1;initialize;1;23.7124;23.7124;23.7124
1;async;100;0.272546;0.0856503;0.540455
1;inner;100;3.52057;3.30846;3.70367
1;wait;100;6.39735e-05;4.065e-05;0.000395386
1;boundary;100;0.0723854;0.052624;0.146937
1;calc iter;100;3.86557;3.69294;4.12128
1;calc total;1;387.253;387.253;387.253
1;total;1;437.174;437.174;437.174
2;initialize;1;23.7115;23.7115;23.7115
2;async;100;0.237444;0.0611989;0.421902
2;inner;100;3.56922;3.39908;3.71667
2;wait;100;5.17016e-05;2.9239e-05;0.000371956
2;boundary;100;0.0596777;0.0488173;0.172967
2;calc iter;100;3.8664;3.69007;4.03183
2;calc total;1;387.253;387.253;387.253
2;total;1;437.174;437.174;437.174
3;initialize;1;23.7039;23.7039;23.7039
3;async;100;0.239349;0.0672165;0.451036
3;inner;100;3.56563;3.39112;3.70163
3;wait;100;5.3603e-05;2.7689e-05;0.000384746
3;boundary;100;0.0613362;0.0492969;0.133115
3;calc iter;100;3.86638;3.70502;4.02763
3;calc total;1;387.253;387.253;387.253
3;total;1;437.165;437.165;437.165
4;initialize;1;23.699;23.699;23.699
4;async;100;0.296972;0.0682381;0.624779
4;inner;100;3.48886;3.21978;3.68571
4;wait;100;7.39987e-05;4.0009e-05;0.000398846
4;boundary;100;0.0796868;0.0528021;0.119144
4;calc iter;100;3.8656;3.56615;4.16168
4;calc total;1;387.253;387.253;387.253
4;total;1;437.16;437.16;437.16
5;initialize;1;23.6989;23.6989;23.6989
5;async;100;0.267783;0.0924303;0.539616
5;inner;100;3.52581;3.35286;3.68071
5;wait;100;6.72107e-05;3.44e-05;0.000421475
5;boundary;100;0.072505;0.0534266;0.105296
5;calc iter;100;3.86617;3.55308;4.14212
5;calc total;1;387.253;387.253;387.253
5;total;1;437.16;437.16;437.16
6;initialize;1;23.5057;23.5057;23.5057
6;async;100;0.230366;0.0940133;0.378361
6;inner;100;3.57599;3.45694;3.69675
6;wait;100;4.66257e-05;2.811e-05;0.000255777
6;boundary;100;0.0601115;0.050453;0.141645
6;calc iter;100;3.86652;3.64544;3.98626
6;calc total;1;387.253;387.253;387.253
6;total;1;436.967;436.967;436.967
7;initialize;1;22.9158;22.9158;22.9158
7;async;100;0.234665;0.0738676;0.36771
7;inner;100;3.57256;3.44978;3.6961
7;wait;100;4.62448e-05;2.7269e-05;0.000356246
7;boundary;100;0.0592489;0.0502806;0.114792
7;calc iter;100;3.86652;3.64875;4.02484
7;calc total;1;387.253;387.253;387.253
7;total;1;436.377;436.377;436.377
8;initialize;1;23.5693;23.5693;23.5693
8;async;100;0.162257;0.0404216;0.458033
8;inner;100;3.63009;3.39129;3.73438
8;wait;100;9.64229e-05;5.8149e-05;0.000464894
8;boundary;100;0.0755431;0.0510277;0.190987
8;calc iter;100;3.86799;3.5762;4.17078
8;calc total;1;387.253;387.253;387.253
8;total;1;437.03;437.03;437.03
9;initialize;1;22.6861;22.6861;22.6861
9;async;100;0.158642;0.0539116;0.246459
9;inner;100;3.64125;3.58703;3.73107
9;wait;100;9.56585e-05;3.079e-05;0.000439955
9;boundary;100;0.0681936;0.0451051;0.192184
9;calc iter;100;3.86819;3.76357;4.01803
9;calc total;1;387.253;387.253;387.253
9;total;1;436.147;436.147;436.147
10;initialize;1;23.5693;23.5693;23.5693
10;async;100;0.155115;0.0322144;0.244175
10;inner;100;3.64816;3.58398;3.74971
10;wait;100;5.41201e-05;2.421e-05;0.000428096
10;boundary;100;0.0648703;0.0452389;0.189399
10;calc iter;100;3.8682;3.79733;4.0339
10;calc total;1;387.253;387.253;387.253
10;total;1;437.03;437.03;437.03
11;initialize;1;22.7228;22.7228;22.7228
11;async;100;0.159377;0.0328757;0.248972
11;inner;100;3.64613;3.58355;3.75019
11;wait;100;5.16473e-05;2.707e-05;0.000285866
11;boundary;100;0.0625791;0.0472137;0.18151
11;calc iter;100;3.86814;3.80342;4.02637
11;calc total;1;387.253;387.253;387.253
11;total;1;436.184;436.184;436.184
12;initialize;1;22.8375;22.8375;22.8375
12;async;100;0.154416;0.0351503;0.254173
12;inner;100;3.63798;3.53374;3.73786
12;wait;100;0.000117141;6.7059e-05;0.000621733
12;boundary;100;0.0754775;0.0548975;0.188304
12;calc iter;100;3.868;3.79807;4.02103
12;calc total;1;387.253;387.253;387.253
12;total;1;436.299;436.299;436.299
13;initialize;1;23.2587;23.2587;23.2587
13;async;100;0.154;0.0425137;0.22807
13;inner;100;3.64505;3.56912;3.7351
13;wait;100;0.000101337;5.319e-05;0.000444395
13;boundary;100;0.0687813;0.0519365;0.191859
13;calc iter;100;3.86793;3.79057;4.01766
13;calc total;1;387.253;387.253;387.253
13;total;1;436.72;436.72;436.72
14;initialize;1;22.5908;22.5908;22.5908
14;async;100;0.154802;0.0299043;0.22787
14;inner;100;3.64846;3.58651;3.75026
14;wait;100;6.02966e-05;2.836e-05;0.000456355
14;boundary;100;0.0648055;0.0460142;0.191444
14;calc iter;100;3.86813;3.80961;4.03595
14;calc total;1;387.253;387.253;387.253
14;total;1;436.052;436.052;436.052
15;initialize;1;23.5726;23.5726;23.5726
15;async;100;0.153552;0.0291831;0.242551
15;inner;100;3.64841;3.58865;3.75025
15;wait;100;6.24024e-05;2.833e-05;0.000287967
15;boundary;100;0.0660909;0.0474855;0.188754
15;calc iter;100;3.86812;3.80517;4.03344
15;calc total;1;387.253;387.253;387.253
15;total;1;437.034;437.034;437.034
16;initialize;1;22.8375;22.8375;22.8375
16;async;100;0.317156;0.0799251;0.49609
16;inner;100;3.46526;3.3132;3.70809
16;wait;100;7.19196e-05;4.3929e-05;0.000384595
16;boundary;100;0.0817438;0.0642388;0.123519
16;calc iter;100;3.86424;3.65505;4.09036
16;calc total;1;387.253;387.253;387.253
16;total;1;436.299;436.299;436.299
17;initialize;1;22.1511;22.1511;22.1511
17;async;100;0.290904;0.0849393;0.486216
17;inner;100;3.49665;3.32524;3.69165
17;wait;100;6.90674e-05;4.2209e-05;0.000375896
17;boundary;100;0.0777283;0.0638575;0.131842
17;calc iter;100;3.86536;3.67445;4.1479
17;calc total;1;387.253;387.253;387.253
17;total;1;435.612;435.612;435.612
18;initialize;1;22.7731;22.7731;22.7731
18;async;100;0.238408;0.0668564;0.428899
18;inner;100;3.56311;3.48364;3.70517
18;wait;100;4.86179e-05;2.941e-05;0.000372866
18;boundary;100;0.064612;0.0519437;0.136771
18;calc iter;100;3.86618;3.71703;4.09653
18;calc total;1;387.253;387.253;387.253
18;total;1;436.234;436.234;436.234
19;initialize;1;22.5285;22.5285;22.5285
19;async;100;0.236511;0.073817;0.414414
19;inner;100;3.5643;3.49063;3.70974
19;wait;100;5.3428e-05;2.957e-05;0.000372206
19;boundary;100;0.0651748;0.0537355;0.165567
19;calc iter;100;3.86604;3.70224;4.10366
19;calc total;1;387.253;387.253;387.253
19;total;1;435.989;435.989;435.989
20;initialize;1;22.7728;22.7728;22.7728
20;async;100;0.266261;0.0784139;0.522859
20;inner;100;3.52291;3.305;3.70024
20;wait;100;6.59505e-05;3.311e-05;0.000339006
20;boundary;100;0.076049;0.053021;0.163449
20;calc iter;100;3.86529;3.55598;4.09861
20;calc total;1;387.253;387.253;387.253
20;total;1;436.234;436.234;436.234
21;initialize;1;22.65;22.65;22.65
21;async;100;0.22327;0.0828258;0.392621
21;inner;100;3.57803;3.46057;3.69979
21;wait;100;6.29443e-05;3.4869e-05;0.000284086
21;boundary;100;0.0652621;0.0513554;0.162374
21;calc iter;100;3.86663;3.72854;4.04412
21;calc total;1;387.253;387.253;387.253
21;total;1;436.111;436.111;436.111
22;initialize;1;22.1514;22.1514;22.1514
22;async;100;0.216147;0.0874482;0.293881
22;inner;100;3.5956;3.52958;3.71408
22;wait;100;4.00331e-05;2.495e-05;0.000359906
22;boundary;100;0.0549606;0.0501677;0.17323
22;calc iter;100;3.86675;3.80013;3.98085
22;calc total;1;387.253;387.253;387.253
22;total;1;435.613;435.613;435.613
23;initialize;1;22.4846;22.4846;22.4846
23;async;100;0.215606;0.0443446;0.387217
23;inner;100;3.59521;3.45468;3.71142
23;wait;100;4.83917e-05;2.8399e-05;0.000392116
23;boundary;100;0.055804;0.0496259;0.179481
23;calc iter;100;3.86668;3.7398;4.00466
23;calc total;1;387.253;387.253;387.253
23;total;1;435.946;435.946;435.946
24;initialize;1;22.5487;22.5487;22.5487
24;async;100;0.160762;0.0274698;0.329884
24;inner;100;3.63979;3.44046;3.76861
24;wait;100;9.4587e-05;3.749e-05;0.00102109
24;boundary;100;0.0672184;0.0479119;0.160025
24;calc iter;100;3.86787;3.69464;4.03471
24;calc total;1;387.253;387.253;387.253
24;total;1;436.01;436.01;436.01
25;initialize;1;22.151;22.151;22.151
25;async;100;0.161588;0.028462;0.241091
25;inner;100;3.64689;3.55236;3.76375
25;wait;100;6.92179e-05;2.9739e-05;0.000404405
25;boundary;100;0.0594393;0.0408136;0.189684
25;calc iter;100;3.86799;3.80285;4.00731
25;calc total;1;387.253;387.253;387.253
25;total;1;435.612;435.612;435.612
26;initialize;1;22.5073;22.5073;22.5073
26;async;100;0.165026;0.0259678;0.257386
26;inner;100;3.64586;3.54822;3.79732
26;wait;100;4.43615e-05;2.279e-05;0.000386296
26;boundary;100;0.0570893;0.0401167;0.151953
26;calc iter;100;3.86803;3.76602;4.04286
26;calc total;1;387.253;387.253;387.253
26;total;1;435.969;435.969;435.969
27;initialize;1;22.4608;22.4608;22.4608
27;async;100;0.162429;0.0321013;0.24069
27;inner;100;3.64641;3.55441;3.77426
27;wait;100;4.63681e-05;2.2419e-05;0.000414436
27;boundary;100;0.0591157;0.040757;0.177208
27;calc iter;100;3.868;3.80891;3.97882
27;calc total;1;387.253;387.253;387.253
27;total;1;435.922;435.922;435.922
28;initialize;1;23.2703;23.2703;23.2703
28;async;100;0.198389;0.0282952;0.524516
28;inner;100;3.58913;3.32762;3.76928
28;wait;100;9.23421e-05;4.487e-05;0.00094433
28;boundary;100;0.0784683;0.0531212;0.15835
28;calc iter;100;3.86609;3.52418;4.18103
28;calc total;1;387.253;387.253;387.253
28;total;1;436.732;436.732;436.732
29;initialize;1;22.7027;22.7027;22.7027
29;async;100;0.169299;0.0384578;0.345208
29;inner;100;3.6326;3.53507;3.75506
29;wait;100;8.25381e-05;3.634e-05;0.00102601
29;boundary;100;0.065638;0.0508996;0.172796
29;calc iter;100;3.86762;3.76449;4.03084
29;calc total;1;387.253;387.253;387.253
29;total;1;436.164;436.164;436.164
30;initialize;1;23.02;23.02;23.02
30;async;100;0.164814;0.0267225;0.26936
30;inner;100;3.64487;3.55987;3.79785
30;wait;100;4.58359e-05;2.464e-05;0.000416485
30;boundary;100;0.0579912;0.0465887;0.150191
30;calc iter;100;3.86773;3.81129;4.04098
30;calc total;1;387.253;387.253;387.253
30;total;1;436.481;436.481;436.481
31;initialize;1;23.4553;23.4553;23.4553
31;async;100;0.1631;0.027607;0.257061
31;inner;100;3.64644;3.56713;3.77676
31;wait;100;4.9221e-05;2.4539e-05;0.000360166
31;boundary;100;0.0580671;0.0466035;0.178193
31;calc iter;100;3.86766;3.81012;3.97804
31;calc total;1;387.253;387.253;387.253
31;total;1;436.917;436.917;436.917
32;initialize;1;22.2436;22.2436;22.2436
32;async;100;0.341089;0.0429599;0.900466
32;inner;100;3.44058;3.00262;3.6967
32;wait;100;7.98907e-05;4.6949e-05;0.000381956
32;boundary;100;0.0819495;0.0605907;0.162786
32;calc iter;100;3.86371;3.12801;4.55344
32;calc total;1;387.253;387.253;387.253
32;total;1;435.705;435.705;435.705
33;initialize;1;23.3479;23.3479;23.3479
33;async;100;0.281108;0.0785326;0.550555
33;inner;100;3.51341;3.24956;3.69894
33;wait;100;6.08112e-05;2.854e-05;0.000352926
33;boundary;100;0.0719682;0.0501986;0.163252
33;calc iter;100;3.86656;3.49433;4.18433
33;calc total;1;387.253;387.253;387.253
33;total;1;436.809;436.809;436.809
34;initialize;1;22.441;22.441;22.441
34;async;100;0.253893;0.0474146;0.540754
34;inner;100;3.54828;3.32964;3.71044
34;wait;100;4.73123e-05;2.756e-05;0.000347877
34;boundary;100;0.0644301;0.049893;0.164645
34;calc iter;100;3.86665;3.61544;4.16418
34;calc total;1;387.253;387.253;387.253
34;total;1;435.902;435.902;435.902
35;initialize;1;23.5055;23.5055;23.5055
35;async;100;0.258567;0.0412736;0.543458
35;inner;100;3.54203;3.32584;3.70216
35;wait;100;6.17716e-05;3.148e-05;0.000419816
35;boundary;100;0.0658985;0.0514037;0.13911
35;calc iter;100;3.86656;3.58837;4.17383
35;calc total;1;387.253;387.253;387.253
35;total;1;436.967;436.967;436.967
36;initialize;1;22.1512;22.1512;22.1512
36;async;100;0.308029;0.0791045;0.937273
36;inner;100;3.4788;3.0838;3.69907
36;wait;100;6.73177e-05;3.514e-05;0.000374436
36;boundary;100;0.080645;0.0517467;0.167419
36;calc iter;100;3.86754;3.24614;4.37672
36;calc total;1;387.253;387.253;387.253
36;total;1;435.612;435.612;435.612
37;initialize;1;23.5055;23.5055;23.5055
37;async;100;0.262513;0.0937495;0.524781
37;inner;100;3.54363;3.36073;3.70188
37;wait;100;6.26822e-05;2.933e-05;0.000364436
37;boundary;100;0.0615342;0.0507014;0.165911
37;calc iter;100;3.86775;3.61041;4.12225
37;calc total;1;387.253;387.253;387.253
37;total;1;436.967;436.967;436.967
38;initialize;1;22.1514;22.1514;22.1514
38;async;100;0.251146;0.088691;0.576247
38;inner;100;3.55931;3.34745;3.71345
38;wait;100;5.40573e-05;3.162e-05;0.000292507
38;boundary;100;0.0572456;0.0505161;0.171081
38;calc iter;100;3.86776;3.58029;4.19248
38;calc total;1;387.253;387.253;387.253
38;total;1;435.613;435.613;435.613
39;initialize;1;23.5056;23.5056;23.5056
39;async;100;0.254228;0.0619707;0.759947
39;inner;100;3.54781;3.15;3.7122
39;wait;100;6.00678e-05;3.3469e-05;0.000397245
39;boundary;100;0.0655608;0.0508862;0.17698
39;calc iter;100;3.86766;3.50879;4.36839
39;calc total;1;387.253;387.253;387.253
39;total;1;436.967;436.967;436.967
40;initialize;1;22.1745;22.1745;22.1745
40;async;100;0.187305;0.0409328;0.357364
40;inner;100;3.60681;3.43295;3.76394
40;wait;100;0.000101489;4.647e-05;0.00098951
40;boundary;100;0.0751766;0.0432111;0.179309
40;calc iter;100;3.86939;3.68021;4.03753
40;calc total;1;387.253;387.253;387.253
40;total;1;435.636;435.636;435.636
41;initialize;1;22.9869;22.9869;22.9869
41;async;100;0.168472;0.0243452;0.304412
41;inner;100;3.63087;3.52103;3.80143
41;wait;100;8.23447e-05;3.148e-05;0.000735472
41;boundary;100;0.0700282;0.0413898;0.161613
41;calc iter;100;3.86946;3.74221;4.05793
41;calc total;1;387.253;387.253;387.253
41;total;1;436.449;436.449;436.449
42;initialize;1;22.2429;22.2429;22.2429
42;async;100;0.178671;0.0278303;0.319053
42;inner;100;3.6255;3.51377;3.79644
42;wait;100;6.52198e-05;2.9349e-05;0.00090381
42;boundary;100;0.0652154;0.0410438;0.159491
42;calc iter;100;3.86945;3.72426;4.0493
42;calc total;1;387.253;387.253;387.253
42;total;1;435.705;435.705;435.705
43;initialize;1;22.8523;22.8523;22.8523
43;async;100;0.179402;0.035799;0.309786
43;inner;100;3.62538;3.51831;3.72235
43;wait;100;8.3298e-05;2.509e-05;0.000392006
43;boundary;100;0.0644893;0.0406341;0.171704
43;calc iter;100;3.86936;3.72341;3.98741
43;calc total;1;387.253;387.253;387.253
43;total;1;436.314;436.314;436.314
44;initialize;1;23.0054;23.0054;23.0054
44;async;100;0.198785;0.0254169;0.766602
44;inner;100;3.59088;3.16561;3.76408
44;wait;100;0.000106393;4.726e-05;0.00103266
44;boundary;100;0.0790481;0.0553881;0.180241
44;calc iter;100;3.86882;3.28971;4.44788
44;calc total;1;387.253;387.253;387.253
44;total;1;436.467;436.467;436.467
45;initialize;1;22.8205;22.8205;22.8205
45;async;100;0.179033;0.0228711;0.444077
45;inner;100;3.62315;3.42457;3.74437
45;wait;100;8.17277e-05;3.1529e-05;0.000416955
45;boundary;100;0.0668657;0.0498505;0.16625
45;calc iter;100;3.86914;3.63747;4.17968
45;calc total;1;387.253;387.253;387.253
45;total;1;436.282;436.282;436.282
46;initialize;1;22.6684;22.6684;22.6684
46;async;100;0.173331;0.0245227;0.329419
46;inner;100;3.62968;3.50005;3.78585
46;wait;100;5.86646e-05;2.613e-05;0.00089361
46;boundary;100;0.0661539;0.0482723;0.168619
46;calc iter;100;3.86923;3.69575;4.08069
46;calc total;1;387.253;387.253;387.253
46;total;1;436.13;436.13;436.13
47;initialize;1;22.8691;22.8691;22.8691
47;async;100;0.171057;0.0201064;0.335222
47;inner;100;3.62965;3.49888;3.75192
47;wait;100;6.93954e-05;2.916e-05;0.000395706
47;boundary;100;0.0683656;0.0498091;0.180939
47;calc iter;100;3.86915;3.69059;4.0914
47;calc total;1;387.253;387.253;387.253
47;total;1;436.33;436.33;436.33
48;initialize;1;22.4408;22.4408;22.4408
48;async;100;0.362323;0.0346761;1.1448
48;inner;100;3.42251;2.90441;3.68472
48;wait;100;7.76168e-05;4.6249e-05;0.000257657
48;boundary;100;0.0814103;0.0545103;0.12979
48;calc iter;100;3.86632;3.06395;4.5474
48;calc total;1;387.253;387.253;387.253
48;total;1;435.902;435.902;435.902
49;initialize;1;22.5286;22.5286;22.5286
49;async;100;0.297376;0.0852878;0.8636
49;inner;100;3.49602;3.15567;3.6824
49;wait;100;5.99154e-05;2.81e-05;0.000371676
49;boundary;100;0.0726468;0.0528094;0.092636
49;calc iter;100;3.86611;3.42257;4.41447
49;calc total;1;387.253;387.253;387.253
49;total;1;435.99;435.99;435.99
50;initialize;1;22.422;22.422;22.422
50;async;100;0.254587;0.0196545;0.728749
50;inner;100;3.55158;3.27039;3.72619
50;wait;100;4.92462e-05;3.069e-05;0.000348406
50;boundary;100;0.0609141;0.0494272;0.148847
50;calc iter;100;3.86714;3.52813;4.33045
50;calc total;1;387.253;387.253;387.253
50;total;1;435.883;435.883;435.883
51;initialize;1;22.9729;22.9729;22.9729
51;async;100;0.276355;0.0326894;0.742386
51;inner;100;3.52561;3.26205;3.6771
51;wait;100;5.63136e-05;2.9719e-05;0.000430095
51;boundary;100;0.0648602;0.0510802;0.0821272
51;calc iter;100;3.86688;3.53774;4.33207
51;calc total;1;387.253;387.253;387.253
51;total;1;436.434;436.434;436.434
52;initialize;1;23.2587;23.2587;23.2587
52;async;100;0.328338;0.083581;0.731341
52;inner;100;3.45816;3.19466;3.68373
52;wait;100;7.45974e-05;4.764e-05;0.000378436
52;boundary;100;0.079708;0.0536732;0.10436
52;calc iter;100;3.86628;3.49174;4.27612
52;calc total;1;387.253;387.253;387.253
52;total;1;436.72;436.72;436.72
53;initialize;1;22.4005;22.4005;22.4005
53;async;100;0.27878;0.0813917;0.690315
53;inner;100;3.52359;3.21585;3.67367
53;wait;100;5.73332e-05;3.503e-05;0.000399646
53;boundary;100;0.0652172;0.0501219;0.0999878
53;calc iter;100;3.86765;3.51555;4.24617
53;calc total;1;387.253;387.253;387.253
53;total;1;435.862;435.862;435.862
54;initialize;1;22.7028;22.7028;22.7028
54;async;100;0.260819;0.0901316;0.526939
54;inner;100;3.54796;3.32538;3.69751
54;wait;100;4.85615e-05;2.9849e-05;0.000362646
54;boundary;100;0.0589178;0.049954;0.109356
54;calc iter;100;3.86775;3.67242;4.09809
54;calc total;1;387.253;387.253;387.253
54;total;1;436.164;436.164;436.164
55;initialize;1;23.3867;23.3867;23.3867
55;async;100;0.264534;0.0819104;0.551594
55;inner;100;3.54435;3.31894;3.69054
55;wait;100;4.58523e-05;2.624e-05;0.000247758
55;boundary;100;0.0585662;0.049814;0.0835676
55;calc iter;100;3.8675;3.63866;4.10966
55;calc total;1;387.253;387.253;387.253
55;total;1;436.848;436.848;436.848
56;initialize;1;22.7561;22.7561;22.7561
56;async;100;0.193759;0.0602572;0.380039
56;inner;100;3.60255;3.52134;3.73212
56;wait;100;9.04226e-05;2.161e-05;0.000403355
56;boundary;100;0.0731795;0.0406949;0.1523
56;calc iter;100;3.86958;3.75055;4.07102
56;calc total;1;387.253;387.253;387.253
56;total;1;436.217;436.217;436.217
57;initialize;1;22.739;22.739;22.739
57;async;100;0.187212;0.0440975;0.378601
57;inner;100;3.6168;3.5405;3.73301
57;wait;100;7.8609e-05;3.265e-05;0.000279347
57;boundary;100;0.0655544;0.0408246;0.151234
57;calc iter;100;3.86965;3.66754;4.07323
57;calc total;1;387.253;387.253;387.253
57;total;1;436.2;436.2;436.2
58;initialize;1;22.8847;22.8847;22.8847
58;async;100;0.18811;0.0291874;0.394686
58;inner;100;3.61977;3.53556;3.74848
58;wait;100;4.9319e-05;2.509e-05;0.000405586
58;boundary;100;0.0617433;0.0407288;0.150721
58;calc iter;100;3.86967;3.66399;4.10093
58;calc total;1;387.253;387.253;387.253
58;total;1;436.346;436.346;436.346
59;initialize;1;23.6015;23.6015;23.6015
59;async;100;0.186599;0.0352985;0.399087
59;inner;100;3.62094;3.54634;3.72622
59;wait;100;6.08227e-05;2.681e-05;0.000386016
59;boundary;100;0.0620189;0.0404242;0.160398
59;calc iter;100;3.86962;3.6696;4.10389
59;calc total;1;387.253;387.253;387.253
59;total;1;437.063;437.063;437.063
60;initialize;1;22.6101;22.6101;22.6101
60;async;100;0.210971;0.0180643;0.975459
60;inner;100;3.57783;3.02003;3.73611
60;wait;100;9.05131e-05;5.5829e-05;0.000410095
60;boundary;100;0.080108;0.0616781;0.150891
60;calc iter;100;3.869;3.12905;4.72341
60;calc total;1;387.253;387.253;387.253
60;total;1;436.071;436.071;436.071
61;initialize;1;23.6396;23.6396;23.6396
61;async;100;0.192219;0.0368823;0.388633
61;inner;100;3.60736;3.45121;3.73393
61;wait;100;7.66664e-05;3.565e-05;0.000400436
61;boundary;100;0.0696118;0.0505129;0.153102
61;calc iter;100;3.86927;3.70022;4.11227
61;calc total;1;387.253;387.253;387.253
61;total;1;437.101;437.101;437.101
62;initialize;1;22.869;22.869;22.869
62;async;100;0.188601;0.0319758;0.404668
62;inner;100;3.61743;3.46214;3.74659
62;wait;100;5.17053e-05;2.612e-05;0.000438376
62;boundary;100;0.0633372;0.0481833;0.146972
62;calc iter;100;3.86943;3.66537;4.12145
62;calc total;1;387.253;387.253;387.253
62;total;1;436.33;436.33;436.33
63;initialize;1;23.6395;23.6395;23.6395
63;async;100;0.186438;0.0301895;0.404477
63;inner;100;3.61847;3.44176;3.74808
63;wait;100;5.36203e-05;2.5139e-05;0.000277337
63;boundary;100;0.0644634;0.0485239;0.153936
63;calc iter;100;3.86943;3.66796;4.14784
63;calc total;1;387.253;387.253;387.253
63;total;1;437.101;437.101;437.101
64;initialize;1;23.4837;23.4837;23.4837
64;async;100;0.365761;0.0755879;0.8882
64;inner;100;3.42062;3.15409;3.69353
64;wait;100;8.02172e-05;4.4499e-05;0.000390946
64;boundary;100;0.0807177;0.0557214;0.118327
64;calc iter;100;3.86718;3.42515;4.50479
64;calc total;1;387.253;387.253;387.253
64;total;1;436.945;436.945;436.945
65;initialize;1;23.5388;23.5388;23.5388
65;async;100;0.293038;0.0491024;0.462833
65;inner;100;3.50401;3.35739;3.68953
65;wait;100;5.98954e-05;3.4469e-05;0.000389946
65;boundary;100;0.0709005;0.0516621;0.114323
65;calc iter;100;3.86801;3.6246;4.10004
65;calc total;1;387.253;387.253;387.253
65;total;1;437;437;437
66;initialize;1;23.1803;23.1803;23.1803
66;async;100;0.261638;0.066105;0.454184
66;inner;100;3.54526;3.4339;3.70462
66;wait;100;4.84872e-05;3.037e-05;0.000366176
66;boundary;100;0.061645;0.0504651;0.169331
66;calc iter;100;3.8686;3.68353;4.11224
66;calc total;1;387.253;387.253;387.253
66;total;1;436.641;436.641;436.641
67;initialize;1;23.2707;23.2707;23.2707
67;async;100;0.268149;0.0645192;0.478437
67;inner;100;3.53461;3.40958;3.698
67;wait;100;5.02876e-05;3.1509e-05;0.000264177
67;boundary;100;0.0654616;0.0507837;0.118907
67;calc iter;100;3.86827;3.65606;4.1475
67;calc total;1;387.253;387.253;387.253
67;total;1;436.732;436.732;436.732
128;initialize;1;23.7017;23.7017;23.7017
128;async;100;0.299499;0.0754572;0.770224
128;inner;100;3.48417;3.19101;3.7153
128;wait;100;8.55235e-05;5.145e-05;0.000341227
128;boundary;100;0.0848014;0.0577194;0.154677
128;calc iter;100;3.86856;3.49256;4.34704
128;calc total;1;387.253;387.253;387.253
128;total;1;437.163;437.163;437.163
129;initialize;1;23.7016;23.7016;23.7016
129;async;100;0.290573;0.0778649;0.485461
129;inner;100;3.50156;3.32882;3.67862
129;wait;100;7.18931e-05;4.25e-05;0.000407566
129;boundary;100;0.0761994;0.0523633;0.111504
129;calc iter;100;3.86841;3.61138;4.13907
129;calc total;1;387.253;387.253;387.253
129;total;1;437.163;437.163;437.163
130;initialize;1;23.5927;23.5927;23.5927
130;async;100;0.253365;0.0594122;0.497064
130;inner;100;3.55372;3.44574;3.70054
130;wait;100;5.36072e-05;2.904e-05;0.000408766
130;boundary;100;0.0616393;0.0494481;0.130761
130;calc iter;100;3.86878;3.71053;4.13079
130;calc total;1;387.253;387.253;387.253
130;total;1;437.054;437.054;437.054
131;initialize;1;23.7017;23.7017;23.7017
131;async;100;0.240682;0.0489159;0.512176
131;inner;100;3.56309;3.44767;3.73985
131;wait;100;5.94376e-05;2.914e-05;0.000595704
131;boundary;100;0.0650009;0.0495663;0.162311
131;calc iter;100;3.86884;3.71039;4.15128
131;calc total;1;387.253;387.253;387.253
131;total;1;437.163;437.163;437.163
132;initialize;1;23.7027;23.7027;23.7027
132;async;100;0.299007;0.0803993;0.667112
132;inner;100;3.49625;3.23732;3.67982
132;wait;100;6.6781e-05;3.881e-05;0.000380936
132;boundary;100;0.0745031;0.052633;0.102543
132;calc iter;100;3.86983;3.43755;4.24154
132;calc total;1;387.253;387.253;387.253
132;total;1;437.163;437.163;437.163
133;initialize;1;23.7026;23.7026;23.7026
133;async;100;0.242027;0.0815001;0.482278
133;inner;100;3.56562;3.38635;3.68041
133;wait;100;5.63321e-05;3.144e-05;0.000309797
133;boundary;100;0.0621461;0.0510994;0.0922195
133;calc iter;100;3.86985;3.67429;4.13268
133;calc total;1;387.253;387.253;387.253
133;total;1;437.163;437.163;437.163
134;initialize;1;23.7022;23.7022;23.7022
134;async;100;0.233843;0.0806374;0.39592
134;inner;100;3.57984;3.48532;3.69222
134;wait;100;4.72055e-05;3.0749e-05;0.000231138
134;boundary;100;0.0562971;0.0500949;0.101599
134;calc iter;100;3.87004;3.70098;4.05855
134;calc total;1;387.253;387.253;387.253
134;total;1;437.163;437.163;437.163
135;initialize;1;23.6608;23.6608;23.6608
135;async;100;0.235175;0.0805771;0.465492
135;inner;100;3.57495;3.43224;3.69095
135;wait;100;5.2635e-05;3.046e-05;0.000402606
135;boundary;100;0.05964;0.0495933;0.0988728
135;calc iter;100;3.86983;3.68195;4.10613
135;calc total;1;387.253;387.253;387.253
135;total;1;437.121;437.121;437.121
136;initialize;1;23.6652;23.6652;23.6652
136;async;100;0.172268;0.0689696;0.294579
136;inner;100;3.62785;3.5202;3.71119
136;wait;100;9.32363e-05;4.524e-05;0.000413736
136;boundary;100;0.0708878;0.0460706;0.158144
136;calc iter;100;3.8711;3.7104;3.97247
136;calc total;1;387.253;387.253;387.253
136;total;1;437.125;437.125;437.125
137;initialize;1;23.4965;23.4965;23.4965
137;async;100;0.17193;0.0251318;0.257314
137;inner;100;3.63997;3.58869;3.74051
137;wait;100;8.07034e-05;2.998e-05;0.000382486
137;boundary;100;0.0592234;0.0411308;0.152107
137;calc iter;100;3.8712;3.75225;3.97488
137;calc total;1;387.253;387.253;387.253
137;total;1;436.956;436.956;436.956
138;initialize;1;23.2982;23.2982;23.2982
138;async;100;0.175375;0.0433233;0.281479
138;inner;100;3.63893;3.58978;3.74776
138;wait;100;5.1692e-05;2.559e-05;0.000378716
138;boundary;100;0.0569069;0.0407176;0.160606
138;calc iter;100;3.87127;3.78301;3.99697
138;calc total;1;387.253;387.253;387.253
138;total;1;436.758;436.758;436.758
139;initialize;1;23.4692;23.4692;23.4692
139;async;100;0.167408;0.0262596;0.253579
139;inner;100;3.64517;3.59399;3.74799
139;wait;100;5.94235e-05;2.99e-05;0.000264827
139;boundary;100;0.0585478;0.0408727;0.160993
139;calc iter;100;3.87119;3.75557;3.99735
139;calc total;1;387.253;387.253;387.253
139;total;1;436.929;436.929;436.929
140;initialize;1;23.2975;23.2975;23.2975
140;async;100;0.201084;0.0376253;0.632117
140;inner;100;3.59204;3.26901;3.73916
140;wait;100;0.000105609;3.962e-05;0.000815682
140;boundary;100;0.077713;0.0504365;0.163363
140;calc iter;100;3.87094;3.42697;4.32927
140;calc total;1;387.253;387.253;387.253
140;total;1;436.759;436.759;436.759
141;initialize;1;22.1671;22.1671;22.1671
141;async;100;0.170343;0.0392086;0.291851
141;inner;100;3.63731;3.52429;3.74334
141;wait;100;8.05621e-05;3.074e-05;0.000441495
141;boundary;100;0.0632689;0.0505818;0.160399
141;calc iter;100;3.87101;3.79115;3.99566
141;calc total;1;387.253;387.253;387.253
141;total;1;435.628;435.628;435.628
142;initialize;1;22.0409;22.0409;22.0409
142;async;100;0.170398;0.031868;0.281749
142;inner;100;3.64085;3.5748;3.75365
142;wait;100;5.20059e-05;2.659e-05;0.000423916
142;boundary;100;0.0598251;0.0474447;0.165672
142;calc iter;100;3.87113;3.79022;4.01145
142;calc total;1;387.253;387.253;387.253
142;total;1;435.502;435.502;435.502
143;initialize;1;22.0893;22.0893;22.0893
143;async;100;0.167397;0.0290321;0.278558
143;inner;100;3.64209;3.53781;3.75485
143;wait;100;7.27347e-05;3.1789e-05;0.000274677
143;boundary;100;0.0613792;0.0491271;0.167691
143;calc iter;100;3.87094;3.77492;4.0147
143;calc total;1;387.253;387.253;387.253
143;total;1;435.55;435.55;435.55
144;initialize;1;23.5524;23.5524;23.5524
144;async;100;0.374131;0.0791987;1.03854
144;inner;100;3.40417;2.91621;3.6754
144;wait;100;7.98033e-05;3.752e-05;0.000439916
144;boundary;100;0.084399;0.0539012;0.106561
144;calc iter;100;3.86279;3.09251;4.50519
144;calc total;1;387.253;387.253;387.253
144;total;1;437.013;437.013;437.013
145;initialize;1;22.0416;22.0416;22.0416
145;async;100;0.291787;0.0888349;0.542517
145;inner;100;3.5041;3.30207;3.68348
145;wait;100;5.84341e-05;3.146e-05;0.000369437
145;boundary;100;0.0711448;0.0524399;0.153968
145;calc iter;100;3.8671;3.68911;4.09663
145;calc total;1;387.253;387.253;387.253
145;total;1;435.502;435.502;435.502
146;initialize;1;22.4027;22.4027;22.4027
146;async;100;0.266565;0.0680856;0.552627
146;inner;100;3.53775;3.32373;3.70169
146;wait;100;5.0067e-05;3.1119e-05;0.000266007
146;boundary;100;0.0631049;0.0487823;0.172855
146;calc iter;100;3.86747;3.67742;4.14222
146;calc total;1;387.253;387.253;387.253
146;total;1;435.863;435.863;435.863
147;initialize;1;23.4536;23.4536;23.4536
147;async;100;0.273699;0.069371;0.627417
147;inner;100;3.52572;3.30629;3.70076
147;wait;100;5.30012e-05;3.016e-05;0.000315217
147;boundary;100;0.0677686;0.0512309;0.172919
147;calc iter;100;3.86724;3.60355;4.15349
147;calc total;1;387.253;387.253;387.253
147;total;1;436.914;436.914;436.914
148;initialize;1;23.2984;23.2984;23.2984
148;async;100;0.29603;0.0696683;0.569466
148;inner;100;3.4948;3.30154;3.69297
148;wait;100;6.76412e-05;4.375e-05;0.000294998
148;boundary;100;0.0782595;0.0538017;0.177071
148;calc iter;100;3.86916;3.55963;4.21124
148;calc total;1;387.253;387.253;387.253
148;total;1;436.759;436.759;436.759
149;initialize;1;23.074;23.074;23.074
149;async;100;0.246238;0.0859431;0.50088
149;inner;100;3.55941;3.39376;3.69218
149;wait;100;5.46888e-05;3.1479e-05;0.000374946
149;boundary;100;0.0635463;0.0508771;0.177264
149;calc iter;100;3.86925;3.70165;4.12332
149;calc total;1;387.253;387.253;387.253
149;total;1;436.534;436.534;436.534
150;initialize;1;23.552;23.552;23.552
150;async;100;0.237846;0.0812369;0.35593
150;inner;100;3.57493;3.44657;3.70471
150;wait;100;4.21908e-05;2.612e-05;0.000349887
150;boundary;100;0.0563808;0.0492689;0.173056
150;calc iter;100;3.8692;3.76408;4.02827
150;calc total;1;387.253;387.253;387.253
150;total;1;437.012;437.012;437.012
151;initialize;1;22.0048;22.0048;22.0048
151;async;100;0.236509;0.0803487;0.442947
151;inner;100;3.57337;3.40985;3.70286
151;wait;100;4.85034e-05;2.834e-05;0.000405336
151;boundary;100;0.0591254;0.0496187;0.174498
151;calc iter;100;3.86905;3.7489;4.06966
151;calc total;1;387.253;387.253;387.253
151;total;1;435.465;435.465;435.465
152;initialize;1;23.5934;23.5934;23.5934
152;async;100;0.170619;0.0476841;0.23834
152;inner;100;3.62764;3.55824;3.7217
152;wait;100;9.1429e-05;4.4949e-05;0.000384236
152;boundary;100;0.072426;0.0457339;0.169414
152;calc iter;100;3.87078;3.75147;3.97161
152;calc total;1;387.253;387.253;387.253
152;total;1;437.054;437.054;437.054
153;initialize;1;22.2138;22.2138;22.2138
153;async;100;0.170748;0.0302526;0.242123
153;inner;100;3.63793;3.59234;3.72715
153;wait;100;8.82477e-05;3.186e-05;0.000578065
153;boundary;100;0.0620904;0.0421208;0.209036
153;calc iter;100;3.87086;3.76025;4.01946
153;calc total;1;387.253;387.253;387.253
153;total;1;435.674;435.674;435.674
154;initialize;1;22.0645;22.0645;22.0645
154;async;100;0.174159;0.0274431;0.268588
154;inner;100;3.63623;3.58632;3.74272
154;wait;100;5.92108e-05;2.447e-05;0.000929971
154;boundary;100;0.0604088;0.0417689;0.204556
154;calc iter;100;3.87086;3.7379;4.02731
154;calc total;1;387.253;387.253;387.253
154;total;1;435.525;435.525;435.525
155;initialize;1;22.2579;22.2579;22.2579
155;async;100;0.16601;0.0304807;0.267023
155;inner;100;3.64256;3.5919;3.7444
155;wait;100;5.66139e-05;2.2009e-05;0.000396876
155;boundary;100;0.0621245;0.0427167;0.208929
155;calc iter;100;3.87075;3.75204;4.02517
155;calc total;1;387.253;387.253;387.253
155;total;1;435.718;435.718;435.718
156;initialize;1;22.8743;22.8743;22.8743
156;async;100;0.185361;0.0387999;0.535052
156;inner;100;3.60657;3.33568;3.7286
156;wait;100;9.09303e-05;5.3549e-05;0.000415296
156;boundary;100;0.0785668;0.0585334;0.207698
156;calc iter;100;3.8706;3.49199;4.1928
156;calc total;1;387.253;387.253;387.253
156;total;1;436.334;436.334;436.334
157;initialize;1;23.3895;23.3895;23.3895
157;async;100;0.171327;0.0501388;0.258999
157;inner;100;3.63603;3.58563;3.71747
157;wait;100;7.56558e-05;3.7189e-05;0.000382147
157;boundary;100;0.0632495;0.0498886;0.171277
157;calc iter;100;3.87068;3.76482;3.97176
157;calc total;1;387.253;387.253;387.253
157;total;1;436.85;436.85;436.85
158;initialize;1;23.5304;23.5304;23.5304
158;async;100;0.172749;0.035229;0.275736
158;inner;100;3.63708;3.57691;3.74462
158;wait;100;5.45814e-05;2.605e-05;0.000755152
158;boundary;100;0.0608785;0.0477208;0.198353
158;calc iter;100;3.87076;3.74071;4.02995
158;calc total;1;387.253;387.253;387.253
158;total;1;436.99;436.99;436.99
159;initialize;1;23.4964;23.4964;23.4964
159;async;100;0.166789;0.0323396;0.280031
159;inner;100;3.6407;3.55932;3.75919
159;wait;100;6.97693e-05;2.75e-05;0.000899951
159;boundary;100;0.0631306;0.0487908;0.181715
159;calc iter;100;3.87069;3.75206;4.03188
159;calc total;1;387.253;387.253;387.253
159;total;1;436.956;436.956;436.956
160;initialize;1;22.9216;22.9216;22.9216
160;async;100;0.245047;0.0716101;1.40419
160;inner;100;3.53417;2.7185;3.70236
160;wait;100;7.50704e-05;4.4379e-05;0.000413746
160;boundary;100;0.0816439;0.0622091;0.109781
160;calc iter;100;3.86094;3.14278;5.02048
160;calc total;1;387.253;387.253;387.253
160;total;1;436.382;436.382;436.382
161;initialize;1;22.6463;22.6463;22.6463
161;async;100;0.19445;0.0691643;0.621714
161;inner;100;3.59117;3.24143;3.69289
161;wait;100;6.89094e-05;3.853e-05;0.000388856
161;boundary;100;0.0790391;0.0622928;0.132807
161;calc iter;100;3.86473;3.63266;4.20736
161;calc total;1;387.253;387.253;387.253
161;total;1;436.107;436.107;436.107
162;initialize;1;23.3897;23.3897;23.3897
162;async;100;0.173361;0.0241086;0.637532
162;inner;100;3.61813;3.28287;3.71273
162;wait;100;6.31794e-05;3.4089e-05;0.000272527
162;boundary;100;0.0732029;0.0507372;0.154466
162;calc iter;100;3.86476;3.66217;4.26833
162;calc total;1;387.253;387.253;387.253
162;total;1;436.85;436.85;436.85
163;initialize;1;23.4065;23.4065;23.4065
163;async;100;0.176089;0.0245504;0.590372
163;inner;100;3.613;3.28467;3.71426
163;wait;100;5.97442e-05;3.439e-05;0.000390026
163;boundary;100;0.0755244;0.0510094;0.15765
163;calc iter;100;3.86468;3.61546;4.23257
163;calc total;1;387.253;387.253;387.253
163;total;1;436.866;436.866;436.866
164;initialize;1;22.8738;22.8738;22.8738
164;async;100;0.195912;0.022869;0.750783
164;inner;100;3.59923;3.16087;3.70905
164;wait;100;7.20601e-05;3.3059e-05;0.000413816
164;boundary;100;0.0715124;0.0530992;0.150172
164;calc iter;100;3.86672;3.33727;4.2182
164;calc total;1;387.253;387.253;387.253
164;total;1;436.334;436.334;436.334
165;initialize;1;22.9355;22.9355;22.9355
165;async;100;0.165786;0.0883182;0.452514
165;inner;100;3.6354;3.41968;3.71506
165;wait;100;6.82437e-05;3.629e-05;0.000397047
165;boundary;100;0.0658134;0.0508985;0.153478
165;calc iter;100;3.86707;3.65318;4.03475
165;calc total;1;387.253;387.253;387.253
165;total;1;436.396;436.396;436.396
166;initialize;1;23.298;23.298;23.298
166;async;100;0.159128;0.076058;0.474293
166;inner;100;3.64278;3.41854;3.71838
166;wait;100;5.63472e-05;2.8169e-05;0.000399046
166;boundary;100;0.0651087;0.0509353;0.156528
166;calc iter;100;3.86708;3.62868;4.03639
166;calc total;1;387.253;387.253;387.253
166;total;1;436.759;436.759;436.759
167;initialize;1;23.6919;23.6919;23.6919
167;async;100;0.161831;0.0804947;0.449065
167;inner;100;3.63986;3.42444;3.71801
167;wait;100;6.78891e-05;3.673e-05;0.000409127
167;boundary;100;0.0652501;0.050907;0.152487
167;calc iter;100;3.86701;3.65755;4.09554
167;calc total;1;387.253;387.253;387.253
167;total;1;437.152;437.152;437.152
168;initialize;1;22.8739;22.8739;22.8739
168;async;100;0.0930932;0.0227153;0.563672
168;inner;100;3.68677;3.31212;3.77095
168;wait;100;7.65154e-05;3.8599e-05;0.000377996
168;boundary;100;0.0887974;0.0406287;0.164415
168;calc iter;100;3.86874;3.47995;4.20678
168;calc total;1;387.253;387.253;387.253
168;total;1;436.334;436.334;436.334
169;initialize;1;23.5913;23.5913;23.5913
169;async;100;0.0751058;0.0205391;0.272181
169;inner;100;3.7085;3.54451;3.80028
169;wait;100;9.49122e-05;3.184e-05;0.000786893
169;boundary;100;0.0851029;0.0406162;0.162646
169;calc iter;100;3.86881;3.71351;4.01923
169;calc total;1;387.253;387.253;387.253
169;total;1;437.051;437.051;437.051
170;initialize;1;23.5562;23.5562;23.5562
170;async;100;0.0791288;0.0258477;0.259496
170;inner;100;3.70755;3.53915;3.79142
170;wait;100;6.80607e-05;2.167e-05;0.000366737
170;boundary;100;0.0820505;0.0404925;0.176025
170;calc iter;100;3.8688;3.7224;4.0149
170;calc total;1;387.253;387.253;387.253
170;total;1;437.016;437.016;437.016
171;initialize;1;23.4067;23.4067;23.4067
171;async;100;0.0739818;0.0192582;0.264261
171;inner;100;3.70716;3.54463;3.79325
171;wait;100;6.55441e-05;2.385e-05;0.000342347
171;boundary;100;0.0875228;0.0411653;0.159756
171;calc iter;100;3.86873;3.7296;4.01909
171;calc total;1;387.253;387.253;387.253
171;total;1;436.867;436.867;436.867
172;initialize;1;23.4962;23.4962;23.4962
172;async;100;0.109279;0.0152042;0.76938
172;inner;100;3.66916;3.19518;3.77566
172;wait;100;8.29055e-05;3.759e-05;0.000355806
172;boundary;100;0.0888573;0.0513541;0.167187
172;calc iter;100;3.86738;3.34627;4.49553
172;calc total;1;387.253;387.253;387.253
172;total;1;436.956;436.956;436.956
173;initialize;1;22.0018;22.0018;22.0018
173;async;100;0.0886026;0.019543;0.341419
173;inner;100;3.69385;3.52808;3.77431
173;wait;100;7.50687e-05;3.658e-05;0.000522705
173;boundary;100;0.0857985;0.0512021;0.168782
173;calc iter;100;3.86833;3.74241;4.11019
173;calc total;1;387.253;387.253;387.253
173;total;1;435.462;435.462;435.462
174;initialize;1;23.0738;23.0738;23.0738
174;async;100;0.0815812;0.0176805;0.327873
174;inner;100;3.70231;3.53341;3.78996
174;wait;100;6.55329e-05;2.5639e-05;0.000652974
174;boundary;100;0.0845094;0.0494396;0.171419
174;calc iter;100;3.86847;3.7113;4.10479
174;calc total;1;387.253;387.253;387.253
174;total;1;436.534;436.534;436.534
175;initialize;1;23.2396;23.2396;23.2396
175;async;100;0.0815486;0.0177641;0.540582
175;inner;100;3.70112;3.37388;3.79604
175;wait;100;7.05352e-05;3.3369e-05;0.000550635
175;boundary;100;0.0856384;0.0511112;0.179419
175;calc iter;100;3.86838;3.56687;4.23029
175;calc total;1;387.253;387.253;387.253
175;total;1;436.7;436.7;436.7
176;initialize;1;22.1167;22.1167;22.1167
176;async;100;0.245954;0.0374686;1.41116
176;inner;100;3.53646;2.77116;3.69047
176;wait;100;6.77598e-05;3.648e-05;0.000276108
176;boundary;100;0.0837592;0.0605477;0.183653
176;calc iter;100;3.86625;2.99909;4.92565
176;calc total;1;387.253;387.253;387.253
176;total;1;435.577;435.577;435.577
177;initialize;1;22.7976;22.7976;22.7976
177;async;100;0.191413;0.0598052;0.862909
177;inner;100;3.59926;3.18373;3.70048
177;wait;100;6.6063e-05;3.231e-05;0.000331647
177;boundary;100;0.075858;0.0512987;0.181904
177;calc iter;100;3.8666;3.53875;4.47392
177;calc total;1;387.253;387.253;387.253
177;total;1;436.258;436.258;436.258
178;initialize;1;23.5473;23.5473;23.5473
178;async;100;0.178071;0.0299623;0.836864
178;inner;100;3.61444;3.20734;3.71221
178;wait;100;5.77072e-05;3.0849e-05;0.000259778
178;boundary;100;0.0746878;0.0488215;0.186683
178;calc iter;100;3.86726;3.51493;4.45142
178;calc total;1;387.253;387.253;387.253
178;total;1;437.007;437.007;437.007
179;initialize;1;23.5938;23.5938;23.5938
179;async;100;0.184995;0.0250985;1.03719
179;inner;100;3.60987;3.01307;3.70562
179;wait;100;5.48804e-05;2.906e-05;0.000381937
179;boundary;100;0.0722379;0.0505886;0.180541
179;calc iter;100;3.86716;3.15657;4.63321
179;calc total;1;387.253;387.253;387.253
179;total;1;437.054;437.054;437.054
180;initialize;1;23.5063;23.5063;23.5063
180;async;100;0.221676;0.0743503;0.699946
180;inner;100;3.55912;3.18419;3.68487
180;wait;100;7.12072e-05;3.8199e-05;0.000395106
180;boundary;100;0.0836128;0.0539074;0.180995
180;calc iter;100;3.86448;3.56912;4.25053
180;calc total;1;387.253;387.253;387.253
180;total;1;436.967;436.967;436.967
181;initialize;1;23.2396;23.2396;23.2396
181;async;100;0.18215;0.0701098;0.524382
181;inner;100;3.61251;3.30911;3.70022
181;wait;100;6.06648e-05;3.308e-05;0.000384117
181;boundary;100;0.0723587;0.0531421;0.18206
181;calc iter;100;3.86708;3.65284;4.0265
181;calc total;1;387.253;387.253;387.253
181;total;1;436.7;436.7;436.7
182;initialize;1;22.9215;22.9215;22.9215
182;async;100;0.172387;0.0757901;0.542702
182;inner;100;3.62922;3.33193;3.70971
182;wait;100;5.02876e-05;2.849e-05;0.000253278
182;boundary;100;0.0655164;0.0506968;0.181583
182;calc iter;100;3.86718;3.69611;4.10123
182;calc total;1;387.253;387.253;387.253
182;total;1;436.382;436.382;436.382
183;initialize;1;22.9673;22.9673;22.9673
183;async;100;0.17182;0.0689353;0.503899
183;inner;100;3.62785;3.33917;3.7116
183;wait;100;5.66668e-05;3.1739e-05;0.000342777
183;boundary;100;0.0671342;0.0508276;0.182438
183;calc iter;100;3.86687;3.73219;4.06343
183;calc total;1;387.253;387.253;387.253
183;total;1;436.428;436.428;436.428
184;initialize;1;23.1899;23.1899;23.1899
184;async;100;0.0959066;0.0170612;0.302842
184;inner;100;3.67897;3.53106;3.74525
184;wait;100;8.05493e-05;3.9029e-05;0.000411576
184;boundary;100;0.0943112;0.0425576;0.181352
184;calc iter;100;3.86927;3.66866;4.04728
184;calc total;1;387.253;387.253;387.253
184;total;1;436.65;436.65;436.65
185;initialize;1;23.5911;23.5911;23.5911
185;async;100;0.0909276;0.0267121;0.324334
185;inner;100;3.68897;3.54911;3.75343
185;wait;100;6.91857e-05;3.786e-05;0.000270088
185;boundary;100;0.0893689;0.0411655;0.200489
185;calc iter;100;3.86934;3.66922;4.03272
185;calc total;1;387.253;387.253;387.253
185;total;1;437.051;437.051;437.051
186;initialize;1;23.4064;23.4064;23.4064
186;async;100;0.0844675;0.0255228;0.330703
186;inner;100;3.69713;3.54827;3.77469
186;wait;100;6.28176e-05;2.6129e-05;0.000302727
186;boundary;100;0.0876987;0.0410309;0.215162
186;calc iter;100;3.86936;3.64552;4.05499
186;calc total;1;387.253;387.253;387.253
186;total;1;436.867;436.867;436.867
187;initialize;1;23.3183;23.3183;23.3183
187;async;100;0.0848827;0.0213987;0.313715
187;inner;100;3.69692;3.54967;3.7614
187;wait;100;7.07998e-05;2.715e-05;0.000382316
187;boundary;100;0.0874347;0.0411577;0.19025
187;calc iter;100;3.86931;3.65777;4.05475
187;calc total;1;387.253;387.253;387.253
187;total;1;436.778;436.778;436.778
188;initialize;1;23.5299;23.5299;23.5299
188;async;100;0.123364;0.0212537;0.776717
188;inner;100;3.64904;3.1684;3.74752
188;wait;100;8.65792e-05;5.5189e-05;0.0010866
188;boundary;100;0.0964396;0.062814;0.195735
188;calc iter;100;3.86893;3.40093;4.40209
188;calc total;1;387.253;387.253;387.253
188;total;1;436.99;436.99;436.99
189;initialize;1;22.2372;22.2372;22.2372
189;async;100;0.0955837;0.0239385;0.309829
189;inner;100;3.68106;3.5175;3.75606
189;wait;100;7.7246e-05;4.2159e-05;0.000697204
189;boundary;100;0.0923621;0.0505097;0.214049
189;calc iter;100;3.86908;3.7128;4.03296
189;calc total;1;387.253;387.253;387.253
189;total;1;435.698;435.698;435.698
190;initialize;1;23.5299;23.5299;23.5299
190;async;100;0.0858005;0.0230748;0.318855
190;inner;100;3.69314;3.51503;3.77723
190;wait;100;6.48373e-05;2.816e-05;0.000982581
190;boundary;100;0.0902067;0.0471926;0.170771
190;calc iter;100;3.86922;3.66802;4.0392
190;calc total;1;387.253;387.253;387.253
190;total;1;436.99;436.99;436.99
191;initialize;1;22.9674;22.9674;22.9674
191;async;100;0.0875343;0.0185628;0.319906
191;inner;100;3.69195;3.52074;3.79888
191;wait;100;7.39247e-05;2.595e-05;0.00106544
191;boundary;100;0.0895864;0.04943;0.156024
191;calc iter;100;3.86915;3.66575;4.04865
191;calc total;1;387.253;387.253;387.253
191;total;1;436.428;436.428;436.428
192;initialize;1;23.3186;23.3186;23.3186
192;async;100;0.354603;0.0699156;0.815039
192;inner;100;3.42473;3.02845;3.69465
192;wait;100;7.48118e-05;4.318e-05;0.000305637
192;boundary;100;0.0846039;0.057514;0.169443
192;calc iter;100;3.86401;3.29368;4.34038
192;calc total;1;387.253;387.253;387.253
192;total;1;436.779;436.779;436.779
193;initialize;1;23.4152;23.4152;23.4152
193;async;100;0.276062;0.0652896;0.493767
193;inner;100;3.51435;3.36816;3.69358
193;wait;100;6.67571e-05;4.198e-05;0.000409766
193;boundary;100;0.074987;0.0519484;0.167506
193;calc iter;100;3.86547;3.71431;4.12351
193;calc total;1;387.253;387.253;387.253
193;total;1;436.875;436.875;436.875
194;initialize;1;22.798;22.798;22.798
194;async;100;0.244348;0.067751;0.453246
194;inner;100;3.56037;3.40739;3.70466
194;wait;100;4.55018e-05;2.919e-05;0.000370067
194;boundary;100;0.0616366;0.0493334;0.17218
194;calc iter;100;3.8664;3.71859;4.11353
194;calc total;1;387.253;387.253;387.253
194;total;1;436.258;436.258;436.258
195;initialize;1;23.4537;23.4537;23.4537
195;async;100;0.246436;0.0703755;0.436596
195;inner;100;3.5573;3.39933;3.70441
195;wait;100;4.89817e-05;2.491e-05;0.000403176
195;boundary;100;0.0626025;0.0496014;0.136319
195;calc iter;100;3.86639;3.73433;4.1124
195;calc total;1;387.253;387.253;387.253
195;total;1;436.914;436.914;436.914
196;initialize;1;22.8385;22.8385;22.8385
196;async;100;0.267825;0.075354;0.538346
196;inner;100;3.52275;3.29075;3.69488
196;wait;100;7.2032e-05;3.948e-05;0.000398706
196;boundary;100;0.0752791;0.0533797;0.172707
196;calc iter;100;3.86593;3.5704;4.15936
196;calc total;1;387.253;387.253;387.253
196;total;1;436.299;436.299;436.299
197;initialize;1;22.1403;22.1403;22.1403
197;async;100;0.24273;0.0779728;0.492083
197;inner;100;3.55439;3.32078;3.69469
197;wait;100;6.07445e-05;2.9889e-05;0.000321827
197;boundary;100;0.0690634;0.0504493;0.173118
197;calc iter;100;3.86625;3.64745;4.11445
197;calc total;1;387.253;387.253;387.253
197;total;1;435.601;435.601;435.601
198;initialize;1;22.4553;22.4553;22.4553
198;async;100;0.218768;0.070224;0.449124
198;inner;100;3.58991;3.41871;3.71019
198;wait;100;5.08862e-05;2.773e-05;0.000408066
198;boundary;100;0.058093;0.0489659;0.177006
198;calc iter;100;3.86683;3.62651;4.03832
198;calc total;1;387.253;387.253;387.253
198;total;1;435.916;435.916;435.916
199;initialize;1;23.6635;23.6635;23.6635
199;async;100;0.21814;0.0730245;0.39284
199;inner;100;3.59111;3.44237;3.70701
199;wait;100;4.71411e-05;2.757e-05;0.000308627
199;boundary;100;0.0575592;0.0491054;0.17887
199;calc iter;100;3.86686;3.69492;3.98615
199;calc total;1;387.253;387.253;387.253
199;total;1;437.124;437.124;437.124
200;initialize;1;23.4961;23.4961;23.4961
200;async;100;0.155706;0.0424209;0.248057
200;inner;100;3.63844;3.57955;3.71886
200;wait;100;8.77536e-05;3.3499e-05;0.000381597
200;boundary;100;0.0737581;0.0466513;0.173465
200;calc iter;100;3.86799;3.79742;3.97521
200;calc total;1;387.253;387.253;387.253
200;total;1;436.956;436.956;436.956
201;initialize;1;23.6669;23.6669;23.6669
201;async;100;0.1574;0.0477627;0.222782
201;inner;100;3.64515;3.57316;3.72449
201;wait;100;8.32323e-05;3.016e-05;0.000298027
201;boundary;100;0.0655476;0.0449759;0.185934
201;calc iter;100;3.86819;3.7868;3.98962
201;calc total;1;387.253;387.253;387.253
201;total;1;437.127;437.127;437.127
202;initialize;1;23.0117;23.0117;23.0117
202;async;100;0.154201;0.0266795;0.224806
202;inner;100;3.65145;3.58548;3.75016
202;wait;100;6.33715e-05;2.55e-05;0.000475966
202;boundary;100;0.0624649;0.0459812;0.20954
202;calc iter;100;3.86819;3.79515;4.02804
202;calc total;1;387.253;387.253;387.253
202;total;1;436.472;436.472;436.472
203;initialize;1;23.6929;23.6929;23.6929
203;async;100;0.156889;0.0275149;0.233592
203;inner;100;3.64876;3.57332;3.75008
203;wait;100;5.01853e-05;2.3459e-05;0.000404366
203;boundary;100;0.062472;0.0451529;0.21276
203;calc iter;100;3.86817;3.78365;4.02694
203;calc total;1;387.253;387.253;387.253
203;total;1;437.153;437.153;437.153
204;initialize;1;23.6334;23.6334;23.6334
204;async;100;0.159233;0.0263737;0.319001
204;inner;100;3.63437;3.53104;3.74989
204;wait;100;9.98258e-05;5.756e-05;0.000623794
204;boundary;100;0.074221;0.0533441;0.188171
204;calc iter;100;3.86792;3.72512;4.04921
204;calc total;1;387.253;387.253;387.253
204;total;1;437.094;437.094;437.094
205;initialize;1;23.5526;23.5526;23.5526
205;async;100;0.154937;0.0321045;0.22893
205;inner;100;3.64452;3.60323;3.74878
205;wait;100;9.22919e-05;2.9599e-05;0.00096917
205;boundary;100;0.0685269;0.0489599;0.192234
205;calc iter;100;3.86808;3.77804;4.03421
205;calc total;1;387.253;387.253;387.253
205;total;1;437.013;437.013;437.013
206;initialize;1;23.6344;23.6344;23.6344
206;async;100;0.157602;0.0266908;0.229914
206;inner;100;3.65025;3.60427;3.78949
206;wait;100;5.90549e-05;2.758e-05;0.000770153
206;boundary;100;0.0602795;0.047617;0.158551
206;calc iter;100;3.86819;3.79187;4.04162
206;calc total;1;387.253;387.253;387.253
206;total;1;437.095;437.095;437.095
207;initialize;1;23.1368;23.1368;23.1368
207;async;100;0.157348;0.0259524;0.236609
207;inner;100;3.64969;3.60518;3.78558
207;wait;100;6.48119e-05;2.573e-05;0.00113628
207;boundary;100;0.0610051;0.0481917;0.164274
207;calc iter;100;3.86811;3.7879;4.04273
207;calc total;1;387.253;387.253;387.253
207;total;1;436.597;436.597;436.597
208;initialize;1;23.1369;23.1369;23.1369
208;async;100;0.343637;0.055784;0.568354
208;inner;100;3.43987;3.24757;3.69708
208;wait;100;8.00047e-05;3.614e-05;0.000302397
208;boundary;100;0.0813908;0.0554441;0.167372
208;calc iter;100;3.86498;3.49445;4.10326
208;calc total;1;387.253;387.253;387.253
208;total;1;436.597;436.597;436.597
209;initialize;1;22.0903;22.0903;22.0903
209;async;100;0.299528;0.0774704;0.593861
209;inner;100;3.48474;3.21852;3.69663
209;wait;100;6.20456e-05;3.462e-05;0.000404376
209;boundary;100;0.0815764;0.0528873;0.176903
209;calc iter;100;3.86591;3.64627;4.1649
209;calc total;1;387.253;387.253;387.253
209;total;1;435.55;435.55;435.55
210;initialize;1;22.2372;22.2372;22.2372
210;async;100;0.254805;0.0836035;0.464951
210;inner;100;3.54702;3.41484;3.6948
210;wait;100;5.34297e-05;3.089e-05;0.000414436
210;boundary;100;0.0647687;0.0528019;0.126785
210;calc iter;100;3.86665;3.72878;4.04641
210;calc total;1;387.253;387.253;387.253
210;total;1;435.697;435.697;435.697
211;initialize;1;22.1676;22.1676;22.1676
211;async;100;0.254508;0.0682058;0.457679
211;inner;100;3.54846;3.41473;3.70665
211;wait;100;4.68073e-05;2.7089e-05;0.000387906
211;boundary;100;0.0634759;0.0515601;0.193263
211;calc iter;100;3.86649;3.71647;4.06805
211;calc total;1;387.253;387.253;387.253
211;total;1;435.628;435.628;435.628
212;initialize;1;22.9506;22.9506;22.9506
212;async;100;0.29873;0.0675641;0.56364
212;inner;100;3.48417;3.25034;3.68856
212;wait;100;7.26764e-05;3.456e-05;0.000377247
212;boundary;100;0.0810637;0.0526443;0.120972
212;calc iter;100;3.86404;3.50513;4.15234
212;calc total;1;387.253;387.253;387.253
212;total;1;436.411;436.411;436.411
213;initialize;1;22.9047;22.9047;22.9047
213;async;100;0.249553;0.0858822;0.467565
213;inner;100;3.55103;3.36411;3.69448
213;wait;100;5.92829e-05;3.4399e-05;0.000301047
213;boundary;100;0.0659695;0.0507422;0.174932
213;calc iter;100;3.86662;3.69524;4.08634
213;calc total;1;387.253;387.253;387.253
213;total;1;436.365;436.365;436.365
214;initialize;1;22.889;22.889;22.889
214;async;100;0.233532;0.0708353;0.335563
214;inner;100;3.57899;3.51613;3.70669
214;wait;100;4.07109e-05;2.656e-05;0.000397747
214;boundary;100;0.0542085;0.0491129;0.188547
214;calc iter;100;3.86678;3.79638;3.98881
214;calc total;1;387.253;387.253;387.253
214;total;1;436.349;436.349;436.349
215;initialize;1;22.8564;22.8564;22.8564
215;async;100;0.235321;0.0860336;0.413568
215;inner;100;3.5763;3.3956;3.70172
215;wait;100;4.55416e-05;2.692e-05;0.000390166
215;boundary;100;0.0549992;0.0488876;0.173209
215;calc iter;100;3.86667;3.72842;4.00729
215;calc total;1;387.253;387.253;387.253
215;total;1;436.316;436.316;436.316
216;initialize;1;22.7981;22.7981;22.7981
216;async;100;0.172503;0.0528761;0.315492
216;inner;100;3.62464;3.5208;3.72065
216;wait;100;0.000113512;3.254e-05;0.000401086
216;boundary;100;0.0706572;0.0507695;0.206133
216;calc iter;100;3.86792;3.73635;4.00959
216;calc total;1;387.253;387.253;387.253
216;total;1;436.258;436.258;436.258
217;initialize;1;23.6306;23.6306;23.6306
217;async;100;0.172825;0.060628;0.234157
217;inner;100;3.63568;3.59952;3.72277
217;wait;100;7.87339e-05;2.971e-05;0.000338877
217;boundary;100;0.0594412;0.044485;0.208833
217;calc iter;100;3.86802;3.80046;4.0144
217;calc total;1;387.253;387.253;387.253
217;total;1;437.091;437.091;437.091
218;initialize;1;22.0041;22.0041;22.0041
218;async;100;0.17766;0.0571571;0.254522
218;inner;100;3.63449;3.59446;3.77588
218;wait;100;5.72491e-05;2.579e-05;0.00102693
218;boundary;100;0.055891;0.0415277;0.173636
218;calc iter;100;3.8681;3.80987;4.03718
218;calc total;1;387.253;387.253;387.253
218;total;1;435.465;435.465;435.465
219;initialize;1;22.6636;22.6636;22.6636
219;async;100;0.175413;0.0623227;0.242724
219;inner;100;3.63623;3.59557;3.74325
219;wait;100;5.86164e-05;2.4679e-05;0.000575874
219;boundary;100;0.056339;0.0437797;0.208488
219;calc iter;100;3.86804;3.80766;4.03152
219;calc total;1;387.253;387.253;387.253
219;total;1;436.125;436.125;436.125
220;initialize;1;22.0038;22.0038;22.0038
220;async;100;0.179629;0.039562;0.397326
220;inner;100;3.60629;3.41833;3.74628
220;wait;100;0.000112112;5.4819e-05;0.000981721
220;boundary;100;0.0816217;0.0604574;0.198798
220;calc iter;100;3.86766;3.64536;4.04171
220;calc total;1;387.253;387.253;387.253
220;total;1;435.465;435.465;435.465
221;initialize;1;22.7422;22.7422;22.7422
221;async;100;0.16961;0.038464;0.265163
221;inner;100;3.63296;3.58014;3.74881
221;wait;100;9.1797e-05;3.136e-05;0.000786502
221;boundary;100;0.0651599;0.0510872;0.196115
221;calc iter;100;3.86783;3.80535;4.0379
221;calc total;1;387.253;387.253;387.253
221;total;1;436.203;436.203;436.203
222;initialize;1;22.7603;22.7603;22.7603
222;async;100;0.172035;0.0319436;0.248439
222;inner;100;3.63904;3.58331;3.76502
222;wait;100;5.9142e-05;2.689e-05;0.000933841
222;boundary;100;0.0567828;0.0475649;0.182266
222;calc iter;100;3.86793;3.8072;4.03706
222;calc total;1;387.253;387.253;387.253
222;total;1;436.221;436.221;436.221
223;initialize;1;22.7792;22.7792;22.7792
223;async;100;0.168534;0.0481622;0.243794
223;inner;100;3.64246;3.59387;3.79064
223;wait;100;6.14588e-05;2.922e-05;0.000573174
223;boundary;100;0.0567959;0.048611;0.163057
223;calc iter;100;3.86785;3.81042;4.04693
223;calc total;1;387.253;387.253;387.253
223;total;1;436.24;436.24;436.24
224;initialize;1;22.7039;22.7039;22.7039
224;async;100;0.170225;0.0609307;0.503331
224;inner;100;3.61449;3.38957;3.71635
224;wait;100;7.54516e-05;4.8819e-05;0.000388106
224;boundary;100;0.0823539;0.0590632;0.131614
224;calc iter;100;3.86714;3.65881;4.19097
224;calc total;1;387.253;387.253;387.253
224;total;1;436.164;436.164;436.164
225;initialize;1;22.0047;22.0047;22.0047
225;async;100;0.134151;0.0601978;0.278932
225;inner;100;3.65852;3.55725;3.72894
225;wait;100;6.52055e-05;3.3069e-05;0.000424616
225;boundary;100;0.0752728;0.0631239;0.130314
225;calc iter;100;3.86801;3.76743;4.00369
225;calc total;1;387.253;387.253;387.253
225;total;1;435.465;435.465;435.465
226;initialize;1;22.6268;22.6268;22.6268
226;async;100;0.11458;0.0264994;0.217166
226;inner;100;3.67804;3.60744;3.74143
226;wait;100;5.46593e-05;3.139e-05;0.000313347
226;boundary;100;0.075486;0.0572978;0.157294
226;calc iter;100;3.86817;3.77557;3.98723
226;calc total;1;387.253;387.253;387.253
226;total;1;436.087;436.087;436.087
227;initialize;1;22.6058;22.6058;22.6058
227;async;100;0.11579;0.0317373;0.234312
227;inner;100;3.67733;3.60671;3.73737
227;wait;100;5.53166e-05;3.049e-05;0.000417186
227;boundary;100;0.0748924;0.0569496;0.146621
227;calc iter;100;3.86808;3.7802;3.98586
227;calc total;1;387.253;387.253;387.253
227;total;1;436.066;436.066;436.066
228;initialize;1;22.5636;22.5636;22.5636
228;async;100;0.149696;0.075463;0.283398
228;inner;100;3.63569;3.51827;3.69869
228;wait;100;7.52757e-05;5.5299e-05;0.000429756
228;boundary;100;0.0829743;0.0548207;0.132758
228;calc iter;100;3.86844;3.71422;3.97123
228;calc total;1;387.253;387.253;387.253
228;total;1;436.024;436.024;436.024
229;initialize;1;22.0046;22.0046;22.0046
229;async;100;0.136312;0.0716832;0.241614
229;inner;100;3.65798;3.57609;3.70968
229;wait;100;6.74726e-05;3.962e-05;0.000304097
229;boundary;100;0.0739222;0.058316;0.133357
229;calc iter;100;3.86828;3.73508;3.97827
229;calc total;1;387.253;387.253;387.253
229;total;1;435.465;435.465;435.465
230;initialize;1;22.5421;22.5421;22.5421
230;async;100;0.118868;0.0786076;0.211394
230;inner;100;3.68284;3.60608;3.72595
230;wait;100;5.95853e-05;3.2e-05;0.000262287
230;boundary;100;0.0668934;0.050776;0.155473
230;calc iter;100;3.86866;3.76017;3.96135
230;calc total;1;387.253;387.253;387.253
230;total;1;436.003;436.003;436.003
231;initialize;1;23.4533;23.4533;23.4533
231;async;100;0.121645;0.0801469;0.225015
231;inner;100;3.68169;3.60041;3.72587
231;wait;100;6.65e-05;3.546e-05;0.000447855
231;boundary;100;0.065274;0.049881;0.151639
231;calc iter;100;3.86868;3.75489;3.95567
231;calc total;1;387.253;387.253;387.253
231;total;1;436.914;436.914;436.914
232;initialize;1;22.5001;22.5001;22.5001
232;async;100;0.0451703;0.0177378;0.142842
232;inner;100;3.72142;3.68303;3.76284
232;wait;100;7.40488e-05;4.16e-05;0.000385387
232;boundary;100;0.102581;0.071468;0.200224
232;calc iter;100;3.86924;3.80736;4.02791
232;calc total;1;387.253;387.253;387.253
232;total;1;435.96;435.96;435.96
233;initialize;1;23.4692;23.4692;23.4692
233;async;100;0.0424636;0.0230623;0.0940553
233;inner;100;3.72594;3.7047;3.76725
233;wait;100;7.37485e-05;4.017e-05;0.000579274
233;boundary;100;0.100721;0.0637202;0.197459
233;calc iter;100;3.8692;3.8189;4.02394
233;calc total;1;387.253;387.253;387.253
233;total;1;436.929;436.929;436.929
234;initialize;1;22.4559;22.4559;22.4559
234;async;100;0.037509;0.0227566;0.0939797
234;inner;100;3.74019;3.71344;3.78815
234;wait;100;7.16977e-05;2.8019e-05;0.000990701
234;boundary;100;0.0914879;0.0568662;0.176347
234;calc iter;100;3.86927;3.81006;4.0414
234;calc total;1;387.253;387.253;387.253
234;total;1;435.916;435.916;435.916
235;initialize;1;22.5217;22.5217;22.5217
235;async;100;0.034397;0.0206771;0.0934608
235;inner;100;3.73993;3.71283;3.79159
235;wait;100;7.30761e-05;2.715e-05;0.000568524
235;boundary;100;0.0948637;0.0567718;0.187788
235;calc iter;100;3.86927;3.80185;4.03215
235;calc total;1;387.253;387.253;387.253
235;total;1;435.982;435.982;435.982
236;initialize;1;22.4779;22.4779;22.4779
236;async;100;0.0400044;0.0210228;0.0942056
236;inner;100;3.72687;3.70711;3.76928
236;wait;100;7.45248e-05;4.3159e-05;0.000356047
236;boundary;100;0.102195;0.0644897;0.192603
236;calc iter;100;3.86914;3.8272;4.03149
236;calc total;1;387.253;387.253;387.253
236;total;1;435.939;435.939;435.939
237;initialize;1;22.0044;22.0044;22.0044
237;async;100;0.041787;0.0234429;0.0935195
237;inner;100;3.73046;3.7022;3.77112
237;wait;100;7.37009e-05;3.91e-05;0.000570175
237;boundary;100;0.0968788;0.0588554;0.194961
237;calc iter;100;3.8692;3.81481;4.03226
237;calc total;1;387.253;387.253;387.253
237;total;1;435.465;435.465;435.465
238;initialize;1;22.4022;22.4022;22.4022
238;async;100;0.0322917;0.0225816;0.0938156
238;inner;100;3.7415;3.71498;3.79663
238;wait;100;6.89426e-05;2.956e-05;0.000856102
238;boundary;100;0.0953819;0.056556;0.182089
238;calc iter;100;3.86925;3.80349;4.04052
238;calc total;1;387.253;387.253;387.253
238;total;1;435.863;435.863;435.863
239;initialize;1;23.0744;23.0744;23.0744
239;async;100;0.0299941;0.02061;0.0940195
239;inner;100;3.74355;3.71802;3.80298
239;wait;100;7.70854e-05;3.7459e-05;0.000894881
239;boundary;100;0.0956364;0.0569149;0.170659
239;calc iter;100;3.86926;3.80744;4.03955
239;calc total;1;387.253;387.253;387.253
239;total;1;436.534;436.534;436.534
240;initialize;1;22.0044;22.0044;22.0044
240;async;100;0.15894;0.0689461;0.269631
240;inner;100;3.62511;3.54307;3.69656
240;wait;100;6.85668e-05;4.081e-05;0.000304947
240;boundary;100;0.0837249;0.0742771;0.163417
240;calc iter;100;3.86785;3.75971;4.02905
240;calc total;1;387.253;387.253;387.253
240;total;1;435.465;435.465;435.465
241;initialize;1;22.0045;22.0045;22.0045
241;async;100;0.149006;0.0532011;0.235192
241;inner;100;3.6411;3.57335;3.69546
241;wait;100;6.36599e-05;3.6689e-05;0.000406286
241;boundary;100;0.0782602;0.0642792;0.164517
241;calc iter;100;3.86844;3.79459;3.99148
241;calc total;1;387.253;387.253;387.253
241;total;1;435.465;435.465;435.465
242;initialize;1;22.0044;22.0044;22.0044
242;async;100;0.125623;0.038614;0.217216
242;inner;100;3.66747;3.628;3.70762
242;wait;100;5.79052e-05;3.31e-05;0.000387496
242;boundary;100;0.0754692;0.0590853;0.199439
242;calc iter;100;3.86863;3.78426;4.03328
242;calc total;1;387.253;387.253;387.253
242;total;1;435.465;435.465;435.465
243;initialize;1;22.3069;22.3069;22.3069
243;async;100;0.124807;0.0263373;0.202027
243;inner;100;3.66822;3.63496;3.71565
243;wait;100;5.90006e-05;3.798e-05;0.000267468
243;boundary;100;0.0754485;0.0601926;0.19643
243;calc iter;100;3.86853;3.77613;4.01212
243;calc total;1;387.253;387.253;387.253
243;total;1;435.767;435.767;435.767
244;initialize;1;23.2035;23.2035;23.2035
244;async;100;0.147867;0.0844399;0.23191
244;inner;100;3.64141;3.57079;3.69507
244;wait;100;7.31493e-05;3.689e-05;0.000312957
244;boundary;100;0.0788837;0.0538213;0.164977
244;calc iter;100;3.86824;3.75127;3.95663
244;calc total;1;387.253;387.253;387.253
244;total;1;436.664;436.664;436.664
245;initialize;1;22.2815;22.2815;22.2815
245;async;100;0.128869;0.0817896;0.198544
245;inner;100;3.66963;3.63864;3.69928
245;wait;100;6.63171e-05;3.9239e-05;0.000392476
245;boundary;100;0.0701831;0.052887;0.165445
245;calc iter;100;3.86875;3.81124;3.95439
245;calc total;1;387.253;387.253;387.253
245;total;1;435.742;435.742;435.742
246;initialize;1;22.2376;22.2376;22.2376
246;async;100;0.117224;0.0874098;0.150485
246;inner;100;3.68215;3.64274;3.71632
246;wait;100;5.38094e-05;2.8389e-05;0.000383146
246;boundary;100;0.0694368;0.0512586;0.197326
246;calc iter;100;3.86887;3.8274;3.99732
246;calc total;1;387.253;387.253;387.253
246;total;1;435.698;435.698;435.698
247;initialize;1;23.2401;23.2401;23.2401
247;async;100;0.118693;0.0894231;0.187555
247;inner;100;3.68254;3.65147;3.71098
247;wait;100;5.39945e-05;2.363e-05;0.000261758
247;boundary;100;0.0674894;0.0509869;0.190132
247;calc iter;100;3.86878;3.82424;3.99081
247;calc total;1;387.253;387.253;387.253
247;total;1;436.7;436.7;436.7
248;initialize;1;22.5422;22.5422;22.5422
248;async;100;0.0458695;0.020955;0.123747
248;inner;100;3.72084;3.7016;3.75742
248;wait;100;7.31782e-05;3.6779e-05;0.000393806
248;boundary;100;0.102315;0.0570121;0.170866
248;calc iter;100;3.8691;3.81749;3.96552
248;calc total;1;387.253;387.253;387.253
248;total;1;436.003;436.003;436.003
249;initialize;1;23.4065;23.4065;23.4065
249;async;100;0.0437301;0.0252459;0.093792
249;inner;100;3.72378;3.70265;3.75755
249;wait;100;8.36074e-05;3.452e-05;0.00109189
249;boundary;100;0.101551;0.0503003;0.1996
249;calc iter;100;3.86915;3.80438;4.04746
249;calc total;1;387.253;387.253;387.253
249;total;1;436.867;436.867;436.867
250;initialize;1;23.6614;23.6614;23.6614
250;async;100;0.0328285;0.0264075;0.0938914
250;inner;100;3.73554;3.7086;3.8006
250;wait;100;8.26857e-05;3.4019e-05;0.0009776
250;boundary;100;0.10073;0.0467334;0.171141
250;calc iter;100;3.86919;3.80228;4.06662
250;calc total;1;387.253;387.253;387.253
250;total;1;437.121;437.121;437.121
251;initialize;1;23.6363;23.6363;23.6363
251;async;100;0.0325072;0.0229687;0.0933756
251;inner;100;3.73565;3.70889;3.7914
251;wait;100;7.45869e-05;2.779e-05;0.00106604
251;boundary;100;0.100908;0.0519233;0.180637
251;calc iter;100;3.86914;3.79525;4.06648
251;calc total;1;387.253;387.253;387.253
251;total;1;437.096;437.096;437.096
252;initialize;1;23.5524;23.5524;23.5524
252;async;100;0.0596388;0.019872;0.157022
252;inner;100;3.71375;3.67936;3.75497
252;wait;100;7.88705e-05;4.5599e-05;0.000884632
252;boundary;100;0.095457;0.0698655;0.197476
252;calc iter;100;3.86892;3.78636;4.04683
252;calc total;1;387.253;387.253;387.253
252;total;1;437.012;437.012;437.012
253;initialize;1;23.6332;23.6332;23.6332
253;async;100;0.0463096;0.0240422;0.0952317
253;inner;100;3.72205;3.69826;3.75309
253;wait;100;7.38486e-05;4.0079e-05;0.00105061
253;boundary;100;0.100584;0.0614293;0.201311
253;calc iter;100;3.86902;3.80852;4.04613
253;calc total;1;387.253;387.253;387.253
253;total;1;437.094;437.094;437.094
254;initialize;1;23.1898;23.1898;23.1898
254;async;100;0.0330741;0.0196545;0.0846196
254;inner;100;3.73403;3.71316;3.76697
254;wait;100;6.44102e-05;3.1359e-05;0.000530295
254;boundary;100;0.101921;0.0537616;0.223493
254;calc iter;100;3.86909;3.81447;4.02837
254;calc total;1;387.253;387.253;387.253
254;total;1;436.65;436.65;436.65
68;initialize;1;23.5052;23.5052;23.5052
68;async;100;0.318564;0.0819682;0.704324
68;inner;100;3.47484;3.18342;3.68842
68;wait;100;6.53628e-05;2.81e-05;0.000398215
68;boundary;100;0.0762349;0.0530319;0.122182
68;calc iter;100;3.8697;3.36127;4.28417
68;calc total;1;387.253;387.253;387.253
68;total;1;436.967;436.967;436.967
69;initialize;1;22.4846;22.4846;22.4846
69;async;100;0.256083;0.0876251;0.681574
69;inner;100;3.55181;3.20696;3.69255
69;wait;100;4.88285e-05;2.9369e-05;0.000208388
69;boundary;100;0.0617916;0.0503125;0.134449
69;calc iter;100;3.86973;3.54334;4.23441
69;calc total;1;387.253;387.253;387.253
69;total;1;435.946;435.946;435.946
70;initialize;1;22.2226;22.2226;22.2226
70;async;100;0.247779;0.0878959;0.531657
70;inner;100;3.56658;3.36145;3.70527
70;wait;100;4.64881e-05;2.68e-05;0.000381596
70;boundary;100;0.0554065;0.0494531;0.158889
70;calc iter;100;3.86981;3.74468;4.1167
70;calc total;1;387.253;387.253;387.253
70;total;1;435.684;435.684;435.684
71;initialize;1;22.6102;22.6102;22.6102
71;async;100;0.254825;0.0485462;0.649595
71;inner;100;3.55543;3.27275;3.69999
71;wait;100;5.09613e-05;2.6719e-05;0.000400585
71;boundary;100;0.059167;0.0501362;0.121776
71;calc iter;100;3.86948;3.55628;4.27985
71;calc total;1;387.253;387.253;387.253
71;total;1;436.071;436.071;436.071
72;initialize;1;23.1637;23.1637;23.1637
72;async;100;0.173203;0.0446132;0.25187
72;inner;100;3.62811;3.57562;3.72839
72;wait;100;8.49545e-05;4.069e-05;0.000408356
72;boundary;100;0.0697895;0.0423306;0.192419
72;calc iter;100;3.87119;3.78171;4.00288
72;calc total;1;387.253;387.253;387.253
72;total;1;436.626;436.626;436.626
73;initialize;1;22.1971;22.1971;22.1971
73;async;100;0.172553;0.0554222;0.25692
73;inner;100;3.63972;3.58331;3.72983
73;wait;100;6.87563e-05;3.002e-05;0.000341836
73;boundary;100;0.0589708;0.0408447;0.190206
73;calc iter;100;3.87131;3.79143;4.00338
73;calc total;1;387.253;387.253;387.253
73;total;1;435.659;435.659;435.659
74;initialize;1;23.5717;23.5717;23.5717
74;async;100;0.177695;0.033464;0.274718
74;inner;100;3.637;3.59127;3.77566
74;wait;100;5.20432e-05;2.681e-05;0.000599424
74;boundary;100;0.0566367;0.0410089;0.165966
74;calc iter;100;3.87138;3.79902;4.03452
74;calc total;1;387.253;387.253;387.253
74;total;1;437.034;437.034;437.034
75;initialize;1;22.3784;22.3784;22.3784
75;async;100;0.169334;0.0324313;0.267211
75;inner;100;3.64396;3.5964;3.75671
75;wait;100;7.90033e-05;2.7679e-05;0.00087796
75;boundary;100;0.0579096;0.0419401;0.174748
75;calc iter;100;3.87129;3.80241;4.01839
75;calc total;1;387.253;387.253;387.253
75;total;1;435.84;435.84;435.84
76;initialize;1;23.6961;23.6961;23.6961
76;async;100;0.18688;0.0358781;0.605977
76;inner;100;3.60758;3.3093;3.73377
76;wait;100;8.86872e-05;4.5829e-05;0.000525034
76;boundary;100;0.0764881;0.0522428;0.187318
76;calc iter;100;3.87104;3.462;4.3005
76;calc total;1;387.253;387.253;387.253
76;total;1;437.158;437.158;437.158
77;initialize;1;22.8375;22.8375;22.8375
77;async;100;0.174694;0.031857;0.707586
77;inner;100;3.63432;3.22604;3.74299
77;wait;100;8.62055e-05;3.5759e-05;0.000465785
77;boundary;100;0.0619952;0.0495648;0.182035
77;calc iter;100;3.8711;3.34315;4.39384
77;calc total;1;387.253;387.253;387.253
77;total;1;436.299;436.299;436.299
78;initialize;1;23.6442;23.6442;23.6442
78;async;100;0.171767;0.0315982;0.270242
78;inner;100;3.6405;3.56538;3.74966
78;wait;100;5.38054e-05;3.032e-05;0.000536694
78;boundary;100;0.0589438;0.0480254;0.183946
78;calc iter;100;3.87126;3.77726;4.0167
78;calc total;1;387.253;387.253;387.253
78;total;1;437.106;437.106;437.106
79;initialize;1;22.8996;22.8996;22.8996
79;async;100;0.166838;0.0388784;0.25178
79;inner;100;3.64412;3.54942;3.74651
79;wait;100;6.89305e-05;3.141e-05;0.000568104
79;boundary;100;0.0600213;0.049733;0.184948
79;calc iter;100;3.87105;3.7897;4.01097
79;calc total;1;387.253;387.253;387.253
79;total;1;436.361;436.361;436.361
80;initialize;1;23.6708;23.6708;23.6708
80;async;100;0.36846;0.0515845;1.06545
80;inner;100;3.41287;2.93764;3.69491
80;wait;100;7.30412e-05;4.043e-05;0.000409166
80;boundary;100;0.0848513;0.0650707;0.122983
80;calc iter;100;3.86626;3.08869;4.62014
80;calc total;1;387.253;387.253;387.253
80;total;1;437.132;437.132;437.132
81;initialize;1;23.6099;23.6099;23.6099
81;async;100;0.295001;0.093995;0.597198
81;inner;100;3.50208;3.22818;3.69348
81;wait;100;5.82659e-05;3.4049e-05;0.000286227
81;boundary;100;0.0710014;0.0512376;0.123439
81;calc iter;100;3.86814;3.66464;4.20089
81;calc total;1;387.253;387.253;387.253
81;total;1;437.071;437.071;437.071
82;initialize;1;23.5386;23.5386;23.5386
82;async;100;0.26875;0.0541559;0.548928
82;inner;100;3.5372;3.32697;3.70605
82;wait;100;4.94947e-05;3.1319e-05;0.000255007
82;boundary;100;0.0624973;0.0515661;0.151724
82;calc iter;100;3.8685;3.69248;4.18478
82;calc total;1;387.253;387.253;387.253
82;total;1;437;437;437
83;initialize;1;23.6707;23.6707;23.6707
83;async;100;0.273372;0.0455773;0.619307
83;inner;100;3.52523;3.31984;3.70547
83;wait;100;5.66781e-05;3.2259e-05;0.000386575
83;boundary;100;0.0696417;0.0511495;0.164146
83;calc iter;100;3.86831;3.67462;4.2706
83;calc total;1;387.253;387.253;387.253
83;total;1;437.132;437.132;437.132
84;initialize;1;23.6723;23.6723;23.6723
84;async;100;0.320981;0.0829456;0.647898
84;inner;100;3.473;3.23703;3.68486
84;wait;100;6.75396e-05;3.6889e-05;0.000467784
84;boundary;100;0.0757451;0.0521843;0.0892905
84;calc iter;100;3.8698;3.49832;4.29701
84;calc total;1;387.253;387.253;387.253
84;total;1;437.134;437.134;437.134
85;initialize;1;23.569;23.569;23.569
85;async;100;0.259405;0.0935331;0.438847
85;inner;100;3.54856;3.39788;3.69177
85;wait;100;5.81699e-05;3.1259e-05;0.000392465
85;boundary;100;0.0618526;0.0500237;0.119555
85;calc iter;100;3.86988;3.67947;4.05959
85;calc total;1;387.253;387.253;387.253
85;total;1;437.03;437.03;437.03
86;initialize;1;23.6463;23.6463;23.6463
86;async;100;0.247684;0.0885583;0.388733
86;inner;100;3.5662;3.44849;3.7029
86;wait;100;4.37023e-05;2.55e-05;0.000261477
86;boundary;100;0.0559752;0.0490196;0.121022
86;calc iter;100;3.86991;3.754;4.05481
86;calc total;1;387.253;387.253;387.253
86;total;1;437.107;437.107;437.107
87;initialize;1;23.3867;23.3867;23.3867
87;async;100;0.249171;0.0939546;0.445394
87;inner;100;3.56243;3.38975;3.70373
87;wait;100;4.94146e-05;2.7e-05;0.000388996
87;boundary;100;0.0581218;0.0493025;0.153884
87;calc iter;100;3.86977;3.61461;4.10223
87;calc total;1;387.253;387.253;387.253
87;total;1;436.848;436.848;436.848
88;initialize;1;23.6692;23.6692;23.6692
88;async;100;0.170922;0.0450299;0.27138
88;inner;100;3.62535;3.57499;3.73543
88;wait;100;9.35849e-05;4.86e-05;0.000518814
88;boundary;100;0.0748315;0.046385;0.189612
88;calc iter;100;3.8712;3.79388;4.03738
88;calc total;1;387.253;387.253;387.253
88;total;1;437.131;437.131;437.131
89;initialize;1;22.3549;22.3549;22.3549
89;async;100;0.170602;0.0414849;0.266881
89;inner;100;3.63725;3.58026;3.72997
89;wait;100;7.40044e-05;2.759e-05;0.000414535
89;boundary;100;0.0633496;0.0419321;0.189396
89;calc iter;100;3.87128;3.7653;4.02229
89;calc total;1;387.253;387.253;387.253
89;total;1;435.816;435.816;435.816
90;initialize;1;23.6739;23.6739;23.6739
90;async;100;0.171657;0.0382945;0.277746
90;inner;100;3.6379;3.57934;3.7591
90;wait;100;5.54072e-05;2.863e-05;0.000692283
90;boundary;100;0.0616539;0.0420581;0.181202
90;calc iter;100;3.87127;3.7478;4.03234
90;calc total;1;387.253;387.253;387.253
90;total;1;437.135;437.135;437.135
91;initialize;1;23.7008;23.7008;23.7008
91;async;100;0.165519;0.0377531;0.275728
91;inner;100;3.64169;3.57746;3.75648
91;wait;100;7.09262e-05;2.629e-05;0.000820061
91;boundary;100;0.0638873;0.0451154;0.17857
91;calc iter;100;3.87117;3.76257;4.02831
91;calc total;1;387.253;387.253;387.253
91;total;1;437.162;437.162;437.162
92;initialize;1;23.6428;23.6428;23.6428
92;async;100;0.174297;0.0430853;0.511103
92;inner;100;3.61618;3.36811;3.71897
92;wait;100;9.40253e-05;4.697e-05;0.000412655
92;boundary;100;0.0803167;0.0615816;0.18959
92;calc iter;100;3.87089;3.53235;4.21504
92;calc total;1;387.253;387.253;387.253
92;total;1;437.104;437.104;437.104
93;initialize;1;22.1507;22.1507;22.1507
93;async;100;0.170388;0.0343021;0.272755
93;inner;100;3.63661;3.58026;3.73555
93;wait;100;8.22078e-05;3.1769e-05;0.000544634
93;boundary;100;0.0639185;0.0513924;0.187937
93;calc iter;100;3.871;3.77156;4.01821
93;calc total;1;387.253;387.253;387.253
93;total;1;435.612;435.612;435.612
94;initialize;1;22.5693;22.5693;22.5693
94;async;100;0.169954;0.0374656;0.279848
94;inner;100;3.63928;3.58212;3.75466
94;wait;100;5.52907e-05;2.569e-05;0.000801341
94;boundary;100;0.061831;0.0475237;0.180744
94;calc iter;100;3.87112;3.7642;4.0282
94;calc total;1;387.253;387.253;387.253
94;total;1;436.031;436.031;436.031
95;initialize;1;22.2663;22.2663;22.2663
95;async;100;0.165559;0.028361;0.272358
95;inner;100;3.6423;3.58481;3.75684
95;wait;100;7.53247e-05;2.56e-05;0.00129389
95;boundary;100;0.0630104;0.0509701;0.176843
95;calc iter;100;3.87095;3.77109;4.02854
95;calc total;1;387.253;387.253;387.253
95;total;1;435.728;435.728;435.728
96;initialize;1;22.8997;22.8997;22.8997
96;async;100;0.165837;0.0665173;0.353771
96;inner;100;3.62218;3.49806;3.72282
96;wait;100;7.19425e-05;5.769e-05;0.000400786
96;boundary;100;0.0827369;0.0658862;0.112451
96;calc iter;100;3.87083;3.7008;4.18912
96;calc total;1;387.253;387.253;387.253
96;total;1;436.361;436.361;436.361
97;initialize;1;23.4231;23.4231;23.4231
97;async;100;0.137092;0.0398904;0.241411
97;inner;100;3.65435;3.58632;3.72621
97;wait;100;6.66095e-05;3.83e-05;0.000376145
97;boundary;100;0.0795914;0.0628448;0.132652
97;calc iter;100;3.8711;3.77616;4.01685
97;calc total;1;387.253;387.253;387.253
97;total;1;436.884;436.884;436.884
98;initialize;1;22.6104;22.6104;22.6104
98;async;100;0.117824;0.0205463;0.229059
98;inner;100;3.67413;3.62875;3.74452
98;wait;100;5.7672e-05;3.275e-05;0.000348116
98;boundary;100;0.0793564;0.0598901;0.145946
98;calc iter;100;3.87137;3.78023;4.04343
98;calc total;1;387.253;387.253;387.253
98;total;1;436.072;436.072;436.072
99;initialize;1;22.3125;22.3125;22.3125
99;async;100;0.125116;0.0210911;0.214326
99;inner;100;3.66832;3.61587;3.73389
99;wait;100;6.96329e-05;3.824e-05;0.000416136
99;boundary;100;0.0775473;0.0604893;0.144279
99;calc iter;100;3.87105;3.77486;4.0565
99;calc total;1;387.253;387.253;387.253
99;total;1;435.774;435.774;435.774
100;initialize;1;22.1513;22.1513;22.1513
100;async;100;0.149262;0.0576896;0.283448
100;inner;100;3.64101;3.52196;3.72594
100;wait;100;7.57768e-05;3.569e-05;0.000308726
100;boundary;100;0.0815035;0.054651;0.153833
100;calc iter;100;3.87186;3.73033;4.0667
100;calc total;1;387.253;387.253;387.253
100;total;1;435.612;435.612;435.612
101;initialize;1;23.4058;23.4058;23.4058
101;async;100;0.128436;0.082095;0.263398
101;inner;100;3.67245;3.54276;3.7275
101;wait;100;6.40585e-05;3.3159e-05;0.000405586
101;boundary;100;0.0709573;0.0523939;0.139525
101;calc iter;100;3.87191;3.8196;3.98456
101;calc total;1;387.253;387.253;387.253
101;total;1;436.867;436.867;436.867
102;initialize;1;23.22;23.22;23.22
102;async;100;0.119191;0.073209;0.206534
102;inner;100;3.68176;3.6169;3.73929
102;wait;100;4.7648e-05;2.8539e-05;0.000220598
102;boundary;100;0.0710116;0.0518327;0.154163
102;calc iter;100;3.87201;3.8152;3.95866
102;calc total;1;387.253;387.253;387.253
102;total;1;436.681;436.681;436.681
103;initialize;1;23.4626;23.4626;23.4626
103;async;100;0.11973;0.0788027;0.241013
103;inner;100;3.68036;3.59597;3.73364
103;wait;100;6.1073e-05;3.528e-05;0.000405866
103;boundary;100;0.071742;0.0532931;0.152989
103;calc iter;100;3.87189;3.80804;4.00046
103;calc total;1;387.253;387.253;387.253
103;total;1;436.924;436.924;436.924
104;initialize;1;23.3173;23.3173;23.3173
104;async;100;0.0459098;0.0177044;0.108148
104;inner;100;3.72114;3.69371;3.77734
104;wait;100;7.21613e-05;3.7e-05;0.000459095
104;boundary;100;0.105288;0.0554552;0.186474
104;calc iter;100;3.87241;3.80066;4.01796
104;calc total;1;387.253;387.253;387.253
104;total;1;436.779;436.779;436.779
105;initialize;1;23.6018;23.6018;23.6018
105;async;100;0.0420772;0.0212172;0.0899713
105;inner;100;3.72736;3.70005;3.77824
105;wait;100;7.49768e-05;4.1999e-05;0.000426206
105;boundary;100;0.102975;0.0474456;0.189878
105;calc iter;100;3.87249;3.79147;4.01336
105;calc total;1;387.253;387.253;387.253
105;total;1;437.063;437.063;437.063
106;initialize;1;23.4228;23.4228;23.4228
106;async;100;0.0321078;0.0234367;0.0932015
106;inner;100;3.73906;3.70064;3.7931
106;wait;100;8.92152e-05;3.817e-05;0.000683903
106;boundary;100;0.101265;0.045938;0.194301
106;calc iter;100;3.87253;3.77558;4.03869
106;calc total;1;387.253;387.253;387.253
106;total;1;436.884;436.884;436.884
107;initialize;1;23.6016;23.6016;23.6016
107;async;100;0.0363655;0.0170708;0.0900164
107;inner;100;3.73709;3.71026;3.79294
107;wait;100;7.19614e-05;3.2549e-05;0.000489365
107;boundary;100;0.0989584;0.0479414;0.193339
107;calc iter;100;3.87249;3.80293;4.02973
107;calc total;1;387.253;387.253;387.253
107;total;1;437.063;437.063;437.063
108;initialize;1;23.0197;23.0197;23.0197
108;async;100;0.0573363;0.0156632;0.178847
108;inner;100;3.71659;3.65132;3.77299
108;wait;100;7.55134e-05;4.1909e-05;0.000407416
108;boundary;100;0.0981922;0.0632062;0.191754
108;calc iter;100;3.87219;3.76005;4.00716
108;calc total;1;387.253;387.253;387.253
108;total;1;436.481;436.481;436.481
109;initialize;1;23.6019;23.6019;23.6019
109;async;100;0.0434999;0.0210965;0.199936
109;inner;100;3.72531;3.60894;3.77712
109;wait;100;6.19267e-05;3.5919e-05;0.000435515
109;boundary;100;0.103474;0.0546028;0.191785
109;calc iter;100;3.87235;3.72635;4.02535
109;calc total;1;387.253;387.253;387.253
109;total;1;437.063;437.063;437.063
110;initialize;1;23.0374;23.0374;23.0374
110;async;100;0.0337192;0.0186817;0.0865961
110;inner;100;3.73802;3.71435;3.79227
110;wait;100;6.69123e-05;3.9059e-05;0.000436275
110;boundary;100;0.100618;0.0489449;0.192116
110;calc iter;100;3.87242;3.80046;4.01899
110;calc total;1;387.253;387.253;387.253
110;total;1;436.499;436.499;436.499
111;initialize;1;23.448;23.448;23.448
111;async;100;0.0349884;0.0159;0.0904055
111;inner;100;3.73514;3.7161;3.78704
111;wait;100;7.74507e-05;4.06e-05;0.000482735
111;boundary;100;0.102117;0.056852;0.189236
111;calc iter;100;3.87233;3.82272;4.02652
111;calc total;1;387.253;387.253;387.253
111;total;1;436.909;436.909;436.909
112;initialize;1;23.5389;23.5389;23.5389
112;async;100;0.174553;0.0631193;0.420865
112;inner;100;3.61208;3.4317;3.7016
112;wait;100;8.32879e-05;5.3009e-05;0.000398846
112;boundary;100;0.084531;0.0668255;0.161067
112;calc iter;100;3.87126;3.58946;4.14857
112;calc total;1;387.253;387.253;387.253
112;total;1;437;437;437
113;initialize;1;23.539;23.539;23.539
113;async;100;0.144397;0.0604815;0.308646
113;inner;100;3.6464;3.51584;3.69083
113;wait;100;5.848e-05;3.4339e-05;0.000236477
113;boundary;100;0.0805772;0.0637718;0.145028
113;calc iter;100;3.87143;3.74136;4.0535
113;calc total;1;387.253;387.253;387.253
113;total;1;437;437;437
114;initialize;1;23.1645;23.1645;23.1645
114;async;100;0.130672;0.0232454;0.245318
114;inner;100;3.66446;3.60025;3.71081
114;wait;100;6.05684e-05;3.378e-05;0.000414245
114;boundary;100;0.0767229;0.059111;0.189221
114;calc iter;100;3.87192;3.76451;4.0482
114;calc total;1;387.253;387.253;387.253
114;total;1;436.626;436.626;436.626
115;initialize;1;23.539;23.539;23.539
115;async;100;0.137788;0.0385547;0.260414
115;inner;100;3.65665;3.56312;3.71073
115;wait;100;6.24336e-05;3.4909e-05;0.000400716
115;boundary;100;0.0767999;0.0613817;0.158072
115;calc iter;100;3.8713;3.77545;4.05615
115;calc total;1;387.253;387.253;387.253
115;total;1;437;437;437
116;initialize;1;23.1646;23.1646;23.1646
116;async;100;0.149887;0.0877435;0.244286
116;inner;100;3.64171;3.5679;3.693
116;wait;100;6.63677e-05;3.5229e-05;0.000215998
116;boundary;100;0.0802353;0.0527827;0.135111
116;calc iter;100;3.8719;3.75873;3.99539
116;calc total;1;387.253;387.253;387.253
116;total;1;436.626;436.626;436.626
117;initialize;1;23.3175;23.3175;23.3175
117;async;100;0.131089;0.0882071;0.198783
117;inner;100;3.67254;3.64087;3.70581
117;wait;100;6.35373e-05;3.207e-05;0.000379616
117;boundary;100;0.0683744;0.052338;0.137803
117;calc iter;100;3.87207;3.82512;3.9634
117;calc total;1;387.253;387.253;387.253
117;total;1;436.778;436.778;436.778
118;initialize;1;23.1801;23.1801;23.1801
118;async;100;0.124117;0.0820362;0.17357
118;inner;100;3.68043;3.64113;3.71578
118;wait;100;5.28989e-05;2.797e-05;0.000351407
118;boundary;100;0.0674184;0.0512249;0.136565
118;calc iter;100;3.87203;3.81948;3.94689
118;calc total;1;387.253;387.253;387.253
118;total;1;436.641;436.641;436.641
119;initialize;1;23.0204;23.0204;23.0204
119;async;100;0.12405;0.0872037;0.183444
119;inner;100;3.68073;3.65079;3.71434
119;wait;100;6.20432e-05;3.7219e-05;0.000350676
119;boundary;100;0.0669514;0.0518847;0.174534
119;calc iter;100;3.87179;3.82495;3.96836
119;calc total;1;387.253;387.253;387.253
119;total;1;436.481;436.481;436.481
120;initialize;1;23.4627;23.4627;23.4627
120;async;100;0.042814;0.018389;0.0930287
120;inner;100;3.72142;3.69867;3.77103
120;wait;100;8.46071e-05;5.975e-05;0.000660043
120;boundary;100;0.108131;0.053249;0.17213
120;calc iter;100;3.87245;3.81893;4.03479
120;calc total;1;387.253;387.253;387.253
120;total;1;436.924;436.924;436.924
121;initialize;1;22.151;22.151;22.151
121;async;100;0.0395928;0.020294;0.0933362
121;inner;100;3.72316;3.70336;3.76924
121;wait;100;7.08185e-05;2.962e-05;0.00098217
121;boundary;100;0.109632;0.0532428;0.172647
121;calc iter;100;3.87246;3.80222;4.0344
121;calc total;1;387.253;387.253;387.253
121;total;1;435.612;435.612;435.612
122;initialize;1;23.4059;23.4059;23.4059
122;async;100;0.0321827;0.024022;0.0932327
122;inner;100;3.73335;3.70836;3.80897
122;wait;100;6.72927e-05;3.119e-05;0.000498585
122;boundary;100;0.106858;0.0530454;0.170522
122;calc iter;100;3.87246;3.8038;4.05227
122;calc total;1;387.253;387.253;387.253
122;total;1;436.867;436.867;436.867
123;initialize;1;23.3869;23.3869;23.3869
123;async;100;0.0338393;0.0182142;0.0930287
123;inner;100;3.73269;3.71325;3.80544
123;wait;100;6.93355e-05;3.3139e-05;0.000753171
123;boundary;100;0.105782;0.0616067;0.174447
123;calc iter;100;3.87239;3.81111;4.04818
123;calc total;1;387.253;387.253;387.253
123;total;1;436.848;436.848;436.848
124;initialize;1;23.0786;23.0786;23.0786
124;async;100;0.0487479;0.0179449;0.147047
124;inner;100;3.71708;3.64633;3.75659
124;wait;100;7.95349e-05;4.7269e-05;0.00101776
124;boundary;100;0.106346;0.0734172;0.20135
124;calc iter;100;3.87226;3.77128;4.02834
124;calc total;1;387.253;387.253;387.253
124;total;1;436.54;436.54;436.54
125;initialize;1;22.6102;22.6102;22.6102
125;async;100;0.0407459;0.018307;0.0880021
125;inner;100;3.72346;3.69289;3.75555
125;wait;100;8.34569e-05;4.821e-05;0.000395675
125;boundary;100;0.108084;0.0634839;0.183229
125;calc iter;100;3.87238;3.8224;3.97404
125;calc total;1;387.253;387.253;387.253
125;total;1;436.072;436.072;436.072
126;initialize;1;23.4626;23.4626;23.4626
126;async;100;0.0320014;0.0186695;0.0904579
126;inner;100;3.73359;3.71226;3.79139
126;wait;100;6.7809e-05;3.944e-05;0.00092365
126;boundary;100;0.106777;0.0625039;0.172271
126;calc iter;100;3.87244;3.808;4.03748
126;calc total;1;387.253;387.253;387.253
126;total;1;436.924;436.924;436.924
127;initialize;1;23.4836;23.4836;23.4836
127;async;100;0.0332454;0.0176108;0.0823642
127;inner;100;3.73204;3.71048;3.76632
127;wait;100;6.42213e-05;3.02e-05;0.000399875
127;boundary;100;0.106954;0.0632965;0.181253
127;calc iter;100;3.8723;3.82516;3.97771
127;calc total;1;387.253;387.253;387.253
127;total;1;436.945;436.945;436.945
255;initialize;1;22.7797;22.7797;22.7797
255;async;100;0.0343151;0.0185318;0.0936796
255;inner;100;3.73345;3.70755;3.79699
255;wait;100;7.46027e-05;3.5999e-05;0.00112684
255;boundary;100;0.101158;0.0617496;0.175781
255;calc iter;100;3.86901;3.81702;4.06759
255;calc total;1;387.253;387.253;387.253
255;total;1;436.24;436.24;436.24
